# Supplementary material for: LED-pump-X-ray-multiprobe crystallography for sub-second timescales
Source: Commun Chem. 2022 Aug 26;5:102. doi: 10.1038/s42004-022-00716-1 (PMC9814726; doi:10.1038/s42004-022-00716-1)
Supplement: Supplementary file 10 — Supplementary Data 1 [file 42004_2022_716_MOESM10_ESM.zip › CIFs/4s_270K/270K_4s_t19_decay.cif]

  data_global

# SUBMISSION DETAILS
 
_publ_contact_author_name       'Hatcher, Lauren'
_publ_contact_author_address
;
School of Chemistry
Cardiff University
Main Building
Park Place 
Cardiff
CF10 3AT
United Kingdom
;
_publ_contact_author_email       'HatcherL1@cardiff.ac.uk'
_publ_requested_category          FM
_publ_section_comment
; 
?
;
_publ_section_references
;
Diamond General Data Aquisition (GDA) software: http://www.opengda.org/

XIA2: Winter, G. (2010) J. Appl. Cryst. 43, 186-190.
POINTLESS: Evans, P. (2006) Acta Cryst. D62, 72-82.
AIMLESS: Evans, P. R. and Murshudov, G. N. (2013) Acta Cryst. D69, 1204-1214.
DIALS: Winter, G., et al. Acta Cryst. (2018) D74, 85-97.
CCP4: Winn, M. D. et al. (2011) Acta Cryst. D67, 235-242.
   
SHELXL: Sheldrick G. M. (2015). Acta Cryst. C71, 3-8.
SHELXT:	Sheldrick, G. M. (2015). Acta Cryst. A71, 3-8.
 
OLEX2: Dolomanov, O.V.; Bourhis, L.J.; Gildea, R.J.; Howard, J.A.K.; Puschmann,
 H., OLEX2: A complete structure solution, refinement and analysis program 
 (2009). J. Appl. Cryst., 42, 339-341.

MERCURY: Macrae, C. F., Bruno, I. J., Chisholm, J. A., Edgington,
P. R., McCabe, P., Pidcock, E., Rodriguez-Monge, L., Taylor, R.,
van de Streek, J. & Wood, P. A. (2008). J. Appl. Cryst. 41, 466-470.
;

####
 
data_270K_4s_t19_decay
 
_audit_creation_method            'SHELXL-2018/3'
_shelx_SHELXL_version_number      '2018/3'
_chemical_name_systematic         
;
Nitro-(N,N,N',N'-tetrabutyldiethylenetriamine)palladium(II)
tetraphenylborate, tetrahydrofuran solvate
;
_chemical_name_common             ?
_chemical_melting_point           ?
_chemical_formula_moiety          
;
C20 H45 N4 O2 Pd, C24 H20 B, C4 H8 O
;
_chemical_formula_sum            'C48 H73 B N4 O3 Pd' 
_chemical_formula_weight          871.31

loop_
 _atom_type_symbol
 _atom_type_description
 _atom_type_scat_dispersion_real
 _atom_type_scat_dispersion_imag
 _atom_type_scat_source
 'C'  'C'   0.0010   0.0010
 'International Tables Vol C Tables 4.2.6.8 and 6.1.1.4'
 'H'  'H'   0.0000   0.0000
 'International Tables Vol C Tables 4.2.6.8 and 6.1.1.4'
 'B'  'B'   0.0000   0.0000
 'International Tables Vol C Tables 4.2.6.8 and 6.1.1.4'
 'N'  'N'   0.0030   0.0020
 'International Tables Vol C Tables 4.2.6.8 and 6.1.1.4'
 'O'  'O'   0.0050   0.0030
 'International Tables Vol C Tables 4.2.6.8 and 6.1.1.4'
 'Pd'  'Pd'  -2.5040   0.6150
 'International Tables Vol C Tables 4.2.6.8 and 6.1.1.4'
 
_space_group_crystal_system       monoclinic
_space_group_IT_number            14
_space_group_name_H-M_alt         'P 21/n'
_space_group_name_Hall            '-P 2yn'
 
_shelx_space_group_comment
;
The symmetry employed for this shelxl refinement is uniquely defined
by the following loop, which should always be used as a source of
symmetry information in preference to the above space-group names.
They are only intended as comments.
;
 
loop_
 _space_group_symop_operation_xyz
 'x, y, z'
 '-x+1/2, y+1/2, -z+1/2'
 '-x, -y, -z'
 'x-1/2, -y-1/2, z-1/2'
 
_cell_length_a                    11.6889(4)
_cell_length_b                    13.5919(5)
_cell_length_c                    30.2410(11)
_cell_angle_alpha                 90
_cell_angle_beta                  93.595(3)
_cell_angle_gamma                 90
_cell_volume                      4795.1(3)
_cell_formula_units_Z             4
_cell_measurement_temperature     270(2)
_cell_measurement_reflns_used     9806
_cell_measurement_theta_max       21.1479978725
_cell_measurement_theta_min       1.22088823785
 
_exptl_crystal_description        Plate
_exptl_crystal_colour             Yellow
_exptl_crystal_density_meas       ?
_exptl_crystal_density_method     ?
_exptl_crystal_density_diffrn     1.207          
_exptl_crystal_F_000              1856
_exptl_transmission_factor_min    ?
_exptl_transmission_factor_max    ?
_exptl_crystal_size_max           0.100
_exptl_crystal_size_mid           0.100
_exptl_crystal_size_min           0.050
_exptl_absorpt_coefficient_mu     0.201
_shelx_estimated_absorpt_T_min    0.980
_shelx_estimated_absorpt_T_max    0.990
_exptl_absorpt_correction_T_min   0.995723398094
_exptl_absorpt_correction_T_max   1.0
_exptl_absorpt_correction_type    empirical
_exptl_absorpt_process_details    
;
CCP4 7.0.058: AIMLESS, version 0.7.1 : 27/03/18
Scaling & analysis of unmerged intensities, absorption correction using spherical harmonics
;
_exptl_absorpt_special_details    ?
_diffrn_ambient_temperature       270(2)
_diffrn_radiation_wavelength      0.534
_diffrn_measurement_device_type   'Photon counting pixel array'
_diffrn_radiation_type            Synchrotron
_diffrn_measurement_method        'shutterless scans'
_diffrn_radiation_source          'Diamond Light Source Beamline I19-2'
_diffrn_radiation_monochromator   'Silicon 111'
_diffrn_detector_area_resol_mean  ?
_diffrn_reflns_number             32765
_diffrn_reflns_av_unetI/netI      0.1092
_diffrn_reflns_av_R_equivalents   0.0978
_diffrn_reflns_limit_h_min        -14
_diffrn_reflns_limit_h_max        14
_diffrn_reflns_limit_k_min        -16
_diffrn_reflns_limit_k_max        11
_diffrn_reflns_limit_l_min        -36
_diffrn_reflns_limit_l_max        37
_diffrn_reflns_theta_min          1.234
_diffrn_reflns_theta_max          19.494
_diffrn_reflns_theta_full         18.687
_diffrn_measured_fraction_theta_max   0.995
_diffrn_measured_fraction_theta_full  0.995
_diffrn_reflns_Laue_measured_fraction_max    0.995
_diffrn_reflns_Laue_measured_fraction_full   0.995
_diffrn_reflns_point_group_measured_fraction_max   0.995
_diffrn_reflns_point_group_measured_fraction_full  0.995
_reflns_number_total              9761
_reflns_number_gt                 5739
_reflns_threshold_expression      'I > 2\s(I)'
_reflns_Friedel_coverage          0.000
_reflns_Friedel_fraction_max      .
_reflns_Friedel_fraction_full     .
 
_reflns_special_details
;
 Reflections were merged by SHELXL according to the crystal
 class for the calculation of statistics and refinement.
 
 _reflns_Friedel_fraction is defined as the number of unique
 Friedel pairs measured divided by the number that would be
 possible theoretically, ignoring centric projections and
 systematic absences.
;
 
_computing_data_collection        'Diamond GDA (http://www.opengda.org/)'
_computing_cell_refinement        'DIALS (Winter, 2018)'
_computing_data_reduction         'XIA2 (Winter 2010)'
_computing_structure_solution     'SHELXT (Sheldrick, 2015)'
_computing_structure_refinement   'SHELXL (Sheldrick, 2015)'
_computing_molecular_graphics     'OLEX2 (Dolomanov et al., 2009)'
_computing_publication_material   'MERCURY (Macrae et al., 2008)'
_refine_special_details           ?
_refine_ls_structure_factor_coef  Fsqd
_refine_ls_matrix_type            full
_refine_ls_weighting_scheme       calc
_refine_ls_weighting_details
'w=1/[\s^2^(Fo^2^)+(0.0367P)^2^] where P=(Fo^2^+2Fc^2^)/3'
_atom_sites_solution_primary      ?
_atom_sites_solution_secondary    ?
_atom_sites_solution_hydrogens    geom
_refine_ls_hydrogen_treatment     constr
_refine_ls_extinction_method      none
_refine_ls_extinction_coef        .
_refine_ls_number_reflns          9761
_refine_ls_number_parameters      526
_refine_ls_number_restraints      490
_refine_ls_R_factor_all           0.0956
_refine_ls_R_factor_gt            0.0569
_refine_ls_wR_factor_ref          0.1365
_refine_ls_wR_factor_gt           0.1211
_refine_ls_goodness_of_fit_ref    0.932
_refine_ls_restrained_S_all       0.936
_refine_ls_shift/su_max           0.001
_refine_ls_shift/su_mean          0.000
 
loop_
 _atom_site_label
 _atom_site_type_symbol
 _atom_site_fract_x
 _atom_site_fract_y
 _atom_site_fract_z
 _atom_site_U_iso_or_equiv
 _atom_site_adp_type
 _atom_site_occupancy
 _atom_site_site_symmetry_order  
 _atom_site_calc_flag
 _atom_site_refinement_flags_posn
 _atom_site_refinement_flags_adp
 _atom_site_refinement_flags_occupancy
 _atom_site_disorder_assembly
 _atom_site_disorder_group
Pd1 Pd 0.33999(2) 0.77507(2) 0.34638(2) 0.04633(12) Uani 1 1 d . . . . .
N2 N 0.3463(3) 0.9274(2) 0.33743(10) 0.0556(7) Uani 1 1 d . . . . .
N3 N 0.4544(3) 0.79873(18) 0.39817(9) 0.0477(7) Uani 1 1 d . . . . .
H3 H 0.531446 0.788615 0.387996 0.057 Uiso 1 1 calc R U . . .
N4 N 0.3308(2) 0.63138(19) 0.37126(10) 0.0500(7) Uani 1 1 d . . . . .
C1 C 0.4420(3) 0.9631(3) 0.36956(13) 0.0622(10) Uani 1 1 d . . . . .
H1A H 0.514888 0.957106 0.356125 0.075 Uiso 1 1 calc R U . . .
H1B H 0.430162 1.031959 0.376426 0.075 Uiso 1 1 calc R U . . .
C2 C 0.4443(3) 0.9029(2) 0.41165(13) 0.0604(10) Uani 1 1 d . . . . .
H2A H 0.509176 0.921700 0.431437 0.072 Uiso 1 1 calc R U . . .
H2B H 0.374526 0.913061 0.426780 0.072 Uiso 1 1 calc R U . . .
C3 C 0.4341(3) 0.7229(2) 0.43256(12) 0.0522(9) Uani 1 1 d . . . . .
H3A H 0.365321 0.738402 0.447512 0.063 Uiso 1 1 calc R U . . .
H3B H 0.498399 0.720653 0.454438 0.063 Uiso 1 1 calc R U . . .
C4 C 0.4209(3) 0.6258(2) 0.40903(12) 0.0518(9) Uani 1 1 d . . . . .
H4A H 0.399659 0.575749 0.429849 0.062 Uiso 1 1 calc R U . . .
H4B H 0.493565 0.607027 0.397716 0.062 Uiso 1 1 calc R U . . .
C5 C 0.2319(3) 0.9655(3) 0.35049(14) 0.0656(10) Uani 1 1 d . . . . .
H5A H 0.221175 0.943632 0.380487 0.079 Uiso 1 1 calc R U . . .
H5B H 0.172533 0.934732 0.331360 0.079 Uiso 1 1 calc R U . . .
C6 C 0.2130(4) 1.0763(3) 0.34874(17) 0.0902(15) Uani 1 1 d . . . . .
H6A H 0.219055 1.099205 0.318600 0.108 Uiso 1 1 calc R U . . .
H6B H 0.272182 1.108643 0.367375 0.108 Uiso 1 1 calc R U . . .
C7 C 0.0958(4) 1.1039(3) 0.3643(2) 0.1153(18) Uani 1 1 d . . . . .
H7A H 0.037391 1.065199 0.348106 0.138 Uiso 1 1 calc R U . . .
H7B H 0.093283 1.088060 0.395497 0.138 Uiso 1 1 calc R U . . .
C8 C 0.0700(6) 1.2102(4) 0.3577(3) 0.176(3) Uani 1 1 d . . . . .
H8A H 0.037694 1.220615 0.328069 0.264 Uiso 1 1 calc R U . . .
H8B H 0.139429 1.247638 0.362150 0.264 Uiso 1 1 calc R U . . .
H8C H 0.016266 1.231032 0.378511 0.264 Uiso 1 1 calc R U . . .
C9 C 0.3660(3) 0.9606(3) 0.29119(13) 0.0610(10) Uani 1 1 d . . . . .
H9A H 0.374609 1.031607 0.291268 0.073 Uiso 1 1 calc R U . . .
H9B H 0.298522 0.944866 0.272181 0.073 Uiso 1 1 calc R U . . .
C10 C 0.4689(3) 0.9157(3) 0.27168(13) 0.0717(11) Uani 1 1 d . . . . .
H10A H 0.465926 0.844735 0.274594 0.086 Uiso 1 1 calc R U . . .
H10B H 0.538095 0.938859 0.287814 0.086 Uiso 1 1 calc R U . . .
C11 C 0.4727(4) 0.9433(4) 0.22261(15) 0.0905(14) Uani 1 1 d . . . . .
H11A H 0.408318 0.912753 0.206068 0.109 Uiso 1 1 calc R U . . .
H11B H 0.464441 1.014029 0.219528 0.109 Uiso 1 1 calc R U . . .
C12 C 0.5813(4) 0.9120(4) 0.20323(18) 0.126(2) Uani 1 1 d . . . . .
H12A H 0.578423 0.929206 0.172397 0.190 Uiso 1 1 calc R U . . .
H12B H 0.590139 0.842060 0.206338 0.190 Uiso 1 1 calc R U . . .
H12C H 0.645018 0.944544 0.218507 0.190 Uiso 1 1 calc R U . . .
C13 C 0.2121(3) 0.6239(2) 0.38864(13) 0.0578(10) Uani 1 1 d . . . . .
H13A H 0.204330 0.676313 0.410024 0.069 Uiso 1 1 calc R U . . .
H13B H 0.156433 0.636289 0.364124 0.069 Uiso 1 1 calc R U . . .
C14 C 0.1803(3) 0.5280(3) 0.41027(15) 0.0667(11) Uani 1 1 d . . . . .
H14A H 0.187796 0.474340 0.389493 0.080 Uiso 1 1 calc R U . . .
H14B H 0.232652 0.515717 0.435849 0.080 Uiso 1 1 calc R U . . .
C15 C 0.0588(3) 0.5312(3) 0.42465(16) 0.0784(13) Uani 1 1 d . . . . .
H15A H 0.007623 0.545689 0.398984 0.094 Uiso 1 1 calc R U . . .
H15B H 0.052613 0.584747 0.445570 0.094 Uiso 1 1 calc R U . . .
C16 C 0.0191(4) 0.4372(3) 0.44584(17) 0.0913(15) Uani 1 1 d . . . . .
H16A H 0.023980 0.383668 0.425312 0.137 Uiso 1 1 calc R U . . .
H16B H -0.058823 0.444688 0.453551 0.137 Uiso 1 1 calc R U . . .
H16C H 0.067057 0.423572 0.472067 0.137 Uiso 1 1 calc R U . . .
C17 C 0.3489(3) 0.5511(3) 0.33892(13) 0.0588(10) Uani 1 1 d . . . . .
H17A H 0.282191 0.547690 0.318197 0.071 Uiso 1 1 calc R U . . .
H17B H 0.353975 0.489106 0.354825 0.071 Uiso 1 1 calc R U . . .
C18 C 0.4537(4) 0.5621(3) 0.31311(14) 0.0756(12) Uani 1 1 d . . . . .
H18A H 0.521156 0.564654 0.333466 0.091 Uiso 1 1 calc R U . . .
H18B H 0.449220 0.623588 0.296779 0.091 Uiso 1 1 calc R U . . .
C19 C 0.4654(5) 0.4768(4) 0.28074(19) 0.118(2) Uani 1 1 d . . . . .
H19A H 0.462037 0.415597 0.297086 0.141 Uiso 1 1 calc R U . . .
H19B H 0.400120 0.478082 0.259303 0.141 Uiso 1 1 calc R U . . .
C20 C 0.5681(5) 0.4770(4) 0.2572(2) 0.145(3) Uani 1 1 d . . . . .
H20A H 0.568924 0.420149 0.238356 0.218 Uiso 1 1 calc R U . . .
H20B H 0.633637 0.475381 0.277976 0.218 Uiso 1 1 calc R U . . .
H20C H 0.570564 0.535454 0.239484 0.218 Uiso 1 1 calc R U . . .
C21 C 0.6563(3) 0.3739(2) 0.42715(13) 0.0519(8) Uani 1 1 d . . . . .
C22 C 0.7088(3) 0.4240(3) 0.39363(14) 0.0652(11) Uani 1 1 d . . . . .
H22 H 0.725303 0.389965 0.368124 0.078 Uiso 1 1 calc R U . . .
C23 C 0.7373(4) 0.5228(3) 0.39704(18) 0.0821(13) Uani 1 1 d . . . . .
H23 H 0.771893 0.553626 0.373884 0.098 Uiso 1 1 calc R U . . .
C24 C 0.7152(4) 0.5754(3) 0.43403(18) 0.0789(12) Uani 1 1 d . . . . .
H24 H 0.736946 0.641060 0.436711 0.095 Uiso 1 1 calc R U . . .
C25 C 0.6608(3) 0.5300(3) 0.46687(15) 0.0696(11) Uani 1 1 d . . . . .
H25 H 0.643567 0.565432 0.491917 0.084 Uiso 1 1 calc R U . . .
C26 C 0.6308(3) 0.4317(2) 0.46337(13) 0.0591(10) Uani 1 1 d . . . . .
H26 H 0.592128 0.403023 0.486034 0.071 Uiso 1 1 calc R U . . .
C27 C 0.7342(3) 0.2017(2) 0.45887(13) 0.0524(9) Uani 1 1 d . . . . .
C28 C 0.8085(3) 0.2506(3) 0.48862(14) 0.0642(11) Uani 1 1 d . . . . .
H28 H 0.803133 0.318774 0.490218 0.077 Uiso 1 1 calc R U . . .
C29 C 0.8910(4) 0.2036(3) 0.51636(16) 0.0833(14) Uani 1 1 d . . . . .
H29 H 0.938085 0.240530 0.535948 0.100 Uiso 1 1 calc R U . . .
C30 C 0.9033(4) 0.1041(3) 0.51506(17) 0.0861(14) Uani 1 1 d . . . . .
H30 H 0.957611 0.072159 0.533717 0.103 Uiso 1 1 calc R U . . .
C31 C 0.8331(4) 0.0524(3) 0.48538(18) 0.0864(14) Uani 1 1 d . . . . .
H31 H 0.840316 -0.015652 0.483698 0.104 Uiso 1 1 calc R U . . .
C32 C 0.7516(3) 0.0998(3) 0.45793(16) 0.0749(12) Uani 1 1 d . . . . .
H32 H 0.706367 0.062381 0.437921 0.090 Uiso 1 1 calc R U . . .
C33 C 0.5056(3) 0.2303(2) 0.44405(12) 0.0500(8) Uani 1 1 d . . . . .
C34 C 0.4786(3) 0.1452(2) 0.46664(12) 0.0531(9) Uani 1 1 d . . . . .
H34 H 0.536881 0.100077 0.473349 0.064 Uiso 1 1 calc R U . . .
C35 C 0.3700(3) 0.1237(3) 0.47976(13) 0.0622(10) Uani 1 1 d . . . . .
H35 H 0.357180 0.065453 0.494796 0.075 Uiso 1 1 calc R U . . .
C36 C 0.2809(4) 0.1883(3) 0.47060(15) 0.0693(11) Uani 1 1 d . . . . .
H36 H 0.207794 0.174602 0.479375 0.083 Uiso 1 1 calc R U . . .
C37 C 0.3026(4) 0.2736(3) 0.44820(17) 0.0782(13) Uani 1 1 d . . . . .
H37 H 0.243770 0.318303 0.441579 0.094 Uiso 1 1 calc R U . . .
C38 C 0.4125(4) 0.2931(3) 0.43544(16) 0.0715(12) Uani 1 1 d . . . . .
H38 H 0.424609 0.351370 0.420295 0.086 Uiso 1 1 calc R U . . .
C39 C 0.6369(4) 0.2133(3) 0.37499(14) 0.0638(10) Uani 1 1 d . . . . .
C40 C 0.5436(4) 0.2204(3) 0.34432(15) 0.0771(12) Uani 1 1 d . . . . .
H40 H 0.474558 0.244430 0.353591 0.093 Uiso 1 1 calc R U . . .
C41 C 0.5499(5) 0.1924(3) 0.29973(17) 0.0936(15) Uani 1 1 d . . . . .
H41 H 0.486126 0.199546 0.280010 0.112 Uiso 1 1 calc R U . . .
C42 C 0.6487(6) 0.1549(4) 0.2854(2) 0.120(2) Uani 1 1 d . . . . .
H42 H 0.652688 0.135053 0.256065 0.144 Uiso 1 1 calc R U . . .
C43 C 0.7421(6) 0.1467(5) 0.3147(2) 0.136(2) Uani 1 1 d . . . . .
H43 H 0.810488 0.122020 0.305087 0.163 Uiso 1 1 calc R U . . .
C44 C 0.7360(5) 0.1749(4) 0.35836(18) 0.1058(16) Uani 1 1 d . . . . .
H44 H 0.800928 0.167789 0.377506 0.127 Uiso 1 1 calc R U . . .
B1 B 0.6324(4) 0.2550(3) 0.42627(16) 0.0528(9) Uani 1 1 d . . . . .
O3 O 0.6845(15) 0.809(3) 0.3636(10) 0.087(2) Uani 0.592(15) 1 d D . P A 1
C45 C 0.7270(10) 0.7585(12) 0.3267(5) 0.0907(16) Uani 0.592(15) 1 d D . P A 1
H45A H 0.703945 0.792489 0.299367 0.109 Uiso 0.592(15) 1 calc R U P A 1
H45B H 0.696433 0.692136 0.324983 0.109 Uiso 0.592(15) 1 calc R U P A 1
C46 C 0.8538(9) 0.7555(14) 0.3329(6) 0.1094(19) Uani 0.592(15) 1 d D . P A 1
H46A H 0.888373 0.782249 0.307165 0.131 Uiso 0.592(15) 1 calc R U P A 1
H46B H 0.880286 0.688399 0.337460 0.131 Uiso 0.592(15) 1 calc R U P A 1
C47 C 0.8837(8) 0.8164(13) 0.3727(4) 0.1094(19) Uani 0.592(15) 1 d D . P A 1
H47A H 0.930945 0.778710 0.394059 0.131 Uiso 0.592(15) 1 calc R U P A 1
H47B H 0.926528 0.873963 0.364446 0.131 Uiso 0.592(15) 1 calc R U P A 1
C48 C 0.7797(8) 0.8457(9) 0.3916(4) 0.0907(16) Uani 0.592(15) 1 d D . P A 1
H48A H 0.776021 0.916825 0.393472 0.109 Uiso 0.592(15) 1 calc R U P A 1
H48B H 0.776908 0.818844 0.421204 0.109 Uiso 0.592(15) 1 calc R U P A 1
O3A O 0.682(2) 0.800(4) 0.3642(15) 0.087(2) Uani 0.408(15) 1 d D . P A 2
C45A C 0.7432(15) 0.7805(16) 0.3258(6) 0.0907(16) Uani 0.408(15) 1 d D . P A 2
H45C H 0.728703 0.831604 0.303739 0.109 Uiso 0.408(15) 1 calc R U P A 2
H45D H 0.720295 0.717696 0.312864 0.109 Uiso 0.408(15) 1 calc R U P A 2
C46A C 0.8660(14) 0.7790(17) 0.3413(9) 0.1094(19) Uani 0.408(15) 1 d D . P A 2
H46C H 0.886054 0.722322 0.359747 0.131 Uiso 0.408(15) 1 calc R U P A 2
H46D H 0.916835 0.783675 0.317268 0.131 Uiso 0.408(15) 1 calc R U P A 2
C47A C 0.8606(12) 0.8711(16) 0.3670(6) 0.1094(19) Uani 0.408(15) 1 d D . P A 2
H47C H 0.916827 0.869625 0.392028 0.131 Uiso 0.408(15) 1 calc R U P A 2
H47D H 0.877142 0.926950 0.348533 0.131 Uiso 0.408(15) 1 calc R U P A 2
C48A C 0.7491(13) 0.8798(11) 0.3822(5) 0.0907(16) Uani 0.408(15) 1 d D . P A 2
H48C H 0.715251 0.942017 0.372620 0.109 Uiso 0.408(15) 1 calc R U P A 2
H48D H 0.752313 0.877573 0.414315 0.109 Uiso 0.408(15) 1 calc R U P A 2
O1 O 0.1252(2) 0.7601(2) 0.29852(10) 0.1130(10) Uani 0.968(5) 1 d D . P B 3
O2 O 0.2615(2) 0.72384(18) 0.25955(10) 0.1130(10) Uani 0.968(5) 1 d D . P B 3
N1 N 0.2260(2) 0.74942(11) 0.29417(8) 0.0667(9) Uani 0.968(5) 1 d D . P B 3
O1A O 0.215(2) 0.7551(2) 0.3015(4) 0.1130(10) Uani 0.032(5) 1 d D . P B 4
O2A O 0.3270(17) 0.7144(4) 0.2530(5) 0.1130(10) Uani 0.032(5) 1 d D . P B 4
N1A N 0.2198(16) 0.7277(3) 0.2605(4) 0.0667(9) Uani 0.032(5) 1 d D . P B 4
 
loop_
 _atom_site_aniso_label
 _atom_site_aniso_U_11
 _atom_site_aniso_U_22
 _atom_site_aniso_U_33
 _atom_site_aniso_U_23
 _atom_site_aniso_U_13
 _atom_site_aniso_U_12
Pd1 0.04502(19) 0.0515(2) 0.0421(2) 0.00144(14) -0.00040(13) -0.00197(14)
N2 0.0571(18) 0.0577(18) 0.0517(17) 0.0059(14) 0.0001(13) -0.0009(13)
N3 0.0489(17) 0.0525(13) 0.0412(17) -0.0019(12) -0.0022(13) -0.0063(13)
N4 0.0457(15) 0.0531(15) 0.0508(18) -0.0046(13) -0.0003(12) -0.0037(13)
C1 0.068(2) 0.055(2) 0.062(2) 0.0012(17) -0.0076(18) -0.0066(19)
C2 0.069(3) 0.0538(16) 0.057(2) -0.0034(15) -0.008(2) -0.0026(18)
C3 0.056(2) 0.0580(18) 0.042(2) 0.0052(13) -0.0022(17) -0.0007(17)
C4 0.048(2) 0.0573(18) 0.050(2) 0.0033(16) 0.0005(15) -0.0001(17)
C5 0.068(2) 0.0647(19) 0.064(3) -0.005(2) 0.004(2) 0.0096(18)
C6 0.101(3) 0.067(2) 0.102(4) 0.001(2) 0.001(3) 0.021(2)
C7 0.100(4) 0.098(3) 0.146(5) -0.029(3) -0.007(3) 0.036(3)
C8 0.159(6) 0.100(3) 0.262(9) -0.043(4) -0.035(6) 0.051(4)
C9 0.065(2) 0.060(2) 0.058(2) 0.0132(19) 0.0021(18) -0.0065(18)
C10 0.064(3) 0.089(3) 0.063(2) 0.010(2) 0.007(2) -0.003(2)
C11 0.094(3) 0.115(4) 0.065(3) 0.008(3) 0.020(2) -0.006(3)
C12 0.101(4) 0.186(6) 0.097(4) -0.006(4) 0.040(3) -0.008(4)
C13 0.0487(19) 0.061(2) 0.064(3) 0.0039(18) 0.0028(17) -0.0035(17)
C14 0.055(2) 0.066(2) 0.080(3) 0.012(2) 0.011(2) -0.0015(19)
C15 0.058(2) 0.085(3) 0.095(4) 0.005(2) 0.020(2) -0.006(2)
C16 0.075(3) 0.086(3) 0.115(4) 0.009(3) 0.027(3) -0.010(2)
C17 0.064(2) 0.053(2) 0.059(2) -0.0073(16) -0.0027(18) 0.0005(18)
C18 0.072(3) 0.087(3) 0.068(3) -0.010(2) 0.010(2) 0.009(2)
C19 0.121(4) 0.118(4) 0.119(5) -0.043(3) 0.051(4) -0.003(3)
C20 0.142(5) 0.161(5) 0.140(6) -0.027(4) 0.073(4) 0.016(4)
C21 0.049(2) 0.0509(15) 0.054(2) 0.0057(14) -0.0062(16) -0.0010(16)
C22 0.055(2) 0.070(2) 0.071(3) 0.0139(19) 0.005(2) -0.0062(18)
C23 0.067(3) 0.068(2) 0.113(4) 0.026(2) 0.016(3) -0.006(2)
C24 0.059(3) 0.055(2) 0.121(4) 0.015(2) -0.008(2) 0.001(2)
C25 0.068(3) 0.0536(18) 0.084(3) -0.0045(19) -0.016(2) 0.0048(18)
C26 0.068(3) 0.0516(17) 0.056(2) 0.0040(16) -0.005(2) 0.0024(17)
C27 0.047(2) 0.0514(16) 0.060(2) 0.0006(16) 0.0122(15) 0.0018(14)
C28 0.058(2) 0.063(2) 0.071(3) -0.0023(18) -0.0031(18) 0.0074(17)
C29 0.074(3) 0.087(2) 0.086(3) -0.007(2) -0.017(2) 0.020(2)
C30 0.062(3) 0.085(2) 0.111(4) 0.016(2) -0.002(2) 0.021(2)
C31 0.063(3) 0.062(2) 0.134(4) 0.013(2) 0.002(2) 0.0145(19)
C32 0.056(2) 0.0537(17) 0.114(4) -0.001(2) 0.000(2) 0.0056(17)
C33 0.0525(18) 0.0464(17) 0.051(2) -0.0011(16) 0.0007(16) -0.0008(14)
C34 0.0548(19) 0.0501(18) 0.054(2) 0.0039(16) 0.0013(18) 0.0012(16)
C35 0.059(2) 0.063(2) 0.065(3) 0.008(2) 0.0052(19) -0.0055(16)
C36 0.056(2) 0.069(2) 0.084(3) -0.002(2) 0.012(2) -0.0014(17)
C37 0.054(2) 0.064(2) 0.117(4) 0.007(2) 0.005(2) 0.0030(19)
C38 0.058(2) 0.055(2) 0.102(4) 0.018(2) 0.006(2) 0.0040(17)
C39 0.077(2) 0.062(2) 0.053(2) -0.0052(18) 0.0102(16) -0.009(2)
C40 0.099(3) 0.069(3) 0.062(2) 0.005(2) -0.007(2) -0.025(2)
C41 0.145(4) 0.072(3) 0.061(2) 0.003(2) -0.010(3) -0.034(3)
C42 0.182(5) 0.109(4) 0.070(4) -0.018(3) 0.021(3) -0.022(4)
C43 0.161(5) 0.168(5) 0.082(3) -0.042(4) 0.033(3) 0.021(5)
C44 0.101(3) 0.142(4) 0.076(3) -0.031(3) 0.023(3) 0.013(3)
B1 0.055(2) 0.0515(16) 0.052(2) -0.0001(17) 0.0069(17) 0.0008(16)
O3 0.068(2) 0.097(5) 0.098(2) -0.011(3) 0.0129(17) -0.0066(17)
C45 0.080(2) 0.097(4) 0.096(3) -0.013(3) 0.0095(18) -0.005(2)
C46 0.077(2) 0.123(6) 0.129(4) -0.027(3) 0.013(2) -0.010(3)
C47 0.077(2) 0.123(6) 0.129(4) -0.027(3) 0.013(2) -0.010(3)
C48 0.080(2) 0.097(4) 0.096(3) -0.013(3) 0.0095(18) -0.005(2)
O3A 0.068(2) 0.097(5) 0.098(2) -0.011(3) 0.0129(17) -0.0066(17)
C45A 0.080(2) 0.097(4) 0.096(3) -0.013(3) 0.0095(18) -0.005(2)
C46A 0.077(2) 0.123(6) 0.129(4) -0.027(3) 0.013(2) -0.010(3)
C47A 0.077(2) 0.123(6) 0.129(4) -0.027(3) 0.013(2) -0.010(3)
C48A 0.080(2) 0.097(4) 0.096(3) -0.013(3) 0.0095(18) -0.005(2)
O1 0.0646(16) 0.198(3) 0.0743(15) -0.0298(16) -0.0110(13) 0.0058(15)
O2 0.0646(16) 0.198(3) 0.0743(15) -0.0298(16) -0.0110(13) 0.0058(15)
N1 0.0620(16) 0.076(2) 0.0605(17) 0.0030(16) -0.0088(16) -0.0031(16)
O1A 0.0646(16) 0.198(3) 0.0743(15) -0.0298(16) -0.0110(13) 0.0058(15)
O2A 0.0646(16) 0.198(3) 0.0743(15) -0.0298(16) -0.0110(13) 0.0058(15)
N1A 0.0620(16) 0.076(2) 0.0605(17) 0.0030(16) -0.0088(16) -0.0031(16)
 
_geom_special_details
;
 All esds (except the esd in the dihedral angle between two l.s. planes)
 are estimated using the full covariance matrix.  The cell esds are taken
 into account individually in the estimation of esds in distances, angles
 and torsion angles; correlations between esds in cell parameters are only
 used when they are defined by crystal symmetry.  An approximate (isotropic)
 treatment of cell esds is used for estimating esds involving l.s. planes.
;
 
loop_
 _geom_bond_atom_site_label_1
 _geom_bond_atom_site_label_2
 _geom_bond_distance
 _geom_bond_site_symmetry_2
 _geom_bond_publ_flag
Pd1 O1A 1.95(2) . ?
Pd1 N3 2.020(3) . ?
Pd1 N1 2.031(2) . ?
Pd1 N2 2.090(3) . ?
Pd1 N4 2.098(3) . ?
N2 C9 1.501(4) . ?
N2 C5 1.509(4) . ?
N2 C1 1.515(4) . ?
N3 C2 1.480(4) . ?
N3 C3 1.493(4) . ?
N3 H3 0.9800 . ?
N4 C17 1.489(4) . ?
N4 C4 1.506(4) . ?
N4 C13 1.517(4) . ?
C1 C2 1.512(5) . ?
C1 H1A 0.9700 . ?
C1 H1B 0.9700 . ?
C2 H2A 0.9700 . ?
C2 H2B 0.9700 . ?
C3 C4 1.503(4) . ?
C3 H3A 0.9700 . ?
C3 H3B 0.9700 . ?
C4 H4A 0.9700 . ?
C4 H4B 0.9700 . ?
C5 C6 1.523(5) . ?
C5 H5A 0.9700 . ?
C5 H5B 0.9700 . ?
C6 C7 1.523(6) . ?
C6 H6A 0.9700 . ?
C6 H6B 0.9700 . ?
C7 C8 1.487(7) . ?
C7 H7A 0.9700 . ?
C7 H7B 0.9700 . ?
C8 H8A 0.9600 . ?
C8 H8B 0.9600 . ?
C8 H8C 0.9600 . ?
C9 C10 1.502(5) . ?
C9 H9A 0.9700 . ?
C9 H9B 0.9700 . ?
C10 C11 1.534(5) . ?
C10 H10A 0.9700 . ?
C10 H10B 0.9700 . ?
C11 C12 1.493(6) . ?
C11 H11A 0.9700 . ?
C11 H11B 0.9700 . ?
C12 H12A 0.9600 . ?
C12 H12B 0.9600 . ?
C12 H12C 0.9600 . ?
C13 C14 1.516(5) . ?
C13 H13A 0.9700 . ?
C13 H13B 0.9700 . ?
C14 C15 1.512(5) . ?
C14 H14A 0.9700 . ?
C14 H14B 0.9700 . ?
C15 C16 1.516(5) . ?
C15 H15A 0.9700 . ?
C15 H15B 0.9700 . ?
C16 H16A 0.9600 . ?
C16 H16B 0.9600 . ?
C16 H16C 0.9600 . ?
C17 C18 1.501(5) . ?
C17 H17A 0.9700 . ?
C17 H17B 0.9700 . ?
C18 C19 1.529(6) . ?
C18 H18A 0.9700 . ?
C18 H18B 0.9700 . ?
C19 C20 1.434(6) . ?
C19 H19A 0.9700 . ?
C19 H19B 0.9700 . ?
C20 H20A 0.9600 . ?
C20 H20B 0.9600 . ?
C20 H20C 0.9600 . ?
C21 C26 1.395(5) . ?
C21 C22 1.395(5) . ?
C21 B1 1.640(5) . ?
C22 C23 1.385(5) . ?
C22 H22 0.9300 . ?
C23 C24 1.366(6) . ?
C23 H23 0.9300 . ?
C24 C25 1.360(6) . ?
C24 H24 0.9300 . ?
C25 C26 1.384(5) . ?
C25 H25 0.9300 . ?
C26 H26 0.9300 . ?
C27 C28 1.381(5) . ?
C27 C32 1.400(5) . ?
C27 B1 1.663(6) . ?
C28 C29 1.393(5) . ?
C28 H28 0.9300 . ?
C29 C30 1.361(6) . ?
C29 H29 0.9300 . ?
C30 C31 1.372(6) . ?
C30 H30 0.9300 . ?
C31 C32 1.383(5) . ?
C31 H31 0.9300 . ?
C32 H32 0.9300 . ?
C33 C34 1.389(4) . ?
C33 C38 1.396(5) . ?
C33 B1 1.643(6) . ?
C34 C35 1.385(5) . ?
C34 H34 0.9300 . ?
C35 C36 1.377(5) . ?
C35 H35 0.9300 . ?
C36 C37 1.374(5) . ?
C36 H36 0.9300 . ?
C37 C38 1.389(5) . ?
C37 H37 0.9300 . ?
C38 H38 0.9300 . ?
C39 C40 1.390(6) . ?
C39 C44 1.393(6) . ?
C39 B1 1.655(6) . ?
C40 C41 1.408(6) . ?
C40 H40 0.9300 . ?
C41 C42 1.358(7) . ?
C41 H41 0.9300 . ?
C42 C43 1.367(8) . ?
C42 H42 0.9300 . ?
C43 C44 1.381(7) . ?
C43 H43 0.9300 . ?
C44 H44 0.9300 . ?
O3 C45 1.427(10) . ?
O3 C48 1.444(16) . ?
C45 C46 1.482(10) . ?
C45 H45A 0.9700 . ?
C45 H45B 0.9700 . ?
C46 C47 1.483(12) . ?
C46 H46A 0.9700 . ?
C46 H46B 0.9700 . ?
C47 C48 1.432(9) . ?
C47 H47A 0.9700 . ?
C47 H47B 0.9700 . ?
C48 H48A 0.9700 . ?
C48 H48B 0.9700 . ?
O3A C48A 1.43(2) . ?
O3A C45A 1.429(16) . ?
C45A C46A 1.483(14) . ?
C45A H45C 0.9700 . ?
C45A H45D 0.9700 . ?
C46A C47A 1.477(14) . ?
C46A H46C 0.9700 . ?
C46A H46D 0.9700 . ?
C47A C48A 1.413(12) . ?
C47A H47C 0.9700 . ?
C47A H47D 0.9700 . ?
C48A H48C 0.9700 . ?
C48A H48D 0.9700 . ?
O1 N1 1.2016(10) . ?
O2 N1 1.2017(10) . ?
O1A N1A 1.3001(10) . ?
O2A N1A 1.3001(10) . ?
 
loop_
 _geom_angle_atom_site_label_1
 _geom_angle_atom_site_label_2
 _geom_angle_atom_site_label_3
 _geom_angle
 _geom_angle_site_symmetry_1
 _geom_angle_site_symmetry_3
 _geom_angle_publ_flag
O1A Pd1 N3 173.0(5) . . ?
N3 Pd1 N1 179.20(10) . . ?
O1A Pd1 N2 94.52(11) . . ?
N3 Pd1 N2 85.17(11) . . ?
N1 Pd1 N2 95.51(9) . . ?
O1A Pd1 N4 93.84(10) . . ?
N3 Pd1 N4 85.21(10) . . ?
N1 Pd1 N4 94.19(9) . . ?
N2 Pd1 N4 166.31(11) . . ?
C9 N2 C5 109.3(3) . . ?
C9 N2 C1 110.5(3) . . ?
C5 N2 C1 110.7(3) . . ?
C9 N2 Pd1 115.3(2) . . ?
C5 N2 Pd1 105.5(2) . . ?
C1 N2 Pd1 105.4(2) . . ?
C2 N3 C3 116.7(3) . . ?
C2 N3 Pd1 107.8(2) . . ?
C3 N3 Pd1 107.71(19) . . ?
C2 N3 H3 108.1 . . ?
C3 N3 H3 108.1 . . ?
Pd1 N3 H3 108.1 . . ?
C17 N4 C4 109.9(3) . . ?
C17 N4 C13 110.4(3) . . ?
C4 N4 C13 110.2(3) . . ?
C17 N4 Pd1 115.7(2) . . ?
C4 N4 Pd1 105.62(19) . . ?
C13 N4 Pd1 104.78(19) . . ?
C2 C1 N2 109.9(3) . . ?
C2 C1 H1A 109.7 . . ?
N2 C1 H1A 109.7 . . ?
C2 C1 H1B 109.7 . . ?
N2 C1 H1B 109.7 . . ?
H1A C1 H1B 108.2 . . ?
N3 C2 C1 106.5(3) . . ?
N3 C2 H2A 110.4 . . ?
C1 C2 H2A 110.4 . . ?
N3 C2 H2B 110.4 . . ?
C1 C2 H2B 110.4 . . ?
H2A C2 H2B 108.6 . . ?
N3 C3 C4 107.0(3) . . ?
N3 C3 H3A 110.3 . . ?
C4 C3 H3A 110.3 . . ?
N3 C3 H3B 110.3 . . ?
C4 C3 H3B 110.3 . . ?
H3A C3 H3B 108.6 . . ?
C3 C4 N4 111.2(3) . . ?
C3 C4 H4A 109.4 . . ?
N4 C4 H4A 109.4 . . ?
C3 C4 H4B 109.4 . . ?
N4 C4 H4B 109.4 . . ?
H4A C4 H4B 108.0 . . ?
N2 C5 C6 117.4(3) . . ?
N2 C5 H5A 108.0 . . ?
C6 C5 H5A 108.0 . . ?
N2 C5 H5B 108.0 . . ?
C6 C5 H5B 108.0 . . ?
H5A C5 H5B 107.2 . . ?
C5 C6 C7 111.4(4) . . ?
C5 C6 H6A 109.4 . . ?
C7 C6 H6A 109.4 . . ?
C5 C6 H6B 109.4 . . ?
C7 C6 H6B 109.4 . . ?
H6A C6 H6B 108.0 . . ?
C8 C7 C6 112.1(5) . . ?
C8 C7 H7A 109.2 . . ?
C6 C7 H7A 109.2 . . ?
C8 C7 H7B 109.2 . . ?
C6 C7 H7B 109.2 . . ?
H7A C7 H7B 107.9 . . ?
C7 C8 H8A 109.5 . . ?
C7 C8 H8B 109.5 . . ?
H8A C8 H8B 109.5 . . ?
C7 C8 H8C 109.5 . . ?
H8A C8 H8C 109.5 . . ?
H8B C8 H8C 109.5 . . ?
N2 C9 C10 114.6(3) . . ?
N2 C9 H9A 108.6 . . ?
C10 C9 H9A 108.6 . . ?
N2 C9 H9B 108.6 . . ?
C10 C9 H9B 108.6 . . ?
H9A C9 H9B 107.6 . . ?
C9 C10 C11 110.7(3) . . ?
C9 C10 H10A 109.5 . . ?
C11 C10 H10A 109.5 . . ?
C9 C10 H10B 109.5 . . ?
C11 C10 H10B 109.5 . . ?
H10A C10 H10B 108.1 . . ?
C12 C11 C10 112.7(4) . . ?
C12 C11 H11A 109.0 . . ?
C10 C11 H11A 109.0 . . ?
C12 C11 H11B 109.0 . . ?
C10 C11 H11B 109.0 . . ?
H11A C11 H11B 107.8 . . ?
C11 C12 H12A 109.5 . . ?
C11 C12 H12B 109.5 . . ?
H12A C12 H12B 109.5 . . ?
C11 C12 H12C 109.5 . . ?
H12A C12 H12C 109.5 . . ?
H12B C12 H12C 109.5 . . ?
C14 C13 N4 117.5(3) . . ?
C14 C13 H13A 107.9 . . ?
N4 C13 H13A 107.9 . . ?
C14 C13 H13B 107.9 . . ?
N4 C13 H13B 107.9 . . ?
H13A C13 H13B 107.2 . . ?
C15 C14 C13 111.1(3) . . ?
C15 C14 H14A 109.4 . . ?
C13 C14 H14A 109.4 . . ?
C15 C14 H14B 109.4 . . ?
C13 C14 H14B 109.4 . . ?
H14A C14 H14B 108.0 . . ?
C14 C15 C16 114.5(3) . . ?
C14 C15 H15A 108.6 . . ?
C16 C15 H15A 108.6 . . ?
C14 C15 H15B 108.6 . . ?
C16 C15 H15B 108.6 . . ?
H15A C15 H15B 107.6 . . ?
C15 C16 H16A 109.5 . . ?
C15 C16 H16B 109.5 . . ?
H16A C16 H16B 109.5 . . ?
C15 C16 H16C 109.5 . . ?
H16A C16 H16C 109.5 . . ?
H16B C16 H16C 109.5 . . ?
N4 C17 C18 115.0(3) . . ?
N4 C17 H17A 108.5 . . ?
C18 C17 H17A 108.5 . . ?
N4 C17 H17B 108.5 . . ?
C18 C17 H17B 108.5 . . ?
H17A C17 H17B 107.5 . . ?
C17 C18 C19 111.4(4) . . ?
C17 C18 H18A 109.3 . . ?
C19 C18 H18A 109.3 . . ?
C17 C18 H18B 109.3 . . ?
C19 C18 H18B 109.3 . . ?
H18A C18 H18B 108.0 . . ?
C20 C19 C18 115.4(5) . . ?
C20 C19 H19A 108.4 . . ?
C18 C19 H19A 108.4 . . ?
C20 C19 H19B 108.4 . . ?
C18 C19 H19B 108.4 . . ?
H19A C19 H19B 107.5 . . ?
C19 C20 H20A 109.5 . . ?
C19 C20 H20B 109.5 . . ?
H20A C20 H20B 109.5 . . ?
C19 C20 H20C 109.5 . . ?
H20A C20 H20C 109.5 . . ?
H20B C20 H20C 109.5 . . ?
C26 C21 C22 114.9(3) . . ?
C26 C21 B1 121.5(3) . . ?
C22 C21 B1 123.5(4) . . ?
C23 C22 C21 122.2(4) . . ?
C23 C22 H22 118.9 . . ?
C21 C22 H22 118.9 . . ?
C24 C23 C22 120.8(4) . . ?
C24 C23 H23 119.6 . . ?
C22 C23 H23 119.6 . . ?
C25 C24 C23 118.8(4) . . ?
C25 C24 H24 120.6 . . ?
C23 C24 H24 120.6 . . ?
C24 C25 C26 120.6(4) . . ?
C24 C25 H25 119.7 . . ?
C26 C25 H25 119.7 . . ?
C25 C26 C21 122.5(4) . . ?
C25 C26 H26 118.7 . . ?
C21 C26 H26 118.7 . . ?
C28 C27 C32 113.8(4) . . ?
C28 C27 B1 125.0(3) . . ?
C32 C27 B1 121.2(3) . . ?
C27 C28 C29 123.7(4) . . ?
C27 C28 H28 118.2 . . ?
C29 C28 H28 118.2 . . ?
C30 C29 C28 120.6(5) . . ?
C30 C29 H29 119.7 . . ?
C28 C29 H29 119.7 . . ?
C29 C30 C31 117.9(4) . . ?
C29 C30 H30 121.0 . . ?
C31 C30 H30 121.0 . . ?
C30 C31 C32 121.0(4) . . ?
C30 C31 H31 119.5 . . ?
C32 C31 H31 119.5 . . ?
C31 C32 C27 123.0(4) . . ?
C31 C32 H32 118.5 . . ?
C27 C32 H32 118.5 . . ?
C34 C33 C38 113.7(3) . . ?
C34 C33 B1 124.7(3) . . ?
C38 C33 B1 121.5(3) . . ?
C35 C34 C33 123.9(3) . . ?
C35 C34 H34 118.1 . . ?
C33 C34 H34 118.1 . . ?
C36 C35 C34 120.2(4) . . ?
C36 C35 H35 119.9 . . ?
C34 C35 H35 119.9 . . ?
C37 C36 C35 118.5(4) . . ?
C37 C36 H36 120.8 . . ?
C35 C36 H36 120.8 . . ?
C36 C37 C38 120.0(4) . . ?
C36 C37 H37 120.0 . . ?
C38 C37 H37 120.0 . . ?
C37 C38 C33 123.7(4) . . ?
C37 C38 H38 118.1 . . ?
C33 C38 H38 118.1 . . ?
C40 C39 C44 114.9(4) . . ?
C40 C39 B1 122.1(4) . . ?
C44 C39 B1 122.9(4) . . ?
C39 C40 C41 122.3(5) . . ?
C39 C40 H40 118.8 . . ?
C41 C40 H40 118.8 . . ?
C42 C41 C40 120.3(6) . . ?
C42 C41 H41 119.8 . . ?
C40 C41 H41 119.8 . . ?
C41 C42 C43 118.9(6) . . ?
C41 C42 H42 120.5 . . ?
C43 C42 H42 120.5 . . ?
C42 C43 C44 120.7(6) . . ?
C42 C43 H43 119.6 . . ?
C44 C43 H43 119.6 . . ?
C43 C44 C39 122.9(6) . . ?
C43 C44 H44 118.6 . . ?
C39 C44 H44 118.6 . . ?
C21 B1 C33 110.7(3) . . ?
C21 B1 C39 109.7(3) . . ?
C33 B1 C39 108.6(3) . . ?
C21 B1 C27 107.7(3) . . ?
C33 B1 C27 110.1(3) . . ?
C39 B1 C27 110.0(3) . . ?
C45 O3 C48 109.3(11) . . ?
O3 C45 C46 108.0(10) . . ?
O3 C45 H45A 110.1 . . ?
C46 C45 H45A 110.1 . . ?
O3 C45 H45B 110.1 . . ?
C46 C45 H45B 110.1 . . ?
H45A C45 H45B 108.4 . . ?
C45 C46 C47 105.7(8) . . ?
C45 C46 H46A 110.6 . . ?
C47 C46 H46A 110.6 . . ?
C45 C46 H46B 110.6 . . ?
C47 C46 H46B 110.6 . . ?
H46A C46 H46B 108.7 . . ?
C48 C47 C46 108.4(8) . . ?
C48 C47 H47A 110.0 . . ?
C46 C47 H47A 110.0 . . ?
C48 C47 H47B 110.0 . . ?
C46 C47 H47B 110.0 . . ?
H47A C47 H47B 108.4 . . ?
C47 C48 O3 108.2(8) . . ?
C47 C48 H48A 110.1 . . ?
O3 C48 H48A 110.1 . . ?
C47 C48 H48B 110.1 . . ?
O3 C48 H48B 110.1 . . ?
H48A C48 H48B 108.4 . . ?
C48A O3A C45A 99.1(18) . . ?
O3A C45A C46A 105.7(17) . . ?
O3A C45A H45C 110.6 . . ?
C46A C45A H45C 110.6 . . ?
O3A C45A H45D 110.6 . . ?
C46A C45A H45D 110.6 . . ?
H45C C45A H45D 108.7 . . ?
C47A C46A C45A 94.7(12) . . ?
C47A C46A H46C 112.8 . . ?
C45A C46A H46C 112.8 . . ?
C47A C46A H46D 112.8 . . ?
C45A C46A H46D 112.8 . . ?
H46C C46A H46D 110.2 . . ?
C48A C47A C46A 108.2(10) . . ?
C48A C47A H47C 110.1 . . ?
C46A C47A H47C 110.1 . . ?
C48A C47A H47D 110.1 . . ?
C46A C47A H47D 110.1 . . ?
H47C C47A H47D 108.4 . . ?
C47A C48A O3A 108.1(12) . . ?
C47A C48A H48C 110.1 . . ?
O3A C48A H48C 110.1 . . ?
C47A C48A H48D 110.1 . . ?
O3A C48A H48D 110.1 . . ?
H48C C48A H48D 108.4 . . ?
O2 N1 O1 121.63(15) . . ?
O2 N1 Pd1 118.8(2) . . ?
O1 N1 Pd1 119.6(2) . . ?
N1A O1A Pd1 129.1(11) . . ?
O2A N1A O1A 107.73(12) . . ?
 
loop_
 _geom_torsion_atom_site_label_1
 _geom_torsion_atom_site_label_2
 _geom_torsion_atom_site_label_3
 _geom_torsion_atom_site_label_4
 _geom_torsion
 _geom_torsion_site_symmetry_1
 _geom_torsion_site_symmetry_2
 _geom_torsion_site_symmetry_3
 _geom_torsion_site_symmetry_4
 _geom_torsion_publ_flag
C9 N2 C1 C2 -160.9(3) . . . . ?
C5 N2 C1 C2 77.9(4) . . . . ?
Pd1 N2 C1 C2 -35.7(3) . . . . ?
C3 N3 C2 C1 -167.7(3) . . . . ?
Pd1 N3 C2 C1 -46.4(3) . . . . ?
N2 C1 C2 N3 55.4(4) . . . . ?
C2 N3 C3 C4 166.8(3) . . . . ?
Pd1 N3 C3 C4 45.4(3) . . . . ?
N3 C3 C4 N4 -53.2(4) . . . . ?
C17 N4 C4 C3 158.7(3) . . . . ?
C13 N4 C4 C3 -79.4(3) . . . . ?
Pd1 N4 C4 C3 33.2(3) . . . . ?
C9 N2 C5 C6 -57.4(4) . . . . ?
C1 N2 C5 C6 64.6(4) . . . . ?
Pd1 N2 C5 C6 178.0(3) . . . . ?
N2 C5 C6 C7 -178.0(4) . . . . ?
C5 C6 C7 C8 -173.0(5) . . . . ?
C5 N2 C9 C10 -171.6(3) . . . . ?
C1 N2 C9 C10 66.3(4) . . . . ?
Pd1 N2 C9 C10 -53.0(4) . . . . ?
N2 C9 C10 C11 172.5(3) . . . . ?
C9 C10 C11 C12 172.3(4) . . . . ?
C17 N4 C13 C14 56.5(4) . . . . ?
C4 N4 C13 C14 -65.1(4) . . . . ?
Pd1 N4 C13 C14 -178.3(3) . . . . ?
N4 C13 C14 C15 -178.5(3) . . . . ?
C13 C14 C15 C16 178.8(4) . . . . ?
C4 N4 C17 C18 -69.5(4) . . . . ?
C13 N4 C17 C18 168.8(3) . . . . ?
Pd1 N4 C17 C18 50.0(4) . . . . ?
N4 C17 C18 C19 -179.9(4) . . . . ?
C17 C18 C19 C20 -175.1(5) . . . . ?
C26 C21 C22 C23 2.4(6) . . . . ?
B1 C21 C22 C23 -174.1(4) . . . . ?
C21 C22 C23 C24 0.4(7) . . . . ?
C22 C23 C24 C25 -2.4(7) . . . . ?
C23 C24 C25 C26 1.5(6) . . . . ?
C24 C25 C26 C21 1.4(6) . . . . ?
C22 C21 C26 C25 -3.3(5) . . . . ?
B1 C21 C26 C25 173.3(4) . . . . ?
C32 C27 C28 C29 -2.0(6) . . . . ?
B1 C27 C28 C29 178.2(4) . . . . ?
C27 C28 C29 C30 0.7(7) . . . . ?
C28 C29 C30 C31 0.7(7) . . . . ?
C29 C30 C31 C32 -0.6(8) . . . . ?
C30 C31 C32 C27 -1.0(7) . . . . ?
C28 C27 C32 C31 2.2(6) . . . . ?
B1 C27 C32 C31 -178.1(4) . . . . ?
C38 C33 C34 C35 -0.2(5) . . . . ?
B1 C33 C34 C35 -177.2(4) . . . . ?
C33 C34 C35 C36 -0.1(6) . . . . ?
C34 C35 C36 C37 0.2(6) . . . . ?
C35 C36 C37 C38 -0.2(7) . . . . ?
C36 C37 C38 C33 -0.1(7) . . . . ?
C34 C33 C38 C37 0.2(6) . . . . ?
B1 C33 C38 C37 177.4(4) . . . . ?
C44 C39 C40 C41 -1.1(6) . . . . ?
B1 C39 C40 C41 174.7(4) . . . . ?
C39 C40 C41 C42 1.5(7) . . . . ?
C40 C41 C42 C43 -1.3(8) . . . . ?
C41 C42 C43 C44 0.9(10) . . . . ?
C42 C43 C44 C39 -0.6(10) . . . . ?
C40 C39 C44 C43 0.7(7) . . . . ?
B1 C39 C44 C43 -175.1(5) . . . . ?
C26 C21 B1 C33 44.6(5) . . . . ?
C22 C21 B1 C33 -139.1(4) . . . . ?
C26 C21 B1 C39 164.4(3) . . . . ?
C22 C21 B1 C39 -19.3(5) . . . . ?
C26 C21 B1 C27 -75.8(4) . . . . ?
C22 C21 B1 C27 100.4(4) . . . . ?
C34 C33 B1 C21 -148.3(3) . . . . ?
C38 C33 B1 C21 34.9(5) . . . . ?
C34 C33 B1 C39 91.2(4) . . . . ?
C38 C33 B1 C39 -85.6(4) . . . . ?
C34 C33 B1 C27 -29.3(5) . . . . ?
C38 C33 B1 C27 153.8(4) . . . . ?
C40 C39 B1 C21 -82.1(4) . . . . ?
C44 C39 B1 C21 93.5(5) . . . . ?
C40 C39 B1 C33 39.0(5) . . . . ?
C44 C39 B1 C33 -145.4(4) . . . . ?
C40 C39 B1 C27 159.6(3) . . . . ?
C44 C39 B1 C27 -24.9(5) . . . . ?
C28 C27 B1 C21 13.2(5) . . . . ?
C32 C27 B1 C21 -166.5(4) . . . . ?
C28 C27 B1 C33 -107.5(4) . . . . ?
C32 C27 B1 C33 72.7(4) . . . . ?
C28 C27 B1 C39 132.8(4) . . . . ?
C32 C27 B1 C39 -47.0(5) . . . . ?
C48 O3 C45 C46 5(4) . . . . ?
O3 C45 C46 C47 -6(2) . . . . ?
C45 C46 C47 C48 5.5(16) . . . . ?
C46 C47 C48 O3 -3(3) . . . . ?
C45 O3 C48 C47 -1(4) . . . . ?
C48A O3A C45A C46A 47(4) . . . . ?
O3A C45A C46A C47A -48(3) . . . . ?
C45A C46A C47A C48A 30(2) . . . . ?
C46A C47A C48A O3A -4(4) . . . . ?
C45A O3A C48A C47A -25(4) . . . . ?
Pd1 O1A N1A O2A 0.00(3) . . . . ?
 
_refine_diff_density_max    0.440
_refine_diff_density_min   -0.419
_refine_diff_density_rms    0.067

_shelx_res_file
;
TITL shelxt in P 1 21/n 1
    71b_pdno2_tr_270k_100s_19_decay.res
    created by SHELXL-2018/3 at 15:41:45 on 30-Mar-2020
CELL 0.534 11.6889 13.5919 30.241 90 93.595 90
ZERR 4 0.00041 0.000458 0.001081 0 0.003163 0
LATT 1
SYMM 0.5-X,0.5+Y,0.5-Z
SFAC C H B N O Pd
DISP B 0 0 4.561
DISP C 0.001 0.001 6.94
DISP H -0 0 0.611
DISP N 0.003 0.002 10.693
DISP O 0.005 0.003 16.398
DISP Pd -2.504 0.615 1934.604
UNIT 192 292 4 16 12 4
DFIX 1.2 0.001 N1 O1 N1 O2
DFIX 1.3 0.001 O1A N1A N1A O2A
DANG 2.1 0.001 O1 O2 O1A O2A
FLAT 0.001 Pd1 O1 O2 N1 O1A O2A N1A
RIGU 0.001 0.002
EADP O3 O3A
EADP C45 C45A C48 C48A
EADP C46 C46A C47 C47A
EADP O1 O1A O2 O2A
EADP N1 N1A

L.S. 20
PLAN  5
SIZE 0.1 0.1 0.05
TEMP -3
BOND $H
list 4
CONF
fmap 2
acta
SHEL 999 0.8
OMIT 2 5 22
OMIT -6 12 5
OMIT -1 2 3
OMIT -4 6 29
OMIT -7 12 6
OMIT -5 5 2
OMIT 5 13 2
OMIT 4 3 29
REM <olex2.extras>
REM <HklSrc "%.\\71b_PdNO2_TR_270K_100S_19_decay.hkl">
REM </olex2.extras>

WGHT    0.036700
FVAR       0.24397   0.59189   0.96762
PD1   6    0.339990    0.775074    0.346378    11.00000    0.04502    0.05147 =
         0.04209    0.00144   -0.00040   -0.00197
N2    4    0.346270    0.927377    0.337431    11.00000    0.05715    0.05766 =
         0.05171    0.00592    0.00013   -0.00087
N3    4    0.454357    0.798730    0.398175    11.00000    0.04894    0.05246 =
         0.04118   -0.00187   -0.00217   -0.00634
AFIX  13
H3    2    0.531446    0.788615    0.387996    11.00000   -1.20000
AFIX   0
N4    4    0.330754    0.631383    0.371265    11.00000    0.04574    0.05308 =
         0.05077   -0.00458   -0.00034   -0.00370
C1    1    0.442008    0.963137    0.369560    11.00000    0.06846    0.05462 =
         0.06214    0.00123   -0.00756   -0.00659
AFIX  23
H1A   2    0.514888    0.957106    0.356125    11.00000   -1.20000
H1B   2    0.430162    1.031959    0.376426    11.00000   -1.20000
AFIX   0
C2    1    0.444328    0.902931    0.411648    11.00000    0.06874    0.05376 =
         0.05713   -0.00344   -0.00807   -0.00261
AFIX  23
H2A   2    0.509176    0.921700    0.431437    11.00000   -1.20000
H2B   2    0.374526    0.913061    0.426780    11.00000   -1.20000
AFIX   0
C3    1    0.434118    0.722934    0.432561    11.00000    0.05619    0.05801 =
         0.04187    0.00515   -0.00217   -0.00067
AFIX  23
H3A   2    0.365321    0.738402    0.447512    11.00000   -1.20000
H3B   2    0.498399    0.720653    0.454438    11.00000   -1.20000
AFIX   0
C4    1    0.420876    0.625840    0.409032    11.00000    0.04788    0.05727 =
         0.04978    0.00331    0.00053   -0.00008
AFIX  23
H4A   2    0.399659    0.575749    0.429849    11.00000   -1.20000
H4B   2    0.493565    0.607027    0.397716    11.00000   -1.20000
AFIX   0
C5    1    0.231914    0.965482    0.350494    11.00000    0.06801    0.06473 =
         0.06395   -0.00453    0.00366    0.00964
AFIX  23
H5A   2    0.221175    0.943632    0.380487    11.00000   -1.20000
H5B   2    0.172533    0.934732    0.331360    11.00000   -1.20000
AFIX   0
C6    1    0.212985    1.076287    0.348739    11.00000    0.10089    0.06664 =
         0.10243    0.00087    0.00050    0.02103
AFIX  23
H6A   2    0.219055    1.099205    0.318600    11.00000   -1.20000
H6B   2    0.272182    1.108643    0.367375    11.00000   -1.20000
AFIX   0
C7    1    0.095808    1.103907    0.364299    11.00000    0.09985    0.09828 =
         0.14602   -0.02860   -0.00652    0.03639
AFIX  23
H7A   2    0.037391    1.065199    0.348106    11.00000   -1.20000
H7B   2    0.093283    1.088060    0.395497    11.00000   -1.20000
AFIX   0
C8    1    0.070014    1.210218    0.357670    11.00000    0.15901    0.10037 =
         0.26161   -0.04346   -0.03484    0.05141
AFIX 137
H8A   2    0.037694    1.220615    0.328069    11.00000   -1.50000
H8B   2    0.139429    1.247638    0.362150    11.00000   -1.50000
H8C   2    0.016266    1.231032    0.378511    11.00000   -1.50000
AFIX   0
C9    1    0.365969    0.960627    0.291185    11.00000    0.06483    0.06004 =
         0.05785    0.01320    0.00209   -0.00653
AFIX  23
H9A   2    0.374609    1.031607    0.291268    11.00000   -1.20000
H9B   2    0.298522    0.944866    0.272181    11.00000   -1.20000
AFIX   0
C10   1    0.468922    0.915745    0.271685    11.00000    0.06382    0.08857 =
         0.06299    0.00984    0.00669   -0.00336
AFIX  23
H10A  2    0.465926    0.844735    0.274594    11.00000   -1.20000
H10B  2    0.538095    0.938859    0.287814    11.00000   -1.20000
AFIX   0
C11   1    0.472650    0.943301    0.222609    11.00000    0.09374    0.11464 =
         0.06487    0.00809    0.01961   -0.00627
AFIX  23
H11A  2    0.408318    0.912753    0.206068    11.00000   -1.20000
H11B  2    0.464441    1.014029    0.219528    11.00000   -1.20000
AFIX   0
C12   1    0.581251    0.911983    0.203233    11.00000    0.10063    0.18581 =
         0.09720   -0.00568    0.03989   -0.00765
AFIX 137
H12A  2    0.578423    0.929206    0.172397    11.00000   -1.50000
H12B  2    0.590139    0.842060    0.206338    11.00000   -1.50000
H12C  2    0.645018    0.944544    0.218507    11.00000   -1.50000
AFIX   0
C13   1    0.212116    0.623929    0.388637    11.00000    0.04871    0.06119 =
         0.06351    0.00395    0.00282   -0.00351
AFIX  23
H13A  2    0.204330    0.676313    0.410024    11.00000   -1.20000
H13B  2    0.156433    0.636289    0.364124    11.00000   -1.20000
AFIX   0
C14   1    0.180318    0.527979    0.410272    11.00000    0.05461    0.06634 =
         0.07993    0.01157    0.01050   -0.00148
AFIX  23
H14A  2    0.187796    0.474340    0.389493    11.00000   -1.20000
H14B  2    0.232652    0.515717    0.435849    11.00000   -1.20000
AFIX   0
C15   1    0.058822    0.531210    0.424646    11.00000    0.05781    0.08482 =
         0.09462    0.00515    0.02003   -0.00603
AFIX  23
H15A  2    0.007623    0.545689    0.398984    11.00000   -1.20000
H15B  2    0.052613    0.584747    0.445570    11.00000   -1.20000
AFIX   0
C16   1    0.019120    0.437165    0.445836    11.00000    0.07523    0.08635 =
         0.11488    0.00887    0.02737   -0.01033
AFIX 137
H16A  2    0.023980    0.383668    0.425312    11.00000   -1.50000
H16B  2   -0.058823    0.444688    0.453551    11.00000   -1.50000
H16C  2    0.067057    0.423572    0.472067    11.00000   -1.50000
AFIX   0
C17   1    0.348855    0.551086    0.338922    11.00000    0.06420    0.05274 =
         0.05876   -0.00729   -0.00267    0.00049
AFIX  23
H17A  2    0.282191    0.547690    0.318197    11.00000   -1.20000
H17B  2    0.353975    0.489106    0.354825    11.00000   -1.20000
AFIX   0
C18   1    0.453702    0.562143    0.313110    11.00000    0.07195    0.08730 =
         0.06835   -0.01002    0.00979    0.00921
AFIX  23
H18A  2    0.521156    0.564654    0.333466    11.00000   -1.20000
H18B  2    0.449220    0.623588    0.296779    11.00000   -1.20000
AFIX   0
C19   1    0.465407    0.476825    0.280740    11.00000    0.12121    0.11787 =
         0.11904   -0.04298    0.05077   -0.00301
AFIX  23
H19A  2    0.462037    0.415597    0.297086    11.00000   -1.20000
H19B  2    0.400120    0.478082    0.259303    11.00000   -1.20000
AFIX   0
C20   1    0.568117    0.476964    0.257194    11.00000    0.14249    0.16123 =
         0.14003   -0.02743    0.07276    0.01559
AFIX 137
H20A  2    0.568924    0.420149    0.238356    11.00000   -1.50000
H20B  2    0.633637    0.475381    0.277976    11.00000   -1.50000
H20C  2    0.570564    0.535454    0.239484    11.00000   -1.50000
AFIX   0

C21   1    0.656309    0.373944    0.427152    11.00000    0.04912    0.05093 =
         0.05434    0.00569   -0.00620   -0.00104
C22   1    0.708843    0.424033    0.393628    11.00000    0.05523    0.06985 =
         0.07067    0.01395    0.00485   -0.00621
AFIX  43
H22   2    0.725303    0.389965    0.368124    11.00000   -1.20000
AFIX   0
C23   1    0.737318    0.522794    0.397042    11.00000    0.06673    0.06758 =
         0.11318    0.02611    0.01613   -0.00613
AFIX  43
H23   2    0.771893    0.553626    0.373884    11.00000   -1.20000
AFIX   0
C24   1    0.715199    0.575407    0.434028    11.00000    0.05866    0.05523 =
         0.12122    0.01457   -0.00819    0.00113
AFIX  43
H24   2    0.736946    0.641060    0.436711    11.00000   -1.20000
AFIX   0
C25   1    0.660785    0.530037    0.466868    11.00000    0.06815    0.05358 =
         0.08446   -0.00446   -0.01615    0.00485
AFIX  43
H25   2    0.643567    0.565432    0.491917    11.00000   -1.20000
AFIX   0
C26   1    0.630789    0.431695    0.463365    11.00000    0.06805    0.05160 =
         0.05638    0.00403   -0.00544    0.00238
AFIX  43
H26   2    0.592128    0.403023    0.486034    11.00000   -1.20000
AFIX   0
C27   1    0.734193    0.201713    0.458866    11.00000    0.04711    0.05144 =
         0.05983    0.00055    0.01215    0.00181
C28   1    0.808482    0.250614    0.488615    11.00000    0.05806    0.06274 =
         0.07091   -0.00232   -0.00314    0.00742
AFIX  43
H28   2    0.803133    0.318774    0.490218    11.00000   -1.20000
AFIX   0
C29   1    0.890995    0.203592    0.516364    11.00000    0.07419    0.08722 =
         0.08576   -0.00744   -0.01706    0.01991
AFIX  43
H29   2    0.938085    0.240530    0.535948    11.00000   -1.20000
AFIX   0
C30   1    0.903286    0.104090    0.515063    11.00000    0.06152    0.08492 =
         0.11100    0.01621   -0.00216    0.02148
AFIX  43
H30   2    0.957611    0.072159    0.533717    11.00000   -1.20000
AFIX   0
C31   1    0.833063    0.052361    0.485384    11.00000    0.06303    0.06179 =
         0.13400    0.01333    0.00238    0.01447
AFIX  43
H31   2    0.840316   -0.015652    0.483698    11.00000   -1.20000
AFIX   0
C32   1    0.751623    0.099841    0.457926    11.00000    0.05598    0.05372 =
         0.11443   -0.00056    0.00011    0.00562
AFIX  43
H32   2    0.706367    0.062381    0.437921    11.00000   -1.20000
AFIX   0
C33   1    0.505593    0.230257    0.444046    11.00000    0.05251    0.04636 =
         0.05072   -0.00107    0.00066   -0.00079
C34   1    0.478582    0.145232    0.466638    11.00000    0.05479    0.05012 =
         0.05402    0.00387    0.00130    0.00117
AFIX  43
H34   2    0.536881    0.100077    0.473349    11.00000   -1.20000
AFIX   0
C35   1    0.369999    0.123715    0.479758    11.00000    0.05890    0.06280 =
         0.06493    0.00849    0.00517   -0.00547
AFIX  43
H35   2    0.357180    0.065453    0.494796    11.00000   -1.20000
AFIX   0
C36   1    0.280945    0.188347    0.470600    11.00000    0.05630    0.06874 =
         0.08386   -0.00195    0.01209   -0.00144
AFIX  43
H36   2    0.207794    0.174602    0.479375    11.00000   -1.20000
AFIX   0
C37   1    0.302635    0.273631    0.448197    11.00000    0.05403    0.06394 =
         0.11673    0.00678    0.00549    0.00300
AFIX  43
H37   2    0.243770    0.318303    0.441579    11.00000   -1.20000
AFIX   0
C38   1    0.412452    0.293119    0.435437    11.00000    0.05790    0.05495 =
         0.10168    0.01804    0.00570    0.00403
AFIX  43
H38   2    0.424609    0.351370    0.420295    11.00000   -1.20000
AFIX   0
C39   1    0.636931    0.213329    0.374989    11.00000    0.07748    0.06197 =
         0.05263   -0.00519    0.01015   -0.00908
C40   1    0.543583    0.220370    0.344320    11.00000    0.09869    0.06878 =
         0.06236    0.00479   -0.00686   -0.02501
AFIX  43
H40   2    0.474558    0.244430    0.353591    11.00000   -1.20000
AFIX   0
C41   1    0.549894    0.192353    0.299726    11.00000    0.14540    0.07206 =
         0.06121    0.00279   -0.00984   -0.03431
AFIX  43
H41   2    0.486126    0.199546    0.280010    11.00000   -1.20000
AFIX   0
C42   1    0.648668    0.154871    0.285362    11.00000    0.18213    0.10921 =
         0.07021   -0.01823    0.02113   -0.02243
AFIX  43
H42   2    0.652688    0.135053    0.256065    11.00000   -1.20000
AFIX   0
C43   1    0.742100    0.146743    0.314667    11.00000    0.16114    0.16848 =
         0.08193   -0.04219    0.03322    0.02116
AFIX  43
H43   2    0.810488    0.122020    0.305087    11.00000   -1.20000
AFIX   0
C44   1    0.736030    0.174855    0.358358    11.00000    0.10117    0.14218 =
         0.07633   -0.03127    0.02303    0.01340
AFIX  43
H44   2    0.800928    0.167789    0.377506    11.00000   -1.20000
AFIX   0
B1    3    0.632369    0.255029    0.426268    11.00000    0.05516    0.05148 =
         0.05220   -0.00013    0.00695    0.00079

PART 1
O3    5    0.684489    0.809067    0.363570    21.00000    0.06769    0.09740 =
         0.09764   -0.01132    0.01289   -0.00662
C45   1    0.727048    0.758455    0.326675    21.00000    0.07991    0.09674 =
         0.09609   -0.01277    0.00949   -0.00468
AFIX  23
H45A  2    0.703945    0.792489    0.299367    21.00000   -1.20000
H45B  2    0.696433    0.692136    0.324983    21.00000   -1.20000
AFIX   0
C46   1    0.853762    0.755471    0.332892    21.00000    0.07685    0.12312 =
         0.12900   -0.02692    0.01330   -0.01046
AFIX  23
H46A  2    0.888373    0.782249    0.307165    21.00000   -1.20000
H46B  2    0.880286    0.688399    0.337460    21.00000   -1.20000
AFIX   0
C47   1    0.883703    0.816353    0.372654    21.00000    0.07685    0.12312 =
         0.12900   -0.02692    0.01330   -0.01046
AFIX  23
H47A  2    0.930945    0.778710    0.394059    21.00000   -1.20000
H47B  2    0.926528    0.873963    0.364446    21.00000   -1.20000
AFIX   0
C48   1    0.779697    0.845667    0.391567    21.00000    0.07991    0.09674 =
         0.09609   -0.01277    0.00949   -0.00468
AFIX  23
H48A  2    0.776021    0.916825    0.393472    21.00000   -1.20000
H48B  2    0.776908    0.818844    0.421204    21.00000   -1.20000
AFIX   0

SAME 0.02 0.04 O3 > C48
PART 0
PART 2
O3A   5    0.681722    0.800071    0.364231   -21.00000    0.06769    0.09740 =
         0.09764   -0.01132    0.01289   -0.00662
C45A  1    0.743152    0.780545    0.325795   -21.00000    0.07991    0.09674 =
         0.09609   -0.01277    0.00949   -0.00468
AFIX  23
H45C  2    0.728703    0.831604    0.303739   -21.00000   -1.20000
H45D  2    0.720295    0.717696    0.312864   -21.00000   -1.20000
AFIX   0
C46A  1    0.866031    0.778958    0.341339   -21.00000    0.07685    0.12312 =
         0.12900   -0.02692    0.01330   -0.01046
AFIX  23
H46C  2    0.886054    0.722322    0.359747   -21.00000   -1.20000
H46D  2    0.916835    0.783675    0.317268   -21.00000   -1.20000
AFIX   0
C47A  1    0.860588    0.871093    0.367048   -21.00000    0.07685    0.12312 =
         0.12900   -0.02692    0.01330   -0.01046
AFIX  23
H47C  2    0.916827    0.869625    0.392028   -21.00000   -1.20000
H47D  2    0.877142    0.926950    0.348533   -21.00000   -1.20000
AFIX   0
C48A  1    0.749092    0.879811    0.382201   -21.00000    0.07991    0.09674 =
         0.09609   -0.01277    0.00949   -0.00468
AFIX  23
H48C  2    0.715251    0.942017    0.372620   -21.00000   -1.20000
H48D  2    0.752313    0.877573    0.414315   -21.00000   -1.20000
AFIX   0

PART 0
PART 3
O1    5    0.125248    0.760059    0.298522    31.00000    0.06464    0.19816 =
         0.07433   -0.02978   -0.01101    0.00584
O2    5    0.261479    0.723836    0.259550    31.00000    0.06464    0.19816 =
         0.07433   -0.02978   -0.01101    0.00584
N1    4    0.225975    0.749420    0.294174    31.00000    0.06197    0.07600 =
         0.06053    0.00301   -0.00878   -0.00308
PART 0
PART 4
O1A   5    0.215217    0.755096    0.301518   -31.00000    0.06464    0.19816 =
         0.07433   -0.02978   -0.01101    0.00584
O2A   5    0.327022    0.714437    0.252967   -31.00000    0.06464    0.19816 =
         0.07433   -0.02978   -0.01101    0.00584
N1A   4    0.219808    0.727666    0.260483   -31.00000    0.06197    0.07600 =
         0.06053    0.00301   -0.00878   -0.00308
HKLF 4


REM  shelxt in P 1 21/n 1
REM wR2 = 0.1365, GooF = S = 0.932, Restrained GooF = 0.936 for all data
REM R1 = 0.0569 for 5739 Fo > 4sig(Fo) and 0.0956 for all 9761 data
REM 526 parameters refined using 490 restraints

END

WGHT      0.0367      0.0000

REM Highest difference peak  0.440,  deepest hole -0.419,  1-sigma level  0.067
Q1    1   0.1427  0.6983  0.2881  11.00000  0.05    0.44
Q2    1   0.9478  0.2214  0.4615  11.00000  0.05    0.37
Q3    1   0.1295  0.7667  0.2826  11.00000  0.05    0.36
Q4    1   0.2070  0.6835  0.2694  11.00000  0.05    0.35
Q5    1   0.0456  1.1011  0.3980  11.00000  0.05    0.32
;
_shelx_res_checksum   13076

_shelx_hkl_file
;
  16  -4  -1    0.53    5.07
  16  -4  -2    2.72    5.82
  16  -4  -3    2.76    6.67
  16  -4  -4    6.93    8.40
  16  -4  -5    5.11    7.34
  16  -4  -6    3.71    6.93
  16  -4  -7   -3.81    6.38
  16  -4  -8    0.00    6.95
  16  -5  -1    4.75    6.16
  16  -5  -2    9.69    7.83
  16  -5  -3    2.09    5.15
  16  -5  -4   -2.91    5.54
  16  -5  -5    3.95    5.69
  16  -5  -6   -6.96    8.29
  16  -5  -7   -1.52    5.87
  16  -5  -8   15.37    9.20
  16  -5  -9    4.28    6.60
  16  -5 -10   -0.51    5.95
  16  -5 -11   -1.92    5.71
  16  -5 -12    4.28    6.84
  16  -5 -13    0.20    5.96
 -15   0   1   -0.26    3.64
 -15   0   2   -1.81    5.70
 -15   0   3   24.64    9.08
 -15   0   4    1.19    4.94
 -15   0   5    2.37    5.27
 -15   0   6   -0.54    4.53
 -15   0   7    4.44    4.77
 -15   0   8   -0.59    5.85
 -15   0   9   33.69   10.80
 -15   0  10    0.73    4.47
 -15   0  11   -6.54    6.79
 -15   0  12   -0.17    5.86
 -15   0  13    2.88    6.71
 -15   0  14   -1.02    6.52
 -15   1   1   24.39    8.35
 -15  -1   1   12.59    7.35
 -15   1   2    1.24    5.18
 -15  -1   2    0.06    4.36
 -15   1   3    7.74    5.93
 -15  -1   3    2.41    5.03
 -15   1   4    3.68    5.41
 -15  -1   4   -0.22    3.82
 -15   1   5   21.21    8.28
 -15  -1   5   33.37   10.06
 -15   1   6    1.48    5.01
 -15  -1   6   -1.66    5.22
 -15   1   7   15.87    7.61
 -15  -1   7    3.99    7.12
 -15   1   8    6.74    5.98
 -15  -1   8    4.12    5.91
 -15   1   9    4.67    5.13
 -15  -1   9   -4.25    5.98
 -15   1  10   -0.12    5.23
 -15  -1  10   -0.35    5.12
 -15   1  11   22.72    8.92
 -15  -1  11   23.12    7.92
 -15   1  12   -1.03    5.21
 -15  -1  12    2.93    4.76
 -15   1  13    8.09    6.64
 -15  -1  13    1.82    6.00
 -15   1  14    2.44    4.69
 -15   2   1   -3.14    4.40
  15  -2  -1   -1.92    7.17
 -15  -2   1   -2.34    4.79
 -15   2   2    4.43    5.18
 -15  -2   2   -2.24    4.68
 -15   2   3   27.76    8.54
 -15  -2   3   13.64    7.75
 -15   2   4    5.96    5.42
 -15  -2   4    5.44    5.61
 -15   2   5    1.81    4.40
 -15  -2   5    1.34    4.89
 -15   2   6    0.99    4.77
 -15  -2   6   -0.76    4.79
 -15   2   7    3.61    5.72
 -15  -2   7   11.00    7.08
 -15   2   8    1.99    4.54
 -15  -2   8   -2.79    6.59
 -15   2   9    8.71    7.27
 -15  -2   9   20.29    8.01
 -15   2  10    5.97    6.02
 -15  -2  10    2.08    5.54
 -15   2  11    0.30    5.10
 -15  -2  11   -0.27    4.94
 -15   2  12    2.88    4.72
 -15  -2  12   -1.78    5.69
 -15   2  13    4.97    5.83
 -15  -2  13    4.58    5.07
 -15   2  14    4.12    5.66
 -15   3   1   11.48    6.28
  15  -3  -1    8.83    6.59
 -15  -3   1    7.15    6.55
 -15   3   2    4.72    5.81
  15  -3  -2   -2.66    6.18
 -15  -3   2   -1.00    5.16
 -15   3   3   -1.07    4.68
  15  -3  -3    0.06    5.05
 -15  -3   3   -1.01    4.37
 -15   3   4    5.20    5.16
  15  -3  -4    1.47    5.67
 -15  -3   4    3.51    5.01
 -15   3   5    1.87    5.51
  15  -3  -5   18.70    8.83
 -15  -3   5   23.28    8.72
 -15   3   6    0.36    4.86
  15  -3  -6    4.55    6.10
 -15  -3   6    9.36    7.08
 -15   3   7    3.03    5.71
  15  -3  -7   12.20    7.61
 -15  -3   7    3.03    5.59
 -15   3   8    3.00    5.56
  15  -3  -8    1.40    6.26
 -15  -3   8    7.59    5.72
 -15   3   9   -4.43    5.93
  15  -3  -9   -1.14    6.58
 -15  -3   9   -2.02    5.89
 -15   3  10    3.82    5.53
  15  -3 -10    5.59    6.87
 -15  -3  10   -1.39    5.76
 -15   3  11   24.73    9.12
 -15  -3  11   21.53    8.66
 -15   3  12    7.74    6.12
 -15  -3  12    3.50    6.33
 -15   3  13    0.87    4.86
 -15   3  14   -0.75    4.60
 -15   4   1   -2.58    6.08
  15  -4  -1    1.05    5.53
 -15  -4   1   -0.94    4.28
 -15   4   2    2.00    4.61
  15  -4  -2    3.27    6.44
 -15  -4   2    3.45    5.36
 -15   4   3    1.81    4.66
  15  -4  -3   -1.87    6.00
 -15  -4   3   -0.29    3.96
 -15   4   4   21.29    7.87
  15  -4  -4    8.92    8.57
 -15  -4   4   23.25    9.23
 -15   4   5    2.29    5.28
  15  -4  -5   12.60    8.04
 -15  -4   5    3.95    5.64
 -15   4   6   -0.19    5.11
  15  -4  -6   -1.75    5.01
 -15  -4   6   -2.27    5.71
 -15   4   7   12.66    6.44
  15  -4  -7   -3.87    6.40
 -15  -4   7   10.11    6.29
 -15   4   8   -0.88    5.68
  15  -4  -8    0.78    4.89
 -15  -4   8    5.59    5.65
 -15   4   9    6.10    6.11
  15  -4  -9   13.24    8.07
 -15  -4   9    5.74    6.32
 -15   4  10    3.17    4.34
  15  -4 -10    2.53    7.41
 -15  -4  10    5.66    6.32
 -15   4  11    4.50    5.02
  15  -4 -11    4.41    6.19
 -15  -4  11   -0.47    5.24
 -15   4  12   -0.92    5.77
  15  -4 -12    9.72    8.16
 -15   4  13    1.31    4.71
  15  -4 -13    1.88    6.18
 -15   4  14    2.13    5.63
  15  -4 -14    5.82    5.96
  15  -4 -15    4.19    6.70
 -15   5   1    9.22    5.87
  15  -5  -1    1.59    5.88
 -15  -5   1   12.36    6.65
 -15   5   2    5.73    5.98
  15  -5  -2   -0.56    5.60
 -15  -5   2   -0.91    5.63
 -15   5   3   -2.91    5.44
  15  -5  -3    2.72    6.35
 -15  -5   3    1.28    5.14
 -15   5   4    1.85    4.44
  15  -5  -4   -1.80    5.52
 -15  -5   4    0.64    4.94
 -15   5   5   -1.07    4.87
  15  -5  -5    2.61    6.16
 -15  -5   5   -0.68    4.42
 -15   5   6   11.94    6.28
  15  -5  -6    4.24    7.37
 -15  -5   6    6.42    6.29
 -15   5   7   13.33    6.87
  15  -5  -7    8.88    9.35
 -15  -5   7   12.11    7.07
 -15   5   8    2.59    5.48
  15  -5  -8   -0.63    5.87
 -15  -5   8    9.70    6.18
 -15   5   9   -3.04    5.91
  15  -5  -9   -4.66    7.33
 -15  -5   9   -1.11    5.77
 -15   5  10   11.50    7.68
  15  -5 -10   -3.48    6.41
 -15   5  11   14.61    7.56
  15  -5 -11   12.53    8.41
 -15   5  12    1.77    5.93
  15  -5 -12    8.59    6.58
 -15   5  13    1.89    5.16
  15  -5 -13    1.86    6.99
 -15   5  14    2.06    4.82
  15  -5 -14   -3.61    6.27
  15  -5 -15    3.65    6.75
  15  -5 -16   11.78    7.92
  15  -5 -17    5.70    7.42
  15  -5 -18    5.94    7.02
 -15   6   1    1.93    4.55
  15  -6  -1   -0.43    5.12
 -15  -6   1   -1.64    5.52
 -15   6   2    6.55    6.64
  15  -6  -2   -1.93    5.71
 -15  -6   2    3.87    5.30
 -15   6   3    3.80    4.86
  15  -6  -3    2.08    5.65
 -15  -6   3    3.22    5.89
 -15   6   4   12.37    6.83
  15  -6  -4    3.36    6.97
 -15  -6   4   16.25    7.71
 -15   6   5    1.31    5.23
  15  -6  -5    9.55    7.39
 -15  -6   5    4.95    4.72
 -15   6   6    0.57    4.54
  15  -6  -6   17.70    8.57
 -15  -6   6    3.17    5.31
 -15   6   7   -0.69    4.28
  15  -6  -7    3.71    6.05
 -15  -6   7    0.60    5.56
 -15   6   8    4.89    5.38
  15  -6  -8    1.25    5.98
 -15   6   9   -0.37    5.18
  15  -6  -9    4.19    6.11
 -15   6  10    9.30    6.53
  15  -6 -10    3.17    6.95
 -15   6  11    3.89    5.25
  15  -6 -11    1.13    5.42
 -15   6  12    7.67    6.38
  15  -6 -12    3.89    7.15
 -15   6  13   -1.18    4.62
  15  -6 -13   10.77    6.96
  15  -6 -14    6.82    6.92
  15  -6 -15    0.01    5.73
  15  -6 -16    1.90    5.70
 -15   7   1    7.87    6.36
  15  -7  -1    4.28    6.78
 -15   7   2    4.47    5.20
  15  -7  -2   -0.65    6.46
 -15   7   3   -0.83    4.36
  15  -7  -3   -2.84    6.06
 -15   7   4   -2.13    5.44
  15  -7  -4   -1.66    6.82
 -15   7   5   -3.83    6.06
  15  -7  -5    4.17    7.18
 -15   7   6    9.34    6.35
  15  -7  -6    1.50    6.14
 -15   7   7   -1.00    5.07
  15  -7  -7   -3.63    6.58
 -15   7   8    1.42    4.15
  15  -7  -8    3.76    6.73
 -15   7   9    5.00    5.45
  15  -7  -9    2.77    5.99
 -15   7  10   10.27    6.79
 -15   7  11    0.94    5.15
 -15   7  12   -2.14    5.69
 -15   7  13   -1.89    5.36
 -15   8   4   -0.26    4.99
 -15   8   5    2.77    5.81
 -15   8   6    0.64    4.34
 -15   8   7   -0.00    4.63
 -15   8   8    6.32    6.18
 -15   8   9    0.00    4.31
 -15   8  10    7.31    6.51
 -15   8  11   -0.94    4.73
 -15   8  12    5.86    5.81
 -15   8  13   -0.22    5.36
 -14   0   1   -5.00    7.42
 -14   0   2   30.08    9.57
 -14   0   3   -1.92    4.67
 -14   0   4   36.88   10.23
 -14   0   5   -0.50    5.08
 -14   0   6   11.34    7.08
 -14   0   7    1.19    6.55
 -14   0   8    2.95    4.43
 -14   0   9   -0.36    4.57
 -14   0  10    1.12    5.18
 -14   0  11   -3.19    5.38
 -14   0  12   -0.07    6.11
 -14   0  13   -3.68    5.83
 -14   0  14   12.32    7.86
 -14   0  15   -1.64    5.14
 -14   0  16   -0.88    5.33
 -14   0  17    0.19    5.06
 -14   0  18    2.43    4.97
 -14   0  19    3.62    5.23
 -14   0  20   -0.58    4.62
 -14   1   1   -0.66    4.27
  14  -1  -1    1.04    6.10
 -14  -1   1   -0.22    4.17
 -14   1   2   -1.17    5.59
  14  -1  -2    0.71    5.37
 -14  -1   2   -0.30    4.11
 -14   1   3   -1.12    5.11
  14  -1  -3   -3.49    6.20
 -14  -1   3    1.56    4.83
 -14   1   4    4.02    5.61
  14  -1  -4    8.82    7.09
 -14  -1   4   11.87    6.24
 -14   1   5   -2.40    6.25
  14  -1  -5    4.34    7.34
 -14  -1   5   -0.32    5.02
 -14   1   6   18.61    9.23
 -14  -1   6   24.69    8.39
 -14   1   7    5.23    5.37
 -14  -1   7   -0.68    5.79
 -14   1   8   -2.23    5.27
 -14  -1   8    3.42    5.11
 -14   1   9   -1.37    4.73
 -14  -1   9    1.46    3.81
 -14   1  10   16.92    8.84
 -14  -1  10   33.97    9.59
 -14   1  11    3.68    5.32
 -14  -1  11    1.84    4.86
 -14   1  12    0.49    5.16
 -14  -1  12   -1.53    6.12
 -14   1  13    0.44    4.69
 -14  -1  13   -4.25    7.00
 -14   1  14   15.03    6.84
 -14  -1  14    2.02    5.85
 -14   1  15    1.01    4.27
 -14  -1  15    2.89    5.12
 -14   1  16    7.75    6.36
 -14  -1  16    1.05    6.31
 -14   1  17    3.07    5.23
 -14  -1  17   -0.69    4.85
 -14   1  18   -2.40    5.66
 -14  -1  18    6.98    5.77
 -14   1  19    0.03    5.83
 -14  -1  19   -2.83    5.83
 -14   1  20    7.65    6.98
 -14  -1  20    4.42    5.73
 -14   2   1   -1.04    5.66
  14  -2  -1    3.06    4.89
 -14  -2   1   -0.05    3.91
 -14   2   2   29.73    9.18
  14  -2  -2   26.01   10.02
 -14  -2   2   25.13    9.08
 -14   2   3   -0.40    5.22
  14  -2  -3    3.80    5.40
 -14  -2   3    4.72    4.67
 -14   2   4   12.42    6.79
  14  -2  -4    9.68    7.49
 -14  -2   4   16.82    7.44
 -14   2   5   -2.01    5.06
  14  -2  -5    3.37    6.69
 -14  -2   5    4.68    5.07
 -14   2   6    9.46    6.21
  14  -2  -6    1.51    5.92
 -14  -2   6   11.65    6.64
 -14   2   7    0.19    3.29
  14  -2  -7    3.62    6.36
 -14  -2   7   -3.65    4.84
 -14   2   8   21.73    7.13
  14  -2  -8   -1.21    5.61
 -14  -2   8    3.66    5.25
 -14   2   9    4.82    4.95
  14  -2  -9   -0.00    5.67
 -14  -2   9    5.27    5.14
 -14   2  10   -1.59    5.53
  14  -2 -10   -2.34    6.35
 -14  -2  10   -1.23    5.33
 -14   2  11   -0.62    5.04
  14  -2 -11   -1.37    5.84
 -14  -2  11    3.26    5.70
 -14   2  12   11.58    6.33
 -14  -2  12    9.08    6.84
 -14   2  13    0.13    4.28
 -14  -2  13    5.25    6.23
 -14   2  14    4.31    5.31
 -14  -2  14   10.26    6.48
 -14   2  15   -0.42    5.23
 -14  -2  15   -0.01    5.18
 -14   2  16   -3.20    5.78
 -14  -2  16    2.59    4.63
 -14   2  17   -0.75    4.92
 -14  -2  17    4.83    5.31
 -14   2  18   15.35    7.32
 -14  -2  18    4.48    5.82
 -14   2  19    0.85    5.47
 -14  -2  19    4.85    6.31
 -14   2  20   -1.49    4.58
 -14   3   1    4.14    5.70
  14  -3  -1    4.56    6.16
 -14  -3   1   -0.30    4.84
 -14   3   2   -1.56    5.26
  14  -3  -2   -1.17    5.27
 -14  -3   2   -1.02    4.77
 -14   3   3    4.03    5.61
  14  -3  -3    3.36    5.84
 -14  -3   3   -2.00    4.95
 -14   3   4    2.83    5.34
  14  -3  -4    7.28    7.29
 -14  -3   4   -1.05    5.59
 -14   3   5    0.76    5.08
  14  -3  -5    1.06    6.01
 -14  -3   5    8.25    6.60
 -14   3   6   43.27   10.97
  14  -3  -6   23.09    9.99
 -14  -3   6   31.49   10.22
 -14   3   7    9.35    5.77
  14  -3  -7   -1.21    5.47
 -14  -3   7    2.40    4.67
 -14   3   8    2.98    5.00
  14  -3  -8    0.82    5.57
 -14  -3   8    0.43    4.89
 -14   3   9   -0.75    4.16
  14  -3  -9   -4.09    7.09
 -14  -3   9   -2.26    5.96
 -14   3  10   13.56    6.87
  14  -3 -10    8.58    7.18
 -14  -3  10   15.94    7.00
 -14   3  11   19.16    7.60
  14  -3 -11    1.78    5.84
 -14  -3  11    0.72    5.36
 -14   3  12    0.34    5.02
  14  -3 -12   -0.48    5.71
 -14  -3  12    2.85    5.49
 -14   3  13    1.25    4.57
  14  -3 -13   -1.79    5.77
 -14  -3  13   -0.17    3.75
 -14   3  14    5.72    5.71
  14  -3 -14    0.48    5.93
 -14  -3  14   -2.70    5.01
 -14   3  15    8.12    6.84
  14  -3 -15    4.59    5.82
 -14  -3  15   16.23    7.51
 -14   3  16    8.27    5.49
  14  -3 -16   10.61    7.41
 -14  -3  16   14.27    6.90
 -14   3  17    2.61    5.31
 -14  -3  17   -0.83    4.29
 -14   3  18   -1.94    5.55
 -14  -3  18   -0.11    5.41
 -14   3  19    3.71    5.83
 -14  -3  19   -3.38    4.67
 -14   3  20   10.48    7.64
 -14   4   1    8.71    6.24
  14  -4  -1    8.96    6.41
 -14  -4   1   11.99    5.87
 -14   4   2   10.56    6.63
  14  -4  -2    2.29    7.03
 -14  -4   2    6.85    6.11
 -14   4   3   -1.77    4.40
  14  -4  -3   -2.52    6.09
 -14  -4   3    2.67    4.82
 -14   4   4    2.77    4.89
  14  -4  -4    7.97    7.53
 -14  -4   4   10.06    6.22
 -14   4   5    0.24    3.84
  14  -4  -5    3.30    6.88
 -14  -4   5   -0.81    4.66
 -14   4   6   -0.59    4.48
  14  -4  -6    5.73    6.10
 -14  -4   6    0.18    4.29
 -14   4   7   11.58    6.87
  14  -4  -7    6.96    6.05
 -14  -4   7    0.86    5.15
 -14   4   8   10.13    6.56
  14  -4  -8    4.00    6.66
 -14  -4   8    1.60    5.34
 -14   4   9    1.55    4.21
  14  -4  -9   -1.29    5.89
 -14  -4   9   -1.92    5.42
 -14   4  10   17.04    7.87
  14  -4 -10    5.24    7.61
 -14  -4  10   21.39    8.63
 -14   4  11    1.19    5.29
  14  -4 -11    3.67    6.08
 -14  -4  11    1.66    4.71
 -14   4  12    9.48    6.37
  14  -4 -12   15.86    8.04
 -14  -4  12   11.74    6.94
 -14   4  13    8.19    5.85
  14  -4 -13   22.19   10.20
 -14  -4  13   21.10    8.19
 -14   4  14    9.52    6.63
  14  -4 -14    3.20    7.23
 -14  -4  14   22.99    9.20
 -14   4  15    5.27    4.75
  14  -4 -15   -0.69    5.46
 -14  -4  15   -2.09    5.68
 -14   4  16    9.04    7.78
  14  -4 -16    1.64    5.83
 -14  -4  16   12.50    7.77
 -14   4  17   -2.42    6.02
  14  -4 -17    3.05    6.50
 -14  -4  17   -0.49    5.30
 -14   4  18    5.39    6.48
  14  -4 -18   -1.34    6.11
 -14  -4  18    7.70    6.36
 -14   4  19    2.62    5.45
  14  -4 -19    0.30    5.34
 -14  -4  19   -0.56    3.92
 -14   4  20    4.16    5.51
 -14   5   1    5.78    5.94
  14  -5  -1    6.77    6.79
 -14  -5   1    5.89    5.05
 -14   5   2    3.25    5.90
  14  -5  -2    1.44    6.57
 -14  -5   2   -1.61    4.66
 -14   5   3   -2.02    5.04
  14  -5  -3   -2.37    5.90
 -14  -5   3    4.64    4.74
 -14   5   4    1.37    4.11
  14  -5  -4   -2.02    5.62
 -14  -5   4    2.54    5.38
 -14   5   5    4.17    5.88
  14  -5  -5   15.34    8.13
 -14  -5   5   23.73    8.11
 -14   5   6    7.75    6.29
  14  -5  -6    5.14    6.31
 -14  -5   6    9.71    6.17
 -14   5   7   -1.97    4.61
  14  -5  -7    6.62    6.10
 -14  -5   7   -3.00    5.82
 -14   5   8    1.72    5.16
  14  -5  -8    1.73    5.79
 -14  -5   8    4.70    5.11
 -14   5   9   10.90    6.64
  14  -5  -9   10.86    7.42
 -14  -5   9    9.13    5.86
 -14   5  10    4.38    5.26
  14  -5 -10    2.34    6.66
 -14  -5  10   15.88    7.83
 -14   5  11    1.10    5.06
  14  -5 -11   -2.56    6.45
 -14  -5  11    0.09    5.33
 -14   5  12    8.17    6.05
  14  -5 -12   -0.91    6.41
 -14  -5  12   13.78    6.51
 -14   5  13   -0.27    4.57
  14  -5 -13   -3.71    6.42
 -14  -5  13   -0.25    4.41
 -14   5  14   -1.38    4.45
  14  -5 -14   -2.14    5.59
 -14  -5  14    1.05    4.99
 -14   5  15    7.81    6.80
  14  -5 -15    0.65    5.76
 -14  -5  15    6.35    5.60
 -14   5  16   17.52    7.84
  14  -5 -16   14.19    8.96
 -14  -5  16   11.18    6.93
 -14   5  17   -3.89    5.59
  14  -5 -17    4.92    6.62
 -14  -5  17    1.43    3.61
 -14   5  18    5.18    6.03
  14  -5 -18   -0.59    5.39
 -14  -5  18    3.37    5.46
 -14   5  19    0.15    4.67
  14  -5 -19   -0.72    7.02
  14  -5 -20    1.58    5.49
  14  -5 -21    6.10    7.55
  14  -5 -22   -2.62    6.17
 -14   6   1    9.21    6.65
  14  -6  -1    1.25    5.39
 -14  -6   1   11.84    6.36
 -14   6   2   15.04    7.43
  14  -6  -2    5.10    6.16
 -14  -6   2    4.38    5.41
 -14   6   3    5.50    6.20
  14  -6  -3   14.85    7.31
 -14  -6   3    4.72    6.45
 -14   6   4   26.29    9.14
  14  -6  -4    6.21    6.48
 -14  -6   4    9.95    7.80
 -14   6   5    0.00    5.08
  14  -6  -5   -2.15    5.64
 -14  -6   5   -1.98    4.91
 -14   6   6    3.61    4.66
  14  -6  -6   -0.16    5.17
 -14  -6   6   -1.50    5.58
 -14   6   7   12.60    7.11
  14  -6  -7   -0.19    5.71
 -14  -6   7    5.92    5.56
 -14   6   8   -0.66    4.78
  14  -6  -8    5.76    6.05
 -14  -6   8    8.77    7.25
 -14   6   9    6.07    5.47
  14  -6  -9    4.00    6.83
 -14  -6   9   -2.68    4.77
 -14   6  10   -1.43    5.00
  14  -6 -10   -3.12    7.12
 -14  -6  10    0.22    4.63
 -14   6  11    0.26    4.50
  14  -6 -11    6.67    6.34
 -14  -6  11    6.58    6.43
 -14   6  12    4.85    5.62
  14  -6 -12    8.22    6.27
 -14  -6  12   -1.51    4.32
 -14   6  13   -0.30    4.57
  14  -6 -13   -1.62    6.79
 -14  -6  13   -1.41    5.57
 -14   6  14    7.33    6.05
  14  -6 -14    0.32    5.99
 -14  -6  14    9.68    6.81
 -14   6  15   -0.42    5.11
  14  -6 -15   -0.70    6.56
 -14  -6  15   -1.71    4.80
 -14   6  16    0.97    4.25
  14  -6 -16    0.72    6.20
 -14  -6  16    1.99    5.10
 -14   6  17   -3.27    5.66
  14  -6 -17    0.92    6.42
 -14  -6  17   -2.44    5.35
 -14   6  18   -1.11    4.91
  14  -6 -18   -1.15    6.56
 -14   6  19    9.58    7.63
  14  -6 -19    2.17    5.70
  14  -6 -20    3.45    6.26
  14  -6 -21   -0.71    6.62
  14  -6 -22    4.30    7.27
  14  -6 -23    0.56    6.71
 -14   7   1   10.23    6.14
  14  -7  -1    3.10    5.22
 -14  -7   1   14.27    7.08
 -14   7   2    5.65    4.94
  14  -7  -2   -1.93    5.79
 -14  -7   2   -1.23    5.00
 -14   7   3   -2.10    4.35
  14  -7  -3    1.49    6.00
 -14  -7   3    2.27    4.56
 -14   7   4    7.53    6.26
  14  -7  -4   -2.04    6.69
 -14  -7   4    5.05    4.99
 -14   7   5   18.18    7.74
  14  -7  -5    4.71    7.51
 -14  -7   5   11.86    6.84
 -14   7   6    0.96    4.99
  14  -7  -6    2.60    6.63
 -14  -7   6    2.88    5.22
 -14   7   7   10.78    6.41
  14  -7  -7   -2.74    5.45
 -14  -7   7   12.11    6.63
 -14   7   8   -0.13    3.87
  14  -7  -8    1.33    5.08
 -14  -7   8   -1.81    5.60
 -14   7   9    8.88    5.90
  14  -7  -9    1.82    5.50
 -14  -7   9    0.06    3.88
 -14   7  10   -0.14    5.25
  14  -7 -10   -3.00    6.49
 -14  -7  10    0.51    4.25
 -14   7  11    4.51    5.59
  14  -7 -11    5.05    6.62
 -14  -7  11    7.32    5.98
 -14   7  12    7.23    5.47
  14  -7 -12   -0.87    6.17
 -14  -7  12    0.75    4.05
 -14   7  13    1.53    4.91
  14  -7 -13   -2.22    5.96
 -14  -7  13   -1.71    4.38
 -14   7  14   -0.45    5.60
  14  -7 -14   -4.05    6.73
 -14  -7  14   -4.17    5.93
 -14   7  15   11.12    6.50
  14  -7 -15    7.05    7.25
 -14  -7  15    4.66    5.74
 -14   7  16    1.04    4.61
  14  -7 -16    1.61    5.02
 -14  -7  16    0.35    5.25
 -14   7  17   -2.17    5.41
  14  -7 -17   -0.61    5.85
 -14  -7  17    2.07    4.63
 -14   7  18    0.99    5.10
  14  -7 -18   -3.32    6.98
 -14   7  19    2.44    4.77
 -14   8   1   10.59    6.19
  14  -8  -1    8.47    7.56
 -14  -8   1    5.02    5.66
 -14   8   2    1.17    3.70
  14  -8  -2    0.49    5.22
 -14  -8   2   -0.88    4.75
 -14   8   3    2.61    4.98
  14  -8  -3    6.86    7.47
 -14  -8   3    9.15    6.11
 -14   8   4    2.08    4.52
  14  -8  -4    3.17    6.23
 -14  -8   4    0.48    4.36
 -14   8   5    3.85    5.30
  14  -8  -5    0.66    5.16
 -14  -8   5    4.51    6.00
 -14   8   6    1.30    4.66
  14  -8  -6    0.82    5.55
 -14  -8   6   -3.03    5.31
 -14   8   7    9.24    6.29
  14  -8  -7   -1.01    7.24
 -14  -8   7    8.54    6.56
 -14   8   8    0.00    4.07
  14  -8  -8   -1.32    5.24
 -14  -8   8   -0.72    4.81
 -14   8   9   11.88    7.26
  14  -8  -9    9.80    6.37
 -14  -8   9   16.60    7.73
 -14   8  10    3.28    5.55
  14  -8 -10   -0.45    5.14
 -14  -8  10   -1.40    4.85
 -14   8  11   -0.10    4.31
  14  -8 -11    3.86    5.87
 -14  -8  11   -0.16    4.67
 -14   8  12   -1.55    4.28
  14  -8 -12   -1.60    5.82
 -14  -8  12   -1.26    4.83
 -14   8  13    9.66    6.26
  14  -8 -13   -2.01    6.43
 -14  -8  13    7.63    6.24
 -14   8  14   -0.18    4.94
 -14  -8  14   -2.09    5.13
 -14   8  15    0.17    5.13
 -14  -8  15   -0.14    4.39
 -14   8  16   -1.15    4.92
 -14  -8  16    7.25    6.60
 -14   8  17   -0.31    5.79
 -14   8  18    7.00    5.78
 -14   8  19   -0.39    6.00
 -14  -9   1    1.82    4.26
 -14  -9   2   -1.08    3.97
 -14  -9   3    0.34    4.76
 -14  -9   4   -0.59    4.08
 -14  -9   5   14.35    7.64
 -14  -9   6   -2.00    4.96
 -14  -9   7    0.57    5.07
 -14  -9   8    2.59    5.12
 -14  -9   9   -1.28    4.74
 -14  -9  10    2.33    5.21
 -14  -9  11   13.22    6.86
 -14  -9  12   -0.59    5.12
 -14  -9  13   -3.08    6.75
 -14  -9  14    0.20    5.89
 -14 -10   1   -2.65    5.92
 -14 -10   2    1.67    4.80
 -14 -10   3   -0.73    5.01
 -14 -10   4    2.57    5.18
 -14 -10   5   -1.71    6.06
 -14 -10   6    0.24    5.22
 -14 -10   7    1.59    4.88
 -14 -10   8   -2.10    5.38
 -14 -10   9   -3.06    5.64
 -14 -10  10   -0.04    5.05
 -14 -10  11   -2.52    5.32
 -14 -10  12    0.04    4.99
 -14 -10  13   25.97    8.93
 -14 -11   1    5.32    5.73
 -14 -11   2   -1.86    4.16
 -13   0   1   69.62   13.96
  13   0  -1   44.03   13.17
 -13   0   2   -0.61    4.37
  13   0  -2   -1.10    5.88
 -13   0   3   26.02    7.86
  13   0  -3   12.47    7.92
 -13   0   4    1.21    4.29
  13   0  -4   -1.25    5.59
 -13   0   5   11.32    6.21
  13   0  -5    5.09    6.45
 -13   0   6   -0.69    5.03
  13   0  -6   -2.85    5.53
 -13   0   7   19.32    7.85
  13   0  -7   23.86    9.11
 -13   0   8    1.74    4.91
 -13   0   9   12.70    6.80
 -13   0  10   -3.37    5.40
 -13   0  11   33.01    9.95
 -13   0  12   -1.37    5.32
 -13   0  13   37.80   10.70
 -13   0  14   -2.41    4.51
 -13   0  15    0.76    5.65
 -13   0  16   -1.81    6.12
 -13   0  17   12.09    5.86
 -13   0  18    7.64    6.46
 -13   0  19   14.39    7.90
 -13   0  20    0.00    4.42
 -13   0  21    0.00    5.08
 -13   0  22   -2.33    5.73
 -13   0  23   11.81    7.30
 -13   0  24   -1.08    4.27
 -13   1   1   14.78    6.49
  13  -1  -1   11.22    7.38
 -13  -1   1   10.34    7.22
 -13   1   2   10.33    6.14
  13  -1  -2   -3.68    5.57
 -13  -1   2    6.67    3.85
 -13   1   3   12.17    5.77
  13  -1  -3   -1.53    5.26
 -13  -1   3    4.42    5.91
 -13   1   4   -0.50    4.85
  13  -1  -4    5.01    6.00
 -13  -1   4    1.32    4.77
 -13   1   5   58.70   14.04
  13  -1  -5   66.98   15.96
 -13   1   6    5.59    4.99
  13  -1  -6    3.02    5.73
 -13  -1   6    3.92    5.66
 -13   1   7   -1.06    4.59
  13  -1  -7    4.39    6.21
 -13  -1   7    5.73    5.73
 -13   1   8   -2.48    5.38
  13  -1  -8    0.49    5.60
 -13  -1   8    8.59    5.81
  13  -1  -9   43.26   12.84
 -13  -1   9   50.72   11.83
 -13   1  10   -0.81    5.17
  13  -1 -10   -0.59    5.94
 -13  -1  10    3.49    5.75
 -13   1  11    9.54    6.34
  13  -1 -11   21.11    8.90
 -13  -1  11    9.84    6.44
 -13   1  12    0.46    5.28
  13  -1 -12   -0.25    6.21
 -13  -1  12   -0.24    5.02
 -13   1  13    9.23    5.91
  13  -1 -13    3.80    6.17
 -13  -1  13    0.88    4.73
 -13   1  14   -4.81    5.71
 -13  -1  14   -0.42    4.42
 -13   1  15   28.22    9.86
 -13  -1  15   36.20   10.83
 -13   1  16    3.08    4.11
 -13  -1  16    2.49    4.78
 -13   1  17    1.11    5.43
 -13  -1  17   -1.05    4.23
 -13   1  18    0.13    4.22
 -13  -1  18   -4.48    5.74
 -13   1  19    5.86    5.75
 -13  -1  19   16.60    7.67
 -13   1  20    1.51    5.20
 -13  -1  20    5.06    4.03
 -13   1  21   10.17    6.66
 -13  -1  21    8.41    6.81
 -13   1  22   -2.76    5.13
 -13  -1  22    1.83    5.10
 -13   1  23   -0.79    5.54
 -13  -1  23    0.76    4.93
 -13   1  24    3.88    5.89
 -13  -1  24    0.93    5.82
 -13   2   1   30.16    8.85
  13  -2  -1   34.96   11.07
 -13  -2   1   34.38   10.12
 -13   2   2   -0.19    3.54
  13  -2  -2   -3.39    5.97
 -13  -2   2    2.71    4.86
 -13   2   3    4.04    5.61
  13  -2  -3    6.29    6.06
 -13  -2   3    6.04    5.30
 -13   2   4    3.45    5.06
  13  -2  -4    7.01    6.50
 -13  -2   4    3.19    5.29
 -13   2   5    6.88    6.22
  13  -2  -5    7.89    6.44
 -13  -2   5   -1.29    4.85
 -13   2   6    1.47    4.17
  13  -2  -6    6.05    5.73
 -13  -2   6   -0.26    4.62
 -13   2   7   29.15    9.10
  13  -2  -7   26.58   10.34
 -13  -2   7   40.93   10.45
 -13   2   8    6.70    6.13
  13  -2  -8   -0.38    4.96
 -13  -2   8    4.89    5.96
 -13   2   9   -0.15    4.85
  13  -2  -9    5.62    6.14
 -13  -2   9    2.28    4.00
 -13   2  10    0.31    4.65
  13  -2 -10    1.10    6.18
 -13  -2  10    2.04    3.83
 -13   2  11   28.34    9.61
  13  -2 -11   29.65   10.76
 -13  -2  11   33.82   10.08
 -13   2  12    6.71    6.30
  13  -2 -12    0.00    5.38
 -13  -2  12   -1.46    5.56
 -13   2  13    7.92    6.32
  13  -2 -13    5.91    6.48
 -13  -2  13   25.92    9.08
 -13   2  14    4.29    5.32
  13  -2 -14    5.86    6.62
 -13  -2  14    7.63    5.44
 -13   2  15   12.86    6.71
  13  -2 -15   -3.17    7.59
 -13  -2  15   -0.23    4.63
 -13   2  16    2.68    5.51
  13  -2 -16    5.66    6.01
 -13  -2  16    6.89    6.10
 -13   2  17    3.85    4.64
 -13  -2  17   15.37    6.78
 -13   2  18   -0.77    5.19
 -13  -2  18    2.44    4.14
 -13   2  19    3.64    5.69
 -13  -2  19    9.44    6.36
 -13   2  20    0.06    5.16
 -13  -2  20   -1.02    4.63
 -13   2  21   -0.38    3.69
 -13  -2  21   10.47    7.04
 -13   2  22    6.38    5.63
 -13  -2  22    5.31    6.21
 -13   2  23   26.58    9.33
 -13  -2  23   20.46    8.93
 -13   2  24    4.30    5.54
 -13  -2  24   -2.79    6.68
 -13   3   1    7.67    5.21
  13  -3  -1    3.33    5.89
 -13  -3   1    1.86    4.34
 -13   3   2    5.27    5.08
  13  -3  -2   -1.59    5.92
 -13  -3   2    2.03    5.22
 -13   3   3    5.10    5.95
  13  -3  -3    9.93    7.15
 -13  -3   3   12.39    6.96
 -13   3   4   -0.31    5.24
  13  -3  -4    3.69    5.39
 -13  -3   4    5.27    5.66
 -13   3   5   13.06    6.43
  13  -3  -5   38.58   10.90
 -13  -3   5   17.18    7.29
 -13   3   6    3.46    5.62
  13  -3  -6    5.35    6.10
 -13  -3   6    5.66    5.44
 -13   3   7    6.59    6.30
  13  -3  -7    6.84    6.10
 -13  -3   7   -0.95    3.39
 -13   3   8    2.26    4.49
  13  -3  -8    3.47    6.14
 -13  -3   8   -1.50    5.08
 -13   3   9   19.65    7.89
  13  -3  -9   19.07    8.81
 -13  -3   9   12.55    7.69
 -13   3  10   20.38    7.38
  13  -3 -10    0.82    4.93
 -13  -3  10    6.15    5.79
 -13   3  11    8.36    6.19
  13  -3 -11   17.42    8.65
 -13  -3  11    6.52    6.21
 -13   3  12    3.58    5.13
  13  -3 -12    0.16    5.80
 -13  -3  12    3.33    6.18
 -13   3  13    1.57    5.02
  13  -3 -13    4.17    6.16
 -13  -3  13   -2.84    5.34
 -13   3  14   -0.21    5.09
  13  -3 -14    0.41    6.26
 -13  -3  14   -0.22    5.21
 -13   3  15   34.37   10.23
  13  -3 -15   16.16    9.46
 -13  -3  15   26.27    9.24
 -13   3  16    7.16    6.36
  13  -3 -16   -1.61    5.09
 -13  -3  16   16.79    7.43
 -13   3  17   -1.29    5.32
  13  -3 -17   -1.90    6.59
 -13  -3  17   -2.24    5.03
 -13   3  18   -2.92    6.29
  13  -3 -18   -2.41    6.34
 -13  -3  18   -2.45    4.18
 -13   3  19   12.32    7.31
  13  -3 -19   14.21    8.06
 -13  -3  19    4.68    5.83
 -13   3  20   19.31    7.56
  13  -3 -20    5.17    6.99
 -13  -3  20    7.46    5.67
 -13   3  21    6.00    4.72
 -13  -3  21    2.88    4.52
 -13   3  22    0.69    5.27
 -13  -3  22    3.27    6.20
 -13   3  23   -4.18    5.58
 -13  -3  23    0.47    5.28
 -13   3  24    0.64    5.86
 -13  -3  24    1.18    4.73
  13  -4  -1   13.89    7.69
 -13  -4   1   18.80    7.05
  13  -4  -2    4.01    5.51
 -13  -4   2   10.56    5.82
  13  -4  -3    8.52    6.88
 -13  -4   3   12.85    6.61
  13  -4  -4    0.15    5.03
 -13  -4   4    2.02    4.82
 -13   4   5    4.86    5.20
  13  -4  -5   -3.40    6.63
 -13  -4   5    6.72    5.70
 -13   4   6    8.05    5.40
  13  -4  -6   15.84    7.53
 -13  -4   6    3.65    5.63
 -13   4   7   19.21    7.60
  13  -4  -7   29.81    9.96
 -13  -4   7   35.56    9.31
 -13   4   8    1.08    4.88
  13  -4  -8    4.43    5.85
 -13  -4   8   17.46    7.12
 -13   4   9    1.42    4.95
  13  -4  -9   -0.45    4.38
 -13  -4   9    1.49    4.39
 -13   4  10   -3.13    5.13
  13  -4 -10    1.24    5.37
 -13  -4  10   -0.74    5.13
 -13   4  11    9.60    7.17
  13  -4 -11   19.95    8.50
 -13  -4  11   13.29    6.70
 -13   4  12    0.79    5.47
  13  -4 -12   10.90    7.61
 -13  -4  12    5.18    5.76
 -13   4  13    7.54    6.56
  13  -4 -13   11.69    8.35
 -13  -4  13   36.02    9.49
 -13   4  14    3.92    5.90
  13  -4 -14   -1.73    5.64
 -13  -4  14    1.00    4.92
 -13   4  15   -0.68    4.13
  13  -4 -15    4.46    6.51
 -13  -4  15    2.39    5.14
 -13   4  16    5.52    6.24
  13  -4 -16   12.62    7.50
 -13  -4  16    7.85    6.56
 -13   4  17   19.63    7.97
  13  -4 -17   10.75    7.36
 -13  -4  17   22.10    8.52
 -13   4  18    5.74    6.21
  13  -4 -18   12.33    7.59
 -13  -4  18    0.83    4.38
 -13   4  19    3.13    4.50
  13  -4 -19    7.47    8.09
 -13  -4  19   -2.43    4.78
 -13   4  20   -0.78    4.76
  13  -4 -20   -2.31    6.32
 -13  -4  20   -2.53    5.57
 -13   4  21   13.53    7.35
  13  -4 -21    6.98    7.66
 -13  -4  21    1.54    3.40
 -13   4  22    3.43    5.83
  13  -4 -22    6.91    6.75
 -13  -4  22    2.29    6.08
 -13   4  23   10.90    8.28
 -13  -4  23   12.47    7.26
 -13   4  24   -2.43    6.47
 -13   5   1   15.35    6.95
  13  -5  -1    4.88    6.38
 -13  -5   1   15.24    7.26
 -13   5   2    1.71    4.35
  13  -5  -2   -2.69    6.04
 -13  -5   2    3.01    4.63
 -13   5   3   10.17    5.58
  13  -5  -3    6.26    6.87
 -13  -5   3    5.47    5.51
 -13   5   4    7.33    5.83
  13  -5  -4    1.03    5.84
 -13  -5   4   -0.18    4.34
 -13   5   5   16.07    6.97
  13  -5  -5   14.56    7.82
 -13  -5   5   19.94    8.13
 -13   5   6    1.38    4.43
  13  -5  -6   -0.14    4.90
 -13  -5   6    6.40    6.89
 -13   5   7    0.48    4.25
  13  -5  -7    0.94    5.49
 -13  -5   7    3.50    5.12
 -13   5   8    3.27    4.74
  13  -5  -8   -3.99    7.07
 -13  -5   8    3.00    4.52
 -13   5   9   11.85    6.51
  13  -5  -9   14.49    9.22
 -13  -5   9    7.56    6.27
 -13   5  10   14.24    6.98
  13  -5 -10    5.16    7.16
 -13  -5  10   21.95    8.68
 -13   5  11   11.12    6.21
  13  -5 -11    7.07    6.49
 -13  -5  11   11.63    7.21
 -13   5  12    2.59    5.58
  13  -5 -12    6.49    6.63
 -13  -5  12    6.12    4.81
 -13   5  13   -2.44    5.96
  13  -5 -13   -2.40    6.09
 -13  -5  13    0.64    4.31
 -13   5  14    2.30    5.05
  13  -5 -14   14.62    7.90
 -13  -5  14   13.99    7.21
 -13   5  15   17.78    7.69
  13  -5 -15    7.43    6.59
 -13  -5  15   20.40    8.10
 -13   5  16    6.02    5.70
  13  -5 -16    0.83    6.90
 -13  -5  16   13.22    7.45
 -13   5  17    4.23    6.00
  13  -5 -17    1.49    5.33
 -13  -5  17   -0.88    5.46
 -13   5  18    3.82    5.27
  13  -5 -18    6.14    6.85
 -13  -5  18    3.27    4.63
 -13   5  19    8.78    6.97
  13  -5 -19    1.43    6.55
 -13  -5  19    4.63    5.91
 -13   5  20    5.49    5.80
  13  -5 -20    4.44    7.02
 -13  -5  20    1.87    6.14
 -13   5  21    0.21    5.31
  13  -5 -21    9.39    7.73
 -13  -5  21   -1.17    4.53
 -13   5  22   -1.60    5.04
  13  -5 -22    5.49    6.42
 -13  -5  22   -0.49    5.29
 -13   5  23   -3.10    5.63
  13  -5 -23   -4.16    7.94
 -13  -5  23   -0.09    4.95
 -13   5  24    5.60    6.13
  13  -5 -24   -1.60    7.25
  13  -5 -25   10.88    8.37
 -13   6   1    9.93    6.00
  13  -6  -1    9.44    7.21
 -13  -6   1    4.01    5.71
 -13   6   2    1.94    4.85
  13  -6  -2    0.30    6.67
 -13  -6   2    6.13    4.41
 -13   6   3    0.55    4.04
  13  -6  -3    6.41    5.87
 -13  -6   3    0.81    5.34
 -13   6   4   20.18    7.16
  13  -6  -4   10.04    7.48
 -13  -6   4    7.07    6.21
 -13   6   5   -1.19    4.62
  13  -6  -5    1.59    5.06
 -13  -6   5   -1.84    4.60
 -13   6   6   32.90    9.14
  13  -6  -6    5.71    6.85
 -13  -6   6   16.14    7.44
 -13   6   7    7.88    6.30
  13  -6  -7    4.77    6.94
 -13  -6   7    7.80    6.17
 -13   6   8   15.97    7.54
  13  -6  -8   13.31    7.99
 -13  -6   8   14.68    7.11
 -13   6   9    2.01    4.74
  13  -6  -9    3.54    6.51
 -13  -6   9    0.32    4.40
 -13   6  10    0.06    3.83
  13  -6 -10   -1.83    5.66
 -13  -6  10    0.88    4.71
 -13   6  11    0.46    4.82
  13  -6 -11    1.88    6.25
 -13  -6  11    6.83    5.89
 -13   6  12   14.35    7.06
  13  -6 -12   12.55    6.92
 -13  -6  12   16.61    7.48
 -13   6  13   10.65    6.26
  13  -6 -13   14.17    7.19
 -13  -6  13   13.91    7.02
 -13   6  14    3.06    5.84
  13  -6 -14   -1.58    5.33
 -13  -6  14    1.76    4.37
 -13   6  15    0.43    4.08
  13  -6 -15   -2.16    5.48
 -13  -6  15    3.79    5.06
 -13   6  16    2.31    4.31
  13  -6 -16    4.79    6.39
 -13  -6  16   -0.13    4.52
 -13   6  17    5.21    5.53
  13  -6 -17    2.95    5.75
 -13  -6  17   -1.01    5.01
 -13   6  18    0.19    4.80
  13  -6 -18    0.64    5.31
 -13  -6  18    1.15    4.76
 -13   6  19    2.15    5.36
  13  -6 -19    7.58    7.44
 -13  -6  19   11.22    6.86
 -13   6  20    0.58    3.75
  13  -6 -20   -1.55    5.70
 -13  -6  20   -2.70    6.32
 -13   6  21   -1.81    5.70
  13  -6 -21   -0.90    6.22
 -13  -6  21    5.52    6.38
 -13   6  22    1.25    5.06
  13  -6 -22    3.45    6.63
 -13  -6  22    1.78    4.18
 -13   6  23    2.90    6.43
  13  -6 -23    0.64    6.43
  13  -6 -24    6.60    7.58
  13  -6 -25    1.30    5.94
  13  -6 -26    4.26    7.38
  13  -6 -27    0.81    6.71
 -13   7   1    0.07    4.69
  13  -7  -1    1.28    6.60
 -13  -7   1   -2.60    5.81
 -13   7   2    1.70    5.11
  13  -7  -2    8.40    5.41
 -13  -7   2   -2.55    4.96
 -13   7   3    5.20    5.36
  13  -7  -3    0.48    4.52
 -13  -7   3    0.63    4.51
 -13   7   4   25.25    8.72
  13  -7  -4   45.58   11.21
 -13  -7   4   19.34    8.15
 -13   7   5   20.40    7.17
  13  -7  -5    6.01    6.30
 -13  -7   5   13.55    6.82
 -13   7   6    0.28    4.28
  13  -7  -6   -2.90    5.77
 -13  -7   6    0.45    5.06
 -13   7   7   -2.37    5.35
  13  -7  -7   -1.44    5.86
 -13  -7   7    0.76    4.19
 -13   7   8    3.62    4.61
  13  -7  -8    3.93    6.31
 -13  -7   8    7.87    5.49
 -13   7   9    1.83    3.81
  13  -7  -9    3.35    6.51
 -13  -7   9    5.05    5.28
 -13   7  10   22.56    8.40
  13  -7 -10    8.64    7.57
 -13  -7  10   23.67    8.25
 -13   7  11   -1.47    4.61
  13  -7 -11   -0.08    7.18
 -13  -7  11   -2.15    4.84
 -13   7  12    0.23    4.51
  13  -7 -12   -0.70    5.63
 -13  -7  12   -1.31    5.25
 -13   7  13   -1.59    4.76
  13  -7 -13   -1.62    6.05
 -13  -7  13   -0.49    4.65
 -13   7  14    1.80    4.94
  13  -7 -14    3.05    5.77
 -13  -7  14    3.37    6.16
 -13   7  15   -0.86    4.24
  13  -7 -15    3.13    5.08
 -13  -7  15    2.31    5.01
 -13   7  16    0.55    4.73
  13  -7 -16   -2.76    5.58
 -13  -7  16   -4.01    5.76
 -13   7  17    0.45    5.47
  13  -7 -17    0.67    5.57
 -13  -7  17    2.35    5.26
 -13   7  18   -0.33    4.64
  13  -7 -18    1.01    5.46
 -13  -7  18    0.69    4.41
 -13   7  19    5.68    5.39
  13  -7 -19    0.89    5.79
 -13  -7  19   11.19    7.05
 -13   7  20    2.68    6.30
  13  -7 -20    3.61    5.98
 -13  -7  20    0.65    4.97
 -13   7  21   -1.05    4.92
  13  -7 -21    1.19    6.16
 -13  -7  21   -0.32    5.28
 -13   7  22    4.86    5.49
  13  -7 -22   -3.17    5.97
 -13  -7  22    0.66    5.43
 -13   7  23    1.64    5.32
  13  -7 -23    3.04    8.05
  13  -7 -24    0.42    5.28
 -13   8   1    3.80    5.22
  13  -8  -1   -0.96    4.96
 -13  -8   1    0.10    5.74
 -13   8   2    8.16    6.53
  13  -8  -2   19.25    8.20
 -13  -8   2   15.65    6.96
 -13   8   3    4.74    5.18
  13  -8  -3   -4.30    7.19
 -13  -8   3    8.40    5.51
 -13   8   4    3.31    4.94
  13  -8  -4    9.20    7.20
 -13  -8   4    8.36    6.03
 -13   8   5    9.41    5.73
  13  -8  -5    1.57    4.65
 -13  -8   5    4.04    4.94
 -13   8   6   14.14    8.04
  13  -8  -6   28.43    9.74
 -13  -8   6   10.84    7.15
 -13   8   7    4.34    4.27
  13  -8  -7   -3.97    6.56
 -13  -8   7    0.92    4.75
 -13   8   8   11.31    7.00
  13  -8  -8   14.73    8.44
 -13  -8   8   17.22    7.82
 -13   8   9   -1.02    4.47
  13  -8  -9    2.07    5.95
 -13  -8   9   -2.12    5.64
 -13   8  10   -1.75    5.34
  13  -8 -10    2.92    4.91
 -13  -8  10    0.44    4.54
 -13   8  11   -2.08    5.17
  13  -8 -11   -2.39    4.94
 -13  -8  11    2.30    5.18
 -13   8  12    2.37    5.00
  13  -8 -12   -2.14    5.95
 -13  -8  12   15.91    6.97
 -13   8  13    1.99    4.92
  13  -8 -13    5.38    6.23
 -13  -8  13   -0.77    5.17
 -13   8  14    3.03    4.42
  13  -8 -14    8.81    6.52
 -13  -8  14    5.74    6.15
 -13   8  15   -3.12    5.70
  13  -8 -15    1.44    5.39
 -13  -8  15   -1.98    5.83
 -13   8  16   12.76    6.58
  13  -8 -16    7.87    6.21
 -13  -8  16    9.17    6.64
 -13   8  17    2.16    4.62
  13  -8 -17    9.75    7.76
 -13  -8  17   -1.73    4.46
 -13   8  18    5.48    6.02
  13  -8 -18    9.86    7.46
 -13  -8  18    6.70    6.33
 -13   8  19   -2.42    5.12
  13  -8 -19   -2.57    6.24
 -13  -8  19   -2.01    4.96
 -13   8  20   -0.93    5.65
  13  -8 -20   -1.78    5.56
 -13  -8  20    0.04    4.88
 -13   8  21    3.46    5.98
 -13  -8  21   -2.88    6.21
 -13   8  22    0.73    5.79
 -13   8  23    1.28    5.80
  13  -9  -1    0.42    4.58
 -13  -9   1    2.72    5.34
  13  -9  -2    5.09    5.04
 -13  -9   2   -0.18    3.69
  13  -9  -3    8.48    5.78
 -13  -9   3   -0.65    4.35
  13  -9  -4   14.25    7.65
 -13  -9   4    6.79    6.42
  13  -9  -5   -1.51    5.83
 -13  -9   5   -0.38    3.85
  13  -9  -6    0.89    4.81
 -13  -9   6    1.30    5.04
  13  -9  -7    0.42    4.92
 -13  -9   7   -0.56    4.63
  13  -9  -8    0.47    4.28
 -13  -9   8    1.38    5.05
  13  -9  -9    0.92    4.64
 -13  -9   9    1.73    4.82
  13  -9 -10   11.16    7.31
 -13  -9  10   11.09    7.07
  13  -9 -11    5.24    5.39
 -13  -9  11    0.26    4.38
  13  -9 -12   -2.22    7.16
 -13  -9  12    1.68    5.19
  13  -9 -13   -0.49    4.23
 -13  -9  13    5.55    4.97
  13  -9 -14    6.32    6.43
 -13  -9  14   12.58    6.71
  13  -9 -15   -0.97    4.76
 -13  -9  15    0.46    4.67
 -13  -9  16    9.95    7.02
 -13   9  17    0.91    4.70
 -13  -9  17   -1.96    4.99
 -13   9  18    2.41    5.08
 -13  -9  18   -1.19    6.18
 -13   9  19    5.14    5.75
 -13  -9  19    0.52    5.70
 -13   9  20    6.79    6.70
 -13  -9  20   17.78    8.49
 -13   9  21   -0.17    5.69
 -13  -9  21   -2.99    5.33
 -13   9  22   -1.39    5.00
  13 -10  -1   -0.33    4.67
 -13 -10   1   -2.72    5.08
  13 -10  -2    6.64    6.03
 -13 -10   2    5.03    5.79
  13 -10  -3    1.57    4.59
 -13 -10   3    0.58    4.37
  13 -10  -4   -1.17    4.41
 -13 -10   4    8.92    5.45
  13 -10  -5   -2.42    5.59
 -13 -10   5    0.64    5.83
  13 -10  -6    4.81    6.18
 -13 -10   6    8.55    6.03
  13 -10  -7    3.43    6.06
 -13 -10   7   -0.37    4.43
  13 -10  -8    1.27    6.31
 -13 -10   8    0.74    4.53
 -13 -10   9   -0.18    4.87
 -13 -10  10   -2.27    5.00
 -13 -10  11    1.47    5.03
 -13 -10  12   12.80    7.27
 -13 -10  13   -0.05    5.54
 -13 -10  14    1.05    4.26
 -13 -10  15   -0.49    4.15
 -13 -10  16   -1.18    6.28
 -13 -10  17   -3.06    5.27
 -13 -10  18    0.10    4.78
 -13 -10  19   -1.19    4.64
 -13 -11   1   -2.25    4.86
 -13 -11   2    1.15    3.99
 -13 -11   3    0.35    4.26
 -13 -11   4    3.59    5.15
 -12   0   1   -1.84    4.67
  12   0  -1    7.60    5.69
 -12   0   2   35.24    8.95
  12   0  -2   14.10    8.24
 -12   0   3   -0.35    3.99
  12   0  -3   -1.39    5.90
 -12   0   4    1.53    4.24
  12   0  -4    7.00    6.58
 -12   0   5   -1.67    4.47
  12   0  -5   -0.48    5.34
 -12   0   6   95.69   18.09
  12   0  -6   85.90   18.62
 -12   0   7    2.54    4.93
  12   0  -7   -0.35    5.22
 -12   0   8   24.80    7.59
  12   0  -8   -0.83    6.12
 -12   0   9    0.35    4.93
  12   0  -9    4.40    5.71
 -12   0  10   52.18   12.30
  12   0 -10   63.56   15.06
 -12   0  11   -4.64    6.42
  12   0 -11   -2.47    5.96
 -12   0  12   65.09   13.24
  12   0 -12   38.15   12.23
 -12   0  13   -0.44    3.64
  12   0 -13   -2.20    5.41
 -12   0  14   -0.43    3.51
 -12   0  15   -0.05    4.96
 -12   0  16   34.24   10.21
 -12   0  17    0.90    4.22
 -12   0  18    9.79    6.78
 -12   0  19   -2.73    5.80
 -12   0  20   11.18    5.82
 -12   0  21    0.63    4.77
 -12   0  22    7.04    6.87
 -12   0  23    0.14    4.81
 -12   0  24    1.03    4.65
 -12   0  25    0.58    4.92
 -12   0  26    2.78    6.13
 -12   0  27   -5.24    5.96
 -12   1   1   -0.91    4.76
  12  -1  -1    1.36    4.46
 -12  -1   1   -0.52    5.34
 -12   1   2   26.53    9.14
  12  -1  -2   32.74   11.36
 -12  -1   2   50.48   10.72
 -12   1   3    1.88    5.60
  12  -1  -3   -0.61    5.32
 -12  -1   3    7.53    5.53
 -12   1   4   61.07   14.06
  12  -1  -4   85.21   16.83
 -12  -1   4   60.97   13.98
 -12   1   5   -1.23    4.06
  12  -1  -5   -2.33    5.26
 -12  -1   5    1.41    4.09
 -12   1   6    5.10    4.66
  12  -1  -6    4.28    6.69
 -12  -1   6   -4.13    5.73
 -12   1   7    5.38    5.72
  12  -1  -7    5.33    5.79
 -12  -1   7    0.29    5.39
 -12   1   8   75.55   15.44
  12  -1  -8   57.03   15.10
 -12  -1   8   79.25   15.56
 -12   1   9    3.74    4.71
  12  -1  -9    0.19    5.26
 -12  -1   9    3.35    5.31
 -12   1  10   37.84   10.40
  12  -1 -10   31.18   11.01
 -12  -1  10   37.20   10.58
 -12   1  11   -0.96    5.40
  12  -1 -11    3.40    5.48
 -12  -1  11    1.02    4.64
 -12   1  12   -0.55    4.69
  12  -1 -12   -0.82    6.08
 -12  -1  12   -1.99    4.53
 -12   1  13   -0.18    4.90
  12  -1 -13   -3.71    6.27
 -12  -1  13   -0.13    4.27
 -12   1  14  115.70   18.07
  12  -1 -14   55.80   16.05
 -12   1  15    1.29    5.39
  12  -1 -15   -0.07    4.33
 -12  -1  15    5.85    5.25
 -12   1  16    2.03    5.58
  12  -1 -16   -1.80    6.01
 -12  -1  16   -0.11    5.63
 -12   1  17   11.63    6.74
  12  -1 -17    1.13    5.66
 -12  -1  17    1.72    5.59
 -12   1  18    2.14    5.78
 -12  -1  18   34.10    9.85
 -12   1  19    0.12    4.85
 -12  -1  19    2.40    5.36
 -12   1  20    2.61    5.16
 -12  -1  20    9.28    6.54
 -12   1  21   -1.49    4.88
 -12  -1  21    0.30    3.67
 -12   1  22    3.60    5.03
 -12  -1  22    0.90    4.24
 -12   1  23    2.89    5.91
 -12  -1  23   -2.41    4.60
 -12   1  24    9.32    6.61
 -12  -1  24    8.09    6.86
 -12   1  25    7.24    6.39
 -12  -1  25   -1.46    6.11
 -12   1  26    9.35    7.31
 -12  -1  26    7.87    6.38
 -12   1  27    2.73    6.09
 -12  -1  27   13.13    8.11
 -12   2   1    3.03    4.73
  12  -2  -1    4.73    6.04
 -12  -2   1    6.36    5.08
 -12   2   2   28.89    8.97
  12  -2  -2   22.58    9.29
 -12  -2   2   32.32    8.82
 -12   2   3   -0.05    4.10
  12  -2  -3    2.18    5.86
 -12  -2   3    5.75    5.69
 -12   2   4   18.60    7.08
  12  -2  -4   15.36    7.73
 -12  -2   4   16.43    6.45
 -12   2   5   14.01    6.60
  12  -2  -5    5.97    5.77
 -12  -2   5    2.06    5.01
 -12   2   6   51.26   11.11
  12  -2  -6   43.34   12.61
 -12  -2   6   35.87   10.69
 -12   2   7   10.80    6.54
  12  -2  -7    9.70    7.82
 -12  -2   7   16.42    7.10
 -12   2   8   11.06    6.46
  12  -2  -8    5.68    6.46
 -12  -2   8   18.57    7.21
 -12   2   9    1.00    3.54
  12  -2  -9   -1.86    5.06
 -12  -2   9   -1.62    4.64
 -12   2  10   46.09   10.71
  12  -2 -10   38.99   11.51
 -12  -2  10   28.63    9.89
 -12   2  11    4.56    6.01
  12  -2 -11    3.55    6.72
 -12  -2  11   13.74    6.58
 -12   2  12   26.64    8.97
  12  -2 -12   40.49   11.75
 -12  -2  12   39.39   10.38
 -12   2  13   -1.97    4.95
  12  -2 -13   -1.55    5.02
 -12  -2  13   -0.18    4.94
 -12   2  14   -0.99    5.81
  12  -2 -14   -1.67    5.72
 -12  -2  14    1.83    4.22
 -12   2  15    3.38    5.05
  12  -2 -15   -0.15    5.21
 -12  -2  15   -1.51    5.63
 -12   2  16   14.04    7.08
  12  -2 -16   25.00   10.12
 -12  -2  16   17.66    7.83
 -12   2  17   -0.40    5.70
  12  -2 -17   -0.62    5.48
 -12  -2  17    5.57    6.12
 -12   2  18    1.67    3.79
  12  -2 -18    3.37    6.15
 -12  -2  18   12.69    6.87
 -12   2  19   11.56    6.38
  12  -2 -19   -2.20    6.23
 -12  -2  19   -2.35    4.98
 -12   2  20   10.46    6.27
  12  -2 -20    3.44    7.03
 -12  -2  20   11.57    6.32
 -12   2  21    3.86    5.82
 -12  -2  21   12.24    6.78
 -12   2  22   31.77    9.87
 -12  -2  22   24.94   10.27
 -12   2  23    1.78    4.04
 -12  -2  23    4.07    5.70
 -12   2  24   -0.32    5.53
 -12  -2  24    3.24    5.63
 -12   2  25    6.12    6.35
 -12  -2  25   10.15    6.88
 -12   2  26   23.80    9.73
 -12  -2  26   26.15    9.91
 -12   2  27   -3.04    6.59
 -12  -2  27    0.98    4.98
 -12   3   1   -1.35    4.59
  12  -3  -1   -1.27    5.60
 -12  -3   1    0.00    4.49
 -12   3   2   36.96    9.17
  12  -3  -2   34.49   10.02
 -12  -3   2   13.61    7.00
 -12   3   3   12.08    6.17
  12  -3  -3   -0.00    5.53
 -12  -3   3    7.07    6.22
 -12   3   4   46.33   11.08
  12  -3  -4   46.83   12.35
 -12  -3   4   36.00   10.44
 -12   3   5   25.44    7.46
  12  -3  -5    7.97    7.26
 -12  -3   5    7.12    5.36
 -12   3   6   -2.85    4.74
  12  -3  -6    1.19    5.29
 -12  -3   6    0.56    3.63
 -12   3   7    6.83    5.21
  12  -3  -7   -1.83    5.37
 -12  -3   7   11.50    5.79
 -12   3   8   20.26    9.10
  12  -3  -8   42.56   11.51
 -12  -3   8   53.93   11.67
 -12   3   9   18.79    7.22
  12  -3  -9   30.60    9.24
 -12  -3   9    5.94    6.21
 -12   3  10   43.80   10.96
  12  -3 -10   21.25    9.70
 -12  -3  10   58.71   12.27
 -12   3  11   -1.92    5.09
  12  -3 -11   -2.62    6.23
 -12  -3  11    2.51    4.41
 -12   3  12    7.78    5.78
  12  -3 -12   24.34    9.18
 -12  -3  12   21.13    7.51
 -12   3  13    3.78    4.87
  12  -3 -13   -0.31    5.58
 -12  -3  13    2.26    4.21
 -12   3  14   32.06    9.99
  12  -3 -14   28.86   10.71
 -12  -3  14   24.02    8.27
 -12   3  15   11.35    7.07
  12  -3 -15    7.99    6.93
 -12  -3  15    3.69    5.69
 -12   3  16   -1.82    5.20
  12  -3 -16    3.37    5.67
 -12  -3  16    2.42    5.81
 -12   3  17    0.87    4.24
  12  -3 -17    3.13    6.37
 -12  -3  17    0.36    4.32
 -12   3  18   -0.40    4.44
  12  -3 -18   -0.96    5.39
 -12  -3  18    5.17    5.05
 -12   3  19   10.99    6.54
  12  -3 -19    5.25    6.69
 -12  -3  19    1.14    4.72
 -12   3  20   17.97    7.73
  12  -3 -20    6.51    7.12
 -12  -3  20   -0.01    4.78
 -12   3  21   -1.17    5.33
  12  -3 -21    1.39    6.55
 -12  -3  21   -3.62    5.30
 -12   3  22   -1.03    6.06
  12  -3 -22    4.80    5.99
 -12  -3  22    4.10    5.42
 -12   3  23    6.40    6.26
  12  -3 -23   -2.56    6.27
 -12  -3  23    1.67    5.39
 -12   3  24   12.62    8.29
 -12  -3  24   22.30    9.05
 -12   3  25    2.61    6.66
 -12  -3  25    3.56    5.87
 -12   3  26    1.27    6.16
 -12  -3  26    4.20    5.23
 -12   3  27    4.38    5.83
 -12  -3  27    2.57    6.45
 -12   4   1    9.83    6.42
  12  -4  -1   21.28    8.52
 -12  -4   1   19.18    6.85
 -12   4   2    8.19    6.79
  12  -4  -2   12.80    7.50
 -12  -4   2    8.07    5.97
 -12   4   3    2.65    4.94
  12  -4  -3   -1.46    5.18
 -12  -4   3   12.60    6.27
 -12   4   4    3.02    4.77
  12  -4  -4    2.31    6.67
 -12  -4   4    1.11    4.29
 -12   4   5    7.34    5.07
  12  -4  -5    5.78    6.88
 -12  -4   5   10.18    6.53
 -12   4   6   36.11    9.72
  12  -4  -6   21.15    9.12
 -12  -4   6   32.01    9.32
 -12   4   7   26.46    8.63
  12  -4  -7   21.29    8.76
 -12  -4   7   22.25    7.63
 -12   4   8    3.36    4.43
  12  -4  -8    4.50    6.42
 -12  -4   8    3.69    5.93
 -12   4   9    9.32    5.81
  12  -4  -9   11.97    6.96
 -12  -4   9    3.03    4.14
 -12   4  10   16.64    7.31
  12  -4 -10   22.77    9.84
 -12  -4  10   29.94    9.30
 -12   4  11   12.52    7.12
  12  -4 -11   10.03    7.18
 -12  -4  11   17.38    7.58
 -12   4  12   36.69   10.37
  12  -4 -12   35.01   11.40
 -12  -4  12   36.69   10.24
 -12   4  13    0.20    4.73
  12  -4 -13   -1.90    5.11
 -12  -4  13    3.22    5.29
 -12   4  14    1.01    4.01
  12  -4 -14    3.69    6.16
 -12  -4  14   -0.96    4.36
 -12   4  15    7.11    5.47
  12  -4 -15   10.00    6.86
 -12  -4  15    8.97    5.64
 -12   4  16   11.53    6.63
  12  -4 -16   11.46    7.14
 -12  -4  16   14.57    7.47
 -12   4  17   20.04    7.54
  12  -4 -17   20.52    9.13
 -12  -4  17   17.75    7.59
 -12   4  18   14.61    6.84
  12  -4 -18    0.21    6.32
 -12  -4  18    7.97    5.23
 -12   4  19    7.08    5.87
  12  -4 -19   -3.22    6.09
 -12  -4  19   -1.68    5.53
 -12   4  20    7.14    5.99
  12  -4 -20   12.10    7.93
 -12  -4  20    4.50    5.61
 -12   4  21    7.07    5.44
 -12  -4  21    0.91    5.55
 -12   4  22   16.35    8.09
  12  -4 -22   12.37    8.14
 -12  -4  22   10.77    6.97
 -12   4  23    0.09    4.34
  12  -4 -23    1.64    5.27
 -12  -4  23    5.87    5.49
 -12   4  24    0.49    5.73
  12  -4 -24    8.01    7.43
 -12  -4  24   -0.67    4.37
 -12   4  25    6.43    5.85
  12  -4 -25   -1.50    6.72
 -12  -4  25    1.63    5.60
 -12   4  26    7.39    7.78
 -12  -4  26   -2.94    5.78
 -12   4  27   -2.91    6.55
 -12  -4  27    1.64    5.52
 -12   5   1    0.45    4.00
  12  -5  -1   -1.83    5.33
 -12  -5   1   -1.13    4.85
 -12   5   2   13.01    6.94
  12  -5  -2   19.39    9.18
 -12  -5   2   18.66    6.89
 -12   5   3   14.18    6.73
  12  -5  -3   18.76    8.18
 -12  -5   3   19.82    7.67
 -12   5   4   17.91    6.95
  12  -5  -4    5.57    6.07
 -12  -5   4   20.15    7.72
 -12   5   5    7.25    5.55
  12  -5  -5   -1.46    5.10
 -12  -5   5    7.71    5.57
 -12   5   6    0.20    3.68
  12  -5  -6   -0.70    5.06
 -12  -5   6    0.40    3.84
 -12   5   7    4.92    5.96
  12  -5  -7    7.89    5.82
 -12  -5   7   11.58    6.06
 -12   5   8   11.78    6.13
  12  -5  -8   15.34    7.47
 -12  -5   8   22.79    8.34
 -12   5   9   31.18    9.03
  12  -5  -9   19.02    7.86
 -12  -5   9   12.80    6.76
 -12   5  10    7.17    5.86
  12  -5 -10    5.74    6.93
 -12  -5  10    1.79    4.52
 -12   5  11   -1.01    4.58
  12  -5 -11    0.73    4.77
 -12  -5  11   -0.96    3.96
 -12   5  12    4.52    4.92
  12  -5 -12   -1.13    5.35
 -12  -5  12    1.91    4.85
 -12   5  13   49.91   11.51
  12  -5 -13   27.51   10.61
 -12  -5  13   42.23   10.94
 -12   5  14   20.92    8.40
  12  -5 -14   23.35    9.37
 -12  -5  14   25.36    8.46
 -12   5  15   -0.01    4.71
  12  -5 -15    1.29    5.60
 -12  -5  15    3.14    5.08
 -12   5  16   11.48    6.12
  12  -5 -16   -0.02    5.83
 -12  -5  16    4.40    5.70
 -12   5  17    0.13    3.95
  12  -5 -17    2.57    6.50
 -12  -5  17    5.19    5.49
 -12   5  18    5.37    6.16
  12  -5 -18    9.00    6.72
 -12  -5  18   12.05    6.62
 -12   5  19    2.23    5.32
  12  -5 -19    2.52    6.44
 -12  -5  19    3.58    5.54
 -12   5  20   17.80    7.35
  12  -5 -20    1.24    5.76
 -12  -5  20   14.45    7.24
 -12   5  21   -0.32    5.60
  12  -5 -21   -5.47    7.92
 -12  -5  21   -2.34    4.99
 -12   5  22   -0.93    6.25
  12  -5 -22    1.45    5.10
 -12  -5  22   -0.99    3.96
 -12   5  23   10.36    6.65
  12  -5 -23    0.54    5.54
 -12  -5  23   -1.10    4.19
 -12   5  24   -0.89    6.95
  12  -5 -24   14.22    7.81
 -12  -5  24    1.32    5.65
 -12   5  25    3.28    5.51
  12  -5 -25   -2.65    6.33
 -12  -5  25    7.30    6.47
 -12   5  26    0.97    4.73
  12  -5 -26    0.72    6.05
 -12  -5  26   -3.43    5.85
 -12   5  27    0.06    5.20
  12  -5 -27    1.77    6.94
 -12  -5  27    5.97    6.51
 -12   6   1   17.82    7.94
  12  -6  -1   31.27    9.70
 -12  -6   1   45.73   10.15
 -12   6   2   10.28    7.01
  12  -6  -2    0.05    4.69
 -12  -6   2   12.75    5.77
 -12   6   3    1.64    4.02
  12  -6  -3    1.66    6.27
 -12  -6   3    8.42    5.84
 -12   6   4    3.92    4.79
  12  -6  -4    0.91    5.48
 -12  -6   4    1.17    3.99
 -12   6   5   39.31   10.22
  12  -6  -5   34.85   10.42
 -12  -6   5   36.81   10.13
 -12   6   6   23.99    7.84
  12  -6  -6   10.42    7.70
 -12  -6   6   27.46    8.43
 -12   6   7   14.78    6.32
  12  -6  -7   21.29    8.90
 -12  -6   7   17.11    7.30
 -12   6   8    8.51    5.95
  12  -6  -8    0.10    5.70
 -12  -6   8    5.57    5.00
 -12   6   9    2.54    4.78
 -12  -6   9    4.55    4.57
 -12   6  10    4.75    4.52
 -12  -6  10   11.32    6.56
 -12   6  11   50.51   11.95
  12  -6 -11   33.71   11.07
 -12  -6  11   46.00   11.45
 -12   6  12   14.47    6.99
  12  -6 -12    2.19    6.18
 -12  -6  12   19.15    7.49
 -12   6  13   -1.42    4.77
  12  -6 -13   -0.82    5.62
 -12  -6  13    1.12    4.92
 -12   6  14   -2.19    4.90
  12  -6 -14    1.31    6.23
 -12  -6  14    0.36    4.38
 -12   6  15    2.63    4.94
  12  -6 -15    5.79    6.65
 -12  -6  15    6.99    5.60
 -12   6  16   15.75    7.37
  12  -6 -16   -2.26    5.52
 -12  -6  16    5.06    5.85
 -12   6  17    8.48    5.54
  12  -6 -17   -0.38    6.29
 -12  -6  17    0.30    5.06
 -12   6  18   10.65    6.43
  12  -6 -18    4.97    6.23
 -12  -6  18    5.16    5.87
 -12   6  19   -0.68    4.52
  12  -6 -19    8.32    8.06
 -12  -6  19    3.50    5.47
 -12   6  20   -0.97    4.59
  12  -6 -20   -2.06    6.49
 -12  -6  20    2.70    5.29
 -12   6  21    5.75    6.13
  12  -6 -21   -2.46    7.39
 -12  -6  21    8.71    6.01
 -12   6  22    1.60    4.30
  12  -6 -22    4.36    6.29
 -12  -6  22    9.51    6.34
 -12   6  23    4.08    6.27
  12  -6 -23    1.57    6.96
 -12  -6  23    2.40    5.95
 -12   6  24   -0.73    4.96
  12  -6 -24    0.38    6.07
 -12  -6  24    1.95    5.14
 -12   6  25   -1.14    4.41
  12  -6 -25   -0.30    4.25
 -12  -6  25   -0.56    4.98
 -12   6  26   -0.47    4.59
  12  -6 -26    2.81    7.24
 -12  -6  26   -0.05    3.59
  12  -6 -27    9.18    7.57
  12  -6 -28    0.90    6.47
  12  -6 -29    0.26    6.51
 -12   7   1    4.00    4.53
  12  -7  -1   12.18    6.84
 -12  -7   1   -0.34    5.04
 -12   7   2   16.43    7.23
  12  -7  -2   10.32    6.59
 -12  -7   2   16.85    6.88
 -12   7   3   26.53    7.69
  12  -7  -3    9.24    7.67
 -12  -7   3   23.13    8.02
 -12   7   4    3.13    4.49
  12  -7  -4   -2.20    5.59
 -12  -7   4   -0.28    3.68
 -12   7   5    7.77    5.85
  12  -7  -5    3.73    5.35
 -12  -7   5    1.31    5.04
 -12   7   6   -1.72    4.46
  12  -7  -6    0.97    4.48
 -12  -7   6   -2.53    4.90
 -12   7   7    5.95    4.65
  12  -7  -7    8.10    6.43
 -12  -7   7    0.20    4.66
 -12   7   8    2.38    4.29
  12  -7  -8    3.56    6.04
 -12  -7   8    1.04    4.05
 -12   7   9   25.68    8.26
  12  -7  -9   22.68    8.82
 -12  -7   9   24.84    9.73
 -12   7  10    0.25    3.93
  12  -7 -10    5.91    5.23
 -12  -7  10    1.02    4.86
 -12   7  11    0.02    3.58
  12  -7 -11   -1.52    5.14
 -12  -7  11   -0.71    4.86
 -12   7  12    1.66    3.85
  12  -7 -12   -2.24    6.30
 -12  -7  12   -2.64    4.89
 -12   7  13    7.99    5.76
  12  -7 -13   14.14    7.55
 -12  -7  13    7.36    6.43
 -12   7  14    8.85    6.10
  12  -7 -14   12.54    7.36
 -12  -7  14    8.95    5.58
 -12   7  15   12.81    6.26
  12  -7 -15   14.91    8.32
 -12  -7  15   19.78    7.31
 -12   7  16   -0.56    4.81
  12  -7 -16    2.53    6.37
 -12  -7  16    1.71    3.66
 -12   7  17   -0.92    4.47
  12  -7 -17   -3.99    5.89
 -12  -7  17    4.23    5.78
 -12   7  18    4.38    5.27
  12  -7 -18   -0.01    4.60
 -12  -7  18   -0.68    4.96
 -12   7  19   15.07    7.29
  12  -7 -19   12.88    7.65
 -12  -7  19   11.20    6.70
 -12   7  20   -0.42    5.08
  12  -7 -20   -0.57    5.53
 -12  -7  20   -1.09    5.36
 -12   7  21    0.25    4.50
  12  -7 -21   -3.75    7.21
 -12  -7  21   -0.41    4.84
 -12   7  22   -0.27    5.36
  12  -7 -22   -3.51    6.63
 -12  -7  22    0.08    4.91
 -12   7  23    2.24    6.06
  12  -7 -23    1.51    5.31
 -12  -7  23    5.09    4.97
 -12   7  24    1.14    4.18
  12  -7 -24    2.23    5.45
 -12  -7  24    2.86    4.55
 -12   7  25    8.66    5.85
  12  -7 -25    9.34    7.39
 -12  -7  25   -0.30    5.09
 -12   7  26    0.31    6.41
  12  -7 -26   -2.09    5.84
 -12  -7  26    0.84    5.07
  12  -7 -27   -3.87    7.14
 -12   8   1   22.64    7.40
  12  -8  -1   13.98    7.34
 -12  -8   1   20.63    8.21
 -12   8   2    0.84    3.41
  12  -8  -2   -1.21    5.66
 -12  -8   2   -0.66    3.68
 -12   8   3   11.50    6.51
  12  -8  -3    9.61    6.98
 -12  -8   3    8.97    6.46
 -12   8   4    5.35    4.78
  12  -8  -4   -0.60    7.16
 -12  -8   4    1.69    5.14
 -12   8   5   24.01    8.00
  12  -8  -5   19.76    8.47
 -12  -8   5   22.93    8.43
 -12   8   6    2.00    5.21
  12  -8  -6   -0.13    4.74
 -12  -8   6    1.72    4.70
 -12   8   7   36.52    9.42
  12  -8  -7   19.16    7.83
 -12  -8   7   25.81    8.85
 -12   8   8    0.69    4.33
  12  -8  -8    1.04    6.15
 -12  -8   8   -0.59    4.23
 -12   8   9    8.37    5.34
  12  -8  -9    0.99    6.17
 -12  -8   9    1.86    4.79
 -12   8  10   -0.67    4.10
  12  -8 -10   -1.11    6.00
 -12  -8  10   -1.19    4.09
 -12   8  11   23.78    8.09
  12  -8 -11    2.37    6.75
 -12  -8  11    6.71    5.76
 -12   8  12    0.54    4.03
  12  -8 -12    3.00    5.28
 -12  -8  12    1.09    4.80
 -12   8  13    6.50    5.19
  12  -8 -13    4.21    5.84
 -12  -8  13    2.73    5.36
 -12   8  14   -2.77    5.12
  12  -8 -14   -0.93    5.80
 -12  -8  14   -1.53    4.96
 -12   8  15   13.32    7.07
  12  -8 -15    7.23    6.83
 -12  -8  15    5.81    5.60
 -12   8  16   -2.18    5.51
  12  -8 -16    5.05    5.51
 -12  -8  16   -0.30    3.83
 -12   8  17   11.07    6.75
  12  -8 -17    4.96    5.51
 -12  -8  17    5.04    5.55
 -12   8  18    1.71    5.46
  12  -8 -18   -2.68    5.83
 -12  -8  18   -1.41    4.93
 -12   8  19   -3.06    5.87
  12  -8 -19   -0.99    6.25
 -12  -8  19   -3.72    5.82
 -12   8  20    1.34    6.16
  12  -8 -20   -1.47    5.54
 -12  -8  20    3.27    4.72
 -12   8  21   18.50    7.78
  12  -8 -21    4.29    6.22
 -12  -8  21   20.56    7.70
 -12   8  22    4.44    5.34
  12  -8 -22    0.31    5.68
 -12  -8  22   -2.78    5.02
 -12   8  23   -0.40    4.99
  12  -8 -23    6.05    7.75
 -12  -8  23    3.44    6.07
 -12   8  24   -0.96    5.46
  12  -8 -24   -2.15    6.94
 -12  -8  24   -1.44    4.90
 -12   8  25   -2.35    5.51
 -12  -8  25    1.97    5.53
 -12   8  26   -0.17    5.31
  12  -9  -1    1.10    4.44
 -12  -9   1   -2.02    4.89
  12  -9  -2   -2.61    5.38
 -12  -9   2    1.21    4.39
  12  -9  -3   17.62    7.60
 -12  -9   3   11.89    6.59
  12  -9  -4    2.90    6.70
 -12  -9   4   -0.18    4.05
  12  -9  -5    8.00    6.00
 -12  -9   5    9.83    5.75
  12  -9  -6   -0.92    5.18
 -12  -9   6    2.22    4.43
 -12   9   7   -2.15    4.93
  12  -9  -7    0.86    5.34
 -12  -9   7   -0.46    5.59
 -12   9   8   -0.11    3.62
  12  -9  -8    1.90    6.47
 -12  -9   8   -0.57    4.63
 -12   9   9   16.94    8.17
  12  -9  -9   29.06    9.25
 -12  -9   9   39.48    9.83
 -12   9  10   -1.21    4.68
  12  -9 -10    2.15    4.80
 -12  -9  10    0.21    4.76
 -12   9  11   -0.15    3.98
  12  -9 -11    0.59    5.22
 -12  -9  11   -1.44    5.11
 -12   9  12    2.77    4.72
  12  -9 -12    4.75    6.28
 -12  -9  12   -1.07    3.75
 -12   9  13    9.13    6.09
  12  -9 -13   11.75    7.25
 -12  -9  13    9.83    5.94
 -12   9  14    0.22    4.47
  12  -9 -14   -0.03    4.55
 -12  -9  14    5.87    5.43
 -12   9  15    6.16    5.37
  12  -9 -15    8.13    6.56
 -12  -9  15   10.63    6.27
 -12   9  16   -1.79    5.03
  12  -9 -16    0.65    5.68
 -12  -9  16    1.24    5.36
 -12   9  17   -2.21    5.19
  12  -9 -17   -2.89    6.41
 -12  -9  17   -1.83    5.10
 -12   9  18   -1.26    5.99
  12  -9 -18    5.68    6.10
 -12  -9  18    0.48    5.10
 -12   9  19   24.45    8.48
  12  -9 -19   13.19    8.31
 -12  -9  19    8.62    7.22
 -12   9  20    1.86    5.58
  12  -9 -20    0.39    5.52
 -12  -9  20   -1.01    5.28
 -12   9  21    0.57    4.78
  12  -9 -21    0.01    5.41
 -12  -9  21    0.42    5.16
 -12   9  22   -2.47    5.19
 -12  -9  22    0.44    4.78
 -12   9  23   10.24    6.40
 -12  -9  23    4.97    6.04
 -12   9  24    0.44    5.53
 -12  -9  24    2.61    4.74
 -12   9  25    3.54    5.77
 -12  -9  25    4.67    6.59
  12 -10  -1   12.34    6.40
 -12 -10   1    9.26    5.96
  12 -10  -2    0.59    4.83
 -12 -10   2   -2.88    5.52
  12 -10  -3    3.80    6.03
 -12 -10   3    3.40    4.41
  12 -10  -4    1.91    5.26
 -12 -10   4    2.97    5.05
  12 -10  -5    1.67    5.90
 -12 -10   5   10.92    6.19
  12 -10  -6   -1.87    5.63
 -12 -10   6    2.62    4.71
  12 -10  -7    8.74    7.25
 -12 -10   7   19.45    7.81
  12 -10  -8   -0.76    5.43
 -12 -10   8   -1.54    4.43
  12 -10  -9    2.15    4.41
 -12 -10   9   14.79    6.87
  12 -10 -10   -0.91    4.83
 -12 -10  10    2.50    5.77
  12 -10 -11   15.09    7.04
 -12 -10  11   12.78    7.15
  12 -10 -12   -1.53    5.61
 -12 -10  12    4.85    5.44
  12 -10 -13    2.76    5.25
 -12 -10  13    1.88    5.25
  12 -10 -14    2.02    5.71
 -12 -10  14    4.33    4.80
  12 -10 -15   -0.04    5.84
 -12 -10  15   -0.01    3.98
  12 -10 -16    4.13    6.28
 -12 -10  16    5.26    5.96
 -12 -10  17   13.47    6.97
 -12 -10  18    7.08    6.04
 -12 -10  19   -2.09    4.87
 -12 -10  20    1.49    5.46
  12 -11  -1   -0.58    3.88
 -12 -11   1    0.10    4.00
  12 -11  -2   -3.04    6.50
 -12 -11   2   -0.59    3.85
  12 -11  -3    6.21    6.85
 -12 -11   3    1.29    4.81
  12 -11  -4   -1.52    4.81
 -12 -11   4    2.50    4.60
  12 -11  -5    2.11    4.86
 -12 -11   5    8.90    6.19
  12 -11  -6   -2.04    5.34
  12 -11  -7   -2.18    4.65
  12 -11  -8   -1.07    4.48
  12 -11  -9    3.58    6.09
  12 -11 -10   -1.56    5.11
  12 -11 -11   -1.33    5.98
 -11   0   1  125.68   21.45
 -11   0   2   -1.31    4.57
 -11   0   3   48.36   11.65
 -11   0   4    0.79    3.88
 -11   0   5  162.54   26.61
 -11   0   6   -2.80    4.81
 -11   0   7   -0.27    3.86
 -11   0   8   -3.62    5.15
 -11   0   9   34.97    9.66
 -11   0  10    1.05    4.44
 -11   0  11   66.22   14.49
 -11   0  12    0.05    3.98
 -11   0  13    4.80    4.83
 -11   0  14   -0.88    4.84
 -11   0  15   20.15    7.48
 -11   0  16   -1.43    3.96
 -11   0  17   10.81    6.33
  11   0 -17    6.50    7.14
 -11   0  18   -2.81    5.74
 -11   0  19   21.05    8.06
 -11   0  20   -0.94    5.07
 -11   0  21   52.33   12.37
 -11   0  22   -2.74    5.24
 -11   0  23    4.04    4.78
 -11   0  24    1.15    5.76
 -11   0  25   18.49    8.21
 -11   0  26    0.91    5.76
 -11   0  27    1.62    5.38
 -11   0  28    4.66    5.36
 -11   0  29   -2.05    5.35
 -11   0  30   -1.64    7.02
 -11   1   1  167.87   23.71
  11   1  -1  104.12   23.17
 -11  -1   1  132.60   22.61
 -11   1   2    6.93    4.93
  11   1  -2   -0.53    6.26
 -11  -1   2    0.57    4.49
 -11   1   3   70.11   13.51
  11   1  -3   57.13   14.32
 -11  -1   3   58.53   12.96
 -11   1   4    0.70    4.40
  11   1  -4   -0.22    5.29
 -11  -1   4   -1.25    3.85
 -11   1   5    3.07    4.17
  11   1  -5    6.53    6.34
 -11  -1   5    5.91    5.47
 -11   1   6    0.43    4.20
  11   1  -6    0.24    5.01
 -11  -1   6    1.51    5.03
 -11   1   7   88.31   15.29
  11   1  -7   65.51   15.66
 -11  -1   7   60.77   14.06
 -11   1   8   -0.41    4.70
  11   1  -8    2.85    5.14
 -11  -1   8    3.05    5.43
 -11   1   9   22.86    7.98
  11  -1  -9   25.10    9.65
  11   1  -9   20.37    8.83
 -11  -1   9   34.99    9.84
 -11   1  10   -0.62    4.72
  11  -1 -10   -2.32    5.26
  11   1 -10    2.17    5.13
 -11  -1  10    2.01    4.26
 -11   1  11    5.36    5.64
  11  -1 -11    9.99    7.32
  11   1 -11    5.58    5.83
 -11  -1  11   10.30    5.63
 -11   1  12   -2.13    4.93
  11  -1 -12    5.76    6.51
  11   1 -12   -2.92    5.57
 -11  -1  12    1.64    5.08
 -11   1  13    8.78    7.07
  11  -1 -13   30.75   10.04
  11   1 -13   38.72   10.51
 -11  -1  13   71.58   12.24
 -11   1  14    0.26    3.70
  11  -1 -14    0.05    5.30
  11   1 -14   -1.87    5.52
 -11  -1  14    4.62    4.47
 -11   1  15   -0.57    3.96
  11  -1 -15   -2.60    5.31
 -11  -1  15    3.15    5.33
 -11   1  16   -0.65    4.30
  11  -1 -16    0.59    5.18
 -11  -1  16    4.23    4.51
 -11   1  17   23.31    8.50
  11  -1 -17   36.99   11.20
 -11  -1  17   35.93    9.91
 -11   1  18   -1.57    5.04
  11  -1 -18    2.12    5.85
 -11  -1  18   -0.76    4.56
 -11   1  19    1.92    4.04
  11  -1 -19    8.33    7.41
 -11  -1  19   10.73    6.33
 -11   1  20    5.32    5.65
  11  -1 -20   -1.27    5.02
 -11  -1  20    1.45    4.92
 -11   1  21   -2.19    4.71
 -11  -1  21    1.22    6.16
 -11   1  22    0.60    4.56
 -11  -1  22   -0.29    5.13
 -11   1  23   43.74   11.78
 -11  -1  23   40.40   11.77
 -11   1  24   -2.88    4.67
 -11  -1  24    6.27    6.00
 -11   1  25   13.07    8.05
 -11  -1  25   15.39    8.02
 -11   1  26    3.00    5.21
 -11  -1  26   -2.64    6.44
 -11   1  27    5.23    6.80
 -11  -1  27   31.02    9.80
 -11   1  28   -2.16    5.60
 -11  -1  28   -1.19    5.58
 -11   1  29    5.06    5.36
 -11  -1  29   14.88    7.43
 -11   1  30   -4.30    6.22
 -11  -1  30   -0.57    5.57
 -11   2   1   37.43    9.26
  11  -2  -1   34.57   10.55
  11   2  -1   25.04   10.16
 -11  -2   1   36.86    9.39
 -11   2   2    0.62    3.00
  11  -2  -2   -3.50    6.95
  11   2  -2   -0.41    5.69
 -11  -2   2   -2.10    4.31
 -11   2   3   10.04    5.87
  11  -2  -3   24.63    8.50
  11   2  -3   19.67    8.62
 -11  -2   3   10.46    6.19
 -11   2   4   17.22    6.51
  11  -2  -4    8.46    6.85
  11   2  -4   13.09    8.13
 -11  -2   4   10.84    5.39
 -11   2   5   77.77   14.38
  11  -2  -5   58.64   14.69
  11   2  -5   50.10   14.13
 -11  -2   5   84.17   14.84
 -11   2   6   23.99    8.17
  11  -2  -6   27.61    9.70
  11   2  -6   16.49    8.87
 -11  -2   6   34.99    9.28
 -11   2   7    4.64    5.06
  11  -2  -7   17.59    8.08
  11   2  -7   15.75    7.27
 -11  -2   7   13.28    6.25
 -11   2   8   15.18    7.46
  11  -2  -8   15.36    7.79
  11   2  -8   11.71    7.48
 -11  -2   8   16.98    6.64
 -11   2   9   51.90   10.93
  11  -2  -9   40.07   10.63
  11   2  -9   16.23    8.80
 -11  -2   9   35.26    9.43
 -11   2  10    0.94    4.49
  11  -2 -10    2.36    5.54
 -11  -2  10    8.29    5.08
 -11   2  11   53.45   11.46
  11  -2 -11   36.29   11.35
 -11  -2  11   34.79    9.67
 -11   2  12    0.61    4.60
  11  -2 -12    2.02    5.73
 -11  -2  12    2.86    4.73
 -11   2  13   -0.53    4.23
  11  -2 -13   -2.43    5.67
 -11  -2  13    2.14    4.67
 -11   2  14    2.37    5.98
  11  -2 -14   -0.85    6.10
 -11  -2  14    3.36    5.62
  11  -2 -15   33.48   10.93
 -11  -2  15   42.03   10.50
 -11   2  16    4.49    5.73
  11  -2 -16    7.25    6.43
 -11  -2  16   14.05    6.57
 -11   2  17    6.73    4.85
  11  -2 -17   10.14    6.67
 -11  -2  17   19.53    7.94
 -11   2  18    1.74    5.29
  11  -2 -18   -0.31    5.47
 -11  -2  18    1.00    3.93
 -11   2  19   15.53    7.69
  11  -2 -19   16.48    7.82
 -11  -2  19   -0.97    6.12
 -11   2  20   12.42    6.99
  11  -2 -20    7.24    6.23
 -11  -2  20    3.20    5.51
 -11   2  21   43.50   11.61
  11  -2 -21   28.13   10.33
 -11  -2  21   31.52    9.95
 -11   2  22   -1.66    4.73
  11  -2 -22    5.58    6.66
 -11  -2  22   -0.85    4.35
 -11   2  23    7.99    5.69
  11  -2 -23   -3.35    6.59
 -11  -2  23    6.35    5.74
 -11   2  24   -0.23    3.90
 -11  -2  24    0.55    6.16
 -11   2  25   18.64    8.09
 -11  -2  25   19.51    8.60
 -11   2  26    5.06    5.73
 -11  -2  26    2.32    5.98
 -11   2  27   16.41    8.44
 -11  -2  27   24.04    8.72
 -11   2  28    0.80    5.30
 -11  -2  28    1.19    6.77
 -11   2  29    4.18    6.92
 -11  -2  29   -0.28    5.41
 -11   2  30    2.18    4.68
 -11  -2  30   -0.24    4.76
 -11   3   1   27.38    7.73
  11  -3  -1   19.36    8.19
 -11  -3   1   14.47    6.81
 -11   3   2   28.04    8.39
  11  -3  -2   10.11    7.73
 -11  -3   2   47.71    9.93
 -11   3   3   44.82   12.49
  11  -3  -3   77.69   15.21
 -11  -3   3   79.01   14.02
 -11   3   4    8.59    5.49
  11  -3  -4   13.59    6.91
 -11  -3   4   13.68    6.78
 -11   3   5    8.10    4.85
  11  -3  -5    4.41    6.80
 -11  -3   5   12.57    6.32
 -11   3   6   19.85    7.43
  11  -3  -6    2.60    5.36
 -11  -3   6   18.44    7.25
 -11   3   7   81.05   14.78
  11  -3  -7   53.43   13.86
 -11  -3   7   67.55   13.95
 -11   3   8    0.24    4.61
  11  -3  -8    1.34    5.04
 -11  -3   8   10.43    6.18
 -11   3   9   22.19    7.43
  11  -3  -9   18.67    8.02
 -11  -3   9   19.45    7.55
 -11   3  10    4.51    5.08
  11  -3 -10   -2.16    6.05
 -11  -3  10    4.54    4.84
 -11   3  11   12.59    6.36
  11  -3 -11   12.41    7.13
 -11  -3  11    3.29    4.91
 -11   3  12   -0.20    3.16
  11  -3 -12   10.43    7.56
 -11  -3  12    9.55    5.46
 -11   3  13   26.40    8.97
  11  -3 -13   46.55   11.26
 -11  -3  13   21.02    7.40
 -11   3  14    1.43    4.28
  11  -3 -14    5.17    6.12
 -11  -3  14    4.20    5.02
 -11   3  15    0.66    4.78
  11  -3 -15   10.69    7.56
 -11  -3  15   -2.35    5.29
 -11   3  16    0.31    5.30
  11  -3 -16    0.32    6.06
 -11  -3  16   -2.45    4.58
 -11   3  17   31.87    8.67
  11  -3 -17    7.22    6.72
 -11  -3  17   13.29    6.77
 -11   3  18    7.54    6.04
  11  -3 -18    5.79    6.16
 -11  -3  18    5.07    5.08
 -11   3  19   13.65    7.18
  11  -3 -19   14.50    8.53
 -11  -3  19   25.89    9.10
 -11   3  20    7.26    6.17
  11  -3 -20    1.07    4.88
 -11  -3  20    8.83    6.44
 -11   3  21   -1.23    5.16
  11  -3 -21    0.78    5.89
 -11  -3  21    1.49    5.46
 -11   3  22    8.83    7.50
  11  -3 -22   11.31    7.49
 -11  -3  22   12.27    6.14
 -11   3  23   23.45    9.59
  11  -3 -23   16.90    9.56
 -11  -3  23   69.04   13.30
 -11   3  24   14.25    7.61
  11  -3 -24    1.98    5.32
 -11  -3  24    9.12    7.56
 -11   3  25    2.98    5.71
  11  -3 -25   -0.91    6.01
 -11  -3  25    6.47    6.76
 -11   3  26   -0.58    4.86
 -11  -3  26   -0.62    4.34
 -11   3  27   19.95   10.07
 -11  -3  27   27.17    9.45
 -11   3  28   -2.18    5.00
 -11  -3  28   -0.25    4.44
 -11   3  29    9.77    6.82
 -11  -3  29    4.30    5.59
 -11   3  30    3.59    5.91
 -11  -3  30    1.65    6.03
 -11   4   1   39.37    9.88
  11  -4  -1   44.09   11.47
 -11  -4   1   31.71    8.87
 -11   4   2    5.53    4.69
  11  -4  -2    2.83    5.16
 -11  -4   2    2.28    4.00
 -11   4   3    4.83    5.09
  11  -4  -3    7.54    6.04
 -11  -4   3    2.84    4.67
 -11   4   4   11.37    6.22
  11  -4  -4    7.21    5.71
 -11  -4   4    5.42    5.37
 -11   4   5   78.18   16.34
  11  -4  -5   75.08   16.96
 -11  -4   5  109.89   17.60
 -11   4   6   29.36    8.21
  11  -4  -6   19.92    8.69
 -11  -4   6   22.70    8.22
 -11   4   7    9.37    5.83
  11  -4  -7   15.27    7.71
 -11  -4   7   26.85    7.83
 -11   4   8    0.51    5.05
  11  -4  -8    7.55    5.42
 -11  -4   8    2.85    5.02
 -11   4   9   31.26   10.47
  11  -4  -9   69.48   14.10
 -11  -4   9   57.97   12.17
 -11   4  10    3.69    5.10
  11  -4 -10   13.73    7.91
 -11  -4  10    8.58    6.06
 -11   4  11   38.82   10.05
  11  -4 -11   32.59   10.44
 -11  -4  11   27.80    9.20
 -11   4  12    0.56    4.42
  11  -4 -12   -1.71    5.58
 -11  -4  12    1.04    3.60
 -11   4  13    1.49    3.34
  11  -4 -13   -2.51    5.45
 -11  -4  13   -1.12    4.28
 -11   4  14    9.03    5.55
  11  -4 -14    6.03    6.44
 -11  -4  14    0.85    5.40
 -11   4  15   13.63    6.92
  11  -4 -15   19.64    8.36
 -11  -4  15   20.64    7.72
 -11   4  16   20.52    7.85
  11  -4 -16   14.68    7.73
 -11  -4  16    6.82    5.95
 -11   4  17   -1.62    4.46
  11  -4 -17    0.91    4.69
 -11  -4  17    4.12    5.39
 -11   4  18    1.44    5.87
  11  -4 -18    1.81    5.83
 -11  -4  18    0.38    5.83
 -11   4  19    7.88    5.48
  11  -4 -19    9.98    6.88
 -11  -4  19    0.84    4.70
 -11   4  20   11.60    6.69
  11  -4 -20    9.82    7.19
 -11  -4  20    4.61    6.53
 -11   4  21    8.97    7.45
  11  -4 -21   26.64    9.77
 -11  -4  21   16.81    7.36
 -11   4  22   14.44    6.84
  11  -4 -22    7.96    7.15
 -11  -4  22   10.70    7.17
 -11   4  23    1.25    4.10
  11  -4 -23    2.88    6.00
 -11  -4  23   -2.50    5.41
 -11   4  24   17.52    7.72
  11  -4 -24    9.78    7.22
 -11  -4  24    1.50    5.32
 -11   4  25   16.13    7.78
  11  -4 -25   14.95    9.41
 -11  -4  25   20.50    8.26
 -11   4  26    5.89    6.16
  11  -4 -26    8.71    7.42
 -11  -4  26    5.58    6.05
 -11   4  27   18.00    7.40
  11  -4 -27    0.40    6.50
 -11  -4  27    3.07    6.42
 -11   4  28   -1.29    5.61
 -11  -4  28    1.33    5.90
 -11   4  29    0.41    4.40
 -11  -4  29    2.52    6.52
 -11  -4  30    0.65    4.56
 -11   5   1   -0.35    3.65
  11  -5  -1    2.09    6.23
 -11  -5   1    3.22    4.18
 -11   5   2   44.92   11.05
  11  -5  -2   56.24   12.82
 -11  -5   2   45.26   10.78
 -11   5   3   38.50   10.38
  11  -5  -3   38.28   11.29
 -11  -5   3   58.97   11.81
 -11   5   4   13.61    5.96
  11  -5  -4    4.92    6.37
 -11  -5   4    9.25    5.75
 -11   5   5   -2.71    5.06
  11  -5  -5   -2.95    5.17
 -11  -5   5    4.25    4.62
 -11   5   6   14.15    6.69
  11  -5  -6    5.94    6.18
 -11  -5   6   22.50    7.49
 -11   5   7   37.36    9.50
  11  -5  -7   21.07    8.78
 -11  -5   7   26.90    8.48
 -11   5   8   22.96    7.70
  11  -5  -8   17.58    8.31
 -11  -5   8   19.73    7.44
 -11   5   9   38.72    9.68
  11  -5  -9   22.99    9.29
 -11  -5   9   31.18    9.43
 -11   5  10   -1.65    4.06
  11  -5 -10   -0.11    5.22
 -11  -5  10   -1.32    4.80
 -11   5  11    8.87    5.90
  11  -5 -11    9.90    6.70
 -11  -5  11   12.37    6.54
 -11   5  12   33.04    9.35
  11  -5 -12   11.92    7.50
 -11  -5  12   37.06    9.33
 -11   5  13   43.26   10.90
  11  -5 -13   44.53   11.64
 -11  -5  13   32.38   10.01
 -11   5  14    6.29    5.17
  11  -5 -14    4.55    5.74
 -11  -5  14   17.43    6.75
 -11   5  15    1.53    4.81
  11  -5 -15   -0.31    5.68
 -11  -5  15   -1.44    4.58
 -11   5  16    2.34    4.81
  11  -5 -16    0.59    4.62
 -11  -5  16    0.14    5.64
 -11   5  17   14.34    7.12
  11  -5 -17   14.55    7.78
 -11  -5  17    7.31    5.67
  11  -5 -18   24.84    9.06
 -11  -5  18   20.19    8.29
 -11   5  19   28.71    9.24
  11  -5 -19   37.98   11.24
 -11  -5  19   22.48    8.19
 -11   5  20    0.28    5.16
  11  -5 -20   -4.36    6.77
 -11  -5  20    4.21    5.61
 -11   5  21   -0.06    5.77
  11  -5 -21   -0.78    5.47
 -11  -5  21    0.35    4.47
 -11   5  22   12.40    6.35
  11  -5 -22   -0.17    6.95
 -11  -5  22    2.13    4.78
 -11   5  23   27.14    9.60
  11  -5 -23   33.77   11.55
 -11  -5  23   41.20   11.03
 -11   5  24    3.02    5.54
  11  -5 -24   -1.67    7.05
 -11  -5  24   -1.01    5.25
 -11   5  25    7.01    5.73
  11  -5 -25    7.65    7.35
 -11  -5  25   -0.90    5.12
 -11   5  26   -2.56    5.88
  11  -5 -26    1.19    6.04
 -11  -5  26   -3.40    6.20
 -11   5  27    3.95    6.41
  11  -5 -27    0.67    5.93
 -11  -5  27   -0.43    4.27
 -11   5  28   11.41    8.31
  11  -5 -28   11.07    8.70
 -11  -5  28   18.71    8.50
 -11   5  29   11.77    7.01
  11  -5 -29    6.53    6.87
 -11  -5  29    2.77    5.43
 -11   6   1   30.21    8.04
  11  -6  -1   21.47    7.58
 -11  -6   1   14.46    6.91
 -11   6   2    3.48    4.19
  11  -6  -2    6.87    5.76
 -11  -6   2    0.38    4.41
 -11   6   3   11.85    5.84
  11  -6  -3    9.14    5.62
 -11  -6   3    7.67    5.14
 -11   6   4   18.32    7.87
  11  -6  -4   41.24   10.75
 -11  -6   4   44.79   10.25
 -11   6   5   22.04    7.38
  11  -6  -5   22.16    7.95
 -11  -6   5   15.10    6.89
 -11   6   6   37.80    8.97
  11  -6  -6   20.99    8.20
 -11  -6   6   10.21    6.65
 -11   6   7    4.71    4.82
  11  -6  -7    5.25    5.81
 -11  -6   7   18.90    7.04
 -11   6   8   10.90    6.01
  11  -6  -8    0.28    4.74
 -11  -6   8   13.35    6.48
 -11   6   9    9.48    5.37
  11  -6  -9    9.85    6.39
 -11  -6   9    5.94    5.13
 -11   6  10   32.96    9.04
  11  -6 -10   32.70    9.99
 -11  -6  10   20.29    8.09
 -11   6  11   10.03    6.06
  11  -6 -11    3.92    5.71
 -11  -6  11   12.13    5.92
 -11   6  12    1.18    5.57
  11  -6 -12    7.35    7.35
 -11  -6  12    0.58    5.35
 -11   6  13    4.43    5.47
  11  -6 -13   14.54    7.13
 -11  -6  13   -0.77    4.47
 -11   6  14   20.97    7.56
  11  -6 -14    9.79    7.28
 -11  -6  14   18.57    7.46
 -11   6  15   20.12    7.68
  11  -6 -15   14.55    7.96
 -11  -6  15   12.62    7.09
 -11   6  16   20.77    8.24
  11  -6 -16   20.58    8.74
 -11  -6  16   11.75    7.54
 -11   6  17   -1.73    4.35
  11  -6 -17    0.14    5.05
 -11  -6  17   -0.90    5.14
 -11   6  18    8.05    5.52
  11  -6 -18    2.58    5.53
 -11  -6  18    2.96    4.89
 -11   6  19   20.83    8.13
  11  -6 -19   12.28    7.87
 -11  -6  19    7.66    5.73
 -11   6  20   -0.18    4.53
  11  -6 -20    7.70    7.25
 -11  -6  20    4.35    6.15
 -11   6  21    2.82    5.42
  11  -6 -21   12.96    7.24
 -11  -6  21   10.89    6.37
 -11   6  22    9.47    6.68
  11  -6 -22    3.22    5.76
 -11  -6  22   -0.15    4.12
 -11   6  23   13.07    7.57
  11  -6 -23   -1.02    4.73
 -11  -6  23   -0.24    4.10
 -11   6  24    7.72    6.32
  11  -6 -24   -1.97    6.48
 -11  -6  24   -0.77    5.55
 -11   6  25    7.22    5.77
  11  -6 -25    7.11    7.44
 -11  -6  25    5.40    5.68
 -11   6  26   23.33    8.71
  11  -6 -26    3.21    6.59
 -11  -6  26   15.60    7.69
 -11   6  27    6.14    6.62
  11  -6 -27    0.68    6.55
 -11  -6  27    4.64    5.52
 -11   6  28   -1.45    4.49
  11  -6 -28   -0.87    5.55
 -11  -6  28    2.43    6.32
 -11   6  29    1.73    6.08
  11  -6 -29   -1.75    6.66
 -11  -6  29   -0.21    4.76
  11  -6 -30    0.78    6.17
  11  -6 -31   -1.74    6.28
 -11   7   1   23.89    7.43
  11  -7  -1    5.37    4.89
 -11  -7   1    9.30    5.26
 -11   7   2   31.33    8.64
  11  -7  -2   26.94    9.44
 -11  -7   2   22.55    7.61
 -11   7   3    3.63    4.30
  11  -7  -3    8.24    6.86
 -11  -7   3    3.70    4.48
 -11   7   4   21.53    7.17
  11  -7  -4   20.35    7.85
 -11  -7   4   16.03    7.26
 -11   7   5    2.83    4.36
  11  -7  -5    7.60    5.75
 -11  -7   5    0.53    3.93
 -11   7   6   10.32    6.59
  11  -7  -6   20.80    8.22
 -11  -7   6   31.75    8.69
 -11   7   7   -0.78    3.71
  11  -7  -7   -2.07    5.39
 -11  -7   7    1.65    4.70
 -11   7   8   37.60    9.59
  11  -7  -8   28.61    9.87
 -11  -7   8   32.58    9.38
 -11   7   9   48.95   10.63
  11  -7  -9   35.13   10.02
 -11  -7   9   23.48    8.55
 -11   7  10   -0.94    4.20
  11  -7 -10   -1.50    5.72
 -11  -7  10    0.55    4.08
 -11   7  11   -0.98    4.47
  11  -7 -11   -0.82    6.11
 -11  -7  11    1.59    4.94
 -11   7  12   25.02    7.86
  11  -7 -12    8.59    6.27
 -11  -7  12   37.93    9.57
 -11   7  13    8.16    6.10
  11  -7 -13    3.85    5.66
 -11  -7  13   12.31    6.50
 -11   7  14    0.09    4.67
  11  -7 -14   10.73    6.84
 -11  -7  14   18.77    6.85
 -11   7  15   -2.09    4.94
  11  -7 -15   -1.83    6.32
 -11  -7  15   -0.30    4.62
 -11   7  16   -0.76    4.64
  11  -7 -16   -4.33    6.31
 -11  -7  16    2.20    4.58
 -11   7  17    4.01    4.91
  11  -7 -17    3.89    6.66
 -11  -7  17    2.21    5.42
 -11   7  18   23.26    8.82
  11  -7 -18   17.89    7.93
 -11  -7  18   32.68    9.28
 -11   7  19    3.95    5.92
  11  -7 -19    8.17    6.87
 -11  -7  19   11.08    6.27
 -11   7  20    2.76    4.89
  11  -7 -20    0.45    5.30
 -11  -7  20   -0.64    4.25
 -11   7  21    8.05    6.67
  11  -7 -21   -0.37    5.30
 -11  -7  21    4.25    5.23
 -11   7  22   21.08    8.19
  11  -7 -22    4.74    7.14
 -11  -7  22    9.85    7.18
 -11   7  23    0.88    5.53
  11  -7 -23    6.44    7.16
 -11  -7  23   14.72    7.19
 -11   7  24    2.50    5.33
  11  -7 -24    3.81    7.20
 -11  -7  24    7.05    6.70
 -11   7  25   -3.21    5.62
  11  -7 -25   -0.30    5.51
 -11  -7  25   -4.18    6.48
 -11   7  26   -2.26    5.29
  11  -7 -26    1.40    6.86
 -11  -7  26    0.37    4.29
 -11   7  27    1.99    5.52
  11  -7 -27    1.76    5.80
 -11  -7  27   -1.92    5.67
 -11   7  28    5.04    5.97
  11  -7 -28    4.65    7.61
 -11  -7  28    9.63    6.80
 -11   7  29    3.95    5.98
  11  -7 -29   11.90    8.03
 -11  -7  29    1.04    5.38
  11  -7 -30   -0.25    5.90
 -11   8   1    0.67    4.03
  11  -8  -1    2.06    4.77
 -11  -8   1    0.87    4.26
 -11   8   2    0.72    4.54
  11  -8  -2    1.42    4.52
 -11  -8   2    7.34    5.04
 -11   8   3    0.50    4.71
  11  -8  -3   -0.60    5.92
 -11  -8   3   -1.24    4.58
 -11   8   4   54.99   11.10
  11  -8  -4   29.11   10.35
 -11  -8   4   40.58   10.49
 -11   8   5    1.91    3.99
  11  -8  -5    7.52    5.44
 -11  -8   5    3.57    4.42
 -11   8   6   23.11    8.41
  11  -8  -6   28.58    9.53
 -11  -8   6   43.09   10.00
 -11   8   7    7.95    5.62
  11  -8  -7    2.33    5.55
 -11  -8   7   11.89    5.74
 -11   8   8    5.49    5.07
  11  -8  -8   12.30    5.94
 -11  -8   8    1.76    5.15
 -11   8   9    3.41    4.91
  11  -8  -9    4.15    5.69
 -11  -8   9    5.86    5.25
 -11   8  10   18.63    6.94
  11  -8 -10    9.91    6.83
 -11  -8  10   31.22    8.83
 -11   8  11   -0.22    3.91
  11  -8 -11    1.78    5.86
 -11  -8  11    0.67    4.08
 -11   8  12   -0.12    4.57
  11  -8 -12    0.93    4.60
 -11  -8  12    0.73    4.18
 -11   8  13   -0.36    4.69
  11  -8 -13    2.85    5.61
 -11  -8  13    3.01    5.01
 -11   8  14    3.16    4.80
  11  -8 -14    2.97    4.36
 -11  -8  14   -2.66    4.66
 -11   8  15    9.06    6.37
  11  -8 -15    6.06    5.77
 -11  -8  15   15.67    7.03
 -11   8  16    6.21    5.71
  11  -8 -16   18.75    8.37
 -11  -8  16   26.47    8.35
 -11   8  17    0.02    4.94
  11  -8 -17   -2.25    5.48
 -11  -8  17   -0.19    5.35
 -11   8  18   -3.09    6.14
  11  -8 -18    3.37    5.95
 -11  -8  18    2.53    5.69
 -11   8  19    2.67    5.45
  11  -8 -19    0.35    4.67
 -11  -8  19   -0.24    4.42
 -11   8  20   12.21    6.68
  11  -8 -20   17.16    8.16
 -11  -8  20    9.03    6.61
 -11   8  21   -1.98    4.51
  11  -8 -21   -1.13    4.19
 -11  -8  21   -0.51    4.77
 -11   8  22   20.59    7.93
  11  -8 -22    7.66    6.63
 -11  -8  22   14.09    6.92
 -11   8  23   -1.49    6.07
  11  -8 -23   -1.27    5.75
 -11  -8  23    0.35    5.47
 -11   8  24    3.15    5.53
  11  -8 -24   -0.52    5.14
 -11  -8  24   -1.63    4.62
 -11   8  25   -1.48    4.58
  11  -8 -25    0.24    6.63
 -11  -8  25   -3.10    6.27
 -11   8  26    9.96    6.68
  11  -8 -26   12.07    8.08
 -11  -8  26   14.39    7.88
 -11   8  27    6.81    6.41
  11  -8 -27    3.51    7.00
 -11  -8  27    1.05    6.03
 -11   8  28   -0.73    4.29
  11  -8 -28    3.41    6.34
 -11  -8  28   -1.01    4.76
 -11  -8  29    0.39    4.63
 -11   9   1    3.11    4.73
  11  -9  -1    3.22    5.70
 -11  -9   1    1.57    3.88
 -11   9   2   33.21    9.54
  11  -9  -2   37.03   10.15
 -11  -9   2   32.41    9.25
 -11   9   3    5.61    5.41
  11  -9  -3    4.29    5.13
 -11  -9   3   -3.39    5.20
 -11   9   4   10.98    6.04
  11  -9  -4   24.70    7.99
 -11  -9   4   22.14    8.34
 -11   9   5   -0.42    3.15
  11  -9  -5   -1.47    5.69
 -11  -9   5    1.05    4.28
 -11   9   6    7.57    5.38
  11  -9  -6    4.62    5.07
 -11  -9   6   13.96    6.37
 -11   9   7   -0.51    5.08
  11  -9  -7   -1.24    5.16
 -11  -9   7    1.11    4.32
 -11   9   8   25.72    7.99
  11  -9  -8   10.73    7.05
 -11  -9   8   25.23    8.27
 -11   9   9    1.09    4.01
  11  -9  -9    3.88    5.45
 -11  -9   9   -0.31    3.56
 -11   9  10   -0.02    3.33
  11  -9 -10   -0.05    4.05
 -11  -9  10    3.32    5.12
 -11   9  11    1.12    4.87
  11  -9 -11    4.20    5.21
 -11  -9  11    4.02    4.47
 -11   9  12   11.72    6.49
  11  -9 -12    8.41    6.11
 -11  -9  12    9.75    6.62
 -11   9  13    2.34    5.08
  11  -9 -13   10.81    6.08
 -11  -9  13    6.37    5.37
 -11   9  14    6.90    5.14
  11  -9 -14    3.78    6.09
 -11  -9  14    4.59    5.21
 -11   9  15    1.81    4.67
  11  -9 -15    4.06    4.80
 -11  -9  15    1.51    4.88
 -11   9  16   -0.85    5.24
  11  -9 -16    0.19    6.00
 -11  -9  16    1.35    4.77
 -11   9  17   -2.52    6.82
  11  -9 -17    0.83    5.90
 -11  -9  17    2.02    5.20
 -11   9  18   20.57    8.40
  11  -9 -18   19.92    8.78
 -11  -9  18   17.50    7.50
 -11   9  19   -1.54    5.01
  11  -9 -19   -5.05    7.15
 -11  -9  19   -1.15    4.67
 -11   9  20    2.37    5.83
  11  -9 -20    1.57    4.40
 -11  -9  20    4.93    6.45
 -11   9  21    1.79    4.83
  11  -9 -21    0.94    4.90
 -11  -9  21   -2.28    5.05
 -11   9  22    4.27    4.90
  11  -9 -22    9.76    7.78
 -11  -9  22    6.22    5.91
 -11   9  23   -2.38    5.51
  11  -9 -23   -1.04    4.39
 -11  -9  23    2.04    5.71
 -11   9  24   13.81    7.43
  11  -9 -24    0.90    5.44
 -11  -9  24   17.91    7.78
 -11   9  25   -2.66    5.60
 -11  -9  25   -1.71    5.64
 -11   9  26   -1.76    4.54
 -11  -9  26    4.52    5.32
 -11   9  27    3.33    4.87
 -11  -9  27   -4.20    6.07
 -11   9  28    0.25    5.54
 -11  -9  28    5.24    6.21
  11 -10  -1    0.38    3.53
 -11 -10   1    2.32    4.24
  11 -10  -2    2.91    5.69
 -11 -10   2    6.41    5.11
  11 -10  -3   -3.41    5.50
 -11 -10   3    1.57    3.92
  11 -10  -4   31.42    8.23
 -11 -10   4    8.56    5.46
  11 -10  -5   -1.27    4.96
 -11 -10   5    0.93    4.52
  11 -10  -6   13.52    7.37
 -11 -10   6   21.47    7.45
  11 -10  -7    3.72    4.31
 -11 -10   7   -1.35    5.52
  11 -10  -8    9.41    7.35
 -11 -10   8   18.53    7.05
  11 -10  -9   -1.52    5.00
 -11 -10   9   -2.77    5.00
  11 -10 -10    5.33    5.57
 -11 -10  10    6.94    5.75
  11 -10 -11   -0.69    5.28
 -11 -10  11   -1.68    4.18
  11 -10 -12    2.95    5.19
 -11 -10  12    0.63    4.75
  11 -10 -13    2.82    4.63
 -11 -10  13    4.66    5.60
  11 -10 -14   -0.42    5.15
 -11 -10  14    8.21    6.15
  11 -10 -15    0.85    5.23
 -11 -10  15    4.13    5.04
  11 -10 -16   11.05    6.91
 -11 -10  16   28.59    8.68
  11 -10 -17   -2.87    5.72
 -11 -10  17   -1.42    5.39
  11 -10 -18   -0.03    4.66
 -11 -10  18    3.68    6.22
  11 -10 -19    4.81    5.59
 -11 -10  19   -3.65    5.55
  11 -10 -20    3.68    6.27
 -11 -10  20   10.84    6.53
  11 -10 -21   -2.82    6.63
 -11 -10  21   -3.81    5.69
  11 -11  -1   -1.01    4.31
 -11 -11   1   -2.16    4.10
  11 -11  -2    7.02    6.43
 -11 -11   2   11.54    6.21
  11 -11  -3   -0.11    4.15
 -11 -11   3    0.92    5.02
  11 -11  -4    0.84    4.42
 -11 -11   4    9.75    5.80
  11 -11  -5    1.50    4.96
 -11 -11   5    2.03    4.48
  11 -11  -6    0.36    4.19
 -11 -11   6   -1.31    3.99
  11 -11  -7    2.36    5.40
  11 -11  -8   14.09    6.48
  11 -11  -9   -1.26    5.03
  11 -11 -10   -0.16    4.36
  11 -11 -11   -2.88    5.97
  11 -11 -12   30.84    9.44
  11 -11 -13    4.72    5.06
  11 -11 -14   -0.13    6.09
  11 -11 -15    5.46    6.77
  11 -11 -16   -0.03    5.56
  11 -11 -17   -1.06    5.52
  11 -12  -1   -2.45    5.10
  11 -12  -2    4.48    4.86
  11 -12  -3    1.63    4.71
  11 -12  -4    4.50    5.61
  11 -12  -5   12.23    5.43
  11 -12  -6    8.12    5.22
  11 -12  -7   -1.03    4.52
  11 -12  -8   -1.14    4.66
  11 -12  -9    2.95    4.44
  11 -12 -10    8.52    6.97
  11 -12 -11   -1.37    5.32
  11 -12 -12    3.16    4.85
 -10   0   1    0.47    3.70
  10   0  -1   -0.04    4.35
 -10   0   2   35.15    9.04
  10   0  -2   30.12    9.91
 -10   0   3   -1.04    3.76
  10   0  -3    0.05    5.13
 -10   0   4  197.67   27.83
  10   0  -4  140.87   27.57
 -10   0   5   -2.15    5.07
  10   0  -5   -0.51    5.00
 -10   0   6   26.71    8.18
  10   0  -6   31.10    9.82
 -10   0   7   -0.41    4.29
  10   0  -7    0.83    4.40
 -10   0   8   29.59    8.93
  10   0  -8   40.40   10.99
 -10   0   9   -1.78    4.84
  10   0  -9   -1.91    5.80
 -10   0  10  201.09   29.49
  10   0 -10  159.33   29.53
 -10   0  11   -2.40    5.43
  10   0 -11   -1.93    5.45
 -10   0  12   -1.71    5.26
  10   0 -12    4.91    5.71
 -10   0  13   -1.22    5.03
  10   0 -13    2.10    5.18
 -10   0  14   17.75    7.05
  10   0 -14   27.61    9.29
 -10   0  15    0.32    4.05
  10   0 -15   -1.01    4.15
 -10   0  16   34.10    9.63
 -10   0  17    2.98    4.95
 -10   0  18   30.63   10.35
 -10   0  19    0.05    5.40
 -10   0  20   65.73   14.27
 -10   0  21    0.13    4.74
 -10   0  22    1.40    4.07
 -10   0  23    1.83    5.24
 -10   0  24    2.05    5.57
 -10   0  25   -0.85    5.15
 -10   0  26   38.38   11.56
 -10   0  27   -0.65    5.78
 -10   0  28    7.13    6.20
 -10   0  29   -1.07    5.39
 -10   0  30    0.39    5.30
 -10   0  31   -1.63    5.46
 -10   0  32    2.65    6.41
 -10   1   1   -2.29    3.72
  10  -1  -1    1.90    5.86
  10   1  -1    1.01    5.12
 -10  -1   1    1.85    4.24
 -10   1   2  201.05   30.66
  10  -1  -2  203.11   32.05
  10   1  -2  159.55   30.86
 -10  -1   2  224.99   31.31
 -10   1   3    5.27    4.82
  10  -1  -3    3.02    6.16
  10   1  -3   13.64    6.48
 -10  -1   3   10.16    6.30
 -10   1   4    4.59    4.53
  10  -1  -4    1.79    5.76
  10   1  -4    4.78    5.72
 -10  -1   4    5.61    4.40
 -10   1   5   29.77    8.11
  10  -1  -5   11.40    6.78
  10   1  -5   12.86    6.86
 -10  -1   5   16.72    7.11
 -10   1   6   84.07   16.75
  10  -1  -6  114.74   19.54
  10   1  -6   91.17   18.07
 -10  -1   6   88.92   17.13
 -10   1   7    7.15    5.15
  10  -1  -7   17.25    7.29
  10   1  -7   -0.25    5.49
 -10  -1   7    7.86    5.36
 -10   1   8   87.20   16.92
  10   1  -8   96.93   18.38
 -10  -1   8   88.52   17.00
 -10   1   9    2.61    4.82
  10   1  -9    1.83    4.95
 -10  -1   9    0.82    4.96
 -10   1  10    2.01    3.93
  10   1 -10   -2.16    5.40
 -10  -1  10    0.55    4.75
 -10   1  11   17.25    6.75
  10   1 -11   13.11    6.85
 -10  -1  11    1.25    3.93
 -10   1  12   88.11   18.01
  10   1 -12  117.26   20.43
 -10  -1  12   96.87   18.02
 -10   1  13    8.83    5.82
  10   1 -13    2.90    5.38
 -10  -1  13    2.64    2.99
 -10   1  14   23.48    7.84
  10   1 -14   10.13    8.10
 -10  -1  14   24.42    7.67
 -10   1  15    0.03    4.60
  10   1 -15   -1.04    5.18
 -10  -1  15   -3.47    6.27
 -10   1  16   20.43    8.36
  10   1 -16   35.88   10.65
 -10  -1  16   34.42    9.76
 -10   1  17   -1.52    5.81
  10   1 -17   -2.19    5.33
 -10  -1  17    2.93    4.13
 -10   1  18   32.74    9.21
  10  -1 -18   32.80   10.45
 -10  -1  18   26.20    8.70
 -10   1  19    7.72    6.10
  10  -1 -19    1.26    5.91
 -10  -1  19   -0.12    4.53
 -10   1  20   -0.45    4.42
  10  -1 -20    0.68    5.10
 -10  -1  20    2.84    4.84
 -10   1  21    0.57    5.35
  10  -1 -21   -1.92    5.98
 -10  -1  21   -1.60    5.55
 -10   1  22   77.59   16.36
  10  -1 -22   92.48   19.00
 -10  -1  22   72.39   16.27
 -10   1  23    1.20    6.05
  10  -1 -23    3.91    6.44
 -10  -1  23    5.10    5.42
 -10   1  24    5.72    5.83
 -10  -1  24    5.59    6.38
 -10   1  25   -0.81    5.60
 -10  -1  25   -1.26    6.49
 -10   1  26   10.21    7.14
 -10  -1  26    3.08    5.41
 -10   1  27    0.13    5.13
 -10  -1  27   -3.45    5.88
 -10   1  28   14.53    7.35
 -10  -1  28   10.45    6.55
 -10   1  29   -0.75    4.85
 -10  -1  29   -0.86    5.36
 -10   1  30   -2.93    6.05
 -10  -1  30    3.37    5.62
 -10   1  31   -0.84    5.92
 -10  -1  31    7.28    6.38
 -10   1  32   10.42    7.71
 -10  -1  32   11.02    6.61
 -10   2   1   15.80    5.90
  10   2  -1    1.38    5.03
 -10  -2   1    3.20    4.58
 -10   2   2    4.60    4.50
  10   2  -2   -1.97    4.98
 -10  -2   2    3.64    4.63
 -10   2   3    0.84    4.71
  10   2  -3   -2.29    5.61
 -10  -2   3   -0.12    4.76
 -10   2   4  240.38   30.64
  10   2  -4  138.69   29.25
 -10  -2   4  192.43   29.52
 -10   2   5   43.37   10.61
  10   2  -5   36.57   11.05
 -10  -2   5   56.17   11.53
 -10   2   6   38.70   11.27
  10   2  -6   58.69   13.41
 -10  -2   6   83.55   13.67
 -10   2   7    6.60    5.27
  10   2  -7    8.43    6.61
 -10  -2   7    5.69    5.47
 -10   2   8   12.71    5.91
  10   2  -8   12.39    7.09
 -10  -2   8   13.28    5.98
 -10   2   9    6.63    5.10
  10   2  -9    3.88    5.69
 -10  -2   9   20.73    7.14
 -10   2  10   95.48   17.40
  10   2 -10   70.36   17.29
 -10  -2  10   99.51   17.42
 -10   2  11   16.10    7.03
  10   2 -11   13.71    7.64
 -10  -2  11   18.03    6.86
 -10   2  12    0.41    4.73
  10  -2 -12   -0.06    4.32
  10   2 -12    0.23    5.42
 -10  -2  12    6.71    4.85
 -10   2  13   -0.67    3.93
  10  -2 -13   -3.16    5.97
  10   2 -13   -1.79    5.56
 -10  -2  13    0.40    4.53
 -10   2  14   29.67    9.43
  10  -2 -14   33.20   10.91
  10   2 -14   38.99   11.20
 -10  -2  14   33.99    9.71
 -10   2  15   17.95    7.63
  10  -2 -15   26.18    9.06
 -10  -2  15   31.65    8.84
 -10   2  16   16.32    7.45
  10  -2 -16   16.02    7.43
 -10  -2  16    6.32    5.50
 -10   2  17   -0.94    3.62
  10  -2 -17    6.43    5.85
 -10  -2  17    1.83    4.75
 -10   2  18    5.79    4.53
  10  -2 -18   11.51    7.69
 -10  -2  18    5.53    6.70
 -10   2  19    4.55    6.10
  10  -2 -19    3.69    5.77
 -10  -2  19    5.47    6.01
 -10   2  20   45.59   12.18
  10  -2 -20   52.14   14.22
 -10  -2  20   80.17   14.72
 -10   2  21    8.95    6.18
  10  -2 -21   -2.75    6.02
 -10  -2  21    2.93    5.41
 -10   2  22   16.43    7.14
  10  -2 -22   -0.11    5.63
 -10  -2  22    6.21    6.49
 -10   2  23   -0.42    5.21
  10  -2 -23    4.41    6.08
 -10  -2  23   -3.18    5.87
 -10   2  24   19.82    7.95
  10  -2 -24   16.43    8.43
 -10  -2  24   31.65    9.71
 -10   2  25    6.38    5.42
  10  -2 -25    0.37    5.46
 -10  -2  25    7.04    6.44
 -10   2  26   35.24   10.02
 -10  -2  26   20.65    8.42
 -10   2  27    4.76    5.69
 -10  -2  27   -2.85    5.77
 -10   2  28    6.10    5.86
 -10  -2  28   -0.60    5.07
 -10   2  29    1.05    4.65
 -10  -2  29    1.80    6.51
 -10   2  30    0.75    5.42
 -10  -2  30   10.37    6.58
 -10   2  31   -0.50    6.59
 -10  -2  31    1.48    5.44
 -10   2  32    0.60    4.95
 -10  -2  32    6.74    7.01
 -10   3   1   13.46    6.25
  10  -3  -1    9.66    6.29
  10   3  -1   13.99    6.99
 -10  -3   1   19.80    6.88
 -10   3   2  107.84   19.18
  10  -3  -2  128.61   21.05
  10   3  -2  108.55   20.67
 -10  -3   2  102.35   19.23
 -10   3   3   53.13   11.91
  10  -3  -3   52.17   12.81
  10   3  -3   60.40   13.79
 -10  -3   3   64.75   12.62
 -10   3   4    0.59    4.24
  10  -3  -4    0.47    4.39
  10   3  -4    2.87    5.11
 -10  -3   4   -2.78    5.01
 -10   3   5    4.72    4.83
  10  -3  -5   21.52    7.81
  10   3  -5   18.12    8.13
 -10  -3   5   15.60    6.44
 -10   3   6   25.65    8.70
  10  -3  -6   34.79    9.74
  10   3  -6   35.86   10.48
 -10   3   7   14.77    6.83
  10  -3  -7   33.94    9.30
  10   3  -7   25.10    8.94
 -10  -3   7   16.52    6.74
 -10   3   8  124.47   19.40
  10  -3  -8   97.33   19.40
  10   3  -8   75.06   18.57
 -10  -3   8  112.37   18.88
 -10   3   9   13.88    6.32
  10  -3  -9   10.91    7.42
  10   3  -9    7.51    7.12
 -10  -3   9    8.39    6.01
 -10   3  10   -1.70    4.46
  10  -3 -10   -0.35    5.19
 -10  -3  10   -0.07    3.55
 -10   3  11   22.65    7.14
  10  -3 -11   13.05    6.96
 -10  -3  11    3.34    5.38
 -10   3  12   40.72   11.00
  10  -3 -12   59.07   13.21
 -10  -3  12   53.04   11.72
 -10   3  13    1.57    3.96
  10  -3 -13   -0.22    4.13
 -10  -3  13   -0.17    4.32
 -10   3  14    6.88    6.66
  10  -3 -14    6.55    5.97
 -10  -3  14   16.95    6.89
 -10   3  15    4.16    5.25
  10  -3 -15    7.57    6.04
 -10  -3  15   13.48    6.44
 -10   3  16   27.11    8.44
  10  -3 -16   17.30    8.70
 -10  -3  16   27.22    8.30
 -10   3  17   16.76    7.34
  10  -3 -17   14.33    7.75
 -10  -3  17   27.75    8.98
 -10   3  18   33.01   10.01
  10  -3 -18   34.67   10.79
 -10  -3  18   23.53    8.64
 -10   3  19   12.04    6.67
  10  -3 -19    9.00    6.84
 -10  -3  19    1.47    5.20
 -10   3  20    3.71    5.29
  10  -3 -20   -2.52    5.22
 -10  -3  20    0.53    5.56
 -10   3  21    2.42    4.92
  10  -3 -21    9.63    6.67
 -10  -3  21   13.16    6.74
 -10   3  22   60.70   13.69
  10  -3 -22   32.02   12.75
 -10  -3  22   68.14   13.76
 -10   3  23   -2.85    6.76
  10  -3 -23   11.69    7.73
 -10  -3  23    8.70    6.71
 -10   3  24    1.37    5.14
  10  -3 -24   -1.41    5.58
 -10  -3  24    7.18    5.60
 -10   3  25   -2.29    5.35
  10  -3 -25   -0.77    6.64
 -10  -3  25    1.83    5.18
 -10   3  26    7.38    6.50
  10  -3 -26   10.69    7.93
 -10  -3  26   14.32    7.40
 -10   3  27   19.19    7.97
  10  -3 -27   -0.46    7.25
 -10  -3  27    6.35    6.59
 -10   3  28    9.02    6.35
 -10  -3  28    9.90    7.83
 -10   3  29    1.83    6.95
 -10  -3  29   -1.49    4.67
 -10   3  30    1.46    4.09
 -10  -3  30    1.74    5.10
 -10   3  31   -2.99    6.14
 -10  -3  31   -3.07    6.30
 -10   3  32   16.39    7.81
 -10  -3  32    5.15    6.19
 -10   4   1    6.47    4.52
  10  -4  -1    1.72    5.08
 -10  -4   1    5.42    4.43
 -10   4   2    0.17    3.52
  10  -4  -2    3.08    5.09
 -10  -4   2   -0.95    4.34
 -10   4   3   23.49    7.18
  10  -4  -3    8.53    6.42
 -10  -4   3    5.80    5.36
 -10   4   4   90.03   17.35
  10  -4  -4   95.23   18.26
 -10  -4   4  101.85   17.64
 -10   4   5   60.37   12.64
  10  -4  -5   59.12   13.10
 -10  -4   5   51.80   12.03
 -10   4   6   64.86   11.81
  10  -4  -6   71.03   13.13
 -10  -4   6   20.52    8.67
 -10   4   7   -0.93    4.39
  10  -4  -7   -2.37    5.32
 -10  -4   7   -0.89    4.95
 -10   4   8   82.83   15.35
  10  -4  -8   71.60   15.81
 -10  -4   8   73.13   15.20
 -10   4   9   18.23    6.55
  10  -4  -9    8.52    6.93
 -10  -4   9    5.99    5.16
 -10   4  10   41.93    9.87
  10  -4 -10   32.59   10.22
 -10  -4  10   29.17    9.53
 -10   4  11    2.16    4.79
  10  -4 -11    6.96    5.61
 -10  -4  11    8.63    5.69
 -10   4  12   -1.10    3.91
  10  -4 -12   -1.69    5.06
 -10  -4  12   -3.77    5.28
 -10   4  13    3.45    3.90
  10  -4 -13   -3.38    6.05
 -10  -4  13    0.66    4.32
 -10   4  14   31.56    8.95
  10  -4 -14   27.49    9.24
 -10  -4  14   40.47   10.21
 -10   4  15   39.42    9.66
  10  -4 -15   16.46    8.28
 -10  -4  15   28.86    8.56
 -10   4  16    5.05    5.58
  10  -4 -16   15.01    7.23
 -10  -4  16   21.40    7.46
 -10   4  17    4.04    5.12
  10  -4 -17    7.53    6.59
 -10  -4  17    4.32    5.41
 -10   4  18    1.69    5.11
  10  -4 -18    7.09    5.68
 -10  -4  18    3.27    4.89
 -10   4  19   13.61    7.19
  10  -4 -19   12.59    7.11
 -10  -4  19   14.39    6.86
 -10   4  20   39.14   11.10
  10  -4 -20   36.86   11.79
 -10  -4  20   46.87   11.57
 -10   4  21   25.44    9.53
  10  -4 -21   27.43   10.43
 -10  -4  21   15.74    8.27
 -10   4  22   -0.24    5.07
  10  -4 -22    0.26    5.79
 -10  -4  22    7.91    5.98
 -10   4  23   25.79    8.61
  10  -4 -23    7.39    6.91
 -10  -4  23    8.12    6.42
 -10   4  24   45.13   11.44
  10  -4 -24   24.00   10.74
 -10  -4  24   35.75   11.18
 -10   4  25   31.03    9.55
  10  -4 -25    3.95    7.50
 -10  -4  25    8.52    6.71
 -10   4  26    5.77    7.08
  10  -4 -26   -0.70    6.00
 -10  -4  26    6.17    6.41
 -10   4  27    1.92    5.20
  10  -4 -27    5.99    6.36
 -10  -4  27   -1.66    5.87
 -10   4  28    6.31    6.24
  10  -4 -28   -0.20    6.14
 -10  -4  28   12.15    6.29
 -10   4  29   -0.36    5.78
  10  -4 -29   10.45    8.19
 -10  -4  29    6.66    6.12
 -10   4  30    5.69    6.91
 -10  -4  30    7.30    6.32
 -10   4  31    0.53    5.23
 -10  -4  31    4.47    6.43
 -10   4  32    3.96    6.62
 -10  -4  32    1.97    5.97
 -10   5   1   84.16   14.90
  10  -5  -1   63.20   14.80
 -10  -5   1   75.40   14.53
 -10   5   2  197.42   32.28
  10  -5  -2  194.45   33.04
 -10  -5   2  246.73   33.40
 -10   5   3   33.45    8.70
  10  -5  -3   19.48    8.39
 -10  -5   3   31.86    8.42
 -10   5   4   -0.86    3.93
  10  -5  -4    2.40    4.76
 -10  -5   4    0.84    4.10
 -10   5   5    0.28    4.33
  10  -5  -5   -0.79    4.54
 -10  -5   5    4.88    4.74
 -10   5   6   57.81   12.12
  10  -5  -6   46.11   11.90
 -10  -5   6   58.95   12.23
 -10   5   7   71.93   12.67
  10  -5  -7   29.76   10.34
 -10  -5   7   57.87   12.26
 -10   5   8   23.17    9.06
  10  -5  -8   60.61   12.27
 -10  -5   8   62.12   11.62
 -10   5   9   -0.37    4.10
  10  -5  -9    1.55    5.24
 -10  -5   9   -1.86    5.03
 -10   5  10   -0.42    3.89
  10  -5 -10    2.75    6.21
 -10  -5  10   -0.53    4.41
 -10   5  11   11.19    5.91
  10  -5 -11   19.33    7.52
 -10  -5  11   16.70    7.14
 -10   5  12   68.53   11.94
  10  -5 -12   14.44    8.47
 -10  -5  12   31.87    9.15
 -10   5  13   13.07    6.80
  10  -5 -13   21.35    7.95
 -10  -5  13   35.92    8.93
 -10   5  14    0.53    4.08
  10  -5 -14    0.28    5.02
 -10  -5  14    2.81    4.83
 -10   5  15   11.34    5.90
  10  -5 -15    2.62    5.43
 -10  -5  15    8.23    5.89
 -10   5  16    8.88    5.76
  10  -5 -16    3.81    5.93
 -10  -5  16    2.71    6.00
 -10   5  17   41.19   10.92
  10  -5 -17   46.98   12.03
 -10  -5  17   31.32   10.16
 -10   5  18   15.22    6.69
  10  -5 -18    5.43    6.76
 -10  -5  18   23.08    7.70
 -10   5  19   -0.21    5.00
  10  -5 -19    0.29    5.19
 -10  -5  19    4.10    5.20
 -10   5  20   -1.48    4.85
  10  -5 -20    2.06    4.71
 -10  -5  20    0.48    4.65
 -10   5  21   -0.48    4.21
  10  -5 -21    1.26    4.76
 -10  -5  21   11.04    6.80
 -10   5  22   23.41    9.39
  10  -5 -22   27.92   10.73
 -10  -5  22   44.16   11.17
 -10   5  23    4.31    6.01
  10  -5 -23   12.39    7.21
 -10  -5  23   11.55    6.38
 -10   5  24    0.87    5.15
  10  -5 -24   -1.18    6.28
 -10  -5  24    0.33    5.34
 -10   5  25   -0.20    5.77
  10  -5 -25    0.68    5.08
 -10  -5  25   -0.69    4.72
 -10   5  26   -0.65    4.92
  10  -5 -26   -0.77    5.74
 -10  -5  26   -1.53    4.66
 -10   5  27   19.21    9.15
  10  -5 -27   23.50   10.26
 -10  -5  27   21.01    8.67
 -10   5  28    8.48    7.01
  10  -5 -28    5.61    6.95
 -10  -5  28    2.25    5.12
 -10   5  29   -3.04    5.70
  10  -5 -29    8.07    6.34
 -10  -5  29    0.83    5.35
 -10   5  30   -2.17    6.24
  10  -5 -30   -0.35    6.30
 -10  -5  30    0.05    4.48
 -10   5  31   -2.73    5.75
  10  -5 -31    8.47    7.24
 -10  -5  31    4.50    5.53
 -10  -5  32    3.56    5.87
 -10   6   1    2.81    4.40
  10  -6  -1    1.04    4.34
 -10  -6   1   -1.25    4.04
 -10   6   2    4.44    4.23
  10  -6  -2    6.56    5.39
 -10  -6   2   -0.78    3.55
 -10   6   3   22.75    7.13
  10  -6  -3   27.53    8.27
 -10  -6   3   15.90    6.95
 -10   6   4   12.06    5.64
  10  -6  -4    7.39    6.17
 -10  -6   4   11.60    5.80
 -10   6   5   16.47    6.37
  10  -6  -5   16.54    7.49
 -10  -6   5   18.41    6.79
 -10   6   6   33.56    9.28
  10  -6  -6   23.09    8.78
 -10  -6   6   45.50    9.98
 -10   6   7   -0.74    3.72
  10  -6  -7    1.64    4.08
 -10  -6   7    0.69    4.45
 -10   6   8    3.78    4.52
  10  -6  -8    5.68    6.26
 -10  -6   8    1.20    4.80
 -10   6   9   53.94   12.06
  10  -6  -9   55.27   12.79
 -10  -6   9   49.68   11.68
 -10   6  10   30.52    8.88
  10  -6 -10   27.51    8.97
 -10  -6  10   40.93    9.85
 -10   6  11   10.54    6.11
  10  -6 -11   17.19    7.24
 -10  -6  11    7.28    6.01
 -10   6  12    1.52    5.32
  10  -6 -12   -0.93    4.92
 -10  -6  12    3.11    4.92
 -10   6  13   15.58    7.28
  10  -6 -13   27.46    9.31
 -10  -6  13   23.63    7.95
 -10   6  14    6.26    5.31
  10  -6 -14   -1.17    4.79
 -10  -6  14    2.72    4.69
 -10   6  15   28.47    9.10
  10  -6 -15   34.36   11.04
 -10  -6  15   43.26   10.46
 -10   6  16    8.76    6.00
  10  -6 -16    4.73    6.50
 -10  -6  16   -0.15    4.37
 -10   6  17    3.82    5.16
  10  -6 -17    1.51    5.07
 -10  -6  17    4.52    5.17
 -10   6  18   11.88    6.57
  10  -6 -18   18.18    7.86
 -10  -6  18   18.86    7.24
 -10   6  19   15.93    7.64
  10  -6 -19   18.63    8.87
 -10  -6  19    9.34    5.93
 -10   6  20   17.54    7.31
  10  -6 -20    7.46    6.72
 -10  -6  20   11.65    7.11
 -10   6  21    7.46    5.94
  10  -6 -21   25.96    8.95
 -10  -6  21    2.92    5.22
 -10   6  22    0.60    6.46
  10  -6 -22    3.77    6.95
 -10  -6  22    0.54    4.88
 -10   6  23    0.64    5.36
  10  -6 -23    4.46    7.14
 -10  -6  23    1.55    4.76
 -10   6  24    0.02    4.41
  10  -6 -24    1.28    7.54
 -10  -6  24    6.50    6.03
 -10   6  25    6.35    5.51
  10  -6 -25    8.64    8.12
 -10  -6  25    5.87    5.96
 -10   6  26   11.09    7.35
  10  -6 -26    9.95    6.63
 -10  -6  26   11.33    6.23
 -10   6  27   -0.85    5.45
  10  -6 -27   -1.89    5.56
 -10  -6  27   -2.06    4.80
 -10   6  28   -0.97    4.96
  10  -6 -28   -2.92    7.23
 -10  -6  28   -0.45    5.63
 -10   6  29    4.77    6.00
  10  -6 -29    4.16    6.41
 -10  -6  29    1.13    5.44
 -10   6  30    3.99    5.81
  10  -6 -30    0.17    5.06
 -10  -6  30    5.44    5.91
 -10   6  31   -1.13    5.78
  10  -6 -31   10.85    8.20
 -10  -6  31   -3.88    7.55
  10  -6 -32    8.06    6.76
 -10  -6  32    3.41    5.38
  10  -6 -33   -0.01    6.93
 -10   7   1   94.77   16.42
  10  -7  -1   75.36   16.16
 -10  -7   1   92.37   16.42
 -10   7   2    3.85    4.22
  10  -7  -2    4.89    5.53
 -10  -7   2    7.44    5.13
 -10   7   3   26.81    7.84
  10  -7  -3   12.96    7.08
 -10  -7   3   21.75    7.07
 -10   7   4    6.80    4.82
  10  -7  -4   -3.07    5.70
 -10  -7   4   -0.29    4.26
 -10   7   5   49.70   11.19
  10  -7  -5   43.67   11.57
 -10  -7   5   49.65   11.55
 -10   7   6    6.63    5.52
  10  -7  -6    9.26    5.44
 -10  -7   6    3.18    5.38
 -10   7   7   53.53   11.33
  10  -7  -7   42.55   11.85
 -10  -7   7   41.20   10.86
 -10   7   8    6.08    5.24
  10  -7  -8   16.09    7.28
 -10  -7   8    8.94    5.73
 -10   7   9   -0.84    4.80
  10  -7  -9   -0.40    6.14
 -10  -7   9    0.42    3.76
 -10   7  10    1.24    4.93
  10  -7 -10    0.63    3.86
 -10  -7  10    0.42    3.99
 -10   7  11   10.03    5.77
  10  -7 -11   17.28    7.30
 -10  -7  11   19.08    7.32
 -10   7  12    3.75    4.72
  10  -7 -12    1.00    6.23
 -10  -7  12   17.88    6.96
 -10   7  13   63.74   13.09
  10  -7 -13   39.87   12.43
 -10  -7  13   65.76   13.33
 -10   7  14   -0.88    4.42
  10  -7 -14    0.10    4.69
 -10  -7  14   -1.72    4.85
 -10   7  15    2.68    5.17
  10  -7 -15    4.17    5.82
 -10  -7  15    3.82    4.52
 -10   7  16   -0.08    3.41
  10  -7 -16    2.37    5.28
 -10  -7  16    2.80    5.87
 -10   7  17   35.70    9.87
  10  -7 -17   12.97    8.54
 -10  -7  17   46.46   10.62
 -10   7  18    5.37    5.79
  10  -7 -18    1.48    5.31
 -10  -7  18    0.22    3.93
 -10   7  19    9.04    6.21
  10  -7 -19    1.77    6.05
 -10  -7  19    1.51    4.96
 -10   7  20   -1.91    5.30
  10  -7 -20   -3.07    5.58
 -10  -7  20   -1.16    5.26
 -10   7  21    9.19    6.41
  10  -7 -21    4.43    5.85
 -10  -7  21    8.03    6.15
 -10   7  22    3.45    5.23
  10  -7 -22    5.67    6.78
 -10  -7  22    2.14    5.06
 -10   7  23   18.44    7.91
  10  -7 -23   14.86    7.76
 -10  -7  23    8.97    6.90
 -10   7  24    0.78    4.89
  10  -7 -24    2.16    5.31
 -10  -7  24    2.32    5.80
 -10   7  25    7.56    5.75
  10  -7 -25    7.02    6.10
 -10  -7  25    5.05    5.93
 -10   7  26    1.51    5.46
  10  -7 -26   -0.94    4.98
 -10  -7  26   -1.67    6.70
 -10   7  27   15.30    7.90
  10  -7 -27    7.66    6.99
 -10  -7  27   31.17    9.60
 -10   7  28    5.76    6.43
  10  -7 -28    3.28    7.21
 -10  -7  28   -1.90    5.73
 -10   7  29    7.98    6.94
  10  -7 -29   -2.43    6.45
 -10  -7  29    1.87    5.07
 -10   7  30   -1.22    5.36
  10  -7 -30    0.00    5.91
 -10  -7  30    0.25    4.66
 -10   7  31    3.92    6.02
  10  -7 -31    6.69    6.37
 -10  -7  31    4.35    6.32
  10  -7 -32    0.96    6.28
  10  -7 -33    4.74    7.03
 -10   8   1   12.32    5.52
  10  -8  -1    3.61    4.83
 -10  -8   1    5.86    5.56
 -10   8   2    6.09    4.86
  10  -8  -2    2.00    5.06
 -10  -8   2    5.12    4.80
 -10   8   3   38.63    9.49
  10  -8  -3   36.46   10.23
 -10  -8   3   33.73    9.24
 -10   8   4   16.57    7.20
  10  -8  -4   20.13    7.96
 -10  -8   4   29.66    8.02
 -10   8   5   62.66   13.02
  10  -8  -5   57.50   13.15
 -10   8   6    4.43    5.05
  10  -8  -6    2.36    4.12
 -10  -8   6    3.44    4.47
 -10   8   7    7.32    4.94
  10  -8  -7    0.59    5.60
 -10  -8   7    3.48    4.73
 -10   8   8    4.53    4.82
  10  -8  -8   -0.11    4.47
 -10  -8   8    2.51    4.16
 -10   8   9   17.60    6.43
  10  -8  -9   14.22    7.01
 -10  -8   9   10.64    5.66
 -10   8  10    2.68    4.47
  10  -8 -10    3.84    5.64
 -10  -8  10   10.69    6.60
 -10   8  11   27.02    8.47
  10  -8 -11   34.25    9.77
 -10  -8  11   21.73    8.09
 -10   8  12    1.38    4.37
  10  -8 -12    0.90    4.09
 -10  -8  12    1.85    3.50
 -10   8  13    7.15    5.20
  10  -8 -13    4.03    4.99
 -10  -8  13    2.46    4.96
 -10   8  14   -2.20    4.78
  10  -8 -14    4.27    5.28
 -10  -8  14   -0.12    4.17
 -10   8  15   21.69    8.41
  10  -8 -15   26.45    9.00
 -10  -8  15   20.67    8.04
 -10   8  16   -1.51    4.85
  10  -8 -16    2.77    5.16
 -10  -8  16   -0.78    4.84
 -10   8  17   -3.10    5.18
  10  -8 -17    0.07    4.41
 -10  -8  17    1.08    4.53
 -10   8  18   -1.15    5.48
  10  -8 -18    2.14    5.02
 -10  -8  18    2.20    4.07
 -10   8  19   22.18    8.39
  10  -8 -19   19.55    8.48
 -10  -8  19   23.82    8.71
 -10   8  20   -1.82    4.50
  10  -8 -20    4.16    6.36
 -10  -8  20    1.11    5.05
 -10   8  21    0.26    5.44
  10  -8 -21    5.90    5.82
 -10  -8  21    5.86    6.19
 -10   8  22    1.23    5.12
  10  -8 -22    0.62    5.41
 -10  -8  22    9.35    5.92
 -10   8  23   -2.62    5.31
  10  -8 -23    8.31    7.22
 -10  -8  23   -1.73    6.25
 -10   8  24    5.80    5.78
  10  -8 -24    0.06    6.03
 -10  -8  24    4.12    5.61
 -10   8  25   10.60    7.16
  10  -8 -25    1.85    6.61
 -10  -8  25    9.59    6.50
 -10   8  26    0.11    5.91
  10  -8 -26    0.78    6.26
 -10  -8  26    5.32    5.22
 -10   8  27    3.71    5.76
  10  -8 -27    0.34    4.46
 -10  -8  27    0.86    5.94
 -10   8  28    0.93    5.54
  10  -8 -28   -2.63    6.47
 -10  -8  28   -0.05    4.71
 -10   8  29    5.72    6.58
  10  -8 -29    0.68    6.61
 -10  -8  29   -0.57    5.38
 -10   8  30    2.71    6.76
  10  -8 -30    4.92    6.82
 -10  -8  30    0.18    5.89
 -10  -8  31    5.02    6.44
 -10   9   1   43.23   10.72
  10  -9  -1   40.40   11.20
 -10  -9   1   63.61   12.15
 -10   9   2    9.86    5.24
  10  -9  -2    2.10    5.07
 -10  -9   2    4.10    5.00
 -10   9   3   26.84    8.71
  10  -9  -3   25.86    8.80
 -10  -9   3   35.37    8.91
 -10   9   4   -2.39    4.26
  10  -9  -4   -1.58    4.22
 -10  -9   4    1.82    3.90
 -10   9   5    6.66    5.14
  10  -9  -5    1.88    4.66
 -10  -9   5    3.37    5.16
 -10   9   6   -0.83    4.83
  10  -9  -6    0.32    4.96
 -10  -9   6    1.07    4.81
 -10   9   7   36.53    9.76
  10  -9  -7   35.17   10.33
 -10  -9   7   39.93   10.16
 -10   9   8    3.64    4.58
  10  -9  -8    6.15    5.91
 -10  -9   8    2.61    4.47
 -10   9   9    1.50    4.87
  10  -9  -9    1.94    4.84
 -10  -9   9   13.43    5.66
 -10   9  10    2.41    5.21
  10  -9 -10    0.40    3.84
 -10  -9  10    6.47    5.82
 -10   9  11   34.00    9.28
  10  -9 -11   31.56    9.51
 -10  -9  11   40.37    9.83
 -10   9  12    3.11    4.74
  10  -9 -12   -0.64    4.81
 -10  -9  12    2.00    4.31
 -10   9  13    6.54    5.10
  10  -9 -13    4.09    5.69
 -10  -9  13   -0.28    3.89
 -10   9  14   -0.70    3.39
  10  -9 -14   -2.01    4.98
 -10  -9  14    7.84    5.15
 -10   9  15    1.92    4.50
  10  -9 -15   -3.21    6.57
 -10  -9  15   -0.71    4.46
 -10   9  16    7.89    5.62
  10  -9 -16    1.53    6.37
 -10  -9  16    0.31    4.55
 -10   9  17   43.74   11.10
  10  -9 -17   37.83   11.73
 -10  -9  17   43.03   10.85
 -10   9  18    0.43    4.19
  10  -9 -18    5.88    4.91
 -10  -9  18    9.52    6.28
 -10   9  19    1.94    4.57
  10  -9 -19    5.82    6.37
 -10  -9  19   12.29    6.37
 -10   9  20   -1.00    4.18
  10  -9 -20   10.26    6.23
 -10  -9  20    3.35    4.98
 -10   9  21    3.49    5.39
  10  -9 -21   10.37    6.45
 -10  -9  21   13.31    6.47
 -10   9  22    1.33    4.33
  10  -9 -22    2.48    7.11
 -10  -9  22    2.43    4.42
 -10   9  23   11.09    6.54
  10  -9 -23    4.01    5.48
 -10  -9  23    4.90    6.28
 -10   9  24    0.89    5.37
  10  -9 -24   -3.03    5.62
 -10  -9  24    0.50    4.98
 -10   9  25   -1.64    5.63
  10  -9 -25   -0.70    5.79
 -10  -9  25    2.00    5.38
 -10   9  26    0.20    5.24
  10  -9 -26   -2.51    6.33
 -10  -9  26   -2.12    4.32
 -10   9  27   10.59    6.29
  10  -9 -27    1.02    7.09
 -10  -9  27    9.12    6.51
 -10   9  28   -0.57    5.19
 -10  -9  28   -1.51    4.93
 -10   9  29   -1.34    5.64
 -10  -9  29    7.51    6.86
 -10   9  30    2.39    5.08
 -10  -9  30   -2.73    5.92
 -10  -9  31    4.79    5.44
  10 -10  -1   10.61    5.63
 -10 -10   1   14.03    6.37
  10 -10  -2    1.09    5.15
 -10 -10   2    1.85    4.32
  10 -10  -3   10.29    6.77
 -10 -10   3   25.96    7.65
  10 -10  -4   -2.24    5.36
 -10 -10   4    2.41    4.73
  10 -10  -5   54.82   11.73
 -10 -10   5   43.91   11.04
  10 -10  -6   -1.70    5.95
 -10 -10   6   -1.11    4.41
  10 -10  -7    5.75    5.12
 -10 -10   7    6.98    4.86
  10 -10  -8    2.86    4.20
 -10 -10   8    2.28    3.70
  10 -10  -9   38.32   10.17
 -10 -10   9   38.27   10.19
  10 -10 -10    1.84    4.77
 -10 -10  10   -1.29    4.29
  10 -10 -11   10.95    6.70
 -10 -10  11   14.37    6.24
  10 -10 -12    5.51    5.07
 -10 -10  12    0.21    4.04
  10 -10 -13   19.64    9.19
 -10 -10  13   18.57    7.60
  10 -10 -14   -0.28    5.22
 -10 -10  14   10.84    6.02
  10 -10 -15   19.93    8.59
 -10 -10  15   21.00    7.91
  10 -10 -16    3.36    4.15
 -10 -10  16   -0.54    4.45
  10 -10 -17    2.24    6.10
 -10 -10  17   -3.59    5.93
  10 -10 -18    1.51    5.20
 -10 -10  18   -0.96    4.85
  10 -10 -19   17.31    7.59
 -10 -10  19    8.31    5.63
  10 -10 -20    2.16    4.61
 -10 -10  20    4.04    4.98
  10 -10 -21    0.87    4.78
 -10 -10  21   11.95    6.30
  10 -10 -22   -2.46    5.87
  10 -10 -23   -0.52    5.16
  10 -10 -24   -0.72    5.72
  10 -11  -1   22.84    7.64
 -10 -11   1   24.93    8.21
  10 -11  -2   -0.48    4.13
 -10 -11   2   -1.53    4.88
  10 -11  -3    4.28    5.45
 -10 -11   3   23.67    6.99
  10 -11  -4    3.34    5.11
 -10 -11   4    0.60    4.56
  10 -11  -5    5.57    5.21
 -10 -11   5   -0.98    4.79
  10 -11  -6    2.10    4.76
 -10 -11   6   -2.34    4.77
  10 -11  -7   21.96    8.74
 -10 -11   7   45.09   10.23
  10 -11  -8    4.52    5.76
  10 -11  -9   -2.17    5.82
  10 -11 -10   -2.74    6.15
  10 -11 -11   22.54    7.99
  10 -11 -12    1.00    5.13
  10 -11 -13    5.02    6.07
  10 -11 -14    0.31    4.52
  10 -11 -15    0.75    4.71
  10 -11 -16   -0.60    4.63
  10 -11 -17    0.92    5.43
  10 -11 -18    3.49    4.44
  10 -11 -19   -1.14    5.56
  10 -11 -20   -1.43    5.69
  10 -11 -21    5.72    5.62
  10 -12  -1    3.20    5.07
  10 -12  -2    0.35    4.10
  10 -12  -3   12.21    5.71
  10 -12  -4    0.83    4.53
  10 -12  -5    4.10    5.33
  10 -12  -6   -1.89    3.94
  10 -12  -7   -1.34    4.52
  10 -12  -8    0.38    4.32
  10 -12  -9   23.03    8.13
  10 -12 -10   -1.07    5.28
  10 -12 -11    0.17    4.13
  10 -12 -12   -1.05    4.96
  10 -12 -13    1.20    4.10
  10 -12 -14    3.73    5.14
  10 -12 -15   23.96    8.50
  10 -12 -16   -0.30    4.87
  10 -12 -17   -1.89    5.21
  10 -13  -1    2.27    4.18
  10 -13  -2    2.77    5.30
  10 -13  -3   12.68    6.44
  10 -13  -4   -3.05    4.95
  10 -13  -5    1.82    4.97
  10 -13  -6    1.37    4.37
  10 -13  -7   12.13    5.78
  10 -13  -8    1.93    4.33
  10 -13  -9    7.94    5.86
  10 -13 -10   -2.15    4.65
  10 -13 -11    1.07    4.11
  10 -13 -12    4.33    5.57
  10 -13 -13   11.09    6.75
  10 -14  -1   -1.06    3.83
  10 -14  -2   -1.31    4.75
  10 -14  -3    9.21    5.47
  10 -14  -4    4.14    4.53
  10 -14  -5    5.86    4.80
   9   0  -1   11.44    6.47
   9   0  -2   -0.31    4.05
   9   0  -3  151.00   25.32
   9   0  -4   -0.23    4.53
   9   0  -5   29.67    9.24
  -9   0   6   -1.16    4.57
   9   0  -6   -0.44    4.33
  -9   0   7  122.55   22.20
   9   0  -7  162.83   24.51
  -9   0   8   -0.28    3.54
   9   0  -8   -2.86    5.65
  -9   0   9   90.26   15.51
   9   0  -9   72.47   15.95
  -9   0  10   -0.78    4.42
   9   0 -10   -1.75    5.44
  -9   0  11   18.28    6.44
   9   0 -11   -0.92    4.75
  -9   0  12    4.33    4.41
   9   0 -12    0.81    4.83
  -9   0  13  123.98   22.42
   9   0 -13  148.33   24.38
  -9   0  14    1.01    4.03
   9   0 -14   -2.97    6.08
  -9   0  15   28.87    9.40
   9   0 -15   47.44   11.51
  -9   0  16   -0.97    5.19
   9   0 -16    1.63    4.58
  -9   0  17   27.41    8.78
   9   0 -17   16.47    8.44
  -9   0  18   -0.12    3.48
   9   0 -18    1.56    5.39
  -9   0  19   78.38   15.43
   9   0 -19   73.64   16.72
  -9   0  20   -0.93    5.37
   9   0 -20   -0.40    4.81
  -9   0  21   32.41    9.79
  -9   0  22    1.14    4.08
  -9   0  23   95.08   18.47
  -9   0  24    1.27    3.76
  -9   0  25   55.12   13.40
  -9   0  26    3.97    6.10
  -9   0  27    5.53    4.77
  -9   0  28   -0.45    5.70
  -9   0  29   25.97    9.27
  -9   0  30    2.70    6.57
  -9   0  31   10.83    7.03
  -9   0  32   -0.90    6.42
  -9   0  33   13.91    6.91
  -9   0  34    1.93    5.59
   9  -1  -1  436.09   66.49
   9   1  -1  507.39   67.51
   9  -1  -2   -0.59    4.74
   9   1  -2   11.27    6.21
   9  -1  -3    0.39    4.49
   9   1  -3    1.01    4.08
   9  -1  -4   58.69   13.77
   9   1  -4   86.95   15.35
   9  -1  -5  133.14   23.07
   9   1  -5  132.00   23.09
  -9  -1   5  135.97   22.34
   9  -1  -6    4.83    5.05
   9   1  -6   -1.82    4.73
  -9  -1   6    0.12    3.99
  -9   1   7   64.03   13.10
   9  -1  -7   48.23   13.27
   9   1  -7   60.65   13.88
  -9  -1   7   93.68   14.59
  -9   1   8    7.39    4.73
   9  -1  -8    3.39    5.19
   9   1  -8    7.64    5.69
  -9  -1   8    1.83    3.36
  -9   1   9   22.35    6.98
   9  -1  -9   10.43    7.02
   9   1  -9   26.11    8.13
  -9   1  10    1.29    3.58
   9  -1 -10   -1.58    5.00
   9   1 -10   -1.22    4.83
  -9  -1  10    0.11    4.45
  -9   1  11  126.13   21.16
   9  -1 -11   91.77   20.71
   9   1 -11  128.42   22.25
  -9  -1  11  145.92   21.75
  -9   1  12    1.80    4.06
   9  -1 -12   -1.77    5.04
   9   1 -12    1.74    4.44
  -9  -1  12    5.27    4.60
  -9   1  13    7.02    5.44
   9  -1 -13    4.34    5.70
   9   1 -13   10.84    6.81
  -9  -1  13    4.77    5.37
  -9   1  14    0.67    4.06
   9  -1 -14    1.13    5.07
   9   1 -14   -0.53    5.34
  -9  -1  14    1.19    4.95
  -9   1  15  102.65   19.07
   9  -1 -15   89.68   19.67
   9   1 -15  108.95   20.78
  -9  -1  15  126.16   19.99
  -9   1  16   18.21    7.21
   9  -1 -16   12.88    6.64
   9   1 -16    8.48    6.71
  -9  -1  16   22.75    7.82
  -9   1  17   84.95   15.99
   9   1 -17   78.82   16.88
  -9  -1  17   68.44   15.23
  -9   1  18    9.87    5.70
   9   1 -18   -1.17    5.69
  -9  -1  18    2.39    4.65
  -9   1  19    6.35    5.44
   9   1 -19   -0.77    5.23
  -9  -1  19    4.07    5.93
  -9   1  20    8.80    5.33
   9   1 -20    5.18    6.85
  -9  -1  20    6.13    6.55
  -9   1  21   76.86   15.91
  -9   1  22   -2.19    5.26
   9  -1 -22    2.44    5.67
  -9  -1  22   -0.57    5.28
  -9   1  23   13.21    6.85
   9  -1 -23    6.32    6.44
  -9  -1  23   12.78    6.17
  -9   1  24   -0.84    5.24
   9  -1 -24    0.58    5.71
  -9  -1  24    6.95    5.27
  -9   1  25    7.53    5.41
   9  -1 -25    5.87    6.69
  -9  -1  25    5.51    6.61
  -9   1  26    0.20    5.80
  -9  -1  26    1.15    5.69
  -9   1  27   33.75   10.48
  -9  -1  27   34.57   10.61
  -9   1  28    1.24    5.28
  -9  -1  28    0.08    4.68
  -9   1  29   -1.52    5.30
  -9  -1  29   -0.07    3.12
  -9   1  30   -1.17    4.59
  -9  -1  30    0.40    4.05
  -9   1  31    9.17    8.34
  -9  -1  31   15.59    7.22
  -9   1  32   -1.83    5.08
  -9  -1  32   -1.75    5.85
  -9   1  33   11.88    7.97
  -9  -1  33    3.84    5.56
  -9   1  34   -4.89    8.37
  -9  -1  34   -0.59    4.02
   9  -2  -1   36.43    9.77
   9   2  -1   45.38   11.08
  -9  -2   1   50.72   10.01
  -9  -2   1   30.45    9.20
   9  -2  -2    6.77    5.17
   9   2  -2   12.52    5.82
  -9  -2   2    3.33    4.86
  -9  -2   2    6.80    5.04
   9  -2  -3  133.56   23.76
   9   2  -3  113.45   23.22
  -9  -2   3  164.22   23.52
  -9  -2   3  158.24   24.26
   9  -2  -4    5.32    5.26
   9   2  -4    7.37    5.82
  -9  -2   4    9.05    4.04
  -9  -2   4    5.58    5.50
   9  -2  -5   20.72    7.42
   9   2  -5   22.92    7.83
  -9  -2   5   18.47    6.78
  -9  -2   5   24.21    7.87
   9  -2  -6   -0.92    3.99
   9   2  -6   -1.02    4.59
  -9  -2   6   -0.80    4.39
  -9  -2   6    1.77    4.35
  -9   2   7   79.19   13.84
   9  -2  -7   55.05   13.37
  -9  -2   7   58.59   12.82
  -9  -2   7   66.76   13.61
   9  -2  -8   28.13    9.41
   9   2  -8   50.20   11.36
  -9  -2   8   29.48    8.89
  -9  -2   8   50.65   10.71
  -9   2   9   60.89   11.02
   9  -2  -9   31.88   10.11
   9   2  -9   37.74   10.41
  -9  -2   9   29.85    9.09
  -9  -2   9   28.97    9.43
  -9   2  10    1.46    4.14
   9  -2 -10    6.48    5.36
   9   2 -10    1.58    4.79
  -9  -2  10    3.87    4.61
  -9  -2  10    0.96    4.39
  -9   2  11    0.50    3.94
   9   2 -11    1.78    4.96
  -9  -2  11    1.19    4.50
  -9  -2  11    0.75    4.38
  -9   2  12   16.23    7.00
   9   2 -12   14.46    7.12
  -9  -2  12   17.78    6.80
  -9   2  13   32.19   10.06
   9   2 -13   50.59   11.99
  -9  -2  13   37.31    9.45
  -9   2  14   50.81   11.36
   9   2 -14   47.23   12.34
  -9  -2  14   38.01   10.47
  -9   2  15    8.89    6.23
   9   2 -15   23.26    8.66
  -9  -2  15   15.18    6.66
  -9   2  16   -1.39    3.26
   9   2 -16   -3.43    6.15
  -9  -2  16   -3.39    4.86
  -9   2  17   41.70   11.75
   9   2 -17   64.61   14.14
  -9  -2  17   67.04   13.31
  -9   2  18    1.90    5.38
   9  -2 -18   -1.76    5.75
  -9  -2  18    0.52    3.86
  -9   2  19  119.89   22.65
   9  -2 -19  111.69   23.25
  -9  -2  19  158.33   23.68
  -9   2  20   13.05    6.43
   9  -2 -20    1.28    5.66
  -9  -2  20   12.12    6.31
  -9   2  21   10.83    6.61
   9  -2 -21    5.08    5.63
  -9  -2  21    2.18    5.41
  -9   2  22    6.67    5.75
   9  -2 -22    7.22    7.07
  -9  -2  22    7.76    6.42
  -9   2  23   55.90   13.57
   9  -2 -23   50.31   14.29
  -9  -2  23   78.13   15.04
  -9   2  24   -0.36    4.79
   9  -2 -24   -2.69    5.49
  -9  -2  24    3.62    5.50
  -9   2  25   24.26    8.19
   9  -2 -25    3.96    6.80
  -9  -2  25   14.26    7.85
  -9   2  26    0.26    6.80
   9  -2 -26   -2.44    6.18
  -9  -2  26   -0.68    5.60
  -9   2  27   -0.96    5.57
   9  -2 -27   -1.90    5.48
  -9  -2  27   10.16    5.62
  -9  -2  28    0.18    4.94
  -9   2  29    5.14    6.10
  -9  -2  29    4.36    6.50
  -9   2  30    0.67    6.15
  -9  -2  30    2.63    6.26
  -9   2  31   -2.29    6.36
  -9  -2  31    0.65    4.73
  -9   2  32   -2.64    6.99
  -9  -2  32    6.98    5.11
  -9   2  33    8.45    6.48
  -9  -2  33    5.45    6.13
  -9   2  34    4.87    6.20
  -9  -2  34    8.94    6.64
   9   3  -1  170.55   31.94
  -9  -3   1  243.06   32.19
   9   3  -2   64.66   12.69
  -9  -3   2   40.11    9.86
  -9  -3   2   40.99   10.95
   9   3  -3   -2.20    5.16
  -9  -3   3    0.22    3.79
  -9  -3   3   -0.35    4.30
   9   3  -4    7.32    5.49
  -9  -3   4    4.14    4.75
  -9  -3   4    6.43    5.73
   9   3  -5   35.51   11.27
  -9  -3   5   67.22   12.22
  -9  -3   5   65.65   12.87
   9   3  -6   44.33   11.60
  -9  -3   6   62.10   12.74
  -9   3   7   26.96    8.07
   9   3  -7   16.81    7.63
  -9  -3   7   40.60    9.17
  -9  -3   7   24.31    7.96
  -9   3   8   -0.97    3.81
   9   3  -8    0.30    3.73
  -9  -3   8    0.49    3.05
  -9  -3   8    0.83    4.34
  -9   3   9   13.29    6.12
   9   3  -9    5.67    5.17
  -9  -3   9   13.00    5.68
  -9  -3   9    9.05    6.26
  -9   3  10   10.21    5.83
   9   3 -10   13.70    6.60
  -9  -3  10    4.62    4.95
  -9  -3  10    4.34    5.62
  -9   3  11  233.06   30.60
   9   3 -11  152.34   29.91
  -9  -3  11  200.25   30.11
  -9  -3  11  170.68   29.83
  -9   3  12   31.42    8.66
   9   3 -12   13.31    7.59
  -9  -3  12   36.99    9.01
  -9  -3  12   31.19    9.04
  -9   3  13    9.79    5.41
   9  -3 -13   17.67    7.82
   9   3 -13   11.19    6.65
  -9  -3  13   11.52    5.24
  -9   3  14    1.17    3.81
   9  -3 -14    0.48    5.01
   9   3 -14    3.11    4.77
  -9  -3  14    1.52    3.71
  -9   3  15   92.28   17.83
   9  -3 -15  117.47   19.64
  -9  -3  15   83.52   17.31
  -9   3  16   21.48    7.84
   9  -3 -16   21.00    8.37
  -9  -3  16   29.44    8.25
  -9   3  17   46.91   11.81
   9  -3 -17   56.30   13.24
  -9  -3  17   49.81   11.92
  -9   3  18    5.96    5.74
   9  -3 -18   15.05    7.31
  -9  -3  18    6.33    5.47
  -9   3  19    1.96    4.80
   9  -3 -19   -2.00    5.27
  -9  -3  19    3.36    4.61
  -9   3  20   11.53    6.80
   9  -3 -20   19.53    8.36
  -9  -3  20   19.30    7.58
  -9   3  21   52.13   12.89
   9  -3 -21   46.93   13.26
  -9  -3  21   66.89   13.60
  -9   3  22   20.17    8.00
   9  -3 -22   12.07    7.11
  -9  -3  22   18.04    7.12
  -9   3  23   15.06    7.38
   9  -3 -23   25.86    9.39
  -9  -3  23   21.61    8.08
  -9   3  24   -1.97    4.65
   9  -3 -24    0.00    5.74
  -9  -3  24   -0.83    5.12
  -9   3  25   24.74    9.44
   9  -3 -25   12.98    8.00
  -9  -3  25   13.38    6.77
  -9   3  26    7.99    5.84
   9  -3 -26   -1.49    4.82
  -9  -3  26    0.55    5.55
  -9   3  27   14.96    7.01
   9  -3 -27    5.94    6.88
  -9  -3  27    2.70    5.20
  -9   3  28    1.34    4.82
   9  -3 -28    0.08    5.47
  -9  -3  28    4.04    5.04
  -9   3  29   -1.00    5.11
   9  -3 -29   -4.19    6.86
  -9  -3  29   -0.84    4.83
  -9   3  30   -1.66    4.14
  -9  -3  30    5.48    5.35
  -9   3  31    9.00    6.53
  -9  -3  31   18.09    8.07
  -9   3  32   -1.87    6.30
  -9  -3  32    7.47    5.87
  -9   3  33    4.02    5.74
  -9  -3  33    8.37    6.46
  -9   3  34    8.38    6.31
  -9  -3  34    2.63    6.39
   9  -4  -1    1.75    4.19
   9   4  -1    4.19    4.95
  -9  -4   1    0.80    3.84
  -9  -4   1    5.09    5.41
   9  -4  -2   60.48   12.51
   9   4  -2   51.85   12.46
  -9  -4   2   46.93   11.18
  -9  -4   2   62.80   13.40
   9  -4  -3   53.97   12.33
   9   4  -3   55.80   12.58
  -9  -4   3   41.03   10.38
  -9  -4   3   72.00   13.39
   9  -4  -4   57.52   14.05
   9   4  -4   95.59   16.01
  -9  -4   4   84.06   14.29
  -9  -4   4   55.40   13.87
   9  -4  -5  121.30   19.36
   9   4  -5  120.32   19.90
  -9  -4   5   90.23   17.69
  -9  -4   5   86.40   18.14
   9  -4  -6   -0.07    4.79
   9   4  -6   -1.11    4.22
  -9  -4   6    0.69    4.20
  -9  -4   6    4.33    5.28
   9  -4  -7   78.97   15.40
   9   4  -7   80.82   15.97
  -9  -4   7   71.92   14.34
  -9  -4   7   71.67   15.11
  -9   4   8  108.90   19.90
   9   4  -8  108.65   21.31
  -9  -4   8  113.00   20.36
  -9  -4   8  154.42   22.40
  -9   4   9  103.56   15.72
   9  -4  -9   63.64   14.63
   9   4  -9   67.07   15.26
  -9  -4   9   65.46   13.89
  -9   4  10   -0.78    3.77
   9  -4 -10    8.56    5.38
  -9  -4  10   -0.84    3.77
  -9   4  11   13.67    5.65
   9  -4 -11    9.37    6.53
  -9  -4  11    6.04    5.56
  -9   4  12    5.47    5.31
   9  -4 -12   -1.38    5.50
  -9  -4  12    2.84    4.31
  -9   4  13   54.08   12.01
   9  -4 -13   48.29   12.35
  -9  -4  13   58.55   12.26
  -9   4  14    7.41    6.30
   9  -4 -14   12.04    7.08
  -9  -4  14    7.24    5.62
  -9   4  15   32.10    9.43
   9  -4 -15   43.12   11.46
  -9  -4  15   40.18   10.49
  -9   4  16    0.56    4.64
   9  -4 -16    0.78    5.08
  -9  -4  16    1.60    5.22
  -9   4  17   31.63    9.31
   9  -4 -17   44.24   11.10
  -9  -4  17   18.24    7.89
   9  -4 -18   82.10   17.21
  -9  -4  18   79.92   16.26
  -9   4  19   52.65   13.05
   9  -4 -19   74.54   15.66
  -9  -4  19   74.79   14.62
  -9   4  20    2.97    5.67
   9  -4 -20   -0.77    5.11
  -9  -4  20    3.60    5.04
  -9   4  21    0.28    4.74
   9  -4 -21    3.85    6.03
  -9  -4  21   -2.73    5.32
  -9   4  22    9.20    5.75
   9  -4 -22    6.82    6.80
  -9  -4  22    3.58    5.60
  -9   4  23   60.42   14.02
   9  -4 -23   49.48   14.65
  -9  -4  23   65.61   14.36
  -9   4  24   23.06    8.28
   9  -4 -24   16.69    8.31
  -9  -4  24   14.31    7.18
  -9   4  25   16.11    7.21
   9  -4 -25    6.45    6.65
  -9  -4  25   10.47    6.24
  -9   4  26   -2.43    6.08
   9  -4 -26    1.40    4.19
  -9  -4  26   -0.68    4.89
  -9   4  27   -1.05    4.65
   9  -4 -27   -1.17    5.21
  -9  -4  27    1.24    5.02
  -9   4  28   15.97    6.86
   9  -4 -28   -1.77    6.68
  -9  -4  28   13.94    7.77
  -9   4  29   18.83    8.06
   9  -4 -29    8.01    6.90
  -9  -4  29   12.13    7.45
  -9   4  30   -1.64    5.25
   9  -4 -30    0.51    6.39
  -9  -4  30    2.99    4.98
  -9   4  31    1.82    5.64
   9  -4 -31    3.54    6.31
  -9  -4  31    4.46    6.24
  -9   4  32   -0.39    4.45
  -9  -4  32    0.25    4.31
  -9   4  33    4.22    7.04
  -9  -4  33    2.60    5.62
  -9  -4  34   -0.41    5.57
   9  -5  -1  136.44   22.77
  -9  -5   1  129.27   21.58
   9  -5  -2   70.59   14.57
  -9  -5   2   74.18   13.92
   9  -5  -3   17.64    6.79
  -9  -5   3   10.38    5.59
   9  -5  -4   71.66   15.18
  -9  -5   4   86.65   15.24
   9  -5  -5   30.91    9.29
  -9  -5   5   49.19   10.16
   9  -5  -6   46.94   11.89
  -9  -5   6   64.83   12.55
   9  -5  -7   82.90   17.33
  -9  -5   7  105.71   17.64
  -9   5   8    1.44    3.51
   9  -5  -8    1.33    5.12
  -9  -5   8   -0.18    4.14
  -9   5   9   -0.31    4.10
   9  -5  -9   -0.99    4.43
  -9  -5   9   -0.51    4.40
  -9   5  10    1.88    4.19
   9  -5 -10    4.23    5.78
  -9  -5  10   -0.73    4.07
  -9   5  11   61.62   13.76
   9  -5 -11   72.20   15.13
  -9  -5  11   83.05   14.93
  -9   5  12   30.31    9.35
   9  -5 -12   39.60   11.13
  -9  -5  12   56.18   11.31
  -9   5  13    0.19    4.55
   9  -5 -13   -3.17    6.22
  -9  -5  13    3.45    4.65
  -9   5  14   26.95    8.59
   9  -5 -14   29.05    9.10
  -9  -5  14   21.01    7.54
  -9   5  15   22.76    7.61
   9  -5 -15   25.71    9.15
  -9  -5  15   17.48    7.17
  -9   5  16   42.39   10.76
   9  -5 -16   48.68   11.82
  -9  -5  16   33.93    9.99
  -9   5  17   45.32   10.37
   9  -5 -17   28.02   10.47
  -9  -5  17   35.45   10.03
  -9   5  18   19.88    6.98
   9  -5 -18    8.98    6.42
  -9  -5  18    1.84    4.93
  -9   5  19   -0.92    4.54
   9  -5 -19   -0.87    4.46
  -9  -5  19   -3.02    4.87
  -9   5  20   13.08    7.22
   9  -5 -20   13.29    7.53
  -9  -5  20   16.49    6.59
  -9   5  21   17.90    8.21
   9  -5 -21   37.81   11.18
  -9  -5  21   47.70   10.82
  -9   5  22   45.44   11.66
   9  -5 -22   40.66   12.22
  -9  -5  22   43.01   11.29
  -9   5  23   16.17    7.73
   9  -5 -23    2.36    6.06
  -9  -5  23   20.46    7.41
  -9   5  24    1.86    5.26
   9  -5 -24   -0.85    4.46
  -9  -5  24    4.41    5.66
  -9   5  25   -2.84    5.09
   9  -5 -25   -0.41    5.62
  -9  -5  25    5.33    5.33
  -9   5  26    8.98    6.50
   9  -5 -26    1.78    6.42
  -9  -5  26    9.90    6.67
  -9   5  27   16.30    7.67
   9  -5 -27   10.69    8.00
  -9  -5  27   13.37    6.94
  -9   5  28   -0.86    5.82
   9  -5 -28   -3.55    6.96
  -9  -5  28    6.30    5.98
  -9   5  29   -1.04    5.21
   9  -5 -29    1.46    5.31
  -9  -5  29    0.07    4.76
  -9   5  30    5.81    5.77
   9  -5 -30    3.81    6.24
  -9  -5  30   12.72    7.04
  -9   5  31    6.89    5.91
   9  -5 -31    1.66    6.59
  -9  -5  31   11.78    7.76
  -9   5  32    8.78    6.61
   9  -5 -32   13.15    8.28
  -9  -5  32    2.28    5.31
  -9   5  33    7.34    7.69
  -9  -5  33    6.89    5.97
  -9  -5  34   -0.18    4.98
   9  -6  -1   -1.49    4.82
  -9  -6   1   -1.89    4.33
   9  -6  -2  112.52   18.95
  -9  -6   2   93.48   17.56
   9  -6  -3   32.59    8.63
  -9  -6   3   25.18    7.98
   9  -6  -4   35.82    9.42
  -9  -6   4   26.57    8.02
   9  -6  -5   26.18    8.70
  -9  -6   5   36.93    8.94
   9  -6  -6    8.22    5.30
  -9  -6   6    4.48    3.94
   9  -6  -7   31.27    9.09
  -9  -6   7   37.29    9.30
  -9   6   8   86.38   15.80
   9  -6  -8   60.49   15.39
  -9  -6   8  123.88   17.60
  -9   6   9   12.14    5.45
   9  -6  -9   15.74    6.73
  -9  -6   9   -1.55    3.99
  -9   6  10    0.06    3.25
   9  -6 -10    4.20    4.56
  -9  -6  10   -2.10    4.12
  -9   6  11   -0.46    3.80
   9  -6 -11   -0.38    4.49
  -9  -6  11    2.74    5.07
  -9   6  12   25.58    8.70
   9  -6 -12   52.40   11.36
  -9  -6  12   40.03   10.02
  -9   6  13   25.77    8.34
   9  -6 -13   28.78    8.51
  -9  -6  13   19.63    7.57
  -9   6  14   27.75    8.92
   9  -6 -14   43.66   11.02
  -9  -6  14   41.25   10.34
  -9   6  15   16.26    6.76
   9  -6 -15   11.97    6.92
  -9  -6  15    7.07    6.19
  -9   6  16    6.20    5.04
   9  -6 -16    2.49    5.81
  -9  -6  16    6.90    4.86
  -9   6  17   17.61    7.68
   9  -6 -17   10.58    7.76
  -9  -6  17   27.68    8.16
  -9   6  18   47.43   11.73
   9  -6 -18   48.11   12.06
  -9  -6  18   38.20   10.76
  -9   6  19   21.98    7.79
   9  -6 -19   23.05    9.65
  -9  -6  19    6.74    6.68
  -9   6  20    9.44    6.56
   9  -6 -20   12.46    7.69
  -9  -6  20   20.83    6.98
  -9   6  21    1.17    4.46
   9  -6 -21   -1.66    5.79
  -9  -6  21   -0.25    4.01
  -9   6  22    1.62    5.15
   9  -6 -22    1.03    6.10
  -9  -6  22    3.52    4.60
  -9   6  23   13.84    7.12
   9  -6 -23   37.55   10.47
  -9  -6  23   15.93    7.38
  -9   6  24   17.98    7.16
   9  -6 -24   10.11    6.80
  -9  -6  24    3.35    5.05
  -9   6  25   11.64    7.19
   9  -6 -25    7.95    6.88
  -9  -6  25   20.89    7.44
  -9   6  26    3.71    6.04
   9  -6 -26    2.71    5.06
  -9  -6  26    4.55    5.32
  -9   6  27   -1.17    5.47
   9  -6 -27   10.54    6.92
  -9  -6  27    2.19    5.72
  -9   6  28    3.80    6.23
   9  -6 -28   11.63    7.09
  -9  -6  28   12.10    6.48
  -9   6  29    7.17    5.96
   9  -6 -29    0.49    5.12
  -9  -6  29    5.37    5.73
  -9   6  30    2.56    5.72
   9  -6 -30    5.86    7.48
  -9  -6  30   14.00    7.29
  -9   6  31   -0.45    4.59
   9  -6 -31    3.75    6.98
  -9  -6  31    4.97    5.71
  -9   6  32   -0.18    3.54
   9  -6 -32    2.10    5.86
  -9  -6  32    2.98    5.84
  -9   6  33    5.60    5.81
   9  -6 -33   -3.57    6.48
  -9  -6  33    5.72    6.85
   9  -6 -34   -0.55    5.63
  -9  -6  34    2.57    5.68
   9  -7  -1   24.80    8.27
  -9  -7   1   21.36    7.01
   9  -7  -2    7.06    5.32
  -9  -7   2    9.63    5.98
   9  -7  -3   -0.98    3.06
  -9  -7   3    0.16    3.70
   9  -7  -4   18.75    7.23
  -9  -7   4   32.91    8.04
   9  -7  -5   18.82    6.80
  -9  -7   5   11.72    5.81
   9  -7  -6   51.83   12.53
  -9  -7   6   67.01   12.95
   9  -7  -7   10.59    6.17
  -9  -7   7   11.95    6.02
  -9   7   8    0.43    3.62
   9  -7  -8   -2.62    5.17
  -9  -7   8   -1.43    3.97
  -9   7   9   37.04    8.70
   9  -7  -9   19.07    7.77
  -9  -7   9   26.85    7.87
  -9   7  10   29.44    7.80
   9  -7 -10   12.25    7.29
  -9  -7  10   21.95    7.35
  -9   7  11   20.90    7.20
   9  -7 -11   18.06    7.18
  -9  -7  11   25.04    7.55
  -9   7  12   71.07   13.96
   9  -7 -12   67.27   14.52
  -9  -7  12   63.87   13.73
  -9   7  13    1.37    4.80
   9  -7 -13   12.44    5.67
  -9  -7  13    0.20    4.37
  -9   7  14    2.80    4.17
   9  -7 -14    1.17    4.97
  -9  -7  14    2.75    4.84
  -9   7  15    7.29    5.49
   9  -7 -15    4.32    5.58
  -9  -7  15   13.18    5.67
  -9   7  16   39.10   10.97
   9  -7 -16   37.63   11.86
  -9  -7  16   80.91   13.52
  -9   7  17    0.96    3.93
   9  -7 -17    4.55    5.19
  -9  -7  17    3.20    4.40
  -9   7  18    3.25    4.74
   9  -7 -18    6.40    5.69
  -9  -7  18    8.77    5.92
  -9   7  19   -1.34    4.14
   9  -7 -19   -1.49    4.97
  -9  -7  19   -1.83    4.65
  -9   7  20   11.42    5.99
   9  -7 -20    9.31    5.91
  -9  -7  20    1.06    4.39
  -9   7  21   12.85    6.51
   9  -7 -21    4.42    6.45
  -9  -7  21    8.44    5.26
  -9   7  22   40.70   11.05
  -9  -7  22   38.72   11.00
  -9   7  23   -0.11    4.85
   9  -7 -23   10.40    6.47
  -9  -7  23    5.43    5.55
  -9   7  24    3.70    5.50
   9  -7 -24   -1.15    6.09
  -9  -7  24    1.68    4.93
  -9   7  25   -0.45    5.32
   9  -7 -25    6.58    7.52
  -9  -7  25    5.59    5.31
  -9   7  26   31.45    9.89
   9  -7 -26   14.63    8.04
  -9  -7  26   12.59    7.90
  -9   7  27   14.93    8.07
   9  -7 -27    2.75    6.70
  -9  -7  27    7.37    5.85
  -9   7  28    2.11    5.25
   9  -7 -28   -0.32    4.48
  -9  -7  28    7.86    6.27
  -9   7  29    1.11    5.33
   9  -7 -29   -4.47    7.09
  -9  -7  29   -0.95    5.07
  -9   7  30    6.45    6.59
   9  -7 -30    2.49    6.23
  -9  -7  30    5.12    5.86
  -9   7  31    0.54    4.69
   9  -7 -31   -2.83    6.52
  -9  -7  31    4.34    5.52
  -9   7  32   17.51    8.00
   9  -7 -32   13.94    7.68
  -9  -7  32    4.61    6.08
  -9   7  33   -1.87    4.97
   9  -7 -33   -3.29    7.21
  -9  -7  33    2.12    5.61
   9  -7 -34    4.49    5.94
   9  -7 -35   -3.49    7.41
   9  -8  -1   16.24    6.50
  -9  -8   1    9.56    5.35
   9  -8  -2   31.92    9.01
  -9  -8   2   44.03    9.62
   9  -8  -3   -1.07    4.49
  -9  -8   3   -2.62    4.63
   9  -8  -4   66.38   13.94
  -9  -8   4   74.26   14.42
   9  -8  -5    0.94    4.61
  -9  -8   5    0.90    4.09
   9  -8  -6    5.48    4.94
  -9  -8   6    1.04    4.18
   9  -8  -7    8.82    5.08
  -9  -8   7    0.88    4.01
  -9   8   8   62.74   14.78
   9  -8  -8   99.31   17.05
  -9  -8   8  105.76   16.83
  -9   8   9   11.55    6.16
   9  -8  -9    8.23    5.83
  -9  -8   9   19.32    6.45
  -9   8  10   26.01    7.54
   9  -8 -10   24.52    7.96
  -9  -8  10   12.58    6.14
  -9   8  11   11.51    5.80
   9  -8 -11    3.31    4.81
  -9  -8  11   10.08    5.36
  -9   8  12   20.52    6.90
   9  -8 -12   14.99    8.12
  -9  -8  12   24.01    7.88
  -9   8  13   -0.98    4.29
   9  -8 -13    1.20    4.54
  -9  -8  13    0.47    4.63
  -9   8  14   22.77    7.62
   9  -8 -14   14.05    7.12
  -9  -8  14   30.28    8.50
  -9   8  15    5.07    5.60
   9  -8 -15    3.89    4.47
  -9  -8  15   -1.48    4.09
  -9   8  16   -1.16    4.61
   9  -8 -16   -0.96    5.47
  -9  -8  16    1.82    4.88
  -9   8  17    7.48    5.04
   9  -8 -17    6.24    5.40
  -9  -8  17    5.11    6.20
  -9   8  18   22.68    8.33
   9  -8 -18   23.12    8.62
  -9  -8  18   27.48    9.18
  -9   8  19    2.89    5.32
   9  -8 -19    1.97    5.05
  -9  -8  19    4.43    4.73
  -9   8  20    0.82    4.81
   9  -8 -20   11.78    6.78
  -9  -8  20   12.20    6.25
  -9   8  21   -1.96    5.32
   9  -8 -21    4.53    6.17
  -9  -8  21    2.05    5.39
  -9   8  22    3.10    5.35
   9  -8 -22    7.74    6.76
  -9  -8  22    1.74    6.08
  -9   8  23    5.38    4.78
   9  -8 -23   -1.45    6.74
  -9  -8  23   -0.38    4.76
  -9   8  24    3.23    5.20
   9  -8 -24   14.25    7.47
  -9  -8  24   12.68    6.75
  -9   8  25    4.51    5.75
   9  -8 -25   -2.81    6.03
  -9  -8  25   -1.43    5.09
  -9   8  26    2.02    5.73
   9  -8 -26    4.44    6.49
  -9  -8  26    4.38    5.48
  -9   8  27    2.95    4.60
   9  -8 -27   -2.00    6.26
  -9  -8  27   -5.64    7.24
  -9   8  28    8.21    6.49
   9  -8 -28    2.13    6.62
  -9  -8  28    5.79    5.84
  -9   8  29   -1.46    5.82
   9  -8 -29    3.99    6.35
  -9  -8  29    1.39    4.71
  -9   8  30    7.73    6.81
   9  -8 -30   10.32    7.56
  -9  -8  30    4.41    6.11
  -9   8  31   -3.78    5.81
   9  -8 -31    1.54    5.36
  -9  -8  31   -1.70    5.98
  -9   8  32   -3.39    6.35
   9  -8 -32    1.41    5.83
  -9  -8  32   -3.17    6.27
  -9  -8  33    7.92    7.30
   9  -9  -1    3.89    4.22
  -9  -9   1    8.68    5.38
   9  -9  -2   38.98    9.54
  -9  -9   2   25.82    8.35
   9  -9  -3    5.98    5.83
  -9  -9   3    6.44    5.11
   9  -9  -4    7.00    5.42
  -9  -9   4   12.77    5.36
   9  -9  -5    3.76    4.44
  -9  -9   5    3.80    4.73
   9  -9  -6   91.75   16.64
  -9  -9   6   78.52   15.63
   9  -9  -7    1.18    5.38
  -9  -9   7   -0.32    3.78
  -9   9   8   -0.07    3.35
   9  -9  -8   -2.29    5.03
  -9  -9   8    1.03    4.08
  -9   9   9    1.30    3.11
   9  -9  -9    0.48    3.66
  -9  -9   9   -1.18    4.42
  -9   9  10    4.54    5.15
   9  -9 -10    8.72    6.43
  -9  -9  10    7.40    4.68
  -9   9  11    1.25    4.05
   9  -9 -11   -1.08    5.11
  -9  -9  11    3.00    4.79
  -9   9  12   20.04    8.20
   9  -9 -12   27.35    9.02
  -9  -9  12   49.38   10.35
  -9   9  13    2.26    3.85
   9  -9 -13    1.48    5.88
  -9  -9  13    5.86    5.00
  -9   9  14    1.68    4.27
   9  -9 -14    1.57    4.66
  -9  -9  14    0.76    3.93
  -9   9  15    4.13    5.46
   9  -9 -15    0.41    4.49
  -9  -9  15    6.30    5.19
  -9   9  16   57.78   11.63
   9  -9 -16   23.46    8.95
  -9  -9  16   30.01    9.54
  -9   9  17   -0.74    4.72
   9  -9 -17   -1.11    4.19
  -9  -9  17   -1.17    5.31
  -9   9  18    4.32    5.90
   9  -9 -18    0.27    4.93
  -9  -9  18    6.52    5.30
  -9   9  19    5.87    5.32
   9  -9 -19   -0.69    4.40
  -9  -9  19   -0.11    4.06
  -9   9  20    8.74    6.27
   9  -9 -20    8.11    5.87
  -9  -9  20   15.23    6.43
  -9   9  21   -0.48    4.89
   9  -9 -21   -0.28    6.21
  -9  -9  21    0.44    4.90
  -9   9  22   11.61    7.08
   9  -9 -22   23.19    8.43
  -9  -9  22   14.25    6.84
  -9   9  23    4.02    5.18
   9  -9 -23    3.65    6.45
  -9  -9  23    8.68    5.69
  -9   9  24    2.92    6.12
   9  -9 -24    1.62    5.50
  -9  -9  24   -1.66    4.75
  -9   9  25    2.48    4.95
   9  -9 -25   -0.47    5.03
  -9  -9  25    0.20    4.35
  -9   9  26   14.24    7.27
   9  -9 -26    6.96    6.01
  -9  -9  26   17.08    8.17
  -9   9  27   -0.36    4.80
   9  -9 -27    0.44    6.69
  -9  -9  27    9.82    6.40
  -9   9  28    3.09    6.16
   9  -9 -28    6.53    6.18
  -9  -9  28    8.72    7.08
  -9   9  29    0.07    4.64
   9  -9 -29    2.49    6.06
  -9  -9  29    9.29    5.83
  -9   9  30    2.42    5.51
   9  -9 -30   -0.79    7.14
  -9  -9  30    4.91    6.05
  -9   9  31   -0.10    4.20
  -9  -9  31   -0.00    4.90
  -9   9  32    7.06    5.77
  -9  -9  32   18.43    7.72
   9 -10  -1    6.23    5.08
  -9 -10   1    5.20    4.11
   9 -10  -2   17.06    6.98
  -9 -10   2   24.58    7.68
   9 -10  -3    3.01    4.23
  -9 -10   3   -1.52    4.21
   9 -10  -4   46.12    9.56
  -9 -10   4   11.36    6.55
   9 -10  -5    3.57    4.98
  -9 -10   5   -1.47    4.67
   9 -10  -6    1.67    4.04
  -9 -10   6    7.59    4.87
   9 -10  -7    5.49    4.34
  -9 -10   7   -2.65    4.16
   9 -10  -8   36.25    9.61
  -9 -10   8   30.51    8.66
   9 -10  -9   -1.87    4.78
  -9 -10   9    5.92    5.28
   9 -10 -10    9.70    6.58
  -9 -10  10   10.91    5.49
   9 -10 -11    7.67    6.14
  -9 -10  11    6.55    5.23
   9 -10 -12    9.19    6.15
  -9 -10  12    8.04    5.11
   9 -10 -13   -0.49    4.53
  -9 -10  13    0.81    4.22
   9 -10 -14   27.73    8.65
  -9 -10  14   20.65    8.29
   9 -10 -15    0.56    5.34
  -9 -10  15    2.17    3.85
   9 -10 -16   -0.15    4.97
  -9 -10  16    2.35    4.45
   9 -10 -17    2.93    4.80
  -9 -10  17   -2.84    5.55
   9 -10 -18   28.49   10.22
  -9 -10  18   42.38   10.74
   9 -10 -19   -0.82    4.05
  -9 -10  19   -1.50    5.25
  -9  10  20   10.35    6.84
   9 -10 -20   12.88    7.64
  -9 -10  20   23.32    7.64
  -9  10  21   -1.64    4.98
   9 -10 -21    0.91    5.76
  -9 -10  21   -1.04    4.55
  -9  10  22    4.47    6.18
   9 -10 -22    3.02    5.59
  -9 -10  22    5.33    6.13
  -9  10  23   -0.37    3.75
   9 -10 -23    0.42    4.89
  -9  10  24    9.79    6.40
   9 -10 -24    8.15    7.92
  -9  10  25   -1.49    5.22
   9 -10 -25   -2.91    5.16
  -9  10  26   -0.77    5.46
   9 -10 -26   -0.24    5.40
  -9  10  27   -1.30    4.94
   9 -10 -27    1.97    5.68
   9 -11  -1   -0.00    3.68
  -9 -11   1    1.36    3.02
   9 -11  -2    9.82    6.00
  -9 -11   2   39.90    8.91
   9 -11  -3    1.37    4.21
  -9 -11   3    5.66    5.20
   9 -11  -4   25.76    7.89
  -9 -11   4   26.32    8.21
   9 -11  -5   -1.33    4.48
  -9 -11   5    1.37    3.37
   9 -11  -6   32.53    9.07
  -9 -11   6   19.71    7.08
   9 -11  -7   -2.08    4.36
  -9 -11   7   -0.68    4.04
   9 -11  -8   -0.38    4.37
   9 -11  -9    2.43    4.46
   9 -11 -10   28.93    8.49
   9 -11 -11    0.00    4.50
   9 -11 -12   13.07    6.42
   9 -11 -13   -0.49    4.29
   9 -11 -14    2.54    6.23
   9 -11 -15   12.30    6.29
   9 -11 -16   37.10   10.88
   9 -11 -17    3.38    6.16
   9 -11 -18    6.06    6.13
   9 -11 -19    1.36    5.81
   9 -11 -20    1.74    5.52
   9 -11 -21   -1.34    6.08
   9 -11 -22    0.66    5.63
   9 -11 -23    0.05    4.08
   9 -11 -24    0.52    6.17
   9 -12  -1    6.20    5.49
   9 -12  -2   -2.73    4.52
   9 -12  -3    2.31    4.67
   9 -12  -4   33.27    8.89
   9 -12  -5   -1.22    5.06
   9 -12  -6   -0.26    3.39
   9 -12  -7    0.99    4.38
   9 -12  -8   30.29    9.05
   9 -12  -9    2.90    4.84
   9 -12 -10    6.92    5.22
   9 -12 -11    0.86    4.45
   9 -12 -12    2.56    5.14
   9 -12 -13    5.78    6.13
   9 -12 -14   10.09    6.68
   9 -12 -15    0.38    5.19
   9 -12 -16   -2.26    5.47
   9 -12 -17   -3.56    5.99
   9 -12 -18    2.18    5.30
   9 -12 -19   -0.00    4.96
   9 -12 -20    3.03    5.53
   9 -12 -21    2.88    5.05
   9 -13  -1    6.59    5.34
   9 -13  -2    1.86    4.66
   9 -13  -3    0.59    4.21
   9 -13  -4    2.00    5.15
   9 -13  -5    5.42    4.45
   9 -13  -6   12.95    6.31
   9 -13  -7    2.45    4.31
   9 -13  -8    3.12    4.91
   9 -13  -9   -1.52    4.81
   9 -13 -10    7.28    5.28
   9 -13 -11    0.86    4.75
   9 -13 -12   10.61    5.17
   9 -13 -13    1.67    5.16
   9 -13 -14    2.66    4.98
   9 -13 -15    2.51    3.71
   9 -13 -16    2.63    6.02
   9 -13 -17    0.05    4.46
   9 -14  -1    0.91    4.22
   9 -14  -2    3.17    4.30
   9 -14  -3    3.78    4.33
   9 -14  -4    3.38    4.99
   9 -14  -5    0.14    4.12
   9 -14  -6   -0.27    4.43
   9 -14  -7    2.68    4.79
   9 -14  -8    0.88    4.10
   9 -14  -9    2.56    5.03
   9 -14 -10    3.29    4.35
   9 -14 -11   -0.43    4.74
   9 -14 -12    1.20    4.87
   9 -15  -1    2.26    4.24
   9 -15  -2    0.14    4.39
   9 -15  -3   -0.46    3.97
   9 -15  -4    1.43    4.44
   9 -15  -5   -0.28    3.64
   9 -15  -6    5.20    4.49
  -8   0   1   -0.93    3.00
  -8   0   1    0.77    4.04
   8   0  -1   -0.52    4.04
  -8   0   2  514.21   69.84
  -8   0   2  484.37   70.18
   8   0  -2  510.62   70.92
  -8   0   3   -0.63    3.50
  -8   0   3   -0.00    3.40
   8   0  -3    0.82    4.05
  -8   0   4   93.87   16.32
  -8   0   4   91.17   16.66
   8   0  -4   99.11   17.33
  -8   0   5    1.40    3.54
  -8   0   5   -0.16    3.56
   8   0  -5   -0.52    2.66
  -8   0   6   66.94   13.99
  -8   0   6   90.18   15.21
   8   0  -6   89.31   15.80
  -8   0   7   -1.50    4.49
  -8   0   7    0.31    3.78
   8   0  -7    2.94    4.86
  -8   0   8  239.08   33.98
   8   0  -8  205.46   33.90
  -8   0   9    0.48    4.32
   8   0  -9   -0.03    4.20
   8   0 -10    2.62    4.59
   8   0 -11   -0.79    4.53
   8   0 -12  208.42   33.13
  -8   0  13   -2.03    4.00
   8   0 -13   -2.58    5.75
  -8   0  14  105.56   18.62
   8   0 -14  105.60   19.69
  -8   0  15   -2.60    4.95
   8   0 -15   -1.42    5.23
  -8   0  16    1.59    4.53
   8   0 -16   -1.31    4.78
  -8   0  17    2.97    4.21
   8   0 -17   -0.39    4.63
  -8   0  18  111.55   21.32
   8   0 -18  140.74   23.39
  -8   0  19   -1.37    5.48
   8   0 -19    4.43    5.72
  -8   0  20   21.08    7.88
   8   0 -20   11.12    7.29
  -8   0  21    0.89    3.88
   8   0 -21   -3.40    6.38
  -8   0  22   53.64   12.41
   8   0 -22   34.98   11.75
  -8   0  23   -1.80    5.76
   8   0 -23    1.56    5.54
  -8   0  24   48.27   11.83
  -8   0  25    1.02    4.73
  -8   0  26   -0.75    5.02
  -8   0  27   -0.26    5.50
  -8   0  28   45.77   12.26
  -8   0  29   -3.56    5.24
  -8   0  30    9.43    6.61
  -8   0  31    5.12    6.17
  -8   0  32   10.11    7.36
  -8   0  33   -1.05    5.09
  -8   0  34   12.17    7.49
  -8   0  35    0.09    4.95
  -8   1   1  104.47   15.56
   8  -1  -1   88.83   15.76
   8   1  -1   63.28   14.76
  -8  -1   1   87.32   14.82
  -8  -1   1   73.91   14.96
  -8   1   2    4.97    3.80
   8  -1  -2   -1.16    3.52
   8   1  -2    1.91    3.56
  -8  -1   2    0.56    3.77
  -8  -1   2   -0.57    4.06
  -8   1   3    2.60    4.17
   8  -1  -3    4.75    4.33
   8   1  -3   10.38    5.00
  -8  -1   3    1.49    3.69
  -8  -1   3    4.09    4.13
  -8   1   4   42.66    8.91
   8  -1  -4   38.68    9.36
   8   1  -4   43.20    9.97
  -8  -1   4   24.88    7.48
  -8  -1   4   49.79    9.83
  -8   1   5    1.10    3.23
   8  -1  -5    3.06    5.13
   8   1  -5    2.97    4.33
  -8  -1   5    4.59    4.04
  -8  -1   5    1.97    3.59
  -8   1   6   89.19   16.41
   8  -1  -6  104.20   17.70
   8   1  -6   99.24   17.60
  -8  -1   6   97.30   16.78
  -8  -1   6   87.75   16.52
  -8   1   7    6.49    4.01
   8  -1  -7   13.57    5.67
   8   1  -7    6.54    5.15
  -8  -1   7    1.85    4.36
   8  -1  -8   -2.03    4.22
   8   1  -8    0.68    4.60
  -8  -1   8    6.08    4.85
   8  -1  -9   16.56    6.64
   8   1  -9   26.71    7.61
  -8  -1   9   15.75    6.41
   8  -1 -10  140.82   24.71
   8   1 -10  160.77   25.44
   8  -1 -11    6.41    5.05
   8   1 -11    2.75    4.63
  -8  -1  11   14.28    6.22
   8  -1 -12   11.14    6.89
   8   1 -12   15.23    6.52
  -8  -1  12   29.39    7.85
  -8   1  13    1.72    3.47
   8  -1 -13    1.15    4.43
   8   1 -13   -0.97    4.28
  -8  -1  13    0.06    4.08
  -8  -1  13    0.83    3.74
  -8   1  14   75.70   15.39
   8  -1 -14   81.15   16.41
   8   1 -14   78.00   16.18
  -8  -1  14   88.82   15.63
  -8   1  15   58.63   12.86
   8  -1 -15   51.91   13.25
   8   1 -15   68.48   14.57
  -8  -1  15   77.39   13.77
  -8   1  16   87.98   16.59
   8  -1 -16   94.44   18.15
   8   1 -16   81.03   17.47
  -8  -1  16   96.56   17.20
  -8   1  17    5.38    5.82
   8  -1 -17    0.68    6.30
   8   1 -17    4.42    5.85
  -8  -1  17    3.54    4.71
  -8   1  18    3.10    5.46
   8  -1 -18   11.62    6.17
   8   1 -18    4.67    5.46
  -8  -1  18   12.41    6.33
  -8   1  19   13.90    6.57
   8  -1 -19    8.99    6.69
   8   1 -19    5.00    5.67
  -8  -1  19    9.12    5.46
  -8   1  20   31.48    8.76
   8  -1 -20   22.16    8.80
   8   1 -20   12.55    7.99
  -8  -1  20   14.43    6.92
  -8   1  21   -0.72    4.83
   8   1 -21    0.44    5.73
  -8  -1  21    2.19    3.96
  -8   1  22   82.69   16.58
   8   1 -22   69.10   16.85
  -8  -1  22   96.01   17.46
  -8   1  23    1.10    5.02
  -8  -1  23    0.74    5.47
  -8   1  24    5.85    5.32
  -8  -1  24    7.76    6.73
  -8   1  25   -0.29    3.83
   8  -1 -25   -0.74    5.36
  -8  -1  25    5.74    5.02
  -8   1  26   13.58    7.19
   8  -1 -26   15.54    8.94
  -8  -1  26   18.26    7.82
  -8   1  27    2.54    5.39
  -8  -1  27   -3.47    6.24
  -8   1  28   -0.31    4.01
  -8  -1  28    0.82    4.86
  -8   1  29    4.05    6.08
  -8  -1  29    0.95    6.27
  -8   1  30   38.45   10.95
  -8  -1  30   28.60   10.68
  -8   1  31   -1.28    6.83
  -8  -1  31    7.10    5.36
  -8   1  32    7.37    6.30
  -8  -1  32   20.45    8.60
  -8   1  33    0.85    5.82
  -8  -1  33    0.62    4.95
  -8   1  34    0.49    5.09
  -8  -1  34    3.27    6.21
  -8   1  35    5.48    6.09
  -8  -1  35   -0.05    4.86
  -8  -1  36    9.85    6.79
  -8   2   1   -1.47    2.98
   8  -2  -1    0.19    3.80
   8   2  -1   -1.63    4.00
  -8  -2   1   -1.34    3.61
  -8  -2   1    2.16    4.65
  -8   2   2   52.42   11.64
   8  -2  -2   68.33   13.42
   8   2  -2   85.26   14.44
  -8  -2   2   64.22   12.55
  -8  -2   2   73.24   13.67
  -8   2   3    5.51    4.52
   8  -2  -3   23.26    7.08
   8   2  -3   10.33    5.42
  -8  -2   3   14.43    5.45
  -8  -2   3   16.89    6.03
  -8   2   4   41.23    9.63
   8  -2  -4   52.20   10.99
   8   2  -4   59.70   11.86
  -8  -2   4   48.95   10.04
  -8  -2   4   34.00    9.70
  -8   2   5    5.47    3.96
   8  -2  -5    5.90    5.12
   8   2  -5    3.76    4.59
  -8  -2   5    2.31    3.63
  -8  -2   5   12.27    5.15
  -8   2   6   95.53   16.61
   8  -2  -6   96.11   17.38
   8   2  -6   76.47   16.70
  -8  -2   6  104.20   16.79
  -8  -2   6  100.84   17.29
  -8   2   7   44.32    9.18
   8  -2  -7   33.56    8.74
   8   2  -7   26.52    8.75
  -8  -2   7   37.74    9.40
   8  -2  -8  132.45   20.68
   8   2  -8  118.55   20.34
  -8  -2   8   97.74   19.15
   8  -2  -9   12.23    6.10
   8   2  -9   26.50    7.77
  -8  -2   9    7.58    4.90
   8  -2 -10    0.81    4.67
   8   2 -10   -0.99    3.92
  -8  -2  10    1.30    3.62
   8  -2 -11    2.63    4.24
   8   2 -11    2.95    4.11
  -8  -2  11    4.80    4.83
   8  -2 -12   65.32   13.07
   8   2 -12   52.09   12.46
  -8  -2  12   48.78   11.81
  -8   2  13   52.50   11.39
   8  -2 -13   52.73   12.14
   8   2 -13   46.35   12.02
  -8  -2  13   56.77   11.55
  -8  -2  13   50.80   11.67
  -8   2  14   18.15    6.96
   8  -2 -14   41.36   10.12
   8   2 -14   15.68    7.93
  -8  -2  14   35.94    8.53
  -8  -2  14   22.52    8.08
  -8   2  15   35.93    8.93
   8  -2 -15   30.32    9.85
   8   2 -15   39.10   10.19
  -8  -2  15   30.72    9.02
  -8  -2  15   20.91    8.11
  -8   2  16   43.93    9.86
   8  -2 -16   15.71    8.54
   8   2 -16   37.17   10.22
  -8  -2  16   34.65    9.24
  -8  -2  16   39.74    9.85
  -8   2  17   25.34    8.30
   8   2 -17   20.29    8.38
  -8  -2  17   35.96    8.63
  -8  -2  17   15.44    7.39
  -8   2  18  316.60   37.35
   8   2 -18  163.32   34.85
  -8  -2  18  233.44   35.49
  -8   2  19    6.13    5.10
   8   2 -19   -1.37    5.28
  -8  -2  19    8.15    5.69
  -8   2  20    3.16    3.82
  -8  -2  20    1.16    4.46
  -8   2  21    0.30    4.76
  -8  -2  21   -0.76    4.30
  -8   2  22   22.35    8.57
   8  -2 -22   30.75    9.86
  -8  -2  22   23.18    8.66
  -8   2  23    1.82    4.11
   8  -2 -23    5.49    5.92
  -8  -2  23   -0.86    3.77
  -8   2  24   10.87    6.20
   8  -2 -24   16.73    8.50
  -8  -2  24   17.04    7.26
  -8   2  25   -1.81    5.78
   8  -2 -25   -2.41    4.56
  -8  -2  25    6.30    5.80
  -8   2  26    0.42    5.59
   8  -2 -26    3.34    6.10
  -8  -2  26    2.96    5.05
  -8   2  27   -0.37    5.20
   8  -2 -27    2.44    6.41
  -8  -2  27   -1.03    5.21
  -8   2  28   29.95   10.22
   8  -2 -28   31.05   11.19
  -8  -2  28   31.86    9.93
  -8   2  29    5.17    6.00
  -8  -2  29    5.81    5.49
  -8   2  30    9.29    7.65
  -8  -2  30   22.56    8.25
  -8   2  31    1.16    5.75
  -8  -2  31   -0.35    4.58
  -8   2  32    7.83    5.98
  -8  -2  32    6.28    5.99
  -8   2  33    8.65    5.81
  -8  -2  33    1.14    5.67
  -8   2  34   11.91    7.19
  -8  -2  34    1.52    6.24
  -8   2  35    0.48    4.62
  -8  -2  35   -0.97    3.45
  -8  -2  36   -0.36    5.74
  -8   3   1   99.82   15.65
   8  -3  -1  103.03   16.74
   8   3  -1   86.64   16.31
  -8  -3   1   73.91   14.73
  -8  -3   1   78.57   15.98
  -8   3   2    6.42    4.26
   8  -3  -2    2.65    4.26
   8   3  -2   -0.73    4.08
  -8  -3   2    1.45    3.16
  -8  -3   2    2.56    4.14
  -8   3   3   57.13   11.56
   8  -3  -3   44.55   11.55
   8   3  -3   65.37   13.11
  -8  -3   3   83.04   12.81
  -8  -3   3   53.79   12.30
  -8   3   4  183.60   23.60
   8  -3  -4  143.16   23.39
   8   3  -4  154.32   23.93
  -8  -3   4  108.66   21.71
  -8  -3   4  135.15   22.99
  -8   3   5   13.26    5.24
   8  -3  -5   30.65    7.64
   8   3  -5    9.70    5.37
  -8  -3   5   16.23    5.63
  -8  -3   5   21.57    6.94
  -8   3   6   32.34    9.14
   8  -3  -6   54.29   10.96
   8   3  -6   51.23   11.06
  -8  -3   6   40.28   10.18
   8  -3  -7   30.78    8.33
   8   3  -7   24.81    8.03
  -8  -3   7   19.65    7.57
  -8   3   8    2.79    3.73
   8  -3  -8   10.46    5.73
   8   3  -8   10.50    5.47
  -8  -3   8    4.42    4.94
   8  -3  -9    4.38    5.05
   8   3  -9    1.51    4.13
  -8  -3   9    1.14    4.01
   8  -3 -10   85.36   17.03
   8   3 -10   95.18   17.80
  -8  -3  10   99.96   17.45
   8  -3 -11  113.44   19.58
   8   3 -11   94.51   19.13
  -8  -3  11  114.18   19.28
   8   3 -12    1.88    4.30
  -8  -3  12   -0.28    2.94
  -8  -3  12    1.16    4.52
  -8   3  13    9.47    5.67
   8   3 -13    1.94    4.24
  -8  -3  13   22.20    6.49
  -8  -3  13    3.81    5.29
  -8   3  14   29.20    8.02
   8   3 -14   22.58    8.33
  -8  -3  14   17.84    7.04
  -8  -3  14   40.40    9.82
  -8   3  15   39.18   10.00
   8   3 -15   29.26   10.31
  -8  -3  15   42.46    9.80
  -8  -3  15   46.63   11.03
  -8   3  16  103.80   19.52
   8   3 -16  123.39   21.43
  -8  -3  16  110.45   19.62
  -8  -3  16  109.38   20.07
  -8   3  17   -0.81    4.66
   8   3 -17    0.05    5.27
  -8  -3  17   -2.48    4.66
  -8   3  18    8.40    5.51
   8  -3 -18    3.49    5.59
  -8  -3  18    0.16    4.92
  -8   3  19   17.47    7.46
   8  -3 -19   10.39    6.91
  -8  -3  19    8.72    6.41
  -8   3  20  117.66   19.78
   8  -3 -20  104.09   20.40
  -8  -3  20   91.98   18.81
  -8   3  21    7.97    6.23
   8  -3 -21   12.08    7.14
  -8  -3  21    6.98    5.52
  -8   3  22   16.69    7.02
   8  -3 -22   22.01    9.55
  -8  -3  22   17.87    7.23
  -8   3  23    0.28    5.08
   8  -3 -23   -1.36    5.08
  -8  -3  23   -2.05    5.89
  -8   3  24   42.42   10.69
   8  -3 -24   22.98    9.88
  -8  -3  24   20.78    8.21
  -8   3  25   29.17    8.55
   8  -3 -25    3.90    6.35
  -8  -3  25   15.94    7.00
  -8   3  26    3.13    5.43
   8  -3 -26    7.23    6.71
  -8  -3  26   12.44    7.31
  -8   3  27    0.45    3.57
   8  -3 -27    2.33    6.92
  -8  -3  27    1.12    5.16
  -8   3  28   -0.82    5.36
   8  -3 -28   10.44    7.61
  -8  -3  28   -1.85    5.71
  -8   3  29    6.23    5.10
   8  -3 -29    2.34    6.07
  -8  -3  29    1.49    4.55
  -8   3  30   16.81    7.63
   8  -3 -30   25.84   10.36
  -8  -3  30   10.01    6.27
  -8   3  31    2.68    4.59
  -8  -3  31   -2.01    6.18
  -8   3  32   13.43    7.60
  -8  -3  32   15.43    7.45
  -8   3  33   -1.88    5.90
  -8  -3  33    7.51    6.17
  -8   3  34    3.57    5.46
  -8  -3  34    0.44    5.33
  -8   3  35    0.05    5.52
  -8  -3  35    5.76    6.91
  -8  -3  36    8.74    7.66
  -8   4   1   78.65   14.22
   8   4  -1   82.64   15.66
  -8  -4   1   80.29   15.65
  -8   4   2   26.22    6.81
   8   4  -2   23.06    7.56
  -8  -4   2   20.03    5.89
  -8  -4   2   21.47    7.24
  -8   4   3   22.30    6.84
   8   4  -3   19.31    7.12
  -8  -4   3   37.48    7.96
  -8  -4   3   36.07    8.93
  -8   4   4  137.78   22.76
   8   4  -4  136.65   23.60
  -8  -4   4  154.37   23.91
  -8   4   5    7.00    4.43
   8   4  -5   14.83    6.01
  -8  -4   5   22.66    7.11
  -8   4   6   59.22   11.33
   8   4  -6   48.03   11.50
  -8  -4   6   47.26   11.46
  -8   4   7   83.77   15.53
   8   4  -7   67.18   15.73
  -8  -4   7  123.07   17.84
  -8   4   8   34.70    8.63
   8   4  -8   21.27    8.01
  -8  -4   8   44.41    9.90
   8   4  -9   11.45    5.87
  -8  -4   9   13.01    5.61
   8   4 -10    0.19    3.19
  -8  -4  10    7.80    5.74
   8   4 -11    9.76    5.70
  -8  -4  11    2.20    4.44
   8   4 -12  118.27   20.22
  -8  -4  12   99.88   18.95
  -8   4  13   21.61    7.11
   8   4 -13   20.50    7.40
  -8  -4  13   15.89    6.98
  -8  -4  13   16.97    6.88
  -8   4  14   54.04   13.07
   8  -4 -14   95.99   15.93
  -8  -4  14   59.65   13.34
  -8   4  15    3.20    4.26
   8  -4 -15   -0.65    5.21
  -8  -4  15   -1.07    4.11
  -8   4  16   24.93    8.06
   8  -4 -16   25.68    8.41
  -8  -4  16   14.02    6.34
  -8   4  17   14.10    6.85
   8  -4 -17   14.63    7.69
  -8  -4  17   18.76    6.92
  -8   4  18   80.50   16.41
   8  -4 -18   63.79   16.45
  -8  -4  18  122.97   18.06
  -8   4  19   10.18    5.53
   8  -4 -19    2.57    6.55
  -8  -4  19   10.22    6.37
  -8   4  20   21.25    7.82
   8  -4 -20    9.85    6.98
  -8  -4  20   30.93    9.05
  -8   4  21   -0.28    4.63
   8  -4 -21   -0.18    3.91
  -8  -4  21   -3.08    5.19
  -8   4  22   22.96    8.63
   8  -4 -22   25.21    9.34
  -8  -4  22   37.74   10.00
  -8   4  23   -0.08    3.99
   8  -4 -23   16.74    7.79
  -8  -4  23   12.20    6.45
  -8   4  24    3.46    5.40
   8  -4 -24   10.77    6.26
  -8  -4  24    5.27    5.33
  -8   4  25    0.24    4.33
   8  -4 -25    0.15    4.81
  -8  -4  25   -0.91    4.85
  -8   4  26    0.93    4.32
   8  -4 -26   10.56    6.53
  -8  -4  26   -2.49    6.05
  -8   4  27    6.03    5.52
   8  -4 -27    1.36    5.17
  -8  -4  27   11.34    6.43
  -8   4  28   24.61    8.11
   8  -4 -28    6.71    6.51
  -8  -4  28   11.70    7.09
  -8   4  29    7.54    6.47
   8  -4 -29   20.25    8.92
  -8  -4  29   14.40    7.58
  -8   4  30   -2.36    5.54
   8  -4 -30   -1.17    5.17
  -8  -4  30    8.76    6.44
  -8   4  31   -1.95    5.26
   8  -4 -31   -5.03    8.05
  -8  -4  31    2.61    5.79
  -8   4  32   16.74    7.25
   8  -4 -32   13.31    8.66
  -8  -4  32    5.43    6.11
  -8   4  33    6.72    6.52
  -8  -4  33   11.03    6.74
  -8   4  34   18.37    8.53
  -8  -4  34   19.41    8.26
  -8   4  35    0.53    5.20
  -8  -4  35   -0.07    5.32
  -8   5   1   35.21    8.82
   8   5  -1   45.90   10.79
  -8  -5   1   50.37   11.02
  -8   5   2   19.73    6.58
   8   5  -2   16.95    6.80
  -8  -5   2   22.86    7.67
  -8   5   3   94.71   15.42
   8   5  -3   74.66   15.54
  -8  -5   3   81.68   15.85
  -8   5   4   17.41    6.16
   8   5  -4    1.92    4.50
  -8  -5   4   18.98    6.85
  -8   5   5   50.86   11.59
   8   5  -5   75.65   13.70
  -8  -5   5   60.85   12.89
  -8   5   6  109.30   18.64
   8   5  -6  113.59   19.67
  -8  -5   6  109.77   19.59
  -8   5   7    6.09    4.76
   8   5  -7    4.57    4.64
  -8  -5   7    4.05    4.91
  -8   5   8    5.46    4.21
   8  -5  -8    3.85    5.26
   8   5  -8    8.31    5.50
  -8  -5   8   13.78    6.73
   8  -5  -9    5.60    5.04
   8   5  -9   15.52    6.74
   8  -5 -10  189.05   30.17
   8  -5 -11   43.22   11.12
   8  -5 -12    3.80    5.23
  -8  -5  12    0.64    4.55
  -8   5  13   -0.18    4.17
   8  -5 -13   -1.29    4.72
  -8  -5  13   -0.81    4.16
  -8   5  14   12.63    5.78
   8  -5 -14   15.84    7.00
  -8  -5  14    8.44    5.40
  -8   5  15   34.92    8.78
   8  -5 -15   22.00    8.48
  -8  -5  15   23.02    7.58
  -8   5  16   86.14   15.35
   8  -5 -16   71.30   15.59
  -8  -5  16   66.07   14.26
  -8   5  17   20.14    6.87
   8  -5 -17    4.70    6.17
  -8  -5  17   10.96    6.45
  -8   5  18    3.61    5.80
   8  -5 -18    8.35    6.55
  -8  -5  18   12.31    6.44
  -8   5  19   24.03    8.29
   8  -5 -19   21.50    9.05
  -8  -5  19   33.43    9.18
  -8   5  20   31.44   10.57
   8  -5 -20   30.21    9.86
  -8   5  21   28.58    9.30
   8  -5 -21   24.53    9.35
  -8  -5  21   31.19    9.26
  -8   5  22   30.83    9.40
   8  -5 -22   26.48    9.61
  -8  -5  22   22.26    8.46
  -8   5  23   -0.95    4.76
   8  -5 -23   -4.11    6.42
  -8  -5  23    5.79    5.53
  -8   5  24   19.02    7.11
   8  -5 -24    1.42    5.36
  -8  -5  24    7.85    5.73
  -8   5  25   11.08    7.31
   8  -5 -25   15.76    8.32
  -8  -5  25   17.36    7.62
  -8   5  26   17.29    8.18
   8  -5 -26    5.72    5.88
  -8  -5  26    8.66    6.49
  -8   5  27    1.42    5.67
   8  -5 -27   15.78    7.85
  -8  -5  27   10.04    6.11
  -8   5  28   -2.87    5.23
   8  -5 -28   -1.58    5.06
  -8  -5  28   -0.53    4.98
  -8   5  29    0.74    5.07
   8  -5 -29    2.74    6.26
  -8  -5  29   13.97    6.75
  -8   5  30   12.94    7.10
   8  -5 -30    4.69    6.53
  -8  -5  30   11.46    6.64
  -8   5  31    5.59    6.22
   8  -5 -31    3.07    7.03
  -8  -5  31   13.48    6.99
  -8   5  32    4.09    6.90
   8  -5 -32   15.30    7.97
  -8  -5  32   10.06    6.73
  -8   5  33   -1.13    5.09
   8  -5 -33   -2.05    6.80
  -8  -5  33   -2.66    5.37
  -8   5  34    2.04    5.67
   8  -5 -34   -1.81    6.47
  -8  -5  34   -0.44    5.48
  -8   5  35   -2.08    6.00
  -8  -5  35    7.78    6.69
  -8   6   1  100.05   16.88
   8  -6  -1   99.24   17.58
  -8   6   2  138.30   21.95
   8  -6  -2  134.69   22.63
  -8   6   3  124.98   19.60
   8  -6  -3  108.26   19.85
  -8   6   4   34.39    8.73
   8  -6  -4   55.27   11.00
  -8   6   5   34.26    8.01
   8  -6  -5   19.79    7.70
  -8   6   6   43.96    9.50
   8  -6  -6   35.78    9.68
  -8   6   7   21.01    7.11
   8  -6  -7   31.72    8.43
  -8   6   8   39.53    8.63
   8  -6  -8   25.66    8.04
   8  -6  -9   -0.48    4.05
   8  -6 -10    4.44    4.51
   8  -6 -11   21.67    8.27
  -8  -6  11   29.30    8.02
   8  -6 -12   36.26    8.66
  -8  -6  12   14.72    6.59
  -8   6  13   14.17    6.44
   8  -6 -13   24.29    8.15
  -8  -6  13   26.89    7.88
  -8   6  14   56.70   11.23
   8  -6 -14   29.39    9.75
  -8  -6  14   47.97   10.64
  -8   6  15   25.66    8.25
   8  -6 -15   30.85    9.00
  -8  -6  15   26.10    8.17
  -8   6  16    4.03    5.57
   8  -6 -16    9.59    6.61
  -8  -6  16    0.10    4.26
  -8   6  17   70.35   14.86
   8  -6 -17   65.99   15.09
  -8  -6  17   77.11   14.72
  -8   6  18   37.64    9.85
   8  -6 -18   24.25    9.00
  -8  -6  18   37.08    9.51
  -8   6  19   10.92    5.82
   8  -6 -19   14.92    6.76
  -8  -6  19    0.29    4.27
  -8   6  20    5.51    5.01
   8  -6 -20    0.85    5.20
  -8  -6  20    2.40    4.77
  -8   6  21    2.11    5.46
   8  -6 -21   -0.21    4.92
  -8  -6  21   -0.74    4.61
  -8   6  22    2.95    4.63
   8  -6 -22    0.40    5.48
  -8  -6  22    4.71    5.89
  -8   6  23   32.58    8.84
   8  -6 -23   29.19    9.79
  -8  -6  23   11.17    6.96
  -8   6  24    4.61    5.67
   8  -6 -24    2.26    5.90
  -8  -6  24   10.39    6.17
  -8   6  25   15.20    6.65
   8  -6 -25   12.64    7.24
  -8  -6  25    0.25    6.11
  -8   6  26    1.53    4.82
   8  -6 -26   -0.79    4.23
  -8  -6  26    2.32    5.50
  -8   6  27   13.84    7.43
   8  -6 -27    9.86    7.14
  -8  -6  27   14.18    7.11
  -8   6  28    4.63    5.40
   8  -6 -28   11.71    7.68
  -8  -6  28    6.73    5.72
  -8   6  29    4.11    5.87
   8  -6 -29   11.28    7.29
  -8  -6  29    0.65    5.29
  -8   6  30   -1.60    5.22
   8  -6 -30   -4.03    6.80
  -8  -6  30    5.53    6.30
  -8   6  31    1.36    5.26
   8  -6 -31    3.12    6.38
  -8  -6  31   -0.70    4.96
  -8   6  32   -0.27    4.86
   8  -6 -32    2.90    6.56
  -8  -6  32    2.69    5.90
  -8   6  33    9.42    6.97
   8  -6 -33    7.42    7.83
  -8  -6  33   12.04    6.83
  -8   6  34   -1.24    4.65
   8  -6 -34    1.33    5.89
  -8  -6  34   14.93    7.48
   8  -6 -35    0.68    7.65
  -8  -6  35    5.80    8.09
  -8   7   1   15.19    6.56
   8  -7  -1   81.96   11.49
  -8   7   2    0.92    3.76
   8  -7  -2    2.34    3.92
  -8   7   3   26.61    8.15
   8  -7  -3   55.02   10.19
  -8   7   4   -1.15    3.31
   8  -7  -4    2.73    4.46
  -8   7   5   94.05   16.63
   8  -7  -5   94.02   17.04
  -8   7   6   13.06    5.28
   8  -7  -6   13.36    6.20
  -8   7   7    1.54    3.10
   8  -7  -7   -0.78    2.97
  -8   7   8   -0.45    3.70
   8  -7  -8    2.35    4.16
   8  -7  -9   69.77   13.94
   8  -7 -10   17.87    7.12
   8  -7 -11   52.99   11.58
  -8  -7  11   41.54   10.31
   8  -7 -12   -0.93    5.03
  -8  -7  12    2.97    4.94
  -8   7  13   20.49    6.77
   8  -7 -13   17.98    7.02
  -8  -7  13    8.69    5.92
  -8   7  14   32.29    9.10
   8  -7 -14   30.66    9.07
  -8  -7  14   28.35    8.37
  -8   7  15  100.47   17.98
   8  -7 -15   76.39   17.28
  -8  -7  15  120.58   18.87
  -8   7  16    1.45    4.94
   8  -7 -16   11.80    5.88
  -8  -7  16    9.18    5.59
  -8   7  17    9.61    5.60
   8  -7 -17    2.06    6.01
  -8  -7  17    7.12    5.05
  -8   7  18   -1.55    5.25
   8  -7 -18   -2.85    5.18
  -8  -7  18    0.05    3.35
  -8   7  19    0.61    4.11
   8  -7 -19   10.69    6.46
  -8  -7  19   -2.37    4.54
  -8   7  20    8.92    5.21
   8  -7 -20    9.42    6.87
  -8  -7  20    7.31    5.33
  -8   7  21   43.28   10.65
   8  -7 -21   49.91   11.61
  -8  -7  21   19.47    8.91
  -8   7  22   -1.38    4.43
   8  -7 -22    2.86    5.58
  -8  -7  22   12.91    6.89
  -8   7  23   -0.73    4.88
   8  -7 -23   -1.04    5.21
  -8  -7  23   -0.15    3.67
  -8   7  24    0.93    4.24
   8  -7 -24    4.42    6.34
  -8  -7  24   -2.06    4.40
  -8   7  25    7.91    5.98
   8  -7 -25   22.05    8.60
  -8  -7  25    8.78    6.64
  -8   7  26    3.08    4.54
   8  -7 -26    7.25    6.67
  -8  -7  26   16.33    6.84
  -8   7  27   20.38    8.46
   8  -7 -27    9.71    7.18
  -8  -7  27   16.51    7.17
  -8   7  28    1.77    4.46
   8  -7 -28    0.05    4.87
  -8  -7  28    6.99    5.45
  -8   7  29    7.35    6.34
   8  -7 -29   -3.73    7.29
  -8  -7  29    1.05    4.83
  -8   7  30    3.50    5.69
   8  -7 -30    3.68    5.47
  -8  -7  30   -1.49    5.96
  -8   7  31   15.60    7.51
   8  -7 -31    7.92    7.36
  -8  -7  31    8.25    6.23
  -8   7  32    1.15    6.23
   8  -7 -32   -3.23    6.50
  -8  -7  32    3.60    5.70
  -8   7  33   -0.49    5.03
   8  -7 -33   -2.70    7.12
  -8  -7  33    2.82    6.03
  -8   7  34   -2.98    6.08
   8  -7 -34   -2.58    7.02
  -8  -7  34   -1.24    5.16
   8  -7 -35    2.73    7.29
  -8  -7  35    4.90    6.09
   8  -7 -36   -2.17    6.82
   8  -7 -37    3.05    5.79
  -8   8   1  108.58   16.98
   8  -8  -1   85.66   16.72
  -8   8   2    5.10    4.42
   8  -8  -2    1.40    4.06
  -8   8   3   40.89    9.84
   8  -8  -3   65.94   11.71
  -8   8   4   18.67    6.00
   8  -8  -4   11.99    5.97
  -8   8   5    2.00    4.25
   8  -8  -5    3.66    4.43
  -8   8   6    1.49    3.68
   8  -8  -6   -2.16    4.46
  -8   8   7  123.71   20.61
   8  -8  -7  126.22   21.11
  -8   8   8    0.77    3.20
   8  -8  -8    4.09    5.12
   8  -8  -9   19.01    7.42
   8  -8 -10   12.24    6.75
  -8  -8  10    9.19    5.08
   8  -8 -11    6.87    6.39
  -8  -8  11    9.58    5.16
   8  -8 -12   -0.88    3.94
  -8  -8  12    3.32    3.69
  -8   8  13   52.96   11.49
   8  -8 -13   30.91   10.42
  -8  -8  13   60.18   11.56
  -8   8  14    4.68    4.34
   8  -8 -14   -0.11    4.63
  -8  -8  14   -1.57    4.50
  -8   8  15   23.66    7.20
   8  -8 -15    5.60    5.69
  -8  -8  15   22.68    7.49
  -8   8  16   -1.27    5.11
   8  -8 -16   -1.54    4.52
  -8  -8  16   -1.22    4.67
  -8   8  17   43.91   10.78
   8  -8 -17   47.59   11.41
  -8  -8  17   33.46    9.69
  -8   8  18   -0.49    3.90
   8  -8 -18   -2.62    5.55
  -8  -8  18    8.60    5.84
  -8   8  19    3.74    4.82
   8  -8 -19    3.56    5.24
  -8  -8  19   13.95    6.70
  -8   8  20    0.03    4.71
   8  -8 -20    3.66    5.26
  -8  -8  20    6.44    5.12
  -8   8  21    3.88    4.82
   8  -8 -21    0.56    4.60
  -8  -8  21    2.54    5.66
  -8   8  22   -0.65    3.62
   8  -8 -22    0.91    4.39
  -8  -8  22   -0.90    5.29
  -8   8  23   35.31   10.20
   8  -8 -23   44.40   11.50
  -8  -8  23   38.28   10.19
  -8   8  24    1.66    5.37
   8  -8 -24    2.90    6.20
  -8  -8  24    7.06    5.57
  -8   8  25   10.37    6.10
   8  -8 -25   -3.87    6.84
  -8  -8  25   11.74    6.28
  -8   8  26   -2.29    5.70
   8  -8 -26    1.51    5.09
  -8  -8  26   -1.86    4.99
  -8   8  27   16.83    7.67
   8  -8 -27   14.23    8.89
  -8  -8  27   13.71    7.42
  -8   8  28   -2.44    5.44
   8  -8 -28    5.99    7.35
  -8  -8  28    4.75    5.52
  -8   8  29   13.03    7.32
   8  -8 -29    7.82    7.55
  -8  -8  29    6.29    6.21
  -8   8  30   -1.67    4.30
   8  -8 -30   -1.20    5.52
  -8  -8  30    1.62    4.65
  -8   8  31   -1.23    6.52
   8  -8 -31    7.13    6.30
  -8  -8  31    0.36    5.26
  -8   8  32   -1.39    5.74
   8  -8 -32    6.62    7.73
  -8  -8  32    5.59    5.67
  -8   8  33    5.74    6.16
   8  -8 -33    6.46    6.49
  -8  -8  33   -2.10    6.23
  -8   8  34   -2.46    5.23
   8  -8 -34    5.94    6.79
  -8  -8  34    3.31    6.18
  -8  -8  35    8.57    6.35
  -8   9   1  130.26   20.69
   8  -9  -1  122.26   20.93
  -8   9   2    1.16    3.78
   8  -9  -2    5.96    5.07
  -8   9   3   44.59    9.56
   8  -9  -3   43.06   10.01
  -8   9   4   10.20    4.89
   8  -9  -4    2.60    5.27
  -8   9   5   53.40   11.18
   8  -9  -5   57.42   11.93
  -8   9   6    1.93    3.68
   8  -9  -6   -0.07    3.77
  -8   9   7    5.35    3.98
   8  -9  -7    6.16    5.19
  -8   9   8   -0.80    3.36
   8  -9  -8   -2.64    4.45
   8  -9  -9    1.38    4.44
   8  -9 -10    2.57    5.62
  -8  -9  10    4.40    4.40
   8  -9 -11   82.25   16.21
  -8  -9  11   90.82   16.46
   8  -9 -12    5.58    4.77
  -8  -9  12   -2.16    4.66
  -8   9  13    0.05    4.67
   8  -9 -13    2.49    5.01
  -8  -9  13    4.94    5.10
  -8   9  14    3.75    4.11
   8  -9 -14    0.02    3.72
  -8  -9  14    2.68    4.58
  -8   9  15   60.82   13.50
   8  -9 -15   61.02   13.81
  -8  -9  15   80.82   14.41
  -8   9  16    5.29    4.77
   8  -9 -16    5.28    5.52
  -8  -9  16    2.33    4.44
  -8   9  17    5.34    5.33
   8  -9 -17    2.42    4.95
  -8  -9  17    1.15    4.69
  -8   9  18   12.59    6.56
   8  -9 -18   10.70    6.09
  -8  -9  18   14.70    6.75
  -8   9  19   21.66    7.96
   8  -9 -19   13.38    7.10
  -8  -9  19   32.00    8.73
  -8   9  20    3.43    4.48
   8  -9 -20    4.73    5.04
  -8  -9  20    3.44    4.94
  -8   9  21   22.56    8.12
   8  -9 -21   23.12    8.26
  -8  -9  21   26.45    8.73
  -8   9  22    5.92    5.73
   8  -9 -22   -0.90    5.34
  -8  -9  22   16.79    7.25
  -8   9  23   -0.76    4.38
   8  -9 -23    3.71    6.05
  -8  -9  23    3.57    4.76
  -8   9  24    5.74    5.55
   8  -9 -24   -0.15    3.56
  -8  -9  24    0.87    4.98
  -8   9  25   20.26    7.90
   8  -9 -25   14.69    8.48
  -8  -9  25   22.82    8.07
  -8   9  26    1.97    4.91
   8  -9 -26    2.24    4.77
  -8  -9  26    0.42    4.47
  -8   9  27   -0.73    4.15
   8  -9 -27   -2.34    6.01
  -8  -9  27    6.38    6.00
  -8   9  28    0.76    4.40
   8  -9 -28   -2.18    5.46
  -8  -9  28    0.24    5.15
  -8   9  29   -3.16    6.34
   8  -9 -29    2.81    5.41
  -8  -9  29    0.79    4.70
  -8   9  30    9.28    6.87
   8  -9 -30    0.46    6.33
  -8  -9  30   -0.87    4.87
  -8   9  31   -1.70    5.35
   8  -9 -31    7.12    6.52
  -8  -9  31    7.58    5.95
  -8   9  32    0.57    5.55
   8  -9 -32   -2.67    6.42
  -8  -9  32   -1.33    4.78
  -8   9  33   -3.58    6.36
   8 -10  -1   30.31    7.90
   8 -10  -2    0.77    4.08
   8 -10  -3   60.80   12.28
   8 -10  -4    6.06    5.17
   8 -10  -6   -2.03    4.92
   8 -10  -7   90.73   16.45
   8 -10  -8   -0.27    4.69
   8 -10  -9    6.71    5.23
  -8 -10   9   14.12    6.19
   8 -10 -10    3.43    4.93
  -8 -10  10    3.77    4.04
   8 -10 -11    4.34    4.40
  -8 -10  11    7.74    5.16
   8 -10 -12    0.49    4.61
  -8 -10  12   -2.15    4.64
  -8  10  13   82.87   13.46
   8 -10 -13   27.48   10.74
  -8 -10  13   68.06   12.53
  -8  10  14    5.31    4.81
   8 -10 -14    2.14    5.79
  -8 -10  14   -0.41    3.91
  -8  10  15    4.51    4.28
   8 -10 -15    3.74    4.99
  -8 -10  15    1.83    4.45
  -8  10  16   -2.20    4.53
   8 -10 -16   -3.09    5.48
  -8 -10  16   -2.62    5.44
  -8  10  17   30.33    9.86
   8 -10 -17   21.93    9.32
  -8 -10  17   89.90   13.30
  -8  10  18   -2.05    4.29
   8 -10 -18   -1.76    4.43
  -8 -10  18   -1.57    4.19
  -8  10  19   46.35   10.57
   8 -10 -19   14.44    8.14
  -8 -10  19   18.70    7.63
  -8  10  20    2.41    4.37
   8 -10 -20   -2.92    6.71
  -8 -10  20   -2.58    5.18
  -8  10  21   14.25    6.78
   8 -10 -21   10.53    5.87
  -8 -10  21   11.04    6.90
  -8  10  22   -0.00    4.72
   8 -10 -22    0.96    4.61
  -8 -10  22    4.91    5.86
  -8  10  23   10.11    5.75
   8 -10 -23    7.08    6.55
  -8  10  24    1.47    4.44
   8 -10 -24    0.92    4.05
  -8  10  25   -1.63    5.16
   8 -10 -25    2.96    6.04
  -8  10  26    0.58    4.89
   8 -10 -26    0.89    5.52
  -8  10  27    6.67    5.50
   8 -10 -27    2.71    6.91
  -8  10  28    1.83    4.23
   8 -10 -28   -1.87    7.18
  -8  10  29   22.22    8.54
   8 -10 -29    9.42    7.60
  -8  10  30    9.19    5.68
  -8  10  31   10.37    6.37
  -8  10  32   -1.61    4.80
  -8  10  33   13.28    8.15
   8 -11  -1   40.43    9.29
   8 -11  -2   10.62    5.07
   8 -11  -3    5.52    4.79
   8 -11  -4   -1.77    4.96
   8 -11  -5   26.76    7.46
   8 -11  -6    3.26    4.24
   8 -11  -7    1.91    3.88
   8 -11  -8    3.66    4.67
   8 -11  -9   17.71    6.54
   8 -11 -10    4.29    4.70
   8 -11 -11   22.45    7.68
   8 -11 -12   -1.64    4.77
   8 -11 -13    1.38    6.01
   8 -11 -14   -0.39    4.68
   8 -11 -15   59.44   12.90
   8 -11 -16    0.44    4.90
   8 -11 -17    3.99    5.39
   8 -11 -18    3.33    5.83
   8 -11 -19    3.74    5.96
   8 -11 -20    2.38    4.01
   8 -11 -21   10.07    6.97
   8 -11 -22    1.28    5.60
   8 -11 -23    3.96    5.65
   8 -11 -24    1.34    5.88
   8 -11 -25   11.18    7.19
   8 -11 -26    6.84    6.03
   8 -12  -1    3.25    4.02
   8 -12  -2    3.53    3.88
   8 -12  -3   57.69   11.99
   8 -12  -4   -0.37    3.77
   8 -12  -5    0.36    3.56
   8 -12  -6    0.71    4.98
   8 -12  -7   21.28    7.26
   8 -12  -8    8.70    5.59
   8 -12  -9   29.94    8.54
   8 -12 -10    4.81    4.81
   8 -12 -11    0.89    3.78
   8 -12 -12    0.15    4.72
   8 -12 -13   31.68    8.99
   8 -12 -14    0.64    4.20
   8 -12 -15    1.25    3.77
   8 -12 -16   -1.72    5.02
   8 -12 -17    5.54    6.46
   8 -12 -18    6.92    6.39
   8 -12 -19   20.59    7.98
   8 -12 -20    0.04    4.40
   8 -12 -21   -1.75    5.70
   8 -12 -22   -1.19    4.57
   8 -12 -23    4.79    6.34
   8 -13  -1   15.12    5.93
   8 -13  -2    1.56    4.16
   8 -13  -3    1.69    4.34
   8 -13  -4   29.90    8.02
   8 -13  -5   28.16    7.99
   8 -13  -6    2.21    4.25
   8 -13  -7    0.62    4.20
   8 -13  -8    3.74    4.50
   8 -13  -9   41.16    9.99
   8 -13 -10    5.88    5.12
   8 -13 -11    9.83    5.60
   8 -13 -12    5.92    4.93
   8 -13 -13   -0.94    4.51
   8 -13 -14    3.46    5.04
   8 -13 -15   18.07    7.41
   8 -13 -16    3.97    5.53
   8 -13 -17   -0.40    4.70
   8 -13 -18   -1.48    4.84
   8 -13 -19    1.24    5.09
   8 -13 -20    8.06    6.40
   8 -14  -1    7.81    4.46
   8 -14  -2    0.62    3.28
   8 -14  -3   11.23    5.37
   8 -14  -4    0.48    3.71
   8 -14  -5   -0.39    4.60
   8 -14  -6    2.59    3.97
   8 -14  -7   13.00    6.15
   8 -14  -8   19.39    6.83
   8 -14  -9    0.55    5.07
   8 -14 -10   -0.42    3.29
   8 -14 -11    3.74    4.62
   8 -14 -12    5.86    5.54
   8 -14 -13    3.97    5.51
   8 -14 -14    1.08    4.95
   8 -14 -15    0.52    4.30
   8 -14 -16    2.76    4.57
   8 -15  -1    6.13    4.21
   8 -15  -2    0.94    3.31
   8 -15  -3    0.03    3.90
   8 -15  -4    1.85    4.09
   8 -15  -5   12.35    5.71
   8 -15  -6    5.28    4.73
   8 -15  -7    1.59    4.33
   8 -15  -8   -0.96    3.76
   8 -15  -9    6.85    4.46
   8 -15 -10    0.27    4.14
   8 -15 -11    1.39    4.00
   8 -15 -12   -1.17    4.43
   8 -16  -1    0.48    3.32
   8 -16  -2    0.12    3.22
   8 -16  -3    2.78    3.84
   8 -16  -4    1.08    3.94
   8 -16  -5   -0.34    3.65
   8 -16  -6    0.37    3.11
  -7   0   1  704.94  113.00
  -7   0   1  858.97  114.33
   7   0  -1 1009.06  113.69
   7   0  -1  830.80  114.52
  -7   0   2    1.10    3.55
  -7   0   2   -1.60    4.18
   7   0  -2   -0.78    3.82
  -7   0   3    6.66    4.64
  -7   0   3   11.59    5.23
   7   0  -3   10.55    5.43
  -7   0   4   -0.36    2.65
  -7   0   4    0.46    3.24
   7   0  -4   -0.32    3.78
  -7   0   5   29.20    8.06
  -7   0   5   50.42    9.74
   7   0  -5   35.53    8.93
  -7   0   6   -0.92    3.79
  -7   0   6    1.46    4.07
   7   0  -6    0.48    3.68
  -7   0   7  339.14   53.71
  -7   0   7  366.79   54.15
   7   0  -7  486.99   56.16
  -7   0   8   -1.04    3.42
  -7   0   8   -0.82    3.44
   7   0  -8    0.75    3.83
  -7   0   9   30.23    7.23
  -7   0   9   16.83    6.21
   7   0  -9   15.70    6.39
  -7   0  10   -0.23    3.16
  -7   0  10   -0.58    3.55
   7   0 -10    3.02    3.94
  -7   0  11  267.03   44.96
  -7   0  11  379.23   46.62
   7   0 -11  326.03   46.70
  -7   0  12    0.48    3.45
  -7   0  12   -1.68    4.05
   7   0 -12   -0.54    4.53
  -7   0  13   98.18   18.47
   7   0 -13  124.12   20.08
  -7   0  14   -1.46    3.84
   7   0 -14    1.68    4.02
  -7   0  15    3.32    4.76
   7   0 -15    5.99    5.70
   7   0 -16    0.66    4.65
  -7   0  17  559.74   78.90
   7   0 -17  567.72   79.95
  -7   0  18   -0.53    4.04
   7   0 -18    2.51    5.01
  -7   0  19   27.48    8.73
   7   0 -19   37.52   10.42
  -7   0  20    2.53    4.65
   7   0 -20   -0.21    5.20
  -7   0  21   10.97    5.79
   7   0 -21    5.29    6.24
  -7   0  22   -2.26    4.65
   7   0 -22    3.02    5.22
  -7   0  23   64.80   14.09
  -7   0  24    2.09    4.66
   7   0 -24    2.70    5.62
  -7   0  25   -0.46    4.23
   7   0 -25   -2.22    5.38
  -7   0  26   -0.45    4.78
   7   0 -26   -1.88    5.85
  -7   0  27   56.35   13.18
  -7   0  28    4.97    6.19
  -7   0  29   23.75    8.77
  -7   0  30   -3.51    6.41
  -7   0  31   22.38    9.32
  -7   0  32   -2.80    5.78
  -7   0  33   39.78   11.62
  -7   0  34   -1.29    4.98
  -7   0  35    1.04    4.83
  -7   0  36   -2.53    5.24
  -7   0  37    9.53    7.07
  -7   1   1   -0.16    2.99
  -7   1   1   -1.56    4.26
   7  -1  -1    0.15    2.00
   7  -1  -1   -1.65    4.29
   7   1  -1    5.22    4.34
  -7  -1   1    0.61    3.31
  -7  -1   1    1.48    4.22
  -7   1   2   37.31    8.97
  -7   1   2   49.00    9.90
   7  -1  -2   35.93    8.35
   7  -1  -2   54.19   10.50
   7   1  -2   53.95   10.85
  -7  -1   2   59.95   10.21
  -7  -1   2   52.43   10.40
  -7   1   3  210.26   38.28
  -7   1   3  316.26   40.04
   7  -1  -3  287.83   38.66
   7  -1  -3  268.94   39.83
   7   1  -3  255.98   39.78
  -7  -1   3  295.82   39.36
  -7  -1   3  293.88   39.94
  -7   1   4   -0.56    3.46
  -7   1   4   -1.94    3.65
   7  -1  -4   -0.65    4.17
   7   1  -4    0.32    3.70
  -7  -1   4   -2.04    3.58
  -7  -1   4   -1.94    3.93
  -7   1   5   88.53   15.51
  -7   1   5  104.56   16.04
   7  -1  -5   75.61   15.57
   7   1  -5   77.47   15.79
  -7  -1   5   98.17   15.73
  -7  -1   5   97.58   16.19
  -7   1   6    1.67    3.04
  -7   1   6    2.37    3.79
   7  -1  -6    2.45    3.99
   7   1  -6    0.57    3.23
  -7  -1   6    4.90    4.09
  -7  -1   6   -0.23    3.44
  -7   1   7   37.32    8.73
  -7   1   7   53.31    9.69
   7  -1  -7   31.87    8.91
   7   1  -7   37.31    9.53
  -7  -1   7   44.22    8.94
  -7  -1   7   30.42    8.51
  -7   1   8   13.34    5.39
  -7   1   8   17.59    6.20
   7  -1  -8   21.71    7.12
   7   1  -8   18.35    6.85
  -7  -1   8   30.95    7.25
  -7   1   9  309.32   50.94
  -7   1   9  456.35   52.57
   7  -1  -9  306.29   51.58
   7   1  -9  365.82   52.42
  -7  -1   9  389.42   51.83
  -7  -1   9  382.23   52.04
  -7   1  10   20.41    7.33
  -7   1  10   28.87    7.75
   7  -1 -10   36.83    9.01
   7   1 -10   31.27    8.46
  -7  -1  10   33.61    7.95
  -7  -1  10   30.29    7.97
  -7   1  11   75.45   15.36
  -7   1  11   77.10   15.67
   7  -1 -11   98.12   17.24
   7   1 -11   95.42   17.17
  -7  -1  11  133.89   17.83
  -7  -1  11   96.79   16.70
  -7   1  12    1.62    3.46
   7  -1 -12    5.71    4.48
   7   1 -12    2.61    5.17
  -7  -1  12    3.92    4.05
  -7  -1  12   -0.43    3.87
   7  -1 -13  208.59   30.55
   7   1 -13  195.05   30.23
  -7  -1  13  169.45   28.85
   7  -1 -14    3.81    4.47
   7   1 -14   15.25    7.07
  -7  -1  14    2.05    4.23
   7  -1 -15  109.90   22.21
   7   1 -15  139.83   23.48
  -7  -1  15  157.35   23.16
   7   1 -16   41.72   10.97
  -7  -1  16   46.14   10.77
  -7   1  17   57.70   10.75
   7  -1 -17   30.06    9.58
   7   1 -17   19.22    8.88
  -7  -1  17   40.49    9.57
  -7  -1  17   30.17    9.08
  -7   1  18    7.30    5.75
   7  -1 -18    2.14    5.81
   7   1 -18   -0.49    4.95
  -7  -1  18   -1.22    5.10
  -7   1  19  175.16   29.38
   7  -1 -19  186.84   30.72
   7   1 -19  193.08   30.95
  -7  -1  19  184.78   29.73
  -7   1  20    6.39    5.53
   7  -1 -20   15.77    7.27
   7   1 -20    4.36    5.26
  -7  -1  20    1.91    4.99
   7  -1 -21   76.12   16.76
   7   1 -21   80.63   17.28
  -7  -1  21   84.63   16.37
  -7   1  22    0.62    4.86
   7  -1 -22    0.00    4.86
   7   1 -22    6.11    7.31
  -7  -1  22    1.47    6.05
  -7   1  23   39.46   11.22
   7  -1 -23   60.43   13.28
   7   1 -23   35.03   11.15
  -7  -1  23   36.87   10.53
  -7   1  24   33.03    9.02
   7   1 -24   16.55    8.89
  -7  -1  24   29.04    9.06
  -7   1  25   64.89   15.34
  -7  -1  25   96.68   17.20
  -7   1  26    0.89    5.11
  -7  -1  26   -2.33    5.47
  -7   1  27    4.42    5.36
  -7  -1  27   10.26    6.25
  -7   1  28   -0.50    5.03
   7  -1 -28   -3.42    6.23
  -7  -1  28   -0.79    5.07
  -7   1  29   55.95   13.46
  -7  -1  29   53.64   13.50
  -7   1  30   -0.11    5.19
  -7  -1  30    2.04    5.88
  -7   1  31   30.26   10.21
  -7  -1  31   26.39   10.07
  -7   1  32   -1.43    5.86
  -7  -1  32   -0.37    4.65
  -7   1  33    1.30    5.74
  -7  -1  33    1.37    5.87
  -7   1  34   -3.19    6.45
  -7  -1  34    4.42    5.98
  -7   1  35   16.70    8.41
  -7  -1  35   13.22    7.85
  -7   1  36    2.64    4.76
  -7  -1  36   -0.54    6.04
  -7   1  37   10.31    7.02
  -7  -1  37   -0.33    4.99
  -7   2   1   37.16    8.03
  -7   2   1   44.86    8.77
   7  -2  -1   28.48    7.03
   7  -2  -1   40.55    9.19
   7   2  -1   38.06    9.03
  -7  -2   1   35.72    8.08
  -7  -2   1   36.97    9.00
  -7   2   2   75.24   11.68
  -7   2   2   55.00   11.19
   7  -2  -2   67.00   10.75
   7  -2  -2   60.64   12.04
   7   2  -2   52.28   11.58
  -7  -2   2   41.64   10.44
  -7  -2   2   64.99   12.05
  -7   2   3    3.00    2.96
  -7   2   3    6.10    4.68
   7  -2  -3    4.55    3.32
   7  -2  -3    8.97    4.84
   7   2  -3    2.81    4.03
  -7  -2   3    0.74    3.50
  -7  -2   3    5.65    4.70
  -7   2   4    7.67    4.10
  -7   2   4    5.86    4.52
   7  -2  -4    7.65    4.47
   7   2  -4    9.24    5.12
  -7  -2   4   10.47    4.53
  -7  -2   4    0.58    4.22
  -7   2   5  353.29   45.62
  -7   2   5  286.77   44.88
   7  -2  -5  306.98   45.70
   7   2  -5  282.80   45.53
  -7  -2   5  280.52   44.79
  -7  -2   5  443.93   47.36
  -7   2   6   18.72    5.81
  -7   2   6   19.40    6.13
   7  -2  -6   11.55    5.80
   7   2  -6   11.61    5.62
  -7  -2   6   23.12    6.24
  -7  -2   6   27.75    7.34
  -7   2   7  374.13   44.60
   7  -2  -7  274.01   43.92
   7   2  -7  292.16   44.41
  -7  -2   7  278.82   43.45
  -7  -2   7  315.04   44.29
  -7   2   8    3.07    3.65
   7  -2  -8    6.70    4.89
   7   2  -8   13.85    5.57
  -7  -2   8    8.11    4.36
  -7  -2   8    9.24    5.32
  -7   2   9   56.22   11.82
   7  -2  -9   77.59   13.54
   7   2  -9   57.89   12.71
  -7  -2   9   58.20   11.89
  -7  -2   9   78.43   13.21
  -7   2  10   25.14    7.12
   7  -2 -10   22.82    7.51
   7   2 -10   19.22    7.46
  -7  -2  10   34.08    7.73
  -7  -2  10   27.63    7.74
  -7   2  11  168.50   25.52
   7  -2 -11  166.10   26.19
   7   2 -11  181.29   26.72
  -7  -2  11  137.13   25.00
  -7   2  12   38.70    9.63
   7  -2 -12   44.42   10.68
   7   2 -12   31.74   10.06
  -7  -2  12   63.15   11.11
  -7  -2  12   63.31   11.72
   7  -2 -13   99.01   17.60
   7   2 -13   88.06   17.24
  -7  -2  13   93.16   17.00
   7  -2 -14    5.11    5.50
   7   2 -14    4.23    5.37
  -7  -2  14   10.38    5.56
   7  -2 -15   17.21    7.56
   7   2 -15   26.90    8.03
  -7  -2  15   31.75    8.15
   7  -2 -16   95.02   19.27
   7   2 -16  110.31   19.94
  -7  -2  16  118.21   19.63
  -7   2  17   61.71   14.60
   7  -2 -17   89.94   16.97
   7   2 -17   80.80   16.32
  -7  -2  17   85.73   15.80
  -7  -2  17   97.43   16.51
  -7   2  18   43.01   10.93
   7  -2 -18   40.45   11.29
   7   2 -18   52.49   12.87
  -7  -2  18   71.39   12.63
  -7  -2  18   51.29   11.77
  -7   2  19    2.63    4.74
   7  -2 -19    2.94    5.33
   7   2 -19    3.72    5.53
  -7  -2  19    7.90    5.31
  -7  -2  19    1.14    4.58
  -7   2  20   10.99    5.93
   7   2 -20    6.93    6.56
  -7  -2  20   19.22    7.34
  -7  -2  20    9.24    6.19
  -7   2  21   70.35   14.10
   7   2 -21   73.33   15.84
  -7  -2  21   52.75   13.00
  -7   2  22   17.74    7.61
  -7  -2  22   19.24    7.45
  -7   2  23   51.73   12.22
  -7  -2  23   52.49   12.62
  -7   2  24    5.70    5.49
  -7  -2  24    4.61    5.04
  -7   2  25   11.80    7.05
   7  -2 -25   10.14    7.83
  -7  -2  25   20.78    7.64
  -7   2  26    1.77    4.43
   7  -2 -26    0.49    5.48
  -7  -2  26    0.77    4.59
  -7   2  27   25.68    8.96
   7  -2 -27   31.31   10.77
  -7  -2  27   19.30    8.07
  -7   2  28   12.42    7.23
   7  -2 -28   -1.23    5.98
  -7  -2  28   14.27    7.38
  -7   2  29    4.63    5.61
   7  -2 -29    8.60    7.40
  -7  -2  29   15.16    6.70
  -7   2  30   -2.93    6.48
   7  -2 -30    2.23    5.52
  -7  -2  30    2.67    5.45
  -7   2  31   21.52    7.68
  -7  -2  31   12.89    6.86
  -7   2  32   -3.43    5.86
  -7  -2  32    9.29    6.36
  -7   2  33    4.77    6.33
  -7  -2  33   16.91    7.50
  -7   2  34    2.93    6.24
  -7  -2  34    0.49    5.31
  -7   2  35   -1.50    4.29
  -7  -2  35    9.61    6.38
  -7   2  36    0.19    5.82
  -7  -2  36    2.03    4.97
  -7  -2  37    9.10    7.28
  -7   3   1   -1.41    2.95
   7  -3  -1   -1.55    2.72
   7  -3  -1   -1.44    4.00
   7   3  -1   -3.09    4.91
  -7  -3   1   -0.10    2.41
  -7  -3   1   -1.79    3.88
  -7   3   2  142.55   24.88
   7  -3  -2  168.27   24.69
   7  -3  -2  176.35   26.26
   7   3  -2  165.63   26.25
  -7  -3   2  173.14   25.45
  -7  -3   2  183.95   26.64
  -7   3   3   37.35    9.35
   7  -3  -3   54.18    9.58
   7  -3  -3   40.21   10.13
   7   3  -3   52.44   11.01
  -7  -3   3   66.51   10.92
  -7  -3   3   58.06   11.07
  -7   3   4    5.97    3.83
   7  -3  -4   11.32    3.98
   7  -3  -4    7.85    4.29
   7   3  -4    3.56    4.86
  -7  -3   4    4.38    3.70
  -7  -3   4    5.63    4.62
  -7   3   5  137.67   18.34
   7  -3  -5  113.92   18.15
   7   3  -5   73.27   16.97
  -7  -3   5  106.78   17.44
  -7   3   6   22.87    6.61
   7  -3  -6   20.25    6.85
   7   3  -6   27.97    7.62
  -7  -3   6   35.76    7.57
  -7  -3   6   21.93    7.25
  -7   3   7    2.53    3.34
   7  -3  -7   -1.98    4.18
   7   3  -7   -0.51    3.48
  -7  -3   7   -0.77    3.58
  -7  -3   7    4.85    4.18
  -7   3   8    1.13    3.55
   7  -3  -8   -1.31    3.82
   7   3  -8   -1.90    3.87
  -7  -3   8    1.34    3.19
  -7  -3   8    1.34    3.90
  -7   3   9  264.58   40.20
   7  -3  -9  312.57   41.64
   7   3  -9  317.39   42.00
  -7  -3   9  273.10   40.36
  -7  -3   9  240.94   40.24
  -7   3  10  103.66   16.59
   7  -3 -10  154.25   19.12
   7   3 -10   92.69   17.00
  -7  -3  10   65.54   15.20
  -7  -3  10   85.56   16.43
  -7   3  11   12.15    5.20
   7  -3 -11    6.95    5.10
   7   3 -11    6.01    5.13
  -7  -3  11   10.20    5.11
  -7  -3  11   15.18    5.92
  -7   3  12    1.02    3.39
   7  -3 -12    3.75    4.67
   7   3 -12   -2.11    4.53
  -7  -3  12   -0.99    2.83
  -7  -3  12   -0.58    3.82
   7  -3 -13  121.28   18.46
   7   3 -13   64.67   16.19
  -7  -3  13  103.52   17.25
   7  -3 -14  137.65   22.47
   7   3 -14  105.40   21.47
  -7  -3  14  147.57   22.35
   7  -3 -15  168.97   30.76
   7   3 -15  209.33   31.93
  -7  -3  15  217.29   31.50
   7  -3 -16   21.18    7.38
   7   3 -16   25.83    8.25
  -7  -3  16   20.47    7.80
  -7   3  17   -0.45    3.77
   7   3 -17   -2.13    5.22
  -7  -3  17   11.13    5.36
  -7  -3  17   -0.44    4.59
  -7   3  18   28.60    8.00
   7   3 -18    9.77    6.89
  -7  -3  18   35.33    9.02
  -7  -3  18   40.69   10.14
  -7   3  19  425.35   57.24
   7   3 -19  335.03   57.10
  -7  -3  19  412.86   56.95
  -7   3  20   -0.96    4.89
  -7  -3  20    2.45    4.95
  -7   3  21   11.99    5.82
   7  -3 -21    9.80    6.72
  -7  -3  21    9.21    6.01
  -7   3  22    1.62    5.20
   7  -3 -22   -0.95    4.73
  -7  -3  22    0.14    3.97
  -7   3  23   20.22    8.15
   7  -3 -23   38.66   10.54
  -7  -3  23   18.63    7.80
  -7   3  24    2.64    5.42
   7  -3 -24   -0.58    5.94
  -7  -3  24   16.05    7.07
  -7   3  25   16.99    8.01
   7  -3 -25   21.34    9.32
  -7  -3  25   47.42   10.62
  -7   3  26   -0.62    4.70
   7  -3 -26   -3.80    6.13
  -7  -3  26    0.14    4.42
  -7   3  27   -2.65    5.73
   7  -3 -27    2.24    5.23
  -7  -3  27    2.30    5.28
  -7   3  28    2.75    4.77
   7  -3 -28    0.21    6.57
  -7  -3  28    0.76    4.93
  -7   3  29   11.33    7.09
   7  -3 -29   12.44    8.82
  -7  -3  29   24.68    7.58
  -7   3  30    4.38    6.23
   7  -3 -30   -1.00    6.15
  -7  -3  30   -0.03    3.80
  -7   3  31   19.13    7.80
   7  -3 -31    8.07    7.49
  -7  -3  31   23.85    8.57
  -7   3  32    2.15    5.89
  -7  -3  32    3.30    5.43
  -7   3  33   10.97    7.79
  -7  -3  33    4.17    6.24
  -7   3  34    5.67    7.44
  -7  -3  34    1.51    5.06
  -7   3  35    7.97    6.12
  -7  -3  35   24.39    8.70
  -7   3  36   -0.31    5.60
  -7  -3  36    2.19    5.89
  -7  -3  37   -2.00    5.04
  -7   4   1   49.18   11.07
   7  -4  -1   61.10   11.01
   7  -4  -1   84.50   13.28
   7   4  -1   65.96   12.84
  -7  -4   1   70.65   12.16
  -7  -4   1   59.34   12.26
  -7   4   2  105.32   18.90
   7  -4  -2  113.78   18.46
   7  -4  -2  145.91   20.47
   7   4  -2  133.71   20.68
  -7  -4   2  121.77   19.30
  -7  -4   2  116.71   20.20
  -7   4   3   14.62    5.02
   7  -4  -3   10.10    3.77
   7  -4  -3   14.67    5.33
   7   4  -3   14.92    5.80
  -7  -4   3    0.55    2.88
  -7  -4   3    7.67    5.46
  -7   4   4   27.52    7.48
   7  -4  -4   43.10    7.58
   7  -4  -4   27.97    7.83
   7   4  -4   31.27    8.19
  -7  -4   4   30.80    7.54
  -7  -4   4   36.41    8.68
  -7   4   5   88.42   14.98
   7  -4  -5   99.76   15.82
   7   4  -5   82.91   15.39
  -7  -4   5   72.63   14.41
  -7   4   6   87.78   14.06
   7  -4  -6   71.69   14.13
   7   4  -6   61.56   13.58
  -7  -4   6   74.78   13.46
  -7  -4   6   80.12   14.38
  -7   4   7   42.90    9.88
   7  -4  -7   31.66    9.95
   7   4  -7   64.35   11.73
  -7  -4   7   69.22   11.25
  -7  -4   7   54.89   11.23
  -7   4   8   63.22   12.59
   7  -4  -8   53.36   12.46
   7   4  -8   64.95   12.99
  -7  -4   8   56.30   12.18
  -7  -4   8  124.81   15.65
  -7   4   9   37.44    8.37
   7  -4  -9   35.46    8.81
   7   4  -9   32.56    8.92
  -7  -4   9   20.58    7.25
  -7  -4   9   39.17    8.99
  -7   4  10    0.67    3.97
   7  -4 -10    1.65    3.94
   7   4 -10    1.10    3.22
  -7  -4  10   -1.67    3.53
  -7  -4  10    2.53    4.48
  -7   4  11  155.88   22.30
   7  -4 -11  153.68   22.99
   7   4 -11  140.31   22.77
  -7  -4  11  128.29   21.60
  -7  -4  11  100.32   21.39
  -7   4  12  183.72   26.53
   7  -4 -12  162.18   26.91
   7   4 -12  135.88   26.16
  -7  -4  12  152.69   25.79
  -7  -4  12  206.96   27.68
   7   4 -13  142.51   23.37
  -7  -4  13  125.77   22.17
   7   4 -14   40.04   10.57
  -7  -4  14   45.02   10.82
   7   4 -15   57.80   13.33
  -7  -4  15   67.65   13.62
  -7   4  16   51.20   11.06
   7   4 -16   32.85    9.99
  -7  -4  16   29.15    9.06
  -7  -4  16   42.01   10.31
  -7   4  17  154.34   26.34
  -7  -4  17  168.89   26.50
  -7   4  18   30.18    9.14
   7  -4 -18   24.56    9.28
  -7  -4  18   43.26    9.74
  -7   4  19   29.85    9.22
   7  -4 -19   25.47    8.82
  -7  -4  19   29.17    8.62
  -7   4  20   50.06   11.87
   7  -4 -20   55.30   13.07
  -7  -4  20   40.43   11.55
  -7   4  21   72.54   13.25
   7  -4 -21   33.26   11.47
  -7  -4  21   51.18   12.12
  -7   4  22   56.28   13.86
   7  -4 -22   74.34   15.86
  -7  -4  22   72.18   14.55
  -7   4  23   18.31    7.68
   7  -4 -23   11.47    6.57
  -7  -4  23   22.74    7.71
  -7   4  24   -0.95    5.12
   7  -4 -24    2.41    6.61
  -7  -4  24    1.97    4.58
  -7   4  25    3.58    3.90
   7  -4 -25    5.61    6.06
  -7   4  26   10.51    6.92
   7  -4 -26   12.15    7.60
  -7  -4  26    7.68    6.79
  -7   4  27    7.54    6.75
   7  -4 -27   15.95    9.05
  -7  -4  27   23.77    8.01
  -7   4  28   11.23    6.87
   7  -4 -28   17.05    8.36
  -7  -4  28    8.72    6.80
  -7   4  29    5.74    6.70
   7  -4 -29   25.72    9.13
  -7  -4  29    7.68    6.34
  -7   4  30   -0.58    4.54
   7  -4 -30    1.87    5.52
  -7  -4  30    8.80    6.52
  -7   4  31    9.51    6.66
   7  -4 -31   12.37    7.92
  -7  -4  31    5.52    6.26
  -7   4  32   12.91    7.58
   7  -4 -32    1.48    6.20
  -7  -4  32   10.65    5.88
  -7   4  33   17.16    8.15
   7  -4 -33    8.81    7.31
  -7  -4  33    9.61    7.42
  -7   4  34   10.40    6.71
  -7  -4  34    1.44    5.32
  -7   4  35    3.39    5.69
  -7  -4  35    0.15    4.43
  -7   4  36    1.88    4.46
  -7  -4  36    6.16    6.03
  -7  -4  37   12.01    7.03
  -7   5   1    7.33    3.85
   7  -5  -1    2.26    2.46
   7  -5  -1    3.57    3.91
   7   5  -1    4.64    4.30
  -7  -5   1    0.57    3.09
  -7  -5   1    3.01    4.26
  -7   5   2    3.44    3.19
   7  -5  -2    0.94    2.86
   7  -5  -2    4.27    3.81
   7   5  -2    2.97    4.18
  -7  -5   2    1.91    2.62
  -7  -5   2    3.94    3.93
  -7   5   3   57.33   10.54
   7  -5  -3   30.57    8.55
   7  -5  -3   64.49   11.33
   7   5  -3   51.75   11.11
  -7  -5   3   73.70   11.29
  -7  -5   3   56.81   11.08
  -7   5   4  108.26   19.63
   7  -5  -4  137.30   19.54
   7  -5  -4  115.51   20.36
   7   5  -4  122.26   20.75
  -7  -5   4  123.29   20.06
  -7  -5   4  147.12   21.56
  -7   5   5   10.47    5.26
   7  -5  -5   35.29    7.99
   7   5  -5   30.31    7.57
  -7  -5   5   24.39    6.68
  -7  -5   5   43.31    9.03
  -7   5   6    3.12    3.97
   7  -5  -6    0.92    3.21
   7   5  -6    1.19    3.52
  -7  -5   6    4.83    3.68
  -7  -5   6   -0.24    4.55
  -7   5   7   18.02    5.77
   7   5  -7   26.37    7.21
  -7  -5   7   23.23    6.58
  -7  -5   7   10.29    6.00
  -7   5   8  108.79   16.99
   7   5  -8   89.36   17.20
  -7  -5   8   89.92   16.63
  -7  -5   8  102.42   17.59
  -7   5   9  164.82   22.75
   7   5  -9  130.87   22.66
  -7  -5   9  142.59   22.21
  -7  -5   9  113.67   22.23
  -7   5  10   43.48    9.49
   7   5 -10   50.94   10.99
  -7  -5  10   39.43    9.40
  -7  -5  10   34.70    9.66
  -7   5  11  133.16   19.26
   7   5 -11  107.21   19.39
  -7  -5  11   89.63   18.50
  -7   5  12    2.53    3.73
   7   5 -12    3.23    4.58
  -7  -5  12    1.34    4.16
   7   5 -13    3.97    4.82
  -7  -5  13   33.78    8.05
   7  -5 -14   41.57   10.42
   7  -5 -15  222.97   34.85
  -7   5  16   -2.28    4.94
   7  -5 -16   -0.33    5.01
  -7  -5  16   -0.49    3.73
  -7   5  17   22.08    7.34
   7  -5 -17    7.93    5.89
  -7  -5  17   13.93    6.25
  -7   5  18    5.01    5.33
   7  -5 -18   13.26    7.15
  -7  -5  18    9.11    6.10
  -7   5  19   46.41   10.67
   7  -5 -19   28.39    9.57
  -7  -5  19   32.24    9.65
  -7   5  20   50.64   11.80
   7  -5 -20   57.17   13.21
  -7  -5  20   43.93   11.53
  -7   5  21    7.13    4.77
   7  -5 -21    5.32    6.04
  -7  -5  21   14.65    6.51
  -7   5  22   -0.33    4.76
   7  -5 -22   -0.08    5.70
  -7  -5  22    2.74    4.44
  -7   5  23    3.26    5.22
   7  -5 -23   10.19    7.06
  -7  -5  23    6.29    5.39
  -7   5  24   24.01    7.93
   7  -5 -24    8.96    7.28
  -7  -5  24   12.59    6.99
  -7   5  25   12.84    6.55
   7  -5 -25   18.18    7.59
  -7  -5  25   22.53    7.99
  -7   5  26   -3.11    5.37
   7  -5 -26    6.24    6.25
  -7  -5  26   15.53    7.24
  -7   5  27   -1.04    5.46
   7  -5 -27    4.95    6.08
  -7  -5  27    2.76    5.61
  -7   5  28   -0.59    5.38
   7  -5 -28    0.92    6.99
  -7  -5  28    0.77    4.40
  -7   5  29    2.90    5.30
   7  -5 -29    7.06    7.10
  -7  -5  29   12.30    6.67
  -7   5  30    9.78    7.70
   7  -5 -30   12.69    8.16
  -7  -5  30   27.78    8.84
  -7   5  31   20.86    8.40
   7  -5 -31    4.58    6.11
  -7  -5  31   17.10    8.34
  -7   5  32    2.76    5.30
  -7  -5  32    6.84    5.57
  -7   5  33    4.75    4.89
   7  -5 -33    3.66    7.02
  -7  -5  33   -1.86    5.82
  -7   5  34   13.72    7.90
   7  -5 -34    1.98    7.25
  -7  -5  34    7.59    6.13
  -7   5  35    3.04    5.35
   7  -5 -35    5.65    7.66
  -7  -5  35    1.54    4.67
  -7   5  36    0.39    5.97
  -7  -5  36   13.77    7.25
  -7  -5  37    2.99    5.92
  -7   6   1   97.29   14.20
   7  -6  -1   87.37   13.19
   7   6  -1   57.44   13.96
  -7  -6   1   76.24   13.61
  -7  -6   1   65.57   14.46
  -7   6   2   77.12   12.65
   7  -6  -2   83.08   12.20
   7   6  -2   58.02   12.71
  -7  -6   2   60.72   12.14
  -7  -6   2   59.14   13.09
  -7   6   3   57.11    9.84
   7  -6  -3   34.91    8.12
   7   6  -3   45.54    9.93
  -7  -6   3   38.80    9.19
  -7  -6   3   62.90   11.27
  -7   6   4   11.70    4.95
   7  -6  -4   20.43    5.03
   7   6  -4   22.02    6.68
  -7  -6   4   15.25    5.25
  -7  -6   4   17.93    6.59
  -7   6   5    1.94    3.87
   7   6  -5    5.52    3.89
  -7  -6   5   -0.37    2.92
  -7  -6   5    2.23    3.94
  -7   6   6   98.74   16.14
   7   6  -6   87.15   16.51
  -7  -6   6   92.09   16.15
  -7  -6   6   97.20   17.28
  -7   6   7  203.91   27.90
   7   6  -7  149.43   27.60
  -7  -6   7  176.08   27.57
  -7  -6   7  194.88   28.68
  -7   6   8   82.54   13.56
   7   6  -8   49.14   12.83
  -7  -6   8   88.82   14.79
  -7   6   9    2.25    3.73
  -7  -6   9    3.14    3.82
  -7  -6   9    6.26    5.27
  -7   6  10  129.43   19.57
   7  -6 -10  119.51   19.95
  -7  -6  10   99.05   18.67
  -7   6  11  150.93   22.85
   7  -6 -11  109.57   22.24
  -7  -6  11  163.51   23.17
  -7   6  12    8.42    5.16
   7  -6 -12   17.47    6.52
   7  -6 -13   16.30    6.76
   7  -6 -14   17.94    7.34
   7  -6 -15    3.31    4.84
  -7   6  16   66.56   13.25
   7  -6 -16   63.40   14.13
  -7  -6  16   60.24   13.01
  -7   6  17   91.83   15.72
   7  -6 -17   61.53   15.07
  -7  -6  17   71.94   14.79
  -7   6  18   89.37   17.77
   7  -6 -18  101.86   19.09
  -7  -6  18  106.47   18.47
  -7   6  19    8.27    5.03
   7  -6 -19   12.93    6.74
  -7  -6  19    8.32    6.01
  -7   6  20    1.93    4.35
   7  -6 -20   -1.49    5.98
  -7  -6  20   -0.75    4.18
  -7   6  21    2.55    4.57
   7  -6 -21    6.08    5.94
  -7  -6  21    3.62    5.26
  -7   6  22   33.09    9.76
   7  -6 -22   25.67    9.28
  -7  -6  22   32.50    9.44
  -7   6  23   15.36    7.48
   7  -6 -23   25.37    9.23
  -7  -6  23   27.52    8.95
  -7   6  24   15.86    6.91
   7  -6 -24    1.66    5.13
  -7  -6  24   29.16    8.43
  -7   6  25   -0.78    4.88
   7  -6 -25   -1.21    5.26
  -7  -6  25    0.41    5.07
  -7   6  26   18.89    8.81
   7  -6 -26   17.67    8.43
  -7  -6  26   29.19    9.12
  -7   6  27    3.27    5.29
   7  -6 -27   15.60    7.56
  -7  -6  27   10.72    6.80
  -7   6  28   11.39    7.65
   7  -6 -28    2.92    7.19
  -7  -6  28   19.16    7.49
  -7   6  29    3.54    5.56
   7  -6 -29   -0.74    6.60
  -7  -6  29    9.87    6.12
  -7   6  30   -0.16    4.34
   7  -6 -30    1.43    5.97
  -7  -6  30   -2.24    5.61
  -7   6  31   -0.76    5.26
   7  -6 -31   -1.50    4.67
  -7  -6  31   -3.80    6.71
  -7   6  32   18.97    8.11
   7  -6 -32    7.59    6.87
  -7  -6  32   27.97    9.31
  -7   6  33    7.50    6.01
   7  -6 -33   -2.15    6.48
  -7  -6  33    5.15    5.24
  -7   6  34    6.67    6.31
   7  -6 -34   -0.99    6.94
  -7  -6  34    9.71    6.35
  -7   6  35    3.45    5.52
   7  -6 -35    0.11    6.63
  -7  -6  35   -0.71    6.08
   7  -6 -36   -3.47    6.67
  -7  -6  36    0.64    4.85
  -7  -6  37    5.92    6.15
  -7   7   1    5.42    3.62
   7  -7  -1    0.65    2.58
   7  -7  -1    0.32    4.13
  -7  -7   1    7.66    4.17
  -7   7   2   14.57    5.68
   7  -7  -2   25.57    5.67
   7  -7  -2   26.89    7.08
  -7  -7   2   24.85    6.99
  -7   7   3   16.86    5.39
   7  -7  -3   17.01    4.77
   7  -7  -3   19.39    6.04
  -7  -7   3    8.90    4.74
  -7   7   4  273.38   46.25
   7  -7  -4  503.32   47.62
   7  -7  -4  287.47   46.91
  -7  -7   4  298.68   46.76
  -7   7   5  120.87   17.58
   7  -7  -5   96.00   16.22
   7  -7  -5   99.26   17.62
  -7  -7   5   94.76   17.02
  -7   7   6   11.68    5.05
   7  -7  -6    5.97    5.09
  -7  -7   6    9.76    4.78
  -7   7   7   86.48   15.33
   7  -7  -7   82.10   15.85
  -7  -7   7   94.92   15.86
  -7   7   8   20.72    6.41
   7  -7  -8   17.58    5.91
  -7  -7   8   13.74    5.99
  -7   7   9   51.58   10.72
   7  -7  -9   59.82   11.48
  -7  -7   9   43.55   10.28
  -7   7  10  122.20   19.24
   7  -7 -10   97.14   19.41
  -7  -7  10  118.36   19.14
  -7   7  11   31.83    8.52
   7  -7 -11   39.20    9.33
  -7  -7  11   23.62    7.54
  -7   7  12   -1.00    3.69
   7  -7 -12   -1.44    4.67
   7  -7 -13   31.22    9.06
   7  -7 -14  139.26   23.86
   7  -7 -15   -2.25    4.76
  -7   7  16    6.33    5.19
   7  -7 -16    2.72    5.87
  -7  -7  16   -0.60    4.13
  -7   7  17   -0.24    4.05
   7  -7 -17   -1.96    5.03
  -7  -7  17    4.14    5.13
  -7   7  18    6.13    4.86
   7  -7 -18   12.50    7.00
  -7  -7  18    7.68    5.56
  -7   7  19    5.65    5.22
   7  -7 -19    0.98    4.85
  -7  -7  19    7.59    5.47
  -7   7  20   41.78   10.64
   7  -7 -20   31.67    9.78
  -7  -7  20   50.97   11.20
  -7   7  21    4.09    5.90
   7  -7 -21    7.95    5.56
  -7  -7  21    0.21    4.14
  -7   7  22    2.90    5.06
   7  -7 -22    1.40    5.07
  -7  -7  22    0.40    4.02
  -7   7  23    1.17    5.72
   7  -7 -23   -0.75    5.37
  -7  -7  23    1.22    4.62
  -7   7  24   39.95   10.82
   7  -7 -24   41.30   11.64
  -7  -7  24   31.00    9.59
  -7   7  25   -1.68    6.32
   7  -7 -25   -1.44    5.14
  -7  -7  25    0.62    4.82
  -7   7  26   13.74    7.44
   7  -7 -26   12.31    7.54
  -7  -7  26   12.27    6.94
  -7   7  27   -0.29    4.78
   7  -7 -27   -0.59    5.21
  -7  -7  27    0.65    5.29
  -7   7  28   -2.71    5.32
   7  -7 -28    2.65    4.95
  -7  -7  28   -1.63    6.71
  -7   7  29    7.35    6.98
   7  -7 -29   -0.00    6.21
  -7  -7  29    7.22    5.79
  -7   7  30   20.45    8.38
   7  -7 -30    8.45    7.42
  -7  -7  30   22.75    8.29
  -7   7  31    4.54    6.01
   7  -7 -31    3.73    6.71
  -7  -7  31    3.00    5.91
  -7   7  32    1.82    5.45
   7  -7 -32    2.01    4.74
  -7  -7  32   -0.38    5.88
  -7   7  33    1.52    4.88
   7  -7 -33    0.65    5.95
  -7  -7  33   -2.56    6.40
  -7   7  34    6.97    6.07
   7  -7 -34    6.24    7.81
  -7  -7  34    4.60    5.61
  -7   7  35    4.01    5.51
   7  -7 -35    1.03    6.03
  -7  -7  35    1.49    5.27
   7  -7 -36    3.27    7.76
  -7  -7  36    0.76    4.86
   7  -7 -37   -2.56    5.98
  -7   8   1   43.97    9.40
   7  -8  -1   51.91    9.16
   7  -8  -1   49.78   10.25
  -7  -8   1   42.36    9.62
  -7   8   2  124.85   18.54
   7  -8  -2  113.23   17.50
   7  -8  -2   96.76   18.40
  -7   8   3    6.13    3.82
   7  -8  -3    6.79    3.70
   7  -8  -3    7.46    4.37
  -7  -8   3    8.95    4.87
  -7   8   4   23.17    7.07
   7  -8  -4   29.36    6.56
   7  -8  -4   21.30    7.39
  -7  -8   4   41.57    8.39
  -7   8   5    9.54    4.81
   7  -8  -5   16.55    4.79
   7  -8  -5   15.99    5.95
  -7  -8   5    9.67    4.98
  -7   8   6   26.47    7.37
   7  -8  -6   40.95    9.15
  -7  -8   6   31.20    7.95
  -7   8   7    3.97    3.60
   7  -8  -7    2.38    4.20
  -7  -8   7    0.18    3.58
  -7   8   8   69.54   12.85
   7  -8  -8   68.46   13.27
  -7  -8   8   60.09   12.40
  -7   8   9    8.52    4.44
   7  -8  -9    1.37    5.10
  -7  -8   9   12.76    5.36
  -7   8  10   11.25    5.43
   7  -8 -10   22.86    7.03
  -7  -8  10   25.66    6.69
  -7   8  11    4.60    4.84
   7  -8 -11    4.70    4.81
  -7   8  12  156.13   28.33
   7  -8 -12  226.60   30.26
   7  -8 -13   -0.55    4.78
   7  -8 -14   10.83    6.12
   7  -8 -15    4.86    5.03
  -7   8  16   99.90   16.62
   7  -8 -16   56.73   14.93
  -7  -8  16   87.66   15.58
  -7   8  17    1.38    4.15
   7  -8 -17    1.45    4.77
  -7  -8  17   -0.68    4.26
  -7   8  18   20.35    7.80
   7  -8 -18   12.22    6.73
  -7  -8  18   27.91    8.00
  -7   8  19   -1.38    4.31
   7  -8 -19   -1.24    4.73
  -7  -8  19    1.01    4.50
  -7   8  20    9.20    5.45
   7  -8 -20   20.55    7.82
  -7  -8  20   15.54    6.74
  -7   8  21    4.38    5.36
   7  -8 -21   -1.20    4.56
  -7  -8  21   -1.36    4.22
  -7   8  22   18.95    7.43
   7  -8 -22   13.28    7.91
  -7  -8  22   14.64    6.42
  -7   8  23   24.47    8.71
   7  -8 -23    5.95    6.20
  -7  -8  23   12.14    5.96
  -7   8  24   13.21    6.75
   7  -8 -24   12.90    7.37
  -7  -8  24   13.84    7.23
  -7   8  25    2.06    4.88
   7  -8 -25    3.45    5.66
  -7  -8  25    2.54    4.67
  -7   8  26   15.06    6.90
   7  -8 -26   13.17    8.44
  -7  -8  26   22.38    8.39
  -7   8  27    3.31    5.03
   7  -8 -27   10.34    7.48
  -7  -8  27    1.67    4.74
  -7   8  28   17.49    8.64
   7  -8 -28   23.51    9.59
  -7  -8  28   21.68    8.95
  -7   8  29   -0.04    5.24
   7  -8 -29    1.93    5.59
  -7  -8  29    3.51    5.22
  -7   8  30    5.49    5.93
   7  -8 -30    2.34    6.50
  -7  -8  30   -0.75    4.61
  -7   8  31    1.28    5.48
   7  -8 -31    1.93    4.66
  -7  -8  31    2.80    5.67
  -7   8  32    9.64    6.42
   7  -8 -32   14.32    7.76
  -7  -8  32    4.58    5.91
  -7   8  33    1.26    5.37
   7  -8 -33   -4.40    7.27
  -7  -8  33    2.19    5.28
  -7   8  34    1.32    5.97
   7  -8 -34   -1.60    6.35
  -7  -8  34    1.19    5.04
  -7   8  35    3.60    5.95
   7  -8 -35    3.11    7.23
  -7  -8  35    0.94    4.78
   7  -8 -36   -2.37    6.39
  -7  -8  36   -2.41    6.44
  -7   9   1    1.37    3.04
   7  -9  -1    1.37    3.91
  -7  -9   1    0.45    3.54
  -7   9   2   43.37    8.48
   7  -9  -2   43.81    9.02
  -7  -9   2   24.54    7.76
  -7   9   3    4.00    3.96
   7  -9  -3    3.89    4.76
  -7  -9   3    2.11    3.57
  -7   9   4   63.39   11.23
   7  -9  -4   76.53   12.46
  -7  -9   4   40.17   10.51
  -7   9   5    1.46    3.28
   7  -9  -5   -2.00    4.47
  -7  -9   5    1.16    3.97
  -7   9   6   27.67    7.23
   7  -9  -6   28.40    7.76
  -7  -9   6   31.41    7.83
  -7   9   7   15.49    5.46
   7  -9  -7    8.07    4.57
  -7  -9   7   27.29    6.80
  -7   9   8   39.50    8.86
   7  -9  -8   31.72    9.03
  -7  -9   8   46.18    9.57
   7  -9  -9    1.78    3.63
  -7  -9   9    1.03    4.07
  -7   9  10  130.92   20.29
   7  -9 -10  127.88   20.40
  -7  -9  10  102.02   19.43
  -7   9  11   -0.29    3.53
   7  -9 -11    3.66    4.69
  -7   9  12    2.34    3.93
   7  -9 -12    0.43    4.55
   7  -9 -13    1.39    4.95
   7  -9 -14   65.68   14.03
   7  -9 -15   -0.92    4.61
  -7   9  16   15.29    6.21
   7  -9 -16   13.15    6.78
  -7  -9  16    8.38    5.20
  -7   9  17   -2.14    5.10
   7  -9 -17    2.36    4.90
  -7  -9  17   -0.51    3.70
  -7   9  18   12.03    6.98
   7  -9 -18   38.18    9.55
  -7  -9  18   23.10    7.89
  -7   9  19    1.84    4.63
   7  -9 -19   -1.73    6.05
  -7  -9  19    3.40    5.18
  -7   9  20   36.20    9.64
   7  -9 -20   18.81    8.13
  -7  -9  20   25.74    8.19
  -7   9  21   -0.76    4.22
   7  -9 -21   -0.03    4.98
  -7  -9  21   -0.02    4.71
  -7   9  22    0.88    4.14
   7  -9 -22    8.12    5.80
  -7  -9  22   -3.23    5.80
  -7   9  23    0.67    4.57
   7  -9 -23    1.45    5.49
  -7  -9  23    0.91    5.50
  -7   9  24   31.74    9.19
   7  -9 -24   34.17   10.47
  -7  -9  24   25.52    9.13
  -7   9  25   -0.60    4.16
   7  -9 -25    3.29    6.74
  -7  -9  25    6.66    5.35
  -7   9  26    8.44    5.74
   7  -9 -26    1.54    5.56
  -7  -9  26    0.53    5.47
  -7   9  27   -2.63    4.97
   7  -9 -27    2.28    5.25
  -7  -9  27    3.87    4.86
  -7   9  28   -1.36    4.89
   7  -9 -28   -1.16    4.95
  -7  -9  28   -1.83    6.17
  -7   9  29    1.44    5.42
   7  -9 -29   -1.29    6.77
  -7  -9  29   -0.66    5.31
  -7   9  30    7.30    6.34
   7  -9 -30   12.08    7.70
  -7  -9  30    2.18    5.83
  -7   9  31   13.01    6.98
   7  -9 -31   -2.28    7.30
  -7  -9  31    0.43    3.89
  -7   9  32    0.91    4.87
   7  -9 -32    0.39    5.51
  -7  -9  32    3.07    6.14
  -7   9  33   -1.13    5.82
   7  -9 -33    2.76    6.07
  -7   9  34    4.62    5.98
   7 -10  -1   13.70    5.08
  -7 -10   1    1.24    2.90
   7 -10  -2   67.87   12.22
  -7 -10   2   57.69   11.70
   7 -10  -3    0.40    3.73
  -7 -10   3    1.60    3.14
   7 -10  -4    4.53    3.88
  -7 -10   4    2.73    3.85
   7 -10  -5   -1.64    4.25
  -7 -10   5    1.31    3.33
   7 -10  -6  110.50   21.04
  -7 -10   6  162.62   22.35
  -7  10   7    2.54    3.53
   7 -10  -7    1.93    4.26
  -7 -10   7   -0.55    3.29
  -7  10   8    1.69    3.73
   7 -10  -8    1.65    3.91
  -7 -10   8    2.65    3.80
  -7  10   9   -0.82    3.50
   7 -10  -9    0.94    2.96
  -7 -10   9    1.20    3.72
  -7  10  10    2.63    4.06
   7 -10 -10    6.94    5.27
  -7 -10  10   10.23    4.92
  -7  10  11    3.61    4.32
   7 -10 -11    0.68    4.03
  -7  10  12   72.50   12.65
   7 -10 -12   44.30   11.59
   7 -10 -13   -1.86    5.12
   7 -10 -14   12.25    6.05
   7 -10 -15   -2.21    4.84
  -7 -10  15    0.39    4.19
  -7  10  16   64.84   12.71
   7 -10 -16   43.54   11.59
  -7 -10  16   51.72   11.30
  -7  10  17    0.56    4.50
   7 -10 -17   -1.31    4.24
  -7 -10  17   -0.40    4.24
  -7  10  18   33.52    9.82
   7 -10 -18   23.87    9.40
  -7 -10  18   56.57   10.99
  -7  10  19    7.21    5.10
   7 -10 -19    3.92    4.94
  -7 -10  19    5.61    5.19
  -7  10  20    3.62    5.18
   7 -10 -20    0.55    4.54
  -7 -10  20    0.58    4.17
  -7  10  21    0.99    4.68
   7 -10 -21    1.06    5.47
  -7 -10  21    0.84    4.46
   7 -10 -22   40.24   12.66
  -7 -10  22   73.45   13.86
  -7  10  23   -0.30    4.26
   7 -10 -23    1.06    5.41
  -7  10  24    1.30    4.07
   7 -10 -24   -0.30    4.45
  -7  10  25    1.68    4.04
   7 -10 -25   -1.82    5.53
  -7  10  26    7.99    6.46
   7 -10 -26    8.06    6.37
  -7  10  27   -1.99    4.96
   7 -10 -27   -2.70    4.91
  -7  10  28   12.15    6.78
   7 -10 -28   -1.19    4.79
  -7  10  29   -0.05    4.30
   7 -10 -29   -1.50    5.52
  -7  10  30    9.61    6.79
   7 -10 -30    0.45    6.63
  -7  10  31   -1.07    5.74
   7 -10 -31   -0.77    4.94
  -7  10  32    4.10    5.50
  -7  10  33    4.69    5.71
  -7  10  34    1.14    5.96
   7 -11  -1    2.43    3.53
  -7 -11   1    0.29    3.29
   7 -11  -2    6.71    4.62
  -7 -11   2    3.27    3.84
   7 -11  -3    6.91    4.71
  -7 -11   3   -0.20    2.90
   7 -11  -4   26.57    7.19
  -7 -11   4   28.41    7.53
   7 -11  -5   13.58    5.44
  -7 -11   5   12.03    5.32
   7 -11  -6   -0.34    3.46
  -7 -11   6    2.89    3.85
   7 -11  -7    4.83    4.35
  -7 -11   7   23.51    6.67
   7 -11  -8    7.39    4.52
   7 -11  -9    3.56    3.97
   7 -11 -10   32.23    8.45
   7 -11 -11    3.64    4.51
   7 -11 -12    4.39    4.01
   7 -11 -13    3.01    4.08
   7 -11 -14   17.22    6.42
   7 -11 -15    0.29    4.36
   7 -11 -16    8.75    5.07
   7 -11 -17    0.00    4.82
   7 -11 -18   12.66    6.16
   7 -11 -19    4.65    5.22
   7 -11 -20   19.36    7.95
   7 -11 -21   -2.09    5.44
   7 -11 -22   -0.17    5.49
   7 -11 -23    0.74    4.28
   7 -11 -24    9.54    7.45
   7 -11 -25    1.06    5.77
   7 -11 -26    2.31    5.30
   7 -11 -27   -1.24    6.60
   7 -11 -28   -2.79    6.24
   7 -12  -1    3.43    4.09
   7 -12  -2   24.95    6.98
   7 -12  -3    2.85    4.30
   7 -12  -4    0.26    3.68
   7 -12  -5    7.55    5.12
   7 -12  -6   11.23    5.30
   7 -12  -7    1.80    3.84
   7 -12  -8   12.99    5.66
   7 -12  -9   -0.60    4.05
   7 -12 -10   10.45    5.20
   7 -12 -11    1.60    4.37
   7 -12 -12   36.25    9.39
   7 -12 -13   -0.08    3.75
   7 -12 -14    2.85    4.61
   7 -12 -15    0.65    4.97
   7 -12 -16   18.51    7.85
   7 -12 -17    0.44    4.40
   7 -12 -18   14.05    6.94
   7 -12 -19    0.32    3.93
   7 -12 -20    5.50    5.26
   7 -12 -21    2.13    4.99
   7 -12 -22   16.45    7.55
   7 -12 -23   -0.00    4.47
   7 -12 -24    3.44    6.15
   7 -12 -25   -0.44    5.67
   7 -13  -1   -1.44    3.81
   7 -13  -2    9.66    5.05
   7 -13  -3   14.62    5.54
   7 -13  -4   44.49    9.57
   7 -13  -5   -2.03    4.40
   7 -13  -6    4.47    4.11
   7 -13  -7    1.48    4.04
   7 -13  -8   12.54    5.59
   7 -13  -9    4.09    4.45
   7 -13 -10   33.91    8.69
   7 -13 -11    3.78    4.04
   7 -13 -12    0.56    3.89
   7 -13 -13    2.16    4.03
   7 -13 -14   34.75    9.04
   7 -13 -15   -1.78    4.29
   7 -13 -16   -3.17    5.18
   7 -13 -17    0.51    4.91
   7 -13 -18    1.25    4.99
   7 -13 -19   -1.07    3.76
   7 -13 -20    2.03    5.66
   7 -13 -21    7.03    6.12
   7 -13 -22    2.21    5.38
   7 -14  -1   10.19    5.09
   7 -14  -2   23.27    6.68
   7 -14  -3    7.76    4.42
   7 -14  -4    2.23    3.63
   7 -14  -5    1.36    3.88
   7 -14  -6   19.26    6.73
   7 -14  -7   30.55    8.05
   7 -14  -8   13.95    5.72
   7 -14  -9    1.74    4.67
   7 -14 -10   11.37    6.08
   7 -14 -11    0.87    4.08
   7 -14 -12    6.48    5.60
   7 -14 -13   -0.92    4.03
   7 -14 -14   -2.11    3.49
   7 -14 -15   -2.49    5.44
   7 -14 -16   -0.14    4.05
   7 -14 -17    0.00    3.69
   7 -14 -18    2.41    4.73
   7 -14 -19   -1.88    5.70
   7 -15  -1   -0.08    3.69
   7 -15  -2    1.79    3.71
   7 -15  -3   10.44    5.03
   7 -15  -4    5.76    4.75
   7 -15  -5   -0.94    3.74
   7 -15  -6   -1.28    4.68
   7 -15  -7   -0.71    3.87
   7 -15  -8    5.34    4.36
   7 -15  -9    2.64    4.15
   7 -15 -10    3.77    4.58
   7 -15 -11    0.94    3.84
   7 -15 -12   -1.33    3.63
   7 -15 -13   -0.34    3.56
   7 -15 -14   -0.25    3.66
   7 -15 -15    9.44    5.53
   7 -16  -1    3.48    3.52
   7 -16  -2    2.13    3.51
   7 -16  -3    0.43    3.50
   7 -16  -4    0.17    3.68
   7 -16  -5   -0.26    3.13
   7 -16  -6    4.44    3.92
   7 -16  -7    7.10    4.47
   7 -16  -8   -0.65    3.62
   7 -16  -9   -0.05    3.66
   7 -16 -10    6.20    4.71
   7 -16 -11    0.31    3.56
   7 -17  -1   -1.63    3.46
   7 -17  -2   -0.72    3.22
   7 -17  -3   -0.75    3.25
   7 -17  -4    6.37    4.12
   7 -17  -5    0.35    3.46
   7 -17  -6   -0.04    3.49
  -6   0   1   -0.54    2.45
  -6   0   1   -0.67    4.01
   6   0  -1   -0.23    2.67
   6   0  -1    0.75    4.23
  -6   0   2  385.43   51.66
  -6   0   2  393.99   52.20
   6   0  -2  344.03   50.85
  -6   0   3   -0.56    2.72
  -6   0   3   -1.27    4.10
   6   0  -3    0.59    2.92
   6   0  -3   -0.13    3.63
  -6   0   4   14.09    5.61
  -6   0   4   20.61    6.63
   6   0  -4   29.25    6.15
   6   0  -4   29.29    7.07
  -6   0   5   -0.21    3.01
  -6   0   5    0.98    3.71
   6   0  -5   -0.49    3.52
   6   0  -5    1.08    3.44
  -6   0   6 1170.20  172.15
  -6   0   6 1568.86  173.55
   6   0  -6 1135.58  171.54
   6   0  -6 1484.09  173.78
  -6   0   7    3.67    3.57
  -6   0   7    0.44    4.02
   6   0  -7   -0.51    2.81
   6   0  -7   -0.68    3.85
  -6   0   8   34.06    8.06
  -6   0   8   38.13    8.50
   6   0  -8   32.77    7.40
   6   0  -8   40.11    9.12
  -6   0   9    2.42    2.76
  -6   0   9    0.07    3.34
   6   0  -9   -0.38    2.98
   6   0  -9    0.50    3.84
  -6   0  10  181.11   32.65
  -6   0  10  260.42   34.08
   6   0 -10  234.57   32.94
   6   0 -10  251.81   34.58
  -6   0  11   -1.05    3.66
  -6   0  11    1.65    3.60
   6   0 -11   -0.83    4.22
  -6   0  12  347.48   47.98
  -6   0  12  317.15   47.74
   6   0 -12  343.16   48.77
  -6   0  13    0.74    3.08
  -6   0  13    1.41    3.33
   6   0 -13   -1.10    2.86
  -6   0  14   79.48   15.03
  -6   0  14   98.77   15.99
   6   0 -14   79.75   15.80
  -6   0  15    2.30    3.16
  -6   0  15   -1.19    3.52
   6   0 -15   -0.69    4.34
  -6   0  16  299.02   45.23
   6   0 -16  327.72   46.60
  -6   0  17    1.30    4.18
   6   0 -17    0.79    4.63
  -6   0  18  226.88   36.72
   6   0 -18  271.70   38.57
  -6   0  19   -0.69    3.96
   6   0 -19    0.41    3.98
  -6   0  20   -3.10    5.43
   6   0 -20    7.24    6.05
  -6   0  21   -1.21    4.97
   6   0 -21   -1.64    5.13
  -6   0  22  148.97   23.92
   6   0 -22  123.12   23.81
  -6   0  23   -0.43    4.86
   6   0 -23    2.24    5.69
  -6   0  24   -3.19    5.02
   6   0 -24    2.86    5.72
  -6   0  25    1.18    5.27
   6   0 -25   -1.46    6.30
  -6   0  26   45.51   11.54
   6   0 -26   33.32   11.01
  -6   0  27   -0.35    5.46
   6   0 -27    0.38    4.52
  -6   0  28   44.50   12.10
  -6   0  29   -3.61    6.52
  -6   0  30    8.08    6.00
  -6   0  31   -0.51    4.38
  -6   0  32   49.24   12.53
  -6   0  33    0.35    3.97
  -6   0  34   -0.43    5.01
  -6   0  35    1.10    4.75
  -6   0  36   15.55    7.99
  -6   0  37    1.89    4.90
  -6   0  38   14.36    8.06
  -6   1   1    7.90    3.94
  -6   1   1    0.16    3.58
   6  -1  -1    9.79    3.77
   6  -1  -1    1.30    3.89
   6   1  -1    8.81    4.57
  -6  -1   1    7.26    3.84
  -6  -1   1    5.68    4.33
  -6   1   2  669.00   89.71
  -6   1   2  613.16   89.80
   6  -1  -2  642.65   89.14
   6  -1  -2  728.08   90.78
   6   1  -2  692.25   90.67
  -6  -1   2  608.34   89.47
  -6  -1   2  735.54   90.70
  -6   1   3   43.49    8.77
  -6   1   3   33.37    8.60
   6  -1  -3   35.71    8.06
   6  -1  -3   39.50    9.36
   6   1  -3   58.32    8.98
   6   1  -3   51.23    9.76
  -6  -1   3   34.81    8.22
  -6  -1   3   47.62    9.37
  -6   1   4  928.64  129.17
  -6   1   4  878.23  129.22
   6  -1  -4  994.33  128.83
   6  -1  -4  904.62  129.68
   6   1  -4 1028.05  128.99
   6   1  -4  986.27  130.10
  -6  -1   4  917.88  129.14
  -6  -1   4 1114.65  130.40
  -6   1   5  167.26   20.07
  -6   1   5  155.64   20.06
   6  -1  -5  143.40   18.89
   6  -1  -5  129.22   19.80
   6   1  -5  146.26   18.96
   6   1  -5   94.12   18.98
  -6  -1   5   54.57   17.41
  -6  -1   5  165.70   20.49
  -6   1   6   93.61   15.82
  -6   1   6  122.63   16.70
   6  -1  -6   72.48   14.68
   6  -1  -6  103.46   16.64
   6   1  -6   93.64   15.16
  -6  -1   6  107.99   16.26
  -6  -1   6   90.80   16.10
  -6   1   7  307.19   40.96
  -6   1   7  262.78   40.44
   6  -1  -7  334.30   40.58
   6  -1  -7  247.78   40.75
   6   1  -7  299.39   40.22
   6   1  -7  263.41   41.03
  -6  -1   7  281.96   40.63
  -6  -1   7  271.36   40.78
  -6   1   8  790.36  112.73
  -6   1   8  902.96  113.30
   6  -1  -8  805.64  112.23
   6  -1  -8  748.52  113.15
   6   1  -8  914.79  112.67
   6   1  -8  827.53  113.59
  -6  -1   8  869.87  113.12
  -6  -1   8  843.69  113.26
  -6   1   9    8.59    4.61
  -6   1   9    7.72    4.60
   6  -1  -9    6.00    4.00
   6  -1  -9    4.35    5.04
   6   1  -9    6.58    4.07
   6   1  -9   13.96    5.53
  -6  -1   9    5.62    4.17
  -6  -1   9   20.96    6.13
  -6   1  10  169.54   23.26
  -6   1  10  173.16   23.37
   6  -1 -10  173.00   22.79
   6  -1 -10  123.41   22.89
   6   1 -10  140.29   22.01
   6   1 -10  127.98   22.94
  -6  -1  10  133.48   22.44
  -6  -1  10  125.14   22.46
  -6   1  11   12.59    5.30
  -6   1  11   20.02    6.27
   6  -1 -11   18.64    6.62
   6   1 -11   19.71    6.67
  -6  -1  11   24.22    6.64
  -6  -1  11   19.28    5.98
  -6   1  12  492.79   51.28
  -6   1  12  366.05   49.86
   6  -1 -12  318.60   49.92
   6   1 -12  319.82   50.04
  -6  -1  12  311.92   49.22
  -6  -1  12  325.23   49.63
  -6   1  13   51.63   11.26
  -6   1  13   67.37   12.09
   6  -1 -13   45.44   11.65
   6   1 -13   56.19   12.21
  -6  -1  13   56.89   11.36
  -6  -1  13   75.53   12.50
  -6   1  14  186.81   29.75
  -6   1  14  168.37   29.26
   6  -1 -14  164.50   29.84
   6   1 -14  217.88   31.21
  -6  -1  14  207.69   30.12
  -6  -1  14  250.07   31.14
  -6   1  15   20.89    6.26
  -6   1  15   14.28    5.84
   6  -1 -15    8.00    5.87
   6   1 -15    7.34    5.44
  -6  -1  15   12.50    5.30
  -6  -1  15   13.17    5.55
   6  -1 -16    0.24    4.15
   6   1 -16    6.01    5.04
  -6  -1  16    5.11    4.97
   6  -1 -17    1.51    4.86
   6   1 -17    3.61    5.10
  -6  -1  17    6.45    4.90
   6  -1 -18  372.58   47.03
   6   1 -18  307.73   45.98
  -6  -1  18  261.23   44.34
  -6   1  19   42.35   10.61
   6  -1 -19   41.07   11.23
   6   1 -19   49.38   11.31
  -6  -1  19   47.44   11.09
  -6  -1  19   36.26   10.30
  -6   1  20    4.31    5.16
   6  -1 -20    0.39    4.70
   6   1 -20   -0.12    4.20
  -6  -1  20   -0.34    3.94
  -6  -1  20   -0.37    4.80
  -6   1  21    3.08    5.02
   6  -1 -21    5.75    6.30
   6   1 -21    2.58    4.85
  -6  -1  21    2.74    5.03
  -6   1  22    7.54    6.05
   6  -1 -22    1.35    6.42
   6   1 -22   13.63    7.05
  -6  -1  22    6.40    5.36
  -6   1  23   15.01    7.11
   6  -1 -23    5.33    5.55
   6   1 -23    4.61    5.62
  -6  -1  23   10.05    6.26
  -6   1  24   25.59    8.81
   6  -1 -24   46.72   11.95
   6   1 -24   34.73   10.86
  -6  -1  24   43.14   10.36
  -6   1  25    3.78    5.21
   6  -1 -25   -1.10    6.24
   6   1 -25    0.00    5.32
  -6  -1  25    6.01    5.65
  -6   1  26    2.09    4.56
  -6  -1  26    2.18    6.10
  -6   1  27   -1.06    5.01
  -6  -1  27   -2.14    4.85
  -6   1  28   73.16   14.67
  -6  -1  28   55.17   14.01
  -6   1  29    2.74    6.11
  -6  -1  29    0.81    5.07
  -6   1  30   31.40   10.31
  -6  -1  30   50.70   11.85
  -6   1  31    0.68    5.16
  -6  -1  31   -2.54    5.48
  -6   1  32   -1.19    5.47
  -6  -1  32    0.96    5.78
  -6   1  33    2.98    5.04
  -6  -1  33   -0.03    4.73
  -6   1  34   30.25    9.26
  -6  -1  34   29.75    9.38
  -6   1  35    4.98    6.12
  -6  -1  35   -0.18    5.69
  -6   1  36    1.98    4.72
  -6  -1  36    4.26    5.70
  -6   1  37    2.06    5.72
  -6  -1  37    2.42    5.10
  -6   1  38    7.60    6.66
  -6  -1  38    8.17    6.88
  -6   2   1    9.38    3.99
  -6   2   1    3.22    4.02
   6  -2  -1    5.32    3.14
   6  -2  -1    5.75    4.22
   6   2  -1   -0.31    2.87
   6   2  -1   13.66    5.38
  -6  -2   1    5.01    3.43
  -6  -2   1   10.16    5.05
  -6   2   2   10.81    4.49
  -6   2   2   14.75    5.38
   6  -2  -2   18.11    5.09
   6  -2  -2   12.91    5.40
   6   2  -2   18.20    4.77
   6   2  -2    9.49    5.66
  -6  -2   2   18.71    5.17
  -6  -2   2   16.87    6.03
  -6   2   3    7.72    3.72
  -6   2   3    3.23    4.21
   6  -2  -3   13.05    4.02
   6  -2  -3    2.75    4.17
   6   2  -3    8.17    3.62
   6   2  -3    5.61    4.64
  -6  -2   3   -1.36    3.19
  -6  -2   3    8.66    4.38
  -6   2   4   77.84   13.01
   6  -2  -4   69.72   12.16
   6  -2  -4   66.41   13.15
   6   2  -4   73.86   12.33
   6   2  -4   80.20   13.86
  -6  -2   4   73.25   12.66
  -6  -2   4   77.46   13.58
  -6   2   5   11.96    4.79
  -6   2   5    8.99    4.48
   6  -2  -5   10.04    3.98
   6  -2  -5    7.89    4.92
   6   2  -5   12.86    4.39
   6   2  -5   13.97    5.63
  -6  -2   5   16.63    4.79
  -6  -2   5   13.43    5.76
  -6   2   6  432.45   54.58
  -6   2   6  326.24   53.69
   6  -2  -6  389.87   53.61
   6  -2  -6  418.68   55.00
   6   2  -6  393.67   53.64
   6   2  -6  349.81   54.45
  -6  -2   6  452.54   54.84
  -6  -2   6  370.05   54.41
  -6   2   7   68.32   12.76
  -6   2   7   59.68   12.37
   6  -2  -7  119.67   13.76
   6  -2  -7   63.58   13.07
   6   2  -7   76.98   12.42
   6   2  -7   49.64   12.33
  -6  -2   7   76.09   12.97
  -6  -2   7   72.42   13.18
  -6   2   8   12.64    5.20
  -6   2   8   14.39    5.05
   6  -2  -8    8.05    4.41
   6  -2  -8   16.06    6.02
   6   2  -8   15.86    4.88
   6   2  -8   16.74    6.08
  -6  -2   8   13.13    4.70
  -6  -2   8   13.27    5.50
  -6   2   9    2.57    3.88
  -6   2   9    1.98    3.36
   6  -2  -9    1.41    2.96
   6  -2  -9   -1.46    4.06
   6   2  -9    1.86    2.98
   6   2  -9    0.88    3.44
  -6  -2   9    0.35    2.84
  -6  -2   9   -0.52    3.57
  -6   2  10  309.01   46.00
  -6   2  10  351.35   46.37
   6  -2 -10  430.62   46.65
   6  -2 -10  325.16   46.80
   6   2 -10  293.31   46.50
  -6  -2  10  256.02   45.66
  -6   2  11  321.91   43.64
  -6   2  11  340.43   43.72
   6  -2 -11  298.29   44.03
   6   2 -11  316.62   44.36
  -6  -2  11  265.28   42.82
  -6  -2  11  279.43   43.37
  -6   2  12  115.01   20.27
  -6   2  12  137.64   20.84
   6  -2 -12  152.92   21.97
   6   2 -12  125.57   21.32
  -6  -2  12  116.50   20.35
  -6  -2  12  123.52   20.76
  -6   2  13   13.46    5.67
   6  -2 -13   15.38    6.00
   6   2 -13   11.64    5.72
  -6  -2  13    7.56    5.38
  -6  -2  13   16.81    6.21
  -6   2  14   92.26   17.53
   6  -2 -14   98.91   18.33
   6   2 -14  123.80   19.36
  -6  -2  14   92.28   17.55
  -6  -2  14  126.81   18.96
  -6   2  15   40.81    9.24
   6  -2 -15   30.96    9.17
   6   2 -15   39.80    9.92
  -6  -2  15   37.96    8.97
  -6  -2  15   31.50    8.75
   6  -2 -16   82.00   16.28
   6   2 -16   76.41   16.13
  -6  -2  16  102.18   16.66
   6  -2 -17   29.95    9.63
   6   2 -17   33.21    9.17
   6  -2 -18    7.13    6.20
   6   2 -18   13.95    6.60
  -6  -2  18   23.61    7.18
  -6   2  19   13.42    6.44
   6  -2 -19   10.60    6.59
   6   2 -19    9.72    6.06
  -6  -2  19   19.97    7.17
  -6  -2  19   16.04    6.71
  -6   2  20  177.11   29.79
   6  -2 -20  169.53   30.32
   6   2 -20  185.67   30.90
  -6  -2  20  243.89   31.26
  -6  -2  20  172.22   29.59
  -6   2  21    7.71    5.62
   6  -2 -21    7.34    5.90
   6   2 -21    3.04    5.20
  -6  -2  21   -0.82    5.18
  -6  -2  21    1.97    4.89
  -6   2  22   46.91   11.30
   6  -2 -22   29.16   10.59
   6   2 -22   39.27   11.92
  -6  -2  22   43.83   10.89
  -6  -2  22   63.01   12.30
  -6   2  23    0.91    4.40
   6   2 -23    2.44    5.41
  -6  -2  23    9.74    4.99
  -6   2  24   23.57    7.81
  -6  -2  24    9.47    6.10
  -6   2  25   22.46    8.15
  -6  -2  25    4.40    5.94
  -6   2  26   64.07   13.67
  -6  -2  26   46.80   12.42
  -6   2  27    0.45    3.94
   6  -2 -27    1.15    6.06
  -6  -2  27    3.50    5.25
  -6   2  28   11.02    7.23
   6  -2 -28   17.11    8.32
  -6  -2  28   30.43    9.53
  -6   2  29    4.10    4.98
   6  -2 -29    2.57    6.09
  -6  -2  29    0.85    5.12
  -6   2  30   12.14    7.24
   6  -2 -30   18.41    8.66
  -6  -2  30    6.81    5.23
  -6   2  31    2.24    4.95
   6  -2 -31    0.33    5.39
  -6  -2  31    1.07    5.12
  -6   2  32   26.70   10.16
  -6  -2  32   37.08   10.89
  -6   2  33   10.60    7.21
  -6  -2  33   -1.13    6.29
  -6   2  34   -2.22    5.86
  -6  -2  34    1.77    4.82
  -6   2  35   -1.15    5.15
  -6  -2  35   -1.51    5.72
  -6   2  36   19.16    7.97
  -6  -2  36   13.10    7.87
  -6   2  37   -2.35    5.41
  -6  -2  37   -2.00    5.22
  -6  -2  38   15.69    8.02
  -6   3   1    1.83    3.60
  -6   3   1    6.89    3.80
   6  -3  -1    4.07    2.62
   6  -3  -1    1.36    3.84
   6   3  -1    2.50    2.81
   6   3  -1   12.50    4.81
  -6  -3   1    2.35    3.07
  -6  -3   1    8.49    4.64
  -6   3   2  154.93   23.38
  -6   3   2  194.90   24.34
   6  -3  -2  161.19   23.04
   6  -3  -2  151.06   23.97
   6   3  -2  142.99   22.87
   6   3  -2  129.06   23.75
  -6  -3   2  152.93   23.48
  -6  -3   2  173.11   24.63
  -6   3   3  159.62   24.36
  -6   3   3  156.26   24.44
   6  -3  -3  172.49   23.99
   6  -3  -3  155.97   24.85
   6   3  -3  173.00   24.14
   6   3  -3  232.18   26.61
  -6  -3   3  130.72   23.91
  -6  -3   3  151.38   24.85
  -6   3   4   35.68    8.38
  -6   3   4   45.40    8.86
   6  -3  -4   51.20    8.37
   6  -3  -4   47.06    9.44
   6   3  -4   31.26    7.53
   6   3  -4   33.09    8.56
  -6  -3   4   52.45    9.00
  -6  -3   4   39.45    8.97
  -6   3   5    7.02    3.80
  -6   3   5   18.68    5.32
   6  -3  -5   10.20    3.74
   6  -3  -5   14.07    5.04
   6   3  -5    8.70    3.79
   6   3  -5   12.99    5.17
  -6  -3   5    5.19    3.88
  -6  -3   5   12.88    5.48
  -6   3   6   14.64    5.08
  -6   3   6   14.41    5.18
   6  -3  -6   18.70    4.94
   6  -3  -6    9.24    4.82
   6   3  -6   11.68    4.32
   6   3  -6   16.13    5.70
  -6  -3   6   17.14    5.46
  -6  -3   6   21.18    6.07
  -6   3   7   19.17    5.99
  -6   3   7   21.92    6.13
   6  -3  -7   17.54    5.06
   6  -3  -7   14.85    6.09
   6   3  -7   19.90    5.48
   6   3  -7   30.27    7.42
  -6  -3   7   24.32    6.46
  -6  -3   7   20.58    6.58
  -6   3   8  504.04   60.90
  -6   3   8  492.33   60.58
   6  -3  -8  370.72   59.29
   6  -3  -8  477.55   61.30
   6   3  -8  386.91   59.37
   6   3  -8  474.54   61.40
  -6  -3   8  368.98   59.79
  -6  -3   8  492.58   61.28
  -6   3   9   92.76   15.17
  -6   3   9  100.04   15.16
   6  -3  -9   81.75   14.21
   6   3  -9   84.82   14.37
   6   3  -9   75.95   15.14
  -6  -3   9   86.23   14.97
  -6   3  10   38.19    8.46
   6  -3 -10   50.63    8.44
   6  -3 -10   21.55    7.87
  -6  -3  10   32.06    7.98
  -6  -3  10   35.48    8.58
  -6   3  11   14.21    5.62
   6  -3 -11   11.91    5.10
   6   3 -11   12.38    5.67
  -6  -3  11   19.46    5.87
  -6  -3  11    9.16    4.75
  -6   3  12   63.23   13.36
   6  -3 -12   82.03   14.81
   6   3 -12   93.54   15.25
  -6  -3  12   72.80   13.44
  -6  -3  12   72.08   13.96
  -6   3  13  176.96   25.53
   6  -3 -13  146.06   25.22
   6   3 -13  152.23   25.51
  -6  -3  13  219.81   26.29
  -6  -3  13  121.64   24.52
   6  -3 -14  253.68   34.11
   6   3 -14  198.11   33.05
  -6  -3  14  207.84   32.39
  -6  -3  14  213.19   32.88
  -6   3  15   23.31    7.15
   6  -3 -15   19.17    7.32
   6   3 -15   13.15    6.57
  -6  -3  15   23.92    6.95
  -6  -3  15   17.30    6.73
   6  -3 -16   22.05    7.82
   6   3 -16   22.65    8.12
  -6  -3  16   18.28    7.29
   6  -3 -17  117.53   18.60
   6   3 -17   75.02   16.42
   6  -3 -18  155.22   25.09
   6   3 -18  141.52   24.72
  -6  -3  18  139.38   24.20
  -6   3  19   46.02   11.35
   6  -3 -19   65.64   13.31
   6   3 -19   56.09   12.80
  -6  -3  19   66.24   12.69
  -6  -3  19   43.88   11.75
  -6   3  20    1.16    3.88
   6   3 -20   -1.20    4.71
  -6  -3  20    7.41    5.29
  -6  -3  20    3.75    5.18
  -6   3  21   -2.31    4.99
   6   3 -21   -0.67    5.66
  -6  -3  21   -2.03    4.39
  -6   3  22   52.49   13.58
  -6  -3  22   69.20   13.65
  -6   3  23   13.36    6.64
  -6  -3  23   27.05    8.62
  -6   3  24   89.28   16.39
   6  -3 -24   72.03   16.82
  -6  -3  24   76.07   16.14
  -6   3  25    1.41    5.44
   6  -3 -25    1.39    5.93
  -6  -3  25   -0.87    5.13
  -6   3  26    1.08    4.87
   6  -3 -26    5.41    6.69
  -6  -3  26    7.52    5.37
  -6   3  27    1.20    4.43
   6  -3 -27   -0.17    5.36
  -6  -3  27   -0.34    4.88
  -6   3  28    8.40    6.44
   6  -3 -28   31.40   10.21
  -6  -3  28   20.39    8.24
  -6   3  29    6.81    5.52
   6  -3 -29    4.42    6.00
  -6  -3  29   11.33    6.43
  -6   3  30   49.60   11.97
   6  -3 -30   42.01   12.76
  -6  -3  30   45.76   12.59
  -6   3  31   -0.89    4.65
   6  -3 -31    0.97    5.65
  -6  -3  31   -1.77    5.51
  -6   3  32   -0.87    4.43
   6  -3 -32   -1.47    5.44
  -6  -3  32    0.77    6.12
  -6   3  33    6.27    7.41
  -6  -3  33   16.74    7.39
  -6   3  34   11.76    6.73
  -6  -3  34   12.35    7.57
  -6   3  35   -1.22    4.56
  -6  -3  35    0.86    5.28
  -6   3  36   -2.81    6.08
  -6  -3  36    0.40    4.53
  -6   3  37    0.52    5.03
  -6  -3  37   -0.59    4.43
  -6  -3  38    6.07    6.90
  -6   4   1  189.83   27.82
  -6   4   1  220.09   28.36
   6  -4  -1  184.17   27.36
   6  -4  -1  196.41   28.68
   6   4  -1  177.47   27.45
   6   4  -1  206.26   29.10
  -6  -4   1  188.01   28.00
  -6  -4   1  171.57   28.65
  -6   4   2   13.22    4.45
  -6   4   2    7.16    4.16
   6  -4  -2    9.41    3.81
   6  -4  -2   17.13    5.68
   6   4  -2   16.14    4.41
   6   4  -2   12.48    5.48
  -6  -4   2   11.33    4.47
  -6  -4   2   15.97    5.62
  -6   4   3    5.36    3.79
  -6   4   3    1.98    3.19
   6  -4  -3    5.31    2.91
   6  -4  -3    3.06    3.81
   6   4  -3    6.17    3.35
   6   4  -3    1.02    3.46
  -6  -4   3   -1.00    3.15
  -6  -4   3   10.54    4.63
  -6   4   4    8.93    4.92
   6  -4  -4   19.33    4.89
   6  -4  -4   22.20    6.39
   6   4  -4   18.99    5.12
   6   4  -4   30.30    6.89
  -6  -4   4   15.24    5.12
  -6  -4   4   28.42    6.82
  -6   4   5  375.23   43.65
   6  -4  -5  284.12   42.12
   6  -4  -5  278.34   43.01
   6   4  -5  317.28   42.48
   6   4  -5  279.27   43.28
  -6  -4   5  294.76   42.90
  -6  -4   5  303.60   43.52
  -6   4   6  320.06   43.46
   6  -4  -6  273.35   42.39
   6  -4  -6  261.12   43.36
   6   4  -6  323.99   42.89
   6   4  -6  320.51   44.14
  -6  -4   6  387.64   44.26
  -6  -4   6  277.14   43.56
  -6   4   7   73.75   14.62
   6  -4  -7  144.13   15.90
   6  -4  -7   75.49   15.12
   6   4  -7   79.76   14.18
   6   4  -7   84.68   15.45
  -6  -4   7   99.53   15.33
  -6  -4   7   77.44   15.05
  -6   4   8    9.75    4.40
   6  -4  -8    7.73    3.76
   6  -4  -8    7.13    3.95
   6   4  -8   18.60    4.81
   6   4  -8    3.03    3.94
  -6  -4   8    6.57    3.84
  -6  -4   8    7.73    4.58
  -6   4   9   73.56   12.78
   6  -4  -9   83.16   12.63
   6  -4  -9   87.23   14.05
   6   4  -9   81.47   12.36
   6   4  -9   71.99   13.46
  -6  -4   9   73.49   12.95
  -6  -4   9   34.84   11.54
  -6   4  10   35.72    8.30
   6  -4 -10   44.25    8.39
   6  -4 -10   25.36    8.20
   6   4 -10   32.12    8.94
  -6  -4  10   43.55    8.79
  -6  -4  10   37.45    9.09
  -6   4  11  160.01   26.09
   6  -4 -11  186.94   27.25
   6   4 -11  172.57   27.05
  -6  -4  11  154.30   25.84
  -6  -4  11  189.44   27.14
  -6   4  12  136.89   20.61
   6  -4 -12  146.72   21.69
   6   4 -12  125.30   20.95
  -6  -4  12   98.30   19.59
  -6  -4  12  131.44   20.99
  -6   4  13   67.57   11.90
   6  -4 -13   51.26   11.45
   6   4 -13   51.01   11.44
  -6  -4  13   72.65   12.10
  -6  -4  13   38.45   10.61
  -6   4  14    0.64    3.01
   6  -4 -14    0.68    3.85
   6   4 -14    1.55    3.39
  -6  -4  14    3.33    3.57
  -6  -4  14    2.81    3.73
  -6   4  15  148.49   22.75
   6  -4 -15  103.89   21.93
   6   4 -15  136.08   23.13
  -6  -4  15  156.65   22.85
  -6  -4  15  143.88   22.94
   6   4 -16  215.58   29.59
  -6  -4  16  151.21   27.66
   6   4 -17   10.40    6.60
  -6  -4  17    0.59    4.97
   6   4 -18   57.11   13.31
  -6  -4  18   63.86   13.32
  -6   4  19   96.00   19.43
  -6  -4  19  128.13   20.14
  -6   4  20  121.42   24.60
  -6  -4  20  201.79   26.73
  -6   4  21   14.68    6.44
   6  -4 -21    8.68    6.73
  -6  -4  21   16.11    6.94
  -6   4  22    8.57    5.96
   6  -4 -22   14.65    7.31
  -6  -4  22   20.24    7.15
  -6   4  23   -1.28    4.55
   6  -4 -23   -0.88    4.85
  -6  -4  23    0.22    5.14
  -6   4  24    0.44    4.99
   6  -4 -24   -0.84    4.81
  -6  -4  24   -2.32    6.01
  -6   4  25   17.24    7.14
   6  -4 -25   11.16    7.06
  -6  -4  25    5.57    5.60
  -6   4  26   22.71    7.83
   6  -4 -26   13.66    7.57
  -6  -4  26   17.60    7.49
  -6   4  27   16.33    7.74
   6  -4 -27   12.36    7.97
  -6  -4  27   27.02    9.08
  -6   4  28   25.50    9.19
   6  -4 -28   18.37    8.62
  -6  -4  28   21.40    8.82
  -6   4  29    0.61    4.65
   6  -4 -29    1.23    6.39
  -6  -4  29    2.39    4.93
  -6   4  30    9.88    7.96
   6  -4 -30   10.35    7.18
  -6  -4  30   23.97    8.57
  -6   4  31   -2.14    6.21
   6  -4 -31    2.51    5.31
  -6  -4  31    1.72    5.29
  -6   4  32   21.17    8.77
   6  -4 -32    1.50    7.15
  -6  -4  32   21.61    8.54
  -6   4  33    0.58    5.62
   6  -4 -33   10.89    7.43
  -6  -4  33    4.66    5.98
  -6   4  34    0.95    5.95
   6  -4 -34    3.50    6.62
  -6  -4  34   -0.91    5.77
  -6   4  35    7.06    6.48
  -6  -4  35   -3.53    6.03
  -6   4  36   -1.70    6.77
  -6  -4  36   16.82    7.58
  -6   4  37   10.19    7.47
  -6  -4  37    1.16    6.21
  -6  -4  38    1.42    6.19
  -6   5   1    9.36    4.17
   6  -5  -1   21.94    5.02
   6  -5  -1   12.84    4.89
   6   5  -1   17.11    4.71
   6   5  -1   11.23    5.44
  -6  -5   1   32.91    6.19
  -6  -5   1   13.51    5.22
  -6   5   2   72.06   15.23
   6  -5  -2  105.24   15.58
   6  -5  -2   93.55   16.24
   6   5  -2  120.24   16.12
   6   5  -2   78.35   15.99
  -6  -5   2  115.49   16.44
  -6  -5   2  123.24   17.66
  -6   5   3  140.79   21.98
   6  -5  -3  128.58   21.22
   6  -5  -3  121.69   22.07
   6   5  -3  150.68   21.78
   6   5  -3  161.97   23.14
  -6  -5   3  173.98   22.76
  -6  -5   3  156.13   23.32
  -6   5   4  115.99   19.75
   6  -5  -4  119.25   19.31
   6  -5  -4  120.34   20.24
   6   5  -4  137.07   19.75
   6   5  -4  152.84   21.37
  -6  -5   4  115.20   19.89
  -6  -5   4  166.79   21.91
  -6   5   5    5.44    3.17
   6  -5  -5    2.36    2.70
   6  -5  -5    3.19    3.86
   6   5  -5    4.36    3.33
   6   5  -5    2.01    3.34
  -6  -5   5    3.60    3.01
  -6  -5   5    8.40    4.65
  -6   5   6    1.44    2.81
   6  -5  -6    1.73    2.44
   6  -5  -6    6.48    3.87
   6   5  -6    1.56    2.63
   6   5  -6    6.14    3.80
  -6  -5   6    4.99    3.86
  -6  -5   6    0.68    3.25
  -6   5   7  106.40   13.90
   6  -5  -7   79.61   12.42
   6  -5  -7   52.53   12.28
   6   5  -7   68.74   12.18
   6   5  -7   74.74   13.57
  -6  -5   7   59.68   12.55
  -6  -5   7   75.27   13.57
  -6   5   8   51.89   10.45
   6  -5  -8   59.16   10.19
   6  -5  -8   56.74   11.16
   6   5  -8   55.29    9.85
   6   5  -8   52.75   10.94
  -6  -5   8   49.77   10.32
  -6  -5   8   45.62   10.82
  -6   5   9   92.10   16.56
   6  -5  -9  113.73   16.59
   6  -5  -9  100.71   17.39
   6   5  -9   85.62   15.82
   6   5  -9   99.83   17.45
  -6  -5   9  113.10   17.23
  -6  -5   9  111.96   17.66
  -6   5  10   62.55   11.10
   6  -5 -10   43.27   10.47
   6   5 -10   57.08   11.23
  -6  -5  10   49.75   10.89
  -6   5  11    2.79    3.18
   6  -5 -11    1.97    3.48
   6   5 -11    1.66    3.48
  -6  -5  11    0.18    3.17
  -6  -5  11    2.82    3.98
  -6   5  12    8.43    4.63
   6  -5 -12    7.08    5.28
   6   5 -12    2.51    4.17
  -6  -5  12    9.68    4.53
  -6  -5  12    9.73    5.05
  -6   5  13  313.83   41.61
   6   5 -13  235.05   40.91
  -6  -5  13  303.31   41.21
  -6  -5  13  275.53   41.48
  -6   5  14  339.15   45.94
   6   5 -14  307.29   46.05
  -6  -5  14  348.68   45.81
  -6  -5  14  265.22   45.26
  -6   5  15   -0.95    3.69
   6   5 -15    0.09    3.87
  -6  -5  15   -1.33    3.67
  -6  -5  15   -0.18    4.01
   6  -5 -17   -1.17    4.68
   6  -5 -18  206.28   32.82
  -6   5  19   34.78    8.79
   6  -5 -19   25.47    8.89
  -6  -5  19   18.26    7.24
  -6   5  20   14.16    6.80
   6  -5 -20   24.43    8.28
  -6  -5  20   25.04    7.45
  -6   5  21    0.52    4.30
   6  -5 -21   -0.29    5.21
  -6  -5  21    4.39    4.65
  -6   5  22   -4.06    5.70
   6  -5 -22    1.86    5.40
  -6  -5  22   -0.37    4.84
  -6   5  23   62.18   14.27
  -6  -5  23   74.19   14.89
  -6   5  24   28.94    8.94
   6  -5 -24   25.64    9.89
  -6  -5  24   30.17    9.27
  -6   5  25   16.79    7.29
   6  -5 -25    5.41    6.80
  -6  -5  25   11.17    6.63
  -6   5  26    4.18    5.07
   6  -5 -26    5.34    6.01
  -6  -5  26    0.46    5.33
  -6   5  27   -0.25    5.72
   6  -5 -27   -1.52    5.56
  -6  -5  27    1.85    4.49
  -6   5  28   13.57    7.37
   6  -5 -28    6.26    6.82
  -6  -5  28   21.77    7.44
  -6   5  29   29.31    9.05
   6  -5 -29    8.33    7.35
  -6  -5  29   28.01    8.62
  -6   5  30    7.59    6.66
   6  -5 -30    9.75    7.60
  -6  -5  30   28.14    8.62
  -6   5  31    3.82    4.05
   6  -5 -31   -5.17    6.42
  -6  -5  31    0.60    5.14
  -6   5  32    4.09    6.13
   6  -5 -32    7.04    6.62
  -6  -5  32    9.62    5.52
  -6   5  33    5.07    6.31
   6  -5 -33    9.07    7.57
  -6  -5  33   13.24    7.07
  -6   5  34    9.05    7.46
   6  -5 -34    1.36    5.87
  -6  -5  34    9.03    6.07
  -6   5  35    4.53    6.86
   6  -5 -35   11.10    8.42
  -6  -5  35   12.68    6.91
  -6   5  36    0.69    5.46
  -6  -5  36    4.17    5.84
  -6   5  37   -1.92    6.01
  -6  -5  37   -0.48    5.34
  -6  -5  38   -2.59    5.66
  -6   6   1  186.03   27.44
   6  -6  -1  173.42   26.77
   6  -6  -1  164.66   27.55
   6   6  -1  227.48   27.81
   6   6  -1  182.42   28.21
  -6  -6   1  218.49   28.20
  -6  -6   1  166.11   28.38
  -6   6   2   35.80    7.54
   6  -6  -2   35.37    7.12
   6  -6  -2   35.30    7.85
   6   6  -2   49.47    7.96
   6   6  -2   33.93    8.30
  -6  -6   2   31.68    7.42
  -6  -6   2   30.75    8.22
  -6   6   3    8.42    4.21
   6  -6  -3   12.69    3.75
   6  -6  -3    9.55    4.88
   6   6  -3   11.34    4.01
   6   6  -3    9.94    5.02
  -6  -6   3    9.52    4.65
  -6  -6   3   10.76    4.81
  -6   6   4   24.50    6.39
   6  -6  -4   28.56    5.94
   6  -6  -4   30.05    6.93
   6   6  -4   23.03    5.91
   6   6  -4   16.77    6.27
  -6  -6   4   22.48    6.06
  -6  -6   4   36.65    7.95
  -6   6   5  132.51   23.33
   6  -6  -5  176.90   23.47
   6  -6  -5  132.19   23.64
   6   6  -5  171.60   23.52
   6   6  -5  157.41   24.45
  -6  -6   5  163.35   24.14
  -6  -6   5  168.97   24.95
  -6   6   6   99.25   16.75
   6  -6  -6  111.71   16.36
   6  -6  -6  115.93   17.79
   6   6  -6  128.10   16.86
   6   6  -6   73.66   16.46
  -6  -6   6   95.28   16.71
  -6  -6   6  102.40   17.57
  -6   6   7   76.38   13.21
   6  -6  -7   59.25   12.14
   6  -6  -7   85.62   13.98
   6   6  -7   79.47   12.85
   6   6  -7   69.56   13.49
  -6  -6   7   92.27   13.98
  -6  -6   7   72.86   13.85
  -6   6   8   15.99    5.10
   6  -6  -8   20.79    5.42
   6   6  -8   14.28    4.88
   6   6  -8   19.82    6.36
  -6  -6   8   18.60    5.64
  -6  -6   8   17.95    6.05
  -6   6   9  126.43   20.20
   6  -6  -9  138.21   19.72
   6   6  -9  118.16   20.44
  -6  -6   9  130.03   20.24
  -6  -6   9  109.03   20.23
  -6   6  10  109.31   16.81
   6   6 -10   98.81   17.02
  -6  -6  10   77.00   15.75
  -6  -6  10  105.85   17.23
  -6   6  11   94.39   14.71
   6   6 -11   82.64   14.94
  -6  -6  11   57.83   13.40
  -6  -6  11   82.78   14.79
  -6   6  12   88.24   14.16
   6   6 -12   63.90   13.41
  -6  -6  12   59.37   12.66
  -6  -6  12   76.15   14.09
  -6   6  13    6.67    4.38
  -6  -6  13    2.33    4.12
  -6  -6  13    0.88    4.60
  -6   6  14    1.96    4.09
   6  -6 -14   10.55    4.79
  -6  -6  14    0.97    3.73
  -6   6  15   34.79   10.29
   6  -6 -15   51.76   12.20
  -6  -6  15   98.30   13.54
   6  -6 -16    9.24    5.92
   6  -6 -17   34.56    9.64
  -6   6  18   59.21   12.59
   6  -6 -18   55.43   12.79
  -6   6  19   32.59    8.97
   6  -6 -19   25.68    8.66
  -6  -6  19   27.51    8.23
  -6   6  20    1.57    4.16
   6  -6 -20    5.69    4.94
  -6  -6  20    3.26    4.92
  -6   6  21   54.85   10.82
   6  -6 -21   21.12    8.71
  -6  -6  21   28.58    8.66
  -6   6  22   11.29    6.31
   6  -6 -22   13.24    7.45
  -6  -6  22   18.75    7.13
  -6   6  23   30.92    9.51
   6  -6 -23   29.99    9.91
  -6  -6  23   42.96   10.74
  -6   6  24    2.53    4.53
   6  -6 -24    6.11    6.30
  -6  -6  24    1.10    4.41
  -6   6  25   10.91    7.07
   6  -6 -25   11.77    7.84
  -6  -6  25   39.00    9.49
  -6   6  26   27.84    9.16
   6  -6 -26   20.85    9.44
  -6  -6  26   28.97    8.78
  -6   6  27   15.43    7.37
   6  -6 -27    6.63    7.13
  -6  -6  27   14.84    6.74
  -6   6  28    3.42    5.18
   6  -6 -28    3.08    5.27
  -6  -6  28   -1.27    5.61
   6  -6 -29    2.78    6.89
  -6  -6  29    2.54    4.65
  -6   6  30    5.61    5.75
   6  -6 -30    1.83    6.53
  -6  -6  30    4.41    5.19
  -6   6  31   22.66    8.26
   6  -6 -31   -1.59    6.23
  -6  -6  31   19.19    7.37
  -6   6  32   -0.00    4.73
   6  -6 -32    9.98    7.81
  -6  -6  32   16.11    7.12
  -6   6  33    5.15    5.94
   6  -6 -33    1.73    5.37
  -6  -6  33   11.47    6.94
  -6   6  34    1.19    5.01
   6  -6 -34   -1.70    5.77
  -6  -6  34   -2.90    5.93
  -6   6  35   -1.20    6.15
   6  -6 -35    1.41    7.18
  -6  -6  35    0.34    4.56
  -6   6  36   -3.23    6.04
   6  -6 -36   -1.78    6.66
  -6  -6  36   -1.91    4.59
   6  -6 -37    6.86    7.44
  -6  -6  37   -0.89    5.61
  -6  -6  38    1.70    4.59
  -6   7   1   10.91    4.32
   6  -7  -1   14.12    4.12
   6   7  -1   14.46    4.48
  -6  -7   1   12.31    4.58
  -6  -7   1   17.15    6.47
  -6   7   2   16.55    4.51
   6  -7  -2   12.66    3.77
   6   7  -2   13.45    3.97
  -6  -7   2    3.52    3.06
  -6  -7   2    0.28    4.41
  -6   7   3  347.28   45.73
   6  -7  -3  305.68   44.72
   6   7  -3  346.95   45.37
  -6  -7   3  317.59   45.67
  -6  -7   3  302.83   46.43
  -6   7   4   72.85   14.77
   6  -7  -4  120.83   15.31
   6   7  -4  101.39   15.03
  -6  -7   4   86.40   15.21
  -6  -7   4   80.13   15.98
  -6   7   5   42.24    7.72
   6  -7  -5   23.45    5.91
   6   7  -5   36.91    6.78
  -6  -7   5   22.88    6.77
  -6  -7   5   23.93    7.51
  -6   7   6   34.31    7.11
   6  -7  -6   13.88    5.13
   6   7  -6   25.44    5.83
  -6  -7   6   27.71    6.77
  -6  -7   6   27.38    7.38
  -6   7   7   22.65    6.07
   6  -7  -7   28.59    5.82
   6   7  -7   18.54    5.30
  -6  -7   7   15.03    5.41
  -6  -7   7    9.86    6.05
  -6   7   8   40.69    8.89
   6  -7  -8   37.37    8.14
   6   7  -8   40.13    8.37
  -6  -7   8   43.06    9.06
  -6  -7   8   51.99   10.56
  -6   7   9  157.48   24.61
   6  -7  -9  170.67   24.06
  -6  -7   9  143.23   24.28
  -6  -7   9  164.94   25.43
  -6   7  10   -0.94    3.41
   6  -7 -10    1.16    3.98
  -6  -7  10    2.39    3.51
  -6   7  11   -0.38    3.53
   6  -7 -11    0.36    3.44
  -6  -7  11   -1.81    3.89
  -6   7  12   25.73    7.27
   6  -7 -12   17.74    6.30
  -6  -7  12   28.91    7.15
  -6   7  13  180.36   28.65
   6  -7 -13  208.59   29.65
  -6  -7  13  173.14   28.35
  -6   7  14   11.92    5.42
   6  -7 -14    5.16    4.85
  -6  -7  14   13.32    5.71
  -6   7  15    1.04    3.46
   6  -7 -15   -1.80    4.49
  -6  -7  15    2.54    3.96
   6  -7 -16    8.83    5.80
   6  -7 -17    0.31    3.93
  -6   7  18    5.84    5.04
   6  -7 -18    1.45    5.11
  -6   7  19  106.91   17.48
   6  -7 -19   66.33   15.80
  -6  -7  19   89.29   16.39
  -6   7  20   10.64    6.15
   6  -7 -20   14.52    7.13
  -6  -7  20    8.96    5.86
  -6   7  21    9.24    5.73
   6  -7 -21   16.91    7.20
  -6  -7  21   11.12    5.79
  -6   7  22   -0.29    4.83
   6  -7 -22   -1.86    5.31
  -6  -7  22   -0.36    5.14
  -6   7  23   33.24    9.33
   6  -7 -23   15.28    8.89
  -6  -7  23   42.47   10.02
  -6   7  24   19.27    7.26
   6  -7 -24   17.06    7.51
  -6  -7  24    8.00    5.80
  -6   7  25   10.41    6.55
   6  -7 -25   33.25   10.00
  -6  -7  25   26.10    7.82
  -6   7  26   -0.45    5.33
   6  -7 -26    2.32    5.79
  -6  -7  26    7.15    5.03
  -6   7  27   -3.97    6.20
   6  -7 -27   -1.37    5.06
  -6  -7  27    0.01    4.61
  -6   7  28    4.97    5.89
   6  -7 -28    7.10    6.37
  -6  -7  28    8.18    5.82
  -6   7  29   38.22   11.08
   6  -7 -29   41.33   12.08
  -6  -7  29   37.19   11.24
  -6   7  30    0.91    4.80
   6  -7 -30    2.24    5.06
  -6  -7  30   -0.97    4.00
  -6   7  31    2.35    5.71
   6  -7 -31    1.17    5.51
  -6  -7  31    7.88    5.85
  -6   7  32    1.87    4.91
   6  -7 -32   -2.49    6.70
  -6  -7  32    5.84    5.53
  -6   7  33   13.55    7.90
   6  -7 -33    8.22    6.78
  -6  -7  33   12.27    6.58
  -6   7  34   -2.67    5.81
   6  -7 -34   -1.00    5.74
  -6  -7  34    9.20    6.11
  -6   7  35   18.66    8.41
   6  -7 -35   10.55    6.78
  -6  -7  35   21.51    9.12
  -6   7  36    1.21    5.47
   6  -7 -36    1.36    6.04
  -6  -7  36   -1.54    5.90
   6  -7 -37    1.74    6.13
  -6  -7  37   -0.61    5.05
   6  -7 -38   -3.90    7.00
  -6  -7  38    2.78    5.58
  -6   8   1  148.33   22.04
   6  -8  -1  145.74   21.41
   6   8  -1  135.93   21.72
  -6  -8   1  168.25   22.83
  -6  -8   1  127.71   23.24
  -6   8   2    8.73    4.17
   6  -8  -2    6.18    2.98
   6   8  -2    6.46    3.48
  -6  -8   2    4.15    3.61
  -6  -8   2    5.46    5.50
  -6   8   3   -1.01    3.31
   6  -8  -3    1.00    2.43
   6   8  -3    1.28    2.72
  -6  -8   3   -1.04    2.97
  -6   8   4    2.61    2.77
   6  -8  -4    1.10    2.41
   6  -8  -4    1.85    3.08
   6   8  -4    2.37    2.67
  -6  -8   4    2.36    3.95
  -6   8   5  251.08   37.78
   6  -8  -5  277.72   37.38
   6  -8  -5  249.97   38.15
   6   8  -5  272.20   37.54
  -6  -8   5  269.99   38.34
  -6   8   6    3.99    3.35
   6  -8  -6    2.45    2.91
   6  -8  -6    7.19    3.96
   6   8  -6    8.19    3.72
  -6  -8   6    9.50    4.26
  -6   8   7  111.66   18.18
   6  -8  -7  118.53   17.64
   6  -8  -7  126.12   19.09
   6   8  -7  113.45   17.69
  -6  -8   7   95.23   17.88
  -6   8   8    5.30    3.82
   6  -8  -8    8.05    3.73
   6  -8  -8    2.59    4.15
  -6  -8   8    4.97    4.29
   6  -8  -9  170.49   22.80
   6  -8  -9  119.61   22.78
  -6  -8   9  151.80   23.20
  -6   8  10   54.25   10.87
   6  -8 -10   55.31   11.04
  -6  -8  10   46.21   10.40
  -6   8  11  111.76   18.21
   6  -8 -11   85.55   17.74
  -6  -8  11  126.87   18.62
  -6   8  12   36.78    8.54
   6  -8 -12   30.48    9.01
  -6  -8  12   30.59    8.08
  -6   8  13    4.88    4.02
   6  -8 -13    1.98    4.36
  -6  -8  13    8.33    4.30
  -6   8  14   12.11    4.87
   6  -8 -14   12.65    6.37
  -6  -8  14    2.13    3.94
   6  -8 -15   91.24   13.03
  -6  -8  15   18.59    7.19
   6  -8 -16    4.53    6.25
   6  -8 -17   50.50   11.97
  -6   8  18   -1.91    4.67
   6  -8 -18   -0.43    4.73
  -6   8  19   17.80    7.11
   6  -8 -19   21.29    8.25
  -6  -8  19   29.22    7.82
  -6   8  20    1.68    3.46
   6  -8 -20   -0.98    4.58
  -6  -8  20   -1.35    3.72
  -6   8  21   16.59    6.85
   6  -8 -21    4.73    5.44
  -6  -8  21   15.56    6.54
  -6   8  22    1.81    4.43
   6  -8 -22    3.87    7.06
  -6  -8  22    3.32    4.68
  -6   8  23   14.08    6.26
   6  -8 -23    5.46    6.01
  -6  -8  23   19.35    7.69
  -6   8  24    0.38    4.61
   6  -8 -24   -0.34    4.85
  -6  -8  24   -0.73    4.21
  -6   8  25    6.36    5.44
   6  -8 -25   11.07    6.49
  -6  -8  25   20.73    7.35
  -6   8  26    4.92    4.83
   6  -8 -26   -2.03    5.97
  -6  -8  26   15.10    7.07
  -6   8  27   23.03    8.46
   6  -8 -27   11.35    7.44
  -6  -8  27   26.33    8.77
  -6   8  28   -3.53    5.94
   6  -8 -28   -3.51    6.42
  -6  -8  28    2.50    5.36
  -6   8  29    0.03    5.98
   6  -8 -29    5.02    6.10
  -6  -8  29   -0.75    4.55
  -6   8  30    2.25    4.58
   6  -8 -30   10.99    6.38
  -6  -8  30   -0.50    5.68
  -6   8  31   14.00    6.61
   6  -8 -31   -0.17    5.57
  -6  -8  31    5.36    5.39
  -6   8  32   -0.25    4.66
   6  -8 -32   -2.84    5.83
  -6  -8  32    5.80    5.43
  -6   8  33    3.04    5.68
   6  -8 -33   -0.72    6.93
  -6  -8  33   -1.43    4.94
  -6   8  34   -2.83    6.60
   6  -8 -34   -0.05    5.35
  -6  -8  34   -2.01    4.67
  -6   8  35    8.82    6.71
   6  -8 -35    3.29    6.60
  -6  -8  35    1.87    5.68
  -6   8  36    2.58    7.26
   6  -8 -36   10.89    7.08
  -6  -8  36   -3.63    5.89
   6  -8 -37    4.19    6.86
  -6  -8  37    4.56    5.43
  -6  -8  38   -0.00    5.03
  -6   9   1    9.05    4.14
   6  -9  -1   10.29    3.50
   6  -9  -1   13.89    5.21
   6   9  -1    8.08    3.92
  -6  -9   1    5.24    3.47
  -6   9   2    6.73    3.69
   6  -9  -2   14.28    4.23
   6  -9  -2   10.77    4.41
   6   9  -2    7.46    3.78
  -6  -9   2   12.60    4.81
  -6   9   3  158.77   28.47
   6  -9  -3  199.71   28.43
   6  -9  -3  218.42   29.79
   6   9  -3  237.13   29.38
  -6  -9   3  195.35   29.38
  -6   9   4    9.01    4.49
   6  -9  -4   10.80    3.86
   6  -9  -4   12.98    5.33
   6   9  -4   18.03    4.82
  -6  -9   4   19.23    5.63
  -6   9   5    7.61    3.71
   6  -9  -5    3.04    2.89
   6  -9  -5   -0.48    3.50
   6   9  -5    2.38    3.17
  -6  -9   5    4.40    3.60
  -6   9   6   15.47    5.25
   6  -9  -6   19.63    4.92
   6  -9  -6   11.46    5.00
   6   9  -6   15.61    4.76
  -6  -9   6   10.53    5.11
  -6   9   7   18.06    5.62
   6  -9  -7   14.69    4.74
   6  -9  -7   10.82    5.21
   6   9  -7   16.24    4.85
  -6  -9   7   19.80    5.85
  -6   9   8    0.33    3.62
   6  -9  -8    2.39    2.98
   6  -9  -8    0.32    3.78
  -6  -9   8    1.32    3.12
  -6   9   9   99.08   16.67
   6  -9  -9   90.60   15.50
   6  -9  -9   95.72   16.89
  -6  -9   9  102.92   16.65
  -6   9  10   13.03    5.33
   6  -9 -10    7.05    5.35
  -6  -9  10    6.35    4.28
  -6   9  11    0.69    4.17
   6  -9 -11    0.12    3.85
  -6  -9  11    2.51    4.02
  -6   9  12    2.07    4.40
   6  -9 -12    1.98    4.07
  -6  -9  12    2.95    3.73
  -6   9  13   97.49   17.71
   6  -9 -13   86.83   17.51
  -6  -9  13  127.64   18.55
  -6   9  14   10.75    5.18
   6  -9 -14    2.52    4.72
  -6  -9  14    5.24    4.12
   6  -9 -15   20.26    7.52
  -6  -9  15   24.88    7.64
   6  -9 -16   12.93    6.31
   6  -9 -17   -1.33    4.82
  -6   9  18    3.08    4.24
   6  -9 -18   10.82    5.45
  -6   9  19   35.38   10.29
   6  -9 -19   34.71   10.67
  -6  -9  19   60.93   11.49
  -6   9  20   -1.92    4.44
   6  -9 -20    4.73    5.46
  -6  -9  20    6.19    4.67
  -6   9  21   -2.73    5.59
   6  -9 -21   -0.60    4.69
  -6  -9  21    2.48    3.99
  -6   9  22    2.78    4.88
   6  -9 -22   -2.46    5.28
  -6  -9  22   -0.51    3.99
  -6   9  23   53.79   12.20
   6  -9 -23   49.15   12.62
  -6  -9  23   49.48   11.89
  -6   9  24   -0.79    5.07
   6  -9 -24    7.48    6.51
  -6  -9  24    2.21    5.08
  -6   9  25   17.61    7.62
   6  -9 -25   17.65    8.06
  -6  -9  25   20.55    8.13
  -6   9  26    3.29    5.03
   6  -9 -26    5.45    6.10
  -6  -9  26    1.20    4.75
  -6   9  27    6.10    5.54
   6  -9 -27    7.79    6.87
  -6  -9  27   13.06    6.39
  -6   9  28    1.64    4.42
   6  -9 -28    2.07    5.36
  -6  -9  28   -2.40    4.56
  -6   9  29    9.59    6.64
   6  -9 -29   12.57    7.85
  -6  -9  29   20.93    8.07
  -6   9  30    5.78    5.89
   6  -9 -30    1.69    6.98
  -6  -9  30    1.84    5.67
  -6   9  31    1.82    5.77
   6  -9 -31   -2.47    6.67
  -6  -9  31   -0.49    4.12
  -6   9  32   -0.29    4.68
   6  -9 -32   16.13    8.22
  -6  -9  32   -1.80    5.36
  -6   9  33    2.57    5.57
   6  -9 -33    2.11    6.56
  -6   9  34   -3.62    5.90
   6  -9 -34   -2.93    6.17
  -6   9  35    3.82    5.45
   6  -9 -35    4.31    5.78
   6 -10  -1   46.47    7.69
  -6 -10   1   11.81    5.39
   6 -10  -2   12.22    5.10
  -6 -10   2   19.25    5.54
  -6  10   3    2.08    3.12
   6 -10  -3   -1.25    3.76
  -6 -10   3    1.20    3.12
  -6  10   4    9.10    4.16
   6 -10  -4   10.95    5.44
  -6 -10   4    9.35    4.47
  -6  10   5   41.18    8.38
   6 -10  -5   29.22    8.02
  -6 -10   5   47.47    9.04
  -6  10   6    6.98    3.94
   6 -10  -6    2.15    3.81
  -6 -10   6    3.57    3.26
  -6  10   7   28.35    7.07
   6 -10  -7   21.16    6.85
  -6 -10   7   34.48    7.97
  -6  10   8    1.23    2.98
   6 -10  -8   -0.86    4.34
  -6 -10   8    1.65    3.33
  -6  10   9   -2.69    4.34
   6 -10  -9    0.71    3.94
  -6 -10   9   -0.03    2.87
  -6  10  10    1.23    2.96
   6 -10 -10   -0.27    3.80
  -6 -10  10    6.31    4.24
  -6  10  11  117.76   19.12
   6 -10 -11   83.63   18.17
  -6 -10  11  144.59   19.66
  -6  10  12    0.39    4.11
   6 -10 -12   -0.87    4.24
  -6 -10  12    1.62    3.52
  -6  10  13   16.25    5.89
   6 -10 -13    7.48    5.47
  -6 -10  13   18.20    5.61
  -6  10  14   12.98    5.52
   6 -10 -14    4.81    4.32
  -6 -10  14    5.87    4.30
   6 -10 -15   54.92   12.76
  -6 -10  15   79.72   13.66
   6 -10 -16    5.49    5.34
   6 -10 -17   20.05    8.55
  -6  10  18    1.66    4.07
   6 -10 -18    6.12    6.72
  -6  10  19    5.52    5.37
   6 -10 -19    5.99    6.12
  -6 -10  19    9.31    5.40
  -6  10  20    4.90    4.88
   6 -10 -20   -2.22    5.36
  -6 -10  20   -1.19    4.05
  -6  10  21   69.21   13.99
   6 -10 -21   49.09   13.13
  -6 -10  21   68.34   13.72
  -6  10  22   -1.42    4.74
   6 -10 -22    2.87    5.34
  -6  10  23   -0.43    4.29
   6 -10 -23    6.24    5.57
  -6  10  24   -1.91    4.43
   6 -10 -24   -0.45    4.88
  -6  10  25    2.28    4.80
   6 -10 -25    7.91    6.40
  -6  10  26   -1.66    4.01
   6 -10 -26   -4.04    6.78
  -6  10  27   14.05    6.58
   6 -10 -27   15.33    7.47
  -6  10  28    5.44    5.62
   6 -10 -28   -0.47    6.52
  -6  10  29    5.39    6.08
   6 -10 -29   -0.14    4.28
  -6  10  30   -0.27    4.90
   6 -10 -30   -2.15    6.63
  -6  10  31    3.39    5.58
   6 -10 -31    8.52    6.27
  -6  10  32   -1.45    4.44
   6 -10 -32   -1.09    5.71
  -6  10  33    5.83    5.68
  -6  10  34   -2.00    5.31
  -6  10  35    3.95    6.13
   6 -11  -1    5.50    3.82
  -6 -11   1   10.24    4.10
   6 -11  -2    0.64    3.62
  -6 -11   2    2.34    3.08
   6 -11  -3   45.49    8.80
  -6 -11   3   35.00    8.49
   6 -11  -4    2.67    3.42
  -6 -11   4   -0.45    2.98
   6 -11  -5    1.04    3.98
  -6 -11   5   -0.57    3.24
   6 -11  -6   -0.95    3.63
  -6 -11   6   -0.64    3.00
   6 -11  -7   17.40    5.99
   6 -11  -8   14.85    5.82
   6 -11  -9   45.68   10.25
   6 -11 -10    3.94    5.05
   6 -11 -11    0.59    4.01
   6 -11 -12    8.75    5.51
   6 -11 -13   45.82   10.54
   6 -11 -14   -0.56    4.03
   6 -11 -15   22.47    7.68
   6 -11 -16    2.24    4.02
   6 -11 -17   17.92    6.61
   6 -11 -18    1.24    4.90
   6 -11 -19   38.38   10.14
   6 -11 -20    2.76    5.65
   6 -11 -21   -0.85    5.94
   6 -11 -22   -0.98    5.05
   6 -11 -23   27.79    8.77
   6 -11 -24    0.33    3.84
   6 -11 -25    3.90    4.97
   6 -11 -26   -0.40    6.06
   6 -11 -27    1.00    5.87
   6 -11 -28   -1.96    5.17
   6 -11 -29    9.75    7.24
   6 -11 -30   -1.34    5.64
   6 -12  -1   51.73   10.02
   6 -12  -2    1.52    3.53
   6 -12  -3    0.54    3.02
   6 -12  -4    4.64    3.79
   6 -12  -5    6.67    4.32
   6 -12  -6    2.89    4.04
   6 -12  -7   11.55    5.20
   6 -12  -8   -0.66    3.97
   6 -12  -9   14.83    5.80
   6 -12 -10    5.65    4.37
   6 -12 -11   42.67    9.75
   6 -12 -12    0.10    3.14
   6 -12 -13    8.88    5.34
   6 -12 -14    4.72    5.06
   6 -12 -15   19.35    7.02
   6 -12 -16    3.31    4.73
   6 -12 -17   17.40    6.91
   6 -12 -18   -2.62    5.05
   6 -12 -19   -2.28    4.98
   6 -12 -20    2.82    3.96
   6 -12 -21   20.71    7.83
   6 -12 -22    5.87    4.68
   6 -12 -23    6.72    6.46
   6 -12 -24    2.77    5.13
   6 -12 -25    4.50    5.17
   6 -12 -26   -1.31    5.27
   6 -12 -27    1.30    5.94
   6 -13  -1    8.21    4.28
   6 -13  -2    5.80    4.16
   6 -13  -3   52.54   10.21
   6 -13  -4   14.87    5.12
   6 -13  -5    9.49    5.07
   6 -13  -6    5.71    4.26
   6 -13  -7   12.47    5.60
   6 -13  -8    5.88    4.72
   6 -13  -9   48.50   10.24
   6 -13 -10    1.46    4.36
   6 -13 -11   -0.61    4.14
   6 -13 -12    9.40    5.42
   6 -13 -13   11.68    5.29
   6 -13 -14    2.92    5.21
   6 -13 -15    7.11    5.27
   6 -13 -16   -0.40    3.73
   6 -13 -17    2.63    4.67
   6 -13 -18   -1.52    4.45
   6 -13 -19   14.86    6.85
   6 -13 -20   -0.99    4.79
   6 -13 -21    2.99    5.23
   6 -13 -22   -3.07    5.37
   6 -13 -23    5.15    5.74
   6 -13 -24    1.34    5.50
   6 -14  -1   18.05    5.39
   6 -14  -2    4.26    3.39
   6 -14  -3    0.60    3.60
   6 -14  -4    9.63    4.52
   6 -14  -5   18.75    6.11
   6 -14  -6   14.41    5.61
   6 -14  -7   17.71    5.96
   6 -14  -8   -0.49    3.86
   6 -14  -9    7.54    5.04
   6 -14 -10    2.64    3.80
   6 -14 -11    6.09    4.76
   6 -14 -12    3.15    4.91
   6 -14 -13    0.49    4.49
   6 -14 -14   -0.89    4.41
   6 -14 -15    2.12    4.10
   6 -14 -16    9.87    5.38
   6 -14 -17    5.66    5.13
   6 -14 -18    0.41    4.27
   6 -14 -19   -1.01    4.00
   6 -14 -20    1.40    5.51
   6 -14 -21    3.38    4.89
   6 -15  -1   -0.36    3.25
   6 -15  -2   11.06    4.69
   6 -15  -3   12.82    5.01
   6 -15  -4    1.42    3.45
   6 -15  -5    2.18    3.53
   6 -15  -6   -1.11    3.65
   6 -15  -7    6.19    4.33
   6 -15  -8    6.90    3.96
   6 -15  -9    5.47    4.38
   6 -15 -10    6.01    4.67
   6 -15 -11   -0.09    3.80
   6 -15 -12    7.13    4.71
   6 -15 -13    2.46    4.77
   6 -15 -14    5.03    4.36
   6 -15 -15    0.09    4.72
   6 -15 -16    0.48    4.13
   6 -15 -17   -2.34    4.29
   6 -15 -18    1.99    4.10
   6 -16  -1    2.12    3.32
   6 -16  -2    1.43    3.26
   6 -16  -3   -1.23    3.34
   6 -16  -4   -1.18    3.41
   6 -16  -5    1.11    3.55
   6 -16  -6    4.43    3.90
   6 -16  -7   -2.10    3.83
   6 -16  -8    5.34    3.89
   6 -16  -9    0.47    3.80
   6 -16 -10    1.76    3.81
   6 -16 -11    1.28    3.55
   6 -16 -12    0.40    3.73
   6 -16 -13    3.49    4.34
   6 -16 -14    0.31    4.18
   6 -17  -1   -1.09    3.02
   6 -17  -2    2.59    3.02
   6 -17  -3    1.73    3.44
   6 -17  -4    5.16    3.68
   6 -17  -5   -1.16    3.38
   6 -17  -6   -0.46    3.31
   6 -17  -7   -0.10    3.15
   6 -17  -8    5.94    4.17
   6 -17  -9    0.01    4.05
   6 -17 -10    1.51    3.89
   6 -18  -1    2.63    3.02
   6 -18  -2   -0.91    3.15
   6 -18  -3    0.31    3.22
   6 -18  -4    0.47    3.14
   6 -18  -5    0.74    3.12
  -5   0   1    1.67    2.29
  -5   0   1    8.00    4.04
   5   0  -1    3.04    2.87
   5   0  -1    2.85    3.68
  -5   0   2   -0.77    2.94
  -5   0   2   -1.35    3.61
   5   0  -2   -0.49    2.23
   5   0  -2   -1.01    3.49
  -5   0   3  119.50   17.86
  -5   0   3  126.19   18.37
   5   0  -3  117.04   17.45
   5   0  -3   98.98   17.97
  -5   0   4   -1.17    2.70
  -5   0   4   -0.24    3.43
   5   0  -4   -0.11    2.71
   5   0  -4   -1.75    3.89
  -5   0   5 2904.31  339.92
  -5   0   5 2441.75  339.40
   5   0  -5 2322.06  338.72
   5   0  -5 2799.66  340.23
  -5   0   6    1.21    3.79
  -5   0   6   -0.03    3.77
   5   0  -6    1.24    3.02
   5   0  -6   -0.86    3.99
  -5   0   7   86.09   14.32
  -5   0   7   96.58   14.77
   5   0  -7   62.36   13.20
   5   0  -7  115.19   15.72
  -5   0   8   -1.28    3.82
  -5   0   8    0.39    3.68
   5   0  -8    1.25    3.40
   5   0  -8    1.01    3.76
  -5   0   9  587.61   87.84
  -5   0   9  709.13   88.63
   5   0  -9  638.60   87.73
   5   0  -9  685.72   88.98
  -5   0  10    0.85    3.86
  -5   0  10   -0.66    3.75
   5   0 -10    0.45    3.07
   5   0 -10    1.52    4.17
  -5   0  11   24.29    7.24
  -5   0  11   33.33    7.85
   5   0 -11   30.08    6.82
   5   0 -11   28.97    7.66
  -5   0  12   -1.15    3.27
  -5   0  12   -1.24    3.33
   5   0 -12    1.29    2.72
   5   0 -12    0.44    3.34
  -5   0  13   18.40    5.91
  -5   0  13    7.89    5.18
   5   0 -13   14.06    5.90
  -5   0  14   -2.14    4.41
  -5   0  14   -2.33    4.58
   5   0 -14   -1.15    3.81
  -5   0  15  147.38   23.67
  -5   0  15  164.56   24.11
   5   0 -15  134.86   23.96
  -5   0  16   -0.54    2.84
  -5   0  16    2.08    4.11
   5   0 -16   -1.81    4.23
  -5   0  17  140.31   21.15
  -5   0  17  116.11   20.26
   5   0 -17  110.98   20.75
  -5   0  18   -0.81    3.98
   5   0 -18    1.74    4.52
  -5   0  19   12.25    7.25
   5   0 -19  128.91   15.59
  -5   0  20   -1.41    4.21
   5   0 -20    0.90    4.74
  -5   0  21  297.66   41.12
   5   0 -21  242.22   41.01
  -5   0  22    0.80    3.41
   5   0 -22   -0.95    5.08
  -5   0  23    0.62    3.85
   5   0 -23    0.21    4.53
  -5   0  24   -2.57    4.88
   5   0 -24    0.76    4.98
  -5   0  25   26.43    9.23
   5   0 -25   36.13   10.53
  -5   0  26   -1.07    4.83
   5   0 -26   -1.47    4.42
  -5   0  27   67.32   13.74
   5   0 -27   50.76   13.86
  -5   0  28    6.47    5.47
   5   0 -28   -3.10    6.61
  -5   0  29    7.47    6.15
  -5   0  30    0.29    3.54
  -5   0  31   47.70   12.16
  -5   0  32    1.33    5.33
  -5   0  33   -2.09    5.54
  -5   0  34    0.87    4.42
  -5   0  35    4.30    6.97
  -5   0  36    2.66    5.08
  -5   0  37   24.18    9.53
  -5   0  38   -2.88    6.18
  -5   0  39    1.51    5.40
  -5   1   1  369.86   65.88
  -5   1   1  539.97   67.27
   5  -1  -1  476.51   66.19
   5  -1  -1  549.39   67.58
   5   1  -1  474.12   66.23
   5   1  -1  539.02   67.58
  -5  -1   1  509.55   66.69
  -5  -1   1  580.27   67.75
  -5   1   2    6.73    3.64
  -5   1   2    2.92    3.43
   5  -1  -2    2.21    2.99
   5  -1  -2    1.47    3.75
   5   1  -2    7.57    3.24
   5   1  -2    6.50    4.22
  -5  -1   2    7.85    3.80
  -5  -1   2    0.83    3.63
  -5   1   3  571.40   73.36
  -5   1   3  553.77   73.58
   5  -1  -3  510.32   72.69
   5  -1  -3  554.47   73.82
   5   1  -3  515.09   72.73
   5   1  -3  565.75   73.97
  -5  -1   3  532.82   73.15
  -5   1   4   33.39    6.19
  -5   1   4   16.22    5.02
   5  -1  -4   11.64    3.90
   5  -1  -4    5.38    4.65
   5   1  -4   17.80    4.82
   5   1  -4    7.81    4.59
  -5  -1   4   11.62    4.80
  -5  -1   4   11.07    4.90
  -5   1   5  103.12   16.94
  -5   1   5  107.64   17.22
   5  -1  -5   97.39   16.34
   5  -1  -5   96.86   17.03
   5   1  -5  100.44   16.41
   5   1  -5   93.34   17.14
  -5  -1   5  117.43   17.20
  -5  -1   5  168.23   18.68
  -5   1   6  864.13   92.77
  -5   1   6  737.21   92.27
   5  -1  -6  660.04   91.40
   5  -1  -6  566.36   91.79
   5   1  -6  643.62   91.35
   5   1  -6  688.18   92.48
  -5  -1   6  757.69   92.32
  -5  -1   6  606.27   91.79
  -5   1   7  624.24   89.21
  -5   1   7  653.76   89.45
   5  -1  -7  566.32   88.59
   5  -1  -7  704.85   90.17
   5   1  -7  677.36   89.05
   5   1  -7  686.79   90.10
  -5  -1   7  668.62   89.45
  -5  -1   7  777.11   90.28
  -5   1   8    2.10    3.96
  -5   1   8    0.96    3.96
   5  -1  -8   -0.44    2.71
   5  -1  -8   -0.94    3.73
   5   1  -8    1.74    3.41
   5   1  -8   -0.77    3.81
  -5  -1   8   -0.48    3.94
  -5  -1   8   -1.43    3.94
  -5   1   9   48.81    9.77
  -5   1   9   71.95   10.79
   5  -1  -9   37.70    9.19
   5  -1  -9   59.69   10.78
   5   1  -9   53.26   10.40
  -5  -1   9   41.34    9.45
  -5  -1   9   46.89   10.04
  -5   1  10   -0.13    2.63
  -5   1  10    3.76    3.57
   5  -1 -10    2.86    3.11
   5  -1 -10    2.64    4.21
   5   1 -10   -0.06    2.79
   5   1 -10    2.30    4.24
  -5  -1  10    5.48    3.47
  -5  -1  10   -0.10    3.85
  -5   1  11  192.31   29.08
  -5   1  11  191.90   29.00
   5  -1 -11  200.77   28.71
   5  -1 -11  238.06   30.57
   5   1 -11  219.29   28.99
   5   1 -11  201.13   29.80
  -5  -1  11  177.38   28.78
  -5  -1  11  158.20   28.67
  -5   1  12   19.16    6.32
  -5   1  12   15.85    5.58
   5  -1 -12   12.66    5.09
   5  -1 -12    8.83    5.51
   5   1 -12   11.50    4.57
   5   1 -12   29.41    7.36
  -5  -1  12   24.62    6.37
  -5  -1  12   15.85    5.47
  -5   1  13  469.62   68.43
  -5   1  13  445.68   68.23
   5  -1 -13  519.62   68.17
   5  -1 -13  457.82   68.95
   5   1 -13  493.49   67.97
   5   1 -13  547.78   69.73
  -5  -1  13  499.71   68.64
  -5  -1  13  545.47   69.23
  -5   1  14   -0.05    4.00
  -5   1  14    0.15    3.50
   5  -1 -14    0.24    3.71
   5   1 -14    0.67    4.17
  -5  -1  14   -1.64    3.62
  -5  -1  14    1.39    4.02
  -5   1  15   38.93    9.05
  -5   1  15   36.18    8.92
   5  -1 -15   30.66    9.09
   5   1 -15   49.72   10.51
  -5  -1  15   45.59    9.94
  -5  -1  15   46.68    9.76
  -5   1  16    5.01    4.20
  -5   1  16   -1.04    4.01
   5  -1 -16    4.12    4.38
   5   1 -16    1.22    3.89
  -5  -1  16    2.79    3.75
  -5  -1  16    4.73    4.56
  -5   1  17   34.56    7.98
  -5   1  17   23.98    7.32
   5  -1 -17   24.54    8.01
   5   1 -17   34.71    9.00
  -5  -1  17   27.77    7.75
  -5  -1  17   21.22    7.44
  -5   1  18    7.06    4.46
   5  -1 -18   -0.17    4.17
   5   1 -18    0.45    3.79
  -5  -1  18    0.11    3.40
  -5  -1  18    8.16    5.05
   5  -1 -19  158.35   30.60
   5   1 -19  215.84   32.05
  -5  -1  19  228.86   31.57
   5  -1 -20    8.55    5.34
   5   1 -20    4.82    5.96
  -5  -1  20    9.80    5.88
  -5   1  21    9.51    5.84
   5  -1 -21    9.47    6.41
   5   1 -21   -0.03    4.50
  -5  -1  21    2.86    4.30
  -5  -1  21    6.03    5.15
  -5   1  22   24.18    7.31
   5  -1 -22   14.61    7.52
   5   1 -22   15.24    7.16
  -5  -1  22   15.05    7.28
  -5  -1  22    8.53    6.12
  -5   1  23   59.12   13.28
   5  -1 -23   69.16   14.79
   5   1 -23   53.71   13.72
  -5  -1  23   68.88   13.79
  -5   1  24   -1.16    5.47
   5  -1 -24    9.33    7.12
   5   1 -24    2.22    5.48
  -5  -1  24   -0.49    5.43
  -5   1  25   30.02    8.91
   5  -1 -25   22.92    8.94
   5   1 -25    9.09    7.56
  -5  -1  25   19.84    7.55
  -5   1  26   13.88    6.65
   5  -1 -26   10.03    7.23
   5   1 -26    8.41    6.41
  -5  -1  26    1.13    4.85
  -5   1  27   73.08   15.67
   5  -1 -27   52.42   15.40
  -5  -1  27  121.30   18.34
  -5   1  28   15.14    7.39
  -5  -1  28    8.09    7.02
  -5   1  29   69.88   14.98
  -5  -1  29   65.76   14.65
  -5   1  30   -3.86    6.50
  -5  -1  30   -0.66    5.32
  -5   1  31    1.67    4.91
  -5  -1  31   -1.45    4.75
  -5   1  32    0.28    4.44
  -5  -1  32   -0.57    5.52
  -5   1  33   68.66   14.90
  -5  -1  33   48.35   12.78
  -5   1  34    0.23    4.89
  -5  -1  34   -0.04    4.05
  -5   1  35   16.42    7.92
  -5  -1  35   -0.00    4.61
  -5   1  36   -0.53    5.53
  -5  -1  36    1.32    5.28
  -5   1  37    6.51    7.76
  -5  -1  37   13.52    8.97
  -5   1  38   -0.78    6.25
  -5  -1  38   -1.64    5.65
  -5  -1  39   -0.06    4.87
  -5   2   1    0.06    2.59
  -5   2   1    2.72    3.61
   5  -2  -1    7.56    3.12
   5  -2  -1    5.42    3.88
   5   2  -1    6.16    2.96
   5   2  -1    0.65    3.49
  -5  -2   1    0.29    3.05
  -5  -2   1    1.12    3.31
  -5   2   2   20.14    5.32
  -5   2   2   19.18    5.85
   5  -2  -2   21.95    4.99
   5  -2  -2   23.81    6.09
   5   2  -2   20.98    5.09
   5   2  -2   14.37    5.86
  -5  -2   2   26.11    5.43
  -5  -2   2   11.71    5.23
  -5   2   3  144.12   28.84
  -5   2   3  217.45   29.85
   5  -2  -3  226.10   29.33
   5  -2  -3  213.26   30.15
   5   2  -3  213.55   29.28
   5   2  -3  217.92   30.33
  -5  -2   3  205.83   29.53
  -5  -2   3  234.41   30.46
  -5   2   4   73.78   12.63
  -5   2   4   75.24   12.68
   5  -2  -4   69.73   12.03
   5  -2  -4   64.83   12.75
   5   2  -4   77.46   12.29
   5   2  -4   80.79   13.45
  -5  -2   4   69.66   12.51
  -5  -2   4   91.71   13.58
  -5   2   5  680.48   91.01
  -5   2   5  676.96   91.01
   5  -2  -5  613.32   90.30
   5  -2  -5  625.18   91.15
   5   2  -5  641.03   90.44
   5   2  -5  800.46   92.14
  -5  -2   5  736.72   91.28
  -5  -2   5  686.28   91.37
  -5   2   6   18.47    4.83
  -5   2   6    6.51    4.47
   5  -2  -6    9.00    4.03
   5  -2  -6    6.73    3.86
   5   2  -6   11.63    3.97
   5   2  -6    8.00    4.73
  -5  -2   6    8.93    4.28
  -5  -2   6    7.39    4.59
  -5   2   7  143.19   18.91
  -5   2   7  117.37   18.39
   5  -2  -7  137.24   18.36
   5  -2  -7   76.42   17.78
   5   2  -7  106.01   17.66
   5   2  -7  125.50   19.12
  -5  -2   7  131.54   18.73
  -5   2   8    7.79    4.23
  -5   2   8    9.05    4.63
   5  -2  -8   11.46    4.24
   5  -2  -8   19.59    5.97
   5   2  -8   11.93    4.29
   5   2  -8    9.40    5.65
  -5  -2   8    5.74    4.34
  -5  -2   8   11.91    5.02
  -5   2   9  560.71   94.63
  -5   2   9  682.17   95.18
   5  -2  -9  679.68   94.85
   5  -2  -9  645.19   95.54
   5   2  -9  819.67   95.40
   5   2  -9  753.71   96.20
  -5  -2   9  755.87   95.59
  -5  -2   9  818.53   96.24
  -5   2  10    7.15    3.58
  -5   2  10    4.12    3.69
   5  -2 -10    3.85    3.39
   5  -2 -10    2.63    4.41
   5   2 -10    3.55    3.60
   5   2 -10    6.80    4.43
  -5  -2  10    4.80    3.95
  -5  -2  10    3.53    3.97
  -5   2  11   10.24    4.16
  -5   2  11    0.29    3.27
   5  -2 -11    5.55    4.10
   5  -2 -11    7.40    4.85
   5   2 -11    8.75    4.02
   5   2 -11   13.20    5.32
  -5  -2  11    3.44    3.62
  -5  -2  11   12.79    4.88
  -5   2  12   82.28   15.18
  -5   2  12   81.76   15.13
   5  -2 -12  120.51   15.85
   5  -2 -12  106.35   16.62
   5   2 -12  116.54   15.68
   5   2 -12   64.52   14.99
  -5  -2  12   94.88   15.54
  -5  -2  12   72.33   15.12
  -5   2  13   57.16   11.22
  -5   2  13   56.15   11.25
   5  -2 -13   64.28   11.23
   5  -2 -13   68.37   12.37
   5   2 -13   65.74   11.12
   5   2 -13   61.72   12.28
  -5  -2  13   43.54   10.78
  -5   2  14   44.91    9.48
  -5   2  14   47.35    9.62
   5  -2 -14   51.98   10.52
   5   2 -14   27.33    8.91
  -5  -2  14   46.71    9.73
  -5  -2  14   46.15    9.88
  -5   2  15  417.62   58.52
  -5   2  15  443.43   58.52
   5  -2 -15  381.73   58.74
   5   2 -15  412.10   59.07
  -5  -2  15  374.65   58.00
  -5  -2  15  465.02   59.13
  -5   2  16   -2.22    4.13
   5  -2 -16    0.05    3.96
   5   2 -16   15.14    6.14
  -5  -2  16    6.06    4.29
  -5  -2  16    2.16    4.48
  -5   2  17   11.03    5.85
   5  -2 -17    8.45    5.14
   5   2 -17   14.88    6.09
  -5  -2  17   14.45    5.70
  -5  -2  17   12.17    5.91
   5  -2 -18    3.23    4.59
   5   2 -18   -0.28    4.07
  -5  -2  18    1.81    4.03
  -5  -2  18    2.30    3.64
   5  -2 -19  109.49   21.49
   5   2 -19  123.37   22.03
  -5  -2  19  147.07   22.23
   5  -2 -20   65.06   13.86
   5   2 -20   65.21   13.73
  -5  -2  20   56.26   12.82
  -5   2  21    5.78    4.69
   5  -2 -21    3.17    5.96
   5   2 -21    7.64    6.50
  -5  -2  21   16.05    6.38
  -5  -2  21    3.69    4.64
  -5   2  22   20.31    6.76
   5  -2 -22   10.28    6.25
   5   2 -22   10.20    6.91
  -5  -2  22   14.17    6.43
  -5  -2  22    7.17    6.51
  -5   2  23   15.83    6.90
   5  -2 -23   11.52    6.72
   5   2 -23   11.04    6.75
  -5  -2  23   12.84    6.68
  -5  -2  23   16.29    6.86
  -5   2  24    6.37    4.60
   5  -2 -24    0.38    5.03
   5   2 -24    1.70    5.86
  -5  -2  24   -0.70    4.88
  -5   2  25  105.08   20.08
  -5  -2  25  117.15   20.65
  -5   2  26   13.97    6.63
  -5  -2  26   17.83    7.55
  -5   2  27   55.62   11.21
  -5  -2  27    5.48    5.32
  -5   2  28   -1.13    4.74
   5  -2 -28    2.76    6.63
  -5  -2  28    0.79    5.60
  -5   2  29   41.88   11.49
   5  -2 -29   28.58   10.89
  -5  -2  29   41.12   11.39
  -5   2  30    8.37    5.83
   5  -2 -30    1.25    4.94
  -5  -2  30   12.34    7.75
  -5   2  31   76.63   15.09
   5  -2 -31   57.77   14.96
  -5  -2  31   42.76   12.70
  -5   2  32    4.16    5.44
  -5  -2  32    7.40    6.21
  -5   2  33   -0.55    5.34
  -5  -2  33    1.90    5.83
  -5   2  34    1.71    5.65
  -5  -2  34   -1.92    5.30
  -5   2  35   12.36    7.52
  -5  -2  35    9.17    7.16
  -5   2  36    1.82    5.85
  -5  -2  36   -0.71    5.43
  -5   2  37   18.88    9.18
  -5  -2  37   11.79    6.43
  -5   2  38    3.44    6.57
  -5  -2  38   -3.46    6.88
  -5  -2  39    0.82    6.32
  -5   3   1  309.44   46.46
  -5   3   1  336.64   46.94
   5  -3  -1  321.71   46.23
   5  -3  -1  362.78   47.47
   5   3  -1  346.36   46.54
   5   3  -1  329.60   47.41
  -5  -3   1  351.90   46.91
  -5  -3   1  363.35   47.73
  -5   3   2   71.30   11.64
  -5   3   2   86.29   12.38
   5  -3  -2   52.25   10.77
   5  -3  -2   70.62   12.12
   5   3  -2   77.22   11.60
   5   3  -2   58.16   11.90
  -5  -3   2   62.31   11.39
  -5  -3   2   84.10   12.85
  -5   3   3  110.66   18.66
   5  -3  -3  101.34   18.03
   5  -3  -3  133.95   19.60
   5   3  -3  174.26   19.39
   5   3  -3   96.41   18.85
  -5  -3   3  148.88   19.38
  -5  -3   3  123.16   19.49
  -5   3   4    4.11    3.38
  -5   3   4    0.39    2.82
   5  -3  -4    0.24    2.66
   5  -3  -4    4.41    4.33
   5   3  -4   -0.39    2.53
   5   3  -4    3.05    3.46
  -5  -3   4    8.65    3.87
  -5  -3   4    5.90    4.15
  -5   3   5  211.62   31.80
  -5   3   5  196.98   31.70
   5  -3  -5  231.28   31.57
   5  -3  -5  200.03   32.02
   5   3  -5  230.81   32.63
  -5  -3   5  226.16   32.01
  -5  -3   5  280.85   33.26
  -5   3   6  254.39   30.67
  -5   3   6  268.43   30.80
   5  -3  -6  237.02   29.99
   5  -3  -6   99.14   28.84
   5   3  -6  253.59   30.20
   5   3  -6  216.04   30.80
  -5  -3   6  192.53   29.90
  -5  -3   6  247.43   31.09
  -5   3   7  108.46   14.75
  -5   3   7   80.77   13.87
   5  -3  -7   82.24   13.64
   5  -3  -7  104.02   15.20
   5   3  -7   63.51   13.07
   5   3  -7   67.16   14.34
  -5  -3   7   76.98   13.87
  -5  -3   7  127.68   15.77
  -5   3   8  112.55   18.46
  -5   3   8  113.41   18.37
   5  -3  -8  132.74   18.53
   5   3  -8   98.24   17.74
   5   3  -8  133.18   19.52
  -5  -3   8  118.78   18.59
  -5  -3   8  132.67   19.38
  -5   3   9  135.82   18.74
  -5   3   9   99.84   17.88
   5  -3  -9  109.60   17.79
   5  -3  -9   76.73   17.79
   5   3  -9  114.84   17.85
   5   3  -9  116.89   18.92
  -5  -3   9  191.06   20.03
  -5  -3   9  110.77   18.56
  -5   3  10   18.91    6.20
  -5   3  10   26.34    6.38
   5  -3 -10   24.22    6.16
   5  -3 -10   24.39    7.15
   5   3 -10   25.56    6.22
   5   3 -10   28.80    7.18
  -5  -3  10   32.00    7.13
  -5  -3  10   24.01    6.60
  -5   3  11   -1.62    3.66
  -5   3  11   -1.13    3.19
   5  -3 -11   -0.33    2.71
   5  -3 -11    1.09    3.81
   5   3 -11    0.73    3.12
   5   3 -11   -0.62    4.12
  -5  -3  11   -1.21    3.68
  -5  -3  11   -1.43    3.77
  -5   3  12   24.64    6.72
  -5   3  12   24.06    6.44
   5  -3 -12   16.99    5.71
   5  -3 -12   37.13    8.48
   5   3 -12   26.22    6.27
   5   3 -12   31.17    7.84
  -5  -3  12   23.00    6.69
  -5  -3  12   25.00    6.96
  -5   3  13  228.76   36.37
  -5   3  13  271.40   36.69
   5  -3 -13  235.31   35.88
   5  -3 -13  290.23   37.92
   5   3 -13  282.38   37.79
  -5  -3  13  221.12   36.15
  -5   3  14   45.89    9.16
   5  -3 -14   28.61    8.30
   5   3 -14   40.77    9.11
  -5  -3  14   29.22    7.85
  -5  -3  14   32.64    8.35
  -5   3  15    5.60    4.23
   5  -3 -15   12.23    5.60
   5   3 -15    6.27    4.94
  -5  -3  15   15.52    5.73
  -5  -3  15    9.94    5.65
  -5   3  16   65.24   10.21
   5  -3 -16    7.63    5.98
   5   3 -16   42.43    9.19
  -5  -3  16   35.23    8.66
  -5  -3  16   27.64    8.10
  -5   3  17   54.19   13.23
   5  -3 -17   78.70   15.04
   5   3 -17   89.43   15.52
  -5  -3  17   83.71   14.36
  -5  -3  17   77.57   14.96
   5  -3 -18   21.87    7.58
   5   3 -18   10.43    6.26
  -5  -3  18    7.73    5.12
  -5  -3  18   14.74    6.38
   5  -3 -19   -2.57    5.15
   5   3 -19    4.06    4.72
  -5  -3  19    1.01    3.78
   5  -3 -20   -0.99    4.67
   5   3 -20    0.04    5.04
  -5  -3  20    0.07    3.70
  -5   3  21   68.75   13.70
   5  -3 -21   67.67   14.20
   5   3 -21   54.50   13.33
  -5  -3  21   56.66   12.67
  -5  -3  21   60.43   13.15
  -5   3  22  109.77   20.58
   5   3 -22  129.43   22.16
  -5  -3  22  161.04   22.15
  -5  -3  22   89.47   20.01
  -5   3  23  131.02   23.16
  -5  -3  23  138.06   23.13
  -5   3  24    9.52    5.66
  -5  -3  24   10.94    6.01
  -5   3  25    5.11    5.95
  -5  -3  25   14.35    6.53
  -5   3  26   -3.50    5.80
   5  -3 -26    2.31    5.57
  -5  -3  26    1.55    5.04
  -5   3  27   27.96    8.75
   5  -3 -27   18.61    8.88
  -5  -3  27   15.77    7.37
  -5   3  28   10.45    6.63
   5  -3 -28    6.88    6.80
  -5  -3  28    6.62    5.47
  -5   3  29   36.19   10.77
   5  -3 -29   46.15   12.87
  -5  -3  29   33.63   10.46
  -5   3  30   -3.73    6.24
   5  -3 -30   -0.12    4.84
  -5  -3  30    0.04    4.99
  -5   3  31    0.39    5.26
   5  -3 -31    2.99    4.53
  -5  -3  31    4.20    5.03
  -5   3  32    6.66    6.15
   5  -3 -32    4.51    6.06
  -5  -3  32   10.23    6.56
  -5   3  33   16.78    8.47
   5  -3 -33   30.61   10.88
  -5  -3  33   30.38    9.70
  -5   3  34   -1.22    4.14
  -5  -3  34   -1.77    6.22
  -5   3  35   -0.06    5.45
  -5  -3  35   -0.48    4.71
  -5   3  36   -0.16    4.13
  -5  -3  36    3.78    5.59
  -5   3  37    8.36    7.42
  -5  -3  37    1.94    5.62
  -5   3  38    0.17    5.84
  -5  -3  38   10.55    6.70
  -5  -3  39   16.56    8.47
  -5   4   1   62.08   12.56
  -5   4   1   91.40   13.50
   5  -4  -1   81.03   12.70
   5  -4  -1   87.98   13.98
   5   4  -1   82.04   12.96
   5   4  -1   78.01   13.80
  -5  -4   1   93.04   14.33
  -5   4   2   12.55    4.04
  -5   4   2   15.24    4.41
   5  -4  -2    9.73    3.61
   5  -4  -2    7.38    4.33
   5   4  -2    7.04    3.54
   5   4  -2    5.39    4.31
  -5  -4   2   18.92    4.65
  -5  -4   2   12.30    4.65
  -5   4   3   40.33    8.01
  -5   4   3   39.70    8.35
   5  -4  -3   50.04    8.01
   5  -4  -3   55.43    9.23
   5   4  -3   44.63    7.99
   5   4  -3   41.45    8.90
  -5  -4   3   26.68    7.67
  -5  -4   3   48.51    9.21
  -5   4   4   66.47   10.89
  -5   4   4   62.69   10.91
   5  -4  -4   50.22   10.18
   5  -4  -4   63.92   11.46
   5   4  -4   58.58   10.39
   5   4  -4   63.52   11.63
  -5  -4   4   65.09   11.03
  -5  -4   4   71.84   11.70
  -5   4   5  218.77   31.31
  -5   4   5  201.67   30.98
   5  -4  -5  214.13   30.79
   5  -4  -5  213.17   31.58
   5   4  -5  223.68   30.96
   5   4  -5  236.47   32.08
  -5  -4   5  194.18   31.10
  -5  -4   5  254.31   32.36
  -5   4   6    0.53    2.63
  -5   4   6    0.80    3.16
   5  -4  -6   -0.38    2.52
   5  -4  -6   -0.85    3.78
   5   4  -6   -0.22    2.72
   5   4  -6   -0.47    3.00
  -5  -4   6   -0.94    3.14
  -5  -4   6    0.72    3.45
  -5   4   7    7.43    3.94
  -5   4   7   10.17    4.44
   5  -4  -7   10.91    3.81
   5  -4  -7    4.57    4.16
   5   4  -7   13.17    4.16
   5   4  -7   12.08    4.52
  -5  -4   7   11.81    4.47
  -5  -4   7    1.43    3.55
  -5   4   8   86.13   14.26
  -5   4   8   80.93   13.95
   5  -4  -8   84.59   13.79
   5  -4  -8   97.35   15.17
   5   4  -8   84.28   13.75
   5   4  -8  117.83   15.88
  -5  -4   8   59.89   13.50
  -5  -4   8   94.20   14.99
  -5   4   9  116.83   18.95
  -5   4   9  109.22   18.45
   5  -4  -9  123.90   18.64
   5  -4  -9  112.25   19.29
   5   4  -9  118.06   18.44
   5   4  -9   96.53   18.96
  -5  -4   9  177.11   20.24
  -5  -4   9  121.36   19.42
  -5   4  10  196.54   28.88
  -5   4  10  206.22   28.65
   5  -4 -10  190.40   28.33
   5  -4 -10  179.19   29.03
   5   4 -10  214.10   28.59
   5   4 -10  184.27   29.18
  -5  -4  10  208.08   28.97
  -5  -4  10  168.53   28.78
  -5   4  11  228.11   32.64
   5  -4 -11  252.35   32.41
   5  -4 -11  220.94   32.93
   5   4 -11  214.47   31.84
   5   4 -11  193.19   32.52
  -5  -4  11  242.11   32.73
  -5  -4  11  196.56   32.47
  -5   4  12    6.77    4.09
   5  -4 -12   10.97    4.12
   5  -4 -12    6.86    4.73
   5   4 -12    9.45    3.83
   5   4 -12    3.73    4.19
  -5  -4  12    5.66    3.53
  -5  -4  12    6.10    4.59
  -5   4  13    6.35    3.87
   5  -4 -13   -0.26    4.02
   5   4 -13    4.40    3.53
   5   4 -13   -0.47    3.69
  -5  -4  13    3.37    3.92
  -5  -4  13    3.69    4.22
  -5   4  14   46.15    8.93
   5  -4 -14   32.30    8.76
   5   4 -14   20.29    7.74
  -5  -4  14   35.84    7.76
  -5  -4  14   27.00    7.75
  -5   4  15  404.83   53.81
   5  -4 -15  346.63   53.69
   5   4 -15  364.80   54.01
  -5  -4  15  391.06   53.55
  -5  -4  15  370.41   53.74
  -5   4  16   71.39   13.93
   5   4 -16   62.34   14.14
  -5  -4  16   82.55   14.39
  -5  -4  16   84.28   14.81
  -5   4  17  170.74   23.06
   5  -4 -17  114.06   21.70
   5   4 -17  110.35   21.68
  -5  -4  17  121.75   21.44
  -5  -4  17  157.54   22.93
   5  -4 -18   -1.16    4.51
   5   4 -18    2.28    5.41
  -5  -4  18    9.03    4.64
  -5  -4  18    2.81    3.98
   5   4 -19  191.48   32.54
  -5  -4  19  220.97   32.63
  -5   4  20    8.25    5.40
   5   4 -20   13.67    6.78
  -5  -4  20    6.24    5.35
  -5   4  21   59.89   13.55
  -5  -4  21   72.06   13.94
  -5   4  22    3.13    4.37
  -5  -4  22    7.24    4.88
  -5   4  23   -3.40    5.22
   5  -4 -23   -0.05    4.73
  -5  -4  23    6.26    4.77
  -5   4  24    5.07    5.51
   5  -4 -24    3.63    4.92
  -5  -4  24    3.70    4.82
  -5   4  25   72.56   13.07
   5  -4 -25   22.36    9.84
  -5  -4  25   43.45   10.87
  -5   4  26   25.18    8.86
   5  -4 -26   35.69   10.23
  -5  -4  26   32.94    9.44
  -5   4  27   14.11    6.57
   5  -4 -27   26.06    8.83
  -5  -4  27    6.00    6.39
  -5   4  28   -1.54    5.31
   5  -4 -28    2.16    5.12
  -5  -4  28    1.14    4.19
  -5   4  29   16.58    7.71
   5  -4 -29   19.08    9.14
  -5  -4  29   43.72   10.34
  -5   4  30   14.86    7.58
   5  -4 -30   10.57    7.74
  -5  -4  30   19.44    7.79
  -5   4  31   30.59    9.90
   5  -4 -31   26.74    9.78
  -5  -4  31   18.10    8.45
  -5   4  32   14.73    6.90
   5  -4 -32    7.82    7.65
  -5  -4  32   16.48    7.57
  -5   4  33    0.78    5.44
   5  -4 -33   -1.94    5.55
  -5  -4  33   -1.64    6.25
  -5   4  34    8.66    6.31
   5  -4 -34   10.78    7.32
  -5  -4  34   10.37    7.41
  -5   4  35    2.75    5.86
  -5  -4  35    2.42    5.31
  -5   4  36    8.57    7.42
  -5  -4  36    1.56    4.84
  -5   4  37   15.38    7.54
  -5  -4  37    0.61    5.47
  -5   4  38   -4.53    7.03
  -5  -4  38    0.88    5.41
  -5  -4  39   -0.20    4.64
  -5   5   1  226.50   33.78
  -5   5   1  249.50   33.90
   5  -5  -1  234.61   33.46
   5  -5  -1  213.95   34.04
   5   5  -1  247.54   33.89
   5   5  -1  221.13   34.44
  -5  -5   1  238.10   34.08
  -5  -5   1  332.69   36.15
  -5   5   2   70.02   10.64
  -5   5   2   48.59    9.86
   5  -5  -2   54.90    9.84
   5  -5  -2   57.22   10.72
   5   5  -2   69.24   10.38
   5   5  -2   55.18   10.71
  -5  -5   2   59.02   10.38
  -5  -5   2   65.75   11.42
  -5   5   3  197.44   27.40
  -5   5   3  220.53   27.52
   5  -5  -3  180.70   26.74
   5  -5  -3  182.64   27.59
   5   5  -3  170.92   26.77
   5   5  -3  184.49   27.77
  -5  -5   3  188.58   27.37
  -5  -5   3  187.42   28.12
  -5   5   4   57.18    9.16
  -5   5   4   46.78    8.60
   5  -5  -4   43.69    8.18
   5  -5  -4   66.79    9.84
   5   5  -4   50.43    8.47
   5   5  -4   42.98    8.89
  -5  -5   4   28.95    8.18
  -5  -5   4   41.29    9.34
  -5   5   5   32.57    6.18
  -5   5   5   29.16    5.86
   5  -5  -5   18.83    5.25
   5  -5  -5   20.60    5.68
   5   5  -5   27.36    5.55
   5   5  -5   12.31    5.35
  -5  -5   5   20.07    5.84
  -5  -5   5   24.74    6.35
  -5   5   6    5.38    3.30
  -5   5   6   14.61    4.52
   5  -5  -6   11.23    3.95
   5  -5  -6   14.69    5.14
   5   5  -6    9.86    3.73
   5   5  -6    6.35    4.54
  -5  -5   6   10.73    4.62
  -5  -5   6   20.43    5.49
  -5   5   7  321.79   42.15
   5  -5  -7  295.78   41.45
   5  -5  -7  312.44   42.46
   5   5  -7  277.25   41.25
   5   5  -7  302.24   42.42
  -5  -5   7  294.24   41.94
  -5  -5   7  284.95   42.31
  -5   5   8  168.40   22.56
   5  -5  -8  158.38   21.83
   5  -5  -8  132.70   22.23
   5   5  -8  113.23   21.01
   5   5  -8  139.38   22.35
  -5  -5   8  138.38   21.98
  -5  -5   8  190.31   23.51
  -5   5   9   10.47    4.92
   5  -5  -9   21.82    5.43
   5  -5  -9   19.16    6.17
   5   5  -9   19.95    5.37
   5   5  -9   16.40    5.60
  -5  -5   9   20.94    5.75
  -5  -5   9   25.62    6.85
  -5   5  10    6.49    4.11
   5  -5 -10    2.75    2.46
   5  -5 -10    1.23    3.41
   5   5 -10    1.77    2.95
   5   5 -10   -0.03    3.55
  -5  -5  10    1.29    3.39
  -5  -5  10    1.38    3.24
  -5   5  11   12.66    4.94
   5  -5 -11   13.51    4.40
   5  -5 -11    5.02    5.05
   5   5 -11    9.49    3.95
   5   5 -11   13.23    5.24
  -5  -5  11   11.99    4.71
  -5  -5  11   10.35    4.75
  -5   5  12  308.49   43.05
   5  -5 -12  277.46   42.08
   5  -5 -12  273.27   42.98
   5   5 -12  356.12   42.78
   5   5 -12  292.73   43.31
  -5  -5  12  287.93   42.59
  -5  -5  12  297.44   43.22
  -5   5  13  336.42   46.14
   5  -5 -13  333.86   46.43
   5   5 -13  372.23   45.58
   5   5 -13  292.32   45.93
  -5  -5  13  339.79   45.88
  -5  -5  13  250.84   45.35
  -5   5  14   24.57    7.11
   5  -5 -14   17.14    6.44
   5   5 -14   21.92    7.06
  -5  -5  14   16.52    6.27
  -5  -5  14   22.70    7.21
  -5   5  15    8.87    4.75
   5  -5 -15    2.20    4.35
   5   5 -15    9.63    5.03
  -5  -5  15    5.83    4.59
  -5  -5  15    4.88    4.32
  -5   5  16   62.64   12.02
   5   5 -16   51.10   11.96
  -5  -5  16   53.87   11.54
  -5  -5  16   54.32   12.00
  -5   5  17  101.64   18.03
   5   5 -17   87.88   17.82
  -5  -5  17  121.91   18.56
  -5  -5  17   99.77   18.06
  -5  -5  18   31.30    8.83
  -5   5  20    1.04    4.35
   5  -5 -20   -0.06    4.72
  -5   5  21    2.72    4.89
   5  -5 -21    3.52    5.98
  -5  -5  21    0.32    3.73
  -5   5  22   70.84   14.47
   5  -5 -22   68.70   14.70
  -5  -5  22   64.58   14.03
  -5   5  23    7.38    6.08
   5  -5 -23   40.10   10.50
  -5  -5  23   34.17    8.66
  -5   5  24   38.53    9.68
   5  -5 -24   24.28    9.49
  -5  -5  24   24.89    8.25
  -5   5  25    2.01    5.74
   5  -5 -25   -2.79    5.44
  -5  -5  25    2.18    5.56
  -5   5  26   -0.53    4.63
   5  -5 -26   -0.41    5.92
  -5  -5  26   -0.63    3.89
  -5   5  27   13.51    7.57
   5  -5 -27   24.94    8.80
  -5  -5  27   25.00    8.01
  -5   5  28   30.75    9.69
   5  -5 -28   17.97    8.99
  -5  -5  28   30.03    9.33
  -5   5  29    7.95    6.45
   5  -5 -29   16.95    8.08
  -5  -5  29   10.91    5.87
  -5   5  30    3.14    5.50
   5  -5 -30   -0.94    5.95
  -5  -5  30   12.38    6.28
  -5   5  31   -0.84    4.75
   5  -5 -31   -4.13    7.77
  -5  -5  31    2.77    5.50
  -5   5  32    8.83    6.98
   5  -5 -32    8.89    6.76
  -5  -5  32    4.36    5.02
  -5   5  33    8.88    7.00
   5  -5 -33   12.05    7.97
  -5  -5  33    3.62    5.69
  -5   5  34    9.48    5.68
   5  -5 -34    0.14    5.20
  -5  -5  34    1.99    4.61
  -5   5  35    0.10    4.97
   5  -5 -35    3.84    6.35
  -5  -5  35    0.44    5.36
  -5   5  36   -0.61    4.96
   5  -5 -36    0.54    6.17
  -5  -5  36    4.73    5.21
  -5   5  37   -2.66    5.93
  -5  -5  37    0.19    5.24
  -5   5  38   -2.24    5.99
  -5  -5  38    4.38    5.54
  -5  -5  39    8.45    6.16
  -5   6   1   22.11    5.27
   5  -6  -1   21.00    5.09
   5  -6  -1   22.44    6.01
   5   6  -1   31.06    5.81
  -5  -6   1   20.64    5.48
  -5  -6   1   18.39    6.08
  -5   6   2    2.56    2.84
   5  -6  -2    0.67    2.03
   5  -6  -2    2.79    3.13
   5   6  -2    0.23    2.55
  -5  -6   2    0.31    2.21
  -5  -6   2    1.32    3.49
  -5   6   3   80.01   14.67
   5  -6  -3   96.80   14.60
   5  -6  -3   98.67   15.49
   5   6  -3  115.39   15.26
  -5  -6   3  107.50   15.50
  -5  -6   3   72.95   15.28
  -5   6   4  122.46   18.85
   5  -6  -4  114.03   18.26
   5  -6  -4  120.96   19.09
   5   6  -4  128.19   18.63
  -5  -6   4  133.49   19.20
  -5  -6   4  124.51   19.65
  -5   6   5  119.58   19.49
   5  -6  -5  119.36   19.05
   5  -6  -5  114.62   19.81
   5   6  -5  156.66   19.77
  -5  -6   5  133.38   19.96
  -5  -6   5  131.80   20.49
  -5   6   6   31.58    6.24
   5  -6  -6   23.37    5.60
   5  -6  -6   37.29    7.50
   5   6  -6   32.22    5.93
  -5  -6   6   14.13    5.06
  -5  -6   6   14.09    6.21
  -5   6   7  103.17   15.89
   5  -6  -7   86.32   15.12
   5  -6  -7  117.30   16.58
   5   6  -7   84.85   14.96
  -5  -6   7   97.90   15.85
  -5  -6   7  107.51   16.71
  -5   6   8   33.73    7.39
   5  -6  -8   48.74    7.86
   5  -6  -8   37.42    8.11
   5   6  -8   31.12    6.82
  -5  -6   8   28.83    7.11
  -5  -6   8   26.39    7.67
  -5   6   9  117.90   17.93
   5  -6  -9  126.79   17.63
   5  -6  -9  123.58   18.45
   5   6  -9   96.22   16.82
  -5  -6   9  103.13   17.39
  -5  -6   9  100.42   17.97
  -5   6  10  149.91   22.48
   5  -6 -10  144.32   21.89
   5  -6 -10  155.07   22.90
   5   6 -10  118.33   21.21
  -5  -6  10  142.67   22.12
  -5  -6  10  171.87   23.41
  -5   6  11   80.53   16.73
   5  -6 -11  113.95   16.98
   5  -6 -11  109.96   17.72
   5   6 -11   94.21   16.46
  -5  -6  11  133.84   17.88
  -5  -6  11  106.75   17.86
  -5   6  12   31.26    7.43
   5  -6 -12   17.83    5.91
   5   6 -12   25.71    6.16
  -5  -6  12   27.68    6.93
  -5  -6  12   32.83    7.74
  -5   6  13    3.17    3.72
   5   6 -13    0.22    2.61
   5   6 -13    7.45    4.53
  -5  -6  13    7.82    3.68
  -5  -6  13    9.98    4.92
  -5   6  14   95.38   17.12
   5   6 -14   89.72   17.13
  -5  -6  14  113.98   17.48
  -5  -6  14  101.81   17.70
  -5   6  15   81.85   15.71
   5   6 -15   86.06   16.13
  -5  -6  15  102.72   16.16
  -5  -6  15   84.63   16.18
  -5   6  16   -0.63    3.56
  -5  -6  16    0.88    3.68
  -5   6  17   94.23   17.29
   5  -6 -17  107.37   18.35
  -5  -6  17   90.69   16.85
   5  -6 -18   15.32    6.93
  -5  -6  18   30.67    8.13
   5  -6 -19   32.06    9.40
  -5   6  20    9.12    5.29
   5  -6 -20   -1.35    5.55
  -5   6  21   16.22    6.78
   5  -6 -21   30.77    8.89
  -5  -6  21   10.33    6.15
  -5   6  22   62.70   12.54
   5  -6 -22   48.12   12.27
  -5  -6  22   40.13   10.96
  -5   6  23    2.44    4.95
   5  -6 -23   -0.07    6.30
  -5  -6  23   -1.13    5.09
  -5   6  24   11.35    6.18
   5  -6 -24    8.92    6.30
  -5  -6  24   20.90    6.78
  -5   6  25   21.76    8.05
   5  -6 -25    6.55    7.67
  -5  -6  25   16.89    7.70
  -5   6  26   46.42   11.14
   5  -6 -26   29.86   10.62
  -5  -6  26   35.74    9.85
  -5   6  27    6.40    5.43
   5  -6 -27    9.94    7.10
  -5  -6  27   18.84    7.13
  -5   6  28   -0.60    4.61
   5  -6 -28   -1.78    5.90
  -5  -6  28    1.07    5.66
  -5   6  29   -0.70    4.43
   5  -6 -29   -0.54    5.05
  -5  -6  29    9.27    5.75
  -5   6  30    9.94    6.28
   5  -6 -30   10.75    7.04
  -5  -6  30   29.14    8.82
  -5   6  31   12.41    6.69
   5  -6 -31    5.62    5.92
  -5  -6  31    5.62    7.11
  -5   6  32   12.91    6.99
   5  -6 -32    4.06    5.75
  -5  -6  32   21.90    8.30
  -5   6  33    1.68    5.57
   5  -6 -33   -0.21    7.00
  -5  -6  33   -0.06    5.18
  -5   6  34   13.68    7.74
   5  -6 -34   -0.09    5.92
  -5  -6  34    3.20    5.11
  -5   6  35    0.40    5.52
   5  -6 -35   -1.95    5.99
  -5  -6  35    5.36    5.14
  -5   6  36   18.92    8.39
   5  -6 -36   24.43    9.69
  -5  -6  36   12.62    8.12
  -5   6  37    5.04    6.47
   5  -6 -37   -3.06    7.20
  -5  -6  37    4.98    5.53
  -5  -6  38    0.74    3.91
  -5  -6  39   -0.17    4.81
  -5   7   1   12.71    3.74
   5  -7  -1    6.47    3.09
   5  -7  -1   13.67    4.48
   5   7  -1   14.65    4.14
   5   7  -1   20.61    5.07
  -5  -7   1    7.79    3.57
  -5  -7   1    7.92    5.52
  -5   7   2  148.24   25.53
   5  -7  -2  187.16   25.55
   5  -7  -2  177.47   26.28
   5   7  -2  191.20   25.95
   5   7  -2  185.38   26.65
  -5  -7   2  191.08   26.39
  -5   7   3  148.31   21.44
   5  -7  -3  141.71   20.86
   5  -7  -3  141.36   21.68
   5   7  -3  149.51   21.28
   5   7  -3  120.59   21.43
  -5  -7   3  159.95   21.89
  -5   7   4  110.60   15.77
   5  -7  -4   92.67   14.90
   5  -7  -4   94.68   15.78
   5   7  -4   95.12   15.10
   5   7  -4  101.74   16.09
  -5  -7   4   93.90   15.68
  -5   7   5   10.54    4.01
   5  -7  -5   13.46    4.19
   5  -7  -5   17.77    5.04
   5   7  -5   19.33    4.56
   5   7  -5   15.25    4.93
  -5  -7   5   16.83    5.03
  -5   7   6   28.57    6.56
   5  -7  -6   24.38    6.86
   5   7  -6   29.56    6.27
   5   7  -6   46.67    8.11
  -5  -7   6   27.88    6.71
  -5  -7   6   23.29    6.71
  -5   7   7  130.11   22.83
   5  -7  -7  183.03   23.25
   5  -7  -7  156.11   23.64
   5   7  -7  143.56   22.59
   5   7  -7  153.52   23.51
  -5  -7   7  175.32   23.75
  -5  -7   7  146.73   23.74
  -5   7   8  355.07   49.76
   5  -7  -8  398.37   49.51
   5  -7  -8  285.64   49.39
   5   7  -8  386.31   49.33
   5   7  -8  321.88   49.58
  -5  -7   8  369.24   49.84
  -5  -7   8  378.18   50.61
  -5   7   9   44.49    8.61
   5  -7  -9   42.56    8.07
   5   7  -9   33.45    7.36
   5   7  -9   39.90    8.44
  -5  -7   9   29.72    7.61
  -5  -7   9   39.45    8.88
  -5   7  10   14.42    5.39
   5  -7 -10   14.53    4.89
   5   7 -10   13.50    4.18
   5   7 -10    5.62    4.03
  -5  -7  10   10.38    4.60
  -5  -7  10    8.38    5.03
  -5   7  11   24.44    6.58
   5  -7 -11   22.01    5.56
   5   7 -11    6.97    4.36
   5   7 -11   18.74    5.93
  -5  -7  11   17.13    5.56
  -5  -7  11   27.02    7.21
  -5   7  12  169.37   25.35
   5  -7 -12  166.40   24.64
   5   7 -12  187.86   24.84
   5   7 -12  158.20   25.22
  -5  -7  12  154.29   24.88
  -5  -7  12  138.78   25.29
  -5   7  13   95.18   15.55
   5  -7 -13   81.91   15.27
   5   7 -13   67.26   13.68
  -5  -7  13   83.64   14.78
  -5  -7  13  107.93   16.46
  -5   7  14    5.89    4.68
   5  -7 -14    1.62    4.86
  -5  -7  14    6.18    3.88
  -5   7  15   57.37   11.92
   5  -7 -15   54.95   11.85
  -5  -7  15   59.57   11.65
  -5   7  16    7.75    5.62
   5  -7 -16    3.95    5.44
  -5  -7  16    5.35    4.42
   5  -7 -17    1.37    4.80
  -5  -7  17    5.69    4.64
   5  -7 -18  132.66   23.78
  -5  -7  18  151.14   23.52
   5  -7 -19   -1.55    4.47
  -5   7  20    5.61    4.94
   5  -7 -20    6.52    5.55
  -5   7  21    6.49    5.08
   5  -7 -21    1.19    4.10
  -5  -7  21    3.29    5.15
  -5   7  22   28.28    8.60
   5  -7 -22   22.59    8.89
  -5  -7  22   37.94    9.28
  -5   7  23   17.63    7.35
   5  -7 -23   27.58    9.22
  -5  -7  23   19.31    8.03
  -5   7  24   36.41    9.67
   5  -7 -24   32.05    9.89
  -5  -7  24   29.45    9.06
  -5   7  25    2.50    5.03
   5  -7 -25    5.78    5.76
  -5  -7  25    0.76    4.09
  -5   7  26    7.68    5.88
   5  -7 -26    2.39    6.27
  -5  -7  26   -2.76    4.88
  -5   7  27   25.62    8.59
   5  -7 -27   19.34    8.77
  -5  -7  27   34.00    9.33
  -5   7  28   29.51   10.25
   5  -7 -28   42.33   11.84
  -5  -7  28   46.82   11.25
  -5   7  29   -0.04    4.29
   5  -7 -29   -0.83    4.71
  -5  -7  29   -2.94    5.08
  -5   7  30    9.23    6.23
   5  -7 -30    1.58    5.28
  -5  -7  30    6.31    6.52
  -5   7  31    2.31    5.68
   5  -7 -31   -0.36    5.20
  -5  -7  31   -0.66    3.18
  -5   7  32   12.73    7.33
   5  -7 -32   18.34    8.84
  -5  -7  32    2.74    5.37
  -5   7  33   -0.83    5.64
   5  -7 -33   -0.27    5.30
  -5  -7  33    6.94    5.11
  -5   7  34   20.89    9.13
   5  -7 -34   16.69    8.70
  -5  -7  34   25.35    8.46
  -5   7  35    0.13    5.70
   5  -7 -35    7.96    7.53
  -5  -7  35   14.62    7.26
  -5   7  36   -1.66    5.76
   5  -7 -36   -1.33    5.74
  -5  -7  36   -2.89    5.77
  -5   7  37   -3.29    5.98
   5  -7 -37   -2.39    6.08
  -5  -7  37    5.58    5.14
   5  -7 -38   -2.37    6.75
  -5  -7  38   -0.92    5.13
   5  -7 -39    9.15    8.86
  -5  -7  39   14.67    7.62
  -5   8   1   23.90    5.23
   5  -8  -1   16.13    4.55
   5  -8  -1   17.06    5.17
   5   8  -1   29.19    5.66
   5   8  -1   22.57    5.75
  -5  -8   1   21.15    5.44
  -5   8   2   14.96    4.33
   5  -8  -2   13.99    3.75
   5  -8  -2   12.20    4.64
   5   8  -2   16.31    4.25
   5   8  -2   13.97    4.64
  -5  -8   2   12.28    4.36
  -5   8   3   26.30    5.49
   5  -8  -3   15.38    4.30
   5   8  -3   23.61    5.03
   5   8  -3   17.29    5.04
  -5  -8   3   11.47    4.59
  -5   8   4  465.74   62.73
   5  -8  -4  484.72   62.28
   5   8  -4  445.12   62.35
   5   8  -4  404.43   62.63
  -5  -8   4  500.75   63.29
  -5   8   5   43.69    9.34
   5  -8  -5   51.66    9.17
   5   8  -5   56.58    9.38
   5   8  -5   63.93   10.37
  -5  -8   5   46.65    9.63
  -5   8   6  157.37   22.41
   5  -8  -6  146.06   21.66
   5   8  -6  141.50   21.64
   5   8  -6  116.23   21.75
  -5  -8   6  191.06   23.16
  -5   8   7    0.36    2.92
   5  -8  -7   -0.30    2.44
   5   8  -7   -0.95    2.71
   5   8  -7    2.52    3.08
  -5  -8   7   -0.47    2.70
  -5   8   8  119.66   17.99
   5  -8  -8  100.04   16.84
   5   8  -8  105.01   16.86
   5   8  -8  120.06   17.88
  -5   8   9  144.11   25.12
   5  -8  -9  180.91   25.24
   5   8  -9  191.93   25.20
  -5  -8   9  160.39   25.33
  -5   8  10   76.14   13.78
   5  -8 -10   76.24   13.22
   5  -8 -10   82.48   14.37
   5   8 -10   78.51   13.20
  -5  -8  10   81.18   13.84
  -5   8  11   25.27    6.62
   5  -8 -11   22.87    5.76
   5  -8 -11   18.23    6.60
   5   8 -11   21.15    5.61
  -5  -8  11   24.90    6.29
  -5   8  12   32.72    8.90
   5  -8 -12   42.67    8.79
   5  -8 -12   27.58    9.08
   5   8 -12   68.55    9.77
  -5  -8  12   49.53    9.49
  -5   8  13    4.42    4.58
   5  -8 -13    2.04    4.26
   5   8 -13    2.38    2.99
  -5  -8  13    5.63    3.47
  -5   8  14  142.27   22.34
   5  -8 -14  118.21   22.16
  -5  -8  14  151.80   22.52
  -5   8  15    2.58    3.53
   5  -8 -15    0.46    5.05
  -5  -8  15   -0.35    3.38
  -5   8  16   22.03    8.24
   5  -8 -16   36.75    9.10
  -5  -8  16   39.67    8.92
   5  -8 -17    0.37    5.67
  -5  -8  17    5.43    4.47
   5  -8 -18    3.87    4.89
  -5  -8  18    2.37    4.21
   5  -8 -19    5.67    6.04
  -5   8  20   64.22   13.45
   5  -8 -20   64.10   13.82
  -5   8  21    0.95    3.80
   5  -8 -21   -2.32    4.54
  -5  -8  21   -0.18    4.39
  -5   8  22    9.73    5.98
   5  -8 -22   10.45    6.23
  -5  -8  22    7.00    5.62
  -5   8  23    2.03    4.54
   5  -8 -23   -0.68    5.98
  -5  -8  23   -2.70    5.78
  -5   8  24   56.07   11.47
   5  -8 -24   29.97   10.04
  -5  -8  24   25.23    8.90
  -5   8  25    4.17    6.05
   5  -8 -25   13.85    6.18
  -5  -8  25    5.24    5.03
  -5   8  26   23.43    8.75
   5  -8 -26   14.60    8.44
  -5  -8  26   15.99    7.14
  -5   8  27   -1.80    4.66
   5  -8 -27   -1.18    5.06
  -5  -8  27    1.21    4.01
  -5   8  28   -1.51    4.31
   5  -8 -28    4.94    5.91
  -5  -8  28   -1.30    4.79
  -5   8  29    1.36    4.69
   5  -8 -29    5.12    6.19
  -5  -8  29    0.10    4.57
  -5   8  30   24.75    9.27
   5  -8 -30   17.49    8.25
  -5  -8  30   16.35    8.52
  -5   8  31    8.63    6.58
   5  -8 -31    7.47    6.42
  -5  -8  31   19.77    8.21
  -5   8  32   17.64    8.40
   5  -8 -32    7.32    7.61
  -5  -8  32    6.49    6.60
  -5   8  33    3.11    5.70
   5  -8 -33    1.71    6.40
  -5  -8  33    2.06    4.86
  -5   8  34   -2.07    4.80
   5  -8 -34   -0.54    5.56
  -5  -8  34    5.90    5.79
  -5   8  35    0.84    4.60
   5  -8 -35   -1.45    5.86
  -5  -8  35    1.12    4.94
  -5   8  36    7.91    7.63
   5  -8 -36    5.74    6.61
  -5  -8  36   15.32    7.34
  -5   8  37    1.10    6.42
   5  -8 -37    4.29    7.35
  -5  -8  37    5.78    5.90
   5  -8 -38    4.95    6.90
  -5  -8  38    1.15    5.34
  -5   9   1    0.48    2.09
   5  -9  -1   -0.08    1.78
   5   9  -1    0.76    2.34
  -5  -9   1   -0.11    2.64
  -5  -9   1   -0.04    3.62
  -5   9   2  173.74   26.27
   5  -9  -2  191.82   25.99
   5   9  -2  200.92   26.69
  -5  -9   2  180.34   26.80
  -5  -9   2  160.46   27.39
  -5   9   3   18.89    5.13
   5  -9  -3   17.69    4.55
   5   9  -3   33.69    6.02
  -5  -9   3   17.23    5.27
  -5  -9   3   22.34    6.58
  -5   9   4    0.03    2.58
   5  -9  -4   -0.36    2.17
   5   9  -4   -0.76    2.23
  -5  -9   4    0.61    3.09
  -5   9   5    8.23    3.60
   5  -9  -5    2.01    2.40
   5  -9  -5   10.12    4.49
   5   9  -5    7.92    3.67
  -5  -9   5   12.89    4.19
  -5   9   6   57.74    9.92
   5  -9  -6   50.51    8.81
   5  -9  -6   49.48    9.85
   5   9  -6   41.66    8.56
  -5  -9   6   46.75    9.45
  -5   9   7   11.43    4.59
   5  -9  -7   12.39    4.00
   5  -9  -7   16.81    5.62
   5   9  -7    8.68    3.65
  -5  -9   7    6.51    3.65
  -5   9   8  180.26   27.28
   5  -9  -8  167.65   26.40
   5  -9  -8  183.81   27.75
   5   9  -8  200.04   26.81
  -5  -9   8  185.53   27.26
  -5   9   9    8.66    4.16
   5  -9  -9   10.03    3.90
   5  -9  -9    8.77    4.53
   5   9  -9   10.56    4.08
  -5  -9   9   11.32    4.50
  -5   9  10    0.53    3.06
   5  -9 -10    3.36    3.30
   5  -9 -10   -0.81    4.02
   5   9 -10    2.46    2.94
  -5  -9  10    6.20    3.70
  -5   9  11    5.00    4.14
   5  -9 -11    7.39    3.57
   5  -9 -11    5.49    4.62
   5   9 -11    1.49    2.74
  -5  -9  11    5.70    3.87
  -5   9  12  213.77   29.83
   5  -9 -12  212.97   28.93
   5  -9 -12  202.88   29.80
   5   9 -12  175.32   28.07
  -5  -9  12  174.73   28.81
  -5   9  13    1.03    4.06
   5  -9 -13    6.31    4.83
   5   9 -13   12.32    4.12
  -5  -9  13    6.64    4.05
  -5   9  14   54.49   11.07
  -5  -9  14   49.22   10.82
  -5   9  15    0.44    3.70
   5  -9 -15    8.76    5.24
  -5  -9  15    3.29    4.21
  -5   9  16   25.66    7.93
   5  -9 -16   32.52    8.93
  -5  -9  16   36.66    8.68
   5  -9 -17   -0.53    3.66
  -5  -9  17   -1.27    4.01
   5  -9 -18  100.79   16.52
  -5  -9  18   63.09   14.05
  -5   9  19    4.76    4.42
   5  -9 -19   13.95    6.64
  -5   9  20    1.12    3.15
   5  -9 -20    0.67    4.33
  -5   9  21   -1.46    4.52
   5  -9 -21    1.97    4.72
  -5  -9  21   -0.77    4.39
  -5   9  22   43.98   11.96
   5  -9 -22   65.47   13.42
  -5  -9  22   53.43   12.11
  -5   9  23   -0.60    3.74
   5  -9 -23   -2.32    5.25
  -5  -9  23    2.39    4.43
  -5   9  24   40.34    9.96
   5  -9 -24   19.05    9.48
  -5  -9  24   20.65    8.13
  -5   9  25    0.66    4.87
   5  -9 -25    0.12    4.63
  -5  -9  25   -0.85    4.00
  -5   9  26    0.07    5.08
   5  -9 -26    5.76    6.15
  -5  -9  26    5.58    5.24
  -5   9  27    4.30    5.10
   5  -9 -27    3.31    5.84
  -5  -9  27   -1.31    4.45
  -5   9  28   26.61    8.64
   5  -9 -28   12.54    8.04
  -5  -9  28   19.05    7.85
  -5   9  29    0.41    4.21
   5  -9 -29   -3.05    5.52
  -5  -9  29   -0.59    4.38
  -5   9  30    6.65    5.64
   5  -9 -30    1.96    6.29
  -5  -9  30    1.74    4.58
  -5   9  31   -0.41    4.77
   5  -9 -31    0.94    6.09
  -5  -9  31   -1.50    4.89
  -5   9  32    0.54    4.29
   5  -9 -32    4.83    6.08
  -5   9  33   -1.12    7.20
   5  -9 -33   -1.45    4.60
  -5   9  34   12.48    7.98
   5  -9 -34   12.48    7.53
  -5   9  35    5.58    5.97
   5  -9 -35    0.35    5.98
  -5   9  36   -3.57    7.10
   5  -9 -36   -1.11    6.39
  -5  10   1   10.85    3.72
   5 -10  -1   14.70    4.63
  -5 -10   1   10.54    4.20
  -5  10   2   -0.46    2.36
   5 -10  -2    2.27    3.25
  -5 -10   2   -0.73    2.64
  -5  10   3   -0.29    2.26
   5 -10  -3   -0.97    3.08
  -5 -10   3    1.68    2.87
  -5  10   4   15.54    4.80
   5 -10  -4   14.57    5.09
  -5 -10   4   21.28    5.41
  -5  10   5    1.78    3.03
   5 -10  -5   -0.45    3.10
  -5 -10   5    4.20    3.33
  -5  10   6   44.07    8.55
   5 -10  -6   32.01    7.88
  -5 -10   6   42.58    8.33
  -5  10   7    7.10    4.00
   5 -10  -7    7.59    4.71
  -5 -10   7    9.93    3.81
  -5  10   8    6.76    3.80
   5 -10  -8    9.35    4.68
  -5 -10   8    8.34    4.00
  -5  10   9    2.83    3.29
   5 -10  -9    0.62    3.94
  -5 -10   9    0.75    2.63
  -5  10  10  124.40   18.26
   5 -10 -10   90.23   17.45
  -5 -10  10  112.09   17.73
  -5  10  11    2.89    3.57
   5 -10 -11    0.37    3.78
  -5 -10  11    5.97    4.27
  -5  10  12   10.70    4.81
   5 -10 -12    7.54    4.79
  -5 -10  12   10.58    4.92
  -5  10  13    6.07    4.48
   5 -10 -13    4.23    4.95
  -5 -10  13   -0.05    3.48
  -5  10  14   51.87   11.14
   5 -10 -14   50.91   11.43
  -5 -10  14   54.84   10.92
  -5  10  15   -0.85    4.01
   5 -10 -15    0.08    3.45
  -5 -10  15    2.62    3.52
  -5  10  16   37.90    8.97
   5 -10 -16   22.47    8.17
  -5 -10  16   33.59    8.26
   5 -10 -17   -0.33    3.33
  -5 -10  17    4.00    4.66
   5 -10 -18   -1.33    5.39
  -5 -10  18    3.40    3.80
  -5  10  19   -2.60    5.18
   5 -10 -19   -0.23    4.31
  -5  10  20   41.91   10.59
   5 -10 -20   40.63   11.50
  -5  10  21    0.47    4.46
   5 -10 -21    0.94    5.39
  -5 -10  21    1.50    4.46
  -5  10  22    8.68    6.02
   5 -10 -22    8.60    5.49
  -5  10  23   -2.54    4.85
   5 -10 -23    5.39    4.93
  -5  10  24    3.01    5.43
   5 -10 -24    0.95    5.13
  -5  10  25   -1.56    4.60
   5 -10 -25   -2.69    5.41
  -5  10  26   14.37    7.61
   5 -10 -26   11.90    6.44
  -5  10  27    1.02    4.51
   5 -10 -27   -0.07    4.66
  -5  10  28    3.45    6.46
   5 -10 -28    2.24    5.11
  -5  10  29    1.38    5.01
   5 -10 -29    6.86    7.48
  -5  10  30    1.34    5.31
   5 -10 -30   19.93    8.49
  -5  10  31    3.73    5.39
   5 -10 -31   -2.51    6.96
  -5  10  32    1.09    5.52
   5 -10 -32    3.28    5.63
  -5  10  33   -1.21    4.83
   5 -10 -33   -2.78    6.15
  -5  10  34   14.10    7.44
  -5  10  35    5.33    6.53
  -5  10  36   -1.49    5.62
   5 -11  -1   24.11    5.72
  -5 -11   1   21.93    5.73
   5 -11  -2   99.50   17.52
  -5 -11   2  135.54   18.49
   5 -11  -3   19.30    5.47
  -5 -11   3   15.91    5.02
   5 -11  -4    0.72    2.78
  -5 -11   4    3.02    3.14
   5 -11  -5    4.92    3.53
   5 -11  -6    7.46    3.91
   5 -11  -7   -1.14    3.15
   5 -11  -8   44.98    9.62
   5 -11  -9    8.07    4.39
   5 -11 -10    3.55    3.66
   5 -11 -11   -1.46    4.49
   5 -11 -12   80.01   14.73
   5 -11 -13    5.44    4.59
   5 -11 -14   30.20    8.39
   5 -11 -15    4.97    4.73
   5 -11 -16   25.14    8.30
   5 -11 -17   -1.42    4.60
   5 -11 -18   46.45   11.35
   5 -11 -19    4.38    3.89
   5 -11 -20    3.03    4.03
   5 -11 -21    2.11    5.46
   5 -11 -22   23.52    8.33
   5 -11 -23    0.33    3.49
   5 -11 -24   20.87    8.35
   5 -11 -25    2.33    5.11
   5 -11 -26    5.31    5.45
   5 -11 -27    2.21    5.26
   5 -11 -28   13.90    7.30
   5 -11 -29    0.99    6.45
   5 -11 -30   -1.20    4.94
   5 -11 -31    2.49    6.09
   5 -12  -1   -1.57    3.35
   5 -12  -2    2.82    3.42
   5 -12  -4   93.40   15.27
   5 -12  -5   16.19    5.15
   5 -12  -6   28.17    6.94
   5 -12  -7   -2.20    3.49
   5 -12  -8    3.38    3.74
   5 -12  -9    5.67    4.17
   5 -12 -10   34.45    8.61
   5 -12 -11    1.80    4.44
   5 -12 -12    5.08    4.92
   5 -12 -13    7.70    4.98
   5 -12 -14   19.84    6.87
   5 -12 -15    3.74    4.18
   5 -12 -16   35.31    9.40
   5 -12 -17    1.45    3.86
   5 -12 -18   -0.56    4.69
   5 -12 -19    0.16    4.78
   5 -12 -20   19.08    7.87
   5 -12 -21    2.52    4.62
   5 -12 -22    8.77    5.14
   5 -12 -23    1.76    4.76
   5 -12 -24    9.58    6.05
   5 -12 -25    2.70    5.17
   5 -12 -26   16.04    7.96
   5 -12 -27   -2.29    5.48
   5 -12 -28   -2.40    5.31
   5 -13  -1   25.34    5.97
   5 -13  -2   55.45   10.10
   5 -13  -3    8.76    4.26
   5 -13  -4   17.62    5.21
   5 -13  -5    0.52    2.99
   5 -13  -6   65.29   11.80
   5 -13  -7    9.32    4.42
   5 -13  -8   49.98   10.09
   5 -13  -9    4.10    4.10
   5 -13 -10   -0.47    2.93
   5 -13 -11   11.48    4.95
   5 -13 -12   28.44    7.89
   5 -13 -13    2.45    4.16
   5 -13 -14    7.52    4.12
   5 -13 -15   -3.51    4.75
   5 -13 -16   -2.27    4.36
   5 -13 -17    7.23    5.22
   5 -13 -18    2.38    4.03
   5 -13 -19    1.83    4.33
   5 -13 -20    5.98    5.33
   5 -13 -21   -0.60    3.41
   5 -13 -22   12.75    7.48
   5 -13 -23    1.19    4.25
   5 -13 -24   12.26    6.60
   5 -13 -25   -0.63    5.42
   5 -14  -1    1.86    2.81
   5 -14  -2   -1.31    2.87
   5 -14  -3    5.02    3.27
   5 -14  -4   24.77    6.19
   5 -14  -5   16.65    5.28
   5 -14  -6   13.83    4.88
   5 -14  -7    1.98    3.70
   5 -14  -8    2.22    3.71
   5 -14  -9    2.15    3.53
   5 -14 -10   17.94    6.02
   5 -14 -11    2.82    3.52
   5 -14 -12   -0.14    3.55
   5 -14 -13   -1.24    3.66
   5 -14 -14    3.16    5.09
   5 -14 -15    9.58    5.38
   5 -14 -16   16.76    7.06
   5 -14 -17    4.36    4.51
   5 -14 -18    1.19    4.70
   5 -14 -19    1.48    4.79
   5 -14 -20    5.18    5.96
   5 -14 -21   -1.44    4.95
   5 -14 -22   -0.62    3.69
   5 -14 -23    2.32    5.95
   5 -15  -1    5.00    3.53
   5 -15  -2    8.25    3.72
   5 -15  -3   17.65    5.01
   5 -15  -4    1.31    2.91
   5 -15  -5    1.08    2.97
   5 -15  -6    5.72    4.17
   5 -15  -7    8.26    4.75
   5 -15  -8    7.95    4.56
   5 -15  -9    0.81    3.42
   5 -15 -10   -0.28    3.69
   5 -15 -11    5.84    4.30
   5 -15 -12   19.91    6.74
   5 -15 -13    2.45    4.49
   5 -15 -14    5.96    4.65
   5 -15 -15   -1.42    3.98
   5 -15 -16   -1.54    4.16
   5 -15 -17    8.28    5.87
   5 -15 -18    1.88    4.87
   5 -15 -19    0.54    3.92
   5 -16  -1    0.08    2.84
   5 -16  -2   -1.51    2.82
   5 -16  -3   -0.38    2.98
   5 -16  -4    1.14    3.11
   5 -16  -5    7.54    3.90
   5 -16  -6    1.15    3.30
   5 -16  -7    1.27    3.67
   5 -16  -8    1.57    3.63
   5 -16  -9    0.18    3.46
   5 -16 -10   -0.26    3.63
   5 -16 -11    1.50    3.86
   5 -16 -12   -1.31    3.79
   5 -16 -13    3.49    4.09
   5 -16 -14   -1.57    3.13
   5 -16 -15    3.39    4.63
   5 -16 -16    2.38    3.71
   5 -17  -1   -0.17    2.45
   5 -17  -2    6.23    3.72
   5 -17  -3    7.74    3.69
   5 -17  -4   -0.86    3.04
   5 -17  -5    0.66    2.86
   5 -17  -6    2.77    3.31
   5 -17  -7    9.41    4.16
   5 -17  -8    3.39    3.90
   5 -17  -9   -1.46    3.15
   5 -17 -10   -0.64    3.71
   5 -17 -11   -0.02    3.58
   5 -17 -12   -0.39    3.39
   5 -17 -13    4.03    4.34
   5 -18  -2    0.39    2.71
   5 -18  -3    1.15    2.78
   5 -18  -4    0.11    3.10
   5 -18  -5    4.13    3.59
   5 -18  -6    1.40    2.99
   5 -18  -7   -1.20    3.43
   5 -18  -8    0.90    3.20
   5 -18  -9    3.85    3.91
  -4   0   1    2.75    1.89
  -4   0   1    0.48    2.79
   4   0  -1   -0.31    2.06
   4   0  -1   -1.46    2.45
  -4   0   2   35.05    6.07
  -4   0   2   30.08    6.36
   4   0  -2   23.14    5.17
   4   0  -2   19.98    5.67
  -4   0   3    1.00    2.57
  -4   0   3    0.18    2.71
   4   0  -3    1.18    2.39
   4   0  -3    0.99    2.98
  -4   0   4 1263.02  171.96
  -4   0   4 1387.02  172.42
   4   0  -4 1218.66  171.63
   4   0  -4 1373.54  172.57
  -4   0   5    0.62    2.66
  -4   0   5   -1.40    3.06
   4   0  -5    0.06    2.47
   4   0  -5   -1.57    3.20
  -4   0   6  741.81  105.42
  -4   0   6  834.62  105.91
   4   0  -6  818.68  105.41
   4   0  -6  766.01  105.90
  -4   0   7   -1.42    2.38
  -4   0   7   -0.55    3.01
   4   0  -7    0.55    2.31
   4   0  -7   -0.10    3.42
  -4   0   8 3200.68  383.91
  -4   0   8 2925.03  383.70
   4   0  -8 2748.54  383.05
   4   0  -8 2846.06  383.84
  -4   0   9   -1.09    3.14
  -4   0   9   -0.87    3.33
   4   0  -9    0.28    3.00
   4   0  -9   -1.96    3.49
  -4   0  10   22.58    6.75
  -4   0  10   50.39    8.39
   4   0 -10   28.66    6.93
   4   0 -10   26.65    7.53
  -4   0  11    1.56    3.78
  -4   0  11   -1.68    3.97
   4   0 -11   -0.43    3.17
   4   0 -11    1.65    3.84
  -4   0  12    7.51    4.27
  -4   0  12   10.28    4.79
   4   0 -12    7.73    3.75
   4   0 -12   20.06    6.08
  -4   0  13   -1.84    3.64
  -4   0  13   -1.22    3.81
   4   0 -13   -0.28    2.85
   4   0 -13   -0.57    3.88
  -4   0  14 1604.47  219.06
  -4   0  14 1868.05  219.82
   4   0 -14 1635.92  218.51
   4   0 -14 1513.88  219.40
  -4   0  15   -0.28    4.36
  -4   0  15    0.54    3.57
   4   0 -15    1.18    3.52
   4   0 -15   -0.74    4.34
  -4   0  16   51.52   11.13
  -4   0  16   60.47   11.72
   4   0 -16   55.99   11.87
  -4   0  17   -1.35    3.49
  -4   0  17   -0.83    4.32
   4   0 -17    0.51    3.71
  -4   0  18  158.94   25.89
  -4   0  18  187.69   26.61
   4   0 -18  147.02   26.16
  -4   0  19   -1.95    4.60
  -4   0  19   -1.39    3.74
   4   0 -19    0.53    4.09
  -4   0  20  194.62   30.55
   4   0 -20  198.10   31.45
  -4   0  21   -0.70    3.94
   4   0 -21   -0.36    6.01
  -4   0  22   32.23    9.10
  -4   0  22   31.43    9.19
   4   0 -22   30.94    9.60
  -4   0  23   -1.00    4.46
   4   0 -23   -1.71    4.52
  -4   0  24   40.88    9.98
   4   0 -24   33.97   10.30
  -4   0  25    1.12    3.40
   4   0 -25    1.02    4.45
  -4   0  26   93.27   18.31
   4   0 -26  102.92   19.65
  -4   0  27   -0.17    4.70
   4   0 -27   -1.28    4.72
  -4   0  28   14.63    7.48
   4   0 -28   19.63    8.14
  -4   0  29   -0.83    4.83
  -4   0  30   75.91   16.10
  -4   0  31    2.17    4.74
  -4   0  32    4.78    4.84
  -4   0  33   -3.43    6.17
  -4   0  34    5.25    5.29
  -4   0  35   -2.13    5.92
  -4   0  36   44.08   11.97
  -4   0  37   -1.99    6.82
  -4   0  38    0.01    5.04
  -4   0  39   -2.28    5.79
  -4   1   1   20.85    4.66
  -4   1   1   19.43    4.95
   4  -1  -1   20.39    4.30
   4  -1  -1   16.65    4.73
   4   1  -1   22.97    4.52
   4   1  -1   24.36    5.30
  -4  -1   1    4.92    3.30
  -4  -1   1   16.90    4.74
  -4   1   2 1143.23  152.79
  -4   1   2 1120.60  153.04
   4  -1  -2 1152.48  152.56
   4  -1  -2 1285.25  153.57
   4   1  -2 1180.10  152.68
   4   1  -2 1057.37  153.07
  -4  -1   2 1074.30  152.68
  -4  -1   2 1277.90  153.59
  -4   1   3   21.97    5.39
  -4   1   3   18.23    5.30
   4  -1  -3   23.01    5.21
   4  -1  -3   17.71    5.42
   4   1  -3   39.05    5.91
   4   1  -3   30.89    6.28
  -4  -1   3   27.08    5.62
  -4  -1   3   21.68    5.93
  -4   1   4    4.19    2.60
  -4   1   4    1.74    2.73
   4  -1  -4    3.74    2.67
   4  -1  -4    8.30    3.83
   4   1  -4    0.84    2.31
   4   1  -4    4.37    3.54
  -4  -1   4    0.98    2.53
  -4  -1   4    1.61    2.84
  -4   1   5   21.83    4.77
  -4   1   5   11.55    4.21
   4  -1  -5   14.39    4.04
   4  -1  -5    2.61    3.95
   4   1  -5   18.21    4.19
   4   1  -5    6.88    3.94
  -4  -1   5   15.56    4.31
  -4  -1   5    9.98    4.15
  -4   1   6  398.08   62.61
  -4   1   6  736.53   64.67
   4  -1  -6  438.17   62.60
   4  -1  -6  527.29   63.80
   4   1  -6  421.66   62.50
   4   1  -6  522.68   63.78
  -4  -1   6  372.54   62.48
  -4  -1   6  473.50   63.27
  -4   1   7   65.71    9.88
  -4   1   7   49.52    9.41
   4  -1  -7   48.96    9.19
   4  -1  -7   46.38    9.77
   4   1  -7   51.92    9.48
   4   1  -7   52.88    9.92
  -4  -1   7   59.08    9.67
  -4  -1   7   42.46    9.51
  -4   1   8 1229.56  154.88
  -4   1   8 1352.60  155.31
   4  -1  -8  641.57  153.17
   4  -1  -8 1238.28  155.36
   4   1  -8 1459.22  155.18
  -4  -1   8 1559.70  155.78
  -4  -1   8 1490.19  155.89
  -4   1   9   -1.65    3.38
  -4   1   9    0.24    3.36
   4  -1  -9   -0.49    3.22
   4  -1  -9    1.75    3.67
   4   1  -9    0.61    3.20
   4   1  -9    0.38    3.71
  -4  -1   9   -0.41    2.10
  -4  -1   9    5.65    3.89
  -4   1  10  425.29   67.36
  -4   1  10  554.39   68.25
   4  -1 -10  543.47   67.69
   4  -1 -10  578.39   68.91
   4   1 -10  448.59   67.14
   4   1 -10  545.05   68.63
  -4  -1  10  454.41   67.46
  -4  -1  10  476.40   67.84
  -4   1  11  182.43   25.91
  -4   1  11  132.30   25.01
   4  -1 -11  193.15   25.63
   4  -1 -11  184.00   26.50
   4   1 -11  167.58   25.21
   4   1 -11  179.47   26.34
  -4  -1  11  186.51   25.93
  -4  -1  11  159.73   25.69
  -4   1  12  499.40   69.15
  -4   1  12  529.60   69.35
   4  -1 -12  487.24   68.59
   4  -1 -12  423.36   69.05
   4   1 -12  536.48   68.84
   4   1 -12  517.63   69.79
  -4  -1  12  539.36   69.37
  -4  -1  12  496.55   69.29
  -4   1  13   85.76   16.76
  -4   1  13  117.52   17.75
   4  -1 -13  102.35   16.76
   4  -1 -13   95.75   17.51
   4   1 -13  130.04   17.32
   4   1 -13  114.54   18.23
  -4  -1  13  101.32   17.09
  -4  -1  13   92.25   17.14
  -4   1  14   -0.72    3.49
  -4   1  14    1.49    3.36
   4  -1 -14   -0.03    3.48
   4  -1 -14   -0.83    3.88
   4   1 -14    1.61    3.55
   4   1 -14   -0.51    4.28
  -4  -1  14   -1.99    3.99
  -4  -1  14   -0.72    3.61
  -4   1  15   33.47    8.37
  -4   1  15   38.71    8.80
   4  -1 -15   38.52    8.20
   4  -1 -15   35.13    8.80
   4   1 -15   45.19    8.64
   4   1 -15   27.15    8.73
  -4  -1  15   56.08    9.57
  -4  -1  15   37.89    8.99
  -4   1  16  281.96   44.75
  -4   1  16  331.57   45.23
   4  -1 -16  298.86   45.47
  -4  -1  16  331.73   45.34
  -4  -1  16  321.84   45.34
  -4   1  17   -1.07    3.95
  -4   1  17   -0.37    3.23
   4  -1 -17   -1.47    3.95
   4   1 -17   -1.14    3.62
  -4  -1  17   -1.49    3.49
  -4  -1  17    2.72    3.42
  -4   1  18  719.03   61.10
  -4   1  18  393.71   57.36
   4  -1 -18  381.67   58.05
   4   1 -18  359.58   57.74
  -4  -1  18  380.70   57.30
  -4  -1  18  343.87   56.99
  -4   1  19   14.75    6.19
  -4   1  19   12.70    5.80
   4  -1 -19   14.22    6.31
   4   1 -19   11.37    6.64
  -4  -1  19   19.54    6.33
  -4  -1  19   23.55    7.04
  -4   1  20   21.24    7.20
   4  -1 -20   17.91    7.45
   4   1 -20   32.30    8.64
  -4  -1  20   25.51    7.76
   4  -1 -21    1.20    4.88
   4   1 -21   10.79    6.41
  -4  -1  21    5.28    4.44
  -4   1  22  277.53   43.58
   4  -1 -22  272.10   44.29
   4   1 -22  276.24   44.47
  -4  -1  22  340.21   44.53
  -4  -1  22  308.00   44.20
  -4   1  23   -0.49    5.47
   4  -1 -23    8.40    5.76
   4   1 -23    6.14    6.05
  -4  -1  23    7.77    5.56
  -4  -1  23    3.21    5.26
  -4   1  24   21.56    7.29
   4  -1 -24   16.14    7.65
   4   1 -24   34.32    9.35
  -4  -1  24   22.14    7.73
  -4  -1  24    6.32    6.04
  -4   1  25   41.66    9.85
   4  -1 -25   22.17    9.14
   4   1 -25   26.31    9.90
  -4  -1  25   39.16    9.52
  -4   1  26   50.13   14.39
   4  -1 -26  104.86   18.29
   4   1 -26   84.98   17.35
  -4  -1  26   82.73   15.87
  -4   1  27   -2.98    6.39
   4  -1 -27    3.33    5.34
   4   1 -27    1.20    4.62
  -4  -1  27    0.43    3.97
  -4   1  28   78.89   14.31
   4  -1 -28   35.72   12.29
  -4  -1  28   55.92   13.00
  -4   1  29   -2.53    4.88
  -4  -1  29    4.05    4.39
  -4   1  30    0.12    4.55
  -4  -1  30    1.70    4.95
  -4   1  31    9.73    6.00
  -4  -1  31    5.71    5.48
  -4   1  32   59.43   13.68
  -4  -1  32   58.02   14.08
  -4   1  33   -0.16    5.16
  -4  -1  33   -2.48    5.89
  -4   1  34   10.71    7.62
  -4  -1  34   11.24    6.57
  -4   1  35    0.56    3.93
  -4  -1  35    0.52    4.36
  -4   1  36   16.67    8.25
  -4  -1  36    8.99    6.39
  -4   1  37    1.18    5.70
  -4  -1  37    3.77    5.87
  -4   1  38   10.69    6.82
  -4  -1  38   31.23   10.12
  -4   1  39    3.07    5.26
  -4  -1  39    0.14    3.51
  -4   2   1   83.71   12.99
  -4   2   1   83.74   13.25
   4  -2  -1  102.57   13.08
   4  -2  -1   65.96   13.15
   4   2  -1   77.32   12.73
   4   2  -1   94.34   13.84
  -4  -2   1   93.60   13.29
  -4  -2   1   71.19   13.23
  -4   2   2  187.81   30.79
  -4   2   2  232.83   31.43
   4  -2  -2  213.02   30.81
   4  -2  -2  230.11   31.63
   4   2  -2  229.03   31.02
   4   2  -2  240.47   31.85
  -4  -2   2  195.79   30.93
  -4  -2   2  296.45   32.45
  -4   2   3   17.35    4.34
  -4   2   3   14.65    4.44
   4  -2  -3    9.88    3.51
   4  -2  -3   17.13    4.72
   4   2  -3   16.82    4.15
   4   2  -3   12.25    4.52
  -4  -2   3   12.03    4.07
  -4  -2   3   15.26    4.57
  -4   2   4 1938.71  236.12
  -4   2   4 1899.45  236.09
   4  -2  -4 1592.86  235.29
   4  -2  -4 1776.99  236.17
   4   2  -4 1469.16  235.14
   4   2  -4 2039.72  236.72
  -4  -2   4 1912.60  236.05
  -4  -2   4 1996.65  236.58
  -4   2   5   49.13    8.29
  -4   2   5   43.58    8.12
   4  -2  -5   32.18    7.34
   4  -2  -5   42.87    8.30
   4   2  -5   46.18    7.89
   4   2  -5   43.54    8.56
  -4  -2   5   40.09    8.04
  -4  -2   5   48.46    8.71
  -4   2   6    4.21    3.17
  -4   2   6    2.86    3.11
   4  -2  -6    2.71    2.88
   4  -2  -6    8.86    4.05
   4   2  -6    3.38    2.60
   4   2  -6    6.13    3.35
  -4  -2   6    0.81    2.48
  -4  -2   6    6.03    3.65
  -4   2   7  412.21   55.84
  -4   2   7  374.99   55.61
   4  -2  -7  410.78   55.59
   4  -2  -7  366.11   55.88
   4   2  -7  445.97   55.75
   4   2  -7  395.32   56.13
  -4  -2   7  425.40   55.91
  -4  -2   7  426.98   56.22
  -4   2   8  701.02   97.50
  -4   2   8  740.61   97.65
   4  -2  -8  758.05   97.44
   4  -2  -8  590.17   97.44
   4   2  -8  791.80   97.55
   4   2  -8  756.67   98.18
  -4  -2   8  754.89   97.68
  -4  -2   8  727.59   97.89
  -4   2   9  222.68   30.01
  -4   2   9  214.60   29.89
   4  -2  -9  208.33   29.47
   4  -2  -9  226.17   30.53
   4   2  -9  170.10   29.01
   4   2  -9  227.26   30.50
  -4  -2   9  193.30   29.57
  -4  -2   9  199.37   30.00
  -4   2  10   66.16   13.64
  -4   2  10   88.81   14.23
   4  -2 -10   71.41   13.31
   4  -2 -10   90.44   14.86
   4   2 -10   93.28   13.97
   4   2 -10   82.01   14.36
  -4  -2  10   83.69   13.98
  -4  -2  10  101.44   14.87
  -4   2  11   69.24   12.50
  -4   2  11   75.69   12.49
   4  -2 -11   59.11   11.77
   4  -2 -11   84.50   13.48
   4   2 -11   72.60   12.17
   4   2 -11   72.98   13.17
  -4  -2  11   59.07   12.06
  -4  -2  11   75.88   12.98
  -4   2  12   -1.07    3.14
  -4   2  12    0.14    3.19
   4  -2 -12    0.73    3.13
   4  -2 -12   -1.21    3.69
   4   2 -12   -1.22    3.09
   4   2 -12    2.70    3.56
  -4  -2  12    0.68    3.43
  -4  -2  12    1.53    3.81
  -4   2  13   15.77    5.61
  -4   2  13    8.75    5.18
   4  -2 -13   10.73    4.93
   4  -2 -13   11.75    5.19
   4   2 -13   12.32    4.63
   4   2 -13   24.33    6.75
  -4  -2  13   12.26    5.45
  -4  -2  13   15.23    5.68
  -4   2  14  934.92  118.13
  -4   2  14  777.45  117.22
   4  -2 -14  845.92  117.06
   4  -2 -14  878.96  118.40
   4   2 -14  902.65  117.21
   4   2 -14  905.94  118.53
  -4  -2  14  854.56  117.66
  -4  -2  14  906.74  118.13
  -4   2  15   79.62   12.81
  -4   2  15   66.93   11.93
   4  -2 -15   56.15   11.00
   4  -2 -15   38.44   11.23
   4   2 -15   67.45   11.43
   4   2 -15   69.08   12.84
  -4  -2  15   54.36   11.65
  -4  -2  15   66.45   12.30
  -4   2  16   41.65    8.60
  -4   2  16   27.38    7.30
   4  -2 -16   21.81    7.49
   4   2 -16   25.70    7.58
  -4  -2  16   28.54    7.40
  -4  -2  16   24.66    7.68
  -4   2  17   -2.32    4.50
  -4   2  17    3.20    3.38
   4  -2 -17    0.49    3.93
   4   2 -17    1.15    5.10
  -4  -2  17    1.22    4.06
  -4  -2  17    3.64    4.42
  -4   2  18  134.09   20.72
   4  -2 -18  103.64   20.42
   4   2 -18  112.57   20.71
  -4  -2  18  131.73   20.64
  -4  -2  18  124.58   20.64
  -4   2  19  158.87   23.78
   4  -2 -19  121.34   23.26
   4   2 -19  132.03   23.46
  -4  -2  19  184.54   24.28
  -4  -2  19  120.34   22.69
   4  -2 -20   57.38   12.51
   4   2 -20   43.86   11.49
  -4  -2  20   57.41   12.01
   4  -2 -21    2.26    4.78
   4   2 -21   -0.89    4.44
  -4  -2  21    8.39    5.35
  -4   2  22    8.86    5.89
   4  -2 -22    6.90    6.10
   4   2 -22    8.76    5.86
  -4  -2  22    1.51    4.21
  -4  -2  22   15.50    6.62
  -4   2  23    1.58    4.57
   4  -2 -23    0.31    4.85
   4   2 -23    2.81    4.98
  -4  -2  23   -1.92    5.14
  -4  -2  23    2.37    5.21
  -4   2  24  120.48   25.62
   4  -2 -24  156.51   27.61
   4   2 -24  197.08   28.89
  -4  -2  24  206.27   27.83
  -4  -2  24  157.15   26.77
  -4   2  25   33.58    9.82
   4  -2 -25   44.78   11.54
   4   2 -25   30.33    9.78
  -4  -2  25   22.54    8.15
  -4   2  26   88.84   15.54
  -4  -2  26   52.49   13.96
  -4   2  27    1.95    4.25
  -4  -2  27    5.64    6.67
  -4   2  28   65.05   12.81
  -4  -2  28   34.75   10.96
  -4   2  29   27.39    9.10
  -4  -2  29   23.74    8.67
  -4   2  30   95.57   19.17
   4  -2 -30  101.97   20.76
  -4   2  31   -0.72    5.41
   4  -2 -31   -2.00    5.21
  -4  -2  31    2.47    5.85
  -4   2  32   -0.95    4.37
   4  -2 -32    0.96    5.59
  -4  -2  32    3.00    5.29
  -4   2  33    4.73    6.23
  -4  -2  33    5.54    6.78
  -4   2  34    5.81    6.03
  -4  -2  34   20.62    8.44
  -4   2  35    0.63    4.92
  -4  -2  35   18.73    7.81
  -4   2  36    5.66    7.74
  -4  -2  36   17.53    8.00
  -4   2  37    3.21    7.21
  -4  -2  37   -0.59    5.50
  -4   2  38    4.73    6.82
  -4  -2  38   -1.44    6.44
  -4   2  39    5.84    5.95
  -4  -2  39   -1.23    6.88
  -4   3   1   78.57    9.48
   4  -3  -1   41.89    8.31
   4  -3  -1   63.30    9.62
   4   3  -1   43.35    8.34
   4   3  -1   52.79    9.25
  -4  -3   1   47.52    8.63
  -4  -3   1   42.37    9.04
  -4   3   2  319.51   49.96
  -4   3   2  381.39   50.42
   4  -3  -2  394.36   50.09
   4  -3  -2  390.38   50.75
   4   3  -2  410.81   50.32
   4   3  -2  363.59   50.74
  -4  -3   2  308.13   49.98
  -4  -3   2  412.31   51.11
  -4   3   3   18.15    4.48
  -4   3   3    6.54    3.69
   4  -3  -3   11.71    3.81
   4  -3  -3   13.65    4.62
   4   3  -3   14.06    3.77
   4   3  -3   12.78    4.39
  -4  -3   3   14.20    4.10
  -4  -3   3   11.18    4.64
  -4   3   4    9.09    3.71
  -4   3   4    6.69    3.65
   4  -3  -4    9.37    3.28
   4  -3  -4    8.82    4.12
   4   3  -4   15.29    3.83
   4   3  -4    7.24    3.88
  -4  -3   4    6.75    3.51
  -4  -3   4    8.56    4.07
  -4   3   5   38.27    7.86
  -4   3   5   45.06    7.84
   4  -3  -5   41.62    7.53
   4  -3  -5   43.98    8.09
   4   3  -5   33.49    7.20
   4   3  -5   35.53    8.00
  -4  -3   5   37.93    7.74
  -4  -3   5   49.43    8.55
  -4   3   6   49.96   10.38
  -4   3   6   70.49   10.93
   4  -3  -6   70.68   10.73
   4  -3  -6   57.80   11.00
   4   3  -6   62.90   10.45
   4   3  -6   64.56   11.27
  -4  -3   6   63.60   10.79
  -4  -3   6   63.85   11.23
  -4   3   7  520.42   76.81
   4  -3  -7  595.86   76.90
   4  -3  -7  493.99   77.02
   4   3  -7  547.93   76.66
   4   3  -7  783.48   78.64
  -4  -3   7  544.50   76.92
  -4  -3   7  592.31   77.51
  -4   3   8  101.02   16.44
  -4   3   8  122.87   16.78
   4  -3  -8   91.70   15.90
   4  -3  -8  124.29   17.38
   4   3  -8   99.29   16.10
   4   3  -8  119.35   17.18
  -4  -3   8   90.58   16.02
  -4  -3   8   99.40   16.86
  -4   3   9    2.52    3.08
  -4   3   9    1.79    2.92
   4  -3  -9    0.04    2.87
   4  -3  -9   -1.10    3.14
   4   3  -9    2.71    2.83
   4   3  -9    0.82    4.16
  -4  -3   9    1.02    3.31
  -4  -3   9    2.30    3.64
  -4   3  10  259.94   31.54
  -4   3  10  249.39   31.20
   4  -3 -10  209.81   30.33
   4  -3 -10  200.69   31.05
   4   3 -10  201.11   30.34
   4   3 -10  198.53   31.07
  -4  -3  10  175.74   30.21
  -4  -3  10  219.89   31.18
  -4   3  11  440.62   61.61
  -4   3  11  438.96   61.36
   4  -3 -11  358.04   60.58
   4  -3 -11  759.63   64.67
   4   3 -11  437.17   61.02
   4   3 -11  400.27   61.67
  -4  -3  11  513.73   61.99
  -4  -3  11  415.37   61.59
  -4   3  12  352.20   52.47
  -4   3  12  505.18   53.52
   4  -3 -12  378.66   52.13
   4  -3 -12  378.64   53.08
   4   3 -12  380.36   52.07
   4   3 -12  323.46   52.46
  -4  -3  12  350.12   52.25
  -4  -3  12  367.65   52.75
  -4   3  13  112.56   18.60
  -4   3  13  112.57   18.31
   4  -3 -13  106.79   17.88
   4  -3 -13  103.80   18.88
   4   3 -13  122.63   18.15
   4   3 -13  112.38   18.92
  -4  -3  13  129.45   18.83
  -4   3  14    4.28    3.78
  -4   3  14    5.96    4.25
   4  -3 -14   14.32    4.68
   4  -3 -14    5.17    4.32
   4   3 -14   11.90    4.42
   4   3 -14    6.52    4.39
  -4  -3  14    4.91    3.82
  -4  -3  14    7.05    5.21
  -4   3  15   47.52   10.03
  -4   3  15   35.92    9.11
   4  -3 -15   45.61   10.17
   4   3 -15   42.04    8.85
   4   3 -15   59.07   10.68
  -4  -3  15   39.80    9.21
  -4  -3  15   50.21   10.27
  -4   3  16  332.98   43.31
   4  -3 -16  279.99   43.03
   4   3 -16  252.87   42.51
  -4  -3  16  308.16   42.68
  -4  -3  16  298.70   42.92
  -4   3  17   16.76    6.26
   4  -3 -17   12.05    6.19
   4   3 -17   14.64    6.24
  -4  -3  17   18.53    5.95
  -4  -3  17   19.54    6.44
  -4   3  18   72.06   13.46
   4  -3 -18   51.88   12.96
   4   3 -18   74.44   14.06
  -4  -3  18   68.47   13.35
  -4  -3  18   75.16   14.08
  -4   3  19   10.46    5.12
   4  -3 -19    6.30    5.75
   4   3 -19    1.34    4.53
  -4  -3  19    7.63    5.09
  -4  -3  19    1.77    4.62
   4  -3 -20   12.35    6.38
   4   3 -20   15.05    6.43
  -4  -3  20   14.40    6.33
   4  -3 -21   48.03   11.89
   4   3 -21   48.92   12.08
  -4  -3  21   72.62   13.17
  -4   3  22   86.96   16.48
   4  -3 -22   79.61   16.88
   4   3 -22   77.55   16.63
  -4  -3  22  101.39   17.39
  -4   3  23   71.68   14.66
   4  -3 -23   61.89   14.60
   4   3 -23   63.97   14.61
  -4  -3  23   69.48   14.17
  -4  -3  23   79.04   14.97
  -4   3  24    9.27    6.01
  -4  -3  24    0.47    4.10
  -4   3  25    9.22    6.40
  -4  -3  25    8.06    6.02
  -4   3  26   88.57   16.21
  -4  -3  26   65.01   14.72
  -4   3  27   21.95    7.45
   4  -3 -27   16.10    8.50
  -4  -3  27   14.11    7.42
  -4   3  28   37.27   12.24
   4  -3 -28   63.70   15.16
  -4  -3  28   91.00   15.25
  -4   3  29    9.86    6.43
   4  -3 -29   -1.82    5.22
  -4  -3  29    3.52    4.53
  -4   3  30    5.07    5.32
   4  -3 -30    2.07    4.94
  -4  -3  30   -0.13    4.37
  -4   3  31    1.47    5.82
   4  -3 -31   16.42    8.29
  -4  -3  31    9.52    6.52
  -4   3  32   56.75   14.17
   4  -3 -32   62.30   14.97
  -4  -3  32   49.96   13.43
  -4   3  33    5.07    5.53
   4  -3 -33    6.73    6.91
  -4  -3  33    3.04    4.88
  -4   3  34   -0.57    4.94
  -4  -3  34   -0.78    4.84
  -4   3  35   -4.82    7.49
  -4  -3  35    7.45    5.43
  -4   3  36    0.47    3.45
  -4  -3  36   10.43    6.83
  -4   3  37    2.84    4.69
  -4  -3  37    2.21    6.46
  -4   3  38    6.09    8.88
  -4  -3  38   20.52    8.43
  -4   3  39   -1.51    4.64
  -4  -3  39   -3.30    6.00
  -4   4   1   66.49   11.73
  -4   4   1   84.73   12.21
   4  -4  -1   54.25   11.28
   4  -4  -1   70.15   12.20
   4   4  -1  105.19   12.58
   4   4  -1   87.86   12.95
  -4  -4   1   78.86   12.14
  -4  -4   1   84.20   12.89
  -4   4   2  157.24   22.54
  -4   4   2  178.58   22.80
   4  -4  -2  154.80   22.21
   4  -4  -2  158.84   22.82
   4   4  -2  156.17   22.40
   4   4  -2  157.27   23.09
  -4  -4   2  129.27   22.31
  -4  -4   2  164.50   23.32
  -4   4   3   90.46   12.90
  -4   4   3   68.59   12.36
   4  -4  -3   64.42   12.06
   4  -4  -3   65.06   12.63
   4   4  -3   94.85   12.73
   4   4  -3  121.96   14.20
  -4  -4   3   75.18   12.72
  -4  -4   3   80.13   13.26
  -4   4   4  356.71   49.03
  -4   4   4  373.19   49.07
   4  -4  -4  286.85   48.33
   4  -4  -4  387.36   49.56
   4   4  -4  372.14   48.91
   4   4  -4  348.58   49.39
  -4  -4   4  365.45   49.17
  -4  -4   4  428.61   50.08
  -4   4   5    4.40    3.58
  -4   4   5    4.26    3.15
   4  -4  -5    5.70    3.32
   4  -4  -5    9.72    4.17
   4   4  -5    5.98    3.10
   4   4  -5    9.28    4.33
  -4  -4   5    7.52    3.45
  -4  -4   5    9.26    4.23
  -4   4   6  111.98   18.00
  -4   4   6  117.00   17.92
   4  -4  -6  129.43   18.00
   4  -4  -6  121.29   18.57
   4   4  -6  121.30   17.73
   4   4  -6  113.45   18.29
  -4  -4   6  124.45   18.22
  -4  -4   6  107.29   18.27
  -4   4   7   11.59    3.99
  -4   4   7    8.43    4.16
   4  -4  -7    5.15    3.58
   4  -4  -7    3.60    3.46
   4   4  -7   11.60    3.83
   4   4  -7    7.61    4.14
  -4  -4   7    2.75    3.34
  -4  -4   7    1.94    4.01
  -4   4   8   72.65   15.15
  -4   4   8  108.14   15.74
   4  -4  -8   99.34   15.34
   4  -4  -8   93.86   15.82
   4   4  -8  106.77   15.51
   4   4  -8  100.72   16.01
  -4  -4   8   88.83   15.35
  -4  -4   8  128.46   16.77
  -4   4   9  370.34   48.18
  -4   4   9  335.94   47.59
   4  -4  -9  322.43   47.38
   4  -4  -9  349.78   48.40
   4   4  -9  343.31   47.49
   4   4  -9  346.18   48.23
  -4  -4   9  342.10   47.80
  -4  -4   9  348.41   48.28
  -4   4  10  292.78   39.39
  -4   4  10  358.79   39.67
   4  -4 -10  267.62   38.63
   4  -4 -10  312.12   39.99
   4   4 -10  279.66   38.69
   4   4 -10  222.05   38.79
  -4  -4  10  252.64   38.74
  -4  -4  10  245.20   39.11
  -4   4  11   38.08    8.28
  -4   4  11   40.96    8.19
   4  -4 -11   25.99    7.45
   4  -4 -11   38.69    8.59
   4   4 -11   38.43    7.80
   4   4 -11   44.06    8.87
  -4  -4  11   45.01    8.61
  -4  -4  11   45.87    8.88
  -4   4  12   83.07   11.98
  -4   4  12   51.82   10.34
   4  -4 -12   62.35   10.55
   4  -4 -12   65.87   11.55
   4   4 -12   40.38    9.75
   4   4 -12   65.11   11.40
  -4  -4  12   47.39   10.37
  -4  -4  12   58.70   11.41
  -4   4  13  132.03   18.85
   4  -4 -13  109.58   17.63
   4  -4 -13  121.47   19.02
   4   4 -13  100.88   17.36
   4   4 -13  108.42   18.37
  -4  -4  13  103.27   17.97
  -4  -4  13  116.91   18.76
  -4   4  14  307.39   47.06
   4  -4 -14  353.78   46.85
   4  -4 -14  303.02   47.46
   4   4 -14  353.99   46.68
   4   4 -14  327.18   47.53
  -4  -4  14  335.23   47.14
  -4  -4  14  332.66   47.53
  -4   4  15  121.58   19.28
   4  -4 -15  120.47   19.66
   4   4 -15   86.74   17.56
   4   4 -15  104.59   19.22
  -4  -4  15  145.65   19.72
  -4  -4  15  134.77   19.84
  -4   4  16   38.74    8.64
   4  -4 -16   41.12    9.30
   4   4 -16   38.43    9.10
  -4  -4  16   24.12    7.46
  -4  -4  16   26.40    7.92
  -4   4  17    6.21    4.44
   4  -4 -17    2.35    5.10
   4   4 -17    4.69    4.56
  -4  -4  17    1.27    3.64
  -4  -4  17    6.09    4.74
  -4   4  18  130.28   19.52
   4  -4 -18   99.84   19.24
   4   4 -18  102.85   18.99
  -4  -4  18  106.06   18.66
  -4  -4  18  111.77   19.25
   4  -4 -19   73.04   16.67
   4   4 -19   92.00   17.61
  -4  -4  19  139.90   18.72
  -4  -4  19   91.56   17.24
   4  -4 -20   66.48   14.46
   4   4 -20   69.86   14.52
  -4  -4  20   74.06   14.41
   4   4 -21   25.67    8.90
  -4  -4  21   26.72    8.42
  -4   4  22   12.97    6.04
  -4   4  23   29.83    8.45
  -4  -4  23   26.50    8.74
  -4   4  24  102.36   17.96
   4  -4 -24   65.45   17.26
  -4  -4  24  111.71   18.28
  -4   4  25   65.46   14.44
   4  -4 -25   58.97   14.57
  -4  -4  25   69.94   14.06
  -4   4  26   78.86   15.92
   4  -4 -26   64.29   15.84
  -4  -4  26   77.25   15.28
  -4   4  27   -1.83    5.36
   4  -4 -27    4.38    5.99
  -4  -4  27    1.51    4.54
  -4   4  28   51.76   12.03
   4  -4 -28   37.18   11.78
  -4  -4  28   35.90   10.82
  -4   4  29   20.51    8.23
   4  -4 -29    7.93    7.15
  -4  -4  29   26.05    8.88
  -4   4  30   17.93    8.04
   4  -4 -30    8.97    7.63
  -4  -4  30   37.31    9.94
  -4   4  31    6.52    5.69
   4  -4 -31    2.95    5.97
  -4  -4  31    3.14    5.81
  -4   4  32    2.96    5.11
   4  -4 -32   -2.40    5.61
  -4  -4  32    1.72    4.21
  -4   4  33    2.59    6.19
   4  -4 -33   10.10    7.17
  -4  -4  33    2.21    5.65
  -4   4  34   19.29    8.31
   4  -4 -34   13.81    8.57
  -4  -4  34   17.01    7.60
  -4   4  35    7.10    6.07
   4  -4 -35    0.40    6.99
  -4  -4  35    6.66    7.36
  -4   4  36    9.79    7.34
  -4  -4  36   -0.72    5.52
  -4   4  37   -0.62    4.91
  -4  -4  37   -2.48    5.17
  -4   4  38   -2.05    6.24
  -4  -4  38   -0.86    4.58
  -4  -4  39    5.03    6.29
  -4   5   1   80.90   14.92
   4  -5  -1   96.95   14.95
   4  -5  -1  109.68   15.95
   4   5  -1   93.54   15.15
  -4  -5   1  166.84   16.81
  -4  -5   1   98.62   16.11
  -4   5   2  274.73   51.05
  -4   5   2  366.93   51.41
   4  -5  -2  358.52   51.19
   4  -5  -2  346.41   51.71
   4   5  -2  547.61   52.43
  -4  -5   2  373.93   51.78
  -4  -5   2  576.57   53.90
  -4   5   3  226.33   28.06
  -4   5   3  205.92   27.63
   4  -5  -3  174.31   27.18
   4  -5  -3  185.56   27.88
   4   5  -3  201.26   27.56
  -4  -5   3  169.60   27.55
  -4  -5   3  221.76   28.72
  -4   5   4   37.03    6.24
  -4   5   4   22.54    5.32
   4  -5  -4    7.49    4.30
   4  -5  -4   31.30    6.49
   4   5  -4   34.37    5.64
  -4  -5   4   30.12    5.96
  -4  -5   4   26.18    6.21
  -4   5   5   38.46    7.73
  -4   5   5   39.55    7.55
   4  -5  -5   34.09    7.33
   4  -5  -5   54.41    8.80
   4   5  -5   36.28    7.44
  -4  -5   5   38.72    7.88
  -4  -5   5   61.74    9.44
  -4   5   6   71.82   13.09
  -4   5   6   80.36   13.07
   4  -5  -6   86.77   13.28
   4  -5  -6   98.15   14.34
   4   5  -6   91.73   13.27
  -4  -5   6   78.51   13.38
  -4  -5   6   81.76   13.96
  -4   5   7  219.62   34.12
  -4   5   7  263.92   34.23
   4  -5  -7  248.24   34.16
   4  -5  -7  206.68   34.30
   4   5  -7  255.82   34.12
  -4  -5   7  243.58   34.36
  -4  -5   7  263.03   35.09
  -4   5   8   57.26    9.79
  -4   5   8   47.31    9.04
   4  -5  -8   58.02    9.40
   4  -5  -8   37.91    9.48
   4   5  -8   51.92    9.12
  -4  -5   8   54.18    9.67
  -4  -5   8   48.65    9.91
  -4   5   9   32.84    6.91
  -4   5   9   21.75    6.23
   4  -5  -9   24.50    6.18
   4  -5  -9   34.07    7.32
   4   5  -9   25.84    6.09
  -4  -5   9   24.85    6.32
  -4  -5   9   40.27    7.52
  -4   5  10   31.37    6.76
   4  -5 -10   17.38    5.71
   4  -5 -10   27.43    7.09
   4   5 -10   28.36    6.09
  -4  -5  10   23.94    6.01
  -4  -5  10   31.77    7.24
  -4   5  11  450.89   48.27
   4  -5 -11  346.73   46.63
[truncated: 818,470 more chars]
