# Supplementary material for: LED-pump-X-ray-multiprobe crystallography for sub-second timescales
Source: Commun Chem. 2022 Aug 26;5:102. doi: 10.1038/s42004-022-00716-1 (PMC9814726; doi:10.1038/s42004-022-00716-1)
Supplement: Supplementary file 10 — Supplementary Data 1 [file 42004_2022_716_MOESM10_ESM.zip › CIFs/4s_270K/270K_4s_t2_excit.cif]

  data_global

# SUBMISSION DETAILS
 
_publ_contact_author_name       'Hatcher, Lauren'
_publ_contact_author_address
;
School of Chemistry
Cardiff University
Main Building
Park Place 
Cardiff
CF10 3AT
United Kingdom
;
_publ_contact_author_email       'HatcherL1@cardiff.ac.uk'
_publ_requested_category          FM
_publ_section_comment
; 
?
;
_publ_section_references
;
Diamond General Data Aquisition (GDA) software: http://www.opengda.org/

XIA2: Winter, G. (2010) J. Appl. Cryst. 43, 186-190.
POINTLESS: Evans, P. (2006) Acta Cryst. D62, 72-82.
AIMLESS: Evans, P. R. and Murshudov, G. N. (2013) Acta Cryst. D69, 1204-1214.
DIALS: Winter, G., et al. Acta Cryst. (2018) D74, 85-97.
CCP4: Winn, M. D. et al. (2011) Acta Cryst. D67, 235-242.
   
SHELXL: Sheldrick G. M. (2015). Acta Cryst. C71, 3-8.
SHELXT:	Sheldrick, G. M. (2015). Acta Cryst. A71, 3-8.
 
OLEX2: Dolomanov, O.V.; Bourhis, L.J.; Gildea, R.J.; Howard, J.A.K.; Puschmann,
 H., OLEX2: A complete structure solution, refinement and analysis program 
 (2009). J. Appl. Cryst., 42, 339-341.

MERCURY: Macrae, C. F., Bruno, I. J., Chisholm, J. A., Edgington,
P. R., McCabe, P., Pidcock, E., Rodriguez-Monge, L., Taylor, R.,
van de Streek, J. & Wood, P. A. (2008). J. Appl. Cryst. 41, 466-470.
;

####
 
data_270K_4s_t2_excit
 
_audit_creation_method            'SHELXL-2018/3'
_shelx_SHELXL_version_number      '2018/3'
_chemical_name_systematic         
;
Nitro-(N,N,N',N'-tetrabutyldiethylenetriamine)palladium(II)
tetraphenylborate, tetrahydrofuran solvate
;
_chemical_name_common             ?
_chemical_melting_point           ?
_chemical_formula_moiety          
;
C20 H45 N4 O2 Pd, C24 H20 B, C4 H8 O
;
_chemical_formula_sum            'C48 H73 B N4 O3 Pd' 
_chemical_formula_weight          871.31

loop_
 _atom_type_symbol
 _atom_type_description
 _atom_type_scat_dispersion_real
 _atom_type_scat_dispersion_imag
 _atom_type_scat_source
 'C'  'C'   0.0010   0.0010
 'International Tables Vol C Tables 4.2.6.8 and 6.1.1.4'
 'H'  'H'   0.0000   0.0000
 'International Tables Vol C Tables 4.2.6.8 and 6.1.1.4'
 'B'  'B'   0.0000   0.0000
 'International Tables Vol C Tables 4.2.6.8 and 6.1.1.4'
 'N'  'N'   0.0030   0.0020
 'International Tables Vol C Tables 4.2.6.8 and 6.1.1.4'
 'O'  'O'   0.0050   0.0030
 'International Tables Vol C Tables 4.2.6.8 and 6.1.1.4'
 'Pd'  'Pd'  -2.5040   0.6150
 'International Tables Vol C Tables 4.2.6.8 and 6.1.1.4'
 
_space_group_crystal_system       monoclinic
_space_group_IT_number            14
_space_group_name_H-M_alt         'P 21/n'
_space_group_name_Hall            '-P 2yn'
 
_shelx_space_group_comment
;
The symmetry employed for this shelxl refinement is uniquely defined
by the following loop, which should always be used as a source of
symmetry information in preference to the above space-group names.
They are only intended as comments.
;
 
loop_
 _space_group_symop_operation_xyz
 'x, y, z'
 '-x+1/2, y+1/2, -z+1/2'
 '-x, -y, -z'
 'x-1/2, -y-1/2, z-1/2'
 
_cell_length_a                    11.6884(4)
_cell_length_b                    13.5980(5)
_cell_length_c                    30.2594(12)
_cell_angle_alpha                 90
_cell_angle_beta                  93.511(3)
_cell_angle_gamma                 90
_cell_volume                      4800.4(3)
_cell_formula_units_Z             4
_cell_measurement_temperature     270(2)
_cell_measurement_reflns_used     9948
_cell_measurement_theta_max       20.6339168149
_cell_measurement_theta_min       1.00683824308
 
_exptl_crystal_description        Plate
_exptl_crystal_colour             Yellow
_exptl_crystal_density_meas       ?
_exptl_crystal_density_method     ?
_exptl_crystal_density_diffrn     1.206          
_exptl_crystal_F_000              1856
_exptl_transmission_factor_min    ?
_exptl_transmission_factor_max    ?
_exptl_crystal_size_max           0.100
_exptl_crystal_size_mid           0.100
_exptl_crystal_size_min           0.050
_exptl_absorpt_coefficient_mu     0.201
_shelx_estimated_absorpt_T_min    0.980
_shelx_estimated_absorpt_T_max    0.990
_exptl_absorpt_correction_T_min   0.995416958692
_exptl_absorpt_correction_T_max   1.0
_exptl_absorpt_correction_type    empirical
_exptl_absorpt_process_details    
;
CCP4 7.0.058: AIMLESS, version 0.7.1 : 27/03/18
Scaling & analysis of unmerged intensities, absorption correction using spherical harmonics
;
_exptl_absorpt_special_details    ?
_diffrn_ambient_temperature       270(2)
_diffrn_radiation_wavelength      0.534
_diffrn_measurement_device_type   'Photon counting pixel array'
_diffrn_radiation_type            Synchrotron
_diffrn_measurement_method        'shutterless scans'
_diffrn_radiation_source          'Diamond Light Source Beamline I19-2'
_diffrn_radiation_monochromator   'Silicon 111'
_diffrn_detector_area_resol_mean  ?
_diffrn_reflns_number             32729
_diffrn_reflns_av_unetI/netI      0.1119
_diffrn_reflns_av_R_equivalents   0.0960
_diffrn_reflns_limit_h_min        -14
_diffrn_reflns_limit_h_max        14
_diffrn_reflns_limit_k_min        -16
_diffrn_reflns_limit_k_max        11
_diffrn_reflns_limit_l_min        -36
_diffrn_reflns_limit_l_max        37
_diffrn_reflns_theta_min          1.234
_diffrn_reflns_theta_max          19.496
_diffrn_reflns_theta_full         18.687
_diffrn_measured_fraction_theta_max   0.996
_diffrn_measured_fraction_theta_full  0.995
_diffrn_reflns_Laue_measured_fraction_max    0.996
_diffrn_reflns_Laue_measured_fraction_full   0.995
_diffrn_reflns_point_group_measured_fraction_max   0.996
_diffrn_reflns_point_group_measured_fraction_full  0.995
_reflns_number_total              9776
_reflns_number_gt                 5553
_reflns_threshold_expression      'I > 2\s(I)'
_reflns_Friedel_coverage          0.000
_reflns_Friedel_fraction_max      .
_reflns_Friedel_fraction_full     .
 
_reflns_special_details
;
 Reflections were merged by SHELXL according to the crystal
 class for the calculation of statistics and refinement.
 
 _reflns_Friedel_fraction is defined as the number of unique
 Friedel pairs measured divided by the number that would be
 possible theoretically, ignoring centric projections and
 systematic absences.
;
 
_computing_data_collection        'Diamond GDA (http://www.opengda.org/)'
_computing_cell_refinement        'DIALS (Winter, 2018)'
_computing_data_reduction         'XIA2 (Winter 2010)'
_computing_structure_solution     'SHELXT (Sheldrick, 2015)'
_computing_structure_refinement   'SHELXL (Sheldrick, 2015)'
_computing_molecular_graphics     'OLEX2 (Dolomanov et al., 2009)'
_computing_publication_material   'MERCURY (Macrae et al., 2008)'
_refine_special_details           ?
_refine_ls_structure_factor_coef  Fsqd
_refine_ls_matrix_type            full
_refine_ls_weighting_scheme       calc
_refine_ls_weighting_details
'w=1/[\s^2^(Fo^2^)+(0.0364P)^2^] where P=(Fo^2^+2Fc^2^)/3'
_atom_sites_solution_primary      ?
_atom_sites_solution_secondary    ?
_atom_sites_solution_hydrogens    geom
_refine_ls_hydrogen_treatment     constr
_refine_ls_extinction_method      none
_refine_ls_extinction_coef        .
_refine_ls_number_reflns          9776
_refine_ls_number_parameters      526
_refine_ls_number_restraints      490
_refine_ls_R_factor_all           0.0996
_refine_ls_R_factor_gt            0.0571
_refine_ls_wR_factor_ref          0.1363
_refine_ls_wR_factor_gt           0.1206
_refine_ls_goodness_of_fit_ref    0.928
_refine_ls_restrained_S_all       0.932
_refine_ls_shift/su_max           0.001
_refine_ls_shift/su_mean          0.000
 
loop_
 _atom_site_label
 _atom_site_type_symbol
 _atom_site_fract_x
 _atom_site_fract_y
 _atom_site_fract_z
 _atom_site_U_iso_or_equiv
 _atom_site_adp_type
 _atom_site_occupancy
 _atom_site_site_symmetry_order  
 _atom_site_calc_flag
 _atom_site_refinement_flags_posn
 _atom_site_refinement_flags_adp
 _atom_site_refinement_flags_occupancy
 _atom_site_disorder_assembly
 _atom_site_disorder_group
Pd1 Pd 0.33987(3) 0.77520(2) 0.34663(2) 0.04745(12) Uani 1 1 d . . . . .
N2 N 0.3461(3) 0.9275(2) 0.33796(10) 0.0555(8) Uani 1 1 d . . . . .
N3 N 0.4544(3) 0.79860(18) 0.39820(9) 0.0488(7) Uani 1 1 d . . . . .
H3 H 0.531344 0.788394 0.387834 0.059 Uiso 1 1 calc R U . . .
N4 N 0.3308(2) 0.63182(19) 0.37130(10) 0.0502(7) Uani 1 1 d . . . . .
C1 C 0.4417(4) 0.9635(3) 0.36969(13) 0.0637(11) Uani 1 1 d . . . . .
H1A H 0.429523 1.032166 0.376614 0.076 Uiso 1 1 calc R U . . .
H1B H 0.514362 0.957813 0.356032 0.076 Uiso 1 1 calc R U . . .
C2 C 0.4451(3) 0.9031(2) 0.41181(13) 0.0610(10) Uani 1 1 d . . . . .
H2A H 0.510580 0.921646 0.431278 0.073 Uiso 1 1 calc R U . . .
H2B H 0.375876 0.913328 0.427309 0.073 Uiso 1 1 calc R U . . .
C3 C 0.4347(3) 0.7228(2) 0.43239(12) 0.0538(9) Uani 1 1 d . . . . .
H3A H 0.366061 0.738201 0.447467 0.065 Uiso 1 1 calc R U . . .
H3B H 0.499154 0.720725 0.454148 0.065 Uiso 1 1 calc R U . . .
C4 C 0.4215(3) 0.6257(2) 0.40918(12) 0.0531(9) Uani 1 1 d . . . . .
H4A H 0.399940 0.575832 0.430053 0.064 Uiso 1 1 calc R U . . .
H4B H 0.494090 0.606546 0.397859 0.064 Uiso 1 1 calc R U . . .
C5 C 0.2324(3) 0.9656(2) 0.35133(14) 0.0662(11) Uani 1 1 d . . . . .
H5A H 0.222467 0.944014 0.381405 0.079 Uiso 1 1 calc R U . . .
H5B H 0.172769 0.934458 0.332520 0.079 Uiso 1 1 calc R U . . .
C6 C 0.2124(4) 1.0761(3) 0.34948(17) 0.0927(15) Uani 1 1 d . . . . .
H6A H 0.218485 1.098896 0.319337 0.111 Uiso 1 1 calc R U . . .
H6B H 0.271377 1.108862 0.368041 0.111 Uiso 1 1 calc R U . . .
C7 C 0.0951(4) 1.1038(4) 0.3650(2) 0.1187(19) Uani 1 1 d . . . . .
H7A H 0.036742 1.065126 0.348814 0.142 Uiso 1 1 calc R U . . .
H7B H 0.092379 1.088275 0.396167 0.142 Uiso 1 1 calc R U . . .
C8 C 0.0697(6) 1.2109(4) 0.3581(3) 0.182(4) Uani 1 1 d . . . . .
H8A H 0.049714 1.222805 0.327277 0.273 Uiso 1 1 calc R U . . .
H8B H 0.136200 1.248962 0.367191 0.273 Uiso 1 1 calc R U . . .
H8C H 0.006924 1.229621 0.375280 0.273 Uiso 1 1 calc R U . . .
C9 C 0.3667(3) 0.9608(3) 0.29167(13) 0.0617(10) Uani 1 1 d . . . . .
H9A H 0.299001 0.945675 0.272717 0.074 Uiso 1 1 calc R U . . .
H9B H 0.375697 1.031698 0.291925 0.074 Uiso 1 1 calc R U . . .
C10 C 0.4689(4) 0.9163(3) 0.27155(14) 0.0710(11) Uani 1 1 d . . . . .
H10A H 0.466159 0.845319 0.274631 0.085 Uiso 1 1 calc R U . . .
H10B H 0.538305 0.939552 0.287386 0.085 Uiso 1 1 calc R U . . .
C11 C 0.4724(4) 0.9427(4) 0.22277(15) 0.0923(15) Uani 1 1 d . . . . .
H11A H 0.407981 0.911719 0.206479 0.111 Uiso 1 1 calc R U . . .
H11B H 0.463724 1.013292 0.219473 0.111 Uiso 1 1 calc R U . . .
C12 C 0.5800(5) 0.9118(5) 0.20319(18) 0.129(2) Uani 1 1 d . . . . .
H12A H 0.576272 0.928467 0.172302 0.193 Uiso 1 1 calc R U . . .
H12B H 0.589463 0.842015 0.206509 0.193 Uiso 1 1 calc R U . . .
H12C H 0.643803 0.944944 0.218074 0.193 Uiso 1 1 calc R U . . .
C13 C 0.2124(3) 0.6238(3) 0.38875(13) 0.0579(10) Uani 1 1 d . . . . .
H13A H 0.204672 0.675821 0.410308 0.070 Uiso 1 1 calc R U . . .
H13B H 0.156689 0.636620 0.364345 0.070 Uiso 1 1 calc R U . . .
C14 C 0.1804(3) 0.5281(3) 0.40998(15) 0.0672(11) Uani 1 1 d . . . . .
H14A H 0.232925 0.515292 0.435399 0.081 Uiso 1 1 calc R U . . .
H14B H 0.187541 0.474884 0.388998 0.081 Uiso 1 1 calc R U . . .
C15 C 0.0590(4) 0.5312(3) 0.42462(16) 0.0784(13) Uani 1 1 d . . . . .
H15A H 0.007622 0.545794 0.399078 0.094 Uiso 1 1 calc R U . . .
H15B H 0.053047 0.584680 0.445576 0.094 Uiso 1 1 calc R U . . .
C16 C 0.0193(4) 0.4371(3) 0.44585(16) 0.0901(15) Uani 1 1 d . . . . .
H16A H 0.018557 0.384694 0.424590 0.135 Uiso 1 1 calc R U . . .
H16B H -0.056473 0.446341 0.455676 0.135 Uiso 1 1 calc R U . . .
H16C H 0.070806 0.420831 0.470710 0.135 Uiso 1 1 calc R U . . .
C17 C 0.3492(3) 0.5512(3) 0.33866(13) 0.0597(10) Uani 1 1 d . . . . .
H17A H 0.353721 0.489050 0.354444 0.072 Uiso 1 1 calc R U . . .
H17B H 0.282926 0.548179 0.317793 0.072 Uiso 1 1 calc R U . . .
C18 C 0.4544(4) 0.5621(3) 0.31322(14) 0.0734(12) Uani 1 1 d . . . . .
H18A H 0.521716 0.562743 0.333647 0.088 Uiso 1 1 calc R U . . .
H18B H 0.451375 0.624212 0.297447 0.088 Uiso 1 1 calc R U . . .
C19 C 0.4644(5) 0.4778(4) 0.28015(18) 0.1134(19) Uani 1 1 d . . . . .
H19A H 0.458556 0.415970 0.295875 0.136 Uiso 1 1 calc R U . . .
H19B H 0.399853 0.481364 0.258459 0.136 Uiso 1 1 calc R U . . .
C20 C 0.5684(5) 0.4769(5) 0.2571(2) 0.150(3) Uani 1 1 d . . . . .
H20A H 0.568481 0.420838 0.237812 0.226 Uiso 1 1 calc R U . . .
H20B H 0.633104 0.473322 0.278161 0.226 Uiso 1 1 calc R U . . .
H20C H 0.573065 0.535972 0.239922 0.226 Uiso 1 1 calc R U . . .
C21 C 0.6565(3) 0.3742(2) 0.42701(13) 0.0521(9) Uani 1 1 d . . . . .
C22 C 0.7092(3) 0.4240(3) 0.39354(15) 0.0672(11) Uani 1 1 d . . . . .
H22 H 0.725677 0.389708 0.368099 0.081 Uiso 1 1 calc R U . . .
C23 C 0.7380(4) 0.5227(3) 0.39673(18) 0.0833(14) Uani 1 1 d . . . . .
H23 H 0.773144 0.553299 0.373629 0.100 Uiso 1 1 calc R U . . .
C24 C 0.7152(4) 0.5753(3) 0.43362(19) 0.0819(13) Uani 1 1 d . . . . .
H24 H 0.736458 0.641109 0.436087 0.098 Uiso 1 1 calc R U . . .
C25 C 0.6604(3) 0.5302(3) 0.46711(16) 0.0713(12) Uani 1 1 d . . . . .
H25 H 0.643051 0.565533 0.492146 0.086 Uiso 1 1 calc R U . . .
C26 C 0.6312(3) 0.4316(2) 0.46326(13) 0.0590(10) Uani 1 1 d . . . . .
H26 H 0.592883 0.402514 0.485926 0.071 Uiso 1 1 calc R U . . .
C27 C 0.7339(3) 0.2017(2) 0.45896(13) 0.0525(9) Uani 1 1 d . . . . .
C28 C 0.8082(4) 0.2506(3) 0.48856(14) 0.0632(11) Uani 1 1 d . . . . .
H28 H 0.802957 0.318745 0.490259 0.076 Uiso 1 1 calc R U . . .
C29 C 0.8908(4) 0.2031(3) 0.51602(16) 0.0822(14) Uani 1 1 d . . . . .
H29 H 0.938156 0.239881 0.535548 0.099 Uiso 1 1 calc R U . . .
C30 C 0.9030(4) 0.1043(3) 0.51464(17) 0.0864(14) Uani 1 1 d . . . . .
H30 H 0.957574 0.072655 0.533239 0.104 Uiso 1 1 calc R U . . .
C31 C 0.8333(4) 0.0518(3) 0.48533(19) 0.0884(15) Uani 1 1 d . . . . .
H31 H 0.840897 -0.016145 0.483667 0.106 Uiso 1 1 calc R U . . .
C32 C 0.7512(4) 0.0999(3) 0.45801(17) 0.0777(13) Uani 1 1 d . . . . .
H32 H 0.705616 0.062547 0.438122 0.093 Uiso 1 1 calc R U . . .
C33 C 0.5053(3) 0.2304(2) 0.44412(12) 0.0496(8) Uani 1 1 d . . . . .
C34 C 0.4788(3) 0.1452(2) 0.46679(12) 0.0527(9) Uani 1 1 d . . . . .
H34 H 0.537299 0.100408 0.473664 0.063 Uiso 1 1 calc R U . . .
C35 C 0.3698(3) 0.1236(3) 0.47971(13) 0.0629(11) Uani 1 1 d . . . . .
H35 H 0.357045 0.065176 0.494582 0.076 Uiso 1 1 calc R U . . .
C36 C 0.2803(4) 0.1876(3) 0.47077(16) 0.0747(12) Uani 1 1 d . . . . .
H36 H 0.207198 0.173869 0.479606 0.090 Uiso 1 1 calc R U . . .
C37 C 0.3030(4) 0.2732(3) 0.44815(17) 0.0797(14) Uani 1 1 d . . . . .
H37 H 0.243978 0.317530 0.441205 0.096 Uiso 1 1 calc R U . . .
C38 C 0.4128(4) 0.2937(3) 0.43572(16) 0.0719(13) Uani 1 1 d . . . . .
H38 H 0.425273 0.352534 0.421090 0.086 Uiso 1 1 calc R U . . .
C39 C 0.6368(4) 0.2138(3) 0.37484(14) 0.0652(10) Uani 1 1 d . . . . .
C40 C 0.5444(5) 0.2196(3) 0.34443(16) 0.0789(13) Uani 1 1 d . . . . .
H40 H 0.475053 0.242543 0.353883 0.095 Uiso 1 1 calc R U . . .
C41 C 0.5501(6) 0.1926(3) 0.29985(17) 0.0969(16) Uani 1 1 d . . . . .
H41 H 0.486348 0.199971 0.280173 0.116 Uiso 1 1 calc R U . . .
C42 C 0.6496(6) 0.1556(4) 0.2857(2) 0.120(2) Uani 1 1 d . . . . .
H42 H 0.653610 0.136435 0.256322 0.143 Uiso 1 1 calc R U . . .
C43 C 0.7432(6) 0.1465(5) 0.3144(2) 0.139(2) Uani 1 1 d . . . . .
H43 H 0.811317 0.121561 0.304646 0.167 Uiso 1 1 calc R U . . .
C44 C 0.7369(5) 0.1745(4) 0.35821(18) 0.1105(17) Uani 1 1 d . . . . .
H44 H 0.801587 0.167122 0.377414 0.133 Uiso 1 1 calc R U . . .
B1 B 0.6333(4) 0.2545(3) 0.42664(16) 0.0536(9) Uani 1 1 d . . . . .
O3 O 0.6855(15) 0.806(3) 0.3648(11) 0.0915(12) Uani 0.576(15) 1 d D . P A 1
C45 C 0.7280(11) 0.7569(12) 0.3273(5) 0.0912(19) Uani 0.576(15) 1 d D . P A 1
H45A H 0.704093 0.791475 0.300258 0.109 Uiso 0.576(15) 1 calc R U P A 1
H45B H 0.698318 0.690283 0.325302 0.109 Uiso 0.576(15) 1 calc R U P A 1
C46 C 0.8547(10) 0.7553(16) 0.3333(6) 0.1103(19) Uani 0.576(15) 1 d D . P A 1
H46A H 0.888838 0.784033 0.307914 0.132 Uiso 0.576(15) 1 calc R U P A 1
H46B H 0.882478 0.688404 0.337156 0.132 Uiso 0.576(15) 1 calc R U P A 1
C47 C 0.8832(9) 0.8145(13) 0.3738(4) 0.1103(19) Uani 0.576(15) 1 d D . P A 1
H47A H 0.927549 0.775135 0.395433 0.132 Uiso 0.576(15) 1 calc R U P A 1
H47B H 0.928765 0.871160 0.366498 0.132 Uiso 0.576(15) 1 calc R U P A 1
C48 C 0.7796(9) 0.8458(10) 0.3917(4) 0.0912(19) Uani 0.576(15) 1 d D . P A 1
H48A H 0.775577 0.917060 0.391802 0.109 Uiso 0.576(15) 1 calc R U P A 1
H48B H 0.776563 0.822723 0.421933 0.109 Uiso 0.576(15) 1 calc R U P A 1
O3A O 0.680(2) 0.804(4) 0.3623(15) 0.0915(12) Uani 0.424(15) 1 d D . P A 2
C45A C 0.7419(15) 0.7813(16) 0.3237(6) 0.0912(19) Uani 0.424(15) 1 d D . P A 2
H45C H 0.729625 0.831948 0.301356 0.109 Uiso 0.424(15) 1 calc R U P A 2
H45D H 0.717260 0.718604 0.311135 0.109 Uiso 0.424(15) 1 calc R U P A 2
C46A C 0.8655(14) 0.7773(19) 0.3401(9) 0.1103(19) Uani 0.424(15) 1 d D . P A 2
H46C H 0.882887 0.721082 0.359063 0.132 Uiso 0.424(15) 1 calc R U P A 2
H46D H 0.917362 0.779531 0.316292 0.132 Uiso 0.424(15) 1 calc R U P A 2
C47A C 0.8622(12) 0.8693(15) 0.3645(6) 0.1103(19) Uani 0.424(15) 1 d D . P A 2
H47C H 0.920178 0.868897 0.388892 0.132 Uiso 0.424(15) 1 calc R U P A 2
H47D H 0.877419 0.924087 0.345246 0.132 Uiso 0.424(15) 1 calc R U P A 2
C48A C 0.7514(13) 0.8790(11) 0.3810(5) 0.0912(19) Uani 0.424(15) 1 d D . P A 2
H48C H 0.756370 0.873424 0.413003 0.109 Uiso 0.424(15) 1 calc R U P A 2
H48D H 0.719460 0.942903 0.373080 0.109 Uiso 0.424(15) 1 calc R U P A 2
O1 O 0.1260(3) 0.7600(2) 0.29865(11) 0.1129(11) Uani 0.892(5) 1 d D . P B 3
O2 O 0.2621(3) 0.72407(19) 0.25950(11) 0.1129(11) Uani 0.892(5) 1 d D . P B 3
N1 N 0.2266(3) 0.74944(12) 0.29416(9) 0.0670(10) Uani 0.892(5) 1 d D . P B 3
O1A O 0.2088(18) 0.7573(2) 0.3041(4) 0.1129(11) Uani 0.108(5) 1 d D . P B 4
O2A O 0.3150(14) 0.7163(3) 0.2537(5) 0.1129(11) Uani 0.108(5) 1 d D . P B 4
N1A N 0.2090(13) 0.7303(3) 0.2629(3) 0.0670(10) Uani 0.108(5) 1 d D . P B 4
 
loop_
 _atom_site_aniso_label
 _atom_site_aniso_U_11
 _atom_site_aniso_U_22
 _atom_site_aniso_U_33
 _atom_site_aniso_U_23
 _atom_site_aniso_U_13
 _atom_site_aniso_U_12
Pd1 0.0466(2) 0.0516(2) 0.0436(2) 0.00133(15) -0.00143(14) -0.00236(14)
N2 0.0606(18) 0.0530(18) 0.0526(18) 0.0034(14) 0.0006(14) -0.0006(13)
N3 0.0530(18) 0.0518(13) 0.0408(17) -0.0030(12) -0.0029(14) -0.0042(13)
N4 0.0483(16) 0.0502(15) 0.0517(18) -0.0009(13) 0.0005(12) -0.0009(14)
C1 0.074(3) 0.055(2) 0.061(2) -0.0003(17) -0.0067(19) -0.0083(19)
C2 0.071(3) 0.0539(16) 0.056(2) -0.0054(16) -0.008(2) -0.0041(18)
C3 0.056(2) 0.0595(18) 0.045(2) 0.0048(14) -0.0039(17) -0.0017(17)
C4 0.054(2) 0.0557(18) 0.049(2) 0.0059(16) 0.0001(16) 0.0013(17)
C5 0.071(2) 0.0630(19) 0.064(3) -0.001(2) 0.002(2) 0.0100(19)
C6 0.108(4) 0.066(2) 0.103(4) -0.003(2) -0.005(3) 0.025(2)
C7 0.103(4) 0.097(3) 0.154(5) -0.035(3) -0.013(3) 0.038(3)
C8 0.148(6) 0.098(3) 0.295(10) -0.045(5) -0.033(7) 0.050(4)
C9 0.066(3) 0.062(2) 0.057(2) 0.0136(19) -0.0013(18) -0.0058(19)
C10 0.066(3) 0.083(3) 0.063(2) 0.007(2) 0.003(2) -0.007(2)
C11 0.098(4) 0.114(4) 0.067(3) 0.009(3) 0.017(3) -0.003(3)
C12 0.099(4) 0.196(6) 0.095(4) -0.020(4) 0.028(3) -0.007(4)
C13 0.0495(19) 0.063(2) 0.061(3) 0.0035(18) 0.0015(17) -0.0046(17)
C14 0.058(2) 0.066(2) 0.078(3) 0.009(2) 0.005(2) -0.0060(19)
C15 0.062(2) 0.080(2) 0.096(4) 0.004(2) 0.019(2) -0.009(2)
C16 0.081(3) 0.084(3) 0.107(4) 0.008(3) 0.028(3) -0.014(2)
C17 0.068(3) 0.051(2) 0.060(3) -0.0067(16) 0.0024(19) -0.0008(18)
C18 0.073(3) 0.085(3) 0.063(3) -0.009(2) 0.010(2) 0.008(2)
C19 0.114(4) 0.119(4) 0.111(4) -0.042(3) 0.038(3) 0.000(3)
C20 0.146(6) 0.170(6) 0.142(6) -0.029(5) 0.070(5) 0.020(4)
C21 0.050(2) 0.0511(16) 0.055(2) 0.0038(14) -0.0041(17) -0.0013(16)
C22 0.057(3) 0.070(2) 0.076(3) 0.014(2) 0.010(2) -0.0042(19)
C23 0.060(3) 0.067(2) 0.124(4) 0.027(2) 0.017(3) -0.005(2)
C24 0.060(3) 0.053(2) 0.131(4) 0.016(2) -0.008(3) 0.001(2)
C25 0.068(3) 0.0525(18) 0.090(3) -0.003(2) -0.017(2) 0.0071(18)
C26 0.067(3) 0.0517(17) 0.057(2) 0.0038(16) -0.003(2) 0.0035(17)
C27 0.051(2) 0.0489(16) 0.059(2) 0.0034(16) 0.0104(15) 0.0017(15)
C28 0.060(2) 0.057(2) 0.072(3) -0.0033(18) -0.0011(18) 0.0075(17)
C29 0.069(3) 0.086(2) 0.089(3) -0.007(2) -0.017(2) 0.015(2)
C30 0.059(3) 0.085(2) 0.115(4) 0.011(3) 0.001(2) 0.021(2)
C31 0.064(3) 0.059(2) 0.142(4) 0.012(2) 0.002(2) 0.012(2)
C32 0.060(3) 0.0517(17) 0.121(4) -0.003(2) 0.001(2) 0.0057(18)
C33 0.0540(18) 0.0461(17) 0.048(2) -0.0017(16) -0.0031(16) -0.0014(14)
C34 0.0549(19) 0.0468(18) 0.056(3) 0.0019(16) -0.0006(18) 0.0004(16)
C35 0.060(2) 0.063(2) 0.066(3) 0.008(2) 0.002(2) -0.0088(16)
C36 0.055(2) 0.070(2) 0.100(4) -0.001(2) 0.009(2) -0.0028(18)
C37 0.058(2) 0.064(2) 0.117(4) 0.003(2) 0.005(3) 0.005(2)
C38 0.061(2) 0.052(2) 0.103(4) 0.015(2) 0.000(2) 0.0031(17)
C39 0.082(3) 0.060(2) 0.055(2) -0.0019(19) 0.0105(17) -0.013(2)
C40 0.099(3) 0.072(3) 0.065(2) 0.006(2) -0.005(2) -0.021(2)
C41 0.147(5) 0.078(3) 0.064(3) 0.006(2) -0.007(3) -0.032(3)
C42 0.173(5) 0.109(4) 0.078(4) -0.012(3) 0.021(3) -0.027(4)
C43 0.156(5) 0.179(6) 0.087(3) -0.037(4) 0.034(3) 0.027(5)
C44 0.110(4) 0.145(4) 0.079(3) -0.022(3) 0.025(3) 0.017(3)
B1 0.056(2) 0.0504(17) 0.054(2) -0.0004(17) 0.0015(17) -0.0018(17)
O3 0.075(2) 0.100(2) 0.100(4) -0.012(2) 0.013(2) -0.0084(19)
C45 0.083(2) 0.094(5) 0.097(3) -0.008(3) 0.009(2) -0.005(2)
C46 0.081(2) 0.120(7) 0.130(5) -0.018(3) 0.012(2) -0.007(3)
C47 0.081(2) 0.120(7) 0.130(5) -0.018(3) 0.012(2) -0.007(3)
C48 0.083(2) 0.094(5) 0.097(3) -0.008(3) 0.009(2) -0.005(2)
O3A 0.075(2) 0.100(2) 0.100(4) -0.012(2) 0.013(2) -0.0084(19)
C45A 0.083(2) 0.094(5) 0.097(3) -0.008(3) 0.009(2) -0.005(2)
C46A 0.081(2) 0.120(7) 0.130(5) -0.018(3) 0.012(2) -0.007(3)
C47A 0.081(2) 0.120(7) 0.130(5) -0.018(3) 0.012(2) -0.007(3)
C48A 0.083(2) 0.094(5) 0.097(3) -0.008(3) 0.009(2) -0.005(2)
O1 0.071(2) 0.192(3) 0.0731(17) -0.0265(16) -0.0121(15) 0.0033(17)
O2 0.071(2) 0.192(3) 0.0731(17) -0.0265(16) -0.0121(15) 0.0033(17)
N1 0.069(2) 0.072(2) 0.0588(19) 0.0070(17) -0.0114(18) -0.0045(18)
O1A 0.071(2) 0.192(3) 0.0731(17) -0.0265(16) -0.0121(15) 0.0033(17)
O2A 0.071(2) 0.192(3) 0.0731(17) -0.0265(16) -0.0121(15) 0.0033(17)
N1A 0.069(2) 0.072(2) 0.0588(19) 0.0070(17) -0.0114(18) -0.0045(18)
 
_geom_special_details
;
 All esds (except the esd in the dihedral angle between two l.s. planes)
 are estimated using the full covariance matrix.  The cell esds are taken
 into account individually in the estimation of esds in distances, angles
 and torsion angles; correlations between esds in cell parameters are only
 used when they are defined by crystal symmetry.  An approximate (isotropic)
 treatment of cell esds is used for estimating esds involving l.s. planes.
;
 
loop_
 _geom_bond_atom_site_label_1
 _geom_bond_atom_site_label_2
 _geom_bond_distance
 _geom_bond_site_symmetry_2
 _geom_bond_publ_flag
Pd1 O1A 1.96(2) . ?
Pd1 N3 2.018(3) . ?
Pd1 N1 2.034(3) . ?
Pd1 N2 2.089(3) . ?
Pd1 N4 2.093(3) . ?
N2 C5 1.504(4) . ?
N2 C9 1.506(4) . ?
N2 C1 1.510(4) . ?
N3 C2 1.485(4) . ?
N3 C3 1.488(4) . ?
N3 H3 0.9800 . ?
N4 C17 1.500(4) . ?
N4 C4 1.515(4) . ?
N4 C13 1.516(4) . ?
C1 C2 1.515(5) . ?
C1 H1A 0.9700 . ?
C1 H1B 0.9700 . ?
C2 H2A 0.9700 . ?
C2 H2B 0.9700 . ?
C3 C4 1.500(5) . ?
C3 H3A 0.9700 . ?
C3 H3B 0.9700 . ?
C4 H4A 0.9700 . ?
C4 H4B 0.9700 . ?
C5 C6 1.522(5) . ?
C5 H5A 0.9700 . ?
C5 H5B 0.9700 . ?
C6 C7 1.523(6) . ?
C6 H6A 0.9700 . ?
C6 H6B 0.9700 . ?
C7 C8 1.498(7) . ?
C7 H7A 0.9700 . ?
C7 H7B 0.9700 . ?
C8 H8A 0.9600 . ?
C8 H8B 0.9600 . ?
C8 H8C 0.9600 . ?
C9 C10 1.501(5) . ?
C9 H9A 0.9700 . ?
C9 H9B 0.9700 . ?
C10 C11 1.522(5) . ?
C10 H10A 0.9700 . ?
C10 H10B 0.9700 . ?
C11 C12 1.484(6) . ?
C11 H11A 0.9700 . ?
C11 H11B 0.9700 . ?
C12 H12A 0.9600 . ?
C12 H12B 0.9600 . ?
C12 H12C 0.9600 . ?
C13 C14 1.508(5) . ?
C13 H13A 0.9700 . ?
C13 H13B 0.9700 . ?
C14 C15 1.513(5) . ?
C14 H14A 0.9700 . ?
C14 H14B 0.9700 . ?
C15 C16 1.517(5) . ?
C15 H15A 0.9700 . ?
C15 H15B 0.9700 . ?
C16 H16A 0.9600 . ?
C16 H16B 0.9600 . ?
C16 H16C 0.9600 . ?
C17 C18 1.498(5) . ?
C17 H17A 0.9700 . ?
C17 H17B 0.9700 . ?
C18 C19 1.531(6) . ?
C18 H18A 0.9700 . ?
C18 H18B 0.9700 . ?
C19 C20 1.439(6) . ?
C19 H19A 0.9700 . ?
C19 H19B 0.9700 . ?
C20 H20A 0.9600 . ?
C20 H20B 0.9600 . ?
C20 H20C 0.9600 . ?
C21 C22 1.393(5) . ?
C21 C26 1.393(5) . ?
C21 B1 1.650(5) . ?
C22 C23 1.386(5) . ?
C22 H22 0.9300 . ?
C23 C24 1.366(6) . ?
C23 H23 0.9300 . ?
C24 C25 1.376(6) . ?
C24 H24 0.9300 . ?
C25 C26 1.386(5) . ?
C25 H25 0.9300 . ?
C26 H26 0.9300 . ?
C27 C28 1.380(5) . ?
C27 C32 1.400(5) . ?
C27 B1 1.647(6) . ?
C28 C29 1.393(6) . ?
C28 H28 0.9300 . ?
C29 C30 1.353(6) . ?
C29 H29 0.9300 . ?
C30 C31 1.367(6) . ?
C30 H30 0.9300 . ?
C31 C32 1.391(6) . ?
C31 H31 0.9300 . ?
C32 H32 0.9300 . ?
C33 C34 1.390(4) . ?
C33 C38 1.393(5) . ?
C33 B1 1.650(6) . ?
C34 C35 1.387(5) . ?
C34 H34 0.9300 . ?
C35 C36 1.374(5) . ?
C35 H35 0.9300 . ?
C36 C37 1.385(5) . ?
C36 H36 0.9300 . ?
C37 C38 1.388(5) . ?
C37 H37 0.9300 . ?
C38 H38 0.9300 . ?
C39 C40 1.378(6) . ?
C39 C44 1.407(6) . ?
C39 B1 1.665(6) . ?
C40 C41 1.403(6) . ?
C40 H40 0.9300 . ?
C41 C42 1.361(7) . ?
C41 H41 0.9300 . ?
C42 C43 1.361(8) . ?
C42 H42 0.9300 . ?
C43 C44 1.385(7) . ?
C43 H43 0.9300 . ?
C44 H44 0.9300 . ?
O3 C45 1.433(10) . ?
O3 C48 1.433(14) . ?
C45 C46 1.481(10) . ?
C45 H45A 0.9700 . ?
C45 H45B 0.9700 . ?
C46 C47 1.486(12) . ?
C46 H46A 0.9700 . ?
C46 H46B 0.9700 . ?
C47 C48 1.422(9) . ?
C47 H47A 0.9700 . ?
C47 H47B 0.9700 . ?
C48 H48A 0.9700 . ?
C48 H48B 0.9700 . ?
O3A C48A 1.41(2) . ?
O3A C45A 1.442(15) . ?
C45A C46A 1.499(14) . ?
C45A H45C 0.9700 . ?
C45A H45D 0.9700 . ?
C46A C47A 1.455(14) . ?
C46A H46C 0.9700 . ?
C46A H46D 0.9700 . ?
C47A C48A 1.423(12) . ?
C47A H47C 0.9700 . ?
C47A H47D 0.9700 . ?
C48A H48C 0.9700 . ?
C48A H48D 0.9700 . ?
O1 N1 1.2012(10) . ?
O2 N1 1.2015(10) . ?
O1A N1A 1.3001(10) . ?
O2A N1A 1.3002(10) . ?
 
loop_
 _geom_angle_atom_site_label_1
 _geom_angle_atom_site_label_2
 _geom_angle_atom_site_label_3
 _geom_angle
 _geom_angle_site_symmetry_1
 _geom_angle_site_symmetry_3
 _geom_angle_publ_flag
O1A Pd1 N3 170.0(4) . . ?
N3 Pd1 N1 178.80(12) . . ?
O1A Pd1 N2 94.17(11) . . ?
N3 Pd1 N2 85.08(11) . . ?
N1 Pd1 N2 95.66(9) . . ?
O1A Pd1 N4 93.68(10) . . ?
N3 Pd1 N4 85.22(11) . . ?
N1 Pd1 N4 94.21(9) . . ?
N2 Pd1 N4 166.21(12) . . ?
C5 N2 C9 109.9(3) . . ?
C5 N2 C1 110.4(3) . . ?
C9 N2 C1 109.9(3) . . ?
C5 N2 Pd1 105.7(2) . . ?
C9 N2 Pd1 115.1(2) . . ?
C1 N2 Pd1 105.8(2) . . ?
C2 N3 C3 116.9(3) . . ?
C2 N3 Pd1 108.0(2) . . ?
C3 N3 Pd1 107.74(19) . . ?
C2 N3 H3 108.0 . . ?
C3 N3 H3 108.0 . . ?
Pd1 N3 H3 108.0 . . ?
C17 N4 C4 109.6(3) . . ?
C17 N4 C13 110.3(3) . . ?
C4 N4 C13 110.1(3) . . ?
C17 N4 Pd1 115.7(2) . . ?
C4 N4 Pd1 105.86(19) . . ?
C13 N4 Pd1 104.97(19) . . ?
N2 C1 C2 109.9(3) . . ?
N2 C1 H1A 109.7 . . ?
C2 C1 H1A 109.7 . . ?
N2 C1 H1B 109.7 . . ?
C2 C1 H1B 109.7 . . ?
H1A C1 H1B 108.2 . . ?
N3 C2 C1 106.5(3) . . ?
N3 C2 H2A 110.4 . . ?
C1 C2 H2A 110.4 . . ?
N3 C2 H2B 110.4 . . ?
C1 C2 H2B 110.4 . . ?
H2A C2 H2B 108.6 . . ?
N3 C3 C4 107.5(3) . . ?
N3 C3 H3A 110.2 . . ?
C4 C3 H3A 110.2 . . ?
N3 C3 H3B 110.2 . . ?
C4 C3 H3B 110.2 . . ?
H3A C3 H3B 108.5 . . ?
C3 C4 N4 110.7(3) . . ?
C3 C4 H4A 109.5 . . ?
N4 C4 H4A 109.5 . . ?
C3 C4 H4B 109.5 . . ?
N4 C4 H4B 109.5 . . ?
H4A C4 H4B 108.1 . . ?
N2 C5 C6 117.8(3) . . ?
N2 C5 H5A 107.8 . . ?
C6 C5 H5A 107.8 . . ?
N2 C5 H5B 107.8 . . ?
C6 C5 H5B 107.8 . . ?
H5A C5 H5B 107.2 . . ?
C5 C6 C7 111.9(4) . . ?
C5 C6 H6A 109.2 . . ?
C7 C6 H6A 109.2 . . ?
C5 C6 H6B 109.2 . . ?
C7 C6 H6B 109.2 . . ?
H6A C6 H6B 107.9 . . ?
C8 C7 C6 111.8(5) . . ?
C8 C7 H7A 109.2 . . ?
C6 C7 H7A 109.2 . . ?
C8 C7 H7B 109.2 . . ?
C6 C7 H7B 109.2 . . ?
H7A C7 H7B 107.9 . . ?
C7 C8 H8A 109.5 . . ?
C7 C8 H8B 109.5 . . ?
H8A C8 H8B 109.5 . . ?
C7 C8 H8C 109.5 . . ?
H8A C8 H8C 109.5 . . ?
H8B C8 H8C 109.5 . . ?
C10 C9 N2 115.6(3) . . ?
C10 C9 H9A 108.4 . . ?
N2 C9 H9A 108.4 . . ?
C10 C9 H9B 108.4 . . ?
N2 C9 H9B 108.4 . . ?
H9A C9 H9B 107.4 . . ?
C9 C10 C11 111.6(4) . . ?
C9 C10 H10A 109.3 . . ?
C11 C10 H10A 109.3 . . ?
C9 C10 H10B 109.3 . . ?
C11 C10 H10B 109.3 . . ?
H10A C10 H10B 108.0 . . ?
C12 C11 C10 113.2(4) . . ?
C12 C11 H11A 108.9 . . ?
C10 C11 H11A 108.9 . . ?
C12 C11 H11B 108.9 . . ?
C10 C11 H11B 108.9 . . ?
H11A C11 H11B 107.7 . . ?
C11 C12 H12A 109.5 . . ?
C11 C12 H12B 109.5 . . ?
H12A C12 H12B 109.5 . . ?
C11 C12 H12C 109.5 . . ?
H12A C12 H12C 109.5 . . ?
H12B C12 H12C 109.5 . . ?
C14 C13 N4 117.8(3) . . ?
C14 C13 H13A 107.9 . . ?
N4 C13 H13A 107.9 . . ?
C14 C13 H13B 107.9 . . ?
N4 C13 H13B 107.9 . . ?
H13A C13 H13B 107.2 . . ?
C13 C14 C15 111.2(3) . . ?
C13 C14 H14A 109.4 . . ?
C15 C14 H14A 109.4 . . ?
C13 C14 H14B 109.4 . . ?
C15 C14 H14B 109.4 . . ?
H14A C14 H14B 108.0 . . ?
C14 C15 C16 114.7(3) . . ?
C14 C15 H15A 108.6 . . ?
C16 C15 H15A 108.6 . . ?
C14 C15 H15B 108.6 . . ?
C16 C15 H15B 108.6 . . ?
H15A C15 H15B 107.6 . . ?
C15 C16 H16A 109.5 . . ?
C15 C16 H16B 109.5 . . ?
H16A C16 H16B 109.5 . . ?
C15 C16 H16C 109.5 . . ?
H16A C16 H16C 109.5 . . ?
H16B C16 H16C 109.5 . . ?
C18 C17 N4 114.9(3) . . ?
C18 C17 H17A 108.5 . . ?
N4 C17 H17A 108.5 . . ?
C18 C17 H17B 108.5 . . ?
N4 C17 H17B 108.5 . . ?
H17A C17 H17B 107.5 . . ?
C17 C18 C19 111.0(4) . . ?
C17 C18 H18A 109.4 . . ?
C19 C18 H18A 109.4 . . ?
C17 C18 H18B 109.4 . . ?
C19 C18 H18B 109.4 . . ?
H18A C18 H18B 108.0 . . ?
C20 C19 C18 115.0(5) . . ?
C20 C19 H19A 108.5 . . ?
C18 C19 H19A 108.5 . . ?
C20 C19 H19B 108.5 . . ?
C18 C19 H19B 108.5 . . ?
H19A C19 H19B 107.5 . . ?
C19 C20 H20A 109.5 . . ?
C19 C20 H20B 109.5 . . ?
H20A C20 H20B 109.5 . . ?
C19 C20 H20C 109.5 . . ?
H20A C20 H20C 109.5 . . ?
H20B C20 H20C 109.5 . . ?
C22 C21 C26 115.2(3) . . ?
C22 C21 B1 123.7(4) . . ?
C26 C21 B1 121.0(3) . . ?
C23 C22 C21 122.4(4) . . ?
C23 C22 H22 118.8 . . ?
C21 C22 H22 118.8 . . ?
C24 C23 C22 120.4(5) . . ?
C24 C23 H23 119.8 . . ?
C22 C23 H23 119.8 . . ?
C23 C24 C25 119.4(4) . . ?
C23 C24 H24 120.3 . . ?
C25 C24 H24 120.3 . . ?
C24 C25 C26 119.5(4) . . ?
C24 C25 H25 120.2 . . ?
C26 C25 H25 120.2 . . ?
C25 C26 C21 123.0(4) . . ?
C25 C26 H26 118.5 . . ?
C21 C26 H26 118.5 . . ?
C28 C27 C32 113.8(4) . . ?
C28 C27 B1 125.0(3) . . ?
C32 C27 B1 121.2(4) . . ?
C27 C28 C29 123.3(4) . . ?
C27 C28 H28 118.3 . . ?
C29 C28 H28 118.3 . . ?
C30 C29 C28 120.8(5) . . ?
C30 C29 H29 119.6 . . ?
C28 C29 H29 119.6 . . ?
C29 C30 C31 118.6(5) . . ?
C29 C30 H30 120.7 . . ?
C31 C30 H30 120.7 . . ?
C30 C31 C32 120.1(4) . . ?
C30 C31 H31 119.9 . . ?
C32 C31 H31 119.9 . . ?
C31 C32 C27 123.2(4) . . ?
C31 C32 H32 118.4 . . ?
C27 C32 H32 118.4 . . ?
C34 C33 C38 114.3(4) . . ?
C34 C33 B1 123.9(3) . . ?
C38 C33 B1 121.8(3) . . ?
C35 C34 C33 123.5(3) . . ?
C35 C34 H34 118.3 . . ?
C33 C34 H34 118.3 . . ?
C36 C35 C34 120.8(4) . . ?
C36 C35 H35 119.6 . . ?
C34 C35 H35 119.6 . . ?
C35 C36 C37 117.6(4) . . ?
C35 C36 H36 121.2 . . ?
C37 C36 H36 121.2 . . ?
C36 C37 C38 120.7(4) . . ?
C36 C37 H37 119.6 . . ?
C38 C37 H37 119.6 . . ?
C37 C38 C33 123.1(4) . . ?
C37 C38 H38 118.4 . . ?
C33 C38 H38 118.4 . . ?
C40 C39 C44 114.7(5) . . ?
C40 C39 B1 123.1(4) . . ?
C44 C39 B1 122.1(4) . . ?
C39 C40 C41 123.1(5) . . ?
C39 C40 H40 118.5 . . ?
C41 C40 H40 118.5 . . ?
C42 C41 C40 119.4(6) . . ?
C42 C41 H41 120.3 . . ?
C40 C41 H41 120.3 . . ?
C41 C42 C43 120.1(6) . . ?
C41 C42 H42 119.9 . . ?
C43 C42 H42 119.9 . . ?
C42 C43 C44 119.9(7) . . ?
C42 C43 H43 120.1 . . ?
C44 C43 H43 120.1 . . ?
C43 C44 C39 122.7(6) . . ?
C43 C44 H44 118.6 . . ?
C39 C44 H44 118.6 . . ?
C27 B1 C21 108.4(3) . . ?
C27 B1 C33 110.5(3) . . ?
C21 B1 C33 110.2(3) . . ?
C27 B1 C39 110.8(3) . . ?
C21 B1 C39 108.7(3) . . ?
C33 B1 C39 108.1(3) . . ?
C45 O3 C48 109.5(10) . . ?
O3 C45 C46 107.6(10) . . ?
O3 C45 H45A 110.2 . . ?
C46 C45 H45A 110.2 . . ?
O3 C45 H45B 110.2 . . ?
C46 C45 H45B 110.2 . . ?
H45A C45 H45B 108.5 . . ?
C45 C46 C47 105.4(8) . . ?
C45 C46 H46A 110.7 . . ?
C47 C46 H46A 110.7 . . ?
C45 C46 H46B 110.7 . . ?
C47 C46 H46B 110.7 . . ?
H46A C46 H46B 108.8 . . ?
C48 C47 C46 108.8(8) . . ?
C48 C47 H47A 109.9 . . ?
C46 C47 H47A 109.9 . . ?
C48 C47 H47B 109.9 . . ?
C46 C47 H47B 109.9 . . ?
H47A C47 H47B 108.3 . . ?
C47 C48 O3 108.2(9) . . ?
C47 C48 H48A 110.0 . . ?
O3 C48 H48A 110.0 . . ?
C47 C48 H48B 110.0 . . ?
O3 C48 H48B 110.0 . . ?
H48A C48 H48B 108.4 . . ?
C48A O3A C45A 99.6(18) . . ?
O3A C45A C46A 105.0(15) . . ?
O3A C45A H45C 110.7 . . ?
C46A C45A H45C 110.7 . . ?
O3A C45A H45D 110.7 . . ?
C46A C45A H45D 110.7 . . ?
H45C C45A H45D 108.8 . . ?
C47A C46A C45A 94.7(12) . . ?
C47A C46A H46C 112.8 . . ?
C45A C46A H46C 112.8 . . ?
C47A C46A H46D 112.8 . . ?
C45A C46A H46D 112.8 . . ?
H46C C46A H46D 110.2 . . ?
C48A C47A C46A 108.1(10) . . ?
C48A C47A H47C 110.1 . . ?
C46A C47A H47C 110.1 . . ?
C48A C47A H47D 110.1 . . ?
C46A C47A H47D 110.1 . . ?
H47C C47A H47D 108.4 . . ?
O3A C48A C47A 108.6(11) . . ?
O3A C48A H48C 110.0 . . ?
C47A C48A H48C 110.0 . . ?
O3A C48A H48D 110.0 . . ?
C47A C48A H48D 110.0 . . ?
H48C C48A H48D 108.4 . . ?
O1 N1 O2 121.71(15) . . ?
O1 N1 Pd1 119.1(2) . . ?
O2 N1 Pd1 119.2(2) . . ?
N1A O1A Pd1 128.3(9) . . ?
O1A N1A O2A 107.71(12) . . ?
 
loop_
 _geom_torsion_atom_site_label_1
 _geom_torsion_atom_site_label_2
 _geom_torsion_atom_site_label_3
 _geom_torsion_atom_site_label_4
 _geom_torsion
 _geom_torsion_site_symmetry_1
 _geom_torsion_site_symmetry_2
 _geom_torsion_site_symmetry_3
 _geom_torsion_site_symmetry_4
 _geom_torsion_publ_flag
C5 N2 C1 C2 78.2(4) . . . . ?
C9 N2 C1 C2 -160.4(3) . . . . ?
Pd1 N2 C1 C2 -35.6(3) . . . . ?
C3 N3 C2 C1 -167.5(3) . . . . ?
Pd1 N3 C2 C1 -45.9(3) . . . . ?
N2 C1 C2 N3 54.9(4) . . . . ?
C2 N3 C3 C4 167.2(3) . . . . ?
Pd1 N3 C3 C4 45.5(3) . . . . ?
N3 C3 C4 N4 -52.8(4) . . . . ?
C17 N4 C4 C3 158.3(3) . . . . ?
C13 N4 C4 C3 -80.1(3) . . . . ?
Pd1 N4 C4 C3 32.8(3) . . . . ?
C9 N2 C5 C6 -56.6(5) . . . . ?
C1 N2 C5 C6 64.7(5) . . . . ?
Pd1 N2 C5 C6 178.7(3) . . . . ?
N2 C5 C6 C7 -178.6(4) . . . . ?
C5 C6 C7 C8 -173.2(5) . . . . ?
C5 N2 C9 C10 -171.6(3) . . . . ?
C1 N2 C9 C10 66.7(4) . . . . ?
Pd1 N2 C9 C10 -52.5(4) . . . . ?
N2 C9 C10 C11 171.6(3) . . . . ?
C9 C10 C11 C12 172.1(4) . . . . ?
C17 N4 C13 C14 56.1(4) . . . . ?
C4 N4 C13 C14 -65.1(4) . . . . ?
Pd1 N4 C13 C14 -178.6(3) . . . . ?
N4 C13 C14 C15 -178.7(3) . . . . ?
C13 C14 C15 C16 179.3(4) . . . . ?
C4 N4 C17 C18 -69.1(4) . . . . ?
C13 N4 C17 C18 169.5(3) . . . . ?
Pd1 N4 C17 C18 50.5(4) . . . . ?
N4 C17 C18 C19 -178.7(4) . . . . ?
C17 C18 C19 C20 -174.4(5) . . . . ?
C26 C21 C22 C23 2.2(6) . . . . ?
B1 C21 C22 C23 -173.4(4) . . . . ?
C21 C22 C23 C24 0.0(7) . . . . ?
C22 C23 C24 C25 -1.8(7) . . . . ?
C23 C24 C25 C26 1.2(6) . . . . ?
C24 C25 C26 C21 1.2(6) . . . . ?
C22 C21 C26 C25 -2.8(5) . . . . ?
B1 C21 C26 C25 172.9(4) . . . . ?
C32 C27 C28 C29 -1.9(6) . . . . ?
B1 C27 C28 C29 178.7(4) . . . . ?
C27 C28 C29 C30 0.6(7) . . . . ?
C28 C29 C30 C31 0.7(7) . . . . ?
C29 C30 C31 C32 -0.7(8) . . . . ?
C30 C31 C32 C27 -0.8(8) . . . . ?
C28 C27 C32 C31 2.0(6) . . . . ?
B1 C27 C32 C31 -178.6(4) . . . . ?
C38 C33 C34 C35 0.7(5) . . . . ?
B1 C33 C34 C35 -177.2(4) . . . . ?
C33 C34 C35 C36 -0.6(6) . . . . ?
C34 C35 C36 C37 0.7(6) . . . . ?
C35 C36 C37 C38 -1.0(7) . . . . ?
C36 C37 C38 C33 1.3(7) . . . . ?
C34 C33 C38 C37 -1.1(6) . . . . ?
B1 C33 C38 C37 176.9(4) . . . . ?
C44 C39 C40 C41 -2.5(6) . . . . ?
B1 C39 C40 C41 174.7(4) . . . . ?
C39 C40 C41 C42 2.3(7) . . . . ?
C40 C41 C42 C43 -1.1(9) . . . . ?
C41 C42 C43 C44 0.4(10) . . . . ?
C42 C43 C44 C39 -0.7(10) . . . . ?
C40 C39 C44 C43 1.7(8) . . . . ?
B1 C39 C44 C43 -175.5(5) . . . . ?
C28 C27 B1 C21 13.1(5) . . . . ?
C32 C27 B1 C21 -166.3(4) . . . . ?
C28 C27 B1 C33 -107.8(4) . . . . ?
C32 C27 B1 C33 72.8(5) . . . . ?
C28 C27 B1 C39 132.4(4) . . . . ?
C32 C27 B1 C39 -47.0(5) . . . . ?
C22 C21 B1 C27 100.0(4) . . . . ?
C26 C21 B1 C27 -75.2(4) . . . . ?
C22 C21 B1 C33 -138.9(4) . . . . ?
C26 C21 B1 C33 45.9(5) . . . . ?
C22 C21 B1 C39 -20.5(5) . . . . ?
C26 C21 B1 C39 164.2(4) . . . . ?
C34 C33 B1 C27 -29.1(5) . . . . ?
C38 C33 B1 C27 153.2(4) . . . . ?
C34 C33 B1 C21 -148.9(3) . . . . ?
C38 C33 B1 C21 33.4(5) . . . . ?
C34 C33 B1 C39 92.4(4) . . . . ?
C38 C33 B1 C39 -85.3(4) . . . . ?
C40 C39 B1 C27 158.7(3) . . . . ?
C44 C39 B1 C27 -24.4(5) . . . . ?
C40 C39 B1 C21 -82.3(5) . . . . ?
C44 C39 B1 C21 94.7(5) . . . . ?
C40 C39 B1 C33 37.4(5) . . . . ?
C44 C39 B1 C33 -145.6(4) . . . . ?
C48 O3 C45 C46 7(4) . . . . ?
O3 C45 C46 C47 -5(3) . . . . ?
C45 C46 C47 C48 2.2(18) . . . . ?
C46 C47 C48 O3 2(3) . . . . ?
C45 O3 C48 C47 -5(4) . . . . ?
C48A O3A C45A C46A 44(4) . . . . ?
O3A C45A C46A C47A -48(3) . . . . ?
C45A C46A C47A C48A 33(2) . . . . ?
C45A O3A C48A C47A -22(4) . . . . ?
C46A C47A C48A O3A -8(4) . . . . ?
Pd1 O1A N1A O2A 0.00(3) . . . . ?
 
_refine_diff_density_max    0.353
_refine_diff_density_min   -0.410
_refine_diff_density_rms    0.067

_shelx_res_file
;
TITL shelxt in P 1 21/n 1
    71b_pdno2_tr_270k_100s_02_decay.res
    created by SHELXL-2018/3 at 10:21:35 on 30-Mar-2020
CELL 0.534 11.6884 13.598 30.2594 90 93.511 90
ZERR 4 0.000439 0.000491 0.001173 0 0.003366 0
LATT 1
SYMM 0.5-X,0.5+Y,0.5-Z
SFAC C H B N O Pd
DISP B 0 0 4.561
DISP C 0.001 0.001 6.94
DISP H -0 0 0.611
DISP N 0.003 0.002 10.693
DISP O 0.005 0.003 16.398
DISP Pd -2.504 0.615 1934.604
UNIT 192 292 4 16 12 4
DFIX 1.2 0.001 N1 O1 N1 O2
DFIX 1.3 0.001 O1A N1A N1A O2A
DANG 2.1 0.001 O1 O2 O1A O2A
FLAT 0.001 Pd1 O1 O2 N1 O1A O2A N1A
RIGU 0.001 0.002
EADP O3 O3A
EADP C45 C45A C48 C48A
EADP C46 C46A C47 C47A
EADP O1 O1A O2 O2A
EADP N1 N1A

L.S. 20
PLAN  5
SIZE 0.1 0.1 0.05
TEMP -3
BOND $H
list 4
CONF
fmap 2
acta
SHEL 999 0.8
OMIT 9 0 13
OMIT 1 6 20
OMIT 1 0 5
REM <olex2.extras>
REM <HklSrc "%.\\71b_PdNO2_TR_270K_100S_02_decay.hkl">
REM </olex2.extras>

WGHT    0.036400
FVAR       0.24073   0.57598   0.89202
PD1   6    0.339869    0.775199    0.346628    11.00000    0.04659    0.05162 =
         0.04362    0.00133   -0.00143   -0.00236
N2    4    0.346074    0.927456    0.337963    11.00000    0.06062    0.05300 =
         0.05258    0.00338    0.00059   -0.00058
N3    4    0.454426    0.798601    0.398197    11.00000    0.05296    0.05183 =
         0.04083   -0.00302   -0.00288   -0.00416
AFIX  13
H3    2    0.531344    0.788394    0.387834    11.00000   -1.20000
AFIX   0
N4    4    0.330843    0.631819    0.371296    11.00000    0.04827    0.05024 =
         0.05173   -0.00089    0.00048   -0.00090
C1    1    0.441701    0.963451    0.369688    11.00000    0.07382    0.05471 =
         0.06120   -0.00028   -0.00674   -0.00832
AFIX  23
H1A   2    0.429523    1.032166    0.376614    11.00000   -1.20000
H1B   2    0.514362    0.957813    0.356032    11.00000   -1.20000
AFIX   0
C2    1    0.445122    0.903074    0.411812    11.00000    0.07149    0.05391 =
         0.05601   -0.00538   -0.00782   -0.00410
AFIX  23
H2A   2    0.510580    0.921646    0.431278    11.00000   -1.20000
H2B   2    0.375876    0.913328    0.427309    11.00000   -1.20000
AFIX   0
C3    1    0.434721    0.722822    0.432386    11.00000    0.05633    0.05952 =
         0.04472    0.00482   -0.00390   -0.00166
AFIX  23
H3A   2    0.366061    0.738201    0.447467    11.00000   -1.20000
H3B   2    0.499154    0.720725    0.454148    11.00000   -1.20000
AFIX   0
C4    1    0.421477    0.625664    0.409181    11.00000    0.05409    0.05569 =
         0.04913    0.00590    0.00007    0.00131
AFIX  23
H4A   2    0.399940    0.575832    0.430053    11.00000   -1.20000
H4B   2    0.494090    0.606546    0.397859    11.00000   -1.20000
AFIX   0
C5    1    0.232419    0.965608    0.351330    11.00000    0.07118    0.06303 =
         0.06424   -0.00132    0.00227    0.01004
AFIX  23
H5A   2    0.222467    0.944014    0.381405    11.00000   -1.20000
H5B   2    0.172769    0.934458    0.332520    11.00000   -1.20000
AFIX   0
C6    1    0.212407    1.076145    0.349485    11.00000    0.10794    0.06610 =
         0.10259   -0.00333   -0.00498    0.02509
AFIX  23
H6A   2    0.218485    1.098896    0.319337    11.00000   -1.20000
H6B   2    0.271377    1.108862    0.368041    11.00000   -1.20000
AFIX   0
C7    1    0.095134    1.103835    0.364966    11.00000    0.10305    0.09700 =
         0.15359   -0.03527   -0.01315    0.03846
AFIX  23
H7A   2    0.036742    1.065126    0.348814    11.00000   -1.20000
H7B   2    0.092379    1.088275    0.396167    11.00000   -1.20000
AFIX   0
C8    1    0.069710    1.210925    0.358058    11.00000    0.14789    0.09828 =
         0.29471   -0.04538   -0.03294    0.04983
AFIX 137
H8A   2    0.049714    1.222805    0.327277    11.00000   -1.50000
H8B   2    0.136200    1.248962    0.367191    11.00000   -1.50000
H8C   2    0.006924    1.229621    0.375280    11.00000   -1.50000
AFIX   0
C9    1    0.366663    0.960786    0.291666    11.00000    0.06562    0.06206 =
         0.05691    0.01360   -0.00130   -0.00577
AFIX  23
H9A   2    0.299001    0.945675    0.272717    11.00000   -1.20000
H9B   2    0.375697    1.031698    0.291925    11.00000   -1.20000
AFIX   0
C10   1    0.468866    0.916271    0.271552    11.00000    0.06607    0.08322 =
         0.06342    0.00665    0.00285   -0.00681
AFIX  23
H10A  2    0.466159    0.845319    0.274631    11.00000   -1.20000
H10B  2    0.538305    0.939552    0.287386    11.00000   -1.20000
AFIX   0
C11   1    0.472353    0.942677    0.222769    11.00000    0.09771    0.11352 =
         0.06713    0.00917    0.01712   -0.00292
AFIX  23
H11A  2    0.407981    0.911719    0.206479    11.00000   -1.20000
H11B  2    0.463724    1.013292    0.219473    11.00000   -1.20000
AFIX   0
C12   1    0.579967    0.911802    0.203186    11.00000    0.09875    0.19552 =
         0.09453   -0.02019    0.02792   -0.00655
AFIX 137
H12A  2    0.576272    0.928467    0.172302    11.00000   -1.50000
H12B  2    0.589463    0.842015    0.206509    11.00000   -1.50000
H12C  2    0.643803    0.944944    0.218074    11.00000   -1.50000
AFIX   0
C13   1    0.212404    0.623818    0.388751    11.00000    0.04947    0.06306 =
         0.06102    0.00351    0.00146   -0.00457
AFIX  23
H13A  2    0.204672    0.675821    0.410308    11.00000   -1.20000
H13B  2    0.156689    0.636620    0.364345    11.00000   -1.20000
AFIX   0
C14   1    0.180427    0.528142    0.409979    11.00000    0.05754    0.06626 =
         0.07787    0.00874    0.00487   -0.00597
AFIX  23
H14A  2    0.232925    0.515292    0.435399    11.00000   -1.20000
H14B  2    0.187541    0.474884    0.388998    11.00000   -1.20000
AFIX   0
C15   1    0.059046    0.531225    0.424618    11.00000    0.06153    0.07970 =
         0.09566    0.00355    0.01893   -0.00913
AFIX  23
H15A  2    0.007622    0.545794    0.399078    11.00000   -1.20000
H15B  2    0.053047    0.584680    0.445576    11.00000   -1.20000
AFIX   0
C16   1    0.019339    0.437135    0.445847    11.00000    0.08138    0.08430 =
         0.10744    0.00753    0.02848   -0.01403
AFIX 137
H16A  2    0.018557    0.384694    0.424590    11.00000   -1.50000
H16B  2   -0.056473    0.446341    0.455676    11.00000   -1.50000
H16C  2    0.070806    0.420831    0.470710    11.00000   -1.50000
AFIX   0
C17   1    0.349226    0.551151    0.338660    11.00000    0.06784    0.05062 =
         0.06036   -0.00671    0.00243   -0.00080
AFIX  23
H17A  2    0.353721    0.489050    0.354444    11.00000   -1.20000
H17B  2    0.282926    0.548179    0.317793    11.00000   -1.20000
AFIX   0
C18   1    0.454439    0.562078    0.313222    11.00000    0.07255    0.08543 =
         0.06293   -0.00917    0.00953    0.00771
AFIX  23
H18A  2    0.521716    0.562743    0.333647    11.00000   -1.20000
H18B  2    0.451375    0.624212    0.297447    11.00000   -1.20000
AFIX   0
C19   1    0.464357    0.477753    0.280146    11.00000    0.11413    0.11887 =
         0.11110   -0.04245    0.03769    0.00000
AFIX  23
H19A  2    0.458556    0.415970    0.295875    11.00000   -1.20000
H19B  2    0.399853    0.481364    0.258459    11.00000   -1.20000
AFIX   0
C20   1    0.568406    0.476900    0.257093    11.00000    0.14585    0.17046 =
         0.14248   -0.02909    0.06995    0.01998
AFIX 137
H20A  2    0.568481    0.420838    0.237812    11.00000   -1.50000
H20B  2    0.633104    0.473322    0.278161    11.00000   -1.50000
H20C  2    0.573065    0.535972    0.239922    11.00000   -1.50000
AFIX   0

C21   1    0.656512    0.374220    0.427013    11.00000    0.04976    0.05111 =
         0.05456    0.00377   -0.00406   -0.00134
C22   1    0.709218    0.423991    0.393536    11.00000    0.05688    0.06956 =
         0.07584    0.01434    0.01036   -0.00424
AFIX  43
H22   2    0.725677    0.389708    0.368099    11.00000   -1.20000
AFIX   0
C23   1    0.738045    0.522716    0.396727    11.00000    0.06010    0.06728 =
         0.12393    0.02656    0.01713   -0.00549
AFIX  43
H23   2    0.773144    0.553299    0.373629    11.00000   -1.20000
AFIX   0
C24   1    0.715176    0.575343    0.433623    11.00000    0.06024    0.05306 =
         0.13066    0.01582   -0.00810    0.00056
AFIX  43
H24   2    0.736458    0.641109    0.436087    11.00000   -1.20000
AFIX   0
C25   1    0.660370    0.530176    0.467109    11.00000    0.06827    0.05252 =
         0.09027   -0.00305   -0.01716    0.00710
AFIX  43
H25   2    0.643051    0.565533    0.492146    11.00000   -1.20000
AFIX   0
C26   1    0.631163    0.431641    0.463264    11.00000    0.06743    0.05173 =
         0.05712    0.00380   -0.00293    0.00354
AFIX  43
H26   2    0.592883    0.402514    0.485926    11.00000   -1.20000
AFIX   0
C27   1    0.733882    0.201689    0.458964    11.00000    0.05068    0.04885 =
         0.05897    0.00343    0.01038    0.00167
C28   1    0.808245    0.250624    0.488563    11.00000    0.05979    0.05680 =
         0.07238   -0.00330   -0.00112    0.00746
AFIX  43
H28   2    0.802957    0.318745    0.490259    11.00000   -1.20000
AFIX   0
C29   1    0.890804    0.203150    0.516020    11.00000    0.06926    0.08579 =
         0.08898   -0.00716   -0.01719    0.01467
AFIX  43
H29   2    0.938156    0.239881    0.535548    11.00000   -1.20000
AFIX   0
C30   1    0.902977    0.104278    0.514640    11.00000    0.05851    0.08486 =
         0.11525    0.01147    0.00114    0.02080
AFIX  43
H30   2    0.957574    0.072655    0.533239    11.00000   -1.20000
AFIX   0
C31   1    0.833348    0.051816    0.485335    11.00000    0.06399    0.05931 =
         0.14154    0.01208    0.00241    0.01169
AFIX  43
H31   2    0.840897   -0.016145    0.483667    11.00000   -1.20000
AFIX   0
C32   1    0.751233    0.099891    0.458007    11.00000    0.05970    0.05169 =
         0.12114   -0.00340    0.00065    0.00573
AFIX  43
H32   2    0.705616    0.062547    0.438122    11.00000   -1.20000
AFIX   0
C33   1    0.505297    0.230361    0.444120    11.00000    0.05396    0.04608 =
         0.04787   -0.00172   -0.00314   -0.00144
C34   1    0.478817    0.145249    0.466789    11.00000    0.05491    0.04684 =
         0.05597    0.00191   -0.00059    0.00035
AFIX  43
H34   2    0.537299    0.100408    0.473664    11.00000   -1.20000
AFIX   0
C35   1    0.369757    0.123638    0.479705    11.00000    0.05960    0.06268 =
         0.06625    0.00838    0.00153   -0.00880
AFIX  43
H35   2    0.357045    0.065176    0.494582    11.00000   -1.20000
AFIX   0
C36   1    0.280329    0.187599    0.470774    11.00000    0.05522    0.06950 =
         0.10000   -0.00146    0.00863   -0.00281
AFIX  43
H36   2    0.207198    0.173869    0.479606    11.00000   -1.20000
AFIX   0
C37   1    0.302997    0.273245    0.448148    11.00000    0.05809    0.06420 =
         0.11680    0.00274    0.00498    0.00529
AFIX  43
H37   2    0.243978    0.317530    0.441205    11.00000   -1.20000
AFIX   0
C38   1    0.412805    0.293715    0.435723    11.00000    0.06057    0.05159 =
         0.10299    0.01516   -0.00033    0.00314
AFIX  43
H38   2    0.425273    0.352534    0.421090    11.00000   -1.20000
AFIX   0
C39   1    0.636809    0.213750    0.374842    11.00000    0.08155    0.05992 =
         0.05481   -0.00186    0.01053   -0.01274
C40   1    0.544424    0.219614    0.344429    11.00000    0.09894    0.07172 =
         0.06498    0.00637   -0.00474   -0.02134
AFIX  43
H40   2    0.475053    0.242543    0.353883    11.00000   -1.20000
AFIX   0
C41   1    0.550059    0.192618    0.299854    11.00000    0.14664    0.07831 =
         0.06405    0.00594   -0.00735   -0.03212
AFIX  43
H41   2    0.486348    0.199971    0.280173    11.00000   -1.20000
AFIX   0
C42   1    0.649576    0.155589    0.285690    11.00000    0.17349    0.10899 =
         0.07765   -0.01214    0.02085   -0.02734
AFIX  43
H42   2    0.653610    0.136435    0.256322    11.00000   -1.20000
AFIX   0
C43   1    0.743216    0.146525    0.314410    11.00000    0.15576    0.17857 =
         0.08666   -0.03660    0.03383    0.02732
AFIX  43
H43   2    0.811317    0.121561    0.304646    11.00000   -1.20000
AFIX   0
C44   1    0.736946    0.174539    0.358211    11.00000    0.10955    0.14489 =
         0.07934   -0.02169    0.02482    0.01662
AFIX  43
H44   2    0.801587    0.167122    0.377414    11.00000   -1.20000
AFIX   0
B1    3    0.633317    0.254529    0.426638    11.00000    0.05569    0.05041 =
         0.05447   -0.00041    0.00148   -0.00183

PART 1
O3    5    0.685459    0.806099    0.364800    21.00000    0.07481    0.10045 =
         0.10026   -0.01194    0.01305   -0.00839
C45   1    0.727998    0.756856    0.327293    21.00000    0.08345    0.09375 =
         0.09677   -0.00828    0.00874   -0.00476
AFIX  23
H45A  2    0.704093    0.791475    0.300258    21.00000   -1.20000
H45B  2    0.698318    0.690283    0.325302    21.00000   -1.20000
AFIX   0
C46   1    0.854727    0.755276    0.333329    21.00000    0.08127    0.12045 =
         0.12978   -0.01771    0.01222   -0.00657
AFIX  23
H46A  2    0.888838    0.784033    0.307914    21.00000   -1.20000
H46B  2    0.882478    0.688404    0.337156    21.00000   -1.20000
AFIX   0
C47   1    0.883234    0.814468    0.373811    21.00000    0.08127    0.12045 =
         0.12978   -0.01771    0.01222   -0.00657
AFIX  23
H47A  2    0.927549    0.775135    0.395433    21.00000   -1.20000
H47B  2    0.928765    0.871160    0.366498    21.00000   -1.20000
AFIX   0
C48   1    0.779568    0.845810    0.391695    21.00000    0.08345    0.09375 =
         0.09677   -0.00828    0.00874   -0.00476
AFIX  23
H48A  2    0.775577    0.917060    0.391802    21.00000   -1.20000
H48B  2    0.776563    0.822723    0.421933    21.00000   -1.20000
AFIX   0
SAME 0.02 0.04 O3 > C48
PART 0
PART 2
O3A   5    0.680281    0.803857    0.362298   -21.00000    0.07481    0.10045 =
         0.10026   -0.01194    0.01305   -0.00839
C45A  1    0.741860    0.781294    0.323717   -21.00000    0.08345    0.09375 =
         0.09677   -0.00828    0.00874   -0.00476
AFIX  23
H45C  2    0.729625    0.831948    0.301356   -21.00000   -1.20000
H45D  2    0.717260    0.718604    0.311135   -21.00000   -1.20000
AFIX   0
C46A  1    0.865462    0.777285    0.340088   -21.00000    0.08127    0.12045 =
         0.12978   -0.01771    0.01222   -0.00657
AFIX  23
H46C  2    0.882887    0.721082    0.359063   -21.00000   -1.20000
H46D  2    0.917362    0.779531    0.316292   -21.00000   -1.20000
AFIX   0
C47A  1    0.862223    0.869253    0.364536   -21.00000    0.08127    0.12045 =
         0.12978   -0.01771    0.01222   -0.00657
AFIX  23
H47C  2    0.920178    0.868897    0.388892   -21.00000   -1.20000
H47D  2    0.877419    0.924087    0.345246   -21.00000   -1.20000
AFIX   0
C48A  1    0.751353    0.878977    0.380984   -21.00000    0.08345    0.09375 =
         0.09677   -0.00828    0.00874   -0.00476
AFIX  23
H48C  2    0.756370    0.873424    0.413003   -21.00000   -1.20000
H48D  2    0.719460    0.942903    0.373080   -21.00000   -1.20000
AFIX   0

PART 0
PART 3
O1    5    0.125966    0.760002    0.298650    31.00000    0.07128    0.19227 =
         0.07306   -0.02646   -0.01211    0.00333
O2    5    0.262082    0.724072    0.259503    31.00000    0.07128    0.19227 =
         0.07306   -0.02646   -0.01211    0.00333
N1    4    0.226628    0.749439    0.294160    31.00000    0.06864    0.07171 =
         0.05882    0.00700   -0.01143   -0.00451
PART 0
PART 4
O1A   5    0.208764    0.757276    0.304067   -31.00000    0.07128    0.19227 =
         0.07306   -0.02646   -0.01211    0.00333
O2A   5    0.314983    0.716252    0.253678   -31.00000    0.07128    0.19227 =
         0.07306   -0.02646   -0.01211    0.00333
N1A   4    0.208986    0.730286    0.262853   -31.00000    0.06864    0.07171 =
         0.05882    0.00700   -0.01143   -0.00451
HKLF 4


REM  shelxt in P 1 21/n 1
REM wR2 = 0.1363, GooF = S = 0.928, Restrained GooF = 0.932 for all data
REM R1 = 0.0571 for 5553 Fo > 4sig(Fo) and 0.0996 for all 9776 data
REM 526 parameters refined using 490 restraints

END

WGHT      0.0362      0.0000

REM Highest difference peak  0.353,  deepest hole -0.410,  1-sigma level  0.067
Q1    1   0.3381  0.6646  0.3482  11.00000  0.05    0.35
Q2    1   0.2310  0.7771  0.2481  11.00000  0.05    0.35
Q3    1   0.8554  0.8338  0.3961  11.00000  0.05    0.33
Q4    1   0.1270  0.7851  0.3231  11.00000  0.05    0.31
Q5    1   0.5186  0.6057  0.3173  11.00000  0.05    0.30
;
_shelx_res_checksum   87325

_shelx_hkl_file
;
  16  -4  -1   -1.21    5.51
  16  -4  -2   -1.70    6.59
  16  -4  -3   -0.57    5.78
  16  -4  -4   -0.99    7.29
  16  -4  -5   -2.06    7.02
  16  -4  -6    5.62    6.28
  16  -4  -7   -0.00    6.95
  16  -4  -8   -0.76    6.89
  16  -5  -1    3.15    6.65
  16  -5  -2    4.08    6.31
  16  -5  -3   -1.11    7.05
  16  -5  -4    1.48    5.80
  16  -5  -5   -0.84    6.93
  16  -5  -6    0.43    5.20
  16  -5  -7    0.36    6.98
  16  -5  -8    0.39    5.84
  16  -5  -9    5.05    7.63
  16  -5 -10    0.15    7.14
  16  -5 -11   -2.42    6.53
  16  -5 -12   -0.00    6.81
  16  -5 -13   -0.66    5.38
 -15   0   1   -0.39    4.79
 -15   0   2   -2.16    6.51
 -15   0   3   38.79   10.99
 -15   0   4   -1.45    5.78
 -15   0   5    2.12    4.99
 -15   0   6   -2.23    6.58
 -15   0   7   -0.25    5.00
 -15   0   8    4.01    5.26
 -15   0   9   35.88   10.42
 -15   0  10   -2.06    7.18
 -15   0  11    3.00    5.00
 -15   0  12   -2.56    5.82
 -15   0  13    5.63    5.83
 -15   1   1    5.91    7.19
 -15  -1   1   21.10    7.76
 -15   1   2   -1.27    5.73
 -15  -1   2    2.31    5.55
 -15   1   3    9.23    5.23
 -15  -1   3    0.02    3.94
 -15   1   4    2.22    4.79
 -15  -1   4   -0.11    5.04
 -15   1   5   17.15    7.75
 -15  -1   5   25.28    8.42
 -15   1   6   -1.05    3.96
 -15  -1   6   -0.52    5.40
 -15   1   7    0.60    6.16
 -15  -1   7    8.80    6.41
 -15   1   8   -1.06    4.67
 -15  -1   8    2.23    6.24
 -15   1   9   -0.26    4.18
 -15  -1   9   -1.01    5.45
 -15   1  10   -0.39    5.01
 -15  -1  10    0.37    5.58
 -15   1  11   13.82    7.45
 -15  -1  11    2.73    5.29
 -15   1  12    1.82    5.24
 -15  -1  12    3.06    5.80
 -15   1  13   12.12    6.29
 -15  -1  13    0.98    6.22
 -15   1  14   -0.00    5.65
 -15   2   1   -1.18    4.95
  15  -2  -1    0.91    5.76
 -15  -2   1   -1.81    4.69
 -15   2   2    7.42    6.18
 -15  -2   2   -1.33    6.12
 -15   2   3    3.67    5.17
 -15  -2   3   22.02    8.03
 -15   2   4   -1.21    5.97
 -15  -2   4    5.62    4.95
 -15   2   5    6.84    5.59
 -15  -2   5    6.22    6.63
 -15   2   6   -2.16    6.04
 -15  -2   6   -4.35    5.96
 -15   2   7    2.98    5.13
 -15  -2   7   12.38    7.05
 -15   2   8   -0.55    5.58
 -15  -2   8   -1.24    5.22
 -15   2   9    1.34    4.64
 -15  -2   9   10.25    6.86
 -15   2  10   14.16    7.85
 -15  -2  10    7.05    6.90
 -15   2  11    3.38    6.06
 -15  -2  11   -2.48    5.36
 -15   2  12   -1.42    5.42
 -15  -2  12    0.89    5.82
 -15   2  13    7.13    7.19
 -15   2  14    3.44    6.84
 -15   3   1    7.25    6.65
  15  -3  -1    2.97    6.88
 -15  -3   1    3.83    5.68
 -15   3   2   -1.08    5.02
  15  -3  -2   -0.22    5.83
 -15  -3   2    0.96    4.84
 -15   3   3   -0.26    4.77
  15  -3  -3    3.38    6.06
 -15  -3   3    4.45    4.96
 -15   3   4   -0.48    5.57
  15  -3  -4   -3.60    6.71
 -15  -3   4   -3.87    6.59
 -15   3   5    0.57    3.88
  15  -3  -5    3.29    6.18
 -15  -3   5    2.80    5.28
 -15   3   6    4.18    6.18
  15  -3  -6   -0.99    4.81
 -15  -3   6    0.44    4.75
 -15   3   7    3.64    5.52
  15  -3  -7   12.37    7.27
 -15  -3   7    5.65    5.81
 -15   3   8    2.47    5.92
  15  -3  -8   -0.57    6.59
 -15  -3   8    7.86    6.57
 -15   3   9   -2.46    5.92
  15  -3  -9   -0.11    5.77
 -15  -3   9    2.26    5.21
 -15   3  10    4.92    6.07
  15  -3 -10    3.26    7.87
 -15  -3  10    2.37    5.59
 -15   3  11   14.22    8.05
 -15  -3  11   23.00    9.42
 -15   3  12    6.92    6.42
 -15  -3  12    4.82    4.80
 -15   3  13   -1.51    6.64
 -15   3  14    0.64    5.11
 -15   4   1   11.57    6.17
  15  -4  -1   -3.74    6.13
 -15  -4   1   -1.50    4.77
 -15   4   2   -1.49    5.92
  15  -4  -2    1.87    6.94
 -15  -4   2    0.47    4.77
 -15   4   3   -0.93    4.65
  15  -4  -3    0.82    5.98
 -15  -4   3    1.36    5.49
 -15   4   4    3.08    6.58
  15  -4  -4   22.08    8.92
 -15  -4   4   21.89    7.92
 -15   4   5    4.57    5.82
  15  -4  -5   11.88    7.36
 -15  -4   5    9.60    5.82
 -15   4   6   -3.92    6.42
  15  -4  -6    0.00    6.91
 -15  -4   6    4.15    5.17
 -15   4   7    3.26    5.26
  15  -4  -7   14.27    8.82
 -15  -4   7    6.16    4.94
 -15   4   8    2.12    6.62
  15  -4  -8    1.90    6.11
 -15  -4   8   -1.64    6.14
 -15   4   9   11.88    6.18
  15  -4  -9    0.01    6.88
 -15  -4   9    0.83    4.69
 -15   4  10    2.48    6.73
  15  -4 -10   -1.25    5.43
 -15  -4  10   -0.25    5.83
 -15   4  11   -0.76    4.89
  15  -4 -11   -3.08    7.72
 -15  -4  11    0.60    5.62
 -15   4  12    0.07    5.65
  15  -4 -12   -2.00    6.64
 -15   4  13   -1.94    5.49
  15  -4 -13   -0.82    6.97
 -15   4  14   -4.16    6.44
  15  -4 -14    6.88    8.42
  15  -4 -15    8.52    7.90
 -15   5   1   -0.41    5.36
  15  -5  -1    3.21    6.36
 -15  -5   1    6.59    6.56
 -15   5   2    3.69    4.85
  15  -5  -2    7.75    7.20
 -15  -5   2    0.48    4.86
 -15   5   3   -0.11    5.63
  15  -5  -3   -2.46    6.87
 -15  -5   3    6.18    5.04
 -15   5   4   -0.22    4.21
  15  -5  -4   -0.53    5.75
 -15  -5   4    5.00    6.21
 -15   5   5   -2.05    5.47
  15  -5  -5    1.29    7.19
 -15  -5   5   -1.82    4.74
 -15   5   6    3.62    5.47
  15  -5  -6    5.72    7.67
 -15  -5   6   10.50    5.73
 -15   5   7   10.86    6.98
  15  -5  -7    4.29    7.40
 -15  -5   7    7.35    6.34
 -15   5   8    0.12    5.04
  15  -5  -8   -1.85    7.47
 -15  -5   8   -0.59    4.68
 -15   5   9   -0.61    4.90
  15  -5  -9    3.02    6.85
 -15  -5   9    0.25    4.08
 -15   5  10    5.63    7.05
  15  -5 -10    2.62    6.40
 -15   5  11    3.64    6.54
  15  -5 -11    4.55    6.91
 -15   5  12   -1.92    6.70
  15  -5 -12    1.91    6.72
 -15   5  13    6.46    6.93
  15  -5 -13   -3.72    7.52
 -15   5  14    0.81    5.25
  15  -5 -14   -0.60    6.30
  15  -5 -15    0.68    5.98
  15  -5 -16    3.48    5.62
  15  -5 -17    6.02    7.55
  15  -5 -18    0.80    6.32
 -15   6   1    2.08    4.71
  15  -6  -1    0.80    6.37
 -15  -6   1   -0.11    4.54
 -15   6   2    4.21    5.75
  15  -6  -2   -1.93    6.80
 -15  -6   2    7.85    5.56
 -15   6   3    9.08    6.19
  15  -6  -3    1.86    6.39
 -15  -6   3   12.20    7.02
 -15   6   4    3.42    5.81
  15  -6  -4    4.95    6.31
 -15  -6   4    6.03    5.33
 -15   6   5    2.20    4.69
  15  -6  -5    1.16    5.88
 -15  -6   5    0.99    4.40
 -15   6   6   -0.36    5.01
  15  -6  -6    0.21    6.11
 -15  -6   6   -1.38    5.50
 -15   6   7    1.65    4.42
  15  -6  -7   -0.76    6.58
 -15  -6   7    8.34    6.45
 -15   6   8    0.07    5.55
  15  -6  -8   -0.32    7.12
 -15   6   9    0.81    4.61
  15  -6  -9    5.05    6.33
 -15   6  10    1.01    4.64
  15  -6 -10    3.03    7.17
 -15   6  11    0.78    4.67
  15  -6 -11   -2.42    6.50
 -15   6  12   -1.26    6.09
  15  -6 -12   -3.03    6.38
 -15   6  13   -1.28    5.70
  15  -6 -13    1.19    7.17
  15  -6 -14    6.81    7.72
  15  -6 -15   -1.42    5.19
  15  -6 -16   -2.82    6.85
 -15   7   1    5.89    5.59
  15  -7  -1    6.58    6.81
 -15   7   2   -0.09    5.45
  15  -7  -2    1.93    5.28
 -15   7   3    0.99    4.26
  15  -7  -3   -1.08    7.50
 -15   7   4    1.64    5.64
  15  -7  -4    3.83    6.07
 -15   7   5    2.75    4.43
  15  -7  -5    0.41    6.32
 -15   7   6    9.84    6.79
  15  -7  -6   -1.06    5.27
 -15   7   7    7.25    6.40
  15  -7  -7   -2.58    5.42
 -15   7   8    5.05    6.78
  15  -7  -8    0.52    6.39
 -15   7   9   -2.57    6.60
  15  -7  -9   -2.84    7.61
 -15   7  10    3.42    5.61
 -15   7  11   -4.07    5.98
 -15   7  12   -0.97    4.73
 -15   7  13   -0.45    6.74
 -15   8   4   -0.36    5.07
 -15   8   5   -0.43    4.25
 -15   8   6   -2.74    5.34
 -15   8   7   -1.97    5.81
 -15   8   8    0.53    4.88
 -15   8   9   -0.41    4.14
 -15   8  10   -1.74    5.93
 -15   8  11    5.63    5.97
 -15   8  12   -3.02    5.67
 -15   8  13    6.41    6.12
 -14   0   1    1.29    4.39
 -14   0   2   17.25    7.14
 -14   0   3    0.17    5.25
 -14   0   4   25.07    8.75
 -14   0   5    0.25    4.82
 -14   0   6   19.73    8.15
 -14   0   7   -0.77    4.78
 -14   0   8   20.36    7.81
 -14   0   9    0.38    4.47
 -14   0  10    4.17    5.41
 -14   0  11   -0.63    3.71
 -14   0  12    9.41    6.23
 -14   0  13   -2.27    5.46
 -14   0  14    8.41    6.63
 -14   0  15   -1.11    5.67
 -14   0  16    3.20    5.40
 -14   0  17    2.30    6.84
 -14   0  18   14.66    8.62
 -14   0  19    5.16    5.23
 -14   0  20    4.82    7.02
 -14   1   1   -2.51    5.12
  14  -1  -1   -4.08    6.60
 -14  -1   1    0.66    4.80
 -14   1   2    5.02    5.66
  14  -1  -2   -2.75    6.43
 -14  -1   2    0.47    5.40
 -14   1   3    1.04    4.58
  14  -1  -3   -0.54    5.70
 -14  -1   3    2.87    4.32
 -14   1   4    4.28    5.81
  14  -1  -4    3.55    6.84
 -14  -1   4    1.71    4.35
 -14   1   5   -1.08    5.06
  14  -1  -5   -0.05    5.14
 -14  -1   5   -1.16    4.44
 -14   1   6   14.28    7.43
 -14  -1   6   21.51    8.54
 -14   1   7    1.99    5.29
 -14  -1   7    4.57    6.00
 -14   1   8    1.11    5.69
 -14  -1   8    5.49    6.87
 -14   1   9   -4.12    5.98
 -14  -1   9   -2.74    5.12
 -14   1  10   14.16    6.39
 -14  -1  10   10.30    6.19
 -14   1  11    1.14    4.75
 -14  -1  11    1.13    4.35
 -14   1  12   12.36    6.17
 -14  -1  12   11.54    5.44
 -14   1  13    0.93    4.41
 -14  -1  13    0.62    5.06
 -14   1  14   -2.28    7.28
 -14  -1  14    6.06    5.84
 -14   1  15   -0.85    4.40
 -14  -1  15    4.81    6.53
 -14   1  16   13.76    8.13
 -14  -1  16    3.71    6.13
 -14   1  17   -4.35    7.24
 -14  -1  17    0.16    5.86
 -14   1  18    2.43    5.12
 -14  -1  18   -1.51    6.12
 -14   1  19   -3.95    6.08
 -14  -1  19    3.21    5.08
 -14   1  20   12.84    7.67
 -14  -1  20   10.00    7.48
 -14   2   1    0.43    5.12
  14  -2  -1    4.76    5.54
 -14  -2   1    2.49    5.41
 -14   2   2   23.18    8.76
  14  -2  -2   39.58   10.70
 -14  -2   2   14.26    8.37
 -14   2   3    3.78    4.97
  14  -2  -3    1.54    6.37
 -14  -2   3    3.23    4.91
 -14   2   4    8.40    5.74
  14  -2  -4    3.33    6.56
 -14  -2   4    7.65    5.82
 -14   2   5    0.34    5.08
  14  -2  -5    1.22    5.13
 -14  -2   5    1.44    4.56
 -14   2   6    6.18    5.14
  14  -2  -6    5.95    6.79
 -14  -2   6    6.03    5.84
 -14   2   7    4.49    4.56
  14  -2  -7   -1.27    6.79
 -14  -2   7    5.55    4.78
 -14   2   8   10.79    5.58
  14  -2  -8    4.23    5.61
 -14  -2   8    6.89    5.38
 -14   2   9    1.53    5.84
  14  -2  -9    2.45    5.07
 -14  -2   9    8.99    6.35
 -14   2  10   -1.67    5.68
  14  -2 -10    2.50    6.53
 -14  -2  10    4.11    6.74
 -14   2  11    9.54    6.67
  14  -2 -11   -2.95    6.73
 -14  -2  11    2.92    5.85
 -14   2  12   10.46    6.53
 -14  -2  12   11.05    7.63
 -14   2  13    0.53    5.13
 -14  -2  13    3.81    6.16
 -14   2  14    4.77    6.59
 -14  -2  14   18.10    8.46
 -14   2  15    4.51    5.93
 -14  -2  15    0.19    5.72
 -14   2  16    4.70    5.49
 -14  -2  16    5.52    6.30
 -14   2  17    9.46    7.14
 -14  -2  17   -1.59    6.46
 -14   2  18   14.05    7.50
 -14  -2  18    5.47    7.20
 -14   2  19   -0.72    5.36
 -14  -2  19    6.13    5.49
 -14   2  20    0.00    6.15
 -14   3   1    9.76    5.98
  14  -3  -1   -0.53    6.52
 -14  -3   1   -0.18    4.82
 -14   3   2   -2.40    5.51
  14  -3  -2    0.34    4.11
 -14  -3   2   -1.87    5.88
 -14   3   3    0.25    4.34
  14  -3  -3   -3.09    6.06
 -14  -3   3    0.64    5.51
 -14   3   4    1.38    5.37
  14  -3  -4    4.43    6.38
 -14  -3   4    0.83    6.31
 -14   3   5   -0.74    5.84
  14  -3  -5   -0.91    6.05
 -14  -3   5   -2.50    5.92
 -14   3   6   19.90    8.46
  14  -3  -6   20.12    9.30
 -14  -3   6   50.74   10.53
 -14   3   7    7.65    5.27
  14  -3  -7   -0.00    6.37
 -14  -3   7   15.45    7.02
 -14   3   8    3.57    5.14
  14  -3  -8    6.52    6.75
 -14  -3   8    2.04    4.60
 -14   3   9    0.63    5.00
  14  -3  -9   -2.99    5.87
 -14  -3   9   -2.59    5.04
 -14   3  10   13.90    6.93
  14  -3 -10   -0.00    6.43
 -14  -3  10    5.10    5.06
 -14   3  11   12.29    6.33
  14  -3 -11    2.45    6.98
 -14  -3  11    7.91    5.39
 -14   3  12   -1.14    4.91
  14  -3 -12   -0.00    5.55
 -14  -3  12   -1.60    4.97
 -14   3  13   -0.22    5.20
  14  -3 -13    9.85    8.29
 -14  -3  13   -0.14    4.51
 -14   3  14    0.71    5.26
  14  -3 -14    3.84    7.60
 -14  -3  14    1.25    5.90
 -14   3  15   -0.45    6.60
  14  -3 -15    4.62    5.98
 -14  -3  15    8.62    6.70
 -14   3  16    0.79    5.65
  14  -3 -16    5.67    7.49
 -14  -3  16    7.55    7.03
 -14   3  17   -1.31    5.53
 -14  -3  17    3.07    5.69
 -14   3  18    6.79    7.12
 -14  -3  18   -0.28    6.09
 -14   3  19   -1.14    5.54
 -14  -3  19    3.13    6.16
 -14   3  20    9.92    7.32
 -14   4   1    5.45    6.28
  14  -4  -1   -0.09    5.59
 -14  -4   1    4.27    4.94
 -14   4   2    6.82    5.70
  14  -4  -2    1.94    5.79
 -14  -4   2   10.63    5.64
 -14   4   3    1.57    5.62
  14  -4  -3    1.57    6.56
 -14  -4   3   -0.58    4.90
 -14   4   4    9.48    6.12
  14  -4  -4    2.72    5.65
 -14  -4   4    1.95    5.85
 -14   4   5    3.98    5.10
  14  -4  -5    1.74    6.04
 -14  -4   5    0.63    4.50
 -14   4   6    3.27    5.39
  14  -4  -6   -0.56    5.70
 -14  -4   6    0.30    5.00
 -14   4   7    7.06    5.88
  14  -4  -7    4.80    6.25
 -14  -4   7    7.74    6.18
 -14   4   8    1.12    4.70
  14  -4  -8   11.75    7.25
 -14  -4   8    7.65    5.38
 -14   4   9    9.56    5.95
  14  -4  -9    1.00    6.58
 -14  -4   9    9.47    7.09
 -14   4  10   14.18    6.70
  14  -4 -10    7.67    7.63
 -14  -4  10   20.09    7.53
 -14   4  11    8.40    5.87
  14  -4 -11    3.17    6.58
 -14  -4  11    0.51    4.71
 -14   4  12   22.65    7.91
  14  -4 -12    9.12    8.11
 -14  -4  12   14.47    7.06
 -14   4  13    8.23    7.15
  14  -4 -13   15.92    7.76
 -14  -4  13   18.40    7.68
 -14   4  14   17.66    8.35
  14  -4 -14    4.57    7.25
 -14  -4  14   17.84    7.61
 -14   4  15   -0.08    6.18
  14  -4 -15    5.50    7.50
 -14  -4  15    0.63    4.42
 -14   4  16    9.48    6.53
  14  -4 -16    8.19    8.24
 -14  -4  16    8.22    7.46
 -14   4  17   -0.34    6.56
  14  -4 -17    1.25    6.77
 -14  -4  17    0.50    6.00
 -14   4  18   13.55    7.29
  14  -4 -18    5.44    7.78
 -14  -4  18    0.23    6.80
 -14   4  19    3.62    4.74
  14  -4 -19   -4.91    8.23
 -14   4  20    0.25    5.14
 -14   5   1    7.44    6.17
  14  -5  -1   12.76    7.42
 -14  -5   1    4.41    4.78
 -14   5   2    0.27    5.49
  14  -5  -2    1.54    5.36
 -14  -5   2    5.51    5.57
 -14   5   3    4.21    5.57
  14  -5  -3    1.54    6.33
 -14  -5   3    0.65    5.11
 -14   5   4   -0.00    3.89
  14  -5  -4   -1.36    4.95
 -14  -5   4   -1.38    4.91
 -14   5   5    7.67    6.44
  14  -5  -5   14.56    8.21
 -14  -5   5   15.47    7.87
 -14   5   6   10.64    6.02
  14  -5  -6    4.60    6.10
 -14  -5   6   -3.08    5.81
 -14   5   7    2.40    5.45
  14  -5  -7    0.74    5.04
 -14  -5   7   -0.97    4.90
 -14   5   8    0.38    4.97
  14  -5  -8    2.79    6.80
 -14  -5   8    0.53    5.27
 -14   5   9    6.61    6.87
  14  -5  -9    0.47    6.26
 -14  -5   9    3.09    5.47
 -14   5  10    7.17    6.19
  14  -5 -10   16.08    8.10
 -14  -5  10    3.41    5.70
 -14   5  11   -0.55    5.36
  14  -5 -11    1.66    6.57
 -14  -5  11    6.17    5.80
 -14   5  12    5.32    6.30
  14  -5 -12    0.22    6.71
 -14  -5  12    9.43    6.93
 -14   5  13   -0.45    6.11
  14  -5 -13    0.51    7.04
 -14  -5  13    0.22    5.60
 -14   5  14    3.53    6.31
  14  -5 -14    1.61    6.52
 -14  -5  14    1.14    5.66
 -14   5  15    0.90    5.00
  14  -5 -15    3.71    7.06
 -14  -5  15    3.77    6.27
 -14   5  16   10.32    7.22
  14  -5 -16   -0.68    7.18
 -14  -5  16   14.65    8.16
 -14   5  17    1.68    6.43
  14  -5 -17   -2.97    6.46
 -14  -5  17   -0.75    5.88
 -14   5  18    0.46    5.45
  14  -5 -18   -1.20    6.60
 -14  -5  18    0.70    4.60
 -14   5  19    0.43    4.58
  14  -5 -19    2.33    7.17
  14  -5 -20   -0.21    6.28
  14  -5 -21   -1.87    5.89
  14  -5 -22    2.33    7.83
 -14   6   1    6.49    6.18
  14  -6  -1    1.95    6.61
 -14  -6   1   19.77    7.69
 -14   6   2    4.88    6.17
  14  -6  -2    7.46    6.00
 -14  -6   2    2.08    5.44
 -14   6   3   -0.46    4.86
  14  -6  -3   -3.68    6.65
 -14  -6   3   -0.82    4.02
 -14   6   4   12.84    6.59
  14  -6  -4   18.72    8.11
 -14  -6   4   14.52    7.16
 -14   6   5   -0.24    4.87
  14  -6  -5    2.96    6.85
 -14  -6   5    4.68    4.71
 -14   6   6    1.79    5.31
  14  -6  -6    0.71    6.55
 -14  -6   6    9.06    5.37
 -14   6   7   -0.81    4.98
  14  -6  -7    4.31    6.02
 -14  -6   7   12.18    5.93
 -14   6   8    0.27    4.48
  14  -6  -8    5.34    6.43
 -14  -6   8    5.02    5.30
 -14   6   9    0.06    5.22
  14  -6  -9    0.72    5.51
 -14  -6   9    5.44    5.56
 -14   6  10    6.23    6.45
  14  -6 -10    0.68    6.53
 -14  -6  10    0.14    4.58
 -14   6  11   -0.09    4.94
  14  -6 -11   -0.01    5.68
 -14  -6  11    2.57    4.88
 -14   6  12    3.00    6.08
  14  -6 -12    7.91    6.28
 -14  -6  12    1.36    5.46
 -14   6  13   -1.52    5.42
  14  -6 -13   -1.26    6.60
 -14  -6  13    2.05    4.35
 -14   6  14   -0.66    6.14
  14  -6 -14    1.46    6.45
 -14  -6  14    4.97    5.91
 -14   6  15   -0.70    5.43
  14  -6 -15   -0.28    6.77
 -14  -6  15   -0.65    4.35
 -14   6  16    2.62    5.95
  14  -6 -16   -2.26    6.87
 -14  -6  16    4.32    5.67
 -14   6  17    2.59    5.81
  14  -6 -17    1.14    7.53
 -14  -6  17    0.13    5.40
 -14   6  18   -0.48    5.13
  14  -6 -18   12.27    8.54
 -14   6  19    1.33    5.82
  14  -6 -19   -0.10    6.55
  14  -6 -20   -1.08    6.90
  14  -6 -21   -1.41    5.86
  14  -6 -22    1.82    5.94
  14  -6 -23   -3.14    7.36
 -14   7   1    7.34    6.17
  14  -7  -1   13.43    7.51
 -14  -7   1    5.11    4.77
 -14   7   2    0.46    4.92
  14  -7  -2    2.07    5.74
 -14  -7   2    3.90    5.53
 -14   7   3    0.91    4.55
  14  -7  -3   -3.03    6.04
 -14  -7   3    0.23    4.85
 -14   7   4    4.23    5.44
  14  -7  -4    3.69    6.45
 -14  -7   4   -1.28    5.31
 -14   7   5    7.78    5.80
  14  -7  -5    8.35    7.00
 -14  -7   5   12.21    7.04
 -14   7   6    5.10    4.67
  14  -7  -6    6.27    5.89
 -14  -7   6    4.06    5.17
 -14   7   7    6.68    5.28
  14  -7  -7    1.95    6.44
 -14  -7   7    0.21    4.87
 -14   7   8    0.47    3.30
  14  -7  -8    0.74    5.70
 -14  -7   8   -0.76    4.65
 -14   7   9   -0.17    4.04
  14  -7  -9   -2.51    6.61
 -14  -7   9   10.36    6.05
 -14   7  10   -0.92    4.76
  14  -7 -10   -0.77    5.85
 -14  -7  10    4.32    5.64
 -14   7  11    3.51    6.72
  14  -7 -11    1.04    6.44
 -14  -7  11   -0.44    5.58
 -14   7  12    0.36    5.50
  14  -7 -12    1.43    6.05
 -14  -7  12   -2.83    5.12
 -14   7  13    1.18    6.03
  14  -7 -13   -2.16    5.88
 -14  -7  13    1.22    5.00
 -14   7  14    4.84    5.00
  14  -7 -14    9.11    7.00
 -14  -7  14   -2.30    4.65
 -14   7  15    0.14    5.50
  14  -7 -15    1.49    6.95
 -14  -7  15    0.59    5.29
 -14   7  16   -1.16    5.71
  14  -7 -16   -0.03    5.39
 -14  -7  16    3.40    5.06
 -14   7  17    3.14    6.31
  14  -7 -17   -1.99    6.14
 -14   7  18   -3.89    5.96
  14  -7 -18    0.95    7.02
 -14   7  19   -0.99    5.69
 -14   8   1    4.77    4.77
  14  -8  -1   -3.76    6.85
 -14  -8   1    7.48    6.05
 -14   8   2    7.63    5.44
  14  -8  -2    2.47    5.69
 -14  -8   2   -0.73    5.22
 -14   8   3    9.10    5.90
  14  -8  -3    1.47    6.73
 -14  -8   3    1.79    4.90
 -14   8   4   -2.01    4.77
  14  -8  -4    1.19    5.71
 -14  -8   4    0.37    4.24
 -14   8   5    3.90    4.99
  14  -8  -5    0.65    6.25
 -14  -8   5   -1.21    5.40
 -14   8   6    0.09    3.72
  14  -8  -6    1.77    5.79
 -14  -8   6    1.03    3.82
 -14   8   7    2.01    5.19
  14  -8  -7    0.70    5.71
 -14  -8   7    7.01    5.99
 -14   8   8   -1.29    5.61
  14  -8  -8    1.02    7.04
 -14  -8   8   -1.12    4.66
 -14   8   9    5.39    6.03
  14  -8  -9   10.71    7.91
 -14  -8   9   -1.36    4.76
 -14   8  10   -0.71    4.56
  14  -8 -10   -4.38    7.17
 -14  -8  10   -2.39    5.31
 -14   8  11    6.23    6.03
  14  -8 -11    2.51    6.38
 -14  -8  11    4.05    5.17
 -14   8  12    0.21    6.12
  14  -8 -12   -1.11    6.50
 -14  -8  12   -0.72    4.36
 -14   8  13   16.51    7.55
  14  -8 -13   11.30    7.99
 -14  -8  13   -1.72    5.05
 -14   8  14    2.34    4.29
 -14  -8  14   -1.00    4.05
 -14   8  15   -1.09    5.90
 -14  -8  15    0.05    5.55
 -14   8  16    2.07    5.24
 -14   8  17   -3.29    5.94
 -14   8  18   -0.03    5.70
 -14  -9   1    5.90    6.52
 -14  -9   2    1.16    4.92
 -14  -9   3    1.77    4.03
 -14  -9   4   -0.14    4.56
 -14  -9   5    9.59    5.94
 -14  -9   6    0.59    4.83
 -14  -9   7    6.37    5.79
 -14  -9   8    2.05    5.36
 -14  -9   9    0.51    5.04
 -14  -9  10   -1.49    5.90
 -14  -9  11   10.84    7.23
 -14  -9  12   -2.82    6.10
 -14  -9  13   -0.34    5.66
 -14  -9  14   -1.40    5.47
 -14 -10   1    0.01    5.20
 -14 -10   2   -0.57    4.52
 -14 -10   3   -0.02    4.47
 -14 -10   4   -0.34    4.91
 -14 -10   5    0.70    5.41
 -14 -10   6    0.23    3.69
 -14 -10   7    2.58    4.78
 -14 -10   8    3.12    5.09
 -14 -10   9    6.52    5.77
 -14 -10  10   -1.93    5.24
 -14 -10  11    9.16    6.83
 -14 -10  12    1.07    5.92
 -14 -10  13   -2.46    6.18
 -14 -11   1    9.29    6.52
 -14 -11   2   -2.04    4.80
 -13   0   1   52.95   11.97
  13   0  -1   41.72   12.84
 -13   0   2   -0.14    2.74
  13   0  -2   -1.22    5.98
 -13   0   3    4.26    5.78
  13   0  -3    4.98    5.22
 -13   0   4   -1.65    5.26
  13   0  -4    3.06    6.02
 -13   0   5    7.72    6.01
  13   0  -5   15.84    7.67
 -13   0   6    3.20    5.49
  13   0  -6   -0.24    5.79
 -13   0   7   21.03    7.38
  13   0  -7    5.35    7.76
 -13   0   8   -1.70    3.91
 -13   0   9   -1.54    6.11
 -13   0  10    3.32    4.87
 -13   0  11   17.67    7.73
 -13   0  12   -0.10    4.42
 -13   0  13   42.40   11.28
 -13   0  14    2.49    5.25
 -13   0  15   -1.66    6.08
 -13   0  16    3.32    4.88
 -13   0  17   19.04    8.28
 -13   0  18   -3.00    6.61
 -13   0  19    0.17    5.28
 -13   0  20   -0.96    4.83
 -13   0  21   -0.74    5.21
 -13   0  22   -0.34    4.60
 -13   0  23    4.01    6.89
 -13   0  24    4.84    5.25
 -13   1   1    6.63    5.80
  13  -1  -1    0.73    6.01
 -13  -1   1    7.46    5.80
 -13   1   2   13.81    5.65
  13  -1  -2    6.27    7.11
 -13  -1   2    4.38    4.69
 -13   1   3    1.29    5.72
  13  -1  -3   14.63    7.73
 -13  -1   3   18.99    7.68
 -13   1   4    6.23    4.53
  13  -1  -4   -0.41    5.06
 -13  -1   4    2.15    5.32
 -13   1   5   81.49   14.53
  13  -1  -5   35.54   12.95
 -13  -1   5   80.47   14.67
 -13   1   6    0.52    4.41
  13  -1  -6   -1.76    6.50
 -13  -1   6    3.31    4.47
 -13   1   7    1.14    4.26
  13  -1  -7   -0.59    5.90
 -13  -1   7    3.58    4.77
 -13   1   8    1.62    4.14
  13  -1  -8   -3.37    5.67
 -13  -1   8    2.57    5.10
 -13   1   9   33.03    9.34
  13  -1  -9   22.57    9.92
 -13  -1   9   29.34    8.90
 -13   1  10    1.18    4.43
  13  -1 -10    2.84    6.22
 -13  -1  10   11.11    5.92
 -13   1  11    8.39    6.35
  13  -1 -11    1.64    8.42
 -13  -1  11   13.59    6.61
 -13   1  12    4.46    5.89
  13  -1 -12   11.30    6.90
 -13  -1  12    1.59    4.58
 -13   1  13    1.75    5.18
 -13  -1  13    0.34    4.44
 -13   1  14   -0.03    3.68
 -13  -1  14   -0.69    4.43
 -13   1  15   19.86    8.59
 -13  -1  15   19.43    8.71
 -13   1  16   -1.53    4.79
 -13  -1  16   -1.40    5.69
 -13   1  17   -0.16    5.61
 -13  -1  17   -0.99    4.32
 -13   1  18   -0.94    4.77
 -13  -1  18    3.00    5.28
 -13   1  19    5.03    5.93
 -13  -1  19   14.66    7.76
 -13   1  20   -1.09    5.11
 -13  -1  20   -1.43    4.92
 -13   1  21    9.76    5.94
 -13  -1  21   -1.35    5.34
 -13   1  22   -0.75    4.93
 -13  -1  22   -0.20    4.28
 -13   1  23   -0.42    5.33
 -13  -1  23    5.31    5.73
 -13   1  24   -1.74    6.10
 -13  -1  24    4.03    5.20
 -13   2   1   45.99   10.48
  13  -2  -1   23.14   10.09
 -13  -2   1   39.94   10.41
 -13   2   2    0.76    4.89
  13  -2  -2   -2.23    5.69
 -13  -2   2   -0.43    5.21
 -13   2   3   14.49    6.70
  13  -2  -3   13.81    7.18
 -13  -2   3    7.26    6.05
 -13   2   4    4.16    4.81
  13  -2  -4    4.02    5.83
 -13  -2   4    5.06    4.99
 -13   2   5   -0.05    5.36
  13  -2  -5   11.41    7.09
 -13  -2   5    4.78    5.34
 -13   2   6    2.40    5.14
  13  -2  -6    4.00    6.96
 -13  -2   6   -1.61    5.59
 -13   2   7   38.22    9.65
  13  -2  -7   27.20   10.89
 -13  -2   7   28.61    9.33
 -13   2   8   10.81    6.09
  13  -2  -8    0.14    6.49
 -13  -2   8    8.66    5.98
 -13   2   9   -0.76    4.62
  13  -2  -9    8.40    7.84
 -13  -2   9    4.78    6.08
 -13   2  10   -0.33    4.31
  13  -2 -10   -3.48    6.77
 -13  -2  10   -2.15    5.27
 -13   2  11   28.80    8.42
  13  -2 -11   23.96    9.79
 -13  -2  11    7.40    6.01
 -13   2  12   -3.00    5.26
  13  -2 -12    4.46    7.12
 -13  -2  12    0.19    5.11
 -13   2  13   23.85    8.61
  13  -2 -13    2.49    7.42
 -13  -2  13   19.10    7.16
 -13   2  14    5.48    5.23
  13  -2 -14   -1.14    5.68
 -13  -2  14    1.05    4.87
 -13   2  15    8.20    6.63
  13  -2 -15   -0.48    5.13
 -13  -2  15    3.49    5.82
 -13   2  16    0.80    4.88
  13  -2 -16    2.35    6.47
 -13  -2  16   -0.47    4.94
 -13   2  17    6.54    6.43
 -13  -2  17    6.33    6.92
 -13   2  18   -3.12    6.69
 -13  -2  18    5.12    5.56
 -13   2  19    4.37    6.45
 -13  -2  19   10.30    6.55
 -13   2  20   -2.26    5.71
 -13  -2  20   -0.73    4.93
 -13   2  21    5.01    5.80
 -13  -2  21   -0.27    5.72
 -13   2  22    2.66    6.54
 -13  -2  22    3.30    7.26
 -13   2  23   11.10    6.72
 -13  -2  23    5.97    5.74
 -13   2  24   -1.92    6.12
 -13  -2  24    0.10    6.43
 -13   3   1    4.44    5.00
  13  -3  -1    0.86    5.77
 -13  -3   1    2.02    4.20
 -13   3   2   -3.11    6.15
  13  -3  -2    1.57    6.25
 -13  -3   2   -1.06    4.42
 -13   3   3    9.88    5.90
  13  -3  -3    5.78    7.08
 -13  -3   3    2.20    5.11
 -13   3   4    3.08    5.02
  13  -3  -4    1.55    5.51
 -13  -3   4    2.15    4.93
 -13   3   5   17.81    7.45
  13  -3  -5   28.90    9.82
 -13  -3   5    7.55    6.61
 -13   3   6    6.99    5.16
  13  -3  -6    3.08    6.75
 -13  -3   6    4.93    5.55
 -13   3   7   -3.11    5.49
  13  -3  -7    0.10    6.35
 -13  -3   7    2.02    5.31
 -13   3   8    7.75    6.59
  13  -3  -8    3.61    6.44
 -13  -3   8    7.56    5.37
 -13   3   9    3.22    5.52
  13  -3  -9   15.26    8.73
 -13  -3   9   13.84    6.33
 -13   3  10    2.49    5.83
  13  -3 -10    8.53    7.23
 -13  -3  10    0.85    5.73
 -13   3  11   11.96    6.25
  13  -3 -11   19.52    9.08
 -13  -3  11   12.87    6.97
 -13   3  12   -3.32    5.40
  13  -3 -12   -0.61    4.86
 -13  -3  12    4.60    4.94
 -13   3  13    5.42    5.64
  13  -3 -13   -1.84    5.98
 -13  -3  13    2.99    5.45
 -13   3  14   -0.44    5.29
  13  -3 -14   -1.21    6.25
 -13  -3  14    5.34    5.21
 -13   3  15   26.26    9.14
  13  -3 -15   16.38    8.31
 -13  -3  15   35.47   10.08
 -13   3  16    2.74    5.37
  13  -3 -16    3.06    6.79
 -13  -3  16    2.48    5.37
 -13   3  17    7.50    5.34
  13  -3 -17    3.06    7.27
 -13  -3  17    0.13    5.22
 -13   3  18   -0.79    6.86
  13  -3 -18   -0.48    6.14
 -13  -3  18    2.15    4.69
 -13   3  19    2.95    6.14
  13  -3 -19    6.71    7.30
 -13  -3  19   14.21    7.53
 -13   3  20    2.44    5.42
  13  -3 -20    4.97    7.32
 -13  -3  20    6.52    6.27
 -13   3  21    1.04    5.59
 -13  -3  21    6.36    5.01
 -13   3  22   -0.27    5.13
 -13  -3  22   -2.92    5.01
 -13   3  23   -2.65    4.96
 -13  -3  23    1.15    5.90
 -13   3  24   -0.31    5.64
  13  -4  -1   11.43    8.06
 -13  -4   1   16.05    7.64
  13  -4  -2    5.82    5.72
 -13  -4   2    9.06    5.22
  13  -4  -3   -2.35    5.05
 -13  -4   3    6.69    5.98
  13  -4  -4   -3.12    6.23
 -13  -4   4    3.66    4.73
 -13   4   5    1.40    4.23
  13  -4  -5   -2.41    6.40
 -13  -4   5    3.60    4.98
 -13   4   6    7.33    6.01
  13  -4  -6    9.65    6.64
 -13  -4   6    2.98    4.11
 -13   4   7   17.35    7.03
  13  -4  -7   15.22    8.04
 -13  -4   7   11.21    6.38
 -13   4   8    0.61    4.48
  13  -4  -8   11.65    6.87
 -13  -4   8    6.10    5.69
 -13   4   9    6.07    5.06
  13  -4  -9    4.53    5.07
 -13  -4   9    0.98    5.05
 -13   4  10    0.00    4.28
  13  -4 -10    5.25    5.65
 -13  -4  10   -1.99    4.68
 -13   4  11    1.31    5.27
  13  -4 -11    9.75    7.03
 -13  -4  11    4.53    5.82
 -13   4  12   13.74    6.87
  13  -4 -12    5.60    6.61
 -13  -4  12   11.71    7.37
 -13   4  13   15.80    7.20
  13  -4 -13   14.30    8.31
 -13  -4  13   12.02    6.99
 -13   4  14    0.10    5.78
  13  -4 -14    0.99    6.10
 -13  -4  14    1.10    4.87
 -13   4  15   -2.01    5.30
  13  -4 -15    1.14    5.23
 -13  -4  15   -1.18    5.07
 -13   4  16    4.90    5.41
  13  -4 -16    0.38    6.55
 -13  -4  16    7.94    6.35
 -13   4  17   12.81    7.06
  13  -4 -17    7.25    6.75
 -13  -4  17    3.00    5.08
 -13   4  18    8.24    5.88
  13  -4 -18   -4.53    7.90
 -13  -4  18    4.08    6.24
 -13   4  19   -1.40    6.29
  13  -4 -19   -1.87    5.88
 -13  -4  19    2.70    5.85
 -13   4  20   -0.48    6.05
  13  -4 -20   -1.68    6.68
 -13  -4  20   -2.15    4.56
 -13   4  21    0.65    4.21
  13  -4 -21    8.14    7.49
 -13  -4  21    0.72    4.95
 -13   4  22   13.54    7.73
  13  -4 -22   -2.10    8.04
 -13  -4  22   11.71    7.68
 -13   4  23    4.38    6.16
 -13  -4  23    1.82    5.66
 -13   4  24   -0.19    5.23
 -13   5   1   10.77    6.36
  13  -5  -1   -2.05    7.02
 -13  -5   1   12.92    5.95
 -13   5   2    5.95    5.79
  13  -5  -2    6.56    6.55
 -13  -5   2    3.55    4.33
 -13   5   3    5.11    5.16
  13  -5  -3    5.58    6.39
 -13  -5   3    7.51    6.01
 -13   5   4    8.10    5.86
  13  -5  -4   -1.34    5.58
 -13  -5   4    2.58    4.46
 -13   5   5   24.65    7.97
  13  -5  -5   19.99    8.43
 -13  -5   5   15.88    6.84
 -13   5   6    2.93    6.02
  13  -5  -6   13.11    6.96
 -13  -5   6    0.80    4.62
 -13   5   7   -2.72    5.15
  13  -5  -7    2.00    7.17
 -13  -5   7   -1.28    5.55
 -13   5   8    0.58    4.69
  13  -5  -8   -1.18    6.91
 -13  -5   8    1.23    4.59
 -13   5   9   18.55    7.83
  13  -5  -9   10.95    8.37
 -13  -5   9   10.42    6.70
 -13   5  10   17.69    7.70
  13  -5 -10   12.39    7.96
 -13  -5  10    0.06    4.81
 -13   5  11   14.85    7.28
  13  -5 -11    4.92    6.54
 -13  -5  11    5.62    5.11
 -13   5  12   -0.21    4.17
  13  -5 -12    0.25    5.30
 -13  -5  12   -2.86    5.29
 -13   5  13    0.23    5.18
  13  -5 -13   -0.85    5.92
 -13  -5  13   -0.54    4.45
 -13   5  14    3.73    5.84
  13  -5 -14   17.44    9.08
 -13  -5  14    1.62    5.90
 -13   5  15    6.23    6.67
  13  -5 -15   19.01    9.27
 -13  -5  15   23.65    8.29
 -13   5  16   -0.04    4.88
  13  -5 -16    5.39    6.22
 -13  -5  16   -2.10    5.98
 -13   5  17   -0.32    3.99
  13  -5 -17   -1.72    5.84
 -13  -5  17   -0.14    5.72
 -13   5  18   -1.61    4.65
  13  -5 -18    0.03    6.20
 -13  -5  18    0.04    4.83
 -13   5  19    6.08    6.73
  13  -5 -19    0.74    5.85
 -13  -5  19   19.00    7.14
 -13   5  20    1.93    5.30
  13  -5 -20    4.01    6.35
 -13  -5  20   -2.36    4.86
 -13   5  21    1.75    5.87
  13  -5 -21    2.00    5.69
 -13  -5  21    4.63    4.55
 -13   5  22    1.78    5.88
  13  -5 -22   -3.29    7.21
 -13  -5  22    1.45    5.66
 -13   5  23    0.59    5.45
  13  -5 -23    2.62    6.56
 -13  -5  23    1.55    5.49
  13  -5 -24   -3.36    8.12
  13  -5 -25   16.02    8.97
 -13   6   1    5.45    6.06
  13  -6  -1    1.02    5.48
 -13  -6   1    4.90    5.70
 -13   6   2    2.36    4.32
  13  -6  -2   -0.36    6.70
 -13  -6   2    3.68    5.00
 -13   6   3   -0.03    3.98
  13  -6  -3    7.04    6.73
 -13  -6   3    4.65    4.59
 -13   6   4   14.52    6.44
  13  -6  -4    9.34    6.60
 -13  -6   4    2.38    5.33
 -13   6   5    0.46    4.41
  13  -6  -5    0.75    5.91
 -13  -6   5   -1.45    4.64
 -13   6   6    4.17    5.27
  13  -6  -6    9.85    6.87
 -13  -6   6   18.06    7.22
 -13   6   7   12.57    6.84
  13  -6  -7    4.59    7.34
 -13  -6   7    4.01    4.70
 -13   6   8   10.90    6.49
  13  -6  -8   -0.54    5.76
 -13  -6   8    6.74    6.19
 -13   6   9    1.80    5.23
  13  -6  -9   -1.48    5.78
 -13  -6   9   -0.08    4.78
 -13   6  10    4.38    5.39
  13  -6 -10    3.76    6.89
 -13  -6  10    9.82    5.27
 -13   6  11    5.76    5.68
  13  -6 -11   15.77    8.44
 -13  -6  11    4.44    6.20
 -13   6  12    0.32    4.39
  13  -6 -12   -3.90    7.19
 -13  -6  12   10.45    5.61
 -13   6  13   17.63    7.82
  13  -6 -13    0.22    5.21
 -13  -6  13    5.30    6.33
 -13   6  14   -1.70    5.71
  13  -6 -14    2.56    5.89
 -13  -6  14    6.48    5.11
 -13   6  15    5.50    5.42
  13  -6 -15   -0.35    6.05
 -13  -6  15   -0.75    4.93
 -13   6  16    3.88    6.07
  13  -6 -16   -2.65    6.29
 -13  -6  16    8.35    6.93
 -13   6  17    1.46    5.63
  13  -6 -17    2.19    6.58
 -13  -6  17   -2.16    5.16
 -13   6  18   -1.01    5.51
  13  -6 -18    7.45    7.07
 -13  -6  18    3.12    5.19
 -13   6  19    0.94    5.31
  13  -6 -19    0.03    7.09
 -13  -6  19    8.11    7.44
 -13   6  20    1.91    5.50
  13  -6 -20   -1.07    5.96
 -13  -6  20    5.49    6.68
 -13   6  21   -2.36    6.57
  13  -6 -21   -1.18    6.12
 -13  -6  21    0.21    5.96
 -13   6  22   10.46    6.64
  13  -6 -22    9.11    8.20
 -13  -6  22    6.72    6.14
 -13   6  23   -1.89    5.53
  13  -6 -23   -0.06    6.38
  13  -6 -24   -0.22    6.18
  13  -6 -25    1.83    6.53
  13  -6 -26    1.64    5.77
  13  -6 -27    6.48    8.22
 -13   7   1    1.98    5.10
  13  -7  -1   -1.57    6.07
 -13  -7   1   -1.81    4.75
 -13   7   2   -0.12    5.01
  13  -7  -2    3.83    5.51
 -13  -7   2   -1.21    4.51
 -13   7   3    1.27    4.09
  13  -7  -3    2.70    5.91
 -13  -7   3    3.13    4.68
 -13   7   4   24.60    8.30
  13  -7  -4   26.81    9.39
 -13  -7   4   29.48    8.63
 -13   7   5   -3.26    5.23
  13  -7  -5   18.09    8.16
 -13  -7   5    5.12    6.39
 -13   7   6    1.13    4.43
  13  -7  -6    0.89    5.76
 -13  -7   6    5.84    5.61
 -13   7   7   -0.94    4.25
  13  -7  -7   -3.62    5.84
 -13  -7   7   -0.01    4.57
 -13   7   8    4.56    5.67
  13  -7  -8    7.08    6.20
 -13  -7   8    4.72    5.03
 -13   7   9    6.49    6.36
  13  -7  -9    4.88    6.84
 -13  -7   9   10.52    6.63
 -13   7  10   18.43    7.99
  13  -7 -10   13.67    8.16
 -13  -7  10    8.37    6.46
 -13   7  11    3.60    5.05
  13  -7 -11   -0.50    5.10
 -13  -7  11   -2.55    5.46
 -13   7  12    5.54    6.02
  13  -7 -12   -0.99    4.97
 -13  -7  12    0.96    5.14
 -13   7  13   -0.91    5.31
  13  -7 -13    2.63    6.06
 -13  -7  13    1.19    4.47
 -13   7  14    1.46    5.01
  13  -7 -14    1.95    7.17
 -13  -7  14    6.62    6.40
 -13   7  15   -1.02    5.23
  13  -7 -15    5.26    5.83
 -13  -7  15    1.22    5.58
 -13   7  16   -2.66    5.56
  13  -7 -16    0.34    7.34
 -13  -7  16   -2.01    5.62
 -13   7  17   -1.84    5.53
  13  -7 -17    1.64    6.02
 -13  -7  17    2.89    5.92
 -13   7  18    4.00    5.15
  13  -7 -18    0.57    6.89
 -13  -7  18    1.46    6.48
 -13   7  19   -2.19    5.75
  13  -7 -19    3.26    7.12
 -13  -7  19    8.62    6.59
 -13   7  20    6.57    6.41
  13  -7 -20   10.49    8.21
 -13  -7  20   11.71    7.71
 -13   7  21    0.47    5.19
  13  -7 -21    5.54    7.45
 -13  -7  21   -0.91    5.80
 -13   7  22   -3.66    6.58
  13  -7 -22   -1.65    7.12
 -13  -7  22    0.36    5.25
 -13   7  23   -1.70    5.37
  13  -7 -23   -0.17    5.46
  13  -7 -24    0.89    6.90
 -13   8   1   -0.47    4.53
  13  -8  -1    1.54    5.90
 -13  -8   1    0.33    4.51
 -13   8   2    7.36    5.71
  13  -8  -2    4.73    6.36
 -13  -8   2   10.51    6.14
 -13   8   3    6.16    5.92
  13  -8  -3    2.65    6.17
 -13  -8   3    4.08    4.39
 -13   8   4   -0.09    4.31
  13  -8  -4    9.52    6.92
 -13  -8   4    1.71    4.07
 -13   8   5   -2.94    5.20
  13  -8  -5    3.63    4.72
 -13  -8   5    8.84    6.22
 -13   8   6   11.39    6.21
  13  -8  -6    1.42    5.82
 -13  -8   6   27.97    7.82
 -13   8   7    1.95    5.30
  13  -8  -7    3.91    5.11
 -13  -8   7    6.16    5.24
 -13   8   8    4.44    5.99
  13  -8  -8    3.60    7.12
 -13  -8   8   20.03    7.13
 -13   8   9    0.08    5.45
  13  -8  -9   -2.48    5.68
 -13  -8   9    4.17    5.20
 -13   8  10   -1.11    5.32
  13  -8 -10    8.32    6.63
 -13  -8  10    1.01    5.81
 -13   8  11   -0.55    5.65
  13  -8 -11    3.32    5.19
 -13  -8  11   -2.34    5.30
 -13   8  12    2.01    5.42
  13  -8 -12   -3.04    6.34
 -13  -8  12    8.44    5.93
 -13   8  13   -0.00    4.57
  13  -8 -13   -0.61    5.44
 -13  -8  13   -3.02    5.74
 -13   8  14    9.90    6.29
  13  -8 -14    0.50    6.75
 -13  -8  14    2.67    5.43
 -13   8  15    2.77    5.41
  13  -8 -15   -0.22    4.66
 -13  -8  15    1.00    5.02
 -13   8  16    6.38    6.62
  13  -8 -16   13.16    7.65
 -13  -8  16    3.42    5.24
 -13   8  17    6.27    5.64
  13  -8 -17   -3.04    7.81
 -13  -8  17   -1.92    6.51
 -13   8  18    7.78    6.06
  13  -8 -18   -0.27    7.17
 -13  -8  18    0.74    7.03
 -13   8  19   -2.28    5.19
  13  -8 -19   -1.76    6.47
 -13  -8  19   -1.26    5.35
 -13   8  20   -1.45    5.26
  13  -8 -20    3.49    7.15
 -13  -8  20   -3.28    5.85
 -13   8  21    1.43    5.05
 -13  -8  21   -0.44    5.52
 -13   8  22    0.39    5.31
 -13   8  23   -2.09    6.30
  13  -9  -1   -0.69    5.44
 -13  -9   1   -2.02    6.07
  13  -9  -2   -0.12    6.16
 -13  -9   2    3.33    5.25
  13  -9  -3    0.96    5.55
 -13  -9   3    2.60    5.26
  13  -9  -4   -1.61    5.55
 -13  -9   4    3.20    4.44
  13  -9  -5    2.13    6.01
 -13  -9   5   -1.07    5.72
  13  -9  -6   10.18    6.59
 -13  -9   6    4.13    5.15
  13  -9  -7    1.31    6.77
 -13  -9   7    0.02    4.66
  13  -9  -8    7.40    6.33
 -13  -9   8   10.30    5.69
  13  -9  -9   -1.45    6.18
 -13  -9   9    0.81    4.20
  13  -9 -10    7.12    6.96
 -13  -9  10    7.58    5.46
  13  -9 -11   -0.69    5.99
 -13  -9  11   -0.57    4.69
  13  -9 -12   -2.27    6.67
 -13  -9  12   -0.15    4.78
  13  -9 -13   -0.40    4.98
 -13  -9  13   -1.08    5.94
  13  -9 -14    2.81    5.89
 -13  -9  14    7.59    6.65
  13  -9 -15   -0.05    5.38
 -13  -9  15    1.42    5.52
 -13  -9  16    2.68    6.10
 -13  -9  17    4.07    7.01
 -13   9  18    1.92    5.62
 -13  -9  18   -0.30    4.58
 -13   9  19    1.04    5.73
 -13  -9  19    0.48    4.77
 -13   9  20   11.41    7.48
 -13  -9  20    0.33    4.85
 -13   9  21   -2.39    5.71
 -13  -9  21   -1.94    6.04
 -13   9  22   -2.52    6.07
  13 -10  -1   -0.17    5.20
 -13 -10   1   -0.71    4.38
  13 -10  -2    0.87    6.63
 -13 -10   2    9.21    6.07
  13 -10  -3    6.05    6.64
 -13 -10   3   -0.30    5.03
  13 -10  -4    1.21    5.99
 -13 -10   4    1.60    4.56
  13 -10  -5    5.10    5.46
 -13 -10   5    0.74    4.78
  13 -10  -6    7.70    7.00
 -13 -10   6    9.65    5.66
  13 -10  -7   -1.17    5.86
 -13 -10   7   -0.85    4.33
  13 -10  -8   11.75    7.41
 -13 -10   8    7.20    6.28
 -13 -10   9   -1.02    5.22
 -13 -10  10    1.26    4.40
 -13 -10  11   -2.36    6.34
 -13 -10  12    5.22    6.00
 -13 -10  13   13.61    7.08
 -13 -10  14   -2.56    5.90
 -13 -10  15    2.75    5.49
 -13 -10  16    8.79    6.92
 -13 -10  17    1.89    5.70
 -13 -10  18    4.24    5.89
 -13 -10  19   -1.38    5.24
 -13 -11   1   -0.28    4.65
 -13 -11   2   -2.06    4.65
 -13 -11   3   -1.28    4.68
 -13 -11   4    3.81    5.83
 -12   0   1    2.21    5.01
  12   0  -1   -1.12    6.17
 -12   0   2   22.91    8.29
  12   0  -2   18.19    8.84
 -12   0   3   -0.63    3.80
  12   0  -3   -0.07    5.71
 -12   0   4   -0.60    4.65
  12   0  -4    1.00    4.75
 -12   0   5   -1.11    4.34
  12   0  -5    0.93    5.81
 -12   0   6   75.91   14.92
  12   0  -6   70.09   15.94
 -12   0   7    1.61    3.94
  12   0  -7   -1.40    6.11
 -12   0   8    4.30    5.64
  12   0  -8   16.46    8.49
 -12   0   9    0.30    4.40
  12   0  -9    2.15    5.38
 -12   0  10   41.31   10.71
  12   0 -10   46.97   12.78
 -12   0  11   -0.31    5.58
  12   0 -11    2.10    5.83
 -12   0  12   27.97    8.99
  12   0 -12   39.02   11.56
 -12   0  13    0.79    5.21
  12   0 -13   -0.11    5.42
 -12   0  14    1.00    5.66
 -12   0  15    0.35    5.23
 -12   0  16   25.97    9.26
 -12   0  17   -1.68    6.00
 -12   0  18   14.46    6.98
 -12   0  19    3.25    4.54
 -12   0  20    1.70    6.05
 -12   0  21    0.43    5.57
 -12   0  22   17.45    8.32
 -12   0  23    0.43    4.63
 -12   0  24   -0.20    4.48
 -12   0  25   -2.38    6.36
 -12   0  26    0.18    4.87
 -12   0  27   -3.90    5.74
 -12   1   1   -0.26    4.41
  12  -1  -1   -2.16    5.21
 -12  -1   1   -0.00    4.47
 -12   1   2   50.61   11.80
  12  -1  -2   64.01   14.28
 -12  -1   2   45.24   11.39
 -12   1   3    5.07    4.78
  12  -1  -3   -2.64    6.25
 -12  -1   3    4.56    6.09
 -12   1   4   63.36   13.85
  12  -1  -4   58.27   14.69
 -12  -1   4   64.54   13.43
 -12   1   5   -2.08    5.20
  12  -1  -5   -0.53    5.90
 -12  -1   5    5.01    4.98
 -12   1   6    1.40    4.13
  12  -1  -6   -1.51    5.18
 -12  -1   6    1.55    4.95
 -12   1   7    1.67    4.35
  12  -1  -7    3.02    6.34
 -12  -1   7    4.13    5.32
 -12   1   8   58.37   13.53
  12  -1  -8   91.03   17.06
 -12  -1   8   64.53   13.78
 -12   1   9    2.14    5.25
  12  -1  -9   -2.49    6.02
 -12  -1   9    4.83    5.10
 -12   1  10   17.71    6.98
  12  -1 -10   33.70   10.25
 -12  -1  10   14.91    7.74
 -12   1  11    1.52    4.62
  12  -1 -11   -1.41    5.01
 -12  -1  11    2.64    4.87
 -12   1  12   13.71    6.21
  12  -1 -12    2.21    6.08
 -12  -1  12   -0.98    4.26
 -12   1  13   -0.95    4.45
  12  -1 -13    4.08    5.10
 -12  -1  13   -2.42    5.74
 -12   1  14   57.70   13.94
  12  -1 -14   59.87   15.97
 -12  -1  14   80.09   15.19
 -12   1  15   -0.10    4.72
  12  -1 -15    0.37    6.58
 -12  -1  15    0.72    5.44
 -12   1  16    3.88    5.60
  12  -1 -16   -1.06    5.68
 -12  -1  16   -3.00    4.94
 -12   1  17   -1.39    5.61
  12  -1 -17   -2.24    6.53
 -12  -1  17    7.26    5.83
 -12   1  18   22.00    8.73
 -12  -1  18    9.46    7.25
 -12   1  19    0.78    4.33
 -12  -1  19    4.61    5.71
 -12   1  20    5.49    6.17
 -12  -1  20    8.30    6.60
 -12   1  21   -1.09    5.35
 -12  -1  21   -2.08    6.10
 -12   1  22   -0.34    4.45
 -12  -1  22    0.89    5.18
 -12   1  23   -1.57    4.98
 -12  -1  23    2.36    4.15
 -12   1  24    9.31    7.28
 -12  -1  24   23.04    7.78
 -12   1  25    4.99    5.43
 -12  -1  25    4.94    6.37
 -12   1  26    6.60    7.21
 -12  -1  26    4.64    5.43
 -12   1  27    5.85    6.22
 -12  -1  27    1.70    5.74
 -12   2   1    5.72    5.76
  12  -2  -1    9.16    6.14
 -12  -2   1    9.00    5.96
 -12   2   2   25.32    8.05
  12  -2  -2   24.88    8.96
 -12  -2   2   27.20    8.48
 -12   2   3    1.71    3.99
  12  -2  -3    4.12    6.76
 -12  -2   3   10.85    5.17
 -12   2   4   10.59    6.22
  12  -2  -4    1.41    6.15
 -12  -2   4   16.00    6.35
 -12   2   5    4.18    4.55
  12  -2  -5    8.22    6.15
 -12  -2   5    4.43    5.18
 -12   2   6   44.59   10.47
  12  -2  -6   23.72   11.08
 -12  -2   6   67.19   12.05
 -12   2   7   15.13    7.07
  12  -2  -7   11.82    7.57
 -12  -2   7   16.54    6.53
 -12   2   8   11.73    5.88
  12  -2  -8    6.59    6.36
 -12  -2   8    9.44    5.92
 -12   2   9    0.99    4.26
  12  -2  -9   -0.54    4.99
 -12  -2   9    5.66    4.36
 -12   2  10   30.27    8.82
  12  -2 -10   26.59    9.82
 -12  -2  10   10.25    5.96
 -12   2  11   21.73    8.10
  12  -2 -11    6.72    7.02
 -12  -2  11    3.07    5.74
 -12   2  12   24.83    8.32
  12  -2 -12   18.93    9.27
 -12  -2  12   22.12    8.47
 -12   2  13    0.18    4.79
  12  -2 -13    1.64    5.27
 -12  -2  13    6.23    5.34
 -12   2  14    2.60    3.85
  12  -2 -14   -2.47    6.74
 -12  -2  14    5.63    5.78
 -12   2  15   -0.25    5.22
  12  -2 -15   -0.22    6.56
 -12  -2  15    3.38    5.84
 -12   2  16    3.04    5.83
  12  -2 -16   10.29    7.88
 -12  -2  16   13.22    7.39
 -12   2  17   -0.71    5.42
  12  -2 -17   -1.60    6.86
 -12  -2  17   -0.92    5.16
 -12   2  18    5.44    6.05
  12  -2 -18    3.71    7.76
 -12  -2  18   12.32    6.28
 -12   2  19   -0.69    5.89
  12  -2 -19    3.67    5.53
 -12  -2  19    1.09    5.20
 -12   2  20    7.27    6.12
  12  -2 -20    4.94    7.51
 -12  -2  20    3.74    6.59
 -12   2  21    6.32    6.81
 -12  -2  21   12.30    6.71
 -12   2  22    6.59    7.57
 -12  -2  22   20.90    8.09
 -12   2  23    0.07    5.91
 -12  -2  23   -1.09    5.13
 -12   2  24   -0.02    5.20
 -12  -2  24    4.02    6.10
 -12   2  25    8.33    7.37
 -12  -2  25    6.18    6.30
 -12   2  26   32.13   10.16
 -12  -2  26   31.35   10.25
 -12   2  27    0.73    5.97
 -12  -2  27    2.07    6.44
 -12   3   1   -0.46    4.60
  12  -3  -1    6.32    6.06
 -12  -3   1    0.68    3.99
 -12   3   2   17.06    7.77
  12  -3  -2   13.18    8.34
 -12  -3   2   33.00    8.39
 -12   3   3   12.36    6.18
  12  -3  -3   11.96    7.26
 -12  -3   3   14.57    6.25
 -12   3   4    6.83    5.21
  12  -3  -4   13.08    7.05
 -12  -3   4   19.21    7.12
 -12   3   5   13.79    5.92
  12  -3  -5    7.34    6.86
 -12  -3   5    4.00    4.27
 -12   3   6    0.08    3.77
  12  -3  -6   -0.33    5.72
 -12  -3   6    3.23    5.03
 -12   3   7    0.62    4.94
  12  -3  -7   -0.44    5.56
 -12  -3   7   13.13    6.19
 -12   3   8   33.32    8.91
  12  -3  -8   16.78    8.17
 -12  -3   8   48.55   10.93
 -12   3   9    9.48    6.47
  12  -3  -9   16.38    8.15
 -12  -3   9   10.98    6.62
 -12   3  10   18.99    8.25
  12  -3 -10   24.53    9.65
 -12  -3  10   43.09    9.95
 -12   3  11    0.63    5.02
  12  -3 -11   -3.46    5.47
 -12  -3  11    3.01    4.44
 -12   3  12   14.50    7.29
  12  -3 -12   15.71    8.43
 -12  -3  12   21.18    7.26
 -12   3  13    2.31    5.31
  12  -3 -13    3.20    6.27
 -12  -3  13    0.41    4.81
 -12   3  14   18.91    8.88
  12  -3 -14   22.18    8.68
 -12  -3  14   30.65    9.62
 -12   3  15    7.94    6.29
  12  -3 -15    9.65    7.68
 -12  -3  15    8.81    6.43
 -12   3  16   -0.26    4.39
  12  -3 -16    5.71    7.95
 -12  -3  16    0.48    5.69
 -12   3  17   -3.48    6.80
  12  -3 -17    4.26    4.93
 -12  -3  17    3.16    5.16
 -12   3  18    2.92    5.99
  12  -3 -18   -0.08    6.04
 -12  -3  18    3.60    5.43
 -12   3  19    1.50    6.11
  12  -3 -19    6.24    7.45
 -12  -3  19    7.04    6.49
 -12   3  20    3.77    4.92
  12  -3 -20   12.89    7.58
 -12  -3  20   -1.28    5.14
 -12   3  21   -1.00    4.34
  12  -3 -21   -0.95    6.36
 -12  -3  21   -3.14    5.88
 -12   3  22    1.44    5.94
  12  -3 -22    6.68    7.88
 -12  -3  22   -2.93    6.35
 -12   3  23   -1.81    6.53
  12  -3 -23    6.56    7.63
 -12  -3  23    1.11    4.51
 -12   3  24   16.33    7.84
 -12  -3  24   -4.79    6.62
 -12   3  25   10.01    5.69
 -12  -3  25    5.97    6.68
 -12   3  26   -0.64    4.94
 -12  -3  26   -2.11    5.18
 -12   3  27    0.12    6.26
 -12  -3  27   -0.58    6.74
 -12   4   1    5.96    5.83
  12  -4  -1    7.02    7.40
 -12  -4   1   19.42    7.26
 -12   4   2   16.28    6.98
  12  -4  -2   10.90    7.15
 -12  -4   2    5.65    5.53
 -12   4   3    0.42    4.18
  12  -4  -3   -3.82    6.71
 -12  -4   3   -1.37    4.78
 -12   4   4    0.04    4.57
  12  -4  -4    6.10    6.32
 -12  -4   4   -2.38    4.94
 -12   4   5    1.34    4.82
  12  -4  -5    5.45    6.95
 -12  -4   5    9.93    5.69
 -12   4   6   26.36    7.99
  12  -4  -6   21.68    8.51
 -12  -4   6   24.95    8.36
 -12   4   7   34.43    8.96
  12  -4  -7   13.56    8.20
 -12  -4   7   21.66    7.86
 -12   4   8   -2.89    5.79
  12  -4  -8    4.21    6.26
 -12  -4   8   -2.13    4.47
 -12   4   9    4.18    4.62
  12  -4  -9   11.33    6.83
 -12  -4   9    4.88    5.14
 -12   4  10   20.58    8.08
  12  -4 -10   24.94    9.17
 -12  -4  10   16.72    7.64
 -12   4  11   14.60    7.48
  12  -4 -11    7.69    7.04
 -12  -4  11   11.41    7.05
 -12   4  12    3.86    6.54
  12  -4 -12   28.65    9.34
 -12  -4  12   16.41    7.66
 -12   4  13    2.12    5.37
  12  -4 -13   -1.10    6.70
 -12  -4  13    3.81    5.06
 -12   4  14   -0.44    5.12
  12  -4 -14   -4.23    7.53
 -12  -4  14   -0.37    4.98
 -12   4  15    2.69    6.27
  12  -4 -15    7.78    7.36
 -12  -4  15    3.74    4.69
 -12   4  16   16.71    8.18
  12  -4 -16   39.01   10.81
 -12  -4  16   23.38    8.48
 -12   4  17   15.36    7.63
  12  -4 -17   -3.19    7.79
 -12  -4  17   20.57    7.73
 -12   4  18    5.13    6.17
  12  -4 -18   -3.04    7.91
 -12  -4  18   12.69    7.37
 -12   4  19    0.01    4.88
  12  -4 -19    1.95    5.96
 -12  -4  19    1.90    5.84
 -12   4  20    2.51    4.94
  12  -4 -20    7.61    7.00
 -12  -4  20    4.47    5.43
 -12   4  21    4.46    5.14
 -12  -4  21    7.94    6.69
 -12   4  22   14.24    7.64
  12  -4 -22    8.49    8.29
 -12  -4  22   11.44    7.86
 -12   4  23    0.05    4.11
  12  -4 -23    1.60    6.46
 -12  -4  23    1.02    5.61
 -12   4  24   -3.34    6.89
  12  -4 -24    0.56    6.96
 -12  -4  24    1.72    4.70
 -12   4  25   -0.91    4.85
  12  -4 -25   -1.60    5.98
 -12  -4  25    3.09    4.71
 -12   4  26   11.20    7.10
 -12  -4  26   12.18    7.44
 -12   4  27   -0.54    4.49
 -12  -4  27   -0.31    5.27
 -12   5   1   -2.88    4.40
  12  -5  -1    3.13    6.52
 -12  -5   1   -1.75    4.42
 -12   5   2    3.89    5.21
  12  -5  -2    7.14    6.14
 -12  -5   2   21.73    7.36
 -12   5   3    7.72    5.62
  12  -5  -3    9.78    6.05
 -12  -5   3   19.39    7.24
 -12   5   4    8.67    5.94
  12  -5  -4    8.61    7.39
 -12  -5   4   24.80    7.85
 -12   5   5    4.51    4.68
  12  -5  -5   -0.91    5.55
 -12  -5   5    6.43    5.51
 -12   5   6   -3.01    4.71
  12  -5  -6   -1.35    5.71
 -12  -5   6    1.53    3.53
 -12   5   7    4.85    5.97
  12  -5  -7   18.03    7.93
 -12  -5   7   10.78    6.02
 -12   5   8   26.38    8.03
  12  -5  -8   15.10    7.08
 -12  -5   8   17.22    7.28
 -12   5   9   20.63    8.19
  12  -5  -9   10.65    7.89
 -12  -5   9   27.49    8.39
 -12   5  10   31.84    8.45
  12  -5 -10   18.42    7.98
 -12  -5  10    0.16    5.63
 -12   5  11    0.12    4.61
  12  -5 -11   -1.84    5.02
 -12  -5  11   -0.68    4.76
 -12   5  12   -1.84    4.36
  12  -5 -12    0.87    5.46
 -12  -5  12    4.69    5.63
 -12   5  13   30.97    9.47
  12  -5 -13   27.28    9.73
 -12  -5  13   21.60    8.58
 -12   5  14   11.74    6.69
  12  -5 -14   19.31    8.61
 -12  -5  14   24.41    8.98
 -12   5  15    3.29    4.88
  12  -5 -15   -1.05    5.61
 -12  -5  15    1.35    4.89
 -12   5  16    7.78    6.73
  12  -5 -16   -0.28    6.14
 -12  -5  16   12.22    6.88
 -12   5  17    3.80    5.96
  12  -5 -17    9.93    7.44
 -12  -5  17   -1.13    5.21
 -12   5  18   11.19    6.33
  12  -5 -18    5.97    7.16
 -12  -5  18   11.52    6.18
 -12   5  19    2.14    4.98
  12  -5 -19    0.46    6.80
 -12  -5  19    0.52    5.48
 -12   5  20    5.16    4.85
  12  -5 -20    5.04    7.09
 -12  -5  20    5.60    6.81
 -12   5  21    4.88    5.59
  12  -5 -21    7.94    7.97
 -12  -5  21    1.59    6.10
 -12   5  22   -2.97    5.60
  12  -5 -22    5.81    7.71
 -12  -5  22    4.49    5.24
 -12   5  23   -0.97    5.02
  12  -5 -23   -2.82    7.59
 -12  -5  23    0.69    4.35
 -12   5  24    7.14    6.35
  12  -5 -24    2.07    6.85
 -12  -5  24   11.84    5.88
 -12   5  25   -0.78    5.14
  12  -5 -25    5.96    6.87
 -12  -5  25    1.11    6.11
 -12   5  26    0.71    5.68
  12  -5 -26   -0.81    6.24
 -12  -5  26    0.18    5.12
 -12   5  27   -2.11    5.92
  12  -5 -27   -0.40    5.73
 -12   6   1   32.39    8.68
  12  -6  -1   19.97    8.61
 -12  -6   1   42.21   10.02
 -12   6   2    6.84    5.53
  12  -6  -2    2.18    6.40
 -12  -6   2    4.27    5.70
 -12   6   3    2.64    4.58
  12  -6  -3    0.32    5.87
 -12  -6   3    0.91    4.16
 -12   6   4    0.04    3.92
  12  -6  -4    1.66    4.28
 -12  -6   4    0.88    5.00
 -12   6   5   52.92   10.90
  12  -6  -5   23.03    9.56
 -12  -6   5   30.95    9.07
  12  -6  -6   31.30   10.27
 -12  -6   6   29.83    8.59
 -12   6   7   26.57    7.94
  12  -6  -7   13.99    8.17
 -12  -6   7   12.20    6.29
 -12   6   8    3.10    5.29
  12  -6  -8    3.24    5.96
 -12  -6   8   -0.62    4.65
 -12   6   9   -0.13    4.96
 -12  -6   9    6.85    5.63
 -12   6  10   10.43    6.31
 -12  -6  10    6.46    5.46
 -12   6  11   22.50    8.58
  12  -6 -11   36.93   11.18
 -12  -6  11   54.78   11.07
 -12   6  12    2.25    5.63
  12  -6 -12    0.01    6.21
 -12  -6  12    2.68    6.60
 -12   6  13   -0.45    5.00
  12  -6 -13   -0.70    5.31
 -12  -6  13   -0.62    4.60
 -12   6  14   -1.76    6.10
  12  -6 -14   -0.19    5.85
 -12  -6  14   -0.95    6.07
 -12   6  15   -3.75    6.48
  12  -6 -15    4.93    6.90
 -12  -6  15    7.19    6.70
 -12   6  16    0.08    5.05
  12  -6 -16   19.55    8.91
 -12  -6  16    6.09    5.76
 -12   6  17    2.15    5.93
  12  -6 -17    5.10    5.62
 -12  -6  17    9.12    7.13
 -12   6  18    9.49    5.70
  12  -6 -18    4.35    6.97
 -12  -6  18    3.11    6.63
 -12   6  19    4.74    5.23
  12  -6 -19    6.20    5.80
 -12  -6  19   -0.80    5.42
 -12   6  20    5.64    6.18
  12  -6 -20    0.36    6.44
 -12  -6  20    4.05    6.94
 -12   6  21    3.09    5.15
  12  -6 -21    3.01    5.28
 -12  -6  21   -1.10    5.92
 -12   6  22    6.10    6.06
  12  -6 -22    3.20    6.89
 -12  -6  22   -0.60    5.07
 -12   6  23    0.29    4.99
  12  -6 -23    1.06    7.47
 -12  -6  23    6.79    6.48
 -12   6  24    3.66    6.43
  12  -6 -24    0.55    4.87
 -12  -6  24   -3.95    6.79
 -12   6  25    8.74    7.41
  12  -6 -25    0.67    5.02
 -12  -6  25   -1.41    4.56
 -12   6  26    0.72    6.12
  12  -6 -26    0.52    7.09
 -12  -6  26    3.37    5.23
  12  -6 -27    7.02    8.62
  12  -6 -28    0.09    4.86
  12  -6 -29   -0.97    6.00
 -12   7   1   11.67    5.83
  12  -7  -1    0.48    5.93
 -12  -7   1   14.56    5.95
 -12   7   2    7.11    5.77
  12  -7  -2    2.74    7.39
 -12  -7   2   15.09    6.25
 -12   7   3   12.36    6.31
  12  -7  -3    9.83    6.84
 -12  -7   3   13.11    6.24
 -12   7   4    6.24    5.63
  12  -7  -4   -0.40    5.42
 -12  -7   4    0.04    3.43
 -12   7   5    8.68    5.47
  12  -7  -5    1.57    3.58
 -12  -7   5    6.55    5.73
 -12   7   6    3.56    4.71
  12  -7  -6   -1.94    6.30
 -12  -7   6   -2.21    5.40
 -12   7   7    2.73    5.14
  12  -7  -7    3.59    6.10
 -12  -7   7   -1.73    5.28
 -12   7   8    1.12    3.67
  12  -7  -8   -0.27    5.16
 -12  -7   8    0.73    4.31
 -12   7   9   25.80    8.53
  12  -7  -9   25.17    9.74
 -12  -7   9   44.63    9.88
 -12   7  10    1.80    4.55
  12  -7 -10    7.29    5.85
 -12  -7  10    4.18    4.93
 -12   7  11   -1.84    4.31
  12  -7 -11   -1.74    5.79
 -12  -7  11   -0.43    4.81
 -12   7  12    1.39    4.71
  12  -7 -12   -0.42    6.31
 -12  -7  12    0.63    5.67
 -12   7  13   13.58    7.01
  12  -7 -13    3.48    5.74
 -12  -7  13    7.58    6.81
 -12   7  14   -1.95    5.12
  12  -7 -14    3.95    7.06
 -12  -7  14    7.49    5.93
 -12   7  15   16.75    7.68
  12  -7 -15    6.20    6.70
 -12  -7  15    0.94    5.10
 -12   7  16   -0.51    5.28
  12  -7 -16   -0.38    4.95
 -12  -7  16   -2.63    5.78
 -12   7  17   -3.13    5.49
  12  -7 -17   -0.49    5.42
 -12  -7  17    7.31    5.65
 -12   7  18   -1.59    4.54
  12  -7 -18    0.44    5.77
 -12  -7  18    0.00    4.69
 -12   7  19   -0.00    4.63
  12  -7 -19   10.30    8.23
 -12  -7  19   14.10    7.46
 -12   7  20    1.31    5.05
  12  -7 -20   -3.81    6.51
 -12  -7  20    9.50    6.79
 -12   7  21    0.09    5.11
  12  -7 -21   -0.54    5.30
 -12  -7  21   -4.73    6.19
 -12   7  22    0.74    5.02
  12  -7 -22   -3.74    6.47
 -12  -7  22   -0.81    4.36
 -12   7  23    3.19    5.35
  12  -7 -23    8.03    7.64
 -12  -7  23    3.66    6.66
 -12   7  24    2.68    5.86
  12  -7 -24   -2.28    6.88
 -12  -7  24    3.50    6.07
 -12   7  25    1.19    4.94
  12  -7 -25   -0.83    6.73
 -12  -7  25    3.80    5.12
 -12   7  26    1.35    4.76
  12  -7 -26   -0.91    5.70
 -12  -7  26   -0.07    5.27
  12  -7 -27    2.53    5.00
 -12   8   1   26.97    7.80
  12  -8  -1   16.54    8.15
 -12  -8   1   15.87    7.11
 -12   8   2    3.61    4.45
  12  -8  -2   -0.89    5.40
 -12  -8   2    0.69    4.10
 -12   8   3   13.40    5.83
  12  -8  -3    4.86    6.82
 -12  -8   3   12.18    6.53
 -12   8   4   -2.45    4.98
  12  -8  -4    2.53    5.48
 -12  -8   4    3.08    5.21
 -12   8   5   20.50    7.35
  12  -8  -5   15.71    7.77
 -12  -8   5   10.08    6.80
 -12   8   6   -0.35    4.30
  12  -8  -6    0.00    5.75
 -12  -8   6   -1.49    5.07
 -12   8   7   24.27    8.62
  12  -8  -7   13.93    8.31
 -12  -8   7   37.09    9.04
 -12   8   8    0.20    4.80
  12  -8  -8    1.63    5.35
 -12  -8   8    0.62    5.62
 -12   8   9    7.16    5.77
  12  -8  -9   -2.81    5.13
 -12  -8   9    1.15    5.38
 -12   8  10   -3.12    6.27
  12  -8 -10   -0.02    4.43
 -12  -8  10   -1.01    5.16
 -12   8  11    1.79    5.47
  12  -8 -11    6.22    6.48
 -12  -8  11    8.90    6.07
 -12   8  12   -1.75    4.43
  12  -8 -12    6.09    6.64
 -12  -8  12    1.34    5.27
  12  -8 -13   10.51    6.80
 -12  -8  13    6.88    5.76
 -12   8  14   -0.86    4.68
  12  -8 -14    1.90    4.85
 -12  -8  14   -1.87    5.23
 -12   8  15    8.73    6.30
  12  -8 -15    4.70    6.27
 -12  -8  15    9.39    6.19
 -12   8  16    0.34    5.13
  12  -8 -16    3.82    5.74
 -12  -8  16   -1.16    5.80
 -12   8  17    2.43    5.53
  12  -8 -17    6.67    6.70
 -12  -8  17   11.97    6.68
 -12   8  18    2.40    4.80
  12  -8 -18   -0.05    5.65
 -12  -8  18    2.61    5.42
 -12   8  19    0.93    5.00
  12  -8 -19   -0.07    5.83
 -12  -8  19   -1.09    5.84
 -12   8  20    2.88    5.20
  12  -8 -20    0.86    5.08
 -12  -8  20    1.33    5.17
 -12   8  21    6.71    6.44
  12  -8 -21   10.57    8.18
 -12  -8  21    2.40    5.79
 -12   8  22   -1.57    5.57
  12  -8 -22   -0.62    6.61
 -12  -8  22   -0.13    5.28
 -12   8  23   13.36    6.98
  12  -8 -23    3.43    6.93
 -12  -8  23    0.15    5.83
 -12   8  24   -0.94    5.44
  12  -8 -24   -2.96    5.24
 -12  -8  24    4.61    5.81
 -12   8  25   -0.65    5.48
 -12  -8  25   -0.18    5.05
 -12   8  26   -1.76    5.29
  12  -9  -1    1.28    4.96
 -12  -9   1   -1.19    4.36
  12  -9  -2   -1.55    5.21
 -12  -9   2    5.94    4.99
  12  -9  -3   19.34    8.00
 -12  -9   3   21.58    7.61
  12  -9  -4    2.76    5.51
 -12  -9   4    1.92    4.68
  12  -9  -5    3.04    5.27
 -12  -9   5    7.98    6.23
  12  -9  -6   -1.70    5.48
 -12  -9   6    0.69    3.33
 -12   9   7    1.55    4.06
  12  -9  -7    5.71    5.88
 -12  -9   7    6.19    5.26
 -12   9   8   -2.11    4.37
  12  -9  -8   -0.39    4.88
 -12  -9   8   -0.38    5.19
 -12   9   9   35.77    9.40
  12  -9  -9   20.25    8.54
 -12  -9   9   26.04    8.77
 -12   9  10    0.01    4.56
  12  -9 -10    1.71    5.24
 -12  -9  10   -0.12    4.26
 -12   9  11   -2.24    5.27
  12  -9 -11   -0.88    4.64
 -12  -9  11   -4.20    6.58
 -12   9  12   -1.49    4.80
  12  -9 -12   -2.70    6.35
 -12  -9  12   -0.31    5.26
 -12   9  13   12.84    6.53
  12  -9 -13    7.09    6.76
 -12  -9  13   13.46    7.27
 -12   9  14   11.66    6.48
  12  -9 -14   -2.31    6.73
 -12  -9  14   -1.53    4.41
 -12   9  15    1.37    5.25
  12  -9 -15   16.48    8.13
 -12  -9  15   19.83    8.00
 -12   9  16   -1.21    5.05
  12  -9 -16    0.02    5.85
 -12  -9  16   -0.39    4.58
 -12   9  17   -1.25    4.99
  12  -9 -17    0.33    6.02
 -12  -9  17   -1.13    6.47
 -12   9  18   -2.48    5.13
  12  -9 -18    0.47    6.05
 -12  -9  18   -0.33    4.79
 -12   9  19   12.91    6.85
  12  -9 -19   11.40    8.57
 -12  -9  19   16.24    8.05
 -12   9  20    0.00    4.74
  12  -9 -20   -1.89    6.53
 -12  -9  20   -0.89    5.08
 -12   9  21   -0.60    5.60
  12  -9 -21    3.06    5.98
 -12  -9  21    3.71    6.50
 -12   9  22    4.67    5.76
 -12  -9  22   -1.68    6.16
 -12   9  23    1.97    4.94
 -12  -9  23    8.99    6.56
 -12   9  24    4.23    5.30
 -12  -9  24    1.09    5.30
 -12   9  25   -1.58    5.87
 -12  -9  25    3.29    5.40
  12 -10  -1    6.70    5.76
 -12 -10   1   12.17    6.50
  12 -10  -2    4.78    5.70
 -12 -10   2    1.39    4.94
  12 -10  -3    1.45    4.65
 -12 -10   3    1.46    4.82
  12 -10  -4   -0.34    5.12
 -12 -10   4    0.94    4.37
  12 -10  -5    6.10    7.64
 -12 -10   5    8.67    6.19
  12 -10  -6   -2.55    5.78
 -12 -10   6   -1.47    4.77
  12 -10  -7   12.78    6.90
 -12 -10   7   20.91    7.74
  12 -10  -8   -1.88    4.76
 -12 -10   8   -0.18    4.49
  12 -10  -9    5.83    5.44
 -12 -10   9    8.24    5.76
  12 -10 -10    1.02    4.49
 -12 -10  10   13.90    6.44
  12 -10 -11    4.38    6.52
 -12 -10  11    5.06    5.68
  12 -10 -12   -0.33    4.36
 -12 -10  12    1.97    4.86
  12 -10 -13   -4.33    6.76
 -12 -10  13    2.68    5.63
  12 -10 -14   -2.00    6.08
 -12 -10  14   -1.45    5.69
  12 -10 -15    5.11    6.64
 -12 -10  15   -2.87    6.14
  12 -10 -16    1.37    5.02
 -12 -10  16   -2.56    5.30
 -12 -10  17   15.50    7.84
 -12 -10  18    2.50    5.24
 -12 -10  19    3.95    6.09
 -12 -10  20   -1.74    5.09
  12 -11  -1   -0.35    6.15
 -12 -11   1    1.21    4.48
  12 -11  -2    0.09    4.55
 -12 -11   2   -0.50    4.27
  12 -11  -3    5.12    5.42
 -12 -11   3   11.18    6.37
  12 -11  -4   -2.71    5.65
 -12 -11   4   -1.29    4.67
  12 -11  -5    0.40    4.85
 -12 -11   5    7.18    5.62
  12 -11  -6   -2.02    4.91
  12 -11  -7    9.16    6.93
  12 -11  -8   -1.24    6.64
  12 -11  -9    3.71    6.03
  12 -11 -10    1.92    6.29
  12 -11 -11    3.37    5.77
 -11   0   1  114.86   20.21
 -11   0   2    5.47    6.24
 -11   0   3   38.52   10.41
 -11   0   4   -1.05    5.19
 -11   0   5  152.60   24.59
 -11   0   6    3.96    4.61
 -11   0   7    1.11    4.26
 -11   0   8    1.82    3.96
 -11   0   9   31.41    9.00
 -11   0  10    0.15    4.85
 -11   0  11   75.62   14.99
 -11   0  12   -0.76    4.14
 -11   0  13   -1.05    4.68
 -11   0  14    0.21    4.98
 -11   0  15   34.29    9.77
 -11   0  16   -0.00    4.44
 -11   0  17   13.33    6.86
  11   0 -17   29.19    9.68
 -11   0  18   -3.31    5.99
 -11   0  19   29.46    9.57
 -11   0  20    1.78    4.86
 -11   0  21   32.54   10.13
 -11   0  22   -0.84    5.64
 -11   0  23   -1.42    5.70
 -11   0  24   -0.82    6.38
 -11   0  25   12.63    6.83
 -11   0  26    6.10    5.58
 -11   0  27    9.69    5.85
 -11   0  28   -3.96    6.35
 -11   0  29    2.74    5.66
 -11   0  30   -1.85    5.52
 -11   1   1  112.83   20.58
  11   1  -1  106.70   21.57
 -11  -1   1  150.31   21.61
 -11   1   2    3.10    4.91
  11   1  -2   -3.35    7.11
 -11  -1   2    5.13    4.07
 -11   1   3   76.06   13.67
  11   1  -3   54.62   13.82
 -11  -1   3   63.55   12.93
 -11   1   4   -1.20    3.15
  11   1  -4   -0.63    4.75
 -11  -1   4    6.75    5.32
 -11   1   5   -0.00    4.78
  11   1  -5    2.37    6.20
 -11  -1   5    1.07    4.26
 -11   1   6    2.31    5.04
  11   1  -6    3.89    6.22
 -11  -1   6   -0.33    5.03
 -11   1   7   49.76   11.99
  11   1  -7   58.68   13.38
 -11  -1   7   53.97   11.94
 -11   1   8   -2.16    4.69
  11   1  -8    4.34    6.46
 -11  -1   8    2.69    4.37
 -11   1   9   49.77   10.31
  11  -1  -9   22.90    9.48
  11   1  -9   16.14    8.57
 -11  -1   9   27.21    8.47
 -11   1  10    0.50    4.93
  11  -1 -10    1.81    4.96
  11   1 -10    3.21    4.87
 -11  -1  10   -1.85    5.19
 -11   1  11   12.39    5.76
  11  -1 -11   20.62    8.24
  11   1 -11   31.64    9.84
 -11  -1  11    7.21    5.55
 -11   1  12    2.83    4.78
  11  -1 -12    7.25    6.02
  11   1 -12    3.70    5.90
 -11  -1  12    3.43    5.07
 -11   1  13   51.48   12.15
  11  -1 -13   41.16   11.98
  11   1 -13   59.58   13.52
 -11  -1  13   39.05   11.01
 -11   1  14   -2.45    5.71
  11  -1 -14    0.62    5.45
  11   1 -14   -1.09    5.58
 -11  -1  14   -0.87    4.86
 -11   1  15   -1.86    4.30
  11  -1 -15    5.76    5.34
 -11  -1  15   -2.28    5.63
 -11   1  16    0.26    5.85
  11  -1 -16   -1.43    6.12
 -11  -1  16    4.80    4.68
 -11   1  17   24.49    9.40
  11  -1 -17   20.68    8.97
 -11  -1  17   17.57    7.65
 -11   1  18   -0.65    5.69
  11  -1 -18    2.50    5.67
 -11  -1  18   -0.91    4.79
 -11   1  19    3.33    5.50
  11  -1 -19    3.62    6.93
 -11  -1  19    7.17    5.93
 -11   1  20   -0.35    5.19
  11  -1 -20    2.45    5.76
 -11  -1  20   -3.02    6.11
 -11   1  21    4.51    4.79
 -11  -1  21   -0.90    4.93
 -11   1  22   -0.32    4.57
 -11  -1  22    1.22    5.92
 -11   1  23   49.48   12.02
 -11  -1  23   28.43   10.73
 -11   1  24    1.88    5.06
 -11  -1  24   -0.06    6.18
 -11   1  25    7.16    5.84
 -11  -1  25    7.99    6.15
 -11   1  26    4.17    6.01
 -11  -1  26   -0.09    4.35
 -11   1  27    5.03    5.86
 -11  -1  27   11.62    7.65
 -11   1  28    1.32    5.24
 -11  -1  28    0.90    6.19
 -11   1  29    7.39    7.08
 -11  -1  29    1.70    5.71
 -11   1  30    2.48    5.08
 -11  -1  30    1.00    5.36
 -11   2   1   23.65    7.67
  11  -2  -1   22.48    9.03
  11   2  -1   33.92    9.94
 -11  -2   1   32.13    8.74
 -11   2   2    1.70    4.01
  11  -2  -2    0.88    5.98
  11   2  -2   -1.50    4.37
 -11  -2   2   -1.48    5.69
 -11   2   3   11.31    5.92
  11  -2  -3   25.62    8.26
  11   2  -3   14.53    7.74
 -11  -2   3    5.17    6.28
 -11   2   4    4.78    5.28
  11  -2  -4    4.33    5.93
  11   2  -4   17.81    7.75
 -11  -2   4    6.77    5.29
 -11   2   5   76.38   14.25
  11  -2  -5   62.76   14.61
  11   2  -5   69.62   15.11
 -11  -2   5   72.44   14.39
 -11   2   6   16.46    6.25
  11  -2  -6   10.19    7.23
  11   2  -6   18.20    7.97
 -11  -2   6   16.14    6.18
 -11   2   7   12.06    5.84
  11  -2  -7   13.82    7.52
  11   2  -7   12.71    7.35
 -11  -2   7   16.77    6.78
 -11   2   8   25.47    8.54
  11  -2  -8   16.76    8.05
  11   2  -8   18.72    8.94
 -11  -2   8   33.23    8.57
 -11   2   9   48.96   10.64
  11  -2  -9   36.24   11.21
  11   2  -9   31.93   11.31
 -11  -2   9   35.95    9.44
 -11   2  10    5.46    5.06
  11  -2 -10   -1.60    6.52
 -11  -2  10    6.69    5.48
 -11   2  11   54.73   11.64
  11  -2 -11   24.98    9.95
 -11  -2  11   55.04   11.36
 -11   2  12    0.09    4.54
  11  -2 -12    0.94    4.91
 -11  -2  12    2.86    4.72
 -11   2  13   -2.26    5.25
  11  -2 -13   -0.49    5.19
 -11  -2  13   -2.05    6.10
 -11   2  14    1.38    5.08
  11  -2 -14    1.68    6.05
 -11  -2  14    6.51    6.41
 -11   2  15   30.22   10.00
  11  -2 -15   15.90    8.79
 -11  -2  15   31.17    8.63
 -11   2  16   11.51    7.69
  11  -2 -16   12.67    7.94
 -11  -2  16   10.84    6.22
 -11   2  17    1.23    5.08
  11  -2 -17    8.91    6.76
 -11  -2  17    4.97    6.80
 -11   2  18   -0.82    5.55
  11  -2 -18    0.15    4.87
 -11  -2  18    2.06    5.18
 -11   2  19   17.53    7.33
  11  -2 -19    9.88    7.31
 -11  -2  19   21.05    8.07
 -11   2  20    3.34    5.86
  11  -2 -20   14.83    7.87
 -11  -2  20    2.95    5.63
 -11   2  21   28.12    9.01
  11  -2 -21    0.76    6.39
 -11  -2  21   12.22    8.04
 -11   2  22    4.19    5.28
  11  -2 -22    0.66    5.23
 -11  -2  22   -1.31    4.71
 -11   2  23   -2.67    5.94
  11  -2 -23   -0.58    6.89
 -11  -2  23    1.83    5.14
 -11   2  24    4.25    6.28
 -11  -2  24    2.37    4.97
 -11   2  25    6.23    5.46
 -11  -2  25    7.19    6.43
 -11   2  26    1.46    4.97
 -11  -2  26    0.66    5.97
 -11   2  27   -1.36    5.37
 -11  -2  27    9.44    6.00
 -11   2  28   -2.93    6.03
 -11  -2  28   -0.96    6.84
 -11   2  29    5.63    5.10
 -11  -2  29    1.80    5.94
 -11   2  30   -0.37    4.91
 -11  -2  30    1.15    5.72
 -11   3   1   13.13    6.19
  11  -3  -1    7.48    7.01
 -11  -3   1   17.66    6.34
 -11   3   2    9.24    6.14
  11  -3  -2   27.52    8.65
 -11  -3   2    6.16    5.47
 -11   3   3   55.73   12.27
  11  -3  -3   44.23   12.37
 -11  -3   3   73.43   13.40
 -11   3   4   10.74    5.62
  11  -3  -4    2.39    5.43
 -11  -3   4   10.52    5.54
 -11   3   5    7.43    5.20
  11  -3  -5    7.03    6.27
 -11  -3   5    9.10    4.77
 -11   3   6   11.97    6.05
  11  -3  -6   14.09    7.64
 -11  -3   6    3.03    4.21
 -11   3   7   57.77   12.21
  11  -3  -7   41.76   11.79
 -11  -3   7   53.28   11.49
 -11   3   8   11.17    6.63
  11  -3  -8    0.73    6.04
 -11  -3   8    9.78    5.87
 -11   3   9   10.25    5.59
  11  -3  -9   11.81    6.61
 -11  -3   9   20.87    7.27
 -11   3  10    2.16    5.27
  11  -3 -10    8.92    7.39
 -11  -3  10   -1.57    4.80
 -11   3  11   18.67    7.50
  11  -3 -11    6.94    6.60
 -11  -3  11   17.37    7.27
 -11   3  12   14.24    7.09
  11  -3 -12    8.01    6.60
 -11  -3  12   16.33    7.11
 -11   3  13   27.25    8.91
  11  -3 -13    7.12    6.57
 -11  -3  13   27.19    7.95
 -11   3  14    2.76    4.96
  11  -3 -14    0.03    5.23
 -11  -3  14    0.77    5.43
 -11   3  15   -2.88    5.69
  11  -3 -15   -1.14    5.88
 -11  -3  15    1.07    4.74
 -11   3  16    0.73    4.90
  11  -3 -16   -2.73    6.90
 -11  -3  16    0.01    5.09
 -11   3  17   10.88    7.81
  11  -3 -17   18.90    8.90
 -11  -3  17   11.46    7.21
 -11   3  18    6.49    5.53
  11  -3 -18   -0.57    6.33
 -11  -3  18    2.34    6.09
 -11   3  19   16.30    8.45
  11  -3 -19   19.12    8.57
 -11  -3  19   23.21    8.85
 -11   3  20    4.83    5.75
  11  -3 -20    5.65    6.99
 -11  -3  20    2.15    5.39
 -11   3  21    2.38    4.97
  11  -3 -21   -0.34    6.21
 -11  -3  21    1.25    4.94
 -11   3  22    5.79    6.62
  11  -3 -22    2.87    7.22
 -11  -3  22    6.09    5.69
 -11   3  23   52.38   11.52
  11  -3 -23   20.80   10.21
 -11  -3  23   53.02   12.10
 -11   3  24   24.06    8.12
  11  -3 -24    3.37    6.65
 -11  -3  24   10.76    6.72
 -11   3  25    1.59    6.14
  11  -3 -25    1.62    6.48
 -11  -3  25    2.28    5.15
 -11   3  26   -3.64    7.19
 -11  -3  26    3.84    5.71
 -11   3  27    7.92    6.77
 -11  -3  27   30.38    9.94
 -11   3  28    7.13    6.24
 -11  -3  28    3.57    5.51
 -11   3  29    4.70    5.83
 -11  -3  29    6.29    6.33
 -11   3  30    1.47    5.86
 -11  -3  30    2.78    6.26
 -11   4   1   42.36   10.54
  11  -4  -1   28.33    9.63
 -11  -4   1   58.69   11.23
 -11   4   2    0.17    3.68
  11  -4  -2    2.53    5.19
 -11  -4   2   -2.31    4.77
 -11   4   3    6.55    4.67
  11  -4  -3    7.59    5.34
 -11  -4   3    0.54    4.30
 -11   4   4    6.26    5.22
  11  -4  -4   10.54    6.99
 -11  -4   4   11.23    5.88
 -11   4   5   72.25   14.02
  11  -4  -5   62.10   14.44
 -11  -4   5   69.91   13.89
 -11   4   6   21.21    6.96
  11  -4  -6   16.48    7.19
 -11  -4   6   -0.11    4.13
 -11   4   7   11.21    5.64
  11  -4  -7    7.15    6.64
 -11  -4   7   15.91    6.49
 -11   4   8    6.29    5.25
  11  -4  -8   -0.52    5.81
 -11  -4   8    3.88    5.06
 -11   4   9   57.88   11.99
  11  -4  -9   54.69   13.07
 -11  -4   9   42.15   11.10
 -11   4  10   12.04    5.54
  11  -4 -10    5.44    6.09
 -11  -4  10   -1.97    6.14
 -11   4  11   23.46    8.47
  11  -4 -11   16.98    8.36
 -11  -4  11   34.86    8.95
 -11   4  12    0.16    5.41
  11  -4 -12   -1.09    6.52
 -11  -4  12    0.85    3.62
 -11   4  13   10.40    5.53
  11  -4 -13    2.55    6.63
 -11  -4  13    7.42    5.57
 -11   4  14    4.05    5.39
  11  -4 -14   16.52    7.95
 -11  -4  14    4.88    5.84
 -11   4  15   16.77    7.42
  11  -4 -15   22.48    8.91
 -11  -4  15   19.40    7.89
 -11   4  16    8.00    6.53
  11  -4 -16    3.09    6.91
 -11  -4  16    4.36    5.40
 -11   4  17    2.55    5.15
  11  -4 -17   -1.61    5.54
 -11  -4  17   -0.01    4.78
 -11   4  18   -2.18    5.96
  11  -4 -18   11.90    7.66
 -11  -4  18    0.44    5.42
 -11   4  19    2.20    5.11
  11  -4 -19    7.29    7.19
 -11  -4  19    5.10    7.69
 -11   4  20   16.33    7.46
  11  -4 -20    7.28    6.51
 -11  -4  20   12.87    7.55
 -11   4  21   21.88    8.45
  11  -4 -21   17.65    8.42
 -11  -4  21   11.46    7.23
 -11   4  22    4.56    6.20
  11  -4 -22    5.55    6.90
 -11  -4  22    4.02    5.58
 -11   4  23   -0.59    4.50
  11  -4 -23    4.71    7.28
 -11  -4  23    1.55    6.74
 -11   4  24    3.63    6.14
  11  -4 -24    0.40    6.00
 -11  -4  24    3.56    6.07
 -11   4  25   22.52    8.93
  11  -4 -25   23.93    9.60
 -11  -4  25    6.72    6.89
 -11   4  26    6.77    7.30
  11  -4 -26    7.06    7.30
 -11  -4  26    6.88    5.92
 -11   4  27    1.19    6.61
  11  -4 -27    6.19    7.85
 -11  -4  27    8.71    6.21
 -11   4  28    0.08    5.73
 -11  -4  28    0.16    6.09
 -11   4  29    8.78    6.56
 -11  -4  29   -2.05    5.99
 -11  -4  30   -1.65    6.04
 -11   5   1    2.44    4.70
  11  -5  -1    6.68    6.44
 -11  -5   1    0.51    5.33
 -11   5   2   43.84   10.71
  11  -5  -2   45.61   12.15
 -11  -5   2   48.10   10.81
 -11   5   3   65.28   12.58
  11  -5  -3   46.28   12.65
 -11  -5   3   65.37   12.78
 -11   5   4    3.72    5.03
  11  -5  -4    0.65    5.39
 -11  -5   4    8.42    5.68
 -11   5   5    2.39    3.85
  11  -5  -5   -1.37    6.03
 -11  -5   5    0.00    3.92
 -11   5   6   24.80    8.19
  11  -5  -6   14.29    8.26
 -11  -5   6   23.35    7.51
 -11   5   7   20.72    8.12
  11  -5  -7   28.00    9.16
 -11  -5   7   39.56    9.32
 -11   5   8   14.86    6.95
  11  -5  -8   10.77    7.85
 -11  -5   8   19.95    7.57
 -11   5   9   38.79    9.72
  11  -5  -9   26.59    8.61
 -11  -5   9   35.12    9.56
 -11   5  10    3.08    5.16
  11  -5 -10   -1.65    5.81
 -11  -5  10   -0.23    4.18
 -11   5  11   11.39    6.16
  11  -5 -11    2.90    6.48
 -11  -5  11   10.25    5.86
 -11   5  12   35.86    9.67
  11  -5 -12   41.87   10.50
 -11  -5  12   16.28    7.43
 -11   5  13   31.94    9.82
  11  -5 -13   41.73   11.27
 -11  -5  13   46.00   10.99
 -11   5  14    3.73    5.74
  11  -5 -14    0.58    5.97
 -11  -5  14    1.36    5.06
 -11   5  15    0.19    4.19
  11  -5 -15   -2.22    6.15
 -11  -5  15   -0.80    4.87
 -11   5  16    1.04    4.09
  11  -5 -16   -0.64    5.87
 -11  -5  16   -4.28    5.71
 -11   5  17    0.04    5.83
  11  -5 -17   10.19    6.91
 -11  -5  17    2.29    5.79
  11  -5 -18   18.16    8.53
 -11  -5  18   12.16    7.16
 -11   5  19   10.35    7.52
  11  -5 -19    9.00    7.27
 -11  -5  19   12.09    7.08
 -11   5  20    0.71    5.18
  11  -5 -20    3.74    6.62
 -11  -5  20    1.09    5.24
 -11   5  21   -1.94    5.48
  11  -5 -21   -2.79    5.81
 -11  -5  21   -0.37    5.74
 -11   5  22    7.25    6.55
  11  -5 -22    1.77    6.78
 -11  -5  22    7.31    5.81
 -11   5  23   22.14    8.26
  11  -5 -23   15.56    8.50
 -11  -5  23    5.45    7.10
 -11   5  24   -0.05    5.83
  11  -5 -24    1.05    5.90
 -11  -5  24    3.14    5.89
 -11   5  25   -3.51    6.50
  11  -5 -25    2.82    7.04
 -11  -5  25    1.48    5.87
 -11   5  26   -0.62    4.44
  11  -5 -26   -2.46    6.66
 -11  -5  26    2.06    4.86
 -11   5  27    0.72    4.66
  11  -5 -27   -1.27    6.07
 -11  -5  27   -0.11    5.43
 -11   5  28    8.51    7.07
  11  -5 -28    5.49    7.95
 -11  -5  28    0.34    4.86
 -11   5  29    8.92    7.42
  11  -5 -29   -0.81    6.62
 -11  -5  29   -3.21    6.04
 -11   6   1   31.65    7.96
  11  -6  -1   20.72    8.29
 -11  -6   1   18.16    7.48
 -11   6   2   -1.55    4.79
  11  -6  -2    1.91    5.84
 -11  -6   2    1.42    4.77
 -11   6   3    2.43    4.82
  11  -6  -3    6.96    6.18
 -11  -6   3    7.24    5.10
 -11   6   4   33.74    9.09
  11  -6  -4   32.53   10.83
 -11  -6   4   38.15    9.52
 -11   6   5   12.48    6.47
  11  -6  -5   35.25    9.48
 -11  -6   5   21.30    7.26
 -11   6   6   37.04    8.80
  11  -6  -6   16.37    8.16
 -11  -6   6   17.81    6.91
 -11   6   7   16.25    6.63
  11  -6  -7    2.16    6.12
 -11  -6   7    5.09    4.70
 -11   6   8   10.47    6.10
  11  -6  -8   23.88    8.11
 -11  -6   8   12.25    6.20
 -11   6   9    4.65    5.15
  11  -6  -9    2.87    5.78
 -11  -6   9   10.26    5.43
 -11   6  10    1.35    5.28
  11  -6 -10   23.64    8.00
 -11  -6  10   19.17    7.19
 -11   6  11    5.22    5.21
  11  -6 -11   10.22    6.92
 -11  -6  11   13.28    6.31
 -11   6  12   10.39    5.69
  11  -6 -12   -1.43    5.79
 -11  -6  12    6.17    6.31
 -11   6  13    8.03    5.41
  11  -6 -13    0.90    6.44
 -11  -6  13    3.46    5.43
 -11   6  14   17.75    7.59
  11  -6 -14    2.75    5.86
 -11  -6  14   18.73    6.94
 -11   6  15   10.94    6.74
  11  -6 -15   10.16    7.70
 -11  -6  15   20.39    7.70
 -11   6  16   17.40    8.09
  11  -6 -16   29.72   10.47
 -11  -6  16   12.61    6.45
 -11   6  17    0.34    4.58
  11  -6 -17    3.19    6.29
 -11  -6  17    4.79    5.19
 -11   6  18   -1.59    5.54
  11  -6 -18   14.65    8.16
 -11  -6  18    4.46    5.75
 -11   6  19   -1.87    5.91
  11  -6 -19   10.49    8.28
 -11  -6  19   20.84    7.38
 -11   6  20   -0.34    5.38
  11  -6 -20    1.59    6.45
 -11  -6  20    6.98    5.86
 -11   6  21   11.43    6.52
  11  -6 -21    3.22    6.27
 -11  -6  21    9.86    6.89
 -11   6  22    5.79    5.31
  11  -6 -22   11.82    8.32
 -11  -6  22    0.70    5.86
 -11   6  23   -1.70    6.13
  11  -6 -23    0.51    7.03
 -11  -6  23   -2.25    5.14
 -11   6  24   -1.07    5.32
  11  -6 -24   -0.58    6.42
 -11  -6  24    0.13    5.58
 -11   6  25   -3.05    5.14
  11  -6 -25   -3.76    7.72
 -11  -6  25    3.50    5.49
 -11   6  26    5.64    6.09
  11  -6 -26    3.67    6.95
 -11  -6  26   15.71    7.46
 -11   6  27   -0.83    5.03
  11  -6 -27   -0.13    6.68
 -11  -6  27    3.44    6.12
 -11   6  28   -1.66    6.50
  11  -6 -28   -3.61    7.33
 -11  -6  28   -2.92    6.31
 -11   6  29   -3.26    6.12
  11  -6 -29   -1.07    6.80
 -11  -6  29    2.77    5.59
  11  -6 -30    5.47    8.01
  11  -6 -31    6.40    8.28
 -11   7   1   10.53    5.38
  11  -7  -1    4.10    5.95
 -11  -7   1   14.91    6.24
 -11   7   2   24.12    7.60
  11  -7  -2   14.85    7.50
 -11  -7   2   25.77    7.61
 -11   7   3    1.61    4.28
  11  -7  -3    2.43    6.26
 -11  -7   3   -0.85    3.56
 -11   7   4   13.11    5.86
  11  -7  -4    0.01    4.92
 -11  -7   4   23.14    7.42
 -11   7   5   -1.53    4.40
  11  -7  -5    6.07    6.08
 -11  -7   5    5.56    5.20
 -11   7   6    9.35    6.47
  11  -7  -6   14.17    6.92
 -11  -7   6   12.17    6.61
 -11   7   7   -1.72    4.54
  11  -7  -7   -1.36    5.73
 -11  -7   7   -1.00    4.37
 -11   7   8   43.75   10.74
  11  -7  -8   30.24   10.23
 -11  -7   8   57.85   11.56
 -11   7   9    9.33    6.91
  11  -7  -9   25.60    8.25
 -11  -7   9   30.60    8.51
 -11   7  10    4.85    5.16
  11  -7 -10   -0.22    4.94
 -11  -7  10    1.64    3.98
 -11   7  11    0.39    3.98
  11  -7 -11   -2.48    6.32
 -11  -7  11   -0.00    5.31
 -11   7  12   25.36    8.74
  11  -7 -12   21.47    9.24
 -11  -7  12   28.67    8.52
 -11   7  13   12.40    6.15
  11  -7 -13    6.07    6.26
 -11  -7  13    7.12    5.59
 -11   7  14    0.33    4.61
  11  -7 -14    3.46    5.86
 -11  -7  14    3.51    5.14
 -11   7  15   -0.29    5.11
  11  -7 -15   -2.41    5.02
 -11  -7  15    1.83    4.01
 -11   7  16    0.54    4.56
  11  -7 -16   -0.05    5.46
 -11  -7  16   -0.23    4.58
 -11   7  17    3.36    5.77
  11  -7 -17    0.25    5.33
 -11  -7  17   -0.14    5.06
 -11   7  18    1.55    5.48
  11  -7 -18    3.67    6.98
 -11  -7  18    7.87    6.01
 -11   7  19    3.74    5.42
  11  -7 -19    6.84    7.41
 -11  -7  19   -3.81    5.78
 -11   7  20   -2.40    5.42
  11  -7 -20   -2.45    6.12
 -11  -7  20    1.36    4.70
 -11   7  21   -1.11    4.65
  11  -7 -21    6.31    5.50
 -11  -7  21    0.04    5.90
 -11   7  22   -1.52    5.59
  11  -7 -22    8.17    7.61
 -11  -7  22    3.11    4.90
 -11   7  23   -2.00    5.65
  11  -7 -23   -2.68    7.24
 -11  -7  23    2.66    5.96
 -11   7  24   -1.19    5.82
  11  -7 -24    2.51    8.29
 -11  -7  24   -2.38    6.15
 -11   7  25    1.48    4.21
  11  -7 -25   -2.13    6.56
 -11  -7  25   -0.57    5.73
 -11   7  26    4.03    5.99
  11  -7 -26   -1.05    7.08
 -11  -7  26    1.14    4.92
 -11   7  27   -0.63    5.41
  11  -7 -27   -1.17    6.71
 -11  -7  27   -1.68    5.50
 -11   7  28    0.18    5.76
  11  -7 -28    0.91    7.91
 -11  -7  28    7.16    6.21
 -11   7  29    1.61    6.26
  11  -7 -29   -2.38    6.25
 -11  -7  29    5.91    6.42
  11  -7 -30    9.41    7.21
 -11   8   1    0.19    4.27
  11  -8  -1   -0.46    4.59
 -11  -8   1   -0.24    3.83
 -11   8   2   11.89    5.85
  11  -8  -2    7.27    5.88
 -11  -8   2   10.36    5.68
 -11   8   3    0.16    4.00
  11  -8  -3   -1.74    5.32
 -11  -8   3    1.43    4.85
 -11   8   4   30.30    8.43
  11  -8  -4   15.67    8.39
 -11  -8   4   36.75    9.32
 -11   8   5   -2.55    4.89
  11  -8  -5    1.94    5.66
 -11  -8   5   -1.07    4.54
 -11   8   6   16.36    6.78
  11  -8  -6   15.01    6.93
 -11  -8   6   19.34    7.18
 -11   8   7    5.97    5.27
  11  -8  -7    2.55    6.20
 -11  -8   7    3.82    5.26
 -11   8   8    2.12    4.77
  11  -8  -8    0.39    3.94
 -11  -8   8    2.92    4.81
 -11   8   9    9.07    5.82
  11  -8  -9    3.21    6.27
 -11  -8   9    0.56    4.37
 -11   8  10   18.84    7.49
  11  -8 -10   31.13    9.17
 -11  -8  10   12.45    6.51
 -11   8  11    3.83    4.91
  11  -8 -11   -2.28    5.51
 -11  -8  11    8.56    4.80
 -11   8  12   -2.50    4.94
  11  -8 -12    0.49    6.32
 -11  -8  12    1.99    5.07
 -11   8  13    2.42    5.83
  11  -8 -13    7.67    6.36
 -11  -8  13    0.31    4.87
 -11   8  14    4.63    5.58
  11  -8 -14   -0.61    5.17
 -11  -8  14   -0.60    3.31
 -11   8  15   -1.03    4.89
  11  -8 -15   11.52    6.66
 -11  -8  15    6.97    5.99
 -11   8  16   10.03    6.06
  11  -8 -16   12.94    7.39
 -11  -8  16   10.78    7.72
 -11   8  17   -2.52    5.11
  11  -8 -17   -0.12    5.92
 -11  -8  17    1.18    4.80
 -11   8  18    1.23    5.31
  11  -8 -18    3.79    5.45
 -11  -8  18    1.93    5.07
 -11   8  19    3.02    5.50
  11  -8 -19    0.13    6.12
 -11  -8  19    1.30    5.79
 -11   8  20   22.00    8.65
  11  -8 -20   15.65    7.86
 -11  -8  20   11.70    6.83
 -11   8  21   -3.32    6.20
  11  -8 -21    1.01    7.73
 -11  -8  21   -1.22    6.39
 -11   8  22    5.52    5.57
  11  -8 -22    2.39    7.40
 -11  -8  22    5.78    6.15
 -11   8  23   -1.38    6.11
  11  -8 -23    1.22    6.77
 -11  -8  23   -1.06    5.64
 -11   8  24    2.23    5.46
  11  -8 -24    0.66    6.59
 -11  -8  24   -4.70    6.71
 -11   8  25   -3.88    6.42
  11  -8 -25   -0.68    7.15
 -11  -8  25   -0.83    5.44
 -11   8  26    9.11    7.61
  11  -8 -26   11.04    8.39
 -11  -8  26   13.31    7.51
 -11   8  27   -0.90    4.10
  11  -8 -27   -0.37    7.06
 -11  -8  27    1.53    5.96
 -11   8  28   -1.88    6.17
 -11  -8  28    1.55    6.21
 -11  -8  29   -0.46    5.15
 -11   9   1   -1.43    4.64
  11  -9  -1    2.02    5.10
 -11  -9   1    2.15    4.71
 -11   9   2   32.88    9.22
  11  -9  -2   29.26   10.03
 -11  -9   2   61.55   11.41
 -11   9   3   -0.11    3.96
  11  -9  -3   -0.23    4.40
 -11  -9   3   -1.38    4.43
 -11   9   4   24.97    7.41
  11  -9  -4    6.13    5.83
 -11  -9   4   30.05    8.23
 -11   9   5   -0.34    3.21
  11  -9  -5    3.07    5.95
 -11  -9   5    1.39    3.94
 -11   9   6   12.31    5.47
  11  -9  -6    1.06    6.59
 -11  -9   6    8.00    5.89
 -11   9   7    2.52    5.08
  11  -9  -7   -0.50    5.12
 -11  -9   7    3.21    4.40
 -11   9   8   14.27    7.26
  11  -9  -8   16.81    7.97
 -11  -9   8   21.18    7.81
 -11   9   9    3.40    4.15
  11  -9  -9    0.05    4.14
 -11  -9   9    7.52    5.15
 -11   9  10    0.36    4.81
  11  -9 -10   -0.47    5.20
 -11  -9  10   -0.20    5.11
 -11   9  11   -1.97    4.85
  11  -9 -11    1.73    5.71
 -11  -9  11    5.33    4.67
 -11   9  12    6.96    6.13
  11  -9 -12   11.92    7.26
 -11  -9  12   19.53    7.68
 -11   9  13   -0.02    4.57
  11  -9 -13    5.70    6.19
 -11  -9  13    6.24    5.07
 -11   9  14    7.81    5.71
  11  -9 -14    4.54    6.81
 -11  -9  14    3.83    5.38
 -11   9  15   -0.47    4.60
  11  -9 -15   -2.05    6.14
 -11  -9  15    3.51    5.31
 -11   9  16   -0.70    4.26
  11  -9 -16    0.87    5.72
 -11  -9  16   -0.00    5.23
 -11   9  17   -2.99    5.42
  11  -9 -17   -0.92    5.51
 -11  -9  17   -0.64    5.28
 -11   9  18   16.44    6.93
  11  -9 -18   15.94    8.06
 -11  -9  18   10.23    6.64
 -11   9  19   -1.37    4.98
  11  -9 -19    0.74    6.03
 -11  -9  19   -3.21    5.89
 -11   9  20   -3.56    5.60
  11  -9 -20    0.78    6.43
 -11  -9  20    1.23    4.96
 -11   9  21   -1.82    5.91
  11  -9 -21    0.50    6.32
 -11  -9  21    2.68    5.12
 -11   9  22    7.61    6.51
  11  -9 -22    1.67    5.66
 -11  -9  22   11.70    7.18
 -11   9  23   -0.13    5.58
  11  -9 -23    0.25    6.08
 -11  -9  23    4.52    5.47
 -11   9  24   -0.01    6.50
  11  -9 -24   15.64    8.42
 -11  -9  24   11.85    6.92
 -11   9  25    1.46    5.71
 -11  -9  25   -1.39    5.85
 -11   9  26   10.32    7.09
 -11  -9  26    0.39    5.98
 -11   9  27    0.62    4.52
 -11  -9  27   -2.02    5.97
 -11   9  28   -1.58    6.83
 -11  -9  28    4.69    6.24
  11 -10  -1    0.73    6.22
 -11 -10   1   -1.29    4.47
  11 -10  -2   -0.00    5.31
 -11 -10   2    4.83    5.22
  11 -10  -3   -1.15    5.33
 -11 -10   3    3.64    4.99
  11 -10  -4    4.98    5.54
 -11 -10   4   12.71    6.18
  11 -10  -5    0.87    5.31
 -11 -10   5   -1.11    4.52
  11 -10  -6   15.49    7.14
 -11 -10   6   19.06    7.12
  11 -10  -7   -1.51    5.84
 -11 -10   7    0.13    4.90
  11 -10  -8    7.03    5.81
 -11 -10   8    0.34    4.09
  11 -10  -9    4.37    5.75
 -11 -10   9    0.42    5.38
  11 -10 -10    8.77    6.88
 -11 -10  10   12.81    6.75
  11 -10 -11    0.57    5.36
 -11 -10  11    0.07    3.81
  11 -10 -12    2.23    5.43
 -11 -10  12    6.61    5.68
  11 -10 -13    1.42    5.92
 -11 -10  13    5.19    5.57
  11 -10 -14   18.33    7.36
 -11 -10  14   10.53    7.16
  11 -10 -15   -0.64    6.08
 -11 -10  15    3.21    5.06
  11 -10 -16   14.58    8.22
 -11 -10  16    7.31    6.19
  11 -10 -17   -4.80    7.40
 -11 -10  17    3.57    5.10
  11 -10 -18    2.82    5.91
 -11 -10  18   -2.03    5.54
  11 -10 -19   -1.84    5.86
 -11 -10  19    2.49    5.25
  11 -10 -20    5.01    6.44
 -11 -10  20   13.76    7.25
  11 -10 -21   -4.46    7.75
 -11 -10  21    1.30    4.26
  11 -11  -1   -0.83    5.76
 -11 -11   1   -0.58    4.02
  11 -11  -2    5.16    5.96
 -11 -11   2   14.10    5.81
  11 -11  -3   -1.58    4.87
 -11 -11   3   -1.77    5.19
  11 -11  -4   -0.31    4.72
 -11 -11   4    0.33    4.70
  11 -11  -5    5.71    5.73
 -11 -11   5    3.21    5.10
  11 -11  -6    8.85    5.94
 -11 -11   6    2.89    4.05
  11 -11  -7    2.21    4.47
  11 -11  -8   21.77    7.95
  11 -11  -9   -1.71    5.45
  11 -11 -10   -0.93    4.81
  11 -11 -11   -0.91    5.46
  11 -11 -12    1.48    6.66
  11 -11 -13    3.79    5.01
  11 -11 -14    2.70    5.49
  11 -11 -15   -4.56    6.60
  11 -11 -16    0.80    5.92
  11 -11 -17    3.54    5.91
  11 -12  -1    0.44    4.68
  11 -12  -2    1.94    5.27
  11 -12  -3   -0.07    4.36
  11 -12  -4    3.94    6.04
  11 -12  -5    0.34    5.10
  11 -12  -6    7.54    5.75
  11 -12  -7   -1.31    5.21
  11 -12  -8    0.20    4.76
  11 -12  -9   -3.70    5.74
  11 -12 -10    3.37    5.49
  11 -12 -11    0.51    5.09
  11 -12 -12    3.46    6.61
 -10   0   1   -1.76    5.48
  10   0  -1   -0.98    4.60
 -10   0   2   16.08    7.25
  10   0  -2   29.24    9.02
 -10   0   3    1.71    4.20
  10   0  -3   -0.89    5.04
 -10   0   4  179.42   25.36
  10   0  -4  133.03   25.45
 -10   0   5    1.02    4.74
  10   0  -5   -1.05    4.92
 -10   0   6   32.84    8.32
  10   0  -6   18.97    8.82
 -10   0   7   -0.52    4.19
  10   0  -7    1.23    4.31
 -10   0   8   28.12    8.77
  10   0  -8   45.85   11.11
 -10   0   9   -0.06    4.58
  10   0  -9   -2.67    5.89
 -10   0  10  171.38   25.34
  10   0 -10  133.05   25.10
 -10   0  11    1.77    4.54
  10   0 -11   -0.99    4.87
 -10   0  12   -2.79    5.30
  10   0 -12   -1.44    6.12
 -10   0  13   -0.85    4.91
  10   0 -13   -3.27    6.22
 -10   0  14   36.86    9.45
  10   0 -14   32.16   10.22
 -10   0  15   -2.68    4.81
  10   0 -15    1.93    5.22
 -10   0  16   52.87   12.26
 -10   0  17    2.18    4.92
 -10   0  18   34.57   10.17
 -10   0  19   -1.62    4.63
 -10   0  20   57.47   13.24
 -10   0  21   -1.24    5.71
 -10   0  22   -1.19    5.17
 -10   0  23   -1.19    5.05
 -10   0  24    8.86    7.25
 -10   0  25    1.54    5.02
 -10   0  26   30.57    8.85
 -10   0  27    8.39    6.71
 -10   0  28    6.46    5.57
 -10   0  29   -0.21    5.27
 -10   0  30   15.53    8.25
 -10   0  31   -1.00    5.63
 -10   0  32   18.65    7.93
 -10   1   1   -2.19    4.90
  10  -1  -1   -2.47    5.78
  10   1  -1   -2.39    4.90
 -10  -1   1   -1.53    4.28
 -10   1   2  183.69   25.89
  10  -1  -2  144.06   25.94
  10   1  -2  148.20   26.30
 -10  -1   2  164.81   25.43
 -10   1   3    7.56    5.44
  10  -1  -3    7.80    6.30
  10   1  -3    6.99    6.36
 -10  -1   3   14.24    6.31
 -10   1   4    4.14    5.05
  10  -1  -4    6.74    6.32
  10   1  -4    0.33    4.24
 -10  -1   4   10.26    4.78
 -10   1   5   18.82    6.60
  10  -1  -5   -0.48    5.39
  10   1  -5    8.55    6.57
 -10  -1   5   20.20    6.93
 -10   1   6  113.04   18.73
  10  -1  -6  100.60   19.28
  10   1  -6  106.23   19.80
 -10  -1   6  110.30   18.88
 -10   1   7   11.57    5.34
  10  -1  -7    4.66    6.69
  10   1  -7    5.22    6.44
 -10  -1   7    4.88    4.96
 -10   1   8   62.75   12.93
  10   1  -8   70.20   14.38
 -10  -1   8   48.51   12.08
 -10   1   9   -0.36    4.48
  10   1  -9   -0.83    5.04
 -10  -1   9    0.00    4.89
 -10   1  10   -1.32    4.53
  10   1 -10   -1.29    5.09
 -10  -1  10   -1.84    4.51
 -10   1  11   12.86    6.60
  10   1 -11   22.67    7.77
 -10  -1  11    9.67    6.08
 -10   1  12   87.35   16.60
  10   1 -12   66.99   16.51
 -10  -1  12  111.13   17.44
 -10   1  13    2.34    5.17
  10   1 -13    2.67    6.20
 -10  -1  13    7.04    5.33
 -10   1  14    6.29    6.26
  10   1 -14   27.23    8.55
 -10  -1  14    6.32    6.83
 -10   1  15    0.64    4.88
  10   1 -15   -0.71    5.01
 -10  -1  15    2.43    5.76
 -10   1  16   21.27    8.91
  10   1 -16   35.87   11.24
 -10  -1  16   39.86   10.40
 -10   1  17   -1.52    4.65
  10   1 -17    0.09    4.88
 -10  -1  17    0.39    4.18
 -10   1  18   37.31    9.84
  10  -1 -18   34.27   11.06
 -10  -1  18   35.30   10.02
 -10   1  19    0.49    5.19
  10  -1 -19    1.70    4.87
 -10  -1  19    2.56    5.86
 -10   1  20   -0.00    4.67
  10  -1 -20   -1.92    6.37
 -10  -1  20    4.22    5.53
 -10   1  21    0.71    3.73
  10  -1 -21    0.19    6.46
 -10  -1  21    3.22    5.66
 -10   1  22   57.89   14.00
  10  -1 -22   65.91   16.69
 -10  -1  22   92.31   16.12
 -10   1  23   -2.38    5.73
  10  -1 -23    1.92    5.66
 -10  -1  23   -2.60    6.65
 -10   1  24    6.25    7.97
 -10  -1  24   11.21    7.00
 -10   1  25    5.14    6.13
 -10  -1  25    2.73    5.46
 -10   1  26    0.42    5.77
 -10  -1  26    4.26    6.85
 -10   1  27    0.17    6.19
 -10  -1  27   -1.35    5.52
 -10   1  28    8.72    7.29
 -10  -1  28    8.47    7.40
 -10   1  29    6.05    4.88
 -10  -1  29    2.07    6.99
 -10   1  30    2.83    6.21
 -10  -1  30    1.14    5.54
 -10   1  31    4.77    6.50
 -10  -1  31    3.33    6.90
 -10   1  32   13.17    8.63
 -10  -1  32   28.93   10.31
 -10   2   1    8.35    4.69
  10   2  -1    0.78    6.02
 -10  -2   1   -0.88    4.63
 -10   2   2    4.00    4.13
  10   2  -2    2.63    5.58
 -10  -2   2   -0.12    4.59
 -10   2   3    2.61    4.64
  10   2  -3    0.46    4.73
 -10  -2   3   -1.39    4.57
 -10   2   4  183.05   27.74
  10   2  -4  155.21   28.58
 -10  -2   4  195.65   28.22
 -10   2   5   65.49   11.88
  10   2  -5   47.87   11.78
 -10  -2   5   37.07   10.55
 -10   2   6   43.01    8.64
  10   2  -6   28.31    9.37
 -10  -2   6   21.07    7.86
 -10   2   7    7.65    4.72
  10   2  -7    6.82    6.80
 -10  -2   7    5.92    5.37
 -10   2   8   13.97    6.19
  10   2  -8   12.90    7.07
 -10  -2   8   27.92    7.21
 -10   2   9    7.83    5.57
  10   2  -9   17.07    7.34
 -10  -2   9   18.11    6.19
 -10   2  10   80.91   15.48
  10   2 -10   80.95   17.34
 -10  -2  10   93.51   16.38
 -10   2  11    9.85    5.94
  10   2 -11    4.38    5.73
 -10  -2  11    6.99    5.29
 -10   2  12    0.17    3.93
  10  -2 -12   -2.35    6.98
  10   2 -12   -1.26    5.36
 -10  -2  12    3.91    4.33
 -10   2  13    2.48    4.87
  10  -2 -13   -2.08    5.69
  10   2 -13   -1.00    5.52
 -10  -2  13    1.86    3.83
 -10   2  14   46.63   10.65
  10  -2 -14   25.71    9.73
  10   2 -14   50.82   11.80
 -10  -2  14   20.00    9.18
 -10   2  15   29.35    8.56
  10  -2 -15   21.32    8.93
 -10  -2  15   27.94    9.20
 -10   2  16    3.06    5.82
  10  -2 -16   18.07    7.47
 -10  -2  16   14.12    6.84
 -10   2  17    5.75    5.00
  10  -2 -17    0.30    5.01
 -10  -2  17   -0.47    4.36
 -10   2  18   -0.10    5.78
  10  -2 -18   15.49    8.58
 -10  -2  18   18.00    7.55
 -10   2  19    0.32    5.07
  10  -2 -19    3.42    5.98
 -10  -2  19    9.35    5.65
 -10   2  20   56.20   13.25
 -10  -2  20   67.26   13.82
 -10   2  21    0.33    4.88
  10  -2 -21    2.99    7.04
 -10  -2  21    4.82    5.52
 -10   2  22    4.14    4.98
  10  -2 -22    7.56    7.57
 -10  -2  22    4.47    5.57
 -10   2  23    6.49    5.61
  10  -2 -23   -1.93    6.69
 -10  -2  23    1.02    4.04
 -10   2  24   22.06    7.79
  10  -2 -24   25.90   10.24
 -10  -2  24   23.00    8.41
 -10   2  25   13.42    6.74
  10  -2 -25    1.61    5.45
 -10  -2  25   -1.50    5.53
 -10   2  26   16.58    7.96
 -10  -2  26    5.79    6.41
 -10   2  27   -1.36    5.73
 -10  -2  27   -0.52    4.95
 -10   2  28    1.65    4.80
 -10  -2  28   -2.54    4.83
 -10   2  29   -0.98    5.27
 -10  -2  29   -1.07    6.57
 -10   2  30   15.82    7.37
 -10  -2  30    4.47    6.79
 -10   2  31   -1.30    6.84
 -10  -2  31   -0.32    5.88
 -10   2  32   -0.63    6.35
 -10  -2  32   -0.03    5.80
 -10   3   1    2.16    4.56
  10  -3  -1   11.58    6.13
  10   3  -1   14.31    7.18
 -10  -3   1   11.93    6.08
 -10   3   2   94.80   16.72
  10  -3  -2  115.11   18.91
  10   3  -2   82.30   17.65
 -10  -3   2   92.29   16.76
 -10   3   3   74.46   13.46
  10  -3  -3   50.43   13.28
  10   3  -3   57.74   13.68
 -10  -3   3   74.40   13.55
 -10   3   4   -0.26    3.80
  10  -3  -4   -0.64    4.95
  10   3  -4   -0.21    4.11
 -10  -3   4   -0.63    3.92
 -10   3   5    8.05    5.96
  10  -3  -5    1.76    5.65
  10   3  -5    6.65    6.40
 -10  -3   5   18.01    6.31
 -10   3   6   23.37    7.97
  10  -3  -6   43.23   10.68
  10   3  -6   26.30    9.83
 -10  -3   6   67.71   11.04
 -10   3   7   18.36    6.49
  10  -3  -7   24.43    8.56
  10   3  -7   21.42    8.24
 -10  -3   7   11.96    6.11
 -10   3   8   70.27   14.41
  10  -3  -8   91.57   16.50
  10   3  -8   67.29   15.75
 -10  -3   8   84.12   14.83
 -10   3   9    9.55    4.90
  10  -3  -9    1.77    6.49
  10   3  -9    7.79    6.36
 -10  -3   9   10.32    6.01
 -10   3  10    4.15    5.42
  10  -3 -10   -3.09    6.19
 -10  -3  10    3.49    5.90
 -10   3  11   14.70    6.38
  10  -3 -11   15.34    7.41
 -10  -3  11   17.45    7.26
 -10   3  12   39.13   10.67
 -10  -3  12   48.78   11.04
 -10   3  13   -0.26    5.21
  10  -3 -13   -1.85    6.16
 -10  -3  13   -3.17    5.35
 -10   3  14    0.26    5.64
  10  -3 -14    2.87    6.12
 -10  -3  14    1.67    4.92
 -10   3  15    5.82    6.23
  10  -3 -15    3.06    6.34
 -10  -3  15    2.17    4.77
 -10   3  16   41.42   10.13
  10  -3 -16   20.21    9.92
 -10  -3  16   56.38   11.55
 -10   3  17   10.94    6.80
  10  -3 -17   29.79    9.73
 -10  -3  17   20.52    7.68
 -10   3  18   34.18    9.61
  10  -3 -18   14.11    8.61
 -10  -3  18   43.57   10.28
 -10   3  19    6.13    5.57
  10  -3 -19   -1.40    5.63
 -10  -3  19    5.09    5.39
 -10   3  20    0.31    3.85
  10  -3 -20   -0.73    5.42
 -10  -3  20    2.28    4.99
 -10   3  21   23.54    7.97
  10  -3 -21    3.24    6.72
 -10  -3  21    0.17    5.06
 -10   3  22   38.21   10.32
  10  -3 -22   19.01    8.86
 -10  -3  22    6.71    6.29
 -10   3  23   -0.87    5.39
  10  -3 -23   -1.02    6.88
 -10  -3  23    7.25    6.71
 -10   3  24   -2.59    5.64
  10  -3 -24   -2.81    6.51
 -10  -3  24    2.24    5.89
 -10   3  25    2.85    5.67
  10  -3 -25   -2.94    6.44
 -10  -3  25    0.55    5.18
 -10   3  26   13.69    6.59
  10  -3 -26    2.84    6.04
 -10  -3  26   11.59    6.71
 -10   3  27   20.35    8.67
  10  -3 -27   17.55    8.70
 -10  -3  27   -0.63    5.35
 -10   3  28    1.30    5.56
 -10  -3  28    3.23    7.05
 -10   3  29   -0.44    5.23
 -10  -3  29   -0.26    4.95
 -10   3  30    7.35    5.70
 -10  -3  30    0.89    5.41
 -10   3  31    3.96    5.51
 -10  -3  31   -0.29    6.58
 -10   3  32   10.37    7.38
 -10  -3  32    4.53    7.00
 -10   4   1    6.08    4.86
  10  -4  -1   10.15    6.51
 -10  -4   1    6.37    4.57
 -10   4   2    1.81    4.42
  10  -4  -2    0.18    4.52
 -10  -4   2   -1.20    3.82
 -10   4   3   10.52    5.59
  10  -4  -3   11.97    6.70
 -10  -4   3    5.11    5.18
 -10   4   4   67.93   14.75
  10  -4  -4   89.68   16.38
 -10  -4   4   92.11   15.70
 -10   4   5   39.01   10.10
  10  -4  -5   51.04   11.48
 -10  -4   5   52.92   11.12
 -10   4   6   43.41   11.48
  10  -4  -6   57.80   13.08
 -10  -4   6   92.53   13.87
 -10   4   7   -0.00    4.43
  10  -4  -7    1.06    5.01
 -10  -4   7    3.57    4.76
 -10   4   8  119.73   18.24
  10  -4  -8   83.44   17.67
 -10  -4   8   94.72   17.20
 -10   4   9   11.69    5.84
  10  -4  -9   19.46    8.29
 -10  -4   9    6.87    4.91
 -10   4  10   14.26    7.08
  10  -4 -10   20.44    8.18
 -10  -4  10   23.55    8.04
 -10   4  11    4.71    4.91
  10  -4 -11    8.49    6.93
 -10  -4  11    4.03    5.32
 -10   4  12   -1.02    4.04
  10  -4 -12    1.31    5.84
 -10  -4  12   -1.17    3.68
 -10   4  13   -2.59    5.62
  10  -4 -13    6.00    6.35
 -10  -4  13    1.41    4.22
 -10   4  14   48.12   10.64
  10  -4 -14   13.71    8.51
 -10  -4  14   37.34    9.57
 -10   4  15   15.69    7.24
  10  -4 -15   12.85    7.75
 -10  -4  15   10.15    6.12
 -10   4  16   16.87    6.94
  10  -4 -16   26.84    9.47
 -10  -4  16    5.31    6.14
 -10   4  17    5.92    6.10
  10  -4 -17    2.87    5.37
 -10  -4  17   -0.48    5.46
 -10   4  18    0.09    4.88
  10  -4 -18   -1.37    5.97
 -10  -4  18    2.55    4.99
 -10   4  19    8.37    5.79
  10  -4 -19   12.21    8.60
 -10  -4  19    6.75    5.89
 -10   4  20   28.13    9.27
  10  -4 -20    9.65    8.74
 -10  -4  20   42.99   10.55
 -10   4  21    8.20    6.22
  10  -4 -21   13.11    8.21
 -10  -4  21   29.98    9.34
 -10   4  22    2.73    6.64
  10  -4 -22   -0.76    5.65
 -10  -4  22   -2.89    5.33
 -10   4  23    7.96    6.07
  10  -4 -23   11.58    7.72
 -10  -4  23    7.29    5.85
 -10   4  24   13.34    7.58
  10  -4 -24   14.59    8.18
 -10  -4  24   28.81    9.26
 -10   4  25    7.43    6.37
  10  -4 -25    9.29    7.17
 -10  -4  25   18.19    7.27
 -10   4  26    0.47    5.86
  10  -4 -26    8.73    7.60
 -10  -4  26   11.80    6.82
 -10   4  27    4.79    7.40
  10  -4 -27   -1.45    6.07
 -10  -4  27    1.95    6.01
 -10   4  28    4.61    6.62
  10  -4 -28   -0.71    7.19
 -10  -4  28   12.21    6.66
 -10   4  29    7.89    7.01
  10  -4 -29    3.36    5.96
 -10  -4  29    5.31    6.53
 -10   4  30    2.39    5.35
 -10  -4  30   11.77    7.45
 -10   4  31    6.16    6.92
 -10  -4  31    3.37    6.38
 -10   4  32    4.87    6.63
 -10  -4  32    3.62    6.28
 -10   5   1   58.00   12.25
  10  -5  -1   65.26   13.86
 -10  -5   1   65.05   12.88
 -10   5   2  215.97   31.33
  10  -5  -2  180.34   31.70
 -10  -5   2  216.85   31.37
 -10   5   3   -0.28    4.65
  10  -5  -3   12.90    7.18
 -10  -5   3   27.19    7.14
 -10   5   4    0.09    4.16
  10  -5  -4   -1.41    5.33
 -10  -5   4   -0.87    4.29
 -10   5   5    3.24    4.37
  10  -5  -5   -1.50    4.96
 -10  -5   5    3.36    4.62
 -10   5   6   33.91    7.92
  10  -5  -6   34.44    9.14
 -10  -5   6    6.30    5.33
 -10   5   7   66.56   13.07
  10  -5  -7   58.89   13.45
 -10  -5   7   69.98   13.20
 -10   5   8   48.63    9.94
  10  -5  -8   35.48   10.51
 -10  -5   8   28.83    8.63
 -10   5   9    0.53    4.71
  10  -5  -9   -1.15    5.00
 -10  -5   9    0.24    4.05
 -10   5  10   -3.20    5.15
  10  -5 -10   -2.61    5.90
 -10  -5  10    1.02    4.93
 -10   5  11   13.92    6.49
  10  -5 -11    9.77    7.27
 -10  -5  11   14.46    7.10
 -10   5  12   33.43    9.50
  10  -5 -12   19.03    9.22
 -10  -5  12   40.63    9.58
 -10   5  13   12.02    6.69
  10  -5 -13    8.98    7.18
 -10  -5  13   23.71    7.93
 -10   5  14    5.42    5.56
  10  -5 -14    2.44    6.00
 -10  -5  14   -2.01    6.02
 -10   5  15    0.45    3.32
  10  -5 -15    5.25    6.08
 -10  -5  15   -3.00    5.68
 -10   5  16   11.21    6.15
  10  -5 -16    2.60    5.04
 -10  -5  16    7.94    6.63
 -10   5  17   45.24   10.33
  10  -5 -17   25.69   10.19
 -10  -5  17   28.59    9.69
 -10   5  18   18.08    7.14
  10  -5 -18   13.54    8.15
 -10  -5  18   29.54    8.59
 -10   5  19   -1.17    4.84
  10  -5 -19   -2.43    6.61
 -10  -5  19    2.34    4.62
 -10   5  20   -1.76    4.73
  10  -5 -20   -1.92    7.00
 -10  -5  20   -0.98    5.15
 -10   5  21    5.63    5.80
  10  -5 -21   13.22    7.84
 -10  -5  21   11.22    6.03
 -10   5  22   31.15    9.37
  10  -5 -22   12.51    8.44
 -10  -5  22   23.08    7.99
 -10   5  23    5.96    5.77
  10  -5 -23    6.16    6.69
 -10  -5  23    6.09    5.89
 -10   5  24    1.11    6.02
  10  -5 -24    0.12    6.84
 -10  -5  24    0.64    5.00
 -10   5  25    0.19    3.89
  10  -5 -25    1.97    6.33
 -10  -5  25   -0.24    6.06
 -10   5  26   -1.20    6.01
  10  -5 -26   12.86    7.56
 -10  -5  26   13.74    7.20
 -10   5  27    8.38    6.88
  10  -5 -27   10.05    7.35
 -10  -5  27    3.45    6.41
 -10   5  28   12.77    7.23
  10  -5 -28    8.93    8.84
 -10  -5  28    1.98    4.70
 -10   5  29    0.35    5.67
  10  -5 -29   -0.58    5.38
 -10  -5  29    1.46    6.38
 -10   5  30    1.64    6.43
  10  -5 -30    8.39    7.26
 -10  -5  30    5.45    6.50
 -10   5  31    1.95    6.06
  10  -5 -31    7.62    5.95
 -10  -5  31    2.88    6.30
 -10  -5  32    9.46    6.82
 -10   6   1    0.83    4.26
  10  -6  -1    3.89    5.68
 -10  -6   1    3.48    4.61
 -10   6   2   19.20    6.32
  10  -6  -2    9.35    6.23
 -10  -6   2   15.45    6.27
 -10   6   3   17.04    6.53
  10  -6  -3    8.88    6.20
 -10  -6   3    8.86    5.99
 -10   6   4   16.09    6.46
  10  -6  -4   12.16    6.91
 -10  -6   4   21.53    7.00
 -10   6   5   11.33    5.84
  10  -6  -5   25.88    8.25
 -10  -6   5   14.12    6.31
 -10   6   6   39.77    9.57
  10  -6  -6   37.75   10.21
 -10  -6   6   32.86    9.04
 -10   6   7    7.44    5.26
  10  -6  -7    6.52    5.82
 -10  -6   7    3.40    4.40
 -10   6   8    8.69    4.96
  10  -6  -8    0.18    5.52
 -10  -6   8    4.91    4.64
 -10   6   9   65.78   12.13
  10  -6  -9   34.32   10.80
 -10  -6   9   40.15   10.36
 -10   6  10   34.24    9.06
  10  -6 -10   43.89   10.64
 -10  -6  10   25.36    8.29
 -10   6  11    2.30    4.80
  10  -6 -11    6.73    5.83
 -10  -6  11    0.31    4.50
 -10   6  12    3.30    5.27
  10  -6 -12    1.15    5.78
 -10  -6  12    3.48    5.14
 -10   6  13   24.92    7.74
  10  -6 -13   16.17    7.61
 -10  -6  13   15.41    6.97
 -10   6  14    8.59    6.18
  10  -6 -14    5.23    6.20
 -10  -6  14    8.09    6.35
 -10   6  15   35.13    9.23
  10  -6 -15   21.93    9.07
 -10  -6  15   37.94    9.78
 -10   6  16    7.76    5.51
  10  -6 -16    3.09    6.16
 -10  -6  16    6.56    5.69
 -10   6  17    0.75    5.00
  10  -6 -17   -0.50    4.44
 -10  -6  17   -0.83    4.86
 -10   6  18   15.76    7.00
  10  -6 -18    0.67    6.75
 -10  -6  18    8.49    6.18
 -10   6  19   17.04    7.01
  10  -6 -19    7.54    6.39
 -10  -6  19   14.04    6.20
 -10   6  20    7.01    6.20
  10  -6 -20    8.52    6.75
 -10  -6  20   13.89    6.69
 -10   6  21    3.18    5.73
  10  -6 -21    1.15    7.28
 -10  -6  21    6.57    5.42
 -10   6  22   -1.16    5.34
  10  -6 -22   -0.78    6.60
 -10  -6  22   -3.11    6.02
 -10   6  23    3.96    5.62
  10  -6 -23    0.69    5.68
 -10  -6  23    2.54    5.49
 -10   6  24    7.38    6.19
  10  -6 -24   -4.30    6.55
 -10  -6  24    1.56    5.57
 -10   6  25    7.43    6.15
  10  -6 -25    0.89    5.57
 -10  -6  25    3.73    5.68
 -10   6  26    3.36    6.66
  10  -6 -26    8.62    6.64
 -10  -6  26    7.34    6.50
 -10   6  27    0.06    5.80
  10  -6 -27    1.71    6.35
 -10  -6  27    8.45    6.10
 -10   6  28   -0.21    5.25
  10  -6 -28   -4.39    6.77
 -10  -6  28    3.00    6.37
 -10   6  29    5.33    6.23
  10  -6 -29   -2.68    6.35
 -10  -6  29    4.63    6.44
 -10   6  30   -0.01    5.55
  10  -6 -30    0.43    5.93
 -10  -6  30   -0.48    5.89
 -10   6  31    4.84    6.85
  10  -6 -31   -2.34    7.35
 -10  -6  31    6.48    6.50
  10  -6 -32   -2.96    7.92
 -10  -6  32   -0.00    5.51
  10  -6 -33   -0.99    6.33
 -10   7   1   90.64   15.23
  10  -7  -1   80.08   15.70
 -10  -7   1   69.28   14.43
 -10   7   2    3.53    4.60
  10  -7  -2    1.85    5.69
 -10  -7   2    3.61    4.57
 -10   7   3   18.20    6.74
  10  -7  -3   17.11    6.72
 -10  -7   3   23.74    7.35
 -10   7   4    0.08    4.21
  10  -7  -4    6.07    5.27
 -10  -7   4    3.06    5.03
 -10   7   5   53.43   11.21
  10  -7  -5   38.90   11.16
 -10  -7   5   50.75   11.01
 -10   7   6    5.46    5.49
  10  -7  -6    6.63    5.24
 -10  -7   6   14.99    6.26
 -10   7   7   51.39   10.37
  10  -7  -7   28.83    9.21
 -10  -7   7   33.85    8.96
 -10   7   8    3.57    4.86
  10  -7  -8   13.42    6.04
 -10  -7   8   17.86    6.53
 -10   7   9   -2.43    4.74
  10  -7  -9   -2.80    5.25
 -10  -7   9   -2.30    4.69
 -10   7  10   -0.87    3.93
  10  -7 -10    4.61    5.15
 -10  -7  10    2.33    5.19
 -10   7  11    8.32    5.40
  10  -7 -11    6.30    6.37
 -10  -7  11   17.28    6.37
 -10   7  12    7.11    5.60
  10  -7 -12    4.46    6.68
 -10  -7  12    2.14    5.34
 -10   7  13   37.21    9.48
  10  -7 -13   31.49    9.19
 -10  -7  13   10.72    6.08
 -10   7  14   -1.59    5.98
  10  -7 -14   -1.32    6.03
 -10  -7  14    1.20    4.90
 -10   7  15   -0.23    4.35
  10  -7 -15   -2.44    5.35
 -10  -7  15   -2.79    5.02
 -10   7  16    3.20    3.72
  10  -7 -16    4.93    6.29
 -10  -7  16    6.77    5.71
 -10   7  17   19.92    7.90
  10  -7 -17   18.31    8.22
 -10  -7  17    9.17    6.40
 -10   7  18    0.83    5.16
  10  -7 -18    0.32    6.55
 -10  -7  18    4.40    5.44
 -10   7  19    2.63    5.62
  10  -7 -19    5.09    5.64
 -10  -7  19    4.70    5.40
 -10   7  20    3.21    4.90
  10  -7 -20    4.18    5.54
 -10  -7  20    6.07    5.66
 -10   7  21    8.12    6.68
  10  -7 -21    7.69    7.54
 -10  -7  21    9.27    6.21
 -10   7  22   -1.99    4.74
  10  -7 -22    3.87    6.84
 -10  -7  22   -1.90    5.15
 -10   7  23    8.94    7.10
  10  -7 -23    8.56    6.99
 -10  -7  23   12.83    6.91
 -10   7  24   -1.14    4.43
  10  -7 -24   -3.26    6.73
 -10  -7  24   -0.22    4.63
 -10   7  25    2.39    6.19
  10  -7 -25    0.29    6.13
 -10  -7  25    6.41    5.11
 -10   7  26   -2.46    6.08
  10  -7 -26   -0.74    6.05
 -10  -7  26   -2.01    5.80
 -10   7  27    4.84    7.78
  10  -7 -27   19.24    9.27
 -10  -7  27    8.14    6.95
 -10   7  28    0.89    5.39
  10  -7 -28    1.83    6.99
 -10  -7  28    4.13    6.63
 -10   7  29   -3.63    6.64
  10  -7 -29   -2.52    7.52
 -10  -7  29    9.37    6.99
 -10   7  30    1.38    5.93
  10  -7 -30   -3.26    7.09
 -10  -7  30    2.77    5.72
 -10   7  31   -1.97    7.69
  10  -7 -31    2.16    7.54
 -10  -7  31   10.94    6.26
  10  -7 -32   -0.58    6.31
  10  -7 -33    7.71    7.15
 -10   8   1    8.83    5.37
  10  -8  -1    9.21    6.11
 -10  -8   1   14.56    6.07
 -10   8   2   -0.42    3.70
  10  -8  -2    6.56    5.94
 -10  -8   2    1.83    4.48
 -10   8   3   36.94    9.50
  10  -8  -3   30.18    9.27
 -10  -8   3   41.38    9.84
 -10   8   4   19.06    6.41
  10  -8  -4   18.46    7.00
 -10  -8   4   10.57    6.09
 -10   8   5   42.48   10.42
  10  -8  -5   44.95   11.34
 -10  -8   5   61.03   11.86
 -10   8   6    2.59    4.19
  10  -8  -6    6.14    5.86
 -10  -8   6    4.17    4.04
 -10   8   7   10.23    5.16
  10  -8  -7    0.75    4.53
 -10  -8   7    0.69    4.14
 -10   8   8    8.26    5.07
  10  -8  -8   -1.74    5.17
 -10  -8   8    2.83    4.79
 -10   8   9   11.78    6.43
  10  -8  -9   11.30    6.76
 -10  -8   9   10.71    6.43
 -10   8  10   12.63    6.18
  10  -8 -10   10.25    5.99
 -10  -8  10   -1.23    5.05
 -10   8  11   33.95    8.68
  10  -8 -11   16.95    8.59
 -10  -8  11   21.16    7.83
 -10   8  12   -1.89    4.30
  10  -8 -12    0.35    4.94
 -10  -8  12   -2.64    5.18
 -10   8  13    1.00    4.53
  10  -8 -13    4.16    5.66
 -10  -8  13    4.08    5.40
 -10   8  14    3.79    5.06
  10  -8 -14    4.36    6.48
 -10  -8  14   -1.54    4.52
 -10   8  15   17.65    7.62
  10  -8 -15   22.63    9.14
 -10  -8  15   37.59    9.64
 -10   8  16    2.01    4.89
  10  -8 -16   -2.06    7.10
 -10  -8  16   -1.45    5.16
 -10   8  17    0.01    4.61
  10  -8 -17   -1.23    5.40
 -10  -8  17    2.77    4.72
 -10   8  18   -0.33    4.88
  10  -8 -18   -0.39    5.00
 -10  -8  18    0.08    4.07
 -10   8  19   17.83    8.26
  10  -8 -19   36.06   10.58
 -10  -8  19   30.17    8.64
 -10   8  20    1.84    4.93
  10  -8 -20   -3.62    6.50
 -10  -8  20   -1.09    4.61
 -10   8  21    2.72    5.12
  10  -8 -21    8.87    7.60
 -10  -8  21    3.23    5.69
 -10   8  22    4.17    5.47
  10  -8 -22   -1.03    5.52
 -10  -8  22    0.01    5.49
 -10   8  23    1.47    5.69
  10  -8 -23    0.21    5.77
 -10  -8  23    4.66    4.78
 -10   8  24   -1.51    5.15
  10  -8 -24   -1.23    5.63
 -10  -8  24   -3.72    6.40
 -10   8  25    6.14    6.83
  10  -8 -25    7.75    5.96
 -10  -8  25    6.43    6.53
 -10   8  26   -1.20    6.58
  10  -8 -26   -0.90    6.29
 -10  -8  26    4.43    5.72
 -10   8  27    3.09    4.03
  10  -8 -27    3.98    6.83
 -10  -8  27    0.90    4.50
 -10   8  28    2.27    6.06
  10  -8 -28   -0.80    6.61
 -10  -8  28   -2.21    6.01
 -10   8  29   -1.20    7.01
  10  -8 -29   -0.68    6.22
 -10  -8  29    0.36    5.60
 -10   8  30    0.40    5.50
  10  -8 -30   -0.22    5.67
 -10  -8  30   -5.13    6.73
 -10  -8  31    4.21    6.23
 -10   9   1   48.38   10.54
  10  -9  -1   46.43   10.96
 -10   9   2   14.08    5.87
  10  -9  -2    0.70    5.38
 -10  -9   2   12.57    5.89
 -10   9   3   29.51    8.07
  10  -9  -3   26.88    8.83
 -10  -9   3   37.75    9.27
 -10   9   4    1.49    3.62
  10  -9  -4    0.02    5.13
 -10  -9   4   -1.22    4.78
 -10   9   5   12.66    5.52
  10  -9  -5    4.96    5.46
 -10  -9   5    2.32    4.43
 -10   9   6    0.00    4.35
  10  -9  -6   -1.86    5.21
 -10  -9   6   -1.22    4.96
 -10   9   7   41.49    9.72
  10  -9  -7   25.10    9.48
 -10  -9   7   36.52    9.43
 -10   9   8    2.51    5.15
  10  -9  -8   12.17    5.58
 -10  -9   8    6.33    5.13
 -10   9   9    0.69    4.63
  10  -9  -9    6.46    5.70
 -10  -9   9   -0.28    3.79
 -10   9  10    0.11    4.60
  10  -9 -10    5.99    5.55
 -10  -9  10    3.89    4.51
 -10   9  11   27.13    7.90
  10  -9 -11   14.04    7.81
 -10  -9  11   15.72    7.15
 -10   9  12   -2.40    4.64
  10  -9 -12   11.73    7.13
 -10  -9  12    0.46    4.01
 -10   9  13   12.21    6.15
  10  -9 -13   11.95    6.73
 -10  -9  13    2.06    4.99
 -10   9  14    0.04    3.89
  10  -9 -14   -1.12    6.18
 -10  -9  14    0.58    4.83
 -10   9  15    0.03    5.41
  10  -9 -15   -1.49    5.63
 -10  -9  15    3.34    5.00
 -10   9  16    0.80    4.25
  10  -9 -16    4.44    6.12
 -10  -9  16   -3.19    6.04
 -10   9  17   34.68    9.81
  10  -9 -17   23.14    9.67
 -10  -9  17   44.66   11.16
 -10   9  18    0.32    3.98
  10  -9 -18    0.94    5.29
 -10  -9  18    3.08    4.99
 -10   9  19    1.89    3.78
  10  -9 -19    9.10    7.17
 -10  -9  19    1.56    5.60
 -10   9  20   -0.51    5.54
  10  -9 -20    8.39    7.35
 -10  -9  20    1.44    5.17
 -10   9  21   12.83    6.75
  10  -9 -21    8.16    6.85
 -10  -9  21    7.20    6.56
 -10   9  22   -1.82    5.66
  10  -9 -22    1.49    6.03
 -10  -9  22    4.08    5.21
 -10   9  23    8.88    6.15
  10  -9 -23   -2.98    6.65
 -10  -9  23   15.64    7.39
 -10   9  24   -0.08    5.91
  10  -9 -24   -3.60    6.90
 -10  -9  24    4.32    5.50
 -10   9  25    0.20    5.92
  10  -9 -25    1.00    7.15
 -10  -9  25    3.18    5.87
 -10   9  26    0.90    5.12
  10  -9 -26    1.70    6.30
 -10  -9  26   -1.56    5.77
 -10   9  27    2.75    5.88
  10  -9 -27   18.21    9.76
 -10  -9  27    2.17    5.52
 -10   9  28   -3.28    5.92
 -10  -9  28   -3.68    6.61
 -10   9  29    3.96    6.94
 -10  -9  29    2.75    5.85
 -10   9  30   -2.13    6.56
 -10  -9  30   -0.13    5.97
 -10  -9  31   -0.25    5.81
  10 -10  -1    9.79    6.36
 -10 -10   1   12.01    5.88
  10 -10  -2   -2.09    4.48
 -10 -10   2    1.25    4.50
  10 -10  -3   13.83    6.04
 -10 -10   3    7.47    5.42
  10 -10  -4   -1.28    5.29
 -10 -10   4    0.78    3.91
  10 -10  -5   35.48   10.03
 -10 -10   5   52.10   10.83
  10 -10  -6    2.54    4.50
 -10 -10   6    3.24    4.80
  10 -10  -7    9.69    6.20
 -10 -10   7    0.71    4.46
  10 -10  -8    0.63    4.14
 -10 -10   8   -0.40    3.58
  10 -10  -9   23.62    8.99
 -10 -10   9   44.98   10.09
  10 -10 -10    1.97    5.07
 -10 -10  10    2.03    5.06
  10 -10 -11    6.40    5.79
 -10 -10  11    2.05    4.89
  10 -10 -12   -0.84    5.19
 -10 -10  12   -0.37    4.81
  10 -10 -13   14.18    7.51
 -10 -10  13   26.74    8.51
  10 -10 -14    0.35    4.97
 -10 -10  14   -1.19    4.77
  10 -10 -15   10.27    6.85
 -10 -10  15   13.90    7.42
  10 -10 -16   -1.28    5.42
 -10 -10  16    3.24    5.47
  10 -10 -17   -1.42    5.39
 -10 -10  17   -1.40    5.38
  10 -10 -18   -1.24    6.58
 -10 -10  18   -1.35    4.55
  10 -10 -19    1.67    6.59
 -10 -10  19    5.85    5.28
  10 -10 -20    4.00    5.92
 -10 -10  20   -3.02    5.67
  10 -10 -21   -0.25    5.47
 -10 -10  21    2.87    5.70
  10 -10 -22    4.62    6.50
  10 -10 -23    2.00    6.51
  10 -10 -24    3.90    6.36
  10 -11  -1   23.94    7.92
 -10 -11   1   15.96    6.71
  10 -11  -2   -0.76    4.19
 -10 -11   2    0.34    4.22
  10 -11  -3   20.63    6.92
 -10 -11   3    8.25    5.14
  10 -11  -4    3.43    5.52
 -10 -11   4   -1.29    4.15
  10 -11  -5    1.63    5.23
 -10 -11   5    6.98    5.66
  10 -11  -6    1.44    4.31
 -10 -11   6    0.53    3.77
  10 -11  -7   26.78    9.72
 -10 -11   7   43.22   10.06
  10 -11  -8   -0.54    4.96
  10 -11  -9    4.20    5.31
  10 -11 -10    1.70    5.40
  10 -11 -11   20.69    8.34
  10 -11 -12    1.36    4.50
  10 -11 -13    5.32    5.59
  10 -11 -14   -0.90    5.38
  10 -11 -15    0.72    4.94
  10 -11 -16   -1.51    6.39
  10 -11 -17   15.45    8.70
  10 -11 -18    5.30    6.47
  10 -11 -19   -2.22    5.71
  10 -11 -20   -3.63    6.48
  10 -11 -21   -0.90    4.90
  10 -12  -1    3.17    3.77
  10 -12  -2   -0.45    4.06
  10 -12  -3    4.18    5.60
  10 -12  -4    5.10    4.79
  10 -12  -5    4.46    5.44
  10 -12  -6   -1.22    5.37
  10 -12  -7    4.83    5.93
  10 -12  -8   -0.74    4.30
  10 -12  -9    9.07    5.35
  10 -12 -10    0.32    4.42
  10 -12 -11    3.94    5.04
  10 -12 -12   -3.12    5.81
  10 -12 -13    1.29    4.94
  10 -12 -14    0.98    4.77
  10 -12 -15   23.66    8.66
  10 -12 -16   -0.25    4.10
  10 -12 -17    2.91    5.59
  10 -13  -1   -0.26    4.70
  10 -13  -2    2.41    4.79
  10 -13  -3    4.91    5.31
  10 -13  -4   -1.40    4.66
  10 -13  -5    5.05    5.20
  10 -13  -6   -1.20    4.65
  10 -13  -7   13.01    6.45
  10 -13  -8   -2.53    4.83
  10 -13  -9    4.30    4.64
  10 -13 -10   -1.64    5.39
  10 -13 -11    2.18    4.37
  10 -13 -12    2.69    6.11
  10 -14  -1   -0.89    4.35
  10 -14  -2   -0.21    4.03
  10 -14  -3    3.53    4.33
  10 -14  -4    0.87    4.08
  10 -14  -5    3.09    5.03
   9   0  -1   27.93    9.18
   9   0  -2    4.82    5.37
   9   0  -3  130.40   22.06
   9   0  -4   -3.41    5.86
   9   0  -5   44.90   11.26
  -9   0   6   -0.83    3.76
   9   0  -6    1.29    5.09
  -9   0   7  134.47   21.08
   9   0  -7  120.80   21.91
  -9   0   8   -0.06    4.02
   9   0  -8    5.11    4.94
  -9   0   9  105.04   16.50
   9   0  -9   76.18   16.59
  -9   0  10   -3.00    4.69
   9   0 -10   -0.79    5.47
  -9   0  11    9.53    5.76
   9   0 -11   12.76    6.81
  -9   0  12   -0.91    3.65
   9   0 -12    6.07    5.47
  -9   0  13  141.31   22.41
   9   0 -13  120.06   22.66
  -9   0  14    3.87    5.41
   9   0 -14   -2.49    5.42
  -9   0  15   38.07   10.53
   9   0 -15   36.11   10.47
  -9   0  16   -1.19    4.76
   9   0 -16    2.81    5.63
  -9   0  17   27.20    8.21
   9   0 -17   17.35    8.22
  -9   0  18   -1.48    5.21
   9   0 -18    0.08    4.54
  -9   0  19   83.87   15.90
   9   0 -19   71.02   16.69
  -9   0  20    0.26    5.19
   9   0 -20   -0.15    5.26
  -9   0  21    1.83    5.72
  -9   0  22    0.38    4.69
  -9   0  23   38.42   10.96
  -9   0  24    3.19    4.44
  -9   0  25    1.52    5.19
  -9   0  26   -1.79    5.55
  -9   0  27   -3.54    7.24
  -9   0  28   -2.64    5.44
  -9   0  29   21.44    8.41
  -9   0  30   -4.62    6.93
  -9   0  31    0.01    4.98
  -9   0  32    4.77    7.23
  -9   0  33   19.73    8.01
  -9   0  34   -0.00    7.52
   9  -1  -1  453.45   64.96
   9   1  -1  477.97   65.36
   9  -1  -2    9.05    6.15
   9   1  -2    9.27    5.71
   9  -1  -3    7.87    5.46
   9   1  -3    0.07    4.08
   9  -1  -4   83.64   15.36
   9   1  -4   72.88   15.35
   9  -1  -5  109.50   20.57
   9   1  -5  122.31   21.10
  -9  -1   5  133.44   20.33
  -9   1   6    1.46    3.78
   9  -1  -6    0.45    5.44
   9   1  -6   -2.02    5.10
  -9  -1   6   -1.49    4.46
  -9   1   7   64.32   12.26
   9  -1  -7   58.90   12.91
   9   1  -7   46.73   12.49
  -9  -1   7   66.94   12.34
  -9   1   8    5.01    4.34
   9  -1  -8    0.80    5.42
   9   1  -8    2.95    4.68
  -9  -1   8    1.89    3.96
  -9   1   9   12.61    5.89
   9  -1  -9   13.35    6.58
   9   1  -9    8.31    5.87
  -9  -1   9   21.33    6.12
  -9   1  10   -0.15    3.61
   9  -1 -10   -2.97    5.51
   9   1 -10   -2.63    5.56
  -9  -1  10    1.38    3.86
  -9   1  11  100.51   19.49
   9  -1 -11  106.35   20.17
   9   1 -11  145.22   21.79
  -9  -1  11  121.65   20.12
  -9   1  12   -1.36    5.54
   9  -1 -12    5.66    5.57
   9   1 -12    5.27    6.22
  -9  -1  12   -0.04    4.29
  -9   1  13    7.49    5.62
   9  -1 -13   -0.11    5.50
   9   1 -13    9.62    7.12
  -9  -1  13    8.92    5.38
  -9   1  14   -0.89    4.00
   9  -1 -14    1.66    5.75
   9   1 -14   -0.36    4.73
  -9  -1  14   -0.15    4.35
  -9   1  15   93.89   16.89
   9  -1 -15  110.75   18.85
   9   1 -15   62.90   16.22
  -9  -1  15   94.82   16.98
  -9   1  16   21.49    7.71
   9  -1 -16   13.26    7.10
   9   1 -16   16.57    8.03
  -9  -1  16   20.44    7.18
  -9   1  17   54.75   12.87
   9   1 -17   50.40   13.22
  -9  -1  17   73.22   13.68
  -9   1  18    1.29    4.71
   9   1 -18    1.04    5.30
  -9  -1  18    3.79    4.68
  -9   1  19    5.10    5.39
   9   1 -19    8.29    6.47
  -9  -1  19   12.47    6.49
  -9   1  20    7.34    6.62
   9   1 -20   15.17    8.23
  -9  -1  20    4.31    5.50
  -9   1  21   82.22   16.32
  -9   1  22   -2.29    4.92
   9  -1 -22   -4.92    8.19
  -9  -1  22   -1.12    5.76
  -9   1  23   -0.73    5.58
   9  -1 -23    3.51    5.85
  -9  -1  23    9.21    5.46
  -9   1  24    2.22    5.55
   9  -1 -24   -0.76    6.10
  -9  -1  24    0.61    5.50
  -9   1  25    9.96    6.83
   9  -1 -25   15.74    8.64
  -9  -1  25   12.15    6.96
  -9   1  26   -1.33    4.81
  -9  -1  26    0.10    5.83
  -9   1  27   16.88    8.09
  -9  -1  27   30.88    9.12
  -9   1  28    0.34    4.49
  -9  -1  28    0.25    5.49
  -9   1  29    0.48    5.72
  -9  -1  29    7.25    5.98
  -9   1  30   -1.27    6.06
  -9  -1  30    2.72    5.65
  -9   1  31   -3.82    7.19
  -9  -1  31   14.54    7.40
  -9   1  32    1.51    6.04
  -9  -1  32   -1.65    5.68
  -9   1  33   -1.04    6.28
  -9  -1  33   10.91    7.15
  -9   1  34    0.76    5.22
  -9  -1  34    2.83    6.12
   9  -2  -1   58.32   12.10
   9   2  -1   47.14   11.31
  -9  -2   1   47.02   10.72
  -9  -2   1   51.12   11.54
   9  -2  -2    1.71    5.38
   9   2  -2    5.02    5.38
  -9  -2   2    6.34    4.87
  -9  -2   2    8.87    5.73
   9  -2  -3  140.12   24.62
   9   2  -3  161.93   25.53
  -9  -2   3  169.79   24.70
  -9  -2   3  149.11   24.99
   9  -2  -4   11.68    5.84
   9   2  -4   -0.04    5.74
  -9  -2   4    5.83    4.98
  -9  -2   4   14.15    6.34
   9  -2  -5   -0.20    3.66
   9   2  -5    9.26    5.63
  -9  -2   5   17.03    6.78
  -9  -2   5   16.87    6.53
   9  -2  -6   -0.01    4.41
   9   2  -6    0.52    5.00
  -9  -2   6    0.93    3.63
  -9  -2   6   -0.26    5.12
  -9   2   7   68.55   13.14
   9  -2  -7   64.94   13.97
   9   2  -7   81.49   14.86
  -9  -2   7   68.44   12.94
  -9  -2   7   59.68   13.43
  -9   2   8   40.73    9.36
   9  -2  -8   30.88    9.39
   9   2  -8   31.09    9.78
  -9  -2   8   41.68    9.07
  -9  -2   8   32.00    9.38
  -9   2   9   49.70   10.80
   9  -2  -9   45.58   11.44
   9   2  -9   35.86   11.28
  -9  -2   9   41.38   10.13
  -9  -2   9   72.11   12.57
  -9   2  10    1.26    4.82
   9  -2 -10    4.07    5.64
   9   2 -10    0.83    5.90
  -9  -2  10    0.75    3.86
  -9  -2  10   -1.11    4.96
  -9   2  11    9.23    5.79
   9   2 -11   -1.33    5.81
  -9  -2  11    5.60    4.65
  -9  -2  11   -1.04    3.99
  -9   2  12   12.11    5.73
   9   2 -12   11.22    6.60
  -9  -2  12   11.77    5.44
  -9   2  13   52.44   10.92
   9   2 -13   54.57   12.71
  -9  -2  13   31.01    9.83
  -9   2  14   52.69   10.53
   9   2 -14   10.89    8.15
  -9  -2  14   34.55    8.93
  -9   2  15   23.25    7.59
   9   2 -15   19.87    8.90
  -9  -2  15   12.30    6.41
  -9   2  16   -1.81    4.56
   9   2 -16   -0.53    4.99
  -9  -2  16   -0.94    3.48
  -9   2  17   58.58   12.32
   9   2 -17   36.44   12.08
  -9  -2  17   69.31   13.34
  -9   2  18    0.55    5.06
   9  -2 -18   -4.10    6.95
  -9  -2  18    2.79    3.89
  -9   2  19  127.17   21.75
   9  -2 -19  126.49   22.92
  -9  -2  19  120.65   21.54
  -9   2  20    5.22    5.20
   9  -2 -20   16.27    7.70
  -9  -2  20   10.53    6.80
  -9   2  21    4.55    6.85
   9  -2 -21    1.86    5.72
  -9  -2  21    0.96    4.92
  -9   2  22   10.22    6.06
   9  -2 -22   12.85    7.33
  -9  -2  22    7.61    6.05
  -9   2  23   27.24   11.03
   9  -2 -23   50.90   12.91
  -9  -2  23   69.93   12.87
  -9   2  24    2.45    5.95
   9  -2 -24   -0.59    6.51
  -9  -2  24    4.17    4.64
  -9   2  25   18.72    8.75
   9  -2 -25    5.24    7.69
  -9  -2  25   11.82    6.95
  -9   2  26   -2.56    5.74
   9  -2 -26   -0.69    6.47
  -9  -2  26   -0.85    4.99
  -9   2  27    8.74    6.52
   9  -2 -27    1.17    7.50
  -9  -2  27   -0.66    4.97
  -9  -2  28    1.08    6.13
  -9   2  29    7.19    9.16
  -9  -2  29    8.98    6.23
  -9   2  30    5.75    6.34
  -9  -2  30   -2.51    5.65
  -9   2  31    0.47    5.01
  -9  -2  31    0.37    6.35
  -9   2  32   -1.04    6.09
  -9  -2  32    0.52    4.41
  -9   2  33    2.70    5.72
  -9  -2  33    9.25    7.16
  -9   2  34    4.03    5.99
  -9  -2  34    2.13    5.47
   9   3  -1  175.52   32.54
  -9  -3   1  216.89   32.36
  -9  -3   1  285.31   34.82
   9   3  -2   40.11   10.86
  -9  -3   2   49.63   10.15
  -9  -3   2   36.28   10.14
   9   3  -3    0.32    4.41
  -9  -3   3    2.08    3.71
  -9  -3   3   10.00    6.14
   9   3  -4    8.24    6.87
  -9  -3   4    3.17    4.81
  -9  -3   4   11.86    6.59
   9   3  -5   49.38   12.48
  -9  -3   5   63.49   12.14
  -9  -3   5   63.63   12.91
   9   3  -6   53.24   12.51
  -9  -3   6   75.49   12.33
  -9  -3   6   37.76   11.37
  -9   3   7   32.35    7.69
   9   3  -7   18.71    7.01
  -9  -3   7   17.13    6.87
  -9  -3   7   29.59    8.90
  -9   3   8    2.54    3.99
   9   3  -8    3.23    5.79
  -9  -3   8    1.35    3.52
  -9  -3   8   -0.53    5.11
  -9   3   9   18.42    6.07
   9   3  -9    5.15    6.02
  -9  -3   9   10.15    5.51
  -9  -3   9    8.55    6.21
  -9   3  10   -0.87    4.59
   9   3 -10    2.67    6.46
  -9  -3  10    8.84    5.08
  -9  -3  10    3.86    5.30
   9   3 -11  120.79   24.24
  -9  -3  11  153.67   24.36
  -9  -3  11  180.37   25.44
  -9   3  12   28.86    7.72
   9   3 -12   37.48    9.65
  -9  -3  12   25.43    7.43
  -9  -3  12    2.79    5.84
  -9   3  13    9.61    5.32
   9  -3 -13   10.39    7.04
   9   3 -13   23.48    8.27
  -9  -3  13   16.06    6.42
  -9   3  14    1.97    5.26
   9  -3 -14   -0.19    5.16
   9   3 -14   -2.74    5.15
  -9  -3  14   -0.39    4.95
  -9   3  15   81.05   16.45
  -9  -3  15   91.53   16.47
  -9   3  16   23.09    8.14
   9  -3 -16   16.90    8.25
  -9  -3  16   11.76    7.15
  -9   3  17   34.80    9.99
   9  -3 -17   30.12   10.24
  -9  -3  17   40.56   10.51
  -9   3  18    8.35    4.99
   9  -3 -18    0.05    5.53
  -9  -3  18   -0.43    5.92
  -9   3  19   -1.63    4.94
   9  -3 -19    2.39    5.92
  -9  -3  19    1.24    4.41
  -9   3  20    9.06    5.81
   9  -3 -20   25.46    9.48
  -9  -3  20   14.00    6.91
  -9   3  21   48.43   12.43
   9  -3 -21   49.68   13.55
  -9  -3  21   50.68   12.35
  -9   3  22   16.51    6.87
   9  -3 -22    1.44    6.82
  -9  -3  22    0.47    5.76
  -9   3  23   16.44    7.16
   9  -3 -23   12.31    8.44
  -9  -3  23   12.08    6.39
  -9   3  24   -0.11    3.82
   9  -3 -24   -0.08    5.45
  -9  -3  24   -0.97    5.10
  -9   3  25   16.59    7.62
   9  -3 -25   11.06    7.88
  -9  -3  25   20.13    7.81
  -9   3  26   11.95    6.05
   9  -3 -26    1.77    6.08
  -9  -3  26    9.26    5.91
  -9   3  27    3.54    5.90
   9  -3 -27    8.74    8.22
  -9  -3  27   15.61    7.44
  -9   3  28    1.40    5.53
   9  -3 -28   -0.52    6.52
  -9  -3  28    0.12    5.29
  -9   3  29   -2.72    6.12
   9  -3 -29    8.68    6.86
  -9  -3  29    0.55    6.16
  -9   3  30   -0.70    6.05
  -9  -3  30    4.67    5.96
  -9   3  31    9.68    6.73
  -9  -3  31   13.11    8.18
  -9   3  32    0.65    5.86
  -9  -3  32    3.32    7.03
  -9   3  33    2.11    7.32
  -9  -3  33   -0.84    6.58
  -9   3  34    0.53    4.77
  -9  -3  34    3.59    6.23
   9  -4  -1    2.68    4.18
   9   4  -1   -0.83    4.93
  -9  -4   1    0.70    4.07
  -9  -4   1    7.30    5.81
   9  -4  -2   57.64   12.31
   9   4  -2   67.44   13.24
  -9  -4   2   56.56   11.91
  -9  -4   2   52.25   12.55
   9  -4  -3   58.79   11.40
   9   4  -3   38.67   10.94
  -9  -4   3   37.87   10.11
  -9  -4   3   58.92   12.08
   9  -4  -4   47.97   12.12
   9   4  -4   40.18   11.38
  -9  -4   4   72.29   12.57
  -9  -4   4   87.59   14.52
   9   4  -5   92.92   17.00
  -9  -4   5   75.79   14.90
  -9  -4   5   83.81   15.79
   9  -4  -6    0.94    4.23
   9   4  -6   -1.89    5.57
  -9  -4   6    3.74    4.44
  -9  -4   6    3.53    5.85
  -9   4   7   72.88   13.38
   9  -4  -7   92.49   15.37
   9   4  -7   57.70   13.55
  -9  -4   7   58.69   12.74
  -9  -4   7   67.25   14.16
  -9   4   8  124.61   19.11
   9  -4  -8  120.53   19.91
   9   4  -8   77.11   18.83
  -9  -4   8  120.62   18.95
  -9   4   9   73.87   13.93
   9  -4  -9   69.82   14.53
   9   4  -9   63.76   14.63
  -9  -4   9   70.36   13.65
  -9   4  10   -0.82    4.26
   9  -4 -10    2.94    5.17
  -9  -4  10   -0.29    4.29
  -9   4  11   11.54    6.57
   9  -4 -11   12.16    6.33
  -9  -4  11    9.42    5.67
  -9   4  12    0.06    5.01
   9  -4 -12   -0.75    4.83
  -9  -4  12    0.94    3.83
  -9   4  13   54.52   11.33
   9  -4 -13   36.63   11.24
  -9  -4  13   46.86   10.85
  -9   4  14   31.87    8.31
   9  -4 -14   10.41    7.28
  -9  -4  14   13.67    6.04
  -9   4  15   42.64    9.31
   9  -4 -15   -0.38    5.53
  -9  -4  15   11.27    5.83
  -9   4  16   -0.46    4.45
   9  -4 -16    3.62    5.64
  -9  -4  16    1.31    5.53
  -9   4  17   34.42    9.67
   9  -4 -17   24.29   10.07
  -9  -4  17   37.97   10.15
  -9   4  18  106.50   16.96
   9  -4 -18   63.98   16.23
  -9  -4  18   72.37   15.57
  -9   4  19   43.05   11.42
   9  -4 -19   75.48   15.08
  -9  -4  19   55.44   12.25
  -9   4  20   -1.20    4.79
   9  -4 -20    1.12    5.68
  -9  -4  20   -0.48    4.88
  -9   4  21    2.04    5.68
   9  -4 -21    8.32    6.00
  -9  -4  21    3.93    5.27
  -9   4  22    8.00    6.74
   9  -4 -22   10.63    6.47
  -9  -4  22    6.11    6.36
  -9   4  23   19.56    8.46
   9  -4 -23   50.75   12.72
  -9  -4  23   38.94   10.42
  -9   4  24    7.97    6.36
   9  -4 -24   18.05    7.89
  -9  -4  24   12.46    6.71
  -9   4  25   -1.76    5.00
   9  -4 -25    5.45    7.24
  -9  -4  25   12.48    6.38
  -9   4  26   -0.35    5.12
   9  -4 -26    0.36    5.67
  -9  -4  26    3.67    4.96
  -9   4  27    2.24    6.62
   9  -4 -27    2.13    6.77
  -9  -4  27   -2.23    6.42
  -9   4  28    3.16    6.44
   9  -4 -28   -1.29    6.27
  -9  -4  28    0.48    5.32
  -9   4  29   30.39    9.98
   9  -4 -29    8.24    7.06
  -9  -4  29    8.34    6.32
  -9   4  30    3.26    6.82
   9  -4 -30    1.08    6.25
  -9  -4  30    6.82    5.98
  -9   4  31    3.49    6.06
   9  -4 -31   -5.82    9.05
  -9  -4  31    2.07    6.36
  -9   4  32   -3.83    6.69
  -9  -4  32   -0.61    4.79
  -9   4  33   -3.31    6.24
  -9  -4  33    0.94    6.01
  -9  -4  34    0.85    6.86
   9  -5  -1  121.13   22.03
  -9  -5   1  148.41   22.08
   9  -5  -2   55.55   12.78
  -9  -5   2   65.13   12.53
   9  -5  -3    9.41    5.94
  -9  -5   3    6.91    4.90
   9  -5  -4   65.31   14.07
  -9  -5   4   77.81   13.81
   9  -5  -5   36.64    9.84
  -9  -5   5   30.45    8.16
   9  -5  -6   47.59    9.91
  -9  -5   6    9.50    5.19
   9  -5  -7   74.60   15.91
  -9  -5   7   95.45   15.94
  -9   5   8    6.04    4.81
   9  -5  -8    0.80    5.57
  -9  -5   8    5.40    4.68
  -9   5   9    0.44    4.47
   9  -5  -9    2.23    5.95
  -9  -5   9   -0.37    4.66
  -9   5  10    5.80    4.87
   9  -5 -10    1.39    5.32
  -9  -5  10    6.34    5.61
  -9   5  11   67.20   13.49
   9  -5 -11   77.04   14.41
  -9  -5  11   51.63   12.41
  -9   5  12   28.36    8.57
   9  -5 -12   30.06    9.20
  -9  -5  12   24.43    8.10
  -9   5  13    1.80    4.84
   9  -5 -13   -1.22    5.75
  -9  -5  13   -0.38    3.87
  -9   5  14   33.89    8.62
   9  -5 -14   11.87    7.75
  -9  -5  14   19.45    7.42
  -9   5  15   23.77    7.72
   9  -5 -15   16.57    8.34
  -9  -5  15   25.49    8.63
  -9   5  16   37.52    9.56
   9  -5 -16   40.49   11.77
  -9  -5  16   24.89    8.40
  -9   5  17   41.89   11.02
   9  -5 -17   40.37   11.53
  -9  -5  17   50.40   11.55
  -9   5  18    1.72    5.00
   9  -5 -18    8.07    7.36
  -9  -5  18    4.40    5.12
  -9   5  19    2.43    3.96
   9  -5 -19    0.43    5.94
  -9  -5  19   -1.82    4.56
  -9   5  20    3.51    4.95
   9  -5 -20    1.68    6.42
  -9  -5  20   13.41    6.64
  -9   5  21   24.84    8.12
   9  -5 -21    9.86    8.98
  -9  -5  21   33.92    9.36
  -9   5  22   51.56   11.39
   9  -5 -22   23.13    9.93
  -9  -5  22   23.44    8.94
  -9   5  23    3.33    5.37
   9  -5 -23   -0.03    4.56
  -9  -5  23    3.83    6.04
  -9   5  24    5.19    7.15
   9  -5 -24    1.32    5.80
  -9  -5  24    0.97    4.60
  -9   5  25    4.80    5.01
   9  -5 -25    3.94    6.04
  -9  -5  25   -2.44    4.76
  -9   5  26    4.23    5.12
   9  -5 -26    3.60    6.60
  -9  -5  26    7.98    6.67
  -9   5  27    0.96    5.42
   9  -5 -27   13.32    8.36
  -9  -5  27   14.03    7.10
  -9   5  28    7.12    5.69
   9  -5 -28   -3.11    6.60
  -9  -5  28   12.00    6.89
  -9   5  29    5.71    6.71
   9  -5 -29   -2.00    6.96
  -9  -5  29    0.94    4.46
  -9   5  30    7.15    6.15
   9  -5 -30   -0.61    6.63
  -9  -5  30    5.65    5.95
  -9   5  31    2.95    7.16
   9  -5 -31    1.51    6.82
  -9  -5  31    7.83    6.83
  -9   5  32    4.72    6.36
   9  -5 -32    8.85    7.69
  -9  -5  32    3.30    6.44
  -9   5  33    4.04    6.45
  -9  -5  33    8.78    6.47
  -9  -5  34    0.46    5.06
   9  -6  -1    1.67    4.73
  -9  -6   1   -1.89    5.27
   9  -6  -2  107.46   18.61
  -9  -6   2  104.28   18.05
   9  -6  -3   26.50    8.35
  -9  -6   3   24.65    7.55
   9  -6  -4   29.76    8.94
  -9  -6   4   34.33    8.69
   9  -6  -5   23.14    8.70
  -9  -6   5   36.84    8.43
   9  -6  -6   15.51    6.64
  -9  -6   6    9.77    5.47
   9  -6  -7   25.97    8.77
  -9  -6   7   34.66    8.46
  -9   6   8   69.75   15.33
   9  -6  -8   98.86   16.87
  -9  -6   8   97.87   16.24
  -9   6   9    9.45    5.65
   9  -6  -9   23.74    8.31
  -9  -6   9   13.44    6.50
  -9   6  10    7.79    5.19
   9  -6 -10   -3.94    6.20
  -9  -6  10    0.81    3.68
  -9   6  11   -1.50    4.14
   9  -6 -11   -1.59    4.67
  -9  -6  11    2.30    5.07
  -9   6  12   43.00   10.05
   9  -6 -12   33.81   10.21
  -9  -6  12   31.67    8.74
  -9   6  13   20.28    7.20
   9  -6 -13   30.64    8.89
  -9  -6  13   26.76    7.99
  -9   6  14   51.33   10.99
   9  -6 -14   29.25   10.15
  -9  -6  14   54.25   11.40
  -9   6  15   17.97    7.06
   9  -6 -15   14.18    7.52
  -9  -6  15   18.49    7.63
  -9   6  16    3.50    5.45
   9  -6 -16   -2.54    6.33
  -9  -6  16   13.86    6.60
  -9   6  17   14.74    6.88
   9  -6 -17   14.10    7.34
  -9  -6  17   31.90    8.76
  -9   6  18   34.43    9.60
   9  -6 -18   32.03   10.70
  -9  -6  18   35.09    9.86
  -9   6  19   18.15    6.77
   9  -6 -19   10.61    7.99
  -9  -6  19   18.15    6.92
  -9   6  20    4.03    5.28
   9  -6 -20    7.87    6.65
  -9  -6  20    3.79    5.76
  -9   6  21    3.07    4.56
   9  -6 -21    0.81    5.18
  -9  -6  21    0.50    5.71
  -9   6  22    0.99    5.08
   9  -6 -22    5.48    6.57
  -9  -6  22    0.68    5.81
  -9   6  23   19.94    7.94
   9  -6 -23   19.60    7.97
  -9  -6  23   14.75    7.32
  -9   6  24    8.97    6.35
   9  -6 -24   10.50    7.32
  -9  -6  24    8.38    6.19
  -9   6  25    6.33    6.26
   9  -6 -25   15.16    8.28
  -9  -6  25    8.78    6.01
  -9   6  26    4.15    5.84
   9  -6 -26    9.88    7.51
  -9  -6  26   -1.16    4.63
  -9   6  27   -1.50    6.11
   9  -6 -27    0.13    4.57
  -9  -6  27    5.04    6.21
  -9   6  28    4.86    6.45
   9  -6 -28   -0.06    6.92
  -9  -6  28    2.14    5.42
  -9   6  29    3.62    6.15
   9  -6 -29   -0.62    5.31
  -9  -6  29    3.84    5.95
  -9   6  30    1.72    5.00
   9  -6 -30   -1.69    6.07
  -9  -6  30    5.23    6.30
  -9   6  31   -4.10    6.85
   9  -6 -31   -1.31    6.14
  -9  -6  31    0.69    4.59
  -9   6  32    0.76    5.91
   9  -6 -32   -0.02    5.93
  -9  -6  32    1.16    4.03
  -9   6  33   -2.46    6.26
   9  -6 -33   -0.72    5.98
  -9  -6  33    5.51    7.73
   9  -6 -34   -0.84    7.53
  -9  -6  34    4.61    6.89
   9  -7  -1   24.29    7.73
  -9  -7   1   20.55    7.18
   9  -7  -2   18.50    7.23
  -9  -7   2   13.13    5.94
   9  -7  -3    0.97    5.71
  -9  -7   3   -1.01    4.69
   9  -7  -4   22.86    7.30
  -9  -7   4   17.90    7.09
   9  -7  -5    6.80    5.84
  -9  -7   5    4.16    4.66
   9  -7  -6   49.70   11.49
  -9  -7   6   47.46   10.64
   9  -7  -7    3.42    5.25
  -9  -7   7    2.03    4.61
  -9   7   8   -2.00    4.40
   9  -7  -8    2.48    4.71
  -9  -7   8    1.26    3.90
  -9   7   9   12.89    6.53
   9  -7  -9   18.45    7.25
  -9  -7   9   19.65    6.86
  -9   7  10   13.18    6.13
   9  -7 -10   24.05    7.59
  -9  -7  10   16.69    6.77
  -9   7  11    6.03    5.98
   9  -7 -11   14.81    6.84
  -9  -7  11   20.48    7.12
  -9   7  12   75.68   13.94
   9  -7 -12   58.62   13.15
  -9  -7  12   57.93   12.69
  -9   7  13   -1.41    5.09
   9  -7 -13   -1.43    5.83
  -9  -7  13    1.85    5.01
  -9   7  14   -0.74    3.63
   9  -7 -14    4.40    5.96
  -9  -7  14    9.09    5.55
  -9   7  15    6.76    5.17
   9  -7 -15    5.91    7.14
  -9  -7  15    0.85    4.60
  -9   7  16   50.45   12.25
   9  -7 -16   39.30   12.28
  -9  -7  16  105.07   15.16
  -9   7  17   -0.70    5.21
   9  -7 -17    0.33    4.95
  -9  -7  17    6.05    5.55
  -9   7  18    0.56    4.42
   9  -7 -18    1.79    5.53
  -9  -7  18    2.84    5.39
  -9   7  19    0.29    4.27
   9  -7 -19    4.25    6.15
  -9  -7  19   -3.15    5.28
  -9   7  20    8.64    6.72
   9  -7 -20    7.64    7.00
  -9  -7  20    7.52    5.75
  -9   7  21   15.29    7.29
   9  -7 -21    4.18    7.69
  -9  -7  21   17.61    7.22
  -9   7  22   22.27    8.45
  -9  -7  22   16.07    7.46
  -9   7  23    3.95    5.45
   9  -7 -23    0.12    4.56
  -9  -7  23    7.22    5.49
  -9   7  24    0.57    4.71
   9  -7 -24   -1.82    5.55
  -9  -7  24   -2.89    6.07
  -9   7  25    2.34    5.26
   9  -7 -25   -2.94    5.84
  -9  -7  25    0.69    5.86
  -9   7  26   15.54    7.76
   9  -7 -26   22.60    9.12
  -9  -7  26   16.69    7.72
  -9   7  27    4.37    6.57
   9  -7 -27    1.81    5.93
  -9  -7  27    4.80    5.76
  -9   7  28   12.43    7.15
   9  -7 -28    9.34    6.17
  -9  -7  28   18.21    7.37
  -9   7  29    2.88    6.18
   9  -7 -29   -1.22    5.60
  -9  -7  29   -4.98    7.12
  -9   7  30    3.27    6.91
   9  -7 -30   -2.50    8.05
  -9  -7  30    0.15    5.85
  -9   7  31    7.54    6.74
   9  -7 -31   -1.85    5.98
  -9  -7  31    2.27    5.55
  -9   7  32    0.89    5.97
   9  -7 -32   -0.25    7.20
  -9  -7  32    8.99    7.31
   9  -7 -33   -4.45    8.63
  -9  -7  33   -0.90    6.26
   9  -7 -34   -0.10    6.49
   9  -7 -35   -5.59    7.80
   9  -8  -1   22.47    7.54
  -9  -8   1   31.38    7.91
   9  -8  -2   46.44    9.67
  -9  -8   2   27.72    8.30
   9  -8  -3    2.14    4.92
  -9  -8   3    2.04    4.42
   9  -8  -4   65.34   13.34
  -9  -8   4   59.40   12.56
   9  -8  -5   -0.89    4.63
  -9  -8   5    1.64    4.24
   9  -8  -6    0.79    4.80
  -9  -8   6    8.96    5.04
   9  -8  -7   -1.32    5.55
  -9  -8   7    6.33    4.33
  -9   8   8   95.11   16.59
   9  -8  -8   82.54   16.02
  -9  -8   8   84.91   15.74
  -9   8   9    4.58    5.52
   9  -8  -9   13.91    7.12
  -9  -8   9    4.16    4.49
  -9   8  10   25.64    7.60
   9  -8 -10   21.74    8.14
  -9  -8  10   20.50    7.24
  -9   8  11    1.09    4.71
   9  -8 -11   -0.18    4.20
  -9  -8  11    0.15    4.32
  -9   8  12    8.77    5.84
   9  -8 -12   13.55    6.27
  -9  -8  12    5.82    4.70
  -9   8  13   -2.97    4.92
   9  -8 -13   -1.37    4.38
  -9  -8  13   -2.42    5.20
  -9   8  14   24.25    8.65
   9  -8 -14   26.96    8.97
  -9  -8  14   20.92    7.94
  -9   8  15    1.34    5.24
   9  -8 -15   -1.60    5.34
  -9  -8  15   -2.92    4.75
  -9   8  16    1.65    4.47
   9  -8 -16    1.78    5.74
  -9  -8  16    1.89    4.98
  -9   8  17    8.40    5.85
   9  -8 -17    0.81    5.87
  -9  -8  17    3.02    5.00
  -9   8  18   30.58    9.06
   9  -8 -18   28.15   10.44
  -9  -8  18   30.54    9.22
  -9   8  19    5.69    5.75
   9  -8 -19    9.18    6.50
  -9  -8  19    4.38    5.16
  -9   8  20    4.23    5.05
   9  -8 -20   11.76    7.15
  -9  -8  20   17.05    7.06
  -9   8  21    0.87    4.96
   9  -8 -21    1.58    5.06
  -9  -8  21    1.18    4.80
  -9   8  22    6.77    5.90
   9  -8 -22    5.57    6.31
  -9  -8  22    1.60    4.24
  -9   8  23   -0.02    5.10
   9  -8 -23    3.49    6.44
  -9  -8  23    4.92    5.25
  -9   8  24   20.96    7.81
   9  -8 -24   14.61    7.68
  -9  -8  24    7.94    6.11
  -9   8  25    4.89    5.99
   9  -8 -25    2.51    6.41
  -9  -8  25    0.38    5.37
  -9   8  26    4.41    6.70
   9  -8 -26    9.55    7.41
  -9  -8  26    6.82    5.80
  -9   8  27    2.17    6.44
   9  -8 -27   -1.77    6.88
  -9  -8  27   -0.97    5.07
  -9   8  28    2.80    5.35
   9  -8 -28   -4.59    6.81
  -9  -8  28    8.95    6.22
  -9   8  29    0.77    5.32
   9  -8 -29    2.84    6.28
  -9  -8  29   -2.67    5.59
  -9   8  30    4.77    6.70
   9  -8 -30    0.83    7.34
  -9  -8  30    5.97    6.83
  -9   8  31    0.86    5.40
   9  -8 -31   -1.40    5.05
  -9  -8  31   -0.11    5.13
  -9   8  32    0.50    5.18
   9  -8 -32    3.85    6.91
  -9  -8  32   -0.32    5.61
  -9  -8  33    1.90    5.26
   9  -9  -1    5.88    5.52
  -9  -9   1    2.90    4.24
   9  -9  -2   19.77    7.20
  -9  -9   2   38.03    8.79
   9  -9  -3    0.24    3.80
  -9  -9   3    7.16    5.08
   9  -9  -4   17.10    6.40
  -9  -9   4    9.17    5.07
   9  -9  -5    2.86    5.22
  -9  -9   5    0.61    4.59
   9  -9  -6   67.22   13.70
  -9  -9   6   74.86   13.83
   9  -9  -7    0.59    4.36
  -9  -9   7   -0.13    3.35
  -9   9   8    4.74    5.46
   9  -9  -8    2.30    5.45
  -9  -9   8    3.78    4.69
  -9   9   9   -0.60    4.00
   9  -9  -9   -1.16    4.57
  -9  -9   9   -2.09    4.24
  -9   9  10   10.16    5.64
   9  -9 -10   14.84    6.75
  -9  -9  10   11.44    5.61
  -9   9  11   -1.30    4.17
   9  -9 -11   -2.33    5.16
  -9  -9  11   -0.30    4.10
  -9   9  12   27.19    7.96
   9  -9 -12   19.61    8.09
  -9  -9  12   40.81    9.86
  -9   9  13   -0.46    4.31
   9  -9 -13    3.80    5.34
  -9  -9  13    1.84    4.31
  -9   9  14   -2.06    5.14
   9  -9 -14    0.03    6.10
  -9  -9  14    3.85    4.50
  -9   9  15    5.91    5.53
   9  -9 -15    0.23    5.44
  -9  -9  15    7.87    5.82
  -9   9  16   28.41    9.26
   9  -9 -16   45.80   11.19
  -9  -9  16   48.07   11.07
  -9   9  17    1.70    4.28
   9  -9 -17    1.57    5.42
  -9  -9  17    2.24    4.83
  -9   9  18    4.74    6.34
   9  -9 -18    1.11    5.52
  -9  -9  18   -1.26    4.51
  -9   9  19    4.08    5.04
   9  -9 -19    1.26    5.54
  -9  -9  19    5.81    5.34
  -9   9  20    5.84    6.20
   9  -9 -20    5.46    6.81
  -9  -9  20   13.27    6.61
  -9   9  21    4.07    5.62
   9  -9 -21    3.69    5.23
  -9  -9  21   -0.00    4.29
  -9   9  22    8.74    6.33
   9  -9 -22   25.38    9.02
  -9  -9  22   14.45    6.90
  -9   9  23    9.16    6.28
   9  -9 -23    5.92    6.34
  -9  -9  23    1.97    6.16
  -9   9  24   -1.84    5.23
   9  -9 -24   -1.47    4.72
  -9  -9  24    0.16    4.23
  -9   9  25    0.21    5.63
   9  -9 -25    1.83    6.57
  -9  -9  25   -0.40    4.44
  -9   9  26    8.60    6.09
   9  -9 -26   15.06    8.13
  -9  -9  26   11.07    7.14
  -9   9  27    0.05    4.63
   9  -9 -27   -4.84    7.32
  -9  -9  27    0.01    5.25
  -9   9  28    0.14    6.33
   9  -9 -28    1.96    6.57
  -9  -9  28   12.80    7.38
  -9   9  29   -3.69    6.17
   9  -9 -29   -3.86    6.64
  -9  -9  29   -2.69    5.69
  -9   9  30   -0.28    6.41
   9  -9 -30    0.31    5.47
  -9  -9  30    6.06    6.08
  -9   9  31    4.82    5.62
  -9  -9  31    3.09    5.88
  -9   9  32    5.77    6.16
  -9  -9  32    1.60    5.34
   9 -10  -1    4.98    5.64
  -9 -10   1    3.47    4.33
   9 -10  -2   21.42    7.28
  -9 -10   2   15.63    6.83
   9 -10  -3    4.02    4.99
  -9 -10   3    4.99    4.39
   9 -10  -4   44.24   11.30
  -9 -10   4   65.31   11.91
   9 -10  -5   -0.65    3.36
  -9 -10   5   -0.43    3.71
   9 -10  -6    4.61    4.88
  -9 -10   6    6.49    4.95
   9 -10  -7   -1.48    4.70
  -9 -10   7    9.12    5.00
   9 -10  -8   23.02    7.07
  -9 -10   8    9.38    6.28
   9 -10  -9    6.80    5.17
  -9 -10   9    5.28    4.45
   9 -10 -10   11.61    6.05
  -9 -10  10    7.26    5.64
   9 -10 -11   11.18    6.22
  -9 -10  11   -0.04    5.32
   9 -10 -12   17.08    6.68
  -9 -10  12   10.85    6.19
   9 -10 -13    0.00    5.23
  -9 -10  13    3.27    4.66
   9 -10 -14   14.38    7.24
  -9 -10  14   20.69    7.77
   9 -10 -15    3.16    5.36
  -9 -10  15    4.25    4.92
   9 -10 -16    0.42    4.70
  -9 -10  16    1.89    4.43
   9 -10 -17   -2.31    5.63
  -9 -10  17    0.95    4.46
   9 -10 -18   23.22    9.05
  -9 -10  18   34.58    9.06
   9 -10 -19   -2.48    6.18
  -9 -10  19    4.91    5.64
  -9  10  20    4.97    6.38
   9 -10 -20    8.03    6.14
  -9 -10  20   14.02    6.58
  -9  10  21   -1.83    5.89
   9 -10 -21   -1.60    6.13
  -9 -10  21    0.48    4.39
  -9  10  22   -1.07    5.35
   9 -10 -22    5.66    5.72
  -9 -10  22    7.77    6.37
  -9  10  23   -0.55    4.49
   9 -10 -23   -3.28    5.95
  -9  10  24   14.90    7.65
   9 -10 -24    2.10    5.98
  -9  10  25   -0.98    5.62
   9 -10 -25    2.44    6.87
  -9  10  26    2.62    6.00
   9 -10 -26   -1.15    6.27
   9 -10 -27    8.18    7.35
   9 -11  -1    0.94    3.89
  -9 -11   1   -0.59    3.97
   9 -11  -2   27.67    8.05
  -9 -11   2   33.08    8.54
   9 -11  -3    2.60    4.29
  -9 -11   3   -1.45    4.81
   9 -11  -4   15.16    7.01
  -9 -11   4   26.45    7.51
   9 -11  -5   -1.32    3.69
  -9 -11   5   -2.43    4.37
   9 -11  -6   19.97    7.59
  -9 -11   6   14.87    6.29
   9 -11  -7   -2.22    5.30
  -9 -11   7    1.43    3.99
   9 -11  -8    2.07    5.61
   9 -11  -9    6.19    5.76
   9 -11 -10   15.89    6.76
   9 -11 -11    2.83    5.64
   9 -11 -12   17.17    6.74
   9 -11 -13    1.83    5.39
   9 -11 -14    3.49    5.32
   9 -11 -15   -0.17    4.72
   9 -11 -16   33.50   10.34
   9 -11 -17   -2.87    6.00
   9 -11 -18   -0.18    5.03
   9 -11 -19   -0.89    5.63
   9 -11 -20   10.77    7.00
   9 -11 -21   -1.18    5.72
   9 -11 -22   12.85    7.46
   9 -11 -23   -3.65    6.27
   9 -11 -24    5.11    6.04
   9 -12  -1    0.52    4.45
   9 -12  -2    1.47    4.58
   9 -12  -3    7.14    5.37
   9 -12  -4   12.05    6.17
   9 -12  -5    2.96    4.06
   9 -12  -6    3.43    3.85
   9 -12  -7   -1.35    4.61
   9 -12  -8   20.09    7.29
   9 -12  -9    0.19    4.41
   9 -12 -10    3.69    4.97
   9 -12 -11    3.34    4.48
   9 -12 -12    6.21    5.78
   9 -12 -13   -0.37    4.99
   9 -12 -14   12.64    6.41
   9 -12 -15   -0.95    5.06
   9 -12 -16    2.73    5.39
   9 -12 -17   -1.31    5.48
   9 -12 -18    4.68    5.65
   9 -12 -19   -0.52    6.88
   9 -12 -20    2.22    5.49
   9 -12 -21   -1.81    6.25
   9 -13  -1    3.97    5.16
   9 -13  -2    6.21    4.90
   9 -13  -3    1.27    4.24
   9 -13  -4   -0.85    4.49
   9 -13  -5    4.28    4.80
   9 -13  -6   11.23    6.40
   9 -13  -7   -0.29    4.22
   9 -13  -8    4.57    5.24
   9 -13  -9   -1.43    5.49
   9 -13 -10   10.10    6.25
   9 -13 -11   -0.05    4.41
   9 -13 -12    1.11    5.08
   9 -13 -13   -0.02    5.12
   9 -13 -14    0.60    5.05
   9 -13 -15   -3.34    6.35
   9 -13 -16    9.49    6.13
   9 -13 -17    0.80    5.13
   9 -14  -1   -1.03    3.91
   9 -14  -2    0.28    4.01
   9 -14  -3    5.51    5.20
   9 -14  -4    2.70    4.38
   9 -14  -5    0.42    4.12
   9 -14  -6   -0.72    4.49
   9 -14  -7   -0.11    4.19
   9 -14  -8    7.08    5.32
   9 -14  -9   -0.25    4.48
   9 -14 -10    2.58    5.25
   9 -14 -11    1.40    4.67
   9 -14 -12    2.46    4.91
   9 -15  -1    1.44    3.75
   9 -15  -2    3.04    4.61
   9 -15  -3   -0.66    4.04
   9 -15  -4   -0.00    4.28
   9 -15  -5   -0.43    4.23
   9 -15  -6    7.77    5.91
  -8   0   1    3.00    3.27
  -8   0   1   -1.29    4.53
   8   0  -1   -2.23    4.63
  -8   0   2  550.38   74.04
  -8   0   2  563.15   74.73
   8   0  -2  527.41   74.84
  -8   0   3    0.60    3.40
  -8   0   3   -1.77    3.66
   8   0  -3    1.08    5.02
  -8   0   4   75.83   13.22
  -8   0   4   57.35   12.67
   8   0  -4   82.71   14.19
  -8   0   5   -0.82    3.43
  -8   0   5   -2.51    4.77
   8   0  -5   -0.53    4.35
  -8   0   6   93.14   15.85
  -8   0   6   95.58   16.41
   8   0  -6   88.79   16.72
  -8   0   7   -1.76    3.32
  -8   0   7   -1.54    4.47
   8   0  -7    0.34    4.73
  -8   0   8  219.99   31.71
   8   0  -8  199.69   31.87
  -8   0   9   -0.41    4.92
   8   0  -9    5.41    4.72
   8   0 -10    3.08    4.34
   8   0 -11   -0.81    4.85
   8   0 -12  182.33   29.01
  -8   0  13   -1.16    4.12
   8   0 -13   -1.62    4.90
  -8   0  14   58.94   12.77
   8   0 -14   67.61   14.33
  -8   0  15   -1.14    4.50
   8   0 -15   -1.75    5.56
  -8   0  16    3.35    5.17
   8   0 -16    0.68    4.96
  -8   0  17    1.39    3.70
   8   0 -17   -0.08    5.79
  -8   0  18  102.79   16.94
   8   0 -18   69.38   16.41
  -8   0  19    0.01    4.56
   8   0 -19    7.34    7.38
  -8   0  20   17.34    7.71
   8   0 -20   23.25    9.70
  -8   0  21    2.03    4.92
   8   0 -21   -2.82    6.08
  -8   0  22   56.18   12.53
   8   0 -22   54.41   13.80
  -8   0  23   -1.23    4.61
   8   0 -23   -0.48    5.12
  -8   0  24   36.90   10.19
  -8   0  25    7.85    5.60
  -8   0  26    2.32    5.03
  -8   0  27    5.07    5.71
  -8   0  28   61.20   14.05
  -8   0  29    2.06    5.22
  -8   0  30    4.48    6.29
  -8   0  31   -3.70    7.39
  -8   0  32   10.48    7.84
  -8   0  33   -0.88    5.94
  -8   0  34   19.90    8.42
  -8   0  35   -2.63    5.47
  -8   1   1   84.03   13.36
   8  -1  -1   78.64   14.22
   8   1  -1   62.49   13.29
  -8  -1   1   56.32   12.52
  -8  -1   1   77.07   13.90
  -8   1   2   13.49    5.33
   8  -1  -2    5.34    4.21
   8   1  -2   10.48    5.31
  -8  -1   2    9.33    4.46
  -8  -1   2   -0.88    4.34
  -8   1   3    7.44    4.67
   8  -1  -3    1.36    4.48
   8   1  -3    2.00    3.99
  -8  -1   3    7.75    4.57
  -8  -1   3    7.68    5.01
  -8   1   4   37.04    8.45
   8  -1  -4   37.54    9.04
   8   1  -4   38.71    9.40
  -8  -1   4   33.26    8.11
  -8  -1   4   34.43    8.77
  -8   1   5   13.68    4.95
   8  -1  -5    7.09    4.50
   8   1  -5    4.98    5.16
  -8  -1   5    6.06    4.07
  -8  -1   5   10.20    5.20
  -8   1   6   84.58   14.48
   8  -1  -6   81.37   15.43
   8   1  -6   80.24   15.40
  -8  -1   6   82.97   14.65
  -8  -1   6   83.49   15.09
  -8   1   7    4.43    3.92
   8  -1  -7    3.57    5.02
   8   1  -7    4.04    4.98
  -8  -1   7    4.71    5.30
   8  -1  -8   -0.64    4.60
   8   1  -8    5.06    4.75
  -8  -1   8    3.85    4.60
   8  -1  -9   18.13    6.26
   8   1  -9   10.63    6.42
  -8  -1   9   17.17    6.79
   8  -1 -10  154.71   29.13
   8   1 -10  198.19   30.28
  -8  -1  10  238.98   30.49
   8  -1 -11    5.95    5.75
   8   1 -11   10.75    6.63
  -8  -1  11   10.66    5.85
   8  -1 -12    3.76    4.90
   8   1 -12    8.68    5.68
  -8  -1  12    7.11    5.70
  -8   1  13    3.47    3.59
   8  -1 -13   -0.00    4.76
   8   1 -13   -2.78    5.45
  -8  -1  13   -0.40    4.62
  -8  -1  13   -0.32    3.61
  -8   1  14   76.82   15.19
   8  -1 -14   71.42   15.17
   8   1 -14   66.56   14.76
  -8  -1  14   90.83   15.20
  -8   1  15   43.24   10.61
   8  -1 -15   42.41   11.62
   8   1 -15   54.84   12.59
  -8  -1  15   51.89   11.55
  -8   1  16   74.19   14.45
   8  -1 -16   58.83   14.12
   8   1 -16   72.49   15.48
  -8  -1  16   77.16   14.55
  -8   1  17   11.83    6.23
   8  -1 -17    9.34    6.72
   8   1 -17   -1.78    6.53
  -8  -1  17    2.68    4.70
  -8   1  18    6.80    5.72
   8  -1 -18    5.14    5.50
   8   1 -18    8.66    6.26
  -8  -1  18    4.66    5.00
  -8   1  19   10.18    5.52
   8  -1 -19    2.69    5.48
   8   1 -19   15.85    7.00
  -8  -1  19    7.70    5.86
  -8   1  20   17.75    7.47
   8  -1 -20   16.97    7.75
   8   1 -20   25.07    9.19
  -8  -1  20   14.00    6.96
  -8   1  21    1.15    5.39
   8   1 -21    1.25    4.62
  -8  -1  21    1.85    4.19
  -8   1  22   63.01   13.62
   8   1 -22   49.74   13.78
  -8  -1  22   55.59   12.57
  -8   1  23    5.36    4.63
  -8  -1  23    1.60    4.59
  -8   1  24   11.27    6.47
  -8  -1  24   23.06    7.33
  -8   1  25    5.00    5.84
   8  -1 -25    3.95    6.09
  -8  -1  25   -2.04    4.63
  -8   1  26    9.41    6.75
   8  -1 -26   24.19   10.01
  -8  -1  26   18.20    8.34
  -8   1  27    4.94    4.27
  -8  -1  27    1.73    5.21
  -8   1  28   19.14    8.58
  -8  -1  28   11.27    6.11
  -8   1  29    0.64    6.72
  -8  -1  29    3.51    5.49
  -8   1  30   22.20    9.01
  -8  -1  30   33.35    9.98
  -8   1  31    3.39    5.84
  -8  -1  31    5.61    6.05
  -8   1  32   14.14    8.84
  -8  -1  32   20.11    8.25
  -8   1  33    0.11    4.15
  -8  -1  33    4.58    6.39
  -8   1  34    5.21    6.81
  -8  -1  34   -2.17    6.27
  -8   1  35    7.27    6.67
  -8  -1  35    2.24    3.94
  -8  -1  36   17.06    8.63
  -8   2   1   -0.53    3.17
   8  -2  -1   -0.41    4.56
   8   2  -1    0.10    4.23
  -8  -2   1   -1.65    3.77
  -8  -2   1   -0.64    4.54
  -8   2   2   71.53   12.71
   8  -2  -2   74.70   13.76
   8   2  -2   65.16   13.41
  -8  -2   2   74.09   13.26
  -8  -2   2   66.41   13.76
  -8   2   3   11.43    4.66
   8  -2  -3   15.88    6.49
   8   2  -3   11.36    5.36
  -8  -2   3   -0.61    3.39
  -8  -2   3    6.27    5.18
  -8   2   4   46.86    9.29
   8  -2  -4   35.49    9.23
   8   2  -4   35.04    9.64
  -8  -2   4   49.76    9.48
  -8  -2   4   45.10   10.19
  -8   2   5   10.28    4.60
   8  -2  -5    0.80    4.51
   8   2  -5   13.56    5.83
  -8  -2   5   17.43    5.25
  -8  -2   5   18.59    6.32
  -8   2   6   82.98   15.02
   8  -2  -6   98.36   16.48
   8   2  -6   83.10   16.03
  -8  -2   6   84.06   14.95
  -8  -2   6   94.66   16.39
  -8   2   7   36.22    8.42
   8  -2  -7   33.10    8.95
   8   2  -7   33.99    9.27
  -8  -2   7   37.24    9.17
   8  -2  -8  132.27   20.61
   8   2  -8   97.92   19.58
  -8  -2   8  127.11   20.07
   8  -2  -9   18.33    6.61
   8   2  -9    7.26    5.47
  -8  -2   9    4.42    4.83
   8  -2 -10   -1.00    4.28
   8   2 -10   -1.24    4.41
  -8  -2  10    2.05    4.61
   8  -2 -11    3.02    5.00
   8   2 -11    5.20    5.41
  -8  -2  11    0.34    3.66
   8  -2 -12   51.81   12.81
   8   2 -12   65.43   13.42
  -8  -2  12   72.59   13.32
  -8   2  13   54.08   10.22
   8  -2 -13   19.00    8.33
   8   2 -13    8.09    7.15
  -8  -2  13   44.41    9.82
  -8  -2  13   49.45   10.11
  -8   2  14   24.68    7.72
   8  -2 -14    2.66    5.87
   8   2 -14   28.60    8.58
  -8  -2  14   27.65    7.41
  -8  -2  14    7.06    5.81
  -8   2  15   32.48    8.62
   8  -2 -15   21.77    8.46
   8   2 -15   15.20    8.34
  -8  -2  15   31.35    8.36
  -8  -2  15   26.16    8.17
  -8   2  16   35.30    9.75
   8  -2 -16   36.56   10.65
   8   2 -16   33.04   10.50
  -8  -2  16   33.26    9.77
  -8  -2  16   44.33   10.11
  -8   2  17   18.51    8.44
   8   2 -17   41.76   10.92
  -8  -2  17   35.41    9.36
  -8   2  18  263.27   31.96
   8   2 -18  159.87   30.56
  -8  -2  18  172.72   29.91
  -8   2  19    0.66    4.29
   8   2 -19    2.72    6.75
  -8  -2  19    8.72    5.75
  -8   2  20    6.31    5.41
  -8  -2  20    8.97    5.68
  -8   2  21    1.22    4.20
  -8  -2  21   -2.54    5.50
  -8   2  22   28.10    8.83
   8  -2 -22   44.77   12.07
  -8  -2  22   29.10    9.10
  -8   2  23   -2.67    5.50
   8  -2 -23   -0.27    5.27
  -8  -2  23    0.37    4.88
  -8   2  24   13.84    6.72
   8  -2 -24    2.09    7.25
  -8  -2  24    5.79    6.68
  -8   2  25   -1.54    4.79
   8  -2 -25    3.05    6.29
  -8  -2  25    4.91    5.86
  -8   2  26    6.78    6.23
   8  -2 -26    2.94    5.55
  -8  -2  26    0.10    6.10
  -8   2  27   -1.27    5.48
   8  -2 -27   -2.09    5.70
  -8  -2  27    0.85    5.33
  -8   2  28   22.94    8.56
   8  -2 -28   14.92    8.76
  -8  -2  28   21.02    8.20
  -8   2  29    2.66    6.80
  -8  -2  29    1.43    4.03
  -8   2  30    8.83    6.56
  -8  -2  30    8.95    6.63
  -8   2  31    1.15    4.63
  -8  -2  31   10.08    5.75
  -8   2  32    7.23    6.55
  -8  -2  32    7.50    6.49
  -8   2  33   -1.00    4.07
  -8  -2  33   10.48    7.22
  -8   2  34    8.48    6.52
  -8  -2  34   17.11    7.99
  -8   2  35    0.70    5.37
  -8  -2  35    1.03    5.33
  -8  -2  36    8.02    6.47
  -8   3   1  104.84   16.75
   8  -3  -1   78.00   16.75
   8   3  -1  103.50   17.85
  -8  -3   1  113.00   16.98
  -8  -3   1  103.40   17.82
  -8   3   2    3.42    4.45
   8  -3  -2    2.52    4.09
   8   3  -2    6.92    5.25
  -8  -3   2   -1.61    4.45
  -8  -3   2    2.51    4.66
  -8   3   3   39.79    9.40
   8  -3  -3   43.07   10.62
   8   3  -3   42.85   11.03
  -8  -3   3   89.87   12.29
  -8  -3   3   49.50   11.02
  -8   3   4  170.80   21.71
   8  -3  -4  117.60   21.26
   8   3  -4  115.31   21.25
  -8  -3   4  134.83   21.04
  -8  -3   4  126.38   21.53
  -8   3   5   16.09    5.35
   8  -3  -5    1.79    4.57
   8   3  -5    8.66    5.09
  -8  -3   5   14.16    4.84
  -8  -3   5   19.06    6.37
  -8   3   6   43.76    9.36
   8  -3  -6   38.97    9.54
   8   3  -6   40.97    9.98
  -8  -3   6   41.30    9.94
  -8   3   7   21.48    6.27
   8  -3  -7   18.39    6.93
   8   3  -7   14.76    6.89
  -8  -3   7   18.63    6.75
   8  -3  -8    2.41    5.12
   8   3  -8    3.54    4.43
  -8  -3   8    6.10    4.35
   8  -3  -9    1.05    4.06
   8   3  -9    0.74    3.88
  -8  -3   9   -0.08    4.71
   8  -3 -10   79.69   16.74
   8   3 -10  103.09   17.96
  -8  -3  10  108.25   17.84
   8  -3 -11   86.79   16.21
   8   3 -11   75.32   15.96
  -8  -3  11   96.69   16.38
   8   3 -12    2.21    4.96
  -8  -3  12    2.47    4.60
  -8  -3  12   -0.43    5.08
  -8   3  13    6.04    5.15
   8   3 -13    5.56    6.60
  -8  -3  13   13.36    6.53
  -8  -3  13    9.35    5.47
  -8   3  14   39.39    8.17
   8   3 -14   22.11    7.81
  -8  -3  14   22.67    7.16
  -8  -3  14    2.66    4.66
  -8   3  15   29.04    8.21
   8   3 -15   17.50    7.59
  -8  -3  15   36.70    9.21
  -8  -3  15   19.53    7.82
  -8   3  16   94.33   16.20
  -8  -3  16   87.35   15.98
  -8  -3  16   68.99   15.34
  -8   3  17    2.54    5.35
   8   3 -17   -1.63    6.60
  -8  -3  17    6.14    5.71
  -8   3  18    5.20    4.58
   8  -3 -18    3.11    7.37
  -8  -3  18    7.12    6.18
  -8   3  19   16.65    7.12
   8  -3 -19   13.01    8.06
  -8  -3  19    5.38    6.20
  -8   3  20  101.57   17.51
   8  -3 -20   84.67   17.97
  -8  -3  20   84.76   16.73
  -8   3  21    9.43    6.41
   8  -3 -21   26.35    9.06
  -8  -3  21    4.83    5.89
  -8   3  22    4.79    5.99
   8  -3 -22   12.58    7.16
  -8  -3  22    9.79    6.27
  -8   3  23    0.95    6.29
   8  -3 -23   -1.42    7.43
  -8  -3  23    2.84    5.86
  -8   3  24    8.96    7.45
   8  -3 -24   30.80    9.67
  -8  -3  24   23.79    8.10
  -8   3  25   16.55    7.50
   8  -3 -25   11.44    7.78
  -8  -3  25   27.24    8.48
  -8   3  26    4.70    5.73
   8  -3 -26   -0.02    5.81
  -8  -3  26    8.71    5.58
  -8   3  27    3.97    5.83
   8  -3 -27   -3.93    7.23
  -8  -3  27   -1.93    4.90
  -8   3  28    1.38    4.69
   8  -3 -28    2.08    6.17
  -8  -3  28    0.38    4.34
  -8   3  29   -0.21    5.36
   8  -3 -29    0.92    6.28
  -8  -3  29    5.54    6.04
  -8   3  30   21.42    8.73
   8  -3 -30   13.32    8.80
  -8  -3  30   13.93    7.62
  -8   3  31    5.16    6.23
  -8  -3  31   -0.55    4.99
  -8   3  32    2.56    6.26
  -8  -3  32    4.00    6.75
  -8   3  33    0.32    6.06
  -8  -3  33    0.77    3.88
  -8   3  34    2.50    6.98
  -8  -3  34    0.73    5.67
  -8   3  35   -4.67    6.96
  -8  -3  35   -0.96    4.89
  -8   4   1   83.22   13.18
   8   4  -1   62.38   13.39
  -8  -4   1   65.90   14.04
  -8   4   2   17.03    6.27
   8   4  -2   25.12    7.34
  -8  -4   2   27.86    7.05
  -8  -4   2   40.02    9.08
  -8   4   3   25.18    6.77
   8   4  -3   14.19    6.42
  -8  -4   3   27.95    7.89
  -8   4   4  150.78   22.11
   8   4  -4  134.47   22.80
  -8  -4   4  136.34   22.77
  -8   4   5   14.19    5.34
   8   4  -5   11.45    5.65
  -8  -4   5   12.15    5.81
  -8   4   6   39.83    9.21
   8   4  -6   40.47   10.18
  -8  -4   6   52.13   10.89
  -8   4   7  102.42   15.73
   8   4  -7   70.83   15.71
  -8  -4   7   90.76   16.31
  -8   4   8   35.38    8.88
   8   4  -8   37.32    9.56
  -8  -4   8   33.35    9.46
   8   4  -9   14.42    6.99
  -8  -4   9   17.86    6.14
   8   4 -10   -0.27    4.32
  -8  -4  10   -0.88    4.32
   8   4 -11   11.74    6.24
  -8  -4  11    3.78    5.79
   8   4 -12  111.14   20.19
  -8  -4  12  114.30   19.17
  -8  -4  12  104.77   19.28
  -8   4  13   -0.35    4.15
   8   4 -13   27.95    8.74
  -8  -4  13   10.99    6.16
  -8  -4  13   17.75    7.21
  -8   4  14   41.28   10.05
  -8  -4  14   38.76    9.66
  -8   4  15   -1.19    4.25
   8  -4 -15   -2.64    5.72
  -8  -4  15    2.37    5.16
  -8   4  16   40.07    9.14
   8  -4 -16   14.26    7.72
  -8  -4  16   19.26    7.51
  -8   4  17   24.52    8.00
   8  -4 -17   25.01    9.09
  -8  -4  17   27.68    8.23
  -8   4  18   94.09   17.93
   8  -4 -18   97.58   18.28
  -8  -4  18   94.29   17.46
  -8   4  19   -0.51    5.43
   8  -4 -19    7.74    6.42
  -8  -4  19    1.26    5.39
  -8   4  20   21.63    8.07
   8  -4 -20   12.59    7.37
  -8  -4  20   10.29    7.21
  -8   4  21   -2.14    4.70
   8  -4 -21   -1.49    5.66
  -8  -4  21    0.00    5.27
  -8   4  22   14.85    6.90
   8  -4 -22   32.21    9.44
  -8  -4  22   19.98    7.84
  -8   4  23    7.05    7.09
   8  -4 -23   22.35    8.86
  -8  -4  23   24.41    8.28
  -8   4  24    9.66    5.97
   8  -4 -24    9.75    7.51
  -8  -4  24    7.74    5.55
  -8   4  25    0.89    4.81
   8  -4 -25    0.12    6.16
  -8  -4  25   -3.53    6.52
  -8   4  26    3.88    4.97
   8  -4 -26   -4.79    7.65
  -8  -4  26    2.26    5.81
  -8   4  27   11.59    6.38
   8  -4 -27   -3.42    7.16
  -8  -4  27    3.78    6.12
  -8   4  28   18.77    7.68
   8  -4 -28   16.47    8.25
  -8  -4  28   16.20    7.97
  -8   4  29    7.73    7.87
   8  -4 -29    9.01    7.36
  -8  -4  29   -0.84    5.32
  -8   4  30   -0.28    5.88
   8  -4 -30    4.03    7.34
  -8  -4  30    5.66    5.52
  -8   4  31   -1.92    6.27
   8  -4 -31    2.68    7.37
  -8  -4  31   -0.35    5.20
  -8   4  32    2.64    6.60
   8  -4 -32   19.93    9.87
  -8  -4  32   12.58    6.83
  -8   4  33    1.45    5.66
  -8  -4  33   10.41    7.58
  -8   4  34   21.54    8.70
  -8  -4  34   17.73    8.59
  -8   4  35   -2.93    6.79
  -8  -4  35    7.48    6.34
  -8   5   1   31.61    7.97
   8   5  -1   31.29    8.64
  -8  -5   1   34.24    9.00
  -8   5   2   31.78    7.41
   8   5  -2   24.65    7.95
  -8  -5   2   23.57    8.32
  -8   5   3   72.42   14.02
   8   5  -3   89.06   16.00
  -8  -5   3   98.49   16.53
  -8   5   4   23.90    6.52
   8   5  -4   13.17    6.49
  -8  -5   4   17.95    7.26
  -8   5   5   65.13   12.05
   8   5  -5  104.28   15.02
  -8  -5   5   41.20   12.18
  -8   5   6  105.35   16.23
   8   5  -6   85.29   16.63
  -8  -5   6   84.33   16.59
  -8   5   7    4.73    4.36
   8   5  -7    7.85    6.18
  -8  -5   7    6.81    5.27
  -8   5   8    0.40    4.32
   8  -5  -8    7.89    5.38
   8   5  -8    8.12    6.22
  -8  -5   8    2.75    4.16
   8  -5  -9    2.78    5.05
   8   5  -9   13.99    6.44
   8  -5 -10  162.37   26.06
   8  -5 -11   23.87    8.07
   8  -5 -12    3.57    5.49
  -8  -5  12    3.78    5.40
  -8   5  13   -2.27    4.66
   8  -5 -13   -2.29    4.51
  -8  -5  13   -1.49    4.59
  -8   5  14    5.57    4.45
   8  -5 -14    8.87    5.67
  -8  -5  14   13.77    6.33
  -8   5  15   16.28    6.91
   8  -5 -15    8.81    7.26
  -8  -5  15   18.52    7.41
   8  -5 -16   79.54   15.13
  -8  -5  16   60.94   13.84
  -8   5  17   18.56    7.15
   8  -5 -17    1.47    5.50
  -8  -5  17   19.70    6.98
  -8   5  18    6.35    4.82
   8  -5 -18    0.94    6.68
  -8  -5  18    7.89    5.57
  -8   5  19   28.62    8.63
   8  -5 -19   22.44    8.70
  -8  -5  19   16.53    7.26
  -8   5  20   39.19    9.94
   8  -5 -20   17.00    7.83
  -8   5  21   28.13    8.49
   8  -5 -21   19.19    9.13
  -8  -5  21   31.08    9.02
  -8   5  22   21.27    7.35
   8  -5 -22   11.39    8.20
  -8  -5  22   16.20    6.41
  -8   5  23    2.01    4.71
   8  -5 -23    4.68    6.91
  -8  -5  23   -0.24    4.86
  -8   5  24    8.50    6.40
   8  -5 -24   11.96    7.17
  -8  -5  24    8.81    6.63
  -8   5  25    8.93    6.61
   8  -5 -25    6.78    6.76
  -8  -5  25    9.63    6.71
  -8   5  26    7.98    6.23
   8  -5 -26    9.73    6.91
  -8  -5  26   13.31    6.73
  -8   5  27   -2.22    5.15
   8  -5 -27    7.00    7.48
  -8  -5  27   -0.10    4.98
  -8   5  28    1.69    6.29
   8  -5 -28    3.72    5.71
  -8  -5  28   -0.02    4.78
  -8   5  29    1.07    5.26
   8  -5 -29   11.05    8.07
  -8  -5  29    6.66    6.83
  -8   5  30    5.81    7.00
   8  -5 -30    5.65    8.22
  -8  -5  30    0.42    6.06
  -8   5  31    8.20    8.41
   8  -5 -31   -0.80    6.02
  -8  -5  31   10.60    7.05
  -8   5  32   14.24    7.23
   8  -5 -32   -1.56    6.28
  -8  -5  32   13.79    7.76
  -8   5  33   -3.15    6.35
   8  -5 -33    1.86    6.63
  -8  -5  33   -5.95    6.98
  -8   5  34    0.69    7.17
   8  -5 -34    3.06    7.18
  -8  -5  34    3.31    5.56
  -8   5  35    4.13    6.68
  -8  -5  35    4.92    6.60
  -8   6   1  103.77   16.42
   8  -6  -1   89.85   16.63
  -8   6   2   13.05    5.56
   8  -6  -2   87.77   11.56
  -8   6   3  108.09   17.36
   8  -6  -3  100.46   17.82
  -8   6   4   36.86    8.61
   8  -6  -4   40.21    9.49
  -8   6   5   16.75    6.14
   8  -6  -5   26.40    8.00
  -8   6   6   50.96    9.96
   8  -6  -6   31.11    9.31
  -8   6   7   27.02    7.19
   8  -6  -7   20.20    7.63
  -8   6   8   24.39    7.65
   8  -6  -8   25.21    8.15
   8  -6  -9   -0.86    4.85
   8  -6 -10    6.66    5.99
   8  -6 -11   14.40    6.86
  -8  -6  11   15.09    6.28
   8  -6 -12   34.45    9.55
  -8  -6  12   24.96    7.90
  -8   6  13   12.70    6.03
   8  -6 -13   17.90    6.97
  -8  -6  13   16.15    7.19
  -8   6  14   33.53    9.07
   8  -6 -14   23.49    9.30
  -8  -6  14   47.13   10.12
  -8   6  15   12.44    6.44
   8  -6 -15   12.26    7.22
  -8  -6  15   23.58    7.83
  -8   6  16    5.92    5.35
   8  -6 -16    7.46    6.28
  -8  -6  16   10.53    6.22
  -8   6  17   74.01   15.02
   8  -6 -17   78.16   15.93
  -8  -6  17   82.51   15.47
  -8   6  18   20.66    7.40
   8  -6 -18   20.46    8.23
  -8  -6  18   15.61    7.16
  -8   6  19   11.55    6.64
   8  -6 -19   15.12    7.50
  -8  -6  19   19.45    7.39
  -8   6  20   -0.92    5.16
   8  -6 -20    2.74    6.40
  -8  -6  20    1.86    4.51
  -8   6  21    2.73    5.01
   8  -6 -21    1.40    5.38
  -8  -6  21    5.18    5.77
  -8   6  22    4.79    5.74
   8  -6 -22    6.34    7.22
  -8  -6  22    6.50    5.21
  -8   6  23   34.55    9.40
   8  -6 -23    8.65    6.83
  -8  -6  23   37.18    9.40
  -8   6  24    5.24    5.67
   8  -6 -24    1.57    7.90
  -8  -6  24    6.80    5.42
  -8   6  25    9.47    6.71
   8  -6 -25   11.67    8.18
  -8  -6  25   10.32    6.57
  -8   6  26   10.39    6.76
   8  -6 -26   -3.70    7.32
  -8  -6  26    1.66    4.86
  -8   6  27   18.02    7.94
   8  -6 -27   11.20    8.39
  -8  -6  27   20.62    8.61
  -8   6  28    6.67    6.40
   8  -6 -28    5.01    6.74
  -8  -6  28    7.91    6.33
  -8   6  29   11.51    7.69
   8  -6 -29   10.20    6.47
  -8  -6  29   17.87    8.00
  -8   6  30    9.39    6.11
   8  -6 -30   -3.91    6.70
  -8  -6  30   -3.63    6.70
  -8   6  31   -2.00    6.29
   8  -6 -31   -2.47    6.65
  -8  -6  31   -2.06    5.47
  -8   6  32   -1.44    6.59
   8  -6 -32    2.52    7.43
  -8  -6  32    0.55    6.13
  -8   6  33    5.85    6.69
   8  -6 -33    7.69    7.03
  -8  -6  33   10.35    7.14
  -8   6  34   -4.01    6.26
   8  -6 -34    4.06    6.52
  -8  -6  34    4.43    7.09
   8  -6 -35    0.88    7.70
  -8  -6  35    8.10    7.55
  -8   7   1  111.60   16.23
   8  -7  -1   75.44   16.13
  -8   7   2    1.25    3.73
   8  -7  -2    1.63    5.24
  -8   7   3   28.40    7.43
   8  -7  -3   29.98    7.90
  -8   7   4   -0.09    3.65
   8  -7  -4   -1.03    4.30
  -8   7   5   70.32   13.53
   8  -7  -5   83.50   14.61
  -8   7   6   15.36    5.93
   8  -7  -6   21.58    7.10
  -8   7   7    1.31    3.79
   8  -7  -7    2.39    5.53
  -8   7   8    2.02    3.96
   8  -7  -8   -1.30    5.64
   8  -7  -9   46.53   10.79
   8  -7 -10   -0.82    5.09
   8  -7 -11   29.47    9.26
  -8  -7  11   38.18    9.30
   8  -7 -12    1.19    5.35
  -8  -7  12   -0.38    3.58
  -8   7  13   11.81    6.70
   8  -7 -13   32.92    9.14
  -8  -7  13   30.99    8.27
  -8   7  14    5.18    5.51
   8  -7 -14   22.08    7.99
  -8  -7  14   28.96    7.94
  -8   7  15   62.72   12.22
   8  -7 -15   63.80   12.87
  -8  -7  15   34.77   10.36
  -8   7  16    2.06    4.51
   8  -7 -16   12.42    6.90
  -8  -7  16   18.09    6.97
  -8   7  17    6.61    5.58
   8  -7 -17   -0.33    4.45
  -8  -7  17   -0.15    4.61
  -8   7  18    0.97    4.95
   8  -7 -18    5.23    5.20
  -8  -7  18   -2.63    4.79
  -8   7  19    1.76    4.11
   8  -7 -19    3.68    5.20
  -8  -7  19    6.81    5.37
  -8   7  20   -0.15    4.39
   8  -7 -20    2.74    5.20
  -8  -7  20    5.74    4.96
  -8   7  21   19.79    7.99
   8  -7 -21    1.76    5.86
  -8  -7  21   22.26    7.84
  -8   7  22    1.91    4.79
   8  -7 -22    8.28    7.27
  -8  -7  22   -0.79    4.16
  -8   7  23    2.55    5.77
   8  -7 -23   -3.64    6.67
  -8  -7  23   -2.34    5.22
  -8   7  24   -0.72    4.89
   8  -7 -24    3.03    6.73
  -8  -7  24   -1.80    4.50
  -8   7  25   28.29    9.20
   8  -7 -25   23.10    9.05
  -8  -7  25   16.39    8.10
  -8   7  26    0.31    4.95
   8  -7 -26    8.75    7.62
  -8  -7  26    3.50    5.92
  -8   7  27    7.99    7.07
   8  -7 -27   -0.78    6.88
  -8  -7  27    5.27    6.45
  -8   7  28    4.81    5.82
   8  -7 -28    2.92    5.38
  -8  -7  28    4.08    5.70
  -8   7  29    0.19    5.68
   8  -7 -29   -3.15    6.86
  -8  -7  29    2.73    5.98
  -8   7  30    7.51    6.51
   8  -7 -30    2.43    5.66
  -8  -7  30   -1.52    5.69
  -8   7  31    7.62    7.74
   8  -7 -31    4.98    6.26
  -8  -7  31   13.84    7.61
  -8   7  32   -2.06    6.23
   8  -7 -32   -1.09    6.20
  -8  -7  32   -2.11    5.77
  -8   7  33    2.38    7.16
   8  -7 -33   -2.18    6.13
  -8  -7  33   -0.06    5.76
  -8   7  34   -2.99    6.16
   8  -7 -34   -0.26    6.23
  -8  -7  34    6.15    6.79
   8  -7 -35   -0.06    7.05
  -8  -7  35    8.36    7.11
   8  -7 -36    4.05    8.39
  -8   8   1  101.17   15.25
   8  -8  -1   71.25   15.17
  -8   8   2    1.76    3.42
   8  -8  -2   -0.96    4.67
  -8   8   3   33.73    8.35
   8  -8  -3   46.80   10.13
  -8   8   4   16.30    5.65
   8  -8  -4    7.86    5.96
  -8   8   5    6.78    4.43
   8  -8  -5    1.26    4.11
  -8   8   6    0.81    3.72
   8  -8  -6    1.80    4.21
  -8   8   7  127.02   19.56
   8  -8  -7  105.08   19.30
  -8   8   8    5.42    4.87
   8  -8  -8    7.21    5.05
   8  -8  -9    6.42    5.70
   8  -8 -10   17.10    7.07
  -8  -8  10    7.91    5.39
   8  -8 -11    4.12    5.38
  -8  -8  11    6.94    5.00
   8  -8 -12   -0.43    4.52
  -8  -8  12    0.73    4.43
  -8   8  13   51.14   11.27
   8  -8 -13   51.47   12.03
  -8  -8  13   45.28   10.81
  -8   8  14   -0.27    4.27
   8  -8 -14   -1.03    5.21
  -8  -8  14    0.41    3.90
  -8   8  15    6.36    5.33
   8  -8 -15   16.01    6.91
  -8  -8  15    6.27    5.65
  -8   8  16    0.85    4.69
   8  -8 -16   -0.03    4.93
  -8  -8  16    0.98    4.78
  -8   8  17   15.76    7.21
   8  -8 -17   20.02    7.25
  -8  -8  17   26.47    7.95
  -8   8  18    4.93    5.07
   8  -8 -18    6.54    5.28
  -8  -8  18    3.17    4.78
  -8   8  19   15.04    6.53
   8  -8 -19   -1.42    6.00
  -8  -8  19    4.36    5.06
  -8   8  20   -2.58    5.43
   8  -8 -20   -0.32    6.42
  -8  -8  20    3.36    4.76
  -8   8  21    2.14    4.54
   8  -8 -21    1.46    5.79
  -8  -8  21   -2.72    5.23
  -8   8  22    0.81    4.92
   8  -8 -22   -0.00    4.92
  -8  -8  22   -0.51    4.66
  -8   8  23   27.65    9.57
   8  -8 -23   33.78   10.45
  -8  -8  23   28.61    9.27
  -8   8  24    8.49    6.25
   8  -8 -24   13.53    6.99
  -8  -8  24   10.22    6.79
  -8   8  25   11.41    6.96
   8  -8 -25    5.87    5.76
  -8  -8  25    5.32    5.99
  -8   8  26    3.04    6.29
   8  -8 -26   -5.10    7.75
  -8  -8  26   -1.07    4.70
  -8   8  27   28.65    8.88
   8  -8 -27   19.99    9.52
  -8  -8  27   21.26    8.88
  -8   8  28    1.16    4.68
   8  -8 -28    1.13    6.94
  -8  -8  28    2.14    5.42
  -8   8  29    3.49    5.17
   8  -8 -29    7.40    7.63
  -8  -8  29   10.26    6.42
  -8   8  30   -0.33    4.92
   8  -8 -30    5.25    7.52
  -8  -8  30   -1.78    5.10
  -8   8  31    6.07    6.69
   8  -8 -31    0.31    5.32
  -8  -8  31   -0.82    4.35
  -8   8  32    0.37    5.55
   8  -8 -32   -0.98    6.07
  -8  -8  32    1.59    5.60
  -8   8  33    1.55    6.27
   8  -8 -33    1.68    6.78
  -8  -8  33    3.26    5.69
  -8   8  34   -2.74    5.86
   8  -8 -34   -0.07    5.29
  -8  -8  34   -2.74    5.88
  -8  -8  35   -2.43    5.23
  -8   9   1  122.45   17.71
   8  -9  -1   90.35   17.41
  -8   9   2    5.37    4.12
   8  -9  -2    3.84    4.85
  -8   9   3   39.49    8.47
   8  -9  -3   29.42    8.27
  -8   9   4    2.56    4.12
   8  -9  -4   10.93    5.75
  -8   9   5   68.37   12.19
   8  -9  -5   54.19   11.97
  -8   9   6    3.88    4.12
   8  -9  -6    7.24    5.65
  -8   9   7    3.22    4.42
   8  -9  -7    5.98    5.81
  -8   9   8   -1.77    4.30
   8  -9  -8    7.43    5.48
   8  -9  -9   17.46    6.67
  -8  -9   9   12.06    6.17
   8  -9 -10   13.84    5.43
  -8  -9  10    2.27    4.52
   8  -9 -11   96.33   18.82
  -8  -9  11  128.81   19.64
   8  -9 -12    0.17    3.67
  -8  -9  12   -1.31    4.99
  -8   9  13   -1.94    4.70
   8  -9 -13    4.27    4.65
  -8  -9  13    3.56    4.43
  -8   9  14    4.64    5.06
   8  -9 -14   -0.94    6.07
  -8  -9  14    9.88    5.55
  -8   9  15   41.60   10.72
   8  -9 -15   31.63   10.13
  -8  -9  15   68.11   12.08
  -8   9  16    6.54    5.04
   8  -9 -16    0.71    5.01
  -8  -9  16    1.88    4.14
  -8   9  17   -1.42    4.69
   8  -9 -17   -2.72    5.74
  -8  -9  17   -0.98    5.21
  -8   9  18    8.96    5.68
   8  -9 -18    2.76    6.16
  -8  -9  18    8.58    5.56
  -8   9  19   12.43    6.56
   8  -9 -19    9.64    6.71
  -8  -9  19   19.03    7.14
  -8   9  20    1.13    5.02
   8  -9 -20    2.72    5.14
  -8  -9  20    2.71    4.70
  -8   9  21   21.12    7.59
   8  -9 -21    1.52    6.22
  -8  -9  21   20.35    7.35
  -8   9  22    4.91    5.76
   8  -9 -22    2.53    6.35
  -8  -9  22    2.27    5.47
  -8   9  23    2.13    5.78
   8  -9 -23    1.63    5.95
  -8  -9  23    1.81    4.19
  -8   9  24    1.36    4.97
   8  -9 -24    0.87    5.47
  -8  -9  24   -1.09    4.89
  -8   9  25    8.94    7.16
   8  -9 -25    0.42    6.72
  -8  -9  25    6.90    6.13
  -8   9  26    2.08    6.21
   8  -9 -26   -2.51    6.13
  -8  -9  26   -1.80    5.93
  -8   9  27    0.49    5.30
   8  -9 -27    1.61    6.25
  -8  -9  27    0.32    5.40
  -8   9  28   -1.34    6.36
   8  -9 -28   -0.31    5.33
  -8  -9  28    0.99    6.18
  -8   9  29   -0.05    5.07
   8  -9 -29    1.51    5.90
  -8  -9  29   -1.05    5.13
  -8   9  30    3.70    5.01
   8  -9 -30    0.88    4.44
  -8  -9  30    2.71    5.68
  -8   9  31    5.10    6.72
   8  -9 -31    1.66    7.65
  -8  -9  31    1.95    6.48
  -8   9  32    3.99    5.08
   8  -9 -32   -2.07    6.46
  -8  -9  32    4.03    6.29
  -8   9  33   -3.13    6.04
   8 -10  -1   22.49    7.13
   8 -10  -2   -1.99    4.46
   8 -10  -3   45.19   10.13
   8 -10  -4    7.75    5.10
   8 -10  -6    2.30    4.26
   8 -10  -7   48.78   10.64
   8 -10  -8   -1.51    4.46
   8 -10  -9   12.20    5.27
  -8 -10   9    4.81    5.16
   8 -10 -10   -0.88    4.75
  -8 -10  10   -0.48    3.93
   8 -10 -11    5.47    5.79
  -8 -10  11   13.34    6.07
   8 -10 -12    3.00    4.47
  -8 -10  12    0.34    3.49
  -8  10  13   34.31    9.70
   8 -10 -13   54.40   11.62
  -8 -10  13   51.83   10.90
  -8  10  14   -0.55    4.41
   8 -10 -14    0.93    4.70
  -8 -10  14   -1.06    4.50
  -8  10  15    2.52    5.11
   8 -10 -15   13.36    7.18
  -8 -10  15    8.28    5.74
  -8  10  16   -1.05    4.53
   8 -10 -16    2.74    4.78
  -8 -10  16    0.81    4.73
  -8  10  17   28.93   10.00
   8 -10 -17   42.20   10.89
  -8 -10  17   56.25   11.30
  -8  10  18   -1.50    4.66
   8 -10 -18    0.36    4.98
  -8 -10  18    0.69    4.11
  -8  10  19    8.83    6.03
   8 -10 -19   15.59    8.16
  -8 -10  19    9.64    6.51
  -8  10  20    5.84    5.85
   8 -10 -20   11.61    6.90
  -8 -10  20    4.31    4.88
  -8  10  21    9.48    6.11
   8 -10 -21    1.52    6.40
  -8 -10  21   10.47    5.76
  -8  10  22   -0.37    5.54
   8 -10 -22    0.25    4.49
  -8 -10  22    7.65    5.51
  -8  10  23    9.41    6.47
   8 -10 -23   -2.31    5.86
  -8  10  24   -1.44    4.99
   8 -10 -24   -2.50    5.54
  -8  10  25    0.38    5.09
   8 -10 -25    4.58    6.91
  -8  10  26   -0.98    4.77
   8 -10 -26   -1.63    5.65
  -8  10  27    3.15    4.95
   8 -10 -27    4.98    6.76
  -8  10  28    2.01    5.08
   8 -10 -28   -2.47    5.07
  -8  10  29    4.05    6.30
   8 -10 -29   -0.27    6.99
  -8  10  30    1.62    5.22
  -8  10  31    1.74    5.86
  -8  10  32    0.14    6.08
  -8  10  33    5.02    7.63
   8 -11  -1   44.23    9.97
   8 -11  -2    5.35    4.94
   8 -11  -3    6.57    4.82
   8 -11  -4    2.86    5.43
   8 -11  -5   29.67    8.19
   8 -11  -6   -2.69    4.65
   8 -11  -7    3.49    4.44
   8 -11  -8    3.26    5.02
   8 -11  -9   23.42    8.14
   8 -11 -10    0.00    5.17
   8 -11 -11   13.53    6.24
   8 -11 -12    1.87    4.56
   8 -11 -13    1.22    4.64
   8 -11 -14    0.66    5.44
   8 -11 -15   42.06   10.84
   8 -11 -16    3.62    5.27
   8 -11 -17   -2.16    5.80
   8 -11 -18   -2.49    5.27
   8 -11 -19    8.18    6.03
   8 -11 -20    1.73    6.40
   8 -11 -21   11.35    7.06
   8 -11 -22    5.45    5.57
   8 -11 -23    0.28    4.87
   8 -11 -24    2.97    5.69
   8 -11 -25   21.99    9.31
   8 -11 -26    3.20    7.59
   8 -12  -1   -2.18    4.29
   8 -12  -2    1.73    4.04
   8 -12  -3   37.69    9.08
   8 -12  -4    0.94    3.70
   8 -12  -5   -1.85    4.15
   8 -12  -6    5.86    5.03
   8 -12  -7   46.10   10.54
   8 -12  -8   11.77    6.11
   8 -12  -9   11.75    5.85
   8 -12 -10   -0.56    5.29
   8 -12 -11    4.19    4.86
   8 -12 -12    2.32    4.97
   8 -12 -13   33.03    9.42
   8 -12 -14    0.78    6.18
   8 -12 -15    2.72    5.40
   8 -12 -16   -1.96    6.17
   8 -12 -17    6.32    5.42
   8 -12 -18    3.46    5.25
   8 -12 -19   12.05    7.33
   8 -12 -20    0.51    4.55
   8 -12 -21    0.02    6.20
   8 -12 -22    2.47    6.51
   8 -12 -23   12.31    7.79
   8 -13  -1   10.85    5.02
   8 -13  -2   -0.47    3.69
   8 -13  -3   -1.95    4.63
   8 -13  -4   14.42    5.89
   8 -13  -5   29.93    8.30
   8 -13  -6   -1.57    4.21
   8 -13  -7    0.69    4.02
   8 -13  -8    6.11    4.87
   8 -13  -9   13.67    6.43
   8 -13 -10    3.98    5.16
   8 -13 -11    8.05    5.34
   8 -13 -12    1.46    4.05
   8 -13 -13    3.74    5.36
   8 -13 -14    0.52    5.24
   8 -13 -15   12.74    6.64
   8 -13 -16   -0.50    4.63
   8 -13 -17   -3.15    5.59
   8 -13 -18    1.05    5.78
   8 -13 -19   -0.33    4.88
   8 -13 -20    0.17    4.46
   8 -14  -1   19.70    6.57
   8 -14  -2    9.37    5.31
   8 -14  -3   11.72    5.38
   8 -14  -4   -0.89    4.45
   8 -14  -5   -1.25    4.80
   8 -14  -6   -1.51    3.96
   8 -14  -7    7.48    5.07
   8 -14  -8    5.70    5.24
   8 -14  -9   12.55    6.14
   8 -14 -10    1.40    4.61
   8 -14 -11   -0.36    4.06
   8 -14 -12    1.31    5.27
   8 -14 -13    4.91    5.28
   8 -14 -14    0.09    5.05
   8 -14 -15    2.06    5.02
   8 -14 -16    4.61    5.28
   8 -15  -1    8.51    4.41
   8 -15  -2   -1.63    3.84
   8 -15  -3    4.44    4.38
   8 -15  -4    4.48    4.99
   8 -15  -5    9.24    5.39
   8 -15  -6    0.00    3.86
   8 -15  -7    2.15    4.78
   8 -15  -8   -1.61    4.64
   8 -15  -9   -0.62    4.66
   8 -15 -10    6.56    4.70
   8 -15 -11    0.91    5.00
   8 -15 -12    0.94    5.08
   8 -16  -1    3.04    4.39
   8 -16  -2    2.60    4.10
   8 -16  -3    1.29    4.57
   8 -16  -4   -1.89    3.63
   8 -16  -5   -3.19    4.60
   8 -16  -6   -0.43    4.30
  -7   0   1  851.57  114.36
  -7   0   1  869.56  115.13
   7   0  -1  885.25  115.43
  -7   0   2    0.32    2.95
  -7   0   2    0.39    3.72
   7   0  -2    0.14    4.23
  -7   0   3   14.47    5.01
  -7   0   3    0.82    4.42
   7   0  -3   25.08    6.45
  -7   0   4    1.99    3.20
  -7   0   4    2.08    4.54
   7   0  -4    0.97    3.78
  -7   0   5   21.10    6.82
  -7   0   5   32.24    7.45
   7   0  -5   28.68    7.85
  -7   0   6    2.48    3.36
  -7   0   6   -0.81    3.73
   7   0  -6   -1.44    4.58
  -7   0   7  354.68   48.36
  -7   0   7  341.12   48.56
  -7   0   8    0.80    2.58
  -7   0   8    1.30    3.86
   7   0  -8   -0.55    3.61
  -7   0   9   14.94    5.85
  -7   0   9   19.57    6.25
   7   0  -9   15.66    6.35
  -7   0  10    1.80    3.96
  -7   0  10   -0.83    4.20
   7   0 -10   -1.57    4.59
  -7   0  11  343.77   47.10
  -7   0  11  359.09   47.20
   7   0 -11  295.34   47.20
  -7   0  12   -0.15    4.56
  -7   0  12    0.93    3.77
   7   0 -12   -2.67    4.63
  -7   0  13  141.14   22.43
   7   0 -13  139.88   23.26
  -7   0  14    2.44    4.33
   7   0 -14   -0.58    4.62
   7   0 -15    3.15    5.40
   7   0 -16   -1.76    5.63
  -7   0  17  580.92   76.36
   7   0 -17  525.79   77.20
  -7   0  18   -0.29    4.39
   7   0 -18   -1.64    6.01
  -7   0  19   16.30    6.67
   7   0 -19   16.14    8.35
  -7   0  20   -1.20    4.06
   7   0 -20    3.55    6.13
  -7   0  21   15.35    6.64
   7   0 -21   10.01    6.78
  -7   0  22   -0.37    2.83
   7   0 -22   -1.85    5.19
  -7   0  23   55.05   12.61
  -7   0  24    2.64    6.61
   7   0 -24    0.64    6.15
  -7   0  25    0.42    5.71
   7   0 -25    4.57    5.81
  -7   0  26   -3.50    6.68
   7   0 -26    0.00    5.68
  -7   0  27   43.27   11.35
  -7   0  28    2.90    4.77
  -7   0  29   17.40    7.25
  -7   0  30    0.19    5.96
  -7   0  31   13.67    7.91
  -7   0  32   -1.86    4.92
  -7   0  33   54.01   13.32
  -7   0  34   -2.33    5.84
  -7   0  35   -1.06    5.00
  -7   0  36   -0.73    5.14
  -7   0  37    7.17    7.21
  -7   1   1   -0.08    3.20
  -7   1   1    3.48    4.43
   7  -1  -1    3.74    3.02
   7  -1  -1   -0.80    4.60
   7   1  -1    6.50    4.55
  -7  -1   1   -0.67    3.56
  -7  -1   1    2.62    4.38
  -7   1   2   41.76    9.24
  -7   1   2   58.46   10.87
   7  -1  -2   64.52    9.64
   7  -1  -2   36.99    9.67
   7   1  -2   48.09   10.44
  -7  -1   2   41.70    9.28
  -7  -1   2   54.01   10.53
  -7   1   3  295.90   42.51
  -7   1   3  375.46   43.83
   7  -1  -3  260.10   42.85
   7   1  -3  289.44   43.28
  -7  -1   3  354.77   43.22
  -7  -1   3  276.84   42.94
  -7   1   4    1.39    2.95
  -7   1   4    0.37    3.57
   7  -1  -4    3.74    4.46
   7   1  -4    1.32    3.20
  -7  -1   4    0.52    3.22
  -7  -1   4   -1.69    4.04
  -7   1   5   91.61   14.72
  -7   1   5   85.58   15.07
   7  -1  -5   98.40   15.73
   7   1  -5  103.80   16.11
  -7  -1   5   65.31   14.00
  -7  -1   5   90.76   15.26
  -7   1   6    3.88    3.97
  -7   1   6    4.11    4.34
   7  -1  -6    4.14    4.03
   7   1  -6    5.75    4.37
  -7  -1   6    0.80    2.40
  -7  -1   6    2.30    4.16
  -7   1   7   34.04    8.08
  -7   1   7   33.23    8.42
   7  -1  -7   40.65    9.37
   7   1  -7   43.45    9.38
  -7  -1   7   40.28    8.28
  -7  -1   7   24.68    7.75
  -7   1   8   25.19    6.30
  -7   1   8   15.58    6.15
   7  -1  -8   13.58    6.23
   7   1  -8   23.29    7.72
  -7  -1   8   33.75    6.99
  -7  -1   8   23.88    6.68
  -7   1   9  288.22   44.66
  -7   1   9  344.12   45.30
   7  -1  -9  355.04   46.22
   7   1  -9  303.86   45.68
  -7  -1   9  290.39   44.59
  -7  -1   9  360.46   45.76
  -7   1  10   27.99    7.00
  -7   1  10   18.63    6.41
   7  -1 -10   24.17    7.68
   7   1 -10   33.39    8.16
  -7  -1  10   14.02    6.32
  -7  -1  10   33.14    7.74
  -7   1  11   77.58   13.72
  -7   1  11   55.56   12.85
   7  -1 -11   74.05   14.44
   7   1 -11   90.22   15.02
  -7  -1  11   88.60   14.36
  -7   1  12    2.61    3.59
   7  -1 -12    5.52    5.41
   7   1 -12   -0.14    4.57
  -7  -1  12    0.46    3.95
  -7  -1  12    3.93    4.44
   7  -1 -13  199.49   29.70
   7   1 -13  162.39   28.94
  -7  -1  13  199.48   28.68
   7  -1 -14    8.24    5.72
   7   1 -14    6.02    6.21
  -7  -1  14    4.88    5.14
   7  -1 -15  154.06   23.46
   7   1 -15  140.06   23.24
  -7  -1  15  119.98   21.78
   7  -1 -16   60.19   12.08
   7   1 -16   27.15    9.71
   7  -1 -17   34.57    9.40
   7   1 -17   26.30    9.60
  -7  -1  17   30.01    8.47
  -7  -1  17   24.49    7.86
  -7   1  18   -2.76    4.78
   7  -1 -18   -2.73    6.29
   7   1 -18    4.78    5.82
  -7  -1  18    2.25    4.72
  -7   1  19  181.51   28.28
   7  -1 -19  177.98   29.38
   7   1 -19  167.51   29.21
  -7  -1  19  188.00   28.44
  -7   1  20    6.51    5.79
   7  -1 -20    5.63    5.85
   7   1 -20   12.72    7.12
  -7  -1  20    5.91    4.90
  -7   1  21  125.23   18.19
   7  -1 -21   63.33   16.44
   7   1 -21   93.77   18.18
  -7  -1  21   74.79   15.75
  -7   1  22   -3.61    5.10
   7  -1 -22    0.79    6.36
   7   1 -22    3.76    6.59
  -7  -1  22    0.68    5.55
  -7   1  23   32.43   10.41
   7  -1 -23   42.53   11.77
   7   1 -23   51.51   12.67
  -7  -1  23   50.04   11.39
  -7   1  24   36.32    9.72
   7   1 -24   25.29   10.18
  -7  -1  24   40.73   10.27
  -7   1  25   78.28   15.34
  -7  -1  25   62.29   14.78
  -7   1  26    0.38    5.04
  -7  -1  26    0.14    4.63
  -7   1  27   -3.42    7.09
  -7  -1  27    4.99    5.24
  -7   1  28   -0.24    5.79
   7  -1 -28   -4.20    7.51
  -7  -1  28    1.32    5.56
  -7   1  29   59.65   13.61
  -7  -1  29   35.92   11.29
  -7   1  30    1.81    6.48
  -7  -1  30    1.53    4.92
  -7   1  31   25.39    9.50
  -7  -1  31   26.39    9.82
  -7   1  32   -0.18    5.11
  -7  -1  32   -0.50    5.01
  -7   1  33    3.22    5.86
  -7  -1  33   -2.94    5.71
  -7   1  34    1.53    6.07
  -7  -1  34   -2.46    6.79
  -7   1  35    9.01    7.31
  -7  -1  35   12.92    7.83
  -7   1  36   -3.06    5.85
  -7  -1  36    0.34    5.99
  -7   1  37    0.18    6.93
  -7  -1  37   -4.11    6.85
  -7   2   1   37.44    8.63
  -7   2   1   45.43    9.47
   7  -2  -1   46.28    8.74
   7  -2  -1   44.02    9.84
   7   2  -1   42.62    9.99
  -7  -2   1   43.41    9.22
  -7  -2   1   61.55   10.94
  -7   2   2   49.07   10.04
  -7   2   2   68.93   11.61
   7  -2  -2   46.87    9.62
   7  -2  -2   62.77   11.58
   7   2  -2   56.26   11.48
  -7  -2   2   58.88   10.74
  -7  -2   2   60.32   11.43
  -7   2   3   12.36    4.37
  -7   2   3   11.04    5.35
   7  -2  -3   11.14    4.24
   7  -2  -3   14.92    5.66
   7   2  -3    6.02    5.11
  -7  -2   3   18.44    5.10
  -7  -2   3    3.86    5.21
  -7   2   4    3.91    3.56
  -7   2   4    5.63    4.07
   7  -2  -4    4.73    4.63
   7   2  -4    0.36    3.64
  -7  -2   4    1.09    3.62
  -7  -2   4    3.01    4.01
  -7   2   5  248.07   38.37
  -7   2   5  280.65   39.02
   7  -2  -5  267.39   39.30
   7   2  -5  301.90   40.05
  -7  -2   5  269.97   38.64
  -7  -2   5  293.71   39.71
  -7   2   6   29.10    6.05
  -7   2   6   18.90    6.11
   7  -2  -6   13.22    5.51
   7   2  -6   16.82    6.06
  -7  -2   6   16.19    5.75
  -7  -2   6   12.37    5.60
  -7   2   7  397.72   41.18
   7  -2  -7  258.21   40.09
   7   2  -7  237.29   40.01
  -7  -2   7  259.21   39.46
  -7  -2   7  286.05   40.33
  -7   2   8    3.71    3.53
   7  -2  -8    3.60    4.63
   7   2  -8    6.70    4.91
  -7  -2   8    0.72    3.01
  -7  -2   8    5.35    3.94
  -7   2   9   64.80   12.04
   7  -2  -9   66.26   13.09
  -7  -2   9   66.77   11.93
  -7  -2   9   57.61   12.14
  -7   2  10   20.31    5.72
   7  -2 -10    2.71    4.13
   7   2 -10   13.73    6.15
  -7  -2  10   16.42    5.63
  -7  -2  10   13.91    6.12
  -7   2  11  188.22   25.00
   7  -2 -11  146.05   24.65
   7   2 -11  119.83   24.10
  -7  -2  11  153.11   24.11
  -7  -2  11  179.28   24.87
  -7   2  12   47.71   10.44
   7  -2 -12   62.75   12.41
   7   2 -12   54.98   11.95
  -7  -2  12   56.01   11.13
  -7  -2  12   46.60   10.97
   7  -2 -13   66.62   14.31
   7   2 -13   86.46   15.44
  -7  -2  13   76.17   14.32
   7  -2 -14    2.05    5.94
   7   2 -14    4.53    4.86
  -7  -2  14    1.61    3.91
   7  -2 -15   26.29    9.21
   7   2 -15   48.91   10.70
  -7  -2  15   43.81    9.64
   7  -2 -16   83.08   16.20
   7   2 -16   68.65   16.10
  -7  -2  16  103.39   16.41
  -7   2  17   69.07   12.71
   7  -2 -17   41.34   12.42
   7   2 -17   73.73   14.67
  -7  -2  17   73.13   13.06
  -7  -2  17   50.27   12.48
  -7   2  18   60.57   12.08
   7  -2 -18   61.39   13.05
   7   2 -18   41.16   11.85
  -7  -2  18   62.41   12.49
  -7  -2  18   48.86   11.86
  -7   2  19    1.23    5.31
   7  -2 -19   -1.23    5.64
   7   2 -19   -2.08    5.44
  -7  -2  19    0.79    4.69
  -7  -2  19    0.99    4.60
  -7   2  20   15.90    6.90
   7   2 -20    6.18    6.24
  -7  -2  20    4.57    6.02
  -7  -2  20   16.42    6.63
  -7   2  21   67.78   13.85
   7   2 -21   64.05   14.95
  -7  -2  21   76.63   14.63
  -7   2  22    8.90    6.11
  -7  -2  22    6.26    5.59
  -7   2  23   33.24    9.32
  -7  -2  23   30.49    9.43
  -7   2  24   -2.32    4.95
  -7  -2  24   -1.47    5.31
  -7   2  25   14.02    7.47
   7  -2 -25   12.08    7.82
  -7  -2  25   24.79    7.62
  -7   2  26   -1.53    4.66
   7  -2 -26   -2.49    6.27
  -7  -2  26    6.82    4.97
  -7   2  27   20.17    7.87
   7  -2 -27   16.07    9.45
  -7  -2  27   12.12    7.61
  -7   2  28   10.32    7.00
   7  -2 -28   16.86    8.72
  -7  -2  28   13.10    6.81
  -7   2  29   11.08    6.83
   7  -2 -29   15.06    8.93
  -7  -2  29   10.15    5.87
  -7   2  30    4.45    5.09
   7  -2 -30    4.73    6.45
  -7  -2  30    1.72    5.61
  -7   2  31    6.94    6.39
  -7  -2  31   13.82    7.30
  -7   2  32    2.90    5.35
  -7  -2  32    1.03    6.39
  -7   2  33   12.02    7.92
  -7  -2  33    4.14    7.03
  -7   2  34    0.90    4.58
  -7  -2  34   -2.45    5.51
  -7   2  35    0.79    5.61
  -7  -2  35    1.87    5.24
  -7   2  36   -1.34    6.32
  -7  -2  36   -1.11    5.06
  -7  -2  37   10.23    7.25
  -7   3   1   -0.08    2.32
   7  -3  -1   -0.03    2.28
   7  -3  -1    2.30    4.13
   7   3  -1    1.75    4.87
  -7  -3   1    0.06    2.91
  -7  -3   1    4.63    4.39
  -7   3   2  211.35   25.51
   7  -3  -2  150.78   23.96
   7  -3  -2  166.51   25.49
   7   3  -2  151.44   25.37
  -7  -3   2  150.59   24.61
  -7  -3   2  186.51   26.12
  -7   3   3   60.96   10.83
   7  -3  -3   51.05    9.96
   7  -3  -3   49.84   10.60
   7   3  -3   52.97   11.23
  -7  -3   3   55.60   10.58
  -7  -3   3   72.90   12.11
  -7   3   4    8.76    4.62
   7  -3  -4    6.16    4.87
   7   3  -4    6.04    4.98
  -7  -3   4   10.33    4.50
  -7  -3   4   11.45    5.80
  -7   3   5   97.28   17.42
   7  -3  -5   99.32   18.24
   7   3  -5  117.91   18.79
  -7  -3   5  113.81   17.95
  -7  -3   5  154.62   19.85
  -7   3   6   21.30    5.92
   7  -3  -6   12.57    6.10
   7   3  -6   21.66    6.93
  -7  -3   6   12.05    4.91
  -7  -3   6   32.86    7.67
  -7   3   7    1.68    3.74
   7  -3  -7    1.70    3.97
   7   3  -7    4.61    4.14
  -7  -3   7    3.39    3.73
  -7  -3   7    6.33    4.47
  -7   3   8    0.39    2.81
   7  -3  -8   -1.53    3.76
   7   3  -8    3.41    4.24
  -7  -3   8    0.22    3.38
  -7  -3   8    1.50    4.08
  -7   3   9  243.00   35.85
   7  -3  -9  300.69   37.40
   7   3  -9  252.26   36.84
  -7  -3   9  218.85   35.30
  -7  -3   9  250.75   36.44
  -7   3  10   75.62   13.20
   7  -3 -10   35.68   12.05
   7   3 -10   58.93   13.07
  -7  -3  10   94.00   13.74
  -7  -3  10  109.01   14.94
  -7   3  11   11.41    5.53
   7  -3 -11   17.27    6.81
   7   3 -11   10.72    6.27
  -7  -3  11   10.30    5.42
  -7  -3  11   10.80    5.78
  -7   3  12   -0.42    3.65
   7  -3 -12    0.91    4.78
   7   3 -12   -0.53    4.36
  -7  -3  12   -1.08    3.50
  -7  -3  12   -2.42    5.06
   7   3 -13  101.13   18.53
  -7  -3  13  108.25   18.54
   7  -3 -14   88.42   17.94
   7   3 -14   94.64   18.30
  -7  -3  14  131.07   19.20
   7  -3 -15  199.66   31.47
   7   3 -15  177.32   30.83
  -7  -3  15  222.98   31.17
  -7   3  16   26.61    7.23
   7  -3 -16   20.10    8.13
   7   3 -16   23.19    8.40
  -7  -3  16   10.87    6.21
  -7  -3  16   22.45    7.53
  -7   3  17   -0.73    4.42
   7   3 -17    6.69    6.40
  -7  -3  17    0.04    3.88
  -7  -3  17    2.06    4.78
  -7   3  18   41.68    9.42
   7   3 -18   35.12    9.75
  -7  -3  18   10.51    6.95
  -7  -3  18   26.35    8.50
  -7   3  19  330.00   48.22
   7   3 -19  300.54   49.04
  -7  -3  19  372.88   48.90
  -7   3  20   -2.51    5.12
  -7  -3  20   -0.30    5.72
  -7   3  21    6.13    5.62
   7  -3 -21    2.46    6.18
  -7  -3  21    8.92    5.41
  -7   3  22   -1.44    4.38
   7  -3 -22   -1.79    6.64
  -7  -3  22    4.15    4.92
  -7   3  23   24.93    8.20
   7  -3 -23   18.66    8.58
  -7  -3  23   19.61    7.99
  -7   3  24   13.33    6.80
   7  -3 -24    6.01    6.50
  -7  -3  24    5.65    5.75
   7  -3 -25   35.17   10.63
  -7  -3  25   37.57   10.51
  -7   3  26   -2.17    5.73
   7  -3 -26   -2.29    6.27
  -7  -3  26   -0.27    5.42
  -7   3  27   -0.13    5.29
   7  -3 -27   -1.14    5.40
  -7  -3  27    2.28    6.07
  -7   3  28    3.03    6.23
   7  -3 -28   -3.30    6.17
  -7  -3  28    2.05    6.06
  -7   3  29   28.07    8.40
   7  -3 -29    9.50    9.30
  -7  -3  29   18.77    7.73
  -7   3  30    7.79    7.15
   7  -3 -30   -0.44    6.64
  -7  -3  30    2.55    5.74
  -7   3  31    5.06    6.81
   7  -3 -31   14.19    7.64
  -7  -3  31   23.79    8.58
  -7   3  32   -0.15    5.10
  -7  -3  32   -1.02    5.71
  -7   3  33   10.55    7.43
  -7  -3  33    5.94    7.44
  -7   3  34   -3.21    6.57
  -7  -3  34    9.24    6.54
  -7   3  35   10.06    8.36
  -7  -3  35    6.17    6.49
  -7   3  36    0.62    5.87
  -7  -3  36   -2.69    5.35
  -7  -3  37    3.46    6.12
  -7   4   1   66.01   12.45
   7  -4  -1   69.20   11.98
   7  -4  -1   71.94   13.22
   7   4  -1   94.02   14.33
  -7  -4   1   63.03   12.42
  -7  -4   1   91.03   14.64
  -7   4   2  108.26   16.71
   7  -4  -2   96.34   15.92
   7  -4  -2  119.15   17.67
   7   4  -2   98.64   17.41
  -7  -4   2  102.89   16.71
  -7  -4   2   99.47   17.65
  -7   4   3   16.26    5.11
   7  -4  -3   21.21    5.00
   7  -4  -3    9.08    5.27
   7   4  -3    3.92    4.19
  -7  -4   3   14.08    4.96
  -7  -4   3   12.32    5.93
  -7   4   4   50.80    8.41
   7  -4  -4   31.02    7.07
   7  -4  -4   19.14    7.43
   7   4  -4   33.30    8.37
  -7  -4   4   30.16    7.42
  -7  -4   4   55.22    9.69
  -7   4   5   82.19   14.75
   7  -4  -5   87.23   15.39
   7   4  -5   86.17   15.73
  -7  -4   5   80.61   14.84
  -7  -4   5  137.16   17.53
  -7   4   6   91.44   13.38
   7  -4  -6   71.09   13.23
   7   4  -6   61.18   13.00
  -7  -4   6   66.03   12.70
  -7  -4   6   73.22   13.73
  -7   4   7   35.88    8.69
   7  -4  -7   47.23   10.28
   7   4  -7   52.69   10.70
  -7  -4   7   43.62    9.24
  -7  -4   7   43.52    9.97
  -7   4   8   86.34   13.07
   7  -4  -8   60.52   12.42
   7   4  -8   67.89   13.12
  -7  -4   8   57.82   11.69
  -7  -4   8   57.94   12.36
  -7   4   9   35.26    8.39
   7  -4  -9   35.58    8.54
   7   4  -9   22.47    7.97
  -7  -4   9   43.27    8.51
  -7  -4   9   33.13    8.51
  -7   4  10    0.91    3.55
   7  -4 -10    8.28    5.24
   7   4 -10    1.07    4.60
  -7  -4  10   -1.14    3.56
  -7  -4  10    0.69    4.55
  -7   4  11  140.36   20.89
   7  -4 -11  116.38   20.69
   7   4 -11  122.73   21.23
  -7  -4  11  131.09   20.50
  -7  -4  11  119.28   20.48
  -7   4  12  143.73   23.36
   7  -4 -12  159.70   24.39
   7   4 -12  131.13   23.72
  -7  -4  12  151.97   23.42
  -7  -4  12  156.62   24.08
   7   4 -13  129.33   23.88
  -7  -4  13  170.31   24.56
   7   4 -14   22.57    8.33
  -7  -4  14   26.14    8.21
   7   4 -15   49.64   12.66
  -7  -4  15   60.86   12.43
  -7   4  16   26.49    8.75
   7   4 -16   15.92    7.65
  -7  -4  16   46.93    9.32
  -7  -4  16   21.66    7.98
  -7   4  17  185.90   30.22
  -7  -4  17  210.77   30.62
  -7   4  18   40.41    8.93
   7  -4 -18   26.47    9.20
  -7  -4  18    8.81    6.52
  -7   4  19   19.32    7.73
   7  -4 -19    7.65    7.21
  -7  -4  19   25.92    7.69
  -7   4  20   35.68   10.55
   7  -4 -20   66.32   13.86
  -7  -4  20   55.13   11.46
  -7   4  21   36.79   11.08
   7  -4 -21   48.75   12.57
  -7  -4  21   66.90   12.40
  -7   4  22   51.86   10.95
   7  -4 -22   67.85   12.92
  -7  -4  22   14.49    8.77
  -7   4  23   13.58    7.25
   7  -4 -23   25.69    9.53
  -7  -4  23   11.54    6.93
  -7   4  24    4.07    5.92
   7  -4 -24    4.06    5.39
  -7  -4  24   10.71    5.65
  -7   4  25   -3.19    6.67
   7  -4 -25   -1.99    6.01
  -7   4  26   18.03    7.40
   7  -4 -26    2.96    5.67
  -7  -4  26   12.41    6.50
  -7   4  27   17.87    8.06
   7  -4 -27   24.80    9.08
  -7  -4  27    9.46    6.52
  -7   4  28    9.43    6.83
   7  -4 -28    7.56    7.39
  -7  -4  28   13.98    7.16
  -7   4  29   15.90    7.34
   7  -4 -29    0.64    6.01
  -7  -4  29    7.65    5.99
  -7   4  30   -3.38    5.96
   7  -4 -30    3.47    6.32
  -7  -4  30    5.93    6.04
  -7   4  31    5.97    8.22
   7  -4 -31    7.95    7.04
  -7  -4  31   11.68    7.31
  -7   4  32    4.64    6.52
   7  -4 -32    4.37    7.30
  -7  -4  32    8.08    5.91
  -7   4  33   13.92    8.04
   7  -4 -33   22.22    9.85
  -7  -4  33   13.50    7.58
  -7   4  34   -3.17    5.71
  -7  -4  34   -1.17    6.17
  -7   4  35   -2.62    7.23
  -7  -4  35   -5.28    8.45
  -7   4  36    4.22    5.54
  -7  -4  36   -2.67    5.86
  -7  -4  37    9.02    6.91
  -7   5   1    0.66    2.78
   7  -5  -1    0.15    2.39
   7  -5  -1    2.18    3.98
   7   5  -1    4.10    3.74
  -7  -5   1   -0.02    3.48
  -7  -5   1    0.57    3.79
  -7   5   2    2.06    3.09
   7  -5  -2    2.76    3.02
   7  -5  -2   -1.47    4.20
   7   5  -2    0.75    3.82
  -7  -5   2   -0.05    3.52
  -7  -5   2    6.72    4.79
  -7   5   3   35.22    7.32
   7  -5  -3   52.91    7.90
   7  -5  -3   26.05    7.78
   7   5  -3   47.39    9.26
  -7  -5   3   11.41    5.59
  -7  -5   3   58.71    9.84
  -7   5   4  116.46   19.60
   7  -5  -4  138.70   19.60
   7  -5  -4  132.75   20.54
   7   5  -4  105.04   20.05
  -7  -5   4  137.88   20.34
  -7  -5   4  149.02   21.60
  -7   5   5   44.57    9.13
   7  -5  -5   45.18    9.75
   7   5  -5   39.93    9.52
  -7  -5   5   42.62    9.20
  -7  -5   5   44.92   10.40
  -7   5   6    2.94    3.91
   7  -5  -6    4.16    4.20
   7   5  -6   -0.48    3.75
  -7  -5   6   -0.45    3.04
  -7  -5   6    2.10    3.86
  -7   5   7   28.57    6.69
   7   5  -7   20.65    6.92
  -7  -5   7    8.79    4.60
  -7  -5   7   16.14    6.76
  -7   5   8   89.22   15.47
   7   5  -8   85.42   16.04
  -7  -5   8   92.79   15.57
  -7  -5   8   96.71   16.37
  -7   5   9  148.40   23.23
   7   5  -9  134.66   23.45
  -7  -5   9  162.72   23.40
  -7  -5   9  148.51   23.64
  -7   5  10   48.34    9.85
   7   5 -10   29.65    9.39
  -7  -5  10   44.88    9.46
  -7  -5  10   47.27   10.05
  -7   5  11  119.81   18.32
   7   5 -11  100.48   18.53
  -7  -5  11  124.35   18.42
  -7  -5  11   84.74   17.49
  -7   5  12    0.34    3.91
   7   5 -12    0.41    4.10
  -7  -5  12    1.03    5.01
   7   5 -13   54.22   11.37
  -7  -5  13   35.64    9.91
   7  -5 -14   60.83   13.03
   7  -5 -15  208.52   32.48
  -7   5  16   -2.51    4.41
   7  -5 -16   -0.20    5.53
  -7  -5  16   -0.02    3.39
  -7   5  17   19.12    6.84
   7  -5 -17    1.83    5.93
  -7  -5  17   13.72    6.58
  -7   5  18    5.22    5.55
   7  -5 -18    7.65    6.50
  -7  -5  18    8.29    5.28
  -7   5  19   53.96   11.06
   7  -5 -19   41.53   11.40
  -7  -5  19   34.40   10.45
  -7   5  20   31.59    9.35
   7  -5 -20   21.60    9.20
  -7  -5  20   31.42    8.41
  -7   5  21    9.54    7.24
   7  -5 -21   18.65    7.99
  -7  -5  21   11.20    6.44
  -7   5  22   -0.68    5.61
   7  -5 -22    1.58    4.95
  -7  -5  22   -0.63    3.95
  -7   5  23    1.20    5.70
   7  -5 -23   -1.71    5.64
  -7  -5  23   -0.41    5.25
  -7   5  24   16.15    7.86
   7  -5 -24   13.86    7.61
  -7  -5  24   28.04    8.28
  -7   5  25    5.12    6.20
   7  -5 -25    4.72    6.26
  -7  -5  25    8.37    6.39
  -7   5  26    3.29    6.25
   7  -5 -26    7.46    6.40
  -7  -5  26   14.33    7.61
  -7   5  27   -2.48    6.22
   7  -5 -27    0.28    6.66
  -7  -5  27   -3.52    5.55
  -7   5  28    1.39    5.22
   7  -5 -28   -1.52    5.51
  -7  -5  28    1.07    6.22
  -7   5  29   25.11    8.73
   7  -5 -29    8.54    7.27
  -7  -5  29    1.50    5.95
  -7   5  30   19.50    8.75
   7  -5 -30   11.64    8.81
  -7  -5  30    4.46    6.57
  -7   5  31   15.85    7.48
   7  -5 -31   12.24    7.60
  -7  -5  31   14.20    8.08
  -7   5  32   -1.54    6.92
  -7  -5  32    6.75    6.72
  -7   5  33    3.28    6.46
   7  -5 -33    7.53    8.02
  -7  -5  33    3.57    5.62
  -7   5  34    9.28    7.27
   7  -5 -34    8.07    7.14
  -7  -5  34   11.50    6.47
  -7   5  35    9.05    7.59
   7  -5 -35    1.52    6.86
  -7  -5  35    2.45    5.69
  -7   5  36    5.08    7.29
  -7  -5  36   10.10    6.79
  -7  -5  37    6.31    6.41
  -7   6   1   83.23   13.71
   7  -6  -1   80.45   13.07
   7   6  -1   73.02   14.38
  -7  -6   1   82.31   14.05
  -7  -6   1   87.28   15.40
  -7   6   2   77.01   12.57
   7  -6  -2   79.01   12.05
   7   6  -2   76.27   13.57
  -7  -6   2   59.64   12.22
  -7  -6   2   59.80   13.20
  -7   6   3   35.86    7.93
   7  -6  -3   34.31    7.19
   7   6  -3   21.62    7.79
  -7  -6   3   41.98    8.27
  -7  -6   3   43.45    9.55
  -7   6   4    5.50    3.70
   7  -6  -4   15.71    4.67
   7   6  -4   11.03    5.16
  -7  -6   4   19.11    5.58
  -7  -6   4   12.27    5.75
  -7   6   5   -0.34    3.56
   7   6  -5    3.78    4.30
  -7  -6   5   -1.37    3.08
  -7  -6   5    2.40    3.77
  -7   6   6   84.33   14.47
   7   6  -6   91.00   15.41
  -7  -6   6   95.04   14.90
  -7  -6   6   65.36   14.74
   7   6  -7  142.98   25.49
  -7  -6   7  186.72   25.65
  -7  -6   7  173.61   26.25
  -7   6   8   65.20   12.71
   7   6  -8   62.16   13.25
  -7  -6   8   81.91   13.32
  -7  -6   8   71.05   13.96
  -7   6   9    4.46    4.73
  -7  -6   9    4.54    3.92
  -7  -6   9   -0.12    3.58
   7  -6 -10   96.75   16.04
  -7  -6  10   77.02   14.86
  -7   6  11  156.80   22.09
   7  -6 -11  112.27   21.16
  -7   6  12   25.91    7.07
   7  -6 -12   13.94    7.33
   7  -6 -13    6.19    5.77
   7  -6 -14   12.35    6.36
   7  -6 -15    2.78    5.37
  -7   6  16   42.26   10.92
   7  -6 -16   52.68   12.07
  -7  -6  16   53.54   11.39
  -7   6  17   72.28   14.31
   7  -6 -17   81.04   15.43
  -7  -6  17   71.17   14.25
  -7   6  18  102.93   17.32
   7  -6 -18   73.10   16.95
  -7  -6  18  101.32   17.00
  -7   6  19    5.33    5.79
   7  -6 -19    9.10    7.20
  -7  -6  19    8.00    5.32
  -7   6  20   -2.66    4.57
   7  -6 -20    2.05    5.41
  -7  -6  20    2.04    4.24
  -7   6  21   -0.75    4.46
   7  -6 -21    5.36    6.40
  -7  -6  21    5.55    5.74
  -7   6  22   28.03    9.80
   7  -6 -22   24.92   10.30
  -7  -6  22   46.31   10.12
  -7   6  23   13.54    6.81
   7  -6 -23   35.00   10.03
  -7  -6  23   24.70    8.21
  -7   6  24    9.47    7.71
   7  -6 -24   17.60    8.40
  -7  -6  24   24.04    8.22
  -7   6  25   -1.77    4.74
   7  -6 -25   -0.24    6.68
  -7  -6  25    2.62    5.15
  -7   6  26   19.69    8.35
   7  -6 -26   22.75    9.06
  -7  -6  26   14.72    7.85
  -7   6  27   10.57    7.79
   7  -6 -27   18.91    9.54
  -7  -6  27   20.27    7.96
  -7   6  28   41.02   10.31
   7  -6 -28    8.21    7.00
  -7  -6  28    6.38    6.86
  -7   6  29    2.96    5.92
   7  -6 -29    0.48    6.19
  -7  -6  29   -0.60    4.88
  -7   6  30    4.29    6.47
   7  -6 -30    1.49    6.48
  -7  -6  30   -0.84    5.20
  -7   6  31   -2.36    6.04
   7  -6 -31   -0.16    6.13
  -7  -6  31    6.21    6.43
  -7   6  32    6.98    7.57
   7  -6 -32    7.72    7.09
  -7  -6  32   11.82    7.88
  -7   6  33    3.75    6.37
   7  -6 -33   -2.34    6.65
  -7  -6  33    1.78    5.45
  -7   6  34   10.64    6.81
   7  -6 -34   -0.62    6.35
  -7  -6  34    2.07    6.18
  -7   6  35    6.65    6.31
   7  -6 -35    0.00    6.85
  -7  -6  35   -1.56    5.64
   7  -6 -36   -0.34    6.60
  -7  -6  36   -0.99    5.56
  -7  -6  37    9.32    6.51
  -7   7   1    3.61    3.65
   7  -7  -1    0.82    3.01
   7  -7  -1    1.22    3.58
  -7  -7   1    1.57    3.46
  -7   7   2   32.57    7.38
   7  -7  -2   40.94    7.21
   7  -7  -2   25.16    7.63
  -7  -7   2   29.17    7.33
  -7   7   3   17.86    5.27
   7  -7  -3    8.91    3.99
   7  -7  -3   13.85    5.71
  -7  -7   3    7.85    4.51
  -7   7   4  301.15   43.40
   7  -7  -4  408.15   43.79
   7  -7  -4  298.98   44.00
  -7  -7   4  254.50   43.11
  -7   7   5   98.76   15.72
   7  -7  -5   84.72   15.74
  -7  -7   5   98.00   15.95
  -7   7   6    0.40    3.31
   7  -7  -6    5.03    4.57
  -7  -7   6    6.59    4.36
  -7   7   7   74.89   12.93
   7  -7  -7   55.69   12.53
  -7  -7   7   76.62   12.84
  -7   7   8   20.38    6.43
   7  -7  -8   14.16    5.87
  -7  -7   8    9.92    5.11
  -7   7   9   44.87    9.44
   7  -7  -9   32.58    8.73
  -7  -7   9   38.63    8.90
  -7   7  10   98.00   17.69
   7  -7 -10  112.83   18.48
  -7  -7  10  108.51   17.90
  -7   7  11   22.28    7.18
   7  -7 -11   26.49    8.29
  -7  -7  11   30.76    7.88
  -7   7  12   10.33    5.34
   7  -7 -12    5.77    5.16
   7  -7 -13   23.70    8.20
   7  -7 -14  172.85   27.61
   7  -7 -15   -0.07    4.71
  -7   7  16    3.16    4.71
   7  -7 -16    0.51    5.27
  -7  -7  16   -0.14    4.44
  -7   7  17    0.00    4.40
   7  -7 -17    0.87    5.37
  -7  -7  17    1.05    3.82
  -7   7  18    5.54    4.93
   7  -7 -18    9.53    6.97
  -7  -7  18   13.96    6.26
  -7   7  19    1.93    5.46
   7  -7 -19    4.42    4.74
  -7  -7  19   -0.03    3.54
  -7   7  20   35.08    9.60
   7  -7 -20   35.27   10.20
  -7  -7  20   31.95    9.20
  -7   7  21    5.08    5.29
   7  -7 -21    9.21    6.55
  -7  -7  21    4.10    5.22
  -7   7  22    7.46    5.64
   7  -7 -22    1.41    6.11
  -7  -7  22    1.94    5.09
  -7   7  23    3.33    5.33
   7  -7 -23    5.28    5.88
  -7  -7  23    3.53    5.14
  -7   7  24   54.41   12.23
   7  -7 -24   43.68   12.46
  -7  -7  24   49.09   12.01
  -7   7  25    7.36    6.23
   7  -7 -25   -0.47    5.37
  -7  -7  25    4.61    5.22
  -7   7  26   10.08    7.20
   7  -7 -26   12.29    7.67
  -7  -7  26    3.64    5.49
  -7   7  27    1.12    4.90
   7  -7 -27   -3.82    6.30
  -7  -7  27   -1.67    4.62
  -7   7  28    3.91    4.82
   7  -7 -28   -0.63    7.12
  -7  -7  28    5.94    5.96
  -7   7  29    3.10    4.66
   7  -7 -29    4.40    5.68
  -7  -7  29    3.28    4.67
  -7   7  30   11.86    7.53
   7  -7 -30   13.71    8.34
  -7  -7  30   23.97    8.15
  -7   7  31    0.31    6.55
   7  -7 -31    0.61    7.58
  -7  -7  31    3.79    6.28
  -7   7  32    0.00    5.68
   7  -7 -32    3.64    6.25
  -7  -7  32    2.21    6.36
  -7   7  33   -2.83    5.51
   7  -7 -33    1.98    6.17
  -7  -7  33   -0.69    5.69
  -7   7  34    6.48    6.36
   7  -7 -34   -3.43    7.75
  -7  -7  34    6.53    6.90
  -7   7  35    3.43    6.50
   7  -7 -35    0.32    6.68
  -7  -7  35    0.43    6.79
   7  -7 -36   -3.78    6.82
  -7  -7  36    6.96    6.12
   7  -7 -37   -0.71    6.76
  -7   8   1   43.36    9.02
   7  -8  -1   57.67    9.10
   7  -8  -1   37.00    9.37
  -7  -8   1   41.82    9.46
  -7   8   2   92.26   17.35
   7  -8  -2  135.82   17.71
   7  -8  -2  104.50   18.31
  -7  -8   2  123.29   18.64
  -7   8   3    9.70    4.48
   7  -8  -3   11.19    4.36
   7  -8  -3    6.06    4.82
  -7  -8   3   11.08    5.44
  -7   8   4   30.63    7.57
   7  -8  -4   30.91    6.94
   7  -8  -4   39.06    8.63
  -7  -8   4   33.42    7.65
  -7   8   5    9.07    4.75
   7  -8  -5   14.53    4.83
   7  -8  -5   12.77    5.83
  -7  -8   5   14.68    5.32
  -7   8   6   28.18    7.75
   7  -8  -6   31.32    8.39
  -7  -8   6   47.89    8.88
  -7   8   7    0.49    3.86
   7  -8  -7   -2.51    5.43
  -7  -8   7    1.62    4.07
  -7   8   8   67.69   12.39
   7  -8  -8   58.69   12.63
  -7  -8   8   67.90   12.38
  -7   8   9    3.31    4.73
   7  -8  -9    0.89    5.02
  -7  -8   9    8.12    4.70
  -7   8  10   22.77    6.77
   7  -8 -10   17.87    7.39
  -7  -8  10   21.56    6.82
  -7   8  11    9.54    5.23
   7  -8 -11   11.69    6.59
  -7   8  12  120.80   20.42
   7  -8 -12  131.69   21.47
   7  -8 -13   -0.23    3.63
   7  -8 -14    5.88    5.72
   7  -8 -15    2.27    4.81
  -7   8  16   66.17   14.16
   7  -8 -16   83.53   15.65
  -7  -8  16   76.80   14.57
  -7   8  17    0.27    3.92
   7  -8 -17    0.74    4.42
  -7  -8  17    2.35    4.10
  -7   8  18    9.81    6.08
   7  -8 -18   19.37    8.16
  -7  -8  18   10.96    5.98
  -7   8  19    0.35    4.90
   7  -8 -19    2.80    6.04
  -7  -8  19    0.22    4.51
  -7   8  20   19.32    7.15
   7  -8 -20   10.72    6.71
  -7  -8  20   11.27    6.97
  -7   8  21    3.85    4.98
   7  -8 -21   -1.06    5.35
  -7  -8  21   -1.96    4.55
  -7   8  22   16.74    6.99
   7  -8 -22   26.71    9.11
  -7  -8  22   19.18    7.81
  -7   8  23   20.15    7.87
   7  -8 -23   35.16    9.61
  -7  -8  23   10.97    7.12
  -7   8  24    2.29    4.95
   7  -8 -24   -0.08    6.12
  -7  -8  24    1.80    5.04
  -7   8  25    0.03    4.14
   7  -8 -25    3.84    5.62
  -7  -8  25   -0.17    4.84
  -7   8  26   17.86    7.67
   7  -8 -26   13.01    7.95
  -7  -8  26   18.29    7.96
  -7   8  27   13.19    6.41
   7  -8 -27   -1.72    6.02
  -7  -8  27    7.50    6.64
  -7   8  28   22.30    7.86
   7  -8 -28    2.26    5.79
  -7  -8  28   11.35    6.50
  -7   8  29   -1.65    6.02
   7  -8 -29   -0.11    6.45
  -7  -8  29   -2.26    5.51
  -7   8  30    0.17    5.94
   7  -8 -30   -0.45    5.11
  -7  -8  30   -2.35    5.69
  -7   8  31    7.43    5.61
   7  -8 -31    1.12    7.11
  -7  -8  31    1.60    5.89
  -7   8  32    6.17    5.77
   7  -8 -32    9.09    8.09
  -7  -8  32   -0.40    5.81
  -7   8  33    0.24    3.89
   7  -8 -33   -0.70    5.58
  -7  -8  33    0.70    5.97
  -7   8  34   -1.63    5.80
   7  -8 -34    2.54    7.65
  -7  -8  34    4.26    6.74
  -7   8  35   -1.85    5.98
   7  -8 -35   -3.67    8.26
  -7  -8  35   -0.98    6.38
   7  -8 -36   -2.01    7.57
  -7  -8  36    0.04    5.54
  -7   9   1   -1.38    3.34
   7  -9  -1    1.98    3.73
  -7  -9   1   -0.14    3.69
  -7   9   2   28.25    7.59
   7  -9  -2   33.53    8.39
  -7  -9   2   50.21    9.24
  -7   9   3    1.71    3.47
   7  -9  -3    1.91    4.34
  -7  -9   3    4.75    3.73
  -7   9   4   54.44   10.46
   7  -9  -4   46.08   10.47
  -7  -9   4   58.39   11.00
  -7   9   5    6.12    4.06
   7  -9  -5    7.00    4.85
  -7  -9   5   -1.76    3.95
  -7   9   6   31.71    8.06
   7  -9  -6   40.27    8.81
  -7  -9   6   37.88    8.82
  -7   9   7   21.46    6.28
   7  -9  -7   30.58    7.70
  -7  -9   7   12.55    5.09
  -7   9   8   38.77    9.06
   7  -9  -8   38.47    9.48
  -7  -9   8   45.88    9.74
   7  -9  -9    4.84    4.91
  -7  -9   9    1.92    3.92
  -7   9  10  123.26   19.39
   7  -9 -10  110.23   19.54
  -7  -9  10  119.05   19.63
  -7   9  11   -0.41    3.19
   7  -9 -11   -0.23    4.43
  -7   9  12    4.98    4.29
   7  -9 -12    2.84    4.65
   7  -9 -13    8.57    5.25
   7  -9 -14   51.64   11.90
   7  -9 -15   -0.41    4.39
  -7  -9  15   -0.60    5.05
  -7   9  16    8.66    5.93
   7  -9 -16   17.36    7.48
  -7  -9  16    9.94    5.66
  -7   9  17   -1.81    4.33
   7  -9 -17    3.73    5.58
  -7  -9  17    0.18    4.43
  -7   9  18   43.39   10.82
   7  -9 -18   50.38   11.77
  -7  -9  18   42.99   10.28
  -7   9  19   -0.44    5.27
   7  -9 -19    2.79    5.44
  -7  -9  19   -0.90    3.86
  -7   9  20   19.04    7.64
   7  -9 -20   18.39    8.12
  -7  -9  20   25.59    7.87
  -7   9  21    0.60    5.10
   7  -9 -21   -1.92    5.28
  -7  -9  21   -0.24    4.73
  -7   9  22   -0.42    4.37
   7  -9 -22   -1.12    5.86
  -7  -9  22    1.23    4.85
  -7   9  23    0.01    4.68
   7  -9 -23   -2.24    5.77
  -7  -9  23    5.39    5.73
  -7   9  24   23.01    8.74
   7  -9 -24   21.49    9.00
  -7  -9  24   22.62    7.95
  -7   9  25    0.10    4.85
   7  -9 -25    1.46    5.38
  -7  -9  25    4.77    6.46
  -7   9  26    9.96    7.03
   7  -9 -26    2.86    5.57
  -7  -9  26    6.34    5.62
  -7   9  27   -1.12    5.58
   7  -9 -27    1.48    6.15
  -7  -9  27   -1.67    5.27
  -7   9  28    4.86    6.04
   7  -9 -28    2.13    6.12
  -7  -9  28    7.53    6.90
  -7   9  29   -2.24    6.28
   7  -9 -29   -0.04    6.10
  -7  -9  29    2.65    5.53
  -7   9  30    9.55    7.00
   7  -9 -30    2.18    6.91
  -7  -9  30   12.51    7.30
  -7   9  31    2.15    5.23
   7  -9 -31   -0.07    6.23
  -7  -9  31   -1.69    5.97
  -7   9  32    5.69    5.25
   7  -9 -32   -1.66    6.26
  -7  -9  32    0.53    4.99
  -7   9  33    0.01    5.69
   7  -9 -33   -0.84    6.61
  -7   9  34   13.07    8.21
   7 -10  -1   11.95    5.47
  -7 -10   1   21.33    5.88
   7 -10  -2   56.34   11.01
  -7 -10   2   54.60   10.65
   7 -10  -3   -1.65    3.93
  -7 -10   3   -0.18    3.00
   7 -10  -4    5.26    4.55
  -7 -10   4    0.88    4.26
   7 -10  -5    4.59    4.17
  -7 -10   5   -0.04    3.20
   7 -10  -6  109.98   19.65
  -7 -10   6  136.05   20.04
  -7  10   7   -0.97    3.92
   7 -10  -7    3.55    4.33
  -7 -10   7   -0.82    3.65
  -7  10   8    7.63    4.27
   7 -10  -8    4.05    4.82
  -7 -10   8    5.77    4.68
  -7  10   9    0.37    3.82
   7 -10  -9   -0.81    4.69
  -7 -10   9    5.40    4.08
  -7  10  10    5.00    4.25
   7 -10 -10    6.19    4.68
  -7 -10  10    5.56    4.71
  -7  10  11    0.62    3.06
   7 -10 -11    0.14    4.12
  -7  10  12   32.50    8.87
   7 -10 -12   37.18    9.13
   7 -10 -13   -2.72    5.06
   7 -10 -14    5.44    5.81
   7 -10 -15   -1.23    5.32
  -7 -10  15   -1.73    4.74
  -7  10  16   33.78    9.83
   7 -10 -16   47.77   11.01
  -7 -10  16   42.25    9.87
  -7  10  17    0.08    4.30
   7 -10 -17    1.70    5.11
  -7 -10  17    0.85    4.28
  -7  10  18   27.52    8.16
   7 -10 -18   20.63    8.36
  -7 -10  18   26.95    7.89
  -7  10  19   -1.11    4.55
   7 -10 -19    4.93    5.13
  -7 -10  19    6.81    4.99
  -7  10  20    8.38    6.50
   7 -10 -20    5.52    5.65
  -7 -10  20    6.04    5.50
  -7  10  21    2.82    5.22
   7 -10 -21    4.29    5.77
  -7 -10  21    6.24    5.10
  -7  10  22   45.06   10.76
   7 -10 -22   25.68    9.79
  -7  10  23    1.96    5.02
   7 -10 -23   -0.43    5.48
  -7  10  24   -0.35    4.35
   7 -10 -24    0.19    6.12
  -7  10  25   -2.33    5.36
   7 -10 -25   -0.19    5.60
  -7  10  26    7.17    5.59
   7 -10 -26   11.70    7.42
  -7  10  27    1.06    5.49
   7 -10 -27   -1.50    6.19
  -7  10  28    8.11    6.40
   7 -10 -28    0.37    7.43
  -7  10  29    2.80    5.81
   7 -10 -29   -0.76    6.40
  -7  10  30    1.44    5.15
   7 -10 -30   -2.83    6.18
  -7  10  31    0.45    4.65
   7 -10 -31   -1.89    6.73
  -7  10  32    0.26    7.15
  -7  10  33    1.26    5.63
  -7  10  34   -1.80    5.52
   7 -11  -1    1.43    4.40
  -7 -11   1    0.04    2.94
   7 -11  -2   -1.98    4.27
  -7 -11   2    3.19    3.71
   7 -11  -3    3.33    4.47
  -7 -11   3    3.90    3.74
   7 -11  -4   27.75    7.51
  -7 -11   4   35.82    8.14
   7 -11  -5    7.73    5.85
  -7 -11   5   35.71    7.39
   7 -11  -6    3.51    4.10
  -7 -11   6   -0.27    3.00
   7 -11  -7   17.62    6.37
  -7 -11   7   19.67    6.34
   7 -11  -8   12.65    6.04
   7 -11  -9    1.85    4.20
   7 -11 -10   27.31    7.98
   7 -11 -11   -0.49    4.67
   7 -11 -12    1.67    4.48
   7 -11 -13    2.00    4.72
   7 -11 -14   22.53    8.49
   7 -11 -15   -0.06    3.48
   7 -11 -16   15.06    6.82
   7 -11 -17    1.07    4.66
   7 -11 -18    8.13    6.89
   7 -11 -19    1.21    5.42
   7 -11 -20   12.89    6.86
   7 -11 -21    2.70    6.89
   7 -11 -22   -1.53    7.92
   7 -11 -23   -2.83    6.22
   7 -11 -24   21.81    8.44
   7 -11 -25    3.06    6.65
   7 -11 -26    7.19    6.79
   7 -11 -27   -0.00    6.39
   7 -11 -28    1.03    6.80
   7 -12  -1    8.55    4.82
   7 -12  -2   20.35    6.26
   7 -12  -3   -0.96    3.78
   7 -12  -4   -0.17    3.60
   7 -12  -5    9.04    5.38
   7 -12  -6   40.58    9.29
   7 -12  -7    2.73    4.19
   7 -12  -8   11.07    5.55
   7 -12  -9    0.29    4.06
   7 -12 -10   13.79    5.96
   7 -12 -11   -1.62    4.87
   7 -12 -12    6.18    5.06
   7 -12 -13    1.34    4.66
   7 -12 -14   -0.67    5.40
   7 -12 -15   -3.80    7.24
   7 -12 -16   28.64    9.09
   7 -12 -17    1.65    4.34
   7 -12 -18    1.38    4.99
   7 -12 -19    1.74    4.04
   7 -12 -20    9.38    7.00
   7 -12 -21    6.45    6.22
   7 -12 -22    3.20    5.89
   7 -12 -23    0.50    4.57
   7 -12 -24   -0.76    5.29
   7 -12 -25    3.73    6.34
   7 -13  -1    0.85    3.66
   7 -13  -2    2.33    4.54
   7 -13  -3   14.23    5.58
   7 -13  -4   49.10   10.60
   7 -13  -5    2.46    3.82
   7 -13  -6   -1.41    4.05
   7 -13  -7    5.49    4.76
   7 -13  -8   13.38    5.43
   7 -13  -9    8.33    5.05
   7 -13 -10   23.11    6.91
   7 -13 -11   -0.94    3.95
   7 -13 -12   -1.34    4.74
   7 -13 -13   -0.84    4.71
   7 -13 -14   22.95    7.74
   7 -13 -15   -2.82    5.39
   7 -13 -16   -0.40    3.67
   7 -13 -17   -2.46    5.25
   7 -13 -18   -1.24    4.80
   7 -13 -19   -1.11    4.71
   7 -13 -20    0.48    5.10
   7 -13 -21    1.59    4.63
   7 -13 -22   -0.67    6.56
   7 -14  -1    3.24    4.15
   7 -14  -2   14.42    5.12
   7 -14  -3    5.13    3.66
   7 -14  -4   -0.34    3.91
   7 -14  -5    0.52    3.81
   7 -14  -6   13.58    6.14
   7 -14  -7   21.17    6.75
   7 -14  -8    2.19    4.31
   7 -14  -9    2.78    4.67
   7 -14 -10   11.42    5.61
   7 -14 -11    2.21    4.72
   7 -14 -12   -0.33    3.78
   7 -14 -13   -0.50    4.32
   7 -14 -14    8.34    5.60
   7 -14 -15    1.59    4.58
   7 -14 -16    4.79    6.16
   7 -14 -17    1.65    4.29
   7 -14 -18    2.62    5.44
   7 -14 -19    1.73    5.97
   7 -15  -1    2.50    4.04
   7 -15  -2    1.23    3.76
   7 -15  -3   14.15    5.35
   7 -15  -4   10.88    4.78
   7 -15  -5   -0.53    4.19
   7 -15  -6    3.36    3.73
   7 -15  -7   -0.91    4.60
   7 -15  -8   12.28    5.64
   7 -15  -9    6.82    5.00
   7 -15 -10   -1.87    4.62
   7 -15 -11    0.11    5.05
   7 -15 -12    1.95    4.50
   7 -15 -13    0.99    4.32
   7 -15 -14   -1.26    4.90
   7 -15 -15    3.98    5.57
   7 -16  -1    7.19    3.85
   7 -16  -2    1.24    3.79
   7 -16  -3   -0.09    3.65
   7 -16  -4   -0.07    3.79
   7 -16  -5   -0.61    3.51
   7 -16  -6    5.40    4.49
   7 -16  -7    2.58    4.58
   7 -16  -8    1.55    4.35
   7 -16  -9    0.45    4.07
   7 -16 -10   -2.26    4.46
   7 -16 -11    1.62    4.61
   7 -17  -1   -1.49    3.77
   7 -17  -2   -1.85    3.57
   7 -17  -3    6.80    4.90
   7 -17  -4    2.03    3.59
   7 -17  -5    0.78    4.07
   7 -17  -6    1.32    4.28
  -6   0   1   -0.62    3.19
  -6   0   1    0.23    4.62
   6   0  -1   -1.66    3.23
   6   0  -1   -0.17    3.51
  -6   0   2  287.95   46.62
  -6   0   2  358.36   47.82
   6   0  -2  352.92   46.76
   6   0  -2  410.11   48.48
  -6   0   3    0.23    3.57
  -6   0   3    0.41    3.84
   6   0  -3   -0.02    3.10
   6   0  -3    0.17    3.53
  -6   0   4   11.07    5.29
  -6   0   4   29.53    6.74
   6   0  -4   10.62    4.43
   6   0  -4   22.66    6.44
  -6   0   5   -1.35    3.74
  -6   0   5   -1.92    4.53
   6   0  -5   -1.49    3.39
   6   0  -5    0.65    4.36
  -6   0   6 1204.66  169.95
  -6   0   6 1399.51  170.80
   6   0  -6 1357.31  169.94
   6   0  -6 1272.40  170.78
  -6   0   7    0.02    4.01
  -6   0   7    0.14    3.67
   6   0  -7   -1.29    3.53
   6   0  -7    1.46    3.98
  -6   0   8   15.51    5.75
  -6   0   8   33.72    7.40
   6   0  -8   45.67    7.31
   6   0  -8   22.63    7.30
  -6   0   9   -0.13    3.05
  -6   0   9   -0.73    3.25
   6   0  -9    2.12    3.35
   6   0  -9    2.68    3.81
  -6   0  10  245.15   33.35
  -6   0  10  258.32   33.57
   6   0 -10  200.39   32.11
   6   0 -10  226.85   33.68
  -6   0  11   -0.99    3.16
  -6   0  11   -0.20    3.69
   6   0 -11   -3.01    4.50
  -6   0  12  338.38   45.74
  -6   0  12  351.83   45.80
   6   0 -12  281.03   45.83
  -6   0  13   -1.90    3.95
  -6   0  13    0.07    4.51
   6   0 -13   -1.70    4.45
  -6   0  14   96.60   16.91
  -6   0  14   99.84   17.22
   6   0 -14  108.79   18.17
  -6   0  15    0.65    3.48
  -6   0  15    1.55    4.78
   6   0 -15    1.86    4.99
  -6   0  16  290.68   41.53
   6   0 -16  285.41   42.34
  -6   0  17   -0.73    4.05
   6   0 -17    0.47    3.85
  -6   0  18  183.83   28.14
   6   0 -18  178.70   29.09
  -6   0  19   -2.12    5.30
   6   0 -19    0.56    4.95
  -6   0  20    6.87    5.31
   6   0 -20   -0.74    4.98
  -6   0  21    0.08    4.52
   6   0 -21    0.02    5.87
  -6   0  22  126.13   21.81
   6   0 -22  129.05   22.78
  -6   0  23   -1.90    4.60
   6   0 -23    5.27    5.70
  -6   0  24    0.55    5.23
   6   0 -24   -1.35    6.56
  -6   0  25   -0.96    6.54
   6   0 -25   -2.15    5.37
  -6   0  26   70.89   15.64
   6   0 -26   88.34   17.77
  -6   0  27   -2.16    5.31
   6   0 -27   -3.16    6.61
  -6   0  28   42.16   11.33
  -6   0  29   -0.69    5.89
  -6   0  30   14.56    7.80
  -6   0  31    2.39    5.66
  -6   0  32   67.13   15.14
  -6   0  33   -1.13    5.32
  -6   0  34    2.16    5.87
  -6   0  35   -3.78    7.16
  -6   0  36   12.94    7.52
  -6   0  37    0.39    7.75
  -6   0  38   12.48    8.15
  -6   1   1    2.26    2.88
  -6   1   1    6.40    4.23
   6  -1  -1    9.10    3.60
   6  -1  -1   16.10    5.74
   6   1  -1    8.41    5.28
  -6  -1   1    5.31    3.88
  -6  -1   1   10.48    5.04
  -6   1   2  463.11   80.44
  -6   1   2  711.28   82.15
   6  -1  -2  603.84   80.74
   6  -1  -2  583.68   81.71
   6   1  -2  613.32   81.94
  -6  -1   2  635.85   81.39
  -6  -1   2  806.38   83.00
  -6   1   3   37.32    8.28
  -6   1   3   37.44    8.23
   6  -1  -3   52.05    8.23
   6  -1  -3   26.18    8.10
   6   1  -3   50.50    8.24
   6   1  -3   40.83    8.85
  -6  -1   3   31.65    7.79
  -6  -1   3   44.99    8.94
  -6   1   4  893.61  122.10
  -6   1   4  885.35  122.44
   6  -1  -4  982.65  122.02
   6  -1  -4  934.59  122.92
   6   1  -4  932.79  121.94
   6   1  -4  926.44  122.99
  -6  -1   4  904.56  122.17
  -6  -1   4 1002.24  123.12
  -6   1   5  118.95   18.43
  -6   1   5  105.75   18.33
   6  -1  -5  123.76   18.17
   6  -1  -5  121.27   19.12
   6   1  -5  135.11   18.33
   6   1  -5  101.94   18.53
  -6  -1   5  138.61   18.82
  -6  -1   5  107.27   18.49
  -6   1   6   83.85   15.88
  -6   1   6   99.05   16.33
   6  -1  -6   98.96   15.65
   6  -1  -6  109.05   17.05
   6   1  -6  108.61   16.01
   6   1  -6  112.11   17.06
  -6  -1   6  101.74   16.25
  -6  -1   6   96.15   16.43
  -6   1   7  278.77   37.02
  -6   1   7  287.30   37.25
   6  -1  -7  241.19   36.26
   6  -1  -7  247.37   37.27
   6   1  -7  253.27   36.26
   6   1  -7  271.29   37.79
  -6  -1   7  281.45   37.02
  -6  -1   7  242.87   36.93
  -6   1   8  781.39  105.26
  -6   1   8  770.20  105.27
   6  -1  -8  894.34  105.12
   6  -1  -8  778.01  105.84
   6   1  -8  845.69  105.00
   6   1  -8  794.16  106.04
  -6  -1   8  684.70  104.81
  -6  -1   8  826.64  105.71
  -6   1   9    7.88    4.55
  -6   1   9   11.29    4.62
   6  -1  -9    3.22    3.13
   6  -1  -9   -0.28    4.13
   6   1  -9    3.11    3.87
   6   1  -9   10.13    5.07
  -6  -1   9    9.98    4.88
  -6  -1   9   11.39    5.16
  -6   1  10  131.53   20.11
   6  -1 -10  157.22   19.98
   6  -1 -10  114.66   20.20
   6   1 -10  142.36   19.57
   6   1 -10  119.67   20.44
  -6  -1  10  101.91   19.30
  -6  -1  10  120.74   19.83
  -6   1  11   16.90    5.84
  -6   1  11   18.85    5.58
   6  -1 -11   10.02    5.94
   6   1 -11   13.71    5.99
  -6  -1  11   12.61    5.33
  -6  -1  11   21.89    6.44
  -6   1  12  552.93   51.20
  -6   1  12  279.59   48.08
   6  -1 -12  358.07   49.67
   6   1 -12  321.93   49.30
  -6  -1  12  385.97   49.43
  -6  -1  12  305.25   48.57
  -6   1  13   66.25   12.23
  -6   1  13   64.93   11.86
   6  -1 -13   41.41   11.31
   6   1 -13   71.37   12.90
  -6  -1  13   60.71   12.08
  -6  -1  13   63.40   11.94
  -6   1  14  167.43   22.34
  -6   1  14  161.56   21.95
   6  -1 -14  177.65   23.50
   6   1 -14   55.52   19.72
  -6  -1  14  175.52   22.49
  -6  -1  14  169.39   22.52
  -6   1  15   13.07    5.84
  -6   1  15   16.57    6.38
   6  -1 -15    9.18    5.69
   6   1 -15   19.83    6.92
  -6  -1  15   21.17    6.80
  -6  -1  15   18.60    6.42
   6  -1 -16    2.00    5.30
   6   1 -16    9.21    5.87
  -6  -1  16    5.89    4.76
   6  -1 -17    9.55    5.49
   6   1 -17   11.13    5.77
  -6  -1  17    8.11    4.92
   6   1 -18  259.11   38.65
  -6  -1  18  251.60   37.65
  -6   1  19   55.19   10.70
   6  -1 -19   22.82    8.97
   6   1 -19   36.82   10.11
  -6  -1  19   38.60    9.50
  -6  -1  19   40.98    9.74
  -6   1  20   -3.43    5.30
   6  -1 -20    2.78    5.08
   6   1 -20    2.17    4.62
  -6  -1  20    1.48    4.14
  -6  -1  20   -0.33    4.75
  -6   1  21   -0.50    4.38
   6  -1 -21    1.75    5.40
   6   1 -21   -1.02    5.09
  -6  -1  21    1.22    4.28
  -6   1  22    9.24    6.24
   6  -1 -22   10.84    7.02
   6   1 -22   19.66    7.90
  -6  -1  22   13.63    6.19
  -6   1  23    9.57    5.99
   6  -1 -23    7.85    5.87
   6   1 -23   11.51    7.35
  -6  -1  23    3.44    6.22
  -6   1  24   34.00    9.48
   6  -1 -24   34.91   10.81
   6   1 -24   26.58    9.86
  -6  -1  24   31.41    9.87
  -6   1  25   -0.92    5.34
   6  -1 -25   -1.10    6.58
   6   1 -25    4.46    5.52
  -6  -1  25    4.38    6.39
  -6   1  26    4.85    5.46
  -6  -1  26    6.40    5.17
  -6   1  27   -1.41    4.19
  -6  -1  27    0.54    6.09
  -6   1  28   57.63   13.71
  -6  -1  28   74.23   15.29
  -6   1  29    0.69    6.47
  -6  -1  29    2.88    4.80
  -6   1  30   12.72    7.15
  -6  -1  30   -2.12    6.01
  -6   1  31   -0.56    4.53
  -6  -1  31    0.00    4.98
  -6   1  32    0.39    5.58
  -6  -1  32    1.21    6.31
  -6   1  33   -2.05    5.13
  -6  -1  33   -1.50    5.47
  -6   1  34   38.08   10.76
  -6  -1  34   20.65    9.15
  -6   1  35   -3.05    5.92
  -6  -1  35   -0.64    6.30
  -6   1  36   13.63    7.15
  -6  -1  36    7.30    7.88
  -6   1  37   -1.97    6.21
  -6  -1  37    4.56    6.04
  -6   1  38    4.43    7.77
  -6  -1  38   10.39    6.25
  -6   2   1    3.00    3.23
  -6   2   1   -1.03    4.08
   6  -2  -1    2.66    3.09
   6  -2  -1    3.34    4.80
   6   2  -1    3.20    3.27
   6   2  -1    3.53    4.78
  -6  -2   1    3.01    3.74
  -6  -2   1    0.95    3.80
  -6   2   2   20.39    5.65
  -6   2   2   17.24    5.41
   6  -2  -2   18.99    5.21
   6  -2  -2   14.62    5.22
   6   2  -2   22.88    5.44
   6   2  -2    4.76    4.54
  -6  -2   2   13.01    4.97
  -6  -2   2   23.72    6.28
  -6   2   3    9.46    3.97
  -6   2   3    5.66    4.74
   6  -2  -3    2.53    2.98
   6  -2  -3    6.78    4.82
   6   2  -3    2.22    3.50
   6   2  -3    4.40    4.59
  -6  -2   3    4.89    3.44
  -6  -2   3    4.58    4.12
  -6   2   4   82.70   11.46
  -6   2   4   54.46   10.59
   6  -2  -4   54.91   10.08
   6  -2  -4   57.87   11.20
   6   2  -4   44.35    9.77
   6   2  -4   78.16   11.97
  -6  -2   4   55.13   10.43
  -6   2   5    6.69    4.18
  -6   2   5   18.52    5.55
   6  -2  -5   14.33    4.35
   6  -2  -5    9.37    5.37
   6   2  -5    8.35    4.22
   6   2  -5   13.04    5.49
  -6  -2   5   14.95    4.65
  -6  -2   5   24.26    6.39
  -6   2   6  334.85   47.06
  -6   2   6  355.02   47.31
   6  -2  -6  316.26   46.43
   6  -2  -6  412.52   48.43
   6   2  -6  322.10   46.55
   6   2  -6  339.49   47.80
  -6  -2   6  328.43   46.98
  -6  -2   6  365.28   47.74
  -6   2   7   67.66   11.79
  -6   2   7   56.82   11.75
   6  -2  -7  109.95   12.75
   6  -2  -7   58.69   12.25
   6   2  -7   72.59   11.59
   6   2  -7   52.77   12.13
  -6  -2   7   59.93   11.50
  -6  -2   7   62.33   12.11
  -6   2   8   11.44    4.94
  -6   2   8    9.73    4.91
   6  -2  -8   13.13    4.49
   6  -2  -8    3.97    3.99
   6   2  -8   10.12    4.10
   6   2  -8    9.30    4.80
  -6  -2   8    2.59    3.71
  -6  -2   8    8.67    4.96
  -6   2   9    4.76    3.64
  -6   2   9   -1.13    3.54
   6  -2  -9   -0.44    3.57
   6  -2  -9    2.61    4.88
   6   2  -9    1.48    2.97
   6   2  -9   -0.13    4.59
  -6  -2   9    0.39    3.16
  -6  -2   9    0.40    4.00
  -6   2  10  315.34   43.01
  -6   2  10  297.81   42.58
   6  -2 -10  328.36   43.67
   6   2 -10  271.10   42.96
  -6  -2  10  324.14   42.99
  -6  -2  10  294.96   42.79
  -6   2  11  314.77   41.34
  -6   2  11  298.01   40.93
   6  -2 -11  300.08   41.80
   6   2 -11  289.11   41.83
  -6  -2  11  260.25   40.62
  -6  -2  11  282.79   41.08
  -6   2  12  116.02   17.64
  -6   2  12   91.88   16.78
   6  -2 -12  117.42   18.36
   6   2 -12  111.32   18.38
  -6  -2  12   93.84   16.97
  -6  -2  12  101.86   17.25
  -6   2  13   14.28    5.88
   6  -2 -13   15.74    5.81
   6   2 -13   15.71    6.25
  -6  -2  13   13.41    5.38
  -6  -2  13    4.16    5.08
  -6   2  14   99.53   17.30
   6  -2 -14  109.28   18.61
   6   2 -14   95.41   18.10
  -6  -2  14  118.35   17.97
  -6  -2  14   98.50   17.51
  -6   2  15   42.93   10.12
   6  -2 -15   40.55   10.40
   6   2 -15   57.83   11.63
  -6  -2  15   48.35   10.18
  -6  -2  15   43.61   10.22
   6  -2 -16   75.53   14.70
   6   2 -16   65.28   14.29
  -6  -2  16   77.21   14.17
   6  -2 -17   25.26    7.90
   6   2 -17   23.48    8.64
  -6  -2  17   27.10    8.17
   6  -2 -18   25.39    7.93
   6   2 -18   11.40    6.89
  -6  -2  18   32.14    7.85
  -6   2  19   19.39    6.92
   6  -2 -19   20.20    8.02
   6   2 -19   25.30    8.62
  -6  -2  19   16.64    6.86
  -6  -2  19   20.28    7.67
  -6   2  20  219.15   30.19
   6  -2 -20  174.99   30.27
   6   2 -20  181.51   30.31
  -6  -2  20  185.12   29.69
  -6   2  21    2.56    4.65
   6  -2 -21    5.45    5.47
   6   2 -21   -2.97    5.94
  -6  -2  21    2.40    5.23
  -6  -2  21    1.77    5.03
  -6   2  22   34.04    9.35
   6  -2 -22   31.35   10.04
   6   2 -22   53.92   12.28
  -6  -2  22   39.03   10.14
  -6  -2  22   27.38    9.53
  -6   2  23    9.53    6.82
   6   2 -23   -0.47    5.83
  -6  -2  23    0.59    4.53
  -6   2  24   20.16    7.65
  -6  -2  24   23.46    7.80
  -6   2  25   13.80    8.08
  -6  -2  25   32.49    8.82
  -6   2  26   38.07   11.30
  -6  -2  26   39.47   10.31
  -6   2  27   -1.12    5.85
   6  -2 -27   13.03    7.05
  -6  -2  27    2.16    4.92
  -6   2  28   20.68    7.86
   6  -2 -28   16.65    8.52
  -6  -2  28   11.95    7.58
  -6   2  29    8.38    6.03
   6  -2 -29    5.11    5.80
  -6  -2  29    2.30    5.33
  -6   2  30   20.61    8.12
   6  -2 -30    9.66    7.59
  -6  -2  30   24.86    8.52
  -6   2  31   -2.40    4.78
   6  -2 -31    0.40    6.88
  -6  -2  31    1.82    6.05
  -6   2  32   27.79   10.53
  -6  -2  32   38.93   11.00
  -6   2  33    5.14    5.58
  -6  -2  33    0.78    5.85
  -6   2  34   -2.29    6.41
  -6  -2  34   -3.20    6.28
  -6   2  35    1.41    4.72
  -6  -2  35    3.70    5.73
  -6   2  36    4.78    7.24
  -6  -2  36   21.25    8.28
  -6   2  37   -0.36    5.22
  -6  -2  37    3.54    5.70
  -6  -2  38    3.38    6.00
  -6   3   1    5.12    3.68
  -6   3   1    4.78    3.65
   6  -3  -1    4.89    3.26
   6  -3  -1    2.43    4.03
   6   3  -1    0.47    2.96
   6   3  -1    0.29    3.90
  -6  -3   1    0.36    2.66
  -6  -3   1    1.14    4.77
  -6   3   2  130.58   20.29
  -6   3   2  149.67   20.98
   6  -3  -2  160.22   20.43
   6  -3  -2  122.61   20.88
   6   3  -2  143.65   20.26
   6   3  -2  135.28   21.13
  -6  -3   2  111.08   20.05
  -6  -3   2  143.34   21.46
  -6   3   3  141.10   21.03
  -6   3   3  140.02   21.28
   6  -3  -3  150.79   20.81
   6  -3  -3  142.48   21.57
   6   3  -3  131.46   20.56
   6   3  -3  119.93   21.44
  -6  -3   3  152.50   21.35
  -6  -3   3  150.68   22.19
  -6   3   4   43.17    8.26
  -6   3   4   36.53    8.35
   6  -3  -4   40.37    7.80
   6  -3  -4   37.08    8.61
   6   3  -4   31.77    7.56
   6   3  -4   52.54    9.35
  -6  -3   4   37.55    7.96
  -6  -3   4   47.39    9.26
  -6   3   5    4.85    3.69
  -6   3   5   18.00    5.24
   6  -3  -5   11.89    3.89
   6  -3  -5   12.29    5.16
   6   3  -5   12.05    4.03
   6   3  -5   16.39    5.28
  -6  -3   5    8.20    4.19
  -6  -3   5   11.35    4.87
  -6   3   6    9.60    4.62
  -6   3   6   11.31    4.92
   6  -3  -6   12.12    4.34
   6  -3  -6   22.48    6.43
   6   3  -6   19.35    4.85
   6   3  -6   16.41    5.70
  -6  -3   6   11.78    4.87
  -6  -3   6    9.81    4.61
  -6   3   7   11.44    5.13
  -6   3   7   19.45    5.73
   6  -3  -7    2.53    3.87
   6  -3  -7   17.32    5.94
   6   3  -7   22.81    5.42
   6   3  -7   22.95    6.58
  -6  -3   7   18.33    5.59
  -6  -3   7   22.83    6.43
  -6   3   8  391.08   54.92
  -6   3   8  395.59   54.73
   6  -3  -8  429.40   54.53
   6  -3  -8  402.61   55.54
   6   3  -8  407.46   54.42
   6   3  -8  374.16   55.43
  -6  -3   8  382.00   54.68
  -6  -3   8  430.15   55.60
  -6   3   9   62.56   13.17
  -6   3   9   86.72   13.86
   6  -3  -9   77.57   13.07
   6  -3  -9   94.34   14.80
   6   3  -9   69.49   13.80
  -6  -3   9   70.23   13.32
  -6  -3   9  105.44   15.00
  -6   3  10   23.92    6.60
   6  -3 -10   18.16    5.73
   6  -3 -10   29.94    7.55
   6   3 -10   53.40    9.33
  -6  -3  10   17.43    6.31
  -6  -3  10   26.18    7.22
  -6   3  11   -0.29    3.68
   6  -3 -11   10.99    5.35
   6   3 -11    9.21    5.71
  -6  -3  11    7.51    4.40
  -6  -3  11   14.88    5.60
  -6   3  12   93.96   14.75
   6  -3 -12   91.28   15.24
   6   3 -12   72.40   14.50
  -6  -3  12   57.46   13.25
  -6  -3  12   99.75   15.21
  -6   3  13  125.37   17.57
   6  -3 -13  121.44   18.44
   6   3 -13   72.31   16.65
  -6  -3  13   75.00   16.03
  -6  -3  13  122.28   17.71
  -6   3  14  228.31   30.20
   6  -3 -14  218.50   30.72
   6   3 -14  157.72   29.60
  -6  -3  14  198.55   29.70
  -6  -3  14  194.01   29.83
  -6   3  15   25.44    6.99
   6  -3 -15   17.63    7.35
   6   3 -15   27.83    8.50
  -6  -3  15   17.17    6.09
  -6  -3  15   20.87    7.39
   6  -3 -16   23.82    8.44
   6   3 -16   45.79   10.29
  -6  -3  16   37.15    9.33
   6  -3 -17  100.28   18.58
   6   3 -17   86.97   17.92
  -6  -3  17  119.55   18.58
   6  -3 -18  137.85   20.99
   6   3 -18  102.07   19.48
  -6  -3  18   96.44   18.86
  -6   3  19   38.18   10.39
   6  -3 -19   63.94   12.98
   6   3 -19   48.35   12.17
  -6  -3  19   59.84   11.94
  -6  -3  19   48.50   11.54
  -6   3  20    3.70    4.78
   6   3 -20    4.33    5.21
  -6  -3  20    6.41    5.64
  -6  -3  20    2.97    5.75
  -6   3  21   -3.93    5.64
   6   3 -21    0.06    5.77
  -6  -3  21   -1.13    5.62
  -6   3  22   86.22   15.88
  -6  -3  22   68.77   14.70
  -6   3  23   21.90    8.66
  -6  -3  23   13.85    7.11
  -6   3  24   83.59   15.73
   6  -3 -24   79.11   16.25
  -6  -3  24   63.76   14.97
  -6   3  25    4.37    6.25
   6  -3 -25    2.37    5.76
  -6  -3  25    2.29    4.80
  -6   3  26    4.92    5.49
   6  -3 -26    4.37    6.58
  -6  -3  26    7.80    6.58
  -6   3  27    0.13    4.47
   6  -3 -27   -1.94    5.26
  -6  -3  27   -3.90    5.90
  -6   3  28   48.94   12.27
   6  -3 -28   29.42   11.25
  -6  -3  28   38.42   10.73
  -6   3  29    6.65    6.22
   6  -3 -29    1.23    6.91
  -6  -3  29    8.16    5.79
  -6   3  30   22.20    8.67
   6  -3 -30   23.34   10.35
  -6  -3  30   54.61   12.04
  -6   3  31   -0.76    4.93
   6  -3 -31   10.37    7.96
  -6  -3  31    3.23    6.76
  -6   3  32   -3.43    6.52
   6  -3 -32   -0.50    5.59
  -6  -3  32    2.59    5.37
  -6   3  33    6.89    6.55
  -6  -3  33   11.21    6.96
  -6   3  34   14.18    7.55
  -6  -3  34    8.05    7.12
  -6   3  35   -0.55    5.57
  -6  -3  35    1.89    5.96
  -6   3  36   -2.37    5.55
  -6  -3  36   -2.82    6.72
  -6   3  37   -0.60    5.01
  -6  -3  37   -2.39    5.29
  -6  -3  38    2.35    5.77
  -6   4   1  163.65   27.12
  -6   4   1  204.35   27.93
   6  -4  -1  235.28   27.67
   6  -4  -1  201.50   28.36
   6   4  -1  182.41   27.15
   6   4  -1  182.20   28.35
  -6  -4   1  178.87   27.62
  -6  -4   1  204.79   28.93
  -6   4   2   18.46    5.28
  -6   4   2   16.45    5.69
   6  -4  -2   24.38    5.23
   6  -4  -2   17.59    5.56
   6   4  -2   14.17    4.80
   6   4  -2   13.91    5.36
  -6  -4   2   15.06    5.13
  -6  -4   2   29.68    7.03
  -6   4   3    4.39    3.39
  -6   4   3    7.63    4.22
   6  -4  -3    5.64    2.94
   6  -4  -3    3.54    3.73
   6   4  -3    2.44    2.71
   6   4  -3    5.59    4.32
  -6  -4   3    0.99    3.39
  -6  -4   3    5.17    5.04
  -6   4   4   15.88    5.22
   6  -4  -4   17.69    4.63
   6  -4  -4    9.46    5.12
   6   4  -4   21.48    5.20
   6   4  -4   15.68    5.83
  -6  -4   4   16.29    5.09
  -6  -4   4   17.56    5.82
  -6   4   5  282.62   39.50
   6  -4  -5  291.75   39.16
   6  -4  -5  274.28   40.00
   6   4  -5  283.93   39.21
   6   4  -5  287.19   40.33
  -6  -4   5  286.96   39.62
  -6  -4   5  281.30   40.24
  -6   4   6  310.77   39.99
   6  -4  -6  256.04   38.94
   6  -4  -6  267.15   40.04
   6   4  -6  286.07   39.33
   6   4  -6  300.13   40.69
  -6  -4   6  267.75   39.58
  -6  -4   6  331.27   40.94
  -6   4   7  101.15   14.21
   6  -4  -7   86.54   14.17
   6   4  -7   94.05   13.53
   6   4  -7   45.95   13.12
  -6  -4   7   77.61   13.31
  -6  -4   7   79.82   14.05
  -6   4   8    2.68    3.34
   6  -4  -8    7.76    3.76
   6  -4  -8    7.36    5.49
   6   4  -8    7.18    3.52
   6   4  -8   11.07    4.85
  -6  -4   8    3.57    3.58
  -6  -4   8    3.65    4.54
  -6   4   9   73.49   12.59
   6  -4  -9   61.07   11.68
   6  -4  -9  121.14   15.05
   6   4  -9   57.98   11.69
   6   4  -9   80.74   13.70
  -6  -4   9   63.20   12.33
  -6  -4   9   75.77   13.40
  -6   4  10   30.21    8.07
   6  -4 -10   27.97    8.09
   6   4 -10   42.45    9.13
  -6  -4  10   39.57    8.10
  -6  -4  10   33.68    8.43
  -6   4  11  161.81   23.18
   6  -4 -11  122.20   22.87
   6   4 -11  160.57   23.89
  -6  -4  11  150.44   23.09
  -6  -4  11  151.52   23.45
  -6   4  12  110.62   19.58
   6  -4 -12  138.53   21.19
   6   4 -12  129.01   20.87
  -6  -4  12  127.01   20.05
  -6  -4  12  128.20   20.54
  -6   4  13   36.38    8.80
   6  -4 -13   41.92    9.45
   6   4 -13   51.51   10.32
  -6  -4  13   22.75    8.01
  -6  -4  13   37.66    9.21
  -6   4  14    3.59    4.02
   6  -4 -14   -0.12    3.86
   6   4 -14   -2.25    4.87
  -6  -4  14    0.81    3.92
  -6  -4  14    0.81    4.27
  -6   4  15  119.39   20.79
   6  -4 -15  125.75   21.63
   6   4 -15  130.06   21.93
  -6  -4  15  146.74   21.50
  -6  -4  15  132.55   21.58
   6   4 -16  164.33   26.10
  -6  -4  16  155.25   25.29
   6   4 -17   15.28    7.12
  -6  -4  17   22.94    7.21
   6   4 -18   60.72   13.16
  -6  -4  18   58.80   12.92
  -6   4  19  114.63   21.08
  -6  -4  19  142.88   21.71
  -6   4  20  145.95   18.53
  -6  -4  20   51.99   14.14
  -6   4  21    4.68    5.88
   6  -4 -21    5.11    6.98
  -6  -4  21   11.19    5.73
  -6   4  22    9.10    6.22
   6  -4 -22    7.68    7.19
  -6  -4  22    8.81    5.96
  -6   4  23    1.03    5.17
   6  -4 -23    2.25    5.91
  -6  -4  23   -2.43    5.42
  -6   4  24    2.29    4.25
   6  -4 -24    1.16    5.14
  -6  -4  24    3.02    5.51
  -6   4  25    6.22    6.27
   6  -4 -25    7.94    5.51
  -6  -4  25    7.88    5.71
  -6   4  26    9.61    7.17
   6  -4 -26   19.58    9.37
  -6  -4  26   19.31    7.05
  -6   4  27   18.08    7.87
   6  -4 -27    9.43    7.14
  -6  -4  27   14.49    7.23
  -6   4  28   18.95    8.17
   6  -4 -28   16.30    9.36
  -6  -4  28   28.01    9.13
  -6   4  29    3.89    4.84
   6  -4 -29    1.00    5.78
  -6  -4  29   -0.70    4.87
  -6   4  30   29.47    8.64
   6  -4 -30    1.95    6.13
  -6  -4  30    6.25    6.38
  -6   4  31    3.09    6.15
   6  -4 -31   -0.66    5.90
  -6  -4  31   -2.35    6.07
  -6   4  32   22.36    9.78
   6  -4 -32   11.57    9.29
  -6  -4  32   32.22    9.31
  -6   4  33   10.93    6.99
   6  -4 -33    0.87    6.12
  -6  -4  33    4.12    6.14
  -6   4  34   -1.47    5.80
   6  -4 -34   -4.02    7.07
  -6  -4  34   -4.26    6.45
  -6   4  35    6.27    7.38
  -6  -4  35    1.71    6.26
  -6   4  36    9.14    7.03
  -6  -4  36    9.97    6.77
  -6   4  37    8.43    6.48
  -6  -4  37    5.63    7.05
  -6  -4  38   -1.03    4.71
  -6   5   1   19.67    5.09
   6  -5  -1   18.21    4.63
   6  -5  -1   13.63    5.46
   6   5  -1   13.26    4.42
   6   5  -1   17.22    5.55
  -6  -5   1   25.30    5.60
  -6  -5   1    8.60    4.69
  -6   5   2  116.71   16.12
   6  -5  -2  111.00   15.60
   6  -5  -2  112.82   16.64
   6   5  -2   92.78   15.48
   6   5  -2  102.05   16.65
  -6  -5   2   85.30   15.66
  -6  -5   2   89.85   16.66
  -6   5   3  148.17   21.74
   6  -5  -3  175.02   21.71
   6  -5  -3  130.81   21.89
   6   5  -3  141.43   21.36
   6   5  -3  133.29   22.14
  -6  -5   3  146.09   22.70
  -6   5   4  130.84   19.02
   6  -5  -4  111.09   18.25
   6  -5  -4  125.22   19.47
   6   5  -4  126.16   18.66
  -6  -5   4  128.81   19.12
  -6   5   5    4.80    3.45
   6  -5  -5    6.28    3.38
   6  -5  -5    2.52    3.61
   6   5  -5    6.25    3.38
   6   5  -5   -0.57    3.37
  -6  -5   5    4.65    3.85
  -6  -5   5    2.15    4.51
  -6   5   6    3.64    3.21
   6  -5  -6    4.26    2.84
   6  -5  -6    1.37    3.50
   6   5  -6    1.97    2.92
   6   5  -6   -0.97    3.82
  -6  -5   6    2.89    3.60
  -6  -5   6    0.26    3.94
  -6   5   7   85.51   12.76
   6  -5  -7   68.22   11.58
   6  -5  -7   84.92   13.17
   6   5  -7   72.54   11.79
   6   5  -7   70.44   12.63
  -6  -5   7   67.77   12.13
  -6  -5   7   42.70   11.70
  -6   5   8   62.72   11.59
   6  -5  -8   56.26   10.65
   6  -5  -8   72.32   12.27
   6   5  -8   60.00   10.76
   6   5  -8   76.27   12.59
  -6  -5   8   50.81   11.01
  -6  -5   8   75.22   12.34
  -6   5   9   78.50   15.70
   6  -5  -9  102.00   15.52
   6  -5  -9  108.16   17.02
   6   5  -9   93.41   15.37
   6   5  -9   94.86   16.76
  -6  -5   9   93.99   15.89
  -6  -5   9  120.60   17.33
  -6   5  10   42.49    9.11
   6  -5 -10   42.54    9.89
   6   5 -10   33.44    9.17
  -6  -5  10   55.00    9.78
  -6  -5  10   38.68    9.30
  -6   5  11    0.69    2.81
   6  -5 -11   -0.96    3.89
   6   5 -11    2.59    4.34
  -6  -5  11    3.59    3.93
  -6  -5  11   -2.23    4.36
  -6   5  12   12.28    5.20
   6  -5 -12    9.74    5.48
   6   5 -12    2.96    4.69
  -6  -5  12    5.29    4.57
  -6  -5  12   10.99    5.80
  -6   5  13  280.32   37.03
   6   5 -13  244.65   37.17
  -6  -5  13  267.76   36.90
  -6  -5  13  222.93   36.52
  -6   5  14  280.84   43.50
   6   5 -14  298.87   44.45
  -6  -5  14  354.74   44.39
  -6  -5  14  302.86   44.27
  -6   5  15   -0.78    3.74
   6   5 -15    0.02    4.66
  -6  -5  15    0.02    3.64
  -6  -5  15   -2.47    5.20
   6  -5 -17   -1.49    4.00
   6  -5 -18   67.05   14.54
  -6   5  19   38.82    9.50
   6  -5 -19   23.47    8.56
  -6  -5  19   31.31    8.88
  -6   5  20   10.12    6.50
   6  -5 -20   15.88    7.69
  -6  -5  20   25.62    7.44
  -6   5  21   -1.63    4.97
   6  -5 -21    2.12    5.06
  -6  -5  21   -1.06    4.99
  -6   5  22    2.26    4.51
   6  -5 -22    3.62    5.52
  -6  -5  22   -0.02    4.39
  -6   5  23   35.74   10.85
   6  -5 -23   43.42   11.27
  -6  -5  23   43.84   10.54
  -6   5  24   30.80    9.36
   6  -5 -24   25.11    9.68
  -6  -5  24   25.71    8.20
  -6   5  25   12.53    6.90
   6  -5 -25    9.85    6.33
  -6  -5  25    2.62    5.70
  -6   5  26    0.55    4.58
   6  -5 -26    4.14    6.16
  -6  -5  26    2.09    5.36
  -6   5  27   -3.26    6.89
   6  -5 -27    2.15    5.08
  -6  -5  27    2.45    4.49
  -6   5  28   14.97    7.63
   6  -5 -28    5.79    7.37
  -6  -5  28   25.51    8.60
  -6   5  29   23.65    9.12
   6  -5 -29   16.89    8.13
  -6  -5  29   15.89    7.88
  -6   5  30   15.33    7.86
   6  -5 -30   -0.01    7.57
  -6  -5  30    0.81    5.88
  -6   5  31   -2.78    5.71
   6  -5 -31   -0.46    5.28
  -6  -5  31    3.33    6.46
  -6   5  32   -2.85    6.20
   6  -5 -32    4.05    6.87
  -6  -5  32   -0.94    5.49
  -6   5  33   16.38    7.61
   6  -5 -33   24.04   10.61
  -6  -5  33   19.41    8.16
  -6   5  34    8.37    6.42
   6  -5 -34   -0.24    7.79
  -6  -5  34    0.74    4.53
  -6   5  35    7.13    6.95
   6  -5 -35   -3.05    6.32
  -6  -5  35    7.88    7.16
  -6   5  36   -2.33    6.93
  -6  -5  36   13.68    7.24
  -6   5  37    1.30    5.45
  -6  -5  37    3.28    6.61
  -6  -5  38    8.60    7.39
  -6   6   1  178.17   23.40
   6  -6  -1  151.83   22.55
   6  -6  -1  142.50   23.39
  -6  -6   1  161.36   23.45
  -6  -6   1  158.30   24.47
  -6   6   2   26.41    6.73
   6  -6  -2   40.31    7.19
   6  -6  -2   30.26    7.40
   6   6  -2   39.04    7.29
   6   6  -2   37.19    7.73
  -6  -6   2   33.22    7.27
  -6  -6   2   30.82    8.10
  -6   6   3    8.46    3.72
   6  -6  -3    8.34    3.40
   6  -6  -3   16.99    4.90
   6   6  -3    6.66    3.48
   6   6  -3    9.83    4.85
  -6  -6   3   13.07    4.43
  -6  -6   3    3.24    4.70
  -6   6   4   23.37    5.68
   6  -6  -4   19.62    5.19
   6  -6  -4   20.95    6.74
   6   6  -4   26.47    5.78
   6   6  -4   33.71    7.20
  -6  -6   4   25.90    6.19
  -6  -6   4   16.71    5.91
  -6   6   5  107.05   20.44
   6  -6  -5  139.76   21.43
   6   6  -5  128.64   20.51
   6   6  -5  155.72   22.07
  -6  -6   5  197.13   22.35
  -6  -6   5  148.57   22.17
  -6   6   6  102.46   16.35
   6  -6  -6  105.92   15.71
   6  -6  -6   90.61   16.26
   6   6  -6  101.51   15.74
   6   6  -6   96.50   16.57
  -6  -6   6  104.06   16.30
  -6  -6   6  103.05   17.15
  -6   6   7   77.35   12.85
   6  -6  -7   70.20   11.93
   6  -6  -7   62.55   12.68
   6   6  -7   80.58   12.33
   6   6  -7   59.83   12.50
  -6  -6   7   70.49   12.37
  -6  -6   7   80.35   13.65
  -6   6   8   16.05    5.93
   6  -6  -8   15.76    5.10
   6   6  -8   19.65    5.26
   6   6  -8   32.50    7.39
  -6  -6   8   23.08    6.15
  -6  -6   8   22.57    6.46
  -6   6   9  110.70   18.33
   6  -6  -9  123.73   17.89
   6   6  -9  127.48   19.37
  -6  -6   9  109.42   18.22
  -6  -6   9  106.01   18.77
  -6   6  10  123.49   17.73
   6   6 -10  105.03   17.81
  -6  -6  10   84.81   16.60
  -6  -6  10  111.86   17.81
  -6   6  11   65.37   12.09
   6   6 -11   57.75   12.37
  -6  -6  11   86.92   13.04
  -6  -6  11   49.26   11.87
  -6   6  12   62.44   13.48
   6   6 -12   92.19   15.17
  -6  -6  12   93.41   14.74
  -6  -6  12   77.05   14.59
  -6   6  13    2.71    4.26
  -6  -6  13    3.06    4.52
  -6  -6  13    7.30    5.82
  -6   6  14    0.13    4.27
   6  -6 -14    1.81    4.81
  -6  -6  14    3.16    4.13
  -6   6  15   94.29   15.07
   6  -6 -15   76.58   15.23
  -6  -6  15   66.73   13.81
   6  -6 -16    7.04    6.12
   6  -6 -17   17.64    8.01
  -6   6  18   70.88   13.48
   6  -6 -18   56.81   13.39
  -6   6  19   16.68    6.54
   6  -6 -19   10.71    7.66
  -6  -6  19   29.00    7.66
  -6   6  20    2.72    5.36
   6  -6 -20    0.24    4.60
  -6  -6  20    3.84    4.84
  -6   6  21   24.20    8.43
   6  -6 -21   16.08    7.38
  -6  -6  21   25.24    7.90
  -6   6  22    9.89    6.61
   6  -6 -22    5.50    6.73
  -6  -6  22   22.23    7.35
  -6   6  23   11.44    6.31
   6  -6 -23   23.34    8.70
  -6  -6  23   30.94    8.35
  -6   6  24   -0.85    4.32
   6  -6 -24   -0.98    6.10
  -6  -6  24    0.68    4.90
  -6   6  25   29.90    9.24
   6  -6 -25   13.13    7.53
  -6  -6  25   37.77    9.62
  -6   6  26   15.64    7.26
   6  -6 -26   18.51    8.96
  -6  -6  26   31.66    8.57
  -6   6  27   19.62    8.20
   6  -6 -27   25.90   10.41
  -6  -6  27   10.29    6.75
  -6   6  28    1.14    4.77
   6  -6 -28   -2.74    5.67
  -6  -6  28    9.67    7.02
   6  -6 -29    1.20    6.66
  -6  -6  29   -3.45    5.95
  -6   6  30   -2.55    5.61
   6  -6 -30    3.29    5.66
  -6  -6  30   -0.90    5.37
  -6   6  31   23.01    9.02
   6  -6 -31    7.82    7.61
  -6  -6  31   23.91    8.51
  -6   6  32   20.68    8.26
   6  -6 -32    2.05    6.23
  -6  -6  32    9.52    6.86
  -6   6  33    6.21    6.58
   6  -6 -33    9.57    8.61
  -6  -6  33   11.87    6.88
  -6   6  34   -2.32    6.58
   6  -6 -34    5.53    6.93
  -6  -6  34    0.01    6.01
  -6   6  35    5.68    7.41
   6  -6 -35    7.32    8.18
  -6  -6  35    4.78    6.42
  -6   6  36   -1.37    5.84
   6  -6 -36   -0.59    5.76
  -6  -6  36   -1.08    5.28
   6  -6 -37   -2.16    7.18
  -6  -6  37    2.98    6.19
  -6  -6  38    2.02    5.35
  -6   7   1   21.35    5.23
   6  -7  -1   14.34    4.48
   6   7  -1   25.35    5.52
  -6  -7   1   11.30    5.36
  -6  -7   1   27.40    7.29
  -6   7   2   25.67    5.42
   6  -7  -2   16.78    4.47
   6   7  -2   12.94    4.20
  -6  -7   2    5.03    3.95
  -6  -7   2   18.97    6.27
  -6   7   3  289.48   43.11
   6  -7  -3  342.41   43.05
   6   7  -3  327.96   43.24
  -6  -7   3  299.69   43.54
  -6  -7   3  312.20   44.63
  -6   7   4   78.65   12.80
   6  -7  -4   66.13   11.84
   6   7  -4   79.92   12.52
  -6  -7   4   82.94   13.09
  -6  -7   4   66.80   13.67
  -6   7   5   21.89    6.26
   6  -7  -5   26.86    5.76
   6   7  -5   33.76    6.50
  -6  -7   5   18.90    5.91
  -6  -7   5   23.64    6.81
  -6   7   6   13.94    5.21
   6  -7  -6   20.76    5.21
   6   7  -6   24.18    5.65
  -6  -7   6   18.60    5.56
  -6  -7   6   15.28    6.23
  -6   7   7   25.23    6.83
   6  -7  -7   29.86    6.36
   6   7  -7   23.92    6.17
  -6  -7   7   22.07    6.46
  -6  -7   7   42.92    8.31
  -6   7   8   27.09    7.68
   6  -7  -8   37.55    7.87
   6   7  -8   50.48    8.56
  -6  -7   8   43.85    8.80
  -6  -7   8   40.31    9.62
  -6   7   9  158.29   23.18
   6  -7  -9  144.77   22.05
  -6  -7   9  141.72   22.80
  -6  -7   9  158.10   23.97
  -6   7  10    2.10    4.35
   6  -7 -10    7.21    5.44
  -6  -7  10    0.51    3.54
  -6   7  11    0.91    3.88
   6  -7 -11    0.28    3.91
  -6  -7  11    1.48    3.86
  -6   7  12   25.14    6.98
   6  -7 -12   16.35    6.80
  -6  -7  12   21.64    6.70
  -6   7  13  208.10   27.15
   6  -7 -13  152.63   26.79
  -6  -7  13  162.78   26.33
  -6   7  14   -0.68    4.24
   6  -7 -14    3.09    5.61
  -6  -7  14    8.81    5.27
  -6   7  15    1.59    4.21
   6  -7 -15    2.92    5.38
  -6  -7  15    0.47    4.38
   6  -7 -16    4.75    5.20
   6  -7 -17    4.68    5.64
  -6   7  18    5.66    5.34
   6  -7 -18    7.67    6.26
  -6   7  19   74.28   15.06
   6  -7 -19   85.37   16.13
  -6  -7  19   71.67   14.72
  -6   7  20   20.59    7.66
   6  -7 -20   10.23    6.34
  -6  -7  20   15.37    6.63
  -6   7  21    6.75    5.67
   6  -7 -21   -1.60    6.24
  -6  -7  21    0.23    4.18
  -6   7  22    4.61    5.10
   6  -7 -22    5.26    5.43
  -6  -7  22   -0.80    4.70
  -6   7  23   30.05    8.82
   6  -7 -23   24.02    8.83
  -6  -7  23   15.81    7.16
  -6   7  24    2.66    5.17
   6  -7 -24   -3.22    6.30
  -6  -7  24    7.25    5.70
  -6   7  25   19.11    7.95
   6  -7 -25   18.36    9.02
  -6  -7  25   23.54    8.10
  -6   7  26    0.98    4.53
   6  -7 -26    0.93    5.91
  -6  -7  26    0.16    4.86
  -6   7  27    5.51    5.52
   6  -7 -27    2.83    6.43
  -6  -7  27    0.27    4.92
  -6   7  28    5.00    6.02
   6  -7 -28    2.04    6.30
  -6  -7  28   15.64    7.24
  -6   7  29   24.02    8.71
   6  -7 -29   10.41    7.11
  -6  -7  29    6.87    6.10
  -6   7  30    5.11    6.55
   6  -7 -30   -0.22    6.74
  -6  -7  30    1.91    5.71
  -6   7  31    3.72    6.25
   6  -7 -31    9.63    7.36
  -6  -7  31    9.12    6.77
  -6   7  32    3.12    5.31
   6  -7 -32   -2.26    7.58
  -6  -7  32   -1.25    4.47
  -6   7  33    1.47    5.46
   6  -7 -33    5.77    7.50
  -6  -7  33    7.76    6.77
  -6   7  34    1.01    5.21
   6  -7 -34   -0.27    5.76
  -6  -7  34   -3.51    6.06
  -6   7  35   17.97    9.01
   6  -7 -35   15.25    8.44
  -6  -7  35   15.06    8.34
  -6   7  36   -0.71    6.49
   6  -7 -36   -3.06    7.14
  -6  -7  36    7.23    5.84
   6  -7 -37    2.08    6.18
  -6  -7  37   -6.01    7.38
   6  -7 -38   -1.15    7.72
  -6  -7  38    7.88    6.18
  -6   8   1  161.53   23.54
   6  -8  -1  154.11   23.08
   6   8  -1  182.83   23.91
  -6  -8   1  156.85   24.05
  -6  -8   1  156.58   25.13
  -6   8   2   11.57    4.34
   6  -8  -2    9.87    3.64
   6   8  -2    8.00    3.96
  -6  -8   2    5.81    3.78
  -6  -8   2    9.64    6.00
  -6   8   3    0.38    3.06
   6  -8  -3    0.93    2.44
   6   8  -3    0.54    2.77
  -6  -8   3    0.06    3.05
  -6   8   4    2.46    3.44
   6  -8  -4    0.97    2.89
   6  -8  -4    0.21    4.23
   6   8  -4   -1.13    2.74
  -6  -8   4    1.43    3.37
  -6   8   5  224.29   35.10
   6  -8  -5  273.85   34.95
   6  -8  -5  226.57   35.33
   6   8  -5  270.38   35.13
  -6  -8   5  254.65   35.52
  -6   8   6    5.82    4.18
   6  -8  -6    5.54    3.35
   6  -8  -6    2.89    4.36
   6   8  -6    4.64    3.51
  -6  -8   6    6.69    3.90
  -6   8   7   91.46   15.39
   6  -8  -7   77.54   14.27
   6  -8  -7   92.74   15.61
   6   8  -7  107.01   15.25
  -6  -8   7  107.07   15.81
  -6   8   8    1.43    3.53
   6  -8  -8    1.61    2.90
   6  -8  -8    5.32    4.27
  -6  -8   8    3.96    3.86
  -6   8   9  236.34   26.10
   6  -8  -9  151.12   23.78
   6  -8  -9  143.83   24.59
  -6  -8   9  150.19   24.50
  -6   8  10   37.13    8.56
   6  -8 -10   43.45    9.53
  -6  -8  10   38.84    9.18
  -6   8  11  119.29   18.76
   6  -8 -11  105.01   18.98
  -6  -8  11  118.46   18.83
  -6   8  12   26.33    6.70
   6  -8 -12   10.82    6.49
  -6  -8  12   20.69    6.43
  -6   8  13    2.11    4.01
   6  -8 -13   12.70    5.97
  -6  -8  13    5.49    4.78
  -6   8  14   -0.72    4.19
   6  -8 -14    3.24    5.04
  -6  -8  14    1.09    4.49
   6  -8 -15  114.97   21.66
  -6  -8  15  150.27   21.85
   6  -8 -16   -2.17    4.83
   6  -8 -17   54.47   12.16
  -6   8  18   -1.97    5.17
   6  -8 -18   -1.12    5.01
  -6   8  19   33.45    9.19
   6  -8 -19   17.36    8.74
  -6  -8  19   28.88    8.10
  -6   8  20    2.14    4.45
   6  -8 -20   -0.66    4.60
  -6  -8  20    3.29    5.20
  -6   8  21   10.98    6.35
   6  -8 -21   20.63    8.18
  -6  -8  21   20.49    7.36
  -6   8  22    1.26    5.20
   6  -8 -22    6.83    6.69
  -6  -8  22    6.11    5.44
  -6   8  23    7.11    6.31
   6  -8 -23    5.38    7.18
  -6  -8  23   20.14    7.32
  -6   8  24    3.79    4.81
   6  -8 -24   -0.62    4.78
  -6  -8  24    1.22    5.07
  -6   8  25    2.71    5.90
   6  -8 -25   14.64    7.70
  -6  -8  25   10.88    6.67
  -6   8  26   12.79    7.17
   6  -8 -26   17.47    8.18
  -6  -8  26   18.10    7.53
  -6   8  27   26.87    8.69
   6  -8 -27    5.60    7.29
  -6  -8  27   29.80    9.00
  -6   8  28   -2.94    5.86
   6  -8 -28    7.02    6.36
  -6  -8  28   -0.94    5.10
  -6   8  29   -0.01    4.85
   6  -8 -29    0.09    5.76
  -6  -8  29   -0.47    5.14
  -6   8  30   -2.29    5.98
   6  -8 -30   -2.70    6.80
  -6  -8  30    1.17    5.55
  -6   8  31    2.04    6.49
   6  -8 -31    6.45    7.31
  -6  -8  31   12.84    6.96
  -6   8  32   13.55    7.21
   6  -8 -32    0.46    6.50
  -6  -8  32    3.92    5.57
  -6   8  33    4.53    6.83
   6  -8 -33   -2.40    6.95
  -6  -8  33    8.41    6.83
  -6   8  34    3.23    6.88
   6  -8 -34   -0.21    5.62
  -6  -8  34   -0.90    5.51
  -6   8  35    3.43    6.87
   6  -8 -35    2.37    7.01
  -6  -8  35    3.98    5.71
  -6   8  36   -1.17    5.59
   6  -8 -36   -1.65    6.71
  -6  -8  36   -0.21    6.17
   6  -8 -37    7.43    8.01
  -6  -8  37    2.37    5.48
  -6  -8  38   -2.43    6.47
  -6   9   1    3.61    3.31
   6  -9  -1    8.44    3.51
   6  -9  -1   -0.07    3.30
   6   9  -1    5.45    3.39
  -6  -9   1    3.01    3.59
  -6   9   2   13.71    4.61
   6  -9  -2   16.79    4.37
   6  -9  -2    9.37    4.85
   6   9  -2   14.62    4.70
  -6  -9   2   19.80    5.65
  -6   9   3  201.03   27.79
   6  -9  -3  199.48   27.05
   6   9  -3  191.08   27.39
  -6  -9   3  173.23   27.61
  -6   9   4   18.63    5.14
   6  -9  -4   13.34    4.29
   6  -9  -4   10.82    5.02
   6   9  -4    9.65    4.23
  -6  -9   4    9.61    4.44
  -6   9   5    1.66    3.57
   6  -9  -5    3.11    2.93
   6  -9  -5    4.27    4.31
   6   9  -5    2.06    3.24
  -6  -9   5    3.93    4.08
  -6   9   6   14.52    5.45
   6  -9  -6   21.35    5.22
   6  -9  -6   15.14    5.72
   6   9  -6   23.43    5.56
  -6  -9   6   16.09    5.58
  -6   9   7   14.66    5.53
   6  -9  -7   10.32    4.33
   6  -9  -7   10.74    5.62
   6   9  -7   18.63    5.00
  -6  -9   7    8.80    4.52
  -6   9   8   -0.64    3.29
   6  -9  -8    0.53    3.13
   6  -9  -8    3.00    4.29
  -6  -9   8   -0.55    2.99
  -6   9   9   88.82   16.06
   6  -9  -9  114.12   15.94
   6  -9  -9   89.83   16.55
  -6  -9   9   97.50   16.43
  -6   9  10    7.26    4.26
   6  -9 -10    4.24    4.56
  -6  -9  10    4.57    4.12
  -6   9  11   -0.46    3.62
   6  -9 -11   -1.50    5.33
  -6  -9  11    0.79    3.81
  -6   9  12    2.25    4.14
   6  -9 -12    6.23    4.99
  -6  -9  12    8.78    4.98
  -6   9  13   91.63   15.79
   6  -9 -13   79.55   15.76
  -6  -9  13   90.90   15.66
  -6   9  14    5.14    4.35
   6  -9 -14   -0.59    4.29
  -6  -9  14    6.29    5.11
   6  -9 -15   29.81    8.59
  -6  -9  15   14.26    6.19
   6  -9 -16   12.02    6.65
   6  -9 -17   14.04    7.09
  -6   9  18    7.50    5.35
   6  -9 -18    2.91    5.98
  -6   9  19   74.66   12.81
   6  -9 -19   25.35   10.17
  -6  -9  19   52.54   10.85
  -6   9  20    4.68    5.49
   6  -9 -20    0.72    4.84
  -6  -9  20    5.73    5.49
  -6   9  21   -1.63    4.83
   6  -9 -21    2.28    5.06
  -6  -9  21    0.27    4.53
  -6   9  22    9.04    5.89
   6  -9 -22    0.87    5.80
  -6  -9  22    3.81    5.19
  -6   9  23   46.36   11.12
   6  -9 -23   33.66   10.91
  -6  -9  23   49.38   11.13
  -6   9  24    2.39    5.26
   6  -9 -24   -0.07    5.38
  -6  -9  24   -2.71    6.12
  -6   9  25   17.62    7.12
   6  -9 -25    4.54    6.06
  -6  -9  25    8.98    6.43
  -6   9  26    3.41    5.37
   6  -9 -26    4.96    6.04
  -6  -9  26    3.77    4.93
  -6   9  27    7.33    6.31
   6  -9 -27    4.30    6.34
  -6  -9  27   -0.87    4.80
  -6   9  28   -2.46    5.86
   6  -9 -28    6.52    7.58
  -6  -9  28    0.36    4.97
  -6   9  29   13.05    7.32
   6  -9 -29    4.50    7.46
  -6  -9  29   23.56    8.20
  -6   9  30   -0.40    5.66
   6  -9 -30    0.36    5.48
  -6  -9  30    4.16    5.49
  -6   9  31    1.02    5.92
   6  -9 -31   -2.56    6.11
  -6  -9  31    0.41    4.73
  -6   9  32    2.79    6.02
   6  -9 -32   -2.89    6.55
  -6  -9  32   -0.73    5.19
  -6   9  33   11.84    7.42
   6  -9 -33   -1.40    7.20
  -6   9  34    5.33    5.95
   6  -9 -34   -1.50    6.90
  -6   9  35    6.46    6.59
   6  -9 -35    1.68    6.55
   6 -10  -1   36.38    8.05
  -6 -10   1   37.56    8.04
   6 -10  -2   21.06    6.44
  -6 -10   2   22.88    6.20
   6 -10  -3    0.03    3.77
  -6 -10   3    0.51    3.02
  -6  10   4   11.67    4.46
   6 -10  -4    9.01    4.84
  -6 -10   4    8.09    4.51
  -6  10   5   49.73    9.26
   6 -10  -5   41.02    9.61
  -6 -10   5   48.47    9.39
  -6  10   6    2.18    3.31
   6 -10  -6    1.18    3.54
  -6 -10   6    1.97    3.71
  -6  10   7   12.29    4.93
   6 -10  -7   25.61    7.02
  -6 -10   7   17.31    5.83
  -6  10   8    0.07    3.79
   6 -10  -8   -0.14    3.85
  -6 -10   8    1.24    3.65
  -6  10   9    0.11    2.74
   6 -10  -9    1.34    4.05
  -6 -10   9    1.25    3.21
  -6  10  10    2.49    4.22
   6 -10 -10    5.49    4.91
  -6 -10  10    3.25    4.47
  -6  10  11  111.08   17.31
   6 -10 -11   99.00   17.49
  -6 -10  11   93.27   16.84
  -6  10  12   -1.75    4.11
   6 -10 -12   -1.23    4.15
  -6 -10  12   -1.74    3.85
  -6  10  13   13.97    6.00
   6 -10 -13   17.11    6.42
  -6 -10  13    7.73    4.98
  -6  10  14   19.40    6.07
   6 -10 -14    7.83    5.83
  -6 -10  14    4.61    4.50
   6 -10 -15   38.70   11.53
  -6 -10  15   74.88   12.66
   6 -10 -16    1.69    4.81
   6 -10 -17   33.64    9.63
  -6  10  18    2.60    4.18
   6 -10 -18   -3.19    5.63
  -6  10  19    5.10    5.66
   6 -10 -19   -0.12    5.81
  -6 -10  19   16.32    6.21
  -6  10  20   -2.80    4.85
   6 -10 -20    2.35    5.05
  -6 -10  20    2.53    4.70
  -6  10  21   50.93   12.26
   6 -10 -21   45.01   12.06
  -6 -10  21   71.48   12.90
  -6  10  22    1.66    5.44
   6 -10 -22    7.02    7.21
  -6  10  23    2.90    5.02
   6 -10 -23    2.97    6.06
  -6  10  24    0.00    5.01
   6 -10 -24    0.59    5.28
  -6  10  25    6.33    6.01
   6 -10 -25    2.52    5.18
  -6  10  26   -1.59    4.86
   6 -10 -26    2.46    5.39
  -6  10  27   19.53    8.01
   6 -10 -27   17.43    8.16
  -6  10  28   -1.38    5.31
   6 -10 -28    2.32    6.37
  -6  10  29    7.43    7.03
   6 -10 -29   -4.06    7.22
  -6  10  30    4.67    5.21
   6 -10 -30   -0.35    6.38
  -6  10  31   -3.60    6.02
   6 -10 -31   -3.98    7.25
  -6  10  32   -1.80    6.20
   6 -10 -32   -3.30    6.60
  -6  10  33    5.81    6.04
  -6  10  34   -3.98    7.13
  -6  10  35    0.24    6.39
   6 -11  -1   11.10    4.89
  -6 -11   1    7.44    4.02
   6 -11  -2    3.11    3.70
  -6 -11   2   -0.16    2.80
   6 -11  -3   36.68    8.29
  -6 -11   3   36.78    8.11
   6 -11  -4    0.99    3.56
  -6 -11   4    2.57    3.91
   6 -11  -5    6.31    4.14
  -6 -11   5   -0.78    3.02
   6 -11  -6    0.17    3.89
  -6 -11   6    2.02    3.61
   6 -11  -7   13.70    5.22
   6 -11  -8   14.18    5.67
   6 -11  -9   30.26    7.97
   6 -11 -10    1.95    3.90
   6 -11 -11   -0.26    3.86
   6 -11 -12   12.00    5.61
   6 -11 -13   31.73    8.74
   6 -11 -14   -0.82    5.45
   6 -11 -15   26.60    8.39
   6 -11 -16    1.29    5.15
   6 -11 -17   28.21    8.94
   6 -11 -18   -2.54    6.27
   6 -11 -19   19.86    8.44
   6 -11 -20    3.21    4.81
   6 -11 -21   -0.70    4.95
   6 -11 -22    7.85    6.60
   6 -11 -23   43.51   11.48
   6 -11 -24   -2.08    7.11
   6 -11 -25    0.78    4.82
   6 -11 -26   -2.99    6.42
   6 -11 -27    0.36    5.83
   6 -11 -28    0.59    5.92
   6 -11 -29    0.94    6.64
   6 -11 -30   -3.36    6.47
   6 -12  -1   27.39    6.80
   6 -12  -2    5.17    4.08
   6 -12  -3    4.69    4.30
   6 -12  -4    2.27    3.95
   6 -12  -5   57.55   10.80
   6 -12  -6    2.33    3.50
   6 -12  -7   10.47    4.67
   6 -12  -8    0.58    3.88
   6 -12  -9    6.38    4.53
   6 -12 -10    8.30    5.41
   6 -12 -11   32.11    8.48
   6 -12 -12    0.46    4.45
   6 -12 -13    6.29    4.56
   6 -12 -14    8.55    5.10
   6 -12 -15   19.23    7.12
   6 -12 -16   -2.58    5.39
   6 -12 -17    7.42    5.90
   6 -12 -18   -0.72    4.67
   6 -12 -19    2.55    4.92
   6 -12 -20   -0.26    4.26
   6 -12 -21   18.76    7.51
   6 -12 -22    4.77    5.53
   6 -12 -23   -1.42    5.80
   6 -12 -24    2.73    5.51
   6 -12 -25    8.19    6.54
   6 -12 -26   -0.76    6.98
   6 -12 -27    0.43    6.90
   6 -13  -1   15.86    5.33
   6 -13  -2    0.23    3.03
   6 -13  -3   46.38    9.30
   6 -13  -4   27.46    7.04
   6 -13  -5    7.60    4.39
   6 -13  -6   14.39    5.70
   6 -13  -7   12.02    5.57
   6 -13  -8   14.02    5.98
   6 -13  -9   34.84    8.98
   6 -13 -10    3.55    4.80
   6 -13 -11    3.10    4.27
   6 -13 -12    8.51    5.67
   6 -13 -13    4.99    5.31
   6 -13 -14    0.52    4.39
   6 -13 -15    2.91    5.73
   6 -13 -16   -0.56    4.16
   6 -13 -17    7.45    5.86
   6 -13 -18   -0.06    5.13
   6 -13 -19    5.96    6.05
   6 -13 -20    4.69    5.81
   6 -13 -21    1.78    4.72
   6 -13 -22   -1.95    5.53
   6 -13 -23    3.25    5.22
   6 -13 -24    5.60    6.55
   6 -14  -1   13.87    5.05
   6 -14  -2    2.59    3.65
   6 -14  -3   -0.93    3.49
   6 -14  -4    5.94    4.21
   6 -14  -5   27.60    7.24
   6 -14  -6   12.41    5.04
   6 -14  -7   10.12    5.21
   6 -14  -8   -0.81    4.06
   6 -14  -9   11.40    5.62
   6 -14 -10    7.94    4.73
   6 -14 -11   10.72    5.41
   6 -14 -12    2.78    5.17
   6 -14 -13    0.71    3.16
   6 -14 -14    0.01    3.97
   6 -14 -15    4.10    4.28
   6 -14 -16    5.38    5.00
   6 -14 -17   -1.71    5.08
   6 -14 -18    0.92    4.21
   6 -14 -19   -2.37    5.46
   6 -14 -20    3.05    4.90
   6 -14 -21    5.89    5.47
   6 -15  -1   -0.96    2.97
   6 -15  -2    9.62    4.47
   6 -15  -3    7.95    4.34
   6 -15  -4    2.25    3.39
   6 -15  -5    0.09    3.64
   6 -15  -6   -1.48    3.86
   6 -15  -7   -0.49    3.62
   6 -15  -8    1.06    3.72
   6 -15  -9    8.77    5.40
   6 -15 -10    1.08    4.18
   6 -15 -11   -0.25    3.84
   6 -15 -12    3.41    4.55
   6 -15 -13   11.52    5.56
   6 -15 -14    3.53    4.87
   6 -15 -15    2.63    4.43
   6 -15 -16    1.46    5.14
   6 -15 -17    7.36    5.60
   6 -15 -18    8.41    6.29
   6 -16  -1    2.66    3.31
   6 -16  -2    1.19    2.81
   6 -16  -3    0.71    3.06
   6 -16  -4   -0.52    3.60
   6 -16  -5    2.75    3.70
   6 -16  -6    1.03    4.00
   6 -16  -7   -0.80    3.68
   6 -16  -8    1.22    3.83
   6 -16  -9    0.10    3.60
   6 -16 -10   -1.02    3.60
   6 -16 -11   -1.66    4.50
   6 -16 -12   -1.70    4.24
   6 -16 -13   -0.27    3.94
   6 -16 -14   -0.45    4.67
   6 -17  -1    0.45    3.28
   6 -17  -2    1.18    3.43
   6 -17  -3    4.02    3.72
   6 -17  -4    4.29    3.88
   6 -17  -5   -0.51    3.23
   6 -17  -6    0.94    3.56
   6 -17  -7    1.54    4.35
   6 -17  -8    3.42    4.40
   6 -17  -9    0.38    4.04
   6 -17 -10    0.31    4.10
   6 -18  -1    0.14    3.15
   6 -18  -2   -1.04    3.28
   6 -18  -3   -1.66    3.61
   6 -18  -4    0.57    3.44
   6 -18  -5   -1.86    3.52
  -5   0   1    4.99    3.02
  -5   0   1    0.87    3.28
   5   0  -1    7.63    3.12
   5   0  -1    6.01    3.94
  -5   0   2   -0.44    2.96
  -5   0   2   -1.13    4.11
   5   0  -2   -0.53    2.72
   5   0  -2    0.56    3.30
  -5   0   3   86.50   14.34
  -5   0   3  102.71   15.26
   5   0  -3   89.84   14.33
   5   0  -3   97.91   15.44
  -5   0   4   -0.54    2.05
  -5   0   4   -0.41    3.32
   5   0  -4   -1.27    3.02
   5   0  -4   -0.55    3.77
  -5   0   5 2553.60  317.84
  -5   0   5 2382.64  317.87
   5   0  -5 2449.95  317.47
   5   0  -5 2465.67  318.26
  -5   0   6   -1.09    3.34
  -5   0   6    2.83    4.61
   5   0  -6   -1.14    3.67
   5   0  -6    1.55    3.97
  -5   0   7   71.43   12.97
  -5   0   7   80.98   13.53
   5   0  -7   89.96   13.23
   5   0  -7   78.87   13.95
  -5   0   8   -1.54    3.95
  -5   0   8   -0.10    3.15
   5   0  -8   -0.14    2.67
   5   0  -8   -1.17    4.45
  -5   0   9  626.75   80.84
  -5   0   9  568.70   80.55
   5   0  -9  630.87   80.25
   5   0  -9  589.77   81.12
  -5   0  10   -0.33    3.58
  -5   0  10    0.48    4.19
   5   0 -10   -0.02    2.91
   5   0 -10   -0.34    3.61
  -5   0  11   31.38    7.53
  -5   0  11   29.75    7.71
   5   0 -11   28.85    6.68
   5   0 -11   36.33    8.39
  -5   0  12    0.76    3.15
  -5   0  12   -1.62    3.53
   5   0 -12    1.40    3.26
   5   0 -12    1.84    4.20
  -5   0  13   15.03    5.13
  -5   0  13    9.92    4.93
   5   0 -13   16.29    6.21
  -5   0  14   -1.04    3.66
  -5   0  14   -0.34    3.90
   5   0 -14    0.41    3.85
  -5   0  15  114.02   19.91
  -5   0  15  115.96   20.12
   5   0 -15  160.48   21.97
  -5   0  16    0.75    3.71
  -5   0  16   -0.72    3.65
   5   0 -16    0.29    5.18
  -5   0  17   81.59   15.36
  -5   0  17  103.64   16.42
   5   0 -17   85.11   16.46
  -5   0  18    1.26    4.44
   5   0 -18   -1.24    3.94
  -5   0  19  220.94   28.94
   5   0 -19  147.77   27.89
  -5   0  20   -0.74    4.12
   5   0 -20    3.64    4.94
  -5   0  21  267.56   38.34
   5   0 -21  244.83   38.78
  -5   0  22   -1.64    4.02
   5   0 -22    0.35    5.70
  -5   0  23    0.00    5.29
   5   0 -23   -0.61    5.54
  -5   0  24   -0.35    4.99
   5   0 -24    0.06    5.55
  -5   0  25   26.24    9.06
   5   0 -25   30.22    9.91
  -5   0  26    1.52    5.25
   5   0 -26    1.01    5.96
  -5   0  27   52.17   12.25
   5   0 -27   42.26   12.50
  -5   0  28    6.51    6.28
   5   0 -28   -2.66    6.75
  -5   0  29    4.00    4.59
  -5   0  30    1.59    5.57
  -5   0  31   51.77   12.60
  -5   0  32    4.71    5.81
  -5   0  33    1.85    5.75
  -5   0  34   -0.03    5.09
  -5   0  35   11.23    6.89
  -5   0  36    1.00    5.63
  -5   0  37   25.50    9.42
  -5   0  38    0.19    6.49
  -5   0  39    2.07    6.35
  -5   1   1  486.39   66.98
  -5   1   1  514.40   67.58
   5  -1  -1  497.65   66.73
   5  -1  -1  521.28   67.84
   5   1  -1  490.66   66.78
   5   1  -1  468.75   67.54
  -5  -1   1  546.82   67.33
  -5  -1   1  522.40   67.82
  -5   1   2    8.16    3.52
  -5   1   2    2.68    3.65
   5  -1  -2    5.20    3.55
   5  -1  -2    5.78    4.37
   5   1  -2    6.89    3.30
   5   1  -2    6.09    4.01
  -5  -1   2    4.32    3.86
  -5  -1   2    6.54    4.82
  -5   1   3  421.25   69.88
  -5   1   3  534.07   70.76
   5  -1  -3  564.96   70.24
   5  -1  -3  504.18   70.81
   5   1  -3  552.40   70.23
   5   1  -3  540.03   71.08
  -5  -1   3  506.48   70.32
  -5  -1   3  701.83   71.91
  -5   1   4   18.89    5.23
  -5   1   4   16.29    5.55
   5  -1  -4   21.82    4.78
   5  -1  -4   13.45    5.12
   5   1  -4   18.36    4.91
   5   1  -4   10.70    5.60
  -5  -1   4   15.87    4.99
  -5  -1   4   14.60    5.58
  -5   1   5   70.26   16.06
  -5   1   5  116.67   17.23
   5  -1  -5  116.98   16.72
   5  -1  -5  105.68   17.26
   5   1  -5  123.55   16.83
   5   1  -5  109.36   17.42
  -5  -1   5  110.01   16.79
  -5  -1   5  165.74   18.61
  -5   1   6  303.01   72.85
  -5   1   6  637.94   74.74
   5  -1  -6  614.58   74.07
   5  -1  -6  572.64   74.78
   5   1  -6  673.66   74.38
   5   1  -6  571.45   74.86
  -5  -1   6  654.15   74.63
  -5  -1   6  726.11   75.42
  -5   1   7  648.79   82.88
  -5   1   7  678.35   83.12
   5  -1  -7  637.54   82.39
   5  -1  -7  580.10   83.06
   5   1  -7  637.10   82.44
   5   1  -7  612.13   83.27
  -5  -1   7  539.87   82.35
  -5  -1   7  672.24   83.26
  -5   1   8   -1.23    4.03
  -5   1   8   -0.47    3.10
   5  -1  -8    1.01    3.10
   5  -1  -8    0.18    4.54
   5   1  -8    6.55    4.14
   5   1  -8    1.81    4.45
  -5  -1   8    0.47    3.93
  -5  -1   8   -0.80    3.47
  -5   1   9   26.81    7.15
  -5   1   9   33.17    7.91
   5  -1  -9   33.19    6.78
   5  -1  -9   39.35    8.57
   5   1  -9   28.76    8.03
  -5  -1   9   27.67    7.34
  -5  -1   9   29.22    7.67
  -5   1  10   -1.19    3.66
  -5   1  10    0.77    3.34
   5  -1 -10    0.68    4.02
   5  -1 -10    0.96    3.88
   5   1 -10    1.66    3.12
   5   1 -10    7.24    4.96
  -5  -1  10   -1.66    3.48
  -5  -1  10    2.72    4.34
  -5   1  11  209.94   31.08
  -5   1  11  231.67   31.16
   5  -1 -11  243.77   30.71
   5  -1 -11  210.64   31.63
   5   1 -11  183.84   29.98
   5   1 -11  204.25   31.39
  -5  -1  11  240.29   31.37
  -5  -1  11  200.30   30.88
  -5   1  12   20.40    5.66
  -5   1  12   14.40    5.41
   5  -1 -12    7.82    4.71
   5  -1 -12   17.84    6.77
   5   1 -12   16.78    5.20
   5   1 -12   21.67    6.51
  -5  -1  12   13.06    4.77
  -5  -1  12   20.33    6.44
  -5   1  13  369.22   59.39
  -5   1  13  463.06   60.15
   5  -1 -13  438.24   59.36
   5  -1 -13  468.38   60.98
   5   1 -13  496.84   59.71
   5   1 -13  366.83   59.96
  -5  -1  13  458.96   60.09
  -5  -1  13  463.88   60.38
  -5   1  14    1.77    3.96
  -5   1  14    0.50    3.05
   5  -1 -14    2.81    4.54
   5   1 -14   -0.98    4.66
  -5  -1  14   -0.84    3.43
  -5  -1  14    0.44    3.77
  -5   1  15   55.75   10.37
  -5   1  15   58.85   10.52
   5  -1 -15   42.07   10.38
   5   1 -15   39.76   10.38
  -5  -1  15   48.87   10.18
  -5  -1  15   47.34   10.42
  -5   1  16    4.43    4.24
  -5   1  16    5.03    3.87
   5  -1 -16    2.10    4.45
   5   1 -16    3.90    3.83
  -5  -1  16    6.33    3.77
  -5  -1  16    5.95    4.47
  -5   1  17   41.39    8.84
  -5   1  17   22.72    6.98
   5  -1 -17   23.82    8.00
   5   1 -17   28.10    8.14
  -5  -1  17   27.93    7.51
  -5  -1  17   37.09    8.82
  -5   1  18    3.17    4.89
   5  -1 -18   -0.98    4.47
   5   1 -18   -0.85    4.44
  -5  -1  18    2.73    4.22
  -5  -1  18    3.48    4.52
   5  -1 -19  166.69   23.83
   5   1 -19   91.97   21.25
  -5  -1  19  165.90   22.95
   5  -1 -20    5.28    5.66
   5   1 -20    3.88    5.75
  -5  -1  20    2.94    4.60
  -5   1  21   16.72    6.25
   5  -1 -21    2.86    5.89
   5   1 -21    7.32    6.02
  -5  -1  21    3.58    4.88
  -5  -1  21    5.65    5.58
  -5   1  22   23.35    8.03
   5  -1 -22    3.49    6.42
   5   1 -22    8.13    6.39
  -5  -1  22    8.78    6.39
  -5  -1  22   14.34    6.79
  -5   1  23   53.67   11.86
   5  -1 -23   36.37   12.09
   5   1 -23   57.54   12.93
  -5  -1  23   50.47   11.92
  -5   1  24    4.23    4.96
   5  -1 -24   -0.55    5.48
   5   1 -24    7.31    6.65
  -5  -1  24    6.24    5.48
  -5   1  25   18.79    7.46
   5  -1 -25   17.63    8.60
   5   1 -25   18.09    8.27
  -5  -1  25   18.88    7.68
  -5   1  26    3.79    5.36
   5  -1 -26    4.01    7.23
   5   1 -26    2.51    6.50
  -5  -1  26   11.30    6.74
  -5   1  27   71.70   16.30
   5  -1 -27   80.80   17.92
  -5  -1  27  108.17   17.73
  -5   1  28   25.14    8.53
  -5  -1  28   20.13    8.51
  -5   1  29   47.51   12.09
  -5  -1  29   38.31   11.07
  -5   1  30   -1.77    6.32
  -5  -1  30    0.43    5.65
  -5   1  31   -3.04    4.66
  -5  -1  31   -0.12    5.58
  -5   1  32    0.67    4.80
  -5  -1  32    0.65    4.23
  -5   1  33   53.76   13.22
  -5  -1  33   49.03   12.51
  -5   1  34   -0.91    5.05
  -5  -1  34   -0.49    6.64
  -5   1  35    8.35    6.59
  -5  -1  35    6.03    6.53
  -5   1  36    0.03    6.24
  -5  -1  36   -0.83    5.27
  -5   1  37   12.08    7.66
  -5  -1  37   16.38    9.02
  -5   1  38    0.78    6.27
  -5  -1  38   -0.53    5.60
  -5  -1  39   13.06    7.51
  -5   2   1    6.52    3.91
  -5   2   1    5.01    4.11
   5  -2  -1    3.83    3.43
   5  -2  -1    5.85    5.01
   5   2  -1    3.44    3.28
   5   2  -1   15.53    4.92
  -5  -2   1    2.59    3.32
  -5  -2   1   11.15    4.82
  -5   2   2   15.05    4.59
  -5   2   2   12.81    5.06
   5  -2  -2   20.45    4.63
   5  -2  -2   20.88    6.12
   5   2  -2   19.26    4.46
   5   2  -2    8.37    5.21
  -5  -2   2   13.99    4.57
  -5  -2   2   15.05    5.84
  -5   2   3  174.68   25.79
  -5   2   3  195.10   26.33
   5  -2  -3  169.11   25.42
   5  -2  -3  194.72   26.64
   5   2  -3  163.11   25.44
   5   2  -3  204.18   26.91
  -5  -2   3  173.91   25.75
  -5  -2   3  203.41   26.80
  -5   2   4   54.01   10.96
  -5   2   4   70.77   12.01
   5  -2  -4   79.41   11.54
   5  -2  -4   75.03   12.49
   5   2  -4   76.22   11.78
   5   2  -4   78.12   12.46
  -5  -2   4   69.17   11.76
  -5  -2   4   63.17   12.08
  -5   2   5  573.47   82.01
  -5   2   5  722.27   82.87
   5  -2  -5  613.62   81.89
   5  -2  -5  613.76   82.71
   5   2  -5  588.77   81.83
  -5  -2   5  568.85   82.02
  -5  -2   5  733.00   83.29
  -5   2   6   12.04    4.30
  -5   2   6   14.11    4.93
   5  -2  -6    6.61    3.85
   5  -2  -6    1.59    3.89
   5   2  -6    7.66    3.84
   5   2  -6    7.87    4.72
  -5  -2   6    4.87    4.18
  -5  -2   6    5.27    3.97
  -5   2   7  123.18   16.99
  -5   2   7   80.30   16.21
   5  -2  -7  114.35   16.33
   5  -2  -7   83.34   16.47
   5   2  -7  116.85   16.41
  -5  -2   7  102.43   16.57
  -5  -2   7  140.92   17.96
  -5   2   8   11.07    4.31
  -5   2   8   20.02    5.02
   5  -2  -8    8.77    4.18
   5  -2  -8    5.80    4.55
   5   2  -8    9.35    4.10
   5   2  -8    9.99    4.73
  -5  -2   8    2.30    3.80
  -5  -2   8    5.84    4.68
  -5   2   9  749.10   89.53
  -5   2   9  716.86   89.14
   5  -2  -9  726.45   88.69
   5  -2  -9  672.40   89.57
   5   2  -9  685.57   88.51
   5   2  -9  727.01   90.01
  -5  -2   9  513.26   88.28
  -5  -2   9  631.60   89.06
  -5   2  10   -0.53    2.99
  -5   2  10    2.22    3.64
   5  -2 -10    9.81    3.75
   5  -2 -10    2.69    3.78
   5   2 -10    5.65    4.23
   5   2 -10    0.06    4.08
  -5  -2  10    4.64    3.63
  -5  -2  10    5.45    4.72
  -5   2  11    4.98    3.69
  -5   2  11    6.36    4.18
   5  -2 -11    2.71    3.06
   5  -2 -11    6.29    4.47
   5   2 -11    4.81    3.94
   5   2 -11    4.56    4.86
  -5  -2  11    5.39    3.70
  -5  -2  11    6.46    4.31
  -5   2  12  100.09   14.84
  -5   2  12   63.46   13.71
   5  -2 -12   93.49   14.11
   5  -2 -12   64.77   14.54
   5   2 -12   89.33   14.01
   5   2 -12   83.62   14.97
  -5  -2  12  102.47   14.98
  -5  -2  12   86.35   14.81
  -5   2  13   56.56   11.71
  -5   2  13   71.80   12.10
   5  -2 -13   61.10   11.28
   5  -2 -13   61.94   12.49
   5   2 -13   54.68   10.91
   5   2 -13   79.71   13.18
  -5  -2  13   67.07   11.98
  -5  -2  13   70.53   12.34
  -5   2  14   35.85    8.76
  -5   2  14   35.41    8.42
   5  -2 -14   41.15    9.62
   5   2 -14   41.09    9.30
  -5  -2  14   42.22    9.18
  -5  -2  14   38.48    9.11
  -5   2  15  369.19   51.42
  -5   2  15  335.87   50.96
   5  -2 -15  399.44   52.58
   5   2 -15  362.20   52.13
  -5  -2  15  375.27   51.42
  -5  -2  15  384.35   51.85
  -5   2  16    2.21    3.40
   5  -2 -16    3.01    4.74
   5   2 -16    0.91    3.65
  -5  -2  16    4.01    4.03
  -5  -2  16   -1.15    4.02
  -5   2  17    6.38    4.83
   5  -2 -17    8.37    6.14
   5   2 -17    3.89    4.59
  -5  -2  17    3.37    3.26
  -5  -2  17    8.46    4.92
   5  -2 -18   -1.11    4.16
   5   2 -18   -0.04    4.52
  -5  -2  18   -0.03    4.23
  -5  -2  18    0.21    3.29
   5  -2 -19  139.21   23.39
   5   2 -19  150.30   23.96
  -5  -2  19  130.15   22.76
   5  -2 -20   15.89    8.60
   5   2 -20   56.64   11.80
  -5  -2  20   53.63   10.88
  -5   2  21   10.00    5.72
   5  -2 -21    8.29    6.33
   5   2 -21    4.36    6.05
  -5  -2  21    6.81    5.69
  -5  -2  21    9.05    5.88
  -5   2  22   16.63    6.91
   5  -2 -22    8.31    6.73
   5   2 -22   16.38    7.32
  -5  -2  22    0.48    4.69
  -5  -2  22   10.92    6.26
  -5   2  23   15.89    7.22
   5  -2 -23   13.10    7.03
   5   2 -23   18.52    8.34
  -5  -2  23   22.53    7.57
  -5  -2  23   21.26    8.18
  -5   2  24    1.65    5.46
   5  -2 -24    5.61    6.61
   5   2 -24    4.03    4.99
  -5  -2  24   -0.69    5.02
  -5   2  25  128.59   20.38
  -5  -2  25   89.79   19.05
  -5   2  26   13.48    7.39
  -5  -2  26   11.68    6.54
  -5   2  27   74.98   16.08
  -5  -2  27   86.49   16.28
  -5   2  28    4.98    6.30
   5  -2 -28    3.69    7.55
  -5  -2  28    1.77    5.59
  -5   2  29   56.68   12.43
   5  -2 -29   32.77   11.04
  -5  -2  29   28.29   10.27
  -5   2  30    1.22    6.28
   5  -2 -30    0.26    5.76
  -5  -2  30    2.35    6.33
  -5   2  31   45.61   11.42
   5  -2 -31   27.61   11.46
  -5  -2  31   42.91   11.81
  -5   2  32    0.33    5.20
  -5  -2  32    1.09    5.68
  -5   2  33    2.02    4.91
  -5  -2  33    3.65    6.42
  -5   2  34    0.52    6.08
  -5  -2  34   -1.38    5.35
  -5   2  35   14.11    7.77
  -5  -2  35   14.79    8.42
  -5   2  36   -2.66    5.79
  -5  -2  36    6.47    6.28
  -5   2  37    0.09    5.37
  -5  -2  37    3.22    5.76
  -5   2  38   -4.57    6.92
  -5  -2  38    0.93    4.62
  -5  -2  39   -2.27    5.77
  -5   3   1  266.70   40.49
  -5   3   1  326.20   41.28
   5  -3  -1  262.10   40.16
   5  -3  -1  324.42   41.63
   5   3  -1  311.34   40.71
   5   3  -1  322.13   41.75
  -5  -3   1  308.21   40.97
  -5  -3   1  305.98   41.66
  -5   3   2   62.35   10.17
  -5   3   2   74.55   10.89
   5  -3  -2   69.26    9.91
   5  -3  -2   49.74   10.14
   5   3  -2   50.05    9.52
   5   3  -2   56.51   10.62
  -5  -3   2   50.13    9.81
  -5  -3   2   47.34   10.55
  -5   3   3  163.35   20.47
  -5   3   3  132.98   20.34
   5  -3  -3  118.76   19.46
   5  -3  -3  113.30   20.17
   5   3  -3  205.30   20.91
   5   3  -3  137.97   20.69
  -5  -3   3  107.56   20.11
  -5   3   4    2.49    3.16
  -5   3   4    4.48    4.38
   5  -3  -4    3.15    3.23
   5  -3  -4    3.49    4.36
   5   3  -4    3.95    3.25
   5   3  -4    4.61    4.29
  -5  -3   4    2.19    3.37
  -5  -3   4   -0.34    3.49
  -5   3   5  241.43   33.04
  -5   3   5  227.08   32.96
   5  -3  -5  209.58   32.40
   5  -3  -5  207.63   33.06
   5   3  -5  372.44   34.08
   5   3  -5  204.21   33.17
  -5  -3   5  234.49   32.99
  -5  -3   5  237.03   33.59
  -5   3   6  228.55   33.67
  -5   3   6  239.93   33.80
   5  -3  -6  261.64   33.61
   5  -3  -6  366.16   35.78
   5   3  -6  227.21   33.37
   5   3  -6  213.37   34.09
  -5  -3   6  219.04   33.48
  -5  -3   6  232.68   34.17
  -5   3   7   36.18   10.99
  -5   3   7   77.58   12.31
   5  -3  -7   72.10   11.57
   5  -3  -7   63.18   12.41
   5   3  -7   71.85   11.65
   5   3  -7   87.49   13.26
  -5  -3   7   83.70   12.39
  -5  -3   7  106.90   13.58
  -5   3   8   91.40   16.70
  -5   3   8  140.27   17.52
   5  -3  -8   92.05   16.23
   5  -3  -8  153.16   18.52
   5   3  -8  138.38   17.18
   5   3  -8   76.49   16.85
  -5  -3   8  102.78   16.88
  -5  -3   8  105.36   17.22
  -5   3   9  115.86   16.36
   5  -3  -9   74.67   14.76
   5  -3  -9  105.66   16.56
   5   3  -9   86.53   14.96
   5   3  -9  106.10   16.57
  -5  -3   9  137.25   16.94
  -5  -3   9   93.10   16.05
  -5   3  10   17.00    5.93
  -5   3  10   25.50    6.30
   5  -3 -10   28.48    5.92
   5  -3 -10   19.21    6.88
   5   3 -10   23.95    5.82
   5   3 -10   19.31    6.48
  -5  -3  10   25.74    6.52
  -5  -3  10   24.47    6.56
  -5   3  11    1.10    2.99
  -5   3  11   -0.33    3.72
   5  -3 -11    0.24    3.04
   5  -3 -11   -0.55    4.30
   5   3 -11    0.11    3.13
   5   3 -11   -1.63    3.90
  -5  -3  11   -0.61    4.19
  -5  -3  11   -0.30    3.45
  -5   3  12   28.58    7.09
  -5   3  12   29.78    6.96
   5  -3 -12   19.51    6.14
   5  -3 -12   37.57    8.02
   5   3 -12   18.19    5.76
   5   3 -12   26.36    7.34
  -5  -3  12   23.71    6.84
  -5  -3  12   36.90    8.13
  -5   3  13  215.31   33.39
  -5   3  13  216.38   33.17
   5  -3 -13  234.85   33.11
   5   3 -13  279.94   33.45
   5   3 -13  215.13   34.17
  -5  -3  13  197.32   33.07
  -5  -3  13  285.30   34.79
  -5   3  14   26.14    7.24
   5  -3 -14   14.64    6.87
   5   3 -14   44.57    9.08
  -5  -3  14   25.90    7.03
  -5  -3  14   31.27    7.57
  -5   3  15    9.24    4.53
   5  -3 -15   13.64    6.41
   5   3 -15    6.40    5.34
  -5  -3  15    7.41    4.71
  -5  -3  15    6.60    5.31
  -5   3  16   30.43    8.67
   5  -3 -16   43.42   10.36
   5   3 -16   32.85    9.66
  -5  -3  16   41.39    9.07
  -5  -3  16   55.04   10.47
  -5   3  17   58.21   12.90
   5  -3 -17   75.11   13.97
   5   3 -17   68.94   13.84
  -5  -3  17   73.62   13.21
  -5  -3  17   68.81   13.57
   5  -3 -18    7.25    5.82
   5   3 -18   14.14    6.44
  -5  -3  18   18.86    6.30
  -5  -3  18   22.84    7.35
   5  -3 -19    2.29    4.59
   5   3 -19    3.76    5.68
  -5  -3  19    0.64    4.02
   5  -3 -20   -1.08    5.03
   5   3 -20   -1.90    4.83
  -5  -3  20    0.52    4.23
  -5   3  21   52.65   12.69
   5  -3 -21   74.21   14.26
   5   3 -21   45.22   12.75
  -5  -3  21   85.70   14.02
  -5  -3  21   64.75   13.49
  -5   3  22   82.84   13.78
   5   3 -22   22.67   10.42
  -5  -3  22   59.79   12.23
  -5   3  23  125.60   21.30
  -5  -3  23  118.04   20.93
  -5   3  24   14.79    6.49
  -5  -3  24   11.84    5.97
  -5   3  25    6.71    6.48
  -5  -3  25   -1.35    5.43
  -5   3  26    2.28    5.62
   5  -3 -26   10.16    6.77
  -5  -3  26    0.39    4.29
  -5   3  27   38.08   10.47
   5  -3 -27   41.39   12.18
  -5  -3  27   45.21   10.78
  -5   3  28    3.92    5.50
   5  -3 -28    0.75    6.22
  -5  -3  28   20.04    8.03
  -5   3  29   32.10    9.91
   5  -3 -29   22.28    9.15
  -5  -3  29   41.71   10.53
  -5   3  30   -1.38    5.53
   5  -3 -30    4.84    7.12
  -5  -3  30   -1.27    5.86
  -5   3  31    2.22    5.40
   5  -3 -31   -0.94    6.04
  -5  -3  31    0.55    5.34
  -5   3  32    0.08    5.72
   5  -3 -32   -0.13    6.81
  -5  -3  32    4.28    5.66
  -5   3  33   27.41    9.34
   5  -3 -33   18.36    8.93
  -5  -3  33   18.84    9.13
  -5   3  34    4.50    4.83
  -5  -3  34    5.16    6.51
  -5   3  35   -0.47    4.90
  -5  -3  35    2.54    5.77
  -5   3  36   -1.21    4.48
  -5  -3  36   -0.51    5.13
  -5   3  37   19.83    8.54
  -5  -3  37   11.17    7.01
  -5   3  38    2.27    6.86
  -5  -3  38   -0.39    5.46
  -5  -3  39    6.89    6.54
  -5   4   1   79.66   13.16
  -5   4   1   92.33   13.79
   5  -4  -1   75.09   12.86
   5  -4  -1   65.25   13.40
   5   4  -1   87.61   13.25
   5   4  -1   84.45   14.14
  -5  -4   1  102.19   13.99
  -5  -4   1  107.62   15.10
  -5   4   2   10.43    4.15
  -5   4   2   17.87    4.87
   5  -4  -2   15.31    4.26
   5  -4  -2    8.19    4.60
   5   4  -2   14.95    4.25
   5   4  -2    6.97    4.42
  -5  -4   2   13.74    4.43
  -5  -4   2    8.99    4.93
  -5   4   3   33.04    7.20
  -5   4   3   47.62    8.16
   5  -4  -3   38.88    7.13
   5  -4  -3   45.67    8.34
   5   4  -3   32.01    7.11
   5   4  -3   45.31    8.29
  -5  -4   3   39.38    7.65
  -5  -4   3   23.48    7.78
  -5   4   4   69.43   11.84
  -5   4   4   55.96   11.54
   5  -4  -4   75.84   11.60
   5  -4  -4   71.48   12.32
   5   4  -4   87.32   12.07
   5   4  -4   85.58   12.99
  -5  -4   4   72.97   11.99
  -5  -4   4   61.26   12.29
  -5   4   5  138.08   25.15
  -5   4   5  188.28   25.80
   5  -4  -5  203.79   25.69
   5  -4  -5  182.48   26.17
   5   4  -5  205.50   25.79
   5   4  -5  176.48   26.26
  -5  -4   5  164.84   25.46
  -5  -4   5  189.25   26.48
  -5   4   6   -1.01    3.14
  -5   4   6   -0.72    3.26
   5  -4  -6   -1.18    2.83
   5  -4  -6   -1.04    4.11
   5   4  -6    0.78    2.87
   5   4  -6    2.56    3.92
  -5  -4   6   -1.56    3.00
  -5  -4   6   -1.30    3.12
  -5   4   7    5.92    4.01
  -5   4   7   10.62    4.15
   5  -4  -7    8.52    3.47
   5  -4  -7   10.37    4.97
   5   4  -7    7.76    3.67
   5   4  -7   10.90    4.88
  -5  -4   7    9.10    4.24
  -5  -4   7   13.95    5.03
  -5   4   8   69.65   12.69
  -5   4   8   82.52   12.75
   5  -4  -8   72.75   12.16
  -5  -4   8   72.09   12.57
  -5  -4   8   80.84   13.29
  -5   4   9  104.86   18.35
  -5   4   9  117.72   18.43
   5  -4  -9  113.19   17.97
   5  -4  -9  118.37   19.05
   5   4  -9  127.18   18.21
   5   4  -9  113.39   19.04
  -5  -4   9  181.50   20.09
  -5  -4   9  105.86   18.65
  -5   4  10  213.75   28.44
  -5   4  10  186.81   27.67
   5  -4 -10  211.27   27.67
   5  -4 -10  172.90   28.24
   5   4 -10  183.69   27.34
   5   4 -10  166.44   28.19
  -5  -4  10  202.20   28.24
  -5  -4  10  206.80   28.57
  -5   4  11  217.75   28.92
   5  -4 -11  178.14   27.78
   5  -4 -11  199.66   29.26
   5   4 -11  209.43   28.13
   5   4 -11  177.03   28.86
  -5  -4  11  188.45   28.61
  -5  -4  11  205.13   29.16
  -5   4  12   11.52    4.82
   5  -4 -12    7.71    4.13
   5  -4 -12   10.99    5.22
   5   4 -12    3.58    3.34
   5   4 -12    7.29    4.92
  -5  -4  12   10.09    4.57
  -5  -4  12    5.08    4.67
  -5   4  13    3.65    3.49
   5  -4 -13    6.38    3.98
   5   4 -13    5.45    3.59
   5   4 -13   -0.95    4.04
  -5  -4  13    0.43    3.22
  -5  -4  13   -1.20    3.62
  -5   4  14   36.56    8.30
   5  -4 -14   29.73    8.45
   5   4 -14   29.18    8.19
  -5  -4  14   30.08    7.62
  -5  -4  14   29.66    8.28
  -5   4  15  335.34   48.13
   5  -4 -15  357.73   49.02
   5   4 -15  313.46   48.45
  -5  -4  15  357.51   48.19
  -5  -4  15  354.38   48.73
  -5   4  16   49.40   12.31
   5  -4 -16  124.09   16.16
   5   4 -16   67.59   13.38
  -5  -4  16   66.94   12.72
  -5  -4  16   66.34   13.34
  -5   4  17  110.78   19.50
   5  -4 -17  107.03   19.78
   5   4 -17  139.61   21.13
  -5  -4  17  109.93   19.16
  -5  -4  17  129.45   20.36
   5  -4 -18    2.13    5.55
   5   4 -18    4.41    6.00
  -5  -4  18    0.86    4.09
  -5  -4  18    3.83    5.33
   5   4 -19  186.18   30.98
  -5  -4  19  218.14   31.56
  -5   4  20    3.11    5.04
   5   4 -20    0.84    4.80
  -5   4  21   61.88   12.80
  -5  -4  21   54.93   12.20
  -5   4  22    2.60    5.35
  -5  -4  22   -0.69    4.55
  -5   4  23    5.51    5.87
   5  -4 -23    4.60    5.59
  -5  -4  23    3.90    5.67
  -5   4  24    5.92    5.04
   5  -4 -24    7.22    6.56
  -5  -4  24    9.45    5.83
  -5   4  25   43.23   11.32
   5  -4 -25   43.22   11.89
  -5  -4  25   36.47   10.28
  -5   4  26   14.43    7.74
   5  -4 -26   21.63    9.17
  -5  -4  26   19.29    7.91
  -5   4  27   22.40    7.92
   5  -4 -27   11.68    8.61
  -5  -4  27   28.62    9.25
  -5   4  28   -2.61    5.10
   5  -4 -28   -1.67    5.61
  -5  -4  28   -0.79    5.53
  -5   4  29   20.11    7.97
   5  -4 -29   19.44    9.12
  -5  -4  29   27.51    8.56
  -5   4  30   11.05    7.88
   5  -4 -30   21.53    8.46
  -5  -4  30   17.73    8.54
  -5   4  31   17.62    8.44
   5  -4 -31   23.51   10.17
  -5  -4  31   22.45    9.27
  -5   4  32   12.29    6.81
   5  -4 -32    0.01    6.68
  -5  -4  32    4.93    6.18
  -5   4  33    1.75    5.69
   5  -4 -33   -2.15    6.31
  -5  -4  33   -1.34    5.25
  -5   4  34   -1.59    5.70
   5  -4 -34   20.40    8.67
  -5  -4  34    5.52    6.51
  -5   4  35    8.34    6.44
  -5  -4  35    5.29    6.74
  -5   4  36   12.72    7.46
  -5  -4  36    6.00    5.41
  -5   4  37   -1.19    6.31
  -5  -4  37    6.79    6.35
  -5   4  38    0.26    5.67
  -5  -4  38    2.60    6.43
  -5  -4  39   -2.97    6.61
  -5   5   1  233.03   28.26
  -5   5   1  237.84   28.25
   5  -5  -1  204.66   27.66
   5  -5  -1  223.87   28.79
   5   5  -1  198.00   27.86
   5   5  -1  217.63   28.97
  -5  -5   1  273.04   29.14
  -5  -5   1   93.26   27.25
  -5   5   2   56.29   10.10
  -5   5   2   70.01   10.60
   5  -5  -2   62.94    9.89
   5  -5  -2   72.92   10.95
   5   5  -2   48.05    9.72
   5   5  -2   64.01   11.04
  -5  -5   2   50.38   10.01
  -5  -5   2   64.14   11.25
  -5   5   3  172.60   24.53
  -5   5   3  185.07   24.77
   5  -5  -3  173.96   24.19
   5  -5  -3  144.35   24.58
   5   5  -3  170.76   24.37
   5   5  -3  195.20   25.53
  -5  -5   3  156.53   24.46
  -5  -5   3  187.29   25.71
  -5   5   4   55.57    8.57
  -5   5   4   37.44    7.96
   5  -5  -4   46.61    7.70
   5  -5  -4   45.16    8.66
   5   5  -4   31.94    7.26
   5   5  -4   39.74    8.36
  -5  -5   4   39.37    7.99
  -5  -5   4   39.74    8.83
  -5   5   5   21.78    5.35
  -5   5   5   17.65    5.18
   5  -5  -5   27.72    5.54
   5  -5  -5   19.12    5.95
   5   5  -5   22.64    5.27
   5   5  -5   30.73    6.48
  -5  -5   5   22.77    5.35
  -5  -5   5   -0.02    4.32
  -5   5   6   16.50    4.73
  -5   5   6   12.35    4.17
   5  -5  -6   13.75    4.21
   5  -5  -6   11.23    4.63
   5   5  -6    8.22    3.77
   5   5  -6   13.52    4.78
  -5  -5   6   10.50    4.52
  -5  -5   6   19.75    5.34
  -5   5   7  290.75   40.12
   5  -5  -7  319.57   39.75
   5  -5  -7  283.48   40.43
   5   5  -7  276.34   39.44
   5   5  -7  270.00   40.31
  -5  -5   7  289.04   39.98
  -5  -5   7  290.90   40.49
  -5   5   8  136.96   20.56
   5  -5  -8  136.77   19.93
   5  -5  -8  128.11   20.68
   5   5  -8  146.87   20.15
   5   5  -8  134.98   20.90
  -5  -5   8  116.98   20.05
  -5  -5   8  147.59   21.13
  -5   5   9   20.49    5.77
   5  -5  -9   15.25    4.48
   5  -5  -9   19.31    5.88
   5   5  -9    6.77    4.30
   5   5  -9   23.48    6.31
  -5  -5   9   14.37    5.14
  -5  -5   9   19.98    5.76
  -5   5  10   -1.27    3.26
   5  -5 -10    0.51    2.91
   5  -5 -10   -0.55    3.23
   5   5 -10    2.96    2.91
   5   5 -10   -0.24    3.78
  -5  -5  10    0.66    3.38
  -5  -5  10   -0.12    3.29
  -5   5  11   12.74    5.49
   5  -5 -11   12.40    4.31
   5  -5 -11   11.64    5.67
   5   5 -11   15.15    4.44
   5   5 -11   18.14    6.47
  -5  -5  11    8.77    4.48
  -5  -5  11   18.67    5.59
  -5   5  12  250.30   38.90
   5  -5 -12  285.93   38.77
   5  -5 -12  298.14   40.12
   5   5 -12  269.84   38.42
   5   5 -12  294.64   40.05
  -5  -5  12  261.56   39.08
  -5  -5  12  297.72   39.98
  -5   5  13  316.38   41.30
   5  -5 -13  242.26   40.90
   5   5 -13  306.13   40.27
   5   5 -13  253.90   40.98
  -5  -5  13  289.73   40.91
  -5  -5  13  338.70   42.15
  -5   5  14   22.72    6.84
   5  -5 -14   11.97    6.15
   5   5 -14   22.53    7.01
  -5  -5  14   21.15    6.24
  -5  -5  14   27.69    7.73
  -5   5  15    2.28    4.41
   5  -5 -15    3.31    4.62
   5   5 -15   11.09    5.22
  -5  -5  15    1.75    4.02
  -5  -5  15    2.49    4.96
  -5   5  16   46.54   10.49
   5   5 -16   71.93   12.62
  -5  -5  16   39.41    9.92
  -5  -5  16   56.75   11.77
  -5   5  17  101.48   17.54
   5   5 -17   93.82   17.63
  -5  -5  17  105.66   17.20
  -5  -5  17   96.32   17.83
  -5  -5  18   33.27    8.30
  -5   5  20   -2.53    5.38
   5  -5 -20   -2.93    6.03
  -5   5  21    4.22    4.40
   5  -5 -21    2.78    5.82
  -5  -5  21    0.78    4.06
  -5   5  22   72.36   13.18
   5  -5 -22   47.90   12.45
  -5  -5  22   54.11   12.45
  -5   5  23   43.82   10.02
   5  -5 -23   24.02    9.32
  -5  -5  23   49.14   10.80
  -5   5  24   23.68    8.01
   5  -5 -24    5.39    6.70
  -5  -5  24   16.12    6.94
  -5   5  25    4.45    4.77
   5  -5 -25    1.29    5.36
  -5  -5  25    2.09    5.47
  -5   5  26   -0.04    4.27
   5  -5 -26    2.63    6.58
  -5  -5  26   -0.16    4.53
  -5   5  27   28.44    8.36
   5  -5 -27   21.72    8.81
  -5  -5  27   -1.66    5.10
  -5   5  28   30.67    9.60
   5  -5 -28   31.68   10.06
  -5  -5  28   24.96    8.58
  -5   5  29    1.69    7.49
   5  -5 -29   20.26    8.87
  -5  -5  29   10.60    7.39
  -5   5  30    1.09    5.59
   5  -5 -30   -1.09    6.00
  -5  -5  30    2.58    5.66
  -5   5  31    3.17    3.93
   5  -5 -31   -1.55    5.47
  -5  -5  31   -0.31    5.80
  -5   5  32    3.31    5.07
   5  -5 -32    4.30    6.29
  -5  -5  32    4.33    5.72
  -5   5  33   20.03    8.00
   5  -5 -33    5.34    7.08
  -5  -5  33   24.29    8.28
  -5   5  34   19.07    7.99
   5  -5 -34    3.89    6.80
  -5  -5  34   -0.49    6.66
  -5   5  35    5.99    6.58
   5  -5 -35   -2.02    6.74
  -5  -5  35    0.70    4.64
  -5   5  36    4.28    6.42
   5  -5 -36    6.66    7.56
  -5  -5  36   17.03    8.68
  -5   5  37   -2.43    6.12
  -5  -5  37    3.06    6.13
  -5   5  38    2.76    7.10
  -5  -5  38    6.43    5.98
  -5  -5  39    1.78    5.57
  -5   6   1   20.50    4.72
   5  -6  -1   24.73    4.82
   5  -6  -1   18.71    5.23
   5   6  -1    4.05    3.44
  -5  -6   1   22.65    5.20
  -5  -6   1   28.19    6.24
  -5   6   2    0.18    2.44
   5  -6  -2    0.88    1.94
   5  -6  -2   -0.53    3.16
   5   6  -2    4.04    2.64
  -5  -6   2    3.26    2.93
  -5  -6   2    1.17    3.96
  -5   6   3   76.09   13.47
   5  -6  -3   92.45   13.60
   5  -6  -3   83.29   14.13
  -5  -6   3   93.67   14.13
  -5  -6   3  100.68   15.23
  -5   6   4  115.81   18.47
   5  -6  -4  129.33   18.31
   5  -6  -4  114.43   18.68
   5   6  -4  132.69   18.55
  -5  -6   4  127.61   18.80
  -5  -6   4  129.07   19.50
  -5   6   5  109.40   16.51
   5  -6  -5   89.05   15.66
   5  -6  -5  103.09   16.84
   5   6  -5  140.81   16.83
  -5  -6   5   90.10   16.06
  -5  -6   5  129.17   17.81
  -5   6   6   35.23    6.89
   5  -6  -6   32.72    6.31
   5  -6  -6   30.54    6.87
   5   6  -6   26.32    5.94
  -5  -6   6   21.76    6.13
  -5  -6   6   20.43    6.71
  -5   6   7  108.29   16.59
   5  -6  -7  106.86   15.92
   5  -6  -7  109.61   16.83
   5   6  -7  101.65   15.81
  -5  -6   7   96.99   16.23
  -5  -6   7  102.94   16.73
  -5   6   8   31.14    7.48
   5  -6  -8   43.22    8.30
   5   6  -8   27.26    6.77
  -5  -6   8   36.02    7.42
  -5  -6   8   47.13    8.66
  -5   6   9  109.40   16.15
   5  -6  -9  106.92   15.50
   5  -6  -9   97.82   16.43
   5   6  -9   91.33   15.17
  -5  -6   9   97.11   15.83
  -5  -6   9   87.68   15.92
  -5   6  10  137.07   20.98
   5  -6 -10  135.76   20.34
   5  -6 -10  128.00   21.18
   5   6 -10  136.22   20.32
  -5  -6  10  128.77   20.84
  -5  -6  10  161.11   21.93
  -5   6  11   80.33   15.45
   5  -6 -11   94.07   15.17
   5  -6 -11   80.79   15.98
   5   6 -11  112.32   15.61
  -5  -6  11  108.71   16.18
  -5  -6  11  102.44   16.58
  -5   6  12   22.21    6.55
   5  -6 -12   21.51    5.90
   5   6 -12   34.25    6.61
  -5  -6  12   17.64    6.05
  -5  -6  12   15.79    6.10
  -5   6  13    3.45    3.74
   5   6 -13    3.43    3.08
   5   6 -13    2.34    4.31
  -5  -6  13    5.20    4.09
  -5  -6  13    2.35    4.33
  -5   6  14   93.46   14.11
   5   6 -14   91.55   14.37
  -5  -6  14   46.13   12.69
  -5   6  15   83.11   14.96
   5   6 -15   70.14   15.12
  -5  -6  15  111.86   15.72
  -5  -6  15   77.32   15.16
  -5   6  16    0.22    3.64
  -5  -6  16   -1.05    4.01
  -5   6  17   87.86   15.57
   5  -6 -17   77.16   15.90
  -5  -6  17   88.02   15.12
   5  -6 -18   16.07    7.16
  -5  -6  18   32.94    7.97
   5  -6 -19   23.59    8.27
  -5   6  20    4.37    4.91
   5  -6 -20   -1.99    4.45
  -5   6  21    8.09    6.20
   5  -6 -21   29.74    8.90
  -5  -6  21   21.38    7.44
  -5   6  22   23.36    8.70
   5  -6 -22   44.04   10.70
  -5  -6  22   29.80    9.12
  -5   6  23   -1.52    4.17
   5  -6 -23   -1.98    5.89
  -5  -6  23    0.84    4.42
  -5   6  24    8.87    5.85
   5  -6 -24   19.08    8.37
  -5  -6  24   14.63    6.87
  -5   6  25    9.36    6.98
   5  -6 -25   19.54    7.79
  -5  -6  25   31.64    8.99
  -5   6  26   19.43    7.79
   5  -6 -26   25.27    9.26
  -5  -6  26   26.81    8.45
  -5   6  27   21.24    7.15
   5  -6 -27   10.09    7.05
  -5  -6  27   13.10    6.26
  -5   6  28    5.84    6.06
   5  -6 -28    0.14    5.87
  -5  -6  28   -0.20    5.34
  -5   6  29    2.32    6.25
   5  -6 -29    1.11    5.03
  -5  -6  29    4.26    5.43
  -5   6  30   16.79    8.20
   5  -6 -30   23.59    9.42
  -5  -6  30   50.67   10.96
  -5   6  31   12.24    6.77
   5  -6 -31    1.95    5.36
  -5  -6  31   11.58    7.23
  -5   6  32    9.25    6.59
   5  -6 -32   14.80    8.25
  -5  -6  32   10.93    6.97
  -5   6  33   -1.72    5.82
   5  -6 -33    1.77    7.53
  -5  -6  33   -3.35    5.62
  -5   6  34   12.26    7.30
   5  -6 -34   15.52    8.51
  -5  -6  34   14.41    8.30
  -5   6  35   -0.68    5.68
   5  -6 -35   -1.15    6.83
  -5  -6  35    1.64    5.92
  -5   6  36   10.20    8.56
   5  -6 -36    6.92    7.54
  -5  -6  36    7.33    7.10
  -5   6  37   12.00    6.96
   5  -6 -37   -1.22    5.62
  -5  -6  37    5.27    6.74
  -5  -6  38   -0.79    5.03
  -5  -6  39    2.80    5.08
  -5   7   1   14.03    4.06
   5  -7  -1   15.32    3.94
   5  -7  -1   18.88    4.94
   5   7  -1   14.57    4.18
   5   7  -1   11.76    4.25
  -5  -7   1    6.69    3.87
  -5  -7   1   16.11    5.71
  -5   7   2  158.27   24.22
   5  -7  -2  179.40   24.12
   5  -7  -2  171.35   24.88
   5   7  -2  172.07   24.32
   5   7  -2  175.81   25.03
  -5  -7   2  171.82   24.72
  -5   7   3  135.36   20.03
   5  -7  -3  153.94   19.88
   5  -7  -3  126.50   20.15
   5   7  -3  144.94   19.98
   5   7  -3  131.69   20.37
  -5  -7   3  121.10   19.83
  -5   7   4  100.30   15.24
   5  -7  -4  107.93   14.93
   5  -7  -4   94.17   15.38
   5   7  -4  101.59   14.95
   5   7  -4   83.65   15.27
  -5  -7   4   94.04   15.18
  -5   7   5   23.17    5.44
   5  -7  -5   12.38    4.02
   5  -7  -5   16.16    5.36
   5   7  -5   13.38    4.23
   5   7  -5   17.00    5.47
  -5  -7   5   21.41    5.37
  -5   7   6   29.54    6.54
   5  -7  -6   33.50    6.12
   5  -7  -6   20.03    5.96
   5   7  -6   21.21    5.62
   5   7  -6   21.97    6.06
  -5  -7   6   28.84    6.46
  -5  -7   6   29.73    6.84
  -5   7   7  139.18   21.84
   5  -7  -7  146.69   21.41
   5  -7  -7  144.57   22.21
   5   7  -7  152.17   21.60
   5   7  -7  145.15   22.17
  -5  -7   7  149.46   21.98
  -5  -7   7  156.04   22.70
  -5   7   8  281.64   43.02
   5  -7  -8  321.62   42.76
   5  -7  -8  285.80   43.37
   5   7  -8  372.15   43.23
   5   7  -8  313.12   43.64
  -5  -7   8  298.80   43.16
  -5  -7   8  321.33   44.04
  -5   7   9   35.73    7.97
   5  -7  -9   37.17    7.64
   5   7  -9   39.09    7.62
   5   7  -9   40.31    8.44
  -5  -7   9   40.84    8.39
  -5  -7   9   38.54    8.58
  -5   7  10   13.37    5.09
   5  -7 -10   14.69    4.59
   5   7 -10   10.85    4.27
   5   7 -10   13.83    5.07
  -5  -7  10   21.43    5.85
  -5  -7  10   19.10    5.62
  -5   7  11   11.93    5.23
   5  -7 -11   19.14    5.43
   5   7 -11   16.87    4.86
   5   7 -11   17.64    5.84
  -5  -7  11   13.67    5.44
  -5  -7  11   28.57    6.89
  -5   7  12  164.26   25.04
   5  -7 -12  156.48   24.22
   5   7 -12  170.71   24.34
   5   7 -12  190.42   25.85
  -5  -7  12  152.48   24.83
  -5  -7  12  169.66   25.71
  -5   7  13   71.38   13.92
   5  -7 -13   81.25   15.13
   5   7 -13   75.92   13.29
  -5  -7  13   99.03   14.69
  -5   7  14    0.96    4.37
   5  -7 -14    5.53    5.50
  -5  -7  14    2.82    3.72
  -5   7  15   53.46   11.36
   5  -7 -15   63.84   12.40
  -5  -7  15   58.09   11.17
  -5   7  16   11.62    6.39
   5  -7 -16    3.92    5.62
  -5  -7  16   11.13    5.53
   5  -7 -17    1.12    4.96
  -5  -7  17   -0.83    4.02
   5  -7 -18  149.39   23.73
  -5  -7  18  132.67   22.43
   5  -7 -19   -3.24    6.22
  -5   7  20   16.86    6.44
   5  -7 -20    6.67    5.47
  -5   7  21    4.07    4.80
   5  -7 -21    7.57    5.45
  -5  -7  21    0.58    4.46
  -5   7  22   33.04    9.40
   5  -7 -22   36.63   10.06
  -5  -7  22   31.12    9.05
  -5   7  23   16.13    7.45
   5  -7 -23   15.30    7.95
  -5  -7  23   21.79    7.35
  -5   7  24   25.18    8.31
   5  -7 -24    6.50    6.77
  -5  -7  24   21.72    7.70
  -5   7  25   -0.28    5.75
   5  -7 -25    5.17    5.83
  -5  -7  25    2.53    4.98
  -5   7  26    2.00    5.47
   5  -7 -26    6.36    6.71
  -5  -7  26    1.75    5.06
  -5   7  27   35.87    9.59
   5  -7 -27   14.97    9.14
  -5  -7  27   15.38    7.64
  -5   7  28   51.73   12.24
   5  -7 -28   37.56   11.53
  -5  -7  28   53.49   12.19
  -5   7  29    2.81    4.90
   5  -7 -29   -0.14    5.63
  -5  -7  29   -1.77    5.32
  -5   7  30    0.05    5.15
   5  -7 -30    0.73    6.68
  -5  -7  30    5.61    5.60
  -5   7  31    0.59    5.31
   5  -7 -31   -1.13    6.47
  -5  -7  31    2.06    5.66
  -5   7  32    7.76    6.94
   5  -7 -32   17.42    8.23
  -5  -7  32    7.43    7.00
  -5   7  33    1.83    5.25
   5  -7 -33    3.03    6.52
  -5  -7  33    1.25    5.65
  -5   7  34   31.29    9.69
   5  -7 -34   18.30    9.40
  -5  -7  34   23.62    9.29
  -5   7  35    1.53    5.36
   5  -7 -35   -0.04    6.90
  -5  -7  35    2.14    4.88
  -5   7  36    1.43    6.07
   5  -7 -36    5.06    6.75
  -5  -7  36   -3.13    6.15
  -5   7  37    1.41    7.29
   5  -7 -37   -0.60    6.60
  -5  -7  37   -0.98    6.53
   5  -7 -38    1.15    7.14
  -5  -7  38    3.28    6.49
   5  -7 -39    5.10    7.31
  -5  -7  39   -0.31    6.36
  -5   8   1   22.51    4.87
   5  -8  -1   20.91    4.60
   5  -8  -1   18.84    5.40
   5   8  -1   12.79    4.25
   5   8  -1   17.35    5.26
  -5  -8   1   23.96    5.49
  -5   8   2    7.51    3.75
   5  -8  -2   12.88    3.66
   5  -8  -2    7.14    3.66
   5   8  -2   17.75    4.28
   5   8  -2   13.31    4.73
  -5  -8   2    5.57    3.62
  -5   8   3   21.61    5.12
   5  -8  -3   11.15    3.86
   5   8  -3   24.09    5.03
   5   8  -3   11.16    4.97
  -5  -8   3   16.39    4.79
  -5   8   4  426.73   60.03
   5  -8  -4  437.15   59.49
   5   8  -4  473.35   59.97
   5   8  -4  432.91   60.30
  -5  -8   4  474.67   60.39
  -5   8   5   57.61    9.14
   5  -8  -5   34.81    7.74
   5   8  -5   51.35    8.46
   5   8  -5   49.66    9.12
  -5  -8   5   34.72    8.20
  -5   8   6  127.53   19.59
   5  -8  -6  129.39   19.07
   5   8  -6  129.55   19.20
   5   8  -6  139.31   19.96
  -5  -8   6  125.87   19.61
  -5   8   7    0.00    3.20
   5  -8  -7   -0.73    2.64
   5   8  -7    0.15    2.70
   5   8  -7    2.96    3.63
  -5  -8   7   -0.22    3.12
  -5   8   8  102.95   16.36
   5  -8  -8   95.00   15.58
   5   8  -8   93.85   15.66
   5   8  -8  101.34   16.54
  -5  -8   8  132.19   17.15
  -5   8   9  152.41   23.31
   5  -8  -9  163.26   22.90
   5   8  -9  169.75   23.02
  -5  -8   9  139.61   23.14
  -5   8  10   69.66   13.33
   5  -8 -10   77.61   12.89
   5  -8 -10   76.28   14.25
   5   8 -10   99.32   13.57
  -5  -8  10   73.87   13.31
  -5   8  11   31.38    7.51
   5  -8 -11   20.22    6.00
   5  -8 -11   28.04    7.48
   5   8 -11   39.12    7.06
  -5  -8  11   31.27    7.64
  -5   8  12   36.69    7.97
   5  -8 -12   29.35    6.85
   5  -8 -12   19.69    7.34
  -5  -8  12   43.42    8.31
  -5   8  13    5.08    4.08
   5  -8 -13   10.42    5.16
  -5  -8  13    3.56    4.23
  -5   8  14  129.17   21.05
   5  -8 -14  133.36   21.72
  -5  -8  14  132.82   20.79
  -5   8  15   -1.75    4.97
   5  -8 -15    2.46    6.04
  -5  -8  15    1.59    4.23
  -5   8  16   31.25    8.27
   5  -8 -16   20.21    7.77
  -5  -8  16   22.97    6.89
   5  -8 -17    2.87    4.40
  -5  -8  17   -0.33    4.35
   5  -8 -18   -0.54    5.57
  -5  -8  18    0.39    4.06
   5  -8 -19    2.30    5.69
  -5   8  20   62.25   13.42
   5  -8 -20   69.48   14.15
  -5   8  21    4.05    5.04
   5  -8 -21   -1.93    4.80
  -5  -8  21   -1.70    5.45
  -5   8  22   13.61    6.45
   5  -8 -22   16.02    7.94
  -5  -8  22    6.53    5.92
  -5   8  23    7.93    5.80
   5  -8 -23    1.90    5.46
  -5  -8  23    3.01    4.99
  -5   8  24   33.31    9.44
   5  -8 -24   25.50    9.59
  -5  -8  24   29.87    9.14
  -5   8  25    5.42    5.46
   5  -8 -25    8.45    6.52
  -5  -8  25    6.60    5.98
  -5   8  26   16.88    7.41
   5  -8 -26   19.68    8.91
  -5  -8  26   24.77    8.02
  -5   8  27   -2.08    4.82
   5  -8 -27   -0.96    6.05
  -5  -8  27    4.10    5.17
  -5   8  28    1.26    4.34
   5  -8 -28   -1.56    6.86
  -5  -8  28   -0.24    4.41
  -5   8  29    3.46    5.21
   5  -8 -29   -0.93    6.30
  -5  -8  29   12.27    6.47
  -5   8  30   28.02    9.06
   5  -8 -30   13.69    7.78
  -5  -8  30   12.44    6.94
  -5   8  31    8.16    7.65
   5  -8 -31    5.80    6.72
  -5  -8  31    9.42    6.23
  -5   8  32   17.37    7.91
   5  -8 -32   14.90    8.20
  -5  -8  32   11.47    6.33
  -5   8  33   -0.24    5.64
   5  -8 -33   -1.46    6.22
  -5  -8  33   -3.03    5.93
  -5   8  34   -0.32    5.91
   5  -8 -34    1.40    6.88
  -5  -8  34    0.55    5.70
  -5   8  35   -2.63    6.14
   5  -8 -35   -2.19    6.05
  -5  -8  35   -3.45    5.31
  -5   8  36    5.61    6.42
   5  -8 -36    2.25    5.93
  -5  -8  36    7.49    6.86
  -5   8  37   -5.06    6.66
   5  -8 -37    3.36    6.37
  -5  -8  37    0.88    6.22
   5  -8 -38    0.20    6.09
  -5  -8  38    2.23    6.09
  -5   9   1    0.22    2.43
   5  -9  -1    0.69    2.07
   5   9  -1    1.92    2.69
  -5  -9   1   -0.29    2.76
  -5  -9   1    0.44    4.51
  -5   9   2  172.84   24.24
   5  -9  -2  149.98   23.41
   5   9  -2  178.70   24.20
  -5  -9   2  187.52   24.79
  -5  -9   2  166.63   25.49
  -5   9   3   12.86    4.34
   5  -9  -3   19.64    4.45
   5   9  -3   22.04    4.90
  -5  -9   3   14.31    4.65
  -5  -9   3   12.77    5.74
  -5   9   4   -0.61    2.93
   5  -9  -4    1.27    2.52
   5   9  -4   -0.43    2.49
  -5  -9   4   -0.70    2.82
  -5   9   5    4.99    3.47
   5  -9  -5   13.45    3.79
   5  -9  -5   14.14    5.16
   5   9  -5    9.04    3.59
  -5  -9   5    5.67    3.55
  -5   9   6   56.29    9.49
   5  -9  -6   39.70    8.22
   5  -9  -6   44.07    9.14
   5   9  -6   48.54    8.65
  -5  -9   6   51.01    9.22
  -5   9   7    8.77    4.04
   5  -9  -7   13.00    4.29
   5  -9  -7    8.64    4.74
   5   9  -7   11.47    4.07
  -5  -9   7   11.98    4.43
  -5   9   8  153.65   24.26
   5  -9  -8  140.20   23.48
   5  -9  -8  184.01   25.20
   5   9  -8  223.19   24.67
  -5  -9   8  148.06   24.23
  -5   9   9    8.99    4.15
   5  -9  -9   10.35    4.10
   5  -9  -9    6.56    4.99
   5   9  -9    9.21    3.86
  -5  -9   9   17.53    5.34
  -5   9  10    1.08    3.28
   5  -9 -10    0.30    2.56
   5  -9 -10   -0.78    4.01
   5   9 -10   -0.89    3.01
  -5  -9  10    0.26    3.37
  -5   9  11    2.85    3.91
   5  -9 -11    8.11    3.87
   5  -9 -11   -0.49    4.55
   5   9 -11    7.13    3.56
  -5  -9  11    9.45    4.52
  -5   9  12   76.39   23.07
   5  -9 -12  194.96   24.60
   5  -9 -12  202.60   26.34
   5   9 -12  224.73   24.90
  -5  -9  12  216.67   25.81
  -5   9  13    9.40    5.12
   5  -9 -13    9.10    4.99
  -5  -9  13    6.73    4.13
  -5   9  14   60.93   11.82
   5  -9 -14   58.60   11.98
  -5  -9  14   48.96   10.67
  -5   9  15    5.91    4.67
   5  -9 -15   -0.40    4.59
  -5  -9  15    1.45    3.21
  -5   9  16   20.70    7.30
   5  -9 -16   23.42    8.11
  -5  -9  16   36.16    8.25
   5  -9 -17   -0.35    4.96
  -5  -9  17   -0.48    4.40
   5  -9 -18   16.79    8.72
  -5  -9  18   60.32   10.36
  -5   9  19    7.73    5.63
   5  -9 -19    6.83    6.72
  -5   9  20    0.97    4.65
   5  -9 -20    3.29    5.14
  -5   9  21    0.86    4.26
   5  -9 -21    0.23    5.68
  -5  -9  21    8.25    4.95
  -5   9  22   65.11   14.03
   5  -9 -22   63.29   14.36
  -5  -9  22   75.37   14.52
  -5   9  23   -0.96    4.75
   5  -9 -23    1.99    5.24
  -5  -9  23    0.49    4.89
  -5   9  24   12.22    7.48
   5  -9 -24   12.99    7.56
  -5  -9  24   24.92    7.86
  -5   9  25   -0.44    5.09
   5  -9 -25   -3.42    5.32
  -5  -9  25    0.90    5.04
  -5   9  26    2.65    4.74
   5  -9 -26    1.84    6.37
  -5  -9  26    4.15    5.59
  -5   9  27    4.28    5.98
   5  -9 -27    6.25    5.61
  -5  -9  27   -1.93    5.28
  -5   9  28    5.66    5.45
   5  -9 -28   10.61    7.22
  -5  -9  28   19.82    7.71
  -5   9  29   -3.82    6.15
   5  -9 -29   -1.98    6.87
  -5  -9  29   -0.29    4.39
  -5   9  30   -0.27    4.90
   5  -9 -30    2.36    4.84
  -5  -9  30    5.05    6.04
  -5   9  31    0.30    6.10
   5  -9 -31    7.59    7.48
  -5  -9  31    1.56    5.86
  -5   9  32   10.83    6.81
   5  -9 -32    3.30    6.59
  -5   9  33   -3.08    4.99
   5  -9 -33    1.34    5.87
  -5   9  34    1.72    5.30
   5  -9 -34    6.05    6.46
  -5   9  35    5.79    5.92
   5  -9 -35    1.95    5.78
  -5   9  36   -2.05    6.13
   5  -9 -36   -1.54    6.28
  -5  10   1    5.14    3.31
   5 -10  -1   10.37    4.54
  -5 -10   1   16.07    4.58
  -5  10   2    2.61    2.94
   5 -10  -2    0.17    2.97
  -5 -10   2    0.82    2.77
  -5  10   3    1.69    2.82
   5 -10  -3    0.15    2.84
  -5 -10   3   -0.87    2.53
  -5  10   4   15.10    4.35
   5 -10  -4   16.94    5.24
  -5 -10   4    8.89    4.14
  -5  10   5    2.73    3.12
   5 -10  -5    4.05    4.01
  -5 -10   5    5.11    3.41
  -5  10   6   38.51    7.99
   5 -10  -6   38.45    8.36
  -5 -10   6   41.71    8.13
  -5  10   7    8.86    3.90
   5 -10  -7    1.72    3.88
  -5 -10   7    2.14    3.39
  -5  10   8    2.15    3.33
   5 -10  -8    2.59    4.40
  -5 -10   8    2.67    3.64
  -5  10   9    1.72    3.63
   5 -10  -9    0.48    4.33
  -5 -10   9    1.27    3.47
  -5  10  10   86.71   16.14
   5 -10 -10   89.80   16.56
  -5 -10  10  129.89   17.21
  -5  10  11    4.70    4.12
   5 -10 -11    2.20    4.62
  -5 -10  11    5.12    4.02
  -5  10  12    0.87    3.97
   5 -10 -12    1.68    4.69
  -5 -10  12   -0.63    3.63
  -5  10  13    0.55    4.06
   5 -10 -13   -0.07    4.43
  -5 -10  13    1.70    3.67
  -5  10  14   46.47   10.38
   5 -10 -14   53.15   10.52
  -5 -10  14   38.57    9.27
  -5  10  15    2.67    4.01
   5 -10 -15    0.84    4.71
  -5 -10  15    0.65    3.98
  -5  10  16   29.97    8.76
   5 -10 -16   42.22    9.73
  -5 -10  16   32.96    8.08
   5 -10 -17    1.99    4.40
  -5 -10  17    3.30    4.22
   5 -10 -18    2.27    4.50
  -5 -10  18    3.32    4.73
  -5  10  19   -2.20    4.78
   5 -10 -19    3.48    4.99
  -5  10  20   44.41   10.51
   5 -10 -20   36.55   10.38
  -5  10  21   -1.23    4.43
   5 -10 -21    5.27    5.17
  -5 -10  21    2.72    4.24
  -5  10  22   32.71    8.34
   5 -10 -22   -0.33    6.18
  -5  10  23   -1.28    4.55
   5 -10 -23    1.24    4.91
  -5  10  24    9.37    6.31
   5 -10 -24    2.34    6.37
  -5  10  25    0.20    4.06
   5 -10 -25    1.35    4.67
  -5  10  26   38.69   10.48
   5 -10 -26   27.10    9.66
  -5  10  27   -1.71    5.24
   5 -10 -27    5.04    5.54
  -5  10  28   -2.19    6.01
   5 -10 -28    1.77    5.22
  -5  10  29    1.41    5.13
   5 -10 -29   -2.13    7.13
  -5  10  30    6.42    7.05
   5 -10 -30    6.13    6.61
  -5  10  31    1.92    5.61
   5 -10 -31    2.08    5.39
  -5  10  32   -1.68    5.61
   5 -10 -32    3.38    7.04
  -5  10  33   -1.55    5.91
   5 -10 -33   -0.83    6.26
  -5  10  34    2.46    5.37
  -5  10  35   -2.68    6.55
  -5  10  36   -1.84    5.85
   5 -11  -1   21.78    5.51
  -5 -11   1   19.92    5.48
   5 -11  -2  106.91   16.81
  -5 -11   2  111.78   17.01
   5 -11  -3    7.98    3.97
  -5 -11   3   13.85    4.43
   5 -11  -4    3.63    3.61
  -5 -11   4   -1.30    2.99
   5 -11  -5    0.09    2.96
   5 -11  -6    9.00    4.31
   5 -11  -7    3.94    4.03
   5 -11  -8   36.14    8.28
   5 -11  -9    9.88    5.08
   5 -11 -10    2.07    4.56
   5 -11 -11    1.55    4.18
   5 -11 -12   60.64   12.34
   5 -11 -13   -0.70    4.33
   5 -11 -14   17.96    7.23
   5 -11 -15    1.40    4.36
   5 -11 -16   24.11    7.89
   5 -11 -17    4.26    5.37
   5 -11 -18   28.61    8.62
   5 -11 -19   10.92    6.34
   5 -11 -20    0.08    4.69
   5 -11 -21    5.01    5.27
   5 -11 -22   44.34   11.37
   5 -11 -23   -1.25    4.78
   5 -11 -24   13.84    7.28
   5 -11 -25   -0.61    5.12
   5 -11 -26   22.86    8.69
   5 -11 -27   -0.53    6.65
   5 -11 -28   10.26    6.67
   5 -11 -29   -0.92    6.63
   5 -11 -30    2.45    5.60
   5 -11 -31   -1.10    6.88
   5 -12  -1    1.62    3.12
   5 -12  -2   -1.50    3.27
   5 -12  -4   71.26   12.30
   5 -12  -5   10.61    4.77
   5 -12  -6    8.83    4.67
   5 -12  -7   -0.80    3.64
   5 -12  -8    4.99    4.50
   5 -12  -9    8.67    4.69
   5 -12 -10   34.00    8.23
   5 -12 -11   -2.04    4.36
   5 -12 -12    8.71    4.71
   5 -12 -13    1.35    3.62
   5 -12 -14   16.54    6.19
   5 -12 -15    8.15    5.73
   5 -12 -16   29.72    8.40
   5 -12 -17    1.45    4.25
   5 -12 -18    3.03    4.39
   5 -12 -19   -1.60    6.02
   5 -12 -20    3.61    5.33
   5 -12 -21   -0.19    3.96
   5 -12 -22   -2.39    5.09
   5 -12 -23   -0.63    5.81
   5 -12 -24   14.65    7.20
   5 -12 -25   -0.90    4.49
   5 -12 -26    1.43    5.84
   5 -12 -27   -0.85    6.05
   5 -12 -28   -1.44    7.11
   5 -13  -1   14.13    4.68
   5 -13  -2   48.40    8.99
   5 -13  -3    4.29    3.37
   5 -13  -4   22.95    6.32
   5 -13  -5   -0.00    3.42
   5 -13  -6   55.73   10.65
   5 -13  -7    5.61    5.00
   5 -13  -8   42.10    8.98
   5 -13  -9    1.57    3.88
   5 -13 -10   -0.69    3.89
   5 -13 -11    8.32    5.21
   5 -13 -12   20.50    6.69
   5 -13 -13    2.38    4.39
   5 -13 -14    2.32    4.62
   5 -13 -15   -0.48    4.62
   5 -13 -16    4.03    5.32
   5 -13 -17    3.61    4.70
   5 -13 -18   21.09    7.85
   5 -13 -19    2.86    5.78
   5 -13 -20    0.55    5.25
   5 -13 -21    1.36    5.21
   5 -13 -22   17.26    7.46
   5 -13 -23    0.97    4.95
   5 -13 -24    5.07    6.38
   5 -13 -25   -0.90    5.89
   5 -14  -1    6.79    3.81
   5 -14  -2    1.73    3.01
   5 -14  -3    3.77    3.31
   5 -14  -4   31.08    7.03
   5 -14  -5   20.02    5.94
   5 -14  -6   12.74    4.87
   5 -14  -7    1.05    3.69
   5 -14  -8    2.82    3.86
   5 -14  -9    3.63    4.71
   5 -14 -10   22.95    6.79
   5 -14 -11    6.27    4.28
   5 -14 -12    0.12    4.43
   5 -14 -13    0.07    4.09
   5 -14 -14   13.57    5.76
   5 -14 -15   19.92    7.21
   5 -14 -16   10.60    6.00
   5 -14 -17    2.45    4.92
   5 -14 -18    0.46    4.19
   5 -14 -19   -1.21    4.41
   5 -14 -20    2.01    4.78
   5 -14 -21    3.19    5.97
   5 -14 -22    2.29    4.93
   5 -14 -23   -0.06    4.79
   5 -15  -1    2.98    3.33
   5 -15  -2   10.35    4.09
   5 -15  -3   20.45    5.53
   5 -15  -4    2.47    3.68
   5 -15  -5    0.01    2.89
   5 -15  -6    5.43    3.75
   5 -15  -7   12.46    5.02
   5 -15  -8    4.73    4.18
   5 -15  -9    4.38    4.31
   5 -15 -10    1.07    3.69
   5 -15 -11    5.85    5.11
   5 -15 -12   14.58    6.06
   5 -15 -13   -1.48    4.48
   5 -15 -14   -0.84    3.79
   5 -15 -15   -1.09    4.56
   5 -15 -16   -1.50    4.91
   5 -15 -17    5.21    5.55
   5 -15 -18    6.03    5.27
   5 -15 -19    3.41    4.82
   5 -16  -1   -1.52    2.87
   5 -16  -2   -0.86    2.81
   5 -16  -3    0.95    3.04
   5 -16  -4    2.64    3.33
   5 -16  -5    4.19    3.65
   5 -16  -6    2.19    3.98
   5 -16  -7    1.70    3.57
   5 -16  -8    3.15    3.80
   5 -16  -9    2.63    3.85
   5 -16 -10    3.07    4.17
   5 -16 -11   -0.87    4.34
   5 -16 -12   -0.54    3.90
   5 -16 -13    1.91    3.98
   5 -16 -14   -2.17    4.59
   5 -16 -15    7.18    5.53
   5 -16 -16    3.49    4.72
   5 -17  -1   -0.79    2.94
   5 -17  -2    6.71    3.51
   5 -17  -3    9.28    4.07
   5 -17  -4   -0.81    3.42
   5 -17  -5    1.82    3.22
   5 -17  -6    2.50    3.17
   5 -17  -7    0.70    3.54
   5 -17  -8    0.41    3.12
   5 -17  -9   -0.43    3.43
   5 -17 -10    1.25    3.87
   5 -17 -11   -0.05    3.79
   5 -17 -12    1.32    4.40
   5 -17 -13    3.81    4.28
   5 -18  -2   -0.42    2.68
   5 -18  -3    0.45    2.66
   5 -18  -4   -0.54    2.96
   5 -18  -5    4.75    3.60
   5 -18  -6    2.07    3.27
   5 -18  -7   -0.92    3.52
   5 -18  -8    0.48    3.31
   5 -18  -9    4.52    4.14
  -4   0   1    0.21    1.98
  -4   0   1    0.94    3.15
   4   0  -1    0.14    2.44
   4   0  -1    1.83    2.52
  -4   0   2   24.01    5.01
  -4   0   2   23.39    5.66
   4   0  -2   26.46    5.26
   4   0  -2   13.62    5.06
  -4   0   3   -0.97    2.51
  -4   0   3    0.30    3.07
   4   0  -3   -0.38    2.43
   4   0  -3    0.77    3.41
  -4   0   4 1175.41  160.17
  -4   0   4 1435.80  161.01
   4   0  -4 1172.23  160.02
   4   0  -4 1217.85  160.69
  -4   0   5    0.49    2.74
  -4   0   5   -0.83    3.19
   4   0  -5    0.30    2.15
   4   0  -5   -0.51    3.11
  -4   0   6  698.06   92.56
  -4   0   6  695.19   92.71
   4   0  -6  692.32   92.25
   4   0  -6  743.08   93.20
  -4   0   7   -0.33    2.78
  -4   0   7    1.13    3.28
   4   0  -7    0.13    2.36
   4   0  -7    0.22    3.50
  -4   0   8 2808.49  368.30
  -4   0   8 2916.12  368.42
   4   0  -8 3141.89  368.20
   4   0  -8 2558.04  368.26
  -4   0   9   -0.77    3.41
  -4   0   9   -1.34    4.28
   4   0  -9    1.00    2.79
   4   0  -9   -0.14    3.71
  -4   0  10   27.61    7.15
  -4   0  10   43.27    8.16
   4   0 -10   30.28    7.07
   4   0 -10   49.26    8.89
  -4   0  11    4.11    4.06
  -4   0  11   -2.28    3.75
   4   0 -11   -0.45    3.42
   4   0 -11   -1.69    4.10
  -4   0  12   12.13    5.04
  -4   0  12   14.54    5.63
   4   0 -12   13.27    4.64
   4   0 -12    7.18    5.05
  -4   0  13    0.51    3.57
  -4   0  13   -0.82    4.46
   4   0 -13   -1.00    3.60
   4   0 -13    0.19    3.96
  -4   0  14 1413.61  186.28
  -4   0  14 1218.04  185.88
   4   0 -14 1633.26  186.49
   4   0 -14 1492.50  187.30
  -4   0  15   -0.12    3.87
  -4   0  15   -0.43    3.83
   4   0 -15    0.64    3.88
   4   0 -15    0.97    3.84
  -4   0  16   58.99   11.08
  -4   0  16   56.81   11.05
   4   0 -16   48.15   11.04
  -4   0  17   -2.04    3.72
  -4   0  17   -0.83    3.78
   4   0 -17    0.48    4.11
  -4   0  18  191.49   27.45
  -4   0  18  171.32   27.13
   4   0 -18  168.26   27.61
  -4   0  19   -1.78    3.86
  -4   0  19   -1.07    4.47
   4   0 -19   -1.08    4.25
  -4   0  20  188.30   27.01
   4   0 -20  149.76   26.63
  -4   0  21   -0.59    4.35
   4   0 -21   -0.64    4.10
  -4   0  22   22.99    7.65
  -4   0  22   20.71    7.70
   4   0 -22   16.87    7.33
  -4   0  23   -2.10    4.93
   4   0 -23    2.54    5.68
  -4   0  24   37.11    9.68
   4   0 -24   38.46   10.18
  -4   0  25   -1.50    5.21
   4   0 -25   -2.59    5.45
  -4   0  26   83.67   17.10
   4   0 -26  101.63   19.07
  -4   0  27   -0.33    5.59
   4   0 -27   -0.98    4.30
  -4   0  28   11.49    7.73
   4   0 -28   31.72    9.62
  -4   0  29    0.18    5.44
  -4   0  30    9.53    6.24
  -4   0  31    1.38    5.68
  -4   0  32   -0.41    4.64
  -4   0  33   -2.82    5.49
  -4   0  34   25.60    9.53
  -4   0  35   -3.34    5.65
  -4   0  36   37.13   11.67
  -4   0  37   -0.78    6.43
  -4   0  38   -4.16    6.15
  -4   0  39    2.99    7.25
  -4   1   1   15.56    4.35
  -4   1   1   21.41    5.15
   4  -1  -1   20.16    4.62
   4  -1  -1   25.66    5.52
   4   1  -1   21.46    4.65
   4   1  -1   23.06    5.61
  -4  -1   1   28.53    5.07
  -4  -1   1   17.75    5.24
  -4   1   2 1089.05  138.75
  -4   1   2  994.58  138.86
   4  -1  -2 1058.46  138.49
   4  -1  -2 1161.54  139.36
   4   1  -2  940.77  138.32
   4   1  -2 1100.69  139.28
  -4  -1   2 1107.05  138.86
  -4  -1   2 1179.32  139.47
  -4   1   3   19.23    4.54
  -4   1   3   14.54    4.70
   4  -1  -3   18.63    4.30
   4  -1  -3   20.11    5.02
   4   1  -3   37.92    5.42
   4   1  -3    2.39    3.84
  -4  -1   3   23.78    5.04
  -4  -1   3   28.80    5.72
  -4   1   4    5.72    3.13
  -4   1   4    6.11    3.62
   4  -1  -4    1.48    2.42
   4  -1  -4    4.00    3.58
   4   1  -4    1.67    2.36
   4   1  -4    3.67    3.57
  -4  -1   4    1.18    2.92
  -4  -1   4    1.45    3.35
  -4   1   5    0.18    3.04
  -4   1   5   11.18    3.93
   4  -1  -5   14.78    3.87
   4  -1  -5   13.23    4.41
   4   1  -5   13.67    4.00
   4   1  -5   14.27    4.33
  -4  -1   5   16.01    4.31
  -4  -1   5   15.78    4.41
  -4   1   6  345.63   53.97
   4  -1  -6  422.10   54.07
   4  -1  -6  432.53   54.96
   4   1  -6  392.59   53.95
   4   1  -6  528.37   55.57
  -4  -1   6  324.92   53.79
  -4  -1   6  491.38   55.07
  -4   1   7   62.82    9.25
  -4   1   7   47.93    8.76
   4  -1  -7   49.40    8.40
   4  -1  -7   48.41    9.24
   4   1  -7   50.17    8.28
   4   1  -7   34.47    8.61
  -4  -1   7   44.90    8.50
  -4  -1   7   31.99    8.50
  -4   1   8 1200.20  187.54
  -4   1   8 2210.22  189.72
   4  -1  -8 1892.77  188.49
   4  -1  -8 1424.44  188.36
   4   1  -8 1233.90  187.18
   4   1  -8 1705.72  189.11
  -4  -1   8 1186.35  187.49
  -4  -1   8 1326.63  187.90
  -4   1   9    1.14    2.77
  -4   1   9   -1.41    3.28
   4  -1  -9   -0.95    3.54
   4  -1  -9    1.71    4.55
   4   1  -9    0.65    3.34
   4   1  -9    1.24    4.27
  -4  -1   9   -0.81    3.09
  -4  -1   9   -0.75    3.51
  -4   1  10  519.26   70.09
  -4   1  10  545.47   70.31
   4  -1 -10  521.24   69.77
   4  -1 -10  523.51   70.67
   4   1 -10  518.45   69.62
   4   1 -10  527.86   70.70
  -4  -1  10  525.82   70.13
  -4  -1  10  513.33   70.20
  -4   1  11  195.31   24.09
  -4   1  11  187.70   24.01
   4  -1 -11  111.20   22.40
   4  -1 -11  177.58   24.66
   4   1 -11  165.40   23.17
   4   1 -11  137.23   23.54
  -4  -1  11  158.15   23.52
  -4  -1  11  167.85   23.75
  -4   1  12  422.42   62.04
  -4   1  12  443.47   62.24
   4  -1 -12  498.21   62.23
   4  -1 -12  441.37   62.74
   4   1 -12  479.13   63.05
  -4  -1  12  485.17   62.80
  -4   1  13  109.36   16.73
  -4   1  13   91.02   16.40
   4  -1 -13   96.93   16.26
   4  -1 -13   95.07   16.94
   4   1 -13   98.89   16.04
   4   1 -13   97.58   17.02
  -4  -1  13  110.23   16.76
  -4  -1  13  113.22   17.07
  -4   1  14    3.29    4.34
  -4   1  14   -0.28    3.81
   4  -1 -14   -0.41    3.32
   4  -1 -14    1.35    3.89
   4   1 -14   -0.08    3.58
   4   1 -14   -1.98    4.68
  -4  -1  14    1.44    3.20
  -4  -1  14   -0.80    4.53
  -4   1  15   40.84    8.96
  -4   1  15   42.44    9.31
   4  -1 -15   56.76    9.64
   4  -1 -15   37.57    9.60
   4   1 -15   45.01    8.87
   4   1 -15   36.58    9.67
  -4  -1  15   35.01    9.13
  -4   1  16  270.94   40.70
  -4   1  16  284.01   40.81
   4  -1 -16  258.95   41.18
   4   1 -16  408.89   43.41
  -4  -1  16  270.32   40.60
  -4  -1  16  276.08   40.99
  -4   1  17   -1.67    3.41
  -4   1  17   -0.96    4.44
   4  -1 -17    1.58    4.67
   4   1 -17   -2.53    4.96
  -4  -1  17    1.61    3.21
  -4  -1  17    0.65    3.83
  -4   1  18  622.50   55.04
  -4   1  18  330.33   51.62
   4  -1 -18  327.80   52.25
   4   1 -18  373.01   52.82
  -4  -1  18  364.61   51.99
  -4  -1  18  321.42   51.78
  -4   1  19   17.39    6.69
  -4   1  19   19.58    6.48
   4  -1 -19   23.06    7.41
   4   1 -19   14.45    6.79
  -4  -1  19   25.06    6.95
  -4  -1  19   15.66    6.68
  -4   1  20   32.26    8.58
   4  -1 -20   36.82    9.27
   4   1 -20   22.98    8.28
  -4  -1  20   17.86    7.49
   4  -1 -21   11.20    6.62
   4   1 -21    8.11    6.00
  -4  -1  21    6.01    4.90
  -4   1  22  286.35   39.53
   4  -1 -22  236.91   39.55
   4   1 -22  238.16   39.54
  -4  -1  22  303.08   39.78
  -4  -1  22  258.05   39.15
  -4   1  23   17.30    6.56
   4  -1 -23    4.94    5.67
   4   1 -23    8.04    5.88
  -4  -1  23   15.59    6.49
  -4  -1  23    4.31    5.25
  -4   1  24   16.99    7.24
   4  -1 -24   12.61    7.45
   4   1 -24   12.38    7.78
  -4  -1  24    5.22    5.35
  -4  -1  24   14.47    6.66
  -4   1  25   44.36   10.01
   4  -1 -25   19.08    9.32
   4   1 -25   22.44    8.86
  -4  -1  25   30.58    9.04
  -4   1  26   78.83   15.62
   4  -1 -26   79.43   16.93
   4   1 -26   76.02   16.35
  -4  -1  26   72.25   15.19
  -4   1  27    2.80    6.48
   4  -1 -27    3.26    5.43
   4   1 -27    0.79    5.43
  -4  -1  27    1.77    4.82
  -4   1  28   49.08   12.01
   4  -1 -28   43.63   12.92
  -4  -1  28   65.97   13.11
  -4   1  29    0.46    4.12
  -4  -1  29    1.91    5.17
  -4   1  30    0.40    4.88
  -4  -1  30   -0.00    5.12
  -4   1  31    3.59    4.57
  -4  -1  31   -2.32    4.60
  -4   1  32   44.80   12.57
  -4  -1  32   69.79   14.02
  -4   1  33   -2.53    5.84
  -4  -1  33   -0.80    4.95
  -4   1  34   18.98    7.53
  -4  -1  34   13.03    6.93
  -4   1  35   -1.46    4.61
  -4  -1  35    0.82    4.22
  -4   1  36    8.46    6.94
  -4  -1  36   12.66    7.65
  -4   1  37    2.34    6.69
  -4  -1  37    1.20    4.96
  -4   1  38    7.72    6.93
  -4  -1  38   18.57    8.22
  -4   1  39    9.02    7.01
  -4  -1  39   -0.63    5.09
  -4   2   1   56.12   11.19
  -4   2   1   86.71   12.24
   4  -2  -1   71.08   11.97
   4   2  -1   94.45   11.88
   4   2  -1   77.41   12.18
  -4  -2   1   68.86   11.60
  -4  -2   1   79.70   12.38
  -4   2   2  182.66   27.96
  -4   2   2  220.95   28.58
   4  -2  -2  227.39   28.14
   4  -2  -2  206.79   28.59
   4   2  -2  210.10   28.11
   4   2  -2  198.41   28.60
  -4  -2   2  186.69   28.05
  -4   2   3    8.49    3.84
  -4   2   3   18.45    4.68
   4  -2  -3   17.40    4.12
   4  -2  -3   18.07    5.02
   4   2  -3   19.81    4.56
   4   2  -3   25.07    5.41
  -4  -2   3   19.00    4.78
  -4  -2   3   20.15    5.26
  -4   2   4 1784.43  235.96
  -4   2   4 1874.92  236.24
   4  -2  -4 2054.70  236.14
   4  -2  -4 1752.21  236.30
   4   2  -4 1902.28  235.99
   4   2  -4 1885.29  236.57
  -4  -2   4 1565.22  235.65
  -4  -2   4 1880.56  236.52
  -4   2   5   33.11    7.37
  -4   2   5   47.44    8.04
   4  -2  -5   50.94    7.73
   4  -2  -5   36.70    7.79
   4   2  -5   39.01    7.32
   4   2  -5   40.51    7.96
  -4  -2   5   31.11    7.25
  -4  -2   5   45.55    8.38
  -4   2   6    8.62    4.10
  -4   2   6    7.88    4.04
   4  -2  -6    8.09    3.05
   4  -2  -6    4.90    3.97
   4   2  -6    6.48    3.12
   4   2  -6    8.31    4.58
  -4  -2   6    7.22    3.57
  -4  -2   6   10.58    4.12
  -4   2   7  353.76   47.41
  -4   2   7  373.75   47.38
   4  -2  -7  289.83   46.53
   4  -2  -7  336.38   47.59
   4   2  -7  425.64   47.34
   4   2  -7  338.92   47.65
  -4  -2   7  324.47   47.08
  -4  -2   7  377.60   47.72
  -4   2   8  740.93  102.61
  -4   2   8  850.03  102.85
   4  -2  -8  737.61  102.15
   4  -2  -8  842.52  103.36
   4   2  -8  756.95  102.18
   4   2  -8  758.33  103.06
  -4  -2   8  754.03  102.63
  -4  -2   8  847.65  103.20
  -4   2   9  166.18   26.64
  -4   2   9  204.58   27.08
   4  -2  -9  180.64   26.38
   4  -2  -9  195.91   27.43
   4   2  -9  173.93   26.18
   4   2  -9  191.44   27.47
  -4  -2   9  183.37   26.87
  -4  -2   9  209.57   27.50
  -4   2  10   64.17   12.47
  -4   2  10   93.03   13.32
   4  -2 -10   70.07   12.33
   4  -2 -10   57.94   12.89
   4   2 -10   90.46   12.85
   4   2 -10   92.93   14.04
  -4  -2  10   78.26   12.96
  -4  -2  10   70.36   12.96
  -4   2  11   62.76   11.13
  -4   2  11   59.78   11.20
   4  -2 -11   51.56   10.37
   4   2 -11   54.85   10.31
   4   2 -11   55.50   11.16
  -4  -2  11   73.08   11.29
  -4  -2  11   65.54   11.60
  -4   2  12   -0.46    4.08
  -4   2  12    2.20    4.14
   4  -2 -12    2.42    3.41
   4  -2 -12   -0.71    4.14
   4   2 -12   -0.43    2.90
   4   2 -12    2.55    4.00
  -4  -2  12    0.88    4.05
  -4  -2  12    1.99    4.28
  -4   2  13    9.61    4.77
  -4   2  13   10.08    5.54
   4  -2 -13   16.24    5.27
   4  -2 -13   16.31    5.43
   4   2 -13   14.87    5.39
   4   2 -13   23.14    6.81
  -4  -2  13   14.47    5.18
  -4  -2  13   12.60    5.98
  -4   2  14  811.38  111.72
  -4   2  14  907.90  112.06
   4  -2 -14  900.05  111.66
   4  -2 -14  767.56  112.15
   4   2 -14  879.37  111.45
   4   2 -14  850.24  112.48
  -4  -2  14  834.38  111.67
  -4  -2  14  799.27  111.95
  -4   2  15   49.15   10.96
  -4   2  15   50.06   10.99
   4  -2 -15   68.24   12.50
   4   2 -15   64.66   11.28
   4   2 -15   48.28   11.58
  -4  -2  15   71.51   11.86
  -4  -2  15   69.36   12.32
  -4   2  16   23.53    6.50
  -4   2  16   27.25    6.72
   4  -2 -16   20.24    7.28
   4   2 -16   13.34    6.91
  -4  -2  16   26.30    6.77
  -4  -2  16   27.11    7.00
  -4   2  17    0.24    4.45
  -4   2  17    0.79    4.14
   4  -2 -17   -0.84    3.67
   4   2 -17   -1.18    3.94
  -4  -2  17    5.68    3.56
  -4  -2  17    0.28    3.67
  -4   2  18  122.40   20.76
   4  -2 -18  114.73   20.78
   4   2 -18  116.80   21.02
  -4  -2  18  137.50   20.68
  -4  -2  18  136.91   21.17
  -4   2  19  134.17   21.19
   4  -2 -19   99.80   20.55
   4   2 -19  134.16   21.66
  -4  -2  19  128.53   20.79
  -4  -2  19  129.89   20.89
   4  -2 -20   32.13   10.12
   4   2 -20   55.97   11.86
  -4  -2  20   46.80   10.48
   4  -2 -21    0.09    4.11
   4   2 -21   -0.38    4.80
  -4  -2  21    0.49    5.09
  -4   2  22   21.87    7.21
   4  -2 -22    8.86    6.62
   4   2 -22    9.02    6.42
  -4  -2  22    3.87    4.54
  -4  -2  22   18.77    7.42
  -4   2  23   -1.56    4.99
   4  -2 -23    3.27    4.90
   4   2 -23    4.66    6.01
  -4  -2  23    1.05    5.09
  -4  -2  23   -2.01    5.54
  -4   2  24  119.31   19.71
   4  -2 -24  129.94   20.70
   4   2 -24  159.47   21.90
  -4  -2  24   49.22   15.85
  -4  -2  24  146.76   20.58
  -4   2  25   31.81    8.61
   4  -2 -25   26.18    9.06
   4   2 -25   15.70    8.07
  -4  -2  25   10.60    6.26
  -4   2  26   70.21   14.12
  -4  -2  26   61.04   14.34
  -4   2  27    3.76    5.11
  -4  -2  27    3.20    6.00
  -4   2  28   44.93   11.62
  -4  -2  28   44.98   11.13
  -4   2  29   -0.35    5.67
  -4  -2  29   19.49    7.01
  -4   2  30  110.00   19.13
   4  -2 -30   78.64   18.63
  -4  -2  30   88.16   17.56
  -4   2  31   -1.17    4.62
   4  -2 -31   10.24    7.64
  -4  -2  31    3.27    5.59
  -4   2  32   -2.65    5.25
   4  -2 -32   -3.08    6.04
  -4  -2  32    2.12    4.87
  -4   2  33    1.83    4.69
  -4  -2  33   14.65    7.21
  -4   2  34   13.66    8.06
  -4  -2  34   21.25    9.12
  -4   2  35   -0.62    6.80
  -4  -2  35   17.04    7.18
  -4   2  36    8.19    7.92
  -4  -2  36    9.86    7.81
  -4   2  37   -3.01    6.68
  -4  -2  37    4.62    5.53
  -4   2  38    0.49    5.64
  -4  -2  38    0.00    4.31
  -4   2  39    3.27    6.21
  -4  -2  39    1.74    5.70
  -4   3   1   55.85    8.05
   4  -3  -1   44.85    7.23
   4  -3  -1   36.32    7.68
   4   3  -1   32.33    6.83
   4   3  -1   38.11    7.77
  -4  -3   1   32.30    7.13
  -4  -3   1   54.40    8.51
  -4   3   2  368.85   47.48
  -4   3   2  387.85   47.88
   4  -3  -2  376.99   47.37
   4  -3  -2  355.56   47.86
   4   3  -2  317.63   47.18
   4   3  -2  360.80   48.00
  -4  -3   2  317.48   47.40
  -4  -3   2  372.92   48.21
  -4   3   3    8.47    3.48
  -4   3   3    4.84    3.69
   4  -3  -3    8.90    3.20
   4  -3  -3    8.86    3.87
   4   3  -3   13.08    3.53
   4   3  -3    8.17    4.07
  -4  -3   3    6.96    3.56
  -4  -3   3    9.68    4.24
  -4   3   4   10.39    3.96
  -4   3   4   19.24    4.70
   4  -3  -4   11.66    3.77
   4  -3  -4   18.22    4.77
   4   3  -4   10.83    3.84
   4   3  -4    9.79    4.51
  -4  -3   4    8.78    3.97
  -4  -3   4   13.39    4.67
  -4   3   5   50.04    8.16
  -4   3   5   42.56    7.83
   4  -3  -5   40.77    7.52
   4  -3  -5   40.97    8.26
   4   3  -5   34.86    7.34
   4   3  -5   40.44    8.26
  -4  -3   5   43.97    7.81
  -4  -3   5   46.58    8.46
  -4   3   6   47.20    9.79
  -4   3   6   68.32   10.22
   4  -3  -6   67.41    9.99
   4  -3  -6   61.25   10.44
   4   3  -6   45.91    9.30
   4   3  -6   61.32   10.59
  -4  -3   6   60.14   10.00
  -4  -3   6   56.29   10.24
  -4   3   7  479.19   71.72
  -4   3   7  854.16   73.30
   4  -3  -7  433.23   71.07
   4  -3  -7  513.70   72.15
   4   3  -7  541.16   71.53
   4   3  -7  737.64   73.46
  -4  -3   7  473.91   71.57
  -4  -3   7  543.42   72.25
  -4   3   8   73.07   13.50
  -4   3   8   86.39   13.76
   4  -3  -8   80.43   13.28
   4  -3  -8   87.65   14.32
   4   3  -8   86.34   13.37
   4   3  -8   88.19   14.36
  -4  -3   8   83.67   13.69
  -4  -3   8   96.82   14.24
  -4   3   9    0.53    3.45
  -4   3   9    1.40    3.33
   4  -3  -9   -0.03    2.90
   4  -3  -9    1.85    4.02
   4   3  -9   -0.05    3.18
   4   3  -9    1.74    3.60
  -4  -3   9    0.49    3.81
  -4  -3   9   -1.59    3.46
  -4   3  10  192.97   30.94
   4  -3 -10  235.99   31.16
   4  -3 -10  210.45   31.77
   4   3 -10  229.11   30.90
   4   3 -10  212.61   31.72
  -4  -3  10  215.35   31.33
  -4  -3  10  252.00   32.04
  -4   3  11  372.78   53.78
  -4   3  11  428.06   54.09
   4  -3 -11  444.43   53.97
   4  -3 -11  300.34   53.69
   4   3 -11  413.47   53.56
   4   3 -11  414.07   54.63
  -4  -3  11  422.35   54.17
  -4  -3  11  388.65   54.20
  -4   3  12  312.66   39.57
  -4   3  12  138.68   37.44
   4  -3 -12  329.50   39.35
   4  -3 -12  323.97   40.28
   4   3 -12  324.62   39.00
   4   3 -12  307.84   39.98
  -4  -3  12  338.28   39.63
  -4  -3  12  335.62   40.14
  -4   3  13   93.68   17.05
  -4   3  13  130.22   17.89
   4  -3 -13  122.01   17.41
   4  -3 -13  105.95   18.01
   4   3 -13  110.54   17.00
   4   3 -13   96.77   17.56
  -4  -3  13   90.45   16.90
  -4  -3  13  136.41   18.45
  -4   3  14    7.39    4.82
  -4   3  14    4.21    3.87
   4  -3 -14    7.39    4.49
   4  -3 -14    9.05    4.77
   4   3 -14    9.28    3.81
   4   3 -14    7.38    4.71
  -4  -3  14    8.55    4.11
  -4  -3  14    2.57    3.27
  -4   3  15   42.95    9.59
  -4   3  15   56.56   10.21
   4  -3 -15   46.36   10.15
   4   3 -15   34.39    8.52
   4   3 -15   45.45   10.12
  -4  -3  15   42.76    9.52
  -4  -3  15   55.14   10.26
  -4   3  16  271.82   39.54
   4  -3 -16  253.20   39.71
   4   3 -16  305.24   40.44
  -4  -3  16  248.56   38.95
  -4  -3  16  315.42   40.42
  -4   3  17   17.06    6.42
   4  -3 -17   20.30    6.97
   4   3 -17   25.18    7.43
  -4  -3  17   14.56    5.38
  -4  -3  17   19.30    6.49
  -4   3  18   46.84   11.52
   4  -3 -18   61.79   12.54
   4   3 -18   76.26   13.38
  -4  -3  18   65.30   12.23
  -4  -3  18   60.45   12.15
  -4   3  19   11.03    6.14
   4  -3 -19    7.89    6.18
   4   3 -19   11.00    5.89
  -4  -3  19    9.78    4.77
  -4  -3  19    0.34    4.72
   4  -3 -20   23.22    8.20
   4   3 -20   21.20    7.37
  -4  -3  20   17.42    7.18
   4  -3 -21   51.89   11.72
   4   3 -21   36.16   10.24
  -4  -3  21   47.10   10.66
  -4   3  22   76.88   15.52
   4  -3 -22   85.97   16.65
   4   3 -22   85.97   16.80
  -4  -3  22   89.82   16.69
  -4   3  23   58.46   12.21
   4  -3 -23   39.93   11.72
   4   3 -23   57.54   13.22
  -4  -3  23   38.93   11.54
  -4  -3  23   71.73   13.31
  -4   3  24    4.29    5.61
  -4  -3  24    2.91    5.46
  -4   3  25   17.79    7.78
  -4  -3  25   16.29    7.21
  -4   3  26   71.22   14.92
  -4  -3  26   60.07   13.66
  -4   3  27   20.57    7.99
   4  -3 -27   23.29    9.61
  -4  -3  27   16.27    7.24
  -4   3  28  104.72   17.95
   4  -3 -28  106.34   19.72
  -4  -3  28   64.86   16.06
  -4   3  29    6.79    5.66
   4  -3 -29   10.09    7.31
  -4  -3  29    6.12    6.24
  -4   3  30   10.07    7.56
   4  -3 -30    6.95    7.25
  -4  -3  30    4.24    5.43
  -4   3  31   12.68    6.91
   4  -3 -31    6.44    7.94
  -4  -3  31    3.92    6.19
  -4   3  32   31.75   10.70
   4  -3 -32   29.42   10.65
  -4  -3  32   46.87   11.11
  -4   3  33    2.07    5.85
   4  -3 -33   -3.19    5.79
  -4  -3  33    2.28    5.78
  -4   3  34   -2.54    5.26
  -4  -3  34   -2.23    5.47
  -4   3  35    0.20    5.85
  -4  -3  35   -4.39    5.57
  -4   3  36   12.57    7.03
  -4  -3  36    0.56    5.80
  -4   3  37    3.44    6.07
  -4  -3  37   -0.41    6.37
  -4   3  38   18.25    8.23
  -4  -3  38    3.67    6.82
  -4   3  39   -3.14    6.53
  -4  -3  39    1.07    5.60
  -4   4   1   62.08   10.94
  -4   4   1   61.54   11.15
   4  -4  -1  110.55   11.87
   4  -4  -1   75.75   11.80
   4   4  -1   62.09   11.12
   4   4  -1   73.96   11.91
  -4  -4   1   74.78   11.59
  -4  -4   1   70.24   12.24
  -4   4   2  144.00   21.32
  -4   4   2  168.08   21.79
   4  -4  -2  173.68   21.46
   4  -4  -2  163.79   22.17
   4   4  -2  138.01   21.30
   4   4  -2  150.58   22.00
  -4  -4   2  121.95   21.27
  -4  -4   2  171.68   22.54
  -4   4   3   60.25   11.16
  -4   4   3   97.07   12.16
   4  -4  -3   65.39   11.12
   4  -4  -3   76.42   12.04
   4   4  -3   93.88   12.63
  -4  -4   3   58.84   11.27
  -4  -4   3   81.23   12.29
  -4   4   4  336.03   44.53
  -4   4   4  326.62   44.47
   4  -4  -4  372.13   44.48
   4  -4  -4  309.02   44.69
   4   4  -4  335.19   44.37
   4   4  -4  335.27   44.99
  -4  -4   4  348.61   44.67
  -4  -4   4  276.77   44.64
  -4   4   5    4.23    3.48
  -4   4   5    7.49    3.82
   4  -4  -5    3.73    3.18
   4  -4  -5    5.62    3.73
   4   4  -5    2.78    2.79
   4   4  -5    4.73    3.99
  -4  -4   5    5.18    3.55
  -4  -4   5    4.28    4.06
  -4   4   6   89.53   14.57
  -4   4   6  127.79   15.05
   4  -4  -6   97.19   14.23
   4  -4  -6   71.14   14.17
   4   4  -6   86.55   14.12
   4   4  -6   83.07   14.71
  -4  -4   6  103.85   14.61
  -4  -4   6   98.59   15.06
  -4   4   7    4.77    3.75
  -4   4   7    5.25    3.77
   4  -4  -7   10.91    3.82
   4  -4  -7    8.17    4.30
   4   4  -7    2.51    3.44
   4   4  -7    9.75    4.26
  -4  -4   7    6.86    3.67
  -4  -4   7    5.83    4.30
  -4   4   8  124.89   16.11
  -4   4   8  114.68   15.80
   4  -4  -8   78.59   14.68
   4  -4  -8  131.38   16.93
   4   4  -8   89.19   14.86
   4   4  -8  119.73   16.48
  -4  -4   8   99.00   15.52
  -4  -4   8   74.37   15.17
  -4   4   9  385.95   45.94
  -4   4   9  333.97   45.27
   4  -4  -9  315.67   44.95
   4  -4  -9  291.33   45.61
   4   4  -9  318.73   44.85
   4   4  -9  354.50   46.06
  -4  -4   9  309.79   45.31
  -4  -4   9  372.80   46.18
  -4   4  10  269.64   37.35
   4  -4 -10  274.48   37.04
   4  -4 -10  253.08   37.67
   4   4 -10  284.16   36.86
   4   4 -10  225.29   37.12
  -4  -4  10  272.44   37.33
  -4  -4  10  292.69   38.05
  -4   4  11   40.13    8.17
  -4   4  11   33.29    7.61
   4  -4 -11   29.38    7.01
   4   4 -11   39.71    7.58
   4   4 -11   32.42    8.05
  -4  -4  11   41.60    7.96
  -4  -4  11   34.61    7.97
  -4   4  12   27.75    8.44
  -4   4  12   34.77    8.48
   4  -4 -12   43.50    8.87
   4  -4 -12   53.77   10.28
   4   4 -12   57.54    9.07
   4   4 -12   48.09    9.57
  -4  -4  12   45.50    9.05
  -4  -4  12   63.20   10.35
  -4   4  13   97.22   17.02
   4  -4 -13  111.69   16.94
   4  -4 -13  128.29   18.53
   4   4 -13  114.83   16.82
   4   4 -13   77.60   16.81
  -4  -4  13  118.56   17.44
  -4  -4  13  112.11   17.70
  -4   4  14  326.21   43.20
   4  -4 -14  341.56   42.78
   4  -4 -14  285.80   43.17
   4   4 -14  286.35   42.00
   4   4 -14  286.62   43.04
  -4  -4  14  285.91   42.47
  -4  -4  14  335.55   43.65
  -4   4  15   95.68   18.10
   4  -4 -15  106.83   18.79
   4   4 -15  114.63   17.73
   4   4 -15  125.54   19.21
  -4  -4  15  119.77   18.31
  -4  -4  15  117.77   19.04
  -4   4  16   23.12    6.73
   4  -4 -16   26.60    8.03
   4   4 -16   29.58    8.00
  -4  -4  16   32.27    7.81
  -4  -4  16   30.03    8.16
  -4   4  17    3.33    3.89
   4  -4 -17    6.43    5.36
   4   4 -17    7.90    5.52
  -4  -4  17   -0.89    3.80
  -4  -4  17    7.63    5.00
  -4   4  18  107.37   18.53
   4  -4 -18  119.03   19.45
   4   4 -18  116.31   19.03
  -4  -4  18  108.06   18.09
  -4  -4  18   93.18   18.05
   4  -4 -19   84.53   14.54
   4   4 -19   58.55   12.80
  -4  -4  19   44.22   11.67
  -4  -4  19   90.12   14.52
   4  -4 -20   72.31   14.48
   4   4 -20   66.16   14.33
  -4  -4  20   76.52   14.69
   4   4 -21   33.05    9.05
  -4  -4  21   20.86    7.66
  -4   4  22    9.30    6.75
  -4   4  23   40.00    9.33
  -4  -4  23   22.62    8.42
  -4   4  24   89.52   14.48
   4  -4 -24   86.13   15.41
  -4  -4  24   30.97   11.26
  -4   4  25   61.91   12.99
   4  -4 -25   38.51   12.24
  -4  -4  25   71.01   13.33
  -4   4  26   76.98   15.37
   4  -4 -26   83.73   17.02
  -4  -4  26   69.44   15.07
  -4   4  27   -1.25    5.58
   4  -4 -27   -0.41    5.51
  -4  -4  27   -1.41    4.74
  -4   4  28   33.83   10.31
   4  -4 -28   50.23   12.38
  -4  -4  28   30.43   10.09
  -4   4  29   12.39    6.45
   4  -4 -29    4.22    7.08
  -4  -4  29    8.18    6.02
  -4   4  30   16.15    7.67
   4  -4 -30   22.85    8.94
  -4  -4  30   14.09    7.78
  -4   4  31    1.87    4.99
   4  -4 -31   10.43    6.68
  -4  -4  31   -0.68    4.61
  -4   4  32    2.43    5.29
   4  -4 -32   -3.10    7.00
  -4  -4  32   -2.40    6.65
  -4   4  33    3.10    5.89
   4  -4 -33    3.82    6.29
  -4  -4  33    6.31    6.01
  -4   4  34    7.10    6.49
   4  -4 -34    9.41    7.07
  -4  -4  34   10.81    6.77
  -4   4  35   16.15    8.12
   4  -4 -35   -1.55    5.79
  -4  -4  35   -4.10    6.61
  -4   4  36    4.74    6.18
  -4  -4  36    4.69    5.63
  -4   4  37    1.78    6.49
  -4  -4  37   -0.49    5.38
  -4   4  38   -2.24    6.19
  -4  -4  38    0.46    6.32
  -4  -4  39    1.99    5.45
  -4   5   1  108.94   15.01
  -4   5   1   79.10   14.60
   4  -5  -1  102.63   14.74
   4  -5  -1   99.68   15.44
   4   5  -1  104.35   15.07
  -4  -5   1  147.78   16.04
  -4  -5   1   84.10   15.52
  -4   5   2  321.31   38.06
  -4   5   2  337.47   38.15
   4  -5  -2  332.13   37.90
   4  -5  -2  314.32   38.43
   4   5  -2  145.33   36.82
  -4  -5   2  306.84   38.28
  -4  -5   2  440.91   40.25
  -4   5   3  191.05   25.78
  -4   5   3  210.29   25.93
   4  -5  -3  150.18   25.11
   4  -5  -3  200.60   26.20
   4   5  -3  172.63   25.48
  -4  -5   3  193.29   25.98
  -4  -5   3  196.31   26.56
  -4   5   4   39.20    7.04
  -4   5   4   37.64    6.88
   4  -5  -4   54.71    7.30
   4  -5  -4   26.28    6.67
   4   5  -4   38.47    6.71
  -4  -5   4   28.27    6.51
  -4  -5   4   25.50    6.72
  -4   5   5   41.34    8.51
  -4   5   5   55.01    8.61
   4  -5  -5   53.30    8.44
   4   5  -5   44.04    8.31
  -4  -5   5   45.69    8.52
  -4  -5   5   44.96    8.99
  -4   5   6   46.50   11.82
  -4   5   6   96.08   12.89
   4  -5  -6   88.57   12.48
   4  -5  -6   84.58   13.25
   4   5  -6   90.68   12.57
  -4  -5   6   84.98   12.75
  -4  -5   6   79.66   13.35
  -4   5   7  239.13   33.46
  -4   5   7  295.73   33.64
   4  -5  -7  238.36   33.04
   4  -5  -7  276.90   34.18
   4   5  -7  221.37   32.91
  -4  -5   7  214.71   33.10
  -4  -5   7  217.40   33.54
  -4   5   8   39.90    8.27
  -4   5   8   53.09    8.53
   4  -5  -8   42.53    8.11
   4  -5  -8   59.07    9.63
   4   5  -8   39.62    7.83
  -4  -5   8   32.11    7.94
  -4  -5   8   58.51    9.49
  -4   5   9   29.30    6.61
  -4   5   9   24.84    6.18
   4  -5  -9   25.41    6.01
   4  -5  -9   36.27    7.52
   4   5  -9   31.95    6.31
  -4  -5   9   32.35    6.81
  -4  -5   9   32.31    7.37
  -4   5  10   27.07    6.38
   4  -5 -10   23.70    6.01
   4  -5 -10   26.40    6.86
   4   5 -10   28.97    5.81
  -4  -5  10   29.89    6.38
  -4  -5  10   11.90    5.64
   4  -5 -11  289.88   39.91
   4  -5 -11  284.04   40.72
   4   5 -11  290.88   39.62
  -4  -5  11  286.05   40.08
  -4  -5  11  292.38   40.72
  -4   5  12  316.81   46.97
   4  -5 -12  360.98   46.94
   4  -5 -12  316.99   47.43
   4   5 -12  339.86   46.47
   4   5 -12  348.52   47.52
  -4  -5  12  385.34   47.43
  -4  -5  12  323.23   47.39
  -4   5  13   59.24   10.32
   4  -5 -13   43.59    9.37
   4  -5 -13   58.67   11.05
   4   5 -13   53.08    9.53
   4   5 -13   51.92   10.39
  -4  -5  13   44.11    9.64
  -4  -5  13   58.58   10.78
  -4   5  14   25.06    6.83
   4  -5 -14   17.91    5.58
   4  -5 -14   14.82    5.73
   4   5 -14   23.71    5.81
   4   5 -14   19.96    6.35
  -4  -5  14   18.40    5.60
  -4  -5  14   22.56    6.98
  -4   5  15  107.23   18.90
   4  -5 -15  102.42   19.21
   4   5 -15  121.16   18.45
   4   5 -15  106.05   19.10
  -4  -5  15  165.62   20.17
  -4  -5  15  119.20   19.51
  -4   5  16  119.11   20.46
   4  -5 -16  128.49   21.15
   4   5 -16  115.81   20.35
[truncated: 815,367 more chars]
