# Supplementary material for: LED-pump-X-ray-multiprobe crystallography for sub-second timescales
Source: Commun Chem. 2022 Aug 26;5:102. doi: 10.1038/s42004-022-00716-1 (PMC9814726; doi:10.1038/s42004-022-00716-1)
Supplement: Supplementary file 10 — Supplementary Data 1 [file 42004_2022_716_MOESM10_ESM.zip › CIFs/4s_270K/270K_4s_t3_excit.cif]

  data_global

# SUBMISSION DETAILS
 
_publ_contact_author_name       'Hatcher, Lauren'
_publ_contact_author_address
;
School of Chemistry
Cardiff University
Main Building
Park Place 
Cardiff
CF10 3AT
United Kingdom
;
_publ_contact_author_email       'HatcherL1@cardiff.ac.uk'
_publ_requested_category          FM
_publ_section_comment
; 
?
;
_publ_section_references
;
Diamond General Data Aquisition (GDA) software: http://www.opengda.org/

XIA2: Winter, G. (2010) J. Appl. Cryst. 43, 186-190.
POINTLESS: Evans, P. (2006) Acta Cryst. D62, 72-82.
AIMLESS: Evans, P. R. and Murshudov, G. N. (2013) Acta Cryst. D69, 1204-1214.
DIALS: Winter, G., et al. Acta Cryst. (2018) D74, 85-97.
CCP4: Winn, M. D. et al. (2011) Acta Cryst. D67, 235-242.
   
SHELXL: Sheldrick G. M. (2015). Acta Cryst. C71, 3-8.
SHELXT:	Sheldrick, G. M. (2015). Acta Cryst. A71, 3-8.
 
OLEX2: Dolomanov, O.V.; Bourhis, L.J.; Gildea, R.J.; Howard, J.A.K.; Puschmann,
 H., OLEX2: A complete structure solution, refinement and analysis program 
 (2009). J. Appl. Cryst., 42, 339-341.

MERCURY: Macrae, C. F., Bruno, I. J., Chisholm, J. A., Edgington,
P. R., McCabe, P., Pidcock, E., Rodriguez-Monge, L., Taylor, R.,
van de Streek, J. & Wood, P. A. (2008). J. Appl. Cryst. 41, 466-470.
;

####
 
data_270K_4s_t3_excit
 
_audit_creation_method            'SHELXL-2018/3'
_shelx_SHELXL_version_number      '2018/3'
_chemical_name_systematic         
;
Nitro-(N,N,N',N'-tetrabutyldiethylenetriamine)palladium(II)
tetraphenylborate, tetrahydrofuran solvate
;
_chemical_name_common             ?
_chemical_melting_point           ?
_chemical_formula_moiety          
;
C20 H45 N4 O2 Pd, C24 H20 B, C4 H8 O
;
_chemical_formula_sum            'C48 H73 B N4 O3 Pd' 
_chemical_formula_weight          871.31

loop_
 _atom_type_symbol
 _atom_type_description
 _atom_type_scat_dispersion_real
 _atom_type_scat_dispersion_imag
 _atom_type_scat_source
 'C'  'C'   0.0010   0.0010
 'International Tables Vol C Tables 4.2.6.8 and 6.1.1.4'
 'H'  'H'   0.0000   0.0000
 'International Tables Vol C Tables 4.2.6.8 and 6.1.1.4'
 'B'  'B'   0.0000   0.0000
 'International Tables Vol C Tables 4.2.6.8 and 6.1.1.4'
 'N'  'N'   0.0030   0.0020
 'International Tables Vol C Tables 4.2.6.8 and 6.1.1.4'
 'O'  'O'   0.0050   0.0030
 'International Tables Vol C Tables 4.2.6.8 and 6.1.1.4'
 'Pd'  'Pd'  -2.5040   0.6150
 'International Tables Vol C Tables 4.2.6.8 and 6.1.1.4'
 
_space_group_crystal_system       monoclinic
_space_group_IT_number            14
_space_group_name_H-M_alt         'P 21/n'
_space_group_name_Hall            '-P 2yn'
 
_shelx_space_group_comment
;
The symmetry employed for this shelxl refinement is uniquely defined
by the following loop, which should always be used as a source of
symmetry information in preference to the above space-group names.
They are only intended as comments.
;
 
loop_
 _space_group_symop_operation_xyz
 'x, y, z'
 '-x+1/2, y+1/2, -z+1/2'
 '-x, -y, -z'
 'x-1/2, -y-1/2, z-1/2'
 
_cell_length_a                    11.6898(4)
_cell_length_b                    13.6019(4)
_cell_length_c                    30.2703(10)
_cell_angle_alpha                 90
_cell_angle_beta                  93.473(3)
_cell_angle_gamma                 90
_cell_volume                      4804.2(3)
_cell_formula_units_Z             4
_cell_measurement_temperature     270(2)
_cell_measurement_reflns_used     9970
_cell_measurement_theta_max       19.9684714595
_cell_measurement_theta_min       1.24470701267
 
_exptl_crystal_description        Plate
_exptl_crystal_colour             Yellow
_exptl_crystal_density_meas       ?
_exptl_crystal_density_method     ?
_exptl_crystal_density_diffrn     1.205          
_exptl_crystal_F_000              1856
_exptl_transmission_factor_min    ?
_exptl_transmission_factor_max    ?
_exptl_crystal_size_max           0.100
_exptl_crystal_size_mid           0.100
_exptl_crystal_size_min           0.050
_exptl_absorpt_coefficient_mu     0.201
_shelx_estimated_absorpt_T_min    0.980
_shelx_estimated_absorpt_T_max    0.990
_exptl_absorpt_correction_T_min   0.994138714368
_exptl_absorpt_correction_T_max   1.0
_exptl_absorpt_correction_type    empirical
_exptl_absorpt_process_details    
;
CCP4 7.0.058: AIMLESS, version 0.7.1 : 27/03/18
Scaling & analysis of unmerged intensities, absorption correction using spherical harmonics
;
_exptl_absorpt_special_details    ?
_diffrn_ambient_temperature       270(2)
_diffrn_radiation_wavelength      0.534
_diffrn_measurement_device_type   'Photon counting pixel array'
_diffrn_radiation_type            Synchrotron
_diffrn_measurement_method        'shutterless scans'
_diffrn_radiation_source          'Diamond Light Source Beamline I19-2'
_diffrn_radiation_monochromator   'Silicon 111'
_diffrn_detector_area_resol_mean  ?
_diffrn_reflns_number             32807
_diffrn_reflns_av_unetI/netI      0.1061
_diffrn_reflns_av_R_equivalents   0.0889
_diffrn_reflns_limit_h_min        -14
_diffrn_reflns_limit_h_max        14
_diffrn_reflns_limit_k_min        -16
_diffrn_reflns_limit_k_max        11
_diffrn_reflns_limit_l_min        -37
_diffrn_reflns_limit_l_max        36
_diffrn_reflns_theta_min          1.377
_diffrn_reflns_theta_max          19.494
_diffrn_reflns_theta_full         18.687
_diffrn_measured_fraction_theta_max   0.995
_diffrn_measured_fraction_theta_full  0.995
_diffrn_reflns_Laue_measured_fraction_max    0.995
_diffrn_reflns_Laue_measured_fraction_full   0.995
_diffrn_reflns_point_group_measured_fraction_max   0.995
_diffrn_reflns_point_group_measured_fraction_full  0.995
_reflns_number_total              9779
_reflns_number_gt                 5449
_reflns_threshold_expression      'I > 2\s(I)'
_reflns_Friedel_coverage          0.000
_reflns_Friedel_fraction_max      .
_reflns_Friedel_fraction_full     .
 
_reflns_special_details
;
 Reflections were merged by SHELXL according to the crystal
 class for the calculation of statistics and refinement.
 
 _reflns_Friedel_fraction is defined as the number of unique
 Friedel pairs measured divided by the number that would be
 possible theoretically, ignoring centric projections and
 systematic absences.
;
 
_computing_data_collection        'Diamond GDA (http://www.opengda.org/)'
_computing_cell_refinement        'DIALS (Winter, 2018)'
_computing_data_reduction         'XIA2 (Winter 2010)'
_computing_structure_solution     'SHELXT (Sheldrick, 2015)'
_computing_structure_refinement   'SHELXL (Sheldrick, 2015)'
_computing_molecular_graphics     'OLEX2 (Dolomanov et al., 2009)'
_computing_publication_material   'MERCURY (Macrae et al., 2008)'
_refine_special_details           ?
_refine_ls_structure_factor_coef  Fsqd
_refine_ls_matrix_type            full
_refine_ls_weighting_scheme       calc
_refine_ls_weighting_details
'w=1/[\s^2^(Fo^2^)+(0.0427P)^2^] where P=(Fo^2^+2Fc^2^)/3'
_atom_sites_solution_primary      ?
_atom_sites_solution_secondary    ?
_atom_sites_solution_hydrogens    geom
_refine_ls_hydrogen_treatment     constr
_refine_ls_extinction_method      none
_refine_ls_extinction_coef        .
_refine_ls_number_reflns          9779
_refine_ls_number_parameters      526
_refine_ls_number_restraints      490
_refine_ls_R_factor_all           0.0996
_refine_ls_R_factor_gt            0.0556
_refine_ls_wR_factor_ref          0.1344
_refine_ls_wR_factor_gt           0.1183
_refine_ls_goodness_of_fit_ref    0.922
_refine_ls_restrained_S_all       0.924
_refine_ls_shift/su_max           0.000
_refine_ls_shift/su_mean          0.000
 
loop_
 _atom_site_label
 _atom_site_type_symbol
 _atom_site_fract_x
 _atom_site_fract_y
 _atom_site_fract_z
 _atom_site_U_iso_or_equiv
 _atom_site_adp_type
 _atom_site_occupancy
 _atom_site_site_symmetry_order  
 _atom_site_calc_flag
 _atom_site_refinement_flags_posn
 _atom_site_refinement_flags_adp
 _atom_site_refinement_flags_occupancy
 _atom_site_disorder_assembly
 _atom_site_disorder_group
Pd1 Pd 0.33987(2) 0.77523(2) 0.34673(2) 0.04824(12) Uani 1 1 d . . . . .
N2 N 0.3466(3) 0.9276(2) 0.33793(10) 0.0578(8) Uani 1 1 d . . . . .
N3 N 0.4548(3) 0.79842(18) 0.39837(9) 0.0484(7) Uani 1 1 d . . . . .
H3 H 0.531786 0.788126 0.388125 0.058 Uiso 1 1 calc R U . . .
N4 N 0.3309(2) 0.63151(19) 0.37145(10) 0.0500(7) Uani 1 1 d . . . . .
C1 C 0.4425(4) 0.9635(3) 0.36986(13) 0.0645(10) Uani 1 1 d . . . . .
H1A H 0.515281 0.957520 0.356331 0.077 Uiso 1 1 calc R U . . .
H1B H 0.430585 1.032209 0.376789 0.077 Uiso 1 1 calc R U . . .
C2 C 0.4447(4) 0.9029(2) 0.41187(13) 0.0636(10) Uani 1 1 d . . . . .
H2A H 0.509560 0.921618 0.431609 0.076 Uiso 1 1 calc R U . . .
H2B H 0.374957 0.913046 0.427047 0.076 Uiso 1 1 calc R U . . .
C3 C 0.4342(3) 0.7232(2) 0.43262(12) 0.0542(9) Uani 1 1 d . . . . .
H3A H 0.364975 0.738433 0.447381 0.065 Uiso 1 1 calc R U . . .
H3B H 0.498047 0.721051 0.454606 0.065 Uiso 1 1 calc R U . . .
C4 C 0.4218(3) 0.6258(2) 0.40886(12) 0.0532(9) Uani 1 1 d . . . . .
H4A H 0.494431 0.607820 0.397247 0.064 Uiso 1 1 calc R U . . .
H4B H 0.401428 0.575305 0.429589 0.064 Uiso 1 1 calc R U . . .
C5 C 0.2316(3) 0.9655(3) 0.35138(14) 0.0686(11) Uani 1 1 d . . . . .
H5A H 0.221400 0.943619 0.381396 0.082 Uiso 1 1 calc R U . . .
H5B H 0.172159 0.934487 0.332442 0.082 Uiso 1 1 calc R U . . .
C6 C 0.2122(4) 1.0758(3) 0.34965(17) 0.0911(15) Uani 1 1 d . . . . .
H6A H 0.271447 1.108202 0.368150 0.109 Uiso 1 1 calc R U . . .
H6B H 0.218243 1.098580 0.319513 0.109 Uiso 1 1 calc R U . . .
C7 C 0.0957(4) 1.1039(3) 0.3652(2) 0.1157(18) Uani 1 1 d . . . . .
H7A H 0.037132 1.064992 0.349290 0.139 Uiso 1 1 calc R U . . .
H7B H 0.093325 1.088729 0.396442 0.139 Uiso 1 1 calc R U . . .
C8 C 0.0697(6) 1.2108(4) 0.3582(3) 0.181(3) Uani 1 1 d . . . . .
H8A H 0.044056 1.221522 0.327812 0.271 Uiso 1 1 calc R U . . .
H8B H 0.137679 1.248737 0.365075 0.271 Uiso 1 1 calc R U . . .
H8C H 0.010806 1.230511 0.377049 0.271 Uiso 1 1 calc R U . . .
C9 C 0.3665(3) 0.9606(3) 0.29153(13) 0.0634(10) Uani 1 1 d . . . . .
H9A H 0.298980 0.944902 0.272657 0.076 Uiso 1 1 calc R U . . .
H9B H 0.375158 1.031557 0.291566 0.076 Uiso 1 1 calc R U . . .
C10 C 0.4687(4) 0.9161(3) 0.27186(13) 0.0712(11) Uani 1 1 d . . . . .
H10A H 0.466008 0.845220 0.274963 0.085 Uiso 1 1 calc R U . . .
H10B H 0.537946 0.939595 0.287714 0.085 Uiso 1 1 calc R U . . .
C11 C 0.4718(4) 0.9428(4) 0.22298(15) 0.0912(14) Uani 1 1 d . . . . .
H11A H 0.407631 0.911653 0.206705 0.109 Uiso 1 1 calc R U . . .
H11B H 0.462937 1.013368 0.219713 0.109 Uiso 1 1 calc R U . . .
C12 C 0.5810(5) 0.9118(5) 0.20322(19) 0.134(2) Uani 1 1 d . . . . .
H12A H 0.579182 0.931698 0.172753 0.201 Uiso 1 1 calc R U . . .
H12B H 0.588676 0.841659 0.205097 0.201 Uiso 1 1 calc R U . . .
H12C H 0.645034 0.942352 0.219180 0.201 Uiso 1 1 calc R U . . .
C13 C 0.2122(3) 0.6240(2) 0.38883(13) 0.0581(10) Uani 1 1 d . . . . .
H13A H 0.204664 0.675965 0.410406 0.070 Uiso 1 1 calc R U . . .
H13B H 0.156719 0.637047 0.364413 0.070 Uiso 1 1 calc R U . . .
C14 C 0.1798(3) 0.5280(3) 0.41004(15) 0.0704(12) Uani 1 1 d . . . . .
H14A H 0.186546 0.474885 0.388979 0.085 Uiso 1 1 calc R U . . .
H14B H 0.232363 0.514837 0.435367 0.085 Uiso 1 1 calc R U . . .
C15 C 0.0585(4) 0.5311(3) 0.42487(16) 0.0798(13) Uani 1 1 d . . . . .
H15A H 0.052611 0.584261 0.445990 0.096 Uiso 1 1 calc R U . . .
H15B H 0.006718 0.545889 0.399466 0.096 Uiso 1 1 calc R U . . .
C16 C 0.0202(4) 0.4372(3) 0.44573(17) 0.0915(15) Uani 1 1 d . . . . .
H16A H 0.020486 0.384919 0.424422 0.137 Uiso 1 1 calc R U . . .
H16B H -0.055909 0.445435 0.455429 0.137 Uiso 1 1 calc R U . . .
H16C H 0.071560 0.421258 0.470649 0.137 Uiso 1 1 calc R U . . .
C17 C 0.3491(3) 0.5512(3) 0.33887(13) 0.0594(10) Uani 1 1 d . . . . .
H17A H 0.353972 0.489144 0.354620 0.071 Uiso 1 1 calc R U . . .
H17B H 0.282663 0.548179 0.318122 0.071 Uiso 1 1 calc R U . . .
C18 C 0.4538(4) 0.5624(3) 0.31329(14) 0.0743(12) Uani 1 1 d . . . . .
H18A H 0.521178 0.563780 0.333625 0.089 Uiso 1 1 calc R U . . .
H18B H 0.450050 0.624281 0.297349 0.089 Uiso 1 1 calc R U . . .
C19 C 0.4644(5) 0.4776(4) 0.28037(18) 0.117(2) Uani 1 1 d . . . . .
H19A H 0.458772 0.416050 0.296282 0.140 Uiso 1 1 calc R U . . .
H19B H 0.399860 0.480729 0.258716 0.140 Uiso 1 1 calc R U . . .
C20 C 0.5683(5) 0.4762(4) 0.2572(2) 0.153(3) Uani 1 1 d . . . . .
H20A H 0.567315 0.420817 0.237526 0.229 Uiso 1 1 calc R U . . .
H20B H 0.633053 0.471234 0.278137 0.229 Uiso 1 1 calc R U . . .
H20C H 0.573881 0.535772 0.240409 0.229 Uiso 1 1 calc R U . . .
C21 C 0.6565(3) 0.3739(2) 0.42727(13) 0.0527(9) Uani 1 1 d . . . . .
C22 C 0.7087(3) 0.4236(3) 0.39376(15) 0.0680(11) Uani 1 1 d . . . . .
H22 H 0.724714 0.389346 0.368257 0.082 Uiso 1 1 calc R U . . .
C23 C 0.7379(4) 0.5221(3) 0.39697(18) 0.0835(13) Uani 1 1 d . . . . .
H23 H 0.773318 0.552399 0.373885 0.100 Uiso 1 1 calc R U . . .
C24 C 0.7150(4) 0.5755(3) 0.43399(18) 0.0795(13) Uani 1 1 d . . . . .
H24 H 0.736201 0.641257 0.436472 0.095 Uiso 1 1 calc R U . . .
C25 C 0.6610(3) 0.5304(3) 0.46677(16) 0.0695(11) Uani 1 1 d . . . . .
H25 H 0.643207 0.565793 0.491722 0.083 Uiso 1 1 calc R U . . .
C26 C 0.6321(3) 0.4319(3) 0.46332(14) 0.0613(10) Uani 1 1 d . . . . .
H26 H 0.594469 0.403180 0.486252 0.074 Uiso 1 1 calc R U . . .
C27 C 0.7345(3) 0.2019(2) 0.45885(13) 0.0545(9) Uani 1 1 d . . . . .
C28 C 0.8086(4) 0.2505(3) 0.48849(14) 0.0639(11) Uani 1 1 d . . . . .
H28 H 0.802995 0.318578 0.490307 0.077 Uiso 1 1 calc R U . . .
C29 C 0.8915(4) 0.2033(3) 0.51589(16) 0.0834(14) Uani 1 1 d . . . . .
H29 H 0.939073 0.239984 0.535321 0.100 Uiso 1 1 calc R U . . .
C30 C 0.9034(4) 0.1039(3) 0.51442(17) 0.0900(14) Uani 1 1 d . . . . .
H30 H 0.957905 0.071944 0.532921 0.108 Uiso 1 1 calc R U . . .
C31 C 0.8331(4) 0.0518(3) 0.48505(19) 0.0909(15) Uani 1 1 d . . . . .
H31 H 0.839905 -0.016200 0.483537 0.109 Uiso 1 1 calc R U . . .
C32 C 0.7520(3) 0.0997(3) 0.45760(16) 0.0774(13) Uani 1 1 d . . . . .
H32 H 0.707040 0.062601 0.437423 0.093 Uiso 1 1 calc R U . . .
C33 C 0.5060(3) 0.2305(2) 0.44424(12) 0.0505(8) Uani 1 1 d . . . . .
C34 C 0.4790(3) 0.1454(2) 0.46702(12) 0.0536(9) Uani 1 1 d . . . . .
H34 H 0.537484 0.100771 0.474176 0.064 Uiso 1 1 calc R U . . .
C35 C 0.3699(3) 0.1236(3) 0.47961(13) 0.0633(10) Uani 1 1 d . . . . .
H35 H 0.356388 0.064774 0.494073 0.076 Uiso 1 1 calc R U . . .
C36 C 0.2812(4) 0.1889(3) 0.47074(15) 0.0722(12) Uani 1 1 d . . . . .
H36 H 0.208121 0.175796 0.479775 0.087 Uiso 1 1 calc R U . . .
C37 C 0.3033(4) 0.2734(3) 0.44838(17) 0.0803(14) Uani 1 1 d . . . . .
H37 H 0.244331 0.317837 0.441602 0.096 Uiso 1 1 calc R U . . .
C38 C 0.4128(3) 0.2933(3) 0.43573(15) 0.0702(12) Uani 1 1 d . . . . .
H38 H 0.424943 0.351697 0.420745 0.084 Uiso 1 1 calc R U . . .
C39 C 0.6367(4) 0.2136(3) 0.37477(14) 0.0665(10) Uani 1 1 d . . . . .
C40 C 0.5451(4) 0.2197(3) 0.34425(15) 0.0797(13) Uani 1 1 d . . . . .
H40 H 0.476091 0.243283 0.353765 0.096 Uiso 1 1 calc R U . . .
C41 C 0.5490(6) 0.1925(3) 0.29951(17) 0.0992(16) Uani 1 1 d . . . . .
H41 H 0.484987 0.199536 0.279980 0.119 Uiso 1 1 calc R U . . .
C42 C 0.6498(7) 0.1554(4) 0.2855(2) 0.125(2) Uani 1 1 d . . . . .
H42 H 0.654417 0.136253 0.256146 0.150 Uiso 1 1 calc R U . . .
C43 C 0.7428(6) 0.1466(5) 0.3144(2) 0.139(2) Uani 1 1 d . . . . .
H43 H 0.811148 0.121840 0.304798 0.167 Uiso 1 1 calc R U . . .
C44 C 0.7361(5) 0.1744(4) 0.35811(18) 0.1084(17) Uani 1 1 d . . . . .
H44 H 0.800615 0.166667 0.377329 0.130 Uiso 1 1 calc R U . . .
B1 B 0.6333(4) 0.2547(3) 0.42649(16) 0.0547(9) Uani 1 1 d . . . . .
O3 O 0.6877(16) 0.804(4) 0.3652(14) 0.092(2) Uani 0.507(16) 1 d D . P A 1
C45 C 0.7304(16) 0.758(2) 0.3270(7) 0.095(2) Uani 0.507(16) 1 d D . P A 1
H45A H 0.710388 0.797030 0.300761 0.115 Uiso 0.507(16) 1 calc R U P A 1
H45B H 0.697271 0.693341 0.323012 0.115 Uiso 0.507(16) 1 calc R U P A 1
C46 C 0.8560(14) 0.7513(19) 0.3343(7) 0.110(3) Uani 0.507(16) 1 d D . P A 1
H46A H 0.879588 0.683375 0.338303 0.132 Uiso 0.507(16) 1 calc R U P A 1
H46B H 0.893617 0.778521 0.309342 0.132 Uiso 0.507(16) 1 calc R U P A 1
C47 C 0.8845(10) 0.8081(15) 0.3742(5) 0.110(3) Uani 0.507(16) 1 d D . P A 1
H47A H 0.925407 0.766962 0.396079 0.132 Uiso 0.507(16) 1 calc R U P A 1
H47B H 0.933752 0.862746 0.367411 0.132 Uiso 0.507(16) 1 calc R U P A 1
C48 C 0.7812(11) 0.8446(12) 0.3918(5) 0.095(2) Uani 0.507(16) 1 d D . P A 1
H48A H 0.776855 0.824143 0.422355 0.115 Uiso 0.507(16) 1 calc R U P A 1
H48B H 0.779422 0.915805 0.390629 0.115 Uiso 0.507(16) 1 calc R U P A 1
O3A O 0.6794(16) 0.806(4) 0.3623(14) 0.092(2) Uani 0.493(16) 1 d D . P A 2
C45A C 0.7369(16) 0.776(2) 0.3244(7) 0.095(2) Uani 0.493(16) 1 d D . P A 2
H45C H 0.719053 0.819362 0.299713 0.115 Uiso 0.493(16) 1 calc R U P A 2
H45D H 0.714078 0.709327 0.315856 0.115 Uiso 0.493(16) 1 calc R U P A 2
C46A C 0.8603(15) 0.7790(17) 0.3377(8) 0.110(3) Uani 0.493(16) 1 d D . P A 2
H46C H 0.885190 0.720022 0.353544 0.132 Uiso 0.493(16) 1 calc R U P A 2
H46D H 0.906160 0.787925 0.312351 0.132 Uiso 0.493(16) 1 calc R U P A 2
C47A C 0.8656(11) 0.8626(14) 0.3657(5) 0.110(3) Uani 0.493(16) 1 d D . P A 2
H47C H 0.885827 0.920543 0.349205 0.132 Uiso 0.493(16) 1 calc R U P A 2
H47D H 0.923127 0.853106 0.389833 0.132 Uiso 0.493(16) 1 calc R U P A 2
C48A C 0.7531(11) 0.8750(11) 0.3830(5) 0.095(2) Uani 0.493(16) 1 d D . P A 2
H48C H 0.757617 0.864689 0.414787 0.115 Uiso 0.493(16) 1 calc R U P A 2
H48D H 0.724926 0.941001 0.377028 0.115 Uiso 0.493(16) 1 calc R U P A 2
O1 O 0.1255(3) 0.7601(2) 0.29887(11) 0.1136(11) Uani 0.859(5) 1 d D . P B 3
O2 O 0.2617(3) 0.72453(19) 0.25971(11) 0.1136(11) Uani 0.859(5) 1 d D . P B 3
N1 N 0.2262(3) 0.74970(12) 0.29437(9) 0.0670(10) Uani 0.859(5) 1 d D . P B 3
O1A O 0.2058(15) 0.7571(2) 0.3034(4) 0.1136(11) Uani 0.141(5) 1 d D . P B 4
O2A O 0.3149(12) 0.7168(3) 0.2539(4) 0.1136(11) Uani 0.141(5) 1 d D . P B 4
N1A N 0.2082(11) 0.7302(2) 0.2623(3) 0.0670(10) Uani 0.141(5) 1 d D . P B 4
 
loop_
 _atom_site_aniso_label
 _atom_site_aniso_U_11
 _atom_site_aniso_U_22
 _atom_site_aniso_U_33
 _atom_site_aniso_U_23
 _atom_site_aniso_U_13
 _atom_site_aniso_U_12
Pd1 0.04751(19) 0.0520(2) 0.0447(2) 0.00138(15) -0.00150(14) -0.00211(14)
N2 0.0622(18) 0.0599(18) 0.0509(18) 0.0033(14) -0.0002(14) 0.0023(14)
N3 0.0496(18) 0.0538(14) 0.0414(17) -0.0022(12) -0.0001(14) -0.0048(13)
N4 0.0435(15) 0.0529(15) 0.0533(18) -0.0029(13) 0.0005(12) -0.0010(13)
C1 0.077(3) 0.055(2) 0.060(2) -0.0024(17) -0.0076(19) -0.0057(19)
C2 0.077(3) 0.0543(16) 0.058(2) -0.0036(16) -0.005(2) -0.0015(19)
C3 0.061(2) 0.0582(18) 0.043(2) 0.0038(13) 0.0010(17) -0.0025(17)
C4 0.048(2) 0.0574(18) 0.054(2) 0.0015(16) -0.0024(16) -0.0008(17)
C5 0.071(2) 0.0662(19) 0.069(3) 0.000(2) 0.007(2) 0.0084(19)
C6 0.096(3) 0.070(2) 0.106(4) -0.002(3) -0.004(3) 0.021(2)
C7 0.096(4) 0.101(3) 0.148(5) -0.032(3) -0.009(3) 0.037(3)
C8 0.145(6) 0.102(3) 0.290(10) -0.043(4) -0.031(6) 0.053(4)
C9 0.072(3) 0.063(2) 0.055(2) 0.0119(19) 0.0008(18) 0.0004(19)
C10 0.067(3) 0.083(3) 0.063(2) 0.007(2) 0.003(2) -0.001(2)
C11 0.092(3) 0.114(4) 0.068(3) 0.012(3) 0.014(2) -0.014(3)
C12 0.108(4) 0.197(6) 0.101(4) -0.007(4) 0.036(3) -0.006(4)
C13 0.0453(18) 0.062(2) 0.067(3) 0.0031(18) 0.0026(17) -0.0022(17)
C14 0.057(2) 0.068(2) 0.087(3) 0.011(2) 0.010(2) -0.0029(19)
C15 0.063(2) 0.083(3) 0.096(4) 0.007(2) 0.021(2) -0.005(2)
C16 0.078(3) 0.084(3) 0.115(4) 0.009(3) 0.026(3) -0.012(2)
C17 0.062(2) 0.052(2) 0.063(3) -0.0067(16) 0.0009(18) 0.0003(18)
C18 0.069(3) 0.090(3) 0.064(3) -0.011(2) 0.008(2) 0.010(2)
C19 0.122(4) 0.120(4) 0.114(4) -0.042(3) 0.046(3) 0.002(3)
C20 0.158(6) 0.163(5) 0.147(6) -0.029(4) 0.083(5) 0.019(4)
C21 0.047(2) 0.0518(16) 0.059(2) 0.0071(14) -0.0024(17) 0.0020(16)
C22 0.059(3) 0.070(2) 0.076(3) 0.0127(19) 0.010(2) -0.0060(19)
C23 0.067(3) 0.068(2) 0.116(4) 0.024(2) 0.015(3) -0.008(2)
C24 0.059(3) 0.053(2) 0.124(4) 0.0138(19) -0.008(2) -0.004(2)
C25 0.063(3) 0.0537(18) 0.089(3) -0.0014(19) -0.015(2) 0.0071(18)
C26 0.069(3) 0.0528(17) 0.061(2) 0.0060(16) -0.001(2) 0.0048(18)
C27 0.051(2) 0.0513(16) 0.062(2) 0.0021(16) 0.0095(15) 0.0042(15)
C28 0.061(2) 0.059(2) 0.071(3) -0.0028(18) -0.0022(18) 0.0109(17)
C29 0.071(3) 0.089(2) 0.089(3) -0.002(2) -0.014(2) 0.021(2)
C30 0.058(3) 0.087(2) 0.124(4) 0.016(3) -0.001(2) 0.021(2)
C31 0.063(3) 0.062(3) 0.148(4) 0.016(2) 0.003(2) 0.011(2)
C32 0.057(3) 0.0531(17) 0.121(4) -0.004(2) -0.001(2) 0.0027(17)
C33 0.0551(18) 0.0479(17) 0.048(2) -0.0030(16) -0.0007(16) 0.0002(14)
C34 0.0520(19) 0.0505(18) 0.058(3) 0.0026(16) -0.0006(18) 0.0014(16)
C35 0.058(2) 0.065(2) 0.067(3) 0.009(2) 0.004(2) -0.0039(16)
C36 0.052(2) 0.069(2) 0.096(4) 0.000(2) 0.004(2) -0.0046(17)
C37 0.052(2) 0.063(2) 0.126(4) 0.009(2) 0.001(2) 0.006(2)
C38 0.0574(19) 0.055(2) 0.098(3) 0.012(2) 0.002(2) 0.0028(16)
C39 0.080(3) 0.064(2) 0.055(2) -0.0015(19) 0.0056(16) -0.008(2)
C40 0.100(3) 0.074(3) 0.062(2) 0.010(2) -0.012(2) -0.025(2)
C41 0.158(5) 0.076(3) 0.061(2) 0.010(2) -0.013(3) -0.035(3)
C42 0.190(6) 0.112(4) 0.075(4) -0.012(4) 0.015(3) -0.023(4)
C43 0.166(5) 0.171(6) 0.083(3) -0.040(4) 0.032(3) 0.029(5)
C44 0.106(4) 0.144(4) 0.076(3) -0.028(3) 0.019(3) 0.017(3)
B1 0.056(2) 0.0518(17) 0.056(2) 0.0041(17) 0.0034(17) 0.0002(17)
O3 0.073(2) 0.102(3) 0.103(4) -0.008(3) 0.014(3) -0.007(3)
C45 0.086(2) 0.101(6) 0.100(3) -0.010(3) 0.009(2) -0.005(2)
C46 0.083(2) 0.112(8) 0.137(4) -0.013(4) 0.015(2) -0.008(3)
C47 0.083(2) 0.112(8) 0.137(4) -0.013(4) 0.015(2) -0.008(3)
C48 0.086(2) 0.101(6) 0.100(3) -0.010(3) 0.009(2) -0.005(2)
O3A 0.073(2) 0.102(3) 0.103(4) -0.008(3) 0.014(3) -0.007(3)
C45A 0.086(2) 0.101(6) 0.100(3) -0.010(3) 0.009(2) -0.005(2)
C46A 0.083(2) 0.112(8) 0.137(4) -0.013(4) 0.015(2) -0.008(3)
C47A 0.083(2) 0.112(8) 0.137(4) -0.013(4) 0.015(2) -0.008(3)
C48A 0.086(2) 0.101(6) 0.100(3) -0.010(3) 0.009(2) -0.005(2)
O1 0.072(2) 0.194(3) 0.0735(16) -0.0264(16) -0.0085(15) 0.0031(17)
O2 0.072(2) 0.194(3) 0.0735(16) -0.0264(16) -0.0085(15) 0.0031(17)
N1 0.071(2) 0.069(2) 0.0602(19) 0.0084(17) -0.0062(19) -0.0035(18)
O1A 0.072(2) 0.194(3) 0.0735(16) -0.0264(16) -0.0085(15) 0.0031(17)
O2A 0.072(2) 0.194(3) 0.0735(16) -0.0264(16) -0.0085(15) 0.0031(17)
N1A 0.071(2) 0.069(2) 0.0602(19) 0.0084(17) -0.0062(19) -0.0035(18)
 
_geom_special_details
;
 All esds (except the esd in the dihedral angle between two l.s. planes)
 are estimated using the full covariance matrix.  The cell esds are taken
 into account individually in the estimation of esds in distances, angles
 and torsion angles; correlations between esds in cell parameters are only
 used when they are defined by crystal symmetry.  An approximate (isotropic)
 treatment of cell esds is used for estimating esds involving l.s. planes.
;
 
loop_
 _geom_bond_atom_site_label_1
 _geom_bond_atom_site_label_2
 _geom_bond_distance
 _geom_bond_site_symmetry_2
 _geom_bond_publ_flag
Pd1 O1A 1.997(18) . ?
Pd1 N3 2.023(3) . ?
Pd1 N1 2.036(3) . ?
Pd1 N2 2.092(3) . ?
Pd1 N4 2.098(3) . ?
N2 C9 1.506(4) . ?
N2 C1 1.515(4) . ?
N2 C5 1.518(4) . ?
N3 C2 1.486(4) . ?
N3 C3 1.487(4) . ?
N3 H3 0.9800 . ?
N4 C17 1.495(4) . ?
N4 C4 1.507(4) . ?
N4 C13 1.517(4) . ?
C1 C2 1.514(5) . ?
C1 H1A 0.9700 . ?
C1 H1B 0.9700 . ?
C2 H2A 0.9700 . ?
C2 H2B 0.9700 . ?
C3 C4 1.510(4) . ?
C3 H3A 0.9700 . ?
C3 H3B 0.9700 . ?
C4 H4A 0.9700 . ?
C4 H4B 0.9700 . ?
C5 C6 1.518(5) . ?
C5 H5A 0.9700 . ?
C5 H5B 0.9700 . ?
C6 C7 1.517(6) . ?
C6 H6A 0.9700 . ?
C6 H6B 0.9700 . ?
C7 C8 1.497(7) . ?
C7 H7A 0.9700 . ?
C7 H7B 0.9700 . ?
C8 H8A 0.9600 . ?
C8 H8B 0.9600 . ?
C8 H8C 0.9600 . ?
C9 C10 1.494(5) . ?
C9 H9A 0.9700 . ?
C9 H9B 0.9700 . ?
C10 C11 1.526(5) . ?
C10 H10A 0.9700 . ?
C10 H10B 0.9700 . ?
C11 C12 1.502(6) . ?
C11 H11A 0.9700 . ?
C11 H11B 0.9700 . ?
C12 H12A 0.9600 . ?
C12 H12B 0.9600 . ?
C12 H12C 0.9600 . ?
C13 C14 1.514(5) . ?
C13 H13A 0.9700 . ?
C13 H13B 0.9700 . ?
C14 C15 1.514(5) . ?
C14 H14A 0.9700 . ?
C14 H14B 0.9700 . ?
C15 C16 1.506(5) . ?
C15 H15A 0.9700 . ?
C15 H15B 0.9700 . ?
C16 H16A 0.9600 . ?
C16 H16B 0.9600 . ?
C16 H16C 0.9600 . ?
C17 C18 1.494(5) . ?
C17 H17A 0.9700 . ?
C17 H17B 0.9700 . ?
C18 C19 1.534(6) . ?
C18 H18A 0.9700 . ?
C18 H18B 0.9700 . ?
C19 C20 1.439(6) . ?
C19 H19A 0.9700 . ?
C19 H19B 0.9700 . ?
C20 H20A 0.9600 . ?
C20 H20B 0.9600 . ?
C20 H20C 0.9600 . ?
C21 C26 1.391(5) . ?
C21 C22 1.391(5) . ?
C21 B1 1.643(5) . ?
C22 C23 1.385(5) . ?
C22 H22 0.9300 . ?
C23 C24 1.375(6) . ?
C23 H23 0.9300 . ?
C24 C25 1.355(6) . ?
C24 H24 0.9300 . ?
C25 C26 1.383(5) . ?
C25 H25 0.9300 . ?
C26 H26 0.9300 . ?
C27 C28 1.378(5) . ?
C27 C32 1.405(5) . ?
C27 B1 1.654(6) . ?
C28 C29 1.394(5) . ?
C28 H28 0.9300 . ?
C29 C30 1.360(6) . ?
C29 H29 0.9300 . ?
C30 C31 1.370(6) . ?
C30 H30 0.9300 . ?
C31 C32 1.385(6) . ?
C31 H31 0.9300 . ?
C32 H32 0.9300 . ?
C33 C34 1.393(4) . ?
C33 C38 1.396(5) . ?
C33 B1 1.646(6) . ?
C34 C35 1.385(5) . ?
C34 H34 0.9300 . ?
C35 C36 1.380(5) . ?
C35 H35 0.9300 . ?
C36 C37 1.366(5) . ?
C36 H36 0.9300 . ?
C37 C38 1.386(5) . ?
C37 H37 0.9300 . ?
C38 H38 0.9300 . ?
C39 C40 1.373(6) . ?
C39 C44 1.401(6) . ?
C39 B1 1.665(6) . ?
C40 C41 1.407(6) . ?
C40 H40 0.9300 . ?
C41 C42 1.372(8) . ?
C41 H41 0.9300 . ?
C42 C43 1.360(8) . ?
C42 H42 0.9300 . ?
C43 C44 1.382(7) . ?
C43 H43 0.9300 . ?
C44 H44 0.9300 . ?
O3 C48 1.426(13) . ?
O3 C45 1.430(11) . ?
C45 C46 1.475(12) . ?
C45 H45A 0.9700 . ?
C45 H45B 0.9700 . ?
C46 C47 1.456(13) . ?
C46 H46A 0.9700 . ?
C46 H46B 0.9700 . ?
C47 C48 1.437(10) . ?
C47 H47A 0.9700 . ?
C47 H47B 0.9700 . ?
C48 H48A 0.9700 . ?
C48 H48B 0.9700 . ?
O3A C48A 1.396(17) . ?
O3A C45A 1.425(12) . ?
C45A C46A 1.475(12) . ?
C45A H45C 0.9700 . ?
C45A H45D 0.9700 . ?
C46A C47A 1.418(12) . ?
C46A H46C 0.9700 . ?
C46A H46D 0.9700 . ?
C47A C48A 1.454(11) . ?
C47A H47C 0.9700 . ?
C47A H47D 0.9700 . ?
C48A H48C 0.9700 . ?
C48A H48D 0.9700 . ?
O1 N1 1.2010(10) . ?
O2 N1 1.2015(10) . ?
O1A N1A 1.3002(10) . ?
O2A N1A 1.3003(10) . ?
 
loop_
 _geom_angle_atom_site_label_1
 _geom_angle_atom_site_label_2
 _geom_angle_atom_site_label_3
 _geom_angle
 _geom_angle_site_symmetry_1
 _geom_angle_site_symmetry_3
 _geom_angle_publ_flag
O1A Pd1 N3 169.9(3) . . ?
N3 Pd1 N1 178.89(12) . . ?
O1A Pd1 N2 94.18(11) . . ?
N3 Pd1 N2 85.15(11) . . ?
N1 Pd1 N2 95.61(9) . . ?
O1A Pd1 N4 93.73(10) . . ?
N3 Pd1 N4 85.11(10) . . ?
N1 Pd1 N4 94.28(9) . . ?
N2 Pd1 N4 166.33(12) . . ?
C9 N2 C1 110.4(3) . . ?
C9 N2 C5 109.8(3) . . ?
C1 N2 C5 110.7(3) . . ?
C9 N2 Pd1 115.0(2) . . ?
C1 N2 Pd1 105.6(2) . . ?
C5 N2 Pd1 105.1(2) . . ?
C2 N3 C3 116.6(3) . . ?
C2 N3 Pd1 107.6(2) . . ?
C3 N3 Pd1 107.68(19) . . ?
C2 N3 H3 108.2 . . ?
C3 N3 H3 108.2 . . ?
Pd1 N3 H3 108.2 . . ?
C17 N4 C4 109.7(3) . . ?
C17 N4 C13 110.4(3) . . ?
C4 N4 C13 110.7(3) . . ?
C17 N4 Pd1 115.7(2) . . ?
C4 N4 Pd1 105.54(19) . . ?
C13 N4 Pd1 104.64(19) . . ?
C2 C1 N2 109.6(3) . . ?
C2 C1 H1A 109.8 . . ?
N2 C1 H1A 109.8 . . ?
C2 C1 H1B 109.8 . . ?
N2 C1 H1B 109.8 . . ?
H1A C1 H1B 108.2 . . ?
N3 C2 C1 106.7(3) . . ?
N3 C2 H2A 110.4 . . ?
C1 C2 H2A 110.4 . . ?
N3 C2 H2B 110.4 . . ?
C1 C2 H2B 110.4 . . ?
H2A C2 H2B 108.6 . . ?
N3 C3 C4 106.6(3) . . ?
N3 C3 H3A 110.4 . . ?
C4 C3 H3A 110.4 . . ?
N3 C3 H3B 110.4 . . ?
C4 C3 H3B 110.4 . . ?
H3A C3 H3B 108.6 . . ?
N4 C4 C3 110.9(3) . . ?
N4 C4 H4A 109.5 . . ?
C3 C4 H4A 109.5 . . ?
N4 C4 H4B 109.5 . . ?
C3 C4 H4B 109.5 . . ?
H4A C4 H4B 108.1 . . ?
N2 C5 C6 117.3(3) . . ?
N2 C5 H5A 108.0 . . ?
C6 C5 H5A 108.0 . . ?
N2 C5 H5B 108.0 . . ?
C6 C5 H5B 108.0 . . ?
H5A C5 H5B 107.2 . . ?
C7 C6 C5 111.9(4) . . ?
C7 C6 H6A 109.2 . . ?
C5 C6 H6A 109.2 . . ?
C7 C6 H6B 109.2 . . ?
C5 C6 H6B 109.2 . . ?
H6A C6 H6B 107.9 . . ?
C8 C7 C6 112.2(5) . . ?
C8 C7 H7A 109.2 . . ?
C6 C7 H7A 109.2 . . ?
C8 C7 H7B 109.2 . . ?
C6 C7 H7B 109.2 . . ?
H7A C7 H7B 107.9 . . ?
C7 C8 H8A 109.5 . . ?
C7 C8 H8B 109.5 . . ?
H8A C8 H8B 109.5 . . ?
C7 C8 H8C 109.5 . . ?
H8A C8 H8C 109.5 . . ?
H8B C8 H8C 109.5 . . ?
C10 C9 N2 115.1(3) . . ?
C10 C9 H9A 108.5 . . ?
N2 C9 H9A 108.5 . . ?
C10 C9 H9B 108.5 . . ?
N2 C9 H9B 108.5 . . ?
H9A C9 H9B 107.5 . . ?
C9 C10 C11 110.9(3) . . ?
C9 C10 H10A 109.5 . . ?
C11 C10 H10A 109.5 . . ?
C9 C10 H10B 109.5 . . ?
C11 C10 H10B 109.5 . . ?
H10A C10 H10B 108.0 . . ?
C12 C11 C10 113.0(4) . . ?
C12 C11 H11A 109.0 . . ?
C10 C11 H11A 109.0 . . ?
C12 C11 H11B 109.0 . . ?
C10 C11 H11B 109.0 . . ?
H11A C11 H11B 107.8 . . ?
C11 C12 H12A 109.5 . . ?
C11 C12 H12B 109.5 . . ?
H12A C12 H12B 109.5 . . ?
C11 C12 H12C 109.5 . . ?
H12A C12 H12C 109.5 . . ?
H12B C12 H12C 109.5 . . ?
C14 C13 N4 117.6(3) . . ?
C14 C13 H13A 107.9 . . ?
N4 C13 H13A 107.9 . . ?
C14 C13 H13B 107.9 . . ?
N4 C13 H13B 107.9 . . ?
H13A C13 H13B 107.2 . . ?
C15 C14 C13 111.4(3) . . ?
C15 C14 H14A 109.3 . . ?
C13 C14 H14A 109.3 . . ?
C15 C14 H14B 109.3 . . ?
C13 C14 H14B 109.3 . . ?
H14A C14 H14B 108.0 . . ?
C16 C15 C14 114.1(3) . . ?
C16 C15 H15A 108.7 . . ?
C14 C15 H15A 108.7 . . ?
C16 C15 H15B 108.7 . . ?
C14 C15 H15B 108.7 . . ?
H15A C15 H15B 107.6 . . ?
C15 C16 H16A 109.5 . . ?
C15 C16 H16B 109.5 . . ?
H16A C16 H16B 109.5 . . ?
C15 C16 H16C 109.5 . . ?
H16A C16 H16C 109.5 . . ?
H16B C16 H16C 109.5 . . ?
C18 C17 N4 114.9(3) . . ?
C18 C17 H17A 108.5 . . ?
N4 C17 H17A 108.5 . . ?
C18 C17 H17B 108.5 . . ?
N4 C17 H17B 108.5 . . ?
H17A C17 H17B 107.5 . . ?
C17 C18 C19 111.2(4) . . ?
C17 C18 H18A 109.4 . . ?
C19 C18 H18A 109.4 . . ?
C17 C18 H18B 109.4 . . ?
C19 C18 H18B 109.4 . . ?
H18A C18 H18B 108.0 . . ?
C20 C19 C18 115.5(5) . . ?
C20 C19 H19A 108.4 . . ?
C18 C19 H19A 108.4 . . ?
C20 C19 H19B 108.4 . . ?
C18 C19 H19B 108.4 . . ?
H19A C19 H19B 107.5 . . ?
C19 C20 H20A 109.5 . . ?
C19 C20 H20B 109.5 . . ?
H20A C20 H20B 109.5 . . ?
C19 C20 H20C 109.5 . . ?
H20A C20 H20C 109.5 . . ?
H20B C20 H20C 109.5 . . ?
C26 C21 C22 114.6(3) . . ?
C26 C21 B1 122.0(3) . . ?
C22 C21 B1 123.2(4) . . ?
C23 C22 C21 122.4(4) . . ?
C23 C22 H22 118.8 . . ?
C21 C22 H22 118.8 . . ?
C24 C23 C22 120.6(4) . . ?
C24 C23 H23 119.7 . . ?
C22 C23 H23 119.7 . . ?
C25 C24 C23 118.7(4) . . ?
C25 C24 H24 120.7 . . ?
C23 C24 H24 120.7 . . ?
C24 C25 C26 120.4(4) . . ?
C24 C25 H25 119.8 . . ?
C26 C25 H25 119.8 . . ?
C25 C26 C21 123.2(4) . . ?
C25 C26 H26 118.4 . . ?
C21 C26 H26 118.4 . . ?
C28 C27 C32 114.0(4) . . ?
C28 C27 B1 125.1(3) . . ?
C32 C27 B1 120.9(3) . . ?
C27 C28 C29 123.6(4) . . ?
C27 C28 H28 118.2 . . ?
C29 C28 H28 118.2 . . ?
C30 C29 C28 120.5(5) . . ?
C30 C29 H29 119.8 . . ?
C28 C29 H29 119.8 . . ?
C29 C30 C31 118.4(5) . . ?
C29 C30 H30 120.8 . . ?
C31 C30 H30 120.8 . . ?
C30 C31 C32 120.5(4) . . ?
C30 C31 H31 119.7 . . ?
C32 C31 H31 119.7 . . ?
C31 C32 C27 123.0(4) . . ?
C31 C32 H32 118.5 . . ?
C27 C32 H32 118.5 . . ?
C34 C33 C38 113.7(4) . . ?
C34 C33 B1 124.4(3) . . ?
C38 C33 B1 121.9(3) . . ?
C35 C34 C33 123.7(3) . . ?
C35 C34 H34 118.2 . . ?
C33 C34 H34 118.2 . . ?
C36 C35 C34 120.1(4) . . ?
C36 C35 H35 119.9 . . ?
C34 C35 H35 119.9 . . ?
C37 C36 C35 118.4(4) . . ?
C37 C36 H36 120.8 . . ?
C35 C36 H36 120.8 . . ?
C36 C37 C38 120.4(4) . . ?
C36 C37 H37 119.8 . . ?
C38 C37 H37 119.8 . . ?
C37 C38 C33 123.6(4) . . ?
C37 C38 H38 118.2 . . ?
C33 C38 H38 118.2 . . ?
C40 C39 C44 114.2(4) . . ?
C40 C39 B1 123.4(4) . . ?
C44 C39 B1 122.2(4) . . ?
C39 C40 C41 124.2(5) . . ?
C39 C40 H40 117.9 . . ?
C41 C40 H40 117.9 . . ?
C42 C41 C40 118.2(6) . . ?
C42 C41 H41 120.9 . . ?
C40 C41 H41 120.9 . . ?
C43 C42 C41 120.0(6) . . ?
C43 C42 H42 120.0 . . ?
C41 C42 H42 120.0 . . ?
C42 C43 C44 120.2(7) . . ?
C42 C43 H43 119.9 . . ?
C44 C43 H43 119.9 . . ?
C43 C44 C39 123.0(6) . . ?
C43 C44 H44 118.5 . . ?
C39 C44 H44 118.5 . . ?
C21 B1 C33 110.1(3) . . ?
C21 B1 C27 108.0(3) . . ?
C33 B1 C27 110.4(3) . . ?
C21 B1 C39 109.3(3) . . ?
C33 B1 C39 108.2(3) . . ?
C27 B1 C39 110.8(3) . . ?
C48 O3 C45 109.4(10) . . ?
O3 C45 C46 107.5(11) . . ?
O3 C45 H45A 110.2 . . ?
C46 C45 H45A 110.2 . . ?
O3 C45 H45B 110.2 . . ?
C46 C45 H45B 110.2 . . ?
H45A C45 H45B 108.5 . . ?
C47 C46 C45 105.4(9) . . ?
C47 C46 H46A 110.7 . . ?
C45 C46 H46A 110.7 . . ?
C47 C46 H46B 110.7 . . ?
C45 C46 H46B 110.7 . . ?
H46A C46 H46B 108.8 . . ?
C48 C47 C46 109.6(9) . . ?
C48 C47 H47A 109.8 . . ?
C46 C47 H47A 109.8 . . ?
C48 C47 H47B 109.8 . . ?
C46 C47 H47B 109.8 . . ?
H47A C47 H47B 108.2 . . ?
O3 C48 C47 106.9(10) . . ?
O3 C48 H48A 110.3 . . ?
C47 C48 H48A 110.3 . . ?
O3 C48 H48B 110.3 . . ?
C47 C48 H48B 110.3 . . ?
H48A C48 H48B 108.6 . . ?
C48A O3A C45A 104.4(16) . . ?
O3A C45A C46A 105.8(12) . . ?
O3A C45A H45C 110.6 . . ?
C46A C45A H45C 110.6 . . ?
O3A C45A H45D 110.6 . . ?
C46A C45A H45D 110.6 . . ?
H45C C45A H45D 108.7 . . ?
C47A C46A C45A 101.3(11) . . ?
C47A C46A H46C 111.5 . . ?
C45A C46A H46C 111.5 . . ?
C47A C46A H46D 111.5 . . ?
C45A C46A H46D 111.5 . . ?
H46C C46A H46D 109.3 . . ?
C46A C47A C48A 107.4(9) . . ?
C46A C47A H47C 110.2 . . ?
C48A C47A H47C 110.2 . . ?
C46A C47A H47D 110.2 . . ?
C48A C47A H47D 110.2 . . ?
H47C C47A H47D 108.5 . . ?
O3A C48A C47A 107.9(10) . . ?
O3A C48A H48C 110.1 . . ?
C47A C48A H48C 110.1 . . ?
O3A C48A H48D 110.1 . . ?
C47A C48A H48D 110.1 . . ?
H48C C48A H48D 108.4 . . ?
O1 N1 O2 121.75(15) . . ?
O1 N1 Pd1 119.3(2) . . ?
O2 N1 Pd1 119.0(2) . . ?
N1A O1A Pd1 127.0(8) . . ?
O1A N1A O2A 107.70(12) . . ?
 
loop_
 _geom_torsion_atom_site_label_1
 _geom_torsion_atom_site_label_2
 _geom_torsion_atom_site_label_3
 _geom_torsion_atom_site_label_4
 _geom_torsion
 _geom_torsion_site_symmetry_1
 _geom_torsion_site_symmetry_2
 _geom_torsion_site_symmetry_3
 _geom_torsion_site_symmetry_4
 _geom_torsion_publ_flag
C9 N2 C1 C2 -160.6(3) . . . . ?
C5 N2 C1 C2 77.6(4) . . . . ?
Pd1 N2 C1 C2 -35.6(3) . . . . ?
C3 N3 C2 C1 -167.5(3) . . . . ?
Pd1 N3 C2 C1 -46.5(3) . . . . ?
N2 C1 C2 N3 55.4(4) . . . . ?
C2 N3 C3 C4 167.1(3) . . . . ?
Pd1 N3 C3 C4 46.2(3) . . . . ?
C17 N4 C4 C3 159.0(3) . . . . ?
C13 N4 C4 C3 -78.9(3) . . . . ?
Pd1 N4 C4 C3 33.8(3) . . . . ?
N3 C3 C4 N4 -54.1(4) . . . . ?
C9 N2 C5 C6 -57.4(5) . . . . ?
C1 N2 C5 C6 64.8(4) . . . . ?
Pd1 N2 C5 C6 178.4(3) . . . . ?
N2 C5 C6 C7 -178.2(4) . . . . ?
C5 C6 C7 C8 -172.7(5) . . . . ?
C1 N2 C9 C10 66.3(4) . . . . ?
C5 N2 C9 C10 -171.4(3) . . . . ?
Pd1 N2 C9 C10 -53.1(4) . . . . ?
N2 C9 C10 C11 172.1(3) . . . . ?
C9 C10 C11 C12 172.0(4) . . . . ?
C17 N4 C13 C14 56.1(4) . . . . ?
C4 N4 C13 C14 -65.5(4) . . . . ?
Pd1 N4 C13 C14 -178.8(3) . . . . ?
N4 C13 C14 C15 -178.9(3) . . . . ?
C13 C14 C15 C16 179.2(4) . . . . ?
C4 N4 C17 C18 -68.8(4) . . . . ?
C13 N4 C17 C18 168.9(3) . . . . ?
Pd1 N4 C17 C18 50.4(4) . . . . ?
N4 C17 C18 C19 -179.2(4) . . . . ?
C17 C18 C19 C20 -174.1(5) . . . . ?
C26 C21 C22 C23 2.3(6) . . . . ?
B1 C21 C22 C23 -173.4(4) . . . . ?
C21 C22 C23 C24 -0.5(7) . . . . ?
C22 C23 C24 C25 -1.5(7) . . . . ?
C23 C24 C25 C26 1.5(6) . . . . ?
C24 C25 C26 C21 0.5(6) . . . . ?
C22 C21 C26 C25 -2.4(5) . . . . ?
B1 C21 C26 C25 173.4(4) . . . . ?
C32 C27 C28 C29 -1.8(6) . . . . ?
B1 C27 C28 C29 178.7(4) . . . . ?
C27 C28 C29 C30 0.2(7) . . . . ?
C28 C29 C30 C31 0.8(7) . . . . ?
C29 C30 C31 C32 0.0(8) . . . . ?
C30 C31 C32 C27 -1.8(8) . . . . ?
C28 C27 C32 C31 2.6(6) . . . . ?
B1 C27 C32 C31 -177.9(4) . . . . ?
C38 C33 C34 C35 1.0(5) . . . . ?
B1 C33 C34 C35 -176.3(4) . . . . ?
C33 C34 C35 C36 -1.7(6) . . . . ?
C34 C35 C36 C37 1.8(6) . . . . ?
C35 C36 C37 C38 -1.2(7) . . . . ?
C36 C37 C38 C33 0.5(7) . . . . ?
C34 C33 C38 C37 -0.3(6) . . . . ?
B1 C33 C38 C37 177.0(4) . . . . ?
C44 C39 C40 C41 -2.0(6) . . . . ?
B1 C39 C40 C41 174.8(4) . . . . ?
C39 C40 C41 C42 1.6(7) . . . . ?
C40 C41 C42 C43 -0.7(9) . . . . ?
C41 C42 C43 C44 0.4(10) . . . . ?
C42 C43 C44 C39 -1.0(10) . . . . ?
C40 C39 C44 C43 1.7(8) . . . . ?
B1 C39 C44 C43 -175.1(5) . . . . ?
C26 C21 B1 C33 45.6(5) . . . . ?
C22 C21 B1 C33 -139.0(4) . . . . ?
C26 C21 B1 C27 -75.0(4) . . . . ?
C22 C21 B1 C27 100.4(4) . . . . ?
C26 C21 B1 C39 164.4(4) . . . . ?
C22 C21 B1 C39 -20.2(5) . . . . ?
C34 C33 B1 C21 -148.4(3) . . . . ?
C38 C33 B1 C21 34.5(5) . . . . ?
C34 C33 B1 C27 -29.2(5) . . . . ?
C38 C33 B1 C27 153.7(4) . . . . ?
C34 C33 B1 C39 92.1(4) . . . . ?
C38 C33 B1 C39 -84.9(4) . . . . ?
C28 C27 B1 C21 13.1(5) . . . . ?
C32 C27 B1 C21 -166.3(4) . . . . ?
C28 C27 B1 C33 -107.3(4) . . . . ?
C32 C27 B1 C33 73.2(5) . . . . ?
C28 C27 B1 C39 132.8(4) . . . . ?
C32 C27 B1 C39 -46.6(5) . . . . ?
C40 C39 B1 C21 -81.9(5) . . . . ?
C44 C39 B1 C21 94.7(5) . . . . ?
C40 C39 B1 C33 38.1(5) . . . . ?
C44 C39 B1 C33 -145.4(4) . . . . ?
C40 C39 B1 C27 159.2(3) . . . . ?
C44 C39 B1 C27 -24.3(5) . . . . ?
C48 O3 C45 C46 12(5) . . . . ?
O3 C45 C46 C47 -9(3) . . . . ?
C45 C46 C47 C48 2(2) . . . . ?
C45 O3 C48 C47 -10(5) . . . . ?
C46 C47 C48 O3 5(3) . . . . ?
C48A O3A C45A C46A 33(4) . . . . ?
O3A C45A C46A C47A -36(3) . . . . ?
C45A C46A C47A C48A 25(2) . . . . ?
C45A O3A C48A C47A -17(4) . . . . ?
C46A C47A C48A O3A -6(3) . . . . ?
Pd1 O1A N1A O2A 0.00(3) . . . . ?
 
_refine_diff_density_max    0.332
_refine_diff_density_min   -0.396
_refine_diff_density_rms    0.064

_shelx_res_file
;
TITL shelxt in P 1 21/n 1
    71b_pdno2_tr_270k_100s_03_decay.res
    created by SHELXL-2018/3 at 10:25:20 on 30-Mar-2020
CELL 0.534 11.6898 13.6019 30.2703 90 93.473 90
ZERR 4 0.000368 0.000414 0.000956 0 0.002796 0
LATT 1
SYMM 0.5-X,0.5+Y,0.5-Z
SFAC C H B N O Pd
DISP B 0 0 4.561
DISP C 0.001 0.001 6.94
DISP H -0 0 0.611
DISP N 0.003 0.002 10.693
DISP O 0.005 0.003 16.398
DISP Pd -2.504 0.615 1934.604
UNIT 192 292 4 16 12 4
DFIX 1.2 0.001 N1 O1 N1 O2
DFIX 1.3 0.001 O1A N1A N1A O2A
DANG 2.1 0.001 O1 O2 O1A O2A
FLAT 0.001 Pd1 O1 O2 N1 O1A O2A N1A
RIGU 0.001 0.002
EADP O3 O3A
EADP C45 C45A C48 C48A
EADP C46 C46A C47 C47A
EADP O1 O1A O2 O2A
EADP N1 N1A

L.S. 20
PLAN  5
SIZE 0.1 0.1 0.05
TEMP -3
BOND $H
list 4
CONF
fmap 2
acta
SHEL 999 0.8
OMIT -2 1 5
OMIT -1 2 3
OMIT -8 3 7
REM <olex2.extras>
REM <HklSrc "%.\\71b_PdNO2_TR_270K_100S_03_decay.hkl">
REM </olex2.extras>

WGHT    0.042700
FVAR       0.24684   0.50698   0.85868
PD1   6    0.339870    0.775226    0.346727    11.00000    0.04751    0.05197 =
         0.04471    0.00138   -0.00150   -0.00211
N2    4    0.346602    0.927640    0.337932    11.00000    0.06223    0.05986 =
         0.05094    0.00331   -0.00023    0.00229
N3    4    0.454757    0.798417    0.398369    11.00000    0.04964    0.05383 =
         0.04137   -0.00220   -0.00006   -0.00484
AFIX  13
H3    2    0.531786    0.788126    0.388125    11.00000   -1.20000
AFIX   0
N4    4    0.330947    0.631513    0.371446    11.00000    0.04346    0.05291 =
         0.05331   -0.00287    0.00050   -0.00096
C1    1    0.442468    0.963477    0.369856    11.00000    0.07659    0.05546 =
         0.05994   -0.00236   -0.00762   -0.00575
AFIX  23
H1A   2    0.515281    0.957520    0.356331    11.00000   -1.20000
H1B   2    0.430585    1.032209    0.376789    11.00000   -1.20000
AFIX   0
C2    1    0.444742    0.902942    0.411868    11.00000    0.07747    0.05435 =
         0.05793   -0.00365   -0.00479   -0.00151
AFIX  23
H2A   2    0.509560    0.921618    0.431609    11.00000   -1.20000
H2B   2    0.374957    0.913046    0.427047    11.00000   -1.20000
AFIX   0
C3    1    0.434178    0.723171    0.432622    11.00000    0.06108    0.05819 =
         0.04296    0.00377    0.00103   -0.00247
AFIX  23
H3A   2    0.364975    0.738433    0.447381    11.00000   -1.20000
H3B   2    0.498047    0.721051    0.454606    11.00000   -1.20000
AFIX   0
C4    1    0.421782    0.625831    0.408856    11.00000    0.04762    0.05736 =
         0.05385    0.00150   -0.00241   -0.00079
AFIX  23
H4A   2    0.494431    0.607820    0.397247    11.00000   -1.20000
H4B   2    0.401428    0.575305    0.429589    11.00000   -1.20000
AFIX   0
C5    1    0.231605    0.965461    0.351385    11.00000    0.07106    0.06619 =
         0.06882    0.00029    0.00652    0.00835
AFIX  23
H5A   2    0.221400    0.943619    0.381396    11.00000   -1.20000
H5B   2    0.172159    0.934487    0.332442    11.00000   -1.20000
AFIX   0
C6    1    0.212195    1.075788    0.349646    11.00000    0.09602    0.07024 =
         0.10599   -0.00204   -0.00358    0.02129
AFIX  23
H6A   2    0.271447    1.108202    0.368150    11.00000   -1.20000
H6B   2    0.218243    1.098580    0.319513    11.00000   -1.20000
AFIX   0
C7    1    0.095692    1.103914    0.365201    11.00000    0.09634    0.10099 =
         0.14784   -0.03218   -0.00919    0.03737
AFIX  23
H7A   2    0.037132    1.064992    0.349290    11.00000   -1.20000
H7B   2    0.093325    1.088729    0.396442    11.00000   -1.20000
AFIX   0
C8    1    0.069729    1.210755    0.358152    11.00000    0.14538    0.10207 =
         0.28991   -0.04257   -0.03051    0.05299
AFIX 137
H8A   2    0.044056    1.221522    0.327812    11.00000   -1.50000
H8B   2    0.137679    1.248737    0.365075    11.00000   -1.50000
H8C   2    0.010806    1.230511    0.377049    11.00000   -1.50000
AFIX   0
C9    1    0.366516    0.960631    0.291534    11.00000    0.07156    0.06349 =
         0.05472    0.01188    0.00082    0.00044
AFIX  23
H9A   2    0.298980    0.944902    0.272657    11.00000   -1.20000
H9B   2    0.375158    1.031557    0.291566    11.00000   -1.20000
AFIX   0
C10   1    0.468666    0.916147    0.271857    11.00000    0.06719    0.08320 =
         0.06328    0.00658    0.00336   -0.00055
AFIX  23
H10A  2    0.466008    0.845220    0.274963    11.00000   -1.20000
H10B  2    0.537946    0.939595    0.287714    11.00000   -1.20000
AFIX   0
C11   1    0.471844    0.942794    0.222985    11.00000    0.09235    0.11408 =
         0.06828    0.01214    0.01364   -0.01395
AFIX  23
H11A  2    0.407631    0.911653    0.206705    11.00000   -1.20000
H11B  2    0.462937    1.013368    0.219713    11.00000   -1.20000
AFIX   0
C12   1    0.581040    0.911831    0.203220    11.00000    0.10756    0.19731 =
         0.10073   -0.00732    0.03564   -0.00621
AFIX 137
H12A  2    0.579182    0.931698    0.172753    11.00000   -1.50000
H12B  2    0.588676    0.841659    0.205097    11.00000   -1.50000
H12C  2    0.645034    0.942352    0.219180    11.00000   -1.50000
AFIX   0
C13   1    0.212247    0.624010    0.388829    11.00000    0.04529    0.06218 =
         0.06662    0.00315    0.00260   -0.00216
AFIX  23
H13A  2    0.204664    0.675965    0.410406    11.00000   -1.20000
H13B  2    0.156719    0.637047    0.364413    11.00000   -1.20000
AFIX   0
C14   1    0.179759    0.528007    0.410039    11.00000    0.05684    0.06784 =
         0.08734    0.01108    0.01011   -0.00292
AFIX  23
H14A  2    0.186546    0.474885    0.388979    11.00000   -1.20000
H14B  2    0.232363    0.514837    0.435367    11.00000   -1.20000
AFIX   0
C15   1    0.058460    0.531141    0.424866    11.00000    0.06251    0.08282 =
         0.09593    0.00709    0.02080   -0.00533
AFIX  23
H15A  2    0.052611    0.584261    0.445990    11.00000   -1.20000
H15B  2    0.006718    0.545889    0.399466    11.00000   -1.20000
AFIX   0
C16   1    0.020181    0.437175    0.445732    11.00000    0.07807    0.08380 =
         0.11507    0.00868    0.02585   -0.01211
AFIX 137
H16A  2    0.020486    0.384919    0.424422    11.00000   -1.50000
H16B  2   -0.055909    0.445435    0.455429    11.00000   -1.50000
H16C  2    0.071560    0.421258    0.470649    11.00000   -1.50000
AFIX   0
C17   1    0.349147    0.551247    0.338865    11.00000    0.06247    0.05191 =
         0.06343   -0.00672    0.00086    0.00028
AFIX  23
H17A  2    0.353972    0.489144    0.354620    11.00000   -1.20000
H17B  2    0.282663    0.548179    0.318122    11.00000   -1.20000
AFIX   0
C18   1    0.453790    0.562395    0.313295    11.00000    0.06902    0.09048 =
         0.06381   -0.01121    0.00807    0.00958
AFIX  23
H18A  2    0.521178    0.563780    0.333625    11.00000   -1.20000
H18B  2    0.450050    0.624281    0.297349    11.00000   -1.20000
AFIX   0
C19   1    0.464403    0.477596    0.280373    11.00000    0.12237    0.11979 =
         0.11378   -0.04217    0.04649    0.00166
AFIX  23
H19A  2    0.458772    0.416050    0.296282    11.00000   -1.20000
H19B  2    0.399860    0.480729    0.258716    11.00000   -1.20000
AFIX   0
C20   1    0.568316    0.476242    0.257180    11.00000    0.15771    0.16272 =
         0.14671   -0.02868    0.08341    0.01931
AFIX 137
H20A  2    0.567315    0.420817    0.237526    11.00000   -1.50000
H20B  2    0.633053    0.471234    0.278137    11.00000   -1.50000
H20C  2    0.573881    0.535772    0.240409    11.00000   -1.50000
AFIX   0

C21   1    0.656460    0.373878    0.427265    11.00000    0.04659    0.05184 =
         0.05894    0.00712   -0.00242    0.00197
C22   1    0.708746    0.423556    0.393763    11.00000    0.05890    0.07025 =
         0.07563    0.01269    0.00962   -0.00601
AFIX  43
H22   2    0.724714    0.389346    0.368257    11.00000   -1.20000
AFIX   0
C23   1    0.737915    0.522075    0.396974    11.00000    0.06705    0.06845 =
         0.11617    0.02450    0.01530   -0.00839
AFIX  43
H23   2    0.773318    0.552399    0.373885    11.00000   -1.20000
AFIX   0
C24   1    0.715018    0.575492    0.433988    11.00000    0.05918    0.05326 =
         0.12427    0.01375   -0.00842   -0.00356
AFIX  43
H24   2    0.736201    0.641257    0.436472    11.00000   -1.20000
AFIX   0
C25   1    0.660970    0.530372    0.466767    11.00000    0.06301    0.05375 =
         0.08933   -0.00138   -0.01513    0.00715
AFIX  43
H25   2    0.643207    0.565793    0.491722    11.00000   -1.20000
AFIX   0
C26   1    0.632067    0.431948    0.463325    11.00000    0.06932    0.05281 =
         0.06104    0.00597   -0.00114    0.00480
AFIX  43
H26   2    0.594469    0.403180    0.486252    11.00000   -1.20000
AFIX   0
C27   1    0.734531    0.201855    0.458853    11.00000    0.05067    0.05130 =
         0.06238    0.00211    0.00953    0.00416
C28   1    0.808614    0.250513    0.488489    11.00000    0.06066    0.05939 =
         0.07081   -0.00285   -0.00215    0.01093
AFIX  43
H28   2    0.802995    0.318578    0.490307    11.00000   -1.20000
AFIX   0
C29   1    0.891512    0.203266    0.515890    11.00000    0.07066    0.08857 =
         0.08864   -0.00188   -0.01410    0.02052
AFIX  43
H29   2    0.939073    0.239984    0.535321    11.00000   -1.20000
AFIX   0
C30   1    0.903377    0.103851    0.514424    11.00000    0.05809    0.08694 =
         0.12415    0.01563   -0.00081    0.02073
AFIX  43
H30   2    0.957905    0.071944    0.532921    11.00000   -1.20000
AFIX   0
C31   1    0.833090    0.051820    0.485051    11.00000    0.06273    0.06158 =
         0.14799    0.01610    0.00305    0.01081
AFIX  43
H31   2    0.839905   -0.016200    0.483537    11.00000   -1.20000
AFIX   0
C32   1    0.751976    0.099721    0.457597    11.00000    0.05724    0.05307 =
         0.12108   -0.00372   -0.00098    0.00266
AFIX  43
H32   2    0.707040    0.062601    0.437423    11.00000   -1.20000
AFIX   0
C33   1    0.506034    0.230510    0.444245    11.00000    0.05505    0.04789 =
         0.04806   -0.00296   -0.00071    0.00019
C34   1    0.479009    0.145412    0.467024    11.00000    0.05201    0.05053 =
         0.05765    0.00264   -0.00064    0.00145
AFIX  43
H34   2    0.537484    0.100771    0.474176    11.00000   -1.20000
AFIX   0
C35   1    0.369883    0.123592    0.479613    11.00000    0.05815    0.06471 =
         0.06704    0.00903    0.00408   -0.00394
AFIX  43
H35   2    0.356388    0.064774    0.494073    11.00000   -1.20000
AFIX   0
C36   1    0.281203    0.188941    0.470742    11.00000    0.05159    0.06882 =
         0.09596    0.00005    0.00350   -0.00461
AFIX  43
H36   2    0.208121    0.175796    0.479775    11.00000   -1.20000
AFIX   0
C37   1    0.303251    0.273390    0.448383    11.00000    0.05161    0.06275 =
         0.12603    0.00906    0.00134    0.00599
AFIX  43
H37   2    0.244331    0.317837    0.441602    11.00000   -1.20000
AFIX   0
C38   1    0.412826    0.293288    0.435734    11.00000    0.05743    0.05535 =
         0.09755    0.01151    0.00168    0.00284
AFIX  43
H38   2    0.424943    0.351697    0.420745    11.00000   -1.20000
AFIX   0
C39   1    0.636656    0.213635    0.374771    11.00000    0.08033    0.06406 =
         0.05543   -0.00149    0.00561   -0.00807
C40   1    0.545108    0.219698    0.344252    11.00000    0.10016    0.07439 =
         0.06250    0.00974   -0.01186   -0.02464
AFIX  43
H40   2    0.476091    0.243283    0.353765    11.00000   -1.20000
AFIX   0
C41   1    0.548990    0.192528    0.299513    11.00000    0.15845    0.07599 =
         0.06089    0.01023   -0.01294   -0.03539
AFIX  43
H41   2    0.484987    0.199536    0.279980    11.00000   -1.20000
AFIX   0
C42   1    0.649757    0.155408    0.285475    11.00000    0.19042    0.11151 =
         0.07508   -0.01181    0.01460   -0.02337
AFIX  43
H42   2    0.654417    0.136253    0.256146    11.00000   -1.20000
AFIX   0
C43   1    0.742812    0.146616    0.314428    11.00000    0.16630    0.17143 =
         0.08326   -0.03972    0.03164    0.02890
AFIX  43
H43   2    0.811148    0.121840    0.304798    11.00000   -1.20000
AFIX   0
C44   1    0.736114    0.174389    0.358109    11.00000    0.10596    0.14445 =
         0.07635   -0.02831    0.01905    0.01655
AFIX  43
H44   2    0.800615    0.166667    0.377329    11.00000   -1.20000
AFIX   0
B1    3    0.633336    0.254721    0.426493    11.00000    0.05593    0.05180 =
         0.05623    0.00406    0.00345    0.00016

PART 1
O3    5    0.687734    0.804497    0.365168    21.00000    0.07306    0.10191 =
         0.10271   -0.00829    0.01418   -0.00674
C45   1    0.730361    0.758362    0.327029    21.00000    0.08596    0.10054 =
         0.10034   -0.00958    0.00908   -0.00460
AFIX  23
H45A  2    0.710388    0.797030    0.300761    21.00000   -1.20000
H45B  2    0.697271    0.693341    0.323012    21.00000   -1.20000
AFIX   0
C46   1    0.856029    0.751332    0.334302    21.00000    0.08263    0.11199 =
         0.13680   -0.01338    0.01454   -0.00813
AFIX  23
H46A  2    0.879588    0.683375    0.338303    21.00000   -1.20000
H46B  2    0.893617    0.778521    0.309342    21.00000   -1.20000
AFIX   0
C47   1    0.884483    0.808124    0.374244    21.00000    0.08263    0.11199 =
         0.13680   -0.01338    0.01454   -0.00813
AFIX  23
H47A  2    0.925407    0.766962    0.396079    21.00000   -1.20000
H47B  2    0.933752    0.862746    0.367411    21.00000   -1.20000
AFIX   0
C48   1    0.781172    0.844551    0.391797    21.00000    0.08596    0.10054 =
         0.10034   -0.00958    0.00908   -0.00460
AFIX  23
H48A  2    0.776855    0.824143    0.422355    21.00000   -1.20000
H48B  2    0.779422    0.915805    0.390629    21.00000   -1.20000
AFIX   0
SAME 0.02 0.04 O3 > C48
PART 0
PART 2
O3A   5    0.679405    0.806108    0.362291   -21.00000    0.07306    0.10191 =
         0.10271   -0.00829    0.01418   -0.00674
C45A  1    0.736886    0.775517    0.324450   -21.00000    0.08596    0.10054 =
         0.10034   -0.00958    0.00908   -0.00460
AFIX  23
H45C  2    0.719053    0.819362    0.299713   -21.00000   -1.20000
H45D  2    0.714078    0.709327    0.315856   -21.00000   -1.20000
AFIX   0
C46A  1    0.860326    0.779001    0.337711   -21.00000    0.08263    0.11199 =
         0.13680   -0.01338    0.01454   -0.00813
AFIX  23
H46C  2    0.885190    0.720022    0.353544   -21.00000   -1.20000
H46D  2    0.906160    0.787925    0.312351   -21.00000   -1.20000
AFIX   0
C47A  1    0.865633    0.862643    0.365743   -21.00000    0.08263    0.11199 =
         0.13680   -0.01338    0.01454   -0.00813
AFIX  23
H47C  2    0.885827    0.920543    0.349205   -21.00000   -1.20000
H47D  2    0.923127    0.853106    0.389833   -21.00000   -1.20000
AFIX   0
C48A  1    0.753112    0.874970    0.383019   -21.00000    0.08596    0.10054 =
         0.10034   -0.00958    0.00908   -0.00460
AFIX  23
H48C  2    0.757617    0.864689    0.414787   -21.00000   -1.20000
H48D  2    0.724926    0.941001    0.377028   -21.00000   -1.20000
AFIX   0

PART 0
PART 3
O1    5    0.125522    0.760142    0.298872    31.00000    0.07166    0.19403 =
         0.07352   -0.02635   -0.00848    0.00309
O2    5    0.261750    0.724531    0.259711    31.00000    0.07166    0.19403 =
         0.07352   -0.02635   -0.00848    0.00309
N1    4    0.226166    0.749701    0.294368    31.00000    0.07090    0.06878 =
         0.06017    0.00841   -0.00621   -0.00352
PART 0
PART 4
O1A   5    0.205759    0.757114    0.303433   -31.00000    0.07166    0.19403 =
         0.07352   -0.02635   -0.00848    0.00309
O2A   5    0.314867    0.716779    0.253883   -31.00000    0.07166    0.19403 =
         0.07352   -0.02635   -0.00848    0.00309
N1A   4    0.208218    0.730201    0.262286   -31.00000    0.07090    0.06878 =
         0.06017    0.00841   -0.00621   -0.00352
HKLF 4


REM  shelxt in P 1 21/n 1
REM wR2 = 0.1344, GooF = S = 0.922, Restrained GooF = 0.924 for all data
REM R1 = 0.0556 for 5449 Fo > 4sig(Fo) and 0.0996 for all 9779 data
REM 526 parameters refined using 490 restraints

END

WGHT      0.0425      0.0000

REM Highest difference peak  0.332,  deepest hole -0.396,  1-sigma level  0.064
Q1    1   0.2204  0.6722  0.2719  11.00000  0.05    0.33
Q2    1   0.7286  0.8822  0.4046  11.00000  0.05    0.28
Q3    1   0.1124  0.7811  0.3207  11.00000  0.05    0.28
Q4    1   0.2216  0.8340  0.3547  11.00000  0.05    0.27
Q5    1   0.3079  0.6025  0.3600  11.00000  0.05    0.27
;
_shelx_res_checksum   15618

_shelx_hkl_file
;
 -16  -4   1    3.25    7.02
 -16  -4   2    0.88    7.22
 -16  -4   3   -3.73    8.09
 -16  -4   4   -3.28    6.86
 -16  -4   5   -0.78    6.06
 -16  -4   6   -2.25    7.57
 -16  -4   7   -0.52    5.87
 -16  -4   8    2.75    7.47
 -16  -5   1   -0.01    7.17
 -16  -5   2   -3.83    8.23
 -16  -5   3    3.25    7.02
 -16  -5   4   -0.73    6.05
 -16  -5   5   -3.52    8.07
 -16  -5   6   -1.53    6.86
 -16  -5   7   -0.01    7.01
 -16  -5   8   -2.64    7.59
 -16  -5   9    0.75    7.28
 -16  -5  10    0.85    6.63
 -16  -5  11   -3.33    7.29
 -16  -5  12   -2.90    6.34
 -16  -5  13    0.10    6.30
  15   0  -1   -0.51    5.62
  15   0  -2   -0.43    5.34
  15   0  -3   18.61    8.54
  15   0  -4    2.98    5.33
  15   0  -5    8.05    7.19
  15   0  -6    3.10    5.14
  15   0  -7    0.67    5.61
  15   0  -8    0.39    5.35
  15   0  -9    1.87    5.45
  15   0 -10    0.57    4.69
  15   0 -11   -2.82    6.44
  15   0 -12    7.75    6.46
  15   0 -13   -0.20    4.87
  15  -1  -1   28.25    8.19
  15   1  -1    3.89    6.98
  15  -1  -2    1.14    4.96
  15   1  -2   -2.58    6.04
  15  -1  -3    6.60    5.74
  15   1  -3   16.68    7.45
  15  -1  -4   -2.85    5.32
  15   1  -4    1.48    4.56
  15  -1  -5   17.45    8.31
  15   1  -5   13.76    7.48
  15  -1  -6   -1.98    4.01
  15   1  -6   -0.55    4.82
  15  -1  -7    7.23    6.89
  15   1  -7   17.41    7.43
  15  -1  -8   -2.15    5.83
  15   1  -8    0.01    5.71
  15  -1  -9    0.51    6.11
  15   1  -9   -3.56    6.23
  15  -1 -10   -5.67    7.34
  15   1 -10   -3.98    5.42
  15  -1 -11    7.19    6.54
  15   1 -11    9.70    6.95
  15  -1 -12   -3.46    6.18
  15   1 -12    1.72    5.38
  15  -1 -13    8.33    6.65
  15   1 -13   12.53    8.33
  15   1 -14    2.46    6.19
  15  -2  -1   -1.30    4.84
  15   2  -1   -0.44    5.47
 -15  -2   1    1.07    7.29
  15  -2  -2   -2.83    5.54
  15   2  -2   -3.14    6.37
  15  -2  -3   15.26    6.98
  15   2  -3   19.84    8.38
  15  -2  -4    0.87    5.93
  15   2  -4    4.37    5.94
  15  -2  -5   15.76    7.83
  15   2  -5    4.65    5.72
  15  -2  -6    9.83    6.55
  15   2  -6    0.38    5.46
  15  -2  -7   17.02    7.47
  15   2  -7    4.69    5.90
  15  -2  -8    1.18    5.93
  15   2  -8   -2.79    6.10
  15  -2  -9   15.57    7.77
  15   2  -9    6.43    6.05
  15  -2 -10    3.38    5.99
  15   2 -10    3.83    5.73
  15  -2 -11    3.71    5.21
  15   2 -11   -0.70    4.15
  15  -2 -12   -0.49    6.07
  15   2 -12    0.50    5.25
  15   2 -13   -0.73    6.30
  15   2 -14   -0.86    6.50
  15  -3  -1   14.50    7.21
  15   3  -1   12.43    6.60
 -15  -3   1    2.43    7.93
  15  -3  -2   -0.58    6.13
  15   3  -2    0.50    3.96
 -15  -3   2    1.54    6.87
  15  -3  -3    0.94    6.39
  15   3  -3    2.04    5.11
 -15  -3   3    1.67    6.83
  15  -3  -4   -0.10    4.96
  15   3  -4    1.96    4.45
 -15  -3   4    0.30    6.47
  15  -3  -5    5.49    6.09
  15   3  -5    9.66    6.64
 -15  -3   5    8.40    7.62
  15  -3  -6    6.08    5.52
  15   3  -6    0.25    5.65
 -15  -3   6   -0.97    7.76
  15  -3  -7   11.05    7.29
  15   3  -7    7.41    6.48
 -15  -3   7   -3.32    8.07
  15  -3  -8    7.28    6.62
  15   3  -8   19.21    7.90
 -15  -3   8    7.89    8.14
  15  -3  -9   -2.67    6.09
  15   3  -9    1.06    5.03
 -15  -3   9    0.01    5.60
  15  -3 -10    4.26    6.52
  15   3 -10    3.65    5.39
 -15  -3  10    3.42    5.99
  15  -3 -11   26.62    9.37
  15   3 -11   27.50    9.89
  15  -3 -12   13.00    7.50
  15   3 -12    1.39    5.95
  15   3 -13   -2.71    5.81
  15   3 -14    0.53    6.42
  15  -4  -1    0.92    4.82
  15   4  -1   -1.72    5.76
 -15  -4   1    0.57    6.11
  15  -4  -2    1.26    4.55
  15   4  -2    1.37    5.42
 -15  -4   2    0.66    7.75
  15  -4  -3   -0.53    5.01
  15   4  -3    5.82    6.10
 -15  -4   3   -2.95    7.15
  15  -4  -4   12.58    7.11
  15   4  -4    9.35    6.47
 -15  -4   4   -1.02    6.00
  15  -4  -5    0.68    5.60
  15   4  -5   12.30    7.44
 -15  -4   5   -1.03    6.38
  15  -4  -6   -1.80    5.93
  15   4  -6   -1.53    5.26
 -15  -4   6   -2.65    6.95
  15  -4  -7    8.49    7.39
  15   4  -7   -1.77    5.28
 -15  -4   7    0.77    5.77
  15  -4  -8    0.06    5.16
  15   4  -8    0.11    5.19
 -15  -4   8    1.21    6.37
  15  -4  -9    8.52    7.34
  15   4  -9   17.87    7.44
 -15  -4   9    5.50    8.61
  15  -4 -10    3.93    6.59
  15   4 -10    7.79    6.74
 -15  -4  10   12.33    7.41
  15  -4 -11    5.48    6.04
  15   4 -11    9.32    7.45
 -15  -4  11    0.08    6.68
  15   4 -12    0.61    6.57
 -15  -4  12    4.06    6.80
  15   4 -13    5.60    6.34
 -15  -4  13    1.84    6.67
  15   4 -14    2.29    6.98
 -15  -4  14    8.60    8.19
 -15  -4  15    9.47    9.10
  15  -5  -1    7.65    6.33
  15   5  -1    9.49    6.40
 -15  -5   1    9.82    8.21
  15  -5  -2    1.14    4.47
  15   5  -2    1.89    5.34
 -15  -5   2   -4.66    7.84
  15  -5  -3   -0.57    6.14
  15   5  -3    7.05    6.20
 -15  -5   3    0.41    6.06
  15  -5  -4    4.66    5.34
  15   5  -4    2.09    4.79
 -15  -5   4    0.76    6.74
  15  -5  -5   -0.26    5.58
  15   5  -5   -1.83    6.24
 -15  -5   5    2.13    8.01
  15  -5  -6    7.48    7.40
  15   5  -6   13.22    7.34
 -15  -5   6   12.62    8.83
  15  -5  -7   24.87    8.63
  15   5  -7   16.95    7.84
 -15  -5   7   13.46    9.26
  15  -5  -8    0.44    5.50
  15   5  -8    4.27    6.23
 -15  -5   8   -3.29    6.24
  15  -5  -9   -1.08    5.86
  15   5  -9    0.84    5.64
 -15  -5   9    1.73    7.35
  15   5 -10    8.37    7.04
 -15  -5  10    3.29    7.82
  15   5 -11   13.20    7.95
 -15  -5  11    3.47    8.33
  15   5 -12    3.99    6.96
 -15  -5  12    0.94    7.25
  15   5 -13    2.70    6.25
 -15  -5  13   -5.45    8.27
  15   5 -14   -5.00    7.74
 -15  -5  14   -1.46    6.47
 -15  -5  15   -1.05    7.11
 -15  -5  16   -2.19    7.32
 -15  -5  17    0.37    7.34
 -15  -5  18   -1.71    6.36
  15  -6  -1    6.73    6.65
  15   6  -1    5.74    5.71
 -15  -6   1   -0.46    5.93
  15  -6  -2    6.60    5.60
  15   6  -2    5.32    6.43
 -15  -6   2    3.93    7.13
  15  -6  -3    9.79    6.98
  15   6  -3    3.34    5.59
 -15  -6   3   -2.52    7.21
  15  -6  -4    5.92    6.74
  15   6  -4    3.47    5.80
 -15  -6   4   -0.52    6.66
  15  -6  -5   12.66    6.82
  15   6  -5    5.67    6.02
 -15  -6   5   -0.34    8.13
  15  -6  -6    4.40    5.58
  15   6  -6    0.44    5.65
 -15  -6   6    5.64    7.72
  15  -6  -7    0.29    5.49
  15   6  -7   -2.42    5.26
 -15  -6   7    4.32    5.80
  15   6  -8   -1.42    5.83
 -15  -6   8   -1.93    6.27
  15   6  -9    2.78    5.79
 -15  -6   9    9.47    8.47
  15   6 -10    1.18    5.50
 -15  -6  10    0.01    7.48
  15   6 -11   -0.82    5.82
 -15  -6  11   -0.79    7.92
  15   6 -12   -0.25    6.29
 -15  -6  12   -3.89    8.23
  15   6 -13    2.75    6.97
 -15  -6  13    3.12    7.19
 -15  -6  14    3.22    7.47
 -15  -6  15   -1.96    8.14
 -15  -6  16   -0.70    5.66
  15   7  -1    0.24    5.96
 -15  -7   1    3.49    7.32
  15   7  -2    1.77    5.23
 -15  -7   2   -3.95    7.41
  15   7  -3    2.90    5.65
 -15  -7   3    4.50    7.07
  15   7  -4    2.64    5.24
 -15  -7   4   -0.26    5.78
  15   7  -5   -0.01    4.95
 -15  -7   5    2.24    7.02
  15   7  -6    7.91    6.44
 -15  -7   6    5.40    6.90
  15   7  -7   -1.10    6.21
 -15  -7   7   -2.33    7.45
  15   7  -8    2.11    7.11
 -15  -7   8   -3.36    7.96
  15   7  -9   -2.50    6.12
 -15  -7   9    4.39    7.27
  15   7 -10    3.79    5.91
  15   7 -11    2.89    5.48
  15   7 -12   -4.84    6.67
  15   7 -13    3.45    6.46
  15   8  -4    4.22    6.12
  15   8  -5    8.79    6.63
  15   8  -6    0.39    5.41
  15   8  -7    6.17    6.24
  15   8  -8   -1.62    5.87
  15   8  -9    2.01    5.81
  15   8 -10    5.59    6.70
  15   8 -11   -2.47    6.50
  15   8 -12    1.23    5.84
  15   8 -13   -2.58    5.70
  14   0  -1   -4.17    5.73
  14   0  -2   27.96    9.12
  14   0  -3    0.13    5.21
  14   0  -4   31.58    9.30
  14   0  -5   -2.36    5.10
  14   0  -6   18.64    8.54
  14   0  -7    3.80    5.38
  14   0  -8    9.89    7.40
  14   0  -9    1.18    4.79
  14   0 -10   -3.41    7.06
  14   0 -11    4.95    5.78
  14   0 -12    5.63    5.43
  14   0 -13    0.12    6.29
  14   0 -14   15.15    7.97
  14   0 -15   -0.21    6.51
  14   0 -16   -1.06    5.97
  14   0 -17   -1.25    6.33
  14   0 -18    3.79    6.07
  14   0 -19   -1.14    5.32
  14   0 -20   -1.47    6.03
  14  -1  -1   -3.98    6.37
  14   1  -1   -1.95    5.05
 -14  -1   1    6.83    7.58
  14  -1  -2    1.64    4.96
  14   1  -2    2.52    4.84
 -14  -1   2   -0.21    5.53
  14  -1  -3    5.23    6.15
  14   1  -3    0.76    3.73
 -14  -1   3   -0.23    5.31
  14  -1  -4   11.13    6.35
  14   1  -4    3.44    4.40
 -14  -1   4    9.82    8.02
  14  -1  -5   -0.66    4.77
  14   1  -5    5.04    4.33
 -14  -1   5   -2.61    5.99
  14  -1  -6   27.73    8.89
  14   1  -6   30.33    9.09
  14  -1  -7   -0.63    5.72
  14   1  -7    1.57    4.19
  14  -1  -8   -3.22    6.24
  14   1  -8    4.84    6.12
  14  -1  -9    0.79    5.48
  14   1  -9   -0.62    4.95
  14  -1 -10   18.90    7.65
  14   1 -10   19.20    8.52
  14  -1 -11    1.49    5.22
  14   1 -11    2.20    5.52
  14  -1 -12    2.54    6.13
  14   1 -12    8.86    7.03
  14  -1 -13   -1.14    5.35
  14   1 -13    2.29    5.76
  14  -1 -14    0.92    6.62
  14   1 -14   11.53    7.12
  14  -1 -15    0.31    3.92
  14   1 -15   -0.28    5.49
  14  -1 -16   15.61    8.02
  14   1 -16   -3.99    6.96
  14  -1 -17    1.65    5.92
  14   1 -17   -0.77    6.85
  14  -1 -18   -0.91    5.51
  14   1 -18    2.22    6.22
  14  -1 -19   -1.54    6.26
  14   1 -19    5.58    6.36
  14  -1 -20    9.67    7.75
  14   1 -20    6.02    6.53
  14  -2  -1    9.84    5.92
  14   2  -1   -2.09    5.08
 -14  -2   1    3.08    8.08
  14  -2  -2   19.89    7.29
  14   2  -2   16.88    8.31
 -14  -2   2   27.22   10.41
  14  -2  -3    2.24    6.30
  14   2  -3   -3.00    5.66
 -14  -2   3    4.17    6.21
  14  -2  -4    4.52    6.03
  14   2  -4    0.43    5.30
 -14  -2   4    8.91    7.22
  14  -2  -5    3.23    6.24
  14   2  -5    2.81    6.38
 -14  -2   5    1.06    7.03
  14  -2  -6    9.00    6.36
  14   2  -6    5.56    5.47
 -14  -2   6    8.37    8.16
  14  -2  -7   -0.07    4.17
  14   2  -7    3.50    5.21
 -14  -2   7    3.87    6.74
  14  -2  -8   14.30    6.21
  14   2  -8   13.79    6.68
 -14  -2   8   -0.85    6.38
  14  -2  -9   -0.24    4.31
  14   2  -9   -0.13    4.78
 -14  -2   9   -1.69    5.50
  14  -2 -10    0.16    5.47
  14   2 -10   -1.28    5.92
 -14  -2  10   -2.28    6.85
  14  -2 -11    1.28    5.84
  14   2 -11   -3.23    6.63
 -14  -2  11   -4.11    7.20
  14  -2 -12   11.26    7.06
  14   2 -12   10.68    7.33
  14  -2 -13   -0.02    5.50
  14   2 -13    1.90    6.10
  14  -2 -14    4.91    7.26
  14   2 -14    8.92    7.12
  14  -2 -15   -0.46    6.21
  14   2 -15    0.25    4.24
  14  -2 -16    5.84    6.60
  14   2 -16    6.16    5.97
  14  -2 -17    0.54    4.39
  14   2 -17   -0.98    5.59
  14  -2 -18    2.62    6.62
  14   2 -18    8.57    6.91
  14  -2 -19    0.51    6.81
  14   2 -19    6.85    7.04
  14   2 -20    1.34    6.30
  14  -3  -1    2.76    5.21
  14   3  -1    1.22    5.06
 -14  -3   1   -2.72    7.29
  14  -3  -2    1.74    4.22
  14   3  -2   -0.37    3.87
 -14  -3   2   -1.11    6.01
  14  -3  -3    1.33    6.10
  14   3  -3    1.77    5.34
 -14  -3   3   -1.77    7.85
  14  -3  -4    2.10    5.78
  14   3  -4   -3.98    5.97
 -14  -3   4    1.98    6.65
  14  -3  -5    2.28    6.46
  14   3  -5   -1.71    5.72
 -14  -3   5    1.88    7.03
  14  -3  -6   20.89    7.85
  14   3  -6   20.40    7.86
 -14  -3   6    6.57    7.67
  14  -3  -7    5.56    6.36
  14   3  -7    4.49    6.10
 -14  -3   7    1.51    5.56
  14  -3  -8   -1.34    5.25
  14   3  -8   -1.59    5.29
 -14  -3   8   -5.51    8.21
  14  -3  -9   -2.40    5.53
  14   3  -9    8.63    5.96
 -14  -3   9    0.34    6.26
  14  -3 -10   15.60    8.36
  14   3 -10    5.74    6.84
 -14  -3  10    4.63    6.19
  14  -3 -11    3.97    5.81
  14   3 -11   15.00    7.40
 -14  -3  11    4.46    7.10
  14  -3 -12    0.97    5.76
  14   3 -12    1.03    5.36
 -14  -3  12   -0.34    6.23
  14  -3 -13   -1.40    5.93
  14   3 -13    5.36    5.88
 -14  -3  13    1.91    6.99
  14  -3 -14    1.78    5.82
  14   3 -14    0.47    6.35
 -14  -3  14    0.98    7.78
  14  -3 -15    9.17    7.11
  14   3 -15    3.62    5.21
 -14  -3  15   -0.14    5.89
  14  -3 -16   15.86    8.55
  14   3 -16    8.72    7.86
 -14  -3  16   12.07    9.55
  14  -3 -17    5.34    6.31
  14   3 -17    4.33    6.58
  14  -3 -18    0.91    6.43
  14   3 -18    1.97    6.59
  14  -3 -19    2.42    6.11
  14   3 -19   -2.70    6.99
  14   3 -20   13.50    8.11
  14  -4  -1    5.50    5.52
  14   4  -1    0.44    5.69
 -14  -4   1    4.31    5.96
  14  -4  -2   10.97    6.61
  14   4  -2    9.12    7.02
 -14  -4   2    2.85    7.22
  14  -4  -3   -2.91    5.48
  14   4  -3   -2.91    5.26
 -14  -4   3   -2.87    6.65
  14  -4  -4    6.35    6.08
  14   4  -4   -2.80    6.63
 -14  -4   4    0.03    6.33
  14  -4  -5    1.65    5.51
  14   4  -5   -2.31    5.96
 -14  -4   5   -1.93    6.78
  14  -4  -6    6.74    6.14
  14   4  -6   -0.57    5.24
 -14  -4   6   -0.39    5.44
  14  -4  -7    2.11    4.97
  14   4  -7   -1.87    5.65
 -14  -4   7    5.78    7.39
  14  -4  -8   -0.11    5.38
  14   4  -8    5.20    5.97
 -14  -4   8    4.03    7.15
  14  -4  -9    4.98    5.31
  14   4  -9    4.44    6.02
 -14  -4   9    3.52    7.26
  14  -4 -10   22.27    8.23
  14   4 -10   13.70    7.31
 -14  -4  10    3.36    8.29
  14  -4 -11    3.72    5.58
  14   4 -11   -0.19    5.11
 -14  -4  11   -0.12    5.33
  14  -4 -12   11.87    7.06
  14   4 -12   21.17    8.13
 -14  -4  12    3.22    7.85
  14  -4 -13   23.63    8.67
  14   4 -13    9.64    8.24
 -14  -4  13   20.52    9.67
  14  -4 -14    5.79    8.30
  14   4 -14   -0.40    7.29
 -14  -4  14    6.74    8.33
  14  -4 -15   -1.83    4.98
  14   4 -15    0.79    5.36
 -14  -4  15   -3.40    6.82
  14  -4 -16    6.20    6.92
  14   4 -16    7.16    7.36
 -14  -4  16    7.47    7.27
  14  -4 -17    3.20    6.31
  14   4 -17   -2.47    6.48
 -14  -4  17    4.28    6.86
  14  -4 -18    4.32    5.60
  14   4 -18    7.92    5.82
 -14  -4  18    4.54    8.29
  14   4 -19   -1.69    6.21
 -14  -4  19   -0.47    7.27
  14   4 -20    0.11    6.16
  14  -5  -1   16.45    7.99
  14   5  -1    6.38    5.94
 -14  -5   1   10.38    7.50
  14  -5  -2    7.01    6.05
  14   5  -2    3.87    5.56
 -14  -5   2    7.32    6.41
  14  -5  -3   -1.10    5.40
  14   5  -3    3.34    5.70
 -14  -5   3   -3.54    7.00
  14  -5  -4   -0.72    5.22
  14   5  -4   -1.64    5.19
 -14  -5   4   -1.56    6.97
  14  -5  -5   24.15    7.91
  14   5  -5   10.03    6.98
 -14  -5   5   11.72    8.65
  14  -5  -6   -2.29    5.11
  14   5  -6    8.78    5.76
 -14  -5   6   -0.90    6.49
  14  -5  -7    3.50    4.85
  14   5  -7   -1.15    4.71
 -14  -5   7   -0.37    6.62
  14  -5  -8    4.06    5.38
  14   5  -8    0.11    5.32
 -14  -5   8    0.94    6.15
  14  -5  -9   10.59    6.75
  14   5  -9    4.31    6.52
 -14  -5   9    8.53    7.72
  14  -5 -10    6.07    6.37
  14   5 -10    9.58    7.01
 -14  -5  10   12.32    8.50
  14  -5 -11   10.01    6.78
  14   5 -11    3.55    6.61
 -14  -5  11    5.06    7.35
  14  -5 -12    3.61    5.93
  14   5 -12    4.86    6.64
 -14  -5  12   -2.42    7.77
  14  -5 -13   -0.38    5.52
  14   5 -13    2.59    5.65
 -14  -5  13   -0.26    5.90
  14  -5 -14   -1.58    5.67
  14   5 -14    2.14    5.56
 -14  -5  14    6.33    7.77
  14  -5 -15    1.50    5.85
  14   5 -15    6.65    7.07
 -14  -5  15    9.82    7.71
  14  -5 -16   11.31    6.80
  14   5 -16    4.94    6.58
 -14  -5  16   11.65    9.37
  14  -5 -17   -1.63    5.47
  14   5 -17    1.21    5.80
 -14  -5  17   -4.05    6.90
  14  -5 -18   -0.49    5.46
  14   5 -18    1.34    5.96
 -14  -5  18   -2.85    7.58
  14   5 -19    0.22    5.85
 -14  -5  19   -3.19    7.98
 -14  -5  20   -0.31    4.74
 -14  -5  21   -1.21    6.77
 -14  -5  22    5.85    7.53
  14  -6  -1   11.92    6.35
  14   6  -1    7.80    6.31
 -14  -6   1   -1.86    6.68
  14  -6  -2   12.17    5.79
  14   6  -2    8.56    6.85
 -14  -6   2    4.00    6.53
  14  -6  -3   -3.60    5.76
  14   6  -3   14.29    7.01
 -14  -6   3    6.32    6.84
  14  -6  -4    7.24    6.17
  14   6  -4    8.76    6.76
 -14  -6   4   13.55    8.18
  14  -6  -5    0.97    5.02
  14   6  -5   -0.46    5.66
 -14  -6   5   -0.40    6.42
  14  -6  -6    3.38    5.84
  14   6  -6    9.56    6.34
 -14  -6   6    0.31    6.99
  14  -6  -7    1.14    6.23
  14   6  -7    7.75    6.18
 -14  -6   7    6.37    7.06
  14  -6  -8    3.39    5.31
  14   6  -8    1.95    5.53
 -14  -6   8   -1.40    6.56
  14  -6  -9    8.16    6.41
  14   6  -9   -0.51    5.03
 -14  -6   9   -0.10    6.19
  14  -6 -10   -2.23    5.83
  14   6 -10   -0.26    4.93
 -14  -6  10    4.02    6.30
  14  -6 -11    6.01    6.16
  14   6 -11    6.43    7.50
 -14  -6  11    1.81    7.01
  14  -6 -12    3.39    6.38
  14   6 -12    2.69    5.16
 -14  -6  12    2.11    6.99
  14  -6 -13    0.83    5.89
  14   6 -13    3.56    5.63
 -14  -6  13    2.15    6.50
  14  -6 -14    3.99    5.67
  14   6 -14    4.26    6.28
 -14  -6  14   -3.60    7.36
  14  -6 -15   -1.23    5.98
  14   6 -15   -2.49    6.67
 -14  -6  15   -3.02    6.75
  14  -6 -16   -2.65    5.73
  14   6 -16   -0.26    5.92
 -14  -6  16    6.17    7.92
  14  -6 -17   -1.33    5.87
  14   6 -17   -2.08    5.81
 -14  -6  17    5.62    6.86
  14   6 -18    1.46    5.90
 -14  -6  18   -2.31    7.15
  14   6 -19   10.84    7.29
 -14  -6  19    9.54    7.35
 -14  -6  20   -0.00    5.26
 -14  -6  21   -2.48    7.88
 -14  -6  22    7.85    6.93
 -14  -6  23    0.57    7.33
  14  -7  -1   -1.16    6.20
  14   7  -1    9.74    6.38
 -14  -7   1    6.39    7.36
  14  -7  -2   -0.13    4.68
  14   7  -2   -1.26    5.02
 -14  -7   2    0.99    6.40
  14  -7  -3   -0.63    5.20
  14   7  -3   -0.93    5.26
 -14  -7   3    3.51    6.40
  14  -7  -4    5.03    5.76
  14   7  -4   -0.78    5.04
 -14  -7   4    0.80    6.87
  14  -7  -5   18.07    7.46
  14   7  -5   11.52    7.03
 -14  -7   5    1.12    6.95
  14  -7  -6    7.59    5.96
  14   7  -6    1.63    4.72
 -14  -7   6   10.56    8.96
  14  -7  -7    4.44    5.52
  14   7  -7   -1.56    4.94
 -14  -7   7   -2.77    6.77
  14  -7  -8   -0.38    5.35
  14   7  -8   -1.62    5.73
 -14  -7   8    9.41    6.84
  14  -7  -9    9.73    6.37
  14   7  -9    0.65    5.35
 -14  -7   9    3.63    7.33
  14  -7 -10   10.31    6.98
  14   7 -10    5.97    5.89
 -14  -7  10    2.06    6.23
  14  -7 -11    2.15    5.48
  14   7 -11    7.09    6.86
 -14  -7  11    6.84    8.04
  14  -7 -12   -0.17    5.37
  14   7 -12   -4.11    6.76
 -14  -7  12    0.37    6.43
  14  -7 -13    4.72    5.75
  14   7 -13   -4.43    7.15
 -14  -7  13    1.88    5.79
  14  -7 -14   -0.28    5.25
  14   7 -14    3.44    6.30
 -14  -7  14    2.26    7.37
  14  -7 -15    8.33    6.63
  14   7 -15    5.64    6.61
 -14  -7  15    4.47    8.55
  14  -7 -16   -1.96    5.81
  14   7 -16   -0.25    5.25
 -14  -7  16    4.27    7.73
  14   7 -17   -2.98    6.24
 -14  -7  17    1.71    6.55
  14   7 -18    0.64    6.72
 -14  -7  18   -5.36    7.60
  14   7 -19    6.14    6.67
  14  -8  -1    8.67    6.26
  14   8  -1    3.74    6.01
 -14  -8   1    0.55    7.13
  14  -8  -2    3.31    5.58
  14   8  -2   -2.80    5.32
 -14  -8   2    2.49    6.06
  14  -8  -3    6.81    6.65
  14   8  -3    2.41    5.96
 -14  -8   3    0.12    5.86
  14  -8  -4   -3.14    5.44
  14   8  -4   -2.42    5.08
 -14  -8   4    8.47    7.22
  14  -8  -5   -4.15    6.24
  14   8  -5    0.89    4.52
 -14  -8   5    0.21    6.25
  14  -8  -6    7.29    6.47
  14   8  -6    8.37    5.47
 -14  -8   6    5.49    7.12
  14  -8  -7    8.55    5.94
  14   8  -7    4.44    5.29
 -14  -8   7   -2.35    6.26
  14  -8  -8   -2.63    6.38
  14   8  -8   -2.20    5.45
 -14  -8   8   -1.19    5.77
  14  -8  -9    9.46    6.23
  14   8  -9   15.79    7.96
 -14  -8   9    3.53    6.98
  14  -8 -10   -0.56    5.33
  14   8 -10   -2.21    5.61
 -14  -8  10   -0.03    6.75
  14  -8 -11    0.56    5.02
  14   8 -11   -1.46    5.96
 -14  -8  11   -3.33    6.63
  14  -8 -12    5.03    5.81
  14   8 -12   -0.95    5.54
 -14  -8  12   -1.22    6.09
  14  -8 -13   -0.66    6.74
  14   8 -13    3.57    6.23
 -14  -8  13   10.16    7.65
  14  -8 -14    0.85    5.37
  14   8 -14    0.60    5.35
  14  -8 -15    0.93    5.53
  14   8 -15    1.69    5.99
  14   8 -16   -0.98    5.15
  14   8 -17    3.38    7.24
  14   8 -18   -0.16    5.14
  14  -9  -1    5.04    5.62
  14  -9  -2   -0.06    6.05
  14  -9  -3    1.21    5.16
  14  -9  -4   -3.49    5.33
  14  -9  -5   16.04    7.23
  14  -9  -6   -4.10    6.29
  14  -9  -7    6.12    6.34
  14  -9  -8   -0.22    5.51
  14  -9  -9    3.41    5.75
  14  -9 -10   -1.89    5.73
  14  -9 -11    5.96    6.64
  14  -9 -12   -4.27    7.29
  14  -9 -13    5.10    5.95
  14  -9 -14   -1.20    5.15
  14 -10  -1    0.28    5.10
  14 -10  -2   -3.31    6.49
  14 -10  -3    5.50    6.15
  14 -10  -4    0.00    5.14
  14 -10  -5   -0.62    5.89
  14 -10  -6    3.01    5.92
  14 -10  -7    2.94    5.03
  14 -10  -8    3.16    5.52
  14 -10  -9    4.60    6.13
  14 -10 -10   -2.90    5.75
  14 -10 -11    3.31    4.84
  14 -10 -12   -1.84    5.32
  14 -10 -13   10.94    7.23
  14 -11  -1    4.60    5.80
  14 -11  -2    0.17    4.94
 -13   0   1   35.19   12.40
  13   0  -1   59.97   11.63
 -13   0   2   -0.69    5.44
  13   0  -2   14.72    6.25
 -13   0   3    7.23    7.43
  13   0  -3   18.02    6.84
 -13   0   4    1.57    6.59
  13   0  -4   -0.23    5.03
 -13   0   5   13.07    7.94
  13   0  -5    7.82    6.95
 -13   0   6    2.91    6.69
  13   0  -6   -2.12    5.51
 -13   0   7   26.28   10.30
  13   0  -7   31.04    9.39
  13   0  -8   -2.49    5.45
  13   0  -9    3.66    4.91
  13   0 -10    2.85    4.97
  13   0 -11   29.78    9.49
  13   0 -12    1.21    4.75
  13   0 -13   22.89    8.54
  13   0 -14    3.06    4.60
  13   0 -15   -5.06    7.02
  13   0 -16   -3.31    6.43
  13   0 -17   17.30    8.77
  13   0 -18    2.15    5.13
  13   0 -19    6.75    6.16
  13   0 -20   -3.06    6.98
  13   0 -21   -2.40    6.26
  13   0 -22    0.69    4.76
  13   0 -23    4.59    7.29
  13   0 -24    1.32    7.30
  13  -1  -1    6.18    5.85
  13   1  -1    7.09    5.73
 -13  -1   1    3.02    7.29
  13  -1  -2    6.46    5.59
  13   1  -2   -2.54    5.64
 -13  -1   2    5.76    6.41
  13  -1  -3    8.71    5.51
  13   1  -3    4.75    5.51
 -13  -1   3   10.01    7.43
  13  -1  -4    1.01    5.95
  13   1  -4    6.98    6.09
 -13  -1   4    8.45    7.49
  13  -1  -5   67.98   12.63
  13   1  -5   63.25   12.78
 -13  -1   5   33.07   11.94
  13  -1  -6    0.00    5.55
  13   1  -6    1.84    5.19
 -13  -1   6   -2.50    6.66
  13  -1  -7    3.72    5.05
  13   1  -7    9.20    6.82
 -13  -1   7    2.02    6.49
  13  -1  -8   -1.32    5.68
  13   1  -8    0.87    5.47
 -13  -1   8   -2.62    6.57
  13  -1  -9   17.21    8.12
  13   1  -9   42.04    9.98
 -13  -1   9   21.19    9.23
  13  -1 -10    2.32    5.37
  13   1 -10   -0.40    5.38
 -13  -1  10    7.32    7.20
  13  -1 -11   15.28    7.59
  13   1 -11    9.71    6.36
 -13  -1  11    9.15    8.92
  13  -1 -12    2.00    5.18
  13   1 -12    2.03    4.85
 -13  -1  12   -1.25    5.44
  13  -1 -13    8.67    6.02
  13   1 -13    3.44    6.43
 -13  -1  13   11.37    8.11
  13  -1 -14   -4.33    7.08
  13   1 -14   -0.50    5.03
  13  -1 -15   34.50   11.08
  13   1 -15   35.95   10.14
  13  -1 -16   -0.03    5.05
  13   1 -16    1.67    7.22
  13  -1 -17   -3.06    5.64
  13   1 -17   -3.21    6.73
  13  -1 -18    4.71    5.91
  13   1 -18   -0.83    5.76
  13  -1 -19    9.79    7.48
  13   1 -19   19.23    8.37
  13  -1 -20    8.12    6.64
  13   1 -20    5.38    6.71
  13  -1 -21    3.01    6.49
  13   1 -21    1.10    6.27
  13  -1 -22   -2.39    6.33
  13   1 -22    0.98    4.07
  13  -1 -23   -2.39    6.53
  13   1 -23    2.90    6.53
  13  -1 -24    0.60    6.23
  13   1 -24    3.94    5.78
  13  -2  -1   42.98   10.72
  13   2  -1   35.24   10.59
 -13  -2   1   44.71   12.02
  13  -2  -2   -0.39    5.52
  13   2  -2    0.32    5.11
 -13  -2   2    1.60    6.27
  13  -2  -3   17.24    7.22
  13   2  -3    8.61    5.59
 -13  -2   3    9.21    7.64
  13  -2  -4    7.53    6.20
  13   2  -4   -1.84    5.34
 -13  -2   4    5.35    6.95
  13  -2  -5   -3.72    5.66
  13   2  -5    0.75    5.45
 -13  -2   5   -0.62    6.20
  13  -2  -6    4.03    5.32
  13   2  -6    5.04    4.77
 -13  -2   6    1.58    6.56
  13  -2  -7   23.68    7.66
  13   2  -7   24.41    8.29
 -13  -2   7   18.49    9.17
  13  -2  -8   10.37    5.97
  13   2  -8   10.91    6.96
 -13  -2   8   -3.35    7.45
  13  -2  -9    2.22    5.17
  13   2  -9    5.19    5.78
 -13  -2   9    3.18    5.85
  13  -2 -10   -0.45    6.53
  13   2 -10    0.65    5.68
 -13  -2  10   -1.99    6.84
  13  -2 -11   22.18    7.75
  13   2 -11   18.77    8.69
 -13  -2  11   24.41   10.52
  13  -2 -12    2.28    4.88
  13   2 -12    9.13    5.98
 -13  -2  12   -2.59    6.50
  13  -2 -13   16.31    8.26
  13   2 -13   14.42    7.59
 -13  -2  13   15.90    9.16
  13  -2 -14    3.00    6.92
  13   2 -14   -1.12    5.43
 -13  -2  14   -3.71    6.80
  13  -2 -15   11.99    7.99
  13   2 -15   -0.84    4.60
 -13  -2  15   15.56    8.81
  13  -2 -16    8.43    6.28
  13   2 -16    4.35    5.70
 -13  -2  16   -1.74    6.95
  13  -2 -17    5.29    7.15
  13   2 -17    8.04    6.54
  13  -2 -18    4.90    6.66
  13   2 -18    5.54    6.57
  13  -2 -19    4.46    7.62
  13   2 -19   -0.39    5.74
  13  -2 -20    0.57    5.40
  13   2 -20   -2.88    7.54
  13  -2 -21   -1.81    5.73
  13   2 -21    6.85    6.44
  13  -2 -22    2.20    7.09
  13   2 -22   -5.36    7.30
  13  -2 -23   13.90    7.84
  13   2 -23    3.77    7.94
  13  -2 -24   -4.68    8.29
  13   2 -24    1.65    6.14
  13  -3  -1   13.66    7.06
  13   3  -1    4.09    4.89
 -13  -3   1   -3.49    7.02
  13  -3  -2   -1.55    4.63
  13   3  -2    0.77    4.56
 -13  -3   2    3.46    6.44
  13  -3  -3    0.25    4.32
  13   3  -3   -1.95    5.54
 -13  -3   3    3.28    7.49
  13  -3  -4   -3.21    5.21
  13   3  -4    4.48    5.55
 -13  -3   4    8.73    7.46
  13  -3  -5   14.58    6.46
  13   3  -5   12.71    6.94
 -13  -3   5   14.53    7.34
  13  -3  -6    7.08    6.41
  13   3  -6   14.61    6.58
 -13  -3   6    9.27    6.64
  13  -3  -7    6.52    5.96
  13   3  -7    0.93    4.87
 -13  -3   7   -0.37    4.88
  13  -3  -8    0.78    4.25
  13   3  -8    8.88    5.50
 -13  -3   8    3.05    6.02
  13  -3  -9   13.18    8.02
  13   3  -9   20.33    8.21
 -13  -3   9   19.83    9.36
  13  -3 -10   13.44    7.35
  13   3 -10   -1.71    5.64
 -13  -3  10   -0.12    4.88
  13  -3 -11   10.36    6.80
  13   3 -11   -0.06    4.72
 -13  -3  11   12.68    7.69
  13  -3 -12   -0.88    6.29
  13   3 -12   -0.36    5.12
 -13  -3  12    1.04    6.22
  13  -3 -13    4.20    5.85
  13   3 -13   11.79    7.05
 -13  -3  13   -2.46    7.65
  13  -3 -14    2.70    5.68
  13   3 -14   -2.03    6.17
 -13  -3  14    4.19    7.11
  13  -3 -15   23.80    8.87
  13   3 -15   22.22    8.73
 -13  -3  15   20.28    9.56
  13  -3 -16    8.86    7.12
  13   3 -16    5.56    6.79
 -13  -3  16   -1.27    5.56
  13  -3 -17    0.66    5.17
  13   3 -17    0.85    5.89
 -13  -3  17   -1.74    6.98
  13  -3 -18    1.31    6.67
  13   3 -18    3.88    6.75
 -13  -3  18   -2.14    7.59
  13  -3 -19   20.28    8.30
  13   3 -19   13.39    7.86
 -13  -3  19   15.53    9.00
  13  -3 -20    5.80    6.81
  13   3 -20   10.87    7.16
 -13  -3  20   -0.99    6.26
  13  -3 -21    3.71    5.61
  13   3 -21    0.35    5.73
  13  -3 -22   -2.00    6.33
  13   3 -22   -4.74    6.61
  13  -3 -23    2.44    6.17
  13   3 -23   -0.16    6.68
  13   3 -24   -0.67    5.63
  13  -4  -1   11.56    6.13
 -13  -4   1   14.69    8.11
  13  -4  -2    6.43    5.12
 -13  -4   2    4.37    6.70
  13  -4  -3   15.43    6.65
 -13  -4   3    4.10    6.13
  13  -4  -4   -3.07    5.42
 -13  -4   4    7.41    7.32
  13  -4  -5    6.48    5.66
  13   4  -5    3.01    5.07
 -13  -4   5   -0.72    6.22
  13  -4  -6    4.21    5.51
  13   4  -6    2.04    4.87
 -13  -4   6   -3.35    6.79
  13  -4  -7   15.56    7.23
  13   4  -7   30.24    8.86
 -13  -4   7   25.18    9.63
  13  -4  -8   10.13    5.92
  13   4  -8    2.65    5.67
 -13  -4   8    2.96    6.38
  13  -4  -9    5.62    5.79
  13   4  -9    0.90    4.85
 -13  -4   9    0.83    6.22
  13  -4 -10    0.24    5.36
  13   4 -10   -3.12    5.52
 -13  -4  10   -0.45    5.68
  13  -4 -11   12.42    6.77
  13   4 -11   24.82    8.37
 -13  -4  11   13.90    8.39
  13  -4 -12   19.00    7.87
  13   4 -12   15.61    7.76
 -13  -4  12    4.15    6.42
  13  -4 -13   11.75    6.99
  13   4 -13   19.09    7.68
 -13  -4  13    9.10    7.67
  13  -4 -14    2.01    5.77
  13   4 -14   -0.43    5.62
 -13  -4  14   -0.19    6.89
  13  -4 -15    0.94    4.87
  13   4 -15   -0.61    6.04
 -13  -4  15   -1.63    6.83
  13  -4 -16    3.60    7.47
  13   4 -16    7.96    6.59
 -13  -4  16   10.53    8.52
  13  -4 -17    3.71    7.20
  13   4 -17   -1.46    5.41
 -13  -4  17    3.69    7.44
  13  -4 -18   -3.10    6.36
  13   4 -18    0.11    6.40
 -13  -4  18   -1.74    5.96
  13  -4 -19    2.96    6.02
  13   4 -19    7.12    7.35
 -13  -4  19    6.57    7.35
  13  -4 -20   -2.99    6.74
  13   4 -20    4.49    6.45
 -13  -4  20    8.20    7.59
  13  -4 -21    5.75    6.79
  13   4 -21    4.36    6.58
 -13  -4  21    3.11    7.65
  13  -4 -22    0.00    6.25
  13   4 -22    7.52    7.41
 -13  -4  22   -0.02    7.14
  13  -4 -23    7.54    6.58
  13   4 -23    3.93    6.55
  13   4 -24    3.14    6.15
  13  -5  -1   -1.22    5.63
  13   5  -1    7.97    6.33
 -13  -5   1    8.21    6.59
  13  -5  -2   -2.06    5.38
  13   5  -2   -1.51    5.10
 -13  -5   2    1.10    6.08
  13  -5  -3   10.82    6.04
  13   5  -3    7.68    5.15
 -13  -5   3   -0.64    5.92
  13  -5  -4    3.32    5.83
  13   5  -4    2.40    4.62
 -13  -5   4    2.19    7.07
  13  -5  -5    9.55    5.94
  13   5  -5   11.23    6.33
 -13  -5   5    3.22    6.59
  13  -5  -6    0.17    4.59
  13   5  -6    1.04    4.37
 -13  -5   6    3.42    6.55
  13  -5  -7   14.24    7.18
  13   5  -7    1.49    6.19
 -13  -5   7   -0.17    5.95
  13  -5  -8    7.51    5.55
  13   5  -8    4.32    6.51
 -13  -5   8    0.88    6.50
  13  -5  -9   18.39    7.78
  13   5  -9    7.17    6.77
 -13  -5   9   15.54    8.29
  13  -5 -10   35.90   10.03
  13   5 -10   15.63    7.85
 -13  -5  10   16.00    9.08
  13  -5 -11    8.18    6.83
  13   5 -11   10.36    7.98
 -13  -5  11   10.42    7.56
  13  -5 -12   -0.06    6.52
  13   5 -12    1.09    6.12
 -13  -5  12   -1.47    6.34
  13  -5 -13    8.51    7.01
  13   5 -13    1.40    5.80
 -13  -5  13   -1.74    5.77
  13  -5 -14   12.81    7.56
  13   5 -14   -2.05    6.05
 -13  -5  14   -1.76    5.73
  13  -5 -15   23.46    8.69
  13   5 -15   18.29    8.42
 -13  -5  15    5.70    8.00
  13  -5 -16    4.79    6.36
  13   5 -16    3.57    6.69
 -13  -5  16    0.12    5.88
  13  -5 -17   -1.75    7.00
  13   5 -17    0.68    5.75
 -13  -5  17    3.20    6.45
  13  -5 -18    3.58    5.48
  13   5 -18    3.73    6.07
 -13  -5  18   -1.13    6.58
  13  -5 -19   14.72    7.73
  13   5 -19    0.28    6.23
 -13  -5  19    0.43    6.64
  13  -5 -20   -0.16    5.67
  13   5 -20   13.77    7.74
 -13  -5  20    1.72    6.30
  13  -5 -21    6.33    6.09
  13   5 -21   -1.03    6.54
 -13  -5  21   11.63    8.58
  13  -5 -22    0.78    5.61
  13   5 -22    3.17    6.14
 -13  -5  22   -1.47    5.80
  13  -5 -23    5.44    5.65
  13   5 -23    6.53    6.31
 -13  -5  23   -0.03    6.57
 -13  -5  24    0.57    6.11
 -13  -5  25    1.65    7.42
  13  -6  -1   13.19    6.57
  13   6  -1    4.85    5.48
 -13  -6   1    3.01    6.63
  13  -6  -2    4.29    5.42
  13   6  -2    0.41    4.43
 -13  -6   2   12.42    7.66
  13  -6  -3    5.26    5.69
  13   6  -3    4.52    5.59
 -13  -6   3    4.04    6.73
  13  -6  -4    3.96    5.67
  13   6  -4    9.15    6.44
 -13  -6   4   -0.45    5.70
  13  -6  -5    0.51    4.74
  13   6  -5    2.33    4.67
 -13  -6   5    7.71    6.51
  13  -6  -6   15.81    7.27
  13   6  -6   18.64    6.95
 -13  -6   6   17.24    8.25
  13  -6  -7    4.84    5.34
  13   6  -7    5.63    5.78
 -13  -6   7    0.18    6.65
  13  -6  -8   14.95    6.96
  13   6  -8   21.66    8.07
 -13  -6   8   20.36    8.89
  13  -6  -9    1.32    4.42
  13   6  -9    1.95    4.61
 -13  -6   9   -0.07    5.05
  13  -6 -10    7.07    6.64
  13   6 -10    6.23    6.09
 -13  -6  10    5.09    6.63
  13  -6 -11    1.64    6.86
  13   6 -11   -0.00    5.74
 -13  -6  11    2.63    7.37
  13  -6 -12    5.76    6.58
  13   6 -12   14.15    7.52
 -13  -6  12    8.81    7.36
  13  -6 -13   14.09    7.41
  13   6 -13    4.99    6.68
 -13  -6  13    3.89    7.94
  13  -6 -14   -0.78    4.85
  13   6 -14   -1.18    5.66
 -13  -6  14    0.53    6.14
  13  -6 -15    2.72    4.67
  13   6 -15   -1.19    5.45
 -13  -6  15   -1.75    6.16
  13  -6 -16   17.30    8.00
  13   6 -16    6.81    6.72
 -13  -6  16    5.04    6.88
  13  -6 -17    1.25    5.16
  13   6 -17    1.04    5.64
 -13  -6  17   -0.36    5.76
  13  -6 -18   -1.01    5.57
  13   6 -18    5.61    6.20
 -13  -6  18   -1.49    6.54
  13  -6 -19   16.65    8.09
  13   6 -19    4.24    7.37
 -13  -6  19    7.61    7.07
  13  -6 -20   -4.00    7.23
  13   6 -20    0.24    4.89
 -13  -6  20   -0.64    6.67
  13  -6 -21    3.80    5.91
  13   6 -21    4.56    6.62
 -13  -6  21   -0.07    6.16
  13  -6 -22    6.81    6.47
  13   6 -22   -1.54    6.87
 -13  -6  22    4.61    8.06
  13   6 -23    2.26    6.81
 -13  -6  23   -1.18    6.81
 -13  -6  24    0.80    6.96
 -13  -6  25    2.60    7.17
 -13  -6  26    0.04    7.02
 -13  -6  27   -3.84    6.97
  13  -7  -1    4.20    4.95
  13   7  -1   -3.35    5.31
 -13  -7   1   -2.37    7.26
  13  -7  -2    0.06    5.37
  13   7  -2   -2.57    6.24
 -13  -7   2   -1.19    6.20
  13  -7  -3    0.31    5.42
  13   7  -3    2.61    6.00
 -13  -7   3    0.92    5.60
  13  -7  -4   33.07    9.05
  13   7  -4   16.05    7.64
 -13  -7   4   26.61    8.97
  13  -7  -5    8.12    6.84
  13   7  -5    7.23    5.87
 -13  -7   5    8.51    7.56
  13  -7  -6    3.35    5.35
  13   7  -6   -0.35    5.07
 -13  -7   6    1.24    5.93
  13  -7  -7    1.47    5.31
  13   7  -7   -0.16    4.57
 -13  -7   7   -0.93    6.05
  13  -7  -8   -3.34    5.44
  13   7  -8    7.59    6.77
 -13  -7   8    3.62    7.14
  13  -7  -9   13.51    7.30
  13   7  -9   10.38    6.39
 -13  -7   9   10.80    8.62
  13  -7 -10   20.85    8.27
  13   7 -10   16.08    8.24
 -13  -7  10    0.87    5.81
  13  -7 -11    0.26    5.88
  13   7 -11    0.85    5.23
 -13  -7  11    0.00    5.45
  13  -7 -12   -1.88    6.04
  13   7 -12    6.36    6.16
 -13  -7  12    2.47    6.20
  13  -7 -13   -1.61    5.14
  13   7 -13    3.03    5.84
 -13  -7  13   -1.25    7.36
  13  -7 -14    0.35    6.28
  13   7 -14   -0.21    5.67
 -13  -7  14    0.65    6.04
  13  -7 -15   -0.00    5.47
  13   7 -15    2.99    5.92
 -13  -7  15   -2.74    6.95
  13  -7 -16    0.77    5.26
  13   7 -16    0.11    4.67
 -13  -7  16   -3.28    7.41
  13  -7 -17    4.40    5.89
  13   7 -17   -1.67    6.29
 -13  -7  17   -1.26    6.88
  13  -7 -18   -1.87    5.79
  13   7 -18    0.38    5.39
 -13  -7  18    1.83    6.56
  13  -7 -19    3.54    6.88
  13   7 -19    3.35    6.54
 -13  -7  19   -3.06    7.51
  13  -7 -20    4.34    6.37
  13   7 -20    8.07    7.45
 -13  -7  20   -2.49    7.70
  13  -7 -21   -1.41    5.55
  13   7 -21    2.76    6.05
 -13  -7  21   -0.78    7.09
  13  -7 -22   -1.67    5.83
  13   7 -22   -1.55    5.93
 -13  -7  22    3.63    7.33
  13   7 -23    0.44    6.00
 -13  -7  23   -0.20    6.61
 -13  -7  24   -2.27    7.64
  13  -8  -1   -1.65    5.43
  13   8  -1    4.21    5.57
 -13  -8   1    8.79    6.68
  13  -8  -2   15.98    7.71
  13   8  -2   12.38    5.97
 -13  -8   2   16.47    8.56
  13  -8  -3   -2.90    5.30
  13   8  -3    2.88    5.36
 -13  -8   3   12.23    7.20
  13  -8  -4    6.84    5.49
  13   8  -4   11.73    6.78
 -13  -8   4    5.67    6.99
  13  -8  -5    7.06    6.45
  13   8  -5   10.73    6.44
 -13  -8   5    7.23    7.05
  13  -8  -6   13.80    6.96
  13   8  -6   13.70    7.11
 -13  -8   6   12.23    7.44
  13  -8  -7   -0.89    5.47
  13   8  -7    5.24    5.41
 -13  -8   7    0.27    6.72
  13  -8  -8   15.01    7.57
  13   8  -8   16.70    7.94
 -13  -8   8   26.49    9.15
  13  -8  -9   -0.16    5.11
  13   8  -9    3.77    5.28
 -13  -8   9   -0.84    5.97
  13  -8 -10   -2.04    5.74
  13   8 -10    0.00    6.28
 -13  -8  10   -3.52    7.20
  13  -8 -11    2.34    4.89
  13   8 -11    0.29    6.07
 -13  -8  11   -4.49    7.57
  13  -8 -12    8.52    7.06
  13   8 -12    2.97    5.30
 -13  -8  12   21.18    8.54
  13  -8 -13    1.58    5.18
  13   8 -13   -4.13    6.34
 -13  -8  13   -0.74    6.62
  13  -8 -14    4.70    5.74
  13   8 -14   -0.55    4.94
 -13  -8  14    5.46    7.51
  13  -8 -15    7.43    5.94
  13   8 -15   -3.58    6.35
 -13  -8  15    0.02    6.42
  13  -8 -16    8.89    7.21
  13   8 -16    1.29    5.82
 -13  -8  16    0.37    6.21
  13  -8 -17   -1.11    5.97
  13   8 -17    1.23    5.50
 -13  -8  17   -2.29    6.67
  13  -8 -18   14.16    8.88
  13   8 -18   10.30    7.44
 -13  -8  18    1.75    5.51
  13  -8 -19   -0.39    5.72
  13   8 -19   -0.55    5.85
 -13  -8  19   -2.52    7.19
  13  -8 -20   -1.36    6.10
  13   8 -20   -3.92    6.69
 -13  -8  20    0.73    6.56
  13  -8 -21   -2.02    5.04
  13   8 -21   -3.42    7.64
  13   8 -22   -0.04    6.61
  13   8 -23   -0.07    6.43
  13  -9  -1   -2.04    5.12
 -13  -9   1    0.68    5.52
  13  -9  -2    0.76    5.91
 -13  -9   2    0.00    6.37
  13  -9  -3    3.68    4.88
 -13  -9   3    4.46    6.42
  13  -9  -4   17.09    7.40
 -13  -9   4    9.60    6.74
  13  -9  -5    0.48    4.57
 -13  -9   5   -3.68    6.57
  13  -9  -6    3.57    5.09
 -13  -9   6   -0.84    5.35
  13  -9  -7   -0.08    5.07
 -13  -9   7    5.46    6.68
  13  -9  -8    4.39    5.34
 -13  -9   8    6.38    7.18
  13  -9  -9    2.38    5.53
 -13  -9   9    6.98    7.46
  13  -9 -10    8.75    6.55
 -13  -9  10   -3.20    6.05
  13  -9 -11   -0.65    4.65
 -13  -9  11   -0.40    6.48
  13  -9 -12   -0.84    6.49
 -13  -9  12   -0.45    5.67
  13  -9 -13   -1.04    5.86
 -13  -9  13    3.51    6.36
  13  -9 -14    2.12    6.59
 -13  -9  14    9.66    7.41
  13  -9 -15    0.84    6.38
 -13  -9  15   -1.06    7.39
  13  -9 -16    8.20    7.16
  13  -9 -17    1.38    5.46
  13  -9 -18   -1.46    4.95
  13  -9 -19    1.11    6.19
  13   9 -19   -0.71    5.82
  13  -9 -20   10.53    7.04
  13   9 -20    7.43    6.64
  13  -9 -21   -2.05    5.81
  13   9 -21    8.18    6.85
  13   9 -22   -2.32    5.84
  13 -10  -1    3.77    4.77
 -13 -10   1   -1.96    5.62
  13 -10  -2    4.00    5.58
 -13 -10   2    5.74    5.45
  13 -10  -3   -0.16    4.90
 -13 -10   3   -3.59    6.77
  13 -10  -4   -2.68    5.25
 -13 -10   4    0.76    4.49
  13 -10  -5   -1.87    5.23
 -13 -10   5    1.84    6.37
  13 -10  -6   11.47    6.64
 -13 -10   6    0.78    5.46
  13 -10  -7    3.86    5.80
 -13 -10   7    0.61    5.69
  13 -10  -8    1.17    5.26
 -13 -10   8    7.83    6.86
  13 -10  -9   -1.51    5.18
  13 -10 -10   -0.27    5.15
  13 -10 -11    1.05    4.81
  13 -10 -12   11.75    7.13
  13 -10 -13    2.65    6.32
  13 -10 -14   -1.24    6.00
  13 -10 -15   -2.87    5.83
  13 -10 -16   -0.04    5.36
  13 -10 -17    0.02    7.18
  13 -10 -18   -2.46    6.77
  13 -10 -19   -0.13    5.84
  13 -11  -1    1.99    5.03
  13 -11  -2    0.01    4.71
  13 -11  -3    3.12    4.93
  13 -11  -4    4.74    5.76
 -12   0   1    4.63    6.47
  12   0  -1   -0.01    4.54
 -12   0   2   17.75    8.45
  12   0  -2   24.11    8.16
 -12   0   3   -0.97    6.66
  12   0  -3    2.24    5.03
 -12   0   4    1.18    6.28
  12   0  -4    0.80    5.38
 -12   0   5   -0.55    5.74
  12   0  -5    0.27    4.52
 -12   0   6   72.59   16.39
  12   0  -6   80.47   14.77
 -12   0   7   -3.54    7.72
  12   0  -7    2.32    4.90
 -12   0   8   -3.75    6.16
  12   0  -8   11.66    6.74
 -12   0   9    2.86    6.20
  12   0  -9   -0.69    4.98
 -12   0  10   40.61   11.80
  12   0 -10   53.33   11.90
 -12   0  11    0.44    7.05
  12   0 -11   -1.37    5.34
 -12   0  12   18.42    8.91
  12   0 -12   32.80    9.68
 -12   0  13   -0.75    5.97
  12   0 -13    0.42    5.26
  12   0 -14    2.77    5.91
  12   0 -15   -3.19    6.68
  12   0 -16   38.27   10.60
  12   0 -17    0.19    5.21
  12   0 -18    1.18    5.85
  12   0 -19    0.76    5.76
  12   0 -20    9.91    7.01
  12   0 -21   -3.01    5.90
  12   0 -22   19.26    7.91
  12   0 -23    2.41    5.12
  12   0 -24    7.09    6.73
  12   0 -25    3.97    5.12
  12   0 -26   -3.16    6.81
  12   0 -27   -0.87    5.48
  12  -1  -1    1.93    4.83
  12   1  -1   -0.98    5.03
 -12  -1   1    2.76    6.68
  12  -1  -2   27.37    8.61
  12   1  -2   42.78   10.37
 -12  -1   2   59.91   13.53
  12  -1  -3    0.10    4.80
  12   1  -3    5.04    5.60
 -12  -1   3    4.89    6.79
  12  -1  -4   56.90   11.60
  12   1  -4   52.68   11.21
 -12  -1   4   41.20   12.38
  12  -1  -5   -1.21    4.78
  12   1  -5   -0.70    5.62
 -12  -1   5    4.75    6.86
  12  -1  -6    0.35    4.34
  12   1  -6    2.30    5.52
 -12  -1   6   -1.40    7.02
  12  -1  -7    1.81    5.46
  12   1  -7    7.47    5.79
 -12  -1   7    4.36    7.24
  12  -1  -8   68.67   13.50
  12   1  -8   73.70   13.93
 -12  -1   8   54.94   13.94
  12  -1  -9    1.13    4.98
  12   1  -9   -2.53    5.44
 -12  -1   9    3.21    6.87
  12  -1 -10   36.06   10.28
  12   1 -10   20.39    7.84
 -12  -1  10   21.21    9.78
  12  -1 -11    0.27    5.95
  12   1 -11    4.84    6.06
 -12  -1  11    4.45    6.65
  12  -1 -12    0.85    4.69
  12   1 -12    1.80    5.27
 -12  -1  12    7.73    6.61
  12  -1 -13   -0.74    4.47
  12   1 -13   -2.25    6.06
 -12  -1  13   -0.50    6.10
  12  -1 -14   57.57   12.29
  12   1 -14   48.09   11.61
 -12  -1  14   38.52   12.04
  12  -1 -15   -2.35    5.98
  12   1 -15    5.38    6.55
 -12  -1  15    0.14    6.56
  12  -1 -16    4.56    5.53
  12   1 -16   -0.67    4.63
 -12  -1  16    1.25    6.13
  12  -1 -17   -0.50    5.77
  12   1 -17    2.59    5.81
 -12  -1  17   -0.63    5.29
  12  -1 -18   27.37    9.06
  12   1 -18   10.98    7.86
  12  -1 -19    0.16    4.92
  12   1 -19   -1.09    6.01
  12  -1 -20   15.12    8.19
  12   1 -20    7.98    7.11
  12  -1 -21    2.02    6.03
  12   1 -21    3.46    7.18
  12  -1 -22   -3.02    7.07
  12   1 -22    0.43    5.98
  12  -1 -23   -0.55    5.89
  12   1 -23   -1.96    5.16
  12  -1 -24   11.72    7.76
  12   1 -24   12.99    7.94
  12  -1 -25   -1.88    5.93
  12   1 -25    2.72    6.47
  12  -1 -26    1.69    5.25
  12   1 -26    2.06    5.23
  12  -1 -27   11.56    6.21
  12   1 -27    2.04    7.24
  12  -2  -1    4.91    5.49
  12   2  -1   10.53    6.07
 -12  -2   1   -0.25    5.58
  12  -2  -2   18.08    7.18
  12   2  -2   22.47    7.67
 -12  -2   2   18.60    8.26
  12  -2  -3   -0.00    5.61
  12   2  -3    1.76    4.78
 -12  -2   3   -1.89    7.13
  12  -2  -4    5.45    5.96
  12   2  -4   11.45    6.28
 -12  -2   4    8.02    6.40
  12  -2  -5   -0.33    4.46
  12   2  -5    2.11    5.09
 -12  -2   5    8.57    6.99
  12  -2  -6   46.81   10.91
  12   2  -6   52.95   10.90
 -12  -2   6   22.77   10.13
  12  -2  -7   38.99    9.60
  12   2  -7   19.10    7.43
 -12  -2   7    5.15    7.15
  12  -2  -8    9.45    6.42
  12   2  -8    8.11    6.04
 -12  -2   8    1.48    5.96
  12  -2  -9    0.22    4.48
  12   2  -9   -1.16    4.75
 -12  -2   9   -3.45    6.54
  12  -2 -10   80.10   13.21
  12   2 -10   52.68   10.87
 -12  -2  10   16.39    9.50
  12  -2 -11   12.61    6.63
  12   2 -11   11.02    6.85
 -12  -2  11    2.30    7.71
  12  -2 -12   29.40    9.13
  12   2 -12   19.90    7.97
 -12  -2  12   10.87    8.58
  12  -2 -13    3.84    4.71
  12   2 -13   -0.86    4.56
 -12  -2  13   -1.30    6.22
  12  -2 -14    3.41    6.35
  12   2 -14   -1.15    5.98
 -12  -2  14    0.51    7.32
  12  -2 -15    4.73    5.37
  12   2 -15   -2.92    6.29
 -12  -2  15    0.76    5.50
  12  -2 -16   17.83    8.73
  12   2 -16   19.97    8.00
 -12  -2  16   26.80   10.02
  12  -2 -17   -1.94    6.31
  12   2 -17   -2.22    5.60
 -12  -2  17   -3.75    6.16
  12  -2 -18    3.00    6.55
  12   2 -18    2.90    6.06
 -12  -2  18    7.61    7.51
  12  -2 -19    5.07    6.27
  12   2 -19    1.05    6.13
 -12  -2  19   -1.86    8.11
  12  -2 -20    2.59    6.33
  12   2 -20    5.65    5.99
 -12  -2  20   -1.92    6.39
  12  -2 -21   14.56    7.95
  12   2 -21   10.43    6.73
  12  -2 -22   11.50    7.40
  12   2 -22   15.27    8.35
  12  -2 -23    1.84    4.82
  12   2 -23   -1.34    5.50
  12  -2 -24   -3.20    7.02
  12   2 -24    2.48    6.19
  12  -2 -25    0.20    6.10
  12   2 -25    8.15    6.94
  12  -2 -26   12.14    8.17
  12   2 -26   14.81    8.74
  12  -2 -27    4.50    6.68
  12   2 -27    4.03    6.28
  12  -3  -1   -0.42    5.18
  12   3  -1    3.53    5.08
 -12  -3   1   -1.74    6.14
  12  -3  -2   24.13    8.40
  12   3  -2   20.63    8.12
 -12  -3   2   50.64   11.23
  12  -3  -3   17.17    6.58
  12   3  -3    8.12    5.77
 -12  -3   3    5.31    6.54
  12  -3  -4   24.27    8.47
  12   3  -4   67.29   11.47
 -12  -3   4   28.77   10.38
  12  -3  -5    9.47    6.09
  12   3  -5   12.38    5.86
 -12  -3   5   12.26    7.00
  12  -3  -6   -0.52    4.02
  12   3  -6    1.32    5.68
 -12  -3   6   -0.15    5.85
  12  -3  -7    2.73    5.11
  12   3  -7    1.08    4.84
 -12  -3   7    0.57    5.81
  12  -3  -8   28.91    9.29
  12   3  -8   49.21   10.68
 -12  -3   8   25.93    9.98
  12  -3  -9   10.37    6.52
  12   3  -9   13.54    7.24
 -12  -3   9   16.80    7.72
  12  -3 -10    9.41    6.44
  12   3 -10   41.44    9.91
 -12  -3  10   25.62    9.51
  12  -3 -11    7.99    5.94
  12   3 -11    5.88    4.99
 -12  -3  11   -3.40    6.27
  12  -3 -12   18.75    7.59
  12   3 -12   13.97    7.91
 -12  -3  12   11.85    8.06
  12  -3 -13    2.09    5.85
  12   3 -13   -6.05    7.00
 -12  -3  13   -0.36    6.24
  12  -3 -14   39.42   10.92
  12   3 -14   30.25   10.00
 -12  -3  14   32.14   10.77
  12  -3 -15    8.54    6.30
  12   3 -15    6.35    5.32
 -12  -3  15   -0.50    6.33
  12  -3 -16    1.20    5.21
  12   3 -16   -0.47    5.92
 -12  -3  16    0.89    5.78
  12  -3 -17   -0.42    5.15
  12   3 -17   -0.20    5.16
 -12  -3  17    8.86    7.17
  12  -3 -18    3.13    5.57
  12   3 -18   -1.26    6.22
 -12  -3  18    1.86    6.92
  12  -3 -19   12.70    7.42
  12   3 -19    5.57    6.98
 -12  -3  19    3.34    6.93
  12  -3 -20   -0.37    5.89
  12   3 -20   -1.42    7.06
 -12  -3  20    4.36    7.25
  12  -3 -21    2.50    6.23
  12   3 -21   -4.21    7.15
 -12  -3  21    3.04    6.33
  12  -3 -22   -0.67    6.24
  12   3 -22    1.00    6.58
 -12  -3  22   11.69    8.16
  12  -3 -23   11.48    7.33
  12   3 -23    5.39    6.15
 -12  -3  23   -1.79    7.18
  12  -3 -24   58.08   12.26
  12   3 -24   18.79    9.62
  12  -3 -25    1.67    6.53
  12   3 -25   -1.10    5.63
  12  -3 -26   -5.56    7.62
  12   3 -26    1.44    6.07
  12  -3 -27    2.58    5.97
  12   3 -27   -2.10    5.99
  12  -4  -1   15.45    6.57
  12   4  -1   35.73    8.68
 -12  -4   1   11.36    8.18
  12  -4  -2   14.08    5.74
  12   4  -2   15.26    6.41
 -12  -4   2   14.71    7.97
  12  -4  -3   -1.87    5.62
  12   4  -3    5.40    4.93
 -12  -4   3    1.54    6.64
  12  -4  -4    0.71    5.21
  12   4  -4   -2.40    5.96
 -12  -4   4    2.44    6.06
  12  -4  -5    0.10    5.32
  12   4  -5    4.65    5.23
 -12  -4   5    9.64    7.64
  12  -4  -6   35.04    9.08
  12   4  -6   32.59    9.50
 -12  -4   6   40.36   11.22
  12  -4  -7   18.75    8.00
  12   4  -7   23.93    8.05
 -12  -4   7   32.96    9.94
  12  -4  -8   -1.11    4.76
  12   4  -8    0.01    4.64
 -12  -4   8   -1.14    5.93
  12  -4  -9    5.28    6.33
  12   4  -9   15.73    6.54
 -12  -4   9    6.68    7.36
  12  -4 -10   15.77    7.63
  12   4 -10   29.95    8.77
 -12  -4  10   10.60    8.81
  12  -4 -11    4.98    7.16
  12   4 -11    7.43    5.48
 -12  -4  11   18.14    8.40
  12  -4 -12   29.89    9.06
  12   4 -12   30.44    9.62
 -12  -4  12   16.49    8.32
  12  -4 -13   -1.97    5.35
  12   4 -13   -2.53    5.04
 -12  -4  13    1.65    7.10
  12  -4 -14   -0.66    6.10
  12   4 -14   -3.38    6.64
 -12  -4  14   -3.20    6.54
  12  -4 -15    6.23    6.56
  12   4 -15    8.97    6.28
 -12  -4  15    0.04    5.79
  12  -4 -16    1.33    5.49
  12   4 -16   11.17    6.99
 -12  -4  16    7.23    7.65
  12  -4 -17   28.79    9.66
  12   4 -17   17.54    8.28
 -12  -4  17   29.49   10.72
  12  -4 -18    7.67    6.82
  12   4 -18    0.16    6.22
 -12  -4  18   -0.73    7.53
  12  -4 -19   -4.59    7.41
  12   4 -19   -0.49    5.14
 -12  -4  19   -3.32    7.01
  12  -4 -20   12.53    7.73
  12   4 -20    4.67    6.61
 -12  -4  20    1.07    5.61
  12  -4 -21    6.78    7.14
  12   4 -21   24.09    8.53
  12  -4 -22   11.43    7.39
  12   4 -22   14.71    8.32
 -12  -4  22    9.86    7.01
  12  -4 -23   -0.64    5.40
  12   4 -23   -2.94    6.49
 -12  -4  23   -1.34    4.64
  12  -4 -24    0.99    5.31
  12   4 -24   -0.93    6.30
 -12  -4  24   -3.54    7.24
  12  -4 -25   -1.71    5.37
  12   4 -25   -4.15    6.51
 -12  -4  25   -3.04    8.33
  12  -4 -26   13.14    6.67
  12   4 -26    5.48    6.22
  12  -4 -27    9.97    7.50
  12   4 -27    8.01    7.84
  12  -5  -1    1.57    4.66
  12   5  -1   -0.35    4.57
 -12  -5   1   -1.26    6.00
  12  -5  -2   16.46    6.44
  12   5  -2   15.51    6.41
 -12  -5   2   10.55    7.67
  12  -5  -3    6.38    6.01
  12   5  -3   15.26    6.52
 -12  -5   3   22.94    8.28
  12  -5  -4    9.99    6.60
  12   5  -4   28.88    8.28
 -12  -5   4   10.73    7.77
  12  -5  -5    1.45    5.10
  12   5  -5    9.17    5.71
 -12  -5   5    4.40    6.53
  12  -5  -6   -2.01    4.88
  12   5  -6   -0.86    5.52
 -12  -5   6    2.53    6.18
  12  -5  -7    5.60    5.01
  12   5  -7   15.49    7.25
 -12  -5   7    9.46    6.52
  12  -5  -8   29.86    7.99
  12   5  -8   14.07    6.55
 -12  -5   8   10.64    7.85
  12  -5  -9   20.84    7.49
  12   5  -9   20.13    7.90
 -12  -5   9   15.00    8.59
  12  -5 -10   21.02    7.37
  12   5 -10   11.58    6.02
 -12  -5  10    2.22    7.27
  12  -5 -11   -0.50    5.27
  12   5 -11    0.74    5.17
 -12  -5  11   -3.83    7.04
  12  -5 -12   -2.01    6.11
  12   5 -12   10.50    5.90
 -12  -5  12   -4.32    6.89
  12  -5 -13   18.65    8.09
  12   5 -13   20.86    7.89
 -12  -5  13    5.53    7.53
  12  -5 -14   26.07    8.64
  12   5 -14   20.01    8.22
 -12  -5  14   15.44    9.20
  12  -5 -15    3.43    5.95
  12   5 -15   -2.95    5.86
 -12  -5  15    0.63    5.83
  12  -5 -16    1.08    5.81
  12   5 -16   -1.23    5.39
 -12  -5  16    6.88    6.92
  12  -5 -17    0.87    5.67
  12   5 -17   -1.51    5.61
 -12  -5  17    6.36    7.46
  12  -5 -18    5.35    5.98
  12   5 -18   17.94    7.40
 -12  -5  18   -1.40    6.43
  12  -5 -19    2.38    5.41
  12   5 -19    3.29    6.65
 -12  -5  19   -1.80    6.82
  12  -5 -20   10.48    6.70
  12   5 -20    4.08    6.22
 -12  -5  20    4.34    6.39
  12  -5 -21   -0.93    4.98
  12   5 -21   -1.94    6.37
 -12  -5  21   -3.89    7.53
  12  -5 -22   -2.33    5.93
  12   5 -22    1.84    5.00
 -12  -5  22   -0.58    4.99
  12  -5 -23    4.90    7.32
  12   5 -23    2.85    5.85
 -12  -5  23   -0.67    7.35
  12  -5 -24    3.70    7.90
  12   5 -24   -3.41    7.30
 -12  -5  24    7.29    7.00
  12  -5 -25    4.00    6.80
  12   5 -25   -0.84    6.21
 -12  -5  25    5.21    7.34
  12  -5 -26    6.00    7.26
  12   5 -26    2.26    6.39
 -12  -5  26   -0.75    7.20
  12   5 -27   -2.69    6.60
 -12  -5  27   -1.90    6.95
  12  -6  -1    5.19    5.32
  12   6  -1   36.34    8.72
 -12  -6   1   16.22    8.10
  12  -6  -2   13.24    6.53
  12   6  -2   11.08    6.60
 -12  -6   2    9.09    6.76
  12  -6  -3    1.48    4.48
  12   6  -3    8.21    6.03
 -12  -6   3    1.29    5.89
  12  -6  -4   -0.45    4.86
  12   6  -4    2.05    4.49
 -12  -6   4   -0.29    5.28
  12  -6  -5   30.72    8.70
  12   6  -5   41.78   10.12
 -12  -6   5   25.56    9.86
  12  -6  -6   14.89    7.02
  12   6  -6   11.18    6.32
 -12  -6   6    6.64    7.87
  12  -6  -7   14.17    6.93
  12   6  -7   17.24    7.76
 -12  -6   7    6.77    6.92
  12  -6  -8   15.20    6.20
  12   6  -8    6.14    5.95
 -12  -6   8    2.22    5.49
  12  -6  -9    6.74    5.87
  12   6  -9   -0.29    4.63
  12  -6 -10   12.56    6.24
  12   6 -10    8.55    6.48
  12  -6 -11   32.67    9.87
  12   6 -11   35.06    9.47
 -12  -6  11   16.42    9.72
  12  -6 -12    8.83    7.16
  12   6 -12    3.28    6.26
 -12  -6  12    4.09    5.84
  12  -6 -13   -2.04    5.42
  12   6 -13    1.97    4.67
 -12  -6  13   -2.99    6.85
  12  -6 -14   -1.29    5.92
  12   6 -14   -2.16    6.07
 -12  -6  14    4.07    5.71
  12  -6 -15   -0.50    5.52
  12   6 -15    1.53    6.27
 -12  -6  15    7.66    7.00
  12  -6 -16    4.21    5.96
  12   6 -16   19.34    8.51
 -12  -6  16    1.04    5.80
  12  -6 -17    1.30    5.81
  12   6 -17   -1.44    5.55
 -12  -6  17    3.05    6.13
  12  -6 -18    1.50    5.70
  12   6 -18    1.15    5.60
 -12  -6  18    3.82    6.87
  12  -6 -19    2.78    6.90
  12   6 -19   -4.45    6.39
 -12  -6  19   -0.17    7.05
  12  -6 -20    0.39    6.25
  12   6 -20   -2.19    6.32
 -12  -6  20    6.56    7.59
  12  -6 -21   -1.69    5.25
  12   6 -21    1.64    6.09
 -12  -6  21   -3.36    6.11
  12  -6 -22    2.30    6.13
  12   6 -22    1.35    5.90
 -12  -6  22    0.50    6.53
  12  -6 -23    0.93    5.33
  12   6 -23   -1.02    5.18
 -12  -6  23    1.52    7.03
  12  -6 -24   -0.77    5.70
  12   6 -24    3.73    6.92
 -12  -6  24    0.59    6.60
  12  -6 -25   -3.75    6.43
  12   6 -25    5.80    6.55
 -12  -6  25   -0.45    7.35
  12  -6 -26   11.23    6.96
  12   6 -26    0.20    6.11
 -12  -6  26   -4.43    7.26
 -12  -6  27    3.49    7.72
 -12  -6  28   -3.70    7.82
 -12  -6  29    6.75    7.95
  12  -7  -1   18.47    6.72
  12   7  -1    8.92    5.87
 -12  -7   1    8.48    6.65
  12  -7  -2    9.43    6.40
  12   7  -2    3.48    5.84
 -12  -7   2    6.19    7.10
  12  -7  -3   10.93    6.12
  12   7  -3   29.67    7.97
 -12  -7   3   12.61    8.67
  12  -7  -4    0.90    5.01
  12   7  -4    5.38    5.34
 -12  -7   4    9.61    6.49
  12  -7  -5    0.16    4.45
  12   7  -5   -0.84    5.26
 -12  -7   5    3.29    5.68
  12  -7  -6    0.57    4.77
  12   7  -6   -1.12    4.20
 -12  -7   6   -1.09    5.37
  12  -7  -7    6.80    6.38
  12   7  -7    1.13    4.62
 -12  -7   7    5.51    6.44
  12  -7  -8    1.20    5.28
  12   7  -8    6.54    5.00
 -12  -7   8    3.51    7.23
  12  -7  -9   38.57    9.60
  12   7  -9   26.02    9.00
 -12  -7   9   23.72    9.25
  12  -7 -10    0.07    5.74
  12   7 -10    4.88    6.01
 -12  -7  10    1.03    6.00
  12  -7 -11    5.14    6.05
  12   7 -11    0.69    5.04
 -12  -7  11   -1.04    6.15
  12  -7 -12   -2.10    6.12
  12   7 -12   -3.13    5.17
 -12  -7  12    5.31    5.42
  12  -7 -13    8.61    6.50
  12   7 -13    6.21    7.00
 -12  -7  13    1.14    6.88
  12  -7 -14    7.13    6.72
  12   7 -14    9.99    6.36
 -12  -7  14    6.62    6.84
  12  -7 -15   20.44    8.19
  12   7 -15   18.01    8.68
 -12  -7  15    7.03    8.04
  12  -7 -16    0.70    4.91
  12   7 -16    3.17    6.34
 -12  -7  16   -1.08    6.45
  12  -7 -17   -0.43    5.07
  12   7 -17   -2.59    5.74
 -12  -7  17    5.44    6.33
  12  -7 -18    3.96    6.12
  12   7 -18   -0.15    4.42
 -12  -7  18   -0.97    6.05
  12  -7 -19   15.41    7.26
  12   7 -19   20.37    8.46
 -12  -7  19    1.95    7.10
  12  -7 -20   -0.98    5.69
  12   7 -20    1.81    5.85
 -12  -7  20    1.27    6.33
  12  -7 -21    4.04    6.21
  12   7 -21    1.49    5.70
 -12  -7  21    0.64    6.88
  12  -7 -22   -1.08    5.83
  12   7 -22   -1.36    5.44
 -12  -7  22    8.33    6.76
  12  -7 -23   -2.04    6.31
  12   7 -23   13.01    8.38
 -12  -7  23    3.04    6.64
  12  -7 -24   -1.54    6.62
  12   7 -24    1.99    5.87
 -12  -7  24    0.24    6.55
  12  -7 -25   -0.41    6.46
  12   7 -25   -0.58    6.81
 -12  -7  25   -2.30    6.97
  12  -7 -26    2.00    5.93
  12   7 -26   -0.25    5.67
 -12  -7  26   -3.43    7.68
 -12  -7  27   -0.51    6.54
  12  -8  -1   23.54    7.59
  12   8  -1   14.41    6.92
 -12  -8   1   26.97    8.88
  12  -8  -2    2.15    4.92
  12   8  -2    0.75    4.72
 -12  -8   2    4.82    5.84
  12  -8  -3    5.36    5.64
  12   8  -3    5.05    4.57
 -12  -8   3    7.69    8.28
  12  -8  -4    5.14    5.36
  12   8  -4    2.85    5.01
 -12  -8   4   -1.63    5.83
  12  -8  -5   18.98    7.19
  12   8  -5    7.78    6.75
 -12  -8   5   14.89    7.30
  12  -8  -6   -0.40    5.01
  12   8  -6   -2.45    5.23
 -12  -8   6   -0.11    6.07
  12  -8  -7   31.59    9.06
  12   8  -7   31.84    9.42
 -12  -8   7   24.27    9.13
  12  -8  -8    0.69    4.83
  12   8  -8   -3.16    5.44
 -12  -8   8    2.45    6.73
  12  -8  -9   11.08    7.05
  12   8  -9    4.50    5.23
 -12  -8   9   -1.65    5.48
  12  -8 -10    2.20    5.26
  12   8 -10   -1.40    5.16
 -12  -8  10    1.61    5.82
  12  -8 -11    5.58    5.88
  12   8 -11    6.39    7.07
 -12  -8  11   12.90    7.48
  12  -8 -12   -0.92    4.33
  12   8 -12   -0.54    5.43
 -12  -8  12    0.72    6.94
  12  -8 -13    2.34    6.04
 -12  -8  13    0.06    5.66
  12  -8 -14   -3.83    6.29
  12   8 -14    0.64    5.48
 -12  -8  14   -0.49    6.14
  12  -8 -15    8.75    6.75
  12   8 -15   14.05    7.00
 -12  -8  15    8.28    6.87
  12  -8 -16    1.13    4.84
  12   8 -16   -0.69    6.42
 -12  -8  16    4.16    7.01
  12  -8 -17   15.51    7.64
  12   8 -17   10.93    6.82
 -12  -8  17   16.71    8.08
  12  -8 -18   -3.82    6.07
  12   8 -18    2.05    5.09
 -12  -8  18    3.40    6.85
  12  -8 -19    1.73    6.66
  12   8 -19    0.56    5.77
 -12  -8  19    7.37    6.78
  12  -8 -20   -0.72    4.84
  12   8 -20    2.01    5.51
 -12  -8  20   -0.19    6.22
  12  -8 -21   13.43    7.71
  12   8 -21    9.43    7.67
 -12  -8  21    2.16    6.63
  12  -8 -22    0.89    5.54
  12   8 -22   -3.14    6.12
 -12  -8  22   -0.65    6.01
  12  -8 -23    6.87    7.43
  12   8 -23    1.27    5.37
 -12  -8  23    0.22    7.47
  12  -8 -24    2.36    5.96
  12   8 -24   -3.14    6.06
 -12  -8  24   -2.63    6.62
  12  -8 -25    6.64    6.81
  12   8 -25   -0.48    5.39
  12   8 -26   -0.01    5.61
  12  -9  -1   -0.97    4.89
 -12  -9   1   -1.60    5.63
  12  -9  -2    3.69    6.47
 -12  -9   2    2.10    5.39
  12  -9  -3   23.34    7.34
 -12  -9   3    8.85    7.39
  12  -9  -4    1.30    4.36
 -12  -9   4    7.27    7.77
  12  -9  -5    8.62    6.30
 -12  -9   5    4.64    5.84
  12  -9  -6    5.02    5.08
 -12  -9   6   -1.17    5.44
  12  -9  -7   12.91    6.86
  12   9  -7    9.84    6.09
 -12  -9   7   13.23    7.15
  12  -9  -8    4.32    5.44
  12   9  -8   -2.43    5.47
 -12  -9   8   -2.28    6.74
  12  -9  -9   36.60   10.10
  12   9  -9   25.61    9.46
 -12  -9   9   28.39    8.86
  12  -9 -10    0.81    5.74
  12   9 -10   -0.29    4.97
 -12  -9  10   -0.18    4.24
  12  -9 -11    2.03    5.82
  12   9 -11   -1.16    4.94
 -12  -9  11   -3.58    6.65
  12  -9 -12    0.76    5.53
  12   9 -12   -0.98    4.60
 -12  -9  12   -3.32    7.40
  12  -9 -13    5.64    5.73
  12   9 -13    5.83    5.57
 -12  -9  13    7.53    6.38
  12  -9 -14    1.71    5.66
  12   9 -14    2.13    5.05
 -12  -9  14    3.84    6.85
  12  -9 -15    2.79    5.97
  12   9 -15    3.90    5.70
 -12  -9  15    5.52    7.06
  12  -9 -16    0.15    5.05
  12   9 -16   -2.93    5.20
 -12  -9  16    2.42    6.15
  12  -9 -17    0.43    5.66
  12   9 -17   -1.30    4.91
 -12  -9  17   -4.22    6.83
  12  -9 -18    3.20    6.18
  12   9 -18    1.63    6.54
 -12  -9  18   -2.65    6.16
  12  -9 -19   28.46    9.24
  12   9 -19    7.13    6.57
 -12  -9  19   12.46    8.03
  12  -9 -20    2.07    6.79
  12   9 -20   -1.25    5.26
 -12  -9  20   -5.23    9.18
  12  -9 -21    5.84    5.69
  12   9 -21   -1.40    5.82
 -12  -9  21   -0.73    7.95
  12  -9 -22   -3.05    5.76
  12   9 -22    3.20    6.50
  12  -9 -23    4.93    6.24
  12   9 -23    2.15    6.65
  12  -9 -24   -0.00    6.72
  12   9 -24   -2.31    5.70
  12  -9 -25    1.76    5.60
  12   9 -25    2.84    7.09
  12 -10  -1    9.95    6.36
 -12 -10   1    4.81    5.87
  12 -10  -2   -3.37    5.09
 -12 -10   2    0.08    6.94
  12 -10  -3    6.29    4.98
 -12 -10   3    3.12    5.87
  12 -10  -4    0.34    5.10
 -12 -10   4    3.36    5.47
  12 -10  -5   13.44    6.60
 -12 -10   5    0.00    5.81
  12 -10  -6    0.80    4.75
 -12 -10   6   -0.71    6.03
  12 -10  -7   22.17    7.49
 -12 -10   7    5.07    6.30
  12 -10  -8    3.67    6.51
 -12 -10   8    4.35    6.01
  12 -10  -9    3.08    5.88
 -12 -10   9    1.09    5.71
  12 -10 -10   -0.15    3.98
 -12 -10  10   -1.72    5.83
  12 -10 -11    3.28    6.40
 -12 -10  11    4.33    6.30
  12 -10 -12    5.04    5.82
 -12 -10  12   -0.29    5.35
  12 -10 -13    2.69    5.41
 -12 -10  13    3.71    6.37
  12 -10 -14   -3.13    6.07
 -12 -10  14    5.71    6.35
  12 -10 -15    0.79    6.72
 -12 -10  15    1.73    6.08
  12 -10 -16    1.23    5.49
 -12 -10  16   -3.27    5.90
  12 -10 -17    9.04    6.33
  12 -10 -18    3.57    6.93
  12 -10 -19   -2.32    5.60
  12 -10 -20   -1.56    6.10
  12 -11  -1   -1.33    5.32
 -12 -11   1    1.18    5.00
  12 -11  -2    0.75    4.11
 -12 -11   2   -0.97    5.93
  12 -11  -3    4.46    5.97
 -12 -11   3   -0.61    5.57
  12 -11  -4   -1.59    4.98
 -12 -11   4   -2.84    5.60
  12 -11  -5    6.41    5.65
 -12 -11   5    6.26    5.42
 -12 -11   6   -1.63    5.97
 -12 -11   7    0.20    6.60
 -12 -11   8   -1.11    5.86
 -12 -11   9    7.43    6.29
 -12 -11  10   -0.52    5.82
 -12 -11  11    1.49    5.90
  11   0  -1  133.01   20.39
  11   0  -2   -0.92    3.84
  11   0  -3   59.19   12.07
  11   0  -4   -1.67    4.97
  11   0  -5  131.21   20.73
  11   0  -6   -0.45    5.00
  11   0  -7   -0.78    3.78
  11   0  -8   -3.52    4.69
  11   0  -9   38.04   10.13
  11   0 -10   -0.26    4.72
  11   0 -11   34.39    9.84
  11   0 -12    2.80    6.33
  11   0 -13   -0.94    4.96
  11   0 -14   -0.63    6.46
  11   0 -15   17.38    7.34
  11   0 -16   -2.57    5.10
 -11   0  17   18.05    8.73
  11   0 -17    4.73    5.80
  11   0 -18    3.15    4.73
  11   0 -19    8.06    5.95
  11   0 -20    4.31    5.47
  11   0 -21   27.53   10.28
  11   0 -22   -1.89    5.21
  11   0 -23    2.14    5.17
  11   0 -24   -1.02    5.44
  11   0 -25    8.43    6.93
  11   0 -26    7.24    6.25
  11   0 -27    3.94    6.09
  11   0 -28   -1.66    4.85
  11   0 -29   -0.08    5.72
  11   0 -30   -3.54    7.06
 -11   1   1  150.31   21.58
  11  -1  -1  119.08   18.27
  11   1  -1   85.18   17.32
 -11   1   2    3.27    5.85
  11  -1  -2   10.06    5.54
  11   1  -2    8.17    5.20
 -11   1   3   46.35   13.06
  11  -1  -3   67.37   12.49
  11   1  -3   56.74   11.92
 -11   1   4   -1.42    6.09
  11  -1  -4    1.57    5.16
  11   1  -4    2.91    4.78
 -11   1   5    5.64    6.87
  11  -1  -5    1.97    4.11
  11   1  -5    0.84    5.74
 -11   1   6    3.23    5.68
  11  -1  -6    2.90    5.58
  11   1  -6    3.52    5.52
 -11   1   7   31.19   11.11
  11  -1  -7   61.28   11.71
  11   1  -7   44.60   10.76
 -11   1   8    2.33    6.24
  11  -1  -8    1.76    4.48
  11   1  -8    8.39    5.76
 -11  -1   8   -1.06    5.71
 -11   1   9   30.26    9.48
  11  -1  -9   27.07    7.95
  11   1  -9    3.44    5.39
 -11  -1   9   17.25    8.39
 -11   1  10   -2.14    6.12
  11  -1 -10   -0.50    5.48
  11   1 -10    1.83    5.43
 -11  -1  10    0.02    6.11
 -11   1  11   17.36    8.01
  11  -1 -11   17.09    6.92
  11   1 -11    6.70    6.47
 -11  -1  11    9.19    7.91
 -11   1  12    6.06    7.16
  11  -1 -12    2.21    6.06
  11   1 -12    3.63    6.17
 -11  -1  12    4.17    7.27
 -11   1  13   25.29   10.68
  11  -1 -13   59.30   11.40
  11   1 -13   40.80   10.38
 -11  -1  13   26.44   10.55
 -11   1  14   -2.46    7.08
  11  -1 -14   11.03    6.35
  11   1 -14    0.41    5.23
 -11  -1  14    3.38    7.32
  11  -1 -15   -1.07    6.24
  11   1 -15    7.80    5.66
 -11  -1  15    1.65    5.81
  11  -1 -16   -3.25    6.19
  11   1 -16   -2.63    5.86
 -11  -1  16    3.93    5.96
  11  -1 -17   17.31    8.56
  11   1 -17   24.87    8.83
 -11  -1  17   25.52   10.42
  11  -1 -18    0.57    5.56
  11   1 -18    1.49    5.31
 -11  -1  18    4.98    7.19
  11  -1 -19    3.84    5.70
  11   1 -19   10.54    7.23
 -11  -1  19   -0.13    5.80
  11  -1 -20    2.44    5.22
  11   1 -20   -1.73    5.76
 -11  -1  20    0.97    6.70
  11  -1 -21    6.93    5.62
  11   1 -21   -0.76    5.55
  11  -1 -22    5.09    7.75
  11   1 -22   -0.38    5.02
  11  -1 -23   37.38   10.49
  11   1 -23   31.06   10.25
  11  -1 -24    0.41    4.95
  11   1 -24    8.40    7.39
  11  -1 -25    7.48    6.91
  11   1 -25    9.35    7.14
  11  -1 -26   -0.71    5.91
  11   1 -26   -2.23    6.35
  11  -1 -27    7.04    6.74
  11   1 -27   14.84    7.81
  11  -1 -28   -1.70    7.07
  11   1 -28    0.23    5.48
  11  -1 -29    7.91    7.20
  11   1 -29    1.01    6.15
  11  -1 -30    1.06    6.41
  11   1 -30   -4.02    7.23
 -11   2   1   20.26    8.57
  11  -2  -1   24.79    7.89
  11   2  -1   34.17    8.91
 -11  -2   1   31.66    9.92
 -11   2   2    0.39    4.83
  11  -2  -2   -2.99    4.59
  11   2  -2    1.18    4.50
 -11  -2   2   -0.78    5.90
 -11   2   3   14.45    7.38
  11  -2  -3   11.92    5.58
  11   2  -3    5.69    5.51
 -11  -2   3   19.95    7.78
 -11   2   4   -1.97    6.59
  11  -2  -4    8.25    5.47
  11   2  -4    8.86    5.53
 -11  -2   4   10.98    7.51
 -11   2   5   28.01   10.44
  11  -2  -5   49.94   10.69
  11   2  -5   41.02   10.13
 -11  -2   5   59.18   12.94
 -11   2   6   26.53    9.43
  11  -2  -6   25.36    8.22
  11   2  -6   23.04    7.99
 -11  -2   6   21.54    8.64
 -11   2   7   11.13    7.43
  11  -2  -7   12.26    6.93
  11   2  -7   16.59    6.77
 -11  -2   7    3.42    6.13
 -11   2   8   12.20    7.86
  11  -2  -8   15.45    6.93
  11   2  -8   20.45    7.08
 -11  -2   8   13.73    7.54
 -11   2   9   31.05   10.39
  11  -2  -9   35.26    9.74
  11   2  -9   42.65   10.06
 -11  -2   9   29.07   10.61
  11  -2 -10    4.81    6.33
  11   2 -10    8.88    6.43
 -11  -2  10    0.37    5.87
  11  -2 -11   41.50   10.60
  11   2 -11   46.30   10.07
 -11  -2  11   27.60   10.72
  11  -2 -12   -0.00    4.52
  11   2 -12    5.57    5.27
 -11  -2  12   -0.33    5.68
  11  -2 -13    2.19    5.32
  11   2 -13    3.59    5.88
 -11  -2  13    1.21    6.44
  11  -2 -14   11.03    6.72
  11   2 -14    7.60    6.88
 -11  -2  14    4.10    6.37
  11  -2 -15   29.50   10.06
  11   2 -15   30.32    9.43
 -11  -2  15   18.97    9.27
  11  -2 -16    6.83    6.50
  11   2 -16   10.38    6.51
 -11  -2  16    2.80    5.87
  11  -2 -17    0.93    5.07
  11   2 -17    1.05    5.21
 -11  -2  17   -1.49    6.81
  11  -2 -18    0.30    3.81
  11   2 -18   -1.14    5.04
 -11  -2  18    0.50    6.73
  11  -2 -19   26.83    8.55
  11   2 -19    4.67    6.08
 -11  -2  19    7.70    8.14
  11  -2 -20    1.53    6.86
  11   2 -20   11.27    6.26
 -11  -2  20    4.68    8.15
  11  -2 -21   24.07    8.78
  11   2 -21   44.85   11.10
 -11  -2  21   37.55   11.48
  11  -2 -22    0.20    5.94
  11   2 -22    1.62    5.62
 -11  -2  22   -0.18    5.42
  11  -2 -23    1.52    4.98
  11   2 -23   -3.03    7.04
 -11  -2  23   -0.99    6.41
  11  -2 -24    4.26    6.04
  11   2 -24   -0.01    5.71
  11  -2 -25   18.84    7.85
  11   2 -25    2.90    6.53
  11  -2 -26    9.52    8.24
  11   2 -26    4.20    6.32
  11  -2 -27   18.44    8.21
  11   2 -27   32.83   10.80
  11  -2 -28    6.69    7.25
  11   2 -28    3.23    7.66
  11  -2 -29    8.01    6.85
  11   2 -29    0.81    5.88
  11  -2 -30    5.93    6.52
  11   2 -30   -1.57    5.86
  11  -3  -1   25.64    7.84
  11   3  -1   20.80    7.26
 -11  -3   1   14.07    8.10
  11  -3  -2    9.43    6.29
  11   3  -2   26.02    7.58
 -11  -3   2   27.66    8.95
  11  -3  -3   86.51   14.31
  11   3  -3   81.08   14.20
 -11  -3   3   56.05   14.37
  11  -3  -4   16.53    6.61
  11   3  -4   12.23    6.31
 -11  -3   4   11.65    7.03
  11  -3  -5   -0.52    5.26
  11   3  -5    9.04    5.79
 -11  -3   5    2.41    5.81
  11  -3  -6   17.53    7.04
  11   3  -6   21.57    7.65
 -11  -3   6   30.30    8.87
  11  -3  -7   57.28   12.55
  11   3  -7   66.23   12.69
 -11  -3   7   53.94   13.31
  11  -3  -8    6.24    5.60
  11   3  -8    0.17    4.85
 -11  -3   8    1.86    5.81
  11  -3  -9    4.98    5.11
  11   3  -9   14.93    6.58
 -11  -3   9   14.79    7.30
  11  -3 -10   17.41    6.35
  11   3 -10    4.38    5.53
 -11  -3  10    3.49    5.64
  11  -3 -11   19.82    7.51
  11   3 -11   17.09    7.45
 -11  -3  11   17.19    8.71
  11  -3 -12   11.88    6.70
  11   3 -12   18.61    7.39
 -11  -3  12   12.44    7.76
  11  -3 -13   18.12    7.88
  11   3 -13    8.70    6.14
 -11  -3  13   32.29    9.98
  11  -3 -14   -1.91    5.73
  11   3 -14    0.32    5.65
 -11  -3  14   -3.66    6.11
  11  -3 -15    4.17    6.37
  11   3 -15   -0.74    5.55
 -11  -3  15   12.82    7.19
  11  -3 -16    1.16    3.99
  11   3 -16    4.09    6.12
 -11  -3  16    1.14    6.10
  11  -3 -17   11.83    6.37
  11   3 -17   20.59    8.19
 -11  -3  17   10.46    7.14
  11  -3 -18    2.07    6.22
  11   3 -18    0.38    5.69
 -11  -3  18    5.83    6.46
  11  -3 -19   21.32    8.48
  11   3 -19   11.26    7.47
 -11  -3  19   16.07    9.10
  11  -3 -20    8.65    6.18
  11   3 -20   10.51    7.06
 -11  -3  20    0.36    6.05
  11  -3 -21   -0.20    5.69
  11   3 -21   -2.70    6.17
 -11  -3  21   -1.88    5.93
  11  -3 -22   15.19    7.47
  11   3 -22    5.17    6.32
 -11  -3  22    1.79    7.96
  11  -3 -23    8.26    7.04
  11   3 -23    6.80    7.84
 -11  -3  23   28.84   10.73
  11  -3 -24    2.12    5.86
  11   3 -24    5.02    6.45
 -11  -3  24    0.68    5.51
  11  -3 -25   -1.80    6.38
  11   3 -25    2.90    5.15
 -11  -3  25    1.25    5.54
  11  -3 -26   -1.42    6.91
  11   3 -26   -0.64    5.74
  11  -3 -27   17.47    9.20
  11   3 -27   14.89    8.31
  11  -3 -28    0.24    5.29
  11   3 -28    4.96    6.29
  11  -3 -29   15.03    8.10
  11   3 -29    8.68    7.60
  11  -3 -30    4.72    4.95
  11   3 -30    1.01    7.37
  11  -4  -1   53.80   11.38
  11   4  -1   50.06   10.92
 -11  -4   1   64.34   13.61
  11  -4  -2    0.93    4.93
  11   4  -2    1.55    5.04
 -11  -4   2    9.92    6.59
  11  -4  -3    4.60    5.01
  11   4  -3    8.20    5.38
 -11  -4   3    7.43    6.70
  11  -4  -4    5.22    5.66
  11   4  -4    6.28    5.94
 -11  -4   4    2.95    6.96
  11  -4  -5   50.73   11.51
  11   4  -5   64.93   12.10
 -11  -4   5   56.69   12.98
  11  -4  -6   31.03    8.35
  11   4  -6    8.65    6.52
 -11  -4   6   20.60    8.13
  11  -4  -7   13.68    6.66
  11   4  -7    6.02    5.69
 -11  -4   7    8.37    6.47
  11  -4  -8    8.60    5.55
  11   4  -8    2.28    4.84
 -11  -4   8   -1.40    6.10
  11  -4  -9   28.83    9.01
  11   4  -9   59.14   11.48
 -11  -4   9   43.30   11.52
  11  -4 -10   17.40    7.29
  11   4 -10    5.82    5.49
 -11  -4  10    2.47    5.48
  11  -4 -11   16.53    7.15
  11   4 -11   36.84    9.39
 -11  -4  11   14.17    8.70
  11  -4 -12    2.87    4.52
  11   4 -12   -0.92    5.65
 -11  -4  12   -0.55    6.22
  11  -4 -13    0.47    5.51
  11   4 -13    1.61    6.50
 -11  -4  13   -0.52    5.73
  11  -4 -14   -4.14    5.75
  11   4 -14   -0.41    4.64
 -11  -4  14    2.44    6.02
  11  -4 -15   11.75    7.05
  11   4 -15   24.89    8.43
 -11  -4  15   14.65    8.48
  11  -4 -16   10.30    6.19
  11   4 -16   17.54    7.62
 -11  -4  16   10.70    7.93
  11  -4 -17    1.24    5.29
  11   4 -17    4.37    5.66
 -11  -4  17   11.21    7.31
  11  -4 -18   -0.47    5.22
  11   4 -18    0.39    5.75
 -11  -4  18   -1.51    6.48
  11  -4 -19    7.95    6.73
  11   4 -19    5.95    5.91
 -11  -4  19    8.05    7.28
  11  -4 -20   16.17    7.67
  11   4 -20   11.97    7.51
 -11  -4  20   12.21    8.41
  11  -4 -21   13.82    7.82
  11   4 -21   18.73    7.57
 -11  -4  21   26.14    9.91
  11  -4 -22   10.22    7.46
  11   4 -22   14.13    7.71
 -11  -4  22    8.00    6.76
  11  -4 -23   -0.94    5.31
  11   4 -23    0.55    5.63
 -11  -4  23   -1.79    7.00
  11  -4 -24    5.51    6.15
  11   4 -24    8.95    6.73
 -11  -4  24   -1.74    7.27
  11  -4 -25   19.04    9.08
  11   4 -25   10.16    7.55
 -11  -4  25   21.97    9.64
  11  -4 -26   13.23    7.53
  11   4 -26    1.46    6.07
 -11  -4  26    6.20    7.97
  11  -4 -27   12.50    8.10
  11   4 -27   14.56    8.47
 -11  -4  27   -1.23    7.55
  11  -4 -28    0.89    6.38
  11   4 -28   -2.39    5.84
  11  -4 -29    6.67    7.10
  11   4 -29    6.66    6.17
  11  -4 -30    4.75    6.69
  11  -5  -1    6.52    4.68
  11   5  -1    2.10    4.86
 -11  -5   1   -3.26    6.34
  11  -5  -2   72.65   12.45
  11   5  -2   58.94   11.98
 -11  -5   2   40.72   12.04
  11  -5  -3   46.37   10.86
  11   5  -3   58.58   11.51
 -11  -5   3   51.05   12.35
  11  -5  -4    6.16    5.34
  11   5  -4    5.82    5.28
 -11  -5   4    2.92    6.87
  11  -5  -5   -0.71    4.64
  11   5  -5   -1.05    4.44
 -11  -5   5   -0.68    5.06
  11  -5  -6   23.36    7.71
  11   5  -6   13.70    6.66
 -11  -5   6   14.80    7.55
  11  -5  -7   40.64    9.64
  11   5  -7   30.14    8.72
 -11  -5   7   26.48    9.21
  11  -5  -8   19.96    7.21
  11   5  -8   18.75    7.07
 -11  -5   8   11.45    7.38
  11  -5  -9   18.97    7.57
  11   5  -9   20.90    8.18
 -11  -5   9   20.63    8.22
  11  -5 -10   -2.41    5.00
  11   5 -10    0.36    4.33
 -11  -5  10    0.11    6.58
  11  -5 -11    6.52    5.78
  11   5 -11    3.34    5.86
 -11  -5  11    9.48    7.05
  11  -5 -12   35.98    9.44
  11   5 -12   34.30    9.67
 -11  -5  12   20.84    9.19
  11  -5 -13   39.64   10.38
  11   5 -13   40.42   10.62
 -11  -5  13   41.52   11.49
  11  -5 -14    3.87    5.30
  11   5 -14    2.78    5.89
 -11  -5  14    5.28    6.88
  11  -5 -15    0.29    5.12
  11   5 -15    0.51    5.37
 -11  -5  15   -0.47    6.18
  11  -5 -16    5.57    5.30
  11   5 -16    5.37    5.82
 -11  -5  16    0.55    6.15
  11  -5 -17    1.58    4.64
  11   5 -17    4.57    6.18
 -11  -5  17   -3.37    7.06
  11  -5 -18    7.03    7.09
 -11  -5  18   15.63    8.55
  11  -5 -19   16.58    7.73
  11   5 -19   25.88    9.01
 -11  -5  19   16.92    8.88
  11  -5 -20    4.62    6.60
  11   5 -20   -2.98    5.80
 -11  -5  20   -0.21    6.78
  11  -5 -21   -2.79    6.14
  11   5 -21    1.10    5.14
 -11  -5  21    2.99    5.84
  11  -5 -22   14.30    7.47
  11   5 -22   12.24    7.50
 -11  -5  22   -1.10    6.55
  11  -5 -23   51.94   11.73
  11   5 -23   36.02   10.74
 -11  -5  23   18.74   10.89
  11  -5 -24    3.88    5.84
  11   5 -24   -0.08    5.74
 -11  -5  24   -2.08    7.10
  11  -5 -25    3.41    5.66
  11   5 -25    3.33    7.00
 -11  -5  25    9.02    8.80
  11  -5 -26   -1.67    5.99
  11   5 -26   -2.29    6.36
 -11  -5  26   -1.83    7.35
  11  -5 -27    4.57    6.02
  11   5 -27    1.26    6.13
 -11  -5  27    9.67    7.65
  11  -5 -28   -0.99    5.28
  11   5 -28    5.51    5.95
 -11  -5  28    2.18    6.54
  11  -5 -29   -3.61    6.14
  11   5 -29    2.05    7.49
 -11  -5  29    2.44    6.20
  11  -6  -1   17.75    7.13
  11   6  -1   22.78    7.53
 -11  -6   1   23.09    9.07
  11  -6  -2    0.75    5.24
  11   6  -2   -2.13    4.58
 -11  -6   2    1.00    5.90
  11  -6  -3    6.49    5.55
  11   6  -3    7.30    5.11
 -11  -6   3   -0.00    5.54
  11  -6  -4   29.32    9.02
  11   6  -4   57.87   11.44
 -11  -6   4   24.24    9.38
  11  -6  -5   19.40    7.74
  11   6  -5   34.08    8.46
 -11  -6   5    5.80    7.61
  11  -6  -6   16.28    7.00
  11   6  -6   25.31    7.87
 -11  -6   6   10.08    7.34
  11  -6  -7    4.38    5.70
  11   6  -7    9.49    6.33
 -11  -6   7    2.37    5.97
  11  -6  -8   12.76    5.93
  11   6  -8    8.10    6.37
 -11  -6   8   -1.05    5.62
  11  -6  -9    5.19    4.95
  11   6  -9    1.95    5.26
 -11  -6   9    5.14    6.40
  11  -6 -10   27.14    8.57
  11   6 -10   43.43   10.35
 -11  -6  10   16.63    8.35
  11  -6 -11    8.96    6.18
  11   6 -11    1.97    5.95
 -11  -6  11    3.47    5.75
  11  -6 -12    1.56    5.29
  11   6 -12    1.98    5.82
 -11  -6  12    3.75    6.53
  11  -6 -13    8.07    6.50
  11   6 -13    1.08    5.73
 -11  -6  13    3.74    6.90
  11  -6 -14   23.03    7.96
  11   6 -14    9.14    6.46
 -11  -6  14    6.30    6.93
  11  -6 -15   13.76    6.99
  11   6 -15   12.43    6.44
 -11  -6  15    6.66    6.41
  11  -6 -16   24.03    8.04
  11   6 -16   16.60    7.57
 -11  -6  16    2.86    7.38
  11  -6 -17   -2.36    4.99
  11   6 -17   -1.53    5.61
 -11  -6  17   -2.04    6.27
  11  -6 -18   -1.23    5.05
  11   6 -18    4.59    5.87
 -11  -6  18    0.32    5.84
  11  -6 -19    4.97    6.51
  11   6 -19   13.81    7.00
 -11  -6  19   10.35    7.73
  11  -6 -20   18.00    7.70
  11   6 -20    1.54    6.38
 -11  -6  20   -0.06    6.61
  11  -6 -21    5.56    6.11
  11   6 -21    5.63    7.43
 -11  -6  21    4.77    6.06
  11  -6 -22    0.40    5.64
  11   6 -22    2.05    6.21
 -11  -6  22   -4.54    7.08
  11  -6 -23   -0.36    5.34
  11   6 -23    5.99    6.37
 -11  -6  23    2.37    6.73
  11  -6 -24   -0.05    6.08
  11   6 -24    2.53    6.18
 -11  -6  24   -3.17    7.99
  11  -6 -25   -2.47    5.36
  11   6 -25   -0.26    5.77
 -11  -6  25   -0.40    7.02
  11  -6 -26    7.50    7.02
  11   6 -26    7.26    6.59
 -11  -6  26   11.75    7.57
  11  -6 -27   -0.16    5.86
  11   6 -27   -0.17    5.57
 -11  -6  27   -1.73    6.63
  11  -6 -28   -1.27    5.86
  11   6 -28    4.87    6.02
 -11  -6  28   -1.83    5.48
  11  -6 -29   -0.60    5.89
  11   6 -29   -2.83    5.84
 -11  -6  29   -1.17    6.76
 -11  -6  30   -0.29    6.26
 -11  -6  31    1.62    6.20
  11  -7  -1   12.69    6.03
  11   7  -1   -0.86    4.09
 -11  -7   1    5.58    6.30
  11  -7  -2   39.67    9.23
  11   7  -2   29.72    8.80
 -11  -7   2   22.53    9.31
  11  -7  -3    7.23    5.74
  11   7  -3    1.95    4.94
 -11  -7   3    0.83    5.48
  11  -7  -4   15.71    7.12
  11   7  -4   23.29    7.05
 -11  -7   4    8.28    7.11
  11  -7  -5   -1.85    5.29
  11   7  -5    7.08    5.57
 -11  -7   5    6.20    6.05
  11  -7  -6   15.60    6.99
  11   7  -6    6.89    6.27
 -11  -7   6   14.06    7.02
  11  -7  -7    0.19    4.07
  11   7  -7   -4.44    5.95
 -11  -7   7    2.42    4.91
  11  -7  -8   39.12   10.21
  11   7  -8   49.94   10.74
 -11  -7   8   38.87   10.72
  11  -7  -9   26.57    9.02
  11   7  -9   50.96   10.73
 -11  -7   9   26.62    9.31
  11  -7 -10    0.09    4.49
  11   7 -10   -1.88    5.42
 -11  -7  10    2.37    6.90
  11  -7 -11    3.44    5.06
  11   7 -11   -1.62    5.10
 -11  -7  11   -0.00    5.02
  11  -7 -12   23.32    8.49
  11   7 -12   17.20    7.89
 -11  -7  12   16.37    8.06
  11  -7 -13    5.80    5.86
  11   7 -13    6.98    6.16
 -11  -7  13    5.25    6.71
  11  -7 -14    4.00    5.49
  11   7 -14    0.91    6.05
 -11  -7  14   12.23    8.89
  11  -7 -15    0.86    5.68
  11   7 -15   -0.21    3.93
 -11  -7  15   -1.65    6.01
  11  -7 -16    2.00    5.83
  11   7 -16    0.00    4.64
 -11  -7  16   -1.92    6.30
  11  -7 -17    1.25    5.55
  11   7 -17   -2.77    5.75
 -11  -7  17    3.09    7.91
  11  -7 -18   20.39    7.84
  11   7 -18   18.62    8.06
 -11  -7  18   -2.73    7.10
  11  -7 -19    1.64    5.86
  11   7 -19    4.94    6.78
 -11  -7  19   -0.10    6.03
  11  -7 -20    2.99    6.45
  11   7 -20    2.11    6.18
 -11  -7  20   -0.54    7.34
  11  -7 -21    1.25    5.31
  11   7 -21    0.22    5.45
 -11  -7  21    0.89    6.11
  11  -7 -22    3.59    6.10
  11   7 -22    8.30    6.40
 -11  -7  22   -0.29    6.27
  11  -7 -23    3.85    6.81
  11   7 -23   -0.46    5.20
 -11  -7  23    0.31    6.58
  11  -7 -24   -0.42    5.73
  11   7 -24    7.56    6.15
 -11  -7  24    0.19    6.45
  11  -7 -25    0.66    5.97
  11   7 -25   -0.12    6.03
 -11  -7  25    0.44    6.35
  11  -7 -26   -0.68    5.28
  11   7 -26    1.28    4.97
 -11  -7  26   -0.37    7.20
  11  -7 -27   -2.69    5.47
  11   7 -27    0.69    5.75
 -11  -7  27   -2.18    6.48
  11  -7 -28   -2.51    7.10
  11   7 -28   -0.66    5.87
 -11  -7  28    6.36    7.43
  11  -7 -29   -3.28    6.39
  11   7 -29    1.12    6.88
 -11  -7  29    2.18    6.57
 -11  -7  30    5.15    6.94
  11  -8  -1   -1.58    4.33
  11   8  -1   -2.72    4.59
 -11  -8   1   -0.13    6.24
  11  -8  -2    3.06    4.75
  11   8  -2    6.88    5.25
 -11  -8   2    8.61    6.16
  11  -8  -3    0.93    4.03
  11   8  -3   -1.70    5.25
 -11  -8   3    5.36    6.35
  11  -8  -4   38.45    9.72
  11   8  -4   38.02    9.42
 -11  -8   4   34.25   10.35
  11  -8  -5   -0.11    5.25
  11   8  -5    0.64    4.07
 -11  -8   5    2.59    4.72
  11  -8  -6   16.69    7.13
  11   8  -6   22.80    7.46
 -11  -8   6   30.83    8.83
  11  -8  -7   11.73    6.85
  11   8  -7    4.37    4.93
 -11  -8   7    2.79    7.35
  11  -8  -8    1.30    5.19
  11   8  -8    7.79    6.51
 -11  -8   8    2.32    5.25
  11  -8  -9    5.75    5.67
  11   8  -9    8.26    6.19
 -11  -8   9    2.95    6.38
  11  -8 -10   28.25    8.58
  11   8 -10   21.57    7.58
 -11  -8  10   13.65    7.13
  11  -8 -11   -2.40    5.24
  11   8 -11   -2.68    4.73
 -11  -8  11    0.21    5.04
  11  -8 -12    0.18    4.39
  11   8 -12    2.57    6.03
 -11  -8  12   -0.17    5.77
  11  -8 -13    1.40    5.51
  11   8 -13   -3.50    6.31
 -11  -8  13    0.51    5.94
  11  -8 -14   -0.03    5.13
  11   8 -14    5.14    5.90
 -11  -8  14   -1.83    5.33
  11  -8 -15   15.47    7.36
  11   8 -15   11.20    6.72
 -11  -8  15    2.86    5.79
  11  -8 -16   24.51    9.11
  11   8 -16   25.43    9.16
 -11  -8  16   21.90    9.41
  11  -8 -17   -0.92    4.45
  11   8 -17    0.29    5.44
 -11  -8  17    1.58    6.12
  11  -8 -18    0.02    4.98
  11   8 -18    5.00    6.59
 -11  -8  18   -1.47    5.53
  11  -8 -19    5.47    5.98
  11   8 -19    4.16    6.01
 -11  -8  19    3.98    7.76
  11  -8 -20   13.54    7.54
  11   8 -20   10.05    7.33
 -11  -8  20    3.26    6.74
  11  -8 -21    2.98    5.22
  11   8 -21    0.64    5.35
 -11  -8  21    0.26    6.01
  11  -8 -22    5.17    6.13
  11   8 -22   19.90    7.72
 -11  -8  22    5.26    7.30
  11  -8 -23    7.81    6.36
  11   8 -23    0.87    6.29
 -11  -8  23   -1.64    6.91
  11  -8 -24    2.51    5.65
  11   8 -24    2.35    5.46
 -11  -8  24    1.55    6.74
  11  -8 -25   -3.96    6.42
  11   8 -25   -1.95    4.73
 -11  -8  25   -2.29    8.25
  11  -8 -26    8.41    6.58
  11   8 -26    1.18    6.28
 -11  -8  26    6.13    7.64
  11  -8 -27    0.79    6.31
  11   8 -27    4.96    6.11
 -11  -8  27   -0.10    5.57
  11  -8 -28   -0.13    5.54
  11   8 -28   -1.33    6.24
  11  -9  -1    1.32    4.11
  11   9  -1    4.86    5.61
 -11  -9   1    7.29    6.51
  11  -9  -2   47.21    9.93
  11   9  -2   17.84    7.60
 -11  -9   2   31.70   10.10
  11  -9  -3   -2.76    5.26
  11   9  -3   -0.80    4.46
 -11  -9   3    2.43    5.22
  11  -9  -4   26.48    7.79
  11   9  -4   19.42    6.74
 -11  -9   4    5.94    5.71
  11  -9  -5    6.44    4.78
  11   9  -5   -2.79    4.57
 -11  -9   5   -1.38    5.45
  11  -9  -6   11.13    5.83
  11   9  -6   14.04    6.98
 -11  -9   6    7.46    6.28
  11  -9  -7   -1.01    5.01
  11   9  -7    1.73    4.97
 -11  -9   7    5.18    5.91
  11  -9  -8   18.54    7.77
  11   9  -8   26.69    9.19
 -11  -9   8   24.37    8.74
  11  -9  -9    3.84    4.94
  11   9  -9   -0.17    4.90
 -11  -9   9    1.78    5.87
  11  -9 -10   -0.04    4.65
  11   9 -10   -0.90    4.06
 -11  -9  10    1.25    5.92
  11  -9 -11    4.33    5.64
  11   9 -11    5.88    6.35
 -11  -9  11   -2.54    5.52
  11  -9 -12    7.39    5.87
  11   9 -12   17.90    7.98
 -11  -9  12   17.88    7.47
  11  -9 -13   -3.17    5.61
  11   9 -13    1.93    4.89
 -11  -9  13    3.52    6.66
  11  -9 -14    8.44    5.63
  11   9 -14    4.57    5.65
 -11  -9  14    6.09    7.48
  11  -9 -15    2.59    4.91
  11   9 -15    0.41    5.19
 -11  -9  15   -2.63    6.07
  11  -9 -16   -1.27    5.88
  11   9 -16   -1.39    5.15
 -11  -9  16    4.65    5.38
  11  -9 -17    1.61    5.17
  11   9 -17   -0.57    5.85
 -11  -9  17   -2.22    6.54
  11  -9 -18   18.76    7.41
  11   9 -18   21.56    8.26
 -11  -9  18    5.90    6.83
  11  -9 -19    3.53    5.89
  11   9 -19   -0.59    4.89
 -11  -9  19   -0.57    5.39
  11  -9 -20   -0.33    5.50
  11   9 -20   -2.02    6.30
 -11  -9  20   -1.12    6.84
  11  -9 -21    0.90    5.35
  11   9 -21    5.11    6.63
 -11  -9  21   -0.06    6.03
  11  -9 -22   14.50    7.52
  11   9 -22   10.76    7.27
 -11  -9  22   10.26    8.25
  11  -9 -23    2.04    5.25
  11   9 -23    1.10    5.27
 -11  -9  23   10.32    7.15
  11  -9 -24   18.80    8.50
  11   9 -24   10.69    7.13
 -11  -9  24    4.02    6.53
  11  -9 -25    1.81    6.86
  11   9 -25    3.43    5.84
  11  -9 -26   -3.06    6.81
  11   9 -26   -1.61    5.49
  11  -9 -27   -0.94    5.53
  11   9 -27    0.00    6.44
  11  -9 -28    7.20    6.95
  11   9 -28   -4.52    6.90
  11 -10  -1    0.41    4.22
 -11 -10   1    3.17    5.70
  11 -10  -2    5.88    4.28
 -11 -10   2    1.94    6.00
  11 -10  -3   -1.54    4.70
 -11 -10   3   -1.64    5.37
  11 -10  -4    5.90    5.88
 -11 -10   4    4.70    5.98
  11 -10  -5    1.55    5.41
 -11 -10   5   -0.05    5.24
  11 -10  -6   24.63    7.91
 -11 -10   6    8.81    7.17
  11 -10  -7    4.15    5.59
 -11 -10   7   -0.49    5.86
  11 -10  -8    0.87    4.81
 -11 -10   8    5.18    5.42
  11 -10  -9    2.64    4.93
 -11 -10   9    1.20    5.67
  11 -10 -10   15.48    7.33
 -11 -10  10   -2.55    5.76
  11 -10 -11    3.51    5.51
 -11 -10  11   -1.99    7.12
  11 -10 -12    5.66    5.94
 -11 -10  12    3.75    6.64
  11 -10 -13   12.57    6.77
 -11 -10  13   -1.06    5.27
  11 -10 -14    5.65    6.09
 -11 -10  14    6.95    6.18
  11 -10 -15   -3.29    6.05
 -11 -10  15    0.25    5.30
  11 -10 -16    6.48    6.49
 -11 -10  16    5.40    6.06
  11 -10 -17   -2.72    6.09
 -11 -10  17    0.90    5.82
  11 -10 -18    3.77    4.99
 -11 -10  18    1.93    5.55
  11 -10 -19   -3.56    5.63
 -11 -10  19    1.51    6.82
  11 -10 -20   12.32    7.81
 -11 -10  20    9.25    6.93
  11 -10 -21   -4.56    6.53
 -11 -10  21    2.40    6.15
  11 -11  -1   -1.73    4.46
 -11 -11   1   -3.69    6.14
  11 -11  -2   22.51    7.87
 -11 -11   2   23.10    8.21
  11 -11  -3    3.18    5.60
 -11 -11   3    3.63    5.31
  11 -11  -4    6.07    5.31
 -11 -11   4    0.27    5.41
  11 -11  -5   -0.28    4.04
 -11 -11   5    2.45    6.15
  11 -11  -6    5.49    5.29
 -11 -11   6   -0.55    4.93
 -11 -11   7   -1.11    5.58
 -11 -11   8    9.53    6.77
 -11 -11   9   -2.09    6.22
 -11 -11  10    2.50    5.89
 -11 -11  11    6.63    6.84
 -11 -11  12   12.74    6.86
 -11 -11  13    7.84    6.30
 -11 -11  14    0.79    5.86
 -11 -11  15   -1.89    5.83
 -11 -11  16   -0.56    6.28
 -11 -11  17   -2.64    7.31
 -11 -12   1    5.88    5.55
 -11 -12   2    0.06    4.85
 -11 -12   3   -1.39    5.34
 -11 -12   4    9.20    6.53
 -11 -12   5   -1.20    4.94
 -11 -12   6    5.32    6.60
 -11 -12   7    1.76    6.20
 -11 -12   8    0.80    5.19
 -11 -12   9   -1.02    5.68
 -11 -12  10    4.97    5.66
 -11 -12  11   -3.45    6.45
 -11 -12  12   16.76    7.04
 -10   0   1    2.79    6.26
  10   0  -1   -0.94    4.31
 -10   0   2   36.24    9.16
  10   0  -2   14.13    7.05
 -10   0   3    1.75    5.80
  10   0  -3   -1.29    4.71
 -10   0   4  148.49   22.54
  10   0  -4  124.20   20.24
 -10   0   5   -2.06    5.80
  10   0  -5   -1.66    4.95
 -10   0   6   18.13    8.70
  10   0  -6   41.06    8.77
 -10   0   7   -0.56    5.33
  10   0  -7    1.47    5.90
 -10   0   8    0.69    5.12
  10   0  -8   19.39    6.73
 -10   0   9   -1.97    6.11
  10   0  -9   -1.19    3.99
 -10   0  10  115.26   22.49
  10   0 -10  173.79   22.70
 -10   0  11   -0.65    5.91
  10   0 -11   -2.67    5.06
 -10   0  12   -1.37    6.10
  10   0 -12   -0.32    4.86
 -10   0  13   -0.67    5.77
  10   0 -13   -1.35    5.81
 -10   0  14   23.98    9.21
  10   0 -14   21.08    7.64
 -10   0  15    7.72    6.87
  10   0 -15    0.47    5.81
  10   0 -16   63.47   13.84
  10   0 -17   -0.94    5.43
  10   0 -18   16.24    7.27
  10   0 -19   -1.46    5.57
  10   0 -20   47.48   11.63
  10   0 -21   -0.84    6.44
  10   0 -22   -3.27    6.62
  10   0 -23    0.95    6.24
  10   0 -24    3.97    6.37
  10   0 -25   -1.00    5.32
  10   0 -26   40.90   11.60
  10   0 -27   -0.34    5.61
  10   0 -28    5.79    7.32
  10   0 -29   -0.24    4.50
  10   0 -30    5.46    6.45
  10   0 -31   -3.73    6.15
  10   0 -32   -1.76    6.62
 -10   1   1   -1.06    6.26
  10  -1  -1    2.55    4.37
  10   1  -1    0.58    3.70
 -10  -1   1   -2.65    5.90
 -10   1   2  164.99   26.19
  10  -1  -2  159.32   24.30
  10   1  -2  206.17   25.26
 -10  -1   2  153.35   25.53
 -10   1   3    9.63    7.43
  10  -1  -3   11.93    5.89
  10   1  -3   10.04    5.63
 -10  -1   3    4.85    5.01
 -10   1   4   -2.02    5.76
  10  -1  -4    4.93    5.47
  10   1  -4   10.82    5.66
 -10  -1   4    2.66    6.09
 -10   1   5   27.73    9.02
  10  -1  -5   20.26    6.80
  10   1  -5   15.91    6.63
 -10  -1   5   25.85    8.05
 -10   1   6   94.04   18.40
  10  -1  -6  112.28   17.25
  10   1  -6  102.75   17.22
 -10  -1   6  112.45   19.10
 -10   1   7   10.24    6.91
  10  -1  -7    3.85    5.42
  10   1  -7    5.05    5.11
 -10  -1   7    1.31    6.12
 -10   1   8   62.01   13.32
  10  -1  -8   52.04   11.58
  10   1  -8   61.98   11.90
 -10   1   9   -2.76    5.68
  10  -1  -9   -0.16    4.07
  10   1  -9    0.70    4.24
 -10   1  10    7.64    6.60
  10  -1 -10   -1.32    5.12
  10   1 -10   -0.95    4.81
 -10   1  11   10.34    7.68
  10  -1 -11   12.69    6.36
  10   1 -11   15.65    6.75
 -10   1  12   62.55   15.10
  10  -1 -12   72.52   14.61
  10   1 -12   99.46   15.63
 -10   1  13    1.85    6.30
  10  -1 -13    1.89    5.95
  10   1 -13    5.48    6.52
 -10   1  14    9.20    7.35
  10  -1 -14   24.14    7.77
  10   1 -14   22.41    8.89
 -10   1  15    2.05    6.06
  10  -1 -15    2.71    5.56
  10   1 -15   -1.07    5.37
 -10   1  16   29.06    9.99
  10  -1 -16   30.90    9.21
  10   1 -16   34.30    9.69
 -10   1  17   -1.64    5.99
  10  -1 -17    1.53    4.54
  10   1 -17   -1.96    5.67
  10  -1 -18   32.08    9.46
  10   1 -18   22.33    8.24
 -10  -1  18   44.01   11.46
  10  -1 -19    7.25    5.63
  10   1 -19    0.29    5.51
 -10  -1  19    1.08    6.01
  10  -1 -20    1.30    6.36
  10   1 -20    4.76    5.65
 -10  -1  20   -0.04    5.87
  10  -1 -21   -2.03    5.75
  10   1 -21    0.13    5.75
 -10  -1  21    4.76    6.13
  10  -1 -22   86.31   16.15
  10   1 -22   82.64   16.34
 -10  -1  22   83.46   17.90
  10  -1 -23   -4.01    6.01
  10   1 -23    2.30    5.45
 -10  -1  23    0.90    6.41
  10  -1 -24    0.70    5.24
  10   1 -24    8.71    5.87
  10  -1 -25   -2.99    5.56
  10   1 -25    8.05    6.33
  10  -1 -26    9.77    6.57
  10   1 -26    4.47    7.54
  10  -1 -27   -2.91    6.00
  10   1 -27   -2.70    5.90
  10  -1 -28    4.78    6.97
  10   1 -28    3.96    7.48
  10  -1 -29    2.17    6.63
  10   1 -29    1.85    4.99
  10  -1 -30   -2.88    6.95
  10   1 -30   -1.24    7.10
  10  -1 -31    1.96    6.06
  10   1 -31    3.56    6.74
  10  -1 -32    6.84    6.21
  10   1 -32   12.56    7.84
 -10   2   1    5.19    5.56
  10  -2  -1    0.28    4.25
  10   2  -1    0.40    4.18
 -10   2   2    1.51    5.70
  10  -2  -2    0.23    3.39
  10   2  -2    2.06    5.09
 -10   2   3    3.34    5.92
  10  -2  -3   -1.71    4.33
  10   2  -3   -1.13    3.89
 -10   2   4  165.44   25.30
  10  -2  -4  148.21   23.06
  10   2  -4  168.86   23.64
 -10   2   5   39.60   11.43
  10  -2  -5   58.34   10.90
  10   2  -5   46.36   10.35
 -10   2   6   16.76    7.86
  10  -2  -6   39.64    9.09
  10   2  -6   38.60    8.84
 -10   2   7    9.19    6.69
  10  -2  -7   11.08    5.60
  10   2  -7    9.89    5.95
 -10   2   8   24.16    8.72
  10  -2  -8   20.32    7.86
  10   2  -8   23.68    7.43
 -10   2   9    2.78    5.44
  10  -2  -9    8.25    5.52
  10   2  -9    1.55    5.30
 -10   2  10  103.51   18.32
  10  -2 -10  109.77   17.22
  10   2 -10   82.30   16.07
 -10   2  11   31.95    9.87
  10  -2 -11   -0.59    4.41
  10   2 -11   11.01    6.43
 -10   2  12   -1.36    6.16
  10  -2 -12   -1.32    5.53
  10   2 -12    0.00    4.99
 -10  -2  12   -0.47    5.73
 -10   2  13   -0.36    5.89
  10  -2 -13   -1.91    4.63
  10   2 -13   -3.25    5.87
 -10  -2  13   -1.54    5.43
 -10   2  14   49.24   12.03
  10  -2 -14   56.85   11.56
  10   2 -14   38.17   10.42
 -10  -2  14   28.91   11.16
  10  -2 -15   32.10    9.39
  10   2 -15   24.79    8.24
 -10  -2  15    9.73    7.70
  10  -2 -16    6.08    5.86
  10   2 -16   -0.60    5.75
 -10  -2  16    8.84    7.72
  10  -2 -17   -0.35    5.01
  10   2 -17   -0.23    6.67
 -10  -2  17   -1.91    6.00
  10  -2 -18    0.71    4.91
  10   2 -18    5.35    4.91
 -10  -2  18    2.73    6.40
  10  -2 -19    5.24    6.08
  10   2 -19    2.51    4.78
 -10  -2  19    1.63    5.79
  10  -2 -20   58.11   13.65
  10   2 -20  101.75   16.41
 -10  -2  20   54.98   14.56
  10  -2 -21    4.92    6.36
  10   2 -21    6.79    6.42
 -10  -2  21   -2.03    7.16
  10  -2 -22   13.22    6.78
  10   2 -22    6.22    6.11
 -10  -2  22    0.79    6.85
  10  -2 -23    0.55    5.33
  10   2 -23    0.52    5.61
 -10  -2  23    1.81    6.25
  10  -2 -24   13.92    7.73
  10   2 -24   18.75    8.62
 -10  -2  24   26.57   10.02
  10  -2 -25   -1.51    6.06
  10   2 -25    2.37    6.61
 -10  -2  25   -1.95    7.10
  10  -2 -26   14.72    8.41
  10   2 -26   17.94    7.92
  10  -2 -27   -1.91    6.14
  10   2 -27   -2.03    6.30
  10  -2 -28   -0.88    5.79
  10   2 -28   -2.23    7.00
  10  -2 -29   -3.02    6.34
  10   2 -29   -0.44    6.50
  10  -2 -30    8.04    6.61
  10   2 -30    5.00    6.70
  10  -2 -31   -1.15    5.77
  10   2 -31   -3.64    6.94
  10  -2 -32   -2.27    6.18
  10   2 -32   -2.00    6.10
 -10   3   1   13.38    7.07
  10  -3  -1   14.65    5.97
  10   3  -1   12.66    5.52
 -10  -3   1    5.01    6.64
 -10   3   2  119.84   19.05
  10  -3  -2   91.38   16.06
  10   3  -2   95.10   16.04
 -10  -3   2   99.02   17.69
 -10   3   3   72.41   14.24
  10  -3  -3   67.40   12.78
  10   3  -3   93.96   13.79
 -10  -3   3   47.20   12.69
 -10   3   4    1.04    6.08
  10  -3  -4    0.84    5.10
  10   3  -4   -2.13    5.45
 -10  -3   4    0.66    5.70
 -10   3   5   17.96    7.15
  10  -3  -5   24.60    7.10
  10   3  -5   11.30    5.91
 -10  -3   5   18.21    8.14
 -10   3   6   33.76    9.56
  10  -3  -6    6.09    6.19
  10   3  -6   35.91    8.67
 -10  -3   6   29.57    9.26
 -10   3   7   15.80    7.80
  10  -3  -7   21.25    6.69
  10   3  -7   12.31    6.83
 -10  -3   7   14.23    7.43
 -10   3   8   72.17   15.14
  10  -3  -8   91.55   14.75
  10   3  -8   73.20   13.93
 -10  -3   8   65.36   14.30
 -10   3   9   -3.81    6.57
  10  -3  -9   12.21    6.30
  10   3  -9   11.35    5.79
 -10  -3   9    5.87    6.32
  10  -3 -10   -2.64    5.62
  10   3 -10    0.79    4.74
 -10  -3  10    8.12    6.63
  10  -3 -11   11.46    6.76
  10   3 -11   19.97    7.02
 -10  -3  11   12.95    7.84
  10  -3 -12   23.73    8.61
  10   3 -12   47.38   10.50
 -10  -3  12   54.18   12.14
  10  -3 -13    3.73    5.66
  10   3 -13    3.31    5.22
 -10  -3  13   -1.63    6.17
  10  -3 -14    0.53    5.36
  10   3 -14    0.45    5.65
 -10  -3  14   -1.78    6.16
  10  -3 -15    1.94    5.93
  10   3 -15    2.82    6.16
 -10  -3  15    1.09    5.59
  10  -3 -16   31.32    9.21
  10   3 -16   23.65    8.38
 -10  -3  16   22.56    9.26
  10  -3 -17   19.10    7.41
  10   3 -17   15.21    7.46
 -10  -3  17   22.31    8.97
  10  -3 -18   28.61    8.92
  10   3 -18   26.92    8.67
 -10  -3  18   17.19    8.15
  10  -3 -19    7.92    5.95
  10   3 -19   11.97    7.01
 -10  -3  19    5.79    6.96
  10  -3 -20    2.35    6.77
  10   3 -20    2.81    6.33
 -10  -3  20    1.56    6.20
  10  -3 -21    3.20    5.86
  10   3 -21    2.60    5.11
 -10  -3  21   -1.24    5.97
  10  -3 -22   63.67   13.01
  10   3 -22   59.87   13.18
 -10  -3  22   34.13   12.05
  10  -3 -23    3.70    6.74
  10   3 -23    2.10    6.13
 -10  -3  23    7.45    6.13
  10  -3 -24   -4.08    6.32
  10   3 -24    2.44    6.05
 -10  -3  24   -2.54    5.87
  10  -3 -25   -1.44    5.86
  10   3 -25   -2.33    5.69
 -10  -3  25    6.02    6.87
  10  -3 -26   24.41    8.11
  10   3 -26    4.89    5.34
 -10  -3  26    8.71    7.35
  10  -3 -27    3.95    5.72
  10   3 -27   14.71    7.83
 -10  -3  27   11.16    8.53
  10  -3 -28    1.74    6.48
  10   3 -28    5.35    6.75
  10  -3 -29   -1.11    5.07
  10   3 -29   -0.58    5.76
  10  -3 -30   -1.27    5.49
  10   3 -30   -3.42    6.69
  10  -3 -31    0.72    8.31
  10   3 -31   -1.32    5.38
  10  -3 -32    7.10    7.58
  10   3 -32   12.91    8.61
  10  -4  -1   -0.43    4.71
  10   4  -1    3.39    4.62
 -10  -4   1   -2.05    6.61
  10  -4  -2    1.14    3.94
  10   4  -2    0.50    4.29
 -10  -4   2   -1.36    6.07
  10  -4  -3   11.59    6.03
  10   4  -3   14.37    5.94
 -10  -4   3   12.42    7.25
  10  -4  -4   88.84   16.40
  10   4  -4  119.74   17.35
 -10  -4   4   98.38   17.99
  10  -4  -5   42.92   10.14
  10   4  -5   38.18    9.62
 -10  -4   5   54.91   11.54
  10  -4  -6   14.59    7.04
  10   4  -6   62.92   10.67
 -10  -4   6   31.85   10.05
  10  -4  -7    1.41    5.13
  10   4  -7   -2.44    5.03
 -10  -4   7   -0.16    7.15
  10  -4  -8   80.87   13.97
  10   4  -8   72.73   13.15
 -10  -4   8   48.90   13.11
  10  -4  -9    4.10    5.05
  10   4  -9    5.37    5.43
 -10  -4   9   10.75    6.50
  10  -4 -10   25.47    7.96
  10   4 -10   31.23    8.99
 -10  -4  10   21.99    8.65
  10  -4 -11    8.61    5.85
  10   4 -11    7.62    6.53
 -10  -4  11    6.19    6.16
  10  -4 -12    0.42    4.64
  10   4 -12   -2.03    5.55
 -10  -4  12    1.80    6.48
  10  -4 -13   -1.10    5.40
  10   4 -13    3.66    4.99
 -10  -4  13    5.12    5.23
  10  -4 -14   24.57    8.65
  10   4 -14   30.00    8.95
 -10  -4  14   22.66    9.25
  10  -4 -15    9.15    7.27
  10   4 -15   32.09    8.77
 -10  -4  15   13.16    7.51
  10  -4 -16    9.54    6.12
  10   4 -16   20.65    8.06
 -10  -4  16   10.85    6.59
  10  -4 -17    5.40    5.84
  10   4 -17    0.97    6.36
 -10  -4  17   -2.06    6.33
  10  -4 -18    6.62    5.85
  10   4 -18    3.49    5.26
 -10  -4  18    3.91    7.31
  10  -4 -19    8.39    6.90
  10   4 -19   16.13    7.04
 -10  -4  19    4.96    7.27
  10  -4 -20   50.89   11.74
  10   4 -20   34.56   10.41
 -10  -4  20   56.93   13.58
  10  -4 -21   14.35    7.89
  10   4 -21   27.70    9.90
 -10  -4  21   25.07    8.98
  10  -4 -22    5.43    6.14
  10   4 -22    8.17    6.59
 -10  -4  22    4.99    6.90
  10  -4 -23   10.86    6.21
  10   4 -23    6.58    6.46
 -10  -4  23    6.46    7.41
  10  -4 -24   22.43    8.83
  10   4 -24   35.93    9.83
 -10  -4  24   19.07    9.95
  10  -4 -25   14.76    7.80
  10   4 -25   13.41    7.75
 -10  -4  25    2.27    7.50
  10  -4 -26    6.03    5.82
  10   4 -26    7.57    7.33
 -10  -4  26    9.63    8.01
  10  -4 -27    3.10    5.25
  10   4 -27    0.20    5.37
 -10  -4  27    5.35    7.37
  10  -4 -28    7.71    7.37
  10   4 -28    0.02    6.69
 -10  -4  28   15.66    8.03
  10  -4 -29    6.31    6.46
  10   4 -29    2.42    6.55
 -10  -4  29   -2.50    7.04
  10  -4 -30   15.47    7.61
  10   4 -30   -2.68    6.70
  10  -4 -31    1.13    6.20
  10   4 -31    1.20    6.46
  10  -4 -32   -0.37    5.30
  10   4 -32   -0.53    6.50
  10  -5  -1   83.79   12.47
  10   5  -1   49.09   10.56
 -10  -5   1   32.96   10.71
  10  -5  -2  243.81   31.04
  10   5  -2  264.16   31.23
 -10  -5   2  168.09   30.41
  10  -5  -3   18.58    6.68
  10   5  -3   50.50    9.43
 -10  -5   3    7.12    7.14
  10  -5  -4    2.04    5.05
  10   5  -4    3.39    4.51
 -10  -5   4    0.66    5.45
  10  -5  -5    4.80    5.64
  10   5  -5    4.46    5.22
 -10  -5   5    4.50    5.28
  10  -5  -6   72.88   12.44
  10   5  -6   50.13   11.21
 -10  -5   6   44.84   11.81
  10  -5  -7   59.97   12.43
  10   5  -7   72.31   12.78
 -10  -5   7   60.24   13.32
  10  -5  -8   41.65    9.61
  10   5  -8   47.17   10.25
 -10  -5   8   37.19   10.82
  10  -5  -9    0.90    4.88
  10   5  -9    2.65    5.14
 -10  -5   9   -3.27    6.05
  10  -5 -10    1.09    4.80
  10   5 -10    5.39    5.20
 -10  -5  10    0.78    6.26
  10  -5 -11   10.95    6.19
  10   5 -11    9.15    5.94
 -10  -5  11    8.03    5.68
  10  -5 -12   31.15    9.09
  10   5 -12   37.75   10.06
 -10  -5  12   41.47   10.58
  10  -5 -13   29.65    8.75
  10   5 -13   23.21    7.93
 -10  -5  13   25.01    8.96
  10  -5 -14   -0.40    5.31
  10   5 -14   -2.37    5.67
 -10  -5  14    4.18    6.24
  10  -5 -15    4.25    5.58
  10   5 -15    4.00    4.83
 -10  -5  15    8.62    6.32
  10  -5 -16    3.67    5.50
  10   5 -16    0.22    5.12
 -10  -5  16    1.67    5.62
  10  -5 -17   28.89    9.11
  10   5 -17   34.17    9.32
 -10  -5  17   24.32    9.37
  10  -5 -18   20.47    7.80
  10   5 -18   20.61    7.87
 -10  -5  18    7.59    8.33
  10  -5 -19   -1.08    6.00
  10   5 -19    3.88    5.62
 -10  -5  19    1.80    6.57
  10  -5 -20   -0.04    5.07
  10   5 -20   -2.76    6.11
 -10  -5  20   -1.53    6.34
  10  -5 -21   13.40    6.76
  10   5 -21   -3.33    6.06
 -10  -5  21    1.35    6.70
  10  -5 -22   26.41    9.18
  10   5 -22   37.54   10.24
 -10  -5  22   28.66   10.22
  10  -5 -23   16.55    7.17
  10   5 -23   16.52    7.68
 -10  -5  23    2.54    7.65
  10  -5 -24   -0.15    6.23
  10   5 -24   -1.90    6.28
 -10  -5  24    4.68    7.79
  10  -5 -25   -3.57    6.46
  10   5 -25   -3.06    6.75
 -10  -5  25   -3.32    7.62
  10  -5 -26    3.73    6.46
  10   5 -26    2.11    5.88
 -10  -5  26   11.55    7.98
  10  -5 -27   15.06    7.13
  10   5 -27    2.66    5.21
 -10  -5  27   14.58    8.55
  10  -5 -28    7.62    6.94
  10   5 -28    7.25    7.34
 -10  -5  28    3.70    6.24
  10  -5 -29    0.82    6.35
  10   5 -29   -0.29    6.14
 -10  -5  29   -0.42    6.55
  10  -5 -30    3.51    6.72
  10   5 -30   -2.06    6.41
 -10  -5  30    6.42    7.32
  10  -5 -31   -1.27    6.71
  10   5 -31    7.62    6.89
 -10  -5  31    9.61    7.75
  10  -5 -32   -1.00    5.90
  10  -6  -1    1.15    4.51
  10   6  -1    4.94    5.12
 -10  -6   1   -1.08    5.99
  10  -6  -2   12.31    6.52
  10   6  -2   15.90    6.45
 -10  -6   2    6.24    6.36
  10  -6  -3   19.60    7.15
  10   6  -3   14.89    6.27
 -10  -6   3   10.83    7.15
  10  -6  -4   22.48    7.05
  10   6  -4   15.59    6.19
 -10  -6   4   13.86    6.83
  10  -6  -5   14.90    6.55
  10   6  -5   31.54    8.03
 -10  -6   5   18.41    8.10
  10  -6  -6   42.09    9.33
  10   6  -6   23.02    7.93
 -10  -6   6   21.71    8.05
  10  -6  -7   -3.23    4.93
  10   6  -7    6.46    6.00
 -10  -6   7    0.10    5.17
  10  -6  -8    4.88    5.54
  10   6  -8    8.38    5.80
 -10  -6   8    3.85    7.04
  10  -6  -9   39.44    9.79
  10   6  -9   55.05   10.76
 -10  -6   9   25.80    9.74
  10  -6 -10   47.17   10.26
  10   6 -10   36.29    9.40
 -10  -6  10   23.18    8.58
  10  -6 -11    4.96    5.11
  10   6 -11   10.81    6.86
 -10  -6  11    3.47    6.58
  10  -6 -12    2.26    5.59
  10   6 -12    6.61    6.39
 -10  -6  12    4.71    5.96
  10  -6 -13   17.04    6.85
  10   6 -13   15.04    7.61
 -10  -6  13   12.75    7.82
  10  -6 -14    6.41    6.17
  10   6 -14    8.75    5.77
 -10  -6  14    3.35    5.80
  10  -6 -15   24.16    8.15
  10   6 -15   33.09    8.90
 -10  -6  15   24.84    9.29
  10  -6 -16    7.15    6.08
  10   6 -16    6.94    5.59
 -10  -6  16    0.89    6.19
  10  -6 -17    3.98    5.81
  10   6 -17    3.80    5.18
 -10  -6  17   -0.41    5.95
  10  -6 -18   10.27    7.27
  10   6 -18   15.15    6.97
 -10  -6  18   13.29    7.36
  10  -6 -19   25.33    8.63
  10   6 -19   11.62    6.60
 -10  -6  19   21.37    8.79
  10  -6 -20    9.76    6.86
  10   6 -20    9.64    6.89
 -10  -6  20    0.97    7.22
  10  -6 -21    5.09    5.91
  10   6 -21    1.91    6.11
 -10  -6  21   -2.50    6.19
  10  -6 -22   -2.87    5.72
  10   6 -22    0.55    5.82
 -10  -6  22   -4.01    7.53
  10  -6 -23    0.05    5.34
  10   6 -23    5.31    6.31
 -10  -6  23    9.06    7.39
  10  -6 -24    9.61    7.23
  10   6 -24    0.65    5.64
 -10  -6  24    1.12    7.52
  10  -6 -25    4.33    5.99
  10   6 -25    2.54    6.22
 -10  -6  25    5.58    6.05
  10  -6 -26    3.40    7.33
  10   6 -26    6.11    6.47
 -10  -6  26    6.50    7.73
  10  -6 -27   -1.33    6.15
  10   6 -27   -1.93    5.46
 -10  -6  27    8.36    7.53
  10  -6 -28   -1.37    5.78
  10   6 -28    6.39    6.23
 -10  -6  28   -0.77    7.08
  10  -6 -29    6.86    7.81
  10   6 -29    8.21    7.11
 -10  -6  29    6.57    7.15
  10  -6 -30   -1.36    6.62
  10   6 -30    0.69    6.02
 -10  -6  30    4.15    7.71
  10  -6 -31    9.30    7.47
  10   6 -31    4.01    6.94
 -10  -6  31    0.75    6.54
  10  -6 -32    0.29    5.67
 -10  -6  32   -0.26    6.11
 -10  -6  33   -2.47    8.02
  10  -7  -1   70.09   13.22
  10   7  -1   71.08   12.98
 -10  -7   1   78.65   14.55
  10  -7  -2    4.94    4.98
  10   7  -2   -0.88    4.09
 -10  -7   2    1.80    5.08
  10  -7  -3   23.53    7.46
  10   7  -3   25.82    7.75
 -10  -7   3   16.15    7.98
  10  -7  -4    2.77    4.80
  10   7  -4    0.40    4.70
 -10  -7   4    5.56    6.10
  10  -7  -5   48.71   10.44
  10   7  -5   43.93    9.96
 -10  -7   5   44.42   10.64
  10  -7  -6    3.07    4.78
  10   7  -6    4.00    5.14
 -10  -7   6    3.18    5.28
  10  -7  -7   36.33    9.31
  10   7  -7   44.87   10.33
 -10  -7   7   38.39   10.55
  10  -7  -8   14.68    6.31
  10   7  -8    2.78    5.71
 -10  -7   8    8.41    5.86
  10  -7  -9    2.31    4.82
  10   7  -9    0.56    4.71
 -10  -7   9   -2.31    7.54
  10  -7 -10   -2.57    5.59
  10   7 -10   -3.30    5.46
 -10  -7  10   -0.37    5.59
  10  -7 -11   17.46    6.33
  10   7 -11   12.96    6.51
 -10  -7  11    4.26    6.49
  10  -7 -12   14.68    6.83
  10   7 -12   12.27    6.41
 -10  -7  12   10.59    7.77
  10  -7 -13   52.45   11.00
  10   7 -13   27.83    9.56
 -10  -7  13   43.02   10.94
  10  -7 -14    6.27    6.25
  10   7 -14    2.43    5.03
 -10  -7  14   -5.08    6.95
  10  -7 -15   -2.00    5.35
  10   7 -15   -3.79    5.37
 -10  -7  15   -1.10    5.62
  10  -7 -16    7.55    6.01
  10   7 -16    5.30    5.80
 -10  -7  16    6.21    6.29
  10  -7 -17   25.55    8.67
  10   7 -17   40.96   10.06
 -10  -7  17   27.81   10.14
  10  -7 -18    3.11    5.24
  10   7 -18   -2.15    5.13
 -10  -7  18    2.50    5.86
  10  -7 -19    0.01    5.41
  10   7 -19   -0.26    5.32
 -10  -7  19    3.28    5.80
  10  -7 -20    2.82    5.30
  10   7 -20   -3.13    5.42
 -10  -7  20    0.95    6.30
  10  -7 -21    5.58    5.96
  10   7 -21    8.61    7.42
 -10  -7  21   -0.73    5.62
  10  -7 -22    2.50    5.49
  10   7 -22   10.96    6.78
 -10  -7  22   -1.39    7.55
  10  -7 -23   16.33    8.23
  10   7 -23   21.19    8.88
 -10  -7  23    8.23    7.18
  10  -7 -24    0.67    6.06
  10   7 -24   -0.00    5.32
 -10  -7  24    7.96    7.22
  10  -7 -25    2.01    6.19
  10   7 -25    2.67    5.66
 -10  -7  25    7.97    7.66
  10  -7 -26   -1.59    6.07
  10   7 -26   -1.87    5.30
 -10  -7  26   -2.25    6.90
  10  -7 -27   28.80    9.16
  10   7 -27   11.01    8.14
 -10  -7  27   13.27    8.86
  10  -7 -28   10.05    6.71
  10   7 -28   -0.73    6.49
 -10  -7  28   -3.68    7.22
  10  -7 -29    1.68    6.82
  10   7 -29   -0.27    5.46
 -10  -7  29    7.81    7.64
  10  -7 -30   -2.02    6.13
  10   7 -30    1.80    5.84
 -10  -7  30   -4.04    7.13
  10  -7 -31   10.86    6.79
  10   7 -31   -1.34    7.11
 -10  -7  31    1.02    6.83
 -10  -7  32    3.79    6.36
 -10  -7  33    1.70    6.28
  10  -8  -1    8.69    5.27
  10   8  -1    7.08    5.12
 -10  -8   1   12.45    6.05
  10  -8  -2    6.49    4.84
  10   8  -2   -0.82    3.87
 -10  -8   2   -2.39    5.81
  10  -8  -3   52.45   10.26
  10   8  -3   41.87    9.66
 -10  -8   3   24.26    9.13
  10  -8  -4   19.20    7.52
  10   8  -4   20.67    6.76
 -10  -8   4   16.34    7.89
  10  -8  -5   79.98   12.65
  10   8  -5   47.49   10.96
 -10  -8   5   46.22   11.61
  10  -8  -6    3.47    4.39
  10   8  -6    7.22    5.70
 -10  -8   6   12.96    6.98
  10  -8  -7    3.47    4.40
  10   8  -7    0.23    3.78
 -10  -8   7    2.50    5.32
  10  -8  -8    5.53    5.03
  10   8  -8    3.43    4.77
 -10  -8   8   -0.05    4.83
  10  -8  -9   19.49    7.29
  10   8  -9   19.92    7.08
 -10  -8   9    9.32    6.23
  10  -8 -10    9.84    6.21
  10   8 -10   12.67    5.96
 -10  -8  10    3.42    6.53
  10  -8 -11   16.62    7.17
  10   8 -11   20.25    7.64
 -10  -8  11   12.96    7.34
  10  -8 -12   -0.61    4.68
  10   8 -12   -1.25    4.95
 -10  -8  12    1.39    5.29
  10  -8 -13    1.41    5.26
  10   8 -13    1.57    4.37
 -10  -8  13    7.88    6.48
  10  -8 -14   -0.07    5.03
  10   8 -14    6.34    5.98
 -10  -8  14    2.47    6.52
  10  -8 -15   22.19    7.81
  10   8 -15   24.18    8.04
 -10  -8  15   11.81    7.69
  10  -8 -16   -0.70    5.53
  10   8 -16   -1.58    4.31
 -10  -8  16    0.17    5.64
  10  -8 -17   -0.47    5.60
  10   8 -17    1.66    5.50
 -10  -8  17   -5.66    8.68
  10  -8 -18   -1.80    5.77
  10   8 -18    2.89    5.71
 -10  -8  18   -4.89    7.27
  10  -8 -19   20.48    7.94
  10   8 -19   23.65    8.37
 -10  -8  19   25.44    9.08
  10  -8 -20    0.05    4.97
  10   8 -20    0.40    4.97
 -10  -8  20    0.18    5.27
  10  -8 -21    6.87    6.47
  10   8 -21    6.10    6.45
 -10  -8  21    1.81    6.34
  10  -8 -22   -2.82    4.78
  10   8 -22   -0.22    5.37
 -10  -8  22    3.36    6.78
  10  -8 -23    4.87    5.55
  10   8 -23    3.53    5.83
 -10  -8  23    1.58    5.92
  10  -8 -24   -1.47    5.20
  10   8 -24    0.04    5.58
 -10  -8  24   -4.08    6.72
  10  -8 -25   23.24    9.26
  10   8 -25    3.44    7.10
 -10  -8  25   29.69    9.77
  10  -8 -26    0.47    5.98
  10   8 -26   -0.84    5.98
 -10  -8  26    0.95    7.21
  10  -8 -27    1.71    6.02
  10   8 -27    4.53    6.31
 -10  -8  27    1.28    7.85
  10  -8 -28    4.77    6.73
  10   8 -28    0.41    5.88
 -10  -8  28    2.28    6.69
  10  -8 -29    9.41    7.50
  10   8 -29   -0.69    6.04
 -10  -8  29    4.48    6.65
  10  -8 -30   -1.09    5.57
  10   8 -30   -1.98    6.89
 -10  -8  30    5.39    6.11
  10  -8 -31   -0.94    6.78
  10  -9  -1   53.72   10.73
  10   9  -1   37.24    9.20
 -10  -9   1   46.78   11.35
  10  -9  -2    8.64    5.28
  10   9  -2    4.34    4.70
 -10  -9   2    1.69    5.01
  10  -9  -3   39.03    9.90
  10   9  -3   31.57    8.83
 -10  -9   3   29.46    9.09
  10  -9  -4    4.04    5.70
  10   9  -4   -2.66    4.30
 -10  -9   4    1.15    4.60
  10  -9  -5   13.56    5.93
  10   9  -5   13.94    6.32
 -10  -9   5    4.72    5.21
  10  -9  -6    2.27    4.34
  10   9  -6    4.96    5.37
 -10  -9   6    0.86    6.27
  10  -9  -7   36.85    9.19
  10   9  -7   32.24    9.06
 -10  -9   7   28.23    9.36
  10  -9  -8    3.06    4.96
  10   9  -8    9.78    6.12
 -10  -9   8    3.64    5.60
  10  -9  -9    8.46    6.55
  10   9  -9    8.42    5.88
 -10  -9   9    5.37    6.10
  10  -9 -10    2.17    4.43
  10   9 -10   -0.67    5.54
 -10  -9  10    3.65    4.99
  10  -9 -11   31.70    8.90
  10   9 -11    9.44    6.15
 -10  -9  11   13.86    7.05
  10  -9 -12    3.57    4.91
  10   9 -12   -0.15    5.21
 -10  -9  12    1.25    5.64
  10  -9 -13    4.47    5.53
  10   9 -13    1.62    5.41
 -10  -9  13    7.42    6.03
  10  -9 -14   -3.37    5.83
  10   9 -14    2.65    4.98
 -10  -9  14    3.01    5.27
  10  -9 -15    4.50    5.34
  10   9 -15   -0.77    5.46
 -10  -9  15    2.91    4.91
  10  -9 -16   -0.83    5.03
  10   9 -16   -2.98    4.71
 -10  -9  16   -3.31    5.59
  10  -9 -17   37.08    9.76
  10   9 -17   51.07   10.92
 -10  -9  17   18.24    9.38
  10  -9 -18    4.61    5.57
  10   9 -18    1.59    5.25
 -10  -9  18    0.00    5.31
  10  -9 -19   -0.40    5.41
  10   9 -19   -1.77    4.88
 -10  -9  19    1.40    6.46
  10  -9 -20    2.43    6.27
  10   9 -20   -2.72    6.33
 -10  -9  20    9.12    7.38
  10  -9 -21   13.48    7.39
  10   9 -21    6.67    6.42
 -10  -9  21    5.54    6.88
  10  -9 -22    1.24    5.37
  10   9 -22   -0.20    4.44
 -10  -9  22    4.10    6.54
  10  -9 -23    7.66    6.36
  10   9 -23    3.88    6.84
 -10  -9  23    9.36    7.08
  10  -9 -24    0.01    6.14
  10   9 -24    4.51    6.12
 -10  -9  24   11.48    6.70
  10  -9 -25    2.46    6.00
  10   9 -25    1.83    5.70
 -10  -9  25   -4.64    7.31
  10  -9 -26   -0.05    6.28
  10   9 -26   -2.33    6.44
 -10  -9  26    2.90    6.51
  10  -9 -27   -0.00    5.84
  10   9 -27   16.12    8.67
 -10  -9  27    4.62    5.87
  10  -9 -28   -0.66    7.20
  10   9 -28    0.11    5.69
  10  -9 -29    4.84    6.73
  10   9 -29    5.98    6.75
  10  -9 -30    0.59    5.49
  10   9 -30    5.42    6.38
  10  -9 -31   -2.00    6.32
  10 -10  -1   20.49    6.87
 -10 -10   1    4.63    5.76
  10 -10  -2   -1.48    4.57
 -10 -10   2   -2.25    5.93
  10 -10  -3   23.35    7.45
 -10 -10   3   12.28    7.38
  10 -10  -4   -1.32    5.01
 -10 -10   4    0.96    5.40
  10 -10  -5   46.93    9.89
 -10 -10   5   30.78    9.36
  10 -10  -6   -1.19    4.14
 -10 -10   6   -2.42    6.27
  10 -10  -7    7.42    5.55
 -10 -10   7   13.62    6.28
  10 -10  -8   -0.08    4.66
 -10 -10   8   -0.16    5.43
  10 -10  -9   24.42    8.34
 -10 -10   9   29.62    8.92
  10 -10 -10   -0.40    4.29
 -10 -10  10   -1.73    5.54
  10 -10 -11    7.55    6.39
 -10 -10  11    6.38    6.63
  10 -10 -12   -1.69    5.57
 -10 -10  12   -1.44    6.09
  10 -10 -13   33.47    9.42
 -10 -10  13   26.58    9.48
  10 -10 -14    1.30    5.09
 -10 -10  14   -0.51    5.95
  10 -10 -15   13.20    7.55
 -10 -10  15    5.98    7.64
  10 -10 -16    3.56    6.22
 -10 -10  16    5.31    5.88
  10 -10 -17    4.33    5.62
 -10 -10  17   -3.41    6.07
  10 -10 -18    2.76    6.17
 -10 -10  18   -1.33    6.18
  10 -10 -19    6.47    6.42
 -10 -10  19   21.23    9.54
  10 -10 -20   -2.24    5.53
 -10 -10  20    0.13    5.16
  10 -10 -21    1.83    5.84
 -10 -10  21   -0.78    7.09
 -10 -10  22   -1.63    6.01
 -10 -10  23    7.17    7.52
 -10 -10  24   -2.15    4.91
  10 -11  -1   22.66    7.18
 -10 -11   1   15.05    7.49
  10 -11  -2    0.07    4.36
 -10 -11   2   -2.26    5.20
  10 -11  -3   17.47    7.16
 -10 -11   3   11.32    6.81
  10 -11  -4    7.14    5.22
 -10 -11   4   -0.78    5.44
  10 -11  -5    7.62    5.73
 -10 -11   5   11.87    6.40
  10 -11  -6   -1.79    4.32
 -10 -11   6    1.35    4.76
  10 -11  -7   32.87    9.26
 -10 -11   7   38.60   10.65
 -10 -11   8   10.65    6.28
 -10 -11   9   -2.33    5.00
 -10 -11  10   -1.30    6.57
 -10 -11  11   10.94    6.68
 -10 -11  12    4.67    5.63
 -10 -11  13   10.52    6.88
 -10 -11  14    1.68    6.09
 -10 -11  15   -2.69    5.96
 -10 -11  16   -2.23    4.69
 -10 -11  17   17.87    8.28
 -10 -11  18    1.91    5.54
 -10 -11  19    1.15    6.37
 -10 -11  20   -2.14    6.68
 -10 -11  21    3.67    5.83
 -10 -12   1    3.55    4.81
 -10 -12   2    1.76    5.30
 -10 -12   3    7.34    5.99
 -10 -12   4    0.06    4.54
 -10 -12   5    3.81    5.52
 -10 -12   6    3.33    5.50
 -10 -12   7    0.17    5.26
 -10 -12   8    0.66    4.50
 -10 -12   9   26.05    8.74
 -10 -12  10    3.45    5.71
 -10 -12  11    1.17    5.37
 -10 -12  12   -1.56    5.52
 -10 -12  13    9.47    6.47
 -10 -12  14    5.07    5.31
 -10 -12  15   15.40    6.99
 -10 -12  16   -0.78    5.60
 -10 -12  17    0.74    5.37
 -10 -13   1    5.29    5.61
 -10 -13   2    1.22    5.55
 -10 -13   3    1.00    5.16
 -10 -13   4   -2.02    4.66
 -10 -13   5   -0.54    5.36
 -10 -13   6   -0.08    4.80
 -10 -13   7    2.84    5.08
 -10 -13   8   -0.31    5.27
 -10 -13   9    1.24    5.34
 -10 -13  10    1.60    5.33
 -10 -13  11    9.19    6.53
 -10 -13  12    6.21    6.08
 -10 -14   1   -0.39    4.75
 -10 -14   2   -1.98    4.49
 -10 -14   3   -0.63    5.14
 -10 -14   4    3.43    4.58
 -10 -14   5   -0.71    5.54
  -9   0   1   13.21    7.62
  -9   0   2    4.27    5.51
  -9   0   3  157.55   24.03
  -9   0   4    0.98    5.39
  -9   0   5   23.01    7.82
  -9   0   6   -1.26    5.34
   9   0  -6   -1.17    4.48
  -9   0   7  154.06   23.82
   9   0  -7  154.39   22.51
  -9   0   8   -3.45    6.03
   9   0  -8   -3.00    4.72
  -9   0   9  109.21   17.86
   9   0  -9   90.32   16.02
  -9   0  10   -1.42    5.07
   9   0 -10   -0.42    3.95
  -9   0  11    5.34    6.70
   9   0 -11   15.77    6.40
  -9   0  12   -1.99    6.10
   9   0 -12    5.46    5.60
  -9   0  13  118.02   21.50
   9   0 -13  150.71   21.38
  -9   0  14   -2.83    5.96
   9   0 -14   -0.89    5.12
  -9   0  15   37.72   11.55
   9   0 -15   45.86   11.45
  -9   0  16    2.63    4.95
   9   0 -16   -2.44    6.25
  -9   0  17   19.98    8.35
   9   0 -17   14.89    6.75
  -9   0  18   -0.44    4.93
   9   0 -18    0.49    4.97
  -9   0  19   50.43   13.37
   9   0 -19   58.75   13.09
  -9   0  20    3.27    6.20
   9   0 -20    3.63    4.79
   9   0 -21   11.49    6.63
   9   0 -22   -2.88    6.66
   9   0 -23   47.30   11.92
   9   0 -24    4.13    5.69
   9   0 -25   45.75   11.68
   9   0 -26    0.75    5.32
   9   0 -27   -3.04    6.65
   9   0 -28   -0.77    6.44
   9   0 -29   25.90    9.80
   9   0 -30   -0.95    4.94
   9   0 -31   16.95    7.58
   9   0 -32    1.67    6.93
   9   0 -33    7.32    6.86
   9   0 -34   -0.62    5.36
  -9   1   1  488.31   60.72
  -9  -1   1  466.44   60.35
  -9   1   2    2.57    6.05
  -9  -1   2    2.05    5.85
  -9   1   3    3.02    5.55
  -9  -1   3    4.52    5.28
  -9   1   4   76.12   13.71
  -9  -1   4   51.58   11.87
  -9   1   5  130.51   21.76
   9  -1  -5  138.15   20.53
  -9  -1   5  153.22   22.40
  -9   1   6   -1.18    5.35
   9  -1  -6   -0.42    3.83
   9   1  -6    2.28    3.94
  -9  -1   6    1.00    5.28
  -9   1   7   36.35   10.24
   9  -1  -7   82.20   11.97
   9   1  -7   44.03    9.98
  -9  -1   7   65.34   12.68
  -9   1   8    7.22    5.94
   9  -1  -8    4.39    5.36
   9   1  -8   -0.64    3.55
  -9  -1   8    1.07    5.06
  -9   1   9    6.40    6.65
   9  -1  -9   18.37    6.89
   9   1  -9   18.21    6.19
  -9  -1   9   18.12    7.25
  -9   1  10    1.15    5.50
   9  -1 -10   -0.61    4.55
   9   1 -10   -1.24    4.36
  -9  -1  10   -2.31    6.51
  -9   1  11  142.28   20.35
   9  -1 -11   93.40   17.58
   9   1 -11   98.19   17.45
  -9  -1  11  116.34   18.99
  -9   1  12    0.07    6.19
   9  -1 -12    1.48    6.00
   9   1 -12    4.50    4.94
  -9  -1  12    4.31    6.46
  -9   1  13    2.80    7.00
   9  -1 -13    6.85    5.35
   9   1 -13    5.36    5.61
  -9  -1  13    3.91    6.15
  -9   1  14    2.52    5.97
   9  -1 -14   -2.21    5.73
   9   1 -14   -0.49    4.99
  -9  -1  14   -2.04    6.32
  -9   1  15   83.62   17.23
   9  -1 -15   90.60   16.54
   9   1 -15   96.81   16.58
  -9  -1  15  112.45   18.49
  -9   1  16   21.36    8.76
   9  -1 -16   11.26    6.79
   9   1 -16   25.60    8.25
  -9   1  17   60.85   13.72
   9  -1 -17   48.91   12.03
   9   1 -17   63.15   13.03
  -9   1  18    8.16    6.63
   9  -1 -18    6.56    5.79
   9   1 -18    5.59    6.21
  -9   1  19    8.24    6.58
   9  -1 -19   12.02    7.14
   9   1 -19   18.15    7.31
  -9   1  20    9.64    8.18
   9  -1 -20   12.02    7.04
   9   1 -20    8.84    6.09
   9   1 -21   92.08   16.73
   9  -1 -22   -0.30    5.65
   9   1 -22   -1.16    5.36
  -9  -1  22   -0.95    5.37
   9  -1 -23   13.93    7.64
   9   1 -23   22.58    8.67
  -9  -1  23   -1.53    6.20
   9  -1 -24    1.09    5.41
   9   1 -24    1.27    4.95
  -9  -1  24   -1.86    7.69
   9  -1 -25   10.14    7.37
   9   1 -25   13.27    8.04
  -9  -1  25    5.59    7.32
   9  -1 -26    3.40    5.63
   9   1 -26    3.60    5.02
   9  -1 -27   37.50   10.86
   9   1 -27   34.75   10.95
   9  -1 -28    4.85    6.27
   9   1 -28   -1.10    6.05
   9  -1 -29    0.70    5.21
   9   1 -29   -1.31    4.23
   9  -1 -30    1.59    6.49
   9   1 -30   -0.93    6.20
   9  -1 -31   13.04    8.21
   9   1 -31   18.01    8.19
   9  -1 -32    4.62    7.58
   9   1 -32    1.40    5.21
   9  -1 -33   17.08    8.11
   9   1 -33    3.11    7.46
   9  -1 -34    1.94    7.12
   9   1 -34   -0.06    6.30
  -9   2   1   47.98   11.80
   9  -2  -1   60.47   11.00
   9  -2  -1   76.99   12.94
  -9  -2   1   42.83   11.46
  -9   2   2    5.39    5.36
   9  -2  -2    1.24    4.40
   9  -2  -2    5.47    6.10
  -9  -2   2    6.68    5.21
  -9   2   3  142.87   23.48
   9  -2  -3  176.88   22.92
   9  -2  -3  169.93   24.13
  -9  -2   3  134.85   23.07
  -9   2   4   11.33    7.09
   9  -2  -4    4.02    4.40
   9  -2  -4    5.96    5.80
  -9  -2   4   -1.51    5.68
  -9   2   5   14.01    7.42
   9  -2  -5   27.31    7.33
   9  -2  -5   28.07    8.75
  -9  -2   5   43.68    9.46
  -9   2   6    3.27    5.34
   9  -2  -6   -1.26    4.35
   9  -2  -6   -2.06    4.99
  -9  -2   6   -1.41    5.82
  -9   2   7   78.71   14.10
   9  -2  -7   70.19   12.39
   9  -2  -7   68.43   13.28
   9   2  -7   59.51   11.94
  -9  -2   7   48.80   12.29
  -9   2   8   40.69   10.02
   9  -2  -8   47.97    9.31
   9  -2  -8    6.96    6.31
   9   2  -8   13.23    7.19
  -9  -2   8   53.50   10.50
  -9   2   9   45.13   11.22
   9  -2  -9   41.06    9.76
   9  -2  -9   36.22   10.04
   9   2  -9   39.06    9.50
  -9  -2   9   58.79   11.59
  -9   2  10    5.99    5.25
   9  -2 -10   -0.64    4.66
   9  -2 -10    3.33    5.29
   9   2 -10    4.75    4.76
  -9  -2  10    4.00    5.91
  -9   2  11    1.37    5.84
   9  -2 -11    0.66    3.96
   9  -2 -11    0.32    5.37
   9   2 -11    0.72    4.40
  -9   2  12   12.10    7.46
   9  -2 -12   19.33    7.53
   9   2 -12   20.75    7.57
  -9   2  13   29.44   10.21
   9  -2 -13   47.95   10.47
   9   2 -13   34.03    9.08
  -9   2  14   36.39   11.37
   9  -2 -14   44.97   10.92
   9   2 -14   73.24   12.86
  -9   2  15   16.18    7.70
   9  -2 -15   25.07    8.58
   9   2 -15   18.23    8.06
  -9   2  16    3.25    6.47
   9  -2 -16   -1.19    6.05
   9   2 -16   -0.34    5.20
  -9   2  17   43.23   11.41
   9  -2 -17   62.76   12.17
   9   2 -17   42.19   10.85
   9  -2 -18    1.41    5.40
   9   2 -18    3.63    5.89
  -9  -2  18    5.74    5.29
   9  -2 -19  148.46   21.21
   9   2 -19   97.47   19.46
  -9  -2  19  133.01   21.95
   9  -2 -20   21.35    7.96
   9   2 -20   11.16    6.73
  -9  -2  20    0.96    6.19
   9  -2 -21    5.85    5.21
   9   2 -21   -1.10    6.61
  -9  -2  21   -0.97    5.82
   9  -2 -22   13.46    7.37
   9   2 -22   13.78    7.35
  -9  -2  22    8.48    7.33
   9  -2 -23   33.10   11.30
   9   2 -23   82.78   13.81
  -9  -2  23   64.49   14.46
   9  -2 -24    0.56    5.17
   9   2 -24   -2.66    6.30
  -9  -2  24   -0.56    4.19
   9  -2 -25   19.23    7.78
   9   2 -25   21.75    7.78
  -9  -2  25   11.60    8.55
   9  -2 -26    2.56    6.18
   9   2 -26    0.10    5.93
  -9  -2  26   -0.76    7.00
   9  -2 -27    5.76    6.08
   9   2 -27   10.46    6.73
  -9  -2  27    8.32    8.31
   9  -2 -28   -2.93    5.98
   9  -2 -29    0.03    5.60
   9   2 -29   13.51    7.49
   9  -2 -30    0.89    6.27
   9   2 -30    0.99    5.84
   9  -2 -31    0.67    6.12
   9   2 -31   -3.40    7.63
   9  -2 -32   -2.03    7.29
   9   2 -32   -1.19    5.92
   9  -2 -33    9.40    6.82
   9   2 -33   -2.49    6.75
   9  -2 -34    6.53    7.65
   9   2 -34    1.76    5.28
  -9   3   1  194.73   29.57
   9  -3  -1  217.04   28.57
  -9   3   2   38.51   10.66
   9  -3  -2   48.65    9.84
   9  -3  -2   42.46   10.31
  -9   3   3    1.65    5.93
   9  -3  -3    2.37    4.75
   9  -3  -3   -0.02    4.04
  -9   3   4    9.33    6.27
   9  -3  -4    1.51    3.42
   9  -3  -4    9.98    5.76
  -9   3   5   81.58   14.47
   9  -3  -5   65.91   12.48
   9  -3  -5   66.56   13.86
  -9   3   6   39.27   10.38
   9  -3  -6   22.62    7.32
   9  -3  -6   46.64   10.58
  -9   3   7   45.12   10.63
   9  -3  -7   38.71    9.08
   9  -3  -7   45.69   10.20
   9   3  -7   22.30    7.54
  -9   3   8   -0.39    4.25
   9  -3  -8    1.05    4.80
   9  -3  -8   -1.06    5.28
   9   3  -8    0.64    4.37
  -9   3   9    6.59    6.59
   9  -3  -9   13.81    5.86
   9  -3  -9   12.48    6.57
   9   3  -9   21.26    7.20
  -9   3  10    6.62    7.08
   9  -3 -10    6.51    4.97
   9  -3 -10    0.91    5.37
   9   3 -10    3.35    4.55
  -9   3  11  177.29   27.92
   9  -3 -11  180.11   26.75
   9  -3 -11  152.23   26.55
   9   3 -11  262.26   28.63
  -9   3  12   24.27    8.84
   9  -3 -12   19.83    8.08
   9  -3 -12   53.25   11.00
   9   3 -12   33.39    9.00
  -9   3  13    7.62    6.58
   9  -3 -13   11.11    6.01
   9   3 -13    4.86    5.61
  -9  -3  13    8.01    7.65
  -9   3  14    7.44    6.17
   9  -3 -14   -1.66    5.45
   9   3 -14   -3.13    5.23
  -9  -3  14   -1.72    6.01
   9  -3 -15   75.54   15.21
   9   3 -15   91.34   15.52
  -9  -3  15   82.04   16.42
   9  -3 -16   22.67    7.37
   9   3 -16   12.88    6.57
  -9  -3  16   15.90    8.21
   9  -3 -17   59.69   11.02
   9   3 -17   35.50    9.59
  -9  -3  17   10.83    8.55
   9  -3 -18    7.63    5.18
   9   3 -18    2.89    5.29
  -9  -3  18    4.07    6.09
   9  -3 -19    4.30    5.43
   9   3 -19    2.69    4.85
  -9  -3  19    6.45    6.54
   9  -3 -20   17.16    8.02
   9   3 -20   25.36    7.86
  -9  -3  20    7.01    5.85
   9  -3 -21   85.12   14.77
   9   3 -21   77.91   14.49
  -9  -3  21   40.37   13.19
   9  -3 -22    2.33    6.58
   9   3 -22    3.33    6.48
  -9  -3  22    9.61    7.27
   9  -3 -23   27.68    8.66
   9   3 -23   27.98    9.21
  -9  -3  23   11.26    7.49
   9  -3 -24    0.59    5.43
   9   3 -24   -3.10    5.73
  -9  -3  24    3.87    6.62
   9  -3 -25   10.13    7.16
   9   3 -25    4.81    5.93
  -9  -3  25   20.99    9.08
   9  -3 -26    2.14    6.76
   9   3 -26   23.29    8.90
  -9  -3  26    5.24    6.57
   9  -3 -27   11.70    7.12
   9   3 -27    8.52    6.61
  -9  -3  27    3.67    8.72
   9  -3 -28    5.36    6.60
   9   3 -28    1.39    5.37
  -9  -3  28    4.97    6.13
   9  -3 -29   -2.10    5.65
   9   3 -29   -0.48    5.71
  -9  -3  29   -1.42    8.60
   9  -3 -30   -0.15    5.32
   9   3 -30   -0.34    4.18
   9  -3 -31    3.96    5.83
   9   3 -31   24.08    8.87
   9  -3 -32   -1.29    6.82
   9   3 -32    1.68    5.60
   9  -3 -33   10.35    7.46
   9   3 -33    4.76    5.93
   9  -3 -34    1.86    7.10
   9   3 -34   -1.80    7.27
  -9   4   1   -0.59    4.54
   9  -4  -1    3.24    4.44
   9  -4  -1   -0.96    5.11
  -9  -4   1    1.51    5.44
  -9   4   2   54.26   12.24
   9  -4  -2   62.36   11.60
   9  -4  -2   42.88   11.49
  -9  -4   2   70.37   12.79
  -9   4   3   65.33   13.64
   9  -4  -3   66.85   12.28
   9  -4  -3   81.67   14.27
  -9  -4   3   52.55   12.51
  -9   4   4   40.85   10.89
   9  -4  -4   47.34    9.82
   9  -4  -4   53.32   11.80
  -9  -4   4   51.97   11.43
  -9   4   5   95.19   17.64
   9  -4  -5   78.86   15.69
   9  -4  -5  108.84   18.06
  -9  -4   5  155.09   19.36
  -9   4   6   -1.96    6.37
   9  -4  -6    4.50    5.28
   9  -4  -6    6.33    6.33
  -9  -4   6    3.88    5.81
  -9   4   7   54.11   13.76
   9  -4  -7   81.44   14.08
   9  -4  -7   92.44   15.74
   9   4  -7   97.15   14.73
  -9  -4   7   80.82   14.95
  -9   4   8  104.16   19.10
   9  -4  -8   95.29   17.48
   9  -4  -8  184.10   21.87
   9   4  -8  116.84   18.28
  -9  -4   8  108.01   18.78
  -9   4   9   71.30   15.89
   9  -4  -9  115.03   16.51
   9   4  -9   90.21   15.47
  -9  -4   9   89.98   16.70
   9  -4 -10   -1.95    4.42
   9   4 -10    2.95    5.24
  -9  -4  10   -2.57    6.06
   9  -4 -11    8.69    5.71
   9   4 -11   14.10    6.60
  -9  -4  11    8.99    7.10
   9  -4 -12   -0.89    5.00
   9   4 -12   -0.90    4.93
  -9  -4  12    4.33    6.35
   9  -4 -13   56.44   11.31
   9   4 -13   33.15    9.41
  -9  -4  13   33.03   10.02
   9  -4 -14    5.94    5.87
   9   4 -14    0.76    4.55
  -9  -4  14   13.13    8.42
   9  -4 -15   20.99    8.36
   9   4 -15   23.75    8.47
  -9  -4  15   36.00   10.03
   9  -4 -16    6.36    5.91
   9   4 -16    2.45    4.56
  -9  -4  16   -0.63    5.51
   9  -4 -17   41.93   10.26
   9   4 -17   45.09   10.45
  -9  -4  17   26.54   10.04
   9  -4 -18   78.94   15.02
   9   4 -18  107.48   16.33
  -9  -4  18   52.97   14.72
   9  -4 -19   83.40   14.42
   9   4 -19   39.53   11.52
  -9  -4  19   90.31   16.06
   9  -4 -20    5.00    6.53
   9   4 -20   -0.10    5.40
  -9  -4  20    0.92    6.68
   9  -4 -21   -2.37    6.08
   9   4 -21    1.31    5.33
  -9  -4  21   -1.16    6.00
   9  -4 -22    5.58    6.58
   9   4 -22   10.20    7.26
  -9  -4  22   -3.15    6.61
   9  -4 -23   56.81   12.02
   9   4 -23   63.42   12.68
  -9  -4  23   26.86   10.59
   9  -4 -24   15.03    7.54
   9   4 -24    8.66    5.90
  -9  -4  24   11.20    8.44
   9  -4 -25   16.70    7.17
   9   4 -25    0.32    6.09
  -9  -4  25    3.06    5.88
   9  -4 -26    0.01    4.87
   9   4 -26   -0.90    6.49
  -9  -4  26    0.70    5.67
   9  -4 -27   -0.21    6.19
   9   4 -27    3.83    5.73
  -9  -4  27    6.54    7.12
   9  -4 -28   12.56    7.02
   9   4 -28    8.79    6.86
  -9  -4  28    8.75    7.76
   9  -4 -29   23.38    9.00
   9   4 -29   15.47    8.50
  -9  -4  29   17.71    9.47
   9  -4 -30    2.87    6.42
   9   4 -30   -1.01    6.08
  -9  -4  30   -0.59    7.46
   9  -4 -31    4.55    6.38
   9   4 -31    5.48    5.73
  -9  -4  31   -1.46    7.56
   9  -4 -32   -4.18    7.59
   9   4 -32   -3.22    6.52
   9  -4 -33   -0.60    6.48
   9   4 -33   -3.83    7.57
   9  -4 -34   -0.65    6.83
   9  -5  -1  138.66   19.90
  -9  -5   1  120.43   20.36
   9  -5  -2   54.21   11.26
  -9  -5   2   68.19   13.20
   9  -5  -3   12.95    5.81
  -9  -5   3   10.54    5.95
   9  -5  -4   70.67   13.33
  -9  -5   4   93.14   15.52
   9  -5  -5   50.93    9.91
  -9  -5   5   27.19    8.89
   9  -5  -6   62.01   10.61
  -9  -5   6   26.77    9.59
   9  -5  -7   84.80   14.28
  -9  -5   7   76.84   14.72
   9  -5  -8   10.11    5.86
   9   5  -8    0.05    4.17
  -9  -5   8    1.46    5.29
   9  -5  -9    1.25    4.92
   9   5  -9   -1.16    4.67
  -9  -5   9   -1.62    6.47
   9  -5 -10    3.95    5.22
   9   5 -10   -0.65    4.89
  -9  -5  10    2.92    5.73
   9  -5 -11   95.06   13.75
   9   5 -11   56.63   12.03
  -9  -5  11   46.96   12.38
   9  -5 -12   27.23    8.19
   9   5 -12   37.74    9.55
  -9  -5  12   35.23    9.70
   9  -5 -13   -1.72    5.37
   9   5 -13   -1.85    5.28
  -9  -5  13   -0.56    5.64
   9  -5 -14   28.71    8.31
   9   5 -14   19.74    7.60
  -9  -5  14    5.06    6.19
   9  -5 -15   20.50    8.00
   9   5 -15   24.07    8.70
  -9  -5  15   21.84    8.85
   9  -5 -16   23.83    8.43
   9   5 -16   41.04   10.19
  -9  -5  16   21.35    8.94
   9  -5 -17   39.67   10.29
   9   5 -17   34.73    9.61
  -9  -5  17   44.94   11.43
   9  -5 -18    6.81    5.63
   9   5 -18    6.12    5.74
  -9  -5  18    8.41    7.28
   9  -5 -19   -0.67    4.93
   9   5 -19   -0.29    4.79
  -9  -5  19    0.01    5.91
   9  -5 -20    2.59    5.46
   9   5 -20    7.01    5.41
  -9  -5  20    5.93    6.57
   9  -5 -21   22.09    8.05
   9   5 -21   30.18    9.26
  -9  -5  21   19.16    9.13
   9  -5 -22   19.00    7.76
   9   5 -22    6.30    6.14
  -9  -5  22   15.79    8.14
   9  -5 -23   11.53    6.81
   9   5 -23    3.11    6.23
  -9  -5  23   -3.02    7.16
   9  -5 -24    2.76    6.00
   9   5 -24    5.80    6.74
  -9  -5  24   -0.12    4.63
   9  -5 -25   -0.49    5.73
   9   5 -25    3.07    5.98
  -9  -5  25    4.08    6.42
   9  -5 -26   20.43    9.05
   9   5 -26    5.36    6.15
  -9  -5  26    5.93    6.94
   9  -5 -27    7.87    6.54
   9   5 -27    7.18    6.33
  -9  -5  27    2.08    5.85
   9  -5 -28    6.18    7.15
   9   5 -28    0.41    5.52
  -9  -5  28   -0.31    6.09
   9  -5 -29   -4.04    7.52
   9   5 -29    0.13    6.20
  -9  -5  29    6.11    7.06
   9  -5 -30    1.47    6.12
   9   5 -30    2.49    6.65
  -9  -5  30    1.14    5.89
   9  -5 -31   12.71    7.67
   9   5 -31    4.88    7.32
  -9  -5  31    1.65    5.57
   9  -5 -32   -3.36    6.63
   9   5 -32   -0.56    5.45
  -9  -5  32    7.55    8.03
   9  -5 -33    1.85    6.06
   9   5 -33   -1.23    6.50
   9  -5 -34    0.33    6.54
   9  -6  -1    0.62    4.76
  -9  -6   1    3.11    6.43
   9  -6  -2  130.17   19.51
  -9  -6   2  122.68   20.19
   9  -6  -3   33.78    8.57
  -9  -6   3   31.02    8.52
   9  -6  -4   19.48    6.98
  -9  -6   4   15.27    6.82
   9  -6  -5   24.84    8.02
  -9  -6   5   28.98    8.60
   9  -6  -6   21.93    6.72
  -9  -6   6    6.77    6.12
   9  -6  -7   24.44    7.68
  -9  -6   7   25.25    8.46
   9  -6  -8  112.49   16.52
   9   6  -8   95.96   16.00
  -9  -6   8   78.86   16.10
   9  -6  -9   23.77    7.33
   9   6  -9   19.11    6.83
  -9  -6   9    7.11    6.15
   9  -6 -10   -1.56    4.59
   9   6 -10   -1.78    4.66
  -9  -6  10   -1.33    4.76
   9  -6 -11    0.50    4.39
   9   6 -11    2.33    4.53
  -9  -6  11   -0.14    5.24
   9  -6 -12   31.91    9.38
   9   6 -12   47.07   10.27
  -9  -6  12   40.02   10.36
   9  -6 -13   17.87    7.24
   9   6 -13    9.16    6.49
  -9  -6  13   13.38    7.46
   9  -6 -14   36.35   10.10
   9   6 -14   51.07   10.98
  -9  -6  14   46.16   11.19
   9  -6 -15    5.57    5.95
   9   6 -15    6.96    5.66
  -9  -6  15    7.78    6.37
   9  -6 -16    3.24    5.21
   9   6 -16    8.84    5.96
  -9  -6  16    5.07    7.21
   9  -6 -17   14.14    7.30
   9   6 -17   10.94    6.88
  -9  -6  17    8.49    6.79
   9  -6 -18   66.13   11.65
   9   6 -18   22.12    8.90
  -9  -6  18   22.79    9.04
   9  -6 -19   10.73    6.02
   9   6 -19    4.95    5.81
  -9  -6  19    5.62    7.20
   9  -6 -20   12.55    6.59
   9   6 -20   14.96    7.35
  -9  -6  20    9.01    7.19
   9  -6 -21    8.64    6.10
   9   6 -21   -0.33    5.12
  -9  -6  21   -1.09    6.23
   9  -6 -22   13.17    7.06
   9   6 -22    3.69    5.86
  -9  -6  22    1.14    5.01
   9  -6 -23   12.29    6.99
   9   6 -23   14.52    7.37
  -9  -6  23   14.00    7.95
   9  -6 -24    9.49    6.94
   9   6 -24   10.80    6.79
  -9  -6  24   12.64    7.78
   9  -6 -25    2.10    6.66
   9   6 -25    9.03    7.16
  -9  -6  25   10.23    7.70
   9  -6 -26    3.68    6.08
   9   6 -26   -1.29    7.50
  -9  -6  26   -2.72    6.71
   9  -6 -27   -1.68    5.49
   9   6 -27   -3.24    6.18
  -9  -6  27   -2.34    6.71
   9  -6 -28    5.43    7.39
   9   6 -28    1.62    6.72
  -9  -6  28    9.36    7.60
   9  -6 -29    4.51    6.09
   9   6 -29    1.54    6.75
  -9  -6  29    6.93    7.47
   9  -6 -30   10.05    7.64
   9   6 -30   -2.50    5.98
  -9  -6  30    9.61    7.45
   9  -6 -31    6.70    7.21
   9   6 -31   -2.75    6.17
  -9  -6  31    5.42    7.92
   9  -6 -32   -0.08    5.43
   9   6 -32    0.77    4.60
  -9  -6  32   -3.63    7.54
   9  -6 -33   -0.22    5.65
   9   6 -33    8.15    7.63
  -9  -6  33   -2.95    7.51
   9  -6 -34   -1.97    5.88
  -9  -6  34    7.02    8.40
   9  -7  -1   19.99    6.62
  -9  -7   1   21.69    7.79
   9  -7  -2   18.08    5.94
  -9  -7   2   10.56    6.89
   9  -7  -3    0.63    4.50
  -9  -7   3   -2.41    5.46
   9  -7  -4   24.89    7.28
  -9  -7   4   18.64    8.03
   9  -7  -5    7.09    4.97
  -9  -7   5    3.83    4.87
   9  -7  -6   54.71   10.89
  -9  -7   6   43.56   10.82
   9  -7  -7    1.84    4.44
  -9  -7   7    5.51    5.78
   9  -7  -8   -1.66    4.76
   9   7  -8    5.09    4.58
  -9  -7   8    0.85    5.96
   9  -7  -9   30.99    8.09
   9   7  -9   19.38    7.02
  -9  -7   9   11.48    6.10
   9  -7 -10   32.90    7.90
   9   7 -10   26.65    7.46
  -9  -7  10   15.37    7.30
   9  -7 -11   28.32    7.57
   9   7 -11   19.29    7.15
  -9  -7  11   10.17    6.50
   9  -7 -12   78.43   13.10
   9   7 -12   52.79   11.68
  -9  -7  12   51.27   12.36
   9  -7 -13    0.99    4.90
   9   7 -13    0.76    5.76
  -9  -7  13   -3.04    5.50
   9  -7 -14    6.55    5.38
   9   7 -14   10.59    5.90
  -9  -7  14    3.23    5.97
   9  -7 -15    1.52    4.69
   9   7 -15    5.10    5.37
  -9  -7  15    6.79    6.80
   9  -7 -16   37.04    9.96
   9   7 -16   40.41    9.88
  -9  -7  16   42.74   11.38
   9  -7 -17    4.03    5.36
   9   7 -17    6.56    5.33
  -9  -7  17    1.01    7.40
   9  -7 -18   -1.04    5.73
   9   7 -18    4.65    5.37
  -9  -7  18    4.36    6.16
   9  -7 -19    2.47    5.24
   9   7 -19    0.00    3.74
  -9  -7  19   -2.24    6.12
   9  -7 -20   13.34    6.79
   9   7 -20    8.60    6.44
  -9  -7  20   13.05    8.04
   9  -7 -21   23.17    8.26
   9   7 -21   10.91    6.91
  -9  -7  21    3.58    5.98
   9  -7 -22   30.93    9.43
   9   7 -22   25.62    9.44
   9  -7 -23   -1.23    5.45
   9   7 -23    3.26    5.52
  -9  -7  23   -1.72    6.11
   9  -7 -24   -2.85    7.06
   9   7 -24    1.51    4.92
  -9  -7  24    3.84    6.03
   9  -7 -25   -0.74    5.68
   9   7 -25    5.41    6.62
  -9  -7  25   -0.02    5.19
   9  -7 -26   15.01    7.60
   9   7 -26   24.27    9.14
  -9  -7  26   10.08    8.25
   9  -7 -27    2.96    7.56
   9   7 -27   -0.77    6.46
  -9  -7  27   15.46    8.46
   9  -7 -28    6.42    6.10
   9   7 -28   -1.18    4.70
  -9  -7  28    0.89    6.36
   9  -7 -29   -0.20    6.67
   9   7 -29   -1.65    5.65
  -9  -7  29    2.45    7.26
   9  -7 -30   -2.06    6.89
   9   7 -30   -4.22    7.55
  -9  -7  30    0.53    5.72
   9  -7 -31   -0.34    5.66
   9   7 -31    3.01    6.33
  -9  -7  31   -2.40    7.43
   9  -7 -32   15.00    8.03
   9   7 -32    6.93    7.21
  -9  -7  32   -2.27    7.90
   9  -7 -33   -2.34    6.93
  -9  -7  33   -2.54    7.01
  -9  -7  34   -0.59    6.57
  -9  -7  35   -0.44    7.88
   9  -8  -1   33.01    8.31
  -9  -8   1   20.62    8.29
   9  -8  -2   28.45    8.03
  -9  -8   2   30.68    8.28
   9  -8  -3    0.52    4.09
  -9  -8   3   -2.52    4.88
   9  -8  -4   89.50   14.76
  -9  -8   4   81.79   14.98
   9  -8  -5   -2.14    4.45
  -9  -8   5   -1.38    5.46
   9  -8  -6    1.69    4.00
  -9  -8   6    5.35    5.91
   9  -8  -7    4.66    4.73
  -9  -8   7   10.92    6.34
   9  -8  -8   91.23   15.38
   9   8  -8   88.87   15.49
  -9  -8   8   87.16   15.95
   9  -8  -9    6.57    5.52
   9   8  -9    9.93    5.64
  -9  -8   9    3.53    5.47
   9  -8 -10   34.93    8.67
   9   8 -10   13.21    6.42
  -9  -8  10   19.80    7.42
   9  -8 -11    2.06    4.61
   9   8 -11    0.37    5.49
  -9  -8  11   -1.30    4.74
   9  -8 -12   38.01    9.00
   9   8 -12   21.78    7.99
  -9  -8  12   15.02    8.09
   9  -8 -13    2.10    5.09
   9   8 -13    0.24    5.29
  -9  -8  13    0.49    5.37
   9  -8 -14   23.47    8.37
   9   8 -14   23.90    8.23
  -9  -8  14   31.68    9.87
   9  -8 -15    3.17    5.66
   9   8 -15    4.21    6.13
  -9  -8  15    1.07    5.64
   9  -8 -16   -0.07    4.50
   9   8 -16   -0.67    5.10
  -9  -8  16    0.31    5.59
   9  -8 -17    3.85    5.08
   9   8 -17    2.07    5.19
  -9  -8  17    4.97    6.92
   9  -8 -18   29.47    8.95
   9   8 -18   35.98    9.69
  -9  -8  18   21.65    8.89
   9  -8 -19    6.38    5.84
   9   8 -19    4.73    6.39
  -9  -8  19    1.60    6.48
   9  -8 -20   22.31    7.45
   9   8 -20    2.00    6.14
  -9  -8  20   11.23    6.90
   9  -8 -21    0.39    4.73
   9   8 -21    3.22    5.68
  -9  -8  21    6.25    6.49
   9  -8 -22    0.61    4.17
   9   8 -22    1.22    5.33
  -9  -8  22   -0.51    5.83
   9  -8 -23    4.22    5.37
   9   8 -23    0.03    4.84
  -9  -8  23    0.69    5.81
   9  -8 -24    5.80    6.28
   9   8 -24    7.11    6.48
  -9  -8  24    3.94    6.99
   9  -8 -25    1.55    5.17
   9   8 -25    0.91    5.35
  -9  -8  25   -1.81    4.85
   9  -8 -26   14.74    7.09
   9   8 -26   -3.56    6.19
  -9  -8  26   -0.12    7.40
   9  -8 -27   -2.18    6.20
   9   8 -27    1.05    5.84
  -9  -8  27    0.58    5.38
   9  -8 -28    8.38    6.81
   9   8 -28   -1.91    6.22
  -9  -8  28   -2.96    7.07
   9  -8 -29   -0.74    5.47
   9   8 -29   -3.20    7.00
  -9  -8  29   -2.76    7.46
   9  -8 -30   -1.05    5.24
   9   8 -30    4.31    6.66
  -9  -8  30   -1.61    6.04
   9  -8 -31    5.16    6.66
   9   8 -31    0.03    5.91
  -9  -8  31   -3.14    8.36
   9  -8 -32   -0.91    6.07
   9   8 -32    2.73    6.46
  -9  -8  32    8.72    7.31
   9  -8 -33   -0.03    5.64
   9  -9  -1    6.60    5.45
  -9  -9   1   -0.09    5.28
   9  -9  -2   46.22    9.67
  -9  -9   2   39.06   10.11
   9  -9  -3    2.90    4.20
  -9  -9   3   10.80    6.36
   9  -9  -4    3.99    4.53
  -9  -9   4    6.54    6.29
   9  -9  -5    5.92    5.14
  -9  -9   5    7.79    5.46
   9  -9  -6   89.03   15.65
  -9  -9   6  103.03   16.76
   9  -9  -7    3.44    4.66
  -9  -9   7   -0.80    4.77
   9  -9  -8    0.83    4.58
   9   9  -8    3.81    4.45
  -9  -9   8    1.15    5.22
   9  -9  -9   -1.19    3.92
   9   9  -9    0.61    4.64
  -9  -9   9   -2.13    5.90
   9  -9 -10   11.39    6.37
   9   9 -10   15.91    6.42
  -9  -9  10    3.00    5.62
   9  -9 -11   -0.38    4.26
   9   9 -11   -1.49    5.32
  -9  -9  11    0.79    4.83
   9  -9 -12   46.58   10.15
   9   9 -12   49.92   10.79
  -9  -9  12   18.41    8.87
   9  -9 -13   -1.34    4.69
   9   9 -13   -1.25    4.07
  -9  -9  13   -3.14    6.51
   9  -9 -14    0.80    4.82
   9   9 -14    0.58    4.89
  -9  -9  14    2.90    5.73
   9  -9 -15    1.17    5.62
   9   9 -15    7.81    5.90
  -9  -9  15    8.59    5.92
   9  -9 -16   59.34   11.13
   9   9 -16   29.62    8.72
  -9  -9  16   25.39    9.21
   9  -9 -17   -2.67    5.16
   9   9 -17   -0.69    4.83
  -9  -9  17   -5.01    7.53
   9  -9 -18   10.00    5.97
   9   9 -18   -1.48    5.95
  -9  -9  18    0.29    6.48
   9  -9 -19    3.31    5.78
   9   9 -19    3.42    4.92
  -9  -9  19    1.94    6.20
   9  -9 -20   14.69    7.38
   9   9 -20    3.72    6.22
  -9  -9  20   16.41    7.66
   9  -9 -21   -0.70    4.82
   9   9 -21   -2.90    6.23
  -9  -9  21    4.69    6.17
   9  -9 -22    8.82    7.04
   9   9 -22   17.48    7.87
  -9  -9  22   20.35    8.35
   9  -9 -23    0.40    5.28
   9   9 -23    2.78    5.29
  -9  -9  23    0.50    5.44
   9  -9 -24    3.26    5.79
   9   9 -24    8.93    6.64
  -9  -9  24   -0.48    5.72
   9  -9 -25   -1.52    5.19
   9   9 -25   -1.09    6.19
  -9  -9  25    5.61    6.79
   9  -9 -26   16.44    8.57
   9   9 -26   20.93    7.82
  -9  -9  26    5.07    7.63
   9  -9 -27    3.56    6.86
   9   9 -27   -0.84    6.16
  -9  -9  27   10.39    8.22
   9  -9 -28    7.20    6.96
   9   9 -28   -0.03    6.30
  -9  -9  28    4.81    6.55
   9  -9 -29   -0.83    6.71
   9   9 -29   -3.78    6.85
  -9  -9  29   -0.97    5.75
   9  -9 -30    0.36    7.00
   9   9 -30   -2.74    6.58
  -9  -9  30    4.59    7.53
   9  -9 -31    3.57    6.60
   9   9 -31    2.34    5.45
   9  -9 -32    5.25    6.95
   9   9 -32   -0.48    6.44
   9 -10  -1   -1.47    4.07
  -9 -10   1    9.43    6.39
   9 -10  -2   12.90    6.45
  -9 -10   2   17.62    6.83
   9 -10  -3   12.19    5.53
  -9 -10   3    2.34    4.87
   9 -10  -4   48.34   10.26
  -9 -10   4   39.66   10.39
   9 -10  -5   -0.83    4.22
  -9 -10   5   -2.71    5.14
   9 -10  -6    3.33    4.88
  -9 -10   6    4.86    5.52
   9 -10  -7    2.65    4.34
  -9 -10   7   -0.02    4.17
   9 -10  -8   22.96    7.99
  -9 -10   8   23.55    8.51
   9 -10  -9    6.43    5.49
  -9 -10   9    4.95    5.95
   9 -10 -10    6.90    6.21
  -9 -10  10    0.75    5.43
   9 -10 -11    4.20    5.14
  -9 -10  11    4.18    6.02
   9 -10 -12    3.78    5.17
  -9 -10  12   11.35    6.79
   9 -10 -13   -0.54    5.50
  -9 -10  13    2.50    5.42
   9 -10 -14   16.04    7.36
  -9 -10  14   26.82    8.29
   9 -10 -15    6.43    5.13
  -9 -10  15   -2.34    5.76
   9 -10 -16    1.59    5.18
  -9 -10  16   -0.29    5.25
   9 -10 -17    3.82    5.74
  -9 -10  17   -2.15    6.32
   9 -10 -18   27.05    9.02
  -9 -10  18   32.84    9.93
   9 -10 -19    1.30    4.64
  -9 -10  19   -2.96    6.60
   9 -10 -20   -0.12    5.22
  -9 -10  20    6.82    6.98
   9 -10 -21    1.81    5.59
   9  10 -21    1.61    6.51
  -9 -10  21    2.73    5.74
   9 -10 -22    3.54    5.56
   9  10 -22    1.79    4.80
  -9 -10  22    5.13    7.65
   9  10 -23   -0.82    4.81
  -9 -10  23    1.09    6.32
   9  10 -24    4.71    6.61
  -9 -10  24   13.55    7.63
   9  10 -25    4.78    5.65
  -9 -10  25    8.00    7.79
   9  10 -26   -1.40    5.43
  -9 -10  26   -0.01    7.88
  -9 -10  27   -1.44    6.33
   9 -11  -1   -0.80    4.30
  -9 -11   1    1.53    4.71
   9 -11  -2   22.75    7.87
  -9 -11   2   49.35    9.77
   9 -11  -3   -0.74    4.45
  -9 -11   3    2.11    4.63
   9 -11  -4   22.58    6.91
  -9 -11   4   12.22    6.56
   9 -11  -5    1.53    4.26
  -9 -11   5    1.23    4.51
   9 -11  -6   22.17    7.30
  -9 -11   6   26.02    8.19
   9 -11  -7   -0.50    4.82
  -9 -11   7    1.95    4.80
  -9 -11   8    0.98    5.18
  -9 -11   9    1.84    5.92
  -9 -11  10   12.03    6.60
  -9 -11  11    4.35    5.66
  -9 -11  12    9.66    7.14
  -9 -11  13   -3.52    5.78
  -9 -11  14    0.35    5.17
  -9 -11  15   -2.25    5.27
  -9 -11  16   27.04    9.35
  -9 -11  17   -1.67    5.69
  -9 -11  18   -1.27    5.96
  -9 -11  19   -0.96    5.66
  -9 -11  20    1.50    6.08
  -9 -11  21   -3.81    7.68
  -9 -11  22    3.75    6.89
  -9 -11  23    0.00    6.55
  -9 -11  24   -0.88    4.56
  -9 -12   1   -1.65    4.63
  -9 -12   2    0.66    4.92
  -9 -12   3    1.01    4.66
  -9 -12   4   18.10    6.85
  -9 -12   5   -1.27    4.46
  -9 -12   6   -0.76    4.29
  -9 -12   7    0.17    5.16
  -9 -12   8   33.86    9.51
  -9 -12   9   -1.40    4.97
  -9 -12  10    4.43    4.73
  -9 -12  11    2.51    5.23
  -9 -12  12    4.66    5.81
  -9 -12  13    0.74    4.81
  -9 -12  14    9.37    6.79
  -9 -12  15   -0.04    4.61
  -9 -12  16   -2.36    5.08
  -9 -12  17   -1.30    5.51
  -9 -12  18    7.97    7.09
  -9 -12  19   -0.47    5.30
  -9 -12  20    8.60    7.92
  -9 -12  21   -0.02    5.87
  -9 -13   1   11.26    6.51
  -9 -13   2    0.90    5.30
  -9 -13   3   -0.99    5.13
  -9 -13   4    0.36    4.36
  -9 -13   5    6.41    5.92
  -9 -13   6   10.88    6.75
  -9 -13   7    0.78    4.73
  -9 -13   8   -0.19    5.14
  -9 -13   9   -0.83    4.83
  -9 -13  10    0.25    4.51
  -9 -13  11   -0.15    5.12
  -9 -13  12    9.49    6.78
  -9 -13  13   -2.31    6.14
  -9 -13  14   -1.80    5.49
  -9 -13  15   -3.43    5.61
  -9 -13  16    3.64    6.25
  -9 -13  17   -1.80    5.83
  -9 -14   1    2.94    4.60
  -9 -14   2   -0.63    5.23
  -9 -14   3    7.05    5.36
  -9 -14   4    7.51    5.29
  -9 -14   5   -1.71    4.83
  -9 -14   6    0.77    5.60
  -9 -14   7    0.91    5.18
  -9 -14   8   -2.08    5.50
  -9 -14   9   -0.95    5.43
  -9 -14  10    6.80    5.74
  -9 -14  11   -0.46    5.20
  -9 -14  12   -0.70    4.51
  -9 -15   1    7.15    4.84
  -9 -15   2    1.79    4.58
  -9 -15   3   -0.60    4.91
  -9 -15   4   -0.78    4.69
  -9 -15   5    0.96    4.55
  -9 -15   6    5.69    5.26
  -8   0   1    4.63    5.14
   8   0  -1   -1.12    4.08
   8   0  -1    6.31    5.68
  -8   0   2  580.65   69.63
   8   0  -2  565.54   68.15
   8   0  -2  542.41   68.81
  -8   0   3    2.17    5.00
   8   0  -3    0.05    3.99
   8   0  -3   -1.67    4.34
  -8   0   4   70.79   15.02
   8   0  -4  112.86   15.46
   8   0  -4  100.14   15.64
  -8   0   5   -3.01    4.50
   8   0  -5    0.86    3.83
   8   0  -5   -1.96    4.11
  -8   0   6   90.20   16.43
   8   0  -6   98.04   15.94
   8   0  -6  128.74   17.76
  -8   0   7    1.95    4.41
   8   0  -7    0.69    3.60
   8   0  -7    1.87    4.70
  -8   0   8  215.49   31.03
   8   0  -8  230.38   30.65
  -8   0   9   -0.03    4.49
   8   0  -9   -1.57    3.93
  -8   0  10    1.41    5.17
  -8   0  11    5.68    6.03
  -8   0  12  174.04   26.03
  -8   0  13    0.16    4.73
   8   0 -13   -0.64    5.35
  -8   0  14   58.46   14.10
   8   0 -14  105.14   15.16
  -8   0  15   -1.78    6.11
   8   0 -15    1.22    4.15
  -8   0  16    4.02    6.18
   8   0 -16   -0.35    3.83
  -8   0  17    8.41    7.02
   8   0 -17   -0.63    4.92
  -8   0  18  108.49   18.38
   8   0 -18   87.26   16.54
  -8   0  19    4.14    6.11
   8   0 -19   -2.78    5.79
  -8   0  20   22.03    8.38
   8   0 -20   15.65    7.56
  -8   0  21    0.18    6.49
   8   0 -21   -1.61    5.18
  -8   0  22   47.90   12.75
   8   0 -22   61.64   12.68
  -8   0  23    6.07    6.75
   8   0 -23   -0.97    5.24
   8   0 -24   33.52    9.64
   8   0 -25   -1.53    6.42
   8   0 -26    4.26    5.77
   8   0 -27   -2.98    6.24
   8   0 -28   47.62   12.46
   8   0 -29   -3.54    6.49
   8   0 -30    4.15    6.02
   8   0 -31   -4.80    8.22
   8   0 -32   10.37    7.18
   8   0 -33    0.23    5.37
   8   0 -34   13.67    8.64
   8   0 -35   -1.62    6.67
  -8   1   1   71.66   14.60
   8  -1  -1   90.89   14.06
   8  -1  -1   87.91   14.80
   8   1  -1   90.99   13.85
  -8  -1   1   85.91   15.13
  -8   1   2    9.73    5.11
   8  -1  -2    7.13    4.17
   8  -1  -2    1.33    3.55
   8   1  -2    8.95    4.15
  -8  -1   2   -3.38    5.86
  -8   1   3    9.26    5.71
   8  -1  -3    5.08    3.87
   8  -1  -3    2.19    4.93
   8   1  -3   10.32    4.18
  -8  -1   3    2.78    4.93
  -8   1   4   49.67   10.19
   8  -1  -4   53.46    9.57
   8  -1  -4   46.99   10.34
   8   1  -4   39.64    8.72
  -8  -1   4   45.04   10.29
  -8   1   5   -0.40    4.53
   8  -1  -5    6.39    4.27
   8  -1  -5    7.64    5.53
   8   1  -5   17.65    5.81
  -8  -1   5   -0.17    4.36
  -8   1   6   98.50   15.59
   8  -1  -6   88.39   14.06
   8  -1  -6   75.19   14.41
   8   1  -6   73.28   13.65
  -8  -1   6   95.81   15.52
  -8   1   7   14.26    6.15
   8  -1  -7   13.20    6.40
   8   1  -7    3.27    4.52
  -8  -1   7   14.23    6.26
  -8   1   8    7.24    5.46
   8  -1  -8    3.21    4.12
  -8  -1   8    2.53    4.18
  -8   1   9   18.44    6.91
   8  -1  -9   25.29    7.44
  -8  -1   9   12.85    6.23
  -8   1  10  174.87   24.78
   8  -1 -10  139.78   23.17
  -8  -1  10  177.66   24.54
  -8   1  11    3.28    5.46
   8  -1 -11    6.58    5.05
  -8  -1  11    6.74    5.62
  -8   1  12    7.36    6.00
   8  -1 -12    7.57    5.21
  -8  -1  12    5.65    6.19
  -8   1  13   -2.98    4.86
   8  -1 -13    2.53    4.47
   8  -1 -13    0.39    5.03
   8   1 -13    0.00    4.71
  -8  -1  13   -2.84    5.57
  -8   1  14   80.47   15.02
   8  -1 -14   57.07   13.19
   8   1 -14   93.11   14.80
  -8  -1  14   81.50   14.88
  -8   1  15   36.07   10.96
   8  -1 -15   81.54   12.91
   8   1 -15   54.09   11.86
  -8  -1  15   58.11   12.56
  -8   1  16   55.59   14.01
   8  -1 -16  103.57   15.32
   8   1 -16   84.11   14.78
  -8  -1  16   69.58   14.83
  -8   1  17    7.35    6.55
   8  -1 -17    4.21    5.46
   8   1 -17   -1.42    6.14
  -8  -1  17    2.92    5.42
  -8   1  18    3.31    6.16
   8  -1 -18    5.82    6.77
   8   1 -18    5.35    6.79
  -8  -1  18   10.56    7.17
  -8   1  19   12.50    7.94
   8  -1 -19   13.02    7.58
   8   1 -19    9.78    5.55
  -8  -1  19   15.13    8.23
  -8   1  20    7.37    6.65
   8  -1 -20   12.72    6.91
   8   1 -20   15.49    7.07
  -8  -1  20   19.01    7.78
  -8   1  21   -1.63    6.45
   8  -1 -21   -0.23    5.57
   8   1 -21   -2.07    5.44
  -8   1  22   77.68   15.57
   8  -1 -22   67.25   14.15
   8   1 -22   68.27   13.93
   8  -1 -23   -5.95    6.43
   8   1 -23   -1.60    5.71
   8  -1 -24    8.02    5.90
   8   1 -24   17.51    8.22
   8  -1 -25   -1.03    5.38
   8   1 -25    6.08    6.28
  -8  -1  25   -3.90    6.60
   8  -1 -26   22.93    8.63
   8   1 -26   11.65    7.84
  -8  -1  26    9.28    7.30
   8  -1 -27    1.24    5.03
   8   1 -27    2.82    6.35
   8  -1 -28   -0.79    5.66
   8   1 -28    3.77    5.36
   8  -1 -29    1.79    5.39
   8   1 -29   -0.07    5.77
   8  -1 -30   19.81    9.00
   8   1 -30   26.92    9.07
   8  -1 -31    4.18    5.96
   8   1 -31   -0.86    6.33
   8  -1 -32   13.80    8.43
   8   1 -32   18.49    8.19
   8  -1 -33    0.49    6.17
   8   1 -33   -3.44    6.76
   8  -1 -34    7.03    6.86
   8   1 -34    2.77    6.64
   8  -1 -35   -3.52    7.83
   8   1 -35   -1.85    7.22
  -8   2   1    0.22    4.16
   8  -2  -1    0.99    4.06
   8  -2  -1    1.74    4.18
   8   2  -1    0.10    3.00
  -8  -2   1    2.26    5.74
  -8   2   2   75.90   14.13
   8  -2  -2   84.66   13.31
   8  -2  -2   62.11   13.32
   8   2  -2   95.09   13.46
  -8  -2   2   76.03   14.17
  -8   2   3    4.95    5.79
   8  -2  -3    8.79    4.86
   8  -2  -3   14.21    6.30
   8   2  -3    8.79    4.47
  -8  -2   3    9.30    5.66
  -8   2   4   55.07   11.27
   8  -2  -4   43.92    9.48
   8  -2  -4   54.06   10.85
   8   2  -4   45.02    9.32
  -8  -2   4   52.03   10.65
  -8   2   5   10.98    6.59
   8  -2  -5   18.34    6.01
   8  -2  -5   16.51    6.89
   8   2  -5   18.87    5.83
  -8  -2   5   11.70    6.18
  -8   2   6  109.90   17.31
   8  -2  -6  109.03   17.25
   8   2  -6  102.95   15.78
  -8  -2   6   86.21   16.12
  -8   2   7   35.14    9.18
   8  -2  -7   46.94   10.11
   8   2  -7   44.01    9.19
  -8  -2   7   37.11    9.68
  -8   2   8  113.53   18.74
   8  -2  -8  114.28   18.25
  -8  -2   8  114.02   18.59
  -8   2   9   15.61    6.51
   8  -2  -9   13.33    6.27
  -8  -2   9    5.64    5.32
  -8   2  10    5.93    5.52
   8  -2 -10   -1.55    5.22
  -8  -2  10    4.40    5.33
  -8   2  11    0.97    5.12
   8  -2 -11    2.18    5.09
  -8  -2  11   -1.24    4.88
  -8   2  12   52.49   12.82
   8  -2 -12   95.29   14.54
  -8  -2  12   71.44   13.52
  -8   2  13   54.06   11.81
   8  -2 -13   54.40   11.08
   8  -2 -13   39.19   10.58
   8   2 -13   62.36   11.18
  -8  -2  13   38.84   10.73
  -8   2  14   38.50   10.10
   8  -2 -14   31.33    8.90
   8  -2 -14   13.07    7.34
   8   2 -14   19.21    8.25
  -8  -2  14   23.02    8.39
  -8   2  15   35.73   10.04
   8  -2 -15   34.29    8.77
   8  -2 -15   42.55   10.21
   8   2 -15   32.55    8.99
  -8  -2  15   26.54    9.25
  -8   2  16   39.04   10.23
   8  -2 -16   32.61    8.62
   8  -2 -16   34.34    9.28
   8   2 -16   50.20   10.53
  -8  -2  16   21.93    8.86
  -8   2  17   35.90   10.03
   8  -2 -17   31.05    9.01
   8   2 -17   28.55    9.17
  -8   2  18  202.94   31.82
   8  -2 -18  240.16   31.73
  -8   2  19    0.25    4.53
   8  -2 -19   -0.05    4.47
   8   2 -19    5.97    5.62
   8  -2 -20    7.80    6.34
   8   2 -20    7.77    6.70
   8  -2 -21    3.29    5.86
   8   2 -21   -2.53    5.94
   8  -2 -22   26.24    9.75
   8   2 -22   46.57   11.01
  -8  -2  22   39.59   11.38
   8  -2 -23    3.79    5.51
   8   2 -23   -1.56    5.74
  -8  -2  23   -1.36    7.16
   8  -2 -24    4.45    5.63
   8   2 -24    7.48    7.24
  -8  -2  24    5.40    7.30
   8  -2 -25    1.50    5.95
   8   2 -25   -1.18    5.66
  -8  -2  25    2.27    6.96
   8  -2 -26   -0.09    5.44
   8   2 -26    2.23    6.05
  -8  -2  26   -2.85    6.85
   8  -2 -27    6.75    6.34
   8   2 -27   -0.62    6.03
  -8  -2  27    9.84    7.06
   8  -2 -28   23.95    8.90
   8   2 -28   21.85    9.03
  -8  -2  28    5.72    7.86
   8  -2 -29    5.72    6.67
   8   2 -29    6.17    7.38
   8  -2 -30    3.17    6.77
   8   2 -30    3.66    6.50
   8  -2 -31   -0.57    5.29
   8   2 -31    0.84    6.44
   8  -2 -32   11.40    7.62
   8   2 -32    1.70    5.86
   8  -2 -33   -1.84    6.63
   8   2 -33    2.45    6.27
   8  -2 -34    7.30    8.21
   8   2 -34   21.16    9.66
   8  -2 -35    3.07    6.18
   8   2 -35   -3.88    7.21
   8  -2 -36    3.71    6.15
  -8   3   1   89.34   16.67
   8  -3  -1   91.88   15.56
   8  -3  -1  105.24   17.01
   8   3  -1  111.15   16.02
  -8  -3   1  120.03   17.49
  -8   3   2   -0.60    4.01
   8  -3  -2   -2.32    4.08
   8  -3  -2    0.27    4.83
   8   3  -2    1.41    3.58
  -8  -3   2   -0.51    4.57
  -8   3   3   40.19    9.12
   8  -3  -3   10.14    6.26
   8  -3  -3   54.88   10.44
   8   3  -3   35.20    7.61
  -8  -3   3   40.53    8.81
  -8   3   4  125.83   20.45
   8  -3  -4  121.34   19.12
   8  -3  -4  146.18   20.91
   8   3  -4  147.96   19.94
  -8  -3   4  134.57   20.50
  -8   3   5   25.36    7.44
   8  -3  -5    7.57    5.99
   8   3  -5   22.52    6.41
  -8  -3   5   25.15    7.57
  -8   3   6   37.90   10.00
   8  -3  -6   46.36   10.66
   8   3  -6   44.27    9.16
  -8  -3   6   58.54   11.07
  -8   3   7   16.17    6.81
   8  -3  -7    9.36    5.40
   8   3  -7    8.12    4.74
  -8  -3   7    6.88    5.69
  -8   3   8    9.42    6.17
   8  -3  -8    4.13    5.10
  -8  -3   8    7.29    4.77
  -8   3   9    5.69    5.15
   8  -3  -9    5.29    5.11
  -8  -3   9    2.98    5.03
  -8   3  10   96.42   18.16
   8  -3 -10  137.19   19.22
  -8  -3  10  112.28   18.59
  -8   3  11   81.31   14.85
   8  -3 -11   76.31   13.83
  -8  -3  11   61.19   13.46
  -8   3  12    0.77    5.34
   8  -3 -12    0.41    4.31
   8  -3 -12    4.31    5.36
  -8   3  13   18.35    7.83
   8  -3 -13   15.16    5.88
   8  -3 -13    0.54    4.55
   8   3 -13    9.83    6.04
  -8   3  14   21.99    8.50
   8  -3 -14   28.96    7.75
   8  -3 -14   37.90    9.46
   8   3 -14   16.97    7.29
  -8   3  15   41.97   10.73
   8  -3 -15   44.04   10.24
   8  -3 -15   46.04   10.90
   8   3 -15   35.60    9.75
  -8   3  16  137.10   19.54
   8  -3 -16   86.23   15.64
   8  -3 -16   74.11   15.64
   8   3 -16   89.63   16.07
  -8   3  17    0.80    5.81
   8  -3 -17    1.11    5.16
   8   3 -17   -0.20    4.85
   8  -3 -18    5.42    5.25
   8   3 -18    4.65    5.39
  -8  -3  18    2.72    5.56
   8  -3 -19   10.43    6.40
   8   3 -19   19.91    7.83
  -8  -3  19   16.69    7.70
   8  -3 -20   71.50   15.64
   8   3 -20  107.06   17.09
  -8  -3  20  109.67   18.41
   8  -3 -21   10.08    7.05
   8   3 -21    5.33    6.91
  -8  -3  21   17.50    7.79
   8  -3 -22    9.89    6.58
   8   3 -22   13.61    7.28
  -8  -3  22   12.07    7.96
   8  -3 -23   13.53    6.74
   8   3 -23    1.41    6.83
  -8  -3  23    1.41    6.58
   8  -3 -24   52.73   10.99
   8   3 -24   16.74    9.02
  -8  -3  24   14.93    8.90
   8  -3 -25   13.44    7.96
   8   3 -25   32.42    9.12
  -8  -3  25   17.20    8.38
   8  -3 -26    8.83    5.95
   8   3 -26   -2.21    6.51
  -8  -3  26    8.15    7.14
   8  -3 -27   -4.64    6.99
   8   3 -27   -2.37    6.11
  -8  -3  27    5.13    5.54
   8  -3 -28   -0.11    5.31
   8   3 -28   -2.74    6.23
  -8  -3  28    2.81    6.85
   8  -3 -29    0.16    4.72
   8   3 -29   11.65    6.45
  -8  -3  29   -0.62    6.09
   8  -3 -30   13.62    8.28
   8   3 -30   11.81    8.71
  -8  -3  30   -2.85    7.21
   8  -3 -31   -2.96    5.94
   8   3 -31   -3.74    6.71
   8  -3 -32    4.77    6.12
   8   3 -32    3.19    6.70
   8  -3 -33   -0.50    6.60
   8   3 -33    1.12    5.94
   8  -3 -34    5.76    6.45
   8   3 -34   -0.53    7.91
   8  -3 -35    2.25    6.09
   8   3 -35    3.17    4.67
  -8   4   1   86.77   15.29
   8  -4  -1   94.13   15.75
   8   4  -1   89.17   14.16
  -8   4   2   35.55    9.01
   8  -4  -2   29.62    8.63
   8   4  -2   21.51    6.32
  -8   4   3   19.38    7.52
   8  -4  -3   28.45    8.03
   8   4  -3   26.28    6.78
  -8   4   4  153.20   21.61
   8  -4  -4  142.27   21.20
   8   4  -4  123.61   19.38
  -8   4   5    6.34    5.66
   8  -4  -5   10.00    6.75
   8   4  -5    8.80    4.67
  -8   4   6   34.17   10.23
   8  -4  -6   66.25   12.07
   8   4  -6   62.51   10.68
  -8   4   7  115.54   18.32
   8  -4  -7  102.25   17.51
   8   4  -7  106.49   16.65
  -8   4   8   32.97    9.43
   8  -4  -8   46.89   10.39
   8   4  -8   35.42    8.49
  -8   4   9    4.98    5.63
   8  -4  -9   10.45    6.29
  -8   4  10    4.36    5.17
   8  -4 -10    7.27    5.23
  -8   4  11    8.71    5.93
   8  -4 -11   19.91    7.50
  -8   4  12  116.83   18.17
   8  -4 -12   85.75   15.81
   8  -4 -12   90.52   16.31
  -8   4  13   15.69    7.92
   8  -4 -13   16.79    6.69
   8  -4 -13   18.71    7.66
   8   4 -13   20.71    7.22
   8  -4 -14   66.88   13.39
   8   4 -14   58.88   12.52
  -8  -4  14   82.46   14.47
   8  -4 -15    1.61    5.52
   8   4 -15    1.01    5.21
  -8  -4  15    2.26    5.85
   8  -4 -16   37.65    9.47
   8   4 -16   22.40    7.83
  -8  -4  16   13.90    7.94
   8  -4 -17   25.31    8.20
   8   4 -17   35.96    9.49
  -8  -4  17   20.66    8.46
   8  -4 -18   91.90   16.21
   8   4 -18   85.60   15.92
  -8  -4  18   85.41   16.52
   8  -4 -19   12.84    6.31
   8   4 -19    5.36    5.74
  -8  -4  19    2.49    5.77
   8  -4 -20   16.71    7.59
   8   4 -20    2.12    5.39
  -8  -4  20   20.99    8.74
   8  -4 -21   -1.15    4.69
   8   4 -21   -2.43    5.80
  -8  -4  21   -0.09    6.39
   8  -4 -22   25.80    8.52
   8   4 -22    9.56    6.71
  -8  -4  22   29.67    9.51
   8  -4 -23   19.02    7.89
   8   4 -23   18.35    7.82
  -8  -4  23   22.30    9.25
   8  -4 -24   10.33    6.76
   8   4 -24    8.33    6.18
  -8  -4  24   -1.34    6.49
   8  -4 -25   -0.21    4.31
   8   4 -25   -2.83    6.05
  -8  -4  25   -4.22    7.38
   8  -4 -26   -1.29    5.42
   8   4 -26   -2.62    5.72
  -8  -4  26    2.41    6.47
   8  -4 -27    1.23    5.08
   8   4 -27   -0.59    5.67
  -8  -4  27    9.58    8.16
   8  -4 -28   12.72    7.62
   8   4 -28   14.84    7.64
  -8  -4  28    0.77    7.78
   8  -4 -29   10.21    6.67
   8   4 -29   -0.10    6.62
  -8  -4  29    8.81    7.22
   8  -4 -30    4.73    6.58
   8   4 -30   -5.44    8.03
  -8  -4  30    7.95    7.05
   8  -4 -31    3.63    6.38
   8   4 -31   -5.51    7.21
  -8  -4  31   -3.20    6.69
   8  -4 -32   14.44    7.51
   8   4 -32    1.53    6.85
  -8  -4  32   -1.27    7.69
   8  -4 -33    4.63    6.65
   8   4 -33    9.09    7.26
   8  -4 -34   17.69    8.28
   8   4 -34    3.51    6.92
   8  -4 -35    3.58    6.69
   8   4 -35   14.18    6.93
  -8   5   1   43.83    9.66
   8  -5  -1   36.55    9.44
   8   5  -1   25.79    7.26
  -8   5   2   42.52    8.87
   8  -5  -2   24.25    8.90
   8   5  -2   22.26    6.85
  -8   5   3   87.17   15.67
   8  -5  -3   89.22   16.38
   8   5  -3   95.21   14.55
  -8   5   4   12.67    6.63
   8  -5  -4    5.18    6.21
   8   5  -4   17.81    6.04
   8  -5  -5   61.20   12.78
   8   5  -5   60.95   11.19
  -8   5   6   89.55   15.76
   8  -5  -6   97.73   16.19
   8   5  -6   82.47   14.25
  -8   5   7    1.05    5.34
   8  -5  -7    1.70    4.91
   8   5  -7    8.98    4.92
  -8   5   8   10.68    5.93
   8  -5  -8    5.98    6.59
   8   5  -8    2.91    5.00
  -8  -5   8   13.03    6.18
  -8   5   9    8.23    6.06
  -8  -5   9   14.49    6.82
  -8  -5  10  180.32   26.25
  -8  -5  11   38.26    9.75
   8  -5 -12   -0.51    4.76
  -8  -5  12    1.53    5.05
   8  -5 -13   -3.75    5.47
   8   5 -13   -1.14    4.68
  -8  -5  13   -0.52    4.78
   8  -5 -14    6.32    5.66
   8   5 -14    7.91    5.87
  -8  -5  14   16.04    7.76
   8  -5 -15   25.58    8.16
   8   5 -15   26.03    7.80
  -8  -5  15   15.31    8.92
   8  -5 -16   83.78   14.57
   8   5 -16   96.62   15.18
  -8  -5  16   52.60   13.56
   8  -5 -17    8.09    6.28
   8   5 -17    7.60    5.76
  -8  -5  17    9.83    7.51
   8  -5 -18    0.76    5.21
   8   5 -18    2.12    4.89
  -8  -5  18    2.89    6.16
   8  -5 -19   20.22    8.27
   8   5 -19   25.23    8.80
  -8  -5  19   33.35    9.51
   8   5 -20   34.37    9.88
  -8  -5  20   47.20   11.66
   8  -5 -21   47.27   10.24
   8   5 -21   32.97    9.32
  -8  -5  21    9.72    8.70
   8  -5 -22   11.20    6.61
   8   5 -22    7.33    6.25
  -8  -5  22   13.62    7.55
   8  -5 -23    0.74    4.96
   8   5 -23    6.25    6.34
  -8  -5  23   -4.19    7.37
   8  -5 -24    6.41    5.78
   8   5 -24    4.09    6.00
  -8  -5  24    4.25    6.61
   8  -5 -25   18.37    8.21
   8   5 -25   14.95    8.48
  -8  -5  25    6.43    7.21
   8  -5 -26    3.03    6.50
   8   5 -26   16.17    7.58
  -8  -5  26   10.81    8.03
   8  -5 -27    4.06    5.97
   8   5 -27    7.76    6.81
  -8  -5  27   -0.60    6.42
   8  -5 -28   -2.62    5.70
   8   5 -28   -2.12    5.49
  -8  -5  28   -1.73    7.53
   8  -5 -29    6.24    6.35
   8   5 -29   10.10    7.18
  -8  -5  29   -1.43    6.76
   8  -5 -30    3.65    6.30
   8   5 -30    5.91    6.99
  -8  -5  30    9.69    6.99
   8  -5 -31   11.57    7.52
   8   5 -31    5.47    7.57
  -8  -5  31    7.19    6.62
   8  -5 -32    3.35    6.79
   8   5 -32    9.39    7.83
  -8  -5  32    4.26    7.02
   8  -5 -33    1.50    6.05
   8   5 -33    2.69    7.28
  -8  -5  33   -2.81    7.48
   8  -5 -34    0.86    5.71
   8   5 -34    8.40    6.98
  -8  -5  34    5.74    8.50
   8  -5 -35    2.24    6.98
   8   5 -35    7.87    7.26
   8   6  -1  130.69   18.82
  -8  -6   1  128.89   19.66
   8   6  -2  128.58   18.49
  -8  -6   2  122.87   19.32
   8   6  -3  108.89   15.90
  -8  -6   3   91.73   16.31
   8   6  -4   41.19    8.89
  -8  -6   4   44.80    9.61
   8   6  -5   31.96    7.76
  -8  -6   5    7.92    6.18
   8   6  -6   34.85    8.55
  -8  -6   6   49.15   10.50
   8   6  -7   32.04    8.25
  -8  -6   7   35.19    8.52
   8   6  -8   41.84    8.97
  -8  -6   8   25.10    8.46
  -8  -6   9    1.32    4.17
  -8  -6  10    5.13    6.04
   8  -6 -11   19.85    7.40
  -8  -6  11   24.67    8.29
   8  -6 -12   20.57    7.14
  -8  -6  12   25.01    8.53
   8  -6 -13   14.09    6.38
   8   6 -13   16.28    7.51
  -8  -6  13   13.98    6.68
   8  -6 -14   37.14    9.76
   8   6 -14   38.29    9.49
  -8  -6  14   33.77    9.92
   8  -6 -15   10.08    6.09
   8   6 -15   13.05    6.77
  -8  -6  15    8.90    7.06
   8  -6 -16   14.98    7.14
   8   6 -16    3.49    5.29
  -8  -6  16    3.64    5.37
   8  -6 -17   61.22   13.07
   8   6 -17   68.84   13.35
  -8  -6  17   63.09   13.55
   8  -6 -18   10.84    6.34
   8   6 -18   16.01    7.45
  -8  -6  18   14.39    7.70
   8  -6 -19   13.29    6.88
   8   6 -19   11.92    7.19
  -8  -6  19    4.08    5.36
   8  -6 -20   -0.76    6.11
   8   6 -20   -1.17    5.56
  -8  -6  20    6.83    6.44
   8  -6 -21    8.00    5.80
   8   6 -21    1.34    4.86
  -8  -6  21    1.43    6.57
   8  -6 -22    6.51    5.62
   8   6 -22   11.66    6.35
  -8  -6  22   10.30    7.11
   8  -6 -23   23.78    7.82
   8   6 -23   29.21    9.08
  -8  -6  23    1.79    5.74
   8  -6 -24    6.73    5.58
   8   6 -24    4.17    6.22
  -8  -6  24    2.45    5.83
   8  -6 -25   18.70    7.01
   8   6 -25    6.41    6.68
  -8  -6  25    8.53    7.80
   8  -6 -26    7.76    6.12
   8   6 -26   -0.65    5.00
  -8  -6  26    1.83    6.37
   8  -6 -27   17.83    9.13
   8   6 -27   20.59    8.76
  -8  -6  27   19.90    9.76
   8  -6 -28   -1.52    5.66
   8   6 -28    4.21    6.62
  -8  -6  28    1.86    7.52
   8  -6 -29    4.07    6.46
   8   6 -29    2.29    5.85
  -8  -6  29    6.47    7.05
   8  -6 -30   -1.05    5.26
   8   6 -30    1.91    6.39
  -8  -6  30   -1.39    8.11
   8  -6 -31    7.31    6.48
   8   6 -31   -0.87    6.43
  -8  -6  31   -1.98    7.11
   8  -6 -32   -1.74    6.45
   8   6 -32    7.56    7.47
  -8  -6  32   -0.23    6.76
   8  -6 -33   16.24    8.45
   8   6 -33   12.98    8.29
  -8  -6  33   15.36    8.75
   8  -6 -34   12.46    7.55
   8   6 -34   -0.85    6.47
  -8  -6  34   -1.81    6.91
   8  -6 -35    3.77    6.49
  -8  -6  35   -0.95    7.77
   8   7  -1   26.09    7.47
  -8  -7   1   92.44   12.46
   8   7  -2    3.40    4.37
  -8  -7   2    3.94    5.00
   8   7  -3   36.55    8.18
  -8  -7   3   35.18    8.69
   8   7  -4   -0.65    3.83
  -8  -7   4    2.60    4.68
   8   7  -5   83.05   12.96
  -8  -7   5   59.85   12.93
   8   7  -6   19.14    6.32
  -8  -7   6   14.03    6.13
   8   7  -7    1.15    3.78
  -8  -7   7    0.17    4.37
   8   7  -8   -1.33    4.35
  -8  -7   8    2.60    4.83
  -8  -7   9   38.28    9.19
  -8  -7  10   14.77    6.69
   8  -7 -11   39.13    9.35
  -8  -7  11   41.79   10.28
   8  -7 -12   -1.91    4.68
  -8  -7  12   -1.16    4.88
   8  -7 -13   22.38    7.03
   8   7 -13   12.19    6.15
  -8  -7  13   15.36    7.22
   8  -7 -14    9.13    6.26
   8   7 -14   33.75    8.61
  -8  -7  14   10.95    7.02
   8  -7 -15   79.03   14.04
   8   7 -15   94.31   14.60
  -8  -7  15   51.26   13.44
   8  -7 -16    5.29    4.75
   8   7 -16    6.83    6.24
  -8  -7  16    5.17    6.40
   8  -7 -17   11.52    7.49
   8   7 -17    6.24    6.58
  -8  -7  17    3.78    6.58
   8  -7 -18   -1.64    5.68
   8   7 -18   -1.66    4.58
  -8  -7  18   -1.52    5.49
   8  -7 -19    0.22    4.43
   8   7 -19    1.58    5.27
  -8  -7  19   -2.49    6.15
   8  -7 -20   12.71    7.25
   8   7 -20    5.15    5.66
  -8  -7  20    6.15    6.21
   8  -7 -21   46.33   10.15
   8   7 -21   16.36    8.17
  -8  -7  21   38.75   10.33
   8  -7 -22    2.97    5.43
   8   7 -22    7.42    6.22
  -8  -7  22    4.29    6.16
   8  -7 -23   -2.37    6.11
   8   7 -23    1.67    5.42
  -8  -7  23    1.50    5.88
   8  -7 -24    2.87    4.58
   8   7 -24    0.02    5.82
  -8  -7  24    0.51    6.33
   8  -7 -25   18.76    7.90
   8   7 -25   10.60    6.40
  -8  -7  25    8.90    7.72
   8  -7 -26   18.08    8.04
   8   7 -26   17.12    8.76
  -8  -7  26    2.66    7.03
   8  -7 -27    5.78    6.20
   8   7 -27   17.57    7.75
  -8  -7  27   12.95    7.57
   8  -7 -28    0.00    6.25
   8   7 -28   -1.61    5.88
  -8  -7  28   -1.11    6.50
   8  -7 -29    6.07    6.34
   8   7 -29   -4.02    7.08
  -8  -7  29   -1.40    6.54
   8  -7 -30    3.42    6.71
   8   7 -30    1.93    6.38
  -8  -7  30   -0.41    6.52
   8  -7 -31    8.21    7.44
   8   7 -31   15.50    8.43
  -8  -7  31    2.19    6.09
   8  -7 -32   -1.83    6.18
   8   7 -32    3.60    6.69
  -8  -7  32   -3.98    8.53
   8  -7 -33   -1.93    5.90
   8   7 -33    3.40    7.06
  -8  -7  33   -3.15    7.54
   8  -7 -34   -1.74    5.85
   8   7 -34   -0.00    5.56
  -8  -7  34   -2.72    7.43
   8  -7 -35   14.01    7.85
  -8  -7  35   -2.86    7.32
  -8  -7  36   -2.12    6.41
  -8  -7  37    3.27    7.22
   8   8  -1   80.35   13.96
  -8  -8   1   96.78   15.17
   8   8  -2    0.47    3.82
  -8  -8   2   -0.53    3.88
   8   8  -3   23.82    7.00
  -8  -8   3   29.99    7.76
   8   8  -4   22.35    6.65
  -8  -8   4   15.47    7.16
   8   8  -5    3.26    4.34
  -8  -8   5    0.49    4.07
   8   8  -6    1.00    4.06
  -8  -8   6    0.25    4.16
   8   8  -7  130.55   18.38
  -8  -8   7  100.71   17.61
   8   8  -8    1.54    4.26
  -8  -8   8    7.96    5.52
  -8  -8   9    2.56    5.07
   8  -8 -10   11.86    5.44
  -8  -8  10   13.74    6.38
   8  -8 -11   -1.07    5.64
  -8  -8  11    2.98    4.52
   8  -8 -12   -0.85    4.92
  -8  -8  12    0.27    5.88
   8  -8 -13   26.03    8.74
   8   8 -13   52.01   10.65
  -8  -8  13   45.33   10.31
   8  -8 -14   -1.02    4.86
   8   8 -14   -2.89    4.69
  -8  -8  14   -0.32    4.84
   8  -8 -15   16.28    6.55
   8   8 -15   10.48    6.12
  -8  -8  15    0.09    5.03
   8  -8 -16    1.97    5.39
   8   8 -16    4.34    5.78
  -8  -8  16    4.01    5.51
   8  -8 -17   24.67    8.37
   8   8 -17   14.24    6.85
  -8  -8  17   25.51    8.96
   8  -8 -18    2.64    4.67
   8   8 -18    4.59    5.03
  -8  -8  18    0.65    5.33
   8  -8 -19   12.62    6.39
   8   8 -19    7.58    5.65
  -8  -8  19    0.34    5.67
   8  -8 -20   -2.22    6.43
   8   8 -20   -0.57    5.02
  -8  -8  20   -2.40    5.95
   8  -8 -21   -1.53    5.67
   8   8 -21    0.84    5.48
  -8  -8  21   -2.37    4.92
   8  -8 -22   -2.90    6.00
   8   8 -22    0.88    4.76
  -8  -8  22    2.44    6.21
   8  -8 -23   37.38    9.68
   8   8 -23   21.19    8.18
  -8  -8  23   18.61    8.08
   8  -8 -24    3.15    5.71
   8   8 -24    2.76    5.71
  -8  -8  24    6.64    6.55
   8  -8 -25    8.24    6.89
   8   8 -25   14.12    7.70
  -8  -8  25    0.29    7.08
   8  -8 -26   -1.41    5.84
   8   8 -26    5.70    5.88
  -8  -8  26   -0.47    6.91
   8  -8 -27   18.30    7.69
   8   8 -27   13.43    8.11
  -8  -8  27    1.92    7.00
   8  -8 -28   -2.08    5.12
   8   8 -28    6.61    6.40
  -8  -8  28   -1.26    7.35
   8  -8 -29   13.43    7.45
   8   8 -29   14.43    7.49
  -8  -8  29    6.24    7.82
   8  -8 -30    1.81    6.21
   8   8 -30    1.79    5.16
  -8  -8  30    2.47    6.82
   8  -8 -31   -1.91    4.58
   8   8 -31   -0.73    5.41
  -8  -8  31   -0.78    6.63
   8  -8 -32    7.13    6.03
   8   8 -32   -0.06    5.81
  -8  -8  32   13.24    8.16
   8  -8 -33    4.81    6.98
   8   8 -33   -0.67    6.22
  -8  -8  33   -1.54    6.68
   8  -8 -34   -2.33    6.34
   8   8 -34   -0.81    5.93
  -8  -8  34    3.92    7.57
   8  -8 -35   -2.91    6.17
   8   9  -1  104.95   16.40
  -8  -9   1  112.37   17.34
   8   9  -2    9.01    4.89
  -8  -9   2    8.60    5.35
   8   9  -3   50.81    9.86
  -8  -9   3   50.62   10.62
   8   9  -4    4.49    5.11
  -8  -9   4   12.25    6.04
   8   9  -5   72.59   12.34
  -8  -9   5   53.15   11.53
   8   9  -6   -0.15    3.92
  -8  -9   6    5.50    4.98
   8   9  -7   -0.48    4.23
  -8  -9   7   10.64    5.57
   8   9  -8    1.57    3.76
  -8  -9   8   -0.01    4.79
   8  -9  -9    5.06    4.40
  -8  -9   9    0.08    4.63
   8  -9 -10    6.73    5.75
  -8  -9  10    2.24    5.03
   8  -9 -11   98.08   16.14
  -8  -9  11   91.40   15.84
   8  -9 -12    0.42    3.46
  -8  -9  12   -3.87    5.54
   8  -9 -13   -0.21    4.99
   8   9 -13    3.38    4.48
  -8  -9  13    2.78    5.93
   8  -9 -14    6.83    6.11
   8   9 -14    2.83    4.43
  -8  -9  14    2.23    5.36
   8  -9 -15   63.66   12.27
   8   9 -15   53.26   11.33
  -8  -9  15   51.27   11.76
   8  -9 -16    2.57    5.41
   8   9 -16    1.35    5.49
  -8  -9  16   -3.43    5.54
   8  -9 -17   -1.25    4.87
   8   9 -17    4.44    5.20
  -8  -9  17    6.05    5.96
   8  -9 -18   11.60    6.17
   8   9 -18   10.17    6.39
  -8  -9  18    4.98    7.58
   8  -9 -19   22.50    7.95
   8   9 -19   17.22    7.24
  -8  -9  19   17.04    8.26
   8  -9 -20   -1.31    5.20
   8   9 -20    4.05    6.20
  -8  -9  20    3.12    5.97
   8  -9 -21   14.13    7.41
   8   9 -21   10.09    6.74
  -8  -9  21    7.23    7.40
   8  -9 -22    0.83    5.11
   8   9 -22    0.85    4.85
  -8  -9  22   -2.32    7.10
   8  -9 -23   -0.27    5.43
   8   9 -23   -0.05    4.25
  -8  -9  23   -0.90    5.39
   8  -9 -24   -1.66    4.67
   8   9 -24   -2.33    6.34
  -8  -9  24   -0.65    6.39
   8  -9 -25    9.96    6.41
   8   9 -25    4.59    5.60
  -8  -9  25    6.57    9.25
   8  -9 -26    0.92    4.83
   8   9 -26    4.14    6.01
  -8  -9  26   11.38    7.01
   8  -9 -27    1.27    6.05
   8   9 -27    3.26    5.44
  -8  -9  27   -2.38    6.63
   8  -9 -28   -1.87    5.66
   8   9 -28   -0.03    4.28
  -8  -9  28   -3.32    8.14
   8  -9 -29   -0.34    6.65
   8   9 -29    3.20    6.11
  -8  -9  29    8.03    7.00
   8  -9 -30    0.08    6.45
   8   9 -30   -1.09    6.08
  -8  -9  30    4.02    6.48
   8  -9 -31    6.30    7.00
   8   9 -31    7.13    5.95
  -8  -9  31    9.43    7.86
   8  -9 -32   -1.20    5.25
   8   9 -32   -0.24    5.62
  -8  -9  32    0.25    5.39
   8   9 -33    3.71    6.25
  -8 -10   1   17.38    6.88
  -8 -10   2   -0.69    4.88
  -8 -10   3   31.39    7.95
  -8 -10   4   11.58    5.99
  -8 -10   6   -3.49    5.57
  -8 -10   7   74.25   13.73
  -8 -10   8    1.22    4.79
   8 -10  -9   13.52    5.95
  -8 -10   9    3.16    5.05
   8 -10 -10    2.76    4.79
  -8 -10  10    1.64    4.19
   8 -10 -11   11.21    6.24
  -8 -10  11    9.09    6.47
   8 -10 -12   -1.24    4.79
  -8 -10  12   -1.09    4.88
   8 -10 -13   41.41    9.88
   8  10 -13   36.30    9.25
  -8 -10  13   44.79   10.53
   8 -10 -14    0.63    4.67
   8  10 -14   -1.95    5.10
  -8 -10  14    1.97    4.87
   8 -10 -15    6.91    5.31
   8  10 -15   -1.07    4.80
  -8 -10  15    7.19    5.73
   8 -10 -16    2.67    5.07
   8  10 -16    4.92    5.40
  -8 -10  16   -2.76    5.44
   8 -10 -17   65.30   12.20
   8  10 -17   50.83   11.14
  -8 -10  17   31.51   10.48
   8 -10 -18   -1.98    5.48
   8  10 -18   -1.11    4.08
  -8 -10  18    0.96    5.47
   8 -10 -19   16.99    7.38
   8  10 -19    5.77    7.23
  -8 -10  19    8.80    6.83
   8 -10 -20    3.62    5.53
   8  10 -20    4.45    6.07
  -8 -10  20    1.40    5.31
   8 -10 -21    6.19    5.87
   8  10 -21    8.09    5.90
  -8 -10  21    8.31    6.37
   8 -10 -22    4.96    5.86
   8  10 -22   -0.12    5.19
  -8 -10  22    1.41    4.96
   8  10 -23    5.38    5.89
  -8 -10  23    4.65    7.04
   8  10 -24   -0.68    5.58
  -8 -10  24    3.72    5.81
   8  10 -25   -5.07    7.17
  -8 -10  25    5.40    6.97
   8  10 -26   -0.19    5.25
  -8 -10  26    2.67    5.77
   8  10 -27    3.25    5.77
  -8 -10  27   -1.11    5.92
   8  10 -28    0.95    6.15
  -8 -10  28    1.86    5.77
   8  10 -29    7.58    7.64
  -8 -10  29    7.10    6.58
   8  10 -30    2.83    5.66
   8  10 -31   -1.08    6.68
   8  10 -32    1.82    6.05
   8  10 -33    9.57    6.80
  -8 -11   1   47.53    9.72
  -8 -11   2    4.99    5.06
  -8 -11   3    7.67    5.22
  -8 -11   4   -0.51    4.84
  -8 -11   5   39.78    9.01
  -8 -11   6   -1.27    4.79
  -8 -11   7    7.84    5.39
  -8 -11   8    4.20    6.09
  -8 -11   9   10.71    6.60
  -8 -11  10    0.25    5.09
  -8 -11  11   19.14    7.32
  -8 -11  12    1.66    5.14
  -8 -11  13   -2.60    5.48
  -8 -11  14    2.44    6.07
  -8 -11  15   38.52    9.89
  -8 -11  16    2.17    4.67
  -8 -11  17    3.70    5.51
  -8 -11  18   -1.99    6.16
  -8 -11  19   25.66    8.65
  -8 -11  20   -2.07    5.22
  -8 -11  21   13.38    7.28
  -8 -11  22    4.24    6.69
  -8 -11  23    2.79    6.14
  -8 -11  24    0.10    6.11
  -8 -11  25    4.46    6.43
  -8 -11  26    4.25    6.28
  -8 -12   1   -0.13    4.18
  -8 -12   2    6.84    5.70
  -8 -12   3   53.87   10.80
  -8 -12   4   -1.95    4.69
  -8 -12   5    3.48    4.42
  -8 -12   6    0.54    5.22
  -8 -12   7   42.57    9.39
  -8 -12   8    4.03    6.15
  -8 -12   9    8.82    5.08
  -8 -12  10    8.27    6.12
  -8 -12  11    4.68    5.09
  -8 -12  12    0.59    4.79
  -8 -12  13   23.85    7.71
  -8 -12  14    2.64    5.91
  -8 -12  15   -0.63    3.80
  -8 -12  16   -0.59    5.28
  -8 -12  17    3.00    6.28
  -8 -12  18   -2.23    5.66
  -8 -12  19    8.49    7.41
  -8 -12  20   -2.24    5.77
  -8 -12  21   -2.94    6.18
  -8 -12  22    2.40    6.06
  -8 -12  23    3.92    5.99
  -8 -13   1   16.09    5.84
  -8 -13   2    0.46    4.11
  -8 -13   3    5.22    4.92
  -8 -13   4   10.82    5.56
  -8 -13   5   33.44    8.85
  -8 -13   6   -1.11    4.79
  -8 -13   7    7.62    5.25
  -8 -13   8   -3.09    5.53
  -8 -13   9    1.93    4.89
  -8 -13  10    1.81    4.94
  -8 -13  11   12.14    6.45
  -8 -13  12    4.54    5.15
  -8 -13  13    1.69    5.22
  -8 -13  14    0.45    4.46
  -8 -13  15    9.05    5.84
  -8 -13  16    2.50    5.55
  -8 -13  17    0.28    5.17
  -8 -13  18   -2.66    6.09
  -8 -13  19   -0.03    4.38
  -8 -13  20    1.80    5.53
  -8 -14   1   16.56    6.35
  -8 -14   2    1.23    4.02
  -8 -14   3   11.80    5.81
  -8 -14   4    0.01    4.27
  -8 -14   5   -0.00    4.08
  -8 -14   6    2.25    4.58
  -8 -14   7    7.50    5.24
  -8 -14   8   12.64    5.54
  -8 -14   9   11.33    5.86
  -8 -14  10   -0.49    4.50
  -8 -14  11    2.64    4.81
  -8 -14  12   -1.28    5.45
  -8 -14  13    7.72    5.89
  -8 -14  14   -1.49    5.92
  -8 -14  15    0.17    4.79
  -8 -14  16   -1.56    5.79
  -8 -15   1    4.40    4.79
  -8 -15   2    0.49    4.50
  -8 -15   3    1.67    4.14
  -8 -15   4    7.10    5.21
  -8 -15   5    4.39    4.67
  -8 -15   6    0.89    4.36
  -8 -15   7    1.08    3.82
  -8 -15   8    2.68    4.56
  -8 -15   9    2.96    4.87
  -8 -15  10    0.26    4.59
  -8 -15  11    1.43    4.61
  -8 -15  12    0.87    5.02
  -8 -16   1    3.44    4.14
  -8 -16   2    7.61    5.33
  -8 -16   3   -1.63    4.58
  -8 -16   4   -1.62    4.45
  -8 -16   5   -0.34    4.45
  -8 -16   6   -1.45    4.86
  -7   0   1  932.22  107.92
   7   0  -1  904.13  106.60
   7   0  -1  881.68  107.28
  -7   0   2   -0.26    4.85
   7   0  -2    0.36    3.36
   7   0  -2   -0.78    4.50
  -7   0   3    8.87    5.64
   7   0  -3    6.40    4.54
   7   0  -3   22.60    6.78
  -7   0   4   -1.06    4.23
   7   0  -4   -0.11    3.50
   7   0  -4    1.34    4.57
  -7   0   5   41.00    8.77
   7   0  -5   36.49    8.28
   7   0  -5   39.89    9.15
  -7   0   6   -0.78    3.93
   7   0  -6   -1.10    3.27
   7   0  -6   -0.47    3.91
  -7   0   7  495.92   50.25
   7   0  -7  364.72   47.76
   7   0  -7  338.75   47.88
  -7   0   8   -1.63    4.30
   7   0  -8   -0.74    3.85
   7   0  -8   -1.37    3.66
  -7   0   9   16.21    6.59
   7   0  -9   28.38    7.18
   7   0  -9   18.89    6.45
  -7   0  10    1.40    4.47
   7   0 -10    1.43    3.53
   7   0 -10   -1.79    4.61
  -7   0  11  327.99   44.07
   7   0 -11  329.87   43.29
   7   0 -11  360.06   43.63
  -7   0  12    0.68    4.38
   7   0 -12    3.05    3.82
   7   0 -12   -1.58    4.92
  -7   0  13  126.49   20.54
   7   0 -13  138.75   20.16
  -7   0  14    0.19    4.53
   7   0 -14    0.36    4.11
  -7   0  15   15.63    7.14
  -7   0  16    1.30    5.07
  -7   0  17  495.66   66.03
   7   0 -17  552.49   65.65
  -7   0  18   -0.77    4.99
   7   0 -18   -2.30    5.32
  -7   0  19    7.12    6.65
   7   0 -19   18.19    7.19
  -7   0  20   -1.61    5.97
   7   0 -20    0.64    6.16
  -7   0  21   25.46    8.63
   7   0 -21    6.60    5.43
  -7   0  22   -1.07    5.40
   7   0 -22   -2.95    6.18
   7   0 -23   58.32   12.51
  -7   0  24    0.18    6.45
   7   0 -24    2.04    5.06
  -7   0  25    1.06    6.63
   7   0 -25    6.56    6.48
  -7   0  26   -5.42    8.52
   7   0 -26   -2.46    5.07
   7   0 -27   75.05   15.60
   7   0 -28    0.90    6.10
   7   0 -29   11.63    7.48
   7   0 -30   -0.58    6.80
   7   0 -31   23.55    8.54
   7   0 -32   -4.10    7.09
   7   0 -33   51.11   12.35
   7   0 -34    2.41    6.22
   7   0 -35    0.11    4.51
   7   0 -36   -1.13    6.40
   7   0 -37    6.53    7.50
  -7   1   1    5.81    4.78
   7  -1  -1    0.64    3.03
   7  -1  -1    3.77    5.33
   7   1  -1    3.99    3.46
   7   1  -1    0.54    3.67
  -7  -1   1    2.75    3.06
  -7  -1   1    4.27    4.84
  -7   1   2   50.30   10.81
   7  -1  -2   54.12    9.92
   7  -1  -2   57.21   11.12
   7   1  -2   61.36   10.38
   7   1  -2   57.85   10.98
  -7  -1   2   57.29    9.65
  -7  -1   2   53.01   10.97
  -7   1   3  298.09   38.98
   7  -1  -3  348.59   38.58
   7  -1  -3  299.66   38.89
   7   1  -3  277.75   37.66
   7   1  -3  268.46   38.18
  -7  -1   3  325.07   39.28
  -7   1   4    0.87    4.35
   7  -1  -4    1.46    3.60
   7  -1  -4   -2.11    4.43
   7   1  -4   -1.89    3.94
   7   1  -4    2.92    4.51
  -7  -1   4   -0.65    5.05
  -7   1   5   92.23   15.10
   7  -1  -5   95.89   14.18
   7  -1  -5   95.55   14.93
   7   1  -5   75.25   13.51
   7   1  -5   82.82   14.27
  -7  -1   5   99.28   15.10
  -7   1   6   -1.68    4.60
   7  -1  -6    1.53    3.79
   7  -1  -6    2.40    4.48
   7   1  -6   -0.61    3.33
   7   1  -6    3.01    4.91
  -7  -1   6   -0.04    4.13
  -7   1   7   49.83    9.69
   7  -1  -7   30.31    7.61
   7  -1  -7   56.08    9.91
   7   1  -7   32.17    8.02
   7   1  -7   38.31    8.75
  -7  -1   7   47.12    9.53
  -7   1   8   26.45    7.68
   7  -1  -8   10.62    5.12
   7  -1  -8   11.82    5.84
   7   1  -8   19.87    5.45
   7   1  -8   28.25    6.65
  -7  -1   8   21.92    6.61
  -7   1   9  370.20   44.67
   7  -1  -9  283.75   42.60
   7  -1  -9  310.73   43.21
   7   1  -9  316.70   43.01
   7   1  -9  455.39   44.70
  -7  -1   9  369.85   44.60
  -7   1  10   30.14    8.01
   7  -1 -10   14.23    6.26
   7  -1 -10   21.26    7.14
   7   1 -10   24.54    7.24
   7   1 -10   31.50    7.53
  -7  -1  10   23.53    7.51
  -7   1  11  100.01   15.86
   7  -1 -11  129.97   16.11
   7  -1 -11   94.18   15.00
   7   1 -11   84.17   14.55
   7   1 -11   74.94   14.02
  -7  -1  11   65.64   14.37
  -7   1  12    0.16    4.30
   7  -1 -12    0.62    3.76
   7  -1 -12    4.70    4.90
   7   1 -12   -1.88    4.76
  -7  -1  12   -2.67    5.07
  -7   1  13  233.29   30.26
   7  -1 -13  198.82   28.70
  -7  -1  13  202.72   29.40
  -7   1  14    3.11    5.42
   7  -1 -14   -0.88    4.40
  -7  -1  14   -1.06    4.93
  -7   1  15  141.01   21.13
   7  -1 -15  139.71   20.29
  -7  -1  15  109.17   19.96
  -7   1  16   21.41    7.95
   7  -1 -16   48.00    9.31
  -7  -1  16    4.66    6.08
  -7   1  17   31.48    9.80
   7  -1 -17   40.91    9.73
   7  -1 -17   39.78    9.84
   7   1 -17   45.14   10.52
  -7  -1  17   45.10   10.75
  -7   1  18    0.32    5.84
   7  -1 -18    2.34    5.55
   7   1 -18   -1.04    4.87
  -7  -1  18    4.54    6.19
  -7   1  19  181.05   27.63
   7  -1 -19  174.79   26.37
   7   1 -19  177.53   26.74
  -7  -1  19  205.52   28.43
  -7   1  20    4.12    6.55
   7  -1 -20    5.93    5.54
   7   1 -20    6.08    5.19
  -7  -1  20    0.16    6.19
  -7   1  21   64.90   14.96
   7  -1 -21   77.09   14.22
   7   1 -21   65.13   13.65
  -7  -1  21   92.78   16.39
  -7   1  22    2.56    6.17
   7  -1 -22    6.10    5.86
   7   1 -22    6.16    6.02
  -7  -1  22    4.42    6.46
  -7   1  23   38.19   11.56
   7  -1 -23   39.61   10.87
   7   1 -23   33.88   10.30
  -7  -1  23   47.49   11.96
  -7   1  24   17.31    8.88
   7  -1 -24   15.65    6.95
   7   1 -24   23.31    8.53
   7  -1 -25   55.37   12.80
   7   1 -25   64.81   13.44
   7  -1 -26   -0.20    5.58
   7   1 -26   -0.88    6.62
   7  -1 -27   14.48    7.49
   7   1 -27   -0.27    5.47
   7  -1 -28   -1.65    5.78
   7   1 -28   -1.10    6.30
  -7  -1  28   -3.03    7.36
   7  -1 -29   42.90   11.97
   7   1 -29   53.65   12.66
   7  -1 -30    6.09    7.02
   7   1 -30   -0.21    5.40
   7  -1 -31   31.87   10.32
   7   1 -31   31.20   10.30
   7  -1 -32   -0.02    5.73
   7   1 -32   -0.68    7.14
   7  -1 -33    7.45    6.54
   7   1 -33    0.29    6.35
   7  -1 -34   -0.48    6.45
   7   1 -34   -2.24    5.81
   7  -1 -35   11.91    8.07
   7   1 -35   19.93    9.39
   7  -1 -36   -1.66    6.44
   7   1 -36    0.16    6.32
   7  -1 -37    1.06    5.88
   7   1 -37    3.06    6.66
  -7   2   1   30.04    8.84
   7  -2  -1   38.02    8.29
   7  -2  -1   51.41    9.87
   7   2  -1   47.44    8.61
   7   2  -1   39.32    8.70
  -7  -2   1   51.80    8.25
  -7  -2   1   43.98    9.69
  -7   2   2   43.75   10.41
   7  -2  -2   59.09    9.98
   7  -2  -2   60.20   10.97
   7   2  -2   63.88   10.09
   7   2  -2   43.34    9.64
  -7  -2   2   57.90    9.45
  -7  -2   2   48.73   10.58
  -7   2   3   15.15    6.08
   7  -2  -3    3.58    4.11
   7  -2  -3    7.89    5.12
   7   2  -3    8.82    4.32
   7   2  -3    7.03    4.51
  -7  -2   3    9.70    4.22
  -7  -2   3    9.61    5.14
  -7   2   4    4.83    4.78
   7  -2  -4    6.64    4.40
   7  -2  -4   11.90    5.71
   7   2  -4    5.15    4.40
   7   2  -4    6.47    4.66
  -7  -2   4    8.26    5.76
  -7   2   5  283.69   37.52
   7  -2  -5  245.21   36.05
   7  -2  -5  277.99   37.37
   7   2  -5  343.42   37.26
   7   2  -5  295.56   37.03
  -7  -2   5  291.81   37.58
  -7   2   6   29.32    7.92
   7  -2  -6   18.97    5.84
   7  -2  -6   31.08    7.61
   7   2  -6   12.30    5.54
   7   2  -6   15.73    6.15
  -7  -2   6   14.25    6.46
  -7   2   7  246.70   35.57
   7  -2  -7  291.67   35.27
   7  -2  -7  269.00   35.62
  -7  -2   7  277.67   35.96
  -7   2   8    5.90    5.61
   7  -2  -8    5.73    4.19
   7  -2  -8   -0.78    4.02
   7   2  -8   10.39    4.87
  -7  -2   8    3.19    4.01
  -7   2   9  128.79   16.03
   7  -2  -9   57.61   12.36
   7  -2  -9   77.82   13.55
   7   2  -9   81.56   13.50
  -7  -2   9   79.69   13.87
  -7   2  10   26.64    7.75
   7  -2 -10   34.99    7.58
   7  -2 -10   16.46    6.48
   7   2 -10   15.61    6.24
  -7  -2  10   26.59    7.99
  -7   2  11  174.06   24.26
   7  -2 -11  165.75   23.33
   7  -2 -11  172.41   23.70
   7   2 -11  156.03   23.05
  -7  -2  11  147.95   23.56
  -7   2  12   45.77   10.31
   7  -2 -12   37.27    9.58
   7  -2 -12   34.19    9.29
   7   2 -12   42.99    9.33
  -7  -2  12   52.50   10.98
  -7   2  13   76.68   13.79
   7  -2 -13   55.08   12.17
  -7  -2  13   81.94   13.90
  -7   2  14    6.03    6.04
   7  -2 -14    1.62    4.66
  -7  -2  14    2.38    4.97
  -7   2  15   12.10    6.86
   7  -2 -15   17.40    7.34
  -7  -2  15   32.28    8.40
  -7   2  16   93.92   16.82
   7  -2 -16   92.10   15.92
  -7  -2  16   89.04   16.52
  -7   2  17   76.76   14.88
   7  -2 -17   85.17   14.25
   7  -2 -17   72.83   14.04
   7   2 -17   65.87   13.59
  -7  -2  17   76.86   14.50
  -7   2  18   44.01   11.59
   7  -2 -18   39.65   10.49
   7  -2 -18   63.82   12.06
   7   2 -18   56.17   11.00
  -7  -2  18   44.12   11.22
  -7   2  19    4.00    6.20
   7  -2 -19   -2.06    5.38
   7  -2 -19   -2.11    5.80
   7   2 -19   -0.90    5.28
  -7  -2  19    2.18    5.52
  -7   2  20   10.39    6.74
   7  -2 -20    3.55    6.58
   7  -2 -20    7.02    6.26
   7   2 -20   12.02    6.61
  -7   2  21   36.37   11.73
   7  -2 -21   71.89   12.90
   7   2 -21   40.55   10.83
   7  -2 -22    6.16    6.27
   7   2 -22   10.52    6.30
   7  -2 -23   32.11    9.74
   7   2 -23   54.89   11.70
   7  -2 -24   10.37    6.85
   7   2 -24    0.97    6.06
   7  -2 -25   14.21    7.66
   7   2 -25    7.80    6.51
  -7  -2  25   27.29    9.82
   7  -2 -26    1.01    6.02
   7   2 -26    1.33    5.68
  -7  -2  26    0.25    6.00
   7  -2 -27   29.49    9.62
   7   2 -27   17.51    8.39
  -7  -2  27   16.65    8.97
   7  -2 -28    3.61    5.23
   7   2 -28   10.99    6.17
  -7  -2  28    6.08    7.49
   7  -2 -29   11.39    7.09
   7   2 -29   12.23    8.12
  -7  -2  29   20.66    9.17
   7  -2 -30   -1.16    6.24
   7   2 -30   -0.21    4.66
  -7  -2  30    6.07    8.16
   7  -2 -31    3.30    6.13
   7   2 -31   14.68    8.32
   7  -2 -32   -5.33    7.14
   7   2 -32    2.24    5.44
   7  -2 -33   14.78    8.12
   7   2 -33    4.90    6.50
   7  -2 -34    0.15    7.38
   7   2 -34    0.37    6.46
   7  -2 -35    5.64    6.40
   7   2 -35   -3.06    6.71
   7  -2 -36   -0.48    7.00
   7   2 -36   -0.24    7.68
   7  -2 -37   13.34    8.91
  -7   3   1   -1.61    4.47
   7  -3  -1   -0.12    3.55
   7  -3  -1    1.04    4.17
   7   3  -1   -1.42    3.34
  -7  -3   1   -1.70    3.41
  -7  -3   1   -0.96    4.36
  -7   3   2  178.26   25.90
   7  -3  -2  184.45   24.95
   7  -3  -2  168.68   25.56
   7   3  -2  171.19   24.51
  -7  -3   2  206.10   24.72
  -7  -3   2  215.32   26.51
  -7   3   3   63.70   11.55
   7  -3  -3   61.61   10.30
   7  -3  -3   67.00   11.76
   7   3  -3   65.09   10.48
  -7  -3   3   57.32    9.79
  -7  -3   3   42.77   10.23
  -7   3   4    6.12    5.27
   7  -3  -4    5.44    4.13
   7  -3  -4    3.88    5.03
   7   3  -4    8.16    4.32
  -7  -3   4    3.12    4.69
  -7   3   5   97.97   15.75
   7  -3  -5  109.76   14.99
   7  -3  -5   54.28   14.14
   7   3  -5  103.37   14.95
  -7  -3   5  136.56   16.82
  -7   3   6   18.61    6.79
   7  -3  -6   26.59    6.67
   7  -3  -6   23.29    7.39
   7   3  -6   23.50    6.40
  -7  -3   6   21.84    6.72
  -7   3   7   -3.11    4.73
   7  -3  -7   -0.94    3.40
   7  -3  -7    5.44    5.43
   7   3  -7    0.85    4.04
  -7  -3   7    0.90    4.53
  -7   3   8   -0.75    4.86
   7  -3  -8   -1.98    3.83
   7  -3  -8    0.69    3.92
   7   3  -8   -2.26    4.41
  -7  -3   8   -0.72    4.29
  -7   3   9  234.09   35.05
   7  -3  -9  246.30   34.25
   7  -3  -9  280.06   35.42
   7   3  -9  279.12   34.88
  -7  -3   9  298.78   35.94
  -7   3  10   96.35   15.73
   7  -3 -10  102.56   15.00
   7  -3 -10  108.29   15.59
   7   3 -10   84.86   14.40
  -7  -3  10   57.56   13.94
  -7   3  11    4.97    5.26
   7  -3 -11    4.88    4.51
   7  -3 -11    4.16    5.03
   7   3 -11    6.39    4.91
  -7  -3  11    7.30    5.76
  -7   3  12   -1.83    4.87
   7  -3 -12    0.24    4.45
   7  -3 -12   -2.67    5.45
   7   3 -12   -1.70    3.68
  -7  -3  12    0.31    3.97
  -7   3  13  108.36   17.86
   7  -3 -13   89.03   16.49
  -7  -3  13  121.05   18.10
  -7   3  14  113.73   17.94
   7  -3 -14  124.15   17.91
  -7  -3  14   79.05   16.63
  -7   3  15  201.45   28.76
   7  -3 -15  181.31   27.79
  -7  -3  15  214.62   29.06
  -7   3  16   11.07    7.06
   7  -3 -16   11.98    6.96
   7  -3 -16   37.19    8.93
   7   3 -16   27.83    7.35
  -7  -3  16   25.68    8.93
  -7   3  17    0.97    5.05
   7  -3 -17    0.50    5.20
   7  -3 -17    3.16    5.25
   7   3 -17    0.61    5.74
  -7   3  18   36.28   10.14
   7  -3 -18   36.34    9.09
   7  -3 -18   15.67    7.91
   7   3 -18   51.60   10.37
  -7   3  19  295.53   44.91
   7  -3 -19  332.75   44.30
   7   3 -19  390.98   45.31
   7  -3 -20   -0.34    5.01
   7   3 -20    1.79    5.84
   7  -3 -21    1.12    4.92
   7   3 -21   10.67    6.63
  -7  -3  21   10.13    6.63
   7  -3 -22    0.47    5.09
   7   3 -22    1.48    5.62
  -7  -3  22   -1.30    6.91
   7  -3 -23   24.09    8.20
   7   3 -23   21.16    8.63
  -7  -3  23   20.44    8.68
   7  -3 -24   10.45    6.71
   7   3 -24   15.75    8.03
  -7  -3  24   16.54    8.48
   7  -3 -25   15.89    8.17
   7   3 -25   36.74    9.88
  -7  -3  25   21.47    8.40
   7  -3 -26    6.22    6.15
   7   3 -26    2.18    4.62
  -7  -3  26    2.39    7.34
   7  -3 -27   -0.94    4.71
   7   3 -27   -0.20    5.04
  -7  -3  27    0.00    6.57
   7  -3 -28    0.18    5.29
   7   3 -28    1.22    5.93
  -7  -3  28    2.37    6.07
   7  -3 -29   14.65    7.64
   7   3 -29   24.26    8.09
  -7  -3  29    8.38    6.98
   7  -3 -30    0.07    5.52
   7   3 -30    9.73    6.51
  -7  -3  30   11.20    7.62
   7  -3 -31   17.52    8.32
   7   3 -31   27.13    9.25
  -7  -3  31   18.32    8.84
   7  -3 -32   -1.63    5.78
   7   3 -32   -0.28    5.21
   7  -3 -33    5.05    6.75
   7   3 -33    4.98    6.61
   7  -3 -34    1.93    6.01
   7   3 -34    3.21    7.23
   7  -3 -35   19.74    8.59
   7   3 -35    8.29    8.51
   7  -3 -36    7.82    7.55
   7   3 -36    2.31    6.65
   7  -3 -37   -1.68    5.94
  -7   4   1   89.86   13.97
   7  -4  -1   79.53   12.62
   7  -4  -1   81.15   13.77
   7   4  -1   61.10   11.77
  -7  -4   1   79.82   11.97
  -7  -4   1   88.03   13.84
  -7   4   2   80.98   15.41
   7  -4  -2  102.81   15.10
   7  -4  -2  105.26   16.48
   7   4  -2  103.26   15.02
  -7  -4   2   98.07   14.55
  -7  -4   2  108.00   15.97
  -7   4   3    9.17    5.72
   7  -4  -3   11.29    4.92
   7  -4  -3   19.15    7.15
   7   4  -3   23.40    5.87
  -7  -4   3   14.24    4.74
  -7  -4   3   21.38    6.08
  -7   4   4   44.26    9.41
   7  -4  -4   36.84    7.88
   7  -4  -4   46.86    9.52
   7   4  -4   29.33    7.18
  -7  -4   4   44.16    7.75
  -7  -4   4   21.20    7.28
  -7   4   5   93.05   14.65
   7  -4  -5   82.86   13.22
   7  -4  -5   68.68   13.81
   7   4  -5   78.32   12.99
  -7  -4   5   92.53   14.30
  -7   4   6   79.62   13.51
   7  -4  -6   89.22   12.96
   7  -4  -6   82.78   13.89
   7   4  -6   59.40   11.84
  -7  -4   6   78.06   13.54
  -7   4   7   32.46    9.10
   7  -4  -7   62.79   10.07
   7  -4  -7   50.45    9.99
   7   4  -7   43.67    9.13
  -7  -4   7   50.27   10.52
  -7   4   8   76.73   13.23
   7  -4  -8   70.78   12.33
   7   4  -8   67.88   12.00
  -7  -4   8   68.32   12.50
  -7   4   9   35.42    8.67
   7  -4  -9   21.16    6.67
   7  -4  -9   27.26    7.55
   7   4  -9   34.58    7.99
  -7  -4   9   18.99    6.93
  -7   4  10    3.54    4.76
   7  -4 -10   -0.22    3.56
   7  -4 -10    0.46    4.09
   7   4 -10    4.39    3.93
  -7  -4  10   -3.01    4.91
  -7   4  11  146.31   21.03
   7  -4 -11  104.39   18.75
   7  -4 -11  142.57   20.38
   7   4 -11  144.84   19.95
  -7  -4  11  129.09   20.11
  -7   4  12  129.61   21.29
   7  -4 -12  160.63   21.37
   7  -4 -12  126.45   20.93
   7   4 -12  147.89   21.23
  -7  -4  12  140.58   21.51
  -7   4  13  174.47   23.80
   7  -4 -13  134.41   22.15
  -7   4  14   44.00   10.27
   7  -4 -14   32.55    9.56
  -7   4  15   42.18   10.84
   7  -4 -15   64.56   12.18
  -7   4  16   36.03    9.58
   7  -4 -16   21.85    8.17
   7  -4 -16   45.69   10.23
   7   4 -16   38.99    9.34
   7  -4 -17  163.72   25.03
   7   4 -17  182.19   25.49
   7  -4 -18   49.00   10.10
   7   4 -18   34.88    9.74
  -7  -4  18   24.43    8.92
   7  -4 -19   17.67    7.25
   7   4 -19   15.10    7.67
  -7  -4  19   18.29    8.36
   7  -4 -20   30.50    8.59
   7   4 -20   38.64    9.50
  -7  -4  20    9.67    8.08
   7  -4 -21   58.04   11.44
   7   4 -21   71.69   12.33
  -7  -4  21   23.20    9.99
   7  -4 -22   22.23    7.59
   7   4 -22   40.85   10.03
  -7  -4  22   19.53    9.14
   7  -4 -23   20.21    7.50
   7   4 -23    9.33    6.67
  -7  -4  23   19.56    8.16
   7  -4 -24    8.74    6.97
   7   4 -24    0.39    5.22
  -7  -4  24   -1.85    6.23
   7   4 -25    6.32    5.86
  -7  -4  25    3.22    6.61
   7  -4 -26    5.90    6.15
   7   4 -26   21.17    8.20
  -7  -4  26   12.34    8.33
   7  -4 -27   16.08    7.41
   7   4 -27   12.30    8.01
  -7  -4  27    6.82    6.89
   7  -4 -28    9.94    6.96
   7   4 -28    8.09    6.70
  -7  -4  28   -2.18    6.78
   7  -4 -29    2.64    5.97
   7   4 -29    0.72    5.48
  -7  -4  29   -0.37    5.01
   7  -4 -30   -0.62    4.98
   7   4 -30    0.41    6.10
  -7  -4  30   -0.39    4.92
   7  -4 -31   12.48    7.54
   7   4 -31    8.94    8.24
  -7  -4  31   15.23    9.36
   7  -4 -32    4.89    7.17
   7   4 -32    7.23    6.56
  -7  -4  32    3.28    5.98
   7  -4 -33    8.44    8.31
   7   4 -33    5.98    6.00
  -7  -4  33   17.23    8.69
   7  -4 -34   -3.79    6.55
   7   4 -34   -0.92    6.00
   7  -4 -35    2.36    6.71
   7   4 -35    2.86    5.20
   7  -4 -36    4.67    7.14
   7   4 -36    6.37    7.81
   7  -4 -37    2.74    7.04
  -7   5   1    1.96    3.74
   7  -5  -1    4.93    4.04
   7  -5  -1    3.40    4.18
   7   5  -1   -1.64    3.32
  -7  -5   1   -0.02    2.67
  -7  -5   1    2.86    4.31
  -7   5   2   -0.42    3.98
   7  -5  -2    2.61    3.40
   7  -5  -2    3.06    4.38
   7   5  -2    0.60    2.85
  -7  -5   2   -0.63    2.93
  -7  -5   2    0.95    3.91
  -7   5   3   49.97   10.32
   7  -5  -3   56.49    9.50
   7  -5  -3   40.18    9.84
   7   5  -3   38.13    8.39
  -7  -5   3   52.37    8.63
  -7  -5   3   46.89    9.64
  -7   5   4  116.24   18.33
   7  -5  -4  129.11   17.78
   7  -5  -4  143.53   19.58
   7   5  -4  103.76   17.05
  -7  -5   4  119.53   16.85
  -7  -5   4  116.03   18.05
  -7   5   5   36.97    9.17
   7  -5  -5   54.44    9.34
   7  -5  -5   46.48   10.13
   7   5  -5   39.21    8.48
  -7  -5   5   42.92    9.40
  -7   5   6    0.64    4.37
   7  -5  -6    6.76    4.01
   7  -5  -6    3.12    4.80
   7   5  -6    5.85    4.84
  -7  -5   6    1.93    3.76
  -7   5   7   16.69    6.37
   7  -5  -7    8.56    4.66
   7  -5  -7   19.17    6.72
   7   5  -7   19.62    5.76
  -7   5   8   92.10   15.72
   7  -5  -8   96.98   15.05
   7  -5  -8   86.40   15.59
   7   5  -8  105.97   15.55
  -7   5   9  131.44   19.94
   7  -5  -9  160.59   19.90
   7  -5  -9  111.75   19.25
   7   5  -9  118.74   19.07
  -7   5  10   38.86    9.84
   7  -5 -10   41.87    9.47
   7  -5 -10   50.83   10.44
   7   5 -10   54.71   10.42
  -7   5  11   97.39   16.87
   7  -5 -11   95.60   16.13
   7  -5 -11  110.10   17.35
   7   5 -11  109.78   16.94
  -7   5  12   -0.03    4.33
   7  -5 -12    9.17    5.33
   7   5 -12   -0.59    4.34
  -7   5  13   38.05    9.53
   7  -5 -13   33.60    9.32
  -7  -5  14   64.40   13.42
  -7  -5  15  163.44   24.60
   7  -5 -16    0.16    4.10
   7   5 -16    3.57    5.22
  -7  -5  16    0.26    4.70
   7  -5 -17    3.24    6.05
   7   5 -17   12.59    6.28
  -7  -5  17    8.36    6.25
   7  -5 -18    9.72    6.21
   7   5 -18    5.74    5.58
  -7  -5  18   14.24    7.41
   7  -5 -19   31.60    9.19
   7   5 -19   42.18   10.31
  -7  -5  19   34.35    9.83
   7  -5 -20   40.03    9.87
   7   5 -20   24.68    8.45
  -7  -5  20   38.16   10.30
   7  -5 -21    1.02    5.40
   7   5 -21    9.87    7.61
  -7  -5  21   11.68    7.23
   7  -5 -22   -1.66    5.00
   7   5 -22   -0.12    5.27
  -7  -5  22    3.60    5.84
   7  -5 -23    1.59    5.01
   7   5 -23    6.20    6.24
  -7  -5  23    6.53    7.01
   7  -5 -24   12.19    6.86
   7   5 -24   21.64    8.29
  -7  -5  24    8.87    7.74
   7  -5 -25   15.90    7.21
   7   5 -25   23.28    8.67
  -7  -5  25   16.14    8.42
   7  -5 -26    2.44    5.96
   7   5 -26    8.67    6.92
  -7  -5  26    9.37    8.00
   7  -5 -27   -0.76    5.19
   7   5 -27   -0.39    5.70
  -7  -5  27   -2.56    6.69
   7  -5 -28    4.66    5.45
   7   5 -28    3.88    5.04
  -7  -5  28   -0.05    6.24
   7  -5 -29    9.50    6.38
   7   5 -29   10.82    7.17
  -7  -5  29    2.91    7.41
   7  -5 -30    9.29    6.30
   7   5 -30    2.76    6.03
  -7  -5  30   15.92    9.82
   7  -5 -31   19.26    8.40
   7   5 -31    3.56    6.73
  -7  -5  31    9.68    7.56
   7  -5 -32   -1.22    6.48
   7   5 -32   -3.17    5.79
   7  -5 -33    2.83    6.70
   7   5 -33    2.61    5.59
  -7  -5  33    7.35    7.58
   7  -5 -34    9.66    7.05
   7   5 -34    4.78    7.46
  -7  -5  34    2.31    7.07
   7  -5 -35    7.16    6.53
   7   5 -35    6.47    6.50
  -7  -5  35   -0.12    6.84
   7  -5 -36    7.42    6.84
   7   5 -36   -0.49    5.65
   7  -5 -37   -0.51    5.96
  -7   6   1   81.12   14.86
   7  -6  -1  103.90   14.67
   7  -6  -1   92.25   15.94
   7   6  -1   93.02   13.88
  -7  -6   1   85.99   13.29
  -7   6   2   47.57   10.45
   7  -6  -2   62.14   10.39
   7  -6  -2   85.89   13.03
   7   6  -2   49.77    9.72
  -7  -6   2   49.19    9.02
  -7   6   3   38.03    8.85
   7  -6  -3   35.27    8.03
   7  -6  -3   44.43   10.15
   7   6  -3   43.42    8.47
  -7  -6   3   44.33    7.91
  -7   6   4   12.87    5.84
   7  -6  -4   14.63    5.52
   7  -6  -4   13.53    6.00
   7   6  -4   19.88    5.41
  -7  -6   4   13.82    4.54
  -7   6   5    0.64    4.10
   7  -6  -5   -0.73    3.72
   7  -6  -5    1.82    4.86
   7   6  -5    3.23    3.89
  -7   6   6  100.77   16.11
   7  -6  -6   94.54   15.10
   7  -6  -6   99.40   16.42
   7   6  -6   93.80   14.86
  -7   6   7  175.49   27.01
   7  -6  -7  165.67   25.97
   7  -6  -7  197.88   27.69
   7   6  -7  272.42   28.14
  -7   6   8   62.15   12.93
   7  -6  -8   86.01   13.05
   7  -6  -8   64.22   13.17
   7   6  -8   70.78   12.38
   7  -6  -9    3.03    4.43
   7  -6  -9    2.40    4.88
   7   6  -9   -0.81    4.06
   7  -6 -10   89.07   16.55
   7   6 -10  154.42   18.64
  -7  -6  10  100.54   17.58
   7  -6 -11  199.40   23.15
   7   6 -11  139.41   21.51
  -7  -6  11  121.89   21.87
   7   6 -12    9.20    5.75
  -7  -6  12   13.32    6.85
  -7  -6  13    2.87    5.46
  -7  -6  14   16.51    8.01
  -7  -6  15   -0.15    5.34
   7  -6 -16   52.79   11.85
   7   6 -16   51.87   11.65
  -7  -6  16   76.35   13.67
   7  -6 -17   87.09   15.03
   7   6 -17   88.18   15.08
  -7  -6  17   69.77   14.82
   7  -6 -18  103.35   16.82
   7   6 -18   88.54   16.35
  -7  -6  18  100.13   17.66
   7  -6 -19   12.21    6.42
   7   6 -19   -0.98    4.73
  -7  -6  19    3.73    6.60
   7  -6 -20    3.54    5.67
   7   6 -20   -2.01    4.88
  -7  -6  20   -0.99    5.60
   7  -6 -21    3.37    5.30
   7   6 -21    1.71    5.51
  -7  -6  21    7.09    7.54
   7  -6 -22   46.89   10.44
   7   6 -22   53.28   11.43
  -7  -6  22   23.07    9.68
   7  -6 -23   14.05    7.30
   7   6 -23   30.38    8.90
  -7  -6  23   10.64    7.86
   7  -6 -24   15.05    7.34
   7   6 -24   10.13    6.98
  -7  -6  24   17.10    8.85
   7  -6 -25   -0.99    4.98
   7   6 -25   -0.75    5.68
  -7  -6  25   -1.78    6.00
   7  -6 -26   27.63    9.33
   7   6 -26   45.13   11.62
  -7  -6  26   25.25   10.34
   7  -6 -27    5.64    6.52
   7   6 -27    8.05    6.91
  -7  -6  27    8.03    8.11
   7  -6 -28   21.53    8.18
   7   6 -28    7.32    7.08
  -7  -6  28   15.88    8.45
   7  -6 -29    0.65    6.52
   7   6 -29    7.63    6.75
  -7  -6  29    6.18    7.74
   7  -6 -30    2.08    4.75
   7   6 -30    1.12    5.83
  -7  -6  30   -0.65    7.25
   7  -6 -31   -1.06    5.52
   7   6 -31   12.32    7.03
  -7  -6  31   -1.85    6.54
   7  -6 -32    4.03    7.01
   7   6 -32   -2.45    7.24
  -7  -6  32   23.76    9.43
   7  -6 -33   16.01    7.25
   7   6 -33    4.44    6.63
  -7  -6  33    1.31    7.76
   7  -6 -34   -0.56    5.03
   7   6 -34    0.20    6.71
  -7  -6  34    2.61    7.49
   7  -6 -35    0.41    5.40
   7   6 -35   -4.13    6.45
  -7  -6  35   -3.59    8.52
   7  -6 -36   -4.82    6.57
  -7  -6  36   -3.76    7.82
   7  -6 -37    0.15    6.05
   7  -7  -1    1.70    3.97
   7   7  -1    4.10    3.75
  -7  -7   1    0.07    2.99
  -7  -7   1   -1.40    4.91
   7  -7  -2   27.90    6.67
   7   7  -2   31.60    6.56
  -7  -7   2   11.59    5.13
  -7  -7   2   32.65    7.63
   7  -7  -3   10.81    5.19
   7   7  -3   20.72    5.44
  -7  -7   3   15.98    4.78
  -7  -7   3   11.41    5.70
   7  -7  -4  289.22   34.78
   7   7  -4  255.93   34.23
  -7  -7   4  259.94   34.93
   7  -7  -5  105.17   16.59
   7   7  -5  119.39   17.01
  -7  -7   5  113.11   17.54
   7  -7  -6    8.31    4.48
   7   7  -6   13.22    5.51
  -7  -7   6    9.00    5.54
   7  -7  -7   90.61   14.49
   7   7  -7   87.50   14.38
  -7  -7   7   87.44   14.98
   7  -7  -8   10.98    5.61
   7   7  -8   24.73    6.73
  -7  -7   8   13.32    5.62
   7  -7  -9   37.07    8.91
   7   7  -9   53.15   10.01
  -7  -7   9   31.33    8.76
   7  -7 -10  113.79   16.73
   7   7 -10  127.91   17.34
  -7  -7  10   76.73   16.08
   7  -7 -11   41.57    8.93
   7   7 -11   39.12    9.35
  -7  -7  11   35.23    9.11
   7   7 -12    3.89    4.57
  -7  -7  12    2.61    5.01
  -7  -7  13   10.72    6.74
  -7  -7  14  183.09   26.69
  -7  -7  15    0.40    5.49
   7  -7 -16   -2.60    4.83
   7   7 -16    1.78    4.86
  -7  -7  16   -2.12    5.84
   7  -7 -17    1.04    4.54
   7   7 -17    3.34    5.43
  -7  -7  17    2.80    5.54
   7  -7 -18    6.39    5.92
   7   7 -18   10.15    6.13
  -7  -7  18   17.78    7.93
   7  -7 -19    6.30    5.73
   7   7 -19    6.96    5.70
  -7  -7  19    2.57    6.11
   7  -7 -20   32.15    8.67
   7   7 -20   28.15    9.27
  -7  -7  20   33.71    9.51
   7  -7 -21    4.58    5.31
   7   7 -21   -0.13    5.25
  -7  -7  21   -3.56    6.03
   7  -7 -22    2.11    4.63
   7   7 -22   -1.86    4.97
  -7  -7  22    0.57    6.77
   7  -7 -23    1.77    4.94
   7   7 -23    2.39    5.32
  -7  -7  23    5.19    6.88
   7  -7 -24   36.34    9.89
   7   7 -24   23.92    8.84
  -7  -7  24   17.37    8.51
   7  -7 -25    1.40    5.10
   7   7 -25    6.95    6.07
  -7  -7  25    3.66    6.66
   7  -7 -26   15.51    6.95
   7   7 -26    8.61    6.77
  -7  -7  26    3.66    6.55
   7  -7 -27    4.22    6.55
   7   7 -27   -2.69    6.11
  -7  -7  27   -0.54    6.50
   7  -7 -28    3.83    5.62
   7   7 -28    0.49    5.95
  -7  -7  28    3.24    7.14
   7  -7 -29    3.75    6.01
   7   7 -29    9.50    6.35
  -7  -7  29   16.95    9.42
   7  -7 -30   20.72    7.73
   7   7 -30   13.69    7.95
  -7  -7  30    5.14    7.45
   7  -7 -31   -1.19    6.24
   7   7 -31    8.51    7.22
  -7  -7  31   -2.05    6.95
   7  -7 -32    6.01    7.20
   7   7 -32   -1.86    6.07
  -7  -7  32    1.82    7.15
   7  -7 -33    4.11    6.68
   7   7 -33    0.06    5.75
  -7  -7  33    0.11    7.31
   7  -7 -34    9.04    7.55
   7   7 -34   -0.52    5.91
  -7  -7  34    0.43    5.69
   7  -7 -35    7.35    7.15
   7   7 -35   -0.97    5.69
  -7  -7  35    3.09    7.37
   7  -7 -36   16.56    8.48
  -7  -7  36    4.76    7.03
  -7  -7  37    0.66    6.60
   7  -8  -1   43.14    9.18
   7   8  -1   54.75    9.36
  -7  -8   1   58.18    9.08
  -7  -8   1   40.29    9.46
   7  -8  -2   91.22   16.16
   7   8  -2  108.36   16.23
  -7  -8   2  139.35   16.42
  -7  -8   2  108.17   17.05
   7  -8  -3    0.06    3.65
   7   8  -3    6.86    4.14
  -7  -8   3   11.34    4.25
  -7  -8   3    7.24    4.95
   7  -8  -4   39.95    8.60
   7   8  -4   36.39    8.08
  -7  -8   4   46.06    8.05
  -7  -8   4   28.52    8.17
   7  -8  -5    9.34    4.77
   7   8  -5   12.07    5.30
  -7  -8   5   17.59    4.89
  -7  -8   5   11.77    5.65
   7  -8  -6   32.94    7.40
   7   8  -6   15.19    6.49
  -7  -8   6   27.87    7.75
   7  -8  -7    2.58    4.35
   7   8  -7   -1.62    4.39
  -7  -8   7   -0.82    4.34
   7  -8  -8   80.93   12.89
   7   8  -8   63.92   11.89
  -7  -8   8   58.95   12.14
   7  -8  -9    1.04    3.92
   7   8  -9    2.13    4.23
  -7  -8   9    1.69    4.70
   7  -8 -10   20.04    6.65
   7   8 -10   13.68    6.16
  -7  -8  10   25.22    7.93
   7   8 -11    1.37    4.57
  -7  -8  11    1.82    4.98
   7   8 -12  153.32   21.94
  -7  -8  12  141.41   21.95
  -7  -8  13   -0.73    4.93
  -7  -8  14    8.83    5.64
  -7  -8  15    1.61    6.20
   7  -8 -16   79.51   13.90
   7   8 -16   66.55   13.48
  -7  -8  16   73.24   14.13
   7  -8 -17    0.61    4.72
   7   8 -17   -0.35    4.09
  -7  -8  17    0.35    4.39
   7  -8 -18   25.44    7.60
   7   8 -18    9.29    5.55
  -7  -8  18    4.83    5.53
   7  -8 -19    2.23    4.76
   7   8 -19   -0.38    4.18
  -7  -8  19    2.33    5.91
   7  -8 -20   14.78    6.25
   7   8 -20   17.27    6.83
  -7  -8  20    2.69    5.48
   7  -8 -21   -0.11    4.82
   7   8 -21   -0.87    4.92
  -7  -8  21    1.76    5.69
   7  -8 -22   20.37    7.68
   7   8 -22   10.87    6.03
  -7  -8  22    4.80    5.98
   7  -8 -23   15.59    7.86
   7   8 -23   38.12    9.61
  -7  -8  23   11.60    6.95
   7  -8 -24    5.69    5.89
   7   8 -24   10.05    6.73
  -7  -8  24    5.73    6.55
   7  -8 -25    0.96    6.10
   7   8 -25   -0.64    5.19
  -7  -8  25   -0.35    6.45
   7  -8 -26   15.94    7.67
   7   8 -26   15.16    7.56
  -7  -8  26   14.49    8.46
   7  -8 -27   12.62    6.62
   7   8 -27    3.05    5.69
  -7  -8  27   11.25    8.83
   7  -8 -28   11.35    6.94
   7   8 -28   10.01    6.56
  -7  -8  28    6.23    7.00
   7  -8 -29   11.18    6.31
   7   8 -29   -0.56    6.00
  -7  -8  29    4.73    6.25
   7  -8 -30   -1.00    5.60
   7   8 -30   -0.75    6.89
  -7  -8  30    4.95    7.29
   7  -8 -31    5.58    6.72
   7   8 -31    7.36    7.18
  -7  -8  31    7.34    7.97
   7  -8 -32    7.23    6.69
   7   8 -32   16.81    7.57
  -7  -8  32    8.53    8.28
   7  -8 -33    6.61    6.50
   7   8 -33   -1.54    5.46
  -7  -8  33    9.13    7.71
   7  -8 -34    1.27    5.67
   7   8 -34   -1.81    5.85
  -7  -8  34    3.62    7.49
   7  -8 -35    1.71    5.74
   7   8 -35    5.39    6.13
  -7  -8  35    5.49    8.32
   7  -8 -36   -2.65    6.44
  -7  -8  36    1.07    5.79
   7  -9  -1    3.60    3.90
   7   9  -1    3.83    3.76
  -7  -9   1    1.07    3.87
   7  -9  -2   34.32    7.87
   7   9  -2   36.69    7.89
  -7  -9   2   35.93    8.70
   7  -9  -3    2.98    3.91
   7   9  -3    1.65    4.13
  -7  -9   3    1.57    4.78
   7  -9  -4   68.40   10.63
   7   9  -4   49.60    9.95
  -7  -9   4   41.48    9.91
   7  -9  -5   -0.94    4.19
   7   9  -5    1.85    3.61
  -7  -9   5    5.24    4.77
   7  -9  -6   34.37    7.98
   7   9  -6   22.46    6.80
  -7  -9   6   34.46    8.24
   7  -9  -7   16.72    5.94
   7   9  -7   16.31    6.00
  -7  -9   7   17.78    6.53
   7  -9  -8   51.33    9.81
   7   9  -8   59.79   10.29
  -7  -9   8   34.87    9.56
   7  -9  -9    0.77    4.15
  -7  -9   9    5.92    4.93
   7  -9 -10  114.81   17.64
   7   9 -10  107.38   17.45
  -7  -9  10  115.45   18.07
   7   9 -11   -1.95    4.38
  -7  -9  11    0.51    4.12
   7   9 -12    7.87    5.02
  -7  -9  12    2.93    5.38
  -7  -9  13   10.38    6.42
  -7  -9  14   68.16   13.31
   7  -9 -15    2.27    4.37
  -7  -9  15    3.79    5.94
   7  -9 -16   15.44    6.87
   7   9 -16    7.00    5.61
  -7  -9  16    8.61    6.59
   7  -9 -17   -0.62    4.78
   7   9 -17    0.76    4.66
  -7  -9  17    4.31    5.32
   7  -9 -18   41.65    9.63
   7   9 -18   40.24    9.35
  -7  -9  18   14.03    7.71
   7  -9 -19    6.34    5.15
   7   9 -19    2.40    4.93
  -7  -9  19   -0.28    5.81
   7  -9 -20   34.49    8.50
   7   9 -20   41.14    9.67
  -7  -9  20   10.94    7.82
   7  -9 -21    1.65    4.35
   7   9 -21   -3.24    5.90
  -7  -9  21    4.07    5.20
   7  -9 -22    2.00    5.08
   7   9 -22   -0.81    5.17
  -7  -9  22   12.29    7.30
   7  -9 -23   -0.14    4.37
   7   9 -23   -2.32    4.97
  -7  -9  23   -1.31    5.34
   7  -9 -24   15.77    6.92
   7   9 -24   19.12    7.96
  -7  -9  24   23.97    9.13
   7  -9 -25    7.12    6.43
   7   9 -25    3.19    6.29
  -7  -9  25   -0.66    6.08
   7  -9 -26    8.52    5.71
   7   9 -26    0.43    5.91
  -7  -9  26    6.47    7.64
   7  -9 -27   -2.13    5.74
   7   9 -27   -0.12    5.18
  -7  -9  27    3.61    7.11
   7  -9 -28    0.91    5.25
   7   9 -28   -2.61    5.72
  -7  -9  28    8.40    6.51
   7  -9 -29    1.94    5.35
   7   9 -29   -3.26    6.62
  -7  -9  29    0.93    6.93
   7  -9 -30    8.72    7.49
   7   9 -30    5.57    5.89
  -7  -9  30    5.47    7.71
   7  -9 -31   -2.11    6.82
   7   9 -31   -2.89    6.00
  -7  -9  31   10.45    6.69
   7  -9 -32   -1.61    5.92
   7   9 -32   -3.39    6.37
  -7  -9  32    3.60    7.17
   7   9 -33   -4.59    6.88
  -7  -9  33   -4.39    7.43
   7   9 -34    8.38    6.78
   7 -10  -1   12.53    5.18
  -7 -10   1    8.73    5.06
   7 -10  -2   59.64    9.74
  -7 -10   2   32.49    9.05
   7 -10  -3    1.61    3.71
  -7 -10   3   -1.50    4.87
   7 -10  -4    2.01    3.92
  -7 -10   4    0.73    4.39
   7 -10  -5    0.41    3.75
  -7 -10   5    1.43    4.53
   7 -10  -6  137.80   19.94
  -7 -10   6  136.85   20.11
   7 -10  -7   -0.33    4.23
   7  10  -7   -0.80    4.68
  -7 -10   7    1.26    4.55
   7 -10  -8    6.03    4.94
   7  10  -8    0.26    3.93
  -7 -10   8    3.84    4.48
   7 -10  -9   -0.16    4.57
   7  10  -9   -2.32    3.94
  -7 -10   9    0.07    5.31
   7 -10 -10    2.64    4.65
   7  10 -10    6.22    4.60
  -7 -10  10   14.12    5.86
   7  10 -11    4.18    4.73
  -7 -10  11   -2.05    5.31
   7  10 -12   63.04   11.83
  -7 -10  12   61.18   12.29
  -7 -10  13   -0.26    5.28
  -7 -10  14   10.59    5.70
   7 -10 -15   -1.52    4.93
  -7 -10  15    6.19    5.29
   7 -10 -16   50.94   10.31
   7  10 -16   32.93    9.36
  -7 -10  16   44.69   10.54
   7 -10 -17    1.36    4.10
   7  10 -17   -2.58    5.43
  -7 -10  17    0.87    5.34
   7 -10 -18   40.25    9.31
   7  10 -18   34.48    8.97
  -7 -10  18   20.55    8.37
   7 -10 -19    5.09    5.11
   7  10 -19    4.61    5.87
  -7 -10  19    2.41    6.42
   7 -10 -20    9.56    5.80
   7  10 -20   -0.29    5.50
  -7 -10  20    1.46    5.93
   7 -10 -21    0.81    5.31
   7  10 -21    1.42    4.44
  -7 -10  21    2.33    4.54
   7  10 -22   37.27    9.82
  -7 -10  22    3.23    6.40
   7  10 -23   -1.95    5.87
  -7 -10  23   -2.89    6.21
   7  10 -24    6.86    6.77
  -7 -10  24   -0.75    6.23
   7  10 -25    3.05    6.27
  -7 -10  25    2.46    7.01
   7  10 -26    9.58    6.48
  -7 -10  26   23.66    9.12
   7  10 -27    0.00    5.64
  -7 -10  27   -3.01    6.87
   7  10 -28   18.42    7.96
  -7 -10  28    4.91    7.56
   7  10 -29   -0.23    5.09
  -7 -10  29    2.06    6.11
   7  10 -30    0.36    6.78
  -7 -10  30   -0.09    6.63
   7  10 -31    5.14    6.53
  -7 -10  31    0.08    7.71
   7  10 -32    9.34    7.20
   7  10 -33    2.42    6.87
   7  10 -34   -1.90    6.41
   7 -11  -1   -0.71    3.53
  -7 -11   1   -0.76    4.56
   7 -11  -2    5.55    4.22
  -7 -11   2   11.70    5.27
   7 -11  -3    8.58    4.95
  -7 -11   3    7.36    4.93
   7 -11  -4   25.52    7.25
  -7 -11   4   33.71    7.98
   7 -11  -5   40.43    8.13
  -7 -11   5   16.67    6.70
   7 -11  -6    1.23    3.59
  -7 -11   6   -0.13    3.80
   7 -11  -7   10.25    5.42
  -7 -11   7   16.48    6.34
  -7 -11   8    7.25    4.68
  -7 -11   9    4.75    4.95
  -7 -11  10   26.28    7.62
  -7 -11  11   -0.19    4.91
  -7 -11  12   -1.69    5.41
  -7 -11  13    4.37    4.92
  -7 -11  14   22.21    7.56
  -7 -11  15    3.90    4.85
  -7 -11  16   10.15    6.16
  -7 -11  17   -1.63    5.09
  -7 -11  18   14.16    7.56
  -7 -11  19    3.58    5.58
  -7 -11  20    5.03    6.78
  -7 -11  21    1.91    6.15
  -7 -11  22   -2.06    5.14
  -7 -11  23   -0.18    5.08
  -7 -11  24   18.73    8.26
  -7 -11  25   -1.48    6.31
  -7 -11  26    4.94    7.03
  -7 -11  27   -0.94    6.86
  -7 -11  28   -0.16    5.94
  -7 -12   1    4.41    4.13
  -7 -12   2   24.85    6.86
  -7 -12   3    1.22    4.58
  -7 -12   4   -0.18    4.38
  -7 -12   5    0.86    4.32
  -7 -12   6   12.10    5.81
  -7 -12   7    1.11    4.29
  -7 -12   8    5.72    4.72
  -7 -12   9    0.41    4.26
  -7 -12  10    4.77    5.33
  -7 -12  11   -0.87    4.36
  -7 -12  12   17.33    7.26
  -7 -12  13   -1.54    4.94
  -7 -12  14    1.34    6.02
  -7 -12  15    0.43    5.77
  -7 -12  16   30.54    9.09
  -7 -12  17    1.36    4.85
  -7 -12  18   -0.27    5.31
  -7 -12  19   -2.79    6.11
  -7 -12  20   12.00    6.29
  -7 -12  21    3.55    5.15
  -7 -12  22   13.73    7.24
  -7 -12  23    2.49    6.18
  -7 -12  24    5.94    6.94
  -7 -12  25   -0.13    6.70
  -7 -13   1    1.10    3.90
  -7 -13   2    5.47    4.42
  -7 -13   3   10.74    5.77
  -7 -13   4   55.45   10.75
  -7 -13   5    5.62    4.78
  -7 -13   6   -2.43    4.39
  -7 -13   7    3.85    4.72
  -7 -13   8   17.25    6.18
  -7 -13   9    4.25    4.75
  -7 -13  10    8.60    5.06
  -7 -13  11    1.95    4.51
  -7 -13  12    1.08    5.31
  -7 -13  13    8.38    5.53
  -7 -13  14   10.19    6.13
  -7 -13  15   -1.34    4.87
  -7 -13  16    0.57    5.03
  -7 -13  17    0.08    4.51
  -7 -13  18   -3.95    5.61
  -7 -13  19    1.80    5.94
  -7 -13  20   12.73    7.48
  -7 -13  21    7.60    7.18
  -7 -13  22   -1.73    6.27
  -7 -14   1    8.78    4.77
  -7 -14   2   16.90    5.90
  -7 -14   3    2.67    3.93
  -7 -14   4   -2.17    4.73
  -7 -14   5    3.13    4.36
  -7 -14   6   15.06    6.18
  -7 -14   7   32.20    8.34
  -7 -14   8    9.24    5.24
  -7 -14   9    5.23    4.69
  -7 -14  10    6.41    5.14
  -7 -14  11    4.38    5.01
  -7 -14  12   14.83    6.53
  -7 -14  13    1.01    4.03
  -7 -14  14   -1.18    3.80
  -7 -14  15   -1.72    5.78
  -7 -14  16    8.29    5.91
  -7 -14  17    4.48    5.76
  -7 -14  18    2.47    4.68
  -7 -14  19   -1.40    4.45
  -7 -15   1   -1.85    3.79
  -7 -15   2   -1.45    4.13
  -7 -15   3    5.20    4.50
  -7 -15   4    5.36    3.89
  -7 -15   5    0.58    3.67
  -7 -15   6   -0.17    3.99
  -7 -15   7    4.68    5.02
  -7 -15   8    9.91    5.46
  -7 -15   9   -1.19    4.96
  -7 -15  10    6.42    5.09
  -7 -15  11    3.91    4.39
  -7 -15  12    1.62    4.88
  -7 -15  13    2.11    4.76
  -7 -15  14    6.60    5.35
  -7 -15  15    6.36    5.80
  -7 -16   1   10.87    4.50
  -7 -16   2    2.92    3.78
  -7 -16   3    0.79    3.99
  -7 -16   4   -1.68    4.04
  -7 -16   5   -0.42    3.96
  -7 -16   6    5.19    4.64
  -7 -16   7   -0.15    3.92
  -7 -16   8   -0.85    4.17
  -7 -16   9    3.29    4.34
  -7 -16  10    4.58    4.30
  -7 -16  11    2.36    5.07
  -7 -17   1   -2.18    3.80
  -7 -17   2   -0.07    3.66
  -7 -17   3    3.00    4.15
  -7 -17   4    1.29    4.20
  -7 -17   5   -0.23    3.62
  -7 -17   6   -1.14    3.88
  -6   0   1    0.91    3.41
  -6   0   1   -0.00    4.69
   6   0  -1    0.30    3.51
   6   0  -1    0.06    5.18
  -6   0   2  376.40   49.24
  -6   0   2  442.20   51.07
   6   0  -2  401.14   49.72
   6   0  -2  440.85   50.75
  -6   0   3   -0.58    3.01
  -6   0   3   -1.76    4.75
   6   0  -3   -2.30    4.06
   6   0  -3    0.66    4.78
  -6   0   4   12.59    4.68
  -6   0   4   18.74    6.08
   6   0  -4    3.89    4.32
   6   0  -4   12.25    5.76
  -6   0   5    1.63    3.37
  -6   0   5    5.02    5.11
   6   0  -5    0.63    3.69
   6   0  -5    3.61    4.24
  -6   0   6 1290.04  150.33
  -6   0   6 1295.44  151.67
   6   0  -6 1193.69  150.62
   6   0  -6 1444.22  151.80
  -6   0   7   -0.58    3.01
  -6   0   7   -0.15    3.73
   6   0  -7    1.49    3.85
   6   0  -7    2.49    4.67
  -6   0   8   38.19    7.13
  -6   0   8   35.80    8.49
   6   0  -8   22.17    6.87
   6   0  -8   30.69    7.61
  -6   0   9    1.23    3.19
  -6   0   9    2.23    4.51
   6   0  -9   -1.48    3.59
   6   0  -9    3.70    4.17
  -6   0  10  236.69   31.59
  -6   0  10  284.39   33.85
   6   0 -10  256.46   32.70
   6   0 -10  234.99   32.34
  -6   0  11   -0.86    4.27
   6   0 -11   -0.26    3.59
   6   0 -11   -0.12    4.04
  -6   0  12  305.91   41.48
   6   0 -12  324.36   41.19
   6   0 -12  333.89   41.22
  -6   0  13   -0.21    4.68
   6   0 -13   -2.54    4.93
   6   0 -13   -1.78    4.42
  -6   0  14  115.63   16.85
   6   0 -14   95.16   15.54
   6   0 -14   83.30   14.92
  -6   0  15   -1.35    5.12
   6   0 -15   -1.26    3.84
   6   0 -15    1.01    3.77
  -6   0  16  274.11   38.10
   6   0 -16  294.82   37.61
  -6   0  17   -1.07    5.11
   6   0 -17   -0.76    4.72
  -6   0  18  201.39   31.50
   6   0 -18  255.40   31.83
  -6   0  19    6.39    5.50
   6   0 -19   -1.42    5.81
  -6   0  20    0.65    4.90
   6   0 -20   -0.05    4.45
  -6   0  21   -0.78    5.28
   6   0 -21   -0.14    5.50
  -6   0  22  171.54   24.88
   6   0 -22  135.73   22.64
  -6   0  23   -2.43    6.88
   6   0 -23   -2.71    5.99
  -6   0  24   -0.74    6.54
   6   0 -24    0.38    6.08
  -6   0  25   -0.39    6.36
   6   0 -25    1.27    5.57
  -6   0  26   37.61   11.95
   6   0 -26   62.93   12.88
  -6   0  27    4.32    5.40
   6   0 -27    3.21    5.84
   6   0 -28   33.87   10.45
   6   0 -29   -0.98    5.96
   6   0 -30   22.26    8.43
   6   0 -31    0.57    5.93
   6   0 -32   76.82   15.85
   6   0 -33   -1.29    6.23
   6   0 -34    0.06    6.20
   6   0 -35   -4.51    6.29
   6   0 -36   11.11    8.05
   6   0 -37   10.36    6.92
   6   0 -38   10.48    7.08
  -6   1   1    3.33    5.05
   6  -1  -1   10.72    4.57
   6  -1  -1    7.83    5.22
   6   1  -1    7.35    4.15
   6   1  -1    4.57    4.74
  -6  -1   1   18.50    4.94
  -6  -1   1    9.69    5.59
  -6   1   2  647.81   79.81
   6  -1  -2  679.98   79.06
   6  -1  -2  800.52   80.66
   6   1  -2  598.21   78.61
   6   1  -2  699.66   79.77
  -6  -1   2  631.59   78.50
  -6  -1   2  670.13   79.93
  -6   1   3   54.24    8.41
  -6   1   3   38.73    8.64
   6  -1  -3   42.33    8.20
   6  -1  -3   40.22    9.03
   6   1  -3   39.75    7.75
   6   1  -3   32.54    8.05
  -6  -1   3   31.58    7.18
  -6  -1   3   42.84    9.15
  -6   1   4  988.60  108.64
  -6   1   4  918.81  109.68
   6  -1  -4  895.36  108.66
   6  -1  -4  971.96  109.78
   6   1  -4  880.45  108.58
   6   1  -4  980.07  109.55
  -6  -1   4  926.28  108.36
  -6  -1   4  871.74  109.37
  -6   1   5  143.56   17.79
  -6   1   5  149.94   19.37
   6  -1  -5  105.16   17.46
   6  -1  -5  123.51   18.60
   6   1  -5  146.14   18.37
   6   1  -5  115.32   18.13
  -6  -1   5  115.83   17.14
  -6  -1   5  124.97   18.78
  -6   1   6  123.01   15.12
  -6   1   6  106.44   16.18
   6  -1  -6  108.23   15.46
   6  -1  -6  106.13   15.77
   6   1  -6   77.17   14.44
   6   1  -6  101.41   15.67
  -6  -1   6  114.61   15.00
  -6  -1   6   87.80   15.48
  -6   1   7  269.55   35.22
  -6   1   7  308.48   37.12
   6  -1  -7  258.38   35.69
   6  -1  -7  247.10   35.91
   6   1  -7  294.67   36.02
   6   1  -7  331.63   36.82
  -6  -1   7  300.25   35.56
  -6  -1   7  278.62   36.68
  -6   1   8  907.47   93.07
  -6   1   8  687.23   93.47
   6  -1  -8  766.87   93.15
   6  -1  -8  755.73   93.43
   6   1  -8  767.53   93.19
   6   1  -8  836.44   93.64
  -6  -1   8  794.07   92.57
  -6  -1   8  766.47   93.89
  -6   1   9    9.58    4.13
  -6   1   9    9.91    5.58
   6  -1  -9    7.09    4.58
   6  -1  -9    3.28    4.54
   6   1  -9   10.24    4.70
   6   1  -9    6.82    4.95
  -6  -1   9    3.92    3.91
  -6  -1   9   14.69    5.92
  -6   1  10  127.03   17.03
  -6   1  10   97.13   17.54
   6  -1 -10  123.16   18.05
   6  -1 -10   99.24   17.37
   6   1 -10  115.01   17.66
   6   1 -10  165.48   18.76
  -6  -1  10  122.13   16.95
  -6  -1  10  115.98   18.24
  -6   1  11    7.95    5.75
   6  -1 -11   10.51    5.19
   6  -1 -11   14.96    6.01
   6   1 -11   12.05    5.22
   6   1 -11   12.15    5.12
  -6  -1  11   20.48    6.66
  -6   1  12  298.03   41.91
   6  -1 -12  339.26   41.82
   6  -1 -12  308.48   41.52
   6   1 -12  331.97   41.55
  -6  -1  12  364.25   42.91
  -6   1  13   48.97   11.25
   6  -1 -13   76.32   11.83
   6  -1 -13   57.08   11.20
   6   1 -13   66.32   11.48
   6   1 -13   53.44   10.91
  -6  -1  13   61.65   12.13
  -6   1  14  200.03   26.34
   6  -1 -14  170.19   24.93
   6  -1 -14  191.10   25.33
   6   1 -14  162.27   24.74
   6   1 -14  185.98   25.17
  -6  -1  14  171.37   25.62
  -6   1  15   10.52    6.11
   6  -1 -15   16.01    6.14
   6  -1 -15    8.22    6.02
   6   1 -15   16.31    5.87
   6   1 -15   16.65    6.22
  -6  -1  15   18.33    6.91
  -6   1  16   10.18    5.61
   6  -1 -16    1.15    4.00
  -6  -1  16    4.72    5.75
  -6   1  17    6.02    5.38
   6  -1 -17    5.63    5.63
  -6  -1  17    2.04    5.01
  -6   1  18  253.78   35.59
   6  -1 -18  244.22   34.69
  -6  -1  18  282.78   36.25
  -6   1  19   48.63   10.51
   6  -1 -19   23.40    8.23
   6  -1 -19   46.40    9.53
   6   1 -19    8.29    6.69
  -6  -1  19   19.50    8.41
  -6   1  20    1.72    5.31
   6  -1 -20    2.99    4.36
   6  -1 -20    2.03    5.85
   6   1 -20   -0.11    4.79
  -6  -1  20    0.55    4.99
  -6   1  21    8.21    6.68
   6  -1 -21    2.30    6.05
   6   1 -21    1.52    5.15
  -6  -1  21    3.98    5.68
  -6   1  22    4.94    7.05
   6  -1 -22    6.58    6.43
   6   1 -22   11.40    6.93
  -6  -1  22    3.69    6.22
  -6   1  23    5.68    6.89
   6  -1 -23   10.18    6.17
   6   1 -23   12.71    6.89
  -6  -1  23   10.21    7.57
  -6   1  24   30.00   10.00
   6  -1 -24   32.73    9.61
   6   1 -24   33.60    9.43
  -6  -1  24   26.48    9.88
  -6   1  25   -1.77    6.20
   6  -1 -25    1.63    4.40
   6   1 -25    0.58    5.87
  -6  -1  25   -3.72    7.71
   6  -1 -26    0.32    5.56
   6   1 -26    3.08    6.62
   6  -1 -27   -1.54    6.10
   6   1 -27   -2.08    5.79
   6  -1 -28   80.57   15.56
   6   1 -28   74.94   15.35
   6  -1 -29   -2.97    5.96
   6   1 -29   -1.95    4.39
   6  -1 -30   26.45   10.05
   6   1 -30   45.55   10.83
   6  -1 -31   -0.74    5.70
   6   1 -31    0.87    5.64
   6  -1 -32    4.99    6.29
   6   1 -32    1.64    6.26
   6  -1 -33   -2.08    5.73
   6   1 -33    3.58    7.04
   6  -1 -34   34.05   10.43
   6   1 -34   42.57   11.16
   6  -1 -35    4.76    6.36
   6   1 -35    8.92    6.00
   6  -1 -36    7.56    6.90
   6   1 -36    1.20    6.55
   6  -1 -37    3.89    6.39
   6   1 -37   -0.18    6.76
   6  -1 -38    2.04    5.45
   6   1 -38    3.47    6.35
  -6   2   1    1.60    3.82
  -6   2   1    8.81    5.48
   6  -2  -1    9.06    3.98
   6  -2  -1    6.70    5.04
   6   2  -1    7.15    4.05
   6   2  -1    9.85    5.05
  -6  -2   1    2.39    3.57
  -6  -2   1    8.32    5.79
  -6   2   2   21.48    5.57
  -6   2   2   15.61    6.53
   6  -2  -2   23.74    6.17
   6  -2  -2   24.43    7.56
   6   2  -2   27.03    5.94
   6   2  -2   21.99    6.30
  -6  -2   2   18.57    5.46
  -6  -2   2   31.32    7.40
  -6   2   3    3.72    3.47
  -6   2   3    1.00    4.37
   6  -2  -3    1.01    3.46
   6  -2  -3    9.81    5.27
   6   2  -3    7.63    4.04
   6   2  -3    2.86    4.62
  -6  -2   3    4.27    3.74
  -6  -2   3    9.57    5.16
  -6   2   4   46.89    9.53
  -6   2   4   55.10   11.09
   6  -2  -4   57.20   10.24
   6  -2  -4   93.55   12.81
   6   2  -4   69.43   10.72
   6   2  -4   85.35   11.67
  -6  -2   4   50.07    9.49
  -6  -2   4   72.88   11.70
  -6   2   5   15.54    4.82
  -6   2   5   24.59    6.74
   6  -2  -5   16.07    5.32
   6  -2  -5   12.08    5.70
   6   2  -5   16.35    5.41
   6   2  -5   11.27    5.48
  -6  -2   5   13.97    4.90
  -6  -2   5   13.70    5.10
  -6   2   6  350.57   42.96
  -6   2   6  368.41   44.47
   6  -2  -6  366.99   43.59
   6  -2  -6  344.95   44.03
   6   2  -6  340.79   43.32
   6   2  -6  410.45   44.28
  -6  -2   6  326.73   42.63
  -6  -2   6  314.59   43.73
  -6   2   7   60.89   10.58
  -6   2   7   70.86   12.04
   6  -2  -7   71.52   11.42
   6  -2  -7   80.85   12.07
   6   2  -7   60.42   11.11
   6   2  -7   72.71   11.66
  -6  -2   7   52.14   11.11
  -6   2   8   12.27    4.52
  -6   2   8    6.23    5.03
   6  -2  -8   10.51    4.62
   6  -2  -8    3.69    4.66
   6   2  -8   10.24    4.35
   6   2  -8   10.52    5.35
  -6  -2   8    4.38    3.53
  -6  -2   8    2.91    4.78
  -6   2   9    0.16    3.08
  -6   2   9    2.02    3.54
   6  -2  -9    0.30    3.36
   6  -2  -9    0.07    4.45
   6   2  -9    2.86    4.34
   6   2  -9    1.90    3.99
  -6  -2   9   -0.07    2.79
  -6  -2   9    1.17    3.79
  -6   2  10  274.08   41.97
   6  -2 -10  326.65   42.04
   6  -2 -10  286.18   41.76
   6   2 -10  312.03   42.02
   6   2 -10  343.80   42.07
  -6  -2  10  446.12   42.34
  -6  -2  10  366.61   43.18
  -6   2  11  247.43   37.41
   6  -2 -11  287.24   37.35
   6  -2 -11  320.96   38.01
   6   2 -11  285.36   37.42
   6   2 -11  349.56   37.89
  -6  -2  11  262.54   37.55
  -6   2  12  117.03   17.74
   6  -2 -12   87.15   16.01
   6  -2 -12  119.78   17.35
   6   2 -12  106.09   16.77
   6   2 -12  115.84   16.67
  -6  -2  12  113.29   17.37
  -6   2  13   19.49    6.45
   6  -2 -13   20.54    5.99
   6  -2 -13   17.53    6.61
   6   2 -13    9.29    5.54
  -6  -2  13   12.64    6.01
  -6   2  14   91.56   17.92
   6  -2 -14  112.94   17.91
   6  -2 -14  137.68   18.90
   6   2 -14  137.24   18.63
  -6  -2  14  120.07   18.77
  -6   2  15   23.89    8.37
   6  -2 -15   52.40    9.93
   6  -2 -15   54.05   10.27
   6   2 -15   33.44    8.84
  -6  -2  15   48.86   10.19
  -6   2  16   70.93   14.22
   6  -2 -16   86.03   14.33
  -6  -2  16   76.66   14.25
  -6   2  17   18.95    8.16
   6  -2 -17   26.71    7.60
  -6  -2  17   31.96    8.75
  -6   2  18    8.68    5.56
   6  -2 -18   12.59    6.35
  -6  -2  18    8.48    6.30
  -6   2  19    9.95    6.62
   6  -2 -19   18.29    6.92
   6  -2 -19   16.57    6.56
   6   2 -19    9.79    6.36
  -6  -2  19   13.04    6.68
  -6   2  20  175.13   28.66
   6  -2 -20  295.46   30.55
   6  -2 -20  203.81   28.72
   6   2 -20  169.94   27.79
  -6  -2  20  178.17   28.67
  -6   2  21    7.44    6.14
   6  -2 -21    2.56    4.84
   6  -2 -21    1.73    5.79
   6   2 -21    5.11    5.30
  -6  -2  21    0.02    5.06
  -6   2  22   26.52   10.52
   6  -2 -22   60.51   11.30
   6  -2 -22   20.61    8.60
   6   2 -22   35.29    9.77
  -6  -2  22   37.79   10.36
  -6   2  23    3.08    5.95
   6  -2 -23    0.60    6.41
   6   2 -23    4.62    6.62
   6  -2 -24   10.23    7.16
   6   2 -24   15.95    6.94
   6  -2 -25   19.07    8.03
   6   2 -25    6.66    6.38
   6  -2 -26   41.74   11.35
   6   2 -26   53.84   11.93
   6  -2 -27    1.79    6.58
   6   2 -27   -0.72    5.00
  -6  -2  27   -0.48    5.96
   6  -2 -28   35.78    9.50
   6   2 -28    9.43    7.02
  -6  -2  28   19.53    9.45
   6  -2 -29    0.94    5.35
   6   2 -29   12.52    7.42
  -6  -2  29    0.53    5.56
   6  -2 -30    4.77    6.32
   6   2 -30   19.31    7.75
  -6  -2  30   16.62    8.83
   6  -2 -31    0.14    5.66
   6   2 -31    4.50    5.00
  -6  -2  31   -1.56    6.04
   6  -2 -32   35.94    9.68
   6   2 -32   20.04    9.76
   6  -2 -33    8.20    7.36
   6   2 -33   -2.33    6.47
   6  -2 -34    0.38    5.44
   6   2 -34   -3.70    7.35
   6  -2 -35    3.18    6.09
   6   2 -35    0.42    6.32
   6  -2 -36   12.93    7.79
   6   2 -36   10.62    8.44
   6  -2 -37   -0.69    6.20
   6   2 -37    3.52    5.89
   6  -2 -38    4.36    6.26
  -6   3   1    2.62    2.77
  -6   3   1    6.09    4.38
   6  -3  -1   -0.18    3.27
   6  -3  -1    3.54    4.82
   6   3  -1    0.96    3.86
   6   3  -1    1.90    4.11
  -6  -3   1    0.53    3.20
  -6  -3   1    0.18    3.81
  -6   3   2  152.77   19.66
  -6   3   2  142.71   20.66
   6  -3  -2  131.52   19.60
   6  -3  -2  123.87   20.29
   6   3  -2  132.56   19.48
   6   3  -2  174.62   20.68
  -6  -3   2  172.88   19.83
  -6  -3   2  134.89   20.29
  -6   3   3  157.35   19.31
  -6   3   3   94.67   18.94
   6  -3  -3  136.83   19.18
   6  -3  -3  127.93   19.94
   6   3  -3  151.06   19.37
   6   3  -3  162.16   19.97
  -6  -3   3  140.15   18.77
  -6  -3   3  165.32   20.64
  -6   3   4   47.01    8.05
  -6   3   4   45.76    8.90
   6  -3  -4   32.55    7.53
   6  -3  -4   33.51    8.47
   6   3  -4   37.51    7.78
   6   3  -4   46.67    8.70
  -6  -3   4   38.74    7.38
  -6  -3   4   47.52    8.83
  -6   3   5    9.77    4.05
  -6   3   5   10.41    5.31
   6  -3  -5    9.93    4.44
   6  -3  -5   11.62    5.51
   6   3  -5   10.79    4.45
   6   3  -5    6.02    4.33
  -6  -3   5    9.79    4.05
  -6  -3   5   11.49    5.07
  -6   3   6   14.52    4.53
  -6   3   6   17.17    5.96
   6  -3  -6   11.35    4.78
   6  -3  -6    5.70    4.93
   6   3  -6   13.45    4.73
   6   3  -6   14.96    5.14
  -6  -3   6   13.06    4.24
  -6  -3   6   26.33    6.37
  -6   3   7   19.81    5.49
  -6   3   7   17.68    6.70
   6  -3  -7   16.54    5.54
   6  -3  -7   30.36    7.11
   6   3  -7   26.66    6.49
   6   3  -7   22.11    6.63
  -6  -3   7   28.62    6.00
  -6  -3   7   19.27    6.47
  -6   3   8  416.18   50.22
  -6   3   8  372.16   51.31
   6  -3  -8  401.35   50.75
   6  -3  -8  422.20   51.47
   6   3  -8  420.16   51.06
   6   3  -8  445.25   51.11
  -6  -3   8  390.22   50.01
  -6  -3   8  457.99   51.99
  -6   3   9  119.89   13.51
  -6   3   9   79.17   13.66
   6  -3  -9   68.67   12.54
   6  -3  -9   50.59   12.05
   6   3  -9   64.50   12.57
   6   3  -9   86.82   13.19
  -6  -3   9  100.58   12.91
  -6  -3   9   89.43   14.00
  -6   3  10   13.64    6.21
   6  -3 -10   30.73    7.00
   6  -3 -10   35.51    8.04
   6   3 -10   26.84    6.64
  -6  -3  10   34.44    6.55
  -6  -3  10   19.24    7.07
  -6   3  11    6.14    5.71
   6  -3 -11   12.83    5.05
   6  -3 -11   11.93    5.83
   6   3 -11   20.84    5.99
  -6  -3  11    8.23    4.90
  -6   3  12   88.54   14.11
   6  -3 -12   59.27   12.30
   6  -3 -12   79.18   13.32
   6   3 -12   86.54   13.55
  -6  -3  12   73.19   13.50
  -6   3  13  179.74   21.77
   6  -3 -13  106.66   19.09
   6  -3 -13  146.27   20.45
   6   3 -13  146.31   20.12
  -6  -3  13  113.41   19.85
  -6   3  14  199.58   27.25
   6  -3 -14  181.36   26.11
   6  -3 -14  189.87   26.63
   6   3 -14  202.29   26.64
  -6  -3  14  176.82   26.66
  -6   3  15   27.08    8.01
   6  -3 -15   12.21    5.67
   6  -3 -15   16.02    6.39
   6   3 -15   16.74    6.33
  -6  -3  15   21.74    7.10
  -6   3  16   24.56    7.87
   6  -3 -16   23.36    7.25
  -6  -3  16   20.53    7.22
  -6   3  17   75.58   13.50
   6  -3 -17   37.77   11.14
  -6  -3  17   90.64   14.17
  -6   3  18  137.27   20.88
   6  -3 -18  124.83   19.84
  -6  -3  18  112.97   19.72
  -6   3  19   41.20   10.71
   6  -3 -19   43.97   10.17
   6  -3 -19   56.23   11.47
   6   3 -19   39.16   10.02
  -6  -3  19   50.77   11.43
  -6   3  20    3.12    5.55
   6  -3 -20    0.81    4.69
   6  -3 -20    3.88    5.81
   6   3 -20    0.65    4.87
  -6   3  21    4.16    6.44
   6  -3 -21    2.69    5.18
   6   3 -21   -0.67    4.27
   6  -3 -22   54.82   12.35
   6   3 -22   63.91   12.90
   6  -3 -23    9.03    6.14
   6   3 -23   21.52    7.23
   6  -3 -24   75.77   13.86
   6   3 -24   64.05   13.45
  -6  -3  24   53.22   13.65
   6  -3 -25    6.15    6.00
   6   3 -25    0.47    5.56
  -6  -3  25   -0.69    7.25
   6  -3 -26    4.31    5.12
   6   3 -26    5.43    6.58
  -6  -3  26   -3.50    6.39
   6  -3 -27    0.76    4.86
   6   3 -27   -1.05    5.88
  -6  -3  27    1.61    6.59
   6  -3 -28   21.23    8.21
   6   3 -28    8.22    6.53
  -6  -3  28   29.25   10.08
   6  -3 -29    9.63    6.78
   6   3 -29   18.51    7.34
  -6  -3  29    7.58    8.34
   6  -3 -30   21.35    8.39
   6   3 -30   26.80    8.68
  -6  -3  30   25.40    9.51
   6  -3 -31    0.47    7.01
   6   3 -31    3.36    5.35
  -6  -3  31   -0.76    5.95
   6  -3 -32    3.95    6.48
   6   3 -32   -0.72    6.24
  -6  -3  32    4.15    6.84
   6  -3 -33    6.51    6.47
   6   3 -33   21.52    8.38
   6  -3 -34   27.27    9.48
   6   3 -34   20.98    9.16
   6  -3 -35    1.60    5.91
   6   3 -35   -0.04    6.58
   6  -3 -36   -0.26    5.76
   6   3 -36   -1.27    4.94
   6  -3 -37    6.00    6.74
   6   3 -37   -2.16    6.11
   6  -3 -38    3.66    6.31
  -6   4   1  209.57   25.75
  -6   4   1  242.38   27.72
   6  -4  -1  206.46   26.13
   6  -4  -1  143.22   26.05
   6   4  -1  192.21   25.67
   6   4  -1  193.52   26.03
  -6  -4   1  213.53   25.65
  -6  -4   1  209.25   26.92
  -6   4   2    8.66    4.06
  -6   4   2   11.58    5.18
   6  -4  -2   15.41    4.92
   6  -4  -2   15.99    6.16
   6   4  -2   18.56    4.91
   6   4  -2   13.45    5.01
  -6  -4   2   34.51    5.61
  -6  -4   2   17.05    6.35
  -6   4   3   10.70    3.98
  -6   4   3    7.11    5.31
   6  -4  -3    7.95    3.79
   6  -4  -3    3.79    4.19
   6   4  -3    4.04    3.87
   6   4  -3    8.28    4.04
  -6  -4   3   11.19    3.86
  -6  -4   3    9.71    4.77
  -6   4   4   13.19    4.56
  -6   4   4   13.89    5.87
   6  -4  -4   13.02    4.96
   6  -4  -4   23.11    6.92
   6   4  -4   11.40    4.44
  -6  -4   4   14.32    4.18
  -6  -4   4   19.86    5.93
  -6   4   5  265.36   36.40
  -6   4   5  287.36   37.83
   6  -4  -5  289.26   36.98
   6  -4  -5  306.27   38.15
   6   4  -5  325.46   37.44
  -6  -4   5  310.51   36.68
  -6  -4   5  292.65   37.70
  -6   4   6  290.97   34.22
  -6   4   6  245.76   34.98
   6  -4  -6  272.33   34.50
   6  -4  -6  274.26   35.30
   6   4  -6  256.75   34.32
  -6  -4   6  283.13   34.01
  -6  -4   6  276.58   35.19
  -6   4   7   90.92   13.89
  -6   4   7  130.31   16.65
   6  -4  -7   90.00   14.44
   6  -4  -7   92.47   15.01
   6   4  -7   95.72   14.58
  -6  -4   7  118.09   14.48
  -6  -4   7   72.09   14.34
  -6   4   8    5.63    3.84
  -6   4   8    3.04    3.83
   6  -4  -8    9.56    4.43
   6  -4  -8    8.48    4.87
   6   4  -8    5.49    3.99
  -6  -4   8    6.55    3.54
  -6  -4   8    1.77    4.40
  -6   4   9   78.47   11.53
  -6   4   9   63.46   12.26
   6  -4  -9   70.72   11.99
   6  -4  -9   53.44   11.50
   6   4  -9   67.77   11.81
  -6  -4   9   85.32   11.75
  -6   4  10   33.06    8.85
   6  -4 -10   39.57    8.34
   6  -4 -10   48.94    9.45
   6   4 -10   49.77    9.34
  -6  -4  10   35.24    8.86
  -6   4  11  157.13   23.16
   6  -4 -11  150.29   22.45
   6  -4 -11  151.29   22.83
   6   4 -11  164.77   22.83
  -6  -4  11  190.08   23.87
  -6   4  12  134.80   19.49
   6  -4 -12  132.36   18.95
   6  -4 -12  133.00   19.32
   6   4 -12  121.56   18.60
  -6  -4  12  107.07   18.59
  -6   4  13   42.28   10.05
   6  -4 -13   49.72    9.85
   6  -4 -13   50.11   10.12
   6   4 -13   42.44    9.43
  -6  -4  13   43.52   10.11
  -6   4  14    0.86    4.36
   6  -4 -14    0.47    4.35
   6  -4 -14   -0.42    4.00
   6   4 -14    1.89    3.70
  -6  -4  14   -0.29    4.10
  -6   4  15  140.90   21.85
   6  -4 -15  169.19   21.83
   6  -4 -15  130.85   21.35
   6   4 -15  151.09   21.46
  -6  -4  15  130.91   21.58
  -6   4  16  163.23   27.08
   6  -4 -16  232.02   28.32
  -6   4  17   20.24    7.53
   6  -4 -17   11.89    6.75
  -6   4  18   57.83   11.76
   6  -4 -18   54.18   11.78
   6  -4 -19  113.05   19.43
   6   4 -19  142.99   20.56
   6  -4 -20  122.92   19.59
   6   4 -20  123.02   19.81
   6  -4 -21   13.02    6.63
   6   4 -21    6.75    5.18
  -6  -4  21    7.74    6.07
   6  -4 -22    4.28    5.55
   6   4 -22    5.79    6.56
  -6  -4  22   15.13    7.10
   6  -4 -23    5.41    5.44
   6   4 -23   -2.25    5.60
  -6  -4  23   -0.05    5.63
   6  -4 -24   -1.46    4.92
   6   4 -24    1.23    5.18
  -6  -4  24    0.63    6.13
   6  -4 -25   12.97    6.97
   6   4 -25    3.01    5.45
  -6  -4  25    6.79    6.80
   6  -4 -26    4.75    5.98
   6   4 -26    9.75    7.02
  -6  -4  26   10.36    8.11
   6  -4 -27    8.11    5.95
   6   4 -27    9.00    6.85
  -6  -4  27   16.96    8.89
   6  -4 -28   24.07    8.80
   6   4 -28   11.36    7.71
  -6  -4  28   19.82    9.92
   6  -4 -29   -2.77    5.67
   6   4 -29   -2.53    5.63
  -6  -4  29   -1.89    8.02
   6  -4 -30    7.08    5.69
   6   4 -30   14.84    7.54
  -6  -4  30    8.15    7.40
   6  -4 -31    0.60    5.35
   6   4 -31   -0.90    5.69
  -6  -4  31   -0.46    5.84
   6  -4 -32   21.67    8.36
   6   4 -32    1.78    6.40
  -6  -4  32   15.44    9.66
   6  -4 -33    1.60    6.28
   6   4 -33    5.25    6.21
  -6  -4  33   10.82    7.83
   6  -4 -34    2.35    5.04
   6   4 -34    4.59    7.77
  -6  -4  34   -4.60    8.24
   6  -4 -35    8.29    6.57
   6   4 -35    6.72    6.52
   6  -4 -36    6.53    6.86
   6   4 -36    7.61    6.96
   6  -4 -37   -3.56    7.62
   6   4 -37    8.34    7.33
   6  -4 -38    1.04    5.65
  -6   5   1   11.00    3.98
  -6   5   1   14.18    5.47
   6  -5  -1    9.11    4.02
   6  -5  -1   15.60    6.13
   6   5  -1   16.73    4.76
  -6  -5   1   10.74    4.08
  -6  -5   1   18.53    5.99
  -6   5   2  101.70   15.20
  -6   5   2  107.16   16.44
   6  -5  -2  119.38   15.94
   6  -5  -2  125.25   17.35
   6   5  -2  114.91   15.65
  -6  -5   2  103.71   15.09
  -6  -5   2   95.70   15.87
  -6   5   3  152.97   20.88
  -6   5   3  167.73   22.29
   6  -5  -3  200.90   22.13
   6  -5  -3  157.98   22.40
   6   5  -3  125.04   20.55
  -6  -5   3  172.67   21.05
  -6  -5   3  143.24   21.55
  -6   5   4  126.35   18.23
  -6   5   4  153.42   19.97
   6  -5  -4  135.61   18.80
   6  -5  -4  222.10   22.10
   6   5  -4  118.06   18.32
  -6  -5   4  123.71   18.05
  -6  -5   4  128.58   19.30
  -6   5   5    1.61    2.91
  -6   5   5   10.02    4.94
   6  -5  -5    8.49    3.86
   6  -5  -5    1.51    4.14
   6   5  -5    3.93    3.57
  -6  -5   5    6.50    3.39
  -6  -5   5    3.18    4.89
  -6   5   6    1.23    2.90
  -6   5   6    1.19    3.48
   6  -5  -6    5.73    3.60
   6  -5  -6    3.60    4.78
   6   5  -6    5.95    3.92
  -6  -5   6   -0.56    2.69
  -6  -5   6    1.07    3.56
  -6   5   7   72.21   11.90
  -6   5   7   66.38   12.78
   6  -5  -7   87.64   12.89
   6  -5  -7   71.09   12.89
   6   5  -7   87.61   12.98
  -6  -5   7   79.93   11.86
  -6  -5   7   84.51   13.29
  -6   5   8   44.25    8.64
  -6   5   8   43.94    9.63
   6  -5  -8   65.84   10.22
   6  -5  -8   63.37   10.80
   6   5  -8   54.25    9.96
  -6  -5   8   44.68    8.61
  -6  -5   8   63.37   10.93
  -6   5   9   83.77   15.10
   6  -5  -9   97.26   14.99
   6  -5  -9  110.75   15.90
   6   5  -9   91.81   14.85
  -6  -5   9   93.94   14.07
  -6  -5   9  104.22   15.70
  -6   5  10   51.19   10.17
   6  -5 -10   55.94    9.80
   6  -5 -10   41.72    9.85
   6   5 -10   45.92    9.14
  -6  -5  10   37.83    9.22
  -6   5  11    5.60    4.96
   6  -5 -11   -0.21    3.50
   6  -5 -11    1.53    4.81
   6   5 -11    1.91    3.37
  -6  -5  11    2.25    3.85
  -6   5  12    4.19    4.96
   6  -5 -12   12.39    5.56
   6  -5 -12    9.19    5.41
   6   5 -12    0.89    3.56
  -6  -5  12    7.07    5.09
  -6   5  13  250.73   35.34
   6  -5 -13  298.58   35.60
   6  -5 -13  258.33   35.44
   6   5 -13  263.13   35.10
  -6   5  14  336.11   40.81
   6  -5 -14  298.92   39.51
   6  -5 -14  305.56   40.20
   6   5 -14  291.46   39.56
  -6   5  15    0.46    4.47
   6  -5 -15   -1.84    4.13
   6  -5 -15    0.23    4.86
   6   5 -15    1.72    5.01
  -6  -5  17    2.72    5.34
  -6  -5  18  106.66   18.24
   6  -5 -19   17.05    7.18
   6   5 -19   33.39    8.87
  -6  -5  19   33.17    9.16
   6  -5 -20   17.34    7.16
   6   5 -20   22.56    7.88
  -6  -5  20   11.31    6.77
   6  -5 -21   -1.74    5.03
   6   5 -21   -2.01    5.53
  -6  -5  21    4.28    5.93
   6  -5 -22    6.82    5.60
   6   5 -22   -0.85    4.55
  -6  -5  22   -0.71    5.92
   6  -5 -23   56.52   12.40
   6   5 -23   49.57   11.53
  -6  -5  23   57.66   12.98
   6  -5 -24   39.58   10.18
   6   5 -24   29.95    9.63
  -6  -5  24   32.60   10.87
   6  -5 -25   12.32    6.51
   6   5 -25    6.05    5.90
  -6  -5  25    1.41    6.50
   6  -5 -26   -2.07    5.34
   6   5 -26    1.97    5.39
  -6  -5  26    0.49    6.75
   6  -5 -27    6.79    5.84
   6   5 -27    1.34    6.27
  -6  -5  27    1.53    6.35
   6  -5 -28   10.63    7.60
   6   5 -28    7.49    6.83
  -6  -5  28   12.16    8.26
   6  -5 -29   18.52    8.27
   6   5 -29   15.96    7.75
  -6  -5  29   23.92    9.57
   6  -5 -30   11.04    7.55
   6   5 -30    6.70    7.31
  -6  -5  30   37.81   10.73
   6  -5 -31    1.32    5.46
   6   5 -31   -2.32    6.32
  -6  -5  31    7.49    7.44
   6  -5 -32   -1.24    6.05
   6   5 -32    3.48    6.96
  -6  -5  32    2.98    7.90
   6  -5 -33   23.70    8.73
   6   5 -33   11.29    7.76
  -6  -5  33   11.99    8.89
   6  -5 -34   -1.33    6.82
   6   5 -34   -0.98    5.50
  -6  -5  34    1.52    7.26
   6  -5 -35   18.70    8.38
   6   5 -35    9.21    7.41
  -6  -5  35    5.89    7.66
   6  -5 -36    2.11    6.20
   6   5 -36   -2.42    5.71
   6  -5 -37    2.90    6.64
   6   5 -37   -0.30    7.35
   6  -5 -38    2.10    6.13
  -6   6   1  212.46   23.84
  -6   6   1  219.23   25.17
   6  -6  -1  179.88   23.73
   6  -6  -1  180.90   25.24
   6   6  -1  165.57   23.19
  -6  -6   1  172.98   22.95
  -6  -6   1  142.04   23.49
  -6   6   2   42.15    7.51
  -6   6   2   27.89    7.81
   6  -6  -2   32.22    7.42
   6  -6  -2   37.54    8.45
   6   6  -2   42.20    7.67
  -6  -6   2   49.04    7.54
  -6  -6   2   37.08    8.44
  -6   6   3    8.66    3.74
  -6   6   3    0.96    3.75
   6  -6  -3    6.04    4.11
   6  -6  -3    9.64    4.70
   6   6  -3   15.26    4.55
  -6  -6   3    4.34    3.20
  -6  -6   3    8.09    4.70
  -6   6   4   20.08    5.33
  -6   6   4   13.20    5.56
   6  -6  -4   21.63    5.99
   6  -6  -4   41.03    8.09
   6   6  -4   36.14    6.72
  -6  -6   4   25.75    5.62
  -6  -6   4   26.35    6.35
  -6   6   5  165.14   21.96
  -6   6   5  127.74   22.17
   6  -6  -5  164.35   23.30
   6   6  -5  175.68   22.57
  -6  -6   5  223.09   22.60
  -6  -6   5  143.61   22.40
  -6   6   6  123.06   15.28
  -6   6   6   79.48   15.06
   6  -6  -6  120.07   15.69
   6  -6  -6  101.25   16.13
   6   6  -6  101.58   15.31
  -6  -6   6   94.10   14.32
  -6  -6   6   97.69   15.44
  -6   6   7   74.66   11.71
  -6   6   7   70.03   12.51
   6  -6  -7   62.25   11.78
   6  -6  -7   78.27   12.98
   6   6  -7   71.82   12.14
  -6  -6   7   93.53   12.17
  -6  -6   7   81.80   13.09
  -6   6   8   13.45    4.59
  -6   6   8   22.88    6.43
   6  -6  -8   15.49    5.30
   6  -6  -8   15.85    6.01
   6   6  -8    9.83    4.58
  -6  -6   8   22.13    5.36
  -6   6   9  143.93   19.77
   6  -6  -9  136.07   19.16
   6  -6  -9  117.47   19.18
   6   6  -9  124.72   18.86
  -6  -6   9  132.29   18.17
  -6   6  10   87.64   15.19
   6  -6 -10  109.80   15.52
   6  -6 -10   79.60   14.90
   6   6 -10  110.46   15.47
  -6   6  11   76.47   12.90
   6  -6 -11   57.88   11.41
   6  -6 -11   68.54   12.47
   6   6 -11   75.70   12.40
  -6   6  12   78.80   13.89
   6  -6 -12   84.65   13.82
   6  -6 -12   78.65   14.00
   6   6 -12   80.46   13.70
   6  -6 -13    1.82    4.55
   6  -6 -13    3.88    5.45
   6   6 -13    3.95    4.47
   6  -6 -14    0.90    3.88
   6   6 -14    5.37    4.74
  -6  -6  14   -1.95    4.91
   6  -6 -15   65.94   12.68
   6   6 -15   82.30   13.33
  -6  -6  15   61.15   12.86
  -6  -6  16   13.41    6.45
  -6  -6  17   13.09    7.15
   6   6 -18   54.12   10.92
  -6  -6  18   39.93   11.04
   6  -6 -19   12.68    6.75
   6   6 -19   25.08    7.82
  -6  -6  19   22.74    8.69
   6  -6 -20    4.98    5.68
   6   6 -20    1.59    5.54
  -6  -6  20    0.99    5.09
   6  -6 -21   20.60    7.62
   6   6 -21   29.21    8.41
  -6  -6  21   30.30    9.51
   6  -6 -22    7.13    5.91
   6   6 -22   14.39    6.54
  -6  -6  22    8.49    7.37
   6  -6 -23   24.84    8.02
   6   6 -23   29.85    8.72
  -6  -6  23   24.87    9.41
   6  -6 -24    0.39    5.20
   6   6 -24   -1.72    5.46
  -6  -6  24    5.49    5.87
   6  -6 -25   19.61    7.02
   6   6 -25   24.05    8.58
  -6  -6  25    9.43    7.25
   6  -6 -26   42.71   10.42
   6   6 -26   22.13    8.88
  -6  -6  26   30.85   10.51
   6  -6 -27    7.85    7.23
   6   6 -27   16.45    7.61
  -6  -6  27   10.33    7.24
   6  -6 -28   -1.75    4.84
   6   6 -28   -1.66    5.92
  -6  -6  28    0.00    5.58
   6  -6 -29    2.29    5.72
  -6  -6  29   -2.06    5.91
   6  -6 -30    9.62    6.92
   6   6 -30    1.68    5.19
  -6  -6  30   -0.73    5.99
   6  -6 -31   12.94    7.27
   6   6 -31   16.83    7.76
  -6  -6  31   12.54    8.70
   6  -6 -32    9.21    6.93
   6   6 -32   -1.46    6.10
  -6  -6  32   14.00    9.25
   6  -6 -33   12.23    7.59
   6   6 -33   10.99    7.00
  -6  -6  33   -0.53    6.71
   6  -6 -34   -3.84    7.67
   6   6 -34    4.96    6.96
  -6  -6  34    0.63    7.20
   6  -6 -35   15.85    7.80
   6   6 -35    1.67    6.15
  -6  -6  35   10.73    9.13
   6  -6 -36    0.51    5.59
   6   6 -36    1.32    6.34
  -6  -6  36    7.03    8.43
   6  -6 -37   13.66    8.34
  -6  -6  37    0.00    6.87
   6  -6 -38    1.70    6.60
  -6   7   1   13.16    4.52
   6  -7  -1   16.42    5.28
   6  -7  -1   13.68    5.58
   6   7  -1   18.69    5.18
  -6  -7   1   13.63    4.11
  -6   7   2   11.63    4.30
   6  -7  -2   17.97    5.11
   6  -7  -2   29.48    7.78
   6   7  -2   19.54    5.22
  -6  -7   2   10.13    4.04
  -6   7   3  314.03   37.61
   6  -7  -3  271.27   37.59
   6  -7  -3  329.81   39.71
   6   7  -3  291.62   37.67
  -6  -7   3  316.74   37.39
  -6   7   4   87.13   12.53
   6  -7  -4   82.50   12.80
   6  -7  -4   58.42   12.88
   6   7  -4   78.40   12.62
  -6  -7   4   96.69   12.45
  -6   7   5   23.95    5.75
   6  -7  -5   40.88    7.30
   6  -7  -5   23.84    7.24
   6   7  -5   25.49    6.49
  -6  -7   5   27.11    5.87
  -6   7   6   21.24    5.73
   6  -7  -6   21.41    5.98
   6  -7  -6   27.37    7.06
   6   7  -6   23.03    5.99
  -6  -7   6   26.56    5.76
  -6   7   7   20.92    5.22
   6  -7  -7   18.21    5.72
   6  -7  -7    4.60    5.16
   6   7  -7   25.76    6.45
  -6  -7   7   20.28    4.96
  -6   7   8   43.03    8.29
   6  -7  -8   38.74    8.59
   6  -7  -8   52.07   10.04
   6   7  -8   38.75    8.56
  -6  -7   8   49.12    8.22
   6  -7  -9  166.05   22.64
   6  -7  -9  183.76   23.88
   6   7  -9  157.10   22.61
  -6  -7   9  152.44   21.59
   6  -7 -10    2.20    4.28
   6   7 -10    0.13    3.85
  -6  -7  10    0.99    3.73
   6  -7 -11    1.22    3.84
   6   7 -11    1.09    4.83
  -6  -7  11    0.31    3.89
   6  -7 -12   20.42    6.78
   6   7 -12   24.86    6.82
  -6  -7  12   10.83    6.18
   6  -7 -13  176.66   24.97
   6   7 -13  204.22   25.70
  -6  -7  13  159.84   25.09
   6  -7 -14    5.14    4.78
   6   7 -14   12.10    5.25
  -6  -7  14   -1.58    5.21
   6  -7 -15    2.79    5.02
   6   7 -15    7.48    5.03
  -6  -7  15   -0.10    4.62
  -6  -7  16    3.39    5.82
  -6  -7  17    5.97    5.92
   6   7 -18    1.47    5.62
  -6  -7  18   -2.13    5.11
   6  -7 -19   87.92   14.81
   6   7 -19   80.90   14.26
  -6  -7  19   59.76   13.89
   6  -7 -20   10.11    5.94
   6   7 -20   16.30    7.34
  -6  -7  20   14.61    7.79
   6  -7 -21    7.24    6.14
   6   7 -21    1.99    4.83
  -6  -7  21    1.28    5.42
   6  -7 -22    0.56    4.83
   6   7 -22    0.06    4.39
  -6  -7  22    4.30    5.79
   6  -7 -23   36.92    9.18
   6   7 -23   41.31    9.54
  -6  -7  23    7.28    7.22
   6  -7 -24    2.93    5.63
   6   7 -24    6.52    6.52
  -6  -7  24    3.72    6.76
   6  -7 -25   20.08    7.58
   6   7 -25   26.84    9.04
  -6  -7  25   13.92    8.26
   6  -7 -26   -1.61    5.90
   6   7 -26   -0.86    6.12
  -6  -7  26    2.99    6.15
   6  -7 -27   -0.14    4.95
   6   7 -27   -1.04    5.33
  -6  -7  27    2.25    6.48
   6  -7 -28   12.62    7.28
   6   7 -28   18.62    7.29
  -6  -7  28    7.33    7.81
   6  -7 -29   44.02   10.58
   6   7 -29   23.81    9.28
  -6  -7  29    4.31    7.85
   6  -7 -30   -0.61    4.75
   6   7 -30   -5.30    6.78
  -6  -7  30    7.15    8.06
   6  -7 -31    2.83    5.93
   6   7 -31    0.63    5.81
  -6  -7  31    6.80    6.68
   6  -7 -32    0.15    6.75
   6   7 -32   -0.42    6.66
  -6  -7  32    5.55    6.85
   6  -7 -33    1.43    6.19
   6   7 -33    5.05    6.18
  -6  -7  33    4.80    7.95
   6  -7 -34    0.96    7.20
   6   7 -34    8.29    6.85
  -6  -7  34    1.27    6.60
   6  -7 -35   20.07    9.49
   6   7 -35   11.23    7.52
  -6  -7  35    1.33    7.99
   6  -7 -36   -1.79    6.65
   6   7 -36    3.22    5.82
  -6  -7  36    8.32    8.00
   6  -7 -37   -4.31    6.77
  -6  -7  37    2.59    6.67
   6  -7 -38   -2.09    6.61
  -6  -7  38    6.02    7.61
  -6   8   1  186.90   22.14
   6  -8  -1  184.11   22.51
   6  -8  -1  149.62   23.45
   6   8  -1  143.93   21.46
  -6  -8   1  159.95   21.26
  -6   8   2   15.29    4.38
   6  -8  -2    1.87    3.59
   6  -8  -2    7.94    5.99
   6   8  -2   17.13    4.89
  -6  -8   2    7.54    3.44
  -6   8   3   -0.76    2.72
   6  -8  -3    0.04    3.01
   6   8  -3   -1.68    3.54
  -6  -8   3   -0.33    2.63
  -6   8   4    7.51    3.61
   6  -8  -4   -0.47    4.01
   6   8  -4    1.52    3.64
  -6  -8   4    2.18    3.44
  -6  -8   4    5.57    4.15
  -6   8   5  262.77   32.26
   6  -8  -5  257.07   32.77
   6   8  -5  272.49   32.94
  -6  -8   5  255.85   31.91
  -6  -8   5  227.30   32.66
  -6   8   6    1.10    3.06
   6  -8  -6    9.12    4.47
   6   8  -6    3.54    3.76
  -6  -8   6    2.75    3.29
  -6  -8   6    4.28    4.42
  -6   8   7  116.69   15.90
   6  -8  -7  103.34   16.13
   6   8  -7   97.79   16.26
  -6  -8   7  120.07   15.73
  -6  -8   7  109.27   16.82
   6  -8  -8    2.60    3.81
   6   8  -8    2.66    3.42
  -6  -8   8   -1.39    3.02
  -6  -8   8    3.82    4.84
   6  -8  -9  157.98   20.25
   6   8  -9   90.29   18.44
  -6  -8   9  193.26   19.81
  -6  -8   9  128.34   19.95
   6  -8 -10   48.49    9.25
   6   8 -10   41.83    8.77
  -6  -8  10   30.49    8.43
   6  -8 -11  106.91   16.66
   6   8 -11   94.86   16.21
  -6  -8  11  122.25   17.46
   6  -8 -12   19.37    6.82
   6   8 -12   28.69    7.39
  -6  -8  12   22.38    7.10
   6  -8 -13    2.02    4.67
   6   8 -13    1.46    4.45
  -6  -8  13    9.49    6.20
   6  -8 -14    3.68    4.77
   6   8 -14    7.38    5.42
  -6  -8  14   -1.34    5.04
   6  -8 -15  106.83   17.83
  -6  -8  15  127.82   18.98
  -6  -8  16   -1.79    5.20
  -6  -8  17   47.53   11.15
   6   8 -18   -0.26    3.53
  -6  -8  18    1.10    4.45
   6  -8 -19   15.95    7.11
   6   8 -19   30.05    8.31
  -6  -8  19   12.86    7.32
   6  -8 -20    5.55    5.13
   6   8 -20    0.84    4.60
  -6  -8  20   -1.82    5.60
   6  -8 -21    9.09    6.07
   6   8 -21    8.57    5.87
  -6  -8  21   10.85    6.25
   6  -8 -22    1.18    4.89
   6   8 -22    1.40    5.46
  -6  -8  22    6.44    6.77
   6  -8 -23    1.33    5.09
   6   8 -23    5.70    5.56
  -6  -8  23   20.17    8.34
   6  -8 -24   -1.23    5.19
   6   8 -24    3.86    5.66
  -6  -8  24   -2.35    7.38
   6  -8 -25   18.73    7.91
   6   8 -25   23.10    8.30
  -6  -8  25   22.48    8.99
   6  -8 -26    3.99    6.18
   6   8 -26    6.10    5.98
  -6  -8  26    1.35    7.53
   6  -8 -27   16.13    7.61
   6   8 -27   35.61   10.18
  -6  -8  27   12.85    8.43
   6  -8 -28   -2.21    5.48
   6   8 -28   -0.84    5.12
  -6  -8  28   -1.37    7.28
   6  -8 -29    0.14    5.90
   6   8 -29   -2.62    6.23
  -6  -8  29    4.72    6.41
   6  -8 -30   -1.36    5.54
   6   8 -30    0.22    5.86
  -6  -8  30    2.60    6.09
   6  -8 -31   20.10    8.53
   6   8 -31    4.71    6.45
  -6  -8  31   11.15    8.02
   6  -8 -32    2.10    7.13
   6   8 -32   -1.45    5.63
  -6  -8  32    2.71    5.88
   6  -8 -33    4.95    7.22
   6   8 -33    7.41    6.89
  -6  -8  33    8.00    8.31
   6  -8 -34   -5.29    7.24
   6   8 -34   -5.54    7.12
  -6  -8  34    4.90    7.12
   6  -8 -35    3.28    6.33
   6   8 -35    9.82    9.23
  -6  -8  35   -0.63    5.93
   6  -8 -36    0.25    6.61
   6   8 -36   -0.74    6.45
  -6  -8  36   -1.67    7.82
   6  -8 -37   -4.21    7.28
  -6  -8  37   16.84    9.20
   6  -8 -38    3.16    6.16
  -6   9   1    9.73    3.77
   6  -9  -1    0.69    3.19
   6   9  -1    2.22    3.36
  -6  -9   1    6.71    3.38
  -6  -9   1   10.63    5.35
  -6   9   2   17.22    4.65
   6  -9  -2    9.75    4.55
   6   9  -2   13.98    4.52
  -6  -9   2   12.57    4.05
  -6  -9   2   12.52    5.29
  -6   9   3  206.13   25.79
   6  -9  -3  199.32   26.28
   6   9  -3  177.57   25.68
  -6  -9   3  192.85   25.27
  -6  -9   3  227.04   26.90
  -6   9   4   15.39    4.51
   6  -9  -4   24.81    6.16
   6   9  -4    6.24    4.16
  -6  -9   4   23.11    5.33
  -6  -9   4   11.66    5.22
  -6   9   5    2.91    3.34
   6  -9  -5    5.36    4.22
   6   9  -5    3.13    3.40
  -6  -9   5    4.11    3.26
  -6  -9   5   -0.33    3.75
  -6   9   6   11.91    4.38
   6  -9  -6   11.70    4.94
   6   9  -6   18.87    5.66
  -6  -9   6   12.85    4.57
  -6  -9   6   12.31    5.38
  -6   9   7    9.78    4.33
   6  -9  -7   17.46    5.51
   6   9  -7   21.31    5.76
  -6  -9   7   16.31    4.82
  -6  -9   7   14.16    5.62
   6  -9  -8    0.92    3.96
   6   9  -8    1.10    3.99
  -6  -9   8    0.84    3.17
  -6  -9   8   -0.79    3.82
   6  -9  -9  109.74   16.34
   6   9  -9   93.45   15.69
  -6  -9   9  108.93   15.09
  -6  -9   9  102.48   16.27
   6  -9 -10    0.90    4.11
   6   9 -10    7.07    4.92
  -6  -9  10    1.99    4.65
   6  -9 -11    0.26    4.02
   6   9 -11   -0.81    3.55
  -6  -9  11    0.38    4.47
   6  -9 -12    1.20    4.61
   6   9 -12    7.73    4.83
  -6  -9  12   -2.85    5.15
   6  -9 -13   91.87   14.80
   6   9 -13   94.88   15.11
  -6  -9  13   76.84   15.03
   6  -9 -14    2.89    4.80
   6   9 -14    7.53    4.96
  -6  -9  14    7.82    5.70
   6  -9 -15   17.48    6.92
  -6  -9  15   15.74    6.93
  -6  -9  16    7.68    5.43
  -6  -9  17   23.76    7.87
   6   9 -18    1.99    4.63
  -6  -9  18    0.00    5.55
   6  -9 -19   42.08    9.92
   6   9 -19   56.69   11.14
  -6  -9  19   21.92    9.56
   6  -9 -20   -0.61    4.46
   6   9 -20    0.18    5.35
  -6  -9  20    4.55    5.65
   6  -9 -21   -1.49    5.09
   6   9 -21   -0.59    4.65
  -6  -9  21   -0.54    4.84
   6  -9 -22    2.02    4.67
   6   9 -22    0.74    5.04
  -6  -9  22   -1.89    5.81
   6  -9 -23   45.75   11.06
   6   9 -23   54.63   11.72
  -6  -9  23   34.40   10.94
   6  -9 -24    2.15    5.51
   6   9 -24    0.11    4.80
  -6  -9  24    7.94    6.36
   6  -9 -25   29.32    8.33
   6   9 -25   16.08    7.45
  -6  -9  25   20.89    8.71
   6  -9 -26    3.55    5.44
   6   9 -26    8.91    7.13
  -6  -9  26   13.06    7.59
   6  -9 -27   -0.78    5.40
   6   9 -27   -0.99    5.62
  -6  -9  27   -0.00    5.78
   6  -9 -28    1.91    5.93
   6   9 -28   -3.25    6.10
  -6  -9  28   -0.66    7.18
   6  -9 -29   11.39    7.86
   6   9 -29   14.79    7.59
  -6  -9  29   17.18    8.71
   6  -9 -30    6.30    5.48
   6   9 -30   -2.51    6.16
  -6  -9  30    3.91    6.51
   6  -9 -31    5.93    6.73
   6   9 -31    3.46    6.84
  -6  -9  31    1.16    6.37
   6  -9 -32    2.55    6.72
   6   9 -32   10.60    7.43
  -6  -9  32   -3.22    7.98
   6   9 -33    6.91    6.55
  -6  -9  33   -0.02    6.55
   6   9 -34   -5.39    8.02
  -6  -9  34   -3.42    6.74
   6   9 -35   -2.30    7.17
  -6  -9  35   -1.04    6.51
   6 -10  -1   29.56    6.81
  -6 -10   1   26.00    6.92
   6 -10  -2   18.11    5.65
  -6 -10   2   16.58    5.81
   6 -10  -3   -0.57    3.64
  -6 -10   3   -0.58    4.28
   6 -10  -4   16.43    5.20
   6  10  -4   12.78    5.01
  -6 -10   4    7.80    5.10
   6 -10  -5   48.21    9.04
   6  10  -5   59.58    9.32
  -6 -10   5   34.93    8.79
   6 -10  -6    4.28    4.14
   6  10  -6    0.39    3.28
  -6 -10   6    1.88    4.24
   6 -10  -7   30.69    7.20
   6  10  -7   20.12    6.19
  -6 -10   7   29.13    7.26
   6 -10  -8    1.32    4.00
   6  10  -8    2.91    3.72
  -6 -10   8    0.08    4.30
   6 -10  -9   -0.18    3.81
   6  10  -9    0.27    3.54
  -6 -10   9   -1.32    4.60
   6 -10 -10    1.35    4.69
   6  10 -10    5.06    4.51
  -6 -10  10   -0.65    4.68
   6 -10 -11  129.57   17.61
   6  10 -11  115.04   17.22
  -6 -10  11   89.93   16.82
   6 -10 -12    0.27    4.37
   6  10 -12   -1.67    4.32
  -6 -10  12   -2.16    5.62
   6 -10 -13   10.53    5.28
   6  10 -13    9.67    5.78
  -6 -10  13   13.32    6.31
   6 -10 -14   12.09    6.10
   6  10 -14    5.40    5.37
  -6 -10  14   10.14    6.05
   6 -10 -15   55.11   12.11
  -6 -10  15   75.53   13.11
  -6 -10  16   -3.99    5.88
  -6 -10  17   41.39   10.64
   6  10 -18   -0.77    5.48
  -6 -10  18    1.76    5.34
   6 -10 -19    9.42    5.92
   6  10 -19    7.24    4.75
  -6 -10  19   -3.25    6.83
   6 -10 -20   -0.20    4.58
   6  10 -20   -4.36    5.97
  -6 -10  20    0.68    4.80
   6 -10 -21   36.11    9.41
   6  10 -21   27.91    9.12
  -6 -10  21   35.05   10.35
   6  10 -22    3.76    5.35
  -6 -10  22    2.19    5.63
   6  10 -23   -0.31    4.70
  -6 -10  23    5.98    5.94
   6  10 -24    4.84    6.13
  -6 -10  24   -2.47    5.03
   6  10 -25   -0.25    5.84
  -6 -10  25   16.15    7.63
   6  10 -26   -1.42    5.74
  -6 -10  26   -0.49    6.42
   6  10 -27   15.71    7.63
  -6 -10  27   -1.01    7.12
   6  10 -28   -2.43    6.46
  -6 -10  28    0.35    6.08
   6  10 -29    6.18    6.54
  -6 -10  29    3.85    6.70
   6  10 -30   -3.22    6.49
  -6 -10  30   -0.75    6.06
   6  10 -31    3.19    6.71
  -6 -10  31    5.44    6.64
   6  10 -32   -1.18    5.40
  -6 -10  32   -0.96    5.87
   6  10 -33   -0.11    5.95
   6  10 -34    0.63    5.82
   6  10 -35    1.34    5.41
   6 -11  -1    7.91    4.37
  -6 -11   1    8.23    4.26
   6 -11  -2    3.31    3.33
  -6 -11   2   -1.35    4.42
   6 -11  -3   48.11    9.35
  -6 -11   3   51.52    9.54
   6 -11  -4    0.33    3.49
  -6 -11   4    1.34    4.00
   6 -11  -5    1.17    3.61
  -6 -11   5    2.25    3.67
   6 -11  -6   -0.94    3.81
  -6 -11   6    1.33    3.61
  -6 -11   7    6.62    5.03
  -6 -11   8   13.98    5.68
  -6 -11   9   37.24    8.93
  -6 -11  10    5.86    4.54
  -6 -11  11    3.30    4.20
  -6 -11  12   12.57    6.33
  -6 -11  13   26.30    7.99
  -6 -11  14   -2.09    4.63
  -6 -11  15    7.44    5.54
  -6 -11  16   -0.06    5.11
  -6 -11  17    8.28    5.49
  -6 -11  18   -0.06    5.63
  -6 -11  19   28.68    8.43
  -6 -11  20   -4.78    6.26
  -6 -11  21   -3.23    5.96
  -6 -11  22   -1.85    5.23
  -6 -11  23   19.24    8.43
  -6 -11  24    7.55    7.85
  -6 -11  25    1.99    6.84
  -6 -11  26   -0.17    5.47
  -6 -11  27   -2.80    6.70
  -6 -11  28   -1.51    6.22
  -6 -11  29    1.96    6.36
  -6 -11  30   -1.05    6.70
  -6 -12   1   44.59    8.57
  -6 -12   2    1.27    3.82
  -6 -12   3    4.38    4.29
  -6 -12   4    0.73    3.81
  -6 -12   5   31.70    7.44
  -6 -12   6    0.95    4.38
  -6 -12   7    7.73    4.91
  -6 -12   8   -0.14    3.89
  -6 -12   9   14.42    5.85
  -6 -12  10    2.93    4.69
  -6 -12  11   18.87    6.76
  -6 -12  12   -0.54    3.62
  -6 -12  13    2.78    5.07
  -6 -12  14   -1.93    5.06
  -6 -12  15   22.62    7.64
  -6 -12  16    3.45    4.96
  -6 -12  17   10.48    5.67
  -6 -12  18   -2.21    5.29
  -6 -12  19    5.40    5.32
  -6 -12  20    0.94    4.96
  -6 -12  21   10.30    7.39
  -6 -12  22    6.00    5.05
  -6 -12  23    1.18    4.98
  -6 -12  24    0.76    4.64
  -6 -12  25    8.85    7.64
  -6 -12  26   -0.60    5.05
  -6 -12  27   12.01    7.37
  -6 -13   1   10.84    4.64
  -6 -13   2    5.98    4.37
  -6 -13   3   47.56    9.13
  -6 -13   4   18.71    5.73
  -6 -13   5   14.35    5.35
  -6 -13   6    4.08    4.74
  -6 -13   7   15.64    5.87
  -6 -13   8    6.00    4.80
  -6 -13   9   36.83    8.57
  -6 -13  10    8.40    5.03
  -6 -13  11   -1.80    5.01
  -6 -13  12    3.56    5.27
  -6 -13  13   15.49    6.30
  -6 -13  14    0.63    4.85
  -6 -13  15    6.26    5.84
  -6 -13  16    2.37    4.49
  -6 -13  17    8.20    6.59
  -6 -13  18    2.98    5.48
  -6 -13  19    8.02    6.48
  -6 -13  20    3.74    5.11
  -6 -13  21    1.23    5.62
  -6 -13  22    5.13    5.95
  -6 -13  23   -0.00    5.68
  -6 -13  24   -1.80    5.87
  -6 -14   1   20.08    5.73
  -6 -14   2    6.31    3.91
  -6 -14   3    0.10    3.48
  -6 -14   4    7.87    4.70
  -6 -14   5   19.02    5.87
  -6 -14   6    9.71    4.62
  -6 -14   7   20.47    6.57
  -6 -14   8   -1.42    3.88
  -6 -14   9    9.41    5.10
  -6 -14  10    2.84    4.27
  -6 -14  11    8.71    5.75
  -6 -14  12    1.22    4.16
  -6 -14  13   -3.24    4.52
  -6 -14  14   -1.62    4.59
  -6 -14  15    7.10    5.40
  -6 -14  16    6.19    5.96
  -6 -14  17    4.12    5.01
  -6 -14  18   -0.99    5.09
  -6 -14  19   -1.01    5.28
  -6 -14  20   -0.94    5.14
  -6 -14  21    1.84    6.27
  -6 -15   1   -1.42    3.54
  -6 -15   2    3.35    4.21
  -6 -15   3    5.71    4.17
  -6 -15   4   -0.96    3.58
  -6 -15   5    3.15    4.05
  -6 -15   6   -1.14    4.10
  -6 -15   7   -0.00    4.06
  -6 -15   8    2.90    4.68
  -6 -15   9   11.10    5.05
  -6 -15  10    7.13    5.02
  -6 -15  11    0.06    3.98
  -6 -15  12    7.54    5.48
  -6 -15  13    4.94    4.60
  -6 -15  14    0.01    4.16
  -6 -15  15   -1.86    4.85
  -6 -15  16   -2.98    4.91
  -6 -15  17   -0.95    5.33
  -6 -15  18    8.74    5.87
  -6 -16   1    2.84    3.72
  -6 -16   2    3.62    3.84
  -6 -16   3   -0.82    3.61
  -6 -16   4    1.84    3.15
  -6 -16   5    6.11    3.87
  -6 -16   6    3.74    3.94
  -6 -16   7   -0.18    3.77
  -6 -16   8   -1.31    3.79
  -6 -16   9    0.08    4.14
  -6 -16  10    0.01    4.23
  -6 -16  11   -1.20    4.19
  -6 -16  12    4.80    4.97
  -6 -16  13   -0.26    4.23
  -6 -16  14   -1.87    4.82
  -6 -17   1   -2.25    3.42
  -6 -17   2   -1.46    3.68
  -6 -17   3    3.15    3.85
  -6 -17   4    1.03    3.81
  -6 -17   5   -0.35    3.33
  -6 -17   6   -0.44    3.56
  -6 -17   7   -0.04    3.57
  -6 -17   8    6.10    4.42
  -6 -17   9   -1.44    4.18
  -6 -17  10    1.09    4.64
  -6 -18   1    3.72    3.69
  -6 -18   2    3.27    3.55
  -6 -18   3    0.90    3.54
  -6 -18   4   -2.29    3.86
  -6 -18   5    1.66    3.84
  -5   0   1    9.41    3.85
  -5   0   1    3.78    4.45
   5   0  -1    4.57    3.06
   5   0  -1    4.48    4.36
  -5   0   2    0.19    3.25
  -5   0   2    0.20    3.96
   5   0  -2   -0.48    3.10
   5   0  -2    1.06    3.98
  -5   0   3   94.49   12.99
  -5   0   3   85.76   13.75
   5   0  -3   78.04   12.55
   5   0  -3  104.11   14.13
  -5   0   4    0.21    3.15
  -5   0   4    3.06    4.04
   5   0  -4    2.15    2.90
   5   0  -4    0.25    4.52
  -5   0   5 2399.26  299.10
  -5   0   5 2718.94  300.53
   5   0  -5 2703.83  299.86
   5   0  -5 2712.95  300.26
  -5   0   6    1.25    3.39
  -5   0   6    1.26    4.18
   5   0  -6   -1.05    4.14
   5   0  -6    0.04    3.66
  -5   0   7   62.07   10.58
  -5   0   7   78.28   12.02
   5   0  -7   73.13   11.41
   5   0  -7   68.53   11.37
  -5   0   8   -0.52    3.39
  -5   0   8   -2.54    4.76
   5   0  -8   -0.33    4.06
   5   0  -8   -1.88    4.47
  -5   0   9  689.04   74.97
  -5   0   9  575.19   75.46
   5   0  -9  608.60   75.20
   5   0  -9  641.48   75.41
  -5   0  10    2.26    3.62
  -5   0  10   -1.26    4.67
   5   0 -10    0.11    4.18
   5   0 -10    2.25    4.23
  -5   0  11   28.29    6.57
  -5   0  11   33.16    7.91
   5   0 -11   30.80    7.29
   5   0 -11   35.68    7.69
  -5   0  12   -0.20    2.95
  -5   0  12    0.90    4.01
   5   0 -12   -1.04    3.64
   5   0 -12    0.81    3.93
  -5   0  13   13.65    5.40
   5   0 -13   14.06    5.45
   5   0 -13    6.72    4.81
  -5   0  14    1.37    4.52
   5   0 -14    1.71    3.99
   5   0 -14    1.41    3.77
  -5   0  15  176.89   22.23
   5   0 -15  120.99   20.11
   5   0 -15  143.35   20.68
  -5   0  16    4.75    4.25
   5   0 -16   -0.16    3.79
   5   0 -16   -2.33    5.02
  -5   0  17   99.51   16.66
   5   0 -17   88.35   15.32
   5   0 -17  102.08   15.86
  -5   0  18    3.85    4.94
   5   0 -18   -1.49    4.92
  -5   0  19  141.53   22.55
   5   0 -19  150.14   21.81
  -5   0  20   -0.37    5.30
   5   0 -20    2.58    4.74
  -5   0  21  184.34   30.06
   5   0 -21  240.98   30.43
  -5   0  22   -0.11    4.34
   5   0 -22    2.14    4.82
  -5   0  23   -1.13    6.21
   5   0 -23   -1.56    5.41
  -5   0  24    1.13    5.87
   5   0 -24    0.99    5.58
  -5   0  25   14.69    8.66
   5   0 -25   25.38    8.48
  -5   0  26   -0.21    6.13
   5   0 -26   -0.67    6.35
  -5   0  27   45.45   12.98
   5   0 -27   73.82   13.84
  -5   0  28   -0.67    6.50
   5   0 -28   -1.59    5.05
   5   0 -29    4.18    5.74
   5   0 -30    1.24    6.16
   5   0 -31   62.94   13.73
   5   0 -32   -2.42    7.24
   5   0 -33    0.15    5.25
   5   0 -34   -2.70    6.72
   5   0 -35   10.89    7.67
   5   0 -36   -2.20    5.49
   5   0 -37   19.41    8.52
   5   0 -38   -0.69    5.79
   5   0 -39   10.47    7.32
  -5   1   1  490.16   62.37
  -5   1   1  549.23   63.72
   5  -1  -1  560.67   62.93
   5  -1  -1  565.62   63.77
   5   1  -1  481.12   62.48
   5   1  -1  549.74   63.39
  -5  -1   1  536.63   62.55
  -5  -1   1  523.61   63.54
  -5   1   2    7.02    3.55
  -5   1   2    2.13    4.18
   5  -1  -2    5.16    3.12
   5  -1  -2    4.63    4.42
   5   1  -2    4.53    3.57
   5   1  -2   10.10    4.23
  -5  -1   2    2.35    3.30
  -5  -1   2    3.15    4.55
  -5   1   3  515.32   61.99
  -5   1   3  576.10   63.32
   5  -1  -3  495.35   62.12
   5  -1  -3  587.61   63.33
   5   1  -3  451.98   61.81
   5   1  -3  536.60   62.82
  -5  -1   3  527.75   61.96
  -5  -1   3  548.05   63.11
  -5   1   4   10.76    4.12
  -5   1   4   16.55    5.50
   5  -1  -4    6.96    4.37
   5  -1  -4    7.66    4.73
   5   1  -4    7.04    4.04
   5   1  -4    7.19    4.93
  -5  -1   4   22.68    4.74
  -5  -1   4   -0.69    4.24
  -5   1   5  109.10   15.20
  -5   1   5  112.50   16.39
   5  -1  -5  122.60   15.76
   5   1  -5  102.13   15.42
   5   1  -5  102.34   15.86
  -5  -1   5  109.25   15.20
  -5  -1   5  110.70   16.30
  -5   1   6  659.43   80.25
  -5   1   6  618.87   81.10
   5  -1  -6  701.01   80.85
   5  -1  -6  650.53   81.03
   5   1  -6  960.11   82.09
   5   1  -6  687.77   81.04
  -5  -1   6  650.35   80.18
  -5  -1   6  619.21   81.06
  -5   1   7  657.45   76.15
  -5   1   7  676.71   77.46
   5  -1  -7  583.91   76.31
   5  -1  -7  627.94   76.84
   5   1  -7  683.60   76.84
   5   1  -7  622.37   76.65
  -5  -1   7  633.84   76.05
  -5  -1   7  704.53   77.60
  -5   1   8   -0.20    3.61
  -5   1   8    0.83    4.69
   5  -1  -8    1.16    3.66
   5  -1  -8    2.44    4.37
   5   1  -8   -1.91    3.65
   5   1  -8   -0.07    3.93
  -5  -1   8   -0.65    3.61
  -5  -1   8    0.12    4.23
  -5   1   9   56.40    9.10
   5  -1  -9   42.64    8.37
   5  -1  -9   46.13    8.41
   5   1  -9   24.03    7.15
   5   1  -9   46.95    8.52
  -5  -1   9   23.57    6.70
  -5  -1   9   43.04    9.01
  -5   1  10    2.29    3.34
  -5   1  10    2.56    4.41
   5  -1 -10    5.30    4.52
   5  -1 -10    1.91    3.78
   5   1 -10    1.83    4.28
   5   1 -10    1.40    4.08
  -5  -1  10    5.77    3.31
  -5  -1  10   -0.36    4.62
  -5   1  11  235.70   29.77
  -5   1  11  261.85   31.49
   5  -1 -11  183.92   29.74
   5  -1 -11  258.91   31.04
   5   1 -11  221.41   30.18
   5   1 -11  251.87   30.68
  -5  -1  11  215.38   29.55
  -5  -1  11  266.29   31.46
  -5   1  12    8.50    4.78
  -5   1  12   17.26    5.72
   5  -1 -12   18.49    5.99
   5  -1 -12   20.39    6.10
   5   1 -12   22.29    6.33
   5   1 -12   12.68    5.61
  -5  -1  12    8.67    4.51
  -5  -1  12   13.31    5.91
  -5   1  13  461.02   54.45
  -5   1  13  422.71   55.44
   5  -1 -13  401.65   54.72
   5  -1 -13  464.94   55.42
   5   1 -13  467.14   55.28
   5   1 -13  448.57   55.09
  -5  -1  13  474.81   54.64
  -5  -1  13  435.22   55.58
  -5   1  14    1.15    4.52
   5  -1 -14    3.57    4.78
   5  -1 -14    4.77    4.88
   5   1 -14    0.65    4.01
   5   1 -14    5.88    4.72
  -5  -1  14   -1.04    3.54
  -5   1  15   60.07   11.25
   5  -1 -15   55.03   10.68
   5  -1 -15   53.70   10.46
   5   1 -15   72.13   11.59
   5   1 -15   47.75   10.13
  -5  -1  15   44.57   10.45
  -5   1  16    7.25    5.39
   5  -1 -16    8.01    5.08
   5  -1 -16    4.91    5.43
   5   1 -16    6.74    4.36
   5   1 -16    3.34    4.31
  -5  -1  16    7.00    5.14
  -5   1  17   38.84    9.32
   5  -1 -17   29.37    7.79
   5  -1 -17   19.40    7.28
   5   1 -17   31.69    8.00
   5   1 -17   37.51    8.30
  -5  -1  17   31.54    8.75
  -5   1  18   -1.80    4.52
   5  -1 -18    2.88    4.51
   5  -1 -18    3.30    4.56
   5   1 -18    5.55    4.90
  -5  -1  18    4.97    5.27
  -5   1  19  229.77   31.39
   5  -1 -19  260.07   31.33
  -5  -1  19  180.72   30.38
  -5   1  20   13.06    6.37
   5  -1 -20    2.92    5.36
  -5  -1  20    7.25    6.75
  -5   1  21    2.90    5.88
   5  -1 -21    1.57    5.67
   5  -1 -21   -1.64    5.00
   5   1 -21    2.42    5.11
  -5  -1  21    2.92    5.57
  -5   1  22   20.53    8.33
   5  -1 -22   10.91    6.29
   5  -1 -22   16.86    7.31
   5   1 -22   23.56    7.62
  -5  -1  22   26.15    8.45
  -5   1  23   51.35   12.28
   5  -1 -23   40.32   10.76
   5   1 -23   59.80   12.56
  -5  -1  23   52.47   12.73
  -5   1  24    3.21    6.82
   5  -1 -24    9.58    6.15
   5   1 -24   -0.58    5.32
  -5  -1  24    4.19    6.05
  -5   1  25   24.44    8.92
   5  -1 -25   15.56    7.36
   5   1 -25   17.29    7.85
  -5  -1  25   20.14    8.82
  -5   1  26    9.68    7.10
   5  -1 -26    8.22    6.13
   5   1 -26    8.66    6.45
  -5  -1  26    9.13    7.49
   5  -1 -27   34.76   11.05
   5   1 -27   81.52   14.24
  -5  -1  27   69.79   15.08
   5  -1 -28   18.88    8.85
   5   1 -28   21.85    8.19
   5  -1 -29   66.90   13.62
   5   1 -29   43.76   12.82
   5  -1 -30    0.94    5.03
   5   1 -30    2.95    6.05
   5  -1 -31    4.61    7.17
   5   1 -31    7.29    6.45
   5  -1 -32   -0.80    5.86
   5   1 -32   -2.83    6.65
   5  -1 -33   51.82   11.59
   5   1 -33    5.03    6.71
   5  -1 -34   -6.20    6.94
   5   1 -34   -1.29    6.36
   5  -1 -35   12.79    7.46
   5   1 -35    3.26    6.05
   5  -1 -36    0.46    6.21
   5   1 -36    7.63    7.37
   5  -1 -37    3.07    7.43
   5   1 -37    9.70    8.09
   5  -1 -38   -1.58    6.06
   5   1 -38   -1.71    6.26
   5  -1 -39    6.04    7.55
  -5   2   1    9.90    3.77
  -5   2   1    6.30    4.86
   5  -2  -1    2.24    3.37
   5  -2  -1    1.04    4.37
   5   2  -1    5.87    3.55
   5   2  -1    3.59    3.66
  -5  -2   1    5.75    3.43
  -5  -2   1    5.54    4.34
  -5   2   2   25.44    5.31
  -5   2   2   12.63    5.45
   5  -2  -2   14.15    4.61
   5  -2  -2   13.07    5.65
   5   2  -2   20.70    5.26
   5   2  -2   22.16    5.96
  -5  -2   2   13.52    4.39
  -5  -2   2   13.68    5.31
  -5   2   3  197.04   24.02
  -5   2   3  193.62   24.88
   5  -2  -3  160.23   23.68
   5  -2  -3  186.75   24.96
   5   2  -3  178.02   23.90
   5   2  -3  225.38   24.99
  -5  -2   3  162.93   23.45
  -5  -2   3  222.63   25.36
  -5   2   4   61.18   10.54
  -5   2   4   74.47   12.00
   5  -2  -4   58.84   10.63
   5  -2  -4   88.98   12.48
   5   2  -4   75.17   11.29
   5   2  -4   80.34   11.87
  -5  -2   4   78.85   11.02
  -5  -2   4   68.57   11.74
  -5   2   5  595.32   73.81
  -5   2   5  936.62   76.83
   5  -2  -5  585.53   74.09
   5  -2  -5  714.60   75.35
   5   2  -5  518.15   73.78
   5   2  -5  621.21   74.53
  -5  -2   5  587.65   73.74
  -5  -2   5  674.51   75.19
  -5   2   6    7.70    3.90
  -5   2   6    2.21    4.27
   5  -2  -6   10.40    4.26
   5  -2  -6    2.23    4.56
   5   2  -6    7.32    4.12
   5   2  -6    7.72    4.69
  -5  -2   6   10.37    4.30
  -5  -2   6   11.34    5.59
  -5   2   7  101.47   14.73
  -5   2   7  154.35   17.29
   5  -2  -7  114.49   15.31
   5  -2  -7  102.59   15.48
   5   2  -7  103.16   15.36
   5   2  -7   88.74   14.99
  -5  -2   7  105.48   14.74
  -5  -2   7   89.77   15.41
  -5   2   8    4.43    3.73
  -5   2   8   18.10    6.22
   5  -2  -8    9.84    4.72
   5  -2  -8   13.56    5.35
   5   2  -8   12.35    4.88
   5   2  -8    7.54    4.66
  -5  -2   8   10.60    4.19
  -5  -2   8    4.15    4.74
  -5   2   9  737.49   87.30
  -5   2   9  790.19   88.83
   5  -2  -9  892.49   88.74
   5  -2  -9  716.21   88.13
   5   2  -9  775.77   88.22
   5   2  -9  699.48   87.68
  -5  -2   9  712.64   87.24
  -5  -2   9  659.61   88.08
  -5   2  10    1.92    3.54
  -5   2  10    5.41    4.95
   5  -2 -10    5.35    4.31
   5  -2 -10    3.29    4.45
   5   2 -10   -0.75    4.11
   5   2 -10    3.58    4.08
  -5  -2  10    2.05    3.21
  -5  -2  10    3.61    4.62
  -5   2  11    4.54    3.66
  -5   2  11   11.19    5.44
   5  -2 -11    7.11    5.14
   5  -2 -11    7.81    5.16
   5   2 -11    5.10    4.58
   5   2 -11   15.38    5.57
  -5  -2  11    7.60    4.02
  -5  -2  11    9.99    5.40
  -5   2  12   96.80   13.60
  -5   2  12   75.19   14.11
   5  -2 -12   87.15   14.13
   5  -2 -12   82.81   14.06
   5   2 -12  101.83   14.66
   5   2 -12   81.22   13.70
  -5  -2  12  105.44   14.07
  -5  -2  12   81.02   14.42
  -5   2  13   87.11   12.21
  -5   2  13   48.67   11.85
   5  -2 -13   75.37   12.53
   5  -2 -13   92.70   13.41
   5   2 -13   68.89   12.32
   5   2 -13   62.11   11.88
  -5  -2  13   74.68   11.94
  -5  -2  13   89.04   13.64
  -5   2  14   45.12    9.73
   5  -2 -14   44.60    8.96
   5  -2 -14   37.63    8.81
   5   2 -14   41.34    8.90
   5   2 -14   45.16    8.94
  -5  -2  14   38.49    9.10
  -5   2  15  350.73   50.84
   5  -2 -15  399.23   50.80
   5  -2 -15  419.15   51.25
   5   2 -15  387.86   50.76
   5   2 -15  543.44   52.13
  -5  -2  15  372.75   51.19
  -5   2  16    8.33    5.12
   5  -2 -16    4.49    4.35
   5  -2 -16    4.11    5.03
   5   2 -16    3.22    4.80
  -5  -2  16    3.03    4.95
  -5   2  17    9.25    5.62
   5  -2 -17    8.55    4.84
   5  -2 -17   12.15    5.50
   5   2 -17    4.29    4.67
  -5  -2  17    2.29    5.26
  -5   2  18   -0.02    4.12
   5  -2 -18    2.96    4.58
   5  -2 -18   -0.13    4.83
  -5  -2  18    1.33    4.56
  -5   2  19  141.36   22.16
   5  -2 -19  147.86   21.82
  -5  -2  19  139.17   22.16
  -5   2  20   59.14   13.44
   5  -2 -20   63.07   13.10
  -5  -2  20   97.76   15.55
  -5   2  21    1.09    5.81
   5  -2 -21   10.94    5.73
   5  -2 -21    5.62    5.81
   5   2 -21    0.98    4.35
  -5  -2  21    1.84    5.02
  -5   2  22   16.82    7.55
   5  -2 -22   18.01    7.18
   5  -2 -22   13.47    7.11
   5   2 -22   22.26    7.73
  -5  -2  22    9.82    6.54
  -5   2  23   41.53   10.79
   5  -2 -23   16.98    7.72
   5  -2 -23   23.20    8.22
   5   2 -23   17.48    7.59
  -5  -2  23   17.71    8.25
  -5   2  24    1.17    5.83
   5  -2 -24   -3.66    6.34
   5   2 -24   -1.71    4.96
  -5  -2  24    2.25    6.40
   5  -2 -25  113.97   19.02
   5   2 -25  109.35   18.97
   5  -2 -26    9.81    6.99
   5   2 -26   26.65    8.75
   5  -2 -27   60.90   13.61
   5   2 -27   78.83   15.26
   5  -2 -28   -1.20    5.67
   5   2 -28    6.77    6.45
  -5  -2  28   -0.27    6.01
   5  -2 -29   39.43   12.17
   5   2 -29   68.42   12.96
  -5  -2  29   46.21   13.28
   5  -2 -30    6.60    5.80
   5   2 -30    3.57    7.06
  -5  -2  30    6.18    6.76
   5  -2 -31   37.69   10.75
   5   2 -31   41.66   11.01
  -5  -2  31   26.66   10.75
   5  -2 -32   -1.74    6.04
   5   2 -32    9.45    6.12
   5  -2 -33   -0.64    5.68
   5   2 -33    2.28    6.22
   5  -2 -34   -4.29    6.72
   5   2 -34   -1.94    5.47
   5  -2 -35    4.57    7.03
   5   2 -35   13.31    7.29
   5  -2 -36    0.92    5.37
   5   2 -36    2.33    6.92
   5  -2 -37    8.42    6.75
   5   2 -37    9.15    7.76
   5  -2 -38   -1.75    6.86
   5   2 -38   -0.91    5.66
   5  -2 -39    4.95    7.56
  -5   3   1  273.06   38.49
  -5   3   1  309.45   39.79
   5  -3  -1  302.77   38.97
   5  -3  -1  373.42   40.62
   5   3  -1  309.33   38.80
   5   3  -1  334.79   39.48
  -5  -3   1  351.24   38.90
  -5  -3   1  330.90   39.87
  -5   3   2   56.55    9.83
  -5   3   2   73.22   11.48
   5  -3  -2   61.00   10.22
   5  -3  -2   65.72   11.26
   5   3  -2   67.72   10.33
   5   3  -2   62.55   10.71
  -5  -3   2   72.74   10.24
  -5  -3   2   66.63   11.09
  -5   3   3  103.15   17.11
   5  -3  -3  149.03   17.39
   5  -3  -3  109.94   17.37
   5   3  -3  133.05   17.26
  -5  -3   3  107.27   16.21
  -5  -3   3  145.58   17.94
  -5   3   4    6.16    4.08
  -5   3   4    0.44    4.05
   5  -3  -4    3.04    3.49
   5  -3  -4    3.58    4.40
   5   3  -4    6.37    3.95
   5   3  -4    1.53    4.49
  -5  -3   4    3.23    2.87
  -5  -3   4    2.84    4.63
  -5   3   5  107.59   25.46
  -5   3   5  242.93   28.17
   5  -3  -5  242.60   27.47
   5  -3  -5  257.93   28.46
   5   3  -5  288.12   27.98
   5   3  -5  224.19   27.45
  -5  -3   5  242.94   26.90
  -5  -3   5  247.96   28.14
  -5   3   6  290.25   30.81
  -5   3   6  244.21   31.37
   5  -3  -6  229.17   30.55
   5  -3  -6  245.68   31.25
   5   3  -6  214.87   30.37
   5   3  -6  248.64   30.81
  -5  -3   6  231.42   30.10
  -5   3   7   66.94   10.90
  -5   3   7   87.13   12.84
   5  -3  -7   71.87   11.73
   5   3  -7   54.05   11.21
   5   3  -7   82.36   12.04
  -5  -3   7   78.01   11.28
  -5  -3   7   88.19   12.86
  -5   3   8  123.81   15.62
  -5   3   8   98.05   16.12
   5  -3  -8   96.87   15.58
   5  -3  -8  113.15   16.34
   5   3  -8  111.73   16.19
   5   3  -8   99.71   15.59
  -5  -3   8  121.56   15.59
  -5   3   9  104.33   14.43
  -5   3   9   82.06   14.95
   5  -3  -9  106.79   15.48
   5   3  -9   98.02   14.96
   5   3  -9  157.14   16.16
  -5  -3   9   92.99   14.18
  -5  -3   9   73.73   14.75
  -5   3  10   29.40    5.88
  -5   3  10   20.20    6.22
   5  -3 -10   19.35    5.98
   5  -3 -10   21.16    6.08
   5   3 -10   18.28    5.58
   5   3 -10   13.69    5.26
  -5  -3  10   23.26    5.54
  -5  -3  10   18.86    6.56
  -5   3  11   -0.73    3.37
  -5   3  11    0.58    3.98
   5  -3 -11    3.55    3.98
   5  -3 -11   -0.33    4.41
   5   3 -11    0.56    3.63
   5   3 -11    4.56    3.93
  -5  -3  11   -0.03    3.09
  -5  -3  11    5.32    4.99
  -5   3  12   21.10    5.62
  -5   3  12   31.18    7.11
   5  -3 -12   16.91    5.98
   5  -3 -12   28.91    7.31
   5   3 -12   21.07    6.14
   5   3 -12   24.05    6.43
  -5  -3  12   21.75    5.92
  -5  -3  12   25.96    6.99
  -5   3  13  194.96   27.82
  -5   3  13  216.44   29.45
   5  -3 -13  211.97   28.82
   5  -3 -13  197.59   28.96
   5   3 -13  207.04   28.69
   5   3 -13  221.93   28.71
  -5  -3  13  310.65   31.23
  -5   3  14    6.79    5.51
   5  -3 -14   18.07    6.00
   5  -3 -14   30.88    7.01
   5   3 -14   25.41    7.05
  -5  -3  14   20.14    6.55
  -5   3  15   12.40    5.90
   5  -3 -15    7.36    4.54
   5  -3 -15    8.46    5.44
   5   3 -15    8.58    5.09
  -5  -3  15    9.52    5.15
  -5   3  16   40.53   10.15
   5  -3 -16   51.92   10.33
   5  -3 -16   64.75   11.39
   5   3 -16   55.33   10.42
  -5  -3  16   48.17   10.84
  -5   3  17   68.40   13.73
   5  -3 -17   70.29   13.06
   5  -3 -17   96.30   14.66
   5   3 -17   84.80   13.83
  -5  -3  17   71.55   13.99
  -5   3  18    9.84    5.96
   5  -3 -18   11.74    5.44
   5  -3 -18   19.19    6.74
  -5  -3  18   12.69    6.70
  -5   3  19    0.09    5.25
   5  -3 -19    0.87    4.21
  -5  -3  19    1.42    5.05
  -5   3  20   -2.09    6.25
   5  -3 -20    4.35    5.47
  -5  -3  20   -0.65    5.00
  -5   3  21   53.84   12.73
   5  -3 -21   72.13   12.76
   5  -3 -21   71.04   13.34
   5   3 -21   58.29   12.25
  -5  -3  21   55.27   13.10
  -5   3  22   91.39   15.48
   5  -3 -22   45.51   12.47
   5   3 -22  105.29   15.53
   5  -3 -23   95.18   17.20
   5   3 -23  108.96   17.88
   5  -3 -24    3.49    5.49
   5   3 -24    8.01    5.70
   5  -3 -25    7.06    5.38
   5   3 -25    1.22    5.75
   5  -3 -26    4.27    6.14
   5   3 -26   -1.64    5.33
  -5  -3  26   -2.14    6.60
   5  -3 -27   41.47   10.63
   5   3 -27   30.24   10.36
  -5  -3  27   34.49   11.13
   5  -3 -28   11.47    6.62
   5   3 -28   11.14    7.37
  -5  -3  28   -1.66    7.32
   5  -3 -29   49.37   10.92
   5   3 -29   40.43   10.90
  -5  -3  29   20.02   10.34
   5  -3 -30   -0.32    6.03
   5   3 -30    1.05    4.77
  -5  -3  30    2.90    6.01
   5  -3 -31    6.31    6.68
   5   3 -31    4.06    7.19
  -5  -3  31   -2.86    7.14
   5  -3 -32    3.12    7.27
   5   3 -32   -2.16    5.86
  -5  -3  32    2.73    6.54
   5  -3 -33   33.72    9.41
   5   3 -33   18.15    8.43
  -5  -3  33   12.74    8.54
   5  -3 -34    4.18    5.99
   5   3 -34   -0.88    5.70
   5  -3 -35   -5.08    7.07
   5   3 -35   -2.88    6.47
   5  -3 -36    3.22    5.61
   5   3 -36   -2.11    6.78
   5  -3 -37    9.46    7.46
   5   3 -37   12.01    8.49
   5  -3 -38    8.93    6.63
   5   3 -38    6.59    7.51
   5  -3 -39    4.35    7.02
  -5   4   1   79.20   12.05
  -5   4   1   82.01   13.22
   5  -4  -1   71.92   12.07
   5  -4  -1   98.55   14.07
   5   4  -1   86.63   12.17
   5   4  -1   83.58   12.55
  -5  -4   1   90.78   12.08
  -5  -4   1   84.77   13.18
  -5   4   2   17.64    4.73
  -5   4   2    3.67    4.37
   5  -4  -2   11.62    4.23
   5  -4  -2   17.68    5.60
   5   4  -2   18.99    4.70
   5   4  -2    8.20    3.97
  -5  -4   2   10.84    3.90
  -5  -4   2   15.26    5.51
  -5   4   3   35.33    6.69
  -5   4   3   38.83    7.63
   5  -4  -3   35.77    6.97
   5  -4  -3   52.65    8.97
   5   4  -3   26.25    6.36
   5   4  -3   47.17    7.74
  -5  -4   3   26.60    6.09
  -5  -4   3   37.30    7.73
  -5   4   4   61.56   10.58
  -5   4   4   73.15   11.77
   5  -4  -4   63.31   10.96
   5  -4  -4   88.54   12.73
   5   4  -4   73.05   11.12
   5   4  -4   86.97   11.74
  -5  -4   4   80.53   10.95
  -5  -4   4   59.31   11.25
  -5   4   5  181.20   24.20
  -5   4   5  185.92   25.23
   5  -4  -5  155.18   24.11
   5  -4  -5  208.31   25.60
   5   4  -5  207.92   24.95
   5   4  -5  216.41   25.04
  -5  -4   5  199.39   24.23
  -5  -4   5  179.37   24.95
  -5   4   6   -0.01    2.77
  -5   4   6    3.23    4.35
   5  -4  -6    1.08    3.43
   5  -4  -6    1.35    4.20
   5   4  -6   -0.75    3.53
   5   4  -6   -0.56    3.81
  -5  -4   6   -0.40    2.88
  -5  -4   6   -2.20    3.94
  -5   4   7    6.77    3.48
  -5   4   7   12.60    4.68
   5  -4  -7    0.07    3.29
   5  -4  -7    4.00    3.99
   5   4  -7    9.07    4.46
   5   4  -7   17.22    4.76
  -5  -4   7    6.73    3.41
  -5  -4   7    4.92    4.79
  -5   4   8  118.10   12.85
  -5   4   8   76.03   12.87
   5  -4  -8   64.16   12.09
   5  -4  -8   70.91   12.66
   5   4  -8   71.40   12.31
   5   4  -8   66.32   11.86
  -5  -4   8   78.93   11.85
  -5  -4   8  102.15   13.68
  -5   4   9   99.63   14.77
  -5   4   9   80.54   15.27
   5  -4  -9  102.32   15.81
   5   4  -9  110.23   15.71
   5   4  -9  124.86   15.79
  -5  -4   9  113.89   15.21
  -5  -4   9  109.25   16.29
  -5   4  10  176.78   24.59
  -5   4  10  175.71   25.70
   5  -4 -10  174.12   25.22
   5  -4 -10  175.15   25.63
   5   4 -10  201.01   25.72
   5   4 -10  209.34   25.46
  -5  -4  10  203.79   25.06
  -5  -4  10  225.06   26.62
  -5   4  11  214.59   26.63
  -5   4  11  222.75   28.09
   5  -4 -11  214.14   27.50
   5  -4 -11  222.64   28.01
   5   4 -11  208.92   27.36
  -5  -4  11  209.43   26.73
  -5  -4  11  155.34   26.82
  -5   4  12    6.34    3.78
  -5   4  12    8.83    4.77
   5  -4 -12    5.27    4.17
   5  -4 -12   10.93    5.11
   5   4 -12   10.58    5.08
  -5  -4  12   11.29    4.39
  -5  -4  12    7.78    4.96
  -5   4  13    1.93    2.95
  -5   4  13    2.04    4.18
   5  -4 -13   -0.94    3.53
   5  -4 -13    3.24    4.52
   5   4 -13   -0.48    4.25
  -5  -4  13    1.02    4.23
  -5   4  14   30.76    8.11
   5  -4 -14   34.47    8.34
   5  -4 -14   43.23    8.90
   5   4 -14   29.77    7.60
  -5  -4  14   24.42    7.62
  -5   4  15  330.42   44.54
   5  -4 -15  349.17   44.09
   5  -4 -15  391.83   45.24
   5   4 -15  311.13   43.85
  -5  -4  15  372.01   45.09
  -5   4  16   81.17   13.62
   5  -4 -16   71.44   12.85
   5  -4 -16   94.40   14.25
   5   4 -16   57.64   12.58
  -5   4  17   90.69   17.19
   5  -4 -17   95.76   16.52
   5  -4 -17  121.15   18.02
   5   4 -17  113.01   17.36
  -5  -4  17  117.76   17.98
  -5   4  18    1.54    5.69
   5  -4 -18    5.45    5.04
   5  -4 -18    4.78    5.55
  -5  -4  18    7.38    5.59
  -5   4  19  189.05   30.02
   5  -4 -19  247.90   31.12
  -5   4  20    1.66    4.50
   5   4 -20   -0.73    5.44
   5  -4 -21   62.97   12.85
   5   4 -21   72.70   13.41
   5  -4 -22    5.45    5.68
   5   4 -22    3.24    5.32
   5  -4 -23    5.54    5.39
   5   4 -23    1.64    6.01
  -5  -4  23    1.84    5.10
   5  -4 -24   -1.07    4.70
   5   4 -24    1.57    5.19
  -5  -4  24    1.65    6.11
   5  -4 -25   29.77    9.24
   5   4 -25   33.32    9.04
  -5  -4  25   36.47   10.62
   5  -4 -26   20.66    7.97
   5   4 -26    7.53    6.72
  -5  -4  26   13.14    8.12
   5  -4 -27   35.12    9.30
   5   4 -27   13.84    7.90
  -5  -4  27   12.08    7.73
   5  -4 -28   -2.78    6.00
   5   4 -28    7.04    6.63
  -5  -4  28   -2.96    6.01
   5  -4 -29   26.77    8.49
   5   4 -29   24.66    8.76
  -5  -4  29   10.95    9.28
   5  -4 -30   11.47    7.52
   5   4 -30   18.54    8.45
  -5  -4  30   11.95    8.39
   5  -4 -31   24.00    9.13
   5   4 -31   17.85    8.33
  -5  -4  31   36.23   11.17
   5  -4 -32   18.10    8.05
   5   4 -32    9.54    7.40
  -5  -4  32   13.83    8.57
   5  -4 -33    5.42    5.90
   5   4 -33   -0.34    5.45
  -5  -4  33   -3.60    7.61
   5  -4 -34    0.15    6.10
   5   4 -34    6.98    7.72
  -5  -4  34   -1.61    6.09
   5  -4 -35   13.25    8.44
   5   4 -35    2.90    6.27
   5  -4 -36   11.17    7.81
   5   4 -36    2.98    7.46
   5  -4 -37    4.08    6.33
   5   4 -37   -1.01    6.35
   5  -4 -38   -2.96    6.80
   5   4 -38   -2.45    8.20
   5  -4 -39   16.18    7.91
  -5   5   1  233.73   27.93
  -5   5   1  210.40   28.52
   5  -5  -1  290.25   28.92
   5  -5  -1  153.45   27.89
   5   5  -1  226.01   27.82
   5   5  -1  225.31   27.86
  -5  -5   1  218.44   27.49
  -5  -5   1  234.00   28.72
  -5   5   2   59.92    9.53
  -5   5   2   63.77   10.21
   5  -5  -2   57.81    9.71
   5  -5  -2   56.64   10.50
   5   5  -2   53.19    9.18
   5   5  -2   54.56    9.60
  -5  -5   2   64.71    9.38
  -5  -5   2   74.44   10.73
  -5   5   3  154.73   21.50
  -5   5   3  154.83   22.37
   5  -5  -3  160.93   21.84
   5  -5  -3  211.17   23.82
   5   5  -3  158.18   21.66
   5   5  -3  186.05   22.04
  -5  -5   3  165.30   21.46
  -5  -5   3  168.23   22.37
  -5   5   4   54.04    7.74
  -5   5   4   37.26    7.71
   5  -5  -4   34.93    7.20
   5  -5  -4   40.18    8.24
   5   5  -4   36.63    7.22
   5   5  -4   52.91    8.11
  -5  -5   4   51.13    7.34
  -5  -5   4   15.80    6.53
  -5   5   5   25.19    5.62
  -5   5   5   25.61    6.21
   5  -5  -5   16.18    5.19
   5  -5  -5   26.19    6.75
   5   5  -5   30.41    6.16
   5   5  -5   20.02    5.54
  -5  -5   5   27.26    5.64
  -5  -5   5   23.84    6.24
  -5   5   6    9.34    3.99
  -5   5   6   24.76    5.86
   5  -5  -6   11.91    4.45
   5  -5  -6    9.48    5.10
   5   5  -6    5.14    3.60
   5   5  -6   18.19    4.88
  -5  -5   6   13.75    4.14
  -5  -5   6   15.14    5.06
  -5   5   7  271.09   34.07
  -5   5   7  300.92   35.45
   5  -5  -7  272.37   34.60
   5  -5  -7  265.65   35.15
   5   5  -7  263.26   34.61
  -5  -5   7  298.49   34.25
  -5  -5   7  255.58   34.82
  -5   5   8  153.78   19.45
  -5   5   8  133.94   20.13
   5  -5  -8  139.80   19.78
   5  -5  -8  142.46   20.42
   5   5  -8  133.25   19.79
  -5  -5   8  143.65   19.34
  -5  -5   8  172.34   20.98
  -5   5   9   10.73    4.15
  -5   5   9   15.35    5.48
   5  -5  -9   16.35    5.23
   5  -5  -9   15.14    5.43
   5   5  -9   12.43    5.06
  -5  -5   9   11.15    4.09
  -5  -5   9   21.57    6.04
  -5   5  10    0.74    2.60
  -5   5  10    2.51    3.75
   5  -5 -10    4.10    3.34
   5  -5 -10    6.67    4.81
   5   5 -10    6.17    3.92
  -5  -5  10   -0.40    3.27
  -5  -5  10    2.77    4.36
  -5   5  11   12.03    4.26
  -5   5  11   11.68    5.40
   5  -5 -11   21.67    5.83
   5  -5 -11   15.39    5.51
   5   5 -11   12.81    4.93
  -5  -5  11   13.65    4.55
  -5  -5  11   14.23    6.20
  -5   5  12  295.34   35.39
  -5   5  12  258.58   36.11
   5  -5 -12  317.97   36.54
   5  -5 -12  299.10   36.85
   5   5 -12  290.12   36.30
  -5  -5  12  250.46   35.07
  -5  -5  12  268.79   36.52
  -5   5  13  313.30   38.01
  -5   5  13  271.67   38.80
   5  -5 -13  327.14   39.18
   5  -5 -13  312.29   39.42
   5   5 -13  326.01   39.24
  -5  -5  13  275.22   39.05
  -5   5  14   22.73    6.82
   5  -5 -14   14.75    5.78
   5  -5 -14   16.97    6.32
   5   5 -14   22.30    6.45
  -5  -5  14   18.00    6.97
  -5   5  15    5.16    4.10
   5  -5 -15    3.43    4.21
   5  -5 -15    2.03    4.53
   5   5 -15   -0.51    3.99
  -5  -5  15    0.42    4.59
  -5   5  16   51.18   10.63
   5  -5 -16   45.76   10.15
   5  -5 -16   59.51   11.19
   5   5 -16   39.73   10.03
  -5   5  17  102.08   16.83
   5  -5 -17  108.97   16.49
   5  -5 -17  101.97   16.95
   5   5 -17   88.73   15.96
   5  -5 -18   29.24    7.87
   5   5 -20   -2.12    5.03
  -5  -5  20    0.83    5.45
   5  -5 -21    2.26    4.95
   5   5 -21    3.41    5.59
  -5  -5  21    0.40    6.24
   5  -5 -22   58.54   12.49
   5   5 -22   66.24   13.20
  -5  -5  22   60.90   13.18
   5  -5 -23   20.19    7.73
   5   5 -23   33.89    9.64
  -5  -5  23   37.62   10.73
   5  -5 -24    7.59    6.42
   5   5 -24   24.28    7.58
  -5  -5  24   11.84    8.19
   5  -5 -25    0.53    5.09
   5   5 -25    1.61    5.95
  -5  -5  25    0.00    6.63
   5  -5 -26   -0.28    5.00
   5   5 -26   -0.51    5.82
  -5  -5  26    9.92    7.19
   5  -5 -27   20.10    8.19
   5   5 -27   15.84    8.13
  -5  -5  27   30.30    9.63
   5  -5 -28   23.94    9.40
   5   5 -28   40.34    9.98
  -5  -5  28   39.99   11.61
   5  -5 -29   10.00    7.53
   5   5 -29   17.46    8.67
  -5  -5  29    4.95    8.32
   5  -5 -30    0.24    5.23
   5   5 -30   -1.00    5.53
  -5  -5  30   -0.71    7.43
   5  -5 -31    4.28    6.37
   5   5 -31    2.24    6.05
  -5  -5  31   -0.98    6.21
   5  -5 -32    0.63    5.60
   5   5 -32    1.53    6.70
  -5  -5  32   25.64    9.82
   5  -5 -33    6.03    7.12
   5   5 -33    8.07    7.63
  -5  -5  33   10.03    8.37
   5  -5 -34    7.71    7.39
   5   5 -34    2.29    6.82
  -5  -5  34   11.94    9.64
   5  -5 -35    8.21    6.47
   5   5 -35   -2.23    5.91
  -5  -5  35   -4.56    7.54
   5  -5 -36    3.82    6.40
   5   5 -36   -1.00    5.71
  -5  -5  36    1.19    6.60
   5  -5 -37    4.43    7.04
   5   5 -37    7.48    6.60
   5  -5 -38    9.72    6.57
   5   5 -38   -3.43    6.96
   5  -5 -39   18.58    8.75
  -5   6   1   31.25    5.78
   5  -6  -1   23.02    5.80
   5  -6  -1   28.94    6.98
   5   6  -1   24.45    5.42
  -5  -6   1   26.29    5.29
  -5  -6   1   26.52    6.54
  -5   6   2    1.46    2.83
   5  -6  -2    7.39    3.30
   5  -6  -2    3.53    3.80
   5   6  -2    4.65    3.21
  -5  -6   2    0.99    2.39
  -5  -6   2    3.56    3.30
  -5   6   3  122.19   13.71
   5  -6  -3   89.60   13.15
   5  -6  -3   79.18   13.98
   5   6  -3   86.30   13.01
  -5  -6   3   82.56   12.54
  -5  -6   3   91.46   13.54
  -5   6   4  121.32   17.52
   5  -6  -4  127.72   17.96
   5  -6  -4  133.63   18.94
   5   6  -4  125.29   17.85
  -5  -6   4  150.67   17.75
  -5  -6   4  134.70   18.44
   5  -6  -5   83.35   14.71
   5  -6  -5  124.78   16.49
   5   6  -5   97.12   15.09
  -5  -6   5  125.88   15.05
  -5  -6   5  117.71   16.08
  -5   6   6   40.60    6.51
   5  -6  -6   17.84    5.56
   5  -6  -6   35.12    7.21
   5   6  -6   19.61    5.77
  -5  -6   6   32.50    5.92
  -5  -6   6   20.38    5.94
  -5   6   7   91.77   12.49
   5  -6  -7   88.08   12.83
   5  -6  -7   80.15   13.33
   5   6  -7  102.33   13.48
  -5  -6   7   76.44   12.04
  -5  -6   7   69.27   12.66
  -5   6   8   44.55    7.60
   5  -6  -8   33.70    7.67
   5  -6  -8   36.56    8.21
   5   6  -8   40.28    7.83
  -5  -6   8   46.02    7.47
  -5  -6   8   39.13    8.19
  -5   6   9  116.46   16.71
   5  -6  -9  110.12   17.25
   5  -6  -9  138.59   18.54
   5   6  -9  115.95   17.37
  -5  -6   9  127.25   16.91
  -5  -6   9  129.60   18.01
  -5   6  10  131.41   17.57
   5  -6 -10  112.43   17.95
   5  -6 -10  139.47   19.05
   5   6 -10  153.49   18.92
  -5  -6  10  127.99   17.63
  -5  -6  10  107.19   18.04
  -5   6  11  105.37   15.48
   5  -6 -11   95.56   16.18
   5  -6 -11  104.43   16.66
   5   6 -11  115.44   16.73
  -5  -6  11  131.83   16.36
  -5  -6  11  111.17   17.07
  -5   6  12   21.49    5.68
   5  -6 -12   39.37    7.88
   5  -6 -12   26.20    7.54
   5   6 -12   27.65    7.05
  -5  -6  12   22.13    6.03
  -5   6  13    2.63    3.44
  -5   6  13    9.60    4.13
   5  -6 -13    7.90    4.34
   5  -6 -13    2.24    4.80
   5   6 -13    5.94    4.67
  -5   6  14  101.84   17.15
   5  -6 -14  151.47   18.39
   5  -6 -14  124.82   18.22
   5   6 -14   92.12   16.84
  -5   6  15   83.17   13.93
   5  -6 -15   90.30   13.80
   5  -6 -15   57.84   13.24
   5   6 -15   91.12   14.20
   5  -6 -16   -1.60    3.91
   5   6 -16   -0.32    4.35
   5  -6 -17   66.04   13.14
   5   6 -17  102.53   15.03
  -5  -6  17   73.72   14.21
   5  -6 -18   18.27    6.55
  -5  -6  18   14.48    6.80
  -5  -6  19   25.68    8.62
   5   6 -20    6.04    6.28
  -5  -6  20    4.50    5.62
   5  -6 -21   22.21    7.75
   5   6 -21   12.87    6.71
  -5  -6  21    9.75    7.71
   5  -6 -22   39.74    9.34
   5   6 -22   14.20    7.42
  -5  -6  22   41.08   10.49
   5  -6 -23   -1.08    4.44
   5   6 -23   -1.25    4.93
  -5  -6  23   -0.87    5.57
   5  -6 -24   12.17    6.36
   5   6 -24   15.26    6.85
  -5  -6  24   23.01    8.69
   5  -6 -25   11.09    7.09
   5   6 -25    8.37    6.39
  -5  -6  25    8.20    7.21
   5  -6 -26   30.76    8.87
   5   6 -26   26.75    8.92
  -5  -6  26   33.80   10.12
   5  -6 -27    4.05    5.20
   5   6 -27    8.04    6.26
  -5  -6  27    4.66    7.49
   5  -6 -28    1.98    5.68
   5   6 -28   -2.84    6.05
  -5  -6  28   -3.00    7.54
   5  -6 -29    4.40    5.86
   5   6 -29    3.47    7.27
  -5  -6  29    3.69    6.17
   5  -6 -30   26.45    9.07
   5   6 -30   19.22    8.65
  -5  -6  30   25.31    9.22
   5  -6 -31   12.75    7.14
   5   6 -31    6.77    6.17
  -5  -6  31   -1.87    6.45
   5  -6 -32    1.14    5.35
   5   6 -32   15.39    8.41
  -5  -6  32   19.18    9.44
   5  -6 -33    0.35    5.78
   5   6 -33    5.06    5.73
  -5  -6  33    3.26    6.73
   5  -6 -34   10.21    7.07
   5   6 -34    4.93    5.82
  -5  -6  34   -1.36    6.62
   5  -6 -35    2.32    5.91
   5   6 -35    1.45    6.29
  -5  -6  35   -0.08    6.42
   5  -6 -36    4.12    7.21
   5   6 -36   10.17    8.26
  -5  -6  36   16.56   10.11
   5  -6 -37   -0.43    6.14
   5   6 -37    4.24    7.06
  -5  -6  37   -1.41    7.46
   5  -6 -38   -3.39    7.27
   5  -6 -39    4.43    6.78
  -5   7   1    7.96    3.42
  -5   7   1    7.92    4.38
   5  -7  -1   13.59    4.11
   5  -7  -1    4.57    4.77
   5   7  -1    6.63    3.45
  -5  -7   1    6.28    3.02
  -5  -7   1   13.20    4.52
  -5   7   2  174.37   23.52
  -5   7   2  190.24   24.40
   5  -7  -2  158.21   23.60
   5   7  -2  184.25   23.73
  -5  -7   2  209.58   23.64
  -5  -7   2  198.10   24.42
  -5   7   3  135.91   18.26
  -5   7   3  136.85   18.92
   5  -7  -3  134.41   18.54
   5   7  -3  122.74   18.26
  -5  -7   3  154.17   18.27
  -5  -7   3  139.72   18.95
  -5   7   4  102.13   13.37
  -5   7   4   91.81   13.87
   5  -7  -4  104.22   13.84
   5   7  -4   92.54   13.44
  -5  -7   4   87.26   12.77
  -5  -7   4   75.25   13.41
  -5   7   5   12.99    4.24
  -5   7   5   17.88    5.70
   5  -7  -5   16.15    4.81
   5   7  -5   10.69    4.20
  -5  -7   5   23.83    4.96
  -5  -7   5   24.70    5.83
  -5   7   6   39.75    7.18
  -5   7   6   36.04    7.45
   5  -7  -6   32.49    7.24
   5  -7  -6   33.10    7.65
   5   7  -6   32.36    7.15
  -5  -7   6   42.17    7.75
  -5   7   7  177.11   20.81
  -5   7   7  140.05   20.98
   5  -7  -7  146.49   20.81
   5  -7  -7  173.46   22.15
   5   7  -7  147.09   20.89
  -5  -7   7  151.56   20.26
  -5  -7   7  153.78   21.21
  -5   7   8  329.25   41.38
  -5   7   8  296.45   41.82
   5  -7  -8  319.08   41.92
   5  -7  -8  435.86   43.99
   5   7  -8  326.97   42.03
  -5  -7   8  370.37   41.64
  -5  -7   8  333.50   42.48
  -5   7   9   39.73    7.26
  -5   7   9   44.69    8.29
   5  -7  -9   46.77    8.29
   5  -7  -9   36.61    8.34
   5   7  -9   31.56    7.70
  -5  -7   9   36.62    7.37
  -5   7  10    9.79    4.08
  -5   7  10   16.59    5.28
   5  -7 -10   12.62    5.18
   5  -7 -10    4.20    4.66
   5   7 -10   16.19    5.57
  -5  -7  10   10.57    4.11
  -5   7  11   19.68    5.12
  -5   7  11   18.66    5.86
   5  -7 -11   20.81    5.61
   5  -7 -11   15.92    6.48
   5   7 -11   10.35    4.97
  -5  -7  11   24.90    5.66
  -5   7  12  160.29   21.54
  -5   7  12  162.62   22.84
   5  -7 -12  154.79   22.26
   5  -7 -12  158.82   23.03
   5   7 -12  174.81   23.07
  -5  -7  12  161.55   21.85
   5  -7 -13   89.54   13.48
   5   7 -13   81.01   13.32
  -5  -7  13   64.60   12.89
   5  -7 -14    2.24    4.20
   5   7 -14    5.27    4.30
  -5  -7  14    2.15    4.06
   5  -7 -15   52.05   10.10
   5   7 -15   56.96   10.73
  -5  -7  15   40.97   10.23
   5  -7 -16    9.92    5.26
   5   7 -16    7.58    5.06
  -5  -7  16   11.52    6.41
   5  -7 -17    3.69    4.63
  -5  -7  17    0.77    4.62
   5  -7 -18  119.28   18.51
  -5  -7  18  120.80   19.52
  -5  -7  19    0.01    5.75
   5   7 -20    8.04    6.00
  -5  -7  20    4.71    6.72
   5  -7 -21    2.61    4.68
   5   7 -21    8.24    5.98
  -5  -7  21   -1.31    5.42
   5  -7 -22   48.90   10.64
   5   7 -22   45.50   10.60
  -5  -7  22   37.92   10.88
   5  -7 -23   16.88    6.98
   5   7 -23   30.46    9.20
  -5  -7  23   18.80    8.08
   5  -7 -24   24.30    8.65
   5   7 -24   24.11    8.76
  -5  -7  24   41.13   10.50
   5  -7 -25   -3.40    5.93
   5   7 -25    3.52    5.40
  -5  -7  25   -2.34    6.03
   5  -7 -26   10.35    7.20
   5   7 -26    4.21    5.92
  -5  -7  26   -0.31    6.05
   5  -7 -27   23.05    9.01
   5   7 -27   39.08    9.76
  -5  -7  27   22.95    8.94
   5  -7 -28   33.99    9.77
   5   7 -28   22.47    9.25
  -5  -7  28   30.46   10.35
   5  -7 -29    4.22    5.92
   5   7 -29   -1.15    6.39
  -5  -7  29   -2.60    7.11
   5  -7 -30   -0.37    4.95
   5   7 -30   -0.00    6.23
  -5  -7  30   -0.68    6.49
   5  -7 -31   -1.82    5.73
   5   7 -31    2.79    6.95
  -5  -7  31   -6.25    8.65
   5  -7 -32    3.34    6.50
   5   7 -32    3.22    7.03
  -5  -7  32   10.99    8.27
   5  -7 -33    0.40    5.21
   5   7 -33    1.36    6.34
  -5  -7  33    1.22    6.02
   5  -7 -34   28.57   10.16
   5   7 -34   15.87    9.26
  -5  -7  34   33.86   10.87
   5  -7 -35    7.99    6.44
   5   7 -35    0.67    6.02
  -5  -7  35    2.46    6.21
   5  -7 -36    0.03    5.81
   5   7 -36    0.16    6.75
  -5  -7  36    2.06    6.41
   5  -7 -37    1.90    6.80
   5   7 -37    6.67    7.25
  -5  -7  37   -6.08    8.81
   5  -7 -38    1.21    5.94
  -5  -7  38    6.31    8.32
   5  -7 -39    0.05    6.40
  -5  -7  39   -2.27    7.94
  -5   8   1   13.38    4.25
  -5   8   1   32.23    6.60
   5  -8  -1   16.03    4.88
   5   8  -1   17.29    4.65
  -5  -8   1   22.89    4.69
  -5  -8   1   28.07    5.99
  -5   8   2    7.36    3.42
  -5   8   2    9.19    4.39
   5  -8  -2   18.92    4.74
   5   8  -2   11.92    4.10
  -5  -8   2   18.64    4.29
  -5  -8   2   16.74    5.01
  -5   8   3   15.36    4.60
  -5   8   3   18.16    5.32
   5  -8  -3   27.63    5.73
   5   8  -3   20.80    5.26
  -5  -8   3   20.50    4.59
  -5   8   4  439.31   53.37
  -5   8   4  427.66   53.85
   5  -8  -4  502.14   54.21
   5   8  -4  429.15   53.62
  -5  -8   4  441.06   53.06
  -5   8   5   47.86    8.49
  -5   8   5   71.25    9.80
   5  -8  -5   43.80    8.50
   5   8  -5   48.64    8.83
  -5  -8   5   48.30    8.13
  -5   8   6  147.95   18.70
  -5   8   6  151.51   19.24
   5  -8  -6  160.87   19.43
   5   8  -6  106.71   18.31
  -5  -8   6  134.52   18.20
  -5   8   7    0.42    3.09
  -5   8   7    2.05    3.01
   5  -8  -7    1.22    2.95
   5   8  -7   -0.05    2.73
  -5  -8   7    0.19    2.64
  -5   8   8  109.94   16.35
  -5   8   8  115.00   17.07
   5  -8  -8  119.92   17.22
   5   8  -8  133.93   17.59
  -5  -8   8  125.18   16.63
  -5   8   9  163.49   21.79
   5  -8  -9  157.78   22.48
   5   8  -9  179.89   22.90
  -5  -8   9  162.79   21.80
  -5   8  10   80.35   12.08
   5  -8 -10   53.38   11.93
   5   8 -10  110.42   14.17
  -5  -8  10   96.79   12.63
  -5  -8  10   72.08   12.92
  -5   8  11   27.61    6.51
   5  -8 -11   24.05    6.57
   5   8 -11   18.58    6.48
  -5  -8  11   38.90    6.97
  -5  -8  11   31.20    7.79
  -5   8  12   41.34    7.06
   5  -8 -12   39.50    7.90
   5   8 -12   12.40    5.98
  -5  -8  12   31.99    6.77
  -5  -8  12   24.28    7.17
   5  -8 -13    0.35    4.09
   5   8 -13    1.50    3.87
  -5  -8  13    3.14    3.45
   5  -8 -14  124.34   19.80
   5   8 -14  162.16   21.09
  -5  -8  14  133.67   20.73
   5  -8 -15    1.73    4.14
   5   8 -15    1.35    4.86
  -5  -8  15    4.48    5.40
   5  -8 -16   29.75    7.74
   5   8 -16   25.32    7.69
  -5  -8  16   20.92    7.84
   5  -8 -17   -0.81    3.93
  -5  -8  17    2.28    5.37
   5  -8 -18    3.41    5.23
  -5  -8  18   14.22    6.30
  -5  -8  19    5.84    6.93
   5   8 -20   73.98   13.65
  -5  -8  20   55.77   12.59
   5  -8 -21   -0.11    4.25
   5   8 -21    2.96    4.17
  -5  -8  21    0.03    5.79
   5  -8 -22   13.12    6.42
   5   8 -22    3.09    5.27
  -5  -8  22    6.87    7.28
   5  -8 -23   -0.15    4.70
   5   8 -23    7.73    6.49
  -5  -8  23    4.23    5.35
   5  -8 -24   40.01   10.36
   5   8 -24   42.02   10.59
  -5  -8  24   41.13   11.47
   5  -8 -25    1.47    4.95
   5   8 -25    1.08    6.01
  -5  -8  25    1.43    5.23
   5  -8 -26   26.97    8.47
   5   8 -26   28.13    9.09
  -5  -8  26   12.20    7.80
   5  -8 -27   -1.49    5.90
   5   8 -27    4.14    5.79
  -5  -8  27   -1.68    6.21
   5  -8 -28    9.26    6.23
   5   8 -28    5.28    6.26
  -5  -8  28   -2.56    6.22
   5  -8 -29   -0.28    5.58
   5   8 -29   -0.20    6.13
  -5  -8  29    1.81    6.26
   5  -8 -30   19.19    8.57
   5   8 -30    9.37    7.02
  -5  -8  30   13.84    8.91
   5  -8 -31    8.15    7.23
   5   8 -31   24.57    8.41
  -5  -8  31    9.03    7.64
   5  -8 -32   11.89    7.16
   5   8 -32   16.00    8.07
  -5  -8  32   15.69    8.55
   5  -8 -33   -2.06    6.67
   5   8 -33    0.81    5.99
  -5  -8  33    4.87    7.19
   5  -8 -34    2.95    5.97
   5   8 -34   -1.31    6.95
  -5  -8  34    6.56    7.11
   5  -8 -35   -4.07    6.45
   5   8 -35   -1.25    5.93
  -5  -8  35   -2.87    6.59
   5  -8 -36    8.11    7.23
   5   8 -36    7.53    7.83
  -5  -8  36    3.77    8.00
   5  -8 -37   -3.02    6.27
   5   8 -37    5.97    7.73
  -5  -8  37   10.27    7.53
   5  -8 -38    5.17    7.44
  -5  -8  38   -2.60    8.11
  -5   9   1    1.38    2.56
   5  -9  -1    2.25    3.13
   5  -9  -1    1.23    4.67
   5   9  -1    0.53    2.57
  -5  -9   1   -1.24    2.47
  -5   9   2  182.54   22.42
   5  -9  -2  152.66   22.30
   5  -9  -2  157.31   23.57
   5   9  -2  186.11   22.62
  -5  -9   2  177.00   21.84
  -5   9   3   20.70    5.14
   5  -9  -3   25.39    5.72
   5  -9  -3   24.22    6.53
   5   9  -3   13.97    4.82
  -5  -9   3   25.29    5.11
  -5   9   4   -1.01    2.48
   5  -9  -4   -1.16    3.26
   5   9  -4   -0.49    3.24
  -5  -9   4   -0.20    2.45
  -5   9   5    4.18    3.34
   5  -9  -5    1.60    3.67
   5   9  -5    7.84    4.15
  -5  -9   5   17.11    4.29
  -5  -9   5   12.12    4.50
  -5   9   6   58.34    9.08
   5  -9  -6   58.58    9.69
   5   9  -6   58.16    9.59
  -5  -9   6   48.22    8.49
  -5  -9   6   46.69    9.70
  -5   9   7   13.76    4.15
   5  -9  -7    2.87    3.79
   5   9  -7   10.63    4.25
  -5  -9   7    3.97    3.41
  -5  -9   7   12.36    5.31
   5  -9  -8  160.76   21.24
   5   9  -8  140.16   20.79
  -5  -9   8  144.02   20.07
  -5  -9   8  175.95   21.97
  -5   9   9   10.13    4.33
   5  -9  -9   13.15    4.77
   5   9  -9   16.04    5.24
  -5  -9   9   13.37    4.60
  -5  -9   9    0.78    5.02
  -5   9  10    1.71    2.93
   5  -9 -10   -0.47    3.84
   5   9 -10    2.15    3.55
  -5  -9  10    0.10    3.30
  -5  -9  10    0.28    3.46
  -5   9  11    5.41    3.46
   5  -9 -11    1.24    3.90
   5   9 -11    1.86    3.87
  -5  -9  11    2.53    3.34
  -5  -9  11    4.28    5.02
  -5   9  12  186.31   24.95
   5  -9 -12  175.96   25.74
   5   9 -12  267.35   27.69
  -5  -9  12  193.59   25.30
  -5  -9  12  161.20   25.99
   5  -9 -13   12.57    5.56
   5   9 -13   13.61    5.78
  -5  -9  13    2.57    5.03
   5  -9 -14   52.98    9.48
   5   9 -14   49.82    9.36
  -5  -9  14   14.87    7.80
   5  -9 -15    3.70    4.35
   5   9 -15    8.56    5.21
  -5  -9  15    0.90    3.73
   5  -9 -16   43.36    8.96
   5   9 -16   25.52    7.83
  -5  -9  16   27.91    8.53
   5  -9 -17    2.44    4.96
  -5  -9  17    0.73    5.45
   5  -9 -18   70.15   12.46
  -5  -9  18   59.56   12.83
   5   9 -19    4.05    5.39
  -5  -9  19   10.05    6.67
   5   9 -20    2.43    4.82
  -5  -9  20    3.86    5.68
   5  -9 -21   -2.11    5.17
   5   9 -21    4.08    5.96
  -5  -9  21    6.22    5.38
   5  -9 -22   47.34   10.44
   5   9 -22   35.93   10.49
  -5  -9  22   33.63   10.56
   5  -9 -23   -0.89    4.91
   5   9 -23   -1.01    5.43
  -5  -9  23    1.34    5.42
   5  -9 -24   24.29    8.43
   5   9 -24   21.07    7.89
  -5  -9  24   25.15    9.00
   5  -9 -25    4.87    5.13
   5   9 -25   -2.49    6.01
  -5  -9  25   -1.47    6.21
   5  -9 -26    7.17    6.17
   5   9 -26    8.98    6.31
  -5  -9  26   -0.74    6.32
   5  -9 -27    1.34    4.85
   5   9 -27    0.57    6.04
  -5  -9  27    0.18    6.11
   5  -9 -28   22.13    8.42
   5   9 -28   31.47    9.21
  -5  -9  28   12.42    8.78
   5  -9 -29   -2.21    5.50
   5   9 -29    2.40    5.51
  -5  -9  29    1.29    5.29
   5  -9 -30    1.06    4.51
   5   9 -30    2.64    5.78
  -5  -9  30    0.88    5.98
   5  -9 -31    3.93    5.30
   5   9 -31    4.22    6.40
  -5  -9  31   -3.24    6.18
   5   9 -32    9.88    7.44
  -5  -9  32    5.57    7.54
   5   9 -33   -0.96    6.08
  -5  -9  33    0.03    7.35
   5   9 -34    6.65    6.73
  -5  -9  34    4.95    6.70
   5   9 -35    1.21    6.15
  -5  -9  35   -2.48    8.05
   5   9 -36    0.92    6.25
  -5  -9  36   -5.73    7.94
   5 -10  -1   17.20    4.99
   5  10  -1    9.25    3.83
  -5 -10   1   10.38    4.50
   5 -10  -2   -0.04    2.85
   5  10  -2    2.05    3.41
  -5 -10   2   -0.88    3.93
   5 -10  -3    0.84    2.65
   5  10  -3    0.19    3.14
  -5 -10   3   -1.30    3.44
   5 -10  -4   14.61    4.83
   5  10  -4   12.42    4.62
  -5 -10   4   10.79    4.60
   5 -10  -5    2.82    3.30
   5  10  -5    3.58    3.79
  -5 -10   5    2.54    4.11
   5 -10  -6   36.98    7.76
   5  10  -6   39.73    7.72
  -5 -10   6   49.17    8.95
   5 -10  -7    6.68    4.23
   5  10  -7    4.28    3.38
  -5 -10   7    8.17    4.97
   5 -10  -8    8.07    4.36
   5  10  -8    1.64    3.53
  -5 -10   8    3.86    4.04
   5 -10  -9    0.80    3.91
   5  10  -9   -0.79    4.09
  -5 -10   9   -0.24    4.20
   5 -10 -10  100.69   16.60
   5  10 -10  126.57   17.32
  -5 -10  10  120.87   17.59
   5 -10 -11    6.59    4.45
   5  10 -11    4.57    4.33
  -5 -10  11   -0.32    4.62
   5 -10 -12    7.24    4.36
   5  10 -12    8.17    4.94
  -5 -10  12    0.39    4.79
   5 -10 -13    1.05    3.94
   5  10 -13    2.60    4.42
  -5 -10  13    1.26    5.52
   5 -10 -14   39.65    9.62
   5  10 -14   52.52   10.29
  -5 -10  14   62.50   11.10
   5 -10 -15    0.79    3.91
   5  10 -15   -0.74    4.44
  -5 -10  15    2.11    3.72
   5 -10 -16   33.03    8.51
   5  10 -16   43.22    9.43
  -5 -10  16   36.77    9.57
   5 -10 -17   -1.46    4.41
  -5 -10  17   10.05    5.95
   5 -10 -18    1.30    5.12
  -5 -10  18   11.62    5.64
   5  10 -19   -1.91    5.61
  -5 -10  19   -1.12    4.05
   5  10 -20   57.63   12.21
  -5 -10  20   62.01   12.80
   5 -10 -21   -0.51    4.01
   5  10 -21   -2.28    5.82
  -5 -10  21   -1.02    4.88
   5  10 -22    8.55    6.19
  -5 -10  22    8.50    7.04
   5  10 -23    0.04    5.10
  -5 -10  23   -2.19    5.71
   5  10 -24    3.30    5.27
  -5 -10  24    4.22    5.90
   5  10 -25    0.16    5.19
  -5 -10  25   -3.01    6.81
   5  10 -26   13.65    7.95
  -5 -10  26   15.38    8.66
   5  10 -27    2.71    5.73
  -5 -10  27   -0.84    6.01
   5  10 -28    0.64    5.03
  -5 -10  28   -3.96    6.69
   5  10 -29   -2.23    7.05
  -5 -10  29    2.29    6.63
   5  10 -30    3.44    6.46
  -5 -10  30    8.19    6.75
   5  10 -31    2.16    7.11
  -5 -10  31   16.26    7.85
   5  10 -32   -2.85    6.76
  -5 -10  32    2.20    7.71
   5  10 -33    3.90    7.40
  -5 -10  33    3.59    7.64
   5  10 -34    1.92    6.96
   5  10 -35    6.95    6.74
   5  10 -36    8.09    7.45
   5 -11  -1   16.47    4.85
  -5 -11   1   14.51    4.98
   5 -11  -2  132.33   16.39
  -5 -11   2   96.68   15.76
   5 -11  -3   16.63    5.49
  -5 -11   3   31.29    6.35
   5 -11  -4    2.04    3.55
  -5 -11   4    1.31    3.76
  -5 -11   5    0.78    3.61
  -5 -11   6   12.14    5.06
  -5 -11   7    1.40    3.82
  -5 -11   8   44.85    9.03
  -5 -11   9    3.83    4.61
  -5 -11  10    2.08    3.64
  -5 -11  11   -1.63    4.22
  -5 -11  12   57.87   11.16
  -5 -11  13    0.42    4.35
  -5 -11  14   20.21    7.01
  -5 -11  15    9.13    5.82
  -5 -11  16   14.87    6.88
  -5 -11  17    1.35    4.83
  -5 -11  18   37.99    9.98
  -5 -11  19    5.39    4.91
  -5 -11  20    1.47    5.76
  -5 -11  21    5.85    5.92
  -5 -11  22   17.16    8.29
  -5 -11  23    1.78    5.10
  -5 -11  24    6.77    6.30
  -5 -11  25    5.72    5.70
  -5 -11  26   14.96    7.51
  -5 -11  27   -1.10    5.82
  -5 -11  28    3.16    6.44
  -5 -11  29    3.83    6.58
  -5 -11  30   -0.87    5.82
  -5 -11  31    0.93    5.02
  -5 -12   1    2.72    3.14
  -5 -12   2    2.31    3.26
  -5 -12   4   79.17   12.44
  -5 -12   5   10.45    4.63
  -5 -12   6   20.56    5.78
  -5 -12   7   -0.24    3.52
  -5 -12   8    7.73    4.87
  -5 -12   9    7.55    4.80
  -5 -12  10   28.81    7.28
  -5 -12  11   -2.01    4.01
  -5 -12  12    3.64    4.49
  -5 -12  13    3.92    4.93
  -5 -12  14   15.90    6.63
  -5 -12  15    0.00    3.84
  -5 -12  16   20.88    7.91
  -5 -12  17   -1.93    5.10
  -5 -12  18    5.64    5.63
  -5 -12  19    0.71    5.02
  -5 -12  20   34.67    9.65
  -5 -12  21   -2.21    6.48
  -5 -12  22   12.25    6.85
  -5 -12  23    1.79    5.53
  -5 -12  24    5.75    6.77
  -5 -12  25    0.43    4.78
  -5 -12  26    5.71    7.42
  -5 -12  27   -3.78    7.22
  -5 -12  28   -0.56    4.88
  -5 -13   1   25.61    6.00
  -5 -13   2   47.32    8.55
  -5 -13   3   11.55    4.49
  -5 -13   4   14.36    4.99
  -5 -13   5    1.04    3.65
  -5 -13   6   50.34    9.35
  -5 -13   7   12.65    5.55
  -5 -13   8   56.17   10.27
  -5 -13   9    1.21    4.42
  -5 -13  10    1.69    4.96
  -5 -13  11   17.01    6.00
  -5 -13  12   28.74    7.45
  -5 -13  13    1.91    4.59
  -5 -13  14   11.47    5.63
  -5 -13  15    0.26    5.09
  -5 -13  16    4.60    5.30
  -5 -13  17    6.13    4.70
  -5 -13  18    6.55    5.58
  -5 -13  19    2.67    6.14
  -5 -13  20   -2.48    5.66
  -5 -13  21    1.49    6.60
  -5 -13  22    8.72    7.39
  -5 -13  23   -2.34    6.46
  -5 -13  24    1.68    6.34
  -5 -13  25    4.33    6.13
  -5 -14   1    1.25    3.36
  -5 -14   2    0.00    3.15
  -5 -14   3    4.31    3.55
  -5 -14   4   35.33    7.51
  -5 -14   5   19.13    5.81
  -5 -14   6   25.28    6.73
  -5 -14   7    2.73    3.72
  -5 -14   8    6.80    4.29
  -5 -14   9    4.34    4.27
  -5 -14  10   17.43    5.77
  -5 -14  11    6.82    4.90
  -5 -14  12    2.98    4.47
  -5 -14  13    5.78    4.34
  -5 -14  14   10.06    5.92
  -5 -14  15   22.75    7.76
  -5 -14  16    9.73    6.64
  -5 -14  17    0.18    5.47
  -5 -14  18    4.53    4.93
  -5 -14  19    1.10    5.67
  -5 -14  20   -0.33    4.44
  -5 -14  21    0.10    4.59
  -5 -14  22    1.18    5.83
  -5 -14  23   -1.89    5.87
  -5 -15   1    3.73    3.79
  -5 -15   2   12.97    4.49
  -5 -15   3   11.33    4.63
  -5 -15   4    0.18    3.52
  -5 -15   5    3.09    3.67
  -5 -15   6    2.69    4.11
  -5 -15   7   14.13    5.05
  -5 -15   8    5.14    4.22
  -5 -15   9    1.93    4.37
  -5 -15  10    5.61    4.54
  -5 -15  11    7.91    4.93
  -5 -15  12   16.45    6.14
  -5 -15  13    0.01    4.61
  -5 -15  14    2.95    4.65
  -5 -15  15    2.72    4.27
  -5 -15  16    2.63    4.78
  -5 -15  17    6.31    5.07
  -5 -15  18    3.88    5.00
  -5 -15  19    6.92    5.53
  -5 -16   1   -0.21    3.00
  -5 -16   2    0.24    2.99
  -5 -16   3    0.90    3.09
  -5 -16   4    0.15    3.26
  -5 -16   5    1.84    3.51
  -5 -16   6   -0.44    3.55
  -5 -16   7   -0.81    3.94
  -5 -16   8    3.41    3.81
  -5 -16   9   -0.37    4.03
  -5 -16  10   -0.31    4.23
  -5 -16  11    0.78    4.46
  -5 -16  12   -0.92    4.42
  -5 -16  13    0.16    4.04
  -5 -16  14    0.16    3.95
  -5 -16  15    5.22    5.17
  -5 -16  16   -1.58    5.10
  -5 -17   1   -0.32    2.79
  -5 -17   2    8.91    3.89
  -5 -17   3   13.47    4.40
  -5 -17   4    6.38    3.81
  -5 -17   5   -1.38    3.43
  -5 -17   6    3.91    4.09
  -5 -17   7    1.30    3.79
  -5 -17   8   -0.27    3.75
  -5 -17   9    0.81    3.86
  -5 -17  10   -0.01    3.92
  -5 -17  11    1.40    4.46
  -5 -17  12   -2.94    4.33
  -5 -17  13    4.28    4.90
  -5 -18   2   -0.42    3.09
  -5 -18   3   -0.09    3.20
  -5 -18   4    0.35    3.17
  -5 -18   5    1.70    3.45
  -5 -18   6    0.91    3.39
  -5 -18   7    0.35    3.41
  -5 -18   8   -1.72    3.83
  -5 -18   9    5.74    4.78
  -4   0   1    0.57    2.28
  -4   0   1    0.23    3.47
   4   0  -1   -0.57    2.32
   4   0  -1   -2.40    3.82
  -4   0   2   27.26    5.40
  -4   0   2   19.83    5.61
   4   0  -2   25.84    4.99
   4   0  -2   24.64    5.78
  -4   0   3   -0.66    2.55
  -4   0   3   -0.59    2.82
   4   0  -3   -0.15    2.73
   4   0  -3   -0.43    3.19
  -4   0   4 1098.14  147.91
  -4   0   4 1469.44  149.46
   4   0  -4 1216.77  148.34
   4   0  -4 1540.93  149.46
  -4   0   5    0.38    2.69
  -4   0   5   -2.31    3.68
   4   0  -5    1.33    2.47
   4   0  -5    1.06    2.90
  -4   0   6  706.38   83.76
  -4   0   6  750.52   84.80
   4   0  -6  664.18   83.96
   4   0  -6  765.98   84.57
  -4   0   7    0.04    2.90
  -4   0   7    0.00    3.19
   4   0  -7   -1.94    3.35
   4   0  -7   -0.06    3.44
  -4   0   8 3050.79  347.65
  -4   0   8 2965.69  348.36
   4   0  -8 3177.69  348.32
   4   0  -8 2955.41  348.09
  -4   0   9   -1.51    3.37
  -4   0   9   -0.30    4.30
   4   0  -9   -1.21    3.63
   4   0  -9    1.06    4.16
  -4   0  10   25.73    6.43
  -4   0  10   35.39    8.10
   4   0 -10   25.92    6.94
   4   0 -10   43.22    7.89
  -4   0  11   -0.41    3.50
  -4   0  11    2.19    4.29
   4   0 -11    4.89    4.19
   4   0 -11    1.44    4.12
  -4   0  12    9.33    5.19
  -4   0  12   20.70    6.41
   4   0 -12   15.23    5.98
   4   0 -12   23.75    6.44
  -4   0  13   -1.20    3.80
  -4   0  13    3.17    4.06
   4   0 -13    1.22    4.47
   4   0 -13   -0.36    4.27
  -4   0  14 1629.33  189.28
  -4   0  14 1377.32  189.61
   4   0 -14 1523.24  189.48
   4   0 -14 2173.14  191.43
  -4   0  15   -0.05    3.18
  -4   0  15    1.21    4.82
   4   0 -15   -0.81    4.48
   4   0 -15    1.51    4.39
  -4   0  16   42.06    9.97
   4   0 -16   54.55   10.00
   4   0 -16   55.06   10.46
  -4   0  17    0.11    4.51
   4   0 -17    0.15    4.26
   4   0 -17   -2.58    4.73
  -4   0  18  198.01   26.38
   4   0 -18  172.51   24.90
   4   0 -18  168.65   24.87
  -4   0  19    1.31    4.59
   4   0 -19   -2.26    4.75
   4   0 -19   -0.99    3.78
  -4   0  20  170.68   24.23
   4   0 -20  147.55   22.86
  -4   0  21    1.26    4.87
   4   0 -21   -1.33    4.67
  -4   0  22   24.48    9.24
   4   0 -22   26.11    7.98
   4   0 -22   25.46    8.11
  -4   0  23    2.16    5.93
   4   0 -23    2.06    4.95
  -4   0  24   43.56   10.88
   4   0 -24   30.14    9.13
  -4   0  25   -1.37    6.51
   4   0 -25    2.39    6.11
  -4   0  26   56.66   14.66
   4   0 -26   80.84   14.54
  -4   0  27    1.05    6.44
   4   0 -27    3.45    5.38
  -4   0  28    5.74    7.23
   4   0 -28   18.54    7.72
   4   0 -29    2.11    4.96
   4   0 -30   74.78   15.50
   4   0 -31    1.23    6.66
   4   0 -32   -0.70    5.12
   4   0 -33   -0.63    5.93
   4   0 -34   10.00    7.19
   4   0 -35   -0.00    5.31
   4   0 -36   56.74   14.24
   4   0 -37    0.09    7.58
   4   0 -38    2.78    6.86
   4   0 -39   -3.63    7.73
  -4   1   1   21.12    4.53
  -4   1   1   18.10    4.99
   4  -1  -1    5.34    3.48
   4  -1  -1   16.43    4.76
   4   1  -1   17.61    4.27
   4   1  -1   25.11    5.41
  -4  -1   1   26.66    4.59
  -4  -1   1   17.13    5.20
  -4   1   2 1100.37  132.17
  -4   1   2 1156.02  133.00
   4  -1  -2 1212.12  132.55
   4  -1  -2 1228.27  133.22
   4   1  -2 1104.05  132.24
   4   1  -2 1085.08  132.67
  -4  -1   2 1106.52  132.08
  -4  -1   2 1225.35  133.13
  -4   1   3   25.98    5.10
  -4   1   3   28.44    6.15
   4  -1  -3   31.78    5.65
   4  -1  -3   23.17    5.63
   4   1  -3   23.76    5.35
   4   1  -3   25.68    5.73
  -4  -1   3   36.10    5.66
  -4  -1   3   24.01    5.99
  -4   1   4    1.72    2.60
  -4   1   4    2.18    3.62
   4  -1  -4    0.63    3.02
   4  -1  -4    3.30    3.49
   4   1  -4    4.17    2.73
   4   1  -4    2.59    3.56
  -4  -1   4    2.00    2.46
  -4  -1   4    7.20    3.73
  -4   1   5   11.79    3.67
  -4   1   5    5.27    4.33
   4  -1  -5   11.40    3.98
   4  -1  -5    6.24    4.20
   4   1  -5   27.36    4.85
   4   1  -5   22.29    5.06
  -4  -1   5   21.73    4.43
  -4  -1   5    3.60    3.79
  -4   1   6  383.24   52.44
  -4   1   6  534.81   54.26
   4  -1  -6  367.90   52.70
   4  -1  -6  464.69   53.59
   4   1  -6  378.16   52.78
   4   1  -6  638.38   54.54
  -4  -1   6  457.67   52.88
  -4  -1   6  476.01   53.85
  -4   1   7   48.47    8.65
  -4   1   7   52.53    9.22
   4  -1  -7   57.69    9.07
   4  -1  -7   49.52    9.15
   4   1  -7   64.93    9.30
   4   1  -7   46.13    8.59
  -4  -1   7   49.80    8.45
  -4  -1   7   53.32    9.43
  -4   1   8 1379.22  149.13
   4  -1  -8 1283.44  149.39
   4  -1  -8 1388.13  149.86
   4   1  -8 1181.16  149.15
  -4  -1   8 1216.72  149.58
  -4   1   9    0.30    3.40
  -4   1   9   -0.54    4.26
   4  -1  -9    1.30    3.95
   4  -1  -9   -1.23    4.15
   4   1  -9    2.31    4.36
   4   1  -9   -0.26    3.92
  -4  -1   9    1.45    3.09
  -4  -1   9   -3.26    4.63
  -4   1  10  563.46   67.87
  -4   1  10  531.90   68.58
   4  -1 -10  539.42   68.22
   4  -1 -10  749.66   69.67
   4   1 -10  565.38   68.42
   4   1 -10  539.70   68.27
  -4  -1  10  602.97   68.12
  -4  -1  10  529.08   68.62
  -4   1  11  191.83   24.40
  -4   1  11  174.57   24.93
   4  -1 -11  178.21   24.52
   4  -1 -11  155.92   24.33
   4   1 -11  173.34   24.49
   4   1 -11  188.71   24.78
  -4  -1  11  252.27   25.28
  -4  -1  11  177.64   25.07
  -4   1  12  673.26   62.08
  -4   1  12  461.47   61.62
   4  -1 -12  653.50   62.57
   4  -1 -12  488.07   61.51
   4   1 -12  460.35   61.14
   4   1 -12  492.07   61.41
  -4  -1  12  427.03   60.59
  -4  -1  12  492.00   61.89
  -4   1  13  139.86   16.64
  -4   1  13  109.88   16.83
   4  -1 -13  101.93   16.18
   4  -1 -13  121.92   16.78
   4   1 -13   96.19   16.07
   4   1 -13  112.81   16.32
  -4  -1  13   78.89   15.10
  -4  -1  13  138.83   17.60
  -4   1  14    0.06    3.63
  -4   1  14    3.24    4.73
   4  -1 -14   -0.36    4.24
   4  -1 -14    1.11    3.75
   4   1 -14    0.11    3.32
   4   1 -14   -1.20    3.99
  -4  -1  14    0.45    3.92
  -4  -1  14   -1.46    4.40
  -4   1  15   41.61    8.33
  -4   1  15   38.39    8.88
   4  -1 -15   52.05    9.07
   4  -1 -15   28.60    8.15
   4   1 -15   44.20    9.03
   4   1 -15   35.59    8.50
  -4  -1  15   42.46    8.26
  -4  -1  15   37.96    9.01
  -4   1  16  146.94   30.64
   4  -1 -16  283.24   32.49
   4  -1 -16  284.00   32.73
   4   1 -16  233.74   31.68
   4   1 -16  284.06   32.48
  -4  -1  16  269.68   33.00
  -4   1  17    0.33    4.66
   4  -1 -17   -0.82    4.42
   4  -1 -17    0.78    3.86
   4   1 -17    3.20    4.32
   4   1 -17    2.66    4.21
  -4  -1  17   -0.59    3.70
  -4   1  18  348.00   44.50
   4  -1 -18  304.90   43.11
   4  -1 -18  359.23   43.90
   4   1 -18  357.63   43.68
  -4  -1  18  336.67   44.22
  -4   1  19   21.46    7.23
   4  -1 -19   27.54    7.28
   4  -1 -19   22.92    6.99
   4   1 -19   11.18    6.29
   4   1 -19   16.75    6.54
  -4  -1  19   15.15    7.10
  -4   1  20   23.40    7.73
   4  -1 -20    6.52    5.17
   4   1 -20   29.48    7.53
  -4  -1  20   19.90    7.83
  -4   1  21    5.49    5.57
   4  -1 -21    5.21    4.88
  -4  -1  21    4.03    4.93
  -4   1  22  229.19   35.58
   4  -1 -22  262.35   35.15
   4  -1 -22  281.64   35.68
   4   1 -22  280.23   35.60
  -4  -1  22  244.29   35.86
  -4   1  23    2.39    5.14
   4  -1 -23    7.57    5.96
   4  -1 -23    5.33    5.48
   4   1 -23   -1.59    5.36
  -4  -1  23    8.63    7.00
  -4   1  24   21.31    8.32
   4  -1 -24   14.81    6.89
   4  -1 -24   17.33    7.92
   4   1 -24   17.45    6.77
  -4  -1  24    2.82    7.09
  -4   1  25   24.96    9.15
   4  -1 -25   17.75    7.73
   4   1 -25   17.74    7.85
  -4  -1  25   25.95    9.46
  -4   1  26   95.98   17.59
   4  -1 -26   78.97   15.22
   4   1 -26   99.24   16.58
  -4  -1  26   66.36   16.06
  -4   1  27    1.59    5.99
   4  -1 -27    1.36    5.01
   4   1 -27    2.15    5.97
  -4  -1  27    0.04    7.20
   4  -1 -28   64.51   13.32
   4   1 -28   67.52   13.81
  -4  -1  28   41.26   12.60
   4  -1 -29   -0.31    4.64
   4   1 -29    6.38    6.88
   4  -1 -30    1.62    5.99
   4   1 -30   -1.49    5.22
   4  -1 -31    2.57    6.80
   4   1 -31    8.84    6.91
   4  -1 -32   34.35   10.93
   4   1 -32   45.32   11.09
   4  -1 -33    0.25    6.08
   4   1 -33    4.34    6.95
   4  -1 -34   10.82    7.56
   4   1 -34   17.66    7.75
   4  -1 -35   -1.62    5.90
   4   1 -35    4.94    6.57
   4  -1 -36   11.60    8.26
   4   1 -36    6.97    6.19
   4  -1 -37    1.56    6.68
   4   1 -37   -2.35    6.97
   4  -1 -38    5.54    6.59
   4   1 -38    9.50    7.41
   4  -1 -39   -0.01    6.37
   4   1 -39   -1.80    7.21
  -4   2   1   86.21   12.05
  -4   2   1   74.36   12.56
   4  -2  -1   86.63   12.32
   4  -2  -1   95.59   13.09
   4   2  -1   85.66   12.08
   4   2  -1   81.24   12.40
  -4  -2   1  116.76   12.57
  -4  -2   1   75.83   12.60
  -4   2   2  248.25   27.28
  -4   2   2  234.93   27.89
   4  -2  -2  184.83   26.79
   4  -2  -2  361.38   29.50
   4   2  -2  207.94   26.93
   4   2  -2  217.23   27.41
  -4  -2   2  192.95   26.64
  -4  -2   2  195.17   27.37
  -4   2   3   16.11    4.17
  -4   2   3   23.28    5.46
   4  -2  -3   12.99    3.99
   4  -2  -3   14.44    4.79
   4   2  -3   19.32    4.38
   4   2  -3   22.81    5.18
  -4  -2   3   10.76    3.68
  -4  -2   3   18.89    5.00
  -4   2   4 1831.23  213.76
  -4   2   4 1879.45  214.55
   4  -2  -4 1644.47  213.64
   4  -2  -4 1944.21  214.65
   4   2  -4 1713.98  213.78
   4   2  -4 1834.09  214.18
  -4  -2   4 2301.01  214.36
  -4  -2   4 1872.65  214.48
  -4   2   5   36.28    6.91
  -4   2   5   47.26    8.14
   4  -2  -5   37.77    7.21
   4  -2  -5   33.68    7.64
   4   2  -5   45.51    7.54
   4   2  -5   46.34    8.01
  -4  -2   5   50.03    7.40
  -4  -2   5   40.58    7.72
  -4   2   6    5.05    3.21
  -4   2   6   15.04    4.82
   4  -2  -6    7.40    3.67
   4  -2  -6   11.82    4.47
   4   2  -6   10.55    4.06
   4   2  -6    8.93    4.24
  -4  -2   6    8.67    3.72
  -4  -2   6   10.60    4.48
  -4   2   7  375.63   43.45
  -4   2   7  399.12   44.57
   4  -2  -7  365.81   43.80
   4  -2  -7  389.41   44.32
   4   2  -7  315.81   43.51
   4   2  -7  335.17   43.59
  -4  -2   7  371.91   43.47
  -4  -2   7  340.46   44.02
  -4   2   8  797.81   94.33
  -4   2   8  756.04   95.02
   4  -2  -8  763.24   94.68
   4  -2  -8  846.44   95.29
   4   2  -8  805.23   94.88
   4   2  -8  848.16   94.92
  -4  -2   8  801.03   94.39
  -4  -2   8  860.92   95.47
  -4   2   9  173.29   25.07
  -4   2   9  199.67   26.33
   4  -2  -9  189.96   25.79
   4  -2  -9  194.18   26.16
   4   2  -9  205.89   26.09
   4   2  -9  224.12   26.20
  -4  -2   9  199.73   25.47
  -4  -2   9  220.65   26.71
  -4   2  10   55.10   10.83
  -4   2  10   67.20   12.14
   4  -2 -10   90.73   12.41
   4  -2 -10   91.14   12.66
   4   2 -10   93.71   12.57
   4   2 -10   62.16   11.37
  -4  -2  10   73.79   11.46
  -4  -2  10   72.25   12.31
  -4   2  11   68.90   10.99
  -4   2  11   61.44   11.50
   4  -2 -11   67.28   11.42
   4  -2 -11   76.76   11.87
   4   2 -11   54.58   10.89
   4   2 -11   65.59   11.18
  -4  -2  11   65.73   10.90
  -4  -2  11   96.21   12.96
  -4   2  12    0.10    3.12
  -4   2  12   -1.64    4.58
   4  -2 -12    0.62    4.21
   4  -2 -12    3.76    4.19
   4   2 -12    0.89    3.99
   4   2 -12    2.45    4.03
  -4  -2  12    1.26    3.65
  -4  -2  12    3.67    4.62
  -4   2  13   16.38    5.73
  -4   2  13   24.66    6.71
   4  -2 -13    9.75    5.11
   4  -2 -13   22.75    6.24
   4   2 -13   22.42    6.65
   4   2 -13   17.93    6.06
  -4  -2  13   29.20    6.42
  -4  -2  13   23.37    6.98
  -4   2  14  867.46  102.12
  -4   2  14  822.58  102.99
   4  -2 -14  848.94  102.57
   4  -2 -14  923.53  103.21
   4   2 -14  905.93  102.95
   4   2 -14  902.82  102.78
  -4  -2  14  803.33  101.94
  -4  -2  14  888.31  103.38
  -4   2  15   61.40   10.88
  -4   2  15   66.50   12.52
   4  -2 -15   81.39   12.28
   4  -2 -15   55.15   11.61
   4   2 -15   69.38   11.84
   4   2 -15   56.32   11.37
  -4  -2  15   84.25   12.17
  -4  -2  15   71.78   12.63
  -4   2  16   21.65    7.25
   4  -2 -16   18.80    6.34
   4  -2 -16   18.09    6.38
   4   2 -16   14.19    6.19
   4   2 -16   26.74    7.12
  -4  -2  16   26.65    7.60
  -4   2  17    0.97    4.15
   4  -2 -17   -1.08    3.36
   4  -2 -17    5.41    4.58
   4   2 -17    2.25    4.28
   4   2 -17   -0.15    3.54
  -4  -2  17    2.14    4.14
  -4   2  18  150.97   21.81
   4  -2 -18  136.82   20.62
   4  -2 -18  139.42   20.84
   4   2 -18  124.81   20.52
  -4  -2  18  159.32   22.10
  -4   2  19   97.54   18.14
   4  -2 -19  144.35   19.17
   4   2 -19  110.17   17.99
  -4  -2  19  114.19   18.99
  -4   2  20   44.15   10.80
   4  -2 -20   66.05   11.75
  -4  -2  20   42.63   10.79
  -4   2  21    4.57    5.64
   4  -2 -21    1.61    5.20
  -4  -2  21    3.51    6.09
  -4   2  22   12.13    6.74
   4  -2 -22    9.33    6.06
   4  -2 -22    4.75    5.73
   4   2 -22   17.72    7.04
  -4  -2  22   12.77    7.61
  -4   2  23    1.73    5.83
   4  -2 -23    2.14    4.91
   4  -2 -23    1.68    4.88
   4   2 -23    0.07    4.69
  -4  -2  23    4.99    5.90
  -4   2  24  127.27   24.07
   4  -2 -24  205.50   25.33
   4  -2 -24  134.65   23.54
   4   2 -24  166.83   24.23
  -4  -2  24  167.91   25.32
  -4   2  25   39.33   10.40
   4  -2 -25   25.69    7.74
   4   2 -25   13.55    7.54
  -4  -2  25    7.13    6.99
   4  -2 -26   70.73   15.13
   4   2 -26   90.64   15.62
   4  -2 -27    0.75    5.94
   4   2 -27    0.21    4.91
   4  -2 -28   57.49   12.80
   4   2 -28   47.89   12.43
   4  -2 -29   26.07    9.35
   4   2 -29   27.60    9.27
   4  -2 -30   80.45   16.20
   4   2 -30  106.65   17.73
  -4  -2  30   75.80   17.75
   4  -2 -31    2.36    5.56
   4   2 -31    2.63    5.50
  -4  -2  31   -0.65    6.60
   4  -2 -32   -1.45    5.71
   4   2 -32    2.04    6.56
  -4  -2  32   -1.35    6.32
   4  -2 -33   -0.46    5.51
   4   2 -33   -2.34    7.99
   4  -2 -34   19.38    8.01
   4   2 -34   10.11    7.91
   4  -2 -35   13.32    7.04
   4   2 -35    5.89    5.35
   4  -2 -36   16.53    7.88
   4   2 -36   18.80    9.38
   4  -2 -37    1.68    6.16
   4   2 -37    1.86    7.05
   4  -2 -38   -2.08    6.00
   4   2 -38    3.01    6.71
   4  -2 -39    1.75    7.08
   4   2 -39   -2.34    6.13
  -4   3   1   37.40    7.01
  -4   3   1   48.23    8.25
   4  -3  -1   47.43    7.65
   4  -3  -1   39.58    8.02
   4   3  -1   54.10    7.57
   4   3  -1   35.57    7.41
  -4  -3   1   47.06    7.30
  -4  -3   1   56.83    8.41
  -4   3   2  322.65   41.74
  -4   3   2  359.41   42.64
   4  -3  -2  303.47   41.73
   4  -3  -2  439.48   43.46
   4   3  -2  384.01   42.11
   4   3  -2  351.93   42.23
  -4  -3   2  335.36   41.62
  -4  -3   2  352.40   42.50
  -4   3   3    8.21    3.36
  -4   3   3   11.03    4.23
   4  -3  -3    8.72    3.55
   4  -3  -3    9.73    4.21
   4   3  -3   11.21    3.83
   4   3  -3   17.19    4.59
  -4  -3   3    8.76    3.60
  -4  -3   3   13.20    4.78
  -4   3   4    6.17    3.45
  -4   3   4    9.89    4.47
   4  -3  -4   13.97    4.27
   4  -3  -4    8.93    4.18
   4   3  -4   24.50    4.69
   4   3  -4   15.34    4.71
  -4  -3   4   12.02    3.69
  -4  -3   4   12.48    4.93
  -4   3   5   38.61    7.02
  -4   3   5   50.34    8.52
   4  -3  -5   40.64    7.55
   4  -3  -5   41.22    7.99
   4   3  -5   44.92    8.00
   4   3  -5   47.93    7.89
  -4  -3   5   46.58    7.50
  -4  -3   5   40.53    7.90
  -4   3   6   58.84    8.81
  -4   3   6   74.40   10.42
   4  -3  -6   60.63    9.26
   4  -3  -6   54.74    9.45
   4   3  -6   36.05    8.49
   4   3  -6   59.61    9.22
  -4  -3   6   58.31    8.83
  -4  -3   6   53.45    9.41
  -4   3   7  543.67   62.65
   4  -3  -7  484.78   62.81
   4  -3  -7  586.79   63.74
   4   3  -7  503.80   63.03
  -4  -3   7  541.31   62.75
  -4  -3   7  527.85   63.45
  -4   3   8   77.51   12.55
  -4   3   8  105.00   14.33
   4  -3  -8   76.35   12.93
   4  -3  -8   93.67   13.75
   4   3  -8   93.59   13.48
   4   3  -8   87.43   13.17
  -4  -3   8  102.18   13.15
  -4  -3   8   87.01   13.60
  -4   3   9    1.18    2.96
  -4   3   9   -1.74    4.25
   4  -3  -9   -0.01    4.50
   4  -3  -9    1.66    3.95
   4   3  -9   -1.29    3.95
   4   3  -9    4.20    3.87
  -4  -3   9    0.67    3.43
  -4  -3   9   -0.22    4.75
  -4   3  10  224.11   28.87
  -4   3  10  224.05   29.77
   4  -3 -10  211.73   29.24
   4  -3 -10  254.23   30.17
   4   3 -10  349.07   31.16
   4   3 -10  237.81   29.53
  -4  -3  10  200.87   28.76
  -4  -3  10  188.92   29.36
  -4   3  11  407.43   49.30
  -4   3  11  379.52   50.05
   4  -3 -11  435.67   50.12
   4  -3 -11  390.56   50.02
   4   3 -11  408.50   49.95
   4   3 -11  412.44   49.81
  -4  -3  11  416.53   49.58
  -4   3  12  346.01   40.74
  -4   3  12  323.22   41.50
   4  -3 -12  313.47   40.99
   4  -3 -12  367.21   41.89
   4   3 -12  322.48   41.19
  -4  -3  12  317.99   40.69
  -4  -3  12  318.85   41.59
  -4   3  13  120.17   16.24
  -4   3  13  115.77   17.12
   4  -3 -13  121.21   16.81
   4  -3 -13  114.18   17.08
   4   3 -13  124.75   17.10
   4   3 -13  100.89   16.20
  -4  -3  13  101.36   15.96
  -4  -3  13  103.81   16.97
  -4   3  14    5.23    4.01
  -4   3  14    2.05    4.38
   4  -3 -14   14.85    4.99
   4  -3 -14    2.27    4.09
   4   3 -14    4.04    4.54
   4   3 -14    5.31    4.16
  -4  -3  14    9.45    4.54
  -4  -3  14    8.91    5.22
  -4   3  15   33.21    7.42
  -4   3  15   28.27    7.92
   4  -3 -15   36.46    8.11
   4  -3 -15   36.36    8.30
   4   3 -15   33.25    8.28
   4   3 -15   40.88    8.25
  -4  -3  15   47.69    9.28
  -4   3  16  261.26   35.71
   4  -3 -16  252.58   34.97
   4  -3 -16  283.15   35.88
   4   3 -16  279.90   35.65
  -4  -3  16  284.83   36.27
  -4   3  17   10.24    5.96
   4  -3 -17   21.26    5.98
   4  -3 -17   10.94    5.78
   4   3 -17   19.36    6.42
  -4  -3  17   22.18    7.22
  -4   3  18   57.41   11.28
   4  -3 -18   50.80   10.40
   4  -3 -18   61.68   11.30
   4   3 -18   44.21   10.01
  -4  -3  18   59.25   11.55
  -4   3  19    1.67    5.38
   4  -3 -19   -0.68    4.43
   4  -3 -19    2.36    5.06
   4   3 -19    7.63    5.96
  -4  -3  19    2.00    4.60
  -4   3  20   11.58    6.21
   4  -3 -20   16.31    6.54
  -4  -3  20    6.90    5.70
  -4   3  21   75.37   14.12
   4  -3 -21   61.68   12.64
  -4  -3  21   63.67   13.40
  -4   3  22   83.73   16.00
   4  -3 -22   79.50   15.47
   4   3 -22   87.54   15.46
  -4  -3  22   96.66   16.67
  -4   3  23   43.31   11.33
   4  -3 -23   56.71   12.04
   4  -3 -23   48.87   11.65
   4   3 -23   68.11   12.81
   4  -3 -24    3.95    6.07
   4   3 -24    2.81    5.54
   4  -3 -25   20.65    7.56
   4   3 -25   10.64    6.51
   4  -3 -26   96.32   15.73
   4   3 -26   63.38   13.88
   4  -3 -27   11.19    6.32
   4   3 -27   26.53    8.74
  -4  -3  27   10.37    7.54
   4  -3 -28   89.05   14.32
   4   3 -28   25.05   11.17
  -4  -3  28   88.39   16.13
   4  -3 -29    0.93    5.78
   4   3 -29    8.36    7.36
  -4  -3  29   12.93    8.02
   4  -3 -30   13.01    7.55
   4   3 -30    8.06    6.18
  -4  -3  30    5.97    7.14
   4  -3 -31    0.29    7.00
   4   3 -31    7.31    7.22
  -4  -3  31    9.35    7.82
   4  -3 -32   48.89   11.84
   4   3 -32   49.10   12.07
  -4  -3  32   38.50   12.56
   4  -3 -33   13.04    6.92
   4   3 -33    1.53    6.02
  -4  -3  33   -0.75    6.16
   4  -3 -34    2.85    5.76
   4   3 -34   -0.29    6.10
   4  -3 -35   -2.94    6.73
   4   3 -35   -0.41    5.36
   4  -3 -36    4.01    6.72
   4   3 -36    9.22    7.25
   4  -3 -37   -1.34    6.85
   4   3 -37    2.70    6.56
   4  -3 -38    1.53    5.67
   4   3 -38    2.11    5.59
   4  -3 -39    0.40    5.80
   4   3 -39   -0.16    6.35
  -4   4   1   72.32   10.48
  -4   4   1   62.20   10.70
   4  -4  -1   65.19   10.42
   4  -4  -1   73.55   11.38
   4   4  -1   60.54   10.06
   4   4  -1   93.69   11.11
  -4  -4   1   84.12   11.18
  -4   4   2  158.71   21.62
  -4   4   2  169.41   22.25
   4  -4  -2  152.59   21.59
   4  -4  -2  174.68   22.67
   4   4  -2  184.54   21.85
   4   4  -2  178.00   21.94
  -4  -4   2  174.08   21.52
  -4  -4   2  183.83   22.39
  -4   4   3  120.48   10.91
  -4   4   3   31.55    9.21
   4  -4  -3   67.08    9.78
   4  -4  -3   58.93   10.18
   4   4  -3   73.27    9.86
   4   4  -3   32.92    8.75
  -4  -4   3   83.63    9.85
  -4  -4   3   91.64   10.90
  -4   4   4  313.46   41.35
  -4   4   4  350.03   42.25
   4  -4  -4  326.67   41.66
   4  -4  -4  360.72   42.53
   4   4  -4  336.30   41.69
   4   4  -4  384.28   42.10
  -4  -4   4  362.76   41.52
  -4  -4   4  348.93   42.22
  -4   4   5    8.13    3.57
  -4   4   5    8.53    3.94
   4  -4  -5   12.84    4.24
   4  -4  -5   11.45    4.60
   4   4  -5    5.67    3.92
   4   4  -5    7.43    4.23
  -4  -4   5    4.61    3.13
  -4  -4   5    4.67    3.96
  -4   4   6  101.11   13.25
  -4   4   6   73.35   13.27
   4  -4  -6   99.17   13.59
   4  -4  -6   79.71   13.55
   4   4  -6   92.31   13.42
   4   4  -6  142.22   14.33
  -4  -4   6   79.64   12.71
  -4  -4   6   99.13   14.14
  -4   4   7   10.78    3.81
  -4   4   7    1.73    3.91
   4  -4  -7    5.39    3.75
   4  -4  -7    2.30    4.06
   4   4  -7   11.22    4.19
   4   4  -7    3.05    4.14
  -4  -4   7   10.45    3.91
  -4  -4   7    8.40    4.57
  -4   4   8  105.08   15.01
  -4   4   8  122.79   16.23
   4  -4  -8   94.17   15.23
   4  -4  -8   99.80   15.80
   4   4  -8  111.77   15.71
   4   4  -8  128.22   15.72
  -4  -4   8  107.92   15.16
  -4  -4   8  117.83   16.32
  -4   4   9  304.91   39.56
  -4   4   9  300.40   40.31
   4  -4  -9  318.08   40.24
   4  -4  -9  358.40   40.99
   4   4  -9  374.52   40.78
   4   4  -9  321.61   39.97
  -4  -4   9  345.55   40.01
  -4  -4   9  298.01   40.40
  -4   4  10  275.49   35.09
  -4   4  10  243.99   35.59
   4  -4 -10  284.66   35.75
   4  -4 -10  258.08   35.87
   4   4 -10  256.93   35.47
   4   4 -10  446.97   37.18
  -4  -4  10  295.17   35.53
  -4  -4  10  270.35   36.04
  -4   4  11   27.03    6.63
  -4   4  11   31.99    7.43
   4  -4 -11   32.60    7.02
   4  -4 -11   34.99    7.56
   4   4 -11   25.26    6.66
   4   4 -11   25.86    6.94
  -4  -4  11   43.19    7.45
  -4  -4  11   45.03    8.17
  -4   4  12   49.56    9.16
  -4   4  12   49.39    9.89
   4  -4 -12   67.27   10.50
   4  -4 -12   56.66   10.22
   4   4 -12   55.28    9.97
   4   4 -12   51.26    9.44
  -4  -4  12   54.59    9.49
  -4  -4  12   51.90   10.22
  -4   4  13  104.79   15.80
  -4   4  13   93.46   16.44
   4  -4 -13  108.65   16.52
   4  -4 -13  121.57   17.30
   4   4 -13  102.66   16.62
  -4  -4  13  127.55   16.61
  -4  -4  13  143.63   18.04
  -4   4  14  356.54   41.54
  -4   4  14  332.21   42.39
   4  -4 -14  301.43   41.58
   4  -4 -14  357.02   42.70
   4   4 -14  332.75   42.15
  -4  -4  14  361.42   41.87
  -4  -4  14  294.20   42.12
  -4   4  15  115.44   15.73
  -4   4  15  114.44   16.64
   4  -4 -15   79.81   15.09
   4  -4 -15  122.15   16.87
   4   4 -15   90.44   15.56
  -4  -4  15  106.30   16.59
  -4   4  16   21.17    7.45
   4  -4 -16   23.49    6.67
   4  -4 -16   17.95    6.63
   4   4 -16   29.89    7.32
  -4  -4  16   29.60    7.76
  -4   4  17    3.42    5.01
   4  -4 -17    1.79    4.35
   4  -4 -17    4.38    3.96
   4   4 -17    4.37    4.39
  -4  -4  17    8.42    5.30
  -4   4  18  103.09   18.74
   4  -4 -18  143.95   19.37
   4  -4 -18  130.62   19.30
   4   4 -18  133.83   19.22
  -4  -4  18  107.44   18.86
  -4   4  19   78.23   13.78
   4  -4 -19   49.13   11.78
   4  -4 -19   93.99   14.11
  -4  -4  19   71.27   13.49
  -4   4  20   78.93   14.67
   4  -4 -20   94.37   15.02
  -4  -4  20   61.72   13.96
  -4   4  21   16.47    7.46
   4  -4 -21   32.14    8.33
   4   4 -22   20.51    7.12
   4  -4 -23   42.19   10.32
   4   4 -23   43.69   10.92
   4  -4 -24   92.31   15.58
   4   4 -24   79.82   15.32
  -4  -4  24   73.54   15.95
   4  -4 -25   61.20   12.30
   4   4 -25   52.04   12.21
  -4  -4  25   51.30   13.10
   4  -4 -26   62.87   12.96
   4   4 -26   86.98   14.49
  -4  -4  26   33.06   11.64
   4  -4 -27   -1.99    5.65
   4   4 -27    5.56    5.33
  -4  -4  27   -1.64    6.41
   4  -4 -28   41.59   10.86
   4   4 -28   35.65   10.87
  -4  -4  28   44.15   11.96
   4  -4 -29   10.47    6.63
   4   4 -29   11.46    6.95
  -4  -4  29    8.44    6.60
   4  -4 -30    1.00    6.96
   4   4 -30   17.94    8.45
  -4  -4  30   19.47    8.47
   4  -4 -31    5.99    5.01
   4   4 -31    0.09    5.86
  -4  -4  31   14.48    7.99
   4  -4 -32    3.86    6.05
   4   4 -32   -0.79    4.87
  -4  -4  32   -0.88    4.85
   4  -4 -33   17.63    8.21
   4   4 -33    5.05    7.30
  -4  -4  33   -0.48    6.38
   4  -4 -34   21.93    8.65
   4   4 -34   14.13    8.29
  -4  -4  34   -0.52    6.37
   4  -4 -35    1.18    6.05
   4   4 -35   -1.31    6.09
  -4  -4  35    4.65    6.77
   4  -4 -36    9.44    7.61
   4   4 -36    8.19    6.65
   4  -4 -37   -3.20    5.72
   4   4 -37    2.16    4.85
   4  -4 -38    0.54    5.81
   4   4 -38   -4.38    7.84
   4  -4 -39    4.89    7.14
  -4   5   1   76.14   12.38
   4  -5  -1   89.24   13.70
   4   5  -1   92.63   12.62
   4   5  -1   97.87   12.76
  -4  -5   1   91.40   12.41
  -4  -5   1  118.84   13.93
  -4   5   2  417.12   42.45
   4  -5  -2  342.57   42.17
   4   5  -2  310.72   41.79
   4   5  -2  355.50   42.03
  -4  -5   2  336.18   41.68
  -4  -5   2  360.37   42.57
  -4   5   3  197.59   24.54
   4  -5  -3  188.79   24.59
   4  -5  -3  197.73   25.47
   4   5  -3  204.53   24.74
   4   5  -3  188.76   24.46
  -4  -5   3  199.79   24.29
  -4  -5   3  192.79   24.96
  -4   5   4   45.19    6.86
   4  -5  -4   29.16    6.60
   4  -5  -4   29.80    7.03
   4   5  -4   43.17    7.03
   4   5  -4   35.02    6.75
  -4  -5   4   33.88    6.80
  -4   5   5   45.32    7.92
   4  -5  -5   37.39    7.79
   4  -5  -5   60.35    9.26
   4   5  -5   43.05    8.13
   4   5  -5   58.70    8.52
  -4  -5   5   43.78    7.71
  -4  -5   5   79.72    9.81
  -4   5   6   87.41   13.07
   4  -5  -6   78.47   13.17
   4  -5  -6   83.57   13.95
   4   5  -6  128.50   14.54
   4   5  -6  110.66   13.61
  -4  -5   6   85.18   12.94
  -4  -5   6  113.22   14.56
  -4   5   7  232.43   31.71
   4  -5  -7  249.13   32.28
   4  -5  -7  289.47   33.25
   4   5  -7  231.43   32.21
   4   5  -7  293.34   32.39
  -4  -5   7  249.35   31.89
  -4  -5   7  302.64   33.29
  -4   5   8   43.59    7.56
   4  -5  -8   39.75    7.83
   4  -5  -8   48.13    8.99
   4   5  -8   50.74    8.23
   4   5  -8   46.42    7.75
  -4  -5   8   45.54    7.79
  -4  -5   8   35.63    8.33
  -4   5   9   35.73    6.42
   4  -5  -9   23.70    6.51
   4  -5  -9   22.58    6.81
   4   5  -9   39.12    7.26
   4   5  -9   35.54    6.63
  -4  -5   9   30.07    6.35
  -4  -5   9   32.58    7.08
  -4   5  10   27.31    5.90
   4  -5 -10   29.46    6.49
   4  -5 -10   14.70    6.00
   4   5 -10   42.54    7.10
  -4  -5  10   30.33    6.17
  -4  -5  10   20.38    6.65
  -4   5  11  312.76   39.74
   4  -5 -11  298.01   40.14
   4  -5 -11  312.72   40.75
   4   5 -11  382.49   41.19
  -4  -5  11  353.66   40.39
  -4  -5  11  299.32   40.70
  -4   5  12  343.54   41.07
  -4   5  12  323.35   41.77
   4  -5 -12  354.11   41.82
   4  -5 -12  306.92   41.79
   4   5 -12  320.15   41.63
  -4  -5  12  328.27   41.21
  -4  -5  12  361.86   42.53
  -4   5  13   55.03    9.38
  -4   5  13   52.69   10.16
   4  -5 -13   48.61    9.67
   4  -5 -13   55.58   10.44
   4   5 -13   67.71   10.75
[truncated: 817,774 more chars]
