# Supplementary material for: LED-pump-X-ray-multiprobe crystallography for sub-second timescales
Source: Commun Chem. 2022 Aug 26;5:102. doi: 10.1038/s42004-022-00716-1 (PMC9814726; doi:10.1038/s42004-022-00716-1)
Supplement: Supplementary file 10 — Supplementary Data 1 [file 42004_2022_716_MOESM10_ESM.zip › CIFs/4s_270K/270K_4s_t4_excit.cif]

  data_global

# SUBMISSION DETAILS
 
_publ_contact_author_name       'Hatcher, Lauren'
_publ_contact_author_address
;
School of Chemistry
Cardiff University
Main Building
Park Place 
Cardiff
CF10 3AT
United Kingdom
;
_publ_contact_author_email       'HatcherL1@cardiff.ac.uk'
_publ_requested_category          FM
_publ_section_comment
; 
?
;
_publ_section_references
;
Diamond General Data Aquisition (GDA) software: http://www.opengda.org/

XIA2: Winter, G. (2010) J. Appl. Cryst. 43, 186-190.
POINTLESS: Evans, P. (2006) Acta Cryst. D62, 72-82.
AIMLESS: Evans, P. R. and Murshudov, G. N. (2013) Acta Cryst. D69, 1204-1214.
DIALS: Winter, G., et al. Acta Cryst. (2018) D74, 85-97.
CCP4: Winn, M. D. et al. (2011) Acta Cryst. D67, 235-242.
   
SHELXL: Sheldrick G. M. (2015). Acta Cryst. C71, 3-8.
SHELXT:	Sheldrick, G. M. (2015). Acta Cryst. A71, 3-8.
 
OLEX2: Dolomanov, O.V.; Bourhis, L.J.; Gildea, R.J.; Howard, J.A.K.; Puschmann,
 H., OLEX2: A complete structure solution, refinement and analysis program 
 (2009). J. Appl. Cryst., 42, 339-341.

MERCURY: Macrae, C. F., Bruno, I. J., Chisholm, J. A., Edgington,
P. R., McCabe, P., Pidcock, E., Rodriguez-Monge, L., Taylor, R.,
van de Streek, J. & Wood, P. A. (2008). J. Appl. Cryst. 41, 466-470.
;

####
 
data_270K_4s_t4_excit
 
_audit_creation_method            'SHELXL-2018/3'
_shelx_SHELXL_version_number      '2018/3'
_chemical_name_systematic         
;
Nitro-(N,N,N',N'-tetrabutyldiethylenetriamine)palladium(II)
tetraphenylborate, tetrahydrofuran solvate
;
_chemical_name_common             ?
_chemical_melting_point           ?
_chemical_formula_moiety          
;
C20 H45 N4 O2 Pd, C24 H20 B, C4 H8 O
;
_chemical_formula_sum            'C48 H73 B N4 O3 Pd' 
_chemical_formula_weight          871.31

loop_
 _atom_type_symbol
 _atom_type_description
 _atom_type_scat_dispersion_real
 _atom_type_scat_dispersion_imag
 _atom_type_scat_source
 'C'  'C'   0.0010   0.0010
 'International Tables Vol C Tables 4.2.6.8 and 6.1.1.4'
 'H'  'H'   0.0000   0.0000
 'International Tables Vol C Tables 4.2.6.8 and 6.1.1.4'
 'B'  'B'   0.0000   0.0000
 'International Tables Vol C Tables 4.2.6.8 and 6.1.1.4'
 'N'  'N'   0.0030   0.0020
 'International Tables Vol C Tables 4.2.6.8 and 6.1.1.4'
 'O'  'O'   0.0050   0.0030
 'International Tables Vol C Tables 4.2.6.8 and 6.1.1.4'
 'Pd'  'Pd'  -2.5040   0.6150
 'International Tables Vol C Tables 4.2.6.8 and 6.1.1.4'
 
_space_group_crystal_system       monoclinic
_space_group_IT_number            14
_space_group_name_H-M_alt         'P 21/n'
_space_group_name_Hall            '-P 2yn'
 
_shelx_space_group_comment
;
The symmetry employed for this shelxl refinement is uniquely defined
by the following loop, which should always be used as a source of
symmetry information in preference to the above space-group names.
They are only intended as comments.
;
 
loop_
 _space_group_symop_operation_xyz
 'x, y, z'
 '-x+1/2, y+1/2, -z+1/2'
 '-x, -y, -z'
 'x-1/2, -y-1/2, z-1/2'
 
_cell_length_a                    11.6894(4)
_cell_length_b                    13.6027(4)
_cell_length_c                    30.2783(9)
_cell_angle_alpha                 90
_cell_angle_beta                  93.444(3)
_cell_angle_gamma                 90
_cell_volume                      4805.8(2)
_cell_formula_units_Z             4
_cell_measurement_temperature     270(2)
_cell_measurement_reflns_used     9888
_cell_measurement_theta_max       20.7666412567
_cell_measurement_theta_min       1.22259279092
 
_exptl_crystal_description        Plate
_exptl_crystal_colour             Yellow
_exptl_crystal_density_meas       ?
_exptl_crystal_density_method     ?
_exptl_crystal_density_diffrn     1.204          
_exptl_crystal_F_000              1856
_exptl_transmission_factor_min    ?
_exptl_transmission_factor_max    ?
_exptl_crystal_size_max           0.100
_exptl_crystal_size_mid           0.100
_exptl_crystal_size_min           0.050
_exptl_absorpt_coefficient_mu     0.200
_shelx_estimated_absorpt_T_min    0.980
_shelx_estimated_absorpt_T_max    0.990
_exptl_absorpt_correction_T_min   0.995718400976
_exptl_absorpt_correction_T_max   1.0
_exptl_absorpt_correction_type    empirical
_exptl_absorpt_process_details    
;
CCP4 7.0.058: AIMLESS, version 0.7.1 : 27/03/18
Scaling & analysis of unmerged intensities, absorption correction using spherical harmonics
;
_exptl_absorpt_special_details    ?
_diffrn_ambient_temperature       270(2)
_diffrn_radiation_wavelength      0.534
_diffrn_measurement_device_type   'Photon counting pixel array'
_diffrn_radiation_type            Synchrotron
_diffrn_measurement_method        'shutterless scans'
_diffrn_radiation_source          'Diamond Light Source Beamline I19-2'
_diffrn_radiation_monochromator   'Silicon 111'
_diffrn_detector_area_resol_mean  ?
_diffrn_reflns_number             32756
_diffrn_reflns_av_unetI/netI      0.1102
_diffrn_reflns_av_R_equivalents   0.0889
_diffrn_reflns_limit_h_min        -14
_diffrn_reflns_limit_h_max        14
_diffrn_reflns_limit_k_min        -16
_diffrn_reflns_limit_k_max        11
_diffrn_reflns_limit_l_min        -37
_diffrn_reflns_limit_l_max        36
_diffrn_reflns_theta_min          1.233
_diffrn_reflns_theta_max          19.496
_diffrn_reflns_theta_full         18.687
_diffrn_measured_fraction_theta_max   0.996
_diffrn_measured_fraction_theta_full  0.995
_diffrn_reflns_Laue_measured_fraction_max    0.996
_diffrn_reflns_Laue_measured_fraction_full   0.995
_diffrn_reflns_point_group_measured_fraction_max   0.996
_diffrn_reflns_point_group_measured_fraction_full  0.995
_reflns_number_total              9783
_reflns_number_gt                 5381
_reflns_threshold_expression      'I > 2\s(I)'
_reflns_Friedel_coverage          0.000
_reflns_Friedel_fraction_max      .
_reflns_Friedel_fraction_full     .
 
_reflns_special_details
;
 Reflections were merged by SHELXL according to the crystal
 class for the calculation of statistics and refinement.
 
 _reflns_Friedel_fraction is defined as the number of unique
 Friedel pairs measured divided by the number that would be
 possible theoretically, ignoring centric projections and
 systematic absences.
;
 
_computing_data_collection        'Diamond GDA (http://www.opengda.org/)'
_computing_cell_refinement        'DIALS (Winter, 2018)'
_computing_data_reduction         'XIA2 (Winter 2010)'
_computing_structure_solution     'SHELXT (Sheldrick, 2015)'
_computing_structure_refinement   'SHELXL (Sheldrick, 2015)'
_computing_molecular_graphics     'OLEX2 (Dolomanov et al., 2009)'
_computing_publication_material   'MERCURY (Macrae et al., 2008)'
_refine_special_details           ?
_refine_ls_structure_factor_coef  Fsqd
_refine_ls_matrix_type            full
_refine_ls_weighting_scheme       calc
_refine_ls_weighting_details
'w=1/[\s^2^(Fo^2^)+(0.0333P)^2^] where P=(Fo^2^+2Fc^2^)/3'
_atom_sites_solution_primary      ?
_atom_sites_solution_secondary    ?
_atom_sites_solution_hydrogens    geom
_refine_ls_hydrogen_treatment     constr
_refine_ls_extinction_method      none
_refine_ls_extinction_coef        .
_refine_ls_number_reflns          9783
_refine_ls_number_parameters      526
_refine_ls_number_restraints      490
_refine_ls_R_factor_all           0.1008
_refine_ls_R_factor_gt            0.0552
_refine_ls_wR_factor_ref          0.1277
_refine_ls_wR_factor_gt           0.1130
_refine_ls_goodness_of_fit_ref    0.914
_refine_ls_restrained_S_all       0.918
_refine_ls_shift/su_max           0.001
_refine_ls_shift/su_mean          0.000
 
loop_
 _atom_site_label
 _atom_site_type_symbol
 _atom_site_fract_x
 _atom_site_fract_y
 _atom_site_fract_z
 _atom_site_U_iso_or_equiv
 _atom_site_adp_type
 _atom_site_occupancy
 _atom_site_site_symmetry_order  
 _atom_site_calc_flag
 _atom_site_refinement_flags_posn
 _atom_site_refinement_flags_adp
 _atom_site_refinement_flags_occupancy
 _atom_site_disorder_assembly
 _atom_site_disorder_group
Pd1 Pd 0.33982(2) 0.77530(2) 0.34679(2) 0.04848(12) Uani 1 1 d . . . . .
N2 N 0.3458(3) 0.9276(2) 0.33812(10) 0.0562(7) Uani 1 1 d . . . . .
N3 N 0.4552(2) 0.79820(18) 0.39826(9) 0.0480(7) Uani 1 1 d . . . . .
H3 H 0.532233 0.787953 0.387994 0.058 Uiso 1 1 calc R U . . .
N4 N 0.3305(2) 0.63149(18) 0.37157(10) 0.0509(7) Uani 1 1 d . . . . .
C1 C 0.4420(3) 0.9634(2) 0.36992(13) 0.0652(10) Uani 1 1 d . . . . .
H1A H 0.514713 0.957468 0.356294 0.078 Uiso 1 1 calc R U . . .
H1B H 0.430197 1.032141 0.376877 0.078 Uiso 1 1 calc R U . . .
C2 C 0.4446(3) 0.9030(2) 0.41186(12) 0.0616(10) Uani 1 1 d . . . . .
H2A H 0.509392 0.921844 0.431573 0.074 Uiso 1 1 calc R U . . .
H2B H 0.374824 0.912774 0.427058 0.074 Uiso 1 1 calc R U . . .
C3 C 0.4343(3) 0.7231(2) 0.43261(11) 0.0522(9) Uani 1 1 d . . . . .
H3A H 0.365073 0.738580 0.447321 0.063 Uiso 1 1 calc R U . . .
H3B H 0.498086 0.721005 0.454613 0.063 Uiso 1 1 calc R U . . .
C4 C 0.4218(3) 0.6257(2) 0.40901(12) 0.0525(9) Uani 1 1 d . . . . .
H4A H 0.401404 0.575292 0.429797 0.063 Uiso 1 1 calc R U . . .
H4B H 0.494333 0.607529 0.397351 0.063 Uiso 1 1 calc R U . . .
C5 C 0.2316(3) 0.9653(2) 0.35134(14) 0.0666(10) Uani 1 1 d . . . . .
H5A H 0.221213 0.943382 0.381314 0.080 Uiso 1 1 calc R U . . .
H5B H 0.172365 0.934308 0.332348 0.080 Uiso 1 1 calc R U . . .
C6 C 0.2116(4) 1.0758(3) 0.34968(16) 0.0917(14) Uani 1 1 d . . . . .
H6A H 0.270603 1.108418 0.368231 0.110 Uiso 1 1 calc R U . . .
H6B H 0.217581 1.098809 0.319581 0.110 Uiso 1 1 calc R U . . .
C7 C 0.0952(4) 1.1030(3) 0.3652(2) 0.1187(19) Uani 1 1 d . . . . .
H7A H 0.036804 1.064600 0.348928 0.142 Uiso 1 1 calc R U . . .
H7B H 0.092440 1.086835 0.396323 0.142 Uiso 1 1 calc R U . . .
C8 C 0.0702(6) 1.2101(4) 0.3587(3) 0.180(3) Uani 1 1 d . . . . .
H8A H 0.036145 1.220601 0.329410 0.270 Uiso 1 1 calc R U . . .
H8B H 0.140147 1.246904 0.362395 0.270 Uiso 1 1 calc R U . . .
H8C H 0.018084 1.231508 0.380062 0.270 Uiso 1 1 calc R U . . .
C9 C 0.3666(3) 0.9606(3) 0.29184(13) 0.0625(10) Uani 1 1 d . . . . .
H9A H 0.298997 0.945559 0.272910 0.075 Uiso 1 1 calc R U . . .
H9B H 0.375794 1.031519 0.292037 0.075 Uiso 1 1 calc R U . . .
C10 C 0.4685(3) 0.9160(3) 0.27186(13) 0.0717(11) Uani 1 1 d . . . . .
H10A H 0.465527 0.845075 0.274945 0.086 Uiso 1 1 calc R U . . .
H10B H 0.537917 0.939076 0.287740 0.086 Uiso 1 1 calc R U . . .
C11 C 0.4727(4) 0.9423(3) 0.22298(15) 0.0905(14) Uani 1 1 d . . . . .
H11A H 0.408428 0.911376 0.206663 0.109 Uiso 1 1 calc R U . . .
H11B H 0.463994 1.012916 0.219675 0.109 Uiso 1 1 calc R U . . .
C12 C 0.5811(4) 0.9114(4) 0.20322(18) 0.132(2) Uani 1 1 d . . . . .
H12A H 0.576413 0.926329 0.172174 0.198 Uiso 1 1 calc R U . . .
H12B H 0.591864 0.841994 0.207313 0.198 Uiso 1 1 calc R U . . .
H12C H 0.644579 0.946114 0.217477 0.198 Uiso 1 1 calc R U . . .
C13 C 0.2120(3) 0.6243(2) 0.38882(13) 0.0587(10) Uani 1 1 d . . . . .
H13A H 0.204503 0.676173 0.410417 0.070 Uiso 1 1 calc R U . . .
H13B H 0.156644 0.637462 0.364392 0.070 Uiso 1 1 calc R U . . .
C14 C 0.1795(3) 0.5285(3) 0.40988(14) 0.0684(11) Uani 1 1 d . . . . .
H14A H 0.231891 0.515316 0.435241 0.082 Uiso 1 1 calc R U . . .
H14B H 0.186566 0.475444 0.388807 0.082 Uiso 1 1 calc R U . . .
C15 C 0.0579(3) 0.5312(3) 0.42460(16) 0.0799(13) Uani 1 1 d . . . . .
H15A H 0.051708 0.584497 0.445621 0.096 Uiso 1 1 calc R U . . .
H15B H 0.006363 0.545733 0.399131 0.096 Uiso 1 1 calc R U . . .
C16 C 0.0192(4) 0.4370(3) 0.44566(16) 0.0937(15) Uani 1 1 d . . . . .
H16A H 0.019998 0.384551 0.424475 0.141 Uiso 1 1 calc R U . . .
H16B H -0.057068 0.445315 0.455145 0.141 Uiso 1 1 calc R U . . .
H16C H 0.070222 0.421420 0.470714 0.141 Uiso 1 1 calc R U . . .
C17 C 0.3488(3) 0.5512(3) 0.33886(13) 0.0613(10) Uani 1 1 d . . . . .
H17A H 0.282529 0.548491 0.317996 0.074 Uiso 1 1 calc R U . . .
H17B H 0.353002 0.488963 0.354532 0.074 Uiso 1 1 calc R U . . .
C18 C 0.4542(3) 0.5621(3) 0.31344(14) 0.0744(12) Uani 1 1 d . . . . .
H18A H 0.521403 0.562151 0.333841 0.089 Uiso 1 1 calc R U . . .
H18B H 0.451509 0.624394 0.297858 0.089 Uiso 1 1 calc R U . . .
C19 C 0.4636(5) 0.4781(4) 0.28013(18) 0.1172(19) Uani 1 1 d . . . . .
H19A H 0.456597 0.416246 0.295676 0.141 Uiso 1 1 calc R U . . .
H19B H 0.399319 0.482644 0.258411 0.141 Uiso 1 1 calc R U . . .
C20 C 0.5677(5) 0.4760(4) 0.2571(2) 0.155(3) Uani 1 1 d . . . . .
H20A H 0.566392 0.420522 0.237454 0.232 Uiso 1 1 calc R U . . .
H20B H 0.632203 0.470534 0.278130 0.232 Uiso 1 1 calc R U . . .
H20C H 0.574042 0.535425 0.240333 0.232 Uiso 1 1 calc R U . . .
C21 C 0.6566(3) 0.3741(2) 0.42695(13) 0.0535(9) Uani 1 1 d . . . . .
C22 C 0.7085(3) 0.4240(3) 0.39332(14) 0.0650(10) Uani 1 1 d . . . . .
H22 H 0.724192 0.389907 0.367758 0.078 Uiso 1 1 calc R U . . .
C23 C 0.7377(3) 0.5224(3) 0.39653(17) 0.0832(13) Uani 1 1 d . . . . .
H23 H 0.772633 0.552815 0.373343 0.100 Uiso 1 1 calc R U . . .
C24 C 0.7158(4) 0.5754(3) 0.43346(18) 0.0799(12) Uani 1 1 d . . . . .
H24 H 0.737325 0.641041 0.435887 0.096 Uiso 1 1 calc R U . . .
C25 C 0.6615(3) 0.5302(3) 0.46687(15) 0.0705(11) Uani 1 1 d . . . . .
H25 H 0.645097 0.565488 0.492024 0.085 Uiso 1 1 calc R U . . .
C26 C 0.6310(3) 0.4317(2) 0.46315(13) 0.0619(10) Uani 1 1 d . . . . .
H26 H 0.592017 0.403069 0.485724 0.074 Uiso 1 1 calc R U . . .
C27 C 0.7340(3) 0.2015(2) 0.45880(13) 0.0529(9) Uani 1 1 d . . . . .
C28 C 0.8088(3) 0.2504(3) 0.48846(14) 0.0649(11) Uani 1 1 d . . . . .
H28 H 0.803562 0.318489 0.490119 0.078 Uiso 1 1 calc R U . . .
C29 C 0.8913(4) 0.2034(3) 0.51588(16) 0.0833(14) Uani 1 1 d . . . . .
H29 H 0.938700 0.240170 0.535347 0.100 Uiso 1 1 calc R U . . .
C30 C 0.9033(4) 0.1045(3) 0.51447(17) 0.0881(14) Uani 1 1 d . . . . .
H30 H 0.957991 0.073021 0.533013 0.106 Uiso 1 1 calc R U . . .
C31 C 0.8338(4) 0.0517(3) 0.48545(18) 0.0889(14) Uani 1 1 d . . . . .
H31 H 0.840960 -0.016348 0.484197 0.107 Uiso 1 1 calc R U . . .
C32 C 0.7524(3) 0.0993(3) 0.45776(16) 0.0790(13) Uani 1 1 d . . . . .
H32 H 0.707963 0.061814 0.437582 0.095 Uiso 1 1 calc R U . . .
C33 C 0.5051(3) 0.2304(2) 0.44428(12) 0.0490(8) Uani 1 1 d . . . . .
C34 C 0.4790(3) 0.1454(2) 0.46688(12) 0.0543(9) Uani 1 1 d . . . . .
H34 H 0.537560 0.100613 0.473731 0.065 Uiso 1 1 calc R U . . .
C35 C 0.3698(3) 0.1239(3) 0.47978(13) 0.0639(10) Uani 1 1 d . . . . .
H35 H 0.356708 0.065540 0.494647 0.077 Uiso 1 1 calc R U . . .
C36 C 0.2808(4) 0.1886(3) 0.47068(14) 0.0715(11) Uani 1 1 d . . . . .
H36 H 0.207566 0.175037 0.479494 0.086 Uiso 1 1 calc R U . . .
C37 C 0.3030(4) 0.2737(3) 0.44821(16) 0.0813(13) Uani 1 1 d . . . . .
H37 H 0.244096 0.318174 0.441460 0.098 Uiso 1 1 calc R U . . .
C38 C 0.4125(3) 0.2937(3) 0.43558(15) 0.0728(12) Uani 1 1 d . . . . .
H38 H 0.424995 0.352009 0.420598 0.087 Uiso 1 1 calc R U . . .
C39 C 0.6378(4) 0.2132(3) 0.37487(14) 0.0644(10) Uani 1 1 d . . . . .
C40 C 0.5451(4) 0.2194(3) 0.34438(15) 0.0793(12) Uani 1 1 d . . . . .
H40 H 0.476050 0.243060 0.353887 0.095 Uiso 1 1 calc R U . . .
C41 C 0.5496(5) 0.1919(3) 0.29987(17) 0.0977(16) Uani 1 1 d . . . . .
H41 H 0.485074 0.198198 0.280574 0.117 Uiso 1 1 calc R U . . .
C42 C 0.6487(6) 0.1559(4) 0.2851(2) 0.122(2) Uani 1 1 d . . . . .
H42 H 0.652988 0.137927 0.255617 0.146 Uiso 1 1 calc R U . . .
C43 C 0.7426(6) 0.1465(4) 0.3143(2) 0.139(2) Uani 1 1 d . . . . .
H43 H 0.810581 0.121092 0.304678 0.166 Uiso 1 1 calc R U . . .
C44 C 0.7366(5) 0.1748(4) 0.35820(17) 0.1090(16) Uani 1 1 d . . . . .
H44 H 0.801491 0.167671 0.377257 0.131 Uiso 1 1 calc R U . . .
B1 B 0.6342(4) 0.2547(3) 0.42658(15) 0.0542(9) Uani 1 1 d . . . . .
O3 O 0.6860(15) 0.807(3) 0.3645(11) 0.0934(10) Uani 0.595(17) 1 d D . P A 1
C45 C 0.7284(10) 0.7590(12) 0.3265(5) 0.0939(17) Uani 0.595(17) 1 d D . P A 1
H45A H 0.705717 0.795318 0.299825 0.113 Uiso 0.595(17) 1 calc R U P A 1
H45B H 0.697615 0.692939 0.323711 0.113 Uiso 0.595(17) 1 calc R U P A 1
C46 C 0.8547(10) 0.7558(15) 0.3330(6) 0.1150(19) Uani 0.595(17) 1 d D . P A 1
H46A H 0.890121 0.782831 0.307504 0.138 Uiso 0.595(17) 1 calc R U P A 1
H46B H 0.881126 0.688784 0.337571 0.138 Uiso 0.595(17) 1 calc R U P A 1
C47 C 0.8832(9) 0.8168(13) 0.3732(4) 0.1150(19) Uani 0.595(17) 1 d D . P A 1
H47A H 0.929069 0.778904 0.394806 0.138 Uiso 0.595(17) 1 calc R U P A 1
H47B H 0.926931 0.874145 0.365300 0.138 Uiso 0.595(17) 1 calc R U P A 1
C48 C 0.7785(9) 0.8467(10) 0.3914(4) 0.0939(17) Uani 0.595(17) 1 d D . P A 1
H48A H 0.775761 0.822785 0.421473 0.113 Uiso 0.595(17) 1 calc R U P A 1
H48B H 0.773402 0.917887 0.391835 0.113 Uiso 0.595(17) 1 calc R U P A 1
O3A O 0.681(2) 0.804(4) 0.3627(16) 0.0934(10) Uani 0.405(17) 1 d D . P A 2
C45A C 0.7429(16) 0.7805(17) 0.3245(7) 0.0939(17) Uani 0.405(17) 1 d D . P A 2
H45C H 0.731490 0.830718 0.301934 0.113 Uiso 0.405(17) 1 calc R U P A 2
H45D H 0.718240 0.717689 0.312141 0.113 Uiso 0.405(17) 1 calc R U P A 2
C46A C 0.8648(15) 0.7764(19) 0.3411(10) 0.1150(19) Uani 0.405(17) 1 d D . P A 2
H46C H 0.881372 0.720057 0.360111 0.138 Uiso 0.405(17) 1 calc R U P A 2
H46D H 0.917152 0.778118 0.317484 0.138 Uiso 0.405(17) 1 calc R U P A 2
C47A C 0.8629(13) 0.8689(17) 0.3658(6) 0.1150(19) Uani 0.405(17) 1 d D . P A 2
H47C H 0.918840 0.867292 0.390806 0.138 Uiso 0.405(17) 1 calc R U P A 2
H47D H 0.880848 0.923670 0.346904 0.138 Uiso 0.405(17) 1 calc R U P A 2
C48A C 0.7495(14) 0.8795(12) 0.3809(6) 0.0939(17) Uani 0.405(17) 1 d D . P A 2
H48C H 0.751932 0.876016 0.412894 0.113 Uiso 0.405(17) 1 calc R U P A 2
H48D H 0.718082 0.942832 0.371782 0.113 Uiso 0.405(17) 1 calc R U P A 2
O1 O 0.1264(3) 0.7607(2) 0.29887(11) 0.1102(11) Uani 0.831(5) 1 d D . P B 3
O2 O 0.2619(3) 0.72353(18) 0.25962(12) 0.1102(11) Uani 0.831(5) 1 d D . P B 3
N1 N 0.2269(3) 0.74946(12) 0.29425(10) 0.0678(10) Uani 0.831(5) 1 d D . P B 3
O1A O 0.2056(13) 0.7578(2) 0.3041(3) 0.1102(11) Uani 0.169(5) 1 d D . P B 4
O2A O 0.3161(11) 0.7162(3) 0.2552(4) 0.1102(11) Uani 0.169(5) 1 d D . P B 4
N1A N 0.2091(9) 0.7301(2) 0.2631(3) 0.0678(10) Uani 0.169(5) 1 d D . P B 4
 
loop_
 _atom_site_aniso_label
 _atom_site_aniso_U_11
 _atom_site_aniso_U_22
 _atom_site_aniso_U_33
 _atom_site_aniso_U_23
 _atom_site_aniso_U_13
 _atom_site_aniso_U_12
Pd1 0.04799(19) 0.0520(2) 0.0450(2) 0.00148(15) -0.00113(14) -0.00231(14)
N2 0.0610(18) 0.0564(17) 0.0509(17) 0.0035(14) 0.0011(13) 0.0022(13)
N3 0.0491(17) 0.0530(13) 0.0414(17) -0.0001(11) -0.0017(13) -0.0050(13)
N4 0.0471(16) 0.0516(15) 0.0536(18) -0.0036(13) -0.0010(12) -0.0032(13)
C1 0.077(3) 0.055(2) 0.062(2) 0.0004(17) -0.0065(19) -0.0087(19)
C2 0.072(3) 0.0531(16) 0.058(2) -0.0033(15) -0.009(2) -0.0035(18)
C3 0.057(2) 0.0599(17) 0.039(2) 0.0051(13) -0.0021(17) -0.0027(17)
C4 0.051(2) 0.0567(17) 0.050(2) 0.0052(15) -0.0019(16) -0.0019(17)
C5 0.071(2) 0.0651(18) 0.064(3) -0.001(2) 0.006(2) 0.0097(18)
C6 0.109(3) 0.068(2) 0.098(4) -0.003(2) 0.001(3) 0.023(2)
C7 0.103(4) 0.101(3) 0.151(5) -0.035(3) -0.009(3) 0.037(3)
C8 0.145(6) 0.103(3) 0.284(10) -0.044(4) -0.043(6) 0.050(4)
C9 0.068(3) 0.062(2) 0.058(2) 0.0143(19) 0.0011(18) -0.0054(18)
C10 0.067(3) 0.086(3) 0.062(2) 0.006(2) 0.006(2) -0.006(2)
C11 0.096(3) 0.110(3) 0.066(3) 0.009(3) 0.018(2) -0.007(3)
C12 0.103(4) 0.195(6) 0.103(4) -0.012(4) 0.038(3) -0.008(4)
C13 0.0493(19) 0.0606(19) 0.066(3) 0.0043(18) 0.0026(17) -0.0051(17)
C14 0.057(2) 0.068(2) 0.081(3) 0.012(2) 0.010(2) -0.0045(19)
C15 0.058(2) 0.084(2) 0.099(4) 0.004(2) 0.022(2) -0.009(2)
C16 0.081(3) 0.088(3) 0.115(4) 0.012(3) 0.028(3) -0.012(2)
C17 0.065(2) 0.055(2) 0.064(3) -0.0095(16) 0.0000(18) -0.0004(18)
C18 0.070(3) 0.088(3) 0.066(3) -0.012(2) 0.008(2) 0.008(2)
C19 0.127(4) 0.120(4) 0.109(4) -0.042(3) 0.041(3) -0.001(3)
C20 0.160(6) 0.164(5) 0.149(6) -0.025(4) 0.077(5) 0.026(4)
C21 0.049(2) 0.0523(15) 0.058(2) 0.0060(14) -0.0048(17) -0.0022(16)
C22 0.057(2) 0.0681(19) 0.070(3) 0.0124(18) 0.005(2) -0.0051(18)
C23 0.064(3) 0.066(2) 0.121(4) 0.021(2) 0.015(3) -0.006(2)
C24 0.059(3) 0.052(2) 0.127(4) 0.0114(19) -0.010(2) -0.001(2)
C25 0.065(3) 0.0547(18) 0.089(3) -0.0056(19) -0.016(2) 0.0061(18)
C26 0.069(3) 0.0538(17) 0.062(2) 0.0045(16) -0.002(2) 0.0025(17)
C27 0.050(2) 0.0492(16) 0.060(2) 0.0026(15) 0.0136(15) 0.0022(14)
C28 0.061(2) 0.057(2) 0.076(3) -0.0074(18) 0.0001(18) 0.0113(17)
C29 0.071(3) 0.081(2) 0.095(3) -0.007(2) -0.015(2) 0.015(2)
C30 0.060(3) 0.081(2) 0.123(4) 0.012(2) 0.002(2) 0.019(2)
C31 0.062(3) 0.058(2) 0.146(4) 0.017(2) 0.003(2) 0.0095(19)
C32 0.062(3) 0.0521(17) 0.122(4) -0.002(2) 0.000(2) 0.0063(17)
C33 0.0523(17) 0.0484(17) 0.046(2) -0.0031(15) -0.0026(15) -0.0003(14)
C34 0.0556(19) 0.0489(17) 0.058(3) 0.0032(16) -0.0013(18) 0.0002(16)
C35 0.061(2) 0.061(2) 0.070(3) 0.009(2) 0.003(2) -0.0069(16)
C36 0.057(2) 0.068(2) 0.091(3) -0.003(2) 0.012(2) -0.0007(17)
C37 0.057(2) 0.065(2) 0.122(4) 0.008(2) 0.002(2) 0.005(2)
C38 0.060(2) 0.053(2) 0.105(4) 0.014(2) 0.000(2) 0.0043(16)
C39 0.078(2) 0.059(2) 0.057(2) -0.0018(18) 0.0110(16) -0.011(2)
C40 0.104(3) 0.069(3) 0.064(2) 0.006(2) -0.007(2) -0.021(2)
C41 0.148(4) 0.081(3) 0.063(2) 0.003(2) -0.006(3) -0.039(3)
C42 0.186(5) 0.111(4) 0.071(4) -0.009(3) 0.024(3) -0.023(4)
C43 0.166(5) 0.169(5) 0.084(3) -0.035(4) 0.036(3) 0.025(5)
C44 0.102(3) 0.147(4) 0.080(3) -0.030(3) 0.022(3) 0.014(3)
B1 0.056(2) 0.0506(16) 0.056(2) 0.0014(17) 0.0025(17) -0.0031(16)
O3 0.073(2) 0.101(3) 0.107(3) -0.0118(19) 0.013(2) -0.0075(19)
C45 0.085(2) 0.095(5) 0.102(3) -0.008(3) 0.0071(19) -0.004(2)
C46 0.082(2) 0.126(6) 0.137(5) -0.023(3) 0.009(2) -0.008(3)
C47 0.082(2) 0.126(6) 0.137(5) -0.023(3) 0.009(2) -0.008(3)
C48 0.085(2) 0.095(5) 0.102(3) -0.008(3) 0.0071(19) -0.004(2)
O3A 0.073(2) 0.101(3) 0.107(3) -0.0118(19) 0.013(2) -0.0075(19)
C45A 0.085(2) 0.095(5) 0.102(3) -0.008(3) 0.0071(19) -0.004(2)
C46A 0.082(2) 0.126(6) 0.137(5) -0.023(3) 0.009(2) -0.008(3)
C47A 0.082(2) 0.126(6) 0.137(5) -0.023(3) 0.009(2) -0.008(3)
C48A 0.085(2) 0.095(5) 0.102(3) -0.008(3) 0.0071(19) -0.004(2)
O1 0.066(2) 0.186(3) 0.0767(17) -0.0260(16) -0.0105(15) 0.0067(17)
O2 0.066(2) 0.186(3) 0.0767(17) -0.0260(16) -0.0105(15) 0.0067(17)
N1 0.065(2) 0.072(2) 0.065(2) 0.0036(18) -0.0089(19) -0.0006(18)
O1A 0.066(2) 0.186(3) 0.0767(17) -0.0260(16) -0.0105(15) 0.0067(17)
O2A 0.066(2) 0.186(3) 0.0767(17) -0.0260(16) -0.0105(15) 0.0067(17)
N1A 0.065(2) 0.072(2) 0.065(2) 0.0036(18) -0.0089(19) -0.0006(18)
 
_geom_special_details
;
 All esds (except the esd in the dihedral angle between two l.s. planes)
 are estimated using the full covariance matrix.  The cell esds are taken
 into account individually in the estimation of esds in distances, angles
 and torsion angles; correlations between esds in cell parameters are only
 used when they are defined by crystal symmetry.  An approximate (isotropic)
 treatment of cell esds is used for estimating esds involving l.s. planes.
;
 
loop_
 _geom_bond_atom_site_label_1
 _geom_bond_atom_site_label_2
 _geom_bond_distance
 _geom_bond_site_symmetry_2
 _geom_bond_publ_flag
Pd1 O1A 1.986(16) . ?
Pd1 N3 2.023(3) . ?
Pd1 N1 2.036(3) . ?
Pd1 N2 2.089(3) . ?
Pd1 N4 2.100(3) . ?
N2 C9 1.505(4) . ?
N2 C5 1.507(4) . ?
N2 C1 1.516(4) . ?
N3 C3 1.489(4) . ?
N3 C2 1.491(4) . ?
N3 H3 0.9800 . ?
N4 C17 1.499(4) . ?
N4 C4 1.512(4) . ?
N4 C13 1.512(4) . ?
C1 C2 1.511(5) . ?
C1 H1A 0.9700 . ?
C1 H1B 0.9700 . ?
C2 H2A 0.9700 . ?
C2 H2B 0.9700 . ?
C3 C4 1.508(4) . ?
C3 H3A 0.9700 . ?
C3 H3B 0.9700 . ?
C4 H4A 0.9700 . ?
C4 H4B 0.9700 . ?
C5 C6 1.522(5) . ?
C5 H5A 0.9700 . ?
C5 H5B 0.9700 . ?
C6 C7 1.512(6) . ?
C6 H6A 0.9700 . ?
C6 H6B 0.9700 . ?
C7 C8 1.498(6) . ?
C7 H7A 0.9700 . ?
C7 H7B 0.9700 . ?
C8 H8A 0.9600 . ?
C8 H8B 0.9600 . ?
C8 H8C 0.9600 . ?
C9 C10 1.497(5) . ?
C9 H9A 0.9700 . ?
C9 H9B 0.9700 . ?
C10 C11 1.526(5) . ?
C10 H10A 0.9700 . ?
C10 H10B 0.9700 . ?
C11 C12 1.494(6) . ?
C11 H11A 0.9700 . ?
C11 H11B 0.9700 . ?
C12 H12A 0.9600 . ?
C12 H12B 0.9600 . ?
C12 H12C 0.9600 . ?
C13 C14 1.509(4) . ?
C13 H13A 0.9700 . ?
C13 H13B 0.9700 . ?
C14 C15 1.515(5) . ?
C14 H14A 0.9700 . ?
C14 H14B 0.9700 . ?
C15 C16 1.513(5) . ?
C15 H15A 0.9700 . ?
C15 H15B 0.9700 . ?
C16 H16A 0.9600 . ?
C16 H16B 0.9600 . ?
C16 H16C 0.9600 . ?
C17 C18 1.499(5) . ?
C17 H17A 0.9700 . ?
C17 H17B 0.9700 . ?
C18 C19 1.532(5) . ?
C18 H18A 0.9700 . ?
C18 H18B 0.9700 . ?
C19 C20 1.439(6) . ?
C19 H19A 0.9700 . ?
C19 H19B 0.9700 . ?
C20 H20A 0.9600 . ?
C20 H20B 0.9600 . ?
C20 H20C 0.9600 . ?
C21 C22 1.393(5) . ?
C21 C26 1.394(5) . ?
C21 B1 1.646(5) . ?
C22 C23 1.383(5) . ?
C22 H22 0.9300 . ?
C23 C24 1.368(6) . ?
C23 H23 0.9300 . ?
C24 C25 1.371(6) . ?
C24 H24 0.9300 . ?
C25 C26 1.388(5) . ?
C25 H25 0.9300 . ?
C26 H26 0.9300 . ?
C27 C28 1.386(5) . ?
C27 C32 1.407(5) . ?
C27 B1 1.643(6) . ?
C28 C29 1.390(5) . ?
C28 H28 0.9300 . ?
C29 C30 1.353(5) . ?
C29 H29 0.9300 . ?
C30 C31 1.365(6) . ?
C30 H30 0.9300 . ?
C31 C32 1.390(5) . ?
C31 H31 0.9300 . ?
C32 H32 0.9300 . ?
C33 C34 1.386(4) . ?
C33 C38 1.395(5) . ?
C33 B1 1.664(5) . ?
C34 C35 1.388(5) . ?
C34 H34 0.9300 . ?
C35 C36 1.378(5) . ?
C35 H35 0.9300 . ?
C36 C37 1.376(5) . ?
C36 H36 0.9300 . ?
C37 C38 1.385(5) . ?
C37 H37 0.9300 . ?
C38 H38 0.9300 . ?
C39 C40 1.383(6) . ?
C39 C44 1.390(6) . ?
C39 B1 1.667(6) . ?
C40 C41 1.403(6) . ?
C40 H40 0.9300 . ?
C41 C42 1.358(7) . ?
C41 H41 0.9300 . ?
C42 C43 1.374(8) . ?
C42 H42 0.9300 . ?
C43 C44 1.389(7) . ?
C43 H43 0.9300 . ?
C44 H44 0.9300 . ?
O3 C48 1.422(14) . ?
O3 C45 1.435(10) . ?
C45 C46 1.479(10) . ?
C45 H45A 0.9700 . ?
C45 H45B 0.9700 . ?
C46 C47 1.493(12) . ?
C46 H46A 0.9700 . ?
C46 H46B 0.9700 . ?
C47 C48 1.431(9) . ?
C47 H47A 0.9700 . ?
C47 H47B 0.9700 . ?
C48 H48A 0.9700 . ?
C48 H48B 0.9700 . ?
O3A C48A 1.40(2) . ?
O3A C45A 1.438(15) . ?
C45A C46A 1.483(14) . ?
C45A H45C 0.9700 . ?
C45A H45D 0.9700 . ?
C46A C47A 1.466(14) . ?
C46A H46C 0.9700 . ?
C46A H46D 0.9700 . ?
C47A C48A 1.434(12) . ?
C47A H47C 0.9700 . ?
C47A H47D 0.9700 . ?
C48A H48C 0.9700 . ?
C48A H48D 0.9700 . ?
O1 N1 1.2007(10) . ?
O2 N1 1.2017(10) . ?
O1A N1A 1.3002(10) . ?
O2A N1A 1.3004(10) . ?
 
loop_
 _geom_angle_atom_site_label_1
 _geom_angle_atom_site_label_2
 _geom_angle_atom_site_label_3
 _geom_angle
 _geom_angle_site_symmetry_1
 _geom_angle_site_symmetry_3
 _geom_angle_publ_flag
O1A Pd1 N3 169.7(3) . . ?
N3 Pd1 N1 178.36(12) . . ?
O1A Pd1 N2 93.93(10) . . ?
N3 Pd1 N2 85.31(11) . . ?
N1 Pd1 N2 95.63(9) . . ?
O1A Pd1 N4 93.70(9) . . ?
N3 Pd1 N4 85.11(10) . . ?
N1 Pd1 N4 94.19(9) . . ?
N2 Pd1 N4 166.16(11) . . ?
C9 N2 C5 109.9(3) . . ?
C9 N2 C1 109.9(3) . . ?
C5 N2 C1 110.9(3) . . ?
C9 N2 Pd1 115.0(2) . . ?
C5 N2 Pd1 105.5(2) . . ?
C1 N2 Pd1 105.6(2) . . ?
C3 N3 C2 116.3(3) . . ?
C3 N3 Pd1 107.62(18) . . ?
C2 N3 Pd1 107.3(2) . . ?
C3 N3 H3 108.5 . . ?
C2 N3 H3 108.5 . . ?
Pd1 N3 H3 108.5 . . ?
C17 N4 C4 109.6(3) . . ?
C17 N4 C13 110.5(3) . . ?
C4 N4 C13 110.9(3) . . ?
C17 N4 Pd1 115.5(2) . . ?
C4 N4 Pd1 105.49(18) . . ?
C13 N4 Pd1 104.61(19) . . ?
C2 C1 N2 109.6(3) . . ?
C2 C1 H1A 109.8 . . ?
N2 C1 H1A 109.8 . . ?
C2 C1 H1B 109.8 . . ?
N2 C1 H1B 109.8 . . ?
H1A C1 H1B 108.2 . . ?
N3 C2 C1 106.6(3) . . ?
N3 C2 H2A 110.4 . . ?
C1 C2 H2A 110.4 . . ?
N3 C2 H2B 110.4 . . ?
C1 C2 H2B 110.4 . . ?
H2A C2 H2B 108.6 . . ?
N3 C3 C4 106.7(3) . . ?
N3 C3 H3A 110.4 . . ?
C4 C3 H3A 110.4 . . ?
N3 C3 H3B 110.4 . . ?
C4 C3 H3B 110.4 . . ?
H3A C3 H3B 108.6 . . ?
C3 C4 N4 110.7(3) . . ?
C3 C4 H4A 109.5 . . ?
N4 C4 H4A 109.5 . . ?
C3 C4 H4B 109.5 . . ?
N4 C4 H4B 109.5 . . ?
H4A C4 H4B 108.1 . . ?
N2 C5 C6 117.7(3) . . ?
N2 C5 H5A 107.9 . . ?
C6 C5 H5A 107.9 . . ?
N2 C5 H5B 107.9 . . ?
C6 C5 H5B 107.9 . . ?
H5A C5 H5B 107.2 . . ?
C7 C6 C5 111.7(4) . . ?
C7 C6 H6A 109.3 . . ?
C5 C6 H6A 109.3 . . ?
C7 C6 H6B 109.3 . . ?
C5 C6 H6B 109.3 . . ?
H6A C6 H6B 107.9 . . ?
C8 C7 C6 111.7(5) . . ?
C8 C7 H7A 109.3 . . ?
C6 C7 H7A 109.3 . . ?
C8 C7 H7B 109.3 . . ?
C6 C7 H7B 109.3 . . ?
H7A C7 H7B 107.9 . . ?
C7 C8 H8A 109.5 . . ?
C7 C8 H8B 109.5 . . ?
H8A C8 H8B 109.5 . . ?
C7 C8 H8C 109.5 . . ?
H8A C8 H8C 109.5 . . ?
H8B C8 H8C 109.5 . . ?
C10 C9 N2 115.6(3) . . ?
C10 C9 H9A 108.4 . . ?
N2 C9 H9A 108.4 . . ?
C10 C9 H9B 108.4 . . ?
N2 C9 H9B 108.4 . . ?
H9A C9 H9B 107.4 . . ?
C9 C10 C11 111.7(3) . . ?
C9 C10 H10A 109.3 . . ?
C11 C10 H10A 109.3 . . ?
C9 C10 H10B 109.3 . . ?
C11 C10 H10B 109.3 . . ?
H10A C10 H10B 108.0 . . ?
C12 C11 C10 113.5(4) . . ?
C12 C11 H11A 108.9 . . ?
C10 C11 H11A 108.9 . . ?
C12 C11 H11B 108.9 . . ?
C10 C11 H11B 108.9 . . ?
H11A C11 H11B 107.7 . . ?
C11 C12 H12A 109.5 . . ?
C11 C12 H12B 109.5 . . ?
H12A C12 H12B 109.5 . . ?
C11 C12 H12C 109.5 . . ?
H12A C12 H12C 109.5 . . ?
H12B C12 H12C 109.5 . . ?
C14 C13 N4 117.5(3) . . ?
C14 C13 H13A 107.9 . . ?
N4 C13 H13A 107.9 . . ?
C14 C13 H13B 107.9 . . ?
N4 C13 H13B 107.9 . . ?
H13A C13 H13B 107.2 . . ?
C13 C14 C15 111.6(3) . . ?
C13 C14 H14A 109.3 . . ?
C15 C14 H14A 109.3 . . ?
C13 C14 H14B 109.3 . . ?
C15 C14 H14B 109.3 . . ?
H14A C14 H14B 108.0 . . ?
C16 C15 C14 114.4(3) . . ?
C16 C15 H15A 108.7 . . ?
C14 C15 H15A 108.7 . . ?
C16 C15 H15B 108.7 . . ?
C14 C15 H15B 108.7 . . ?
H15A C15 H15B 107.6 . . ?
C15 C16 H16A 109.5 . . ?
C15 C16 H16B 109.5 . . ?
H16A C16 H16B 109.5 . . ?
C15 C16 H16C 109.5 . . ?
H16A C16 H16C 109.5 . . ?
H16B C16 H16C 109.5 . . ?
N4 C17 C18 114.9(3) . . ?
N4 C17 H17A 108.5 . . ?
C18 C17 H17A 108.5 . . ?
N4 C17 H17B 108.5 . . ?
C18 C17 H17B 108.5 . . ?
H17A C17 H17B 107.5 . . ?
C17 C18 C19 111.0(3) . . ?
C17 C18 H18A 109.4 . . ?
C19 C18 H18A 109.4 . . ?
C17 C18 H18B 109.4 . . ?
C19 C18 H18B 109.4 . . ?
H18A C18 H18B 108.0 . . ?
C20 C19 C18 115.5(5) . . ?
C20 C19 H19A 108.4 . . ?
C18 C19 H19A 108.4 . . ?
C20 C19 H19B 108.4 . . ?
C18 C19 H19B 108.4 . . ?
H19A C19 H19B 107.5 . . ?
C19 C20 H20A 109.5 . . ?
C19 C20 H20B 109.5 . . ?
H20A C20 H20B 109.5 . . ?
C19 C20 H20C 109.5 . . ?
H20A C20 H20C 109.5 . . ?
H20B C20 H20C 109.5 . . ?
C22 C21 C26 115.1(3) . . ?
C22 C21 B1 123.5(3) . . ?
C26 C21 B1 121.2(3) . . ?
C23 C22 C21 122.5(4) . . ?
C23 C22 H22 118.8 . . ?
C21 C22 H22 118.8 . . ?
C24 C23 C22 120.6(4) . . ?
C24 C23 H23 119.7 . . ?
C22 C23 H23 119.7 . . ?
C23 C24 C25 119.0(4) . . ?
C23 C24 H24 120.5 . . ?
C25 C24 H24 120.5 . . ?
C24 C25 C26 120.0(4) . . ?
C24 C25 H25 120.0 . . ?
C26 C25 H25 120.0 . . ?
C25 C26 C21 122.7(4) . . ?
C25 C26 H26 118.7 . . ?
C21 C26 H26 118.7 . . ?
C28 C27 C32 113.4(4) . . ?
C28 C27 B1 124.9(3) . . ?
C32 C27 B1 121.7(3) . . ?
C27 C28 C29 123.7(4) . . ?
C27 C28 H28 118.2 . . ?
C29 C28 H28 118.2 . . ?
C30 C29 C28 120.5(4) . . ?
C30 C29 H29 119.8 . . ?
C28 C29 H29 119.8 . . ?
C29 C30 C31 119.0(4) . . ?
C29 C30 H30 120.5 . . ?
C31 C30 H30 120.5 . . ?
C30 C31 C32 120.1(4) . . ?
C30 C31 H31 119.9 . . ?
C32 C31 H31 119.9 . . ?
C31 C32 C27 123.2(4) . . ?
C31 C32 H32 118.4 . . ?
C27 C32 H32 118.4 . . ?
C34 C33 C38 114.6(3) . . ?
C34 C33 B1 123.7(3) . . ?
C38 C33 B1 121.6(3) . . ?
C33 C34 C35 123.2(3) . . ?
C33 C34 H34 118.4 . . ?
C35 C34 H34 118.4 . . ?
C36 C35 C34 120.4(4) . . ?
C36 C35 H35 119.8 . . ?
C34 C35 H35 119.8 . . ?
C37 C36 C35 118.2(4) . . ?
C37 C36 H36 120.9 . . ?
C35 C36 H36 120.9 . . ?
C36 C37 C38 120.4(4) . . ?
C36 C37 H37 119.8 . . ?
C38 C37 H37 119.8 . . ?
C37 C38 C33 123.1(4) . . ?
C37 C38 H38 118.4 . . ?
C33 C38 H38 118.4 . . ?
C40 C39 C44 114.5(4) . . ?
C40 C39 B1 122.9(4) . . ?
C44 C39 B1 122.4(4) . . ?
C39 C40 C41 123.5(5) . . ?
C39 C40 H40 118.3 . . ?
C41 C40 H40 118.3 . . ?
C42 C41 C40 119.7(6) . . ?
C42 C41 H41 120.2 . . ?
C40 C41 H41 120.2 . . ?
C41 C42 C43 119.1(6) . . ?
C41 C42 H42 120.5 . . ?
C43 C42 H42 120.5 . . ?
C42 C43 C44 120.4(6) . . ?
C42 C43 H43 119.8 . . ?
C44 C43 H43 119.8 . . ?
C43 C44 C39 122.8(6) . . ?
C43 C44 H44 118.6 . . ?
C39 C44 H44 118.6 . . ?
C27 B1 C21 108.9(3) . . ?
C27 B1 C33 110.3(3) . . ?
C21 B1 C33 109.9(3) . . ?
C27 B1 C39 110.6(3) . . ?
C21 B1 C39 109.1(3) . . ?
C33 B1 C39 108.0(3) . . ?
C48 O3 C45 110.1(10) . . ?
O3 C45 C46 107.3(10) . . ?
O3 C45 H45A 110.3 . . ?
C46 C45 H45A 110.3 . . ?
O3 C45 H45B 110.3 . . ?
C46 C45 H45B 110.3 . . ?
H45A C45 H45B 108.5 . . ?
C45 C46 C47 105.3(8) . . ?
C45 C46 H46A 110.7 . . ?
C47 C46 H46A 110.7 . . ?
C45 C46 H46B 110.7 . . ?
C47 C46 H46B 110.7 . . ?
H46A C46 H46B 108.8 . . ?
C48 C47 C46 108.5(8) . . ?
C48 C47 H47A 110.0 . . ?
C46 C47 H47A 110.0 . . ?
C48 C47 H47B 110.0 . . ?
C46 C47 H47B 110.0 . . ?
H47A C47 H47B 108.4 . . ?
O3 C48 C47 108.0(8) . . ?
O3 C48 H48A 110.1 . . ?
C47 C48 H48A 110.1 . . ?
O3 C48 H48B 110.1 . . ?
C47 C48 H48B 110.1 . . ?
H48A C48 H48B 108.4 . . ?
C48A O3A C45A 99.9(18) . . ?
O3A C45A C46A 105.0(16) . . ?
O3A C45A H45C 110.7 . . ?
C46A C45A H45C 110.7 . . ?
O3A C45A H45D 110.7 . . ?
C46A C45A H45D 110.7 . . ?
H45C C45A H45D 108.8 . . ?
C47A C46A C45A 95.5(13) . . ?
C47A C46A H46C 112.6 . . ?
C45A C46A H46C 112.6 . . ?
C47A C46A H46D 112.6 . . ?
C45A C46A H46D 112.6 . . ?
H46C C46A H46D 110.1 . . ?
C48A C47A C46A 106.9(10) . . ?
C48A C47A H47C 110.3 . . ?
C46A C47A H47C 110.3 . . ?
C48A C47A H47D 110.3 . . ?
C46A C47A H47D 110.3 . . ?
H47C C47A H47D 108.6 . . ?
O3A C48A C47A 108.9(12) . . ?
O3A C48A H48C 109.9 . . ?
C47A C48A H48C 109.9 . . ?
O3A C48A H48D 109.9 . . ?
C47A C48A H48D 109.9 . . ?
H48C C48A H48D 108.3 . . ?
O1 N1 O2 121.76(15) . . ?
O1 N1 Pd1 118.7(2) . . ?
O2 N1 Pd1 119.6(2) . . ?
N1A O1A Pd1 125.9(7) . . ?
O1A N1A O2A 107.69(12) . . ?
 
loop_
 _geom_torsion_atom_site_label_1
 _geom_torsion_atom_site_label_2
 _geom_torsion_atom_site_label_3
 _geom_torsion_atom_site_label_4
 _geom_torsion
 _geom_torsion_site_symmetry_1
 _geom_torsion_site_symmetry_2
 _geom_torsion_site_symmetry_3
 _geom_torsion_site_symmetry_4
 _geom_torsion_publ_flag
C9 N2 C1 C2 -160.3(3) . . . . ?
C5 N2 C1 C2 78.0(4) . . . . ?
Pd1 N2 C1 C2 -35.8(3) . . . . ?
C3 N3 C2 C1 -167.2(3) . . . . ?
Pd1 N3 C2 C1 -46.7(3) . . . . ?
N2 C1 C2 N3 55.7(4) . . . . ?
C2 N3 C3 C4 166.9(3) . . . . ?
Pd1 N3 C3 C4 46.5(3) . . . . ?
N3 C3 C4 N4 -54.3(4) . . . . ?
C17 N4 C4 C3 158.8(3) . . . . ?
C13 N4 C4 C3 -78.9(3) . . . . ?
Pd1 N4 C4 C3 33.8(3) . . . . ?
C9 N2 C5 C6 -57.2(4) . . . . ?
C1 N2 C5 C6 64.5(4) . . . . ?
Pd1 N2 C5 C6 178.3(3) . . . . ?
N2 C5 C6 C7 -178.2(4) . . . . ?
C5 C6 C7 C8 -173.5(5) . . . . ?
C5 N2 C9 C10 -171.1(3) . . . . ?
C1 N2 C9 C10 66.6(4) . . . . ?
Pd1 N2 C9 C10 -52.3(4) . . . . ?
N2 C9 C10 C11 171.8(3) . . . . ?
C9 C10 C11 C12 171.9(4) . . . . ?
C17 N4 C13 C14 56.2(4) . . . . ?
C4 N4 C13 C14 -65.6(4) . . . . ?
Pd1 N4 C13 C14 -178.9(3) . . . . ?
N4 C13 C14 C15 -178.7(3) . . . . ?
C13 C14 C15 C16 179.5(4) . . . . ?
C4 N4 C17 C18 -68.3(4) . . . . ?
C13 N4 C17 C18 169.2(3) . . . . ?
Pd1 N4 C17 C18 50.7(4) . . . . ?
N4 C17 C18 C19 -178.5(4) . . . . ?
C17 C18 C19 C20 -174.0(5) . . . . ?
C26 C21 C22 C23 3.0(5) . . . . ?
B1 C21 C22 C23 -172.8(4) . . . . ?
C21 C22 C23 C24 -0.3(6) . . . . ?
C22 C23 C24 C25 -1.7(6) . . . . ?
C23 C24 C25 C26 0.8(6) . . . . ?
C24 C25 C26 C21 2.1(6) . . . . ?
C22 C21 C26 C25 -3.9(5) . . . . ?
B1 C21 C26 C25 172.0(3) . . . . ?
C32 C27 C28 C29 -2.4(6) . . . . ?
B1 C27 C28 C29 178.9(4) . . . . ?
C27 C28 C29 C30 0.6(7) . . . . ?
C28 C29 C30 C31 0.6(7) . . . . ?
C29 C30 C31 C32 0.2(7) . . . . ?
C30 C31 C32 C27 -2.2(7) . . . . ?
C28 C27 C32 C31 3.1(6) . . . . ?
B1 C27 C32 C31 -178.1(4) . . . . ?
C38 C33 C34 C35 0.4(5) . . . . ?
B1 C33 C34 C35 -177.1(3) . . . . ?
C33 C34 C35 C36 -0.6(6) . . . . ?
C34 C35 C36 C37 0.7(6) . . . . ?
C35 C36 C37 C38 -0.6(7) . . . . ?
C36 C37 C38 C33 0.4(7) . . . . ?
C34 C33 C38 C37 -0.3(6) . . . . ?
B1 C33 C38 C37 177.2(4) . . . . ?
C44 C39 C40 C41 -1.6(6) . . . . ?
B1 C39 C40 C41 174.9(4) . . . . ?
C39 C40 C41 C42 0.8(7) . . . . ?
C40 C41 C42 C43 0.5(8) . . . . ?
C41 C42 C43 C44 -0.9(10) . . . . ?
C42 C43 C44 C39 0.1(9) . . . . ?
C40 C39 C44 C43 1.2(7) . . . . ?
B1 C39 C44 C43 -175.3(5) . . . . ?
C28 C27 B1 C21 12.7(5) . . . . ?
C32 C27 B1 C21 -165.9(4) . . . . ?
C28 C27 B1 C33 -108.0(4) . . . . ?
C32 C27 B1 C33 73.3(4) . . . . ?
C28 C27 B1 C39 132.6(4) . . . . ?
C32 C27 B1 C39 -46.1(5) . . . . ?
C22 C21 B1 C27 100.5(4) . . . . ?
C26 C21 B1 C27 -75.0(4) . . . . ?
C22 C21 B1 C33 -138.5(4) . . . . ?
C26 C21 B1 C33 45.9(5) . . . . ?
C22 C21 B1 C39 -20.2(5) . . . . ?
C26 C21 B1 C39 164.2(3) . . . . ?
C34 C33 B1 C27 -28.9(5) . . . . ?
C38 C33 B1 C27 153.8(4) . . . . ?
C34 C33 B1 C21 -149.0(3) . . . . ?
C38 C33 B1 C21 33.8(5) . . . . ?
C34 C33 B1 C39 92.1(4) . . . . ?
C38 C33 B1 C39 -85.2(4) . . . . ?
C40 C39 B1 C27 158.6(3) . . . . ?
C44 C39 B1 C27 -25.2(5) . . . . ?
C40 C39 B1 C21 -81.7(4) . . . . ?
C44 C39 B1 C21 94.5(4) . . . . ?
C40 C39 B1 C33 37.8(4) . . . . ?
C44 C39 B1 C33 -146.0(4) . . . . ?
C48 O3 C45 C46 8(4) . . . . ?
O3 C45 C46 C47 -8(2) . . . . ?
C45 C46 C47 C48 4.8(17) . . . . ?
C45 O3 C48 C47 -5(4) . . . . ?
C46 C47 C48 O3 0(3) . . . . ?
C48A O3A C45A C46A 45(4) . . . . ?
O3A C45A C46A C47A -47(3) . . . . ?
C45A C46A C47A C48A 32(2) . . . . ?
C45A O3A C48A C47A -23(5) . . . . ?
C46A C47A C48A O3A -6(4) . . . . ?
Pd1 O1A N1A O2A 0.00(2) . . . . ?
 
_refine_diff_density_max    0.354
_refine_diff_density_min   -0.458
_refine_diff_density_rms    0.062

_shelx_res_file
;
TITL shelxt in P 1 21/n 1
    71b_pdno2_tr_270k_100s_04_decay.res
    created by SHELXL-2018/3 at 10:33:46 on 30-Mar-2020
CELL 0.534 11.6894 13.6027 30.2783 90 93.444 90
ZERR 4 0.000351 0.000396 0.000927 0 0.002703 0
LATT 1
SYMM 0.5-X,0.5+Y,0.5-Z
SFAC C H B N O Pd
DISP B 0 0 4.561
DISP C 0.001 0.001 6.94
DISP H -0 0 0.611
DISP N 0.003 0.002 10.693
DISP O 0.005 0.003 16.398
DISP Pd -2.504 0.615 1934.604
UNIT 192 292 4 16 12 4
DFIX 1.2 0.001 N1 O1 N1 O2
DFIX 1.3 0.001 O1A N1A N1A O2A
DANG 2.1 0.001 O1 O2 O1A O2A
FLAT 0.001 Pd1 O1 O2 N1 O1A O2A N1A
RIGU 0.001 0.002
EADP O3 O3A
EADP C45 C45A C48 C48A
EADP C46 C46A C47 C47A
EADP O1 O1A O2 O2A
EADP N1 N1A

L.S. 20
PLAN  5
SIZE 0.1 0.1 0.05
TEMP -3
BOND $H
list 4
CONF
fmap 2
acta
SHEL 999 0.8
OMIT -2 1 5
OMIT -1 2 3
REM <olex2.extras>
REM <HklSrc "%.\\71b_PdNO2_TR_270K_100S_04_decay.hkl">
REM </olex2.extras>

WGHT    0.033300
FVAR       0.24044   0.59544   0.83093
PD1   6    0.339824    0.775299    0.346788    11.00000    0.04799    0.05202 =
         0.04496    0.00148   -0.00113   -0.00231
N2    4    0.345840    0.927554    0.338115    11.00000    0.06104    0.05643 =
         0.05093    0.00346    0.00114    0.00224
N3    4    0.455205    0.798201    0.398259    11.00000    0.04913    0.05297 =
         0.04145   -0.00008   -0.00165   -0.00502
AFIX  13
H3    2    0.532233    0.787953    0.387994    11.00000   -1.20000
AFIX   0
N4    4    0.330477    0.631492    0.371566    11.00000    0.04715    0.05164 =
         0.05355   -0.00365   -0.00105   -0.00315
C1    1    0.442026    0.963416    0.369924    11.00000    0.07726    0.05474 =
         0.06232    0.00038   -0.00647   -0.00873
AFIX  23
H1A   2    0.514713    0.957468    0.356294    11.00000   -1.20000
H1B   2    0.430197    1.032141    0.376877    11.00000   -1.20000
AFIX   0
C2    1    0.444644    0.902964    0.411857    11.00000    0.07153    0.05313 =
         0.05849   -0.00334   -0.00864   -0.00349
AFIX  23
H2A   2    0.509392    0.921844    0.431573    11.00000   -1.20000
H2B   2    0.374824    0.912774    0.427058    11.00000   -1.20000
AFIX   0
C3    1    0.434300    0.723099    0.432610    11.00000    0.05717    0.05993 =
         0.03899    0.00511   -0.00209   -0.00270
AFIX  23
H3A   2    0.365073    0.738580    0.447321    11.00000   -1.20000
H3B   2    0.498086    0.721005    0.454613    11.00000   -1.20000
AFIX   0
C4    1    0.421772    0.625685    0.409005    11.00000    0.05065    0.05666 =
         0.04950    0.00521   -0.00190   -0.00187
AFIX  23
H4A   2    0.401404    0.575292    0.429797    11.00000   -1.20000
H4B   2    0.494333    0.607529    0.397351    11.00000   -1.20000
AFIX   0
C5    1    0.231647    0.965315    0.351339    11.00000    0.07065    0.06511 =
         0.06413   -0.00140    0.00553    0.00972
AFIX  23
H5A   2    0.221213    0.943382    0.381314    11.00000   -1.20000
H5B   2    0.172365    0.934308    0.332348    11.00000   -1.20000
AFIX   0
C6    1    0.211628    1.075814    0.349680    11.00000    0.10859    0.06825 =
         0.09768   -0.00288    0.00131    0.02342
AFIX  23
H6A   2    0.270603    1.108418    0.368231    11.00000   -1.20000
H6B   2    0.217581    1.098809    0.319581    11.00000   -1.20000
AFIX   0
C7    1    0.095232    1.102951    0.365199    11.00000    0.10283    0.10057 =
         0.15076   -0.03502   -0.00894    0.03690
AFIX  23
H7A   2    0.036804    1.064600    0.348928    11.00000   -1.20000
H7B   2    0.092440    1.086835    0.396323    11.00000   -1.20000
AFIX   0
C8    1    0.070151    1.210107    0.358681    11.00000    0.14524    0.10340 =
         0.28402   -0.04422   -0.04296    0.05021
AFIX 137
H8A   2    0.036145    1.220601    0.329410    11.00000   -1.50000
H8B   2    0.140147    1.246904    0.362395    11.00000   -1.50000
H8C   2    0.018084    1.231508    0.380062    11.00000   -1.50000
AFIX   0
C9    1    0.366615    0.960646    0.291838    11.00000    0.06794    0.06159 =
         0.05754    0.01425    0.00114   -0.00536
AFIX  23
H9A   2    0.298997    0.945559    0.272910    11.00000   -1.20000
H9B   2    0.375794    1.031519    0.292037    11.00000   -1.20000
AFIX   0
C10   1    0.468528    0.915990    0.271858    11.00000    0.06696    0.08622 =
         0.06216    0.00585    0.00576   -0.00562
AFIX  23
H10A  2    0.465527    0.845075    0.274945    11.00000   -1.20000
H10B  2    0.537917    0.939076    0.287740    11.00000   -1.20000
AFIX   0
C11   1    0.472676    0.942334    0.222981    11.00000    0.09635    0.11026 =
         0.06642    0.00862    0.01771   -0.00733
AFIX  23
H11A  2    0.408428    0.911376    0.206663    11.00000   -1.20000
H11B  2    0.463994    1.012916    0.219675    11.00000   -1.20000
AFIX   0
C12   1    0.581064    0.911433    0.203221    11.00000    0.10308    0.19464 =
         0.10257   -0.01214    0.03762   -0.00756
AFIX 137
H12A  2    0.576413    0.926329    0.172174    11.00000   -1.50000
H12B  2    0.591864    0.841994    0.207313    11.00000   -1.50000
H12C  2    0.644579    0.946114    0.217477    11.00000   -1.50000
AFIX   0
C13   1    0.212046    0.624274    0.388815    11.00000    0.04928    0.06061 =
         0.06599    0.00432    0.00256   -0.00511
AFIX  23
H13A  2    0.204503    0.676173    0.410417    11.00000   -1.20000
H13B  2    0.156644    0.637462    0.364392    11.00000   -1.20000
AFIX   0
C14   1    0.179472    0.528493    0.409876    11.00000    0.05710    0.06827 =
         0.08056    0.01221    0.01041   -0.00448
AFIX  23
H14A  2    0.231891    0.515316    0.435241    11.00000   -1.20000
H14B  2    0.186566    0.475444    0.388807    11.00000   -1.20000
AFIX   0
C15   1    0.057924    0.531238    0.424598    11.00000    0.05844    0.08423 =
         0.09902    0.00433    0.02203   -0.00904
AFIX  23
H15A  2    0.051708    0.584497    0.445621    11.00000   -1.20000
H15B  2    0.006363    0.545733    0.399131    11.00000   -1.20000
AFIX   0
C16   1    0.019235    0.437026    0.445656    11.00000    0.08097    0.08806 =
         0.11489    0.01204    0.02807   -0.01200
AFIX 137
H16A  2    0.019998    0.384551    0.424475    11.00000   -1.50000
H16B  2   -0.057068    0.445315    0.455145    11.00000   -1.50000
H16C  2    0.070222    0.421420    0.470714    11.00000   -1.50000
AFIX   0
C17   1    0.348755    0.551171    0.338859    11.00000    0.06507    0.05458 =
         0.06375   -0.00946    0.00000   -0.00035
AFIX  23
H17A  2    0.282529    0.548491    0.317996    11.00000   -1.20000
H17B  2    0.353002    0.488963    0.354532    11.00000   -1.20000
AFIX   0
C18   1    0.454166    0.562056    0.313442    11.00000    0.06971    0.08771 =
         0.06609   -0.01227    0.00754    0.00830
AFIX  23
H18A  2    0.521403    0.562151    0.333841    11.00000   -1.20000
H18B  2    0.451509    0.624394    0.297858    11.00000   -1.20000
AFIX   0
C19   1    0.463563    0.478107    0.280130    11.00000    0.12669    0.12046 =
         0.10852   -0.04238    0.04063   -0.00068
AFIX  23
H19A  2    0.456597    0.416246    0.295676    11.00000   -1.20000
H19B  2    0.399319    0.482644    0.258411    11.00000   -1.20000
AFIX   0
C20   1    0.567723    0.475969    0.257094    11.00000    0.16035    0.16431 =
         0.14852   -0.02533    0.07733    0.02599
AFIX 137
H20A  2    0.566392    0.420522    0.237454    11.00000   -1.50000
H20B  2    0.632203    0.470534    0.278130    11.00000   -1.50000
H20C  2    0.574042    0.535425    0.240333    11.00000   -1.50000
AFIX   0

C21   1    0.656587    0.374119    0.426947    11.00000    0.04887    0.05228 =
         0.05831    0.00597   -0.00479   -0.00220
C22   1    0.708547    0.424024    0.393321    11.00000    0.05713    0.06813 =
         0.07000    0.01244    0.00509   -0.00512
AFIX  43
H22   2    0.724192    0.389907    0.367758    11.00000   -1.20000
AFIX   0
C23   1    0.737734    0.522389    0.396527    11.00000    0.06409    0.06628 =
         0.12050    0.02141    0.01528   -0.00639
AFIX  43
H23   2    0.772633    0.552815    0.373343    11.00000   -1.20000
AFIX   0
C24   1    0.715773    0.575358    0.433463    11.00000    0.05875    0.05210 =
         0.12704    0.01142   -0.00952   -0.00147
AFIX  43
H24   2    0.737325    0.641041    0.435887    11.00000   -1.20000
AFIX   0
C25   1    0.661502    0.530184    0.466873    11.00000    0.06483    0.05471 =
         0.08935   -0.00559   -0.01599    0.00610
AFIX  43
H25   2    0.645097    0.565488    0.492024    11.00000   -1.20000
AFIX   0
C26   1    0.631045    0.431746    0.463151    11.00000    0.06935    0.05381 =
         0.06182    0.00452   -0.00205    0.00246
AFIX  43
H26   2    0.592017    0.403069    0.485724    11.00000   -1.20000
AFIX   0
C27   1    0.734007    0.201481    0.458795    11.00000    0.05041    0.04918 =
         0.06027    0.00256    0.01361    0.00217
C28   1    0.808839    0.250385    0.488463    11.00000    0.06123    0.05742 =
         0.07569   -0.00742    0.00010    0.01125
AFIX  43
H28   2    0.803562    0.318489    0.490119    11.00000   -1.20000
AFIX   0
C29   1    0.891340    0.203387    0.515885    11.00000    0.07097    0.08136 =
         0.09516   -0.00658   -0.01476    0.01523
AFIX  43
H29   2    0.938700    0.240170    0.535347    11.00000   -1.20000
AFIX   0
C30   1    0.903256    0.104513    0.514472    11.00000    0.06044    0.08052 =
         0.12274    0.01242    0.00176    0.01931
AFIX  43
H30   2    0.957991    0.073021    0.533013    11.00000   -1.20000
AFIX   0
C31   1    0.833810    0.051671    0.485451    11.00000    0.06237    0.05818 =
         0.14573    0.01674    0.00324    0.00949
AFIX  43
H31   2    0.840960   -0.016348    0.484197    11.00000   -1.20000
AFIX   0
C32   1    0.752404    0.099290    0.457761    11.00000    0.06176    0.05211 =
         0.12235   -0.00236    0.00009    0.00626
AFIX  43
H32   2    0.707963    0.061814    0.437582    11.00000   -1.20000
AFIX   0
C33   1    0.505102    0.230357    0.444280    11.00000    0.05225    0.04843 =
         0.04557   -0.00305   -0.00260   -0.00027
C34   1    0.479046    0.145394    0.466879    11.00000    0.05563    0.04886 =
         0.05776    0.00325   -0.00129    0.00017
AFIX  43
H34   2    0.537560    0.100613    0.473731    11.00000   -1.20000
AFIX   0
C35   1    0.369835    0.123909    0.479779    11.00000    0.06060    0.06087 =
         0.07022    0.00910    0.00278   -0.00693
AFIX  43
H35   2    0.356708    0.065540    0.494647    11.00000   -1.20000
AFIX   0
C36   1    0.280772    0.188585    0.470679    11.00000    0.05683    0.06783 =
         0.09065   -0.00336    0.01197   -0.00071
AFIX  43
H36   2    0.207566    0.175037    0.479494    11.00000   -1.20000
AFIX   0
C37   1    0.303013    0.273718    0.448212    11.00000    0.05674    0.06464 =
         0.12214    0.00766    0.00228    0.00546
AFIX  43
H37   2    0.244096    0.318174    0.441460    11.00000   -1.20000
AFIX   0
C38   1    0.412539    0.293664    0.435584    11.00000    0.05960    0.05319 =
         0.10493    0.01438    0.00034    0.00435
AFIX  43
H38   2    0.424995    0.352009    0.420598    11.00000   -1.20000
AFIX   0
C39   1    0.637775    0.213245    0.374867    11.00000    0.07788    0.05896 =
         0.05721   -0.00180    0.01098   -0.01061
C40   1    0.545050    0.219409    0.344375    11.00000    0.10356    0.06920 =
         0.06387    0.00647   -0.00669   -0.02150
AFIX  43
H40   2    0.476050    0.243060    0.353887    11.00000   -1.20000
AFIX   0
C41   1    0.549612    0.191869    0.299868    11.00000    0.14779    0.08140 =
         0.06252    0.00331   -0.00639   -0.03881
AFIX  43
H41   2    0.485074    0.198198    0.280574    11.00000   -1.20000
AFIX   0
C42   1    0.648713    0.155931    0.285104    11.00000    0.18605    0.11129 =
         0.07058   -0.00941    0.02437   -0.02299
AFIX  43
H42   2    0.652988    0.137927    0.255617    11.00000   -1.20000
AFIX   0
C43   1    0.742587    0.146535    0.314333    11.00000    0.16607    0.16880 =
         0.08419   -0.03452    0.03639    0.02483
AFIX  43
H43   2    0.810581    0.121092    0.304678    11.00000   -1.20000
AFIX   0
C44   1    0.736605    0.174784    0.358204    11.00000    0.10234    0.14660 =
         0.08006   -0.03044    0.02244    0.01428
AFIX  43
H44   2    0.801491    0.167671    0.377257    11.00000   -1.20000
AFIX   0
B1    3    0.634181    0.254669    0.426582    11.00000    0.05578    0.05064 =
         0.05597    0.00135    0.00247   -0.00309

PART 1
O3    5    0.685953    0.806865    0.364466    21.00000    0.07299    0.10109 =
         0.10702   -0.01178    0.01270   -0.00752
C45   1    0.728366    0.759028    0.326510    21.00000    0.08546    0.09450 =
         0.10177   -0.00815    0.00708   -0.00388
AFIX  23
H45A  2    0.705717    0.795318    0.299825    21.00000   -1.20000
H45B  2    0.697615    0.692939    0.323711    21.00000   -1.20000
AFIX   0
C46   1    0.854730    0.755830    0.333011    21.00000    0.08183    0.12648 =
         0.13708   -0.02303    0.00904   -0.00810
AFIX  23
H46A  2    0.890121    0.782831    0.307504    21.00000   -1.20000
H46B  2    0.881126    0.688784    0.337571    21.00000   -1.20000
AFIX   0
C47   1    0.883182    0.816821    0.373164    21.00000    0.08183    0.12648 =
         0.13708   -0.02303    0.00904   -0.00810
AFIX  23
H47A  2    0.929069    0.778904    0.394806    21.00000   -1.20000
H47B  2    0.926931    0.874145    0.365300    21.00000   -1.20000
AFIX   0
C48   1    0.778481    0.846722    0.391377    21.00000    0.08546    0.09450 =
         0.10177   -0.00815    0.00708   -0.00388
AFIX  23
H48A  2    0.775761    0.822785    0.421473    21.00000   -1.20000
H48B  2    0.773402    0.917887    0.391835    21.00000   -1.20000
AFIX   0

SAME 0.02 0.04 O3 > C48
PART 0
PART 2
O3A   5    0.680544    0.804135    0.362655   -21.00000    0.07299    0.10109 =
         0.10702   -0.01178    0.01270   -0.00752
C45A  1    0.742872    0.780517    0.324523   -21.00000    0.08546    0.09450 =
         0.10177   -0.00815    0.00708   -0.00388
AFIX  23
H45C  2    0.731490    0.830718    0.301934   -21.00000   -1.20000
H45D  2    0.718240    0.717689    0.312141   -21.00000   -1.20000
AFIX   0
C46A  1    0.864772    0.776355    0.341134   -21.00000    0.08183    0.12648 =
         0.13708   -0.02303    0.00904   -0.00810
AFIX  23
H46C  2    0.881372    0.720057    0.360111   -21.00000   -1.20000
H46D  2    0.917152    0.778118    0.317484   -21.00000   -1.20000
AFIX   0
C47A  1    0.862885    0.868949    0.365828   -21.00000    0.08183    0.12648 =
         0.13708   -0.02303    0.00904   -0.00810
AFIX  23
H47C  2    0.918840    0.867292    0.390806   -21.00000   -1.20000
H47D  2    0.880848    0.923670    0.346904   -21.00000   -1.20000
AFIX   0
C48A  1    0.749509    0.879479    0.380853   -21.00000    0.08546    0.09450 =
         0.10177   -0.00815    0.00708   -0.00388
AFIX  23
H48C  2    0.751932    0.876016    0.412894   -21.00000   -1.20000
H48D  2    0.718082    0.942832    0.371782   -21.00000   -1.20000
AFIX   0

PART 0
PART 3
O1    5    0.126394    0.760704    0.298871    31.00000    0.06636    0.18575 =
         0.07674   -0.02598   -0.01049    0.00668
O2    5    0.261920    0.723528    0.259616    31.00000    0.06636    0.18575 =
         0.07674   -0.02598   -0.01049    0.00668
N1    4    0.226853    0.749464    0.294253    31.00000    0.06513    0.07216 =
         0.06455    0.00363   -0.00889   -0.00060
PART 0
PART 4
O1A   5    0.205593    0.757761    0.304111   -31.00000    0.06636    0.18575 =
         0.07674   -0.02598   -0.01049    0.00668
O2A   5    0.316059    0.716193    0.255211   -31.00000    0.06636    0.18575 =
         0.07674   -0.02598   -0.01049    0.00668
N1A   4    0.209145    0.730143    0.263106   -31.00000    0.06513    0.07216 =
         0.06455    0.00363   -0.00889   -0.00060
HKLF 4


REM  shelxt in P 1 21/n 1
REM wR2 = 0.1277, GooF = S = 0.914, Restrained GooF = 0.918 for all data
REM R1 = 0.0552 for 5381 Fo > 4sig(Fo) and 0.1008 for all 9783 data
REM 526 parameters refined using 490 restraints

END

WGHT      0.0333      0.0000

REM Highest difference peak  0.354,  deepest hole -0.458,  1-sigma level  0.062
Q1    1   0.2352  0.7813  0.2488  11.00000  0.05    0.35
Q2    1   0.3424  0.6704  0.3471  11.00000  0.05    0.34
Q3    1   0.2136  0.6715  0.2647  11.00000  0.05    0.33
Q4    1   0.3875  0.4174  0.2773  11.00000  0.05    0.31
Q5    1   0.0346  1.0563  0.4015  11.00000  0.05    0.30
;
_shelx_res_checksum   99635

_shelx_hkl_file
;
 -16  -4   1   -0.98    7.07
 -16  -4   2   -0.43    7.06
 -16  -4   3   -0.33    6.48
 -16  -4   4    3.21    7.21
 -16  -4   5   -2.79    7.41
 -16  -4   6    5.61    7.58
 -16  -4   7    2.75    7.03
 -16  -4   8   -1.84    7.29
 -16  -5   1    1.46    7.14
 -16  -5   2    3.41    6.64
 -16  -5   3   -2.27    8.13
 -16  -5   4    1.68    6.21
 -16  -5   5    3.62    6.98
 -16  -5   6   -1.18    6.71
 -16  -5   7   -2.39    7.21
 -16  -5   8    5.10    7.35
 -16  -5   9   -1.43    7.38
 -16  -5  10   -0.82    6.74
 -16  -5  11    3.10    7.48
 -16  -5  12   -0.06    6.43
 -16  -5  13    1.59    6.78
  15   0  -1   -0.29    5.08
  15   0  -2    3.76    5.92
  15   0  -3   42.99   10.83
  15   0  -4    1.62    5.94
  15   0  -5    3.32    6.01
  15   0  -6    0.06    4.53
  15   0  -7    0.26    5.09
  15   0  -8    1.47    6.55
  15   0  -9   42.01   11.84
  15   0 -10    4.75    6.10
  15   0 -11   -0.33    5.38
  15   0 -12    5.63    6.41
  15   0 -13    5.30    7.01
  15  -1  -1    9.51    6.99
  15   1  -1   17.99    7.94
  15  -1  -2    2.59    5.73
  15   1  -2    3.02    6.09
  15  -1  -3    2.76    5.96
  15   1  -3    0.92    5.72
  15  -1  -4   -2.72    5.89
  15   1  -4    2.78    5.67
  15  -1  -5    4.64    5.72
  15   1  -5    5.99    6.88
  15  -1  -6   -1.96    5.50
  15   1  -6   -0.49    5.79
  15  -1  -7   12.76    7.58
  15   1  -7   10.28    6.93
  15  -1  -8   -0.41    5.50
  15   1  -8    8.57    5.81
  15  -1  -9    0.39    4.75
  15   1  -9   -0.17    5.34
  15  -1 -10   -4.13    6.52
  15   1 -10   -0.58    4.92
  15  -1 -11   15.46    7.35
  15   1 -11   16.80    7.64
  15  -1 -12   -0.56    6.02
  15   1 -12    0.13    5.78
  15  -1 -13   -1.00    6.24
  15   1 -13    1.33    5.85
  15   1 -14   -0.11    5.70
  15  -2  -1    3.13    5.87
  15   2  -1    2.01    6.11
 -15  -2   1   -1.96    6.64
  15  -2  -2   -2.11    5.61
  15   2  -2    2.82    5.34
  15  -2  -3   11.54    7.33
  15   2  -3    1.06    5.43
  15  -2  -4    1.58    6.06
  15   2  -4    2.52    5.09
  15  -2  -5   11.33    6.98
  15   2  -5    9.96    7.15
  15  -2  -6   -2.60    5.76
  15   2  -6    4.46    6.51
  15  -2  -7   12.35    5.88
  15   2  -7    8.40    6.50
  15  -2  -8    1.64    5.11
  15   2  -8    5.32    6.01
  15  -2  -9    5.72    6.48
  15   2  -9    6.56    7.04
  15  -2 -10    0.61    6.77
  15   2 -10   -0.17    5.19
  15  -2 -11   -2.37    6.39
  15   2 -11   -0.70    5.49
  15  -2 -12   -2.91    5.74
  15   2 -12   -0.76    5.23
  15   2 -13    7.94    6.03
  15   2 -14    3.32    6.91
  15  -3  -1   11.10    6.95
  15   3  -1    4.54    5.99
 -15  -3   1   -0.26    5.95
  15  -3  -2   -1.35    6.44
  15   3  -2    1.56    5.18
 -15  -3   2   -3.33    6.15
  15  -3  -3    1.73    6.88
  15   3  -3   -1.58    5.48
 -15  -3   3   -3.50    7.56
  15  -3  -4   -0.88    5.85
  15   3  -4    3.43    6.55
 -15  -3   4   -1.61    6.08
  15  -3  -5    6.92    6.51
  15   3  -5    2.13    6.30
 -15  -3   5    4.33    7.45
  15  -3  -6   -1.04    4.99
  15   3  -6    0.57    5.71
 -15  -3   6   -0.85    6.72
  15  -3  -7    1.69    6.11
  15   3  -7    3.17    5.97
 -15  -3   7   18.75    9.00
  15  -3  -8    9.12    7.03
  15   3  -8    2.66    5.50
 -15  -3   8    5.98    8.34
  15  -3  -9   -0.00    5.58
  15   3  -9    1.74    6.17
 -15  -3   9    4.06    7.12
  15  -3 -10    2.79    5.49
  15   3 -10    6.26    5.20
 -15  -3  10   -0.21    5.94
  15  -3 -11   14.41    7.91
  15   3 -11   15.57    8.24
  15   3 -12    4.24    7.84
  15   3 -13    0.67    5.25
  15   3 -14    4.02    6.07
  15  -4  -1   -0.40    5.07
  15   4  -1   -3.10    6.56
 -15  -4   1   -4.45    7.97
  15  -4  -2   -2.87    5.61
  15   4  -2    6.75    5.59
 -15  -4   2   -1.54    7.76
  15  -4  -3    6.23    5.91
  15   4  -3    0.75    4.95
 -15  -4   3    3.20    7.77
  15  -4  -4    2.47    6.24
  15   4  -4    4.70    6.25
 -15  -4   4   -0.00    6.56
  15  -4  -5    7.18    6.42
  15   4  -5   16.49    7.58
 -15  -4   5   11.75    8.06
  15  -4  -6   -1.46    5.71
  15   4  -6    1.37    4.96
 -15  -4   6   -1.36    6.09
  15  -4  -7    1.36    5.60
  15   4  -7   11.20    7.26
 -15  -4   7    1.95    6.32
  15  -4  -8    4.94    6.25
  15   4  -8    1.48    6.19
 -15  -4   8    4.06    7.00
  15  -4  -9    6.04    6.31
  15   4  -9    2.92    6.20
 -15  -4   9    1.49    6.86
  15  -4 -10    1.37    5.44
  15   4 -10   13.78    7.38
 -15  -4  10   -0.97    6.72
  15   4 -11    5.97    7.25
 -15  -4  11    1.04    6.33
  15   4 -12   -0.55    6.73
 -15  -4  12    0.50    6.91
  15   4 -13    2.34    5.44
 -15  -4  13    5.31    7.21
  15   4 -14    0.95    6.28
 -15  -4  14    0.82    8.26
 -15  -4  15   -1.67    7.64
  15  -5  -1    1.19    5.76
  15   5  -1    9.85    6.09
 -15  -5   1   -0.16    6.37
  15  -5  -2   -2.54    5.80
  15   5  -2   -1.68    5.88
 -15  -5   2    1.16    5.38
  15  -5  -3   -1.33    5.63
  15   5  -3   -0.22    5.43
 -15  -5   3   -3.38    6.67
  15  -5  -4    0.28    6.35
  15   5  -4   -2.09    5.90
 -15  -5   4   -1.87    6.57
  15  -5  -5    6.45    6.22
  15   5  -5   -2.11    5.01
 -15  -5   5   -1.61    6.66
  15  -5  -6   12.53    7.36
  15   5  -6    7.53    7.17
 -15  -5   6   -1.10    7.47
  15  -5  -7    7.92    7.10
  15   5  -7    9.40    6.29
 -15  -5   7    4.18    6.89
  15  -5  -8   -1.11    5.70
  15   5  -8    1.36    6.19
 -15  -5   8   -0.56    6.84
  15  -5  -9    2.48    5.41
  15   5  -9    1.45    6.14
 -15  -5   9   -3.99    7.79
  15   5 -10    0.71    5.95
 -15  -5  10    1.66    7.61
  15   5 -11    6.75    6.30
 -15  -5  11    2.02    7.78
  15   5 -12    0.05    6.00
 -15  -5  12   -2.96    7.43
  15   5 -13   -5.86    7.45
 -15  -5  13   -0.70    6.89
 -15  -5  14   -0.23    6.19
 -15  -5  15   -2.28    7.89
 -15  -5  16    7.34    8.14
 -15  -5  17    4.10    7.51
 -15  -5  18   -2.62    7.45
  15  -6  -1   -1.52    5.70
  15   6  -1    3.48    4.96
 -15  -6   1   -2.29    6.34
  15  -6  -2   -0.37    5.81
  15   6  -2    1.18    5.82
 -15  -6   2   -0.54    7.11
  15  -6  -3    9.75    6.22
  15   6  -3   -0.78    5.20
 -15  -6   3    6.36    6.79
  15  -6  -4    3.49    6.41
  15   6  -4   10.99    6.73
 -15  -6   4    6.77    7.91
  15  -6  -5    7.60    6.83
  15   6  -5    8.22    6.73
 -15  -6   5    3.19    7.35
  15  -6  -6    3.29    5.95
  15   6  -6    4.50    5.88
 -15  -6   6    5.59    7.39
  15   6  -7    1.56    5.44
 -15  -6   7    0.91    7.17
  15   6  -8   -1.41    4.62
 -15  -6   8   -1.48    6.90
  15   6  -9    6.71    6.57
 -15  -6   9    1.24    7.89
  15   6 -10   -0.50    5.00
 -15  -6  10    2.20    6.52
  15   6 -11    4.84    6.54
 -15  -6  11    2.66    7.43
  15   6 -12    1.52    5.71
 -15  -6  12    2.16    5.96
  15   6 -13    3.11    5.84
 -15  -6  13    0.31    6.78
 -15  -6  14    1.97    7.60
 -15  -6  15    4.10    6.88
 -15  -6  16   -2.37    7.32
  15   7  -1    6.44    6.38
 -15  -7   1    4.66    7.30
  15   7  -2   10.90    7.16
 -15  -7   2   -0.03    5.32
  15   7  -3   -2.08    5.59
 -15  -7   3    4.80    6.04
  15   7  -4    3.86    5.26
 -15  -7   4    0.50    6.89
  15   7  -5    4.71    6.52
 -15  -7   5   -2.59    7.64
  15   7  -6    4.12    5.93
 -15  -7   6   -1.11    6.92
  15   7  -7   -2.35    6.32
 -15  -7   7   -0.07    6.35
  15   7  -8    3.29    5.70
 -15  -7   8   -2.82    6.34
  15   7  -9    3.59    7.06
 -15  -7   9    4.99    7.07
  15   7 -10    0.38    5.17
  15   7 -11   -1.17    6.00
  15   7 -12    2.73    5.71
  15   7 -13   -2.36    6.93
  15   8  -4   10.27    6.29
  15   8  -5   -0.28    6.22
  15   8  -6    0.08    5.18
  15   8  -7    0.14    6.82
  15   8  -8    3.02    5.63
  15   8  -9    6.03    6.91
  15   8 -10   -0.94    5.16
  15   8 -11    4.40    6.11
  15   8 -12    3.38    6.07
  15   8 -13    1.94    6.43
  14   0  -1   -1.13    4.62
  14   0  -2   14.41    7.37
  14   0  -3    0.39    5.00
  14   0  -4   16.61    7.64
  14   0  -5   -0.77    6.31
  14   0  -6    9.96    6.28
  14   0  -7   -1.68    4.83
  14   0  -8   10.82    6.94
  14   0  -9   -0.26    4.29
  14   0 -10    0.02    5.33
  14   0 -11   -2.22    6.41
  14   0 -12    4.58    6.13
  14   0 -13   -0.72    5.53
  14   0 -14   13.89    7.68
  14   0 -15   -1.42    5.59
  14   0 -16   14.25    7.07
  14   0 -17   -2.40    6.70
  14   0 -18   10.88    6.86
  14   0 -19   -0.39    6.39
  14   0 -20    5.69    7.30
  14  -1  -1    3.14    5.88
  14   1  -1   -0.06    4.33
 -14  -1   1   -0.94    4.73
  14  -1  -2    2.77    5.93
  14   1  -2    1.15    4.77
 -14  -1   2   -1.14    6.82
  14  -1  -3    2.47    5.21
  14   1  -3   -1.99    5.71
 -14  -1   3    2.68    6.16
  14  -1  -4    3.87    6.43
  14   1  -4    3.94    6.06
 -14  -1   4    0.26    5.55
  14  -1  -5    1.67    5.74
  14   1  -5    1.74    4.35
 -14  -1   5    3.08    6.69
  14  -1  -6    2.42    5.90
  14   1  -6    9.00    6.91
  14  -1  -7   -3.09    5.87
  14   1  -7   -2.96    6.65
  14  -1  -8   -1.61    5.66
  14   1  -8    2.45    5.51
  14  -1  -9    3.37    6.08
  14   1  -9   -0.78    5.51
  14  -1 -10   18.58    8.93
  14   1 -10   10.86    6.81
  14  -1 -11    0.97    4.16
  14   1 -11    1.76    5.23
  14  -1 -12    4.37    5.22
  14   1 -12    7.98    6.39
  14  -1 -13    3.02    5.84
  14   1 -13   -3.03    5.74
  14  -1 -14    8.33    7.18
  14   1 -14   -3.03    5.62
  14  -1 -15   -4.33    6.59
  14   1 -15   -0.63    5.95
  14  -1 -16    3.10    7.43
  14   1 -16   12.11    6.53
  14  -1 -17   -1.53    6.45
  14   1 -17   -3.25    6.36
  14  -1 -18   -0.17    5.26
  14   1 -18    4.52    6.70
  14  -1 -19   -1.58    6.09
  14   1 -19    0.07    6.30
  14   1 -20   10.91    7.41
  14  -2  -1   -3.50    5.80
  14   2  -1   -3.25    5.13
 -14  -2   1    1.59    7.00
  14  -2  -2   20.46    7.89
  14   2  -2   16.67    7.89
 -14  -2   2    9.80    8.17
  14  -2  -3    0.00    5.17
  14   2  -3    2.88    5.23
 -14  -2   3    3.74    6.69
  14  -2  -4    5.29    5.70
  14   2  -4   15.07    7.14
 -14  -2   4   13.79    7.75
  14  -2  -5    7.57    5.67
  14   2  -5    2.17    4.66
 -14  -2   5   -4.26    6.85
  14  -2  -6    5.19    6.19
  14   2  -6    2.97    5.55
 -14  -2   6    6.90    7.27
  14  -2  -7    1.18    6.01
  14   2  -7    1.06    6.22
 -14  -2   7    3.94    7.14
  14  -2  -8    5.22    6.30
  14   2  -8    1.85    5.25
 -14  -2   8    6.01    7.16
  14  -2  -9    4.34    5.21
  14   2  -9   -3.18    5.83
 -14  -2   9    0.37    6.62
  14  -2 -10   -1.80    5.79
  14   2 -10    3.07    5.50
 -14  -2  10    2.68    6.13
  14  -2 -11    8.46    6.08
  14   2 -11    2.24    5.61
 -14  -2  11    3.78    6.41
  14  -2 -12   23.50    8.62
  14   2 -12   13.13    7.07
  14  -2 -13   -0.51    5.93
  14   2 -13    1.59    5.43
  14  -2 -14   11.92    7.50
  14   2 -14    0.46    6.07
  14  -2 -15    2.26    5.90
  14   2 -15   -1.59    5.82
  14  -2 -16   -0.00    5.31
  14   2 -16    4.77    6.82
  14  -2 -17   -0.51    5.51
  14   2 -17    0.67    6.21
  14  -2 -18   -1.78    6.01
  14   2 -18   13.96    7.69
  14  -2 -19   -2.65    5.90
  14   2 -19    7.48    6.41
  14   2 -20   -1.09    6.95
  14  -3  -1   -0.15    5.23
  14   3  -1   -1.67    4.71
 -14  -3   1   -1.39    5.92
  14  -3  -2    0.55    5.71
  14   3  -2    4.69    5.19
 -14  -3   2    3.32    6.51
  14  -3  -3   -0.18    4.71
  14   3  -3    3.21    5.38
 -14  -3   3    1.09    5.67
  14  -3  -4   -3.18    5.76
  14   3  -4   -3.08    6.41
 -14  -3   4    6.12    7.45
  14  -3  -5   -3.41    6.51
  14   3  -5    0.71    5.74
 -14  -3   5    1.77    6.27
  14  -3  -6   11.84    7.26
  14   3  -6   14.75    7.85
 -14  -3   6   20.48    8.94
  14  -3  -7    1.23    5.86
  14   3  -7   -0.82    5.20
 -14  -3   7    6.34    6.95
  14  -3  -8    2.89    5.56
  14   3  -8    0.16    5.08
 -14  -3   8    1.11    6.91
  14  -3  -9   -3.80    6.40
  14   3  -9    1.84    5.80
 -14  -3   9   -2.16    7.07
  14  -3 -10    2.69    6.25
  14   3 -10   11.22    6.63
 -14  -3  10    0.25    6.33
  14  -3 -11   -0.00    6.50
  14   3 -11   10.71    7.49
 -14  -3  11   14.60    8.50
  14  -3 -12    0.02    5.28
  14   3 -12   -0.23    5.42
 -14  -3  12   -2.47    6.70
  14  -3 -13    0.00    4.92
  14   3 -13    3.56    5.46
 -14  -3  13   -0.92    7.87
  14  -3 -14    4.77    5.41
  14   3 -14   -2.23    6.17
 -14  -3  14    2.39    6.88
  14  -3 -15    0.03    6.30
  14   3 -15    4.23    5.83
 -14  -3  15    1.00    6.21
  14  -3 -16    6.37    6.86
  14   3 -16   13.44    8.11
 -14  -3  16    1.54    6.31
  14  -3 -17    1.41    5.40
  14   3 -17    3.99    5.82
  14  -3 -18   -3.99    6.36
  14   3 -18   -0.63    5.79
  14  -3 -19    1.38    7.37
  14   3 -19   -2.27    6.13
  14   3 -20   14.32    7.16
  14  -4  -1    0.51    5.37
  14   4  -1   10.66    6.02
 -14  -4   1   -0.67    5.56
  14  -4  -2    2.05    5.48
  14   4  -2    7.85    5.92
 -14  -4   2    5.39    7.15
  14  -4  -3    0.07    5.68
  14   4  -3   -0.05    4.58
 -14  -4   3   -1.73    5.96
  14  -4  -4    3.36    6.15
  14   4  -4   -2.40    5.08
 -14  -4   4    2.50    6.50
  14  -4  -5   -1.08    6.07
  14   4  -5   -1.46    5.08
 -14  -4   5   -1.97    6.61
  14  -4  -6    0.98    5.66
  14   4  -6    0.00    5.28
 -14  -4   6   -4.81    7.45
  14  -4  -7    1.92    6.00
  14   4  -7    9.72    6.15
 -14  -4   7    3.49    7.19
  14  -4  -8   -0.44    5.53
  14   4  -8    1.13    5.26
 -14  -4   8   -0.09    6.32
  14  -4  -9    3.44    6.33
  14   4  -9    6.53    5.87
 -14  -4   9    6.25    8.12
  14  -4 -10   10.01    6.55
  14   4 -10   18.55    7.72
 -14  -4  10    7.88    7.67
  14  -4 -11    0.32    6.12
  14   4 -11    0.76    4.57
 -14  -4  11   -0.04    6.08
  14  -4 -12   17.55    8.01
  14   4 -12   15.86    6.88
 -14  -4  12    2.82    6.95
  14  -4 -13   13.46    6.79
  14   4 -13   19.56    8.26
 -14  -4  13    0.01    7.15
  14  -4 -14   18.50    8.42
  14   4 -14   16.47    8.06
 -14  -4  14    1.43    8.64
  14  -4 -15   -0.00    5.67
  14   4 -15    2.64    4.95
 -14  -4  15   -1.14    6.50
  14  -4 -16   14.21    7.35
  14   4 -16   12.52    7.40
 -14  -4  16    7.10    7.99
  14  -4 -17   -3.49    6.52
  14   4 -17    0.56    5.54
 -14  -4  17    9.79    8.52
  14  -4 -18    2.25    6.48
  14   4 -18    0.70    6.10
 -14  -4  18    1.81    7.12
  14   4 -19    1.64    6.17
 -14  -4  19    4.19    7.93
  14  -5  -1    8.44    7.25
  14   5  -1    3.96    5.73
 -14  -5   1    3.40    6.07
  14  -5  -2    0.77    5.08
  14   5  -2   -2.08    5.47
 -14  -5   2    0.38    6.23
  14  -5  -3   -3.73    5.46
  14   5  -3    5.41    5.79
 -14  -5   3   -0.63    5.56
  14  -5  -4   -1.55    5.41
  14   5  -4   -1.95    5.77
 -14  -5   4   -0.91    6.60
  14  -5  -5   13.05    6.73
  14   5  -5   22.29    7.94
 -14  -5   5    5.05    8.36
  14  -5  -6    0.60    5.77
  14   5  -6    6.23    5.38
 -14  -5   6   10.54    7.90
  14  -5  -7    5.18    5.00
  14   5  -7   -1.61    5.09
 -14  -5   7    4.84    7.24
  14  -5  -8    3.18    5.50
  14   5  -8    5.03    5.60
 -14  -5   8   -0.10    4.71
  14  -5  -9    7.90    6.18
  14   5  -9   10.64    6.41
 -14  -5   9    5.17    7.30
  14  -5 -10   12.76    7.96
  14   5 -10   14.32    8.41
 -14  -5  10   22.80    9.80
  14  -5 -11    2.28    5.16
  14   5 -11   -0.26    4.88
 -14  -5  11    1.71    6.56
  14  -5 -12    1.76    6.63
  14   5 -12    3.11    6.00
 -14  -5  12    1.01    7.57
  14  -5 -13    0.98    4.81
  14   5 -13   -1.68    4.89
 -14  -5  13   -3.26    7.90
  14  -5 -14   -1.90    6.11
  14   5 -14   -0.12    6.17
 -14  -5  14    6.54    6.84
  14  -5 -15    7.23    6.27
  14   5 -15    2.30    5.59
 -14  -5  15    0.49    6.02
  14  -5 -16   13.33    7.36
  14   5 -16   16.04    7.61
 -14  -5  16   11.07    8.70
  14  -5 -17    4.51    5.84
  14   5 -17   -1.49    7.05
 -14  -5  17   -1.38    5.98
  14  -5 -18    0.14    5.35
  14   5 -18   -3.19    5.99
 -14  -5  18   -0.06    6.29
  14   5 -19   -2.59    6.15
 -14  -5  19   -0.18    6.45
 -14  -5  20   -1.43    6.92
 -14  -5  21    2.01    6.70
 -14  -5  22    5.01    7.53
  14  -6  -1    3.79    5.72
  14   6  -1    5.77    6.06
 -14  -6   1    9.42    7.43
  14  -6  -2    5.73    5.65
  14   6  -2    3.79    5.55
 -14  -6   2   -3.82    7.57
  14  -6  -3    3.30    6.58
  14   6  -3    6.17    6.32
 -14  -6   3    1.02    6.68
  14  -6  -4    9.28    7.54
  14   6  -4    2.10    5.63
 -14  -6   4   15.19    8.23
  14  -6  -5   -0.80    5.28
  14   6  -5    1.34    6.75
 -14  -6   5    4.94    7.49
  14  -6  -6   16.15    7.59
  14   6  -6    2.64    5.67
 -14  -6   6    2.36    6.20
  14  -6  -7    5.25    6.36
  14   6  -7    5.13    5.85
 -14  -6   7    3.42    6.71
  14  -6  -8   -1.35    5.92
  14   6  -8    1.55    4.59
 -14  -6   8   -1.74    6.35
  14  -6  -9    3.46    5.80
  14   6  -9    3.42    5.71
 -14  -6   9    1.88    6.64
  14  -6 -10   -0.83    5.01
  14   6 -10   -0.61    5.40
 -14  -6  10   -0.56    6.71
  14  -6 -11    0.36    6.25
  14   6 -11    1.33    6.33
 -14  -6  11   -1.15    6.18
  14  -6 -12    1.33    5.02
  14   6 -12    1.83    6.15
 -14  -6  12    2.68    6.94
  14  -6 -13   -2.15    5.13
  14   6 -13   -2.33    6.21
 -14  -6  13   -2.70    7.77
  14  -6 -14    6.71    6.27
  14   6 -14    0.82    4.53
 -14  -6  14   -3.60    6.62
  14  -6 -15    2.15    5.96
  14   6 -15    1.97    6.17
 -14  -6  15   -1.49    5.78
  14  -6 -16   -1.35    5.53
  14   6 -16   -1.83    5.87
 -14  -6  16   -3.13    7.17
  14  -6 -17   11.42    7.47
  14   6 -17    1.85    5.40
 -14  -6  17    3.65    6.98
  14   6 -18    3.16    6.62
 -14  -6  18   -1.52    6.07
  14   6 -19   -3.06    6.72
 -14  -6  19   -0.24    6.25
 -14  -6  20   -1.24    7.60
 -14  -6  21   -0.69    6.89
 -14  -6  22    2.50    6.48
 -14  -6  23   -5.81    8.38
  14  -7  -1    4.80    5.95
  14   7  -1    0.84    5.83
 -14  -7   1    3.98    5.65
  14  -7  -2   -0.37    6.01
  14   7  -2   -0.74    5.90
 -14  -7   2   -1.06    5.29
  14  -7  -3   -0.83    5.04
  14   7  -3    2.67    4.94
 -14  -7   3   -0.47    6.63
  14  -7  -4   -1.11    6.47
  14   7  -4   -2.05    5.98
 -14  -7   4    4.72    7.15
  14  -7  -5   19.13    8.75
  14   7  -5    8.39    7.05
 -14  -7   5   23.00    8.76
  14  -7  -6    9.62    6.85
  14   7  -6    2.64    5.33
 -14  -7   6    0.32    6.97
  14  -7  -7   -2.63    5.77
  14   7  -7   -2.49    6.03
 -14  -7   7    3.09    6.44
  14  -7  -8   -3.45    6.73
  14   7  -8    1.25    6.21
 -14  -7   8    0.16    7.23
  14  -7  -9   14.25    6.89
  14   7  -9    1.66    6.29
 -14  -7   9   -2.93    6.39
  14  -7 -10   -1.65    5.26
  14   7 -10   13.03    6.54
 -14  -7  10    3.25    6.20
  14  -7 -11    4.06    6.41
  14   7 -11   14.11    7.14
 -14  -7  11    3.94    7.90
  14  -7 -12   -2.06    6.44
  14   7 -12   -3.89    6.36
 -14  -7  12    0.40    5.76
  14  -7 -13    1.46    6.79
  14   7 -13   -0.04    5.95
 -14  -7  13    2.19    5.69
  14  -7 -14   -1.07    6.65
  14   7 -14   -1.30    5.92
 -14  -7  14   -2.20    6.00
  14  -7 -15    2.70    5.96
  14   7 -15    6.70    6.81
 -14  -7  15   14.05    9.31
  14  -7 -16    1.50    5.27
  14   7 -16   -0.35    5.43
 -14  -7  16   -3.43    8.62
  14   7 -17    0.99    5.73
 -14  -7  17   -1.29    8.30
  14   7 -18   -1.56    5.38
 -14  -7  18   -4.19    8.14
  14   7 -19    0.82    7.38
  14  -8  -1    1.06    4.52
  14   8  -1    5.14    5.08
 -14  -8   1   -0.28    6.13
  14  -8  -2   -3.23    6.00
  14   8  -2    5.91    5.43
 -14  -8   2    1.27    6.70
  14  -8  -3   15.98    7.28
  14   8  -3   10.08    6.30
 -14  -8   3    4.58    6.77
  14  -8  -4   -1.43    5.37
  14   8  -4    0.47    4.10
 -14  -8   4   -2.57    6.84
  14  -8  -5    4.48    6.69
  14   8  -5   -2.62    5.47
 -14  -8   5    1.24    6.13
  14  -8  -6    1.20    5.27
  14   8  -6    3.33    5.39
 -14  -8   6    0.99    6.46
  14  -8  -7    6.11    5.79
  14   8  -7    3.29    5.60
 -14  -8   7    0.92    6.29
  14  -8  -8    5.43    6.28
  14   8  -8   -0.04    4.17
 -14  -8   8    1.55    5.54
  14  -8  -9    5.89    6.42
  14   8  -9   12.37    7.63
 -14  -8   9    6.87    7.34
  14  -8 -10   -1.37    4.71
  14   8 -10   -2.68    5.90
 -14  -8  10    3.72    6.36
  14  -8 -11    2.22    6.12
  14   8 -11   -0.00    5.98
 -14  -8  11    2.70    6.14
  14  -8 -12   -0.43    4.49
  14   8 -12    3.27    5.34
 -14  -8  12   -1.49    7.33
  14  -8 -13    7.67    6.83
  14   8 -13    3.63    5.67
 -14  -8  13    5.29    7.73
  14  -8 -14   -0.66    5.69
  14   8 -14   -1.08    6.20
  14  -8 -15   -0.21    4.69
  14   8 -15    4.00    5.70
  14   8 -16   -3.01    6.17
  14   8 -17    2.91    6.81
  14   8 -18    5.76    6.47
  14  -9  -1   -1.63    4.43
  14  -9  -2   -0.35    6.07
  14  -9  -3   -0.04    6.14
  14  -9  -4    0.54    4.43
  14  -9  -5    9.80    6.23
  14  -9  -6   -2.47    6.07
  14  -9  -7   -1.93    5.67
  14  -9  -8   -2.07    5.64
  14  -9  -9   -1.83    5.95
  14  -9 -10    0.76    4.91
  14  -9 -11    0.51    6.13
  14  -9 -12   -0.55    6.15
  14  -9 -13    2.21    6.03
  14  -9 -14   -3.56    6.13
  14 -10  -1    1.36    5.35
  14 -10  -2    1.44    4.91
  14 -10  -3    2.85    5.77
  14 -10  -4   -0.02    5.29
  14 -10  -5   -0.01    5.86
  14 -10  -6   -1.93    5.91
  14 -10  -7    5.05    5.37
  14 -10  -8   -2.35    6.08
  14 -10  -9   -0.47    4.98
  14 -10 -10    0.26    5.54
  14 -10 -11    4.63    6.41
  14 -10 -12    0.26    6.10
  14 -10 -13    1.64    5.12
  14 -11  -1   -3.11    5.89
  14 -11  -2   -3.15    5.68
 -13   0   1   33.81   11.75
  13   0  -1   62.62   12.29
 -13   0   2   -1.18    6.02
  13   0  -2   -1.70    5.30
 -13   0   3    4.74    6.04
  13   0  -3    5.43    5.70
 -13   0   4    6.04    6.86
  13   0  -4    4.04    5.18
 -13   0   5   10.68    7.37
  13   0  -5    5.52    5.88
 -13   0   6   -1.89    5.88
  13   0  -6   -2.19    5.44
 -13   0   7   11.47    7.90
  13   0  -7    6.90    7.08
  13   0  -8    5.46    5.89
  13   0  -9    4.33    6.48
  13   0 -10    2.18    4.94
  13   0 -11   12.10    7.10
  13   0 -12   -0.09    5.66
  13   0 -13   17.31    7.88
  13   0 -14   -1.79    6.82
  13   0 -15    1.33    6.12
  13   0 -16    2.66    6.33
  13   0 -17   20.51    8.78
  13   0 -18   -3.18    6.55
  13   0 -19   13.71    7.45
  13   0 -20    0.10    5.78
  13   0 -21    1.45    5.25
  13   0 -22    1.48    5.74
  13   0 -23    8.40    7.43
  13   0 -24    3.47    5.68
  13  -1  -1    4.07    5.05
  13   1  -1    4.57    5.02
 -13  -1   1   12.22    7.92
  13  -1  -2    2.14    5.02
  13   1  -2   -0.60    5.13
 -13  -1   2   -0.12    6.14
  13  -1  -3   11.36    6.13
  13   1  -3    8.79    5.98
 -13  -1   3    3.56    7.01
  13  -1  -4   -2.56    6.59
  13   1  -4    3.71    5.43
 -13  -1   4    3.92    5.86
  13  -1  -5   66.90   13.18
  13   1  -5   37.69   11.17
 -13  -1   5   61.56   14.06
  13  -1  -6    0.91    5.57
  13   1  -6   -1.71    5.58
 -13  -1   6   -3.02    7.31
  13  -1  -7    5.98    5.40
  13   1  -7    1.76    5.50
 -13  -1   7   -1.07    6.53
  13  -1  -8    2.48    5.37
  13   1  -8   -1.89    4.82
 -13  -1   8   -3.08    6.53
  13  -1  -9   41.44   10.78
  13   1  -9   33.12   10.00
 -13  -1   9   45.64   12.13
  13  -1 -10    6.08    5.86
  13   1 -10   -0.68    5.55
 -13  -1  10   -1.84    6.47
  13  -1 -11   12.99    6.53
  13   1 -11    8.77    6.40
 -13  -1  11   14.24    9.15
  13  -1 -12    0.32    5.84
  13   1 -12    1.55    6.35
 -13  -1  12    8.23    7.10
  13  -1 -13   -0.33    5.71
  13   1 -13    4.03    5.67
 -13  -1  13    8.86    8.53
  13  -1 -14    4.12    6.07
  13   1 -14   -0.56    4.45
  13  -1 -15   25.17    8.43
  13   1 -15    6.46    6.69
  13  -1 -16    3.73    6.07
  13   1 -16    1.65    5.39
  13  -1 -17   -1.76    6.37
  13   1 -17    1.91    7.51
  13  -1 -18   -1.85    5.61
  13   1 -18    2.77    5.52
  13  -1 -19   18.69    8.84
  13   1 -19    5.64    5.84
  13  -1 -20   -2.46    6.75
  13   1 -20   -2.89    6.40
  13  -1 -21    2.82    6.67
  13   1 -21    7.88    6.83
  13  -1 -22   -0.01    5.26
  13   1 -22    0.50    5.56
  13  -1 -23   -1.16    5.47
  13   1 -23    2.48    6.24
  13  -1 -24    7.15    6.95
  13   1 -24   -4.32    7.22
  13  -2  -1   28.22    9.12
  13   2  -1   36.50   10.29
 -13  -2   1   27.86   10.39
  13  -2  -2    7.04    5.25
  13   2  -2   -1.22    6.10
 -13  -2   2   -2.27    5.96
  13  -2  -3   12.03    6.46
  13   2  -3    7.87    6.30
 -13  -2   3   10.92    7.66
  13  -2  -4    8.38    6.39
  13   2  -4   17.24    7.21
 -13  -2   4    2.72    6.06
  13  -2  -5   -0.03    5.07
  13   2  -5    2.69    5.52
 -13  -2   5   -3.19    6.51
  13  -2  -6    0.08    4.00
  13   2  -6   -0.29    5.00
 -13  -2   6   -1.16    6.82
  13  -2  -7   29.48    9.15
  13   2  -7   16.61    7.12
 -13  -2   7   10.36    7.91
  13  -2  -8   -0.75    5.71
  13   2  -8   -1.94    5.41
 -13  -2   8    8.62    7.56
  13  -2  -9   -1.69    5.27
  13   2  -9    1.44    5.48
 -13  -2   9   -1.24    6.73
  13  -2 -10   -1.19    5.77
  13   2 -10    3.71    5.75
 -13  -2  10   -3.68    6.50
  13  -2 -11   11.93    7.25
  13   2 -11   17.46    7.42
 -13  -2  11   12.56    8.33
  13  -2 -12    6.03    6.26
  13   2 -12   -0.28    5.26
 -13  -2  12   -1.40    6.66
  13  -2 -13   24.97    8.35
  13   2 -13   18.05    8.22
 -13  -2  13   10.58    7.73
  13  -2 -14   -0.23    6.53
  13   2 -14    1.18    6.31
 -13  -2  14    0.23    7.30
  13  -2 -15   10.50    7.61
  13   2 -15   10.09    6.74
 -13  -2  15   14.72    8.05
  13  -2 -16    4.18    5.22
  13   2 -16    2.58    5.14
 -13  -2  16   -3.11    6.82
  13  -2 -17    5.71    4.97
  13   2 -17    3.67    5.39
  13  -2 -18    0.27    4.62
  13   2 -18    1.71    7.22
  13  -2 -19    5.67    6.59
  13   2 -19    5.73    6.78
  13  -2 -20    2.48    5.57
  13   2 -20   -2.32    5.92
  13  -2 -21   -3.17    5.77
  13   2 -21    9.58    6.68
  13  -2 -22   -0.25    6.35
  13   2 -22    3.16    5.49
  13  -2 -23    4.67    6.06
  13   2 -23   14.18    7.44
  13  -2 -24    5.06    6.85
  13   2 -24    5.88    6.33
  13  -3  -1   10.32    6.23
  13   3  -1   -0.09    5.32
 -13  -3   1    1.50    6.24
  13  -3  -2   -0.62    5.40
  13   3  -2   -3.33    5.68
 -13  -3   2    2.19    5.99
  13  -3  -3    8.98    5.18
  13   3  -3    6.68    5.69
 -13  -3   3    2.08    6.12
  13  -3  -4    6.26    6.20
  13   3  -4    2.65    5.16
 -13  -3   4   -0.96    5.27
  13  -3  -5   25.20    8.18
  13   3  -5   11.72    6.87
 -13  -3   5   11.04    8.08
  13  -3  -6    5.06    6.55
  13   3  -6    7.44    5.76
 -13  -3   6    7.63    7.66
  13  -3  -7   -2.34    6.70
  13   3  -7   -1.75    4.85
 -13  -3   7    4.90    6.17
  13  -3  -8    5.58    5.49
  13   3  -8   -1.83    5.82
 -13  -3   8    5.18    6.34
  13  -3  -9   17.08    7.72
  13   3  -9   18.01    7.23
 -13  -3   9    3.69    6.03
  13  -3 -10   12.22    6.61
  13   3 -10   11.63    6.67
 -13  -3  10    6.55    6.73
  13  -3 -11    8.18    6.30
  13   3 -11    5.10    6.58
 -13  -3  11    0.29    7.10
  13  -3 -12    3.57    5.95
  13   3 -12   -0.09    4.90
 -13  -3  12   -5.45    7.99
  13  -3 -13   -0.77    4.87
  13   3 -13    7.04    6.12
 -13  -3  13    2.04    6.46
  13  -3 -14    3.53    5.25
  13   3 -14   -2.42    6.09
 -13  -3  14    1.22    6.78
  13  -3 -15   30.42   10.07
  13   3 -15   10.54    7.61
 -13  -3  15   27.18   10.12
  13  -3 -16    5.41    6.38
  13   3 -16    2.82    5.98
 -13  -3  16    1.25    6.89
  13  -3 -17    0.67    5.44
  13   3 -17    0.19    6.11
 -13  -3  17    3.05    6.91
  13  -3 -18    7.98    6.30
  13   3 -18    0.49    6.23
 -13  -3  18    5.12    7.00
  13  -3 -19   12.80    7.35
  13   3 -19   13.42    7.40
 -13  -3  19    0.27    6.50
  13  -3 -20   14.89    7.22
  13   3 -20   -0.17    5.65
 -13  -3  20    1.20    7.51
  13  -3 -21    0.19    6.42
  13   3 -21    2.23    7.36
  13  -3 -22    2.80    6.40
  13   3 -22    3.75    6.32
  13  -3 -23    6.68    6.67
  13   3 -23    0.07    6.17
  13   3 -24    0.09    6.16
  13  -4  -1   17.69    7.43
 -13  -4   1   16.54    8.52
  13  -4  -2    9.06    6.37
 -13  -4   2   -0.63    5.83
  13  -4  -3    4.09    5.51
 -13  -4   3    0.96    5.33
  13  -4  -4   -0.54    4.83
  13   4  -4    0.07    5.48
 -13  -4   4    1.88    6.09
  13  -4  -5    7.28    5.71
  13   4  -5    4.39    5.35
 -13  -4   5    0.65    5.93
  13  -4  -6   18.40    6.81
  13   4  -6    7.86    5.88
 -13  -4   6   -0.15    6.10
  13  -4  -7   17.53    7.27
  13   4  -7   22.36    8.64
 -13  -4   7   12.34    7.32
  13  -4  -8    5.22    6.25
  13   4  -8    9.31    6.22
 -13  -4   8    1.93    5.43
  13  -4  -9   -0.54    5.27
  13   4  -9   -2.23    5.97
 -13  -4   9   -0.55    5.86
  13  -4 -10    4.07    5.25
  13   4 -10    1.09    5.73
 -13  -4  10    4.58    6.47
  13  -4 -11   13.66    6.96
  13   4 -11   11.33    7.48
 -13  -4  11   19.52    8.36
  13  -4 -12    4.22    6.61
  13   4 -12    5.87    5.89
 -13  -4  12    9.08    6.49
  13  -4 -13   18.23    8.28
  13   4 -13   11.11    6.73
 -13  -4  13   13.09    8.62
  13  -4 -14   -0.61    5.64
  13   4 -14    1.25    5.56
 -13  -4  14    7.20    8.34
  13  -4 -15    6.95    5.69
  13   4 -15    0.52    5.56
 -13  -4  15   -2.54    7.13
  13  -4 -16    6.90    6.55
  13   4 -16   -0.90    6.34
 -13  -4  16    3.18    7.13
  13  -4 -17    6.56    6.20
  13   4 -17    4.41    6.46
 -13  -4  17   -0.31    5.97
  13  -4 -18    4.60    6.17
  13   4 -18   -2.89    6.00
 -13  -4  18    2.92    7.47
  13  -4 -19   -1.69    7.27
  13   4 -19    5.24    6.12
 -13  -4  19   -2.25    6.02
  13  -4 -20   -3.58    7.07
  13   4 -20   -0.84    5.52
 -13  -4  20    2.67    7.15
  13  -4 -21    4.27    6.55
  13   4 -21   10.82    7.08
 -13  -4  21   -2.04    6.62
  13  -4 -22    3.42    6.37
  13   4 -22    3.53    5.87
 -13  -4  22    4.67    7.08
  13  -4 -23   13.96    7.35
  13   4 -23    5.25    6.30
  13   4 -24   -1.59    6.13
  13  -5  -1    2.33    5.57
  13   5  -1   10.42    6.54
 -13  -5   1   11.80    7.42
  13  -5  -2    3.96    5.19
  13   5  -2   10.40    6.77
 -13  -5   2    8.96    7.14
  13  -5  -3   -1.93    6.19
  13   5  -3    6.66    5.42
 -13  -5   3    5.92    6.89
  13  -5  -4   -0.75    5.07
  13   5  -4   -0.38    5.22
 -13  -5   4   -3.56    7.44
  13  -5  -5   18.69    7.46
  13   5  -5   10.69    7.18
 -13  -5   5    3.32    6.94
  13  -5  -6   -2.19    5.64
  13   5  -6   -0.09    5.06
 -13  -5   6    1.60    6.23
  13  -5  -7    3.47    5.12
  13   5  -7    1.22    5.23
 -13  -5   7    3.03    6.37
  13  -5  -8   11.15    6.54
  13   5  -8   -3.47    6.79
 -13  -5   8    0.20    7.18
  13  -5  -9   26.28    8.13
  13   5  -9    4.77    5.60
 -13  -5   9    7.98    8.04
  13  -5 -10    0.54    6.11
  13   5 -10   28.91    8.87
 -13  -5  10    0.65    7.62
  13  -5 -11    2.38    5.99
  13   5 -11    6.93    6.30
 -13  -5  11   13.82    8.96
  13  -5 -12   -3.50    6.03
  13   5 -12   -0.59    6.12
 -13  -5  12    0.42    6.36
  13  -5 -13    3.31    5.19
  13   5 -13    2.46    5.40
 -13  -5  13    4.13    5.70
  13  -5 -14    3.16    6.60
  13   5 -14    6.88    6.87
 -13  -5  14    2.62    7.37
  13  -5 -15   20.46    8.85
  13   5 -15    6.15    6.59
 -13  -5  15    8.96    8.49
  13  -5 -16    2.87    5.76
  13   5 -16    8.84    6.68
 -13  -5  16   -0.42    6.01
  13  -5 -17    2.25    6.98
  13   5 -17   -2.12    5.25
 -13  -5  17   -1.61    6.58
  13  -5 -18   -1.93    5.15
  13   5 -18   -1.13    6.08
 -13  -5  18   -1.26    6.60
  13  -5 -19    6.59    6.56
  13   5 -19    2.41    6.03
 -13  -5  19   -0.53    5.83
  13  -5 -20    1.71    5.42
  13   5 -20    2.33    5.17
 -13  -5  20    2.73    6.46
  13  -5 -21   11.48    6.45
  13   5 -21   -0.59    6.00
 -13  -5  21    2.14    6.60
  13  -5 -22    3.15    5.98
  13   5 -22    7.71    6.66
 -13  -5  22   -3.52    6.36
  13  -5 -23    1.51    6.08
  13   5 -23   -1.21    5.91
 -13  -5  23    0.69    7.15
 -13  -5  24    2.93    7.51
 -13  -5  25    2.60    7.11
  13  -6  -1    7.29    6.00
  13   6  -1   12.01    6.89
 -13  -6   1    6.92    6.88
  13  -6  -2   -0.07    5.15
  13   6  -2   -1.77    4.83
 -13  -6   2    9.97    6.78
  13  -6  -3    4.87    5.42
  13   6  -3    4.92    5.78
 -13  -6   3    1.65    5.78
  13  -6  -4    9.70    5.94
  13   6  -4    9.49    6.24
 -13  -6   4    7.74    7.06
  13  -6  -5   -2.22    5.38
  13   6  -5   -1.19    4.96
 -13  -6   5    7.52    7.74
  13  -6  -6    9.52    6.60
  13   6  -6   -2.05    5.70
 -13  -6   6    2.63    8.09
  13  -6  -7    2.04    6.17
  13   6  -7   11.45    6.31
 -13  -6   7    2.08    7.00
  13  -6  -8    5.15    6.29
  13   6  -8   10.77    7.21
 -13  -6   8   -1.12    6.36
  13  -6  -9    0.91    4.73
  13   6  -9    1.43    5.53
 -13  -6   9    3.21    6.79
  13  -6 -10    7.55    6.31
  13   6 -10    5.16    6.25
 -13  -6  10    0.22    5.97
  13  -6 -11    3.14    5.63
  13   6 -11    6.54    5.67
 -13  -6  11   -1.12    6.94
  13  -6 -12    8.67    6.40
  13   6 -12    8.61    7.30
 -13  -6  12   15.75    8.81
  13  -6 -13    6.48    6.26
  13   6 -13    5.48    6.21
 -13  -6  13    7.57    7.14
  13  -6 -14    2.21    5.04
  13   6 -14   -2.50    4.95
 -13  -6  14    5.45    6.65
  13  -6 -15   -0.00    5.96
  13   6 -15    1.23    5.31
 -13  -6  15   -0.08    5.22
  13  -6 -16    5.43    5.47
  13   6 -16    5.83    6.55
 -13  -6  16    2.08    6.61
  13  -6 -17    0.63    5.68
  13   6 -17   -0.34    4.97
 -13  -6  17   -4.98    8.47
  13  -6 -18    4.95    7.08
  13   6 -18   -1.67    6.39
 -13  -6  18    6.27    6.58
  13  -6 -19   -1.32    5.92
  13   6 -19   -2.80    6.02
 -13  -6  19    2.99    7.31
  13  -6 -20    1.93    5.44
  13   6 -20   -2.45    7.30
 -13  -6  20   -1.32    6.42
  13  -6 -21    5.86    6.90
  13   6 -21   -2.69    6.72
 -13  -6  21    0.81    6.80
  13  -6 -22   -0.13    5.22
  13   6 -22   13.51    7.20
 -13  -6  22   -7.02    8.69
  13   6 -23    0.67    5.13
 -13  -6  23   -3.16    6.34
 -13  -6  24    4.96    6.98
 -13  -6  25   -1.54    7.40
 -13  -6  26    6.31    7.29
 -13  -6  27   -3.86    9.18
  13  -7  -1   -4.40    5.83
  13   7  -1    4.74    5.74
 -13  -7   1    0.17    5.81
  13  -7  -2   -1.18    5.85
  13   7  -2    0.06    5.15
 -13  -7   2    4.38    7.29
  13  -7  -3    1.51    4.75
  13   7  -3    1.72    5.75
 -13  -7   3   -0.80    5.72
  13  -7  -4   26.95    8.40
  13   7  -4   32.37    9.39
 -13  -7   4   14.23    8.37
  13  -7  -5    7.14    6.23
  13   7  -5    8.27    5.71
 -13  -7   5   -2.09    7.41
  13  -7  -6    4.07    6.16
  13   7  -6    4.52    5.47
 -13  -7   6    7.96    7.08
  13  -7  -7    1.37    5.24
  13   7  -7   -0.31    4.38
 -13  -7   7    0.22    5.76
  13  -7  -8   -0.33    4.83
  13   7  -8    3.65    6.42
 -13  -7   8    0.71    7.08
  13  -7  -9    8.22    6.77
  13   7  -9    9.62    6.61
 -13  -7   9   14.30    8.58
  13  -7 -10   11.71    7.44
  13   7 -10   19.31    8.45
 -13  -7  10   15.09    8.80
  13  -7 -11    3.72    5.79
  13   7 -11   -2.12    5.49
 -13  -7  11   -1.36    6.38
  13  -7 -12    1.37    5.53
  13   7 -12    1.18    5.69
 -13  -7  12   -1.34    5.80
  13  -7 -13   -0.51    4.16
  13   7 -13    2.44    5.78
 -13  -7  13   -2.94    6.81
  13  -7 -14    1.86    6.76
  13   7 -14    0.53    6.57
 -13  -7  14    3.70    6.43
  13  -7 -15   -2.63    5.67
  13   7 -15   -2.97    6.56
 -13  -7  15   -0.07    5.92
  13  -7 -16    0.00    5.76
  13   7 -16   -1.08    6.41
 -13  -7  16   -0.26    5.49
  13  -7 -17   -1.34    6.47
  13   7 -17    0.65    5.34
 -13  -7  17   -1.62    6.31
  13  -7 -18   -0.62    6.24
  13   7 -18   -1.75    5.30
 -13  -7  18   -3.23    7.72
  13  -7 -19   11.03    7.57
  13   7 -19    4.71    6.31
 -13  -7  19    0.70    6.48
  13  -7 -20    3.30    6.03
  13   7 -20    3.88    6.56
 -13  -7  20    9.93    7.43
  13  -7 -21   -1.25    5.83
  13   7 -21    2.09    5.44
 -13  -7  21    1.19    8.07
  13  -7 -22   -0.74    5.62
  13   7 -22   -1.31    5.18
 -13  -7  22    0.56    7.07
  13   7 -23    2.36    6.32
 -13  -7  23    0.17    7.62
 -13  -7  24   -2.39    7.18
  13  -8  -1   -2.61    6.04
  13   8  -1    5.69    5.61
 -13  -8   1    0.09    5.36
  13  -8  -2   12.80    6.76
  13   8  -2   20.70    7.98
 -13  -8   2   19.57    8.27
  13  -8  -3    1.05    4.98
  13   8  -3    1.06    5.06
 -13  -8   3   -2.54    5.18
  13  -8  -4   15.73    7.03
  13   8  -4   -2.11    5.18
 -13  -8   4   -3.27    6.08
  13  -8  -5   -1.78    5.79
  13   8  -5    7.92    6.05
 -13  -8   5    6.06    6.31
  13  -8  -6   16.03    7.41
  13   8  -6    8.91    6.57
 -13  -8   6    8.69    6.84
  13  -8  -7    0.06    5.11
  13   8  -7   -2.80    5.47
 -13  -8   7    2.18    6.13
  13  -8  -8   13.06    7.49
  13   8  -8   13.80    6.98
 -13  -8   8   12.65    7.81
  13  -8  -9    6.74    6.10
  13   8  -9    2.89    4.92
 -13  -8   9   -0.19    6.48
  13  -8 -10    1.79    5.75
  13   8 -10    1.26    5.49
 -13  -8  10   -3.08    7.03
  13  -8 -11    0.37    4.67
  13   8 -11    0.59    5.92
 -13  -8  11    2.11    6.64
  13  -8 -12    8.22    6.86
  13   8 -12    3.43    5.04
 -13  -8  12    1.39    6.81
  13  -8 -13    6.13    5.41
  13   8 -13    1.24    4.86
 -13  -8  13   -3.46    7.46
  13  -8 -14    2.87    5.68
  13   8 -14    0.12    5.47
 -13  -8  14    1.76    6.17
  13  -8 -15    6.43    6.15
  13   8 -15    3.92    5.97
 -13  -8  15    0.31    6.04
  13  -8 -16    4.55    6.36
  13   8 -16   13.67    7.75
 -13  -8  16    7.20    8.20
  13  -8 -17   -0.21    6.23
  13   8 -17    0.09    6.43
 -13  -8  17    0.21    7.49
  13  -8 -18    8.15    7.49
  13   8 -18    6.69    6.93
 -13  -8  18   -1.33    6.15
  13  -8 -19    2.18    6.62
  13   8 -19   -2.06    5.72
 -13  -8  19   -2.90    6.15
  13  -8 -20   -0.33    5.61
  13   8 -20   -4.77    7.41
 -13  -8  20   -0.73    6.50
  13  -8 -21   -3.00    6.68
  13   8 -21   -2.76    6.91
  13   8 -22   -2.43    7.28
  13   8 -23   -2.61    7.10
  13  -9  -1   -0.25    6.01
 -13  -9   1    2.93    4.81
  13  -9  -2    3.33    5.83
 -13  -9   2    1.42    6.46
  13  -9  -3    2.80    4.75
 -13  -9   3    4.46    6.53
  13  -9  -4    6.22    5.89
 -13  -9   4    2.90    6.03
  13  -9  -5   -0.92    5.01
 -13  -9   5   -2.09    5.59
  13  -9  -6    0.58    4.83
 -13  -9   6    6.07    6.11
  13  -9  -7    9.02    5.81
 -13  -9   7   -3.02    5.90
  13  -9  -8    0.14    5.64
 -13  -9   8    1.32    6.25
  13  -9  -9   -3.67    5.92
 -13  -9   9    0.38    6.36
  13  -9 -10    7.85    7.61
 -13  -9  10    8.58    6.39
  13  -9 -11   -0.58    4.66
 -13  -9  11    1.38    6.59
  13  -9 -12   -0.51    6.12
 -13  -9  12    0.80    7.15
  13  -9 -13    1.18    5.57
 -13  -9  13   -0.53    5.33
  13  -9 -14    2.89    5.80
 -13  -9  14   -1.62    7.59
  13  -9 -15    1.13    5.94
 -13  -9  15   -3.98    6.16
  13  -9 -16   -0.07    4.74
  13  -9 -17   -2.85    5.67
  13  -9 -18    0.54    4.87
  13  -9 -19    0.22    6.34
  13  -9 -20   13.51    7.93
  13   9 -20    7.96    6.72
  13  -9 -21    6.03    6.54
  13   9 -21    1.20    5.62
  13   9 -22   -0.80    5.86
  13 -10  -1   -0.79    4.32
 -13 -10   1    7.10    6.68
  13 -10  -2    3.00    5.75
 -13 -10   2    3.02    6.07
  13 -10  -3    1.92    6.11
 -13 -10   3   -1.99    5.79
  13 -10  -4    2.30    5.85
 -13 -10   4    3.20    6.44
  13 -10  -5    7.22    5.99
 -13 -10   5   -3.93    6.82
  13 -10  -6    8.60    5.73
 -13 -10   6    4.10    7.16
  13 -10  -7   -0.95    5.81
 -13 -10   7   -2.56    6.24
  13 -10  -8    9.34    6.72
 -13 -10   8   16.06    8.23
  13 -10  -9   -1.16    6.18
  13 -10 -10   -1.37    4.84
  13 -10 -11   -2.85    6.68
  13 -10 -12    8.78    6.41
  13 -10 -13    3.67    6.23
  13 -10 -14   -0.60    5.44
  13 -10 -15    0.43    5.14
  13 -10 -16    4.83    6.48
  13 -10 -17   -1.80    5.93
  13 -10 -18    1.82    6.63
  13 -10 -19   -0.46    6.41
  13 -11  -1    3.73    5.85
  13 -11  -2   -1.94    5.46
  13 -11  -3   -0.46    5.15
  13 -11  -4    5.54    6.23
 -12   0   1   -3.82    7.03
  12   0  -1    0.59    5.19
 -12   0   2   27.62    9.13
  12   0  -2   15.39    6.85
 -12   0   3   -1.59    6.75
  12   0  -3   -2.31    4.94
 -12   0   4    5.13    5.78
  12   0  -4    2.11    4.38
 -12   0   5    2.55    6.38
  12   0  -5    0.75    5.11
 -12   0   6   57.75   14.31
  12   0  -6   69.38   13.56
 -12   0   7    7.77    7.43
  12   0  -7    0.32    4.60
 -12   0   8   10.68    7.47
  12   0  -8   14.58    6.84
 -12   0   9   -0.67    5.80
  12   0  -9   -2.19    5.68
 -12   0  10   41.68   12.07
  12   0 -10   40.20   10.79
 -12   0  11    3.23    6.88
  12   0 -11    2.61    4.88
 -12   0  12   30.06   10.42
  12   0 -12   40.94   10.26
 -12   0  13    1.31    6.99
  12   0 -13    1.75    5.54
  12   0 -14   -2.60    6.50
  12   0 -15   -1.59    6.35
  12   0 -16    7.63    6.79
  12   0 -17   -0.35    4.92
  12   0 -18   11.73    6.81
  12   0 -19   -4.44    6.59
  12   0 -20   -0.75    6.11
  12   0 -21    2.76    6.63
  12   0 -22   15.31    8.21
  12   0 -23    3.00    6.10
  12   0 -24   -1.37    4.94
  12   0 -25   -3.00    6.41
  12   0 -26    6.87    5.61
  12   0 -27   -1.60    4.85
  12  -1  -1   -0.28    3.71
  12   1  -1    4.66    5.23
 -12  -1   1   -1.15    6.59
  12  -1  -2   56.52   11.21
  12   1  -2   39.19   10.32
 -12  -1   2   30.47   10.34
  12  -1  -3    0.32    5.18
  12   1  -3    0.46    4.14
 -12  -1   3    1.58    6.01
  12  -1  -4   51.14   11.90
  12   1  -4   86.55   13.96
 -12  -1   4   42.78   13.15
  12  -1  -5    0.26    5.44
  12   1  -5    3.81    5.49
 -12  -1   5    1.88    6.13
  12  -1  -6    5.78    5.86
  12   1  -6   -3.33    6.13
 -12  -1   6    0.84    6.42
  12  -1  -7   -3.63    5.81
  12   1  -7    6.96    5.46
 -12  -1   7   -0.27    5.39
  12  -1  -8   70.37   13.77
  12   1  -8   71.64   14.02
 -12  -1   8   67.79   15.69
  12  -1  -9    3.91    5.59
  12   1  -9    8.55    6.45
 -12  -1   9   -0.60    6.37
  12  -1 -10   15.11    6.85
  12   1 -10   15.71    7.05
 -12  -1  10   19.43    8.97
  12  -1 -11    1.78    6.35
  12   1 -11    0.13    5.50
 -12  -1  11   -4.95    7.88
  12  -1 -12    0.31    6.30
  12   1 -12    3.48    5.71
 -12  -1  12    9.18    6.62
  12  -1 -13   -1.25    4.86
  12   1 -13   -1.81    6.51
 -12  -1  13    1.74    6.72
  12  -1 -14   49.53   12.53
  12   1 -14   62.31   13.37
 -12  -1  14   55.60   14.17
  12  -1 -15   -1.39    6.11
  12   1 -15   -0.65    5.59
 -12  -1  15    2.45    6.58
  12  -1 -16   -2.81    6.31
  12   1 -16   -1.49    5.72
 -12  -1  16   -3.17    6.13
  12  -1 -17   -0.36    5.47
  12   1 -17   -0.38    5.42
 -12  -1  17   -2.56    7.16
  12  -1 -18   10.83    6.91
  12   1 -18   20.13    8.18
  12  -1 -19   -0.00    5.08
  12   1 -19    1.25    5.30
  12  -1 -20    5.53    6.69
  12   1 -20    6.06    6.36
  12  -1 -21   -0.81    5.88
  12   1 -21   -1.19    6.16
  12  -1 -22   -0.07    5.58
  12   1 -22    0.48    4.54
  12  -1 -23    2.94    6.59
  12   1 -23    0.44    5.59
  12  -1 -24    8.50    7.01
  12   1 -24    6.11    6.49
  12  -1 -25   -0.83    5.38
  12   1 -25   -0.97    4.64
  12  -1 -26    2.96    6.13
  12   1 -26    2.47    6.82
  12  -1 -27   10.02    7.93
  12   1 -27    5.01    6.91
  12  -2  -1    6.16    5.50
  12   2  -1    4.35    5.61
 -12  -2   1    1.13    6.47
  12  -2  -2   21.77    7.80
  12   2  -2   13.48    6.89
 -12  -2   2   30.09    9.27
  12  -2  -3   -1.08    4.77
  12   2  -3    2.55    5.44
 -12  -2   3   -0.36    5.16
  12  -2  -4   11.26    6.76
  12   2  -4    3.89    5.50
 -12  -2   4   12.97    7.58
  12  -2  -5    6.15    5.93
  12   2  -5    7.57    6.18
 -12  -2   5   11.92    7.19
  12  -2  -6   46.66   10.60
  12   2  -6   29.21    9.90
 -12  -2   6   35.17   10.75
  12  -2  -7   28.80    9.06
  12   2  -7   22.38    7.38
 -12  -2   7    1.92    6.88
  12  -2  -8   18.22    7.22
  12   2  -8   16.34    6.95
 -12  -2   8   10.48    7.58
  12  -2  -9    0.46    5.03
  12   2  -9    1.15    5.25
 -12  -2   9   -1.25    5.04
  12  -2 -10    7.94    8.58
  12   2 -10   34.54    9.52
 -12  -2  10   22.28    8.86
  12  -2 -11    8.33    6.10
  12   2 -11    5.79    7.31
 -12  -2  11   20.07    8.84
  12  -2 -12   21.52    8.53
  12   2 -12   29.60    8.92
 -12  -2  12   14.17    8.10
  12  -2 -13   -3.00    6.20
  12   2 -13    0.66    5.42
 -12  -2  13   -4.06    7.38
  12  -2 -14    5.93    6.14
  12   2 -14    5.07    5.57
 -12  -2  14   -1.10    7.11
  12  -2 -15    6.40    5.58
  12   2 -15   -3.13    6.07
 -12  -2  15    9.67    7.04
  12  -2 -16   14.84    7.43
  12   2 -16   31.97    9.72
 -12  -2  16    9.05    8.11
  12  -2 -17    3.20    6.57
  12   2 -17    3.86    5.68
 -12  -2  17   -0.43    5.65
  12  -2 -18   -0.19    5.17
  12   2 -18   11.01    7.02
 -12  -2  18    2.15    6.71
  12  -2 -19   -2.57    5.52
  12   2 -19   -0.99    5.51
 -12  -2  19    3.73    7.38
  12  -2 -20   -2.58    6.72
  12   2 -20    7.18    7.14
 -12  -2  20    2.05    5.87
  12  -2 -21    9.70    6.54
  12   2 -21    3.83    6.68
  12  -2 -22    4.14    6.61
  12   2 -22   20.09    8.74
  12  -2 -23   -0.02    6.68
  12   2 -23    5.75    6.40
  12  -2 -24    2.80    6.19
  12   2 -24    0.52    5.89
  12  -2 -25    5.33    7.91
  12   2 -25    1.20    6.90
  12  -2 -26   18.31    8.07
  12   2 -26   12.54    7.49
  12  -2 -27    3.39    6.75
  12   2 -27   -3.77    6.40
  12  -3  -1    1.92    5.10
  12   3  -1    3.66    5.10
 -12  -3   1   -0.72    5.11
  12  -3  -2   31.49    8.55
  12   3  -2   28.61    8.28
 -12  -3   2    9.43    7.08
  12  -3  -3   13.12    6.11
  12   3  -3   14.29    6.40
 -12  -3   3    5.27    7.41
  12  -3  -4   25.88    7.87
  12   3  -4    8.73    5.74
 -12  -3   4   28.66    9.00
  12  -3  -5    5.12    5.56
  12   3  -5   15.33    6.58
 -12  -3   5    1.19    5.66
  12  -3  -6   -1.76    5.33
  12   3  -6   -0.16    5.34
 -12  -3   6   -0.94    6.22
  12  -3  -7    9.63    5.84
  12   3  -7    8.30    5.54
 -12  -3   7   -0.96    6.77
  12  -3  -8   32.76    9.56
  12   3  -8   46.29   10.26
 -12  -3   8   30.40   10.40
  12  -3  -9   21.66    7.71
  12   3  -9   16.73    7.97
 -12  -3   9   16.43    8.29
  12  -3 -10   44.08   10.15
  12   3 -10   23.70    8.38
 -12  -3  10   16.09    9.28
  12  -3 -11   -2.51    5.64
  12   3 -11   -2.77    5.37
 -12  -3  11    0.92    5.91
  12  -3 -12   26.67    8.60
  12   3 -12   21.53    8.04
 -12  -3  12   18.17    8.85
  12  -3 -13    3.61    5.08
  12   3 -13    2.76    5.90
 -12  -3  13   -2.16    5.79
  12  -3 -14   33.11    9.67
  12   3 -14   29.31    9.00
 -12  -3  14   25.74    9.68
  12  -3 -15    8.98    6.71
  12   3 -15   16.77    7.12
 -12  -3  15    7.12    7.79
  12  -3 -16    9.91    7.02
  12   3 -16    1.24    5.49
 -12  -3  16    1.13    7.22
  12  -3 -17    5.88    5.46
  12   3 -17   -3.10    5.90
 -12  -3  17   -3.07    6.37
  12  -3 -18    9.22    6.84
  12   3 -18   -1.00    4.63
 -12  -3  18    1.18    6.98
  12  -3 -19   34.22    9.01
  12   3 -19    7.42    6.93
 -12  -3  19   -0.08    6.20
  12  -3 -20    9.29    6.30
  12   3 -20    6.28    6.13
 -12  -3  20    3.10    6.92
  12  -3 -21   -1.28    6.10
  12   3 -21    0.78    5.24
 -12  -3  21   -3.25    6.51
  12  -3 -22    1.61    5.96
  12   3 -22    5.52    7.09
 -12  -3  22   -0.41    6.58
  12  -3 -23   10.72    7.32
  12   3 -23    2.22    6.95
 -12  -3  23    2.80    7.24
  12  -3 -24   13.23    8.02
  12   3 -24    2.86    6.58
  12  -3 -25    4.64    6.31
  12   3 -25    0.00    7.43
  12  -3 -26    3.48    6.33
  12   3 -26   -1.44    6.24
  12  -3 -27    0.76    6.36
  12   3 -27    2.83    5.51
  12  -4  -1   14.53    6.91
  12   4  -1   13.96    6.79
 -12  -4   1   10.61    7.05
  12  -4  -2   24.46    7.31
  12   4  -2    9.62    5.78
 -12  -4   2    9.05    6.89
  12  -4  -3    2.81    5.01
  12   4  -3    0.21    5.09
 -12  -4   3   -3.32    6.68
  12  -4  -4   -2.36    5.89
  12   4  -4    5.01    5.57
 -12  -4   4    6.93    6.52
  12  -4  -5    4.01    5.04
  12   4  -5    1.65    5.12
 -12  -4   5    8.02    7.42
  12  -4  -6   22.21    8.23
  12   4  -6   24.69    8.41
 -12  -4   6   23.42    8.80
  12  -4  -7   26.26    8.42
  12   4  -7   11.41    7.41
 -12  -4   7   13.59    7.49
  12  -4  -8   -0.54    4.85
  12   4  -8   -0.98    4.29
 -12  -4   8    2.15    5.65
  12  -4  -9    6.40    6.68
  12   4  -9   14.53    7.06
 -12  -4   9   21.96    9.29
  12  -4 -10   42.57    9.53
  12   4 -10   14.20    7.64
 -12  -4  10   11.54    7.97
  12  -4 -11    8.12    6.97
  12   4 -11   10.82    6.59
 -12  -4  11    4.72    6.34
  12  -4 -12   19.03    7.96
  12   4 -12    4.71    6.64
 -12  -4  12   26.29    9.82
  12  -4 -13    0.94    5.31
  12   4 -13    0.24    4.99
 -12  -4  13   -1.28    6.76
  12  -4 -14    0.07    4.61
  12   4 -14   -2.38    5.63
 -12  -4  14    5.65    7.51
  12  -4 -15    8.41    6.31
  12   4 -15    3.95    5.76
 -12  -4  15    9.32    6.63
  12  -4 -16   14.03    6.99
  12   4 -16    4.43    5.84
 -12  -4  16   15.51    8.55
  12  -4 -17   20.43    8.27
  12   4 -17   17.42    7.57
 -12  -4  17    2.13    6.11
  12  -4 -18    0.18    5.33
  12   4 -18    8.69    6.91
 -12  -4  18    2.30    7.37
  12  -4 -19    0.18    6.06
  12   4 -19    1.98    5.81
 -12  -4  19    0.76    5.35
  12  -4 -20   10.25    7.07
  12   4 -20    7.85    7.34
 -12  -4  20    3.21    6.57
  12  -4 -21   10.69    7.13
  12   4 -21   11.55    7.24
  12  -4 -22   19.60    8.94
  12   4 -22    5.35    7.19
 -12  -4  22   -0.59    5.91
  12  -4 -23   -3.50    7.76
  12   4 -23    4.86    7.43
 -12  -4  23    4.30    8.20
  12  -4 -24   -3.57    6.59
  12   4 -24   -0.62    6.13
 -12  -4  24    0.51    6.30
  12  -4 -25    3.58    6.45
  12   4 -25   -1.82    5.96
 -12  -4  25   -0.01    6.86
  12  -4 -26   -0.90    6.95
  12   4 -26    2.75    6.55
  12  -4 -27   12.12    7.70
  12   4 -27    2.44    5.91
  12  -5  -1   -3.62    5.47
  12   5  -1   -0.72    4.80
 -12  -5   1   -0.05    5.35
  12  -5  -2   13.02    6.04
  12   5  -2    0.62    4.28
 -12  -5   2    4.13    6.77
  12  -5  -3   13.78    6.80
  12   5  -3   13.36    6.86
 -12  -5   3   13.49    7.61
  12  -5  -4    8.82    5.85
  12   5  -4    9.75    7.07
 -12  -5   4    2.64    6.27
  12  -5  -5    3.78    4.61
  12   5  -5    7.60    5.74
 -12  -5   5    4.84    6.62
  12  -5  -6   -2.55    5.03
  12   5  -6   -1.40    4.90
 -12  -5   6    2.10    7.00
  12  -5  -7    5.88    6.72
  12   5  -7   12.48    6.83
 -12  -5   7    9.41    7.43
  12  -5  -8   28.43    8.76
  12   5  -8   22.01    8.77
 -12  -5   8   19.81    8.66
  12  -5  -9   14.50    7.25
  12   5  -9   26.65    8.45
 -12  -5   9   12.57    7.79
  12  -5 -10    4.78    6.37
  12   5 -10   14.06    7.11
 -12  -5  10    5.81    7.45
  12  -5 -11    4.44    5.89
  12   5 -11    0.83    4.46
 -12  -5  11   -0.66    5.97
  12  -5 -12    1.18    4.44
  12   5 -12    1.94    5.28
 -12  -5  12    0.57    6.38
  12  -5 -13   29.42    8.77
  12   5 -13   18.23    7.48
 -12  -5  13   15.11    7.76
  12  -5 -14   17.39    8.07
  12   5 -14   15.29    7.52
 -12  -5  14   15.52    8.80
  12  -5 -15   -0.45    5.57
  12   5 -15    0.85    5.93
 -12  -5  15   -4.18    7.20
  12  -5 -16    0.61    6.47
  12   5 -16   -3.85    6.21
 -12  -5  16    6.18    7.48
  12  -5 -17    9.65    7.06
  12   5 -17    3.00    5.97
 -12  -5  17   11.78    7.90
  12  -5 -18    6.40    6.74
  12   5 -18   13.07    7.02
 -12  -5  18    2.12    6.64
  12  -5 -19   -0.92    5.17
  12   5 -19   -0.96    6.14
 -12  -5  19   13.04    7.46
  12  -5 -20    2.86    5.69
  12   5 -20   -2.37    5.97
 -12  -5  20    0.47    6.26
  12  -5 -21    9.16    7.21
  12   5 -21    3.23    6.34
 -12  -5  21    9.41    8.00
  12  -5 -22   -5.32    6.82
  12   5 -22    0.11    5.87
 -12  -5  22   -1.92    7.08
  12  -5 -23    1.55    5.92
  12   5 -23    1.00    6.21
 -12  -5  23   -1.73    6.60
  12  -5 -24   -1.22    6.13
  12   5 -24    8.55    6.88
 -12  -5  24    6.65    7.96
  12  -5 -25    0.01    5.75
  12   5 -25    6.06    5.83
 -12  -5  25   11.59    8.37
  12  -5 -26   -0.28    6.00
  12   5 -26    1.66    5.93
 -12  -5  26    0.05    7.02
  12   5 -27    0.41    6.28
 -12  -5  27   -0.65    6.41
  12  -6  -1   37.49    9.45
  12   6  -1   18.50    7.94
 -12  -6   1   17.02    8.06
  12  -6  -2   11.77    7.24
  12   6  -2    7.91    6.19
 -12  -6   2    4.43    5.88
  12  -6  -3    0.02    4.90
  12   6  -3   -1.27    4.98
 -12  -6   3    0.11    5.43
  12  -6  -4    5.10    5.40
  12   6  -4    0.92    4.63
 -12  -6   4    1.90    4.88
  12  -6  -5   47.03   10.36
  12   6  -5   45.03   10.56
 -12  -6   5   19.59    8.81
  12  -6  -6   21.15    7.89
  12   6  -6   14.21    7.23
 -12  -6   6   12.75    7.63
  12  -6  -7   23.04    7.68
  12   6  -7   19.70    7.84
 -12  -6   7    7.83    7.41
  12  -6  -8    5.13    4.78
  12   6  -8    0.89    6.06
 -12  -6   8    2.78    6.71
  12  -6  -9   -0.59    4.57
  12   6  -9    5.66    5.37
  12  -6 -10    8.46    6.72
  12   6 -10    0.87    5.68
  12  -6 -11   28.24    8.91
  12   6 -11   45.25   10.70
 -12  -6  11   37.77   10.70
  12  -6 -12    7.88    6.56
  12   6 -12   11.72    6.78
 -12  -6  12    9.87    7.36
  12  -6 -13    0.24    5.28
  12   6 -13    0.96    5.72
 -12  -6  13   -1.00    5.13
  12  -6 -14   -0.80    5.40
  12   6 -14   -1.21    5.68
 -12  -6  14   -0.60    6.16
  12  -6 -15   12.65    7.23
  12   6 -15    0.57    6.07
 -12  -6  15   12.20    7.89
  12  -6 -16    6.80    5.70
  12   6 -16   -0.11    5.14
 -12  -6  16   14.61    8.02
  12  -6 -17   -0.68    5.11
  12   6 -17    4.37    6.22
 -12  -6  17   -4.52    7.11
  12  -6 -18   -3.38    6.12
  12   6 -18    4.41    6.02
 -12  -6  18   11.66    7.26
  12  -6 -19    3.67    5.47
  12   6 -19   -1.82    5.35
 -12  -6  19   -2.13    6.09
  12  -6 -20    1.43    6.02
  12   6 -20    1.64    5.50
 -12  -6  20   -0.00    6.24
  12  -6 -21    7.18    6.37
  12   6 -21    4.99    6.70
 -12  -6  21   -0.80    5.42
  12  -6 -22    1.61    5.99
  12   6 -22    4.49    6.34
 -12  -6  22    3.40    8.20
  12  -6 -23    1.36    5.97
  12   6 -23   -0.92    5.71
 -12  -6  23    6.94    8.41
  12  -6 -24   -3.53    6.63
  12   6 -24   -3.26    7.14
 -12  -6  24    1.42    7.59
  12  -6 -25   -3.68    6.54
  12   6 -25    1.61    7.01
 -12  -6  25   -3.25    8.13
  12  -6 -26    1.92    6.20
  12   6 -26    1.12    5.64
 -12  -6  26    1.30    8.00
 -12  -6  27    0.29    7.02
 -12  -6  28    3.03    7.77
 -12  -6  29   -3.29    8.12
  12  -7  -1    1.90    4.94
  12   7  -1    7.68    5.23
 -12  -7   1    2.01    5.71
  12  -7  -2    3.57    5.73
  12   7  -2    3.63    5.15
 -12  -7   2    7.02    6.06
  12  -7  -3   11.95    6.41
  12   7  -3   29.62    8.19
 -12  -7   3   19.93    8.23
  12  -7  -4    3.62    4.99
  12   7  -4    0.86    4.81
 -12  -7   4    0.70    6.30
  12  -7  -5    6.30    5.80
  12   7  -5    9.47    6.05
 -12  -7   5    1.85    4.98
  12  -7  -6   -2.51    5.56
  12   7  -6    0.33    3.81
 -12  -7   6   -2.52    6.81
  12  -7  -7   -2.59    4.82
  12   7  -7    3.34    5.05
 -12  -7   7    3.50    6.55
  12  -7  -8   -0.64    5.45
  12   7  -8    5.71    5.64
 -12  -7   8    3.76    7.21
  12  -7  -9   36.04    9.97
  12   7  -9   37.96    9.70
 -12  -7   9   26.04    9.49
  12  -7 -10    0.91    5.09
  12   7 -10   -0.20    5.55
 -12  -7  10   -0.00    5.20
  12  -7 -11    0.09    5.09
  12   7 -11   -0.78    5.19
 -12  -7  11   -1.85    6.16
  12  -7 -12    6.07    6.35
  12   7 -12    4.41    5.93
 -12  -7  12   -3.32    6.91
  12  -7 -13    4.03    6.42
  12   7 -13    0.09    5.61
 -12  -7  13    9.74    6.77
  12  -7 -14    2.90    5.32
  12   7 -14    0.47    4.75
 -12  -7  14    6.06    7.66
  12  -7 -15    7.18    6.40
  12   7 -15    3.55    7.11
 -12  -7  15    3.44    7.31
  12  -7 -16    0.09    4.92
  12   7 -16    2.93    5.12
 -12  -7  16    3.12    6.23
  12  -7 -17   -0.35    5.99
  12   7 -17    2.77    6.16
 -12  -7  17    0.39    6.15
  12  -7 -18   -0.86    5.37
  12   7 -18   -0.34    5.36
 -12  -7  18    1.98    6.96
  12  -7 -19   14.92    8.23
  12   7 -19    3.58    6.87
 -12  -7  19    2.53    6.65
  12  -7 -20    3.25    6.22
  12   7 -20    2.91    5.49
 -12  -7  20   -1.40    6.64
  12  -7 -21    3.45    5.76
  12   7 -21    0.31    6.00
 -12  -7  21   -3.33    7.39
  12  -7 -22    0.70    6.18
  12   7 -22   -0.47    5.18
 -12  -7  22   -1.69    6.56
  12  -7 -23    5.05    6.25
  12   7 -23   10.72    6.71
 -12  -7  23   -2.18    7.35
  12  -7 -24    2.29    5.53
  12   7 -24    0.02    6.11
 -12  -7  24    1.39    6.51
  12  -7 -25    4.60    7.05
  12   7 -25    0.00    5.75
 -12  -7  25    1.62    7.47
  12  -7 -26    2.31    5.99
  12   7 -26   -1.84    5.98
 -12  -7  26   -0.15    6.29
 -12  -7  27   -1.64    7.00
  12  -8  -1   28.04    8.07
  12   8  -1   12.29    6.37
 -12  -8   1   16.92    8.73
  12  -8  -2    1.30    5.79
  12   8  -2   -2.30    5.21
 -12  -8   2    5.84    5.35
  12  -8  -3    5.66    5.41
  12   8  -3    4.89    5.36
 -12  -8   3    0.85    5.61
  12  -8  -4   -2.36    4.85
  12   8  -4    3.08    4.67
 -12  -8   4    5.83    6.13
  12  -8  -5   23.52    8.28
  12   8  -5   24.93    8.08
 -12  -8   5   10.46    8.08
  12  -8  -6   -0.28    4.58
  12   8  -6    1.39    5.69
 -12  -8   6    1.66    5.33
  12  -8  -7   21.32    8.30
  12   8  -7   35.94    9.09
 -12  -8   7    9.99    7.70
  12  -8  -8    2.51    4.94
  12   8  -8    0.16    4.78
 -12  -8   8    3.07    6.67
  12  -8  -9    1.07    5.10
  12   8  -9    5.51    5.61
 -12  -8   9    4.86    6.45
  12  -8 -10   -3.17    5.34
  12   8 -10    3.91    4.69
 -12  -8  10   -0.73    5.53
  12  -8 -11   20.92    7.56
  12   8 -11    6.48    6.21
 -12  -8  11   17.41    8.71
  12  -8 -12   -3.55    5.91
  12   8 -12    1.38    5.60
 -12  -8  12   -2.48    6.90
  12  -8 -13    6.97    6.56
 -12  -8  13    6.66    5.56
  12  -8 -14   -1.51    5.19
  12   8 -14    0.41    5.45
 -12  -8  14   -1.41    7.38
  12  -8 -15   11.00    6.59
  12   8 -15    8.00    7.08
 -12  -8  15    7.44    6.54
  12  -8 -16   -0.53    5.64
  12   8 -16    4.49    5.80
 -12  -8  16    6.82    6.30
  12  -8 -17   14.99    8.04
  12   8 -17   11.29    7.75
 -12  -8  17   14.26    7.88
  12  -8 -18    6.49    6.85
  12   8 -18   -0.86    5.31
 -12  -8  18   -3.54    7.37
  12  -8 -19   -5.50    6.89
  12   8 -19    4.28    5.47
 -12  -8  19   -2.89    6.17
  12  -8 -20   -4.82    6.76
  12   8 -20   -1.63    6.09
 -12  -8  20    2.79    7.22
  12  -8 -21    2.26    4.83
  12   8 -21    4.91    5.46
 -12  -8  21    5.93    7.39
  12  -8 -22    0.40    5.87
  12   8 -22    0.85    5.55
 -12  -8  22   -3.36    7.37
  12  -8 -23   -1.35    5.61
  12   8 -23   -0.11    5.50
 -12  -8  23    9.11    8.26
  12  -8 -24    3.85    5.69
  12   8 -24    0.79    6.21
 -12  -8  24   -1.27    5.48
  12  -8 -25    5.43    7.52
  12   8 -25    0.68    5.01
  12   8 -26   -2.01    6.78
  12  -9  -1   -1.19    5.11
 -12  -9   1    5.37    5.90
  12  -9  -2   -0.88    4.36
 -12  -9   2   -1.22    5.72
  12  -9  -3   23.40    7.99
 -12  -9   3   20.24    8.18
  12  -9  -4    0.21    4.77
 -12  -9   4    3.88    5.80
  12  -9  -5    0.35    4.90
 -12  -9   5    7.55    6.58
  12  -9  -6    3.18    5.96
 -12  -9   6   -0.41    5.76
  12  -9  -7    0.93    5.86
  12   9  -7    4.64    5.86
 -12  -9   7    1.65    6.15
  12  -9  -8    0.40    5.04
  12   9  -8   -4.20    6.00
 -12  -9   8   -1.14    5.89
  12  -9  -9    8.73    6.90
  12   9  -9   31.09    8.96
 -12  -9   9   11.63    7.68
  12  -9 -10    0.22    5.03
  12   9 -10   -1.52    5.47
 -12  -9  10    1.80    5.88
  12  -9 -11   -2.35    5.07
  12   9 -11    2.20    4.66
 -12  -9  11   -1.50    5.92
  12  -9 -12    4.30    5.54
  12   9 -12    0.78    4.70
 -12  -9  12   -0.78    5.07
  12  -9 -13   16.01    6.92
  12   9 -13    2.62    5.34
 -12  -9  13    3.60    6.05
  12  -9 -14    2.59    5.48
  12   9 -14   -0.11    5.43
 -12  -9  14    0.03    5.83
  12  -9 -15    6.14    5.60
  12   9 -15    6.59    6.02
 -12  -9  15    1.70    5.67
  12  -9 -16    0.67    6.18
  12   9 -16   -3.21    6.67
 -12  -9  16    0.77    6.14
  12  -9 -17    1.70    6.01
  12   9 -17    4.19    5.88
 -12  -9  17   -3.19    7.54
  12  -9 -18   -2.14    4.90
  12   9 -18   -2.69    5.58
 -12  -9  18   -4.11    6.60
  12  -9 -19   17.59    8.74
  12   9 -19   22.80    8.16
 -12  -9  19   -0.92    7.26
  12  -9 -20    0.01    5.86
  12   9 -20    1.67    6.05
 -12  -9  20   -0.72    7.18
  12  -9 -21    1.36    5.33
  12   9 -21    0.43    5.14
 -12  -9  21    3.72    7.25
  12  -9 -22   -2.15    5.95
  12   9 -22   -3.26    6.48
  12  -9 -23   12.87    7.86
  12   9 -23    8.55    6.64
  12  -9 -24   -3.54    7.33
  12   9 -24   -0.05    6.04
  12  -9 -25   11.67    7.21
  12   9 -25    3.75    6.19
  12 -10  -1    9.44    6.06
 -12 -10   1   -1.27    5.91
  12 -10  -2    0.37    4.14
 -12 -10   2    0.88    6.23
  12 -10  -3   -0.55    4.34
 -12 -10   3    0.24    5.04
  12 -10  -4    4.44    5.14
 -12 -10   4   -3.22    6.64
  12 -10  -5    2.66    6.19
 -12 -10   5    7.82    6.69
  12 -10  -6   -0.43    5.22
 -12 -10   6   -0.28    4.77
  12 -10  -7   13.30    7.36
 -12 -10   7    7.17    6.56
  12 -10  -8   -1.38    5.85
 -12 -10   8    7.18    6.33
  12 -10  -9    4.49    6.36
 -12 -10   9    5.73    5.73
  12 -10 -10    3.86    5.62
 -12 -10  10    0.34    6.51
  12 -10 -11    3.30    5.51
 -12 -10  11    3.09    6.92
  12 -10 -12    3.63    4.73
 -12 -10  12   -1.83    6.28
  12 -10 -13    1.72    5.14
 -12 -10  13    4.91    6.08
  12 -10 -14    8.02    5.87
 -12 -10  14   -1.34    5.72
  12 -10 -15    2.64    5.88
 -12 -10  15    2.03    6.97
  12 -10 -16    1.29    5.79
 -12 -10  16    2.97    6.14
  12 -10 -17   20.02    7.58
  12 -10 -18    4.94    6.55
  12 -10 -19    2.50    5.12
  12 -10 -20    2.00    6.11
  12 -11  -1    2.50    5.14
 -12 -11   1    2.94    5.93
  12 -11  -2    0.01    4.17
 -12 -11   2    1.52    4.18
  12 -11  -3    4.02    4.97
 -12 -11   3    1.93    6.19
  12 -11  -4    6.00    4.72
 -12 -11   4   -1.55    5.81
  12 -11  -5    5.77    5.07
 -12 -11   5    1.93    5.42
 -12 -11   6    4.87    5.90
 -12 -11   7    5.18    6.71
 -12 -11   8   -1.29    5.84
 -12 -11   9    6.47    6.53
 -12 -11  10    1.01    5.03
 -12 -11  11    0.53    5.69
  11   0  -1  129.64   20.50
  11   0  -2   -0.48    4.25
  11   0  -3   44.32   10.39
  11   0  -4   -0.27    3.78
  11   0  -5  147.91   22.88
  11   0  -6    0.17    4.63
  11   0  -7   -5.23    6.36
  11   0  -8    0.31    5.39
  11   0  -9   31.00    9.02
  11   0 -10   -1.77    4.91
  11   0 -11   50.56   11.69
  11   0 -12    3.60    6.10
  11   0 -13    6.05    6.41
  11   0 -14    1.26    5.45
  11   0 -15   15.37    7.48
  11   0 -16    2.80    5.88
 -11   0  17    6.58    7.14
  11   0 -17   13.59    6.68
  11   0 -18    1.46    6.24
  11   0 -19    6.59    6.59
  11   0 -20    2.08    5.57
  11   0 -21   29.99    9.22
  11   0 -22   -1.96    5.29
  11   0 -23    6.12    5.78
  11   0 -24   -3.51    6.25
  11   0 -25    7.68    7.08
  11   0 -26   -1.66    6.40
  11   0 -27    9.36    7.63
  11   0 -28   -2.92    6.46
  11   0 -29   -3.19    7.01
  11   0 -30   -5.52    7.00
 -11   1   1   98.86   19.55
  11  -1  -1  115.78   19.12
  11   1  -1  123.78   18.80
 -11   1   2    0.89    5.56
  11  -1  -2    0.69    5.16
  11   1  -2    9.97    5.24
 -11   1   3   53.37   12.59
  11  -1  -3   48.95   11.11
  11   1  -3   52.72   11.43
 -11   1   4   -3.43    6.58
  11  -1  -4   -1.80    4.85
  11   1  -4   -0.70    4.66
 -11   1   5    4.17    6.69
  11  -1  -5    7.26    4.54
  11   1  -5   11.72    6.72
 -11   1   6    3.17    5.58
  11  -1  -6    4.61    5.54
  11   1  -6   -0.08    4.73
 -11   1   7   66.14   14.21
  11  -1  -7   48.93   11.43
  11   1  -7   46.38   10.73
 -11   1   8    1.02    6.13
  11  -1  -8    4.20    5.38
  11   1  -8   -2.43    5.24
 -11  -1   8    3.46    6.70
 -11   1   9   29.90    9.61
  11  -1  -9   22.87    8.32
  11   1  -9   18.60    7.89
 -11  -1   9   34.01    9.98
 -11   1  10   -3.04    6.36
  11  -1 -10    0.50    5.75
  11   1 -10    0.42    5.15
 -11  -1  10   -0.75    6.29
 -11   1  11    9.14    7.10
  11  -1 -11   18.32    7.60
  11   1 -11    5.43    5.85
 -11  -1  11   15.64    8.15
 -11   1  12   -1.49    6.22
  11  -1 -12    3.05    6.38
  11   1 -12    3.20    5.05
 -11  -1  12    4.20    6.74
 -11   1  13   47.10   12.18
  11  -1 -13   34.79   10.42
  11   1 -13   60.21   11.81
 -11  -1  13   23.12   10.30
 -11   1  14   -1.73    5.43
  11  -1 -14   -3.66    6.64
  11   1 -14   -0.41    4.98
 -11  -1  14   -3.68    6.97
  11  -1 -15    0.63    5.00
  11   1 -15   -0.31    5.07
 -11  -1  15   -3.48    6.74
  11  -1 -16   -2.05    5.57
  11   1 -16   -0.52    5.16
 -11  -1  16   -2.75    7.02
  11  -1 -17   22.17    8.29
  11   1 -17   26.90    8.52
 -11  -1  17   20.75    9.82
  11  -1 -18    1.46    4.44
  11   1 -18    3.68    5.79
 -11  -1  18    1.86    5.09
  11  -1 -19   11.65    6.44
  11   1 -19   10.68    6.15
 -11  -1  19    2.20    7.02
  11  -1 -20    3.16    4.91
  11   1 -20    2.81    6.23
 -11  -1  20    1.06    6.48
  11  -1 -21    4.15    6.33
  11   1 -21    2.02    7.15
  11  -1 -22   -4.94    6.99
  11   1 -22   -0.90    5.75
  11  -1 -23   46.83   10.85
  11   1 -23   25.22    9.65
  11  -1 -24    3.27    6.59
  11   1 -24   -2.36    5.71
  11  -1 -25   18.93    7.91
  11   1 -25    2.26    6.27
  11  -1 -26   -1.06    6.16
  11   1 -26   -0.11    5.30
  11  -1 -27    9.16    6.87
  11   1 -27    4.54    6.36
  11  -1 -28   -3.76    6.66
  11   1 -28    3.06    5.78
  11  -1 -29   12.28    7.48
  11   1 -29   10.37    7.64
  11  -1 -30   -0.21    5.84
  11   1 -30   -0.77    6.18
 -11   2   1   42.01   10.71
  11  -2  -1   24.75    7.72
  11   2  -1   18.60    7.57
 -11  -2   1   19.94    8.85
 -11   2   2   -2.09    5.68
  11  -2  -2   -1.35    4.33
  11   2  -2    0.25    4.99
 -11  -2   2   -1.11    5.53
 -11   2   3   13.60    8.06
  11  -2  -3   24.86    6.91
  11   2  -3    8.77    6.08
 -11  -2   3   11.39    7.69
 -11   2   4   13.73    7.48
  11  -2  -4    7.74    5.35
  11   2  -4   10.21    6.14
 -11  -2   4    5.81    5.80
 -11   2   5   72.32   14.00
  11  -2  -5   58.13   11.90
  11   2  -5   45.89   10.95
 -11  -2   5   51.83   12.76
 -11   2   6   16.44    7.51
  11  -2  -6    3.93    5.27
  11   2  -6   13.78    6.28
 -11  -2   6   20.18    8.35
 -11   2   7    4.77    6.47
  11  -2  -7    7.93    6.53
  11   2  -7   17.91    7.44
 -11  -2   7    3.78    6.80
 -11   2   8   15.31    8.91
  11  -2  -8   32.07    8.41
  11   2  -8   22.47    7.58
 -11  -2   8   15.65    8.38
 -11   2   9   24.43    9.79
  11  -2  -9   35.11    9.37
  11   2  -9   60.84   11.15
 -11  -2   9   37.57   11.21
  11  -2 -10   11.47    6.53
  11   2 -10    3.79    5.29
 -11  -2  10   -1.99    6.21
  11  -2 -11   24.65    8.04
  11   2 -11   30.44    8.97
 -11  -2  11   46.87   11.49
  11  -2 -12   -2.00    5.03
  11   2 -12   -0.37    5.37
 -11  -2  12    1.61    5.63
  11  -2 -13    4.35    5.31
  11   2 -13   -1.85    4.89
 -11  -2  13   -0.99    6.05
  11  -2 -14    1.16    5.51
  11   2 -14    5.85    6.06
 -11  -2  14    3.19    6.57
  11  -2 -15   13.95    7.68
  11   2 -15   24.66    8.38
 -11  -2  15   19.26    9.09
  11  -2 -16    4.86    5.30
  11   2 -16    4.19    5.26
 -11  -2  16    5.57    6.91
  11  -2 -17    8.75    6.82
  11   2 -17    5.35    6.80
 -11  -2  17    7.16    7.18
  11  -2 -18    4.09    6.16
  11   2 -18   -1.09    5.92
 -11  -2  18   -1.24    6.24
  11  -2 -19   13.61    6.88
  11   2 -19    7.58    6.86
 -11  -2  19    8.18    7.94
  11  -2 -20    3.59    5.60
  11   2 -20   -4.84    7.07
 -11  -2  20    7.87    7.36
  11  -2 -21   18.90    7.37
  11   2 -21   10.92    7.09
 -11  -2  21    4.11    7.13
  11  -2 -22    1.88    5.98
  11   2 -22    0.98    5.80
 -11  -2  22   -1.21    6.03
  11  -2 -23   -3.12    6.68
  11   2 -23    3.51    5.24
 -11  -2  23   -3.99    8.27
  11  -2 -24    0.12    6.39
  11   2 -24    0.19    5.86
  11  -2 -25   -0.44    5.20
  11   2 -25   10.44    7.42
  11  -2 -26    2.09    5.88
  11   2 -26   -1.34    5.63
  11  -2 -27   10.32    6.97
  11   2 -27   14.54    7.58
  11  -2 -28   -0.23    6.64
  11   2 -28    4.25    6.25
  11  -2 -29   -3.11    6.29
  11   2 -29    6.59    6.39
  11  -2 -30    0.96    5.57
  11   2 -30    3.79    6.69
  11  -3  -1   13.44    6.61
  11   3  -1   11.11    6.16
 -11  -3   1    7.84    6.87
  11  -3  -2   34.00    8.44
  11   3  -2   15.32    6.16
 -11  -3   2   13.65    7.48
  11  -3  -3   59.65   11.84
  11   3  -3   45.46   10.65
 -11  -3   3   52.50   12.23
  11  -3  -4   13.95    6.40
  11   3  -4   18.55    6.85
 -11  -3   4   14.21    7.44
  11  -3  -5    6.99    5.38
  11   3  -5    7.07    5.86
 -11  -3   5    0.02    5.90
  11  -3  -6    3.21    5.21
  11   3  -6    7.65    5.59
 -11  -3   6    6.11    5.87
  11  -3  -7   64.17   12.33
  11   3  -7   36.87   10.24
 -11  -3   7   51.90   12.36
  11  -3  -8    9.02    6.32
  11   3  -8   16.52    6.36
 -11  -3   8    2.44    6.09
  11  -3  -9    7.52    5.77
  11   3  -9   17.63    7.03
 -11  -3   9   14.26    7.42
  11  -3 -10    2.33    5.23
  11   3 -10   10.65    6.27
 -11  -3  10   -1.21    6.43
  11  -3 -11   15.70    6.95
  11   3 -11    9.75    5.88
 -11  -3  11    0.79    5.84
  11  -3 -12   18.08    7.23
  11   3 -12   14.19    7.18
 -11  -3  12    6.84    6.47
  11  -3 -13   12.81    7.11
  11   3 -13   34.20    9.57
 -11  -3  13   20.61    9.18
  11  -3 -14   -2.17    5.23
  11   3 -14   -0.12    5.41
 -11  -3  14    0.39    6.19
  11  -3 -15    8.28    5.69
  11   3 -15   -0.00    4.94
 -11  -3  15   -2.34    6.08
  11  -3 -16    6.67    6.16
  11   3 -16    3.29    4.99
 -11  -3  16    3.41    6.67
  11  -3 -17    7.26    6.47
  11   3 -17    8.81    6.40
 -11  -3  17    7.70    6.73
  11  -3 -18    9.53    5.75
  11   3 -18   10.69    6.55
 -11  -3  18   -0.32    5.69
  11  -3 -19   16.81    7.47
  11   3 -19    4.58    6.18
 -11  -3  19    8.85    6.38
  11  -3 -20   12.75    7.19
  11   3 -20   -1.80    5.83
 -11  -3  20    1.52    5.98
  11  -3 -21    0.01    6.15
  11   3 -21    4.71    8.16
 -11  -3  21    2.62    7.56
  11  -3 -22    8.87    6.74
  11   3 -22   14.19    8.36
 -11  -3  22   -2.79    6.97
  11  -3 -23   43.73   10.98
  11   3 -23   29.08    9.73
 -11  -3  23    4.25    8.26
  11  -3 -24   12.13    7.42
  11   3 -24    8.38    6.56
 -11  -3  24   -0.62    6.57
  11  -3 -25    0.54    7.27
  11   3 -25    6.32    7.09
 -11  -3  25    9.98    7.67
  11  -3 -26   -3.17    6.22
  11   3 -26   -0.97    6.08
  11  -3 -27   25.44    9.10
  11   3 -27   24.48    9.41
  11  -3 -28    1.31    5.98
  11   3 -28    1.15    6.29
  11  -3 -29   10.26    6.61
  11   3 -29    3.72    7.43
  11  -3 -30    5.59    6.13
  11   3 -30   -5.46    7.85
  11  -4  -1   60.40   10.76
  11   4  -1   36.06    8.96
 -11  -4   1    9.94    8.14
  11  -4  -2    0.34    4.09
  11   4  -2   -2.28    4.72
 -11  -4   2    0.83    6.13
  11  -4  -3    0.79    4.51
  11   4  -3    4.67    5.09
 -11  -4   3    8.79    6.30
  11  -4  -4    4.45    5.46
  11   4  -4    8.26    5.12
 -11  -4   4   11.14    6.85
  11  -4  -5   49.63   11.55
  11   4  -5   65.05   12.19
 -11  -4   5   56.94   13.26
  11  -4  -6    7.73    6.50
  11   4  -6   29.84    8.21
 -11  -4   6   20.59    7.99
  11  -4  -7   10.48    6.89
  11   4  -7   12.59    6.73
 -11  -4   7   10.88    6.84
  11  -4  -8    0.24    4.39
  11   4  -8   -1.48    5.60
 -11  -4   8    1.25    6.85
  11  -4  -9   44.35   10.48
  11   4  -9   60.01   11.82
 -11  -4   9   35.46   11.09
  11  -4 -10    4.84    6.11
  11   4 -10    9.76    6.39
 -11  -4  10    5.44    6.57
  11  -4 -11   35.93    9.06
  11   4 -11   19.07    7.70
 -11  -4  11   24.05    9.57
  11  -4 -12   -1.03    4.86
  11   4 -12    0.89    4.61
 -11  -4  12   -0.03    4.27
  11  -4 -13    2.85    5.16
  11   4 -13    9.54    6.08
 -11  -4  13   -1.34    6.50
  11  -4 -14    6.44    6.25
  11   4 -14    5.04    5.91
 -11  -4  14    5.08    7.21
  11  -4 -15   13.52    6.93
  11   4 -15   14.59    7.23
 -11  -4  15   12.00    7.93
  11  -4 -16   11.19    6.45
  11   4 -16   11.11    7.34
 -11  -4  16    7.71    7.48
  11  -4 -17    5.11    5.48
  11   4 -17    2.02    5.14
 -11  -4  17    2.55    5.78
  11  -4 -18    2.94    5.67
  11   4 -18    2.72    4.76
 -11  -4  18   -0.62    7.59
  11  -4 -19    0.96    5.50
  11   4 -19    8.61    6.09
 -11  -4  19    5.04    8.02
  11  -4 -20   -1.64    6.45
  11   4 -20    4.84    5.98
 -11  -4  20    0.74    6.46
  11  -4 -21   22.47    8.08
  11   4 -21   15.08    7.85
 -11  -4  21    3.31    8.01
  11  -4 -22    5.55    7.00
  11   4 -22    1.28    6.43
 -11  -4  22    7.22    8.07
  11  -4 -23    4.45    5.53
  11   4 -23   -1.83    5.39
 -11  -4  23   -4.20    7.80
  11  -4 -24    7.89    6.09
  11   4 -24    5.28    6.78
 -11  -4  24    9.65    7.60
  11  -4 -25   19.55    8.32
  11   4 -25   22.14    8.72
 -11  -4  25    8.43    8.33
  11  -4 -26    9.04    6.15
  11   4 -26    8.87    6.47
 -11  -4  26   -0.40    6.85
  11  -4 -27    5.63    6.86
  11   4 -27    7.27    7.19
 -11  -4  27   13.45    9.06
  11  -4 -28    1.74    6.17
  11   4 -28   -0.22    6.12
  11  -4 -29    3.98    5.83
  11   4 -29    2.24    7.70
  11  -4 -30    8.37    7.04
  11  -5  -1   -0.09    4.45
  11   5  -1    2.93    5.40
 -11  -5   1    6.10    6.57
  11  -5  -2   43.90   10.19
  11   5  -2   49.84   10.59
 -11  -5   2   31.34   10.28
  11  -5  -3   43.30   10.47
  11   5  -3   54.87   11.10
 -11  -5   3   44.05   11.91
  11  -5  -4    2.95    5.05
  11   5  -4    7.94    5.73
 -11  -5   4    5.75    6.02
  11  -5  -5    0.75    4.83
  11   5  -5   -2.08    5.07
 -11  -5   5   -2.04    5.58
  11  -5  -6    8.29    6.09
  11   5  -6   25.45    7.99
 -11  -5   6   13.96    7.93
  11  -5  -7   45.70    9.99
  11   5  -7   24.53    8.87
 -11  -5   7   15.36    8.18
  11  -5  -8    9.68    7.17
  11   5  -8   13.52    6.27
 -11  -5   8    8.93    7.28
  11  -5  -9   23.01    7.87
  11   5  -9   17.99    7.65
 -11  -5   9   16.85    8.31
  11  -5 -10    1.00    5.13
  11   5 -10   -0.58    4.99
 -11  -5  10    5.06    5.86
  11  -5 -11    4.68    5.96
  11   5 -11   14.12    6.76
 -11  -5  11    2.10    6.04
  11  -5 -12   26.02    8.60
  11   5 -12   23.97    8.33
 -11  -5  12   16.27    8.33
  11  -5 -13   38.08    9.14
  11   5 -13   27.61    8.85
 -11  -5  13   17.77    9.00
  11  -5 -14   -0.30    5.78
  11   5 -14   -0.48    4.96
 -11  -5  14    5.93    6.08
  11  -5 -15   -0.91    5.65
  11   5 -15    2.88    5.24
 -11  -5  15   -1.13    6.09
  11  -5 -16    1.32    5.20
  11   5 -16    2.29    5.42
 -11  -5  16   -1.92    5.74
  11  -5 -17    4.39    5.38
  11   5 -17    3.87    5.79
 -11  -5  17   -0.34    5.48
  11  -5 -18    7.95    6.06
 -11  -5  18   11.78    7.51
  11  -5 -19   13.52    8.08
  11   5 -19   19.12    8.12
 -11  -5  19   17.80    9.32
  11  -5 -20   -2.29    6.42
  11   5 -20    1.49    5.97
 -11  -5  20    2.87    6.28
  11  -5 -21    1.83    5.60
  11   5 -21    1.55    5.75
 -11  -5  21   -3.07    7.06
  11  -5 -22   -1.28    4.88
  11   5 -22    4.35    5.98
 -11  -5  22    1.78    6.32
  11  -5 -23    6.57    7.16
  11   5 -23   23.84    8.40
 -11  -5  23   16.63    9.71
  11  -5 -24    1.09    6.46
  11   5 -24    5.28    6.45
 -11  -5  24   -0.43    6.92
  11  -5 -25    2.38    6.58
  11   5 -25    1.23    6.51
 -11  -5  25   -3.52    7.80
  11  -5 -26    0.43    5.77
  11   5 -26   -1.18    5.48
 -11  -5  26    2.24    7.65
  11  -5 -27    2.76    5.28
  11   5 -27    0.20    6.73
 -11  -5  27    3.34    7.22
  11  -5 -28   14.62    7.55
  11   5 -28   20.68    8.52
 -11  -5  28   11.93    7.98
  11  -5 -29    8.70    6.66
  11   5 -29   -1.68    6.11
 -11  -5  29    7.70    8.67
  11  -6  -1   45.44    9.41
  11   6  -1   22.34    7.47
 -11  -6   1   22.05    8.50
  11  -6  -2   -0.48    4.86
  11   6  -2    2.93    4.48
 -11  -6   2    4.06    6.82
  11  -6  -3   -0.10    3.86
  11   6  -3    1.02    5.15
 -11  -6   3    1.73    6.50
  11  -6  -4   35.34    8.92
  11   6  -4   39.81    9.92
 -11  -6   4   10.89    8.14
  11  -6  -5   10.42    6.33
  11   6  -5   18.79    7.18
 -11  -6   5   21.05    8.58
  11  -6  -6   12.93    6.61
  11   6  -6    0.28    3.78
 -11  -6   6   16.00    7.34
  11  -6  -7    6.56    5.55
  11   6  -7    3.25    5.43
 -11  -6   7    6.51    5.85
  11  -6  -8   11.16    5.95
  11   6  -8    8.45    6.27
 -11  -6   8   14.15    6.82
  11  -6  -9    4.22    4.93
  11   6  -9    8.25    6.32
 -11  -6   9   14.21    7.54
  11  -6 -10   18.68    7.32
  11   6 -10    2.28    5.91
 -11  -6  10    8.55    7.85
  11  -6 -11    5.77    6.41
  11   6 -11   -0.52    4.86
 -11  -6  11    4.74    6.66
  11  -6 -12    0.67    4.80
  11   6 -12    3.19    4.76
 -11  -6  12   -2.43    6.34
  11  -6 -13    7.53    6.61
  11   6 -13    0.86    4.39
 -11  -6  13   13.70    7.45
  11  -6 -14   12.98    6.92
  11   6 -14    4.93    5.23
 -11  -6  14   13.49    7.52
  11  -6 -15   14.49    7.22
  11   6 -15   11.69    7.25
 -11  -6  15   10.95    7.57
  11  -6 -16   14.40    6.90
  11   6 -16   13.86    6.90
 -11  -6  16   22.60    9.90
  11  -6 -17   -4.51    6.18
  11   6 -17   -0.17    4.72
 -11  -6  17   -0.20    5.74
  11  -6 -18    1.83    5.53
  11   6 -18    9.02    6.91
 -11  -6  18    7.57    6.59
  11  -6 -19   -1.43    5.52
  11   6 -19   -1.18    4.47
 -11  -6  19    6.81    7.19
  11  -6 -20    7.10    6.58
  11   6 -20   -0.11    5.10
 -11  -6  20    3.81    6.34
  11  -6 -21    9.50    7.00
  11   6 -21    6.56    6.81
 -11  -6  21    6.88    7.04
  11  -6 -22    3.77    6.46
  11   6 -22    0.34    5.49
 -11  -6  22    0.05    6.44
  11  -6 -23    2.16    5.84
  11   6 -23   -4.22    6.17
 -11  -6  23   -0.92    6.85
  11  -6 -24   -0.46    5.58
  11   6 -24    0.48    5.34
 -11  -6  24    4.45    8.43
  11  -6 -25    5.13    5.56
  11   6 -25    5.92    6.31
 -11  -6  25    4.13    7.71
  11  -6 -26   14.30    8.22
  11   6 -26   27.13    9.44
 -11  -6  26   17.42   10.05
  11  -6 -27   -2.00    5.90
  11   6 -27   -2.34    6.34
 -11  -6  27   -0.62    6.06
  11  -6 -28   -3.23    6.47
  11   6 -28    0.10    5.12
 -11  -6  28   -1.89    7.11
  11  -6 -29    1.69    6.21
  11   6 -29   -0.02    6.31
 -11  -6  29    5.63    6.13
 -11  -6  30    3.16    7.27
 -11  -6  31    8.70    8.30
  11  -7  -1    5.22    5.17
  11   7  -1   10.14    5.49
 -11  -7   1    5.55    5.75
  11  -7  -2   27.26    8.89
  11   7  -2   54.89   10.47
 -11  -7   2   22.58    8.60
  11  -7  -3    3.04    4.75
  11   7  -3   -2.17    4.64
 -11  -7   3    1.55    5.20
  11  -7  -4   12.49    6.37
  11   7  -4   17.46    6.98
 -11  -7   4    9.24    6.16
  11  -7  -5   -1.48    4.02
  11   7  -5   -2.01    5.12
 -11  -7   5    3.29    4.90
  11  -7  -6    8.89    5.72
  11   7  -6   13.11    6.80
 -11  -7   6   15.43    7.83
  11  -7  -7    1.36    4.72
  11   7  -7    4.59    5.37
 -11  -7   7    7.05    5.84
  11  -7  -8   52.90   10.79
  11   7  -8   32.40   10.10
 -11  -7   8   38.10   11.47
  11  -7  -9   27.23    8.29
  11   7  -9    9.72    6.07
 -11  -7   9   17.61    8.92
  11  -7 -10    1.24    4.63
  11   7 -10    0.35    4.17
 -11  -7  10   -3.70    6.83
  11  -7 -11    1.52    4.60
  11   7 -11   -0.14    5.17
 -11  -7  11   -0.43    5.68
  11  -7 -12   52.25   10.96
  11   7 -12   25.88    9.15
 -11  -7  12   14.17    8.47
  11  -7 -13   13.87    7.26
  11   7 -13    2.83    6.26
 -11  -7  13    2.51    6.71
  11  -7 -14    7.74    5.39
  11   7 -14    2.51    5.61
 -11  -7  14    3.38    7.25
  11  -7 -15   -0.98    5.40
  11   7 -15   -0.27    5.13
 -11  -7  15    4.86    5.93
  11  -7 -16   -1.54    5.10
  11   7 -16    0.23    5.54
 -11  -7  16    0.72    6.15
  11  -7 -17    0.71    5.02
  11   7 -17    4.84    6.29
 -11  -7  17    5.37    6.88
  11  -7 -18   29.46    8.97
  11   7 -18   -1.40    5.57
 -11  -7  18    7.56    7.18
  11  -7 -19   12.18    7.85
  11   7 -19    4.51    6.38
 -11  -7  19   -0.57    6.04
  11  -7 -20   -3.97    6.29
  11   7 -20   -1.89    5.99
 -11  -7  20    3.65    6.76
  11  -7 -21    2.14    5.06
  11   7 -21   -1.95    5.82
 -11  -7  21    6.62    7.91
  11  -7 -22   11.62    6.59
  11   7 -22    6.62    7.60
 -11  -7  22    7.58    7.35
  11  -7 -23    3.24    6.71
  11   7 -23    0.00    5.60
 -11  -7  23   13.19    8.48
  11  -7 -24   -1.69    6.43
  11   7 -24   -2.98    5.90
 -11  -7  24    1.17    6.84
  11  -7 -25    2.47    6.22
  11   7 -25   -1.48    5.58
 -11  -7  25    0.10    5.11
  11  -7 -26   -2.18    5.21
  11   7 -26   -1.11    5.95
 -11  -7  26    3.72    7.54
  11  -7 -27   -1.57    6.54
  11   7 -27   -1.01    6.11
 -11  -7  27   -4.11    8.75
  11  -7 -28    1.05    6.36
  11   7 -28    5.98    6.85
 -11  -7  28   -1.12    6.27
  11  -7 -29   -2.97    7.15
  11   7 -29    0.39    4.72
 -11  -7  29    9.25    8.34
 -11  -7  30    5.12    7.97
  11  -8  -1    5.36    4.56
  11   8  -1   -1.88    4.65
 -11  -8   1    0.22    5.92
  11  -8  -2   11.57    6.15
  11   8  -2    6.26    5.29
 -11  -8   2    9.88    6.12
  11  -8  -3   -1.48    4.37
  11   8  -3    0.06    4.52
 -11  -8   3    0.66    5.83
  11  -8  -4   41.11    9.31
  11   8  -4   15.02    6.61
 -11  -8   4   27.41    8.78
  11  -8  -5    6.04    6.29
  11   8  -5    2.17    4.60
 -11  -8   5    3.62    5.03
  11  -8  -6   26.85    8.53
  11   8  -6   19.24    7.42
 -11  -8   6   17.50    7.44
  11  -8  -7    5.76    6.04
  11   8  -7    5.34    5.67
 -11  -8   7    5.06    6.80
  11  -8  -8    1.92    5.24
  11   8  -8   -0.14    4.34
 -11  -8   8    2.23    5.56
  11  -8  -9    2.21    5.27
  11   8  -9    2.55    5.55
 -11  -8   9    4.32    6.58
  11  -8 -10   28.92    8.66
  11   8 -10   12.16    6.43
 -11  -8  10   12.54    7.27
  11  -8 -11    1.18    4.45
  11   8 -11    2.81    5.54
 -11  -8  11    0.90    5.37
  11  -8 -12   -3.69    5.52
  11   8 -12    1.57    5.49
 -11  -8  12    3.41    5.09
  11  -8 -13    0.63    6.14
  11   8 -13    6.51    5.64
 -11  -8  13    1.38    6.64
  11  -8 -14    6.32    5.06
  11   8 -14    2.18    5.20
 -11  -8  14    0.16    5.41
  11  -8 -15   11.96    7.41
  11   8 -15    9.06    5.88
 -11  -8  15   18.59    9.16
  11  -8 -16   14.91    6.90
  11   8 -16   26.69    8.63
 -11  -8  16    4.95    7.27
  11  -8 -17   -1.23    5.77
  11   8 -17    1.42    5.32
 -11  -8  17   -2.64    5.84
  11  -8 -18   -3.12    5.73
  11   8 -18   -0.58    5.92
 -11  -8  18   -2.03    5.76
  11  -8 -19    1.09    4.63
  11   8 -19    2.72    5.36
 -11  -8  19    4.01    7.04
  11  -8 -20   12.54    7.40
  11   8 -20   27.04    8.48
 -11  -8  20    9.77    7.32
  11  -8 -21   -2.99    6.05
  11   8 -21   -2.93    5.72
 -11  -8  21   -1.25    5.87
  11  -8 -22   25.50    8.47
  11   8 -22   10.54    7.00
 -11  -8  22    3.27    7.44
  11  -8 -23    0.44    6.10
  11   8 -23    2.01    5.36
 -11  -8  23   -0.87    6.73
  11  -8 -24    6.22    6.62
  11   8 -24   10.33    7.52
 -11  -8  24   -1.21    6.98
  11  -8 -25    1.67    7.09
  11   8 -25    1.62    5.92
 -11  -8  25   -1.74    8.12
  11  -8 -26    3.90    6.81
  11   8 -26    0.74    6.43
 -11  -8  26   10.72    8.41
  11  -8 -27    0.61    5.20
  11   8 -27    6.23    6.41
 -11  -8  27   -4.79    8.50
  11  -8 -28    1.70    7.19
  11   8 -28   -2.18    6.06
  11  -9  -1    0.91    3.78
  11   9  -1   -1.31    5.09
 -11  -9   1    5.30    6.05
  11  -9  -2   27.22    9.10
  11   9  -2   50.18   10.62
 -11  -9   2   47.94   10.67
  11  -9  -3   -0.47    5.10
  11   9  -3   -0.14    4.71
 -11  -9   3   -2.21    5.60
  11  -9  -4   10.02    6.48
  11   9  -4   18.93    7.02
 -11  -9   4   12.94    6.65
  11  -9  -5   -1.81    5.01
  11   9  -5   -2.89    5.08
 -11  -9   5    0.83    5.22
  11  -9  -6    8.54    5.93
  11   9  -6    6.31    5.11
 -11  -9   6   -0.32    6.16
  11  -9  -7   -0.83    4.46
  11   9  -7    1.79    5.14
 -11  -9   7    4.02    6.97
  11  -9  -8   12.44    6.44
  11   9  -8   22.17    7.53
 -11  -9   8   11.60    6.38
  11  -9  -9   -1.41    4.51
  11   9  -9    0.56    4.75
 -11  -9   9    0.56    5.91
  11  -9 -10   -0.92    5.69
  11   9 -10    1.21    5.60
 -11  -9  10    3.59    4.77
  11  -9 -11   -0.14    5.51
  11   9 -11    0.76    4.51
 -11  -9  11    2.08    5.68
  11  -9 -12    6.25    6.63
  11   9 -12   16.35    6.98
 -11  -9  12   12.30    6.97
  11  -9 -13    3.86    5.96
  11   9 -13    4.91    5.14
 -11  -9  13   -0.74    5.79
  11  -9 -14   -1.04    5.03
  11   9 -14    7.34    6.20
 -11  -9  14    7.56    6.49
  11  -9 -15   -0.54    5.57
  11   9 -15   -0.62    5.57
 -11  -9  15    1.76    5.03
  11  -9 -16    2.12    5.03
  11   9 -16    0.88    5.31
 -11  -9  16   -2.46    6.51
  11  -9 -17    3.73    5.92
  11   9 -17    1.38    5.20
 -11  -9  17   -0.74    5.84
  11  -9 -18   16.22    7.79
  11   9 -18   31.62    9.11
 -11  -9  18    7.74    8.31
  11  -9 -19    5.55    6.25
  11   9 -19    3.29    4.77
 -11  -9  19   -1.39    6.46
  11  -9 -20    0.78    5.53
  11   9 -20   -0.96    5.39
 -11  -9  20    1.05    6.43
  11  -9 -21    0.80    5.14
  11   9 -21   -2.68    5.60
 -11  -9  21   -0.48    5.09
  11  -9 -22   11.01    6.95
  11   9 -22    5.33    6.30
 -11  -9  22    2.53    6.63
  11  -9 -23    1.16    5.83
  11   9 -23    1.66    5.00
 -11  -9  23   -3.18    7.03
  11  -9 -24   10.68    7.42
  11   9 -24    2.63    6.35
 -11  -9  24    5.21    6.67
  11  -9 -25   -0.35    6.70
  11   9 -25    2.42    6.99
  11  -9 -26    1.05    5.45
  11   9 -26    1.54    5.90
  11  -9 -27   -4.12    6.89
  11   9 -27   -1.90    6.19
  11  -9 -28    9.81    7.95
  11   9 -28   19.40    8.73
  11 -10  -1   -0.97    4.37
 -11 -10   1    2.75    4.66
  11 -10  -2    3.26    5.06
 -11 -10   2   -0.77    4.38
  11 -10  -3    0.83    4.30
 -11 -10   3    1.24    5.29
  11 -10  -4   22.10    7.35
 -11 -10   4    9.81    6.84
  11 -10  -5   -2.05    5.22
 -11 -10   5    1.52    5.37
  11 -10  -6   18.32    7.28
 -11 -10   6    7.89    6.72
  11 -10  -7   -0.16    5.00
 -11 -10   7   -1.36    6.11
  11 -10  -8    5.49    5.44
 -11 -10   8    1.18    4.24
  11 -10  -9   -1.08    5.40
 -11 -10   9    3.34    4.36
  11 -10 -10   15.20    6.76
 -11 -10  10   22.68    8.17
  11 -10 -11    0.95    4.92
 -11 -10  11    1.57    5.71
  11 -10 -12    3.84    6.08
 -11 -10  12   -0.86    5.84
  11 -10 -13    0.34    4.80
 -11 -10  13    0.46    5.82
  11 -10 -14    5.03    6.79
 -11 -10  14    9.05    7.13
  11 -10 -15   -2.80    5.23
 -11 -10  15   -1.93    5.46
  11 -10 -16   18.29    7.44
 -11 -10  16    1.73    6.00
  11 -10 -17   -0.57    5.91
 -11 -10  17    1.07    5.60
  11 -10 -18   11.81    6.16
 -11 -10  18   -1.02    5.08
  11 -10 -19   -0.19    5.41
 -11 -10  19   -2.73    7.28
  11 -10 -20    9.01    7.00
 -11 -10  20    1.15    5.85
  11 -10 -21   -3.44    5.91
 -11 -10  21   -1.22    6.15
  11 -11  -1    6.01    4.65
 -11 -11   1   -0.92    5.38
  11 -11  -2   28.10    8.19
 -11 -11   2   15.19    7.32
  11 -11  -3    3.94    5.50
 -11 -11   3   -0.00    5.06
  11 -11  -4    4.95    5.69
 -11 -11   4    3.04    5.83
  11 -11  -5    0.43    4.86
 -11 -11   5   -1.81    5.13
  11 -11  -6    0.51    4.53
 -11 -11   6   -2.17    5.36
 -11 -11   7   -0.51    5.13
 -11 -11   8   12.21    7.36
 -11 -11   9   -1.25    5.37
 -11 -11  10    4.67    6.72
 -11 -11  11    3.21    5.35
 -11 -11  12   10.12    7.01
 -11 -11  13   -0.51    5.00
 -11 -11  14   -1.21    6.12
 -11 -11  15   -0.13    6.32
 -11 -11  16   -0.19    5.59
 -11 -11  17   -2.04    6.81
 -11 -12   1    1.88    5.54
 -11 -12   2    4.75    5.71
 -11 -12   3   -1.19    5.09
 -11 -12   4    9.11    5.93
 -11 -12   5    1.78    5.16
 -11 -12   6    5.37    5.60
 -11 -12   7   -0.39    4.52
 -11 -12   8    0.03    5.05
 -11 -12   9   -1.96    6.27
 -11 -12  10   13.56    7.74
 -11 -12  11    3.18    5.76
 -11 -12  12   12.18    7.68
 -10   0   1    0.71    5.75
  10   0  -1    0.77    4.03
 -10   0   2   34.90   10.15
  10   0  -2   40.28    9.12
 -10   0   3    3.87    5.12
  10   0  -3    0.27    3.75
 -10   0   4  140.14   21.33
  10   0  -4  110.36   19.38
 -10   0   5   -2.18    4.80
  10   0  -5    0.00    5.06
 -10   0   6   19.43    8.12
  10   0  -6   36.05    8.41
 -10   0   7    0.99    5.51
  10   0  -7   -0.02    4.86
 -10   0   8   26.35    8.93
  10   0  -8   20.65    7.24
 -10   0   9    2.01    5.84
  10   0  -9    1.63    5.91
 -10   0  10  130.29   22.35
  10   0 -10  133.70   21.22
 -10   0  11    1.48    5.28
  10   0 -11   -1.66    5.58
 -10   0  12    3.82    6.24
  10   0 -12   -4.40    6.32
 -10   0  13    3.69    5.87
  10   0 -13   -1.54    6.03
 -10   0  14   27.43    9.57
  10   0 -14   33.64    9.74
 -10   0  15    0.84    5.68
  10   0 -15    1.03    4.45
  10   0 -16   59.76   13.04
  10   0 -17    3.46    5.39
  10   0 -18   23.98    8.45
  10   0 -19   -0.29    4.80
  10   0 -20   51.34   11.60
  10   0 -21    0.74    5.01
  10   0 -22   -1.26    4.51
  10   0 -23   -2.89    5.82
  10   0 -24   11.98    7.18
  10   0 -25    0.43    5.84
  10   0 -26   37.34   10.88
  10   0 -27    4.14    6.14
  10   0 -28   11.45    7.77
  10   0 -29   -0.21    5.27
  10   0 -30    9.32    6.42
  10   0 -31    3.22    6.31
  10   0 -32    1.80    6.98
 -10   1   1    0.67    5.25
  10  -1  -1    1.18    3.94
  10   1  -1    1.61    4.57
 -10  -1   1    0.51    5.42
 -10   1   2  177.10   25.23
  10  -1  -2  136.81   22.56
  10   1  -2  183.93   23.80
 -10  -1   2  128.55   23.40
 -10   1   3    9.31    6.82
  10  -1  -3   10.43    6.08
  10   1  -3   20.54    6.74
 -10  -1   3    1.00    6.84
 -10   1   4    2.59    5.35
  10  -1  -4    0.29    4.38
  10   1  -4    1.46    4.69
 -10  -1   4   -1.92    5.92
 -10   1   5   21.96    8.02
  10  -1  -5   21.97    7.47
  10   1  -5    9.95    6.07
 -10  -1   5   23.28    8.19
 -10   1   6   84.03   16.46
  10  -1  -6  101.87   15.91
  10   1  -6   88.10   15.36
 -10  -1   6   73.59   15.70
 -10   1   7    0.91    5.32
  10  -1  -7    2.50    4.82
  10   1  -7    4.61    5.22
 -10  -1   7   11.47    7.30
 -10   1   8   64.55   13.96
  10  -1  -8   65.20   13.19
  10   1  -8   66.55   13.24
 -10   1   9   -0.76    5.66
  10  -1  -9   -1.90    5.51
  10   1  -9   -2.44    4.85
 -10   1  10    0.42    5.28
  10  -1 -10   -0.91    4.82
  10   1 -10   -1.86    5.32
 -10   1  11   14.79    7.03
  10  -1 -11   12.91    7.32
  10   1 -11   23.41    7.66
 -10   1  12   71.88   16.91
  10  -1 -12  120.31   17.92
  10   1 -12   98.69   16.88
 -10   1  13    1.97    5.41
  10  -1 -13    1.42    4.26
  10   1 -13    1.78    5.08
 -10   1  14    6.70    6.61
  10  -1 -14   13.25    7.28
  10   1 -14   10.01    6.55
 -10   1  15   -0.64    5.49
  10  -1 -15    1.59    5.12
  10   1 -15    1.69    5.65
 -10   1  16   22.15    9.14
  10  -1 -16   27.13    8.77
  10   1 -16   37.49    9.12
 -10   1  17    3.63    5.59
  10  -1 -17    0.27    5.24
  10   1 -17   -1.12    5.58
  10  -1 -18   40.49   10.33
  10   1 -18   36.54    9.84
 -10  -1  18   24.60    9.97
  10  -1 -19    3.39    6.83
  10   1 -19   -0.21    5.51
 -10  -1  19   -2.64    6.36
  10  -1 -20    4.93    5.76
  10   1 -20   -3.27    6.32
 -10  -1  20   -0.27    6.18
  10  -1 -21    4.60    5.47
  10   1 -21    0.11    5.20
 -10  -1  21   -0.55    6.40
  10  -1 -22   85.30   16.31
  10   1 -22   88.81   16.21
 -10  -1  22   75.50   17.55
  10  -1 -23   -2.19    6.94
  10   1 -23    6.57    5.51
 -10  -1  23    0.01    7.07
  10  -1 -24    4.70    6.26
  10   1 -24    8.06    6.60
  10  -1 -25   -0.18    5.46
  10   1 -25   -2.36    7.00
  10  -1 -26   10.85    7.57
  10   1 -26   13.07    7.76
  10  -1 -27   -1.16    6.63
  10   1 -27   -1.23    6.20
  10  -1 -28    7.94    6.42
  10   1 -28   10.80    7.38
  10  -1 -29    1.16    5.99
  10   1 -29   -3.14    6.29
  10  -1 -30   -2.49    5.39
  10   1 -30    2.27    6.13
  10  -1 -31    1.49    4.70
  10   1 -31    1.44    5.94
  10  -1 -32   23.56    9.60
  10   1 -32   11.41    9.07
 -10   2   1    0.32    5.21
  10  -2  -1    3.58    4.89
  10   2  -1    3.27    5.08
 -10   2   2    1.47    5.58
  10  -2  -2    0.23    4.14
  10   2  -2    0.09    5.55
 -10   2   3    0.08    5.23
  10  -2  -3    1.32    4.45
  10   2  -3   -1.33    3.82
 -10   2   4  130.73   22.77
  10  -2  -4  133.73   21.60
  10   2  -4  159.23   22.30
 -10   2   5   31.82   10.59
  10  -2  -5   50.49   10.83
  10   2  -5   58.08   10.85
 -10   2   6   21.86    8.86
  10  -2  -6   32.61    8.50
  10   2  -6   26.77    8.32
 -10   2   7   14.09    6.84
  10  -2  -7    0.49    5.53
  10   2  -7    7.54    5.56
 -10   2   8    8.92    6.48
  10  -2  -8   12.65    6.42
  10   2  -8   25.26    8.55
 -10   2   9   13.82    7.57
  10  -2  -9   13.02    6.23
  10   2  -9   16.05    6.37
 -10   2  10   65.69   15.54
  10  -2 -10   96.72   15.25
  10   2 -10   73.83   14.43
 -10   2  11    9.17    6.88
  10  -2 -11   14.80    6.61
  10   2 -11   14.62    6.41
 -10   2  12   -0.38    5.46
  10  -2 -12   -1.62    5.53
  10   2 -12    0.23    5.04
 -10  -2  12   -2.07    6.68
 -10   2  13    0.20    6.21
  10  -2 -13   -1.02    4.84
  10   2 -13    0.15    6.50
 -10  -2  13   -1.40    5.95
 -10   2  14   25.10    9.53
  10  -2 -14   41.10   10.22
  10   2 -14   28.59    9.56
 -10  -2  14   31.57    9.83
  10  -2 -15   19.21    7.35
  10   2 -15   16.51    6.79
 -10  -2  15    6.13    6.40
  10  -2 -16    9.55    6.54
  10   2 -16    5.36    6.19
 -10  -2  16    8.87    7.44
  10  -2 -17   -2.29    6.05
  10   2 -17    1.35    5.72
 -10  -2  17   -1.07    5.50
  10  -2 -18    2.79    4.99
  10   2 -18   12.76    6.41
 -10  -2  18    0.78    5.68
  10  -2 -19    3.28    5.85
  10   2 -19    2.16    6.04
 -10  -2  19   11.65    7.10
  10  -2 -20   41.21   10.61
  10   2 -20   46.92   10.73
 -10  -2  20    7.61    8.00
  10  -2 -21    1.44    5.40
  10   2 -21   -1.16    6.52
 -10  -2  21    5.89    6.93
  10  -2 -22    4.34    5.31
  10   2 -22    2.43    5.67
 -10  -2  22    1.41    6.44
  10  -2 -23   -4.01    6.34
  10   2 -23    8.53    6.65
 -10  -2  23   -1.66    6.23
  10  -2 -24   13.20    8.26
  10   2 -24   20.95    8.44
 -10  -2  24   19.27   10.29
  10  -2 -25   -1.01    6.99
  10   2 -25    2.40    6.03
 -10  -2  25   -1.76    7.41
  10  -2 -26   18.10    8.42
  10   2 -26   17.00    7.68
  10  -2 -27   -0.28    5.84
  10   2 -27    4.33    6.70
  10  -2 -28   -1.11    5.92
  10   2 -28    8.64    7.33
  10  -2 -29    1.85    5.19
  10   2 -29    1.95    5.65
  10  -2 -30   -3.04    6.90
  10   2 -30    5.99    6.83
  10  -2 -31   -0.48    6.05
  10   2 -31   -3.23    6.41
  10  -2 -32    1.53    7.00
  10   2 -32   -3.35    7.47
 -10   3   1   16.42    7.50
  10  -3  -1   16.79    6.93
  10   3  -1   16.39    5.95
 -10  -3   1    4.45    6.56
 -10   3   2  103.32   17.79
  10  -3  -2  121.37   17.12
  10   3  -2   79.32   15.63
 -10  -3   2   87.19   16.81
 -10   3   3   49.24   12.61
  10  -3  -3   69.18   12.54
  10   3  -3   86.87   13.44
 -10  -3   3   53.03   12.91
 -10   3   4    1.43    5.67
  10  -3  -4   -2.65    4.45
  10   3  -4    0.89    4.11
 -10  -3   4   -3.33    5.86
 -10   3   5    7.52    6.03
  10  -3  -5    7.16    5.61
  10   3  -5   13.60    5.98
 -10  -3   5    2.34    5.78
 -10   3   6   24.92    9.13
  10  -3  -6   40.41    9.37
  10   3  -6   30.97    8.31
 -10  -3   6   26.12    9.32
 -10   3   7    5.89    6.57
  10  -3  -7   20.39    7.25
  10   3  -7   24.13    7.28
 -10  -3   7   15.98    7.29
 -10   3   8   62.61   13.57
  10  -3  -8   47.33   11.93
  10   3  -8   77.73   13.16
 -10  -3   8   59.09   13.05
 -10   3   9    6.89    6.56
  10  -3  -9    2.41    5.35
  10   3  -9    1.76    5.08
 -10  -3   9    4.27    6.12
  10  -3 -10    1.78    4.49
  10   3 -10   -1.94    5.77
 -10  -3  10    0.60    5.22
  10  -3 -11   19.83    6.83
  10   3 -11   17.54    7.91
 -10  -3  11   15.60    7.63
  10  -3 -12   41.69    9.70
  10   3 -12   26.46    8.33
 -10  -3  12   16.49    8.31
  10  -3 -13    0.75    4.47
  10   3 -13    7.17    5.73
 -10  -3  13    1.88    6.02
  10  -3 -14    0.56    4.64
  10   3 -14    2.39    4.94
 -10  -3  14    0.89    6.02
  10  -3 -15    5.52    6.18
  10   3 -15    1.70    4.86
 -10  -3  15    9.50    7.32
  10  -3 -16   16.25    7.69
  10   3 -16   31.63    9.00
 -10  -3  16   30.14   10.24
  10  -3 -17   20.32    8.42
  10   3 -17   15.97    7.70
 -10  -3  17   10.42    7.21
  10  -3 -18   16.26    7.89
  10   3 -18   24.58    8.64
 -10  -3  18   28.89    9.61
  10  -3 -19    5.07    6.12
  10   3 -19   14.18    8.55
 -10  -3  19    3.42    6.07
  10  -3 -20    2.03    5.76
  10   3 -20    2.97    6.46
 -10  -3  20   -1.76    6.29
  10  -3 -21    5.81    6.13
  10   3 -21    1.51    5.70
 -10  -3  21   13.60    7.61
  10  -3 -22   62.92   11.97
  10   3 -22   27.23    9.50
 -10  -3  22   20.45   10.21
  10  -3 -23   -0.55    5.92
  10   3 -23    0.30    5.29
 -10  -3  23    0.07    7.37
  10  -3 -24   -2.18    5.12
  10   3 -24   -1.73    5.52
 -10  -3  24    2.99    5.58
  10  -3 -25    3.91    6.11
  10   3 -25   -0.04    4.11
 -10  -3  25   -3.62    6.68
  10  -3 -26    5.41    6.72
  10   3 -26    5.31    6.50
 -10  -3  26    1.25    6.51
  10  -3 -27   -0.25    4.88
  10   3 -27   12.55    7.13
 -10  -3  27   -1.52    6.80
  10  -3 -28    2.41    6.12
  10   3 -28    0.91    6.11
  10  -3 -29    1.33    5.46
  10   3 -29   -0.17    5.32
  10  -3 -30    3.77    6.04
  10   3 -30   -0.26    5.84
  10  -3 -31    2.75    5.82
  10   3 -31    0.46    7.32
  10  -3 -32    8.07    6.84
  10   3 -32    9.24    6.90
  10  -4  -1   -1.77    4.94
  10   4  -1    4.74    4.56
 -10  -4   1    3.84    6.26
  10  -4  -2    0.74    4.40
  10   4  -2    0.87    3.82
 -10  -4   2    0.60    5.17
  10  -4  -3    9.24    5.97
  10   4  -3   11.93    6.34
 -10  -4   3   12.16    6.75
  10  -4  -4   70.57   13.94
  10   4  -4   75.37   14.03
 -10  -4   4   93.56   15.73
  10  -4  -5   31.42    8.96
  10   4  -5   39.15    9.21
 -10  -4   5   35.85    9.85
  10  -4  -6   76.18   12.87
  10   4  -6   57.84   11.66
 -10  -4   6   42.31   11.75
  10  -4  -7   -0.46    5.18
  10   4  -7   -2.43    5.44
 -10  -4   7   -1.67    6.05
  10  -4  -8   67.67   13.30
  10   4  -8   82.77   13.96
 -10  -4   8   49.59   13.11
  10  -4  -9    2.34    4.74
  10   4  -9    6.97    5.85
 -10  -4   9   16.72    8.19
  10  -4 -10   19.69    7.51
  10   4 -10   29.38    7.99
 -10  -4  10   11.57    7.36
  10  -4 -11    4.25    4.74
  10   4 -11    0.28    4.40
 -10  -4  11    2.50    5.90
  10  -4 -12   -0.79    5.00
  10   4 -12   -3.01    5.58
 -10  -4  12   -0.69    5.23
  10  -4 -13   -2.85    4.86
  10   4 -13   -0.94    4.75
 -10  -4  13    3.42    5.77
  10  -4 -14   15.66    7.56
  10   4 -14   30.82    8.29
 -10  -4  14   14.47    8.04
  10  -4 -15   15.46    7.59
  10   4 -15   35.37    8.96
 -10  -4  15   11.53    8.14
  10  -4 -16    7.89    6.93
  10   4 -16   12.56    6.61
 -10  -4  16   25.01    8.94
  10  -4 -17    8.15    5.98
  10   4 -17    0.29    6.00
 -10  -4  17    9.51    6.57
  10  -4 -18    0.94    4.99
  10   4 -18    1.55    4.90
 -10  -4  18    5.53    5.99
  10  -4 -19   10.59    8.17
  10   4 -19   15.09    7.06
 -10  -4  19    9.22    7.55
  10  -4 -20   45.26   10.94
  10   4 -20   35.56    9.38
 -10  -4  20    6.29    8.45
  10  -4 -21   25.48    8.53
  10   4 -21   15.11    7.63
 -10  -4  21   11.79    7.78
  10  -4 -22    3.94    5.72
  10   4 -22    0.60    5.07
 -10  -4  22   11.69    7.61
  10  -4 -23   15.12    8.20
  10   4 -23   10.96    7.88
 -10  -4  23   13.56    8.40
  10  -4 -24   35.42    9.65
  10   4 -24   20.59    8.65
 -10  -4  24   12.78    7.94
  10  -4 -25   14.88    7.46
  10   4 -25   10.49    6.95
 -10  -4  25    2.50    6.36
  10  -4 -26   10.07    7.39
  10   4 -26    7.68    6.53
 -10  -4  26   -0.18    6.92
  10  -4 -27   -2.54    7.06
  10   4 -27    1.17    5.02
 -10  -4  27   -0.83    6.53
  10  -4 -28    9.40    6.30
  10   4 -28   18.33    7.85
 -10  -4  28   -0.50    5.87
  10  -4 -29    6.40    7.30
  10   4 -29    3.29    6.33
 -10  -4  29    2.09    7.82
  10  -4 -30    0.98    4.75
  10   4 -30   -6.29    7.80
  10  -4 -31    0.90    5.71
  10   4 -31   -0.26    5.87
  10  -4 -32    2.04    6.08
  10   4 -32   -3.84    6.93
  10  -5  -1   50.86   10.65
  10   5  -1   50.42   10.19
 -10  -5   1   37.98   10.49
  10  -5  -2  179.60   27.71
  10   5  -2  237.53   28.84
 -10  -5   2  171.51   28.19
  10  -5  -3   33.94    8.28
  10   5  -3    0.67    5.04
 -10  -5   3    7.13    6.72
  10  -5  -4   -0.66    4.35
  10   5  -4   -1.62    3.96
 -10  -5   4    0.21    4.79
  10  -5  -5    3.93    4.89
  10   5  -5   -0.72    4.52
 -10  -5   5    3.27    5.79
  10  -5  -6   17.42    7.35
  10   5  -6   37.69    9.08
 -10  -5   6   48.20   10.58
  10  -5  -7   49.58   11.05
  10   5  -7   59.64   11.73
 -10  -5   7   38.00   10.63
  10  -5  -8   28.40    8.42
  10   5  -8   42.27    9.63
 -10  -5   8   31.10    9.83
  10  -5  -9    1.85    4.78
  10   5  -9    3.54    4.89
 -10  -5   9    0.02    5.55
  10  -5 -10    1.31    4.34
  10   5 -10   -1.97    5.39
 -10  -5  10   -2.48    6.51
  10  -5 -11   18.67    7.34
  10   5 -11    4.90    6.26
 -10  -5  11   16.71    7.80
  10  -5 -12   31.51    9.37
  10   5 -12   40.16   10.11
 -10  -5  12   38.12   10.96
  10  -5 -13   18.28    7.12
  10   5 -13   14.34    6.39
 -10  -5  13   11.03    7.00
  10  -5 -14    2.24    4.95
  10   5 -14   -0.94    5.76
 -10  -5  14   -3.17    6.14
  10  -5 -15    6.93    5.87
  10   5 -15    7.97    5.09
 -10  -5  15   10.26    6.61
  10  -5 -16    4.36    5.22
  10   5 -16    8.49    6.52
 -10  -5  16    0.57    5.89
  10  -5 -17   42.38   10.39
  10   5 -17   21.80    9.17
 -10  -5  17   23.57    9.13
  10  -5 -18   13.64    7.04
  10   5 -18   10.11    7.05
 -10  -5  18   22.93    9.33
  10  -5 -19    0.79    5.56
  10   5 -19   -1.26    5.41
 -10  -5  19   -2.90    6.42
  10  -5 -20    0.03    6.19
  10   5 -20    4.85    5.70
 -10  -5  20   -0.42    5.30
  10  -5 -21   15.16    7.41
  10   5 -21   11.97    7.79
 -10  -5  21   12.15    7.64
  10  -5 -22   10.17    7.24
  10   5 -22   27.09    8.81
 -10  -5  22   22.22    9.17
  10  -5 -23   -1.68    5.97
  10   5 -23   11.48    6.77
 -10  -5  23    7.59    7.33
  10  -5 -24    2.04    5.01
  10   5 -24   -1.03    5.46
 -10  -5  24    5.60    7.83
  10  -5 -25   -2.57    5.48
  10   5 -25   -4.52    6.96
 -10  -5  25    0.13    6.72
  10  -5 -26    5.15    6.19
  10   5 -26    5.67    6.58
 -10  -5  26    7.05    6.70
  10  -5 -27    0.71    5.40
  10   5 -27   18.09    8.26
 -10  -5  27    3.39    7.24
  10  -5 -28   12.31    7.95
  10   5 -28   14.83    7.67
 -10  -5  28   -2.27    7.85
  10  -5 -29    1.25    6.18
  10   5 -29    2.94    6.18
 -10  -5  29    4.20    8.02
  10  -5 -30   -4.35    6.64
  10   5 -30    1.19    6.96
 -10  -5  30    5.25    7.46
  10  -5 -31    3.69    5.93
  10   5 -31   -2.95    6.23
 -10  -5  31    0.05    7.18
  10  -5 -32   -0.79    5.47
  10  -6  -1    5.77    5.73
  10   6  -1    0.77    4.36
 -10  -6   1    0.95    5.60
  10  -6  -2    9.42    4.91
  10   6  -2    6.32    5.74
 -10  -6   2    9.09    7.06
  10  -6  -3   10.20    6.77
  10   6  -3   17.91    6.61
 -10  -6   3   17.53    7.35
  10  -6  -4    4.51    5.75
  10   6  -4   23.00    6.78
 -10  -6   4    6.42    6.01
  10  -6  -5   29.29    8.68
  10   6  -5   23.98    7.55
 -10  -6   5   24.31    8.42
  10  -6  -6   31.94    8.67
  10   6  -6   27.97    8.28
 -10  -6   6   28.04    8.88
  10  -6  -7    2.41    5.38
  10   6  -7    9.20    5.94
 -10  -6   7    2.12    5.80
  10  -6  -8    4.59    5.08
  10   6  -8    4.99    6.40
 -10  -6   8   -0.55    5.67
  10  -6  -9   49.22   10.70
  10   6  -9   59.89   11.52
 -10  -6   9   31.90   10.28
  10  -6 -10   35.36    9.41
  10   6 -10   30.71    8.95
 -10  -6  10   32.41    9.52
  10  -6 -11    0.12    5.30
  10   6 -11    4.48    4.99
 -10  -6  11    4.28    6.18
  10  -6 -12    0.83    4.80
  10   6 -12    0.26    4.43
 -10  -6  12    0.39    4.76
  10  -6 -13   20.34    8.04
  10   6 -13   10.59    6.69
 -10  -6  13   13.16    7.54
  10  -6 -14    1.69    4.94
  10   6 -14    0.65    5.15
 -10  -6  14    4.50    6.03
  10  -6 -15   14.26    7.10
  10   6 -15   19.34    7.28
 -10  -6  15   26.21    9.41
  10  -6 -16   -1.09    5.69
  10   6 -16    1.70    5.68
 -10  -6  16    6.33    6.50
  10  -6 -17    0.77    4.99
  10   6 -17    3.32    5.42
 -10  -6  17    1.40    5.77
  10  -6 -18    8.42    6.14
  10   6 -18    6.90    5.78
 -10  -6  18    3.71    6.19
  10  -6 -19   21.42    7.41
  10   6 -19   13.96    7.09
 -10  -6  19    8.99    6.80
  10  -6 -20    3.77    4.94
  10   6 -20    7.12    6.44
 -10  -6  20   12.46    8.00
  10  -6 -21   12.29    6.94
  10   6 -21   11.20    6.78
 -10  -6  21    5.43    7.70
  10  -6 -22    2.78    5.69
  10   6 -22   -0.65    5.96
 -10  -6  22   -1.81    6.65
  10  -6 -23    0.65    5.61
  10   6 -23   -0.08    5.38
 -10  -6  23   13.23    8.44
  10  -6 -24    6.43    6.88
  10   6 -24    3.95    5.83
 -10  -6  24   11.49    8.38
  10  -6 -25   -1.39    5.61
  10   6 -25    2.29    6.58
 -10  -6  25    0.02    5.57
  10  -6 -26    2.64    6.85
  10   6 -26    7.27    6.97
 -10  -6  26   11.32    8.11
  10  -6 -27   -1.79    6.44
  10   6 -27    1.23    6.88
 -10  -6  27   -1.96    6.82
  10  -6 -28    0.25    5.31
  10   6 -28   -0.51    6.59
 -10  -6  28   -0.81    7.34
  10  -6 -29    0.46    5.83
  10   6 -29   -0.78    5.85
 -10  -6  29    2.26    8.54
  10  -6 -30    1.62    6.15
  10   6 -30    6.29    7.29
 -10  -6  30   -1.81    6.12
  10  -6 -31   14.39    8.12
  10   6 -31   -2.18    7.61
 -10  -6  31   -2.47    8.22
 -10  -6  32   -2.67    8.83
 -10  -6  33   -0.41    7.22
  10  -7  -1   58.68   12.00
  10   7  -1   63.52   12.04
 -10  -7   1   70.81   13.98
  10  -7  -2    1.77    4.69
  10   7  -2    1.73    4.81
 -10  -7   2    9.11    5.87
  10  -7  -3   33.79    9.20
  10   7  -3   32.64    8.94
 -10  -7   3   33.11    9.53
  10  -7  -4   -1.80    5.09
  10   7  -4   -0.14    4.51
 -10  -7   4    5.73    5.37
  10  -7  -5   62.81   11.13
  10   7  -5   26.78    8.29
 -10  -7   5   34.21    9.57
  10  -7  -6    7.79    5.24
  10   7  -6   10.38    5.85
 -10  -7   6    2.47    5.21
  10  -7  -7   38.60    9.25
  10   7  -7   38.44    9.20
 -10  -7   7   21.30    8.51
  10  -7  -8   15.67    6.31
  10   7  -8   15.60    6.84
 -10  -7   8    9.79    6.30
  10  -7  -9   -2.84    4.78
  10   7  -9   -1.33    4.49
 -10  -7   9   -1.49    6.00
  10  -7 -10    2.29    5.89
  10   7 -10    0.64    4.72
 -10  -7  10   -1.87    5.48
  10  -7 -11   12.89    6.85
  10   7 -11   17.73    6.89
 -10  -7  11   10.63    6.94
  10  -7 -12    4.18    5.73
  10   7 -12    6.64    4.82
 -10  -7  12    3.68    6.66
  10  -7 -13   43.11   10.06
  10   7 -13   33.04    9.51
 -10  -7  13   19.81    8.79
  10  -7 -14    0.61    4.55
  10   7 -14   -2.44    5.21
 -10  -7  14    1.49    6.24
  10  -7 -15    0.21    6.07
  10   7 -15    2.35    5.47
 -10  -7  15   -2.08    5.60
  10  -7 -16    2.20    5.57
  10   7 -16    6.91    5.91
 -10  -7  16    1.13    6.52
  10  -7 -17   11.31    7.16
  10   7 -17   27.05    8.37
 -10  -7  17   27.92    9.78
  10  -7 -18    4.56    5.73
  10   7 -18    8.34    6.74
 -10  -7  18   -0.16    6.03
  10  -7 -19   11.77    6.58
  10   7 -19    2.90    5.91
 -10  -7  19    2.04    6.10
  10  -7 -20   -2.89    5.59
  10   7 -20    0.31    5.57
 -10  -7  20    1.75    5.67
  10  -7 -21    7.04    6.72
  10   7 -21    6.52    6.81
 -10  -7  21    3.15    5.80
  10  -7 -22    5.12    5.09
  10   7 -22   -2.11    5.84
 -10  -7  22   -2.66    6.43
  10  -7 -23   10.07    6.34
  10   7 -23   12.09    7.71
 -10  -7  23   10.61    7.56
  10  -7 -24   -3.07    5.54
  10   7 -24   -0.56    5.88
 -10  -7  24    5.21    6.49
  10  -7 -25    0.06    5.27
  10   7 -25    0.24    5.11
 -10  -7  25    5.08    7.33
  10  -7 -26    5.98    5.89
  10   7 -26   -2.97    5.93
 -10  -7  26   -0.99    6.28
  10  -7 -27   15.55    7.67
  10   7 -27    9.74    8.11
 -10  -7  27   -1.28    6.02
  10  -7 -28    6.22    6.63
  10   7 -28   -1.30    6.58
 -10  -7  28   -0.64    6.82
  10  -7 -29   -0.81    5.19
  10   7 -29   -1.90    6.49
 -10  -7  29    2.44    6.43
  10  -7 -30    2.40    6.00
  10   7 -30   -4.14    7.69
 -10  -7  30   -0.11    7.37
  10  -7 -31    4.18    6.28
  10   7 -31    5.11    6.48
 -10  -7  31    0.09    6.78
 -10  -7  32   -4.63    8.04
 -10  -7  33    8.91    7.90
  10  -8  -1   12.58    5.91
  10   8  -1    6.40    4.79
 -10  -8   1    2.34    5.62
  10  -8  -2    3.78    4.99
  10   8  -2    5.15    5.22
 -10  -8   2    1.82    5.18
  10  -8  -3   50.91   10.49
  10   8  -3   44.21    9.99
 -10  -8   3   36.69   10.10
  10  -8  -4    9.90    6.16
  10   8  -4   17.97    7.13
 -10  -8   4    7.83    6.66
  10  -8  -5   76.87   12.84
  10   8  -5   69.51   12.24
 -10  -8   5   31.69   10.96
  10  -8  -6    9.71    5.98
  10   8  -6    8.68    5.49
 -10  -8   6    2.62    6.01
  10  -8  -7    3.65    4.99
  10   8  -7    1.58    4.91
 -10  -8   7   -0.15    5.21
  10  -8  -8   -3.77    5.32
  10   8  -8    2.93    5.87
 -10  -8   8    3.05    5.63
  10  -8  -9   13.13    6.73
  10   8  -9   10.98    6.17
 -10  -8   9   16.88    7.47
  10  -8 -10    6.22    6.12
  10   8 -10    4.61    5.06
 -10  -8  10    3.05    5.43
  10  -8 -11   25.64    7.90
  10   8 -11   33.46    9.19
 -10  -8  11   39.89   10.26
  10  -8 -12    0.86    5.37
  10   8 -12    4.70    5.34
 -10  -8  12    1.50    5.20
  10  -8 -13    4.96    5.29
  10   8 -13    3.68    5.42
 -10  -8  13    0.21    6.04
  10  -8 -14   -1.28    5.13
  10   8 -14    1.06    5.59
 -10  -8  14    6.98    5.09
  10  -8 -15   22.72    7.52
  10   8 -15   22.22    7.33
 -10  -8  15    3.38    6.31
  10  -8 -16   -0.35    5.16
  10   8 -16    9.00    5.31
 -10  -8  16   -0.77    4.88
  10  -8 -17    0.30    5.04
  10   8 -17    2.98    6.41
 -10  -8  17   -1.06    7.14
  10  -8 -18    0.41    4.14
  10   8 -18   -2.50    5.01
 -10  -8  18    0.00    5.73
  10  -8 -19   29.25    8.20
  10   8 -19    8.64    6.58
 -10  -8  19   12.22    7.92
  10  -8 -20    4.65    5.36
  10   8 -20   -2.45    5.43
 -10  -8  20    1.41    5.91
  10  -8 -21   -0.11    4.99
  10   8 -21   16.13    7.41
 -10  -8  21    7.30    7.30
  10  -8 -22   -3.19    6.13
  10   8 -22    1.40    5.66
 -10  -8  22    1.83    6.79
  10  -8 -23   -2.00    5.21
  10   8 -23    1.60    4.96
 -10  -8  23    8.28    8.03
  10  -8 -24    1.16    6.13
  10   8 -24    0.32    5.50
 -10  -8  24   -3.10    8.06
  10  -8 -25    6.84    6.93
  10   8 -25   15.41    7.57
 -10  -8  25    7.72    6.95
  10  -8 -26    0.15    5.66
  10   8 -26    4.61    7.02
 -10  -8  26   -1.44    6.03
  10  -8 -27    2.45    5.83
  10   8 -27    0.19    5.72
 -10  -8  27    1.91    7.26
  10  -8 -28   -0.24    5.74
  10   8 -28   -0.29    6.42
 -10  -8  28   -0.54    6.50
  10  -8 -29   -1.81    5.74
  10   8 -29   -0.75    6.24
 -10  -8  29    2.18    6.58
  10  -8 -30    1.75    5.78
  10   8 -30   -1.34    5.30
 -10  -8  30   -0.56    6.10
  10  -8 -31   -1.81    5.95
  10  -9  -1    8.57    6.25
  10   9  -1   38.00    8.40
 -10  -9   1   30.01    8.65
  10  -9  -2    6.33    5.31
  10   9  -2   10.61    5.64
 -10  -9   2    7.93    5.37
  10  -9  -3   45.79    9.79
  10   9  -3   48.62    9.92
 -10  -9   3   20.69    8.99
  10  -9  -4   11.82    6.28
  10   9  -4    1.44    4.39
 -10  -9   4    2.41    4.76
  10  -9  -5    5.39    5.24
  10   9  -5   21.80    6.62
 -10  -9   5    3.93    5.43
  10  -9  -6   -1.50    4.56
  10   9  -6   -1.35    4.77
 -10  -9   6   -0.00    5.26
  10  -9  -7   60.54   11.57
  10   9  -7   45.61   10.92
 -10  -9   7   43.83   11.04
  10  -9  -8    5.62    5.95
  10   9  -8   11.23    5.97
 -10  -9   8    5.64    5.97
  10  -9  -9    8.00    5.74
  10   9  -9   10.14    6.06
 -10  -9   9   -0.34    5.03
  10  -9 -10    3.52    5.35
  10   9 -10    5.92    5.64
 -10  -9  10    5.03    5.90
  10  -9 -11   13.20    6.81
  10   9 -11   11.55    6.87
 -10  -9  11   24.29    8.20
  10  -9 -12    1.13    4.82
  10   9 -12    0.53    5.79
 -10  -9  12   -1.63    5.60
  10  -9 -13   11.87    6.30
  10   9 -13    6.73    5.33
 -10  -9  13    3.94    5.99
  10  -9 -14   -1.54    5.61
  10   9 -14   -0.87    5.00
 -10  -9  14    2.20    4.88
  10  -9 -15    6.92    6.61
  10   9 -15    1.30    4.89
 -10  -9  15    1.52    5.78
  10  -9 -16    0.55    5.62
  10   9 -16    1.23    4.33
 -10  -9  16   -0.74    4.84
  10  -9 -17   43.13   10.47
  10   9 -17   41.48   10.34
 -10  -9  17   25.28    9.93
  10  -9 -18    2.06    5.58
  10   9 -18   14.94    7.44
 -10  -9  18    0.02    5.79
  10  -9 -19    2.59    5.08
  10   9 -19   -0.75    4.44
 -10  -9  19   -0.25    6.82
  10  -9 -20   -5.22    6.59
  10   9 -20    2.94    5.87
 -10  -9  20    4.61    7.15
  10  -9 -21    0.58    5.08
  10   9 -21    1.50    4.97
 -10  -9  21    7.04    7.22
  10  -9 -22    1.76    5.23
  10   9 -22    2.48    5.07
 -10  -9  22   -3.09    6.93
  10  -9 -23    7.76    6.72
  10   9 -23    4.99    5.84
 -10  -9  23    1.26    6.03
  10  -9 -24   -0.64    6.13
  10   9 -24   -3.79    6.28
 -10  -9  24   -1.92    6.94
  10  -9 -25    6.40    6.55
  10   9 -25   -4.30    6.93
 -10  -9  25    2.74    7.58
  10  -9 -26    2.19    6.23
  10   9 -26    1.59    5.14
 -10  -9  26    0.69    6.34
  10  -9 -27    3.95    6.69
  10   9 -27    0.78    6.53
 -10  -9  27    5.24    7.77
  10  -9 -28   -0.20    5.87
  10   9 -28    2.32    5.63
  10  -9 -29    1.33    6.40
  10   9 -29    1.42    5.60
  10  -9 -30    4.93    5.93
  10   9 -30    6.96    6.62
  10  -9 -31    1.93    6.16
  10 -10  -1   12.11    6.35
 -10 -10   1   16.05    7.01
  10 -10  -2    0.86    4.66
 -10 -10   2   -1.56    5.25
  10 -10  -3   19.63    7.01
 -10 -10   3   13.23    6.88
  10 -10  -4    3.38    4.75
 -10 -10   4   -0.46    4.68
  10 -10  -5   37.85    9.18
 -10 -10   5   22.81    8.45
  10 -10  -6   -2.81    4.75
 -10 -10   6    0.17    4.94
  10 -10  -7    2.13    4.65
 -10 -10   7    2.12    3.99
  10 -10  -8   -3.22    5.61
 -10 -10   8   -2.54    5.77
  10 -10  -9   34.20    9.55
 -10 -10   9   33.50    9.55
  10 -10 -10   -2.23    5.08
 -10 -10  10    0.72    5.13
  10 -10 -11    3.98    5.94
 -10 -10  11   -1.61    6.03
  10 -10 -12    0.76    4.36
 -10 -10  12   -1.79    5.52
  10 -10 -13   21.43    7.57
 -10 -10  13   18.03    7.73
  10 -10 -14   -1.29    5.82
 -10 -10  14    6.85    6.08
  10 -10 -15    8.42    6.47
 -10 -10  15   19.46    8.15
  10 -10 -16   -3.17    5.86
 -10 -10  16    0.32    5.46
  10 -10 -17   -0.51    5.74
 -10 -10  17   -1.21    5.28
  10 -10 -18   -5.05    6.56
 -10 -10  18    3.06    6.66
  10 -10 -19   13.39    6.62
 -10 -10  19    0.55    6.44
  10 -10 -20   -2.72    5.73
 -10 -10  20   -0.00    5.71
  10 -10 -21   10.33    6.73
 -10 -10  21   -2.44    6.38
 -10 -10  22    2.04    5.77
 -10 -10  23   -1.45    6.99
 -10 -10  24    2.76    7.16
  10 -11  -1    6.82    5.84
 -10 -11   1   14.35    6.34
  10 -11  -2   -1.39    4.46
 -10 -11   2    1.02    4.58
  10 -11  -3   17.70    6.91
 -10 -11   3   13.20    6.19
  10 -11  -4    3.88    4.75
 -10 -11   4    0.87    4.37
  10 -11  -5   11.47    6.12
 -10 -11   5    2.05    5.76
  10 -11  -6    0.66    4.65
 -10 -11   6    2.86    6.25
  10 -11  -7   60.65   11.23
 -10 -11   7   27.48    9.58
 -10 -11   8   -0.31    5.53
 -10 -11   9   -0.00    5.12
 -10 -11  10   -2.16    5.08
 -10 -11  11   29.05    8.89
 -10 -11  12   -1.31    6.59
 -10 -11  13    6.84    6.38
 -10 -11  14   -0.94    6.01
 -10 -11  15   -0.47    4.74
 -10 -11  16   -0.60    4.04
 -10 -11  17    2.76    6.23
 -10 -11  18   -1.20    6.72
 -10 -11  19   -2.60    5.97
 -10 -11  20    0.85    5.64
 -10 -11  21    5.60    7.21
 -10 -12   1    0.94    4.26
 -10 -12   2   -2.90    5.75
 -10 -12   3    6.92    6.04
 -10 -12   4    3.03    5.24
 -10 -12   5    9.31    6.67
 -10 -12   6    0.14    5.00
 -10 -12   7    1.67    5.68
 -10 -12   8    0.58    4.32
 -10 -12   9   14.62    7.34
 -10 -12  10   -2.79    5.19
 -10 -12  11    0.47    5.55
 -10 -12  12   -0.78    4.88
 -10 -12  13    0.56    5.27
 -10 -12  14    3.10    6.63
 -10 -12  15   15.88    7.13
 -10 -12  16    0.15    4.79
 -10 -12  17    3.30    5.04
 -10 -13   1    2.40    4.93
 -10 -13   2    0.91    4.52
 -10 -13   3    2.19    5.62
 -10 -13   4   -0.70    4.78
 -10 -13   5    6.71    5.50
 -10 -13   6   -0.38    4.55
 -10 -13   7    4.43    5.55
 -10 -13   8    2.31    5.11
 -10 -13   9   -1.67    5.76
 -10 -13  10   -2.31    5.13
 -10 -13  11   -1.62    5.27
 -10 -13  12    4.80    5.25
 -10 -14   1   -1.63    4.76
 -10 -14   2    0.98    4.63
 -10 -14   3   10.55    5.94
 -10 -14   4    0.59    5.32
 -10 -14   5    1.60    6.03
  -9   0   1   17.00    7.56
  -9   0   2   -2.12    5.64
  -9   0   3  128.94   20.79
  -9   0   4   -0.99    4.83
  -9   0   5   41.42   10.06
  -9   0   6   -1.27    4.78
   9   0  -6   -2.39    5.42
  -9   0   7  139.55   22.72
   9   0  -7  148.32   21.89
  -9   0   8    2.58    6.01
   9   0  -8   -1.87    4.43
  -9   0   9   81.71   15.10
   9   0  -9   69.70   13.65
  -9   0  10   -0.15    5.04
   9   0 -10   -0.19    4.37
  -9   0  11   18.32    7.72
   9   0 -11   18.29    7.09
  -9   0  12   -0.82    5.08
   9   0 -12    3.71    4.53
  -9   0  13  139.03   23.35
   9   0 -13  146.84   22.62
  -9   0  14   -0.17    5.87
   9   0 -14   -0.80    5.10
  -9   0  15   14.48    8.43
   9   0 -15   38.60    9.12
  -9   0  16   -2.32    5.52
   9   0 -16   -2.65    5.56
  -9   0  17    4.18    5.93
   9   0 -17   25.37    7.73
  -9   0  18    0.68    5.91
   9   0 -18    2.48    5.81
  -9   0  19   69.83   15.04
   9   0 -19   63.56   14.16
  -9   0  20   -2.08    6.93
   9   0 -20    3.98    6.68
   9   0 -21   14.49    7.45
   9   0 -22    0.71    5.49
   9   0 -23   65.97   13.90
   9   0 -24   -1.02    5.66
   9   0 -25   29.03    9.48
   9   0 -26   -2.46    4.83
   9   0 -27    2.33    6.91
   9   0 -28   -4.03    6.78
   9   0 -29    4.48    7.04
   9   0 -30   -3.65    6.08
   9   0 -31    1.95    5.84
   9   0 -32   -2.37    6.37
   9   0 -33    9.23    6.41
   9   0 -34    1.50    8.16
  -9   1   1  429.45   57.57
  -9  -1   1  448.36   57.75
  -9   1   2    0.86    4.92
  -9  -1   2    5.37    5.82
  -9   1   3    4.49    4.92
  -9  -1   3   -0.25    4.49
  -9   1   4   62.90   11.85
  -9  -1   4   37.15   10.93
  -9   1   5  148.20   22.23
   9  -1  -5  130.24   20.61
  -9  -1   5  134.33   21.51
  -9   1   6    2.14    5.37
   9  -1  -6    3.49    4.75
   9   1  -6   -1.77    4.63
  -9  -1   6   -2.01    5.41
  -9   1   7   59.93   12.22
   9  -1  -7   53.12   11.08
   9   1  -7   52.23   10.71
  -9  -1   7   53.57   11.76
  -9   1   8   -0.56    5.00
   9  -1  -8    4.66    5.37
   9   1  -8    4.15    4.71
  -9  -1   8    0.95    4.78
  -9   1   9    8.33    6.48
   9  -1  -9   25.51    7.78
   9   1  -9   19.94    6.74
  -9  -1   9   24.05    8.06
  -9   1  10   -0.56    5.26
   9  -1 -10   -0.12    4.31
   9   1 -10   -1.11    3.94
  -9  -1  10   -1.93    6.21
  -9   1  11  114.49   19.78
   9  -1 -11  129.68   19.19
   9   1 -11  103.13   18.24
  -9  -1  11  109.76   19.38
  -9   1  12    1.90    5.49
   9  -1 -12   -0.01    5.11
   9   1 -12    6.99    5.10
  -9  -1  12    1.83    6.39
  -9   1  13    4.18    5.80
   9  -1 -13   10.30    6.32
   9   1 -13    9.94    5.74
  -9  -1  13    5.73    6.03
  -9   1  14   -2.19    5.34
   9  -1 -14   -3.44    6.30
   9   1 -14   -0.76    4.36
  -9  -1  14   -0.89    6.33
  -9   1  15   76.90   15.56
   9  -1 -15   80.62   14.85
   9   1 -15   84.80   14.87
  -9  -1  15   58.26   14.99
  -9   1  16    6.19    6.41
   9  -1 -16   20.56    7.63
   9   1 -16   16.56    7.27
  -9   1  17   58.53   13.34
   9  -1 -17   44.64   11.08
   9   1 -17   51.76   11.59
  -9   1  18    3.98    6.74
   9  -1 -18    5.64    6.41
   9   1 -18    0.06    4.11
  -9   1  19   12.25    7.26
   9  -1 -19   10.43    6.60
   9   1 -19    8.48    6.66
  -9   1  20    2.80    7.10
   9  -1 -20    5.83    5.86
   9   1 -20    4.76    5.13
   9   1 -21  102.66   18.73
   9  -1 -22    2.22    5.86
   9   1 -22    6.02    5.27
  -9  -1  22   -1.39    7.20
   9  -1 -23   13.02    6.88
   9   1 -23    5.57    6.22
  -9  -1  23   24.35    8.90
   9  -1 -24   -0.11    5.72
   9   1 -24   -3.64    6.35
  -9  -1  24   -1.54    5.85
   9  -1 -25   12.95    6.93
   9   1 -25    7.82    6.88
  -9  -1  25    7.51    7.58
   9  -1 -26    1.17    5.33
   9   1 -26   -1.36    6.58
   9  -1 -27   37.67   10.42
   9   1 -27   25.61    9.23
   9  -1 -28    5.92    6.33
   9   1 -28   -0.01    5.75
   9  -1 -29   -0.02    5.50
   9   1 -29   -0.37    6.25
   9  -1 -30   -0.70    5.50
   9   1 -30    0.33    6.20
   9  -1 -31   11.94    6.81
   9   1 -31    5.96    7.23
   9  -1 -32    2.89    7.17
   9   1 -32   -1.95    7.00
   9  -1 -33    0.05    7.42
   9   1 -33    8.74    6.85
   9  -1 -34   -1.89    5.64
   9   1 -34    0.67    6.08
  -9   2   1   48.20   11.19
   9  -2  -1   71.84   11.37
   9  -2  -1   36.44   10.64
  -9  -2   1   46.09   10.93
  -9   2   2    4.46    4.75
   9  -2  -2    3.91    5.07
   9  -2  -2   10.11    6.09
  -9  -2   2    3.29    5.08
  -9   2   3  170.36   24.72
   9  -2  -3  142.52   22.78
   9  -2  -3  153.69   24.06
  -9  -2   3  173.28   24.77
  -9   2   4    1.07    5.74
   9  -2  -4    8.21    5.65
   9  -2  -4    6.93    6.00
  -9  -2   4    6.00    5.16
  -9   2   5   17.67    7.05
   9  -2  -5   13.74    5.71
   9  -2  -5   13.17    6.46
  -9  -2   5    1.95    4.68
  -9   2   6   -0.06    4.89
   9  -2  -6   -0.52    4.20
   9  -2  -6    1.59    4.47
  -9  -2   6    2.42    5.63
  -9   2   7   60.05   12.68
   9  -2  -7   59.91   11.78
   9  -2  -7   58.57   12.42
   9   2  -7   62.54   12.07
  -9  -2   7   56.06   12.44
  -9   2   8   33.18    9.47
   9  -2  -8   36.52    9.01
   9  -2  -8   47.82   10.19
   9   2  -8   36.13    9.55
  -9  -2   8   31.66    9.44
  -9   2   9   36.51   10.22
   9  -2  -9   43.98    9.56
   9  -2  -9   54.11   10.76
   9   2  -9   27.81    8.75
  -9  -2   9   36.80   10.06
  -9   2  10    6.72    6.17
   9  -2 -10    1.88    4.99
   9  -2 -10    4.49    5.42
   9   2 -10    3.69    5.14
  -9  -2  10    0.06    4.72
  -9   2  11   -1.04    5.48
   9  -2 -11   -2.21    5.01
   9  -2 -11   -0.71    5.11
   9   2 -11    5.57    5.38
  -9   2  12   24.20    8.65
   9  -2 -12   15.14    6.90
   9   2 -12   26.66    8.03
  -9   2  13   61.62   13.10
   9  -2 -13   49.92   11.24
   9   2 -13   47.27   11.07
  -9   2  14   10.94    7.04
   9  -2 -14   30.65    8.16
   9   2 -14   30.72    9.03
  -9   2  15   13.38    8.17
   9  -2 -15   13.48    7.03
   9   2 -15    9.72    6.39
  -9   2  16   -2.66    7.00
   9  -2 -16   -2.68    5.13
   9   2 -16   -1.10    5.77
  -9   2  17   28.88    9.90
   9  -2 -17   58.23   11.45
   9   2 -17   37.52   10.47
   9  -2 -18    5.91    6.22
   9   2 -18   -2.78    6.28
  -9  -2  18    6.18    7.11
   9  -2 -19  113.05   18.90
   9   2 -19   95.44   18.07
  -9  -2  19  110.05   19.84
   9  -2 -20   15.54    7.40
   9   2 -20    6.33    6.66
  -9  -2  20    6.97    7.01
   9  -2 -21   -0.20    6.40
   9   2 -21    0.78    5.85
  -9  -2  21    0.10    5.65
   9  -2 -22   14.09    7.20
   9   2 -22    2.71    5.42
  -9  -2  22   20.50    8.55
   9  -2 -23   30.09   10.17
   9   2 -23   57.80   12.48
  -9  -2  23   57.56   13.59
   9  -2 -24    3.40    6.08
   9   2 -24    1.19    6.12
  -9  -2  24   -2.27    6.55
   9  -2 -25   21.64    9.16
   9   2 -25   15.01    7.45
  -9  -2  25   12.37    7.83
   9  -2 -26   -0.72    5.46
   9   2 -26   -1.83    5.71
  -9  -2  26    3.05    6.85
   9  -2 -27    3.00    6.05
   9   2 -27    3.42    5.97
  -9  -2  27   -2.20    7.35
   9  -2 -28   -3.19    6.11
   9  -2 -29   13.80    7.40
   9   2 -29    6.73    6.49
   9  -2 -30   -2.91    6.24
   9   2 -30    3.45    5.77
   9  -2 -31   -2.92    6.61
   9   2 -31    2.39    6.46
   9  -2 -32   -0.85    5.94
   9   2 -32   -2.37    5.93
   9  -2 -33   -3.32    6.34
   9   2 -33   -0.24    5.65
   9  -2 -34    0.23    5.04
   9   2 -34    0.50    7.64
  -9   3   1  186.74   29.47
   9  -3  -1  198.61   28.55
   9  -3  -1  228.64   30.31
  -9   3   2   25.73    9.27
   9  -3  -2   44.52    9.35
   9  -3  -2   50.83   10.64
  -9   3   3    2.79    5.68
   9  -3  -3   -2.77    4.30
   9  -3  -3   -0.32    5.22
  -9   3   4    0.82    4.79
   9  -3  -4    0.03    4.25
   9  -3  -4    6.00    6.34
  -9   3   5   54.43   12.64
   9  -3  -5   63.75   12.09
   9  -3  -5   63.34   13.02
  -9   3   6   51.01   12.01
   9  -3  -6   52.81   11.17
   9  -3  -6   64.93   12.48
  -9   3   7    8.86    6.84
   9  -3  -7   33.36    7.79
   9  -3  -7   21.83    8.00
   9   3  -7   37.39    8.17
  -9   3   8    1.77    5.70
   9  -3  -8    1.53    4.51
   9  -3  -8    1.30    5.03
   9   3  -8    6.68    5.44
  -9   3   9   16.13    7.27
   9  -3  -9   15.07    5.92
   9  -3  -9   11.73    6.78
   9   3  -9   13.05    6.11
  -9   3  10   -0.21    5.53
   9  -3 -10    6.65    5.11
   9  -3 -10    7.38    5.73
   9   3 -10    5.85    5.51
  -9   3  11  138.91   21.67
   9  -3 -11  163.49   21.07
   9  -3 -11  140.55   20.87
   9   3 -11   85.41   18.62
  -9   3  12   16.00    8.18
   9  -3 -12   49.97    9.67
   9  -3 -12   12.75    7.13
   9   3 -12   26.45    8.67
  -9   3  13   10.19    6.76
   9  -3 -13    8.06    6.71
   9   3 -13   20.10    7.18
  -9  -3  13   14.40    7.50
  -9   3  14   -2.87    5.71
   9  -3 -14    0.34    5.42
   9   3 -14    0.60    5.04
  -9  -3  14   -0.06    5.55
   9  -3 -15   73.02   13.58
   9   3 -15   59.71   12.65
  -9  -3  15   54.11   13.31
   9  -3 -16   17.40    7.94
   9   3 -16   20.85    7.51
  -9  -3  16   17.98    8.12
   9  -3 -17   49.75   11.47
   9   3 -17   59.81   12.21
  -9  -3  17   35.45   11.54
   9  -3 -18    0.50    4.77
   9   3 -18    0.02    4.54
  -9  -3  18    5.55    6.29
   9  -3 -19   -1.13    5.36
   9   3 -19    0.60    4.99
  -9  -3  19   -5.96    7.65
   9  -3 -20   15.30    7.33
   9   3 -20   17.86    7.12
  -9  -3  20   13.95    8.64
   9  -3 -21   58.81   13.22
   9   3 -21   69.81   13.79
  -9  -3  21   75.09   15.37
   9  -3 -22   15.56    7.03
   9   3 -22   12.88    7.30
  -9  -3  22   15.83    7.89
   9  -3 -23   25.57    8.63
   9   3 -23   11.05    7.07
  -9  -3  23   11.26    8.99
   9  -3 -24    5.17    5.88
   9   3 -24   -0.70    5.20
  -9  -3  24   -4.02    6.79
   9  -3 -25   14.29    7.81
   9   3 -25   16.07    7.52
  -9  -3  25    5.97    7.51
   9  -3 -26    8.39    6.65
   9   3 -26    4.92    6.43
  -9  -3  26    5.62    7.14
   9  -3 -27    9.43    6.08
   9   3 -27    0.00    5.75
  -9  -3  27    3.71    7.03
   9  -3 -28   -0.48    5.48
   9   3 -28   -0.80    5.93
  -9  -3  28   -3.41    7.42
   9  -3 -29   -0.30    6.15
   9   3 -29   -2.05    5.96
  -9  -3  29    4.02    6.48
   9  -3 -30   -2.54    6.67
   9   3 -30   -1.73    5.56
   9  -3 -31    6.01    6.59
   9   3 -31    7.32    7.00
   9  -3 -32    7.88    7.80
   9   3 -32    0.08    6.49
   9  -3 -33   -1.15    6.34
   9   3 -33    4.29    6.92
   9  -3 -34   -0.22    6.57
   9   3 -34    2.14    5.51
  -9   4   1    0.73    5.48
   9  -4  -1   -0.51    4.61
   9  -4  -1    0.51    5.10
  -9  -4   1   -0.81    5.70
  -9   4   2   49.57   10.65
   9  -4  -2   46.68    9.78
   9  -4  -2   64.31   11.87
  -9  -4   2   20.97    8.88
  -9   4   3   46.80   11.58
   9  -4  -3   56.58   10.83
   9  -4  -3   41.05   10.65
  -9  -4   3   50.15   11.62
  -9   4   4   54.28   12.19
   9  -4  -4   66.95   12.18
   9  -4  -4   74.10   13.74
  -9  -4   4   48.67   11.88
  -9   4   5   91.64   15.06
   9  -4  -5   87.89   13.07
   9  -4  -5   65.62   13.43
  -9  -4   5   35.80   11.54
  -9   4   6    0.93    4.64
   9  -4  -6    1.84    4.81
   9  -4  -6    3.60    5.79
  -9  -4   6   -2.23    5.45
  -9   4   7   63.48   13.30
   9  -4  -7   76.59   13.01
   9  -4  -7   85.10   14.24
   9   4  -7   33.46   10.46
  -9  -4   7   90.69   14.31
  -9   4   8   83.91   19.01
   9  -4  -8  129.17   18.95
   9   4  -8  117.34   18.45
  -9  -4   8  128.12   19.64
  -9   4   9   65.54   14.06
   9  -4  -9   50.42   11.58
   9   4  -9   71.46   12.94
  -9  -4   9   68.15   13.50
   9  -4 -10    0.38    4.32
   9   4 -10   -0.14    4.08
  -9  -4  10    0.80    6.08
   9  -4 -11   14.67    6.29
   9   4 -11   13.42    6.29
  -9  -4  11    3.78    6.06
   9  -4 -12    7.73    5.73
   9   4 -12    0.62    5.59
  -9  -4  12    3.05    5.18
   9  -4 -13   51.13   10.52
   9   4 -13   38.52    9.97
  -9  -4  13   31.30   10.36
   9  -4 -14   11.11    6.19
   9   4 -14   18.56    7.93
  -9  -4  14    7.58    6.82
   9  -4 -15   30.16    8.29
   9   4 -15   40.05    8.93
  -9  -4  15   -0.11    6.40
   9  -4 -16    1.35    5.61
   9   4 -16   -1.75    4.86
  -9  -4  16   -2.02    6.16
   9  -4 -17   18.48    7.38
   9   4 -17   24.74    8.12
  -9  -4  17   11.09    7.42
   9  -4 -18   77.04   14.48
   9   4 -18   77.24   14.66
  -9  -4  18   51.69   13.92
   9  -4 -19   80.32   14.28
   9   4 -19   51.42   12.43
  -9  -4  19   51.24   13.52
   9  -4 -20    2.52    5.77
   9   4 -20    2.91    5.53
  -9  -4  20   -0.58    5.49
   9  -4 -21    5.97    5.55
   9   4 -21    1.26    5.91
  -9  -4  21   -4.88    7.14
   9  -4 -22   11.51    6.82
   9   4 -22   -0.44    5.39
  -9  -4  22   26.23    9.15
   9  -4 -23   38.56    9.51
   9   4 -23    4.46    6.62
  -9  -4  23   20.95    8.99
   9  -4 -24   11.58    7.08
   9   4 -24   11.54    7.15
  -9  -4  24   10.36    8.28
   9  -4 -25    5.32    6.52
   9   4 -25    5.43    5.89
  -9  -4  25   14.36    8.85
   9  -4 -26   -0.49    4.30
   9   4 -26   -0.49    5.15
  -9  -4  26   -2.27    6.61
   9  -4 -27    2.01    6.06
   9   4 -27   -1.04    6.01
  -9  -4  27    3.04    7.52
   9  -4 -28    4.79    7.00
   9   4 -28    5.71    6.83
  -9  -4  28    3.62    6.30
   9  -4 -29   21.41    8.87
   9   4 -29   10.64    7.23
  -9  -4  29   19.49    9.56
   9  -4 -30    0.79    6.32
   9   4 -30   -1.32    6.16
  -9  -4  30   -4.00    6.97
   9  -4 -31    3.40    5.48
   9   4 -31    2.86    7.23
  -9  -4  31   -3.56    7.12
   9  -4 -32   -3.51    6.21
   9   4 -32   -3.51    6.95
   9  -4 -33    1.81    6.53
   9   4 -33   -3.00    6.35
   9  -4 -34    8.20    7.50
   9  -5  -1  133.83   20.16
  -9  -5   1  125.74   20.67
   9  -5  -2   67.73   12.73
  -9  -5   2   64.27   12.85
   9  -5  -3   18.62    6.26
  -9  -5   3    3.79    5.34
   9  -5  -4   77.31   12.76
  -9  -5   4   53.97   12.37
   9  -5  -5   36.26    8.69
  -9  -5   5   34.07    9.21
   9  -5  -6    8.18    6.48
  -9  -5   6   30.67    8.20
   9  -5  -7   81.91   13.83
  -9  -5   7   62.70   13.66
   9  -5  -8   -2.08    5.18
   9   5  -8    5.50    5.15
  -9  -5   8   -0.14    5.73
   9  -5  -9   -1.01    4.68
   9   5  -9    0.95    5.05
  -9  -5   9   -1.35    4.92
   9  -5 -10   -0.33    4.96
   9   5 -10    1.50    4.35
  -9  -5  10    0.05    4.90
   9  -5 -11   58.88   10.95
   9   5 -11   29.81    8.88
  -9  -5  11   45.35   11.14
   9  -5 -12   34.43    8.72
   9   5 -12   18.94    8.11
  -9  -5  12   29.32    8.96
   9  -5 -13    0.47    4.74
   9   5 -13   -0.74    4.89
  -9  -5  13   -0.53    5.85
   9  -5 -14   26.85    8.43
   9   5 -14   23.92    8.67
  -9  -5  14   25.15    9.32
   9  -5 -15   19.64    7.04
   9   5 -15   12.43    6.97
  -9  -5  15   27.37    8.86
   9  -5 -16   44.18   10.00
   9   5 -16   14.14    7.50
  -9  -5  16   16.66    8.00
   9  -5 -17   31.62    9.29
   9   5 -17   38.39   10.24
  -9  -5  17   32.95   10.18
   9  -5 -18    9.00    5.97
   9   5 -18    6.30    6.11
  -9  -5  18    4.52    6.66
   9  -5 -19   -0.55    5.37
   9   5 -19   -0.85    5.08
  -9  -5  19   -1.65    5.96
   9  -5 -20   18.97    7.33
   9   5 -20    2.60    5.54
  -9  -5  20   16.80    8.73
   9  -5 -21   37.67    9.81
   9   5 -21   29.31    9.14
  -9  -5  21   16.87   10.06
   9  -5 -22   24.78    9.35
   9   5 -22   33.57    9.38
  -9  -5  22   21.15    9.89
   9  -5 -23   11.62    7.61
   9   5 -23    5.61    5.94
  -9  -5  23   15.06    8.63
   9  -5 -24    1.78    4.44
   9   5 -24    0.74    5.50
  -9  -5  24    3.01    7.19
   9  -5 -25   -1.38    4.59
   9   5 -25    1.85    5.39
  -9  -5  25   -1.87    6.31
   9  -5 -26   10.83    7.62
   9   5 -26   19.87    8.46
  -9  -5  26    6.88    7.98
   9  -5 -27    4.27    6.88
   9   5 -27   18.03    8.47
  -9  -5  27    9.48    7.61
   9  -5 -28    5.36    6.40
   9   5 -28    6.64    6.92
  -9  -5  28    0.47    6.65
   9  -5 -29    0.55    5.55
   9   5 -29    4.68    6.17
  -9  -5  29   -3.76    6.94
   9  -5 -30    3.58    5.99
   9   5 -30    1.05    5.47
  -9  -5  30   -4.37    8.85
   9  -5 -31   -1.25    6.47
   9   5 -31    5.91    6.30
  -9  -5  31    0.55    8.99
   9  -5 -32    6.89    7.05
   9   5 -32    2.33    5.67
  -9  -5  32    2.60    7.66
   9  -5 -33   12.52    7.87
   9   5 -33    2.96    5.58
   9  -5 -34    0.35    6.06
   9  -6  -1   -2.31    5.18
  -9  -6   1    3.36    5.78
   9  -6  -2  112.10   18.44
  -9  -6   2  113.35   18.72
   9  -6  -3   35.79    9.54
  -9  -6   3   38.97    9.32
   9  -6  -4   35.23    8.38
  -9  -6   4   27.07    8.20
   9  -6  -5   19.22    7.35
  -9  -6   5   20.85    7.37
   9  -6  -6   21.19    6.85
  -9  -6   6   12.06    6.55
   9  -6  -7   45.59    9.64
  -9  -6   7   33.71    9.45
   9  -6  -8   82.11   14.94
   9   6  -8   73.79   14.21
  -9  -6   8   89.21   15.66
   9  -6  -9   10.54    6.20
   9   6  -9    7.76    5.51
  -9  -6   9   11.39    6.58
   9  -6 -10    1.04    4.33
   9   6 -10   -1.01    5.09
  -9  -6  10    0.18    5.35
   9  -6 -11    0.99    4.18
   9   6 -11   -1.88    5.04
  -9  -6  11    0.29    5.78
   9  -6 -12   40.58    9.74
   9   6 -12   48.32   10.02
  -9  -6  12   26.94    9.69
   9  -6 -13   19.07    7.51
   9   6 -13   14.63    7.52
  -9  -6  13   24.71    8.29
   9  -6 -14   57.20   11.23
   9   6 -14   40.14   10.75
  -9  -6  14   31.23   10.52
   9  -6 -15    6.16    4.83
   9   6 -15   14.06    6.36
  -9  -6  15    6.91    6.31
   9  -6 -16   -0.34    5.13
   9   6 -16    3.91    5.64
  -9  -6  16    1.06    5.84
   9  -6 -17   11.99    7.10
   9   6 -17   22.21    8.15
  -9  -6  17    4.87    6.13
   9  -6 -18   46.96   10.79
   9   6 -18   49.14   11.31
  -9  -6  18   25.00    9.97
   9  -6 -19   12.55    6.60
   9   6 -19   12.33    6.93
  -9  -6  19    8.78    6.64
   9  -6 -20    1.88    6.76
   9   6 -20   12.00    7.28
  -9  -6  20    0.00    5.79
   9  -6 -21    3.68    4.89
   9   6 -21    3.98    6.92
  -9  -6  21    2.86    5.75
   9  -6 -22   15.94    7.33
   9   6 -22   -1.31    6.12
  -9  -6  22    4.90    7.55
   9  -6 -23    6.82    6.28
   9   6 -23   15.19    6.88
  -9  -6  23   22.84    9.39
   9  -6 -24    0.29    5.08
   9   6 -24    9.69    6.78
  -9  -6  24    4.80    8.15
   9  -6 -25    5.53    6.38
   9   6 -25    5.51    5.59
  -9  -6  25    1.61    7.01
   9  -6 -26    0.12    4.82
   9   6 -26   -1.22    5.11
  -9  -6  26    1.83    7.79
   9  -6 -27   -3.42    5.90
   9   6 -27   -2.89    6.33
  -9  -6  27   -1.77    6.67
   9  -6 -28    9.21    7.28
   9   6 -28    9.20    7.82
  -9  -6  28    3.55    7.12
   9  -6 -29    6.64    5.85
   9   6 -29    8.09    6.49
  -9  -6  29   -3.99    7.67
   9  -6 -30   10.34    6.87
   9   6 -30   13.12    7.22
  -9  -6  30   -2.43    7.21
   9  -6 -31   -4.18    6.64
   9   6 -31    1.18    5.05
  -9  -6  31    3.85    7.78
   9  -6 -32    0.88    5.47
   9   6 -32   -1.83    8.45
  -9  -6  32   -1.43    7.26
   9  -6 -33    3.42    6.80
   9   6 -33    4.64    5.54
  -9  -6  33    0.92    7.31
   9  -6 -34    2.27    7.54
  -9  -6  34   -1.90    7.38
   9  -7  -1   22.45    7.06
  -9  -7   1   13.08    6.66
   9  -7  -2   13.31    5.60
  -9  -7   2    6.13    5.58
   9  -7  -3   -1.53    4.13
  -9  -7   3    4.68    4.72
   9  -7  -4   24.92    6.85
  -9  -7   4   13.82    6.82
   9  -7  -5    9.96    5.27
  -9  -7   5    8.59    7.09
   9  -7  -6   43.59   10.00
  -9  -7   6   55.52   11.02
   9  -7  -7    6.96    5.02
  -9  -7   7    1.11    5.08
   9  -7  -8    2.92    4.64
   9   7  -8   -0.70    4.58
  -9  -7   8    3.18    5.13
   9  -7  -9   19.34    7.18
   9   7  -9    7.09    6.13
  -9  -7   9   16.88    6.98
   9  -7 -10   11.49    6.79
   9   7 -10   26.69    8.06
  -9  -7  10   18.45    7.25
   9  -7 -11   19.12    7.20
   9   7 -11   18.93    7.28
  -9  -7  11   19.06    7.43
   9  -7 -12   73.15   13.06
   9   7 -12   57.42   12.81
  -9  -7  12   56.76   12.89
   9  -7 -13    4.71    5.84
   9   7 -13    1.86    4.26
  -9  -7  13   -0.58    4.97
   9  -7 -14    8.35    5.83
   9   7 -14    5.57    5.45
  -9  -7  14    0.64    4.96
   9  -7 -15    1.53    4.65
   9   7 -15   15.64    6.94
  -9  -7  15    5.12    5.96
   9  -7 -16   91.30   14.54
   9   7 -16   47.91   11.92
  -9  -7  16   58.08   13.59
   9  -7 -17    0.97    5.13
   9   7 -17    4.43    5.50
  -9  -7  17    2.86    5.57
   9  -7 -18    3.13    5.19
   9   7 -18    5.87    6.17
  -9  -7  18   -3.41    5.48
   9  -7 -19    2.03    4.58
   9   7 -19   -0.18    5.46
  -9  -7  19   -0.45    6.01
   9  -7 -20   11.55    7.09
   9   7 -20   10.15    5.71
  -9  -7  20   10.30    7.20
   9  -7 -21   13.28    7.53
   9   7 -21   11.79    6.50
  -9  -7  21   13.44    7.68
   9  -7 -22   33.38    9.92
   9   7 -22   24.51    8.81
   9  -7 -23   -4.15    5.78
   9   7 -23    2.28    3.86
  -9  -7  23    0.39    4.86
   9  -7 -24   -2.21    5.70
   9   7 -24   -3.22    5.64
  -9  -7  24   -0.01    6.54
   9  -7 -25    1.45    5.74
   9   7 -25    0.63    5.31
  -9  -7  25    6.63    6.59
   9  -7 -26   29.74    9.17
   9   7 -26   10.05    7.08
  -9  -7  26   17.50    8.54
   9  -7 -27    8.65    7.24
   9   7 -27   11.01    7.33
  -9  -7  27    3.61    7.19
   9  -7 -28   -2.65    6.26
   9   7 -28    3.25    6.63
  -9  -7  28   18.20    9.04
   9  -7 -29    4.90    6.03
   9   7 -29   -0.87    7.32
  -9  -7  29   -2.90    6.80
   9  -7 -30    2.63    5.60
   9   7 -30    2.63    6.15
  -9  -7  30   -0.91    6.03
   9  -7 -31   -1.32    5.53
   9   7 -31    2.50    5.48
  -9  -7  31   -4.50    8.65
   9  -7 -32    2.71    6.07
   9   7 -32    2.94    6.11
  -9  -7  32    4.14    6.81
   9  -7 -33    1.40    6.34
  -9  -7  33   -2.67    8.99
  -9  -7  34    1.43    6.97
  -9  -7  35    0.16    5.98
   9  -8  -1   29.71    8.14
  -9  -8   1   34.29    8.59
   9  -8  -2   23.83    7.21
  -9  -8   2   13.48    6.65
   9  -8  -3    1.32    4.86
  -9  -8   3   -2.41    5.02
   9  -8  -4   46.64   10.21
  -9  -8   4   34.65    9.76
   9  -8  -5    4.19    4.91
  -9  -8   5   -1.20    4.66
   9  -8  -6    1.21    4.25
  -9  -8   6   -0.00    4.65
   9  -8  -7   12.19    5.91
  -9  -8   7   -0.87    5.99
   9  -8  -8   91.64   15.06
   9   8  -8   91.34   15.14
  -9  -8   8   65.89   14.12
   9  -8  -9    6.96    5.26
   9   8  -9    7.89    6.08
  -9  -8   9    7.95    5.90
   9  -8 -10   11.69    6.58
   9   8 -10   32.50    8.06
  -9  -8  10   16.57    7.88
   9  -8 -11    3.70    4.84
   9   8 -11    2.80    5.28
  -9  -8  11    5.56    5.92
   9  -8 -12   16.24    7.24
   9   8 -12   26.61    7.85
  -9  -8  12   11.04    7.05
   9  -8 -13    0.91    5.23
   9   8 -13   -2.10    4.80
  -9  -8  13   -0.57    5.18
   9  -8 -14   36.94    9.29
   9   8 -14   26.58    8.42
  -9  -8  14   18.73    8.39
   9  -8 -15    8.64    5.86
   9   8 -15   -1.05    4.92
  -9  -8  15    3.84    6.46
   9  -8 -16   -0.21    3.97
   9   8 -16   -2.17    4.96
  -9  -8  16   -0.82    6.30
   9  -8 -17    2.74    5.92
   9   8 -17    4.13    5.01
  -9  -8  17    0.16    5.70
   9  -8 -18   47.88   10.22
   9   8 -18   18.70    8.14
  -9  -8  18   36.01   10.38
   9  -8 -19    2.63    5.38
   9   8 -19    0.64    5.26
  -9  -8  19    5.21    6.89
   9  -8 -20   24.06    7.81
   9   8 -20    9.30    7.11
  -9  -8  20    8.46    6.51
   9  -8 -21    7.16    5.71
   9   8 -21   -1.28    4.28
  -9  -8  21   -1.74    6.21
   9  -8 -22    1.61    4.85
   9   8 -22   -0.32    5.99
  -9  -8  22   -1.32    7.11
   9  -8 -23   -2.53    5.37
   9   8 -23   -0.68    5.10
  -9  -8  23    1.45    5.26
   9  -8 -24    8.44    5.98
   9   8 -24    3.54    6.48
  -9  -8  24   10.93    7.70
   9  -8 -25    2.42    6.23
   9   8 -25    5.00    6.70
  -9  -8  25   -1.46    5.11
   9  -8 -26   -0.46    5.17
   9   8 -26    9.41    6.83
  -9  -8  26    7.86    7.81
   9  -8 -27   -1.48    5.97
   9   8 -27    2.57    5.96
  -9  -8  27    4.71    6.68
   9  -8 -28    5.73    7.16
   9   8 -28    7.57    6.51
  -9  -8  28   -1.06    6.30
   9  -8 -29   -1.35    5.36
   9   8 -29   -1.06    5.28
  -9  -8  29    0.73    6.76
   9  -8 -30    1.38    4.73
   9   8 -30    7.86    6.46
  -9  -8  30   -1.69    7.22
   9  -8 -31   -2.55    5.57
   9   8 -31    7.45    6.44
  -9  -8  31    1.94    6.93
   9  -8 -32   -5.05    6.31
   9   8 -32   -1.38    5.90
  -9  -8  32   -5.64    8.23
   9  -8 -33   -3.13    6.22
   9  -9  -1    3.90    4.74
  -9  -9   1   15.48    6.52
   9  -9  -2   36.82    9.14
  -9  -9   2   33.08    9.05
   9  -9  -3    7.72    4.53
  -9  -9   3    2.87    5.18
   9  -9  -4    9.12    5.71
  -9  -9   4    4.40    5.59
   9  -9  -5    8.70    5.35
  -9  -9   5    0.22    5.44
   9  -9  -6   88.97   15.33
  -9  -9   6   87.89   15.89
   9  -9  -7    2.31    4.58
  -9  -9   7    1.27    4.94
   9  -9  -8   -0.35    4.23
   9   9  -8    4.14    4.96
  -9  -9   8   -0.06    6.04
   9  -9  -9   -1.14    4.60
   9   9  -9    6.06    5.25
  -9  -9   9   -0.25    5.59
   9  -9 -10    7.60    5.85
   9   9 -10   -0.93    4.49
  -9  -9  10   20.30    7.63
   9  -9 -11   -3.63    5.01
   9   9 -11    0.74    4.39
  -9  -9  11   -2.34    6.16
   9  -9 -12   41.91    9.84
   9   9 -12   32.86    9.32
  -9  -9  12   34.49   10.02
   9  -9 -13   -1.36    5.03
   9   9 -13    2.32    5.11
  -9  -9  13   -2.08    6.57
   9  -9 -14    2.71    4.61
   9   9 -14   -1.91    4.61
  -9  -9  14   -0.17    6.01
   9  -9 -15   15.52    6.69
   9   9 -15    4.36    5.63
  -9  -9  15    6.74    7.06
   9  -9 -16   54.23   11.14
   9   9 -16   47.13   10.83
  -9  -9  16   25.77   10.06
   9  -9 -17    9.85    6.00
   9   9 -17   -0.38    4.68
  -9  -9  17   -1.59    4.63
   9  -9 -18    1.91    5.65
   9   9 -18   -2.88    5.83
  -9  -9  18    0.64    5.46
   9  -9 -19    4.70    5.71
   9   9 -19    3.28    4.99
  -9  -9  19   -2.75    6.33
   9  -9 -20   18.80    7.91
   9   9 -20    6.61    5.64
  -9  -9  20   17.37    8.63
   9  -9 -21    1.03    5.34
   9   9 -21   -0.45    5.49
  -9  -9  21   -1.73    6.08
   9  -9 -22   14.24    7.62
   9   9 -22    6.26    6.80
  -9  -9  22   10.94    6.76
   9  -9 -23    0.29    5.04
   9   9 -23    0.08    5.68
  -9  -9  23    3.78    5.65
   9  -9 -24    5.13    6.82
   9   9 -24   -2.20    5.44
  -9  -9  24   -1.42    5.89
   9  -9 -25   -2.00    5.62
   9   9 -25    1.52    6.13
  -9  -9  25   -3.74    6.56
   9  -9 -26   17.17    8.13
   9   9 -26   13.00    7.84
  -9  -9  26    3.51    8.34
   9  -9 -27    6.63    6.68
   9   9 -27   -2.07    6.14
  -9  -9  27    2.61    6.12
   9  -9 -28    4.84    5.77
   9   9 -28   -1.02    5.40
  -9  -9  28    1.25    5.69
   9  -9 -29   -3.89    6.49
   9   9 -29    1.82    6.41
  -9  -9  29   -2.55    6.94
   9  -9 -30    5.43    6.86
   9   9 -30    0.03    7.27
  -9  -9  30    4.83    6.32
   9  -9 -31   -2.66    7.25
   9   9 -31   -1.01    5.01
   9  -9 -32    5.37    6.70
   9   9 -32    4.50    7.38
   9 -10  -1    5.64    4.60
  -9 -10   1    0.82    5.67
   9 -10  -2   18.40    6.48
  -9 -10   2   11.55    6.37
   9 -10  -3    8.54    5.48
  -9 -10   3    4.20    4.82
   9 -10  -4   58.60   11.66
  -9 -10   4   53.44   11.39
   9 -10  -5   -1.86    4.59
  -9 -10   5   -0.78    4.76
   9 -10  -6    7.56    5.33
  -9 -10   6    4.18    4.97
   9 -10  -7    5.07    4.97
  -9 -10   7    1.37    5.01
   9 -10  -8   25.65    7.97
  -9 -10   8   22.20    7.81
   9 -10  -9   10.19    6.06
  -9 -10   9    3.02    5.42
   9 -10 -10    5.42    4.91
  -9 -10  10    5.81    6.71
   9 -10 -11   -0.44    5.24
  -9 -10  11   10.44    6.88
   9 -10 -12    3.36    5.03
  -9 -10  12   12.94    7.38
   9 -10 -13    0.46    4.93
  -9 -10  13   -1.09    5.91
   9 -10 -14   31.29    8.64
  -9 -10  14   10.37    7.22
   9 -10 -15   -2.12    5.24
  -9 -10  15    2.49    5.04
   9 -10 -16    2.36    5.26
  -9 -10  16    0.95    5.29
   9 -10 -17    5.76    5.58
  -9 -10  17   -3.22    6.60
   9 -10 -18   15.55    7.54
  -9 -10  18   31.27    9.41
   9 -10 -19    1.13    5.89
  -9 -10  19   -1.36    6.26
   9 -10 -20    6.40    5.97
  -9 -10  20    9.04    7.60
   9 -10 -21    7.59    6.03
  -9 -10  21   -0.01    5.21
   9  10 -22    3.90    6.16
  -9 -10  22    6.27    7.58
   9  10 -23   -0.28    5.65
  -9 -10  23    4.38    6.25
   9  10 -24   10.94    7.24
  -9 -10  24    5.71    7.08
   9  10 -25   -1.81    6.60
  -9 -10  25   -1.55    5.91
  -9 -10  26   -5.54    9.02
  -9 -10  27   -2.13    7.57
   9 -11  -1   -1.19    4.21
  -9 -11   1    0.28    4.62
   9 -11  -2   47.47   10.08
  -9 -11   2   39.40    9.39
   9 -11  -3    1.86    4.39
  -9 -11   3    1.34    5.40
   9 -11  -4   25.88    7.61
  -9 -11   4   16.48    7.25
   9 -11  -5    0.57    4.78
  -9 -11   5    1.23    5.19
   9 -11  -6   14.87    6.69
  -9 -11   6   38.54    8.44
   9 -11  -7    2.74    4.60
  -9 -11   7    0.88    4.89
  -9 -11   8   -1.61    5.85
  -9 -11   9    4.61    5.51
  -9 -11  10   28.67    9.25
  -9 -11  11    0.25    4.77
  -9 -11  12   11.42    6.52
  -9 -11  13    0.09    4.84
  -9 -11  14    4.85    5.61
  -9 -11  15    0.39    4.92
  -9 -11  16   19.42    8.19
  -9 -11  17   -1.76    5.76
  -9 -11  18   -0.47    5.62
  -9 -11  19   -1.27    6.39
  -9 -11  20    9.56    7.47
  -9 -11  21    5.40    6.52
  -9 -11  22    2.07    6.34
  -9 -11  23    3.06    6.07
  -9 -11  24    0.94    6.03
  -9 -12   1    1.99    4.03
  -9 -12   2   10.42    5.13
  -9 -12   3    6.88    4.93
  -9 -12   4   18.98    6.53
  -9 -12   5   -0.58    4.70
  -9 -12   6    1.16    4.89
  -9 -12   7   -1.13    5.26
  -9 -12   8   37.61    9.95
  -9 -12   9   -1.01    5.28
  -9 -12  10   -3.21    5.66
  -9 -12  11    2.66    5.86
  -9 -12  12    6.22    6.08
  -9 -12  13   -2.90    5.09
  -9 -12  14   16.59    7.19
  -9 -12  15   -0.14    5.03
  -9 -12  16    2.94    5.43
  -9 -12  17    9.47    6.56
  -9 -12  18    6.30    6.50
  -9 -12  19   -3.64    7.38
  -9 -12  20   -2.57    6.18
  -9 -12  21    2.06    6.01
  -9 -13   1   10.68    5.98
  -9 -13   2    1.29    4.27
  -9 -13   3   -1.40    4.56
  -9 -13   4   -1.39    4.97
  -9 -13   5    2.19    5.09
  -9 -13   6   15.57    6.96
  -9 -13   7    2.59    4.74
  -9 -13   8    1.16    5.22
  -9 -13   9    1.94    4.57
  -9 -13  10    4.40    5.29
  -9 -13  11    0.48    4.82
  -9 -13  12   16.14    6.80
  -9 -13  13   -1.15    4.96
  -9 -13  14    0.43    4.63
  -9 -13  15   -0.66    5.51
  -9 -13  16    5.54    6.00
  -9 -13  17   -0.65    5.63
  -9 -14   1    0.40    4.94
  -9 -14   2    2.80    5.36
  -9 -14   3    1.90    5.31
  -9 -14   4    7.81    5.14
  -9 -14   5   -0.60    3.99
  -9 -14   6    1.53    5.16
  -9 -14   7    0.49    5.04
  -9 -14   8   12.86    6.10
  -9 -14   9    0.32    4.27
  -9 -14  10    2.23    5.69
  -9 -14  11    4.97    5.32
  -9 -14  12   -1.89    4.72
  -9 -15   1    6.45    5.39
  -9 -15   2    1.37    4.58
  -9 -15   3   -1.77    5.19
  -9 -15   4    0.92    4.05
  -9 -15   5   -1.49    4.97
  -9 -15   6    7.32    5.34
  -8   0   1    1.45    4.71
   8   0  -1   -0.16    3.76
   8   0  -1    0.15    4.37
  -8   0   2  504.68   65.16
   8   0  -2  506.30   64.17
   8   0  -2  517.28   64.91
  -8   0   3    0.14    4.77
   8   0  -3    1.19    4.02
   8   0  -3    0.18    4.06
  -8   0   4   82.97   13.66
   8   0  -4   84.52   12.55
   8   0  -4   46.80   11.57
  -8   0   5    0.01    4.51
   8   0  -5   -0.20    2.75
   8   0  -5   -0.10    3.90
  -8   0   6   90.43   16.15
   8   0  -6   97.34   15.61
   8   0  -6   95.89   15.80
  -8   0   7   -0.04    4.62
   8   0  -7    0.10    3.13
   8   0  -7    4.27    5.56
  -8   0   8  214.53   31.22
   8   0  -8  222.01   30.72
  -8   0   9   -0.67    4.59
   8   0  -9   -0.06    4.56
  -8   0  10   -1.34    4.42
  -8   0  11    0.74    4.86
  -8   0  12  186.56   27.92
  -8   0  13   -1.42    4.99
   8   0 -13    2.20    4.72
  -8   0  14   48.04   12.54
   8   0 -14   92.51   14.32
  -8   0  15   -2.62    5.49
   8   0 -15   -0.52    4.50
  -8   0  16    6.06    5.73
   8   0 -16    1.68    4.79
  -8   0  17    0.21    5.73
   8   0 -17    0.05    6.03
  -8   0  18   93.92   17.89
   8   0 -18   95.71   17.26
  -8   0  19   -1.91    7.22
   8   0 -19    5.47    6.05
  -8   0  20    9.49    7.65
   8   0 -20   11.07    6.47
  -8   0  21   -2.74    6.90
   8   0 -21    0.80    5.18
  -8   0  22   63.58   14.91
   8   0 -22   75.47   14.41
  -8   0  23    2.70    6.19
   8   0 -23   -3.80    6.69
   8   0 -24   33.16    9.95
   8   0 -25   -2.78    5.73
   8   0 -26    3.73    5.14
   8   0 -27    0.09    5.14
   8   0 -28   58.36   13.66
   8   0 -29   -1.63    5.50
   8   0 -30   -0.21    4.45
   8   0 -31   -0.11    5.99
   8   0 -32    9.57    7.84
   8   0 -33    3.96    5.96
   8   0 -34   12.10    7.89
   8   0 -35    6.79    7.51
  -8   1   1   83.13   14.37
   8  -1  -1   90.08   13.59
   8  -1  -1   84.62   14.13
   8   1  -1   70.89   12.69
  -8  -1   1   59.88   13.32
  -8   1   2    6.14    4.88
   8  -1  -2    8.86    4.76
   8  -1  -2    7.89    5.02
   8   1  -2    6.05    4.66
  -8  -1   2    8.32    5.82
  -8   1   3    6.03    5.14
   8  -1  -3    2.33    4.30
   8  -1  -3    4.05    5.17
   8   1  -3    2.10    4.24
  -8  -1   3    7.67    4.97
  -8   1   4   37.14    9.02
   8  -1  -4   35.36    8.09
   8  -1  -4   37.69    8.83
   8   1  -4   33.23    8.19
  -8  -1   4   51.03    9.87
  -8   1   5    5.71    5.21
   8  -1  -5    6.75    4.28
   8  -1  -5    5.64    4.98
   8   1  -5    6.57    4.02
  -8  -1   5    1.57    5.60
  -8   1   6   81.18   14.32
   8  -1  -6   76.88   13.46
   8  -1  -6   74.55   13.91
   8   1  -6   76.98   13.50
  -8  -1   6   86.87   14.59
  -8   1   7   -0.38    4.47
   8  -1  -7    9.82    5.67
   8   1  -7    3.98    4.03
  -8  -1   7    5.72    5.08
  -8   1   8    9.13    5.76
   8  -1  -8    2.21    4.70
  -8  -1   8    2.27    4.25
  -8   1   9   11.74    6.58
   8  -1  -9   21.23    6.94
  -8  -1   9   13.80    6.80
  -8   1  10  170.97   26.54
   8  -1 -10  171.94   25.79
  -8  -1  10  195.32   27.13
  -8   1  11    5.43    5.67
   8  -1 -11    8.63    5.73
  -8  -1  11    6.95    6.29
  -8   1  12   -2.42    5.18
   8  -1 -12    6.95    5.20
  -8  -1  12    4.39    6.14
  -8   1  13    0.63    4.90
   8  -1 -13    1.29    4.60
   8  -1 -13    1.93    5.09
   8   1 -13   -0.44    4.65
  -8  -1  13    1.90    5.51
  -8   1  14   49.37   12.34
   8  -1 -14   75.54   13.04
   8   1 -14   77.66   13.19
  -8  -1  14   52.76   12.66
  -8   1  15   61.55   13.63
   8  -1 -15   59.49   12.41
   8   1 -15   71.40   13.27
  -8  -1  15   60.08   13.28
  -8   1  16  108.08   17.35
   8  -1 -16   69.22   14.73
   8   1 -16   89.75   16.02
  -8  -1  16   82.14   16.13
  -8   1  17    1.00    5.35
   8  -1 -17   -1.45    5.72
   8   1 -17    1.97    4.52
  -8  -1  17   -0.79    5.18
  -8   1  18    1.56    5.93
   8  -1 -18    7.95    5.54
   8   1 -18    3.86    5.49
  -8  -1  18   14.64    7.95
  -8   1  19    9.03    7.61
   8  -1 -19    7.68    6.46
   8   1 -19    9.12    7.14
  -8  -1  19   15.52    7.46
  -8   1  20   12.23    7.98
   8  -1 -20   22.76    8.14
   8   1 -20   16.95    7.41
  -8  -1  20   33.38   10.23
  -8   1  21   -1.15    5.96
   8  -1 -21    5.62    6.41
   8   1 -21    3.11    4.82
  -8   1  22   58.63   14.80
   8  -1 -22   85.26   15.12
   8   1 -22   74.41   14.67
   8  -1 -23   -2.39    5.21
   8   1 -23   -0.68    4.94
   8  -1 -24   30.87    8.64
   8   1 -24   16.29    7.83
   8  -1 -25    3.62    5.84
   8   1 -25    1.17    4.61
  -8  -1  25   -1.75    7.08
   8  -1 -26    3.88    6.22
   8   1 -26   23.39    7.46
  -8  -1  26    5.43    7.36
   8  -1 -27    2.18    6.44
   8   1 -27    4.16    5.83
   8  -1 -28    1.72    4.83
   8   1 -28    2.47    6.72
   8  -1 -29   -3.13    7.20
   8   1 -29   -0.30    5.53
   8  -1 -30   23.87    8.87
   8   1 -30   18.64    8.92
   8  -1 -31   -0.60    6.08
   8   1 -31    1.31    6.40
   8  -1 -32   20.24    8.86
   8   1 -32   10.92    7.94
   8  -1 -33   -2.03    6.32
   8   1 -33   -1.66    5.98
   8  -1 -34    1.14    6.31
   8   1 -34    2.73    6.46
   8  -1 -35   -1.14    5.78
   8   1 -35   -0.13    5.65
  -8   2   1   -0.18    4.10
   8  -2  -1    0.67    3.42
   8  -2  -1   -1.89    5.00
   8   2  -1    0.30    3.99
  -8  -2   1    0.48    4.29
  -8   2   2   60.42   13.48
   8  -2  -2   68.76   12.78
   8  -2  -2   82.64   14.23
   8   2  -2   91.62   13.62
  -8  -2   2   87.36   14.21
  -8   2   3   15.21    6.04
   8  -2  -3   -1.10    4.81
   8  -2  -3   22.21    6.85
   8   2  -3    7.71    4.51
  -8  -2   3    8.54    5.40
  -8   2   4   19.56    7.49
   8  -2  -4   29.91    7.50
   8  -2  -4   34.16    8.74
   8   2  -4   50.57    8.87
  -8  -2   4   40.36    8.92
  -8   2   5    1.31    4.53
   8  -2  -5    6.65    4.02
   8  -2  -5   11.39    6.31
   8   2  -5   11.60    5.15
  -8  -2   5    2.92    4.26
  -8   2   6   97.03   16.37
   8  -2  -6  113.95   16.88
   8   2  -6   84.94   15.02
  -8  -2   6   88.73   15.80
  -8   2   7   45.06    9.82
   8  -2  -7   27.01    8.22
   8   2  -7   34.59    7.96
  -8  -2   7   34.33    8.78
  -8   2   8  112.27   17.24
   8  -2  -8  102.74   16.41
  -8  -2   8   74.27   15.59
  -8   2   9   11.91    5.91
   8  -2  -9    4.43    5.02
  -8  -2   9   16.65    6.98
  -8   2  10    0.75    4.09
   8  -2 -10    0.30    4.49
  -8  -2  10    0.52    4.67
  -8   2  11   -0.66    4.36
   8  -2 -11   -0.62    4.35
  -8  -2  11    0.57    4.79
  -8   2  12   67.07   13.29
   8  -2 -12   56.61   11.89
  -8  -2  12   58.56   12.70
  -8   2  13   16.84    8.01
   8  -2 -13   28.17    8.14
   8  -2 -13   46.17    9.44
   8   2 -13   26.92    8.12
  -8  -2  13   47.80   10.44
  -8   2  14   18.38    8.49
   8  -2 -14   20.45    7.54
   8  -2 -14   48.79    9.83
   8   2 -14   36.00    8.71
  -8  -2  14   30.68    9.01
  -8   2  15   20.91    8.85
   8  -2 -15   33.14    8.82
   8  -2 -15   21.48    7.61
   8   2 -15   21.55    8.09
  -8  -2  15   21.98    8.10
  -8   2  16   21.93    9.00
   8  -2 -16   40.93    9.99
   8  -2 -16   29.52    8.82
   8   2 -16   25.97    9.09
  -8  -2  16   29.17    9.74
  -8   2  17    7.71    7.08
   8  -2 -17   41.87    9.17
   8   2 -17   27.86    8.90
  -8   2  18  157.63   29.57
   8  -2 -18  177.99   29.08
   8   2 -18  288.53   31.59
  -8   2  19    0.79    6.16
   8  -2 -19    3.42    5.65
   8   2 -19    0.83    5.58
   8  -2 -20    0.27    5.62
   8   2 -20    6.42    6.03
   8  -2 -21    5.01    5.96
   8   2 -21   -1.01    5.61
   8  -2 -22   34.01   10.16
   8   2 -22   48.20   11.24
  -8  -2  22   46.83   12.49
   8  -2 -23    0.50    5.31
   8   2 -23   -4.22    6.39
  -8  -2  23   -0.59    7.26
   8  -2 -24   10.88    7.46
   8   2 -24    8.87    6.42
  -8  -2  24    1.89    6.63
   8  -2 -25    5.99    6.94
   8   2 -25    0.28    5.03
  -8  -2  25   -3.92    7.25
   8  -2 -26   -0.72    5.77
   8   2 -26    2.88    6.78
  -8  -2  26    0.92    6.93
   8  -2 -27    0.01    5.76
   8   2 -27   -2.16    6.41
  -8  -2  27    2.28    5.81
   8  -2 -28   11.72    7.58
   8   2 -28   26.63   10.14
  -8  -2  28   23.12   10.13
   8  -2 -29    4.50    5.77
   8   2 -29    4.94    6.51
   8  -2 -30    4.69    7.22
   8   2 -30    0.48    5.77
   8  -2 -31   -2.90    5.77
   8   2 -31   -0.40    5.74
   8  -2 -32    6.51    7.15
   8   2 -32    1.73    6.80
   8  -2 -33   -0.21    6.45
   8   2 -33    0.67    5.69
   8  -2 -34    5.95    6.03
   8   2 -34    8.36    6.53
   8  -2 -35    2.29    6.84
   8   2 -35    0.83    6.24
  -8   3   1   77.89   14.94
   8  -3  -1   70.79   13.64
   8  -3  -1   89.16   15.25
   8   3  -1   97.56   14.41
  -8  -3   1  102.73   15.73
  -8   3   2   -0.14    4.58
   8  -3  -2    1.18    3.68
   8  -3  -2   -2.25    4.92
   8   3  -2   -0.38    3.67
  -8  -3   2   -0.25    4.33
  -8   3   3   51.14   10.69
   8  -3  -3   57.69   10.28
   8  -3  -3   52.32   10.89
   8   3  -3   39.71    9.18
  -8  -3   3   50.76   10.41
  -8   3   4  121.53   20.82
   8  -3  -4  153.89   20.70
   8  -3  -4  121.18   20.73
   8   3  -4  156.67   20.68
  -8  -3   4  129.09   21.08
  -8   3   5    8.83    5.53
   8  -3  -5   13.52    5.99
   8   3  -5   16.92    5.75
  -8  -3   5   11.35    5.55
  -8   3   6   33.55    8.92
   8  -3  -6   42.87    9.88
   8   3  -6   43.85    9.25
  -8  -3   6   41.08    9.66
  -8   3   7   20.20    7.12
   8  -3  -7   29.66    7.70
   8   3  -7   29.17    7.25
  -8  -3   7   20.89    7.06
  -8   3   8    5.66    5.64
   8  -3  -8    1.47    5.13
  -8  -3   8    7.33    5.33
  -8   3   9   -0.20    4.33
   8  -3  -9    5.74    5.70
  -8  -3   9    4.21    4.93
  -8   3  10  124.42   18.75
   8  -3 -10   86.36   16.96
  -8  -3  10  108.47   17.97
  -8   3  11   91.21   16.55
   8  -3 -11   77.83   15.51
  -8  -3  11  117.52   17.36
  -8   3  12   -0.42    5.37
   8  -3 -12    4.54    5.14
   8  -3 -12    7.71    5.63
  -8   3  13   11.57    6.50
   8  -3 -13   28.49    7.02
   8  -3 -13   10.14    6.60
   8   3 -13   10.89    6.27
  -8   3  14   16.50    7.24
   8  -3 -14   45.75    9.31
   8  -3 -14    5.20    6.21
   8   3 -14   29.79    7.85
  -8   3  15   29.04    8.93
   8  -3 -15   31.59    9.03
   8  -3 -15   29.09    8.49
   8   3 -15   22.53    7.40
  -8   3  16   33.14   12.65
   8  -3 -16   92.36   14.54
   8  -3 -16   80.72   14.41
   8   3 -16   85.65   14.65
  -8   3  17   -2.70    7.22
   8  -3 -17    1.92    4.35
   8   3 -17   -1.26    5.43
   8  -3 -18   13.22    6.54
   8   3 -18    4.78    5.53
  -8  -3  18   10.24    7.18
   8  -3 -19   16.38    7.40
   8   3 -19   20.21    8.07
  -8  -3  19   15.84    9.14
   8  -3 -20   92.51   17.34
   8   3 -20   92.76   17.82
  -8  -3  20  126.63   19.98
   8  -3 -21    9.34    6.29
   8   3 -21   18.25    6.71
  -8  -3  21    4.12    5.54
   8  -3 -22   17.35    7.83
   8   3 -22   -1.03    5.03
  -8  -3  22   22.99    8.69
   8  -3 -23    0.25    5.75
   8   3 -23    2.87    5.12
  -8  -3  23    2.47    6.29
   8  -3 -24   14.37    7.29
   8   3 -24   25.43    8.75
  -8  -3  24   12.78    8.11
   8  -3 -25   18.35    7.44
   8   3 -25   22.75    8.55
  -8  -3  25    4.45    7.37
   8  -3 -26   11.76    6.88
   8   3 -26    1.14    5.54
  -8  -3  26   -3.29    6.93
   8  -3 -27    8.01    6.68
   8   3 -27    2.09    6.05
  -8  -3  27   -3.66    6.71
   8  -3 -28   -3.54    6.15
   8   3 -28   -0.34    5.34
  -8  -3  28    5.62    6.75
   8  -3 -29    2.21    5.74
   8   3 -29   -0.52    5.75
  -8  -3  29    2.99    7.07
   8  -3 -30    8.15    7.62
   8   3 -30   21.52    8.40
  -8  -3  30    0.43    6.21
   8  -3 -31   -2.92    5.76
   8   3 -31    0.53    5.77
   8  -3 -32    4.57    6.62
   8   3 -32   -0.78    5.90
   8  -3 -33   -0.03    5.11
   8   3 -33   -3.29    6.03
   8  -3 -34    5.44    6.55
   8   3 -34   -1.08    6.08
   8  -3 -35   -3.27    7.25
   8   3 -35    6.90    7.78
  -8   4   1   57.84   12.47
   8  -4  -1   60.33   12.49
   8   4  -1   70.50   11.52
  -8   4   2   21.16    7.27
   8  -4  -2   27.41    8.24
   8   4  -2   35.90    7.76
  -8   4   3   32.98    8.31
   8  -4  -3   21.05    7.22
   8   4  -3   17.00    6.14
  -8   4   4  104.72   19.00
   8  -4  -4  159.31   20.71
   8   4  -4  115.13   18.37
  -8   4   5    7.39    5.31
   8  -4  -5    7.91    5.38
   8   4  -5    9.42    5.08
  -8   4   6   37.60   10.37
   8  -4  -6   53.11   11.04
   8   4  -6   52.91   10.11
  -8   4   7  100.53   17.20
   8  -4  -7   76.30   15.74
   8   4  -7  113.72   16.23
  -8   4   8   27.81    7.96
   8  -4  -8   24.06    7.97
   8   4  -8   36.54    8.17
  -8   4   9    5.80    5.64
   8  -4  -9    1.93    4.65
  -8   4  10    2.67    5.06
   8  -4 -10   -2.01    4.75
  -8   4  11    2.15    5.29
   8  -4 -11   15.38    7.13
  -8   4  12   94.32   17.35
   8  -4 -12  105.59   16.80
   8  -4 -12   91.09   16.45
  -8   4  13   16.25    7.47
   8  -4 -13   18.65    6.83
   8  -4 -13   18.90    7.10
   8   4 -13    1.86    5.33
   8  -4 -14   50.78   11.08
   8   4 -14   50.39   11.20
   8  -4 -15    1.72    4.84
   8   4 -15   -2.42    4.77
  -8  -4  15    0.87    5.40
   8  -4 -16   17.27    6.73
   8   4 -16    8.95    6.35
  -8  -4  16   12.20    7.09
   8  -4 -17   32.12    8.61
   8   4 -17   30.85    8.56
  -8  -4  17   13.24    7.75
   8  -4 -18   94.24   15.92
   8   4 -18   96.51   15.87
  -8  -4  18   61.38   15.00
   8  -4 -19   12.49    6.65
   8   4 -19    9.00    6.30
  -8  -4  19   14.02    7.49
   8  -4 -20   13.28    7.34
   8   4 -20    9.92    6.55
  -8  -4  20    9.48    7.62
   8  -4 -21   -0.53    4.88
   8   4 -21    6.51    6.08
  -8  -4  21   -2.88    6.90
   8  -4 -22   19.81    7.68
   8   4 -22   15.86    7.81
  -8  -4  22   19.90    8.51
   8  -4 -23   20.60    7.35
   8   4 -23    6.89    6.08
  -8  -4  23    7.65    7.07
   8  -4 -24    4.21    5.43
   8   4 -24    4.58    6.19
  -8  -4  24    3.80    6.44
   8  -4 -25   -0.77    5.42
   8   4 -25   -1.15    6.44
  -8  -4  25   -1.81    6.63
   8  -4 -26    2.05    5.94
   8   4 -26   -2.06    5.59
  -8  -4  26    1.10    5.75
   8  -4 -27    9.81    7.09
   8   4 -27    3.56    5.81
  -8  -4  27   -0.46    6.43
   8  -4 -28   10.58    7.31
   8   4 -28    2.47    6.47
  -8  -4  28   11.32    7.98
   8  -4 -29    1.21    6.11
   8   4 -29    1.40    5.97
  -8  -4  29   -0.35    7.16
   8  -4 -30    1.94    5.35
   8   4 -30   -1.76    6.65
  -8  -4  30   -3.58    8.04
   8  -4 -31   -3.42    5.72
   8   4 -31   -2.53    6.58
  -8  -4  31    5.63    6.77
   8  -4 -32    9.55    6.95
   8   4 -32    5.09    6.66
  -8  -4  32   11.88    8.87
   8  -4 -33   -1.01    6.13
   8   4 -33    2.24    6.27
   8  -4 -34   10.94    8.19
   8   4 -34    2.15    6.75
   8  -4 -35   -0.32    6.45
   8   4 -35    4.83    6.77
  -8   5   1   27.19    7.92
   8  -5  -1   32.83    8.89
   8   5  -1   30.56    7.45
  -8   5   2   39.00    8.81
   8  -5  -2   19.71    7.89
   8   5  -2   30.22    7.67
  -8   5   3   80.70   14.81
   8  -5  -3   81.39   15.10
   8   5  -3   84.76   13.91
  -8   5   4   18.14    7.48
   8  -5  -4   19.75    7.40
   8   5  -4   18.14    5.76
  -8   5   5   71.18   13.03
   8  -5  -5   54.98   12.23
   8   5  -5   62.67   11.64
  -8   5   6  106.86   17.46
   8  -5  -6  108.98   17.52
   8   5  -6   90.00   15.68
  -8   5   7    4.69    6.26
   8  -5  -7    2.01    5.42
   8   5  -7    2.71    3.89
  -8   5   8    7.14    5.39
   8  -5  -8    6.33    5.37
   8   5  -8    8.89    4.82
  -8  -5   8    4.18    5.85
  -8   5   9    5.01    5.54
  -8  -5   9    4.73    5.45
  -8  -5  10  175.38   26.37
  -8  -5  11   37.25   10.50
   8  -5 -12   -2.14    4.83
  -8  -5  12    0.64    5.19
   8  -5 -13   -0.28    4.40
   8   5 -13    1.29    5.10
  -8  -5  13   -1.83    5.22
   8  -5 -14   17.74    7.09
   8   5 -14   14.27    6.55
  -8  -5  14   17.77    7.21
   8  -5 -15   31.79    8.23
   8   5 -15   11.99    7.10
  -8  -5  15   23.65    8.73
   8  -5 -16   61.79   12.91
  -8  -5  16   71.72   14.33
   8  -5 -17    4.44    6.18
   8   5 -17   10.31    6.51
  -8  -5  17    9.96    6.67
   8  -5 -18    0.15    4.61
   8   5 -18    8.34    6.16
  -8  -5  18    1.19    5.64
   8  -5 -19   22.67    7.52
   8   5 -19   15.62    6.99
  -8  -5  19    6.04    5.63
   8  -5 -20   29.71    8.95
   8   5 -20   25.04    8.42
  -8  -5  20   38.14   10.50
   8  -5 -21   30.39    8.50
   8   5 -21   21.19    8.09
  -8  -5  21   11.79    7.90
   8  -5 -22   13.47    6.95
   8   5 -22   10.53    6.90
  -8  -5  22    9.93    7.58
   8  -5 -23   -0.80    5.20
   8   5 -23    7.97    5.97
  -8  -5  23    5.30    6.05
   8  -5 -24   12.30    7.47
   8   5 -24   11.15    6.55
  -8  -5  24   -0.93    6.97
   8  -5 -25   10.62    6.59
   8   5 -25   15.35    7.31
  -8  -5  25    1.68    6.77
   8  -5 -26    5.40    6.62
   8   5 -26   12.05    6.60
  -8  -5  26   11.00    8.40
   8  -5 -27   11.60    7.57
   8   5 -27    3.00    5.59
  -8  -5  27    4.19    6.47
   8  -5 -28   -3.81    6.28
   8   5 -28    4.61    5.74
  -8  -5  28   -2.21    6.98
   8  -5 -29   -0.31    5.65
   8   5 -29    6.36    6.61
  -8  -5  29    8.01    7.68
   8  -5 -30    7.21    7.33
   8   5 -30    9.53    7.24
  -8  -5  30   -0.60    6.85
   8  -5 -31    0.48    7.28
   8   5 -31    6.09    6.77
  -8  -5  31   12.52    8.07
   8  -5 -32    7.62    6.62
   8   5 -32    6.98    6.38
  -8  -5  32   -2.70    7.15
   8  -5 -33    3.99    7.41
   8   5 -33    3.88    6.58
  -8  -5  33    3.32    7.05
   8  -5 -34   11.14    7.67
   8   5 -34   -1.39    6.02
  -8  -5  34    1.64    7.15
   8  -5 -35    6.41    6.04
   8   5 -35    2.70    5.95
   8   6  -1   86.95   13.76
  -8  -6   1   77.08   14.27
   8   6  -2   73.03   13.79
  -8  -6   2  105.66   15.61
   8   6  -3   87.31   14.81
  -8  -6   3   96.25   15.71
   8   6  -4   31.00    8.04
  -8  -6   4   40.62    9.09
   8   6  -5   31.73    7.34
  -8  -6   5   18.57    6.87
   8   6  -6   38.55    9.00
  -8  -6   6   34.74    9.00
   8   6  -7   31.62    7.89
  -8  -6   7   21.68    8.21
   8   6  -8   21.51    7.37
  -8  -6   8   32.38    9.11
  -8  -6   9   -2.65    6.30
  -8  -6  10    5.72    5.83
   8  -6 -11   16.23    6.90
  -8  -6  11   18.14    8.06
   8  -6 -12   20.69    6.82
  -8  -6  12    9.54    6.64
   8  -6 -13   13.01    6.08
   8   6 -13   12.59    6.62
  -8  -6  13   17.15    6.72
   8  -6 -14   54.31   11.11
   8   6 -14   40.50    9.96
  -8  -6  14   23.14    8.61
   8  -6 -15   19.00    7.25
   8   6 -15   26.79    7.97
  -8  -6  15   23.23    8.50
   8  -6 -16    9.73    5.68
   8   6 -16    3.41    5.61
  -8  -6  16    6.79    6.34
   8  -6 -17   77.49   14.48
   8   6 -17   69.37   14.09
  -8  -6  17   75.90   15.14
   8  -6 -18   22.58    7.66
   8   6 -18   19.08    7.72
  -8  -6  18   19.11    8.64
   8  -6 -19   13.33    7.07
   8   6 -19   12.86    6.95
  -8  -6  19   18.03    7.57
   8  -6 -20    0.50    5.02
   8   6 -20   -0.08    4.71
  -8  -6  20    4.72    7.11
   8  -6 -21   -0.40    4.68
   8   6 -21   -1.17    5.44
  -8  -6  21    1.76    6.16
   8  -6 -22    3.64    5.48
   8   6 -22    5.85    5.57
  -8  -6  22    9.01    6.55
   8  -6 -23   19.78    7.80
   8   6 -23   18.35    8.29
  -8  -6  23   30.59   10.17
   8  -6 -24   -1.99    5.54
   8   6 -24   -0.20    5.58
  -8  -6  24    0.54    6.01
   8  -6 -25   11.59    7.06
   8   6 -25   11.49    6.39
  -8  -6  25   15.38    8.01
   8  -6 -26    0.64    5.23
   8   6 -26    2.53    5.81
  -8  -6  26    6.56    7.20
   8  -6 -27   17.61    7.41
   8   6 -27    6.53    7.13
  -8  -6  27    7.38    8.42
   8  -6 -28   11.12    6.53
   8   6 -28    2.52    6.00
  -8  -6  28    3.39    6.68
   8  -6 -29   11.61    8.08
   8   6 -29   13.44    7.93
  -8  -6  29    2.98    6.90
   8  -6 -30    4.58    6.09
   8   6 -30    4.41    6.36
  -8  -6  30    0.24    5.65
   8  -6 -31   -4.38    6.97
   8   6 -31    2.48    6.23
  -8  -6  31    1.80    6.63
   8  -6 -32    7.54    8.02
   8   6 -32    1.05    6.09
  -8  -6  32    2.57    7.69
   8  -6 -33   19.50    8.49
   8   6 -33    7.55    6.96
  -8  -6  33    6.28    7.86
   8  -6 -34    2.18    6.69
   8   6 -34    0.17    5.14
  -8  -6  34    0.93    7.40
   8  -6 -35    8.02    7.00
  -8  -6  35    4.75    7.04
   8   7  -1  110.91   14.28
  -8  -7   1   53.11   13.32
   8   7  -2   -1.19    3.80
  -8  -7   2   -0.55    4.84
   8   7  -3   35.23    8.20
  -8  -7   3   31.77    8.68
   8   7  -4    0.58    4.23
  -8  -7   4   -0.10    3.86
   8   7  -5   94.48   13.96
  -8  -7   5   61.24   13.15
   8   7  -6   18.80    5.89
  -8  -7   6    8.93    5.52
   8   7  -7   -0.08    3.93
  -8  -7   7    0.86    5.39
   8   7  -8    0.22    4.26
  -8  -7   8    1.11    5.33
  -8  -7   9   54.80   11.46
  -8  -7  10    8.70    5.61
   8  -7 -11   55.86   10.64
  -8  -7  11   35.16    9.60
   8  -7 -12   -1.50    4.67
  -8  -7  12    0.51    5.23
   8  -7 -13   11.90    6.11
   8   7 -13    9.82    6.32
  -8  -7  13   12.60    6.69
   8  -7 -14   10.32    6.07
   8   7 -14   14.98    6.88
  -8  -7  14   14.39    6.80
   8  -7 -15   70.33   13.67
   8   7 -15   56.37   12.90
  -8  -7  15   91.94   15.10
   8  -7 -16    5.31    4.84
   8   7 -16   12.43    6.51
  -8  -7  16    4.95    5.46
   8  -7 -17   15.84    7.06
   8   7 -17    3.80    5.77
  -8  -7  17   -0.12    7.00
   8  -7 -18    2.75    4.62
   8   7 -18   -2.55    5.46
  -8  -7  18    1.76    5.26
   8  -7 -19    1.56    4.08
   8   7 -19    3.13    5.99
  -8  -7  19    1.21    5.89
   8  -7 -20   -2.75    6.40
   8   7 -20    9.62    6.12
  -8  -7  20   12.48    7.00
   8  -7 -21   42.08    9.25
   8   7 -21   20.17    8.05
  -8  -7  21    8.40    6.88
   8  -7 -22    0.52    4.52
   8   7 -22    0.10    5.01
  -8  -7  22    4.20    6.60
   8  -7 -23    5.43    5.78
   8   7 -23    2.03    5.85
  -8  -7  23    1.63    5.97
   8  -7 -24   -1.51    6.31
   8   7 -24   -1.84    6.49
  -8  -7  24   -4.38    7.26
   8  -7 -25    9.32    7.24
   8   7 -25   20.16    8.06
  -8  -7  25   -3.73    7.35
   8  -7 -26    9.72    7.13
   8   7 -26   -0.00    5.84
  -8  -7  26    0.73    7.45
   8  -7 -27    8.32    6.93
   8   7 -27    3.41    6.20
  -8  -7  27   10.17    7.46
   8  -7 -28    4.31    5.50
   8   7 -28   -2.19    6.11
  -8  -7  28    0.72    6.25
   8  -7 -29    2.19    5.72
   8   7 -29    0.64    5.76
  -8  -7  29    7.45    7.52
   8  -7 -30    3.38    6.07
   8   7 -30    1.69    5.65
  -8  -7  30   13.81    8.29
   8  -7 -31    8.34    7.27
   8   7 -31    3.06    6.51
  -8  -7  31   -1.24    6.32
   8  -7 -32   -0.05    5.42
   8   7 -32    4.12    5.25
  -8  -7  32   -2.93    7.08
   8  -7 -33   -2.13    6.36
   8   7 -33    0.09    5.93
  -8  -7  33   -1.05    6.46
   8  -7 -34   -0.65    5.22
   8   7 -34    1.36    5.65
  -8  -7  34   -2.50    7.48
   8  -7 -35    0.80    6.64
  -8  -7  35   -2.65    7.57
  -8  -7  36   -0.00    8.95
  -8  -7  37    2.27    8.17
   8   8  -1   80.40   13.60
  -8  -8   1   82.98   14.46
   8   8  -2    7.17    5.00
  -8  -8   2   -0.44    4.37
   8   8  -3   31.77    7.47
  -8  -8   3   20.30    7.75
   8   8  -4   15.15    6.00
  -8  -8   4   15.52    6.79
   8   8  -5    1.06    4.02
  -8  -8   5    0.73    5.28
   8   8  -6    0.56    3.92
  -8  -8   6   -0.21    6.30
   8   8  -7  109.14   18.06
  -8  -8   7  124.79   19.18
   8   8  -8    3.97    4.63
  -8  -8   8    1.71    5.14
  -8  -8   9   11.32    5.76
   8  -8 -10   10.51    5.55
  -8  -8  10   12.77    7.10
   8  -8 -11    0.44    4.55
  -8  -8  11   -0.02    4.64
   8  -8 -12    3.39    4.55
  -8  -8  12    0.06    5.43
   8  -8 -13   47.36   10.33
   8   8 -13   39.93    9.65
  -8  -8  13   36.45   10.68
   8  -8 -14   -0.82    4.75
   8   8 -14    3.82    4.94
  -8  -8  14   -1.08    4.90
   8  -8 -15   11.73    6.65
   8   8 -15   12.18    6.63
  -8  -8  15   10.90    6.38
   8  -8 -16    4.06    5.59
   8   8 -16    3.53    5.03
  -8  -8  16    0.26    4.34
   8  -8 -17   12.28    6.77
   8   8 -17   34.71    8.81
  -8  -8  17   35.54   10.06
   8  -8 -18    0.40    3.84
   8   8 -18    4.93    5.22
  -8  -8  18    2.75    5.89
   8  -8 -19    7.84    5.85
   8   8 -19   -1.84    4.43
  -8  -8  19    9.10    6.58
   8  -8 -20    1.64    5.75
   8   8 -20   -0.15    4.90
  -8  -8  20   -4.49    6.46
   8  -8 -21    1.81    5.91
   8   8 -21    3.89    5.46
  -8  -8  21   10.08    6.24
   8  -8 -22   -1.77    4.97
   8   8 -22    1.18    5.55
  -8  -8  22   -3.45    6.39
   8  -8 -23   31.79    9.28
   8   8 -23   25.65    8.66
  -8  -8  23   22.84    9.18
   8  -8 -24    7.44    6.74
   8   8 -24    2.78    6.00
  -8  -8  24    6.18    7.96
   8  -8 -25    5.22    7.33
   8   8 -25   -0.10    6.47
  -8  -8  25    8.17    7.03
   8  -8 -26   -1.81    5.29
   8   8 -26    1.01    5.39
  -8  -8  26    1.47    6.07
   8  -8 -27   17.95    7.45
   8   8 -27    8.96    7.02
  -8  -8  27    9.11    8.19
   8  -8 -28   -0.09    4.88
   8   8 -28   -3.32    5.98
  -8  -8  28    0.00    7.40
   8  -8 -29   13.03    7.08
   8   8 -29    2.60    6.02
  -8  -8  29    7.90    7.86
   8  -8 -30   -0.69    5.16
   8   8 -30   -4.14    6.56
  -8  -8  30    3.25    7.28
   8  -8 -31    1.75    5.81
   8   8 -31   -0.67    6.11
  -8  -8  31   -3.34    6.96
   8  -8 -32   -0.81    6.04
   8   8 -32    1.90    5.71
  -8  -8  32    3.55    6.63
   8  -8 -33   -3.86    6.70
   8   8 -33    1.68    6.62
  -8  -8  33   -4.34    8.36
   8  -8 -34   -0.60    5.87
   8   8 -34   -0.00    5.86
  -8  -8  34   -2.52    7.78
   8  -8 -35    0.81    6.30
   8   9  -1   96.68   15.20
  -8  -9   1   90.71   15.65
   8   9  -2    2.63    4.36
  -8  -9   2    5.15    5.36
   8   9  -3   46.03    9.80
  -8  -9   3   50.55   10.64
   8   9  -4    3.80    4.37
  -8  -9   4    9.91    5.10
   8   9  -5   63.31   11.05
  -8  -9   5   43.51   10.84
   8   9  -6    0.85    4.17
  -8  -9   6    2.17    4.24
   8   9  -7   10.02    5.22
  -8  -9   7   -0.36    3.75
   8   9  -8   -0.04    3.54
  -8  -9   8   -1.35    4.71
   8  -9  -9   24.21    7.11
  -8  -9   9   10.72    6.51
   8  -9 -10    4.32    4.71
  -8  -9  10   10.04    5.96
   8  -9 -11   93.32   14.97
  -8  -9  11   68.56   14.43
   8  -9 -12   -3.72    5.44
  -8  -9  12   -3.23    5.93
   8  -9 -13    6.88    5.80
   8   9 -13    3.33    4.84
  -8  -9  13    3.78    5.01
   8  -9 -14    4.86    5.28
   8   9 -14    4.91    4.71
  -8  -9  14    1.17    6.45
   8  -9 -15   54.75   11.82
   8   9 -15   59.91   12.46
  -8  -9  15   61.58   12.95
   8  -9 -16    0.28    4.61
   8   9 -16    3.07    4.78
  -8  -9  16   -2.86    6.05
   8  -9 -17   -1.89    5.62
   8   9 -17    2.18    4.63
  -8  -9  17   -0.51    6.13
   8  -9 -18    0.99    5.29
   8   9 -18   11.06    6.04
  -8  -9  18    7.60    7.29
   8  -9 -19   12.40    6.44
   8   9 -19   10.89    6.28
  -8  -9  19   15.67    7.21
   8  -9 -20    6.55    5.14
   8   9 -20    4.33    6.11
  -8  -9  20    0.02    5.60
   8  -9 -21   21.79    7.84
   8   9 -21    7.98    5.72
  -8  -9  21    9.86    6.74
   8  -9 -22   13.34    6.27
   8   9 -22    4.51    5.48
  -8  -9  22   -1.07    6.05
   8  -9 -23    0.18    4.83
   8   9 -23   -1.02    5.20
  -8  -9  23   -0.26    4.68
   8  -9 -24   -0.25    4.12
   8   9 -24    1.41    5.49
  -8  -9  24    1.47    6.12
   8  -9 -25   13.05    6.91
   8   9 -25    1.45    5.47
  -8  -9  25   22.33    9.51
   8  -9 -26   -0.54    4.57
   8   9 -26    6.08    5.86
  -8  -9  26   -2.88    6.54
   8  -9 -27    4.27    6.55
   8   9 -27   -0.38    4.95
  -8  -9  27   -1.87    7.43
   8  -9 -28   -2.59    5.70
   8   9 -28   -0.17    5.89
  -8  -9  28   -0.98    7.79
   8  -9 -29   -2.08    5.98
   8   9 -29    2.22    5.51
  -8  -9  29   -1.66    6.50
   8  -9 -30    5.47    6.61
   8   9 -30    7.32    5.73
  -8  -9  30    1.40    6.31
   8  -9 -31    6.05    6.51
   8   9 -31    9.28    7.08
  -8  -9  31    3.14    7.45
   8  -9 -32   -2.44    5.61
   8   9 -32   -3.62    5.93
  -8  -9  32    7.30    6.61
   8   9 -33    1.64    6.88
  -8 -10   1   18.69    7.01
  -8 -10   2    0.67    5.25
  -8 -10   3   45.94    9.82
  -8 -10   4   10.53    5.81
  -8 -10   6   -1.60    4.05
  -8 -10   7   71.86   13.75
  -8 -10   8    0.01    3.80
   8 -10  -9    5.32    4.83
  -8 -10   9    1.67    5.29
   8 -10 -10    1.67    4.12
  -8 -10  10    1.67    4.28
   8 -10 -11    1.14    4.18
  -8 -10  11    0.47    5.79
   8 -10 -12    3.26    5.17
  -8 -10  12    1.07    4.62
   8 -10 -13   52.89   11.04
   8  10 -13   54.99   10.94
  -8 -10  13   41.76   10.87
   8 -10 -14    0.42    5.40
   8  10 -14   -0.52    4.26
  -8 -10  14    5.28    4.67
   8 -10 -15    1.07    4.64
   8  10 -15    1.23    5.00
  -8 -10  15   -0.73    5.74
   8 -10 -16    2.28    5.64
   8  10 -16    1.51    4.69
  -8 -10  16   -2.35    5.38
   8 -10 -17   51.43   11.11
   8  10 -17   55.08   11.56
  -8 -10  17   33.30   11.33
   8 -10 -18   -0.09    4.68
   8  10 -18    1.27    5.41
  -8 -10  18    8.94    5.69
   8 -10 -19   25.22    8.17
   8  10 -19   14.65    7.04
  -8 -10  19   11.32    8.32
   8 -10 -20    1.21    5.07
   8  10 -20    4.84    6.26
  -8 -10  20    6.42    6.98
   8 -10 -21   21.82    7.51
   8  10 -21    9.03    5.92
  -8 -10  21    6.34    5.97
   8 -10 -22   -3.35    5.35
   8  10 -22   -0.74    4.89
  -8 -10  22   11.38    7.61
   8  10 -23   13.49    7.06
  -8 -10  23   11.26    7.50
   8  10 -24   -1.24    5.42
  -8 -10  24   -0.58    5.98
   8  10 -25    1.58    5.07
  -8 -10  25    1.38    6.94
   8  10 -26    2.86    5.37
  -8 -10  26    0.92    6.05
   8  10 -27   11.45    7.06
  -8 -10  27   -0.00    6.89
   8  10 -28   -5.30    7.81
  -8 -10  28   -2.47    5.55
   8  10 -29    8.66    7.04
  -8 -10  29    5.25    6.92
   8  10 -30   -2.57    5.99
   8  10 -31    0.60    6.10
   8  10 -32   -0.49    5.77
   8  10 -33   10.11    7.76
  -8 -11   1   44.20    9.70
  -8 -11   2    9.82    5.97
  -8 -11   3    6.55    5.16
  -8 -11   4    5.70    5.24
  -8 -11   5   23.94    7.28
  -8 -11   6   -1.20    4.80
  -8 -11   7   -0.14    4.22
  -8 -11   8    9.43    5.70
  -8 -11   9   12.21    6.74
  -8 -11  10    2.00    5.20
  -8 -11  11   21.48    7.60
  -8 -11  12   -0.42    4.99
  -8 -11  13   -0.09    5.37
  -8 -11  14   -1.61    4.68
  -8 -11  15   26.71    9.29
  -8 -11  16   -4.48    6.47
  -8 -11  17    0.40    5.93
  -8 -11  18   -0.06    4.93
  -8 -11  19   10.31    6.66
  -8 -11  20    0.55    6.12
  -8 -11  21    6.41    6.75
  -8 -11  22    0.00    5.15
  -8 -11  23    0.03    5.82
  -8 -11  24   -0.59    6.27
  -8 -11  25   -0.11    7.48
  -8 -11  26    2.76    5.57
  -8 -12   1   -1.51    4.44
  -8 -12   2   -0.20    4.79
  -8 -12   3   53.11   10.57
  -8 -12   4    0.27    4.20
  -8 -12   5   -1.70    4.85
  -8 -12   6    1.16    4.90
  -8 -12   7   33.62    8.38
  -8 -12   8   13.25    6.16
  -8 -12   9   16.95    6.74
  -8 -12  10    4.31    5.33
  -8 -12  11    2.92    4.91
  -8 -12  12   -2.50    4.70
  -8 -12  13    6.86    5.16
  -8 -12  14   -2.88    6.33
  -8 -12  15   -0.02    5.65
  -8 -12  16    0.43    5.85
  -8 -12  17    5.78    6.28
  -8 -12  18    1.54    5.70
  -8 -12  19   14.98    8.03
  -8 -12  20   -1.66    5.85
  -8 -12  21    1.81    6.47
  -8 -12  22   -1.68    5.81
  -8 -12  23    6.86    7.27
  -8 -13   1    7.23    4.83
  -8 -13   2   -1.13    4.12
  -8 -13   3    1.84    4.53
  -8 -13   4    9.86    5.15
  -8 -13   5   30.51    8.47
  -8 -13   6   -0.50    4.64
  -8 -13   7    6.65    5.71
  -8 -13   8    5.54    5.32
  -8 -13   9   18.90    7.01
  -8 -13  10    4.04    5.30
  -8 -13  11   11.04    6.20
  -8 -13  12    5.07    5.05
  -8 -13  13    1.01    4.35
  -8 -13  14   -1.75    5.47
  -8 -13  15    3.71    5.95
  -8 -13  16    4.27    5.51
  -8 -13  17    2.42    4.52
  -8 -13  18   12.10    6.03
  -8 -13  19   -2.71    5.59
  -8 -13  20   -2.00    5.28
  -8 -14   1   16.80    6.01
  -8 -14   2   20.17    6.43
  -8 -14   3    6.15    4.55
  -8 -14   4   -1.72    4.52
  -8 -14   5   -0.88    4.73
  -8 -14   6    0.15    4.16
  -8 -14   7    6.89    5.39
  -8 -14   8    5.01    5.10
  -8 -14   9    7.23    4.93
  -8 -14  10   -1.68    4.61
  -8 -14  11    0.60    4.53
  -8 -14  12    0.09    4.85
  -8 -14  13    3.47    5.72
  -8 -14  14   -1.55    5.70
  -8 -14  15    4.66    5.76
  -8 -14  16    0.23    5.55
  -8 -15   1    4.07    4.41
  -8 -15   2   -0.45    4.53
  -8 -15   3   -0.51    4.28
  -8 -15   4    3.57    5.01
  -8 -15   5    9.11    5.14
  -8 -15   6    2.93    4.97
  -8 -15   7   -1.49    4.82
  -8 -15   8   -1.62    4.58
  -8 -15   9    0.22    4.34
  -8 -15  10    2.21    4.45
  -8 -15  11    3.48    4.56
  -8 -15  12    3.03    5.59
  -8 -16   1    0.97    4.14
  -8 -16   2    5.03    4.39
  -8 -16   3   -1.55    4.24
  -8 -16   4    2.25    4.67
  -8 -16   5    2.58    5.12
  -8 -16   6   -1.70    4.62
  -7   0   1  920.87  112.61
   7   0  -1  887.62  111.48
   7   0  -1  942.91  112.31
  -7   0   2    0.18    4.16
   7   0  -2   -1.07    3.84
   7   0  -2    0.45    4.41
  -7   0   3    5.62    5.11
   7   0  -3    6.99    4.98
   7   0  -3    7.23    5.12
  -7   0   4   -0.36    4.06
   7   0  -4   -1.79    3.78
   7   0  -4   -1.83    4.11
  -7   0   5   38.30    8.91
   7   0  -5   43.67    8.41
   7   0  -5   31.80    8.52
  -7   0   6    1.47    4.52
   7   0  -6   -0.90    3.83
   7   0  -6   -0.00    3.85
  -7   0   7  186.20   33.76
   7   0  -7  305.89   34.80
   7   0  -7  298.20   35.07
  -7   0   8    0.40    4.49
   7   0  -8    0.64    3.74
   7   0  -8   -1.57    4.10
  -7   0   9   13.51    6.36
   7   0  -9   19.12    5.84
   7   0  -9   14.24    5.47
  -7   0  10   -2.21    4.75
   7   0 -10    0.55    4.13
   7   0 -10    1.46    3.96
  -7   0  11  345.23   45.62
   7   0 -11  352.81   44.81
   7   0 -11  325.99   44.43
  -7   0  12   -0.40    4.68
   7   0 -12    2.70    4.94
   7   0 -12   -0.48    3.99
  -7   0  13  118.91   19.10
   7   0 -13  109.61   17.86
  -7   0  14    1.30    4.91
   7   0 -14    0.31    4.62
  -7   0  15   12.48    6.90
  -7   0  16   -0.13    5.17
  -7   0  17  450.67   66.76
   7   0 -17  589.78   67.19
  -7   0  18    0.17    5.12
   7   0 -18    0.57    4.29
  -7   0  19    7.37    7.37
   7   0 -19   15.60    6.88
  -7   0  20   -2.23    5.74
   7   0 -20   -0.09    5.36
  -7   0  21    8.33    7.09
   7   0 -21    7.97    6.35
  -7   0  22   -0.47    5.78
   7   0 -22   -1.84    5.11
   7   0 -23   90.02   16.63
  -7   0  24   -0.87    5.99
   7   0 -24   -0.28    4.71
  -7   0  25   -1.91    6.60
   7   0 -25    2.69    5.49
  -7   0  26   -0.20    5.34
   7   0 -26    3.11    5.71
   7   0 -27   69.33   14.49
   7   0 -28   -3.72    6.34
   7   0 -29   14.10    6.82
   7   0 -30   -0.74    6.11
   7   0 -31   20.02    8.68
   7   0 -32    1.14    5.56
   7   0 -33   33.83   10.36
   7   0 -34    2.11    6.65
   7   0 -35    6.85    6.72
   7   0 -36   -0.15    5.42
   7   0 -37    8.49    8.09
  -7   1   1    0.44    4.38
   7  -1  -1    1.91    3.24
   7  -1  -1    4.82    4.86
   7   1  -1    1.94    4.01
   7   1  -1    2.18    4.96
  -7  -1   1    1.24    2.65
  -7  -1   1    0.76    4.18
  -7   1   2   48.92   10.25
   7  -1  -2   58.65    9.71
   7  -1  -2   48.88   10.27
   7   1  -2   56.49    9.93
   7   1  -2   48.97    9.94
  -7  -1   2   45.50    8.84
  -7  -1   2   50.82   10.39
  -7   1   3  294.09   36.99
   7  -1  -3  238.17   35.50
   7  -1  -3  291.81   36.86
   7   1  -3  269.70   35.84
   7   1  -3  273.42   36.29
  -7  -1   3  288.42   36.90
  -7   1   4    2.31    4.02
   7  -1  -4   -0.87    4.28
   7  -1  -4    1.15    4.03
   7   1  -4    0.07    3.58
   7   1  -4    0.63    3.91
  -7  -1   4   -1.86    4.41
  -7   1   5   98.34   14.61
   7  -1  -5   46.18   12.05
   7  -1  -5   97.33   14.45
   7   1  -5   97.77   13.93
   7   1  -5   90.56   14.15
  -7  -1   5   97.73   14.62
  -7   1   6   -2.90    4.73
   7  -1  -6    3.23    4.08
   7  -1  -6   -2.02    4.06
   7   1  -6    2.82    3.68
   7   1  -6   -0.40    3.80
  -7  -1   6    1.01    4.44
  -7   1   7   33.88    8.56
   7  -1  -7   45.95    8.69
   7  -1  -7   33.16    7.94
   7   1  -7   39.48    8.17
   7   1  -7   25.05    7.48
  -7  -1   7   27.43    7.97
  -7   1   8   18.50    7.54
   7  -1  -8   19.69    6.43
   7  -1  -8   23.13    6.86
   7   1  -8   23.55    6.57
   7   1  -8   27.88    7.33
  -7  -1   8   21.30    7.36
  -7   1   9  325.22   42.93
   7  -1  -9  281.26   41.48
   7  -1  -9  319.15   42.16
   7   1  -9  316.56   41.91
   7   1  -9  370.88   42.59
  -7  -1   9  318.43   42.70
  -7   1  10   18.38    6.97
   7  -1 -10   26.60    7.13
   7  -1 -10   18.51    6.35
   7   1 -10   27.84    7.03
   7   1 -10   23.79    6.87
  -7  -1  10   24.10    7.66
  -7   1  11   74.95   14.71
   7  -1 -11   87.39   14.58
   7   1 -11   69.99   13.92
   7   1 -11   99.10   14.52
  -7  -1  11   91.34   15.44
  -7   1  12   -1.81    5.37
   7  -1 -12   -0.55    3.79
   7  -1 -12    0.79    4.31
   7   1 -12   -1.38    4.48
  -7  -1  12    1.31    5.42
  -7   1  13  165.70   26.46
   7  -1 -13  180.59   25.97
  -7  -1  13  195.61   27.07
  -7   1  14    5.62    5.74
   7  -1 -14   13.32    6.05
  -7  -1  14    8.34    5.93
  -7   1  15  118.46   21.42
   7  -1 -15  149.63   21.51
  -7  -1  15  145.57   22.21
  -7   1  16   18.31    8.08
  -7  -1  16   48.11   10.22
  -7   1  17   44.20   10.94
   7  -1 -17   21.90    8.44
   7  -1 -17   43.62    9.44
   7   1 -17   24.08    8.09
  -7  -1  17   40.74    9.99
  -7   1  18   -1.13    6.44
   7  -1 -18    0.45    3.40
   7   1 -18   -1.82    4.89
  -7  -1  18   -1.82    6.00
  -7   1  19  162.38   26.47
   7  -1 -19  203.68   26.56
   7   1 -19  150.96   25.32
  -7  -1  19  169.02   26.82
  -7   1  20    1.89    5.80
   7  -1 -20   11.24    6.48
   7   1 -20    5.79    5.78
  -7  -1  20    1.38    5.86
  -7   1  21   52.30   15.01
   7  -1 -21  116.20   16.72
   7   1 -21  106.59   16.38
  -7  -1  21   61.22   14.98
  -7   1  22   -1.27    6.52
   7  -1 -22    5.87    6.91
   7   1 -22   -0.00    4.73
  -7  -1  22    3.52    6.70
  -7   1  23   34.96   10.70
   7  -1 -23   36.03   10.04
   7   1 -23   28.71    9.72
  -7  -1  23   51.42   12.00
  -7   1  24    0.04    5.69
   7  -1 -24   27.22    9.03
   7   1 -24   20.36    8.01
   7  -1 -25   62.14   13.46
   7   1 -25   55.94   12.86
   7  -1 -26    0.56    5.72
   7   1 -26   -0.73    6.11
   7  -1 -27    3.77    5.71
   7   1 -27   -1.22    5.45
   7  -1 -28    2.70    5.07
   7   1 -28   -3.22    6.96
  -7  -1  28    1.70    7.07
   7  -1 -29   53.04   12.97
   7   1 -29   45.83   12.51
   7  -1 -30   -0.18    6.23
   7   1 -30    3.23    5.58
   7  -1 -31   28.27   10.05
   7   1 -31   29.78    9.80
   7  -1 -32    5.73    6.18
   7   1 -32   -1.84    6.84
   7  -1 -33   -0.49    6.99
   7   1 -33    3.35    6.95
   7  -1 -34   -0.44    5.49
   7   1 -34   -1.68    7.02
   7  -1 -35   10.35    7.76
   7   1 -35   12.26    8.18
   7  -1 -36    2.55    6.50
   7   1 -36   10.77    7.07
   7  -1 -37   -0.37    5.26
   7   1 -37    2.37    6.04
  -7   2   1   56.69   10.73
   7  -2  -1   41.00    9.11
   7  -2  -1   45.30    9.73
   7   2  -1   41.47    8.94
   7   2  -1   50.15    9.82
  -7  -2   1   66.18    9.47
  -7  -2   1   52.72   10.49
  -7   2   2   48.35    9.65
   7  -2  -2   52.38    9.03
   7  -2  -2   73.21   10.86
   7   2  -2   18.47    6.96
   7   2  -2   53.73    9.32
  -7  -2   2   42.66    7.86
  -7  -2   2   51.85    9.58
  -7   2   3    8.40    5.76
   7  -2  -3    8.24    4.80
   7  -2  -3   10.51    5.52
   7   2  -3   12.58    4.79
   7   2  -3   11.21    5.29
  -7  -2   3    6.97    3.86
  -7  -2   3   10.30    5.07
  -7   2   4   11.24    5.32
   7  -2  -4   11.45    4.84
   7  -2  -4    8.64    5.42
   7   2  -4    5.60    4.26
   7   2  -4    6.09    4.84
  -7  -2   4   10.58    5.13
  -7   2   5  279.42   38.07
   7  -2  -5  254.01   36.98
   7  -2  -5  321.35   38.59
   7   2  -5  299.56   37.47
   7   2  -5  294.11   37.69
  -7  -2   5  268.76   37.68
  -7   2   6   25.69    7.13
   7  -2  -6   14.45    5.32
   7  -2  -6   14.62    5.91
   7   2  -6   14.55    5.51
   7   2  -6   16.01    6.12
  -7  -2   6   12.71    6.03
  -7   2   7  271.72   37.95
   7  -2  -7  275.18   37.13
   7  -2  -7  267.21   37.51
   7   2  -7  337.31   37.89
  -7  -2   7  259.99   37.62
  -7   2   8    3.66    5.61
   7  -2  -8    8.16    4.37
   7  -2  -8    3.97    4.42
   7   2  -8    7.21    4.13
  -7  -2   8    5.58    4.64
   7  -2  -9   82.06   13.34
   7  -2  -9   97.64   14.32
   7   2  -9   71.04   13.07
  -7  -2   9   62.48   13.22
  -7   2  10   18.84    6.55
   7  -2 -10   26.20    6.95
   7  -2 -10   14.24    5.89
   7   2 -10   17.08    6.07
  -7  -2  10    5.13    5.35
  -7   2  11  121.82   22.29
   7  -2 -11  161.41   22.43
   7  -2 -11  171.33   22.89
   7   2 -11  136.64   22.07
  -7  -2  11  169.61   23.40
  -7   2  12   56.08   10.82
   7  -2 -12   40.94    9.37
   7  -2 -12   33.59    8.67
   7   2 -12   41.98    9.17
  -7  -2  12   31.54    9.03
  -7   2  13   68.00   11.67
   7  -2 -13   66.69   11.08
  -7  -2  13   18.82    8.64
  -7   2  14    7.39    5.46
   7  -2 -14    8.71    5.31
  -7  -2  14   -1.31    4.77
  -7   2  15   46.97   10.15
   7  -2 -15   19.41    8.02
  -7  -2  15   37.16    9.40
  -7   2  16   98.07   17.23
   7  -2 -16   71.52   15.37
  -7  -2  16  110.17   17.22
  -7   2  17   93.85   15.84
   7  -2 -17   70.53   13.49
   7  -2 -17   58.71   13.02
   7   2 -17   70.42   13.80
  -7  -2  17   67.02   14.28
  -7   2  18   55.66   12.45
   7  -2 -18   57.38   11.83
   7  -2 -18   39.01   10.30
   7   2 -18   58.39   11.55
  -7  -2  18   37.55   10.82
  -7   2  19    3.13    5.61
   7  -2 -19   -0.14    4.44
   7  -2 -19    1.23    5.58
   7   2 -19   -0.16    5.48
  -7  -2  19    2.64    5.70
  -7   2  20   16.51    8.01
   7  -2 -20   10.04    6.64
   7  -2 -20   19.19    7.53
   7   2 -20    6.71    6.34
  -7   2  21   65.94   14.77
   7  -2 -21   73.70   14.15
   7   2 -21   70.70   14.02
   7  -2 -22   16.24    6.83
   7   2 -22   15.08    7.65
   7  -2 -23   32.98    9.51
   7   2 -23   37.24    9.88
   7  -2 -24    6.72    6.66
   7   2 -24    3.23    5.95
   7  -2 -25    7.24    6.38
   7   2 -25   17.63    8.13
  -7  -2  25   16.40    8.09
   7  -2 -26   -1.87    5.55
   7   2 -26    0.11    5.05
  -7  -2  26    1.31    5.78
   7  -2 -27    5.04    6.81
   7   2 -27   17.88    8.17
  -7  -2  27   18.20    9.33
   7  -2 -28    9.51    6.21
   7   2 -28   10.34    6.83
  -7  -2  28   10.18    7.82
   7  -2 -29   17.63    7.53
   7   2 -29    6.57    6.25
  -7  -2  29    3.23    6.40
   7  -2 -30    3.61    6.01
   7   2 -30    2.45    6.51
  -7  -2  30   -3.43    7.33
   7  -2 -31   10.06    7.34
   7   2 -31    4.35    6.18
   7  -2 -32    2.49    6.30
   7   2 -32   -3.96    6.64
   7  -2 -33    9.89    6.65
   7   2 -33   12.19    7.33
   7  -2 -34    1.28    5.88
   7   2 -34   -1.17    5.81
   7  -2 -35   -0.96    6.74
   7   2 -35   -1.73    6.50
   7  -2 -36    1.08    6.16
   7   2 -36    2.94    6.01
   7  -2 -37    7.70    7.12
  -7   3   1   -0.13    4.09
   7  -3  -1    0.65    2.70
   7  -3  -1   -0.99    3.93
   7   3  -1    1.21    3.36
  -7  -3   1   -0.99    2.86
  -7  -3   1    0.65    3.74
  -7   3   2  180.74   26.42
   7  -3  -2  170.16   25.43
   7  -3  -2  187.85   26.59
   7   3  -2  227.62   26.28
  -7  -3   2  195.27   25.20
  -7  -3   2  164.53   25.94
  -7   3   3   64.90   11.80
   7  -3  -3   54.59   10.27
   7  -3  -3   53.49   11.09
   7   3  -3   57.89   10.32
  -7  -3   3   52.42    9.60
  -7  -3   3   76.03   11.92
  -7   3   4    2.05    4.57
   7  -3  -4    3.78    3.64
   7  -3  -4    5.90    5.15
   7   3  -4   12.40    5.17
  -7  -3   4    8.88    4.59
  -7   3   5   92.27   17.30
   7  -3  -5  123.28   17.31
   7  -3  -5  133.37   18.62
   7   3  -5  109.02   16.95
  -7  -3   5  114.45   17.77
  -7   3   6   21.12    6.42
   7  -3  -6   21.88    6.39
   7  -3  -6   15.54    6.26
   7   3  -6   24.53    6.50
  -7  -3   6   16.71    5.85
  -7   3   7    1.12    4.57
   7  -3  -7    0.52    3.47
   7  -3  -7    0.87    4.30
   7   3  -7    3.63    4.25
  -7  -3   7   -1.09    4.17
  -7   3   8    1.64    4.82
   7  -3  -8    1.66    4.01
   7  -3  -8    2.89    3.70
   7   3  -8   -1.44    4.22
  -7  -3   8   -0.06    3.61
  -7   3   9  245.62   33.93
   7  -3  -9  207.30   32.31
   7  -3  -9  237.00   33.25
   7   3  -9  273.55   33.38
  -7  -3   9  265.14   33.99
  -7   3  10   65.18   14.67
   7  -3 -10   93.65   14.94
   7  -3 -10   93.97   15.31
   7   3 -10   82.71   14.70
  -7  -3  10  139.94   17.51
  -7   3  11    2.90    4.40
   7  -3 -11    4.70    4.35
   7  -3 -11    9.59    5.52
   7   3 -11   10.09    4.75
  -7  -3  11    3.93    4.67
  -7   3  12   -1.25    4.79
   7  -3 -12   -0.78    3.27
   7  -3 -12    2.23    4.21
   7   3 -12   -0.06    4.47
  -7  -3  12    1.22    4.65
  -7   3  13   81.80   15.67
   7  -3 -13  100.40   15.94
  -7   3  14  152.76   21.57
   7  -3 -14  116.83   19.73
  -7  -3  14  112.57   19.69
  -7   3  15  167.88   27.50
   7  -3 -15  210.02   27.81
  -7  -3  15  183.16   27.74
  -7   3  16   26.87    8.42
   7  -3 -16   21.97    7.59
   7  -3 -16   17.91    7.58
   7   3 -16    8.68    5.82
  -7  -3  16   30.45    8.81
  -7   3  17    0.93    6.47
   7  -3 -17    5.19    5.38
   7  -3 -17    0.59    5.16
   7   3 -17    5.70    5.23
  -7   3  18   43.52   10.93
   7  -3 -18   38.80   10.06
   7   3 -18   36.96    9.99
  -7   3  19  288.66   43.51
   7  -3 -19  355.80   43.14
   7   3 -19  294.60   42.43
   7  -3 -20    1.79    5.61
   7   3 -20   -2.26    6.10
   7  -3 -21    3.77    5.81
   7   3 -21    3.23    5.87
  -7  -3  21   20.14    8.53
   7  -3 -22    2.67    5.10
   7   3 -22   -0.16    4.93
  -7  -3  22   -2.60    6.54
   7  -3 -23   28.38    8.66
   7   3 -23    8.73    6.94
  -7  -3  23   27.56    9.86
   7  -3 -24   18.74    7.40
   7   3 -24   10.77    6.80
  -7  -3  24    5.60    6.76
   7  -3 -25   18.49    8.11
   7   3 -25   13.98    7.37
  -7  -3  25   21.63    9.04
   7  -3 -26    3.35    5.22
   7   3 -26    1.15    4.96
  -7  -3  26    2.13    6.64
   7  -3 -27   -3.55    5.77
   7   3 -27    0.01    5.32
  -7  -3  27    0.78    6.16
   7  -3 -28    1.62    5.44
   7   3 -28    3.45    6.32
  -7  -3  28    2.61    6.34
   7  -3 -29   15.56    7.58
   7   3 -29   19.63    8.58
  -7  -3  29   33.16   11.01
   7  -3 -30    4.46    5.74
   7   3 -30    6.09    7.24
  -7  -3  30    0.90    7.04
   7  -3 -31   20.37    8.38
   7   3 -31    3.29    7.17
  -7  -3  31    5.22    6.68
   7  -3 -32    2.79    6.53
   7   3 -32   -0.79    5.02
   7  -3 -33    4.10    6.54
   7   3 -33    6.56    6.45
   7  -3 -34   11.07    7.48
   7   3 -34    7.16    6.82
   7  -3 -35   10.82    8.39
   7   3 -35   15.73    8.30
   7  -3 -36    5.58    6.32
   7   3 -36    1.47    5.88
   7  -3 -37    3.14    5.05
  -7   4   1   71.42   12.87
   7  -4  -1   68.02   11.95
   7  -4  -1   82.91   13.62
   7   4  -1   70.67   11.88
  -7  -4   1   77.37   11.57
  -7  -4   1   66.37   12.85
  -7   4   2  115.16   17.71
   7  -4  -2  118.03   16.99
   7  -4  -2  107.27   17.68
   7   4  -2  112.62   16.77
  -7  -4   2  128.42   16.55
  -7  -4   2   90.84   16.69
  -7   4   3   14.00    6.13
   7  -4  -3   23.32    6.66
   7  -4  -3   21.54    7.40
   7   4  -3   15.00    5.39
  -7  -4   3   22.67    5.27
  -7  -4   3   21.47    6.27
  -7   4   4   37.46    8.85
   7  -4  -4   40.28    7.95
   7  -4  -4   35.22    8.46
   7   4  -4   37.14    7.94
  -7  -4   4   31.75    7.14
  -7  -4   4   35.83    8.45
  -7   4   5   79.74   13.73
   7  -4  -5   80.85   12.98
   7  -4  -5   80.42   13.81
   7   4  -5   65.79   12.32
  -7  -4   5   88.00   13.83
  -7   4   6   73.01   12.99
   7  -4  -6   63.09   11.48
   7  -4  -6   76.22   12.78
   7   4  -6   71.99   11.63
  -7  -4   6   49.08   11.46
  -7   4   7   34.88    9.03
   7  -4  -7   37.45    8.78
   7  -4  -7   56.05   10.40
   7   4  -7   44.14    9.09
  -7  -4   7   53.54   10.34
  -7   4   8   53.94   12.10
   7  -4  -8   66.75   11.71
   7  -4  -8   65.25   11.98
   7   4  -8   71.03   11.61
  -7  -4   8   54.35   11.58
  -7   4   9   20.10    7.67
   7  -4  -9   31.62    7.66
   7  -4  -9   41.78    9.08
   7   4  -9   50.65    9.24
  -7  -4   9   32.65    8.84
  -7   4  10    2.94    4.79
   7  -4 -10    0.61    3.92
   7  -4 -10   -1.33    3.90
   7   4 -10    2.67    4.63
  -7  -4  10   -2.76    4.75
  -7   4  11  126.68   19.97
   7  -4 -11   95.01   18.10
   7  -4 -11  132.92   19.50
   7   4 -11  141.67   19.62
  -7  -4  11  127.14   19.68
  -7   4  12  123.60   22.13
   7  -4 -12  152.45   22.10
   7  -4 -12  171.61   23.08
   7   4 -12  152.97   22.16
  -7  -4  12  139.28   22.50
  -7   4  13  100.72   18.98
   7  -4 -13  140.78   19.89
  -7   4  14   26.66    8.77
   7  -4 -14   30.97    8.59
  -7   4  15   67.15   12.52
   7  -4 -15   40.48   10.90
  -7   4  16   33.38    9.43
   7  -4 -16   18.18    7.34
   7  -4 -16   49.18   10.14
   7   4 -16   26.95    9.19
   7  -4 -17  166.80   25.04
   7   4 -17  167.87   25.19
   7  -4 -18    1.89    5.48
   7   4 -18   13.53    6.78
  -7  -4  18   35.97    9.34
   7  -4 -19   20.17    7.86
   7   4 -19   29.79    8.13
  -7  -4  19   12.03    7.65
   7  -4 -20   38.11   10.55
   7   4 -20   45.45   10.79
  -7  -4  20   68.58   13.51
   7  -4 -21   74.95   13.29
   7   4 -21   40.78   11.00
  -7  -4  21   59.18   13.50
   7  -4 -22   53.80   11.68
   7   4 -22   43.16   10.51
  -7  -4  22   32.47   11.14
   7  -4 -23    4.67    5.87
   7   4 -23   12.60    6.14
  -7  -4  23    3.55    6.42
   7  -4 -24    1.58    5.72
   7   4 -24    6.66    5.90
  -7  -4  24   -3.72    6.66
   7   4 -25    4.27    5.54
  -7  -4  25    5.01    7.73
   7  -4 -26   15.39    8.44
   7   4 -26    8.03    6.59
  -7  -4  26   26.36    9.50
   7  -4 -27   -0.64    5.30
   7   4 -27   32.52    9.01
  -7  -4  27    5.27    6.82
   7  -4 -28    7.04    6.23
   7   4 -28    4.57    7.18
  -7  -4  28    2.06    7.47
   7  -4 -29    9.30    7.99
   7   4 -29    9.84    6.39
  -7  -4  29    6.80    6.99
   7  -4 -30   -1.33    6.57
   7   4 -30    2.53    5.86
  -7  -4  30    2.26    7.02
   7  -4 -31    9.81    6.93
   7   4 -31   16.64    7.63
  -7  -4  31   -1.46    7.45
   7  -4 -32   10.35    7.46
   7   4 -32   13.96    7.45
  -7  -4  32    0.66    5.72
   7  -4 -33   23.89    8.79
   7   4 -33   14.86    7.45
  -7  -4  33   11.20    8.66
   7  -4 -34    5.36    6.38
   7   4 -34    3.33    6.60
   7  -4 -35    6.23    6.67
   7   4 -35    2.03    6.19
   7  -4 -36    8.78    6.71
   7   4 -36    0.21    6.02
   7  -4 -37    4.46    7.03
  -7   5   1   -1.43    3.90
   7  -5  -1    3.37    3.61
   7  -5  -1   -1.44    4.24
   7   5  -1    1.65    3.26
  -7  -5   1    0.08    2.73
  -7  -5   1    0.65    4.10
  -7   5   2    1.22    4.35
   7  -5  -2   -0.26    3.63
   7  -5  -2   -0.26    4.28
   7   5  -2    2.37    3.06
  -7  -5   2    3.58    3.33
  -7  -5   2    2.99    3.74
  -7   5   3   61.42   10.11
   7  -5  -3   31.85    7.53
   7  -5  -3   44.27    9.35
   7   5  -3   34.83    7.60
  -7  -5   3   31.41    6.89
  -7  -5   3   28.05    7.60
  -7   5   4  137.64   19.39
   7  -5  -4  129.66   18.30
   7  -5  -4  117.98   18.96
   7   5  -4  120.05   17.91
  -7  -5   4  117.68   17.30
  -7  -5   4  107.91   18.10
  -7   5   5   36.29    9.56
   7  -5  -5   52.28    9.48
   7  -5  -5   41.04    9.83
   7   5  -5   46.76    9.33
  -7  -5   5   52.97   10.03
  -7   5   6    3.81    4.06
   7  -5  -6    0.79    3.29
   7  -5  -6    2.81    4.70
   7   5  -6    1.29    3.88
  -7  -5   6    6.41    4.86
  -7   5   7   17.33    6.35
   7  -5  -7   16.49    5.48
   7  -5  -7   19.43    6.97
   7   5  -7   23.11    6.28
  -7   5   8   68.97   14.49
   7  -5  -8   89.71   14.46
   7  -5  -8   95.13   15.36
   7   5  -8   95.72   14.75
  -7   5   9  122.99   20.37
   7  -5  -9  137.22   19.93
   7  -5  -9  132.41   20.33
   7   5  -9  131.33   19.71
  -7   5  10   38.29    8.77
   7  -5 -10   33.97    8.59
   7  -5 -10   23.32    8.09
   7   5 -10   46.66    9.24
  -7   5  11  106.07   17.75
   7  -5 -11  126.74   17.66
   7  -5 -11   85.77   16.79
   7   5 -11  110.99   17.30
  -7   5  12   -0.46    4.35
   7  -5 -12   -1.07    5.14
   7   5 -12    1.00    4.37
  -7   5  13   47.31   10.37
   7  -5 -13   30.02    9.11
  -7  -5  14   47.37   11.03
  -7  -5  15  169.31   25.63
   7  -5 -16    0.03    4.45
   7   5 -16    0.01    4.31
  -7  -5  16   -0.31    5.53
   7  -5 -17    1.97    6.20
   7   5 -17   11.44    5.98
  -7  -5  17    5.38    6.67
   7  -5 -18   13.41    6.03
   7   5 -18   14.27    6.31
  -7  -5  18    6.43    6.71
   7  -5 -19   22.19    8.08
   7   5 -19   48.47   10.28
  -7  -5  19   33.08    9.83
   7  -5 -20   41.72    9.15
   7   5 -20   24.94    8.33
  -7  -5  20   10.49    7.98
   7  -5 -21   14.25    6.73
   7   5 -21   13.48    6.96
  -7  -5  21   16.54    7.54
   7  -5 -22    1.91    4.63
   7   5 -22   -1.26    5.15
  -7  -5  22   -1.31    5.17
   7  -5 -23    7.14    5.62
   7   5 -23    2.12    5.81
  -7  -5  23    0.70    6.50
   7  -5 -24   24.43    7.76
   7   5 -24   14.67    7.33
  -7  -5  24   13.47    7.99
   7  -5 -25   20.28    7.84
   7   5 -25   12.72    7.07
  -7  -5  25   16.68    8.44
   7  -5 -26    9.45    6.41
   7   5 -26    1.78    6.22
  -7  -5  26    5.69    7.13
   7  -5 -27    3.57    5.45
   7   5 -27   -2.35    5.89
  -7  -5  27    3.47    6.88
   7  -5 -28   -1.09    6.03
   7   5 -28    3.42    5.29
  -7  -5  28   -0.05    6.77
   7  -5 -29   19.93    8.38
   7   5 -29   13.28    7.93
  -7  -5  29    9.91    8.08
   7  -5 -30   12.12    7.58
   7   5 -30    5.01    6.42
  -7  -5  30    7.18    8.90
   7  -5 -31   10.73    6.89
   7   5 -31   13.88    7.70
  -7  -5  31    1.43    7.72
   7  -5 -32    6.69    6.30
   7   5 -32   -0.77    6.62
   7  -5 -33    7.98    7.12
   7   5 -33    1.08    5.80
  -7  -5  33   -1.25    7.44
   7  -5 -34    6.11    6.61
   7   5 -34   11.99    7.20
  -7  -5  34    7.62    8.10
   7  -5 -35    5.68    7.25
   7   5 -35    6.22    6.76
  -7  -5  35   -0.36    7.04
   7  -5 -36   10.48    7.22
   7   5 -36    3.69    7.83
   7  -5 -37    0.48    6.36
  -7   6   1   80.77   14.80
   7  -6  -1   87.21   14.15
   7  -6  -1  100.70   15.98
   7   6  -1   83.90   13.92
  -7  -6   1   95.81   13.67
  -7   6   2   53.27   10.61
   7  -6  -2   53.86    9.89
   7  -6  -2   51.40   11.25
   7   6  -2   47.78    9.56
  -7  -6   2   60.47    9.51
  -7   6   3   55.99   10.05
   7  -6  -3   32.13    7.77
   7  -6  -3   47.53    9.75
   7   6  -3   40.25    8.16
  -7  -6   3   34.37    7.30
  -7   6   4    4.04    4.52
   7  -6  -4    6.77    4.42
   7  -6  -4   15.14    6.25
   7   6  -4   10.22    4.73
  -7  -6   4    8.16    3.83
  -7   6   5   -2.00    4.64
   7  -6  -5    0.63    3.36
   7  -6  -5   -0.59    5.31
   7   6  -5    1.63    3.90
  -7   6   6  107.87   16.56
   7  -6  -6   90.79   15.34
   7  -6  -6  109.70   17.11
   7   6  -6   92.80   15.41
  -7   6   7  150.04   23.64
   7  -6  -7  151.24   22.72
   7  -6  -7  183.20   24.30
  -7   6   8   79.40   14.44
   7  -6  -8   84.90   13.60
   7  -6  -8   81.80   14.21
   7   6  -8   69.97   13.23
   7  -6  -9    4.40    4.32
   7  -6  -9    3.65    4.89
   7   6  -9   -0.13    3.22
  -7  -6   9    3.35    4.78
   7  -6 -10   82.00   13.94
  -7  -6  10   85.10   15.05
   7   6 -11  154.91   21.58
  -7  -6  11  128.34   21.70
   7   6 -12    4.47    5.00
  -7  -6  12   24.71    6.88
  -7  -6  13   14.83    6.55
  -7  -6  14   12.13    6.49
  -7  -6  15    3.27    5.41
   7  -6 -16   44.34   11.47
   7   6 -16   88.64   13.64
  -7  -6  16   55.80   12.62
   7  -6 -17   83.49   14.66
   7   6 -17   76.71   14.26
  -7  -6  17   68.27   14.72
   7  -6 -18  115.40   16.66
   7   6 -18   85.11   15.43
  -7  -6  18   63.59   15.57
   7  -6 -19    2.58    5.84
   7   6 -19   12.45    6.29
  -7  -6  19    9.97    6.73
   7  -6 -20   -0.50    4.90
   7   6 -20    3.32    5.22
  -7  -6  20    0.85    5.30
   7  -6 -21   -0.07    4.62
   7   6 -21    4.93    5.28
  -7  -6  21    4.99    7.52
   7  -6 -22   46.09   10.13
   7   6 -22   32.71   10.27
  -7  -6  22   23.68    9.78
   7  -6 -23   16.98    7.75
   7   6 -23   25.78    8.46
  -7  -6  23   34.11   10.45
   7  -6 -24   15.13    7.47
   7   6 -24   14.52    7.71
  -7  -6  24    2.46    6.56
   7  -6 -25   -0.09    5.73
   7   6 -25   -0.88    5.36
  -7  -6  25    2.24    6.75
   7  -6 -26   25.44   10.36
   7   6 -26   37.34   10.36
  -7  -6  26   38.22   10.99
   7  -6 -27   13.26    7.53
   7   6 -27    0.41    5.60
  -7  -6  27   11.80    7.83
   7  -6 -28   20.99    7.97
   7   6 -28   34.16   10.00
  -7  -6  28   10.46    7.61
   7  -6 -29    2.79    6.44
   7   6 -29    8.24    6.86
  -7  -6  29    3.45    6.73
   7  -6 -30   -2.92    5.58
   7   6 -30   -2.66    5.79
  -7  -6  30   -0.18    7.27
   7  -6 -31    2.87    5.93
   7   6 -31    2.39    5.09
  -7  -6  31    3.67    6.59
   7  -6 -32   27.91    9.37
   7   6 -32    5.36    7.34
  -7  -6  32   22.28    9.68
   7  -6 -33    9.47    6.62
   7   6 -33    6.74    6.97
  -7  -6  33   -0.31    6.93
   7  -6 -34    2.28    6.19
   7   6 -34   11.32    7.29
  -7  -6  34    3.50    6.98
   7  -6 -35   -1.24    5.75
   7   6 -35    1.01    5.92
  -7  -6  35   -1.09    7.22
   7  -6 -36    6.65    7.49
  -7  -6  36    4.00    7.46
   7  -6 -37    5.56    6.47
   7  -7  -1    1.99    3.91
   7   7  -1    5.56    3.82
  -7  -7   1    4.81    3.65
  -7  -7   1    9.80    5.09
   7  -7  -2   25.59    6.77
   7   7  -2   14.47    5.66
  -7  -7   2   30.13    5.95
  -7  -7   2   20.59    6.89
   7  -7  -3    6.13    4.45
   7   7  -3    5.52    4.27
  -7  -7   3   11.82    4.20
  -7  -7   3    8.33    5.79
   7  -7  -4  291.21   38.04
   7   7  -4  252.32   37.39
  -7  -7   4  371.49   37.89
  -7  -7   4  246.97   37.74
   7  -7  -5  108.59   15.05
   7   7  -5   75.61   13.99
  -7  -7   5   87.85   14.72
   7  -7  -6    9.41    4.90
   7   7  -6    2.15    4.13
  -7  -7   6    4.09    4.86
   7  -7  -7   76.39   12.68
   7   7  -7   56.91   11.98
  -7  -7   7   84.64   13.47
   7  -7  -8   24.67    6.62
   7   7  -8   15.00    5.53
  -7  -7   8    9.02    6.22
   7  -7  -9   43.75    8.91
   7   7  -9   22.86    7.38
  -7  -7   9   35.26    8.32
   7  -7 -10   95.44   15.40
   7   7 -10   85.73   15.09
  -7  -7  10   99.64   16.34
   7  -7 -11   41.79    9.29
   7   7 -11   40.25    9.20
  -7  -7  11   36.99    8.93
   7   7 -12    3.19    4.88
  -7  -7  12   10.01    6.16
  -7  -7  13   14.25    6.50
  -7  -7  14  145.24   22.81
  -7  -7  15   -5.26    6.46
   7  -7 -16   -1.22    4.37
   7   7 -16    5.20    5.47
  -7  -7  16    0.83    5.59
   7  -7 -17   -1.86    4.73
   7   7 -17   -0.65    4.92
  -7  -7  17    3.86    4.85
   7  -7 -18    2.58    5.18
   7   7 -18    5.42    5.64
  -7  -7  18   14.23    7.26
   7  -7 -19   11.77    5.75
   7   7 -19    4.02    5.89
  -7  -7  19    0.24    5.08
   7  -7 -20   34.46    9.13
   7   7 -20   16.28    7.98
  -7  -7  20   32.19    9.26
   7  -7 -21   -1.53    4.68
   7   7 -21    5.54    5.68
  -7  -7  21   -1.70    5.80
   7  -7 -22    2.17    5.50
   7   7 -22    5.61    5.92
  -7  -7  22    0.02    6.84
   7  -7 -23    7.10    5.82
   7   7 -23    2.64    5.39
  -7  -7  23    3.50    6.32
   7  -7 -24   38.45   10.81
   7   7 -24   59.95   11.98
  -7  -7  24   22.63    9.70
   7  -7 -25    8.62    5.63
   7   7 -25    1.67    5.25
  -7  -7  25    2.44    5.52
   7  -7 -26   30.32    9.40
   7   7 -26   19.99    7.96
  -7  -7  26    4.32    6.53
   7  -7 -27   -0.39    5.96
   7   7 -27    0.47    4.53
  -7  -7  27   -2.22    6.65
   7  -7 -28   -1.52    5.52
   7   7 -28    5.60    5.88
  -7  -7  28   -3.78    6.74
   7  -7 -29    9.72    6.41
   7   7 -29    6.48    5.93
  -7  -7  29    9.19    7.89
   7  -7 -30   12.89    6.57
   7   7 -30   10.20    7.69
  -7  -7  30    1.85    6.32
   7  -7 -31    5.44    6.69
   7   7 -31    8.40    6.96
  -7  -7  31    1.56    7.17
   7  -7 -32    2.76    6.05
   7   7 -32   -0.19    6.04
  -7  -7  32    4.10    7.45
   7  -7 -33   -2.86    6.09
   7   7 -33   -0.26    6.40
  -7  -7  33   -1.57    6.31
   7  -7 -34    9.44    7.23
   7   7 -34    3.52    6.98
  -7  -7  34    4.49    7.09
   7  -7 -35    3.19    5.47
   7   7 -35    4.23    7.71
  -7  -7  35    1.94    6.87
   7  -7 -36   -1.72    5.80
  -7  -7  36   -0.08    6.15
  -7  -7  37   -2.48    7.81
   7  -8  -1   38.28    9.01
   7   8  -1   50.28    9.23
  -7  -8   1   52.91    8.76
  -7  -8   1   49.83    9.77
   7  -8  -2  132.12   17.69
   7   8  -2  129.01   17.23
  -7  -8   2  107.43   16.02
  -7  -8   2   88.37   16.65
   7  -8  -3   11.57    4.98
   7   8  -3    6.98    4.11
  -7  -8   3    6.54    3.80
  -7  -8   3    7.71    5.00
   7  -8  -4   27.28    7.50
   7   8  -4   38.49    7.79
  -7  -8   4   35.35    7.04
  -7  -8   4   30.36    7.60
   7  -8  -5   10.68    5.02
   7   8  -5   13.41    5.28
  -7  -8   5   11.68    4.29
  -7  -8   5   13.04    5.47
   7  -8  -6   23.82    6.89
   7   8  -6   29.71    7.38
  -7  -8   6   19.16    7.05
   7  -8  -7    1.13    4.10
   7   8  -7    2.73    3.94
  -7  -8   7   -0.00    4.54
   7  -8  -8   62.93   11.17
   7   8  -8   59.41   11.23
  -7  -8   8   53.95   11.50
   7  -8  -9   -1.06    3.81
   7   8  -9    5.16    4.60
  -7  -8   9    7.30    5.06
   7  -8 -10   14.18    6.55
   7   8 -10   20.57    6.93
  -7  -8  10   34.02    8.46
   7   8 -11    4.02    5.07
  -7  -8  11    6.21    6.06
   7   8 -12  154.64   22.91
  -7  -8  12  150.72   23.05
  -7  -8  13    2.01    5.38
  -7  -8  14   11.17    5.91
  -7  -8  15    7.09    6.39
   7  -8 -16   81.18   14.71
   7   8 -16   78.09   14.71
  -7  -8  16   78.22   15.15
   7  -8 -17    3.78    5.23
   7   8 -17   -2.09    4.95
  -7  -8  17    2.34    4.81
   7  -8 -18   15.31    6.68
   7   8 -18    5.96    5.51
  -7  -8  18   11.19    6.27
   7  -8 -19   -2.23    5.68
   7   8 -19    6.13    6.10
  -7  -8  19   -1.13    6.58
   7  -8 -20   14.16    5.99
   7   8 -20    4.97    5.95
  -7  -8  20   17.88    7.35
   7  -8 -21   -2.57    5.53
   7   8 -21   -0.99    4.61
  -7  -8  21   -1.54    4.98
   7  -8 -22    2.68    5.47
   7   8 -22   13.12    7.06
  -7  -8  22   16.33    7.96
   7  -8 -23    7.20    6.83
   7   8 -23   19.06    7.38
  -7  -8  23    9.20    7.66
   7  -8 -24    7.49    6.85
   7   8 -24    3.59    6.50
  -7  -8  24    4.56    6.56
   7  -8 -25   -0.16    5.23
   7   8 -25   -1.17    4.78
  -7  -8  25   -0.32    5.75
   7  -8 -26   15.73    7.64
   7   8 -26   14.63    7.72
  -7  -8  26    5.34    6.49
   7  -8 -27    5.69    6.42
   7   8 -27   -2.55    6.03
  -7  -8  27   -2.11    6.49
   7  -8 -28   10.48    6.32
   7   8 -28   20.48    7.64
  -7  -8  28   13.81    9.01
   7  -8 -29   -2.18    4.88
   7   8 -29   -2.57    6.58
  -7  -8  29   -0.09    7.07
   7  -8 -30    5.18    5.29
   7   8 -30   -0.38    6.15
  -7  -8  30    1.27    6.36
   7  -8 -31    0.63    6.17
   7   8 -31   -0.53    5.60
  -7  -8  31    3.01    7.39
   7  -8 -32    4.07    6.10
   7   8 -32    6.41    6.35
  -7  -8  32   -0.19    5.90
   7  -8 -33    3.26    5.83
   7   8 -33   -0.10    5.16
  -7  -8  33    0.38    6.77
   7  -8 -34   -0.72    5.66
   7   8 -34   -2.19    6.11
  -7  -8  34   -2.36    6.80
   7  -8 -35   -3.92    6.18
   7   8 -35   -0.35    5.36
  -7  -8  35    2.83    6.23
   7  -8 -36   -0.10    5.98
  -7  -8  36    0.00    6.80
   7  -9  -1    2.82    4.12
   7   9  -1   -0.10    3.21
  -7  -9   1    0.35    3.94
   7  -9  -2   38.03    8.18
   7   9  -2   35.20    7.63
  -7  -9   2   28.77    7.97
   7  -9  -3    0.58    3.98
   7   9  -3    6.56    4.16
  -7  -9   3    3.50    4.99
   7  -9  -4   46.38    9.83
   7   9  -4   51.90   10.03
  -7  -9   4   61.08   10.93
   7  -9  -5    2.49    4.01
   7   9  -5   -0.30    4.14
  -7  -9   5    2.03    4.35
   7  -9  -6   28.82    7.56
   7   9  -6   26.41    6.98
  -7  -9   6   23.08    7.12
   7  -9  -7   22.17    6.37
   7   9  -7   16.99    6.11
  -7  -9   7   15.09    6.28
   7  -9  -8   27.55    7.57
   7   9  -8   29.91    7.72
  -7  -9   8   35.83    8.64
   7  -9  -9    3.81    4.27
  -7  -9   9   -0.40    5.01
   7  -9 -10  116.15   16.89
   7   9 -10  118.87   16.98
  -7  -9  10   74.27   16.01
   7   9 -11    0.60    4.25
  -7  -9  11    4.78    5.18
   7   9 -12    4.35    5.46
  -7  -9  12    0.14    5.10
  -7  -9  13   13.40    6.55
  -7  -9  14   56.72   12.32
   7  -9 -15   -1.17    4.70
  -7  -9  15    0.04    5.48
   7  -9 -16   22.09    7.36
   7   9 -16   10.02    5.74
  -7  -9  16    8.20    6.69
   7  -9 -17   -1.39    4.79
   7   9 -17   -1.57    5.04
  -7  -9  17    0.25    5.33
   7  -9 -18   21.05    7.40
   7   9 -18   27.59    8.10
  -7  -9  18   12.30    8.27
   7  -9 -19    2.49    4.28
   7   9 -19   -0.56    5.33
  -7  -9  19    0.18    5.19
   7  -9 -20   24.97    7.68
   7   9 -20   28.85    8.85
  -7  -9  20   18.97    8.65
   7  -9 -21    1.27    4.39
   7   9 -21    7.12    5.80
  -7  -9  21    2.80    6.20
   7  -9 -22   -1.31    5.24
   7   9 -22   -0.64    6.09
  -7  -9  22    1.28    6.56
   7  -9 -23   -1.19    5.56
   7   9 -23    5.06    5.55
  -7  -9  23    0.44    5.30
   7  -9 -24   35.08    9.86
   7   9 -24   21.09    8.59
  -7  -9  24    9.55    9.37
   7  -9 -25   -1.64    5.03
   7   9 -25   -0.36    5.39
  -7  -9  25    4.38    6.51
   7  -9 -26    1.64    5.57
   7   9 -26   14.20    7.08
  -7  -9  26   -0.34    6.80
   7  -9 -27   -0.54    4.76
   7   9 -27    0.81    6.43
  -7  -9  27    1.40    6.90
   7  -9 -28    5.52    6.02
   7   9 -28   -0.97    5.35
  -7  -9  28    1.79    6.47
   7  -9 -29    6.76    7.13
   7   9 -29    1.80    6.38
  -7  -9  29    2.13    4.84
   7  -9 -30    4.39    6.55
   7   9 -30    2.09    5.78
  -7  -9  30    7.36    7.68
   7  -9 -31    6.11    7.08
   7   9 -31    0.67    4.99
  -7  -9  31   -1.25    6.94
   7  -9 -32    0.95    6.06
   7   9 -32   -0.69    5.19
  -7  -9  32   -0.76    6.14
   7   9 -33   -1.81    5.52
  -7  -9  33   -3.42    6.59
   7   9 -34    1.37    6.24
   7 -10  -1   16.84    6.12
  -7 -10   1   15.43    5.77
   7 -10  -2   56.29    9.97
  -7 -10   2   41.70    9.73
   7 -10  -3    0.47    3.33
  -7 -10   3    0.71    3.88
   7 -10  -4   -0.29    3.59
  -7 -10   4   -1.79    4.26
   7 -10  -5    2.47    3.92
  -7 -10   5    0.23    4.08
   7 -10  -6  129.97   19.30
  -7 -10   6  121.70   19.43
   7 -10  -7    0.08    4.31
   7  10  -7   -0.11    3.65
  -7 -10   7   -3.21    5.36
   7 -10  -8    2.17    3.91
   7  10  -8    9.01    4.88
  -7 -10   8    2.95    4.91
   7 -10  -9    0.98    4.23
   7  10  -9    2.14    3.91
  -7 -10   9    0.10    4.15
   7  10 -10    3.06    4.28
  -7 -10  10    5.70    5.37
   7  10 -11    1.80    4.01
  -7 -10  11   -0.20    4.96
   7  10 -12   55.99   11.08
  -7 -10  12   50.00   10.82
  -7 -10  13   -1.44    4.64
  -7 -10  14   10.14    6.07
   7 -10 -15    2.75    4.76
  -7 -10  15   -2.14    5.41
   7 -10 -16   59.86   10.85
   7  10 -16   40.31   10.07
  -7 -10  16   24.74    9.48
   7 -10 -17    6.70    4.92
   7  10 -17    3.31    5.61
  -7 -10  17    3.09    5.76
   7 -10 -18   32.24    8.57
   7  10 -18   22.61    7.78
  -7 -10  18   16.09    8.61
   7 -10 -19    8.86    5.37
   7  10 -19    0.10    4.79
  -7 -10  19    2.87    6.20
   7 -10 -20    1.62    5.24
   7  10 -20   -1.51    5.53
  -7 -10  20    5.16    6.54
   7 -10 -21    0.81    4.90
   7  10 -21    6.36    5.44
  -7 -10  21   14.91    6.69
   7  10 -22   50.31   12.54
  -7 -10  22   71.99   14.30
   7  10 -23    3.29    6.02
  -7 -10  23   -0.35    5.99
   7  10 -24   -3.04    6.16
  -7 -10  24    0.13    5.42
   7  10 -25   -3.24    6.65
  -7 -10  25   -1.27    6.21
   7  10 -26    9.52    6.21
  -7 -10  26    9.98    8.36
   7  10 -27    0.92    5.78
  -7 -10  27   -1.24    6.46
   7  10 -28   10.96    6.78
  -7 -10  28    8.10    8.11
   7  10 -29   -2.03    5.15
  -7 -10  29    0.77    6.12
   7  10 -30   -1.50    5.60
  -7 -10  30    3.35    7.12
   7  10 -31    1.81    4.69
  -7 -10  31    1.08    7.79
   7  10 -32    8.13    6.50
   7  10 -33    0.76    6.53
   7  10 -34    2.99    5.78
   7 -11  -1    1.96    4.06
  -7 -11   1   -0.27    4.25
   7 -11  -2    3.85    3.87
  -7 -11   2   -0.00    4.14
   7 -11  -3    9.61    4.83
  -7 -11   3    3.55    4.01
   7 -11  -4   20.33    6.61
  -7 -11   4   29.04    7.45
   7 -11  -5   18.58    6.63
  -7 -11   5   15.08    6.46
   7 -11  -6   -0.20    3.81
  -7 -11   6    3.37    4.34
   7 -11  -7    8.26    5.15
  -7 -11   7    8.99    5.15
  -7 -11   8   13.03    5.88
  -7 -11   9    4.37    4.41
  -7 -11  10   34.72    9.06
  -7 -11  11    3.61    5.52
  -7 -11  12   -1.24    4.75
  -7 -11  13    0.63    4.89
  -7 -11  14   20.77    8.18
  -7 -11  15   -2.11    5.33
  -7 -11  16   14.93    7.43
  -7 -11  17    1.60    5.45
  -7 -11  18   21.93    8.06
  -7 -11  19    3.70    4.82
  -7 -11  20   26.63    9.30
  -7 -11  21    0.66    6.05
  -7 -11  22    4.09    6.47
  -7 -11  23    1.39    4.98
  -7 -11  24   15.56    8.09
  -7 -11  25    2.46    6.97
  -7 -11  26   -0.92    5.54
  -7 -11  27   -3.59    6.98
  -7 -11  28    4.39    7.13
  -7 -12   1    6.77    4.70
  -7 -12   2   23.26    6.46
  -7 -12   3   -0.48    3.68
  -7 -12   4    2.60    4.57
  -7 -12   5   13.94    5.77
  -7 -12   6   55.72   10.99
  -7 -12   7   -0.90    4.98
  -7 -12   8    6.59    6.04
  -7 -12   9   -4.09    5.33
  -7 -12  10    3.01    4.40
  -7 -12  11    0.38    4.12
  -7 -12  12   24.32    7.63
  -7 -12  13   -3.34    5.34
  -7 -12  14   -0.39    6.43
  -7 -12  15   -0.69    4.35
  -7 -12  16   16.54    7.62
  -7 -12  17    2.16    4.57
  -7 -12  18    3.91    6.44
  -7 -12  19   -1.20    5.70
  -7 -12  20   16.22    8.28
  -7 -12  21    0.23    5.95
  -7 -12  22    8.81    6.50
  -7 -12  23    3.60    5.66
  -7 -12  24    0.33    5.94
  -7 -12  25   -1.62    6.16
  -7 -13   1   -1.02    4.24
  -7 -13   2    4.05    4.55
  -7 -13   3    5.31    5.15
  -7 -13   4   42.20    9.40
  -7 -13   5    7.55    4.89
  -7 -13   6    0.93    3.65
  -7 -13   7   -0.04    4.55
  -7 -13   8    6.31    5.39
  -7 -13   9   10.16    5.60
  -7 -13  10   27.56    7.37
  -7 -13  11   -2.23    5.01
  -7 -13  12    2.91    4.75
  -7 -13  13    4.50    5.98
  -7 -13  14   19.59    7.69
  -7 -13  15    3.47    4.98
  -7 -13  16   -2.74    5.73
  -7 -13  17   -0.41    5.13
  -7 -13  18    2.21    5.87
  -7 -13  19    1.30    5.96
  -7 -13  20   12.40    7.57
  -7 -13  21    1.80    5.79
  -7 -13  22   -2.33    6.65
  -7 -14   1    4.65    4.55
  -7 -14   2   12.57    5.24
  -7 -14   3    2.28    4.14
  -7 -14   4   -0.00    5.08
  -7 -14   5   -0.94    3.84
  -7 -14   6   19.93    6.97
  -7 -14   7   30.81    7.99
  -7 -14   8    2.92    4.16
  -7 -14   9    2.29    4.85
  -7 -14  10    8.88    5.83
  -7 -14  11    3.82    4.91
  -7 -14  12    4.00    5.53
  -7 -14  13   -1.16    4.48
  -7 -14  14   -0.74    4.35
  -7 -14  15   -2.35    5.15
  -7 -14  16   -0.69    5.13
  -7 -14  17    1.87    6.22
  -7 -14  18    7.72    5.31
  -7 -14  19    3.10    4.24
  -7 -15   1    0.36    3.94
  -7 -15   2    0.01    3.93
  -7 -15   3    9.00    4.93
  -7 -15   4    5.60    4.30
  -7 -15   5   -0.06    3.35
  -7 -15   6    0.29    4.08
  -7 -15   7    0.78    4.17
  -7 -15   8    1.31    4.31
  -7 -15   9    0.63    4.53
  -7 -15  10    0.72    4.45
  -7 -15  11    1.25    4.62
  -7 -15  12   -0.44    4.95
  -7 -15  13   -2.57    4.92
  -7 -15  14    3.34    5.03
  -7 -15  15    7.38    5.72
  -7 -16   1    6.75    4.14
  -7 -16   2    0.05    3.93
  -7 -16   3    2.34    4.10
  -7 -16   4   -0.33    3.96
  -7 -16   5    1.48    3.89
  -7 -16   6    3.67    4.46
  -7 -16   7   -2.15    4.64
  -7 -16   8   -1.18    4.33
  -7 -16   9    1.64    4.54
  -7 -16  10    1.90    4.45
  -7 -16  11   -0.31    4.71
  -7 -17   1    3.35    4.39
  -7 -17   2   -1.17    4.05
  -7 -17   3    0.14    4.00
  -7 -17   4    0.46    3.62
  -7 -17   5   -1.34    3.72
  -7 -17   6   -0.14    3.71
  -6   0   1   -2.51    3.65
  -6   0   1   -0.07    4.25
   6   0  -1   -0.34    3.31
   6   0  -1    1.25    4.41
  -6   0   2  364.86   46.51
  -6   0   2  450.56   48.49
   6   0  -2  317.11   46.56
   6   0  -2  392.10   47.71
  -6   0   3   -0.59    3.26
  -6   0   3   -1.07    4.50
   6   0  -3   -0.94    3.50
   6   0  -3   -0.13    4.32
  -6   0   4   17.36    5.02
  -6   0   4   24.24    6.84
   6   0  -4   16.27    5.29
   6   0  -4   11.02    5.75
  -6   0   5   -1.51    3.29
  -6   0   5    3.62    4.65
   6   0  -5   -1.43    3.66
   6   0  -5   -1.74    4.75
  -6   0   6 1188.25  147.83
  -6   0   6 1252.37  149.18
   6   0  -6 1175.45  148.32
   6   0  -6 1327.98  149.03
  -6   0   7   -0.28    3.11
  -6   0   7   -1.32    5.02
   6   0  -7    0.26    3.94
   6   0  -7    1.93    4.39
  -6   0   8   20.13    5.32
  -6   0   8   27.10    7.33
   6   0  -8   17.63    5.87
   6   0  -8   23.40    6.61
  -6   0   9    0.81    3.21
  -6   0   9    0.08    4.04
   6   0  -9   -2.29    4.20
   6   0  -9   -0.56    3.59
  -6   0  10  255.09   31.00
  -6   0  10  219.43   31.91
   6   0 -10  187.59   30.81
   6   0 -10  283.95   32.23
  -6   0  11    0.47    4.46
   6   0 -11   -1.70    4.45
   6   0 -11   -0.01    3.81
  -6   0  12  350.76   43.20
   6   0 -12  326.54   42.13
   6   0 -12  292.39   41.63
  -6   0  13   -1.90    4.63
   6   0 -13   -2.04    4.08
   6   0 -13   -2.08    4.36
  -6   0  14   90.23   15.74
   6   0 -14   87.30   14.88
   6   0 -14   88.85   14.99
  -6   0  15   -0.90    5.37
   6   0 -15   -1.05    3.83
   6   0 -15    0.17    4.76
  -6   0  16  262.85   37.92
   6   0 -16  282.63   37.30
  -6   0  17   -0.45    4.81
   6   0 -17   -1.30    4.58
  -6   0  18  172.75   22.15
   6   0 -18   94.54   18.58
  -6   0  19    1.24    4.62
   6   0 -19   -0.91    6.14
  -6   0  20    2.83    5.46
   6   0 -20   -2.68    4.89
  -6   0  21    2.23    5.82
   6   0 -21   -1.79    4.54
  -6   0  22   71.79   17.32
   6   0 -22  140.38   19.28
  -6   0  23    0.69    5.73
   6   0 -23    1.32    4.49
  -6   0  24    4.90    6.79
   6   0 -24    5.77    5.28
  -6   0  25    0.96    6.42
   6   0 -25   -1.61    5.20
  -6   0  26   65.02   14.46
   6   0 -26   52.72   12.47
  -6   0  27   -1.58    7.36
   6   0 -27    1.63    5.99
   6   0 -28   19.14    8.42
   6   0 -29    6.41    7.08
   6   0 -30   22.71    9.18
   6   0 -31   -2.59    6.84
   6   0 -32   80.65   16.42
   6   0 -33    0.17    5.60
   6   0 -34    4.33    6.01
   6   0 -35   -4.41    6.34
   6   0 -36   16.50    8.53
   6   0 -37    0.97    6.50
   6   0 -38   -2.27    5.63
  -6   1   1    6.02    4.61
   6  -1  -1    9.16    4.35
   6  -1  -1    7.42    5.15
   6   1  -1    6.23    4.08
   6   1  -1    1.60    4.05
  -6  -1   1    8.65    3.74
  -6  -1   1    5.29    4.87
  -6   1   2  621.33   78.57
   6  -1  -2  623.26   77.81
   6  -1  -2  749.27   79.20
   6   1  -2  606.71   77.68
   6   1  -2  646.24   78.31
  -6  -1   2  610.31   77.30
  -6  -1   2  610.27   78.41
  -6   1   3   28.69    6.85
  -6   1   3   32.12    8.29
   6  -1  -3   47.16    8.07
   6  -1  -3   43.27    8.51
   6   1  -3   41.89    7.82
   6   1  -3   29.14    7.59
  -6  -1   3   22.39    6.14
  -6  -1   3   40.72    8.33
  -6   1   4  927.19  107.52
  -6   1   4  851.16  108.33
   6  -1  -4  771.90  107.39
   6  -1  -4  975.57  108.83
   6   1  -4  808.15  107.51
   6   1  -4  958.07  108.55
  -6  -1   4  934.11  107.50
  -6  -1   4  912.83  108.58
  -6   1   5  140.68   17.97
  -6   1   5  108.31   18.25
   6  -1  -5  131.11   18.28
   6  -1  -5  115.39   18.38
   6   1  -5  123.08   18.04
   6   1  -5  128.00   18.48
  -6  -1   5  133.29   17.67
  -6  -1   5  110.66   18.32
  -6   1   6   74.93   12.90
  -6   1   6  100.83   14.88
   6  -1  -6   79.06   13.71
   6  -1  -6  109.35   15.01
   6   1  -6   74.49   13.41
   6   1  -6   94.52   14.34
  -6  -1   6   90.42   13.40
  -6  -1   6   96.77   14.81
  -6   1   7  254.08   34.27
  -6   1   7  261.77   35.57
   6  -1  -7  243.82   34.65
   6  -1  -7  247.92   34.98
   6   1  -7  251.84   34.85
   6   1  -7  338.23   35.93
  -6  -1   7  280.56   34.54
  -6  -1   7  266.35   35.62
  -6   1   8  788.08   89.39
  -6   1   8  720.98   90.47
   6  -1  -8  660.26   89.39
   6  -1  -8  720.74   89.91
   6   1  -8  769.33   89.97
   6   1  -8  799.07   90.11
  -6  -1   8  682.42   88.92
  -6  -1   8  712.51   90.35
  -6   1   9    9.38    4.30
  -6   1   9   15.80    6.41
   6  -1  -9   12.93    5.22
   6  -1  -9   11.17    4.92
   6   1  -9    4.75    4.34
   6   1  -9   15.64    5.41
  -6  -1   9    2.37    3.20
  -6  -1   9    1.64    4.55
  -6   1  10  113.66   15.03
  -6   1  10  113.35   16.41
   6  -1 -10   59.22   14.04
   6  -1 -10  100.34   15.49
   6   1 -10   83.85   14.83
  -6  -1  10  107.18   14.80
  -6  -1  10  117.04   16.48
  -6   1  11   21.66    6.82
   6  -1 -11   22.65    6.59
   6  -1 -11   20.40    6.54
   6   1 -11   12.50    5.43
   6   1 -11   16.62    5.75
  -6  -1  11   17.73    6.36
  -6   1  12  363.00   46.98
   6  -1 -12  347.34   46.13
   6  -1 -12  291.12   45.65
   6   1 -12  512.77   47.98
   6   1 -12  324.33   45.72
  -6  -1  12  357.63   46.89
  -6   1  13   72.99   12.50
   6  -1 -13   50.65   10.90
   6  -1 -13   60.60   11.37
   6   1 -13   50.05   10.88
   6   1 -13   66.71   11.63
  -6  -1  13   59.40   11.64
   6  -1 -14  160.27   24.05
   6  -1 -14  193.47   24.85
   6   1 -14  142.39   23.59
   6   1 -14  175.23   24.42
  -6  -1  14  175.14   25.05
  -6   1  15   10.04    5.95
   6  -1 -15   17.19    6.09
   6  -1 -15   17.01    6.45
   6   1 -15    9.78    5.78
   6   1 -15   18.40    6.23
  -6  -1  15   13.68    6.55
  -6   1  16    1.56    5.51
   6  -1 -16    3.13    4.84
  -6  -1  16    1.91    5.19
  -6   1  17    6.70    5.40
   6  -1 -17    4.43    5.63
  -6  -1  17   11.11    6.29
  -6   1  18  266.90   36.03
   6  -1 -18  236.89   34.55
  -6  -1  18  250.28   35.67
  -6   1  19   46.18   11.40
   6  -1 -19   41.01    9.86
   6  -1 -19   49.44   10.97
   6   1 -19   42.84   10.50
  -6  -1  19   49.99   11.73
  -6   1  20   -2.75    6.27
   6  -1 -20    0.21    5.20
   6  -1 -20    2.20    5.39
   6   1 -20    2.06    5.41
  -6  -1  20   -2.78    6.26
  -6   1  21    0.54    5.09
   6  -1 -21    4.27    4.68
   6   1 -21   -0.40    4.53
  -6  -1  21    6.69    5.87
  -6   1  22   21.69    9.33
   6  -1 -22   19.25    6.87
   6   1 -22   10.86    6.76
  -6  -1  22   23.81    8.56
  -6   1  23    3.26    5.81
   6  -1 -23    6.08    5.82
   6   1 -23    2.85    5.97
  -6  -1  23    9.10    6.70
  -6   1  24   48.79   11.64
   6  -1 -24   23.35    8.54
   6   1 -24   39.34    9.92
  -6  -1  24   15.83    8.80
  -6   1  25   -0.56    4.80
   6  -1 -25    1.23    5.16
   6   1 -25    3.78    4.95
  -6  -1  25    1.94    6.27
   6  -1 -26    8.11    6.31
   6   1 -26   -2.03    6.40
   6  -1 -27   -0.23    4.60
   6   1 -27    1.80    5.51
   6  -1 -28   62.95   12.79
   6   1 -28   34.18   11.34
   6  -1 -29    2.22    6.68
   6   1 -29   -0.88    5.06
   6  -1 -30   28.04    9.42
   6   1 -30   28.65    9.54
   6  -1 -31   -3.38    5.96
   6   1 -31    4.09    6.24
   6  -1 -32    2.76    6.18
   6   1 -32    0.00    5.27
   6  -1 -33    1.36    7.84
   6   1 -33    0.09    6.62
   6  -1 -34   25.76    9.19
   6   1 -34   23.76    9.82
   6  -1 -35    6.97    5.87
   6   1 -35    3.06    6.10
   6  -1 -36    1.47    5.64
   6   1 -36   13.41    7.93
   6  -1 -37   -1.12    5.82
   6   1 -37    1.81    6.06
   6  -1 -38    9.57    8.01
   6   1 -38    7.35    5.95
  -6   2   1    4.46    3.49
  -6   2   1    7.46    5.77
   6  -2  -1    6.80    4.09
   6  -2  -1    2.09    4.65
   6   2  -1    2.74    3.44
   6   2  -1    0.34    3.52
  -6  -2   1    7.62    3.43
  -6  -2   1   10.49    5.30
  -6   2   2   24.15    5.56
  -6   2   2   14.95    5.97
   6  -2  -2   18.11    5.72
   6  -2  -2   18.61    6.45
   6   2  -2   32.81    6.21
   6   2  -2   16.26    6.18
  -6  -2   2   26.24    5.77
  -6  -2   2   12.35    5.61
  -6   2   3   12.46    4.37
  -6   2   3    5.38    4.61
   6  -2  -3    9.46    4.49
   6  -2  -3   10.84    5.30
   6   2  -3    8.51    4.32
   6   2  -3    3.96    4.58
  -6  -2   3    5.64    3.44
  -6  -2   3    3.43    4.81
  -6   2   4   58.90    9.28
  -6   2   4   60.34   10.49
   6  -2  -4   41.70    9.17
   6   2  -4   61.14    9.93
   6   2  -4   57.50   10.10
  -6  -2   4   44.77    8.72
  -6  -2   4   56.59   10.12
  -6   2   5   16.18    5.09
  -6   2   5   24.13    6.86
   6  -2  -5   21.95    5.56
   6  -2  -5   13.78    5.52
   6   2  -5   17.12    5.23
   6   2  -5    8.26    5.22
  -6  -2   5   12.84    4.64
  -6  -2   5   14.70    5.54
  -6   2   6  331.21   40.71
  -6   2   6  358.83   42.35
   6  -2  -6  307.81   40.98
   6  -2  -6  278.84   41.07
   6   2  -6  328.46   41.21
   6   2  -6  348.04   41.58
  -6  -2   6  302.95   40.40
  -6  -2   6  314.32   41.61
  -6   2   7   61.89   10.54
  -6   2   7   58.11   11.47
   6  -2  -7   71.49   11.44
   6  -2  -7   56.36   11.16
   6   2  -7   63.47   10.93
   6   2  -7   59.90   10.92
  -6  -2   7   95.70   11.69
  -6  -2   7   46.74   10.90
  -6   2   8    2.51    3.19
  -6   2   8    2.55    4.32
   6  -2  -8    5.36    3.92
   6  -2  -8   10.66    4.99
   6   2  -8   11.04    4.89
   6   2  -8    9.53    5.10
  -6  -2   8    6.43    3.62
  -6  -2   8    5.28    4.88
  -6   2   9    1.09    3.21
  -6   2   9   -2.02    4.98
   6  -2  -9    0.61    3.47
   6  -2  -9    0.03    4.07
   6   2  -9    6.21    4.18
   6   2  -9    0.89    3.67
  -6  -2   9    1.37    3.36
  -6  -2   9    0.48    4.22
  -6   2  10  258.97   39.13
   6  -2 -10  349.97   39.65
   6  -2 -10  299.83   39.15
   6   2 -10  256.99   38.52
   6   2 -10  340.90   39.25
  -6  -2  10  285.14   39.48
  -6   2  11  241.77   38.08
   6  -2 -11  299.34   38.23
   6  -2 -11  306.50   38.48
   6   2 -11  309.21   38.36
   6   2 -11  290.71   37.81
  -6  -2  11  282.52   38.60
  -6   2  12   97.01   17.11
   6  -2 -12  102.81   16.80
   6  -2 -12  120.03   17.35
   6   2 -12  110.95   17.10
   6   2 -12  115.09   16.81
  -6  -2  12   96.95   17.15
  -6   2  13    8.69    5.22
   6  -2 -13   10.54    5.47
   6  -2 -13   15.34    5.75
   6   2 -13   14.27    5.67
  -6  -2  13   13.69    6.34
  -6   2  14  142.80   20.40
   6  -2 -14  125.87   19.01
   6  -2 -14  107.81   18.68
   6   2 -14  123.53   19.02
  -6  -2  14  121.30   19.86
  -6   2  15   30.91    9.03
   6  -2 -15   41.46    9.00
   6  -2 -15   41.58    9.42
   6   2 -15   37.79    8.64
  -6  -2  15   35.43    9.12
  -6   2  16   80.30   14.60
   6  -2 -16   61.90   12.60
  -6  -2  16   70.26   13.77
  -6   2  17   12.84    7.31
   6  -2 -17   35.19    8.98
  -6  -2  17   35.38    8.89
  -6   2  18    8.40    6.05
   6  -2 -18   12.99    6.72
  -6  -2  18   20.82    7.54
  -6   2  19   15.11    7.47
   6  -2 -19   23.79    7.30
   6  -2 -19    4.94    5.79
   6   2 -19   23.72    7.22
  -6  -2  19   22.42    8.31
  -6   2  20  189.13   26.34
   6  -2 -20  112.67   23.16
   6  -2 -20  210.44   26.00
   6   2 -20  172.75   24.91
  -6  -2  20  157.53   25.46
  -6   2  21   10.90    7.33
   6  -2 -21    8.33    5.92
   6  -2 -21    0.10    4.95
   6   2 -21    2.05    5.25
  -6  -2  21    7.98    5.86
  -6   2  22   31.97   10.16
   6  -2 -22   34.20    9.61
   6  -2 -22   22.63    8.69
   6   2 -22   55.55   10.58
  -6  -2  22   26.49    9.55
  -6   2  23    4.00    6.04
   6  -2 -23    4.10    5.92
   6   2 -23    3.68    6.23
   6  -2 -24   11.26    6.74
   6   2 -24    6.61    6.48
   6  -2 -25   14.90    7.13
   6   2 -25   12.87    7.56
   6  -2 -26   34.83   11.14
   6   2 -26   50.44   11.83
   6  -2 -27    5.21    5.74
   6   2 -27    0.70    5.38
  -6  -2  27   -1.97    5.54
   6  -2 -28   12.91    7.37
   6   2 -28   26.70    8.66
  -6  -2  28   17.12    8.49
   6  -2 -29    1.29    5.50
   6   2 -29    0.86    5.18
  -6  -2  29   -2.39    6.62
   6  -2 -30   15.55    7.54
   6   2 -30   10.33    6.59
  -6  -2  30   23.84    9.36
   6  -2 -31   -3.55    6.51
   6   2 -31   -1.03    6.24
  -6  -2  31   -3.33    6.01
   6  -2 -32   20.38    8.68
   6   2 -32   32.74    9.85
   6  -2 -33    4.22    6.18
   6   2 -33    4.11    6.64
   6  -2 -34    0.75    5.11
   6   2 -34   -4.45    7.35
   6  -2 -35    1.82    6.15
   6   2 -35    0.42    5.82
   6  -2 -36    7.25    6.54
   6   2 -36   15.13    8.09
   6  -2 -37   -0.68    5.83
   6   2 -37   -1.60    5.52
   6  -2 -38    2.18    7.08
  -6   3   1    0.70    2.78
  -6   3   1    5.45    4.70
   6  -3  -1    3.90    3.91
   6  -3  -1    9.30    5.27
   6   3  -1    3.78    3.37
   6   3  -1    2.81    3.91
  -6  -3   1    1.87    2.83
  -6  -3   1    6.55    5.61
  -6   3   2  101.75   16.94
  -6   3   2  138.90   19.01
   6  -3  -2  109.26   17.45
   6  -3  -2  130.39   18.85
   6   3  -2  136.55   18.00
   6   3  -2  148.06   18.46
  -6  -3   2  121.60   17.19
  -6  -3   2  124.57   18.31
  -6   3   3  153.78   21.37
  -6   3   3  228.78   23.95
   6  -3  -3  122.48   21.18
   6  -3  -3  172.36   22.87
   6   3  -3  135.07   21.35
   6   3  -3  170.49   22.16
  -6  -3   3  163.66   21.32
  -6  -3   3  159.67   22.37
  -6   3   4   43.31    8.02
  -6   3   4   40.30    8.66
   6  -3  -4   43.95    8.41
   6  -3  -4   33.51    8.34
   6   3  -4   41.81    8.39
   6   3  -4   46.79    8.70
  -6  -3   4   46.93    7.86
  -6  -3   4   41.57    8.76
  -6   3   5    7.19    3.83
  -6   3   5   12.04    5.07
   6  -3  -5    6.07    4.18
   6  -3  -5    0.05    4.47
   6   3  -5    1.27    3.60
   6   3  -5    7.69    3.89
  -6  -3   5    7.64    3.44
  -6  -3   5    8.12    4.94
  -6   3   6   15.50    4.76
  -6   3   6   22.11    5.95
   6  -3  -6   15.28    5.16
   6  -3  -6   18.97    5.93
   6   3  -6    4.65    4.36
   6   3  -6   17.73    5.30
  -6  -3   6    8.73    3.93
  -6  -3   6   14.06    5.56
  -6   3   7   25.00    5.40
  -6   3   7   19.64    6.23
   6  -3  -7   21.69    5.92
   6  -3  -7   23.04    6.42
   6   3  -7   21.95    6.06
   6   3  -7   22.90    6.26
  -6  -3   7    4.74    4.29
  -6  -3   7   23.65    6.73
  -6   3   8  429.82   50.66
  -6   3   8  411.03   51.95
   6  -3  -8  385.93   50.91
   6  -3  -8  382.68   51.22
   6   3  -8  367.85   50.87
   6   3  -8  406.65   50.95
  -6  -3   8  414.91   50.52
  -6  -3   8  412.34   51.77
  -6   3   9   40.02   10.12
  -6   3   9   79.82   13.01
   6  -3  -9   73.10   11.89
   6  -3  -9   95.74   13.00
   6   3  -9   74.11   12.02
   6   3  -9   73.61   11.76
  -6  -3   9   53.98   10.66
  -6  -3   9  102.60   13.98
  -6   3  10   34.85    7.78
   6  -3 -10   19.63    6.45
   6  -3 -10   20.77    6.82
   6   3 -10   22.69    6.70
  -6  -3  10   22.42    6.13
  -6  -3  10   36.81    7.78
  -6   3  11   11.51    5.71
   6  -3 -11    9.91    4.68
   6  -3 -11    3.96    4.41
   6   3 -11   -2.23    4.43
  -6  -3  11    6.43    5.35
  -6   3  12   72.43   14.21
   6  -3 -12   82.50   13.75
   6  -3 -12  104.87   14.93
   6   3 -12   77.04   13.88
  -6  -3  12   84.33   14.63
   6  -3 -13  170.77   22.14
   6  -3 -13  137.28   21.49
   6   3 -13  145.88   21.60
  -6  -3  13  129.80   21.47
  -6   3  14  204.06   29.23
   6  -3 -14  209.41   28.34
   6  -3 -14  192.78   28.45
   6   3 -14  203.85   28.46
  -6  -3  14  197.31   28.90
  -6   3  15   15.12    7.30
   6  -3 -15   19.00    6.28
   6  -3 -15   19.10    6.99
   6   3 -15   14.29    6.22
  -6  -3  15   10.43    7.02
  -6   3  16   25.79    8.06
   6  -3 -16   18.54    7.81
  -6  -3  16   25.57    8.55
  -6   3  17   82.21   15.52
   6  -3 -17   97.73   15.43
  -6  -3  17   64.35   14.30
  -6   3  18  128.98   21.12
   6  -3 -18  122.63   20.63
  -6  -3  18  131.19   21.25
  -6   3  19   32.45   10.96
   6  -3 -19   63.28   11.68
   6  -3 -19   34.38   10.06
   6   3 -19   58.83   11.24
  -6  -3  19   52.56   11.77
  -6   3  20    8.10    7.29
   6  -3 -20    6.36    5.64
   6  -3 -20    3.49    5.52
   6   3 -20    5.08    5.31
  -6   3  21   -2.18    6.82
   6  -3 -21   -2.39    4.87
   6   3 -21   -3.67    6.37
   6  -3 -22   39.40   10.92
   6   3 -22   57.43   12.17
   6  -3 -23   23.97    8.66
   6   3 -23    4.65    6.86
   6  -3 -24   68.28   14.07
   6   3 -24   82.32   14.87
  -6  -3  24   61.11   14.58
   6  -3 -25    5.49    5.65
   6   3 -25    0.96    5.55
  -6  -3  25    2.11    6.70
   6  -3 -26    6.60    6.48
   6   3 -26    0.09    5.74
  -6  -3  26    6.95    7.02
   6  -3 -27   -2.28    5.58
   6   3 -27   -3.76    6.45
  -6  -3  27   -2.54    6.70
   6  -3 -28   17.42    7.59
   6   3 -28   27.40    8.64
  -6  -3  28   22.83    9.20
   6  -3 -29   12.96    7.47
   6   3 -29   12.64    7.01
  -6  -3  29    6.45    6.96
   6  -3 -30   19.72    8.56
   6   3 -30   40.49   10.57
  -6  -3  30   24.27   10.05
   6  -3 -31   -1.66    6.43
   6   3 -31    4.43    4.96
  -6  -3  31   -1.16    6.98
   6  -3 -32    3.54    5.64
   6   3 -32    3.31    6.81
  -6  -3  32   14.96    9.09
   6  -3 -33    8.03    6.81
   6   3 -33   12.02    7.66
   6  -3 -34    3.20    6.64
   6   3 -34   10.50    6.90
   6  -3 -35   -0.62    6.67
   6   3 -35    2.02    5.68
   6  -3 -36   -3.21    6.29
   6   3 -36   -1.83    6.17
   6  -3 -37   -1.70    5.81
   6   3 -37   -0.42    5.99
   6  -3 -38   -1.15    6.48
  -6   4   1  185.52   24.73
  -6   4   1  187.28   25.77
   6  -4  -1  175.26   24.92
   6  -4  -1  188.55   26.26
   6   4  -1  191.99   24.94
   6   4  -1  204.19   25.37
  -6  -4   1  167.99   24.28
  -6  -4   1  193.59   25.87
  -6   4   2   23.58    4.99
  -6   4   2   12.59    5.08
   6  -4  -2   13.53    4.90
   6  -4  -2    9.45    6.00
   6   4  -2   16.63    4.76
   6   4  -2   13.50    5.21
  -6  -4   2   16.73    4.45
  -6  -4   2   16.18    5.81
  -6   4   3    2.62    2.90
  -6   4   3    3.47    4.58
   6  -4  -3    3.31    3.90
   6  -4  -3   19.41    5.55
   6   4  -3    7.04    4.02
   6   4  -3    2.86    3.73
  -6  -4   3    5.17    3.16
  -6  -4   3    0.49    4.00
  -6   4   4   10.96    4.19
  -6   4   4   14.68    5.65
   6  -4  -4   21.72    5.48
   6  -4  -4    9.32    5.14
   6   4  -4   13.22    4.56
  -6  -4   4   14.60    4.38
  -6  -4   4   10.72    5.35
  -6   4   5  300.02   36.38
  -6   4   5  266.51   37.26
   6  -4  -5  291.40   36.78
   6  -4  -5  284.65   37.49
   6   4  -5  305.67   36.88
  -6  -4   5  265.68   35.92
  -6  -4   5  262.35   36.86
  -6   4   6  273.54   34.74
  -6   4   6  242.16   35.51
   6  -4  -6  258.49   35.14
   6  -4  -6  264.90   35.76
   6   4  -6  275.41   35.25
  -6  -4   6  297.35   34.92
  -6  -4   6  263.38   35.58
  -6   4   7   77.55   13.98
   6  -4  -7  109.01   15.23
   6  -4  -7   89.49   15.09
   6   4  -7  102.48   15.16
  -6  -4   7  133.15   15.21
  -6  -4   7   78.49   14.96
  -6   4   8    3.21    3.44
  -6   4   8    4.99    4.09
   6  -4  -8    2.00    4.15
   6  -4  -8    9.34    5.28
   6   4  -8    9.21    4.20
  -6  -4   8    6.30    3.92
  -6  -4   8    6.24    5.19
  -6   4   9   66.01   11.43
  -6   4   9   70.49   12.80
   6  -4  -9   56.47   11.68
   6  -4  -9   57.75   12.21
   6   4  -9   80.05   12.61
  -6  -4   9   91.69   12.25
  -6  -4   9   90.46   13.47
  -6   4  10   26.11    7.65
   6  -4 -10   32.72    7.46
   6  -4 -10   26.65    6.97
   6   4 -10   30.77    7.55
  -6  -4  10   29.24    7.74
  -6   4  11  159.92   22.35
   6  -4 -11  159.31   21.70
   6  -4 -11  122.04   21.17
   6   4 -11  151.25   21.52
  -6  -4  11  147.18   22.19
  -6   4  12  124.04   18.68
   6  -4 -12  123.71   17.95
   6  -4 -12  106.58   17.86
   6   4 -12  114.27   17.77
  -6  -4  12  111.48   18.22
  -6   4  13   63.36   11.31
   6  -4 -13   62.30   10.64
   6  -4 -13   65.10   11.35
   6   4 -13   56.74   10.50
  -6  -4  13   20.99    8.84
  -6   4  14    3.83    5.26
   6  -4 -14    0.41    3.92
   6  -4 -14    1.56    4.38
   6   4 -14    0.13    3.84
  -6  -4  14    5.59    5.32
  -6   4  15  122.51   20.56
   6  -4 -15  136.63   20.20
   6  -4 -15  137.56   20.79
   6   4 -15  132.57   20.33
  -6  -4  15  125.90   20.68
  -6   4  16  190.78   26.35
   6  -4 -16  154.08   24.80
  -6   4  17    9.79    6.81
   6  -4 -17   12.07    6.25
  -6   4  18   49.58   12.20
   6  -4 -18   76.22   13.42
   6  -4 -19  123.04   21.33
   6   4 -19  167.58   22.90
   6  -4 -20  206.44   26.72
   6   4 -20  148.36   25.46
   6  -4 -21    5.26    5.77
   6   4 -21    8.57    5.83
  -6  -4  21    6.06    7.38
   6  -4 -22    3.90    5.24
   6   4 -22   26.27    7.97
  -6  -4  22    4.89    7.27
   6  -4 -23   -1.89    5.82
   6   4 -23    1.00    6.03
  -6  -4  23    0.74    5.70
   6  -4 -24    3.91    5.55
   6   4 -24    3.75    5.95
  -6  -4  24   -2.61    6.54
   6  -4 -25    7.44    7.21
   6   4 -25    0.02    4.99
  -6  -4  25   11.25    7.84
   6  -4 -26   22.53    8.43
   6   4 -26   25.83    8.82
  -6  -4  26   13.40    7.84
   6  -4 -27   11.31    6.75
   6   4 -27   10.02    6.75
  -6  -4  27    5.78    6.81
   6  -4 -28   31.27    9.34
   6   4 -28   33.32    9.33
  -6  -4  28    8.23    7.42
   6  -4 -29   -2.03    4.83
   6   4 -29   -1.05    6.13
  -6  -4  29    6.10    6.60
   6  -4 -30   24.05    9.32
   6   4 -30   13.39    7.67
  -6  -4  30    7.68    8.29
   6  -4 -31    3.85    5.89
   6   4 -31   -0.73    5.42
  -6  -4  31   -1.85    7.01
   6  -4 -32   15.69    8.21
   6   4 -32    4.37    7.13
  -6  -4  32   11.35    7.95
   6  -4 -33    3.80    6.90
   6   4 -33    2.89    6.56
  -6  -4  33   -3.97    7.49
   6  -4 -34   -0.06    6.05
   6   4 -34   -0.42    6.85
  -6  -4  34    2.65    5.77
   6  -4 -35   10.98    6.77
   6   4 -35    8.59    6.25
   6  -4 -36    9.68    7.25
   6   4 -36    0.90    7.35
   6  -4 -37    4.57    6.34
   6   4 -37    0.68    5.55
   6  -4 -38    5.82    6.19
  -6   5   1   15.33    4.39
  -6   5   1   25.79    6.21
   6  -5  -1   10.46    4.58
   6  -5  -1   16.42    5.92
   6   5  -1   15.54    4.80
  -6  -5   1    8.73    3.77
  -6  -5   1   19.11    5.48
  -6   5   2   99.97   14.66
  -6   5   2  114.99   16.25
   6  -5  -2   79.49   14.57
   6  -5  -2  107.73   16.42
   6   5  -2  110.42   15.14
  -6  -5   2  104.97   14.55
  -6  -5   2   96.35   15.37
  -6   5   3  130.21   18.54
  -6   5   3  115.88   19.15
   6  -5  -3  121.10   19.83
   6   5  -3  125.18   18.72
  -6  -5   3  157.77   18.87
  -6  -5   3  150.81   19.73
  -6   5   4  130.10   14.97
  -6   5   4   37.66   13.34
   6  -5  -4  125.61   15.57
   6  -5  -4   91.55   15.38
   6   5  -4  106.28   14.91
  -6  -5   4  125.54   14.80
  -6  -5   4  118.40   15.74
  -6   5   5    5.51    3.60
  -6   5   5    2.31    3.69
   6  -5  -5    1.88    2.88
   6  -5  -5   10.59    5.08
   6   5  -5    3.47    3.64
  -6  -5   5    6.54    3.16
  -6  -5   5    4.07    3.95
  -6   5   6   -0.12    2.73
  -6   5   6   -0.10    3.32
   6  -5  -6    0.11    3.28
   6  -5  -6    3.39    4.16
   6   5  -6    1.12    3.20
  -6  -5   6    0.16    2.44
  -6  -5   6    2.20    3.85
  -6   5   7   58.63   11.18
  -6   5   7   76.70   12.90
   6  -5  -7   77.18   12.22
   6  -5  -7   85.74   13.26
   6   5  -7   70.51   12.02
  -6  -5   7   76.13   11.58
  -6  -5   7   74.76   12.55
  -6   5   8   34.14    8.18
  -6   5   8   68.91   10.98
   6  -5  -8   49.51    9.32
   6  -5  -8   58.77   10.07
   6   5  -8   59.55    9.95
  -6  -5   8   34.12    8.10
  -6  -5   8   67.65   10.79
  -6   5   9   80.45   14.24
   6  -5  -9   81.20   13.47
   6  -5  -9   86.40   14.15
   6   5  -9   74.35   13.31
  -6  -5   9   78.17   12.91
  -6  -5   9  117.95   15.23
  -6   5  10   45.41    9.68
   6  -5 -10   64.63   10.09
   6  -5 -10   63.00   10.54
   6   5 -10   35.94    8.41
  -6  -5  10   29.21    8.58
  -6   5  11   -1.59    4.58
   6  -5 -11    6.28    4.33
   6  -5 -11    1.66    4.21
   6   5 -11    3.02    4.05
  -6  -5  11    3.47    4.42
  -6   5  12    8.67    5.82
   6  -5 -12    7.73    5.06
   6  -5 -12    6.18    5.31
   6   5 -12    5.65    5.00
  -6  -5  12   15.31    6.08
  -6   5  13  251.38   31.36
   6  -5 -13  161.37   28.96
   6  -5 -13  245.95   31.07
   6   5 -13  244.34   30.67
  -6   5  14  311.63   38.72
   6  -5 -14  268.22   37.11
   6  -5 -14  267.10   37.69
   6   5 -14  270.32   37.26
  -6   5  15   -2.27    4.94
   6  -5 -15   -1.15    4.37
   6  -5 -15    1.14    4.83
   6   5 -15   -1.97    5.22
  -6  -5  17    0.56    4.58
  -6  -5  18  142.89   22.72
   6  -5 -19   29.02    7.74
   6   5 -19   27.61    8.38
  -6  -5  19   12.08    6.84
   6  -5 -20   10.60    5.80
   6   5 -20   10.96    6.80
  -6  -5  20   19.51    8.22
   6  -5 -21   -1.32    5.05
   6   5 -21    3.46    5.90
  -6  -5  21   -2.53    6.29
   6  -5 -22   -0.59    5.06
   6   5 -22   -2.86    5.53
  -6  -5  22   -2.52    6.78
   6  -5 -23   58.54   12.17
   6   5 -23   47.77   12.01
  -6  -5  23   45.57   12.57
   6  -5 -24   35.77    9.74
   6   5 -24   48.43   11.09
  -6  -5  24   26.73    9.54
   6  -5 -25   13.84    6.69
   6   5 -25    9.37    7.12
  -6  -5  25    7.51    6.64
   6  -5 -26   -1.79    5.74
   6   5 -26    1.30    5.19
  -6  -5  26    3.91    5.81
   6  -5 -27   -0.44    4.97
   6   5 -27    0.19    5.00
  -6  -5  27    1.86    5.60
   6  -5 -28    1.08    5.81
   6   5 -28   13.97    7.63
  -6  -5  28    8.58    7.55
   6  -5 -29   15.29    7.09
   6   5 -29   26.73    9.41
  -6  -5  29    0.58    6.31
   6  -5 -30    7.76    6.29
   6   5 -30   12.31    7.92
  -6  -5  30    5.42    7.71
   6  -5 -31    1.01    5.55
   6   5 -31    0.34    5.65
  -6  -5  31   -0.13    7.60
   6  -5 -32    1.42    5.65
   6   5 -32   -0.45    6.43
  -6  -5  32    1.45    8.01
   6  -5 -33   11.98    7.19
   6   5 -33   16.85    8.95
  -6  -5  33    4.74    6.73
   6  -5 -34    2.48    5.87
   6   5 -34    5.34    7.67
  -6  -5  34    1.59    7.50
   6  -5 -35    3.50    7.49
   6   5 -35    0.91    6.73
  -6  -5  35   -1.86    7.21
   6  -5 -36   -1.11    5.10
   6   5 -36    4.68    6.31
   6  -5 -37    3.74    5.77
   6   5 -37    3.47    7.50
   6  -5 -38   -3.39    6.62
   6  -6  -1  112.92   19.39
   6  -6  -1  196.08   22.49
   6   6  -1  141.10   19.77
  -6  -6   1  148.75   19.44
  -6  -6   1  141.33   20.35
  -6   6   2   30.77    6.55
  -6   6   2   36.26    7.96
   6  -6  -2   29.59    6.90
   6  -6  -2   22.93    7.20
   6   6  -2   39.65    7.36
  -6  -6   2   37.83    6.67
  -6  -6   2   29.63    7.76
  -6   6   3    5.87    3.78
  -6   6   3   11.25    4.84
   6  -6  -3    4.93    4.36
   6  -6  -3   15.62    5.41
   6   6  -3    5.28    3.90
  -6  -6   3   12.49    3.91
  -6  -6   3    9.74    4.91
  -6   6   4   15.35    4.76
  -6   6   4   19.87    6.27
   6  -6  -4   24.83    6.16
   6  -6  -4   19.65    6.46
   6   6  -4   29.18    5.89
  -6  -6   4   11.72    4.44
  -6  -6   4   23.92    6.25
  -6   6   5  157.27   20.99
  -6   6   5  133.94   21.60
   6  -6  -5  200.37   22.38
   6  -6  -5  161.75   22.57
   6   6  -5  139.73   21.13
  -6  -6   5  133.84   21.39
  -6   6   6   92.11   14.32
  -6   6   6   96.71   15.67
   6  -6  -6   86.08   14.75
   6  -6  -6  100.39   15.72
   6   6  -6  105.54   15.15
  -6  -6   6   87.15   14.11
  -6  -6   6  126.38   16.22
  -6   6   7   84.60   12.71
  -6   6   7   69.06   13.14
   6  -6  -7   74.82   13.02
   6  -6  -7   68.01   13.48
   6   6  -7   85.40   13.23
  -6  -6   7   99.19   13.02
  -6  -6   7   84.63   13.60
  -6   6   8   13.54    4.37
  -6   6   8   14.14    5.56
   6  -6  -8   21.24    5.87
   6  -6  -8   10.55    5.19
   6   6  -8   12.58    4.92
  -6  -6   8   21.04    5.21
  -6   6   9  123.43   19.27
   6  -6  -9  121.03   18.73
   6  -6  -9  134.50   19.37
   6   6  -9  121.13   18.69
  -6  -6   9  131.83   18.23
  -6   6  10   96.12   14.75
   6  -6 -10   54.03   12.50
   6  -6 -10   98.08   14.59
   6   6 -10   96.78   14.23
  -6   6  11   63.48   11.97
   6  -6 -11   66.99   11.46
   6  -6 -11   64.68   12.01
   6   6 -11   57.27   11.30
  -6   6  12  101.57   14.98
   6  -6 -12   83.63   13.72
   6  -6 -12   60.65   13.21
   6   6 -12   76.44   13.44
   6  -6 -13    6.34    4.53
   6  -6 -13    0.18    4.46
   6   6 -13    9.81    4.94
   6  -6 -14    1.48    3.57
   6   6 -14    3.82    3.98
  -6  -6  14    0.17    4.65
   6  -6 -15   86.01   14.57
   6   6 -15   82.77   14.41
  -6  -6  15   78.96   15.10
  -6  -6  16    2.78    5.95
  -6  -6  17   21.96    8.32
   6   6 -18   49.30   11.06
  -6  -6  18   47.30   11.61
   6  -6 -19   11.06    6.30
   6   6 -19    8.30    6.20
  -6  -6  19   12.53    8.09
   6  -6 -20   -3.61    6.36
   6   6 -20    9.14    5.78
  -6  -6  20    3.33    5.60
   6  -6 -21   28.81    8.28
   6   6 -21   29.99    8.71
  -6  -6  21   23.10    9.43
   6  -6 -22    1.69    5.00
   6   6 -22    6.13    5.50
  -6  -6  22    5.93    6.01
   6  -6 -23   20.93    7.63
   6   6 -23   26.41    8.30
  -6  -6  23   16.26    7.94
   6  -6 -24    3.37    5.47
   6   6 -24    5.13    5.11
  -6  -6  24    1.35    6.07
   6  -6 -25   34.80    9.69
   6   6 -25   29.75    9.65
  -6  -6  25   41.78   11.11
   6  -6 -26   42.76   10.15
   6   6 -26   25.02    8.63
  -6  -6  26   21.51    9.04
   6  -6 -27   28.42    8.90
   6   6 -27   12.51    7.10
  -6  -6  27   13.46    8.09
   6  -6 -28    6.07    6.59
   6   6 -28   -0.66    5.43
  -6  -6  28    3.17    6.94
   6  -6 -29   -2.59    6.69
  -6  -6  29   -0.79    5.86
   6  -6 -30   -0.11    6.52
   6   6 -30   -2.30    5.93
  -6  -6  30   -2.48    5.84
   6  -6 -31    7.62    5.93
   6   6 -31    6.50    6.59
  -6  -6  31    3.62    8.29
   6  -6 -32    7.01    6.93
   6   6 -32    5.75    6.16
  -6  -6  32    6.59    7.06
   6  -6 -33    8.74    6.57
   6   6 -33   13.46    7.24
  -6  -6  33    0.11    7.01
   6  -6 -34   -4.49    7.44
   6   6 -34    1.69    6.72
  -6  -6  34    1.07    5.80
   6  -6 -35    1.54    5.09
   6   6 -35    1.41    6.46
  -6  -6  35    9.48    7.90
   6  -6 -36    0.81    5.52
   6   6 -36   -1.58    6.55
  -6  -6  36    3.81    6.87
   6  -6 -37    3.20    7.46
  -6  -6  37   -1.86    7.15
   6  -6 -38    1.79    6.16
  -6   7   1   17.96    4.70
   6  -7  -1   10.02    4.60
   6  -7  -1   23.35    6.53
   6   7  -1   12.08    4.71
  -6  -7   1   18.92    4.50
  -6   7   2    9.53    3.92
   6  -7  -2   10.34    4.21
   6  -7  -2   15.66    6.22
   6   7  -2   13.81    4.45
  -6  -7   2   15.41    4.26
  -6   7   3  306.78   37.05
   6  -7  -3  247.75   36.86
   6  -7  -3  267.30   38.19
   6   7  -3  297.70   37.26
  -6  -7   3  314.06   36.80
  -6   7   4   84.11   12.15
   6  -7  -4   61.23   11.86
   6  -7  -4   72.97   13.29
   6   7  -4   85.26   12.70
  -6  -7   4   78.26   11.61
  -6   7   5   15.61    5.03
   6  -7  -5   24.43    6.10
   6  -7  -5   33.67    7.45
   6   7  -5   14.48    5.58
  -6  -7   5   24.16    5.42
  -6   7   6   22.11    5.39
   6  -7  -6   20.74    6.13
   6  -7  -6   33.59    7.60
   6   7  -6   12.52    5.26
  -6  -7   6   23.19    5.53
  -6   7   7   26.11    5.97
   6  -7  -7   26.92    6.56
   6  -7  -7   34.42    8.11
   6   7  -7   22.24    6.55
  -6  -7   7   18.33    5.34
  -6   7   8   44.38    7.98
   6  -7  -8   38.12    8.31
   6  -7  -8   42.05    9.06
   6   7  -8   33.52    8.26
  -6  -7   8   41.26    7.80
   6  -7  -9  168.19   21.50
   6  -7  -9  148.11   21.65
   6   7  -9  120.06   20.37
  -6  -7   9  147.68   20.18
   6  -7 -10   -2.22    4.12
   6   7 -10   -0.51    4.27
  -6  -7  10   -0.38    4.51
   6  -7 -11   -0.87    3.83
   6   7 -11    0.36    4.03
  -6  -7  11    0.12    4.62
   6  -7 -12   23.90    6.80
   6   7 -12   23.04    7.05
  -6  -7  12   18.40    6.58
   6  -7 -13  197.86   25.76
   6   7 -13  161.61   25.03
  -6  -7  13  172.51   25.86
   6  -7 -14    8.70    5.33
   6   7 -14    0.31    4.05
  -6  -7  14    3.32    5.56
   6  -7 -15    2.76    4.26
   6   7 -15    4.49    5.25
  -6  -7  15    4.94    5.38
  -6  -7  16    0.38    5.49
  -6  -7  17    6.94    5.97
   6   7 -18    6.43    5.76
  -6  -7  18    1.34    6.12
   6  -7 -19   99.75   15.88
   6   7 -19   99.81   16.15
  -6  -7  19   62.89   14.98
   6  -7 -20   17.08    7.43
   6   7 -20   20.24    7.71
  -6  -7  20   12.97    7.49
   6  -7 -21   10.68    6.66
   6   7 -21    3.59    6.51
  -6  -7  21    9.21    6.75
   6  -7 -22    1.13    5.31
   6   7 -22    6.92    6.25
  -6  -7  22    4.43    6.64
   6  -7 -23   40.13    9.70
   6   7 -23   29.84    8.67
  -6  -7  23   12.03    8.25
   6  -7 -24    2.83    5.45
   6   7 -24    7.09    6.38
  -6  -7  24    3.88    6.20
   6  -7 -25   24.79    8.24
   6   7 -25   18.39    8.07
  -6  -7  25   12.51    8.03
   6  -7 -26   -4.39    5.59
   6   7 -26    1.56    5.72
  -6  -7  26    3.19    6.77
   6  -7 -27    5.33    5.49
   6   7 -27    1.97    5.69
  -6  -7  27    0.70    6.18
   6  -7 -28   12.06    7.23
   6   7 -28    7.63    7.11
  -6  -7  28   19.90    8.78
   6  -7 -29   29.66    9.58
   6   7 -29   33.96   10.15
  -6  -7  29   18.97    9.22
   6  -7 -30   -0.45    5.33
   6   7 -30    4.22    6.16
  -6  -7  30   -0.13    6.58
   6  -7 -31   -1.83    6.48
   6   7 -31    2.83    5.90
  -6  -7  31    7.10    6.66
   6  -7 -32    2.02    5.21
   6   7 -32    0.74    6.08
  -6  -7  32    5.04    6.59
   6  -7 -33   -0.41    6.46
   6   7 -33    4.71    6.39
  -6  -7  33    9.06    7.77
   6  -7 -34    1.61    6.69
   6   7 -34   -0.07    5.23
  -6  -7  34    1.35    6.45
   6  -7 -35    2.48    6.89
   6   7 -35    5.03    6.87
  -6  -7  35   10.78    8.47
   6  -7 -36   -0.67    5.63
   6   7 -36    0.89    6.61
  -6  -7  36    0.59    6.34
   6  -7 -37   -0.87    6.66
  -6  -7  37    2.97    7.36
   6  -7 -38   -0.55    5.60
  -6  -7  38   10.11   10.07
  -6   8   1  171.89   21.69
   6  -8  -1  143.10   21.76
   6  -8  -1  168.82   23.53
   6   8  -1  161.14   21.71
  -6  -8   1  148.32   20.91
  -6   8   2    4.15    3.52
   6  -8  -2    9.98    4.23
   6  -8  -2   16.56    6.68
   6   8  -2   13.97    4.50
  -6  -8   2    9.20    3.59
  -6   8   3   -0.87    2.79
   6  -8  -3    0.16    2.74
   6   8  -3   -1.57    3.31
  -6  -8   3   -0.61    2.86
  -6   8   4    0.49    3.00
   6  -8  -4   -0.67    3.55
   6   8  -4    0.01    3.29
  -6  -8   4    2.73    2.71
  -6  -8   4    0.23    4.17
  -6   8   5  271.97   33.22
   6  -8  -5  210.78   33.12
   6   8  -5  273.71   33.80
  -6  -8   5  265.39   32.88
  -6  -8   5  253.95   33.80
  -6   8   6    3.31    3.50
   6  -8  -6    8.16    4.10
   6   8  -6    3.75    3.96
  -6  -8   6    2.13    3.33
  -6  -8   6    4.43    4.71
  -6   8   7  101.36   14.52
   6  -8  -7  113.87   15.50
   6   8  -7   66.23   14.12
  -6  -8   7  108.28   14.47
  -6  -8   7   95.83   15.42
   6  -8  -8    5.40    4.65
   6   8  -8    0.87    3.79
  -6  -8   8    2.77    3.33
  -6  -8   8   -0.86    4.47
   6  -8  -9  145.79   23.27
   6   8  -9  187.46   24.03
  -6  -8   9  168.82   22.77
  -6  -8   9  164.60   23.91
   6  -8 -10   53.57   10.36
   6   8 -10   44.36    9.80
  -6  -8  10   55.19   11.07
   6  -8 -11  102.21   15.36
   6   8 -11  104.70   15.42
  -6  -8  11   72.16   14.67
   6  -8 -12   40.98    8.50
   6   8 -12   31.18    7.99
  -6  -8  12   25.43    7.74
   6  -8 -13    1.81    4.05
   6   8 -13    0.71    4.32
  -6  -8  13    1.49    5.11
   6  -8 -14    4.40    5.07
   6   8 -14    2.10    4.79
  -6  -8  14    7.99    6.01
   6  -8 -15  140.37   20.92
  -6  -8  15  132.31   21.38
  -6  -8  16    3.68    5.85
  -6  -8  17   21.68    8.09
   6   8 -18    3.30    5.35
  -6  -8  18   -1.39    5.53
   6  -8 -19   14.21    6.60
   6   8 -19   25.60    7.97
  -6  -8  19   17.48    8.13
   6  -8 -20   -1.31    5.13
   6   8 -20    1.42    6.06
  -6  -8  20   -3.22    5.35
   6  -8 -21   12.28    6.88
   6   8 -21   11.51    6.52
  -6  -8  21   20.14    8.41
   6  -8 -22    1.36    4.97
   6   8 -22    9.97    6.44
  -6  -8  22    3.29    5.75
   6  -8 -23   14.76    6.60
   6   8 -23   10.40    6.22
  -6  -8  23    8.81    7.25
   6  -8 -24    6.34    5.09
   6   8 -24   -1.49    5.61
  -6  -8  24    1.91    5.89
   6  -8 -25   24.03    8.16
   6   8 -25   22.67    8.19
  -6  -8  25    7.28    7.68
   6  -8 -26    8.44    6.65
   6   8 -26    7.45    6.34
  -6  -8  26   10.81    7.80
   6  -8 -27   20.43    7.89
   6   8 -27   19.69    8.77
  -6  -8  27   17.61    8.69
   6  -8 -28   -2.63    6.23
   6   8 -28    4.31    5.82
  -6  -8  28   -2.78    7.06
   6  -8 -29    0.25    4.84
   6   8 -29   -1.37    6.14
  -6  -8  29   -1.86    6.26
   6  -8 -30    1.98    6.65
   6   8 -30   -0.37    4.15
  -6  -8  30    0.00    6.59
   6  -8 -31   12.60    7.10
   6   8 -31    6.67    7.14
  -6  -8  31    0.57    7.10
   6  -8 -32    6.41    6.95
   6   8 -32    3.75    6.45
  -6  -8  32    3.44    7.34
   6  -8 -33    5.04    6.89
   6   8 -33    0.37    5.51
  -6  -8  33    3.65    7.67
   6  -8 -34   -0.16    6.01
   6   8 -34    0.63    5.25
  -6  -8  34    0.04    5.74
   6  -8 -35   -3.04    6.46
   6   8 -35    1.66    6.27
  -6  -8  35    4.73    7.03
   6  -8 -36    4.12    6.39
   6   8 -36    1.13    6.25
  -6  -8  36    0.45    6.37
   6  -8 -37    7.69    7.63
  -6  -8  37    5.63    8.51
  -6   9   1    6.99    3.64
   6  -9  -1   -0.15    2.90
   6   9  -1    6.52    4.06
  -6  -9   1   10.17    3.69
  -6  -9   1    2.29    4.13
  -6   9   2   15.25    4.53
   6  -9  -2   16.56    4.98
   6   9  -2    8.10    4.01
  -6  -9   2   17.14    4.37
  -6  -9   2    5.80    4.47
  -6   9   3  223.83   25.46
   6  -9  -3  192.19   25.75
   6   9  -3  162.73   24.93
  -6  -9   3  176.37   24.46
  -6   9   4   16.03    4.39
   6  -9  -4    0.99    4.08
   6   9  -4   15.01    4.80
  -6  -9   4   12.33    4.17
  -6  -9   4   17.30    5.56
  -6   9   5    0.59    3.08
   6  -9  -5    2.69    3.94
   6   9  -5    4.03    3.82
  -6  -9   5    0.82    2.62
  -6  -9   5    1.73    4.32
  -6   9   6   16.51    4.72
   6  -9  -6    6.28    4.30
   6   9  -6   10.99    4.84
  -6  -9   6   13.87    4.53
  -6  -9   6   10.35    5.14
  -6   9   7   20.25    5.14
   6  -9  -7   11.80    5.03
   6   9  -7   15.25    5.42
  -6  -9   7   16.54    4.72
  -6  -9   7    9.85    5.48
   6  -9  -8   -2.59    4.17
   6   9  -8   -0.50    3.87
  -6  -9   8    6.01    3.52
  -6  -9   8    4.04    4.69
   6  -9  -9   96.02   15.62
   6   9  -9   83.76   15.13
  -6  -9   9  108.00   14.86
  -6  -9   9  101.87   16.03
   6  -9 -10    2.35    4.37
   6   9 -10    2.99    4.59
  -6  -9  10    4.34    4.55
   6  -9 -11    0.47    3.90
   6   9 -11   -0.13    3.44
  -6  -9  11    2.99    4.29
   6  -9 -12    5.28    4.61
   6   9 -12    4.69    4.70
  -6  -9  12    0.58    4.30
   6  -9 -13  104.57   15.74
   6   9 -13   88.30   15.21
  -6  -9  13   81.07   15.18
   6  -9 -14    3.94    4.80
   6   9 -14    5.63    4.99
  -6  -9  14    9.29    6.22
   6  -9 -15   21.35    7.76
  -6  -9  15   26.25    7.87
  -6  -9  16   15.54    7.03
  -6  -9  17    6.87    6.46
   6   9 -18    1.66    4.81
  -6  -9  18   -1.58    6.15
   6  -9 -19   34.60    9.14
   6   9 -19   45.03   10.28
  -6  -9  19   29.35   10.24
   6  -9 -20    6.29    5.61
   6   9 -20    2.11    4.88
  -6  -9  20    2.24    5.43
   6  -9 -21   -1.90    5.14
   6   9 -21   -0.83    4.45
  -6  -9  21   -0.73    5.09
   6  -9 -22   -0.64    4.34
   6   9 -22    2.15    5.14
  -6  -9  22    0.22    5.89
   6  -9 -23   37.37   10.38
   6   9 -23   56.96   11.74
  -6  -9  23   39.35   11.33
   6  -9 -24    3.80    5.81
   6   9 -24    6.87    6.06
  -6  -9  24    3.75    6.42
   6  -9 -25   17.63    7.00
   6   9 -25   16.58    8.20
  -6  -9  25   10.12    7.43
   6  -9 -26    0.79    5.27
   6   9 -26    2.05    6.90
  -6  -9  26    7.96    6.70
   6  -9 -27   -2.04    6.30
   6   9 -27   16.47    7.58
  -6  -9  27    0.49    5.01
   6  -9 -28    7.20    6.48
   6   9 -28   -2.50    5.85
  -6  -9  28    1.43    6.51
   6  -9 -29   18.05    7.29
   6   9 -29   17.53    7.72
  -6  -9  29    7.27    7.70
   6  -9 -30    0.37    5.69
   6   9 -30    0.01    5.39
  -6  -9  30    0.76    5.32
   6  -9 -31    1.61    6.15
   6   9 -31   -2.22    6.09
  -6  -9  31    7.35    7.29
   6  -9 -32   -1.89    5.86
   6   9 -32    4.15    5.25
  -6  -9  32   -2.86    5.96
   6   9 -33    9.35    7.38
  -6  -9  33   16.11    8.28
   6   9 -34   -1.38    6.33
  -6  -9  34    1.02    7.04
   6   9 -35    1.00    6.15
  -6  -9  35    0.40    7.56
   6 -10  -1   43.01    8.08
  -6 -10   1   29.70    7.37
   6 -10  -2   15.34    5.52
  -6 -10   2   12.80    4.96
   6 -10  -3    3.02    3.77
  -6 -10   3   -0.92    4.10
   6 -10  -4    9.98    4.56
   6  10  -4    9.49    4.17
  -6 -10   4   11.45    4.98
   6 -10  -5   47.52    9.15
   6  10  -5   60.31    9.59
  -6 -10   5   36.68    9.11
   6 -10  -6    0.18    4.02
   6  10  -6   -0.19    3.41
  -6 -10   6    1.53    4.73
   6 -10  -7   17.23    5.58
   6  10  -7   11.81    4.98
  -6 -10   7   11.27    5.51
   6 -10  -8    3.40    4.36
   6  10  -8   -0.23    4.04
  -6 -10   8    6.30    4.32
   6 -10  -9    1.16    4.30
   6  10  -9    0.09    3.24
  -6 -10   9    5.08    4.54
   6 -10 -10    6.75    4.76
   6  10 -10    3.84    3.83
  -6 -10  10    4.26    4.42
   6 -10 -11   94.39   16.50
   6  10 -11  137.89   17.91
  -6 -10  11   98.68   17.21
   6 -10 -12    0.25    4.12
   6  10 -12    2.35    4.62
  -6 -10  12    0.31    4.83
   6 -10 -13   12.33    5.62
   6  10 -13    4.87    5.13
  -6 -10  13   15.04    5.77
   6 -10 -14    1.28    4.57
   6  10 -14    9.44    5.39
  -6 -10  14    2.23    5.62
   6 -10 -15   40.94   10.41
  -6 -10  15   65.32   12.41
  -6 -10  16   -0.46    4.84
  -6 -10  17   35.69    9.72
   6  10 -18   11.30    5.57
  -6 -10  18    9.97    6.96
   6 -10 -19    3.22    4.98
   6  10 -19    4.26    5.49
  -6 -10  19    5.43    6.28
   6 -10 -20   -0.41    4.65
   6  10 -20    3.14    4.79
  -6 -10  20    1.33    4.71
   6 -10 -21   46.26   10.64
   6  10 -21   49.29   10.76
  -6 -10  21   20.80    8.87
   6  10 -22    5.06    5.83
  -6 -10  22    3.70    5.99
   6  10 -23   -1.46    4.96
  -6 -10  23    4.28    5.64
   6  10 -24    0.69    4.54
  -6 -10  24    0.78    6.45
   6  10 -25    3.78    5.28
  -6 -10  25   -0.11    6.23
   6  10 -26   -0.98    4.67
  -6 -10  26    7.23    6.66
   6  10 -27    3.50    6.36
  -6 -10  27    3.87    5.53
   6  10 -28    1.71    5.68
  -6 -10  28   -1.61    7.03
   6  10 -29   -4.79    6.94
  -6 -10  29   -0.55    7.57
   6  10 -30   -1.19    5.72
  -6 -10  30   -3.61    7.02
   6  10 -31    1.62    6.16
  -6 -10  31    1.81    7.60
   6  10 -32   -1.06    5.60
  -6 -10  32   -1.24    6.92
   6  10 -33    5.19    7.64
   6  10 -34   -2.89    7.20
   6  10 -35    1.80    5.86
   6 -11  -1    8.43    4.15
  -6 -11   1    4.66    3.93
   6 -11  -2    2.56    3.77
  -6 -11   2   -1.61    3.82
   6 -11  -3   41.14    8.51
  -6 -11   3   39.12    8.29
   6 -11  -4   -0.34    3.66
  -6 -11   4    5.87    4.70
   6 -11  -5   -1.63    3.89
  -6 -11   5    1.34    3.29
   6 -11  -6    4.89    4.14
  -6 -11   6    3.58    4.53
  -6 -11   7   13.02    5.71
  -6 -11   8   11.51    5.37
  -6 -11   9   31.41    8.13
  -6 -11  10    7.16    5.10
  -6 -11  11   -0.97    4.28
  -6 -11  12    6.12    5.10
  -6 -11  13   34.82    8.66
  -6 -11  14   -1.31    4.48
  -6 -11  15   15.56    7.42
  -6 -11  16    4.21    5.20
  -6 -11  17   18.64    7.87
  -6 -11  18   -1.79    4.96
  -6 -11  19    5.05    6.02
  -6 -11  20    5.43    6.65
  -6 -11  21   -0.20    4.54
  -6 -11  22    0.74    5.61
  -6 -11  23   28.77    9.74
  -6 -11  24    0.85    5.73
  -6 -11  25   -1.59    6.48
  -6 -11  26    0.70    6.83
  -6 -11  27    4.97    6.24
  -6 -11  28    1.05    6.14
  -6 -11  29    5.24    5.97
  -6 -11  30   -0.80    6.30
  -6 -12   1   41.41    8.27
  -6 -12   2   -1.07    3.83
  -6 -12   3    0.83    3.91
  -6 -12   4    1.57    4.38
  -6 -12   5   40.76    8.66
  -6 -12   6    0.90    4.20
  -6 -12   7   17.46    6.03
  -6 -12   8   -0.07    3.52
  -6 -12   9    9.76    5.14
  -6 -12  10    8.68    5.31
  -6 -12  11   23.75    7.44
  -6 -12  12   -1.67    4.81
  -6 -12  13   -1.88    5.06
  -6 -12  14   -2.44    4.93
  -6 -12  15   30.47    8.41
  -6 -12  16    0.02    5.59
  -6 -12  17   12.22    6.65
  -6 -12  18    1.56    4.57
  -6 -12  19   -3.47    6.07
  -6 -12  20   -1.45    5.67
  -6 -12  21   27.34    8.74
  -6 -12  22    0.95    6.00
  -6 -12  23   -0.05    5.22
  -6 -12  24    0.94    4.84
  -6 -12  25    3.56    7.21
  -6 -12  26    0.31    5.12
  -6 -12  27   10.35    7.68
  -6 -13   1   11.25    4.53
  -6 -13   2    3.54    3.92
  -6 -13   3   57.13   10.35
  -6 -13   4   14.34    5.36
  -6 -13   5    7.50    4.98
  -6 -13   6    4.94    4.34
  -6 -13   7   11.46    5.43
  -6 -13   8    4.89    4.58
  -6 -13   9   34.79    8.55
  -6 -13  10    4.29    4.84
  -6 -13  11    3.18    4.38
  -6 -13  12    7.61    5.67
  -6 -13  13   18.18    7.20
  -6 -13  14    2.16    4.20
  -6 -13  15    4.33    5.38
  -6 -13  16    1.48    5.10
  -6 -13  17    2.78    6.20
  -6 -13  18    6.87    5.78
  -6 -13  19   17.95    6.86
  -6 -13  20    5.81    6.37
  -6 -13  21    1.46    4.85
  -6 -13  22   -0.22    4.59
  -6 -13  23    6.08    6.17
  -6 -13  24   -0.40    5.61
  -6 -14   1   14.86    5.28
  -6 -14   2    2.61    3.76
  -6 -14   3    4.02    4.08
  -6 -14   4    7.82    4.70
  -6 -14   5   25.20    6.55
  -6 -14   6    6.65    4.74
  -6 -14   7    7.70    4.27
  -6 -14   8    1.57    4.06
  -6 -14   9    5.88    5.02
  -6 -14  10    2.61    4.29
  -6 -14  11    6.29    4.89
  -6 -14  12    1.24    3.97
  -6 -14  13    2.21    4.89
  -6 -14  14    0.07    3.97
  -6 -14  15   -0.50    4.88
  -6 -14  16    3.65    5.37
  -6 -14  17   -3.97    5.82
  -6 -14  18   -1.88    5.39
  -6 -14  19    0.04    5.26
  -6 -14  20   -0.59    4.96
  -6 -14  21    1.51    5.54
  -6 -15   1   -1.45    3.34
  -6 -15   2    5.63    4.03
  -6 -15   3    9.37    4.50
  -6 -15   4    1.94    3.42
  -6 -15   5    1.36    3.82
  -6 -15   6    3.67    4.47
  -6 -15   7    2.84    4.01
  -6 -15   8    5.81    5.20
  -6 -15   9    4.57    4.53
  -6 -15  10    1.38    4.69
  -6 -15  11    2.21    4.59
  -6 -15  12   -0.17    4.98
  -6 -15  13    2.33    4.89
  -6 -15  14   10.18    5.91
  -6 -15  15   -0.69    4.49
  -6 -15  16   -1.71    5.54
  -6 -15  17    0.34    4.84
  -6 -15  18    8.54    5.57
  -6 -16   1    4.50    3.55
  -6 -16   2    3.09    3.62
  -6 -16   3    0.63    3.58
  -6 -16   4   -0.51    3.63
  -6 -16   5    0.68    3.35
  -6 -16   6    4.21    3.90
  -6 -16   7    2.61    4.49
  -6 -16   8   -0.73    3.66
  -6 -16   9    0.72    4.00
  -6 -16  10   -0.02    3.84
  -6 -16  11    5.57    5.22
  -6 -16  12    0.90    4.53
  -6 -16  13   -0.07    4.32
  -6 -16  14   -1.58    4.86
  -6 -17   1   -0.75    3.22
  -6 -17   2    0.37    3.37
  -6 -17   3    7.20    3.91
  -6 -17   4    2.02    3.62
  -6 -17   5    1.21    3.75
  -6 -17   6   -0.12    3.87
  -6 -17   7   -0.53    3.51
  -6 -17   8    3.86    4.58
  -6 -17   9   -0.09    3.99
  -6 -17  10   -0.67    5.27
  -6 -18   1    0.59    3.23
  -6 -18   2   -0.28    2.89
  -6 -18   3   -0.37    3.49
  -6 -18   4    0.26    3.21
  -6 -18   5   -0.34    3.68
  -5   0   1    6.02    3.35
  -5   0   1    0.66    3.71
   5   0  -1    3.51    3.75
   5   0  -1    2.31    3.82
  -5   0   2    0.78    2.74
  -5   0   2   -0.41    3.65
   5   0  -2   -1.13    3.18
   5   0  -2    0.41    3.63
  -5   0   3   96.27   13.06
  -5   0   3   78.16   13.58
   5   0  -3   83.69   13.00
   5   0  -3   97.40   14.07
  -5   0   4    0.17    2.65
  -5   0   4   -1.25    3.80
   5   0  -4    0.65    2.63
   5   0  -4    0.74    4.12
  -5   0   5 2382.55  291.27
  -5   0   5 2519.49  292.30
   5   0  -5 2336.17  291.53
   5   0  -5 2600.37  292.16
  -5   0   6    0.15    3.43
  -5   0   6   -2.00    4.12
   5   0  -6   -0.95    3.60
   5   0  -6    3.03    4.08
  -5   0   7   65.57   10.72
  -5   0   7   68.03   11.81
   5   0  -7   66.69   11.25
   5   0  -7   69.50   11.63
  -5   0   8    2.20    3.34
  -5   0   8    1.86    4.33
   5   0  -8    1.42    3.54
   5   0  -8    2.88    4.14
  -5   0   9  615.43   73.60
  -5   0   9  572.93   74.45
   5   0  -9  552.41   73.79
   5   0  -9  657.02   74.43
  -5   0  10    0.47    3.30
  -5   0  10   -2.15    4.81
   5   0 -10    1.08    3.69
   5   0 -10    0.47    4.52
  -5   0  11   25.32    6.58
  -5   0  11   45.35    8.57
   5   0 -11   27.02    7.15
   5   0 -11   23.16    7.20
  -5   0  12   -1.46    3.64
  -5   0  12   -2.74    4.66
   5   0 -12    3.71    4.64
   5   0 -12    1.63    4.23
  -5   0  13    5.08    4.82
   5   0 -13    9.50    4.33
   5   0 -13   10.11    4.91
  -5   0  14    0.05    4.17
   5   0 -14   -0.84    3.45
   5   0 -14   -1.51    4.13
  -5   0  15  122.39   20.79
   5   0 -15  137.09   20.56
   5   0 -15  155.68   21.11
  -5   0  16   -0.03    4.79
   5   0 -16    0.14    3.42
   5   0 -16    0.44    4.09
  -5   0  17   80.68   15.84
   5   0 -17   93.67   15.73
   5   0 -17   99.84   15.77
  -5   0  18   -1.47    4.78
   5   0 -18    3.14    4.67
  -5   0  19  137.84   22.90
   5   0 -19  153.99   22.56
  -5   0  20   -1.47    5.37
   5   0 -20    0.17    4.19
  -5   0  21  202.48   31.04
   5   0 -21  213.56   30.25
  -5   0  22   -2.31    5.24
   5   0 -22    2.14    5.54
  -5   0  23   -3.67    6.80
   5   0 -23   -1.55    5.61
  -5   0  24    1.00    5.82
   5   0 -24    3.18    5.23
  -5   0  25   30.60    9.49
   5   0 -25   21.62    8.34
  -5   0  26    1.79    5.39
   5   0 -26    0.16    5.93
  -5   0  27   30.39    9.49
   5   0 -27   20.74    7.94
  -5   0  28    0.83    7.22
   5   0 -28   -1.20    6.03
   5   0 -29   -2.55    5.56
   5   0 -30   -2.01    5.92
   5   0 -31   30.08    9.49
   5   0 -32   -0.95    5.22
   5   0 -33    4.26    6.14
   5   0 -34   -1.63    5.58
   5   0 -35   16.82    9.73
   5   0 -36    4.06    6.56
   5   0 -37   13.88    7.73
   5   0 -38    5.98    6.02
   5   0 -39   -0.48    6.21
  -5   1   1  466.26   59.98
  -5   1   1  491.75   61.07
   5  -1  -1  549.27   60.68
   5  -1  -1  500.78   61.04
   5   1  -1  496.20   60.38
   5   1  -1  499.24   60.82
  -5  -1   1  439.44   59.81
  -5  -1   1  501.18   61.10
  -5   1   2    5.19    3.51
  -5   1   2    1.86    4.17
   5  -1  -2    7.70    3.85
   5  -1  -2    7.22    4.54
   5   1  -2    4.93    3.65
   5   1  -2    1.98    4.28
  -5  -1   2    3.48    3.18
  -5  -1   2    4.32    4.49
  -5   1   3  508.36   63.07
  -5   1   3  534.53   64.08
   5  -1  -3  512.83   63.42
   5  -1  -3  656.54   64.83
   5   1  -3  414.12   62.83
   5   1  -3  535.79   63.88
  -5  -1   3  539.75   63.15
  -5  -1   3  488.29   63.74
  -5   1   4   12.15    4.19
  -5   1   4    9.74    5.04
   5  -1  -4   11.53    4.75
   5  -1  -4   16.17    5.79
   5   1  -4   26.25    5.54
   5   1  -4    5.15    4.64
  -5  -1   4    9.21    3.82
  -5  -1   4   14.41    5.01
  -5   1   5  111.44   16.40
  -5   1   5  116.57   17.54
   5  -1  -5   95.32   16.43
   5  -1  -5  174.55   18.56
   5   1  -5  119.46   16.83
   5   1  -5  113.93   17.12
  -5  -1   5  107.32   16.22
  -5  -1   5  137.39   17.74
  -5   1   6  640.44   76.59
  -5   1   6  522.93   76.98
   5  -1  -6  641.61   77.03
   5  -1  -6  618.43   77.18
   5   1  -6  667.49   77.24
  -5  -1   6  649.86   76.64
  -5  -1   6  646.87   77.60
  -5   1   7  610.80   75.44
  -5   1   7  593.44   76.43
   5  -1  -7  510.15   75.43
   5  -1  -7  593.85   76.01
   5   1  -7  670.43   76.21
   5   1  -7  719.86   76.50
  -5  -1   7  612.90   75.46
  -5  -1   7  675.50   76.84
  -5   1   8    0.00    3.58
  -5   1   8   -0.91    4.58
   5  -1  -8    1.85    3.96
   5  -1  -8    0.40    3.89
   5   1  -8   -1.47    3.81
   5   1  -8   -0.24    3.65
  -5  -1   8   -0.44    3.05
  -5  -1   8    4.55    4.75
  -5   1   9   25.43    7.56
   5  -1  -9   31.01    7.33
   5  -1  -9   41.58    7.87
   5   1  -9   29.37    7.29
   5   1  -9   33.51    7.45
  -5  -1   9   21.88    6.38
  -5  -1   9   40.78    8.36
  -5   1  10    1.19    3.67
  -5   1  10    2.92    5.03
   5  -1 -10    0.02    3.44
   5  -1 -10    4.47    4.85
   5   1 -10    0.18    3.90
   5   1 -10    1.66    4.15
  -5  -1  10    3.21    3.61
  -5  -1  10    4.16    4.83
  -5   1  11  213.47   29.47
  -5   1  11  243.68   31.07
   5  -1 -11  234.39   30.38
   5  -1 -11  240.85   30.66
   5   1 -11  211.09   30.05
   5   1 -11  236.49   30.35
  -5  -1  11  207.64   29.42
  -5  -1  11  220.15   30.76
  -5   1  12    9.42    4.47
  -5   1  12   24.78    6.97
   5  -1 -12   12.13    5.47
   5  -1 -12   20.89    6.55
   5   1 -12   12.39    5.36
   5   1 -12   23.28    6.20
  -5  -1  12   21.23    5.82
  -5  -1  12   22.31    6.76
  -5   1  13  436.67   55.59
  -5   1  13  389.90   56.38
   5  -1 -13  418.65   56.03
   5  -1 -13  472.91   56.74
   5   1 -13  466.93   56.55
   5   1 -13  431.47   56.17
  -5  -1  13  476.48   55.89
  -5  -1  13  450.08   57.00
  -5   1  14    4.00    4.75
   5  -1 -14   -0.43    3.90
   5  -1 -14    3.08    4.80
   5   1 -14    0.31    3.50
   5   1 -14    1.29    4.02
  -5  -1  14    0.79    4.70
  -5   1  15   60.52   11.10
   5  -1 -15   47.85    9.88
   5  -1 -15   61.05   10.74
   5   1 -15   56.61   10.26
   5   1 -15   49.42    9.97
  -5  -1  15   26.98    9.21
  -5   1  16    2.74    4.66
   5  -1 -16    5.99    4.57
   5  -1 -16    4.20    4.98
   5   1 -16    2.27    4.60
   5   1 -16    4.13    4.19
  -5  -1  16   -0.02    3.88
  -5   1  17   31.41    8.74
   5  -1 -17   28.49    8.24
   5  -1 -17   50.53    9.65
   5   1 -17   24.64    7.68
   5   1 -17   42.69    9.02
  -5  -1  17   38.26    9.49
  -5   1  18    1.15    4.95
   5  -1 -18    1.78    4.48
   5   1 -18    1.63    4.77
  -5  -1  18    3.24    4.69
  -5   1  19   69.09   17.20
   5  -1 -19  153.50   19.56
  -5  -1  19  140.84   20.12
  -5   1  20    4.69    5.42
   5  -1 -20    4.38    5.42
  -5  -1  20   12.61    6.71
  -5   1  21    5.30    5.95
   5  -1 -21    4.49    5.12
   5  -1 -21    6.74    5.29
   5   1 -21    9.69    5.79
  -5  -1  21    0.15    5.25
  -5   1  22   11.04    6.77
   5  -1 -22    3.91    6.52
   5  -1 -22   11.67    6.33
   5   1 -22   12.00    6.49
  -5  -1  22   10.77    8.01
  -5   1  23   58.23   13.17
   5  -1 -23   59.70   12.49
   5   1 -23   59.03   11.88
  -5  -1  23   35.75   11.64
  -5   1  24   13.43    7.28
   5  -1 -24    7.78    6.30
   5   1 -24    0.08    5.78
  -5  -1  24    1.36    5.30
  -5   1  25    6.04    7.14
   5  -1 -25   15.76    8.11
   5   1 -25   24.98    8.00
  -5  -1  25   14.35    7.66
  -5   1  26    8.81    6.69
   5  -1 -26   13.04    7.02
   5   1 -26    1.91    5.95
  -5  -1  26    2.37    6.46
   5  -1 -27   85.79   15.52
   5   1 -27   65.20   14.49
  -5  -1  27   82.29   16.73
   5  -1 -28    6.14    6.60
   5   1 -28   24.39    8.53
   5  -1 -29   32.74    9.72
   5   1 -29   31.71    9.72
   5  -1 -30   -0.73    5.11
   5   1 -30   -3.23    6.13
   5  -1 -31    0.44    6.13
   5   1 -31    0.56    5.61
   5  -1 -32   -1.21    5.43
   5   1 -32   -1.91    5.22
   5  -1 -33   68.78   14.66
   5   1 -33   61.22   14.08
   5  -1 -34    4.55    5.50
   5   1 -34   -2.14    6.60
   5  -1 -35   19.04    8.40
   5   1 -35   10.28    5.75
   5  -1 -36    1.11    5.89
   5   1 -36   -1.00    5.54
   5  -1 -37   14.84    7.99
   5   1 -37   13.23    7.46
   5  -1 -38    1.95    5.90
   5   1 -38    3.48    5.38
   5  -1 -39   10.41    8.01
  -5   2   1    6.69    3.36
  -5   2   1    6.61    4.57
   5  -2  -1    4.90    3.67
   5  -2  -1    6.90    4.56
   5   2  -1    4.88    3.73
   5   2  -1    8.79    5.04
  -5  -2   1    2.12    3.53
  -5  -2   1    3.49    4.36
  -5   2   2   20.74    4.81
  -5   2   2   13.85    5.72
   5  -2  -2   14.97    5.00
   5  -2  -2   17.01    5.83
   5   2  -2   11.75    4.46
   5   2  -2   20.00    5.52
  -5  -2   2   13.70    4.30
  -5  -2   2   16.78    6.09
  -5   2   3  155.44   22.32
  -5   2   3  187.94   23.63
   5  -2  -3  144.93   22.39
   5  -2  -3  208.72   24.08
   5   2  -3  152.66   22.50
   5   2  -3  209.36   23.66
  -5  -2   3  141.76   22.00
  -5  -2   3  214.29   23.95
  -5   2   4   73.22   11.78
  -5   2   4   75.76   12.48
   5  -2  -4   74.05   11.77
   5  -2  -4   65.36   12.15
   5   2  -4   72.19   11.81
   5   2  -4   86.89   12.59
  -5  -2   4   89.53   11.94
  -5  -2   4   79.02   12.73
  -5   2   5  521.27   71.02
   5  -2  -5  557.36   71.50
   5  -2  -5  722.01   72.86
   5   2  -5  516.15   71.28
   5   2  -5  595.93   71.85
  -5  -2   5  604.36   71.33
  -5  -2   5  639.24   72.42
  -5   2   6    7.85    3.73
  -5   2   6    5.38    5.21
   5  -2  -6   10.92    4.70
   5  -2  -6    9.01    5.17
   5   2  -6    3.53    3.73
   5   2  -6    9.59    4.43
  -5  -2   6    5.99    3.87
  -5  -2   6    7.48    4.69
  -5   2   7  103.90   14.13
   5  -2  -7   95.26   14.48
   5  -2  -7  101.46   14.86
   5   2  -7  103.72   14.69
   5   2  -7   81.01   14.02
  -5  -2   7   97.37   13.94
  -5  -2   7   80.26   14.44
  -5   2   8    7.19    4.25
  -5   2   8    6.06    4.40
   5  -2  -8    4.79    4.17
   5  -2  -8    5.14    4.43
   5   2  -8    6.80    4.12
   5   2  -8    8.91    4.68
  -5  -2   8    4.59    3.57
  -5  -2   8   22.19    6.05
  -5   2   9  739.65   74.71
  -5   2   9  755.50   76.17
   5  -2  -9  297.39   72.87
   5  -2  -9  642.60   75.06
   5   2  -9  788.00   75.74
   5   2  -9  685.03   74.90
  -5  -2   9  712.60   74.62
  -5  -2   9  616.01   75.21
  -5   2  10    3.53    3.63
  -5   2  10    2.01    4.22
   5  -2 -10   -0.00    3.62
   5  -2 -10    0.09    4.00
   5   2 -10    0.53    3.74
   5   2 -10    1.02    3.68
  -5  -2  10    3.48    3.63
  -5  -2  10    0.01    4.11
  -5   2  11    7.14    4.00
  -5   2  11    5.49    5.01
   5  -2 -11    3.74    4.48
   5  -2 -11    4.13    4.32
   5   2 -11    5.96    4.12
   5   2 -11   11.64    4.80
  -5  -2  11    4.25    4.02
  -5  -2  11   11.65    5.11
  -5   2  12   79.78   12.78
  -5   2  12   80.34   13.79
   5  -2 -12   78.32   13.24
   5  -2 -12   91.10   13.75
   5   2 -12   82.34   13.21
   5   2 -12   86.82   13.46
  -5  -2  12   80.77   12.69
  -5  -2  12   61.67   13.12
  -5   2  13   77.04   11.63
  -5   2  13   81.89   12.97
   5  -2 -13   71.32   11.78
   5  -2 -13   88.22   12.76
   5   2 -13   64.43   11.69
   5   2 -13   72.31   11.82
  -5  -2  13   77.64   11.64
  -5  -2  13   27.59   10.42
  -5   2  14   44.30    9.78
   5  -2 -14   55.94    9.75
   5  -2 -14   39.26    8.99
   5   2 -14   31.23    8.36
   5   2 -14   38.63    8.61
  -5  -2  14   45.08    9.75
  -5   2  15  391.80   45.24
   5  -2 -15  374.81   44.10
   5  -2 -15  389.59   44.63
   5   2 -15  400.83   44.55
   5   2 -15  197.44   41.91
  -5  -2  15  398.83   45.36
  -5   2  16   -1.69    4.53
   5  -2 -16    2.23    3.89
   5  -2 -16    4.12    4.64
   5   2 -16    7.42    5.07
  -5  -2  16    4.39    4.66
  -5   2  17    5.55    4.99
   5  -2 -17    7.94    5.07
   5  -2 -17    2.19    4.64
   5   2 -17    3.56    4.76
  -5  -2  17    5.93    5.24
  -5   2  18   -2.15    4.50
   5  -2 -18   -0.27    3.84
   5  -2 -18    1.77    4.32
  -5  -2  18   -1.08    4.53
  -5   2  19  152.47   22.35
   5  -2 -19  132.41   20.83
  -5  -2  19  119.21   21.14
  -5   2  20   37.43    9.68
   5  -2 -20   75.80   11.76
  -5  -2  20   14.15    8.10
  -5   2  21    5.67    5.52
   5  -2 -21    0.00    5.29
   5  -2 -21    2.87    4.88
   5   2 -21   10.89    5.40
  -5  -2  21    2.23    4.89
  -5   2  22    5.72    6.58
   5  -2 -22   10.60    6.30
   5  -2 -22   19.08    7.07
   5   2 -22   15.45    7.03
  -5  -2  22   17.39    7.68
  -5   2  23    7.54    6.24
   5  -2 -23   20.77    7.07
   5  -2 -23   13.69    7.34
   5   2 -23   24.89    7.88
  -5  -2  23   17.14    7.65
  -5   2  24   -2.40    5.78
   5  -2 -24   -2.34    5.21
   5   2 -24   -1.03    5.70
  -5  -2  24    2.24    5.08
   5  -2 -25   91.07   17.57
   5   2 -25  109.90   18.60
   5  -2 -26    2.72    5.61
   5   2 -26    3.94    5.79
   5  -2 -27   65.67   13.92
   5   2 -27   70.49   14.25
   5  -2 -28    3.34    4.96
   5   2 -28    6.25    6.52
  -5  -2  28    1.58    5.28
   5  -2 -29   58.92   12.77
   5   2 -29   40.47   11.17
  -5  -2  29   73.54   15.16
   5  -2 -30    6.21    6.56
   5   2 -30    8.84    6.75
  -5  -2  30    1.79    6.73
   5  -2 -31   30.01   10.06
   5   2 -31   51.25   11.79
  -5  -2  31   15.44    9.47
   5  -2 -32    2.27    6.83
   5   2 -32   -0.55    5.28
   5  -2 -33    3.45    7.07
   5   2 -33   -0.51    5.56
   5  -2 -34    1.35    5.83
   5   2 -34   -0.68    6.18
   5  -2 -35    8.91    7.16
   5   2 -35    9.95    7.02
   5  -2 -36   -1.87    5.96
   5   2 -36    9.37    6.93
   5  -2 -37    2.56    6.85
   5   2 -37    2.61    6.12
   5  -2 -38   -3.31    7.24
   5   2 -38   -1.31    6.60
   5  -2 -39   -0.34    6.03
  -5   3   1  307.10   36.59
  -5   3   1  304.32   37.56
   5  -3  -1  304.88   36.86
   5  -3  -1  210.09   36.65
   5   3  -1  239.22   36.15
   5   3  -1  340.30   37.33
  -5  -3   1  312.35   36.44
  -5  -3   1  322.17   37.68
  -5   3   2   64.66    9.92
  -5   3   2   52.13   10.63
   5  -3  -2   59.73   10.39
   5  -3  -2   62.07   10.99
   5   3  -2   59.32   10.02
   5   3  -2   63.98   10.48
  -5  -3   2   70.48   10.03
  -5  -3   2   65.51   10.93
  -5   3   3  139.06   16.33
  -5   3   3   99.51   16.47
   5  -3  -3   92.77   16.26
   5   3  -3  140.60   16.55
   5   3  -3  109.85   16.25
  -5  -3   3  100.35   15.40
  -5  -3   3  111.79   16.62
  -5   3   4    2.93    3.30
  -5   3   4    4.76    4.32
   5  -3  -4    6.69    4.12
   5  -3  -4    6.17    4.36
   5   3  -4    5.46    3.57
   5   3  -4    7.68    4.51
  -5  -3   4    7.55    3.54
  -5  -3   4    4.47    4.76
  -5   3   5  278.42   29.56
  -5   3   5  206.98   29.69
   5  -3  -5  205.54   29.14
   5  -3  -5  227.22   29.89
   5   3  -5  184.06   28.90
   5   3  -5  216.99   29.40
  -5  -3   5  251.52   29.19
  -5  -3   5  230.60   29.88
  -5   3   6  248.16   29.93
  -5   3   6  210.21   30.39
   5  -3  -6  221.45   30.04
   5  -3  -6  202.41   30.15
   5   3  -6  238.84   30.23
   5   3  -6  214.26   29.88
  -5  -3   6  225.48   29.62
  -5  -3   6  294.00   31.47
  -5   3   7   57.83   10.80
  -5   3   7   71.74   12.30
   5  -3  -7   66.51   11.46
   5  -3  -7   86.66   12.47
   5   3  -7   88.91   12.20
   5   3  -7   77.75   11.95
  -5  -3   7   65.69   11.00
  -5  -3   7   63.73   11.98
  -5   3   8  104.73   14.93
  -5   3   8  123.25   16.77
   5  -3  -8  107.17   15.70
   5  -3  -8   78.52   15.20
   5   3  -8   99.08   15.45
   5   3  -8  117.75   15.65
  -5  -3   8   86.76   14.55
  -5  -3   8  130.76   16.72
  -5   3   9   76.79   12.91
  -5   3   9   80.68   14.07
   5  -3  -9  108.20   14.42
   5  -3  -9  104.11   14.86
   5   3  -9   78.83   13.56
  -5  -3   9   81.67   13.12
  -5  -3   9   96.17   14.86
  -5   3  10   17.75    5.22
  -5   3  10   15.63    6.35
   5  -3 -10   14.64    5.57
   5  -3 -10   23.97    6.26
   5   3 -10   16.88    5.57
   5   3 -10   19.78    5.31
  -5  -3  10   19.11    5.37
  -5  -3  10   31.70    7.35
  -5   3  11    2.59    3.57
  -5   3  11   -0.80    3.65
   5  -3 -11   -0.43    4.17
   5  -3 -11   -0.65    4.06
   5   3 -11   -0.13    3.65
   5   3 -11    2.49    3.67
  -5  -3  11   -0.73    3.41
  -5  -3  11    1.31    4.09
  -5   3  12   16.47    5.41
  -5   3  12   23.12    6.89
   5  -3 -12   19.11    6.15
   5  -3 -12   32.18    7.30
   5   3 -12   23.92    6.28
   5   3 -12   23.62    6.56
  -5  -3  12   18.48    5.57
  -5  -3  12   33.12    7.88
  -5   3  13  237.35   29.39
  -5   3  13  215.57   30.49
   5  -3 -13  200.50   29.57
   5  -3 -13  265.99   31.08
   5   3 -13  224.07   29.91
   5   3 -13  185.73   29.17
  -5   3  14   30.25    8.18
   5  -3 -14   29.09    6.85
   5  -3 -14   15.06    6.05
   5   3 -14   19.74    6.20
  -5  -3  14   18.98    6.72
  -5   3  15    9.79    5.94
   5  -3 -15    9.02    5.01
   5  -3 -15    3.49    4.56
   5   3 -15    9.62    5.07
  -5  -3  15   12.94    6.27
  -5   3  16   54.53   11.12
   5  -3 -16   41.72    9.91
   5  -3 -16   55.46   11.12
   5   3 -16   60.15   11.14
  -5  -3  16   53.45   11.38
  -5   3  17   76.03   13.51
   5  -3 -17   68.39   12.35
   5  -3 -17   84.92   13.38
   5   3 -17   49.20   11.82
  -5  -3  17   56.02   12.32
  -5   3  18    8.08    6.02
   5  -3 -18    7.87    4.92
   5  -3 -18   23.14    7.22
  -5  -3  18   12.65    6.34
  -5   3  19    3.81    4.92
   5  -3 -19    2.25    4.81
  -5  -3  19   -1.93    5.23
  -5   3  20   -1.71    5.04
   5  -3 -20   -1.22    4.59
  -5  -3  20   -0.38    4.77
  -5   3  21   66.79   13.97
   5  -3 -21   70.76   13.07
   5  -3 -21   69.21   13.45
   5   3 -21   52.86   12.32
  -5  -3  21   67.32   13.74
  -5   3  22  101.22   19.34
   5  -3 -22  126.67   19.46
   5   3 -22  107.32   18.63
   5  -3 -23  125.46   19.46
   5   3 -23  106.38   19.14
   5  -3 -24    8.08    6.32
   5   3 -24    8.56    5.80
   5  -3 -25   -0.64    5.28
   5   3 -25    2.41    6.16
   5  -3 -26   -3.28    5.73
   5   3 -26    3.38    6.24
  -5  -3  26   -1.63    6.48
   5  -3 -27   60.55   11.96
   5   3 -27   32.84   10.33
  -5  -3  27   29.08   10.69
   5  -3 -28   -2.73    6.40
   5   3 -28   11.22    6.71
  -5  -3  28    6.42    7.92
   5  -3 -29   32.04    9.02
   5   3 -29   23.16    8.31
  -5  -3  29   15.50    9.00
   5  -3 -30    4.29    6.06
   5   3 -30    0.90    6.73
  -5  -3  30    0.46    6.61
   5  -3 -31    0.64    5.68
   5   3 -31   -0.44    5.33
  -5  -3  31    3.49    6.93
   5  -3 -32    8.98    6.92
   5   3 -32    1.80    6.32
  -5  -3  32    5.04    6.03
   5  -3 -33   30.28    9.03
   5   3 -33   18.39    8.17
  -5  -3  33   14.00    8.59
   5  -3 -34   -1.60    5.70
   5   3 -34   -1.07    5.15
   5  -3 -35   -5.07    6.80
   5   3 -35   -3.72    6.86
   5  -3 -36   -3.18    6.87
   5   3 -36   -0.47    6.57
   5  -3 -37   11.23    7.00
   5   3 -37   11.47    8.93
   5  -3 -38    1.35    6.50
   5   3 -38   14.15    7.89
   5  -3 -39   15.41    8.37
  -5   4   1   88.26   12.46
  -5   4   1   82.12   13.27
   5  -4  -1   96.68   12.98
   5  -4  -1   82.03   13.73
   5   4  -1   78.51   12.31
   5   4  -1   86.62   12.63
  -5  -4   1   76.20   12.07
  -5  -4   1   85.94   13.46
  -5   4   2   13.75    4.46
  -5   4   2   19.51    5.74
   5  -4  -2   10.38    4.35
   5  -4  -2   13.57    5.50
   5   4  -2   15.51    4.68
   5   4  -2   17.92    5.28
  -5  -4   2   14.30    4.14
  -5  -4   2    9.89    5.26
  -5   4   3   33.86    6.12
  -5   4   3   44.51    7.51
   5  -4  -3   22.64    6.14
   5  -4  -3   31.29    7.57
   5   4  -3   15.96    5.64
   5   4  -3   29.45    6.58
  -5  -4   3   30.30    5.97
  -5  -4   3   33.02    6.95
  -5   4   4   64.92   10.86
  -5   4   4   94.54   12.68
   5  -4  -4   75.37   11.47
   5  -4  -4   61.24   11.75
   5   4  -4   60.88   11.05
   5   4  -4   76.90   11.55
  -5  -4   4   70.62   10.83
  -5  -4   4   81.91   12.09
  -5   4   5  164.20   22.65
  -5   4   5  155.66   23.38
   5  -4  -5  145.66   22.66
   5  -4  -5  193.59   23.97
   5   4  -5  170.66   23.10
   5   4  -5  188.49   23.26
  -5  -4   5  182.91   22.80
  -5  -4   5  171.61   23.42
  -5   4   6   -0.30    2.80
  -5   4   6   -0.80    3.94
   5  -4  -6    0.64    3.65
   5  -4  -6   -0.36    3.90
   5   4  -6    2.66    3.31
   5   4  -6   -0.60    3.36
  -5  -4   6    1.47    3.29
  -5  -4   6   -0.76    3.91
  -5   4   7    7.47    3.76
  -5   4   7    6.81    4.39
   5  -4  -7   11.94    4.40
   5  -4  -7   14.13    5.07
   5   4  -7    5.01    4.24
   5   4  -7    9.38    4.37
  -5  -4   7    4.11    3.26
  -5  -4   7    9.67    4.66
  -5   4   8   34.11    9.54
  -5   4   8   76.82   11.86
   5  -4  -8   78.49   11.45
   5  -4  -8   73.21   11.76
   5   4  -8   71.62   11.27
   5   4  -8   77.62   11.10
  -5  -4   8   77.78   10.88
  -5   4   9   96.29   15.92
  -5   4   9   96.96   16.90
   5  -4  -9  156.92   17.87
   5  -4  -9  144.40   17.94
   5   4  -9  110.43   16.82
   5   4  -9  121.61   16.59
  -5  -4   9  114.23   16.39
  -5  -4   9   93.25   16.87
  -5   4  10  171.08   23.24
  -5   4  10  151.04   23.96
   5  -4 -10  150.34   23.50
   5  -4 -10  157.84   23.93
   5   4 -10  167.39   23.85
   5   4 -10  182.66   23.61
  -5  -4  10  212.89   23.93
  -5  -4  10  184.06   24.64
  -5   4  11  193.24   25.93
  -5   4  11  180.70   26.81
   5  -4 -11  166.84   26.14
   5  -4 -11  198.89   27.03
   5   4 -11  190.37   26.52
  -5  -4  11  210.58   26.35
  -5  -4  11  224.98   27.73
  -5   4  12    3.89    3.87
  -5   4  12    8.68    4.53
   5  -4 -12   11.34    5.32
   5  -4 -12   13.42    5.21
   5   4 -12    2.54    4.14
  -5  -4  12   13.86    4.80
  -5  -4  12    2.05    4.04
  -5   4  13    2.58    3.22
  -5   4  13   -1.03    4.51
   5  -4 -13   -1.86    3.72
   5  -4 -13    3.35    4.90
   5   4 -13    5.39    4.01
  -5  -4  13    0.59    3.66
  -5   4  14   30.86    8.55
   5  -4 -14   28.76    7.66
   5  -4 -14   35.21    8.59
   5   4 -14   35.80    8.38
  -5  -4  14   53.92   10.37
  -5   4  15  292.05   44.50
   5  -4 -15  352.95   44.52
   5  -4 -15  364.07   45.19
   5   4 -15  353.82   44.65
  -5  -4  15  338.95   45.12
  -5   4  16   64.81   12.57
   5  -4 -16   75.26   12.54
   5  -4 -16   57.97   12.26
   5   4 -16   51.68   11.65
  -5  -4  16  105.30   14.90
  -5   4  17   88.86   16.63
   5  -4 -17  111.19   16.69
   5  -4 -17  106.63   17.11
   5   4 -17  109.11   16.85
  -5  -4  17   79.72   16.38
  -5   4  18    3.44    6.10
   5  -4 -18    9.74    5.45
   5  -4 -18    0.77    4.91
  -5  -4  18    1.55    5.21
  -5   4  19  209.60   31.82
   5  -4 -19  236.60   32.18
  -5   4  20    7.58    5.56
   5   4 -20   -0.65    5.39
   5  -4 -21   41.68   10.98
   5   4 -21   49.12   10.85
   5  -4 -22    5.97    5.24
   5   4 -22    4.71    5.75
   5  -4 -23   13.95    7.11
   5   4 -23   -3.07    5.60
  -5  -4  23    5.39    5.76
   5  -4 -24   -0.90    4.79
   5   4 -24    6.71    5.92
  -5  -4  24    3.11    6.40
   5  -4 -25   46.92   11.35
   5   4 -25   41.04   10.68
  -5  -4  25   49.72   12.53
   5  -4 -26   39.03   10.04
   5   4 -26   27.96    9.46
  -5  -4  26   22.75    9.49
   5  -4 -27   24.16    9.49
   5   4 -27   18.80    8.63
  -5  -4  27   18.47    9.15
   5  -4 -28   -1.73    5.80
   5   4 -28    1.16    5.96
  -5  -4  28   -2.09    6.74
   5  -4 -29   17.28    7.86
   5   4 -29   14.32    7.45
  -5  -4  29   21.39    9.53
   5  -4 -30   27.75    8.93
   5   4 -30   12.02    7.85
  -5  -4  30   18.59    9.25
   5  -4 -31   15.30    8.46
   5   4 -31   19.54    8.20
  -5  -4  31   23.93    9.61
   5  -4 -32   27.56    9.59
   5   4 -32    9.90    7.25
  -5  -4  32    9.65    7.80
   5  -4 -33   -1.13    5.40
   5   4 -33   -2.36    6.98
  -5  -4  33    0.30    5.28
   5  -4 -34    6.67    6.56
   5   4 -34    2.36    7.49
  -5  -4  34    5.85    6.95
   5  -4 -35    3.73    7.51
   5   4 -35    5.42    6.79
   5  -4 -36   10.42    8.24
   5   4 -36    2.59    5.21
   5  -4 -37   -2.28    5.27
   5   4 -37   -2.98    6.92
   5  -4 -38   -1.47    6.03
   5   4 -38   -2.44    6.52
   5  -4 -39   -1.48    5.48
  -5   5   1  230.34   27.21
  -5   5   1  204.18   27.74
   5  -5  -1  231.20   27.61
   5  -5  -1  272.59   29.12
   5   5  -1  190.85   26.83
   5   5  -1  200.17   26.88
  -5  -5   1  193.36   26.55
  -5  -5   1  177.55   27.27
  -5   5   2   65.15    9.83
  -5   5   2   55.78   10.35
   5  -5  -2   57.79   10.00
   5  -5  -2   62.66   10.76
   5   5  -2   53.84    9.75
   5   5  -2   57.01    9.77
  -5  -5   2   71.81    9.73
  -5  -5   2   63.57   10.38
  -5   5   3  139.66   20.57
  -5   5   3  157.46   21.62
   5  -5  -3  164.22   21.27
   5  -5  -3  124.73   21.33
   5   5  -3  184.33   21.49
   5   5  -3  140.83   20.69
  -5  -5   3  172.58   20.82
  -5  -5   3  163.25   21.55
  -5   5   4   42.13    7.70
  -5   5   4   41.57    8.59
   5  -5  -4   44.70    8.18
   5  -5  -4   61.06    9.53
   5   5  -4   49.41    8.38
   5   5  -4   38.30    8.04
  -5  -5   4   34.63    7.30
  -5  -5   4   70.45    9.45
  -5   5   5   16.30    4.68
  -5   5   5   14.50    5.35
   5  -5  -5   19.55    5.27
   5  -5  -5    6.30    4.82
   5   5  -5   25.68    5.77
   5   5  -5   25.94    5.57
  -5  -5   5   20.55    4.72
  -5  -5   5   13.00    4.78
  -5   5   6    9.56    3.92
  -5   5   6   10.25    4.48
   5  -5  -6   14.61    4.65
   5  -5  -6   13.36    4.99
   5   5  -6    9.19    4.33
   5   5  -6   13.74    4.41
  -5  -5   6   10.68    3.84
  -5  -5   6    8.24    4.85
  -5   5   7  290.59   35.60
  -5   5   7  277.05   36.45
   5  -5  -7  276.13   35.96
   5  -5  -7  282.98   36.54
   5   5  -7  264.38   35.91
  -5  -5   7  285.05   35.51
  -5  -5   7  266.30   36.28
  -5   5   8  147.10   19.06
  -5   5   8  116.10   19.41
   5  -5  -8  134.05   19.34
   5  -5  -8  136.87   19.85
   5   5  -8  172.56   20.25
  -5  -5   8  122.86   18.68
  -5  -5   8  137.62   19.91
  -5   5   9    3.38    3.29
  -5   5   9   10.13    4.70
   5  -5  -9    8.02    3.97
   5  -5  -9    7.39    4.42
   5   5  -9   16.00    4.99
  -5  -5   9   10.64    4.00
  -5  -5   9   32.45    6.81
  -5   5  10    2.67    3.13
  -5   5  10    0.14    4.06
   5  -5 -10    1.33    3.37
   5  -5 -10   -0.29    3.25
   5   5 -10   -0.18    3.48
  -5  -5  10    2.32    3.38
  -5  -5  10    1.52    4.40
  -5   5  11    8.10    4.01
  -5   5  11   11.82    5.69
   5  -5 -11   14.20    5.11
   5  -5 -11   12.12    4.90
   5   5 -11   13.09    4.78
  -5  -5  11    9.41    4.20
  -5  -5  11   13.40    5.39
  -5   5  12  278.79   34.54
  -5   5  12  240.97   35.23
   5  -5 -12  252.37   34.93
   5  -5 -12  287.24   35.98
   5   5 -12  261.15   35.16
  -5  -5  12  274.36   34.64
  -5  -5  12  255.49   35.58
  -5   5  13  301.09   37.88
  -5   5  13  265.67   38.81
   5  -5 -13  263.64   38.19
   5  -5 -13  342.23   39.77
   5   5 -13  322.55   39.09
  -5  -5  13  271.23   38.91
  -5   5  14   20.43    6.84
   5  -5 -14   14.30    5.61
   5  -5 -14   17.35    6.81
   5   5 -14   22.09    6.60
  -5  -5  14   23.24    6.98
  -5   5  15    0.57    4.45
   5  -5 -15   -1.25    3.79
   5  -5 -15    1.70    4.67
   5   5 -15   -0.80    4.94
  -5  -5  15    5.08    4.63
  -5   5  16   49.23   10.77
   5  -5 -16   57.33   10.56
   5  -5 -16   44.77   10.31
   5   5 -16   46.68   10.33
  -5   5  17   94.90   16.92
   5  -5 -17  101.32   16.49
   5  -5 -17   87.31   16.91
   5   5 -17  123.07   17.49
   5  -5 -18   22.23    7.05
   5   5 -20   -0.65    5.87
  -5  -5  20    0.16    5.53
   5  -5 -21   12.73    5.95
   5   5 -21    2.75    5.55
  -5  -5  21    9.28    6.99
   5  -5 -22   74.87   13.59
   5   5 -22   69.20   13.52
  -5  -5  22   57.87   13.49
   5  -5 -23   42.18   10.08
   5   5 -23   37.46    9.94
  -5  -5  23   42.36   11.25
   5  -5 -24   44.89    9.52
   5   5 -24   13.89    7.30
  -5  -5  24   19.59    9.24
   5  -5 -25    0.24    4.46
   5   5 -25   -0.93    5.55
  -5  -5  25    6.55    6.38
   5  -5 -26    2.01    4.90
   5   5 -26   -0.49    5.35
  -5  -5  26    7.08    7.04
   5  -5 -27    4.85    6.03
   5   5 -27   14.64    6.75
  -5  -5  27    9.11    8.53
   5  -5 -28   16.87    7.27
   5   5 -28   35.68    9.25
  -5  -5  28   15.04    8.98
   5  -5 -29    5.98    5.80
   5   5 -29   32.02    9.25
  -5  -5  29    9.76    7.29
   5  -5 -30    3.20    6.18
   5   5 -30    3.61    5.40
  -5  -5  30    0.34    5.73
   5  -5 -31   -1.07    4.89
   5   5 -31   -2.23    7.15
  -5  -5  31   -0.97    7.03
   5  -5 -32    2.03    5.93
   5   5 -32    1.51    5.45
  -5  -5  32   -0.02    5.96
   5  -5 -33   11.39    6.94
   5   5 -33    9.71    7.16
  -5  -5  33    1.09    7.23
   5  -5 -34    9.64    7.27
   5   5 -34   -0.52    6.01
  -5  -5  34    6.93    7.17
   5  -5 -35    2.46    6.23
   5   5 -35   -0.64    5.44
  -5  -5  35    5.82    7.36
   5  -5 -36    7.42    8.08
   5   5 -36   -3.96    6.55
  -5  -5  36    7.28    7.57
   5  -5 -37    7.13    6.44
   5   5 -37   -3.08    6.56
   5  -5 -38    5.61    6.47
   5   5 -38    5.24    7.65
   5  -5 -39   -2.94    6.72
  -5   6   1    5.40    3.70
   5  -6  -1   22.07    5.17
   5  -6  -1   23.85    6.00
   5   6  -1   25.64    4.96
  -5  -6   1   22.93    4.59
  -5  -6   1   21.25    5.75
  -5   6   2    3.17    2.61
   5  -6  -2    1.25    3.55
   5  -6  -2    3.16    4.25
   5   6  -2    0.56    3.12
  -5  -6   2    2.62    2.49
  -5  -6   2   -1.66    3.03
  -5   6   3   30.47    8.60
   5  -6  -3   84.63   10.91
   5  -6  -3   73.64   11.55
   5   6  -3   82.22   10.67
  -5  -6   3   72.57    9.86
  -5  -6   3   82.32   10.91
  -5   6   4  133.61   17.79
   5  -6  -4  131.93   18.11
   5  -6  -4  127.96   18.83
   5   6  -4  132.25   17.98
  -5  -6   4  132.79   17.49
  -5  -6   4  108.20   17.87
  -5   6   5  106.25   14.60
   5  -6  -5   91.84   14.84
   5  -6  -5  112.85   15.89
   5   6  -5  103.17   14.96
  -5  -6   5   95.70   14.25
  -5  -6   5  103.06   15.27
  -5   6   6   23.48    5.30
   5  -6  -6   20.30    5.53
   5  -6  -6   23.68    6.06
   5   6  -6   18.86    5.50
  -5  -6   6   26.06    5.40
  -5  -6   6   23.26    6.43
  -5   6   7   82.86   12.12
   5  -6  -7   65.96   12.25
   5  -6  -7   84.25   13.20
   5   6  -7   74.40   12.37
  -5  -6   7   92.05   12.31
  -5  -6   7   77.75   13.00
  -5   6   8   27.07    5.84
   5  -6  -8   29.21    6.30
   5  -6  -8   24.28    6.71
   5   6  -8   26.39    6.33
  -5  -6   8   17.64    5.19
  -5  -6   8   23.90    6.63
  -5   6   9  107.85   15.56
   5  -6  -9  112.00   16.32
   5  -6  -9   95.94   16.32
   5   6  -9  115.60   16.36
  -5  -6   9  110.44   15.69
  -5  -6   9  105.28   16.49
  -5   6  10  122.00   18.44
   5  -6 -10  135.85   19.39
   5  -6 -10  148.44   20.09
   5   6 -10  135.28   19.53
  -5  -6  10  129.12   18.69
  -5  -6  10  138.63   19.98
  -5   6  11   92.76   14.35
   5  -6 -11   82.62   14.77
   5  -6 -11  101.39   15.94
   5   6 -11   88.05   14.95
  -5  -6  11  121.38   15.20
  -5  -6  11   98.67   15.61
  -5   6  12   23.38    6.10
   5  -6 -12   19.73    6.00
   5  -6 -12   20.63    6.73
   5   6 -12   25.13    6.80
  -5  -6  12   23.88    6.17
  -5   6  13    5.73    3.90
  -5   6  13    3.27    4.04
   5  -6 -13    7.59    4.61
   5  -6 -13    2.01    3.89
   5   6 -13    4.23    4.14
  -5   6  14   85.56   13.83
   5  -6 -14   95.60   13.92
   5  -6 -14   47.13   12.19
   5   6 -14   95.04   13.90
  -5   6  15   60.95   13.25
   5  -6 -15   78.32   13.40
   5  -6 -15   91.93   14.42
   5   6 -15   79.38   13.50
   5  -6 -16    4.18    4.20
   5   6 -16   -1.45    4.92
   5  -6 -17   90.05   14.34
   5   6 -17   68.65   13.53
  -5  -6  17   77.97   14.58
   5  -6 -18   21.90    6.33
  -5  -6  18   17.18    7.20
  -5  -6  19   29.41    8.65
   5   6 -20   -0.72    4.97
  -5  -6  20    5.07    5.52
   5  -6 -21   13.96    6.79
   5   6 -21   10.63    7.12
  -5  -6  21   25.39    8.87
   5  -6 -22   29.11    8.92
   5   6 -22   32.50    9.15
  -5  -6  22   25.10    8.87
   5  -6 -23    2.40    5.07
   5   6 -23   -2.42    5.43
  -5  -6  23   -3.82    6.04
   5  -6 -24    2.22    5.63
   5   6 -24   12.65    7.02
  -5  -6  24    5.43    6.47
   5  -6 -25   31.00    8.58
   5   6 -25    7.40    7.04
  -5  -6  25    8.13    7.54
   5  -6 -26   42.61   10.03
   5   6 -26   24.54    8.41
  -5  -6  26   24.88    9.34
   5  -6 -27    2.51    4.72
   5   6 -27    7.17    6.21
  -5  -6  27   12.22    7.87
   5  -6 -28   -0.64    4.96
   5   6 -28   -1.05    5.70
  -5  -6  28    2.07    6.17
   5  -6 -29    5.14    5.63
   5   6 -29    3.13    6.93
  -5  -6  29    7.37    7.63
   5  -6 -30   23.38    8.77
   5   6 -30   23.67    8.95
  -5  -6  30   18.81    9.18
   5  -6 -31    9.39    6.93
   5   6 -31    8.76    6.55
  -5  -6  31    2.77    6.74
   5  -6 -32    2.16    5.59
   5   6 -32    7.13    6.72
  -5  -6  32    3.16    7.22
   5  -6 -33   -0.01    5.74
   5   6 -33   -2.47    6.19
  -5  -6  33   -0.25    6.22
   5  -6 -34    4.99    6.80
   5   6 -34    0.37    7.43
  -5  -6  34    9.73    7.86
   5  -6 -35   10.82    7.97
   5   6 -35    1.50    5.67
  -5  -6  35    6.16    7.33
   5  -6 -36   31.44    9.16
   5   6 -36    2.76    7.02
  -5  -6  36   21.19   10.41
   5  -6 -37    3.02    6.32
   5   6 -37    6.13    6.26
  -5  -6  37    9.13    7.76
   5  -6 -38   -2.78    6.61
   5  -6 -39   -1.04    6.13
  -5   7   1   10.69    3.74
  -5   7   1   10.78    4.45
   5  -7  -1   12.88    4.06
   5  -7  -1   22.34    5.80
   5   7  -1    9.10    3.86
  -5  -7   1    7.00    3.26
  -5  -7   1    9.97    4.01
  -5   7   2  164.48   21.71
  -5   7   2  178.90   22.69
   5  -7  -2  147.28   21.84
   5   7  -2  166.47   21.82
  -5  -7   2  151.63   21.23
  -5  -7   2  174.80   22.31
  -5   7   3  136.20   17.60
  -5   7   3  120.02   18.02
   5  -7  -3  137.50   18.04
   5   7  -3  134.47   17.82
  -5  -7   3  107.01   16.93
  -5  -7   3  132.98   18.04
  -5   7   4   90.89   13.75
  -5   7   4   97.78   14.63
   5  -7  -4   85.54   14.04
   5   7  -4  101.07   14.24
  -5  -7   4   95.71   13.62
  -5  -7   4  107.61   14.81
  -5   7   5   19.00    4.60
  -5   7   5   18.16    5.17
   5  -7  -5    7.33    4.07
   5   7  -5   15.88    4.96
  -5  -7   5   18.05    4.36
  -5  -7   5   15.87    5.21
  -5   7   6   22.65    5.59
  -5   7   6   32.13    6.58
   5  -7  -6   23.06    6.01
   5  -7  -6   31.04    7.03
   5   7  -6   28.32    6.33
  -5  -7   6   29.70    5.95
  -5  -7   6   35.77    7.12
  -5   7   7  172.64   20.33
  -5   7   7  149.08   20.73
   5  -7  -7  148.30   20.51
   5  -7  -7  144.91   21.00
   5   7  -7  126.42   20.10
  -5  -7   7  146.88   19.83
  -5  -7   7  133.22   20.74
  -5   7   8  337.16   39.78
  -5   7   8  307.95   40.44
   5  -7  -8  338.81   40.49
   5  -7  -8  239.77   39.93
   5   7  -8  283.77   39.93
  -5  -7   8  342.06   39.83
  -5  -7   8  344.32   40.92
  -5   7   9   33.46    6.89
  -5   7   9   39.36    7.85
   5  -7  -9   35.44    7.67
   5  -7  -9   27.33    7.54
   5   7  -9   31.08    7.36
  -5  -7   9   42.73    7.35
  -5   7  10   11.89    3.99
  -5   7  10   16.65    5.24
   5  -7 -10   13.12    5.07
   5  -7 -10    4.64    4.60
   5   7 -10    3.69    4.11
  -5  -7  10    7.16    3.96
  -5   7  11   10.07    4.18
  -5   7  11   19.08    6.42
   5  -7 -11   13.57    5.40
   5  -7 -11   16.56    6.34
   5   7 -11   15.58    5.40
  -5  -7  11   14.94    4.92
  -5   7  12  175.30   22.02
  -5   7  12  197.70   23.73
   5  -7 -12  143.57   22.33
   5  -7 -12  132.78   22.78
   5   7 -12  145.30   22.44
  -5  -7  12  156.13   21.85
   5  -7 -13   55.05   12.02
   5   7 -13   94.78   13.67
  -5  -7  13   82.52   13.58
   5  -7 -14   -1.94    4.23
   5   7 -14    0.35    3.69
  -5  -7  14    2.80    4.33
   5  -7 -15   57.37   10.44
   5   7 -15   57.29   10.82
  -5  -7  15   37.27   10.35
   5  -7 -16    9.62    5.54
   5   7 -16    7.21    4.91
  -5  -7  16   20.01    7.37
   5  -7 -17    4.41    4.78
  -5  -7  17    8.98    6.51
   5  -7 -18   99.05   17.33
  -5  -7  18  127.31   19.20
  -5  -7  19    8.26    6.68
   5   7 -20    8.06    6.55
  -5  -7  20   14.24    6.76
   5  -7 -21   -0.01    5.09
   5   7 -21    4.83    5.65
  -5  -7  21    6.54    5.64
   5  -7 -22   37.73    9.76
   5   7 -22   38.65    9.85
  -5  -7  22   43.30   11.11
   5  -7 -23   29.57    8.85
   5   7 -23   25.07    8.05
  -5  -7  23   16.43    8.00
   5  -7 -24   10.09    6.53
   5   7 -24   30.64    8.59
  -5  -7  24   15.88    7.59
   5  -7 -25    2.19    5.38
   5   7 -25   -0.99    5.81
  -5  -7  25    3.23    6.09
   5  -7 -26    5.27    6.34
   5   7 -26   -0.25    5.09
  -5  -7  26   -0.89    5.30
   5  -7 -27   17.90    8.66
   5   7 -27   21.33    8.10
  -5  -7  27   21.79    9.61
   5  -7 -28   31.42    9.45
   5   7 -28   45.01   11.08
  -5  -7  28   20.20    9.92
   5  -7 -29    2.65    4.67
   5   7 -29   -2.30    5.30
  -5  -7  29   -3.00    5.96
   5  -7 -30   -1.40    5.72
   5   7 -30    4.42    5.58
  -5  -7  30   -2.45    6.77
   5  -7 -31   -1.39    5.35
   5   7 -31    0.87    5.09
  -5  -7  31   -2.14    6.39
   5  -7 -32   11.10    7.34
   5   7 -32    9.97    8.20
  -5  -7  32    6.05    7.77
   5  -7 -33   -3.66    5.48
   5   7 -33    7.77    7.29
  -5  -7  33    3.21    7.20
   5  -7 -34   27.99    9.66
   5   7 -34   21.03    8.65
  -5  -7  34    7.57    8.51
   5  -7 -35   10.09    7.11
   5   7 -35   -2.28    6.63
  -5  -7  35   -0.12    7.19
   5  -7 -36   -1.25    5.83
   5   7 -36   -1.78    7.05
  -5  -7  36    0.00    5.90
   5  -7 -37    6.56    6.82
   5   7 -37    9.72    6.92
  -5  -7  37   -2.33    6.44
   5  -7 -38   16.29    8.89
  -5  -7  38    1.13    7.34
   5  -7 -39    1.54    6.24
  -5  -7  39    2.55    7.68
  -5   8   1   21.19    4.95
  -5   8   1   14.85    5.24
   5  -8  -1   26.49    5.63
   5   8  -1   24.08    5.16
  -5  -8   1   16.86    4.42
  -5  -8   1   23.17    5.81
  -5   8   2   10.27    3.77
  -5   8   2   12.94    4.76
   5  -8  -2    4.22    3.58
   5   8  -2   12.63    4.01
  -5  -8   2    7.33    3.20
  -5  -8   2    9.65    4.39
  -5   8   3   15.72    4.36
  -5   8   3   14.48    5.11
   5  -8  -3   12.64    4.48
   5   8  -3   15.72    4.66
  -5  -8   3   18.19    4.29
  -5   8   4  441.10   55.45
  -5   8   4  445.55   56.03
   5  -8  -4  445.81   55.96
   5   8  -4  410.26   55.58
  -5  -8   4  496.65   55.44
  -5   8   5   51.02    8.30
  -5   8   5   58.88    9.28
   5  -8  -5   56.26    9.11
   5   8  -5   46.85    8.63
  -5  -8   5   36.07    7.64
  -5   8   6  138.86   18.32
  -5   8   6  142.54   19.06
   5  -8  -6  124.26   18.66
   5   8  -6  124.65   18.62
  -5  -8   6  131.55   18.10
  -5   8   7   -0.97    2.55
  -5   8   7    2.11    3.11
   5  -8  -7    1.96    3.67
   5   8  -7   -0.80    3.08
  -5  -8   7    3.19    3.19
  -5   8   8  115.18   16.51
  -5   8   8   95.84   16.68
   5  -8  -8  169.76   18.37
   5   8  -8  110.41   16.94
  -5  -8   8  109.43   16.29
  -5   8   9  139.42   20.78
   5  -8  -9  176.52   22.16
   5   8  -9  138.73   21.51
  -5  -8   9  168.96   21.35
  -5   8  10   78.19   11.42
   5  -8 -10   66.86   11.71
   5   8 -10   56.03   11.54
  -5  -8  10   75.56   11.38
  -5  -8  10   65.42   12.00
  -5   8  11   22.81    5.80
   5  -8 -11   27.45    6.67
   5   8 -11   23.05    6.89
  -5  -8  11   25.23    6.07
  -5  -8  11   40.79    8.16
  -5   8  12   29.44    6.45
   5  -8 -12   27.85    7.18
   5   8 -12   23.08    6.66
  -5  -8  12   25.58    6.26
  -5  -8  12   25.71    7.68
   5  -8 -13   -0.78    3.63
   5   8 -13    0.15    4.56
  -5  -8  13    1.54    4.87
   5  -8 -14  153.68   20.71
   5   8 -14  126.35   20.37
  -5  -8  14  129.76   20.96
   5  -8 -15    0.58    4.22
   5   8 -15    0.94    4.18
  -5  -8  15    0.14    4.60
   5  -8 -16   22.74    6.81
   5   8 -16   22.98    7.28
  -5  -8  16   21.05    7.23
   5  -8 -17    1.72    4.84
  -5  -8  17    2.23    6.20
   5  -8 -18   -0.89    4.51
  -5  -8  18    6.16    5.70
  -5  -8  19    7.08    6.48
   5   8 -20   81.90   13.45
  -5  -8  20   43.38   11.83
   5  -8 -21   -3.18    5.58
   5   8 -21   -0.73    4.99
  -5  -8  21    0.03    5.84
   5  -8 -22   11.14    6.67
   5   8 -22    9.15    6.41
  -5  -8  22    7.67    6.92
   5  -8 -23   10.26    6.57
   5   8 -23    0.67    6.82
  -5  -8  23    1.32    5.61
   5  -8 -24   27.21    8.63
   5   8 -24   34.60    9.53
  -5  -8  24   24.62   10.25
   5  -8 -25   -0.37    4.14
   5   8 -25    6.91    5.63
  -5  -8  25    0.08    6.02
   5  -8 -26   17.81    7.16
   5   8 -26    6.70    6.18
  -5  -8  26   15.99    7.70
   5  -8 -27    0.66    5.44
   5   8 -27   -0.19    4.88
  -5  -8  27    4.83    7.09
   5  -8 -28    1.48    4.95
   5   8 -28    0.53    4.80
  -5  -8  28    1.89    6.83
   5  -8 -29   -0.40    4.48
   5   8 -29    7.09    6.60
  -5  -8  29    3.13    6.59
   5  -8 -30   12.86    7.28
   5   8 -30    8.11    6.82
  -5  -8  30    8.07    8.16
   5  -8 -31    0.63    6.18
   5   8 -31    4.83    6.11
  -5  -8  31   16.17    8.40
   5  -8 -32   13.03    7.22
   5   8 -32    5.56    6.67
  -5  -8  32   34.92   10.72
   5  -8 -33    2.04    5.65
   5   8 -33    1.20    5.67
  -5  -8  33   -2.38    6.29
   5  -8 -34    0.29    6.12
   5   8 -34    1.49    6.54
  -5  -8  34   -0.38    6.76
   5  -8 -35    5.68    6.04
   5   8 -35   -1.44    6.23
  -5  -8  35    4.75    6.92
   5  -8 -36    4.04    7.17
   5   8 -36   14.59    7.70
  -5  -8  36   11.55    8.41
   5  -8 -37   -1.01    6.93
   5   8 -37   -1.64    5.99
  -5  -8  37    1.06    6.21
   5  -8 -38   -3.59    6.41
  -5  -8  38    1.75    6.36
  -5   9   1   -0.88    2.61
   5  -9  -1   -0.47    2.84
   5  -9  -1   -0.62    4.45
   5   9  -1    2.96    3.12
  -5  -9   1    0.38    2.23
  -5   9   2  165.67   22.09
   5  -9  -2  165.85   22.58
   5  -9  -2  181.21   24.02
   5   9  -2  168.29   22.24
  -5  -9   2  156.80   21.57
  -5   9   3   15.05    4.37
   5  -9  -3   15.55    4.81
   5  -9  -3   15.03    6.04
   5   9  -3   15.57    4.43
  -5  -9   3   20.87    4.57
  -5   9   4    2.50    2.92
   5  -9  -4   -1.04    3.16
   5   9  -4    0.51    2.98
  -5  -9   4   -0.27    2.27
  -5   9   5    7.53    3.56
   5  -9  -5   10.67    4.36
   5   9  -5   11.75    4.15
  -5  -9   5    8.91    3.42
  -5  -9   5    8.79    3.94
  -5   9   6   43.64    8.23
   5  -9  -6   31.75    8.24
   5   9  -6   67.49    9.53
  -5  -9   6   63.45    8.71
  -5  -9   6   43.18    9.00
  -5   9   7   12.86    4.06
   5  -9  -7    4.94    3.92
   5   9  -7   11.73    4.64
  -5  -9   7   13.32    4.21
  -5  -9   7    9.19    4.93
  -5   9   8  172.74   20.91
   5  -9  -8  135.98   20.92
   5   9  -8  136.99   20.93
  -5  -9   8  152.26   20.54
  -5  -9   8  153.35   21.52
  -5   9   9   12.09    4.29
   5  -9  -9   18.76    5.53
   5   9  -9   14.20    5.12
  -5  -9   9   14.68    4.63
  -5  -9   9   14.41    5.43
  -5   9  10   -0.35    3.10
   5  -9 -10   -0.91    3.92
   5   9 -10    1.81    3.69
  -5  -9  10    0.31    2.74
  -5  -9  10   -0.35    4.39
  -5   9  11    4.35    3.36
   5  -9 -11    5.90    4.23
   5   9 -11    2.22    3.91
  -5  -9  11    7.66    3.95
  -5  -9  11    2.09    5.23
  -5   9  12  186.79   23.48
   5  -9 -12  182.09   24.31
   5   9 -12  124.47   23.29
  -5  -9  12  208.38   24.08
  -5  -9  12  156.47   24.41
   5  -9 -13    9.81    5.22
   5   9 -13   10.37    5.42
  -5  -9  13    6.87    5.88
   5  -9 -14   36.05    8.36
   5   9 -14   18.92    7.22
  -5  -9  14   59.63   10.06
   5  -9 -15    1.31    3.78
   5   9 -15   -0.37    5.20
  -5  -9  15    2.41    5.16
   5  -9 -16   26.45    7.77
   5   9 -16   37.05    8.46
  -5  -9  16   23.26    8.16
   5  -9 -17    0.98    4.49
  -5  -9  17   -1.06    4.29
   5  -9 -18   65.33   10.89
  -5  -9  18   22.49    9.48
   5   9 -19    4.33    5.29
  -5  -9  19    4.06    6.63
   5   9 -20    3.84    5.42
  -5  -9  20   -1.37    4.90
   5  -9 -21    1.81    4.26
   5   9 -21    1.02    4.79
  -5  -9  21   -1.60    5.37
   5  -9 -22   61.69   12.23
   5   9 -22   53.86   11.62
  -5  -9  22   27.22   10.29
   5  -9 -23   -4.08    5.88
   5   9 -23    0.72    4.63
  -5  -9  23   -0.86    5.93
   5  -9 -24   20.18    7.76
   5   9 -24    8.11    6.47
  -5  -9  24   14.48    8.53
   5  -9 -25    3.11    4.95
   5   9 -25    0.04    5.02
  -5  -9  25   -0.00    4.91
   5  -9 -26    0.88    5.24
   5   9 -26    7.02    6.62
  -5  -9  26   -1.83    5.99
   5  -9 -27    5.17    6.20
   5   9 -27    5.16    6.31
  -5  -9  27    2.48    6.26
   5  -9 -28   18.60    8.34
   5   9 -28   16.98    7.53
  -5  -9  28   10.43    7.62
   5  -9 -29   -0.88    4.10
   5   9 -29    0.78    5.90
  -5  -9  29    3.43    6.08
   5  -9 -30    0.22    4.94
   5   9 -30   -2.28    5.66
  -5  -9  30    6.07    6.98
   5  -9 -31   -1.89    5.53
   5   9 -31   -0.32    5.79
  -5  -9  31    2.45    6.08
   5   9 -32    3.10    5.97
  -5  -9  32    7.43    7.06
   5   9 -33    3.35    6.89
  -5  -9  33   -0.39    6.50
   5   9 -34    3.85    6.05
  -5  -9  34    5.59    7.33
   5   9 -35    3.79    6.26
  -5  -9  35    0.68    6.18
   5   9 -36   -1.10    6.39
  -5  -9  36    4.26    7.11
   5 -10  -1   13.08    4.84
   5  10  -1   14.44    4.27
  -5 -10   1   15.35    4.84
   5 -10  -2    2.17    3.23
   5  10  -2    0.55    2.82
  -5 -10   2   -1.20    3.59
   5 -10  -3   -1.16    2.84
   5  10  -3    0.32    2.61
  -5 -10   3    2.17    3.48
   5 -10  -4   16.49    4.82
   5  10  -4   12.88    4.33
  -5 -10   4    9.57    4.94
   5 -10  -5    2.61    3.44
   5  10  -5    3.50    3.59
  -5 -10   5    0.79    3.54
   5 -10  -6   46.52    8.35
   5  10  -6   28.57    7.12
  -5 -10   6   50.96    8.83
   5 -10  -7   12.90    4.82
   5  10  -7    5.38    4.13
  -5 -10   7   14.15    5.24
   5 -10  -8    1.31    3.88
   5  10  -8    4.89    4.08
  -5 -10   8    0.57    3.54
   5 -10  -9    0.03    3.18
   5  10  -9   -0.17    3.68
  -5 -10   9   -0.29    4.23
   5 -10 -10  109.61   16.03
   5  10 -10   94.02   15.73
  -5 -10  10  103.67   16.32
   5 -10 -11    1.69    3.63
   5  10 -11    3.67    4.51
  -5 -10  11   -1.39    4.16
   5 -10 -12    1.34    3.90
   5  10 -12   -1.57    3.59
  -5 -10  12    5.07    5.63
   5 -10 -13    0.21    3.81
   5  10 -13    1.22    4.24
  -5 -10  13    2.09    5.19
   5 -10 -14   52.76    9.98
   5  10 -14   66.27   10.74
  -5 -10  14   27.90    9.06
   5 -10 -15    2.50    3.95
   5  10 -15   -1.01    4.13
  -5 -10  15    0.61    3.82
   5 -10 -16   42.79    8.70
   5  10 -16   35.37    8.69
  -5 -10  16   20.72    8.09
   5 -10 -17    2.60    4.76
  -5 -10  17    0.54    4.92
   5 -10 -18    4.78    5.07
  -5 -10  18    1.60    5.39
   5  10 -19    0.62    4.67
  -5 -10  19   -0.00    5.28
   5  10 -20   59.49   11.93
  -5 -10  20   44.58   10.99
   5 -10 -21    0.77    5.47
   5  10 -21   -1.30    5.08
  -5 -10  21    5.74    5.61
   5  10 -22   10.10    6.97
  -5 -10  22    6.31    6.66
   5  10 -23   -3.70    5.83
  -5 -10  23    1.98    4.12
   5  10 -24    6.55    6.16
  -5 -10  24    6.18    5.44
   5  10 -25   -2.22    5.90
  -5 -10  25   -3.18    6.87
   5  10 -26   27.87    8.77
  -5 -10  26    5.30    6.70
   5  10 -27    5.05    5.82
  -5 -10  27   -1.11    4.88
   5  10 -28   -2.89    6.11
  -5 -10  28    0.11    4.61
   5  10 -29    2.00    5.97
  -5 -10  29    3.29    6.11
   5  10 -30   18.75    8.41
  -5 -10  30   -0.98    6.80
   5  10 -31    0.91    6.00
  -5 -10  31    5.10    6.99
   5  10 -32   -3.65    6.53
  -5 -10  32   -0.81    7.71
   5  10 -33    3.48    6.89
  -5 -10  33    1.36    6.38
   5  10 -34    4.56    6.41
   5  10 -35    3.31    6.26
   5  10 -36    9.07    7.36
   5 -11  -1   18.14    5.38
  -5 -11   1   21.83    5.41
   5 -11  -2   96.99   14.56
  -5 -11   2   96.98   14.50
   5 -11  -3   16.84    4.85
  -5 -11   3    3.62    3.80
   5 -11  -4    0.49    3.06
  -5 -11   4    3.99    3.42
  -5 -11   5    0.05    3.90
  -5 -11   6   12.60    5.16
  -5 -11   7   -1.94    3.70
  -5 -11   8   39.24    8.50
  -5 -11   9    5.65    4.31
  -5 -11  10    5.44    4.99
  -5 -11  11    1.44    4.52
  -5 -11  12   65.44   12.23
  -5 -11  13   -0.00    4.35
  -5 -11  14   25.05    7.56
  -5 -11  15    6.09    5.96
  -5 -11  16   13.54    6.75
  -5 -11  17    3.23    5.56
  -5 -11  18   21.43    7.74
  -5 -11  19    7.11    6.25
  -5 -11  20   -3.99    7.56
  -5 -11  21    4.07    5.42
  -5 -11  22   10.59    7.21
  -5 -11  23   -4.10    5.98
  -5 -11  24    0.66    5.39
  -5 -11  25    2.80    5.30
  -5 -11  26    6.87    6.75
  -5 -11  27   -2.84    5.88
  -5 -11  28   13.03    8.09
  -5 -11  29   -0.25    5.69
  -5 -11  30   -3.21    6.88
  -5 -11  31   -0.78    5.81
  -5 -12   1    1.45    3.68
  -5 -12   2   -0.33    3.14
  -5 -12   4   58.20   10.27
  -5 -12   5   16.11    5.51
  -5 -12   6    8.04    4.57
  -5 -12   7   -2.17    4.05
  -5 -12   8    6.14    5.18
  -5 -12   9    9.17    5.22
  -5 -12  10   24.98    7.06
  -5 -12  11    0.97    3.97
  -5 -12  12    1.58    4.72
  -5 -12  13    3.96    5.81
  -5 -12  14   18.19    6.73
  -5 -12  15   -2.57    4.66
  -5 -12  16   28.80    8.22
  -5 -12  17   -2.07    4.51
  -5 -12  18    5.33    5.08
  -5 -12  19   -0.91    5.41
  -5 -12  20    8.64    5.76
  -5 -12  21   -2.60    5.44
  -5 -12  22    0.66    4.46
  -5 -12  23    0.34    6.22
  -5 -12  24    4.54    5.97
  -5 -12  25   -0.46    5.85
  -5 -12  26   -3.96    6.92
  -5 -12  27    1.31    6.12
  -5 -12  28    0.80    4.84
  -5 -13   1   14.69    4.68
  -5 -13   2   58.01    9.97
  -5 -13   3    0.38    3.37
  -5 -13   4   20.99    5.75
  -5 -13   5    0.00    3.48
  -5 -13   6   58.76   10.41
  -5 -13   7   13.36    5.75
  -5 -13   8   38.20    8.15
  -5 -13   9    3.53    4.05
  -5 -13  10    0.10    3.88
  -5 -13  11    7.57    5.21
  -5 -13  12   22.82    7.01
  -5 -13  13    2.45    5.75
  -5 -13  14    2.83    4.78
  -5 -13  15    3.98    5.23
  -5 -13  16    4.49    5.00
  -5 -13  17    3.01    5.20
  -5 -13  18    6.33    5.58
  -5 -13  19   -0.61    5.58
  -5 -13  20    4.93    5.87
  -5 -13  21    1.32    6.21
  -5 -13  22    1.08    5.20
  -5 -13  23    2.17    5.76
  -5 -13  24    0.83    5.41
  -5 -13  25    0.18    5.12
  -5 -14   1   -0.65    3.36
  -5 -14   2   -0.23    3.07
  -5 -14   3    4.29    3.34
  -5 -14   4   28.40    6.55
  -5 -14   5   12.14    5.09
  -5 -14   6   11.89    5.09
  -5 -14   7    0.46    3.61
  -5 -14   8    0.85    4.15
  -5 -14   9    4.42    4.07
  -5 -14  10   19.61    6.36
  -5 -14  11    3.25    4.35
  -5 -14  12   -0.10    4.21
  -5 -14  13    0.61    3.67
  -5 -14  14    5.97    5.42
  -5 -14  15    9.18    5.94
  -5 -14  16    8.99    5.60
  -5 -14  17    0.46    5.29
  -5 -14  18    0.00    4.24
  -5 -14  19    6.32    5.83
  -5 -14  20    0.86    5.89
  -5 -14  21   -0.78    5.66
  -5 -14  22    4.76    6.31
  -5 -14  23   -2.82    6.19
  -5 -15   1   10.64    3.99
  -5 -15   2    7.59    4.17
  -5 -15   3   20.56    5.43
  -5 -15   4   -0.16    3.74
  -5 -15   5    3.18    3.95
  -5 -15   6    3.54    3.78
  -5 -15   7    2.87    4.20
  -5 -15   8    7.00    4.50
  -5 -15   9    0.08    4.28
  -5 -15  10    2.57    4.42
  -5 -15  11    7.18    5.00
  -5 -15  12   11.67    5.60
  -5 -15  13    1.96    4.86
  -5 -15  14   -2.36    5.35
  -5 -15  15   -0.00    4.62
  -5 -15  16   -0.63    5.07
  -5 -15  17    7.91    5.29
  -5 -15  18   -0.88    5.08
  -5 -15  19    1.87    4.89
  -5 -16   1   -1.23    3.30
  -5 -16   2   -0.41    2.98
  -5 -16   3    2.76    3.35
  -5 -16   4    0.49    2.95
  -5 -16   5   11.31    4.98
  -5 -16   6    0.07    3.57
  -5 -16   7    3.30    4.04
  -5 -16   8   -1.67    4.25
  -5 -16   9    0.54    4.05
  -5 -16  10    2.97    4.08
  -5 -16  11   -0.37    4.60
  -5 -16  12   -0.44    4.60
  -5 -16  13    0.95    4.51
  -5 -16  14    2.62    5.10
  -5 -16  15    4.17    5.05
  -5 -16  16    0.23    4.85
  -5 -17   1    0.84    3.05
  -5 -17   2    5.36    4.00
  -5 -17   3    8.49    4.23
  -5 -17   4   -0.47    3.16
  -5 -17   5    1.23    3.89
  -5 -17   6    3.30    3.72
  -5 -17   7    4.61    3.90
  -5 -17   8    0.92    3.50
  -5 -17   9   -3.22    4.48
  -5 -17  10   -1.11    4.17
  -5 -17  11   -1.06    4.04
  -5 -17  12    5.23    4.58
  -5 -17  13    0.67    4.65
  -5 -18   2    2.12    3.13
  -5 -18   3    1.66    3.60
  -5 -18   4    1.99    3.37
  -5 -18   5    0.65    3.41
  -5 -18   6    1.80    3.78
  -5 -18   7   -0.21    3.58
  -5 -18   8    0.47    3.76
  -5 -18   9    6.15    4.83
  -4   0   1    0.32    2.56
  -4   0   1    0.17    3.06
   4   0  -1    0.05    2.29
   4   0  -1   -0.19    3.15
  -4   0   2   23.26    5.14
  -4   0   2   30.41    6.02
   4   0  -2   28.90    5.48
   4   0  -2   23.10    5.69
  -4   0   3   -0.23    2.78
  -4   0   3   -0.65    2.78
   4   0  -3    0.32    2.67
   4   0  -3    1.56    3.37
  -4   0   4 1056.63  139.14
  -4   0   4 1261.90  140.21
   4   0  -4 1085.06  139.41
   4   0  -4 1336.25  140.21
  -4   0   5   -0.50    2.62
  -4   0   5    0.45    3.58
   4   0  -5    2.35    2.89
   4   0  -5   -0.88    3.16
  -4   0   6  662.97   85.78
  -4   0   6  691.72   86.63
   4   0  -6  747.05   86.38
   4   0  -6  748.70   86.53
  -4   0   7   -0.17    2.84
  -4   0   7    1.25    3.72
   4   0  -7    0.75    3.52
   4   0  -7    0.58    3.21
  -4   0   8 3130.95  346.41
  -4   0   8 2834.31  346.79
   4   0  -8 2874.91  346.50
   4   0  -8 2796.63  346.48
  -4   0   9    0.83    3.56
  -4   0   9   -0.23    4.17
   4   0  -9    0.15    3.60
   4   0  -9   -0.63    3.97
  -4   0  10   27.16    6.28
  -4   0  10   23.74    6.77
   4   0 -10   20.14    6.35
   4   0 -10   31.90    7.10
  -4   0  11   -0.26    3.39
  -4   0  11    2.66    4.22
   4   0 -11   -0.07    3.87
   4   0 -11    5.06    4.17
  -4   0  12    7.80    4.92
  -4   0  12   18.06    6.54
   4   0 -12   12.75    5.61
   4   0 -12   18.09    6.13
  -4   0  13    2.30    3.83
  -4   0  13   -1.04    4.46
   4   0 -13   -0.16    4.19
   4   0 -13   -1.92    4.56
  -4   0  14 1531.63  176.03
  -4   0  14 1417.09  176.92
   4   0 -14 1424.75  176.23
  -4   0  15   -1.56    3.62
  -4   0  15   -0.30    4.55
   4   0 -15    0.17    3.84
   4   0 -15    5.83    4.49
  -4   0  16   49.35   10.39
   4   0 -16   32.92    8.81
   4   0 -16   54.80    9.99
  -4   0  17    0.24    4.28
   4   0 -17    2.31    4.50
   4   0 -17    2.01    4.60
  -4   0  18  168.81   24.80
   4   0 -18  148.01   23.54
   4   0 -18  174.20   24.08
  -4   0  19    2.30    5.55
   4   0 -19   -1.28    3.66
   4   0 -19    3.20    4.97
  -4   0  20  179.62   26.15
   4   0 -20  160.97   24.74
  -4   0  21    0.21    5.23
   4   0 -21   -0.52    4.33
  -4   0  22   15.97    7.20
   4   0 -22   17.72    6.86
   4   0 -22   22.13    7.68
  -4   0  23    1.78    5.33
   4   0 -23   -0.42    5.38
  -4   0  24   35.24   10.05
   4   0 -24   26.81    8.19
  -4   0  25    0.01    6.05
   4   0 -25   -2.73    5.68
  -4   0  26   63.01   15.33
   4   0 -26  102.97   16.47
  -4   0  27    6.76    6.49
   4   0 -27   -2.05    5.90
  -4   0  28   12.01    7.36
   4   0 -28   19.32    7.88
   4   0 -29   -0.79    5.64
   4   0 -30   21.75    8.55
   4   0 -31   -0.14    6.61
   4   0 -32   -1.28    5.82
   4   0 -33   -3.90    7.04
   4   0 -34    8.33    7.00
   4   0 -35   -0.63    6.30
   4   0 -36   35.05   11.36
   4   0 -37    1.27    6.59
   4   0 -38   -2.87    6.29
   4   0 -39    3.95    5.52
  -4   1   1   24.13    5.02
  -4   1   1   28.02    5.86
   4  -1  -1   23.29    5.09
   4  -1  -1   22.92    5.46
   4   1  -1   24.00    5.10
   4   1  -1   21.72    5.38
  -4  -1   1   20.49    4.67
  -4  -1   1   27.84    5.73
  -4   1   2 1025.58  130.24
  -4   1   2 1075.15  130.95
   4  -1  -2 1108.10  130.60
   4  -1  -2 1049.37  130.94
   4   1  -2 1169.45  130.68
   4   1  -2 1061.00  130.82
  -4  -1   2 1092.82  130.30
  -4  -1   2 1137.09  131.07
  -4   1   3   28.08    5.14
  -4   1   3   14.02    4.96
   4  -1  -3   32.55    5.40
   4  -1  -3   23.33    5.50
   4   1  -3   20.67    4.92
   4   1  -3   16.41    5.34
  -4  -1   3   26.79    5.06
  -4  -1   3   23.40    5.68
  -4   1   4    2.21    2.50
  -4   1   4    4.27    3.69
   4  -1  -4    0.48    2.69
   4  -1  -4    1.01    3.05
   4   1  -4   -0.72    2.76
   4   1  -4    1.79    3.02
  -4  -1   4    3.38    2.76
  -4  -1   4    2.32    3.43
  -4   1   5   17.52    4.18
  -4   1   5   10.46    4.53
   4  -1  -5   12.92    4.21
   4  -1  -5    9.68    4.08
   4   1  -5    4.15    3.72
   4   1  -5   13.13    4.23
  -4  -1   5   15.77    4.00
  -4  -1   5   18.15    5.13
  -4   1   6  414.34   52.20
  -4   1   6  532.52   53.77
   4  -1  -6  340.90   52.06
   4  -1  -6  394.61   52.57
   4   1  -6  366.27   52.21
   4   1  -6  580.72   53.55
  -4  -1   6  403.26   52.13
  -4  -1   6  484.00   53.40
  -4   1   7   55.35    8.58
  -4   1   7   50.02    9.03
   4  -1  -7   44.58    8.31
   4  -1  -7   39.67    8.52
   4   1  -7   62.30    8.99
   4   1  -7   45.75    8.50
  -4  -1   7   49.90    8.10
  -4  -1   7   36.61    8.43
  -4   1   8 1359.41  169.79
  -4   1   8 1702.61  171.44
   4  -1  -8 1194.52  169.80
   4  -1  -8 1345.40  170.31
   4   1  -8 1213.92  169.88
   4   1  -8 1790.45  171.19
  -4  -1   8 1683.12  170.49
  -4  -1   8 1319.70  170.45
  -4   1   9    0.59    3.27
  -4   1   9   -0.88    4.23
   4  -1  -9    1.63    3.98
   4  -1  -9   -2.13    4.04
   4   1  -9   -0.35    3.43
   4   1  -9   -1.04    3.91
  -4  -1   9   -0.24    3.72
  -4  -1   9   -3.74    4.67
  -4   1  10  559.34   64.96
  -4   1  10  597.72   66.17
   4  -1 -10  497.22   65.07
   4  -1 -10  398.84   64.60
   4   1 -10  579.39   65.52
   4   1 -10  563.32   65.55
  -4  -1  10  547.87   64.99
  -4  -1  10  509.08   65.58
  -4   1  11  163.31   20.52
  -4   1  11  180.60   21.83
   4  -1 -11  191.40   21.45
   4  -1 -11  163.48   21.17
   4   1 -11  171.40   21.14
   4   1 -11  178.89   21.35
  -4  -1  11   65.03   18.82
  -4  -1  11  188.92   22.14
  -4   1  12  460.44   57.21
   4  -1 -12  451.55   56.86
   4   1 -12  447.44   56.58
   4   1 -12  426.70   56.49
  -4  -1  12  463.90   56.27
  -4  -1  12  445.42   57.10
  -4   1  13  109.76   15.76
  -4   1  13   97.94   16.52
   4  -1 -13  111.57   16.19
   4  -1 -13  101.21   16.25
   4   1 -13  105.03   16.05
   4   1 -13  109.60   16.41
  -4  -1  13  115.58   15.88
  -4  -1  13   81.69   15.99
  -4   1  14    0.07    3.33
  -4   1  14   -1.69    4.95
   4  -1 -14    3.65    4.29
   4  -1 -14    1.40    5.31
   4   1 -14    1.98    4.44
   4   1 -14    1.85    4.30
  -4  -1  14    1.56    3.38
  -4  -1  14    0.20    4.42
  -4   1  15   59.83    9.13
  -4   1  15   49.83   10.10
   4  -1 -15   44.72    9.04
   4  -1 -15   27.82    8.29
   4   1 -15   48.10    9.16
   4   1 -15   32.96    8.28
  -4  -1  15   41.63    8.48
  -4  -1  15   39.00    9.19
  -4   1  16  349.24   38.98
   4  -1 -16  270.66   36.98
   4  -1 -16  244.97   36.79
   4   1 -16  279.62   37.19
   4   1 -16  280.32   37.13
  -4  -1  16  269.62   37.76
  -4   1  17   -0.17    4.63
   4  -1 -17   -0.15    4.60
   4  -1 -17   -0.70    3.70
   4   1 -17   -0.76    3.77
   4   1 -17    0.09    4.03
  -4  -1  17    2.59    4.54
  -4   1  18  324.69   45.49
   4  -1 -18  320.25   44.66
   4  -1 -18  331.79   44.97
   4   1 -18  431.62   46.19
   4   1 -18  330.24   44.75
  -4  -1  18  328.14   45.54
  -4   1  19   17.23    7.37
   4  -1 -19   22.69    6.85
   4  -1 -19   13.31    6.64
   4   1 -19   17.34    6.94
   4   1 -19   17.07    6.56
  -4  -1  19   24.29    8.19
  -4   1  20   29.96    9.08
   4  -1 -20   48.37    9.17
   4   1 -20   15.67    6.80
  -4  -1  20   19.42    7.87
  -4   1  21   20.78    7.23
   4  -1 -21    7.27    5.64
  -4  -1  21    3.76    6.69
  -4   1  22  242.51   36.07
   4  -1 -22  281.34   35.97
   4  -1 -22  244.62   35.37
   4   1 -22  285.22   35.95
  -4  -1  22  219.53   35.63
  -4   1  23    7.57    6.38
   4  -1 -23    9.12    5.84
   4  -1 -23    9.68    6.48
   4   1 -23   10.79    6.16
  -4  -1  23    2.68    4.72
  -4   1  24    8.63    6.22
   4  -1 -24    1.19    5.76
   4  -1 -24   21.14    8.03
   4   1 -24   13.24    7.07
  -4  -1  24   14.05    7.75
  -4   1  25   15.21    8.13
   4  -1 -25   25.20    8.74
   4   1 -25   19.43    7.54
  -4  -1  25   16.61    8.29
  -4   1  26   55.15   14.22
   4  -1 -26   84.92   15.35
   4   1 -26   91.26   15.45
  -4  -1  26   61.33   14.69
  -4   1  27    1.73    5.56
   4  -1 -27   -1.51    5.68
   4   1 -27    2.16    5.45
  -4  -1  27    2.66    5.86
   4  -1 -28   42.25   11.12
   4   1 -28   52.96   12.11
  -4  -1  28   63.85   13.77
   4  -1 -29    1.16    5.74
   4   1 -29    2.52    6.10
   4  -1 -30   -0.80    5.22
   4   1 -30   -4.01    6.29
   4  -1 -31   -2.83    6.91
   4   1 -31    3.75    6.24
   4  -1 -32   35.66   10.89
   4   1 -32   48.34   11.31
   4  -1 -33   -0.24    5.75
   4   1 -33    3.90    5.92
   4  -1 -34   10.67    7.42
   4   1 -34   11.83    7.39
   4  -1 -35   -1.57    5.35
   4   1 -35    1.70    6.49
   4  -1 -36   11.87    7.60
   4   1 -36    2.74    6.32
   4  -1 -37    3.52    6.55
   4   1 -37    2.93    7.01
   4  -1 -38   -1.00    6.96
   4   1 -38    8.81    8.09
   4  -1 -39    0.67    6.03
   4   1 -39   -0.19    5.57
  -4   2   1   71.71   11.62
  -4   2   1   69.35   12.08
   4  -2  -1   82.35   11.82
   4  -2  -1   76.97   12.38
   4   2  -1   94.69   12.02
   4   2  -1   86.46   12.20
  -4  -2   1   99.62   12.85
  -4   2   2  218.41   26.10
  -4   2   2  224.97   26.81
   4  -2  -2  178.27   25.85
   4   2  -2  205.48   26.05
   4   2  -2  234.39   26.68
  -4  -2   2  175.50   25.61
  -4  -2   2  207.06   26.55
  -4   2   3   23.44    4.54
  -4   2   3   19.95    4.89
   4  -2  -3   10.58    3.90
   4  -2  -3   28.13    5.45
   4   2  -3    4.36    3.35
   4   2  -3   10.31    4.05
  -4  -2   3    7.87    3.35
  -4  -2   3   20.00    4.76
  -4   2   4 1625.11  199.83
  -4   2   4 1845.17  200.88
   4  -2  -4 1665.02  200.10
   4  -2  -4 1719.96  200.55
   4   2  -4 1630.06  200.05
   4   2  -4 1793.73  200.45
  -4  -2   4 1533.06  199.65
  -4  -2   4 1705.88  200.52
  -4   2   5   34.07    6.85
  -4   2   5   42.89    7.79
   4  -2  -5   38.95    7.13
   4  -2  -5   47.79    8.09
   4   2  -5   41.56    7.21
   4   2  -5   42.53    7.44
  -4  -2   5   34.71    6.70
  -4  -2   5   32.80    7.34
  -4   2   6    9.43    3.55
  -4   2   6   16.66    5.20
   4  -2  -6    7.88    4.20
   4  -2  -6   11.08    4.41
   4   2  -6    8.25    4.15
   4   2  -6   20.27    4.88
  -4  -2   6   11.04    3.77
  -4  -2   6   15.45    4.94
  -4   2   7  376.07   42.87
  -4   2   7  333.50   43.34
   4  -2  -7  319.66   42.85
   4  -2  -7  364.31   43.45
   4   2  -7  336.69   43.02
   4   2  -7  334.00   42.89
  -4  -2   7  366.15   42.86
  -4  -2   7  299.59   43.08
  -4   2   8  789.02   97.99
  -4   2   8  828.57   98.98
   4  -2  -8  759.41   98.27
   4  -2  -8  769.66   98.60
   4   2  -8  782.94   98.41
   4   2  -8  848.73   98.53
  -4  -2   8  816.19   98.11
  -4  -2   8  919.14   99.33
  -4   2   9  183.78   25.85
  -4   2   9  203.61   27.10
   4  -2  -9  202.77   26.63
   4  -2  -9  213.50   27.04
   4   2  -9  197.37   26.46
   4   2  -9  209.22   26.60
  -4  -2   9  208.31   26.24
  -4  -2   9  171.33   26.45
  -4   2  10   58.76   11.00
  -4   2  10   63.02   11.86
   4  -2 -10   74.18   12.10
   4  -2 -10   78.83   12.45
   4   2 -10   67.59   11.65
   4   2 -10   77.76   12.01
  -4  -2  10   82.51   11.73
  -4  -2  10   81.68   12.79
  -4   2  11   44.65    9.11
  -4   2  11   64.48   10.71
   4  -2 -11   62.84   10.14
   4  -2 -11   58.49   10.48
   4   2 -11   50.08    9.65
   4   2 -11   72.75   10.71
  -4  -2  11   55.00    9.36
  -4  -2  11   28.75    9.15
  -4   2  12    0.40    3.54
  -4   2  12    0.15    4.18
   4  -2 -12    1.67    4.24
   4  -2 -12   -0.98    3.57
   4   2 -12    1.99    4.07
   4   2 -12    3.26    3.98
  -4  -2  12    1.39    3.51
  -4  -2  12    3.39    4.24
  -4   2  13    7.58    4.45
  -4   2  13   17.47    6.50
   4  -2 -13   14.37    5.53
   4  -2 -13   14.44    5.41
   4   2 -13   17.74    5.78
   4   2 -13   13.88    5.90
  -4  -2  13   13.17    4.81
  -4  -2  13   24.98    6.86
  -4   2  14  836.81  103.86
  -4   2  14  847.89  105.12
   4  -2 -14  792.89  104.17
   4  -2 -14  832.00  104.64
   4   2 -14  916.00  104.85
   4   2 -14  891.43  104.59
  -4  -2  14  864.50  104.08
  -4  -2  14  847.60  105.20
  -4   2  15   59.86    9.80
  -4   2  15   62.96   11.15
   4  -2 -15   62.61   10.47
   4  -2 -15   50.19    9.79
   4   2 -15   58.18   10.19
   4   2 -15   56.63    9.96
  -4  -2  15   16.21    7.65
  -4  -2  15   54.17   10.70
  -4   2  16   16.39    6.11
   4  -2 -16    8.19    5.26
   4  -2 -16   20.03    6.29
   4   2 -16   10.63    5.19
   4   2 -16   14.93    6.16
  -4  -2  16   23.60    7.09
  -4   2  17   -0.70    4.34
   4  -2 -17   -1.51    4.33
   4  -2 -17    4.03    4.92
   4   2 -17   -0.65    4.24
   4   2 -17    0.35    3.60
  -4  -2  17   -0.42    4.67
  -4   2  18  134.00   20.98
   4  -2 -18  128.97   20.08
   4  -2 -18  152.21   20.88
   4   2 -18  123.95   19.96
  -4  -2  18  121.42   20.56
  -4   2  19  117.75   20.73
   4  -2 -19  189.20   22.24
   4  -2 -19  125.11   20.51
   4   2 -19  130.56   20.66
  -4  -2  19  122.91   20.99
  -4   2  20   37.29   10.22
   4  -2 -20   28.86    8.69
  -4  -2  20   39.43   10.06
  -4   2  21    6.37    5.28
   4  -2 -21   -0.04    3.91
  -4  -2  21    2.79    5.59
  -4   2  22    2.81    5.65
   4  -2 -22   15.36    6.32
   4  -2 -22   16.70    6.76
   4   2 -22    8.22    5.63
  -4  -2  22   14.26    7.06
  -4   2  23   -2.07    5.49
   4  -2 -23    1.63    5.96
   4  -2 -23    6.91    5.69
   4   2 -23    0.76    5.18
  -4  -2  23   -0.38    5.33
  -4   2  24  137.08   24.90
   4  -2 -24  175.94   24.90
   4  -2 -24  145.96   24.33
   4   2 -24  183.15   25.21
  -4  -2  24  158.05   25.38
  -4   2  25    8.81    6.64
   4  -2 -25    5.90    7.25
   4   2 -25   21.58    7.97
  -4  -2  25   25.29    8.72
   4  -2 -26   74.83   13.72
   4   2 -26   45.03   11.79
   4  -2 -27    2.23    5.76
   4   2 -27    5.57    6.58
   4  -2 -28   44.58   11.46
   4   2 -28   62.68   12.99
   4  -2 -29   25.02    7.84
   4   2 -29   10.75    7.94
   4  -2 -30   74.83   15.35
   4   2 -30   86.54   16.47
  -4  -2  30   82.36   17.70
   4  -2 -31   -2.03    6.48
   4   2 -31    3.74    5.67
  -4  -2  31    1.99    6.04
   4  -2 -32    4.10    5.67
   4   2 -32    7.04    5.76
  -4  -2  32    3.33    6.97
   4  -2 -33   -0.94    5.60
   4   2 -33    0.60    6.81
   4  -2 -34   22.08    8.77
   4   2 -34   14.26    8.83
   4  -2 -35   10.18    7.00
   4   2 -35    1.84    6.23
   4  -2 -36    2.61    6.77
   4   2 -36    7.26    7.04
   4  -2 -37   -2.36    5.75
   4   2 -37   -3.33    6.72
   4  -2 -38    7.36    7.82
   4   2 -38    0.79    6.89
   4  -2 -39    1.83    7.82
   4   2 -39   -1.64    6.67
  -4   3   1   31.65    6.11
  -4   3   1   35.09    6.85
   4  -3  -1   30.88    6.26
   4  -3  -1   35.79    7.04
   4   3  -1   54.70    6.96
   4   3  -1   62.35    7.53
  -4  -3   1   25.93    5.80
  -4  -3   1   24.20    6.41
  -4   3   2  341.98   41.18
  -4   3   2  299.61   41.49
   4  -3  -2  331.17   41.29
   4  -3  -2  360.88   42.14
   4   3  -2  317.58   41.08
   4   3  -2  345.52   41.51
  -4  -3   2  331.85   40.97
  -4  -3   2  328.09   41.58
  -4   3   3    1.86    2.92
  -4   3   3   11.56    4.01
   4  -3  -3    6.66    3.29
   4  -3  -3    3.80    3.95
   4   3  -3    8.55    3.50
   4   3  -3    7.64    3.82
  -4  -3   3    9.04    3.49
  -4  -3   3   12.38    4.34
  -4   3   4   19.93    4.22
  -4   3   4    9.47    4.46
   4  -3  -4   14.60    4.50
   4  -3  -4   13.08    4.42
   4   3  -4    8.45    3.84
   4   3  -4   15.11    4.63
  -4  -3   4   11.73    3.62
  -4  -3   4   12.53    4.88
  -4   3   5   50.29    7.70
  -4   3   5   37.39    8.28
   4  -3  -5   43.16    7.88
   4  -3  -5   45.02    8.31
   4   3  -5   55.75    8.41
   4   3  -5   45.29    7.96
  -4  -3   5   49.54    7.80
  -4  -3   5   33.83    7.85
  -4   3   6   43.93    8.44
  -4   3   6   74.77   10.45
   4  -3  -6   56.30    9.25
   4  -3  -6   57.39    9.54
   4   3  -6   45.92    8.86
   4   3  -6   54.23    9.05
  -4  -3   6   51.18    8.63
  -4  -3   6   65.98    9.84
  -4   3   7  529.19   66.60
  -4   3   7  730.22   68.55
   4  -3  -7  433.77   66.50
   4  -3  -7  540.46   67.35
   4   3  -7  483.80   66.82
   4   3  -7  682.78   67.56
  -4  -3   7  558.98   66.82
  -4  -3   7  522.21   67.33
  -4   3   8   87.81   12.31
  -4   3   8   78.63   12.92
   4  -3  -8   65.14   11.95
   4  -3  -8   91.12   12.99
   4   3  -8   73.53   12.45
   4   3  -8   64.56   11.88
  -4  -3   8   89.80   12.25
  -4  -3   8   97.76   13.32
  -4   3   9    1.09    3.11
  -4   3   9    2.42    3.80
   4  -3  -9    1.75    3.64
   4  -3  -9   -0.46    3.79
   4   3  -9   -2.08    3.90
   4   3  -9    0.76    3.35
  -4  -3   9   -0.23    3.35
  -4  -3   9    0.37    4.73
  -4   3  10  248.01   28.63
  -4   3  10  211.61   29.24
   4  -3 -10  198.31   28.49
   4  -3 -10  207.65   28.93
   4   3 -10  205.51   28.50
  -4  -3  10  219.61   28.42
  -4  -3  10  223.20   29.31
  -4   3  11  341.20   49.41
  -4   3  11  412.59   50.94
   4  -3 -11  391.38   50.28
   4  -3 -11  346.97   50.18
   4   3 -11  403.25   50.42
   4   3 -11  412.49   50.36
  -4  -3  11  372.88   49.80
  -4  -3  11  653.55   53.23
  -4   3  12  337.19   43.76
  -4   3  12  343.80   44.86
   4  -3 -12  292.39   43.77
   4  -3 -12  369.57   44.89
   4   3 -12  304.29   44.02
   4   3 -12  596.25   46.59
  -4  -3  12  315.50   43.68
  -4  -3  12  332.11   44.79
  -4   3  13  118.81   15.13
  -4   3  13   92.86   15.49
   4  -3 -13  101.20   15.32
   4  -3 -13  137.32   16.64
   4   3 -13   64.27   14.22
   4   3 -13  100.94   15.00
  -4  -3  13   85.36   14.35
  -4  -3  13  104.07   15.98
  -4   3  14    4.78    3.55
  -4   3  14    7.51    5.02
   4  -3 -14    9.46    4.46
   4  -3 -14    2.18    4.18
   4   3 -14    6.84    4.57
   4   3 -14   11.84    4.71
  -4  -3  14    3.80    4.46
  -4  -3  14    6.69    4.99
  -4   3  15   53.37    9.60
  -4   3  15   44.13   10.21
   4  -3 -15   41.42    9.52
   4  -3 -15   65.43   10.89
   4   3 -15   50.16   10.16
   4   3 -15   63.45   10.38
  -4  -3  15   48.98   10.82
  -4   3  16  244.00   35.32
   4  -3 -16  246.47   34.70
   4  -3 -16  281.93   35.65
   4   3 -16  267.23   35.24
  -4  -3  16  266.10   35.90
  -4   3  17   30.50    7.95
   4  -3 -17   11.33    5.90
   4  -3 -17   16.44    6.23
   4   3 -17   19.51    6.35
  -4  -3  17   33.94    7.89
  -4   3  18   56.35   11.38
   4  -3 -18   41.12   10.06
   4  -3 -18   72.61   11.97
   4   3 -18   65.53   11.68
  -4  -3  18   42.90   10.86
  -4   3  19    0.70    5.69
   4  -3 -19    6.44    4.72
   4  -3 -19    6.70    5.41
   4   3 -19    2.45    4.55
  -4  -3  19    4.41    5.63
  -4   3  20   15.58    6.63
   4  -3 -20    9.45    5.37
  -4  -3  20   16.55    6.65
  -4   3  21   62.53   12.44
   4  -3 -21   45.28   11.08
  -4  -3  21   53.99   12.09
  -4   3  22   77.85   14.67
   4  -3 -22   73.26   14.05
   4   3 -22   70.61   13.70
  -4  -3  22   61.95   13.76
  -4   3  23   59.63   12.67
   4  -3 -23   58.87   11.86
   4  -3 -23   46.05   11.75
   4   3 -23   50.42   11.53
   4  -3 -24    3.07    5.89
   4   3 -24    1.17    5.41
   4  -3 -25   18.65    7.42
   4   3 -25   15.29    7.81
   4  -3 -26   56.65   13.59
   4   3 -26   70.02   14.34
   4  -3 -27   12.99    6.82
   4   3 -27   10.06    6.27
  -4  -3  27    3.72    7.10
   4  -3 -28   60.68   14.65
   4   3 -28  107.37   16.61
  -4  -3  28   79.74   16.46
   4  -3 -29    8.20    6.48
   4   3 -29   10.88    7.17
  -4  -3  29    0.09    5.72
   4  -3 -30   11.73    6.53
   4   3 -30    3.75    7.31
  -4  -3  30   16.35    8.22
   4  -3 -31    8.06    6.67
   4   3 -31    8.98    7.46
  -4  -3  31    3.11    6.39
   4  -3 -32   39.65   11.20
   4   3 -32   74.01   13.82
  -4  -3  32   39.32   12.46
   4  -3 -33    1.74    6.20
   4   3 -33    5.21    6.55
  -4  -3  33    5.59    7.39
   4  -3 -34    3.83    6.90
   4   3 -34    4.52    6.73
   4  -3 -35    1.27    4.94
   4   3 -35   -1.93    6.82
   4  -3 -36    1.59    5.89
   4   3 -36   15.35    7.91
   4  -3 -37   -0.23    5.25
   4   3 -37    7.94    6.54
   4  -3 -38    4.89    6.63
   4   3 -38    3.23    7.12
   4  -3 -39   -1.06    5.36
   4   3 -39    3.47    7.10
  -4   4   1   77.22   10.27
  -4   4   1   56.20   10.18
   4  -4  -1   60.27    9.99
   4  -4  -1   64.25   10.83
   4   4  -1   61.07    9.80
   4   4  -1   71.50   10.30
  -4  -4   1   80.75   10.00
  -4  -4   1   57.59   10.09
  -4   4   2  141.72   19.62
  -4   4   2  139.97   20.10
   4  -4  -2  133.03   19.69
   4  -4  -2  159.12   20.76
   4   4  -2  139.61   19.66
   4   4  -2  168.96   20.09
  -4  -4   2  153.70   19.55
  -4  -4   2  166.29   20.42
  -4   4   3   29.92    8.90
  -4   4   3   92.94   11.22
   4  -4  -3   63.09   10.03
   4  -4  -3   67.18   10.75
   4   4  -3   75.34   10.21
   4   4  -3  104.18   10.96
  -4  -4   3   78.41   10.03
  -4  -4   3   64.21   10.27
  -4   4   4  333.88   41.12
  -4   4   4  294.72   41.49
   4  -4  -4  291.63   41.08
   4  -4  -4  374.17   42.17
   4   4  -4  329.54   41.30
   4   4  -4  342.05   41.37
  -4  -4   4  380.03   41.30
  -4  -4   4  307.65   41.46
  -4   4   5    1.42    3.22
  -4   4   5    6.38    4.21
   4  -4  -5    2.08    3.09
   4  -4  -5   10.14    4.35
   4   4  -5   10.28    4.13
   4   4  -5    4.66    3.69
  -4  -4   5    6.80    3.23
  -4  -4   5    2.69    3.59
  -4   4   6   87.48   12.72
  -4   4   6   77.89   13.19
   4  -4  -6   84.87   13.03
   4  -4  -6   89.17   13.45
   4   4  -6   89.26   13.17
   4   4  -6   86.80   12.92
  -4  -4   6   88.14   12.80
  -4  -4   6  102.89   13.86
  -4   4   7    5.98    3.49
  -4   4   7    8.55    4.42
   4  -4  -7   11.66    4.48
   4  -4  -7    6.42    4.38
   4   4  -7    4.99    3.82
   4   4  -7    1.91    3.72
  -4  -4   7    5.99    3.47
  -4  -4   7    7.57    5.01
  -4   4   8  100.41   14.73
  -4   4   8   96.70   15.25
   4  -4  -8  101.56   15.14
   4  -4  -8  113.64   15.89
   4   4  -8  109.86   15.53
   4   4  -8   97.64   14.89
  -4  -4   8  113.74   15.16
  -4  -4   8  104.65   15.76
  -4   4   9  323.75   39.77
  -4   4   9  294.05   40.29
   4  -4  -9  316.77   40.19
   4  -4  -9  373.20   41.18
   4   4  -9  347.24   40.55
   4   4  -9  280.45   39.60
  -4  -4   9  306.67   39.75
  -4  -4   9  295.80   40.41
  -4   4  10  236.72   32.97
  -4   4  10  264.51   34.16
   4  -4 -10  262.76   33.73
   4  -4 -10  284.18   34.36
   4   4 -10  253.90   33.72
  -4  -4  10  253.59   33.31
  -4  -4  10  263.74   34.22
  -4   4  11   27.59    6.12
  -4   4  11   38.43    7.78
   4  -4 -11   29.05    6.79
   4  -4 -11   21.06    6.35
   4   4 -11   25.89    6.36
   4   4 -11   39.80    7.21
  -4  -4  11   39.41    6.62
  -4  -4  11    2.59    5.44
  -4   4  12   58.28    9.67
  -4   4  12   41.82    9.71
   4  -4 -12   55.27    9.89
   4  -4 -12   59.25   10.28
   4   4 -12   77.03   11.21
   4   4 -12   55.33   10.05
  -4  -4  12   50.18    9.39
  -4  -4  12   45.45   10.21
  -4   4  13  116.10   15.69
  -4   4  13  102.34   16.53
   4  -4 -13   90.61   15.61
   4  -4 -13   93.63   16.02
   4   4 -13  112.47   16.45
  -4  -4  13  111.53   15.79
  -4  -4  13  105.26   16.63
  -4   4  14  344.60   41.89
  -4   4  14  311.93   42.70
   4  -4 -14  294.64   41.95
   4  -4 -14  331.43   42.72
   4   4 -14  323.70   42.46
  -4  -4  14  342.48   42.07
  -4  -4  14  329.40   43.06
  -4   4  15   90.35   14.63
  -4   4  15   96.13   16.03
   4  -4 -15  101.70   15.49
   4  -4 -15  105.52   16.13
   4   4 -15  107.84   16.09
  -4  -4  15   82.97   15.74
  -4   4  16   30.18    7.83
   4  -4 -16   38.01    7.74
   4  -4 -16   26.51    7.35
   4   4 -16   18.89    6.78
  -4  -4  16   10.68    6.24
  -4   4  17    5.12    5.36
   4  -4 -17    7.79    4.91
   4  -4 -17    0.29    3.95
   4   4 -17    1.09    3.76
  -4  -4  17    5.34    5.25
  -4   4  18  124.81   19.42
   4  -4 -18  149.14   19.59
   4  -4 -18   93.64   18.21
   4   4 -18  135.48   19.51
  -4  -4  18  110.13   19.45
  -4   4  19   74.61   14.43
   4  -4 -19  111.00   15.62
   4  -4 -19   68.37   14.06
  -4  -4  19   83.58   15.23
  -4   4  20   59.37   11.35
   4  -4 -20   20.11    8.68
  -4  -4  20   73.08   12.56
  -4   4  21   43.46    9.86
   4  -4 -21   25.96    9.02
   4   4 -22    6.88    6.17
   4  -4 -23   40.07    9.57
   4   4 -23   38.66   10.29
   4  -4 -24   26.75    9.90
   4   4 -24   94.56   14.10
  -4  -4  24   48.76   12.24
   4  -4 -25   81.71   14.23
   4   4 -25   70.52   13.64
  -4  -4  25   47.98   13.41
   4  -4 -26   71.93   13.74
   4   4 -26   62.56   13.54
  -4  -4  26   46.37   12.58
   4  -4 -27   -1.33    5.69
   4   4 -27    4.01    6.74
  -4  -4  27   -2.32    6.39
   4  -4 -28   36.94   10.03
   4   4 -28   36.52   10.56
  -4  -4  28   25.36   10.71
   4  -4 -29   28.08    8.82
   4   4 -29   20.74    8.20
  -4  -4  29    6.41    7.54
   4  -4 -30   14.10    8.35
   4   4 -30   11.08    7.06
  -4  -4  30   12.57    7.87
   4  -4 -31    4.55    5.50
   4   4 -31    3.57    5.75
  -4  -4  31   -2.23    5.90
   4  -4 -32    1.47    5.11
   4   4 -32   -0.10    6.05
  -4  -4  32    5.96    7.65
   4  -4 -33   15.20    8.22
   4   4 -33    2.45    6.36
  -4  -4  33   11.29    6.91
   4  -4 -34    1.42    6.33
   4   4 -34   11.90    7.83
  -4  -4  34    8.28    6.80
   4  -4 -35   13.74    7.97
   4   4 -35   13.06    7.69
  -4  -4  35   -3.22    7.85
   4  -4 -36    4.87    6.23
   4   4 -36    9.11    6.70
   4  -4 -37   -1.88    5.70
   4   4 -37   -4.14    6.53
   4  -4 -38    1.06    6.89
   4   4 -38    6.13    7.36
   4  -4 -39   -0.98    5.68
  -4   5   1   91.46   13.26
   4  -5  -1   99.31   13.62
   4  -5  -1   88.53   14.27
   4   5  -1  120.42   13.80
   4   5  -1   91.93   13.31
  -4  -5   1   82.77   12.86
  -4  -5   1  101.58   14.02
  -4   5   2  285.44   40.05
   4  -5  -2  337.79   40.63
   4  -5  -2  438.31   42.25
   4   5  -2  297.11   40.13
   4   5  -2  337.67   40.27
  -4  -5   2  317.05   39.99
  -4  -5   2  317.46   40.63
  -4   5   3  182.58   23.89
   4  -5  -3  169.09   24.00
   4  -5  -3  198.41   24.97
   4   5  -3  172.97   23.93
   4   5  -3  188.46   23.94
  -4  -5   3  196.33   23.85
  -4  -5   3  188.91   24.39
  -4   5   4   41.97    6.92
   4  -5  -4   30.24    6.73
   4  -5  -4   42.46    7.76
   4   5  -4   34.98    6.93
   4   5  -4   33.70    6.82
  -4  -5   4   47.24    7.00
  -4  -5   4   31.30    7.15
  -4   5   5   45.25    8.19
   4  -5  -5   42.20    8.38
   4  -5  -5   54.24    9.23
   4   5  -5   52.11    8.69
   4   5  -5   73.80    9.11
  -4  -5   5   45.38    8.12
  -4   5   6   97.16   13.03
   4  -5  -6   86.15   13.16
   4  -5  -6   78.44   13.44
   4   5  -6   92.71   13.05
  -4  -5   6   84.80   12.76
  -4  -5   6   98.85   13.88
  -4   5   7  273.71   32.08
   4  -5  -7  242.86   32.22
   4  -5  -7  264.22   32.84
   4   5  -7  218.36   32.05
   4   5  -7  258.20   32.05
  -4  -5   7  261.18   32.01
  -4  -5   7  233.14   32.41
  -4   5   8   34.57    6.83
   4  -5  -8   38.68    7.47
   4  -5  -8   43.27    8.05
   4   5  -8   54.63    8.18
   4   5  -8   43.92    7.33
  -4  -5   8   24.34    6.78
  -4  -5   8   36.10    7.83
  -4   5   9   36.87    6.52
   4  -5  -9   22.55    6.48
   4  -5  -9   38.79    7.84
   4   5  -9   28.96    6.73
   4   5  -9   30.27    6.49
  -4  -5   9   28.62    6.32
  -4  -5   9   42.84    7.77
  -4   5  10   43.18    7.16
   4  -5 -10   36.48    7.35
   4  -5 -10   41.69    8.36
   4   5 -10   20.79    6.52
  -4  -5  10   29.29    6.60
  -4  -5  10   34.26    7.35
  -4   5  11  307.35   36.83
  -4   5  11  298.56   37.67
   4  -5 -11  286.37   37.20
   4  -5 -11  306.28   37.88
   4   5 -11  198.88   36.33
  -4  -5  11  330.93   37.30
  -4  -5  11  321.57   38.16
  -4   5  12  352.84   43.73
  -4   5  12  310.87   44.26
   4  -5 -12  401.53   44.76
   4  -5 -12  346.06   44.73
   4   5 -12  318.55   44.13
  -4  -5  12  347.89   43.92
  -4  -5  12  344.64   44.89
  -4   5  13   42.89    8.60
  -4   5  13   55.32    9.85
   4  -5 -13   55.65    9.82
   4  -5 -13   56.20   10.39
   4   5 -13   52.14    9.82
  -4  -5  13   49.60    9.20
  -4  -5  13   47.29   10.15
  -4   5  14   19.84    5.35
  -4   5  14   16.72    6.32
   4  -5 -14   21.66    6.17
   4  -5 -14   24.83    6.95
   4   5 -14   28.33    6.99
  -4  -5  14   14.60    5.32
  -4  -5  14   19.30    7.37
  -4   5  15  113.11   17.35
  -4   5  15  112.07   18.47
   4  -5 -15  149.09   18.78
   4  -5 -15  103.62   18.23
[truncated: 815,802 more chars]
