# Supplementary material for: LED-pump-X-ray-multiprobe crystallography for sub-second timescales
Source: Commun Chem. 2022 Aug 26;5:102. doi: 10.1038/s42004-022-00716-1 (PMC9814726; doi:10.1038/s42004-022-00716-1)
Supplement: Supplementary file 10 — Supplementary Data 1 [file 42004_2022_716_MOESM10_ESM.zip › CIFs/4s_270K/270K_4s_t5_excit.cif]

  data_global

# SUBMISSION DETAILS
 
_publ_contact_author_name       'Hatcher, Lauren'
_publ_contact_author_address
;
School of Chemistry
Cardiff University
Main Building
Park Place 
Cardiff
CF10 3AT
United Kingdom
;
_publ_contact_author_email       'HatcherL1@cardiff.ac.uk'
_publ_requested_category          FM
_publ_section_comment
; 
?
;
_publ_section_references
;
Diamond General Data Aquisition (GDA) software: http://www.opengda.org/

XIA2: Winter, G. (2010) J. Appl. Cryst. 43, 186-190.
POINTLESS: Evans, P. (2006) Acta Cryst. D62, 72-82.
AIMLESS: Evans, P. R. and Murshudov, G. N. (2013) Acta Cryst. D69, 1204-1214.
DIALS: Winter, G., et al. Acta Cryst. (2018) D74, 85-97.
CCP4: Winn, M. D. et al. (2011) Acta Cryst. D67, 235-242.
   
SHELXL: Sheldrick G. M. (2015). Acta Cryst. C71, 3-8.
SHELXT:	Sheldrick, G. M. (2015). Acta Cryst. A71, 3-8.
 
OLEX2: Dolomanov, O.V.; Bourhis, L.J.; Gildea, R.J.; Howard, J.A.K.; Puschmann,
 H., OLEX2: A complete structure solution, refinement and analysis program 
 (2009). J. Appl. Cryst., 42, 339-341.

MERCURY: Macrae, C. F., Bruno, I. J., Chisholm, J. A., Edgington,
P. R., McCabe, P., Pidcock, E., Rodriguez-Monge, L., Taylor, R.,
van de Streek, J. & Wood, P. A. (2008). J. Appl. Cryst. 41, 466-470.
;

####
 
data_270K_4s_t5_excit
 
_audit_creation_method            'SHELXL-2018/3'
_shelx_SHELXL_version_number      '2018/3'
_chemical_name_systematic         
;
Nitro-(N,N,N',N'-tetrabutyldiethylenetriamine)palladium(II)
tetraphenylborate, tetrahydrofuran solvate
;
_chemical_name_common             ?
_chemical_melting_point           ?
_chemical_formula_moiety          
;
C20 H45 N4 O2 Pd, C24 H20 B, C4 H8 O
;
_chemical_formula_sum            'C48 H73 B N4 O3 Pd' 
_chemical_formula_weight          871.31

loop_
 _atom_type_symbol
 _atom_type_description
 _atom_type_scat_dispersion_real
 _atom_type_scat_dispersion_imag
 _atom_type_scat_source
 'C'  'C'   0.0010   0.0010
 'International Tables Vol C Tables 4.2.6.8 and 6.1.1.4'
 'H'  'H'   0.0000   0.0000
 'International Tables Vol C Tables 4.2.6.8 and 6.1.1.4'
 'B'  'B'   0.0000   0.0000
 'International Tables Vol C Tables 4.2.6.8 and 6.1.1.4'
 'N'  'N'   0.0030   0.0020
 'International Tables Vol C Tables 4.2.6.8 and 6.1.1.4'
 'O'  'O'   0.0050   0.0030
 'International Tables Vol C Tables 4.2.6.8 and 6.1.1.4'
 'Pd'  'Pd'  -2.5040   0.6150
 'International Tables Vol C Tables 4.2.6.8 and 6.1.1.4'
 
_space_group_crystal_system       monoclinic
_space_group_IT_number            14
_space_group_name_H-M_alt         'P 21/n'
_space_group_name_Hall            '-P 2yn'
 
_shelx_space_group_comment
;
The symmetry employed for this shelxl refinement is uniquely defined
by the following loop, which should always be used as a source of
symmetry information in preference to the above space-group names.
They are only intended as comments.
;
 
loop_
 _space_group_symop_operation_xyz
 'x, y, z'
 '-x+1/2, y+1/2, -z+1/2'
 '-x, -y, -z'
 'x-1/2, -y-1/2, z-1/2'
 
_cell_length_a                    11.6898(3)
_cell_length_b                    13.6049(4)
_cell_length_c                    30.2817(9)
_cell_angle_alpha                 90
_cell_angle_beta                  93.429(3)
_cell_angle_gamma                 90
_cell_volume                      4807.3(2)
_cell_formula_units_Z             4
_cell_measurement_temperature     270(2)
_cell_measurement_reflns_used     9902
_cell_measurement_theta_max       20.6965831128
_cell_measurement_theta_min       1.25043923632
 
_exptl_crystal_description        Plate
_exptl_crystal_colour             Yellow
_exptl_crystal_density_meas       ?
_exptl_crystal_density_method     ?
_exptl_crystal_density_diffrn     1.204          
_exptl_crystal_F_000              1856
_exptl_transmission_factor_min    ?
_exptl_transmission_factor_max    ?
_exptl_crystal_size_max           0.100
_exptl_crystal_size_mid           0.100
_exptl_crystal_size_min           0.050
_exptl_absorpt_coefficient_mu     0.200
_shelx_estimated_absorpt_T_min    0.980
_shelx_estimated_absorpt_T_max    0.990
_exptl_absorpt_correction_T_min   0.993910220762
_exptl_absorpt_correction_T_max   1.0
_exptl_absorpt_correction_type    empirical
_exptl_absorpt_process_details    
;
CCP4 7.0.058: AIMLESS, version 0.7.1 : 27/03/18
Scaling & analysis of unmerged intensities, absorption correction using spherical harmonics
;
_exptl_absorpt_special_details    ?
_diffrn_ambient_temperature       270(2)
_diffrn_radiation_wavelength      0.534
_diffrn_measurement_device_type   'Photon counting pixel array'
_diffrn_radiation_type            Synchrotron
_diffrn_measurement_method        'shutterless scans'
_diffrn_radiation_source          'Diamond Light Source Beamline I19-2'
_diffrn_radiation_monochromator   'Silicon 111'
_diffrn_detector_area_resol_mean  ?
_diffrn_reflns_number             32820
_diffrn_reflns_av_unetI/netI      0.1074
_diffrn_reflns_av_R_equivalents   0.0878
_diffrn_reflns_limit_h_min        -14
_diffrn_reflns_limit_h_max        14
_diffrn_reflns_limit_k_min        -16
_diffrn_reflns_limit_k_max        11
_diffrn_reflns_limit_l_min        -36
_diffrn_reflns_limit_l_max        37
_diffrn_reflns_theta_min          1.233
_diffrn_reflns_theta_max          19.496
_diffrn_reflns_theta_full         18.687
_diffrn_measured_fraction_theta_max   0.995
_diffrn_measured_fraction_theta_full  0.995
_diffrn_reflns_Laue_measured_fraction_max    0.995
_diffrn_reflns_Laue_measured_fraction_full   0.995
_diffrn_reflns_point_group_measured_fraction_max   0.995
_diffrn_reflns_point_group_measured_fraction_full  0.995
_reflns_number_total              9781
_reflns_number_gt                 5424
_reflns_threshold_expression      'I > 2\s(I)'
_reflns_Friedel_coverage          0.000
_reflns_Friedel_fraction_max      .
_reflns_Friedel_fraction_full     .
 
_reflns_special_details
;
 Reflections were merged by SHELXL according to the crystal
 class for the calculation of statistics and refinement.
 
 _reflns_Friedel_fraction is defined as the number of unique
 Friedel pairs measured divided by the number that would be
 possible theoretically, ignoring centric projections and
 systematic absences.
;
 
_computing_data_collection        'Diamond GDA (http://www.opengda.org/)'
_computing_cell_refinement        'DIALS (Winter, 2018)'
_computing_data_reduction         'XIA2 (Winter 2010)'
_computing_structure_solution     'SHELXT (Sheldrick, 2015)'
_computing_structure_refinement   'SHELXL (Sheldrick, 2015)'
_computing_molecular_graphics     'OLEX2 (Dolomanov et al., 2009)'
_computing_publication_material   'MERCURY (Macrae et al., 2008)'
_refine_special_details           ?
_refine_ls_structure_factor_coef  Fsqd
_refine_ls_matrix_type            full
_refine_ls_weighting_scheme       calc
_refine_ls_weighting_details
'w=1/[\s^2^(Fo^2^)+(0.0421P)^2^] where P=(Fo^2^+2Fc^2^)/3'
_atom_sites_solution_primary      ?
_atom_sites_solution_secondary    ?
_atom_sites_solution_hydrogens    geom
_refine_ls_hydrogen_treatment     constr
_refine_ls_extinction_method      none
_refine_ls_extinction_coef        .
_refine_ls_number_reflns          9781
_refine_ls_number_parameters      526
_refine_ls_number_restraints      490
_refine_ls_R_factor_all           0.1019
_refine_ls_R_factor_gt            0.0551
_refine_ls_wR_factor_ref          0.1324
_refine_ls_wR_factor_gt           0.1166
_refine_ls_goodness_of_fit_ref    0.906
_refine_ls_restrained_S_all       0.908
_refine_ls_shift/su_max           0.001
_refine_ls_shift/su_mean          0.000
 
loop_
 _atom_site_label
 _atom_site_type_symbol
 _atom_site_fract_x
 _atom_site_fract_y
 _atom_site_fract_z
 _atom_site_U_iso_or_equiv
 _atom_site_adp_type
 _atom_site_occupancy
 _atom_site_site_symmetry_order  
 _atom_site_calc_flag
 _atom_site_refinement_flags_posn
 _atom_site_refinement_flags_adp
 _atom_site_refinement_flags_occupancy
 _atom_site_disorder_assembly
 _atom_site_disorder_group
Pd1 Pd 0.33981(2) 0.77529(2) 0.34685(2) 0.04896(12) Uani 1 1 d . . . . .
N2 N 0.3460(3) 0.9276(2) 0.33815(10) 0.0573(7) Uani 1 1 d . . . . .
N3 N 0.4552(2) 0.79856(18) 0.39824(9) 0.0480(7) Uani 1 1 d . . . . .
H3 H 0.532140 0.788225 0.387912 0.058 Uiso 1 1 calc R U . . .
N4 N 0.3307(2) 0.63168(18) 0.37139(10) 0.0499(7) Uani 1 1 d . . . . .
C1 C 0.4426(3) 0.9634(3) 0.36978(13) 0.0636(10) Uani 1 1 d . . . . .
H1A H 0.515109 0.957082 0.356076 0.076 Uiso 1 1 calc R U . . .
H1B H 0.431080 1.032137 0.376695 0.076 Uiso 1 1 calc R U . . .
C2 C 0.4450(3) 0.9032(2) 0.41162(12) 0.0638(10) Uani 1 1 d . . . . .
H2A H 0.509821 0.921980 0.431310 0.077 Uiso 1 1 calc R U . . .
H2B H 0.375249 0.913226 0.426833 0.077 Uiso 1 1 calc R U . . .
C3 C 0.4346(3) 0.7234(2) 0.43255(12) 0.0524(9) Uani 1 1 d . . . . .
H3A H 0.365634 0.739004 0.447414 0.063 Uiso 1 1 calc R U . . .
H3B H 0.498631 0.721219 0.454426 0.063 Uiso 1 1 calc R U . . .
C4 C 0.4215(3) 0.6258(2) 0.40900(12) 0.0540(9) Uani 1 1 d . . . . .
H4A H 0.400449 0.575669 0.429817 0.065 Uiso 1 1 calc R U . . .
H4B H 0.494068 0.607069 0.397514 0.065 Uiso 1 1 calc R U . . .
C5 C 0.2315(3) 0.9653(3) 0.35146(14) 0.0705(11) Uani 1 1 d . . . . .
H5A H 0.220888 0.942948 0.381356 0.085 Uiso 1 1 calc R U . . .
H5B H 0.172237 0.934674 0.332332 0.085 Uiso 1 1 calc R U . . .
C6 C 0.2122(4) 1.0760(3) 0.35006(17) 0.0939(15) Uani 1 1 d . . . . .
H6A H 0.270895 1.108053 0.368940 0.113 Uiso 1 1 calc R U . . .
H6B H 0.219144 1.099391 0.320086 0.113 Uiso 1 1 calc R U . . .
C7 C 0.0955(4) 1.1034(3) 0.3652(2) 0.1171(18) Uani 1 1 d . . . . .
H7A H 0.037420 1.065042 0.348724 0.141 Uiso 1 1 calc R U . . .
H7B H 0.092021 1.087091 0.396259 0.141 Uiso 1 1 calc R U . . .
C8 C 0.0698(6) 1.2104(4) 0.3588(3) 0.184(3) Uani 1 1 d . . . . .
H8A H 0.051522 1.223189 0.328004 0.275 Uiso 1 1 calc R U . . .
H8B H 0.135641 1.248420 0.368688 0.275 Uiso 1 1 calc R U . . .
H8C H 0.005898 1.228200 0.375591 0.275 Uiso 1 1 calc R U . . .
C9 C 0.3661(3) 0.9602(3) 0.29168(13) 0.0620(10) Uani 1 1 d . . . . .
H9A H 0.298707 0.944183 0.272836 0.074 Uiso 1 1 calc R U . . .
H9B H 0.374371 1.031191 0.291615 0.074 Uiso 1 1 calc R U . . .
C10 C 0.4683(4) 0.9163(3) 0.27197(13) 0.0724(11) Uani 1 1 d . . . . .
H10A H 0.466162 0.845393 0.275191 0.087 Uiso 1 1 calc R U . . .
H10B H 0.537451 0.940183 0.287734 0.087 Uiso 1 1 calc R U . . .
C11 C 0.4713(4) 0.9426(4) 0.22295(15) 0.0953(15) Uani 1 1 d . . . . .
H11A H 0.407018 0.911348 0.206790 0.114 Uiso 1 1 calc R U . . .
H11B H 0.462393 1.013118 0.219574 0.114 Uiso 1 1 calc R U . . .
C12 C 0.5804(5) 0.9115(5) 0.20306(18) 0.134(2) Uani 1 1 d . . . . .
H12A H 0.577203 0.929091 0.172318 0.202 Uiso 1 1 calc R U . . .
H12B H 0.589388 0.841579 0.205949 0.202 Uiso 1 1 calc R U . . .
H12C H 0.644277 0.943855 0.218229 0.202 Uiso 1 1 calc R U . . .
C13 C 0.2125(3) 0.6238(2) 0.38879(13) 0.0586(10) Uani 1 1 d . . . . .
H13A H 0.204889 0.675874 0.410298 0.070 Uiso 1 1 calc R U . . .
H13B H 0.157035 0.636769 0.364386 0.070 Uiso 1 1 calc R U . . .
C14 C 0.1795(3) 0.5284(3) 0.41009(15) 0.0713(12) Uani 1 1 d . . . . .
H14A H 0.231833 0.515280 0.435471 0.086 Uiso 1 1 calc R U . . .
H14B H 0.186310 0.475041 0.389142 0.086 Uiso 1 1 calc R U . . .
C15 C 0.0583(4) 0.5317(3) 0.42479(16) 0.0818(13) Uani 1 1 d . . . . .
H15A H 0.006737 0.546526 0.399370 0.098 Uiso 1 1 calc R U . . .
H15B H 0.052391 0.584751 0.445914 0.098 Uiso 1 1 calc R U . . .
C16 C 0.0192(4) 0.4370(3) 0.44577(16) 0.0908(15) Uani 1 1 d . . . . .
H16A H 0.012830 0.386145 0.423772 0.136 Uiso 1 1 calc R U . . .
H16B H -0.054040 0.447162 0.457789 0.136 Uiso 1 1 calc R U . . .
H16C H 0.074068 0.417746 0.469022 0.136 Uiso 1 1 calc R U . . .
C17 C 0.3489(3) 0.5516(3) 0.33882(13) 0.0602(10) Uani 1 1 d . . . . .
H17A H 0.352707 0.489417 0.354489 0.072 Uiso 1 1 calc R U . . .
H17B H 0.282841 0.549179 0.317884 0.072 Uiso 1 1 calc R U . . .
C18 C 0.4540(4) 0.5621(3) 0.31367(14) 0.0777(12) Uani 1 1 d . . . . .
H18A H 0.520970 0.562275 0.334218 0.093 Uiso 1 1 calc R U . . .
H18B H 0.451613 0.624394 0.298094 0.093 Uiso 1 1 calc R U . . .
C19 C 0.4647(5) 0.4779(4) 0.28015(19) 0.123(2) Uani 1 1 d . . . . .
H19A H 0.458246 0.415986 0.295709 0.147 Uiso 1 1 calc R U . . .
H19B H 0.400436 0.481968 0.258451 0.147 Uiso 1 1 calc R U . . .
C20 C 0.5681(5) 0.4759(4) 0.2571(2) 0.157(3) Uani 1 1 d . . . . .
H20A H 0.561973 0.426701 0.234390 0.235 Uiso 1 1 calc R U . . .
H20B H 0.631637 0.460753 0.277537 0.235 Uiso 1 1 calc R U . . .
H20C H 0.580035 0.539043 0.243980 0.235 Uiso 1 1 calc R U . . .
C21 C 0.6565(3) 0.3741(2) 0.42712(13) 0.0531(9) Uani 1 1 d . . . . .
C22 C 0.7088(3) 0.4240(3) 0.39366(15) 0.0681(11) Uani 1 1 d . . . . .
H22 H 0.724919 0.389772 0.368195 0.082 Uiso 1 1 calc R U . . .
C23 C 0.7376(3) 0.5222(3) 0.39666(18) 0.0829(13) Uani 1 1 d . . . . .
H23 H 0.772507 0.552409 0.373429 0.099 Uiso 1 1 calc R U . . .
C24 C 0.7152(4) 0.5758(3) 0.43372(18) 0.0805(12) Uani 1 1 d . . . . .
H24 H 0.736674 0.641492 0.436152 0.097 Uiso 1 1 calc R U . . .
C25 C 0.6609(3) 0.5305(3) 0.46683(15) 0.0699(11) Uani 1 1 d . . . . .
H25 H 0.643362 0.565865 0.491822 0.084 Uiso 1 1 calc R U . . .
C26 C 0.6318(3) 0.4320(2) 0.46329(13) 0.0613(10) Uani 1 1 d . . . . .
H26 H 0.593925 0.403152 0.486136 0.074 Uiso 1 1 calc R U . . .
C27 C 0.7344(3) 0.2016(2) 0.45901(13) 0.0555(9) Uani 1 1 d . . . . .
C28 C 0.8089(3) 0.2507(3) 0.48856(14) 0.0647(11) Uani 1 1 d . . . . .
H28 H 0.803855 0.318821 0.490138 0.078 Uiso 1 1 calc R U . . .
C29 C 0.8911(4) 0.2032(3) 0.51604(16) 0.0844(14) Uani 1 1 d . . . . .
H29 H 0.938658 0.239895 0.535485 0.101 Uiso 1 1 calc R U . . .
C30 C 0.9026(4) 0.1051(3) 0.51477(17) 0.0891(14) Uani 1 1 d . . . . .
H30 H 0.956177 0.073365 0.533712 0.107 Uiso 1 1 calc R U . . .
C31 C 0.8334(4) 0.0521(3) 0.48487(18) 0.0900(14) Uani 1 1 d . . . . .
H31 H 0.841818 -0.015711 0.482975 0.108 Uiso 1 1 calc R U . . .
C32 C 0.7517(3) 0.0996(3) 0.45773(16) 0.0790(13) Uani 1 1 d . . . . .
H32 H 0.706254 0.062396 0.437788 0.095 Uiso 1 1 calc R U . . .
C33 C 0.5054(3) 0.2308(2) 0.44455(12) 0.0507(8) Uani 1 1 d . . . . .
C34 C 0.4788(3) 0.1453(2) 0.46689(12) 0.0543(9) Uani 1 1 d . . . . .
H34 H 0.537069 0.100135 0.473427 0.065 Uiso 1 1 calc R U . . .
C35 C 0.3708(3) 0.1242(3) 0.47981(13) 0.0653(11) Uani 1 1 d . . . . .
H35 H 0.358191 0.065873 0.494741 0.078 Uiso 1 1 calc R U . . .
C36 C 0.2807(4) 0.1883(3) 0.47098(15) 0.0731(12) Uani 1 1 d . . . . .
H36 H 0.207656 0.174377 0.479883 0.088 Uiso 1 1 calc R U . . .
C37 C 0.3027(4) 0.2733(3) 0.44859(17) 0.0806(13) Uani 1 1 d . . . . .
H37 H 0.243855 0.317903 0.442108 0.097 Uiso 1 1 calc R U . . .
C38 C 0.4124(4) 0.2932(3) 0.43550(15) 0.0712(12) Uani 1 1 d . . . . .
H38 H 0.424179 0.350927 0.419970 0.085 Uiso 1 1 calc R U . . .
C39 C 0.6370(4) 0.2136(3) 0.37468(14) 0.0666(10) Uani 1 1 d . . . . .
C40 C 0.5438(4) 0.2198(3) 0.34427(15) 0.0796(12) Uani 1 1 d . . . . .
H40 H 0.474724 0.243434 0.353713 0.096 Uiso 1 1 calc R U . . .
C41 C 0.5494(5) 0.1920(3) 0.29967(17) 0.0982(16) Uani 1 1 d . . . . .
H41 H 0.485409 0.198394 0.280118 0.118 Uiso 1 1 calc R U . . .
C42 C 0.6502(6) 0.1553(4) 0.2852(2) 0.123(2) Uani 1 1 d . . . . .
H42 H 0.654918 0.136184 0.255923 0.147 Uiso 1 1 calc R U . . .
C43 C 0.7431(6) 0.1471(5) 0.3144(2) 0.143(2) Uani 1 1 d . . . . .
H43 H 0.811796 0.122971 0.304797 0.172 Uiso 1 1 calc R U . . .
C44 C 0.7363(5) 0.1745(4) 0.35803(18) 0.1101(17) Uani 1 1 d . . . . .
H44 H 0.800708 0.166484 0.377251 0.132 Uiso 1 1 calc R U . . .
B1 B 0.6331(4) 0.2547(3) 0.42625(16) 0.0549(9) Uani 1 1 d . . . . .
O3 O 0.6871(14) 0.806(3) 0.3650(12) 0.0939(14) Uani 0.560(18) 1 d D . P A 1
C45 C 0.7290(12) 0.7602(15) 0.3269(6) 0.0959(18) Uani 0.560(18) 1 d D . P A 1
H45A H 0.706646 0.797827 0.300619 0.115 Uiso 0.560(18) 1 calc R U P A 1
H45B H 0.697355 0.694515 0.323500 0.115 Uiso 0.560(18) 1 calc R U P A 1
C46 C 0.8547(11) 0.7553(18) 0.3329(7) 0.117(2) Uani 0.560(18) 1 d D . P A 1
H46A H 0.889945 0.783323 0.307597 0.141 Uiso 0.560(18) 1 calc R U P A 1
H46B H 0.880054 0.687706 0.336582 0.141 Uiso 0.560(18) 1 calc R U P A 1
C47 C 0.8852(9) 0.8140(14) 0.3740(4) 0.117(2) Uani 0.560(18) 1 d D . P A 1
H47A H 0.929361 0.773980 0.395302 0.141 Uiso 0.560(18) 1 calc R U P A 1
H47B H 0.931069 0.870551 0.366766 0.141 Uiso 0.560(18) 1 calc R U P A 1
C48 C 0.7802(10) 0.8460(10) 0.3924(4) 0.0959(18) Uani 0.560(18) 1 d D . P A 1
H48A H 0.776788 0.822312 0.422518 0.115 Uiso 0.560(18) 1 calc R U P A 1
H48B H 0.776143 0.917175 0.392698 0.115 Uiso 0.560(18) 1 calc R U P A 1
O3A O 0.6806(18) 0.805(4) 0.3620(15) 0.0939(14) Uani 0.440(18) 1 d D . P A 2
C45A C 0.7423(16) 0.777(2) 0.3246(7) 0.0959(18) Uani 0.440(18) 1 d D . P A 2
H45C H 0.729252 0.823741 0.300758 0.115 Uiso 0.440(18) 1 calc R U P A 2
H45D H 0.718259 0.712280 0.314081 0.115 Uiso 0.440(18) 1 calc R U P A 2
C46A C 0.8656(14) 0.776(2) 0.3403(9) 0.117(2) Uani 0.440(18) 1 d D . P A 2
H46C H 0.885282 0.718597 0.358429 0.141 Uiso 0.440(18) 1 calc R U P A 2
H46D H 0.916192 0.779838 0.316087 0.141 Uiso 0.440(18) 1 calc R U P A 2
C47A C 0.8640(12) 0.8665(16) 0.3662(6) 0.117(2) Uani 0.440(18) 1 d D . P A 2
H47C H 0.921240 0.863365 0.390689 0.141 Uiso 0.440(18) 1 calc R U P A 2
H47D H 0.881444 0.922232 0.347758 0.141 Uiso 0.440(18) 1 calc R U P A 2
C48A C 0.7519(13) 0.8776(12) 0.3825(5) 0.0959(18) Uani 0.440(18) 1 d D . P A 2
H48C H 0.755410 0.869519 0.414372 0.115 Uiso 0.440(18) 1 calc R U P A 2
H48D H 0.721836 0.942518 0.375388 0.115 Uiso 0.440(18) 1 calc R U P A 2
O1 O 0.1259(3) 0.7601(2) 0.29876(11) 0.1125(11) Uani 0.822(5) 1 d D . P B 3
O2 O 0.2615(3) 0.72398(19) 0.25934(12) 0.1125(11) Uani 0.822(5) 1 d D . P B 3
N1 N 0.2265(3) 0.74936(12) 0.29408(10) 0.0682(11) Uani 0.822(5) 1 d D . P B 3
O1A O 0.2059(13) 0.7578(2) 0.3046(3) 0.1125(11) Uani 0.178(5) 1 d D . P B 4
O2A O 0.3178(10) 0.7175(3) 0.2560(4) 0.1125(11) Uani 0.178(5) 1 d D . P B 4
N1A N 0.2106(9) 0.7306(2) 0.2636(3) 0.0682(11) Uani 0.178(5) 1 d D . P B 4
 
loop_
 _atom_site_aniso_label
 _atom_site_aniso_U_11
 _atom_site_aniso_U_22
 _atom_site_aniso_U_33
 _atom_site_aniso_U_23
 _atom_site_aniso_U_13
 _atom_site_aniso_U_12
Pd1 0.04848(19) 0.0523(2) 0.0456(2) 0.00149(15) -0.00170(14) -0.00233(14)
N2 0.0599(18) 0.0586(18) 0.0529(18) 0.0054(14) -0.0010(13) -0.0006(13)
N3 0.0493(17) 0.0542(13) 0.0400(16) -0.0021(11) -0.0002(13) -0.0043(13)
N4 0.0452(15) 0.0513(15) 0.0529(18) -0.0028(13) -0.0005(12) -0.0031(13)
C1 0.072(3) 0.056(2) 0.062(2) -0.0006(17) -0.0075(18) -0.0058(19)
C2 0.078(3) 0.0562(16) 0.056(2) -0.0053(15) -0.009(2) -0.0031(19)
C3 0.055(2) 0.0609(18) 0.041(2) 0.0038(13) -0.0032(16) -0.0015(17)
C4 0.048(2) 0.0587(18) 0.055(2) 0.0022(16) -0.0024(16) 0.0002(17)
C5 0.073(2) 0.0681(19) 0.071(3) 0.002(2) 0.004(2) 0.0125(19)
C6 0.104(3) 0.070(2) 0.106(4) -0.007(2) -0.005(3) 0.022(2)
C7 0.103(4) 0.099(3) 0.147(5) -0.028(3) -0.011(3) 0.039(3)
C8 0.151(6) 0.102(3) 0.293(10) -0.034(5) -0.033(7) 0.053(4)
C9 0.067(2) 0.061(2) 0.058(2) 0.0112(19) -0.0012(18) -0.0031(18)
C10 0.069(3) 0.085(3) 0.063(2) 0.005(2) 0.004(2) -0.002(2)
C11 0.097(4) 0.121(4) 0.069(3) 0.014(3) 0.017(3) -0.015(3)
C12 0.107(4) 0.201(6) 0.098(4) -0.009(4) 0.034(3) -0.011(4)
C13 0.0454(18) 0.064(2) 0.066(3) 0.0054(18) 0.0004(17) -0.0049(17)
C14 0.062(2) 0.070(2) 0.083(3) 0.012(2) 0.013(2) -0.0040(19)
C15 0.062(2) 0.085(2) 0.100(4) 0.007(2) 0.020(2) -0.007(2)
C16 0.080(3) 0.083(3) 0.113(4) 0.009(3) 0.032(3) -0.009(2)
C17 0.067(2) 0.0510(19) 0.063(3) -0.0068(16) 0.0013(18) -0.0018(18)
C18 0.075(3) 0.090(3) 0.069(3) -0.011(2) 0.011(2) 0.007(2)
C19 0.126(5) 0.128(4) 0.120(5) -0.048(3) 0.049(4) -0.004(4)
C20 0.156(6) 0.174(6) 0.149(6) -0.033(5) 0.081(5) 0.015(4)
C21 0.048(2) 0.0520(15) 0.058(2) 0.0046(14) -0.0045(17) -0.0031(15)
C22 0.057(3) 0.068(2) 0.080(3) 0.0125(19) 0.010(2) -0.0063(18)
C23 0.061(3) 0.068(2) 0.120(4) 0.023(2) 0.011(3) -0.008(2)
C24 0.060(3) 0.052(2) 0.128(4) 0.0129(19) -0.010(2) -0.005(2)
C25 0.067(3) 0.0500(17) 0.090(3) -0.0011(19) -0.017(2) 0.0078(17)
C26 0.070(3) 0.0520(17) 0.061(2) 0.0045(16) -0.005(2) 0.0033(17)
C27 0.050(2) 0.0539(16) 0.064(2) 0.0033(16) 0.0111(15) 0.0010(15)
C28 0.058(2) 0.060(2) 0.075(3) -0.0006(18) -0.0016(18) 0.0074(17)
C29 0.074(3) 0.086(2) 0.091(3) -0.003(2) -0.016(2) 0.021(2)
C30 0.063(3) 0.084(2) 0.119(4) 0.015(2) -0.001(2) 0.021(2)
C31 0.063(3) 0.062(2) 0.144(4) 0.011(2) 0.005(2) 0.0138(19)
C32 0.057(3) 0.0565(17) 0.123(4) -0.003(2) 0.000(2) 0.0025(17)
C33 0.0551(18) 0.0466(17) 0.050(2) -0.0039(15) 0.0012(16) 0.0005(14)
C34 0.0559(19) 0.0513(18) 0.055(2) 0.0031(16) 0.0010(18) 0.0017(16)
C35 0.062(2) 0.068(2) 0.067(3) 0.009(2) 0.007(2) -0.0039(16)
C36 0.052(2) 0.071(2) 0.097(3) -0.002(2) 0.009(2) -0.0047(17)
C37 0.058(2) 0.067(2) 0.117(4) 0.005(2) 0.007(2) 0.006(2)
C38 0.061(2) 0.054(2) 0.099(3) 0.012(2) 0.004(2) 0.0057(17)
C39 0.082(3) 0.061(2) 0.058(2) -0.0032(19) 0.0088(17) -0.010(2)
C40 0.102(3) 0.073(3) 0.062(2) 0.011(2) -0.006(2) -0.022(2)
C41 0.152(5) 0.082(3) 0.059(2) 0.010(2) -0.009(3) -0.036(3)
C42 0.185(6) 0.110(4) 0.074(4) -0.010(3) 0.024(3) -0.029(4)
C43 0.169(5) 0.176(6) 0.088(3) -0.040(4) 0.033(3) 0.027(5)
C44 0.105(4) 0.147(4) 0.080(3) -0.025(3) 0.023(3) 0.016(3)
B1 0.058(2) 0.0512(17) 0.056(2) 0.0017(17) 0.0043(17) -0.0019(17)
O3 0.076(2) 0.101(2) 0.105(4) -0.011(2) 0.010(2) -0.005(2)
C45 0.085(2) 0.100(5) 0.103(3) -0.010(3) 0.008(2) -0.005(2)
C46 0.082(2) 0.127(7) 0.143(5) -0.019(3) 0.014(2) -0.007(3)
C47 0.082(2) 0.127(7) 0.143(5) -0.019(3) 0.014(2) -0.007(3)
C48 0.085(2) 0.100(5) 0.103(3) -0.010(3) 0.008(2) -0.005(2)
O3A 0.076(2) 0.101(2) 0.105(4) -0.011(2) 0.010(2) -0.005(2)
C45A 0.085(2) 0.100(5) 0.103(3) -0.010(3) 0.008(2) -0.005(2)
C46A 0.082(2) 0.127(7) 0.143(5) -0.019(3) 0.014(2) -0.007(3)
C47A 0.082(2) 0.127(7) 0.143(5) -0.019(3) 0.014(2) -0.007(3)
C48A 0.085(2) 0.100(5) 0.103(3) -0.010(3) 0.008(2) -0.005(2)
O1 0.068(2) 0.188(3) 0.0791(17) -0.0271(16) -0.0141(16) 0.0045(17)
O2 0.068(2) 0.188(3) 0.0791(17) -0.0271(16) -0.0141(16) 0.0045(17)
N1 0.066(2) 0.072(2) 0.065(2) 0.0057(18) -0.014(2) -0.0040(18)
O1A 0.068(2) 0.188(3) 0.0791(17) -0.0271(16) -0.0141(16) 0.0045(17)
O2A 0.068(2) 0.188(3) 0.0791(17) -0.0271(16) -0.0141(16) 0.0045(17)
N1A 0.066(2) 0.072(2) 0.065(2) 0.0057(18) -0.014(2) -0.0040(18)
 
_geom_special_details
;
 All esds (except the esd in the dihedral angle between two l.s. planes)
 are estimated using the full covariance matrix.  The cell esds are taken
 into account individually in the estimation of esds in distances, angles
 and torsion angles; correlations between esds in cell parameters are only
 used when they are defined by crystal symmetry.  An approximate (isotropic)
 treatment of cell esds is used for estimating esds involving l.s. planes.
;
 
loop_
 _geom_bond_atom_site_label_1
 _geom_bond_atom_site_label_2
 _geom_bond_distance
 _geom_bond_site_symmetry_2
 _geom_bond_publ_flag
Pd1 O1A 1.976(15) . ?
Pd1 N3 2.023(3) . ?
Pd1 N1 2.045(3) . ?
Pd1 N2 2.091(3) . ?
Pd1 N4 2.095(3) . ?
N2 C9 1.507(4) . ?
N2 C5 1.510(4) . ?
N2 C1 1.516(4) . ?
N3 C2 1.486(4) . ?
N3 C3 1.487(4) . ?
N3 H3 0.9800 . ?
N4 C17 1.493(4) . ?
N4 C4 1.511(4) . ?
N4 C13 1.512(4) . ?
C1 C2 1.508(5) . ?
C1 H1A 0.9700 . ?
C1 H1B 0.9700 . ?
C2 H2A 0.9700 . ?
C2 H2B 0.9700 . ?
C3 C4 1.511(4) . ?
C3 H3A 0.9700 . ?
C3 H3B 0.9700 . ?
C4 H4A 0.9700 . ?
C4 H4B 0.9700 . ?
C5 C6 1.523(5) . ?
C5 H5A 0.9700 . ?
C5 H5B 0.9700 . ?
C6 C7 1.512(6) . ?
C6 H6A 0.9700 . ?
C6 H6B 0.9700 . ?
C7 C8 1.496(6) . ?
C7 H7A 0.9700 . ?
C7 H7B 0.9700 . ?
C8 H8A 0.9600 . ?
C8 H8B 0.9600 . ?
C8 H8C 0.9600 . ?
C9 C10 1.492(5) . ?
C9 H9A 0.9700 . ?
C9 H9B 0.9700 . ?
C10 C11 1.529(5) . ?
C10 H10A 0.9700 . ?
C10 H10B 0.9700 . ?
C11 C12 1.503(6) . ?
C11 H11A 0.9700 . ?
C11 H11B 0.9700 . ?
C12 H12A 0.9600 . ?
C12 H12B 0.9600 . ?
C12 H12C 0.9600 . ?
C13 C14 1.510(5) . ?
C13 H13A 0.9700 . ?
C13 H13B 0.9700 . ?
C14 C15 1.511(5) . ?
C14 H14A 0.9700 . ?
C14 H14B 0.9700 . ?
C15 C16 1.519(5) . ?
C15 H15A 0.9700 . ?
C15 H15B 0.9700 . ?
C16 H16A 0.9600 . ?
C16 H16B 0.9600 . ?
C16 H16C 0.9600 . ?
C17 C18 1.491(5) . ?
C17 H17A 0.9700 . ?
C17 H17B 0.9700 . ?
C18 C19 1.541(6) . ?
C18 H18A 0.9700 . ?
C18 H18B 0.9700 . ?
C19 C20 1.431(6) . ?
C19 H19A 0.9700 . ?
C19 H19B 0.9700 . ?
C20 H20A 0.9600 . ?
C20 H20B 0.9600 . ?
C20 H20C 0.9600 . ?
C21 C22 1.391(5) . ?
C21 C26 1.393(5) . ?
C21 B1 1.647(5) . ?
C22 C23 1.379(5) . ?
C22 H22 0.9300 . ?
C23 C24 1.377(6) . ?
C23 H23 0.9300 . ?
C24 C25 1.366(6) . ?
C24 H24 0.9300 . ?
C25 C26 1.385(5) . ?
C25 H25 0.9300 . ?
C26 H26 0.9300 . ?
C27 C28 1.383(5) . ?
C27 C32 1.402(5) . ?
C27 B1 1.664(6) . ?
C28 C29 1.392(5) . ?
C28 H28 0.9300 . ?
C29 C30 1.343(6) . ?
C29 H29 0.9300 . ?
C30 C31 1.380(6) . ?
C30 H30 0.9300 . ?
C31 C32 1.383(6) . ?
C31 H31 0.9300 . ?
C32 H32 0.9300 . ?
C33 C34 1.389(4) . ?
C33 C38 1.394(5) . ?
C33 B1 1.655(6) . ?
C34 C35 1.375(5) . ?
C34 H34 0.9300 . ?
C35 C36 1.381(5) . ?
C35 H35 0.9300 . ?
C36 C37 1.372(5) . ?
C36 H36 0.9300 . ?
C37 C38 1.391(5) . ?
C37 H37 0.9300 . ?
C38 H38 0.9300 . ?
C39 C40 1.386(6) . ?
C39 C44 1.399(6) . ?
C39 B1 1.662(6) . ?
C40 C41 1.408(6) . ?
C40 H40 0.9300 . ?
C41 C42 1.375(7) . ?
C41 H41 0.9300 . ?
C42 C43 1.363(8) . ?
C42 H42 0.9300 . ?
C43 C44 1.379(7) . ?
C43 H43 0.9300 . ?
C44 H44 0.9300 . ?
O3 C45 1.423(10) . ?
O3 C48 1.436(13) . ?
C45 C46 1.471(11) . ?
C45 H45A 0.9700 . ?
C45 H45B 0.9700 . ?
C46 C47 1.503(13) . ?
C46 H46A 0.9700 . ?
C46 H46B 0.9700 . ?
C47 C48 1.445(10) . ?
C47 H47A 0.9700 . ?
C47 H47B 0.9700 . ?
C48 H48A 0.9700 . ?
C48 H48B 0.9700 . ?
O3A C48A 1.414(18) . ?
O3A C45A 1.431(13) . ?
C45A C46A 1.490(13) . ?
C45A H45C 0.9700 . ?
C45A H45D 0.9700 . ?
C46A C47A 1.465(14) . ?
C46A H46C 0.9700 . ?
C46A H46D 0.9700 . ?
C47A C48A 1.437(12) . ?
C47A H47C 0.9700 . ?
C47A H47D 0.9700 . ?
C48A H48C 0.9700 . ?
C48A H48D 0.9700 . ?
O1 N1 1.2011(10) . ?
O2 N1 1.2021(10) . ?
O1A N1A 1.3003(10) . ?
O2A N1A 1.3003(10) . ?
 
loop_
 _geom_angle_atom_site_label_1
 _geom_angle_atom_site_label_2
 _geom_angle_atom_site_label_3
 _geom_angle
 _geom_angle_site_symmetry_1
 _geom_angle_site_symmetry_3
 _geom_angle_publ_flag
O1A Pd1 N3 169.5(3) . . ?
N3 Pd1 N1 178.40(13) . . ?
O1A Pd1 N2 94.00(10) . . ?
N3 Pd1 N2 85.14(11) . . ?
N1 Pd1 N2 95.63(9) . . ?
O1A Pd1 N4 93.58(10) . . ?
N3 Pd1 N4 85.33(10) . . ?
N1 Pd1 N4 94.14(9) . . ?
N2 Pd1 N4 166.36(11) . . ?
C9 N2 C5 109.9(3) . . ?
C9 N2 C1 110.1(3) . . ?
C5 N2 C1 111.1(3) . . ?
C9 N2 Pd1 114.7(2) . . ?
C5 N2 Pd1 105.3(2) . . ?
C1 N2 Pd1 105.6(2) . . ?
C2 N3 C3 116.7(3) . . ?
C2 N3 Pd1 107.4(2) . . ?
C3 N3 Pd1 107.54(19) . . ?
C2 N3 H3 108.3 . . ?
C3 N3 H3 108.3 . . ?
Pd1 N3 H3 108.3 . . ?
C17 N4 C4 109.7(3) . . ?
C17 N4 C13 110.3(3) . . ?
C4 N4 C13 110.4(3) . . ?
C17 N4 Pd1 115.7(2) . . ?
C4 N4 Pd1 105.59(19) . . ?
C13 N4 Pd1 104.86(19) . . ?
C2 C1 N2 109.4(3) . . ?
C2 C1 H1A 109.8 . . ?
N2 C1 H1A 109.8 . . ?
C2 C1 H1B 109.8 . . ?
N2 C1 H1B 109.8 . . ?
H1A C1 H1B 108.2 . . ?
N3 C2 C1 106.8(3) . . ?
N3 C2 H2A 110.4 . . ?
C1 C2 H2A 110.4 . . ?
N3 C2 H2B 110.4 . . ?
C1 C2 H2B 110.4 . . ?
H2A C2 H2B 108.6 . . ?
N3 C3 C4 106.9(3) . . ?
N3 C3 H3A 110.3 . . ?
C4 C3 H3A 110.3 . . ?
N3 C3 H3B 110.3 . . ?
C4 C3 H3B 110.3 . . ?
H3A C3 H3B 108.6 . . ?
C3 C4 N4 110.8(3) . . ?
C3 C4 H4A 109.5 . . ?
N4 C4 H4A 109.5 . . ?
C3 C4 H4B 109.5 . . ?
N4 C4 H4B 109.5 . . ?
H4A C4 H4B 108.1 . . ?
N2 C5 C6 117.4(3) . . ?
N2 C5 H5A 107.9 . . ?
C6 C5 H5A 107.9 . . ?
N2 C5 H5B 107.9 . . ?
C6 C5 H5B 107.9 . . ?
H5A C5 H5B 107.2 . . ?
C7 C6 C5 111.8(4) . . ?
C7 C6 H6A 109.3 . . ?
C5 C6 H6A 109.3 . . ?
C7 C6 H6B 109.3 . . ?
C5 C6 H6B 109.3 . . ?
H6A C6 H6B 107.9 . . ?
C8 C7 C6 112.2(5) . . ?
C8 C7 H7A 109.2 . . ?
C6 C7 H7A 109.2 . . ?
C8 C7 H7B 109.2 . . ?
C6 C7 H7B 109.2 . . ?
H7A C7 H7B 107.9 . . ?
C7 C8 H8A 109.5 . . ?
C7 C8 H8B 109.5 . . ?
H8A C8 H8B 109.5 . . ?
C7 C8 H8C 109.5 . . ?
H8A C8 H8C 109.5 . . ?
H8B C8 H8C 109.5 . . ?
C10 C9 N2 115.4(3) . . ?
C10 C9 H9A 108.4 . . ?
N2 C9 H9A 108.4 . . ?
C10 C9 H9B 108.4 . . ?
N2 C9 H9B 108.4 . . ?
H9A C9 H9B 107.5 . . ?
C9 C10 C11 111.1(4) . . ?
C9 C10 H10A 109.4 . . ?
C11 C10 H10A 109.4 . . ?
C9 C10 H10B 109.4 . . ?
C11 C10 H10B 109.4 . . ?
H10A C10 H10B 108.0 . . ?
C12 C11 C10 113.1(4) . . ?
C12 C11 H11A 109.0 . . ?
C10 C11 H11A 109.0 . . ?
C12 C11 H11B 109.0 . . ?
C10 C11 H11B 109.0 . . ?
H11A C11 H11B 107.8 . . ?
C11 C12 H12A 109.5 . . ?
C11 C12 H12B 109.5 . . ?
H12A C12 H12B 109.5 . . ?
C11 C12 H12C 109.5 . . ?
H12A C12 H12C 109.5 . . ?
H12B C12 H12C 109.5 . . ?
C14 C13 N4 118.2(3) . . ?
C14 C13 H13A 107.8 . . ?
N4 C13 H13A 107.8 . . ?
C14 C13 H13B 107.8 . . ?
N4 C13 H13B 107.8 . . ?
H13A C13 H13B 107.1 . . ?
C13 C14 C15 111.6(3) . . ?
C13 C14 H14A 109.3 . . ?
C15 C14 H14A 109.3 . . ?
C13 C14 H14B 109.3 . . ?
C15 C14 H14B 109.3 . . ?
H14A C14 H14B 108.0 . . ?
C14 C15 C16 114.1(3) . . ?
C14 C15 H15A 108.7 . . ?
C16 C15 H15A 108.7 . . ?
C14 C15 H15B 108.7 . . ?
C16 C15 H15B 108.7 . . ?
H15A C15 H15B 107.6 . . ?
C15 C16 H16A 109.5 . . ?
C15 C16 H16B 109.5 . . ?
H16A C16 H16B 109.5 . . ?
C15 C16 H16C 109.5 . . ?
H16A C16 H16C 109.5 . . ?
H16B C16 H16C 109.5 . . ?
C18 C17 N4 115.0(3) . . ?
C18 C17 H17A 108.5 . . ?
N4 C17 H17A 108.5 . . ?
C18 C17 H17B 108.5 . . ?
N4 C17 H17B 108.5 . . ?
H17A C17 H17B 107.5 . . ?
C17 C18 C19 111.6(4) . . ?
C17 C18 H18A 109.3 . . ?
C19 C18 H18A 109.3 . . ?
C17 C18 H18B 109.3 . . ?
C19 C18 H18B 109.3 . . ?
H18A C18 H18B 108.0 . . ?
C20 C19 C18 116.0(5) . . ?
C20 C19 H19A 108.3 . . ?
C18 C19 H19A 108.3 . . ?
C20 C19 H19B 108.3 . . ?
C18 C19 H19B 108.3 . . ?
H19A C19 H19B 107.4 . . ?
C19 C20 H20A 109.5 . . ?
C19 C20 H20B 109.5 . . ?
H20A C20 H20B 109.5 . . ?
C19 C20 H20C 109.5 . . ?
H20A C20 H20C 109.5 . . ?
H20B C20 H20C 109.5 . . ?
C22 C21 C26 114.7(3) . . ?
C22 C21 B1 123.3(4) . . ?
C26 C21 B1 121.9(3) . . ?
C23 C22 C21 122.8(4) . . ?
C23 C22 H22 118.6 . . ?
C21 C22 H22 118.6 . . ?
C24 C23 C22 120.6(4) . . ?
C24 C23 H23 119.7 . . ?
C22 C23 H23 119.7 . . ?
C25 C24 C23 118.6(4) . . ?
C25 C24 H24 120.7 . . ?
C23 C24 H24 120.7 . . ?
C24 C25 C26 120.2(4) . . ?
C24 C25 H25 119.9 . . ?
C26 C25 H25 119.9 . . ?
C25 C26 C21 123.1(4) . . ?
C25 C26 H26 118.4 . . ?
C21 C26 H26 118.4 . . ?
C28 C27 C32 114.2(4) . . ?
C28 C27 B1 125.0(3) . . ?
C32 C27 B1 120.8(3) . . ?
C27 C28 C29 123.2(4) . . ?
C27 C28 H28 118.4 . . ?
C29 C28 H28 118.4 . . ?
C30 C29 C28 120.7(5) . . ?
C30 C29 H29 119.6 . . ?
C28 C29 H29 119.6 . . ?
C29 C30 C31 118.9(4) . . ?
C29 C30 H30 120.6 . . ?
C31 C30 H30 120.6 . . ?
C30 C31 C32 120.2(4) . . ?
C30 C31 H31 119.9 . . ?
C32 C31 H31 119.9 . . ?
C31 C32 C27 122.8(4) . . ?
C31 C32 H32 118.6 . . ?
C27 C32 H32 118.6 . . ?
C34 C33 C38 114.2(3) . . ?
C34 C33 B1 124.1(3) . . ?
C38 C33 B1 121.5(3) . . ?
C35 C34 C33 123.3(3) . . ?
C35 C34 H34 118.3 . . ?
C33 C34 H34 118.3 . . ?
C34 C35 C36 121.1(4) . . ?
C34 C35 H35 119.5 . . ?
C36 C35 H35 119.5 . . ?
C37 C36 C35 117.6(4) . . ?
C37 C36 H36 121.2 . . ?
C35 C36 H36 121.2 . . ?
C36 C37 C38 120.6(4) . . ?
C36 C37 H37 119.7 . . ?
C38 C37 H37 119.7 . . ?
C37 C38 C33 123.1(4) . . ?
C37 C38 H38 118.4 . . ?
C33 C38 H38 118.4 . . ?
C40 C39 C44 114.8(4) . . ?
C40 C39 B1 122.6(4) . . ?
C44 C39 B1 122.5(4) . . ?
C39 C40 C41 122.8(5) . . ?
C39 C40 H40 118.6 . . ?
C41 C40 H40 118.6 . . ?
C42 C41 C40 119.5(6) . . ?
C42 C41 H41 120.3 . . ?
C40 C41 H41 120.3 . . ?
C43 C42 C41 119.3(6) . . ?
C43 C42 H42 120.4 . . ?
C41 C42 H42 120.4 . . ?
C42 C43 C44 120.6(7) . . ?
C42 C43 H43 119.7 . . ?
C44 C43 H43 119.7 . . ?
C43 C44 C39 123.0(6) . . ?
C43 C44 H44 118.5 . . ?
C39 C44 H44 118.5 . . ?
C21 B1 C33 109.9(3) . . ?
C21 B1 C39 109.4(3) . . ?
C33 B1 C39 108.9(3) . . ?
C21 B1 C27 107.9(3) . . ?
C33 B1 C27 109.8(3) . . ?
C39 B1 C27 110.8(3) . . ?
C45 O3 C48 110.4(10) . . ?
O3 C45 C46 108.1(10) . . ?
O3 C45 H45A 110.1 . . ?
C46 C45 H45A 110.1 . . ?
O3 C45 H45B 110.1 . . ?
C46 C45 H45B 110.1 . . ?
H45A C45 H45B 108.4 . . ?
C45 C46 C47 105.3(9) . . ?
C45 C46 H46A 110.7 . . ?
C47 C46 H46A 110.7 . . ?
C45 C46 H46B 110.7 . . ?
C47 C46 H46B 110.7 . . ?
H46A C46 H46B 108.8 . . ?
C48 C47 C46 108.3(8) . . ?
C48 C47 H47A 110.0 . . ?
C46 C47 H47A 110.0 . . ?
C48 C47 H47B 110.0 . . ?
C46 C47 H47B 110.0 . . ?
H47A C47 H47B 108.4 . . ?
O3 C48 C47 107.1(9) . . ?
O3 C48 H48A 110.3 . . ?
C47 C48 H48A 110.3 . . ?
O3 C48 H48B 110.3 . . ?
C47 C48 H48B 110.3 . . ?
H48A C48 H48B 108.5 . . ?
C48A O3A C45A 102.8(17) . . ?
O3A C45A C46A 106.0(15) . . ?
O3A C45A H45C 110.5 . . ?
C46A C45A H45C 110.5 . . ?
O3A C45A H45D 110.5 . . ?
C46A C45A H45D 110.5 . . ?
H45C C45A H45D 108.7 . . ?
C47A C46A C45A 96.8(13) . . ?
C47A C46A H46C 112.4 . . ?
C45A C46A H46C 112.4 . . ?
C47A C46A H46D 112.4 . . ?
C45A C46A H46D 112.4 . . ?
H46C C46A H46D 110.0 . . ?
C48A C47A C46A 108.3(10) . . ?
C48A C47A H47C 110.0 . . ?
C46A C47A H47C 110.0 . . ?
C48A C47A H47D 110.0 . . ?
C46A C47A H47D 110.0 . . ?
H47C C47A H47D 108.4 . . ?
O3A C48A C47A 107.6(11) . . ?
O3A C48A H48C 110.2 . . ?
C47A C48A H48C 110.2 . . ?
O3A C48A H48D 110.2 . . ?
C47A C48A H48D 110.2 . . ?
H48C C48A H48D 108.5 . . ?
O1 N1 O2 121.66(15) . . ?
O1 N1 Pd1 118.7(2) . . ?
O2 N1 Pd1 119.7(2) . . ?
N1A O1A Pd1 125.1(7) . . ?
O2A N1A O1A 107.69(12) . . ?
 
loop_
 _geom_torsion_atom_site_label_1
 _geom_torsion_atom_site_label_2
 _geom_torsion_atom_site_label_3
 _geom_torsion_atom_site_label_4
 _geom_torsion
 _geom_torsion_site_symmetry_1
 _geom_torsion_site_symmetry_2
 _geom_torsion_site_symmetry_3
 _geom_torsion_site_symmetry_4
 _geom_torsion_publ_flag
C9 N2 C1 C2 -160.4(3) . . . . ?
C5 N2 C1 C2 77.7(4) . . . . ?
Pd1 N2 C1 C2 -36.0(3) . . . . ?
C3 N3 C2 C1 -167.4(3) . . . . ?
Pd1 N3 C2 C1 -46.7(3) . . . . ?
N2 C1 C2 N3 55.9(4) . . . . ?
C2 N3 C3 C4 166.8(3) . . . . ?
Pd1 N3 C3 C4 46.1(3) . . . . ?
N3 C3 C4 N4 -53.6(4) . . . . ?
C17 N4 C4 C3 158.5(3) . . . . ?
C13 N4 C4 C3 -79.7(3) . . . . ?
Pd1 N4 C4 C3 33.1(3) . . . . ?
C9 N2 C5 C6 -58.0(4) . . . . ?
C1 N2 C5 C6 64.1(4) . . . . ?
Pd1 N2 C5 C6 177.9(3) . . . . ?
N2 C5 C6 C7 -178.7(4) . . . . ?
C5 C6 C7 C8 -173.1(5) . . . . ?
C5 N2 C9 C10 -171.6(3) . . . . ?
C1 N2 C9 C10 65.7(4) . . . . ?
Pd1 N2 C9 C10 -53.2(4) . . . . ?
N2 C9 C10 C11 172.0(3) . . . . ?
C9 C10 C11 C12 172.3(4) . . . . ?
C17 N4 C13 C14 56.2(4) . . . . ?
C4 N4 C13 C14 -65.2(4) . . . . ?
Pd1 N4 C13 C14 -178.5(3) . . . . ?
N4 C13 C14 C15 -178.8(3) . . . . ?
C13 C14 C15 C16 179.0(4) . . . . ?
C4 N4 C17 C18 -68.3(4) . . . . ?
C13 N4 C17 C18 169.8(3) . . . . ?
Pd1 N4 C17 C18 51.0(4) . . . . ?
N4 C17 C18 C19 -178.7(4) . . . . ?
C17 C18 C19 C20 -174.5(5) . . . . ?
C26 C21 C22 C23 2.2(6) . . . . ?
B1 C21 C22 C23 -173.7(4) . . . . ?
C21 C22 C23 C24 0.0(6) . . . . ?
C22 C23 C24 C25 -1.9(7) . . . . ?
C23 C24 C25 C26 1.5(6) . . . . ?
C24 C25 C26 C21 0.8(6) . . . . ?
C22 C21 C26 C25 -2.6(5) . . . . ?
B1 C21 C26 C25 173.4(3) . . . . ?
C32 C27 C28 C29 -2.5(6) . . . . ?
B1 C27 C28 C29 178.7(4) . . . . ?
C27 C28 C29 C30 0.5(7) . . . . ?
C28 C29 C30 C31 1.7(7) . . . . ?
C29 C30 C31 C32 -1.9(8) . . . . ?
C30 C31 C32 C27 -0.2(7) . . . . ?
C28 C27 C32 C31 2.3(6) . . . . ?
B1 C27 C32 C31 -178.8(4) . . . . ?
C38 C33 C34 C35 -1.1(5) . . . . ?
B1 C33 C34 C35 -176.4(4) . . . . ?
C33 C34 C35 C36 0.1(6) . . . . ?
C34 C35 C36 C37 0.5(6) . . . . ?
C35 C36 C37 C38 -0.1(7) . . . . ?
C36 C37 C38 C33 -1.0(7) . . . . ?
C34 C33 C38 C37 1.5(6) . . . . ?
B1 C33 C38 C37 177.0(4) . . . . ?
C44 C39 C40 C41 -1.9(6) . . . . ?
B1 C39 C40 C41 175.0(4) . . . . ?
C39 C40 C41 C42 1.2(7) . . . . ?
C40 C41 C42 C43 -0.4(8) . . . . ?
C41 C42 C43 C44 0.6(10) . . . . ?
C42 C43 C44 C39 -1.6(10) . . . . ?
C40 C39 C44 C43 2.1(7) . . . . ?
B1 C39 C44 C43 -174.8(5) . . . . ?
C22 C21 B1 C33 -139.4(4) . . . . ?
C26 C21 B1 C33 44.9(5) . . . . ?
C22 C21 B1 C39 -19.9(5) . . . . ?
C26 C21 B1 C39 164.5(4) . . . . ?
C22 C21 B1 C27 100.8(4) . . . . ?
C26 C21 B1 C27 -74.8(4) . . . . ?
C34 C33 B1 C21 -149.1(3) . . . . ?
C38 C33 B1 C21 35.9(5) . . . . ?
C34 C33 B1 C39 91.0(4) . . . . ?
C38 C33 B1 C39 -84.0(4) . . . . ?
C34 C33 B1 C27 -30.5(5) . . . . ?
C38 C33 B1 C27 154.5(4) . . . . ?
C40 C39 B1 C21 -82.3(4) . . . . ?
C44 C39 B1 C21 94.5(4) . . . . ?
C40 C39 B1 C33 37.9(5) . . . . ?
C44 C39 B1 C33 -145.4(4) . . . . ?
C40 C39 B1 C27 158.8(3) . . . . ?
C44 C39 B1 C27 -24.4(5) . . . . ?
C28 C27 B1 C21 12.4(5) . . . . ?
C32 C27 B1 C21 -166.3(4) . . . . ?
C28 C27 B1 C33 -107.3(4) . . . . ?
C32 C27 B1 C33 73.9(4) . . . . ?
C28 C27 B1 C39 132.3(4) . . . . ?
C32 C27 B1 C39 -46.5(5) . . . . ?
C48 O3 C45 C46 9(4) . . . . ?
O3 C45 C46 C47 -8(3) . . . . ?
C45 C46 C47 C48 4(2) . . . . ?
C45 O3 C48 C47 -7(4) . . . . ?
C46 C47 C48 O3 2(3) . . . . ?
C48A O3A C45A C46A 39(4) . . . . ?
O3A C45A C46A C47A -43(3) . . . . ?
C45A C46A C47A C48A 30(2) . . . . ?
C45A O3A C48A C47A -19(5) . . . . ?
C46A C47A C48A O3A -9(4) . . . . ?
Pd1 O1A N1A O2A 0.00(2) . . . . ?
 
_refine_diff_density_max    0.340
_refine_diff_density_min   -0.430
_refine_diff_density_rms    0.062

_shelx_res_file
;
TITL shelxt in P 1 21/n 1
    71b_pdno2_tr_270k_100s_05_decay.res
    created by SHELXL-2018/3 at 10:41:27 on 30-Mar-2020
CELL 0.534 11.6898 13.6049 30.2817 90 93.429 90
ZERR 4 0.00033 0.000373 0.000872 0 0.002511 0
LATT 1
SYMM 0.5-X,0.5+Y,0.5-Z
SFAC C H B N O Pd
DISP B 0 0 4.561
DISP C 0.001 0.001 6.94
DISP H -0 0 0.611
DISP N 0.003 0.002 10.693
DISP O 0.005 0.003 16.398
DISP Pd -2.504 0.615 1934.604
UNIT 192 292 4 16 12 4
DFIX 1.2 0.001 N1 O1 N1 O2
DFIX 1.3 0.001 O1A N1A N1A O2A
DANG 2.1 0.001 O1 O2 O1A O2A
FLAT 0.001 Pd1 O1 O2 N1 O1A O2A N1A
RIGU 0.001 0.002
EADP O3 O3A
EADP C45 C45A C48 C48A
EADP C46 C46A C47 C47A
EADP O1 O1A O2 O2A
EADP N1 N1A

L.S. 20
PLAN  5
SIZE 0.1 0.1 0.05
TEMP -3
BOND $H
list 4
CONF
fmap 2
acta
SHEL 999 0.8
OMIT -6 5 18
OMIT -1 2 3
OMIT -2 1 5
OMIT -7 12 6
OMIT -9 12 4
REM <olex2.extras>
REM <HklSrc "%.\\71b_PdNO2_TR_270K_100S_05_decay.hkl">
REM </olex2.extras>

WGHT    0.042100
FVAR       0.24309   0.56006   0.82152
PD1   6    0.339814    0.775285    0.346848    11.00000    0.04848    0.05229 =
         0.04558    0.00149   -0.00170   -0.00233
N2    4    0.346002    0.927615    0.338147    11.00000    0.05986    0.05865 =
         0.05289    0.00535   -0.00104   -0.00061
N3    4    0.455195    0.798560    0.398245    11.00000    0.04933    0.05419 =
         0.03999   -0.00207   -0.00021   -0.00434
AFIX  13
H3    2    0.532140    0.788225    0.387912    11.00000   -1.20000
AFIX   0
N4    4    0.330734    0.631684    0.371388    11.00000    0.04522    0.05133 =
         0.05285   -0.00280   -0.00045   -0.00310
C1    1    0.442554    0.963355    0.369778    11.00000    0.07171    0.05597 =
         0.06180   -0.00060   -0.00747   -0.00584
AFIX  23
H1A   2    0.515109    0.957082    0.356076    11.00000   -1.20000
H1B   2    0.431080    1.032137    0.376695    11.00000   -1.20000
AFIX   0
C2    1    0.445012    0.903153    0.411624    11.00000    0.07774    0.05623 =
         0.05587   -0.00531   -0.00869   -0.00311
AFIX  23
H2A   2    0.509821    0.921980    0.431310    11.00000   -1.20000
H2B   2    0.375249    0.913226    0.426833    11.00000   -1.20000
AFIX   0
C3    1    0.434593    0.723413    0.432547    11.00000    0.05503    0.06086 =
         0.04059    0.00382   -0.00322   -0.00151
AFIX  23
H3A   2    0.365634    0.739004    0.447414    11.00000   -1.20000
H3B   2    0.498631    0.721219    0.454426    11.00000   -1.20000
AFIX   0
C4    1    0.421482    0.625761    0.408998    11.00000    0.04779    0.05870 =
         0.05497    0.00217   -0.00238    0.00024
AFIX  23
H4A   2    0.400449    0.575669    0.429817    11.00000   -1.20000
H4B   2    0.494068    0.607069    0.397514    11.00000   -1.20000
AFIX   0
C5    1    0.231530    0.965260    0.351456    11.00000    0.07271    0.06808 =
         0.07073    0.00222    0.00413    0.01248
AFIX  23
H5A   2    0.220888    0.942948    0.381356    11.00000   -1.20000
H5B   2    0.172237    0.934674    0.332332    11.00000   -1.20000
AFIX   0
C6    1    0.212204    1.075982    0.350064    11.00000    0.10429    0.06986 =
         0.10603   -0.00655   -0.00529    0.02226
AFIX  23
H6A   2    0.270895    1.108053    0.368940    11.00000   -1.20000
H6B   2    0.219144    1.099391    0.320086    11.00000   -1.20000
AFIX   0
C7    1    0.095483    1.103394    0.365183    11.00000    0.10347    0.09861 =
         0.14709   -0.02846   -0.01142    0.03919
AFIX  23
H7A   2    0.037420    1.065042    0.348724    11.00000   -1.20000
H7B   2    0.092021    1.087091    0.396259    11.00000   -1.20000
AFIX   0
C8    1    0.069838    1.210389    0.358794    11.00000    0.15103    0.10179 =
         0.29262   -0.03389   -0.03289    0.05324
AFIX 137
H8A   2    0.051522    1.223189    0.328004    11.00000   -1.50000
H8B   2    0.135641    1.248420    0.368688    11.00000   -1.50000
H8C   2    0.005898    1.228200    0.375591    11.00000   -1.50000
AFIX   0
C9    1    0.366135    0.960247    0.291681    11.00000    0.06650    0.06061 =
         0.05825    0.01115   -0.00122   -0.00312
AFIX  23
H9A   2    0.298707    0.944183    0.272836    11.00000   -1.20000
H9B   2    0.374371    1.031191    0.291615    11.00000   -1.20000
AFIX   0
C10   1    0.468294    0.916295    0.271970    11.00000    0.06882    0.08538 =
         0.06318    0.00465    0.00442   -0.00226
AFIX  23
H10A  2    0.466162    0.845393    0.275191    11.00000   -1.20000
H10B  2    0.537451    0.940183    0.287734    11.00000   -1.20000
AFIX   0
C11   1    0.471316    0.942583    0.222946    11.00000    0.09696    0.12112 =
         0.06938    0.01395    0.01671   -0.01541
AFIX  23
H11A  2    0.407018    0.911348    0.206790    11.00000   -1.20000
H11B  2    0.462393    1.013118    0.219574    11.00000   -1.20000
AFIX   0
C12   1    0.580401    0.911466    0.203065    11.00000    0.10693    0.20100 =
         0.09841   -0.00933    0.03386   -0.01114
AFIX 137
H12A  2    0.577203    0.929091    0.172318    11.00000   -1.50000
H12B  2    0.589388    0.841579    0.205949    11.00000   -1.50000
H12C  2    0.644277    0.943855    0.218229    11.00000   -1.50000
AFIX   0
C13   1    0.212533    0.623802    0.388793    11.00000    0.04537    0.06399 =
         0.06620    0.00545    0.00041   -0.00493
AFIX  23
H13A  2    0.204889    0.675874    0.410298    11.00000   -1.20000
H13B  2    0.157035    0.636769    0.364386    11.00000   -1.20000
AFIX   0
C14   1    0.179463    0.528352    0.410089    11.00000    0.06176    0.07001 =
         0.08331    0.01243    0.01308   -0.00397
AFIX  23
H14A  2    0.231833    0.515280    0.435471    11.00000   -1.20000
H14B  2    0.186310    0.475041    0.389142    11.00000   -1.20000
AFIX   0
C15   1    0.058259    0.531651    0.424793    11.00000    0.06221    0.08469 =
         0.10048    0.00749    0.02030   -0.00716
AFIX  23
H15A  2    0.006737    0.546526    0.399370    11.00000   -1.20000
H15B  2    0.052391    0.584751    0.445914    11.00000   -1.20000
AFIX   0
C16   1    0.019186    0.436968    0.445773    11.00000    0.07974    0.08306 =
         0.11280    0.00908    0.03212   -0.00891
AFIX 137
H16A  2    0.012830    0.386145    0.423772    11.00000   -1.50000
H16B  2   -0.054040    0.447162    0.457789    11.00000   -1.50000
H16C  2    0.074068    0.417746    0.469022    11.00000   -1.50000
AFIX   0
C17   1    0.348899    0.551631    0.338824    11.00000    0.06677    0.05098 =
         0.06255   -0.00683    0.00131   -0.00181
AFIX  23
H17A  2    0.352707    0.489417    0.354489    11.00000   -1.20000
H17B  2    0.282841    0.549179    0.317884    11.00000   -1.20000
AFIX   0
C18   1    0.454041    0.562064    0.313675    11.00000    0.07453    0.09010 =
         0.06934   -0.01118    0.01117    0.00656
AFIX  23
H18A  2    0.520970    0.562275    0.334218    11.00000   -1.20000
H18B  2    0.451613    0.624394    0.298094    11.00000   -1.20000
AFIX   0
C19   1    0.464740    0.477875    0.280152    11.00000    0.12569    0.12793 =
         0.12009   -0.04797    0.04939   -0.00433
AFIX  23
H19A  2    0.458246    0.415986    0.295709    11.00000   -1.20000
H19B  2    0.400436    0.481968    0.258451    11.00000   -1.20000
AFIX   0
C20   1    0.568102    0.475933    0.257119    11.00000    0.15570    0.17384 =
         0.14899   -0.03314    0.08115    0.01495
AFIX 137
H20A  2    0.561973    0.426701    0.234390    11.00000   -1.50000
H20B  2    0.631637    0.460753    0.277537    11.00000   -1.50000
H20C  2    0.580035    0.539043    0.243980    11.00000   -1.50000
AFIX   0

C21   1    0.656465    0.374091    0.427121    11.00000    0.04847    0.05198 =
         0.05794    0.00460   -0.00452   -0.00305
C22   1    0.708753    0.424032    0.393657    11.00000    0.05701    0.06837 =
         0.07956    0.01248    0.00951   -0.00635
AFIX  43
H22   2    0.724919    0.389772    0.368195    11.00000   -1.20000
AFIX   0
C23   1    0.737604    0.522161    0.396657    11.00000    0.06131    0.06787 =
         0.12018    0.02324    0.01110   -0.00802
AFIX  43
H23   2    0.772507    0.552409    0.373429    11.00000   -1.20000
AFIX   0
C24   1    0.715229    0.575797    0.433717    11.00000    0.05953    0.05168 =
         0.12845    0.01293   -0.01040   -0.00537
AFIX  43
H24   2    0.736674    0.641492    0.436152    11.00000   -1.20000
AFIX   0
C25   1    0.660874    0.530488    0.466828    11.00000    0.06700    0.05000 =
         0.09002   -0.00109   -0.01707    0.00779
AFIX  43
H25   2    0.643362    0.565865    0.491822    11.00000   -1.20000
AFIX   0
C26   1    0.631758    0.432000    0.463289    11.00000    0.06984    0.05200 =
         0.06100    0.00448   -0.00496    0.00330
AFIX  43
H26   2    0.593925    0.403152    0.486136    11.00000   -1.20000
AFIX   0
C27   1    0.734398    0.201557    0.459009    11.00000    0.04964    0.05391 =
         0.06380    0.00335    0.01114    0.00104
C28   1    0.808927    0.250707    0.488556    11.00000    0.05827    0.05995 =
         0.07517   -0.00056   -0.00164    0.00743
AFIX  43
H28   2    0.803855    0.318821    0.490138    11.00000   -1.20000
AFIX   0
C29   1    0.891142    0.203238    0.516038    11.00000    0.07374    0.08575 =
         0.09114   -0.00313   -0.01569    0.02063
AFIX  43
H29   2    0.938658    0.239895    0.535485    11.00000   -1.20000
AFIX   0
C30   1    0.902581    0.105098    0.514771    11.00000    0.06301    0.08448 =
         0.11896    0.01542   -0.00071    0.02108
AFIX  43
H30   2    0.956177    0.073365    0.533712    11.00000   -1.20000
AFIX   0
C31   1    0.833421    0.052107    0.484872    11.00000    0.06304    0.06247 =
         0.14442    0.01063    0.00496    0.01382
AFIX  43
H31   2    0.841818   -0.015711    0.482975    11.00000   -1.20000
AFIX   0
C32   1    0.751685    0.099621    0.457732    11.00000    0.05675    0.05646 =
         0.12296   -0.00328   -0.00044    0.00251
AFIX  43
H32   2    0.706254    0.062396    0.437788    11.00000   -1.20000
AFIX   0
C33   1    0.505437    0.230766    0.444551    11.00000    0.05510    0.04656 =
         0.05027   -0.00387    0.00116    0.00053
C34   1    0.478829    0.145343    0.466886    11.00000    0.05591    0.05129 =
         0.05537    0.00314    0.00096    0.00169
AFIX  43
H34   2    0.537069    0.100135    0.473427    11.00000   -1.20000
AFIX   0
C35   1    0.370802    0.124246    0.479807    11.00000    0.06162    0.06774 =
         0.06697    0.00903    0.00698   -0.00393
AFIX  43
H35   2    0.358191    0.065873    0.494741    11.00000   -1.20000
AFIX   0
C36   1    0.280678    0.188314    0.470975    11.00000    0.05218    0.07104 =
         0.09671   -0.00246    0.00863   -0.00467
AFIX  43
H36   2    0.207656    0.174377    0.479883    11.00000   -1.20000
AFIX   0
C37   1    0.302737    0.273266    0.448587    11.00000    0.05762    0.06698 =
         0.11739    0.00463    0.00682    0.00626
AFIX  43
H37   2    0.243855    0.317903    0.442108    11.00000   -1.20000
AFIX   0
C38   1    0.412365    0.293197    0.435501    11.00000    0.06070    0.05386 =
         0.09901    0.01160    0.00391    0.00572
AFIX  43
H38   2    0.424179    0.350927    0.419970    11.00000   -1.20000
AFIX   0
C39   1    0.636962    0.213588    0.374683    11.00000    0.08151    0.06114 =
         0.05767   -0.00319    0.00878   -0.00970
C40   1    0.543820    0.219845    0.344265    11.00000    0.10244    0.07310 =
         0.06187    0.01080   -0.00623   -0.02163
AFIX  43
H40   2    0.474724    0.243434    0.353713    11.00000   -1.20000
AFIX   0
C41   1    0.549408    0.191997    0.299672    11.00000    0.15176    0.08162 =
         0.05940    0.00979   -0.00935   -0.03551
AFIX  43
H41   2    0.485409    0.198394    0.280118    11.00000   -1.20000
AFIX   0
C42   1    0.650209    0.155270    0.285248    11.00000    0.18501    0.11011 =
         0.07439   -0.00976    0.02441   -0.02853
AFIX  43
H42   2    0.654918    0.136184    0.255923    11.00000   -1.20000
AFIX   0
C43   1    0.743140    0.147149    0.314405    11.00000    0.16868    0.17578 =
         0.08771   -0.04019    0.03346    0.02665
AFIX  43
H43   2    0.811796    0.122971    0.304797    11.00000   -1.20000
AFIX   0
C44   1    0.736311    0.174454    0.358027    11.00000    0.10540    0.14672 =
         0.08030   -0.02525    0.02302    0.01600
AFIX  43
H44   2    0.800708    0.166484    0.377251    11.00000   -1.20000
AFIX   0
B1    3    0.633101    0.254675    0.426255    11.00000    0.05773    0.05117 =
         0.05605    0.00174    0.00427   -0.00193

PART 1
O3    5    0.687088    0.806122    0.364958    21.00000    0.07647    0.10107 =
         0.10462   -0.01117    0.01026   -0.00529
C45   1    0.729030    0.760159    0.326929    21.00000    0.08542    0.09980 =
         0.10277   -0.01007    0.00777   -0.00467
AFIX  23
H45A  2    0.706646    0.797827    0.300619    21.00000   -1.20000
H45B  2    0.697355    0.694515    0.323500    21.00000   -1.20000
AFIX   0
C46   1    0.854687    0.755254    0.332907    21.00000    0.08215    0.12731 =
         0.14286   -0.01922    0.01363   -0.00708
AFIX  23
H46A  2    0.889945    0.783323    0.307597    21.00000   -1.20000
H46B  2    0.880054    0.687706    0.336582    21.00000   -1.20000
AFIX   0
C47   1    0.885170    0.814027    0.373974    21.00000    0.08215    0.12731 =
         0.14286   -0.01922    0.01363   -0.00708
AFIX  23
H47A  2    0.929361    0.773980    0.395302    21.00000   -1.20000
H47B  2    0.931069    0.870551    0.366766    21.00000   -1.20000
AFIX   0
C48   1    0.780184    0.845966    0.392407    21.00000    0.08542    0.09980 =
         0.10277   -0.01007    0.00777   -0.00467
AFIX  23
H48A  2    0.776788    0.822312    0.422518    21.00000   -1.20000
H48B  2    0.776143    0.917175    0.392698    21.00000   -1.20000
AFIX   0
SAME 0.02 0.04 O3 > C48
PART 0
PART 2
O3A   5    0.680597    0.804707    0.362042   -21.00000    0.07647    0.10107 =
         0.10462   -0.01117    0.01026   -0.00529
C45A  1    0.742347    0.776790    0.324632   -21.00000    0.08542    0.09980 =
         0.10277   -0.01007    0.00777   -0.00467
AFIX  23
H45C  2    0.729252    0.823741    0.300758   -21.00000   -1.20000
H45D  2    0.718259    0.712280    0.314081   -21.00000   -1.20000
AFIX   0
C46A  1    0.865611    0.775564    0.340266   -21.00000    0.08215    0.12731 =
         0.14286   -0.01922    0.01363   -0.00708
AFIX  23
H46C  2    0.885282    0.718597    0.358429   -21.00000   -1.20000
H46D  2    0.916192    0.779838    0.316087   -21.00000   -1.20000
AFIX   0
C47A  1    0.864041    0.866486    0.366167   -21.00000    0.08215    0.12731 =
         0.14286   -0.01922    0.01363   -0.00708
AFIX  23
H47C  2    0.921240    0.863365    0.390689   -21.00000   -1.20000
H47D  2    0.881444    0.922232    0.347758   -21.00000   -1.20000
AFIX   0
C48A  1    0.751887    0.877592    0.382493   -21.00000    0.08542    0.09980 =
         0.10277   -0.01007    0.00777   -0.00467
AFIX  23
H48C  2    0.755410    0.869519    0.414372   -21.00000   -1.20000
H48D  2    0.721836    0.942518    0.375388   -21.00000   -1.20000
AFIX   0

PART 0
PART 3
O1    5    0.125918    0.760050    0.298765    31.00000    0.06800    0.18814 =
         0.07913   -0.02710   -0.01410    0.00454
O2    5    0.261464    0.723985    0.259335    31.00000    0.06800    0.18814 =
         0.07913   -0.02710   -0.01410    0.00454
N1    4    0.226459    0.749364    0.294079    31.00000    0.06591    0.07163 =
         0.06498    0.00573   -0.01449   -0.00405
PART 0
PART 4
O1A   5    0.205888    0.757806    0.304603   -31.00000    0.06800    0.18814 =
         0.07913   -0.02710   -0.01410    0.00454
O2A   5    0.317846    0.717533    0.256006   -31.00000    0.06800    0.18814 =
         0.07913   -0.02710   -0.01410    0.00454
N1A   4    0.210589    0.730622    0.263586   -31.00000    0.06591    0.07163 =
         0.06498    0.00573   -0.01449   -0.00405
HKLF 4


REM  shelxt in P 1 21/n 1
REM wR2 = 0.1324, GooF = S = 0.906, Restrained GooF = 0.908 for all data
REM R1 = 0.0551 for 5424 Fo > 4sig(Fo) and 0.1019 for all 9781 data
REM 526 parameters refined using 490 restraints

END

WGHT      0.0419      0.0000

REM Highest difference peak  0.340,  deepest hole -0.430,  1-sigma level  0.062
Q1    1   0.1416  0.7138  0.2836  11.00000  0.05    0.34
Q2    1   0.1406  0.7811  0.3214  11.00000  0.05    0.33
Q3    1   0.5821  0.1850  0.2824  11.00000  0.05    0.31
Q4    1   0.3436  0.6726  0.3474  11.00000  0.05    0.26
Q5    1   0.8332  0.8356  0.3159  11.00000  0.05    0.26
;
_shelx_res_checksum   88393

_shelx_hkl_file
;
  16  -4  -1   -0.05    6.77
  16  -4  -2   -5.01    7.76
  16  -4  -3   -1.15    6.79
  16  -4  -4   11.05    7.84
  16  -4  -5    4.32    7.20
  16  -4  -6    5.83    7.16
  16  -4  -7    0.57    5.72
  16  -4  -8   -0.70    6.67
  16  -5  -1   10.65    7.86
  16  -5  -2   11.84    7.96
  16  -5  -3    0.80    6.67
  16  -5  -4    2.82    6.56
  16  -5  -5    0.73    5.63
  16  -5  -6   -1.62    7.05
  16  -5  -7   -1.01    7.04
  16  -5  -8    3.46    7.89
  16  -5  -9   -2.02    6.75
  16  -5 -10    1.02    7.09
  16  -5 -11    2.87    6.94
  16  -5 -12   -3.80    7.99
  16  -5 -13   -2.59    6.57
 -15   0   1   -0.07    5.57
 -15   0   2   -2.41    6.38
 -15   0   3   13.63    6.44
 -15   0   4    0.00    5.46
 -15   0   5    6.59    6.32
 -15   0   6   -0.21    5.62
 -15   0   7    2.71    7.02
 -15   0   8   -1.17    5.76
 -15   0   9    0.80    6.40
 -15   0  10   -1.64    5.99
 -15   0  11    2.00    6.20
 -15   0  12   -1.43    5.94
 -15   0  13    0.71    5.93
 -15   1   1    7.86    6.33
 -15  -1   1    9.74    6.65
 -15   1   2    3.37    5.80
 -15  -1   2   -2.05    4.70
 -15   1   3    7.24    6.10
 -15  -1   3    8.60    6.31
 -15   1   4   -2.24    5.38
 -15  -1   4   -0.09    5.18
 -15   1   5    6.88    6.78
 -15  -1   5    9.72    7.50
 -15   1   6    2.57    5.33
 -15  -1   6    0.46    6.38
 -15   1   7    8.71    5.98
 -15  -1   7    4.72    6.26
 -15   1   8    5.74    5.21
 -15  -1   8   -0.71    5.59
 -15   1   9   -1.14    5.13
 -15  -1   9    7.11    5.81
 -15   1  10    4.28    6.59
 -15  -1  10    0.57    6.05
 -15   1  11    8.67    6.50
 -15  -1  11   -2.63    5.34
 -15   1  12   -0.90    5.89
 -15  -1  12   -1.66    6.60
 -15   1  13    9.91    6.88
 -15  -1  13    7.04    7.63
 -15   1  14   -3.23    7.12
 -15   2   1    1.03    4.23
  15  -2  -1   -2.70    6.42
 -15  -2   1   -0.83    4.36
 -15   2   2    0.40    4.00
 -15  -2   2   -2.43    6.15
 -15   2   3   14.35    6.81
 -15  -2   3    3.91    5.84
 -15   2   4   -2.10    6.11
 -15  -2   4    3.36    5.60
 -15   2   5    4.95    5.77
 -15  -2   5    5.40    6.70
 -15   2   6   -1.31    6.53
 -15  -2   6    2.42    5.13
 -15   2   7    7.35    6.19
 -15  -2   7   10.97    5.46
 -15   2   8   -3.38    6.43
 -15  -2   8   -1.75    5.82
 -15   2   9    8.16    6.75
 -15  -2   9    4.85    6.29
 -15   2  10    2.35    5.62
 -15  -2  10    1.16    7.10
 -15   2  11   -1.92    6.25
 -15  -2  11   -1.86    6.46
 -15   2  12    0.73    5.44
 -15  -2  12    2.12    5.29
 -15   2  13    4.70    6.78
 -15   2  14    6.03    5.78
 -15   3   1    4.90    6.29
  15  -3  -1    0.00    6.46
 -15  -3   1    5.34    5.50
 -15   3   2   -2.35    5.39
  15  -3  -2    1.71    5.56
 -15  -3   2   -0.15    6.00
 -15   3   3   -0.50    4.84
  15  -3  -3    5.76    7.63
 -15  -3   3   -1.97    5.80
 -15   3   4   -0.99    4.98
  15  -3  -4   -3.79    6.82
 -15  -3   4    0.00    4.97
 -15   3   5   11.36    7.18
  15  -3  -5    0.97    5.51
 -15  -3   5   11.29    6.14
 -15   3   6   -0.83    5.46
  15  -3  -6   -5.83    7.70
 -15  -3   6   -2.20    6.37
 -15   3   7    1.73    5.71
  15  -3  -7   -0.35    5.90
 -15  -3   7    0.70    5.86
 -15   3   8    1.91    4.89
  15  -3  -8   -0.42    6.22
 -15  -3   8    3.86    5.94
 -15   3   9   -0.28    5.81
  15  -3  -9   -1.18    7.49
 -15  -3   9    3.47    5.41
 -15   3  10   -2.23    5.07
  15  -3 -10   -1.79    7.20
 -15  -3  10    1.90    6.48
 -15   3  11    3.63    6.50
 -15  -3  11   25.87    8.86
 -15   3  12   -2.54    5.82
 -15   3  13   -3.67    7.03
 -15   3  14    0.96    5.01
 -15   4   1   -0.17    4.72
  15  -4  -1   -1.02    6.62
 -15  -4   1    1.25    5.33
 -15   4   2   -2.07    5.96
  15  -4  -2   -0.73    8.02
 -15  -4   2    2.49    5.06
 -15   4   3    2.72    5.07
  15  -4  -3    5.50    6.91
 -15  -4   3   -2.31    5.74
 -15   4   4   17.81    7.72
  15  -4  -4    6.27    6.39
 -15  -4   4   12.19    6.50
 -15   4   5    3.23    6.32
  15  -4  -5   -0.98    6.38
 -15  -4   5   13.10    6.70
 -15   4   6   -0.32    5.82
  15  -4  -6    0.72    7.60
 -15  -4   6    1.86    5.25
 -15   4   7    1.28    5.12
  15  -4  -7   -2.11    7.11
 -15  -4   7    1.21    6.26
 -15   4   8    3.62    5.95
  15  -4  -8    1.26    6.86
 -15  -4   8    7.94    5.59
 -15   4   9    6.47    5.85
  15  -4  -9   -0.13    5.54
 -15  -4   9   10.18    6.33
 -15   4  10    2.72    6.38
  15  -4 -10    0.56    6.99
 -15  -4  10    6.24    5.60
 -15   4  11   -0.28    5.61
  15  -4 -11    2.55    6.40
 -15   4  12    2.54    5.81
  15  -4 -12   -0.91    7.00
 -15   4  13    1.79    5.37
  15  -4 -13    0.83    7.34
 -15   4  14    1.60    5.40
  15  -4 -14   -0.96    7.02
  15  -4 -15   -4.90    7.16
 -15   5   1   -0.25    5.15
  15  -5  -1   -2.10    6.55
 -15  -5   1    0.97    5.36
 -15   5   2   -1.81    4.55
  15  -5  -2   -0.21    6.44
 -15  -5   2    2.33    4.76
 -15   5   3    3.34    5.82
  15  -5  -3   -0.78    6.16
 -15  -5   3   -3.11    5.28
 -15   5   4   -3.00    5.78
  15  -5  -4   -1.79    6.56
 -15  -5   4   -3.42    6.72
 -15   5   5   -3.93    6.40
  15  -5  -5    3.79    6.87
 -15  -5   5   -1.97    5.60
 -15   5   6   17.00    7.66
  15  -5  -6    1.57    7.76
 -15  -5   6   16.01    7.06
 -15   5   7    0.91    5.07
  15  -5  -7   15.67    9.15
 -15  -5   7    8.48    6.09
 -15   5   8    1.66    5.59
  15  -5  -8   -2.23    7.42
 -15  -5   8    5.50    6.23
 -15   5   9   -1.92    6.16
  15  -5  -9    0.22    6.53
 -15  -5   9    3.75    6.00
 -15   5  10   -0.12    5.89
  15  -5 -10   -1.88    6.85
 -15   5  11    7.89    6.44
  15  -5 -11   17.69    9.04
 -15   5  12   -0.83    6.74
  15  -5 -12    6.98    7.05
 -15   5  13    0.46    5.30
  15  -5 -13    0.03    7.33
  15  -5 -14    3.46    7.40
  15  -5 -15   -1.61    6.01
  15  -5 -16   -3.34    6.65
  15  -5 -17   11.85    9.22
  15  -5 -18    3.08    6.39
 -15   6   1    7.62    5.81
  15  -6  -1   -0.81    6.69
 -15  -6   1    6.24    5.78
 -15   6   2    9.21    6.88
  15  -6  -2    6.84    7.42
 -15  -6   2   -2.74    5.04
 -15   6   3    2.86    5.13
  15  -6  -3   -2.09    6.89
 -15  -6   3    8.10    7.20
 -15   6   4    9.04    6.67
  15  -6  -4    6.77    7.07
 -15  -6   4    4.84    5.84
 -15   6   5   13.03    7.06
  15  -6  -5    7.06    7.83
 -15  -6   5    8.54    6.36
 -15   6   6    0.00    5.80
  15  -6  -6   -1.66    7.25
 -15  -6   6    6.13    5.75
 -15   6   7   -2.87    5.72
  15  -6  -7    1.88    6.24
 -15   6   8    3.13    6.16
  15  -6  -8    0.02    6.71
 -15   6   9    1.55    5.09
  15  -6  -9    0.52    6.31
 -15   6  10    4.24    6.28
  15  -6 -10    8.07    7.55
 -15   6  11   -0.41    5.71
  15  -6 -11    1.84    7.07
 -15   6  12   -0.17    6.14
  15  -6 -12   -0.00    6.81
 -15   6  13    4.01    6.02
  15  -6 -13    0.87    6.50
  15  -6 -14   -1.63    6.59
  15  -6 -15    4.01    8.03
  15  -6 -16   -3.19    7.95
 -15   7   1   -1.89    6.02
  15  -7  -1    7.61    7.51
 -15   7   2    0.96    5.00
  15  -7  -2   10.24    7.35
 -15   7   3   -1.76    5.60
  15  -7  -3   -1.70    7.39
 -15   7   4   -2.81    5.60
  15  -7  -4    3.32    7.72
 -15   7   5   -1.83    5.48
  15  -7  -5   -1.55    6.70
 -15   7   6   12.42    6.97
  15  -7  -6   -1.19    6.27
 -15   7   7   -1.25    6.30
  15  -7  -7   -3.93    6.99
 -15   7   8   -1.65    5.91
  15  -7  -8   -4.08    6.74
 -15   7   9    0.79    6.13
  15  -7  -9   -1.71    7.23
 -15   7  10    1.83    5.85
 -15   7  11   -1.21    5.28
 -15   7  12    0.82    5.60
 -15   7  13    0.50    5.00
 -15   8   4   -0.19    5.52
 -15   8   5   -2.19    6.08
 -15   8   6   -2.56    5.49
 -15   8   7   -1.43    6.27
 -15   8   8   10.42    6.55
 -15   8   9   -2.18    5.22
 -15   8  10    1.65    6.12
 -15   8  11    1.79    4.86
 -15   8  12    0.97    5.53
 -15   8  13    1.63    6.04
 -14   0   1    1.62    5.23
 -14   0   2   21.84    7.92
 -14   0   3   -1.29    5.53
 -14   0   4   26.90    8.72
 -14   0   5   -2.45    6.08
 -14   0   6   28.45    8.86
 -14   0   7    2.93    4.78
 -14   0   8    5.83    6.29
 -14   0   9   -1.24    5.87
 -14   0  10    9.91    6.46
 -14   0  11   -0.20    4.90
 -14   0  12   10.45    6.79
 -14   0  13    1.58    4.68
 -14   0  14   23.95    9.01
 -14   0  15   -3.29    5.41
 -14   0  16    1.73    5.76
 -14   0  17   -0.31    5.77
 -14   0  18   12.91    6.81
 -14   0  19   -3.85    6.45
 -14   0  20    0.15    5.87
 -14   1   1    2.49    4.42
  14  -1  -1    0.46    5.95
 -14  -1   1   -2.45    6.10
 -14   1   2    3.44    5.88
  14  -1  -2   -2.92    6.23
 -14  -1   2    0.74    3.74
 -14   1   3   -0.98    6.47
  14  -1  -3   11.91    8.44
 -14  -1   3    0.69    5.82
 -14   1   4    4.98    6.16
  14  -1  -4    2.89    6.58
 -14  -1   4   21.20    7.66
 -14   1   5   -3.28    5.80
  14  -1  -5    0.63    6.02
 -14  -1   5   -0.94    7.29
 -14   1   6   25.55    8.41
 -14  -1   6   20.71    8.02
 -14   1   7    2.41    5.34
 -14  -1   7   -0.47    4.71
 -14   1   8    3.71    5.94
 -14  -1   8   -3.50    5.49
 -14   1   9    8.72    6.19
 -14  -1   9   -1.45    4.98
 -14   1  10   13.47    7.08
 -14  -1  10    3.43    5.63
 -14   1  11    2.18    5.46
 -14  -1  11   -5.12    6.57
 -14   1  12   13.79    6.39
 -14  -1  12   -1.25    5.50
 -14   1  13    0.00    5.17
 -14  -1  13    0.05    4.03
 -14   1  14   11.33    7.16
 -14  -1  14    4.34    5.75
 -14   1  15   -2.42    6.09
 -14  -1  15   -1.15    5.34
 -14   1  16    9.51    7.30
 -14  -1  16    5.39    5.66
 -14   1  17   -3.30    7.28
 -14  -1  17    4.83    5.47
 -14   1  18   -5.56    6.74
 -14  -1  18   -0.61    6.33
 -14   1  19   -4.38    6.69
 -14  -1  19    0.81    5.92
 -14   1  20    4.65    6.93
 -14   2   1    0.54    5.60
  14  -2  -1   -0.29    6.28
 -14  -2   1    3.22    4.68
 -14   2   2   31.84    8.91
  14  -2  -2   14.75    8.01
 -14  -2   2   29.60    8.67
 -14   2   3   -1.37    5.28
  14  -2  -3   -1.29    6.50
 -14  -2   3    2.12    5.21
 -14   2   4    1.98    6.41
  14  -2  -4   -3.55    6.41
 -14  -2   4   16.76    6.87
 -14   2   5    2.42    4.99
  14  -2  -5    1.75    6.25
 -14  -2   5    0.50    4.90
 -14   2   6    9.45    5.79
  14  -2  -6    5.59    6.21
 -14  -2   6    8.16    6.28
 -14   2   7    0.50    5.51
  14  -2  -7   -1.17    8.23
 -14  -2   7   -0.74    4.19
 -14   2   8    6.90    6.41
  14  -2  -8   11.27    7.86
 -14  -2   8    3.95    6.46
 -14   2   9    5.02    6.15
  14  -2  -9    1.78    5.77
 -14  -2   9    1.31    5.40
 -14   2  10   -1.12    5.38
  14  -2 -10    2.92    5.99
 -14  -2  10    2.72    6.61
 -14   2  11    2.47    5.86
  14  -2 -11   -0.97    5.81
 -14  -2  11   -0.93    5.65
 -14   2  12    0.16    5.39
 -14  -2  12   -4.84    7.14
 -14   2  13   -1.32    5.88
 -14  -2  13    3.74    5.83
 -14   2  14    2.64    5.84
 -14  -2  14   11.21    6.55
 -14   2  15   -1.34    5.48
 -14  -2  15    0.71    5.63
 -14   2  16    0.14    4.66
 -14  -2  16    0.16    5.40
 -14   2  17   -0.17    5.29
 -14  -2  17    0.40    5.55
 -14   2  18   10.52    7.37
 -14  -2  18    5.27    5.93
 -14   2  19    2.91    6.84
 -14  -2  19    2.27    5.82
 -14   2  20    1.05    5.40
 -14   3   1    2.43    5.25
  14  -3  -1    2.10    7.04
 -14  -3   1    1.19    5.35
 -14   3   2   -1.03    5.52
  14  -3  -2   -0.67    5.66
 -14  -3   2   -0.12    4.20
 -14   3   3   -2.16    6.06
  14  -3  -3    2.70    6.39
 -14  -3   3    1.71    4.79
 -14   3   4    2.89    5.77
  14  -3  -4   -0.00    4.92
 -14  -3   4    2.86    5.74
 -14   3   5    0.53    5.81
  14  -3  -5    1.27    7.42
 -14  -3   5   -0.80    6.02
 -14   3   6   26.54    8.53
  14  -3  -6    9.36    7.93
 -14  -3   6    1.28    5.68
 -14   3   7   -1.06    5.87
  14  -3  -7   -1.37    6.11
 -14  -3   7    8.72    6.76
 -14   3   8   10.08    5.49
  14  -3  -8    2.31    6.92
 -14  -3   8   -3.63    6.21
 -14   3   9    1.48    4.95
  14  -3  -9   -3.11    6.26
 -14  -3   9   -3.10    7.04
 -14   3  10    4.42    5.51
  14  -3 -10    5.48    8.41
 -14  -3  10    2.73    6.12
 -14   3  11    1.02    6.01
  14  -3 -11    3.10    6.83
 -14  -3  11    6.92    6.11
 -14   3  12   -1.41    5.40
  14  -3 -12   -1.40    6.66
 -14  -3  12   -1.40    5.55
 -14   3  13   -1.45    5.49
  14  -3 -13   -0.06    6.91
 -14  -3  13   -4.92    6.75
 -14   3  14   -1.47    5.79
  14  -3 -14    0.13    6.42
 -14  -3  14   -2.92    6.22
 -14   3  15    9.00    6.84
  14  -3 -15    1.90    5.89
 -14  -3  15   13.64    6.79
 -14   3  16    7.99    6.91
  14  -3 -16    3.19    7.16
 -14  -3  16   19.22    7.81
 -14   3  17    1.15    5.48
 -14  -3  17    9.11    6.97
 -14   3  18   -1.79    6.99
 -14  -3  18    5.45    6.96
 -14   3  19    6.67    6.08
 -14  -3  19    4.83    6.57
 -14   3  20   20.43    9.20
 -14   4   1    2.12    5.46
  14  -4  -1    1.43    6.60
 -14  -4   1    4.08    5.21
 -14   4   2    4.44    6.46
  14  -4  -2   11.83    7.68
 -14  -4   2   18.07    6.80
 -14   4   3   -3.99    6.30
  14  -4  -3    2.06    6.49
 -14  -4   3   -0.15    5.23
 -14   4   4    3.01    6.28
  14  -4  -4   -1.12    6.75
 -14  -4   4    3.59    5.00
 -14   4   5   -2.31    5.66
  14  -4  -5    4.75    6.55
 -14  -4   5    0.11    5.01
 -14   4   6    1.66    5.94
  14  -4  -6   -0.15    6.79
 -14  -4   6    4.01    4.52
 -14   4   7    5.01    5.74
  14  -4  -7    5.42    6.69
 -14  -4   7    4.14    6.00
 -14   4   8    9.98    5.46
  14  -4  -8   -1.63    5.92
 -14  -4   8    6.57    6.02
 -14   4   9    2.11    5.62
  14  -4  -9    3.95    8.16
 -14  -4   9    2.09    5.45
 -14   4  10    8.00    6.56
  14  -4 -10   18.45    8.90
 -14  -4  10   18.48    7.77
 -14   4  11    1.73    4.63
  14  -4 -11   -1.65    7.02
 -14  -4  11    0.92    5.35
 -14   4  12   17.38    7.35
  14  -4 -12   12.69    8.64
 -14  -4  12    4.97    6.51
 -14   4  13   12.97    7.34
  14  -4 -13    8.50    7.71
 -14  -4  13   18.68    7.91
 -14   4  14   10.84    6.79
  14  -4 -14   21.86    9.30
 -14  -4  14    9.50    7.68
 -14   4  15    0.50    6.17
  14  -4 -15   -4.90    7.85
 -14  -4  15   -1.61    5.49
 -14   4  16    9.25    6.21
  14  -4 -16    7.11    8.15
 -14  -4  16    9.22    7.34
 -14   4  17    1.54    5.50
  14  -4 -17    1.28    8.48
 -14  -4  17   -1.50    5.85
 -14   4  18   -2.81    6.39
  14  -4 -18   -3.64    8.01
 -14  -4  18    0.29    5.74
 -14   4  19   -2.26    6.48
  14  -4 -19    2.76    8.45
 -14   5   1   11.67    7.05
  14  -5  -1    7.01    6.68
 -14  -5   1    6.63    5.68
 -14   5   2    0.86    5.66
  14  -5  -2   -3.11    6.52
 -14  -5   2    2.67    4.53
 -14   5   3   -4.10    6.68
  14  -5  -3    0.31    7.21
 -14  -5   3   -0.29    4.73
 -14   5   4   -0.42    6.75
  14  -5  -4    4.62    6.62
 -14  -5   4   -0.20    4.63
 -14   5   5   17.26    7.68
  14  -5  -5    8.12    7.51
 -14  -5   5   11.10    6.54
 -14   5   6    2.53    5.84
  14  -5  -6   13.34    8.30
 -14  -5   6    2.35    6.09
 -14   5   7   -0.26    5.46
  14  -5  -7   -1.21    6.36
 -14  -5   7    1.08    5.33
 -14   5   8   -1.59    5.18
  14  -5  -8    0.44    6.65
 -14  -5   8    1.37    5.35
 -14   5   9    2.57    5.80
  14  -5  -9   10.86    7.79
 -14  -5   9   15.24    7.44
 -14   5  10    4.95    6.78
  14  -5 -10   10.41    7.31
 -14  -5  10   26.86    8.68
 -14   5  11   -0.98    5.53
  14  -5 -11    5.92    7.18
 -14  -5  11    5.20    5.35
 -14   5  12    1.41    6.23
  14  -5 -12   -1.87    5.96
 -14  -5  12    1.36    6.10
 -14   5  13   -1.60    6.95
  14  -5 -13   -2.01    7.03
 -14  -5  13    1.04    5.70
 -14   5  14   -1.34    5.81
  14  -5 -14    0.39    7.51
 -14  -5  14    0.02    5.25
 -14   5  15    2.05    5.09
  14  -5 -15   -2.29    8.24
 -14  -5  15    0.68    5.05
 -14   5  16   15.30    7.69
  14  -5 -16    5.09    7.26
 -14  -5  16    4.73    6.23
 -14   5  17    8.31    6.87
  14  -5 -17    1.18    6.20
 -14  -5  17   -0.49    6.25
 -14   5  18    1.06    5.71
  14  -5 -18   -0.49    5.91
 -14  -5  18    0.60    5.53
 -14   5  19    5.60    6.62
  14  -5 -19    0.82    7.83
  14  -5 -20    6.34    7.31
  14  -5 -21    5.01    6.36
  14  -5 -22   -2.50    7.56
 -14   6   1    7.53    6.32
  14  -6  -1    1.04    6.19
 -14  -6   1   11.80    6.56
 -14   6   2    3.19    6.18
  14  -6  -2    7.30    6.10
 -14  -6   2    4.92    6.32
 -14   6   3    4.04    5.91
  14  -6  -3    0.71    5.98
 -14  -6   3    4.28    5.80
 -14   6   4   10.27    6.58
  14  -6  -4   -0.63    5.81
 -14  -6   4    8.01    6.15
 -14   6   5   -0.89    5.99
  14  -6  -5    1.44    5.56
 -14  -6   5    2.08    5.34
 -14   6   6    9.60    6.27
  14  -6  -6    3.27    6.77
 -14  -6   6    0.50    5.25
 -14   6   7    2.55    5.54
  14  -6  -7    1.29    6.42
 -14  -6   7    5.13    5.35
 -14   6   8    4.57    5.95
  14  -6  -8   -0.00    5.88
 -14  -6   8    1.44    6.00
 -14   6   9   -0.00    5.22
  14  -6  -9    3.40    6.27
 -14  -6   9    3.62    5.69
 -14   6  10   -1.76    5.61
  14  -6 -10   -0.27    5.69
 -14  -6  10    1.37    5.45
 -14   6  11    2.07    6.01
  14  -6 -11    3.72    6.73
 -14  -6  11    7.32    6.73
 -14   6  12    7.55    7.40
  14  -6 -12    1.25    6.37
 -14  -6  12   -0.27    5.40
 -14   6  13    0.46    5.33
  14  -6 -13   -2.75    6.68
 -14  -6  13    2.46    4.28
 -14   6  14    5.32    5.35
  14  -6 -14    7.38    7.84
 -14  -6  14    4.64    6.42
 -14   6  15   -1.70    6.41
  14  -6 -15   -0.99    8.01
 -14  -6  15    1.77    5.02
 -14   6  16   -0.08    5.13
  14  -6 -16    0.65    7.86
 -14  -6  16   -4.05    6.57
 -14   6  17    3.05    5.73
  14  -6 -17    6.12    7.98
 -14  -6  17    1.15    5.66
 -14   6  18   -4.10    6.73
  14  -6 -18   -1.67    7.17
 -14   6  19    3.27    6.86
  14  -6 -19    2.88    8.02
  14  -6 -20   -3.77    7.38
  14  -6 -21    7.42    7.97
  14  -6 -22    0.05    7.75
  14  -6 -23    1.99    7.30
 -14   7   1    3.49    5.00
  14  -7  -1    4.02    7.01
 -14  -7   1    9.05    6.23
 -14   7   2    2.72    5.20
  14  -7  -2    5.49    6.67
 -14  -7   2   -1.27    5.44
 -14   7   3   -2.26    5.30
  14  -7  -3    0.52    5.64
 -14  -7   3    5.93    5.63
 -14   7   4   -0.67    5.51
  14  -7  -4   -0.00    5.63
 -14  -7   4    3.90    5.73
 -14   7   5   10.42    5.88
  14  -7  -5    0.65    6.37
 -14  -7   5   17.80    7.01
 -14   7   6    4.64    5.42
  14  -7  -6   11.89    7.61
 -14  -7   6    3.41    5.37
 -14   7   7   -3.30    5.25
  14  -7  -7    9.54    6.65
 -14  -7   7    3.73    5.87
 -14   7   8    3.79    5.32
  14  -7  -8    5.18    6.04
 -14  -7   8    1.59    5.39
 -14   7   9   -0.81    4.55
  14  -7  -9    2.19    6.48
 -14  -7   9    6.99    5.59
 -14   7  10   -3.74    5.49
  14  -7 -10   -0.25    5.62
 -14  -7  10   11.79    6.46
 -14   7  11    8.20    6.07
  14  -7 -11    5.94    7.64
 -14  -7  11   13.87    6.99
 -14   7  12   -0.04    5.94
  14  -7 -12   10.94    8.23
 -14  -7  12    3.13    5.47
 -14   7  13   -2.08    5.95
  14  -7 -13    6.01    6.70
 -14  -7  13   -1.83    5.38
 -14   7  14   -1.92    5.68
  14  -7 -14   -0.27    5.22
 -14  -7  14   -2.32    5.50
 -14   7  15    9.39    7.41
  14  -7 -15    6.83    7.37
 -14  -7  15    8.16    6.70
 -14   7  16    4.67    5.48
  14  -7 -16   -2.22    7.05
 -14  -7  16    2.88    4.77
 -14   7  17    3.28    6.43
  14  -7 -17    0.36    5.70
 -14   7  18   -1.48    5.43
  14  -7 -18   -0.37    6.19
 -14   7  19   -3.26    6.75
 -14   8   1    5.16    6.68
  14  -8  -1    0.30    7.49
 -14  -8   1    9.47    6.12
 -14   8   2   -0.59    5.30
  14  -8  -2    2.01    5.54
 -14  -8   2    0.62    4.91
 -14   8   3    1.10    5.55
  14  -8  -3   12.33    7.84
 -14  -8   3   12.40    6.73
 -14   8   4   -0.67    5.60
  14  -8  -4    0.46    6.00
 -14  -8   4   -3.09    5.90
 -14   8   5   -0.67    5.06
  14  -8  -5    6.02    6.86
 -14  -8   5   -1.15    5.13
 -14   8   6    5.16    5.92
  14  -8  -6    6.98    6.87
 -14  -8   6    4.42    5.33
 -14   8   7    6.44    6.84
  14  -8  -7    8.26    7.72
 -14  -8   7   19.26    7.45
 -14   8   8   -1.42    5.81
  14  -8  -8   -1.79    7.13
 -14  -8   8    0.57    5.38
 -14   8   9    9.85    6.03
  14  -8  -9    4.67    5.97
 -14  -8   9   11.49    6.39
 -14   8  10   -3.34    6.41
  14  -8 -10    2.95    6.71
 -14  -8  10   -3.36    5.72
 -14   8  11    3.15    5.31
  14  -8 -11    0.93    6.57
 -14  -8  11    0.15    4.51
 -14   8  12   -2.89    5.75
  14  -8 -12   -1.85    5.59
 -14  -8  12   -3.51    5.29
 -14   8  13    2.35    5.83
  14  -8 -13   12.02    7.83
 -14  -8  13   14.21    7.19
 -14   8  14    2.80    5.15
 -14  -8  14   -3.09    5.88
 -14   8  15    3.95    6.61
 -14  -8  15   -0.89    5.37
 -14   8  16    0.15    5.50
 -14   8  17    3.85    5.89
 -14   8  18   -0.59    6.58
 -14  -9   1    3.11    5.16
 -14  -9   2   -0.01    5.95
 -14  -9   3   -0.00    4.93
 -14  -9   4    4.53    5.79
 -14  -9   5   13.05    7.35
 -14  -9   6    3.20    6.03
 -14  -9   7    5.68    6.44
 -14  -9   8   -0.39    5.82
 -14  -9   9   -0.03    5.48
 -14  -9  10    1.30    4.97
 -14  -9  11    4.88    6.47
 -14  -9  12    0.47    5.18
 -14  -9  13    1.67    6.08
 -14  -9  14    0.96    6.61
 -14 -10   1   -1.55    5.39
 -14 -10   2    3.03    4.56
 -14 -10   3   13.48    6.98
 -14 -10   4    0.85    5.66
 -14 -10   5    0.00    4.83
 -14 -10   6    6.04    6.28
 -14 -10   7    3.20    5.83
 -14 -10   8   -1.14    5.26
 -14 -10   9    4.38    5.51
 -14 -10  10   -2.10    6.05
 -14 -10  11   -0.66    5.48
 -14 -10  12   -5.39    6.01
 -14 -10  13    6.07    6.39
 -14 -11   1    6.90    6.66
 -13   0   1   41.53   10.05
  13   0  -1   52.11   12.92
 -13   0   2   -3.96    5.10
  13   0  -2    2.08    6.55
 -13   0   3    4.31    5.15
  13   0  -3   -0.13    5.35
 -13   0   4    2.53    5.24
  13   0  -4   -3.84    6.95
 -13   0   5   26.12    8.23
  13   0  -5    6.84    7.09
 -13   0   6    1.43    4.90
  13   0  -6    2.53    6.89
 -13   0   7    6.85    6.95
  13   0  -7   20.93    8.67
 -13   0   8    0.99    5.50
 -13   0   9    6.95    6.00
 -13   0  10    1.81    5.97
 -13   0  11   29.75    9.21
 -13   0  12   -1.41    5.54
 -13   0  13   22.98    8.35
 -13   0  14    0.69    5.57
 -13   0  15    1.04    6.03
 -13   0  16   -1.09    6.13
 -13   0  17   31.21    9.25
 -13   0  18    0.58    5.59
 -13   0  19    1.84    6.91
 -13   0  20    4.16    5.68
 -13   0  21    2.69    5.95
 -13   0  22   -1.99    5.37
 -13   0  23    4.49    6.34
 -13   0  24    2.21    6.19
 -13   1   1    4.18    5.90
  13  -1  -1    3.16    7.03
 -13  -1   1    5.77    6.23
 -13   1   2    0.72    4.90
  13  -1  -2    2.81    6.37
 -13  -1   2    8.52    5.00
 -13   1   3    5.13    5.70
  13  -1  -3    6.25    7.27
 -13  -1   3    8.02    5.11
 -13   1   4   -2.85    5.37
  13  -1  -4    0.55    5.11
 -13  -1   4   -0.13    3.50
 -13   1   5   37.77   10.06
  13  -1  -5   36.83   11.23
 -13  -1   5   43.44   11.28
 -13   1   6   -1.29    5.60
  13  -1  -6   -1.76    7.57
 -13  -1   6    3.74    4.89
 -13   1   7    5.58    5.15
  13  -1  -7   -1.41    5.80
 -13  -1   7    3.14    5.54
 -13   1   8    0.43    5.40
  13  -1  -8   -1.13    5.37
 -13  -1   8   -1.97    4.67
 -13   1   9   18.84    8.74
  13  -1  -9   34.48   10.74
 -13  -1   9   32.18    9.33
 -13   1  10    6.19    5.36
  13  -1 -10    4.38    7.23
 -13  -1  10   10.35    6.34
 -13   1  11    3.15    5.38
  13  -1 -11    1.33    6.42
 -13  -1  11    3.92    5.53
 -13   1  12    2.20    5.96
  13  -1 -12   -3.69    7.29
 -13  -1  12    2.61    5.43
 -13   1  13   -3.84    5.61
  13  -1 -13    4.34    6.32
 -13  -1  13   -0.29    4.36
 -13   1  14    1.64    5.21
 -13  -1  14    1.47    5.99
 -13   1  15   17.35    7.16
 -13  -1  15   20.05    8.51
 -13   1  16    5.63    5.85
 -13  -1  16    3.42    5.85
 -13   1  17    1.50    5.41
 -13  -1  17   -0.15    4.31
 -13   1  18   -0.59    5.19
 -13  -1  18   -0.79    5.40
 -13   1  19   22.74    9.38
 -13  -1  19   23.06    9.21
 -13   1  20    1.36    5.48
 -13  -1  20    2.90    6.39
 -13   1  21    5.96    6.47
 -13  -1  21   13.09    7.75
 -13   1  22   -1.34    6.10
 -13  -1  22    0.27    5.21
 -13   1  23   -2.01    6.97
 -13  -1  23   -3.41    5.87
 -13   1  24   10.04    6.66
 -13  -1  24    3.56    5.85
 -13   2   1   24.34    8.20
  13  -2  -1   20.27   10.02
 -13  -2   1   44.95   10.16
 -13   2   2   -1.92    5.19
  13  -2  -2    0.06    6.83
 -13  -2   2   -1.89    5.66
 -13   2   3    8.67    6.10
  13  -2  -3    2.22    6.54
 -13  -2   3    9.33    5.74
 -13   2   4    0.00    4.55
  13  -2  -4    9.40    7.12
 -13  -2   4   10.52    6.48
 -13   2   5    3.39    5.07
  13  -2  -5    5.36    6.41
 -13  -2   5    4.15    5.97
 -13   2   6    3.72    5.09
  13  -2  -6    2.06    5.74
 -13  -2   6    3.62    4.92
 -13   2   7   25.80    8.29
  13  -2  -7   10.78    7.77
 -13  -2   7   39.30   10.01
 -13   2   8    5.88    5.47
  13  -2  -8    2.06    5.87
 -13  -2   8    0.83    3.61
 -13   2   9    1.33    5.60
  13  -2  -9    4.88    6.93
 -13  -2   9    0.14    4.01
 -13   2  10   -1.83    5.18
  13  -2 -10   -1.95    7.15
 -13  -2  10    0.83    5.69
 -13   2  11   21.12    7.66
  13  -2 -11   17.69    9.49
 -13  -2  11   19.43    7.85
 -13   2  12    2.43    5.05
  13  -2 -12    0.27    6.78
 -13  -2  12    5.43    5.39
 -13   2  13   10.08    7.21
  13  -2 -13   12.14    8.87
 -13  -2  13   13.07    7.90
 -13   2  14    4.30    5.36
  13  -2 -14   -1.29    6.27
 -13  -2  14   -2.84    5.37
 -13   2  15   -0.29    6.18
  13  -2 -15    5.41    7.90
 -13  -2  15   11.57    6.92
 -13   2  16    4.87    6.68
  13  -2 -16    2.74    6.78
 -13  -2  16    3.15    5.28
 -13   2  17    3.60    5.51
 -13  -2  17    6.12    5.91
 -13   2  18    0.82    4.33
 -13  -2  18   -2.62    6.45
 -13   2  19    2.75    6.34
 -13  -2  19    8.08    6.45
 -13   2  20   -0.83    6.36
 -13  -2  20   -0.76    6.02
 -13   2  21    1.39    5.46
 -13  -2  21    4.80    5.73
 -13   2  22    8.29    6.65
 -13  -2  22   -1.20    6.15
 -13   2  23   13.30    7.85
 -13  -2  23   11.42    7.43
 -13   2  24    2.45    6.61
 -13  -2  24    6.42    6.76
 -13   3   1    3.60    5.23
  13  -3  -1    9.44    7.19
 -13  -3   1    4.60    5.35
 -13   3   2    1.82    5.40
  13  -3  -2    2.35    6.13
 -13  -3   2   -0.71    4.48
 -13   3   3    4.48    4.67
  13  -3  -3   -4.43    6.83
 -13  -3   3   11.57    6.34
 -13   3   4   -2.47    4.91
  13  -3  -4    2.00    6.45
 -13  -3   4    5.26    5.12
 -13   3   5   26.17    8.03
  13  -3  -5   17.98    8.77
 -13  -3   5   26.88    8.51
 -13   3   6   16.94    6.83
  13  -3  -6   -0.62    5.78
 -13  -3   6    8.33    6.60
 -13   3   7   -0.06    4.60
  13  -3  -7   -0.04    6.02
 -13  -3   7    1.04    6.55
 -13   3   8    1.13    6.48
  13  -3  -8   -0.41    6.55
 -13  -3   8    3.33    5.22
 -13   3   9   22.64    7.77
  13  -3  -9    8.17    8.52
 -13  -3   9    7.61    6.53
 -13   3  10   18.87    7.23
  13  -3 -10    5.01    7.30
 -13  -3  10    1.64    5.52
 -13   3  11   11.07    6.35
  13  -3 -11    6.08    7.32
 -13  -3  11   -0.11    6.19
 -13   3  12   -0.22    5.07
  13  -3 -12   -4.94    7.38
 -13  -3  12   -0.21    5.06
 -13   3  13    7.79    6.01
  13  -3 -13   -2.21    7.02
 -13  -3  13    1.44    5.83
 -13   3  14    0.00    5.36
  13  -3 -14   -3.61    6.79
 -13  -3  14    6.11    5.74
 -13   3  15   26.40    7.99
  13  -3 -15   26.37   10.23
 -13  -3  15   15.98    8.15
 -13   3  16    6.50    6.86
  13  -3 -16    0.48    6.61
 -13  -3  16   -1.41    6.31
 -13   3  17   -1.98    5.83
  13  -3 -17   -1.29    7.51
 -13  -3  17    2.23    6.75
 -13   3  18    9.22    7.44
  13  -3 -18    4.60    7.62
 -13  -3  18    2.30    5.52
 -13   3  19    6.08    6.70
  13  -3 -19   -1.35    6.64
 -13  -3  19    2.34    5.04
 -13   3  20    0.58    6.16
  13  -3 -20    4.51    7.20
 -13  -3  20   -2.53    6.04
 -13   3  21    3.87    6.20
 -13  -3  21   -0.99    5.25
 -13   3  22   -2.33    6.20
 -13  -3  22   -1.05    6.46
 -13   3  23   -1.38    5.75
 -13  -3  23    4.61    6.99
 -13   3  24    2.89    6.96
  13  -4  -1    3.37    6.30
 -13  -4   1   17.38    6.73
  13  -4  -2    4.00    6.39
 -13  -4   2   13.26    6.30
  13  -4  -3    0.86    6.05
 -13  -4   3    8.72    6.37
 -13   4   4   -2.97    4.60
  13  -4  -4    5.78    6.76
 -13  -4   4   -2.67    5.23
 -13   4   5    3.35    4.92
  13  -4  -5   -0.80    5.60
 -13  -4   5   -0.28    5.40
 -13   4   6   14.63    7.03
  13  -4  -6    7.80    6.76
 -13  -4   6    8.88    6.04
 -13   4   7   24.56    7.90
  13  -4  -7   19.17    8.34
 -13  -4   7    7.09    6.39
 -13   4   8    6.26    5.30
  13  -4  -8    2.66    5.60
 -13  -4   8    1.82    5.99
 -13   4   9    2.13    5.74
  13  -4  -9   -0.89    6.15
 -13  -4   9    7.23    6.75
 -13   4  10    2.52    5.02
  13  -4 -10   -1.96    7.02
 -13  -4  10    0.45    4.96
 -13   4  11   18.78    7.76
  13  -4 -11    8.58    7.10
 -13  -4  11    3.06    6.04
 -13   4  12    9.76    6.21
  13  -4 -12    1.85    6.79
 -13  -4  12   11.13    7.16
 -13   4  13    5.10    6.99
  13  -4 -13   15.31    8.41
 -13  -4  13   14.51    7.52
 -13   4  14    5.22    5.73
  13  -4 -14   -0.28    5.77
 -13  -4  14   -2.07    5.37
 -13   4  15   -1.33    6.00
  13  -4 -15    0.19    6.55
 -13  -4  15    6.59    5.90
 -13   4  16    4.15    6.38
  13  -4 -16   -1.38    6.94
 -13  -4  16   12.72    6.68
 -13   4  17    3.71    6.59
  13  -4 -17    4.45    7.72
 -13  -4  17   14.31    6.50
 -13   4  18   -0.04    5.03
  13  -4 -18   -2.45    7.00
 -13  -4  18   -0.32    5.48
 -13   4  19    5.36    6.34
  13  -4 -19    1.97    7.40
 -13  -4  19   -1.81    7.08
 -13   4  20    3.77    6.49
  13  -4 -20   -4.34    7.59
 -13  -4  20    0.51    5.70
 -13   4  21   12.50    7.38
  13  -4 -21    0.54    7.64
 -13  -4  21   -1.92    6.66
 -13   4  22   -2.16    6.87
  13  -4 -22   -3.03    8.01
 -13  -4  22    7.77    6.72
 -13   4  23   -1.94    6.72
 -13  -4  23    7.32    6.38
 -13   4  24   -1.03    5.55
 -13   5   1    9.76    5.77
  13  -5  -1   14.56    7.76
 -13  -5   1   18.62    6.84
 -13   5   2    0.49    5.60
  13  -5  -2    2.78    6.41
 -13  -5   2    3.77    5.42
 -13   5   3    2.01    4.51
  13  -5  -3    8.86    6.23
 -13  -5   3    4.87    6.06
 -13   5   4    0.76    5.71
  13  -5  -4    5.01    5.57
 -13  -5   4    0.00    4.10
 -13   5   5    9.91    6.10
  13  -5  -5    5.08    6.45
 -13  -5   5   19.83    8.34
 -13   5   6    5.69    4.89
  13  -5  -6   -0.39    5.15
 -13  -5   6    5.65    5.32
 -13   5   7    0.35    4.88
  13  -5  -7   -3.94    6.13
 -13  -5   7   -3.15    6.53
 -13   5   8    4.17    5.18
  13  -5  -8   -2.67    6.70
 -13  -5   8    1.38    4.94
 -13   5   9    7.84    5.74
  13  -5  -9    1.62    5.62
 -13  -5   9   11.16    6.08
 -13   5  10   23.15    7.94
  13  -5 -10    3.00    7.48
 -13  -5  10   17.56    7.67
 -13   5  11    7.73    5.82
  13  -5 -11    5.87    6.67
 -13  -5  11    7.18    6.39
 -13   5  12   -0.18    5.41
  13  -5 -12    6.16    6.55
 -13  -5  12    3.73    5.78
 -13   5  13   -0.50    5.69
  13  -5 -13    2.22    6.24
 -13  -5  13    4.77    5.46
 -13   5  14    6.55    6.18
  13  -5 -14    0.79    6.27
 -13  -5  14    0.00    5.17
 -13   5  15    9.70    6.24
  13  -5 -15    5.67    6.92
 -13  -5  15   20.03    8.41
 -13   5  16   -4.57    6.75
  13  -5 -16    3.83    6.68
 -13  -5  16    5.55    6.28
 -13   5  17   -0.14    5.36
  13  -5 -17    3.99    7.16
 -13  -5  17    0.28    4.90
 -13   5  18    2.93    6.27
  13  -5 -18    3.84    6.86
 -13  -5  18   -1.43    4.67
 -13   5  19    6.60    7.85
  13  -5 -19    3.06    6.91
 -13  -5  19    7.76    6.53
 -13   5  20   -0.91    6.23
  13  -5 -20   -3.30    6.52
 -13  -5  20    3.71    5.79
 -13   5  21    2.59    6.57
  13  -5 -21   -3.55    6.48
 -13  -5  21   -0.75    5.41
 -13   5  22   -1.43    5.79
  13  -5 -22    3.21    7.19
 -13  -5  22   -0.51    5.16
 -13   5  23    0.82    5.84
  13  -5 -23   -4.04    8.72
 -13  -5  23   -1.14    5.79
  13  -5 -24   -1.25    6.17
  13  -5 -25   -0.36    7.51
 -13   6   1    2.16    5.01
  13  -6  -1    4.01    6.00
 -13  -6   1    2.22    4.79
 -13   6   2    2.66    5.20
  13  -6  -2    0.13    5.67
 -13  -6   2    7.41    5.27
 -13   6   3    5.01    4.81
  13  -6  -3    1.17    5.71
 -13  -6   3    3.09    4.75
 -13   6   4    2.85    5.28
  13  -6  -4    3.23    5.96
 -13  -6   4    1.72    6.10
 -13   6   5    2.62    4.99
  13  -6  -5    2.08    6.52
 -13  -6   5    1.88    4.94
 -13   6   6   14.42    6.06
  13  -6  -6    6.94    6.98
 -13  -6   6    9.00    5.82
 -13   6   7    6.06    5.26
  13  -6  -7   10.70    7.57
 -13  -6   7    3.73    5.70
 -13   6   8    4.50    5.89
  13  -6  -8    2.09    7.04
 -13  -6   8    6.76    6.08
 -13   6   9   -2.40    5.03
  13  -6  -9    2.36    6.73
 -13  -6   9    5.37    6.32
 -13   6  10   11.63    6.49
  13  -6 -10    5.04    6.61
 -13  -6  10    5.40    6.22
 -13   6  11    2.00    4.89
  13  -6 -11    6.33    6.90
 -13  -6  11    4.27    6.82
 -13   6  12   11.79    6.94
  13  -6 -12    7.24    7.44
 -13  -6  12   13.72    7.10
 -13   6  13    9.97    7.80
  13  -6 -13   13.90    7.75
 -13  -6  13    5.10    6.21
 -13   6  14    1.66    5.25
  13  -6 -14    4.50    7.57
 -13  -6  14   -4.13    5.73
 -13   6  15   -4.95    7.06
  13  -6 -15    3.97    6.27
 -13  -6  15    4.12    5.82
 -13   6  16    5.56    7.05
  13  -6 -16    6.18    6.42
 -13  -6  16    4.91    6.44
 -13   6  17    0.69    5.86
  13  -6 -17    4.99    7.29
 -13  -6  17   -0.00    4.68
 -13   6  18   -0.80    5.65
  13  -6 -18    2.50    7.64
 -13  -6  18    2.36    5.64
 -13   6  19    6.36    6.63
  13  -6 -19    8.23    7.24
 -13  -6  19    8.22    6.89
 -13   6  20    0.43    6.46
  13  -6 -20   -3.12    6.93
 -13  -6  20   -2.45    6.93
 -13   6  21    0.92    5.99
  13  -6 -21    5.01    7.87
 -13  -6  21   -2.87    5.82
 -13   6  22   18.47    7.42
  13  -6 -22   -1.47    8.27
 -13  -6  22    1.50    5.04
 -13   6  23   -1.02    5.80
  13  -6 -23    3.42    7.41
  13  -6 -24    1.69    6.74
  13  -6 -25    4.25    8.20
  13  -6 -26    3.88    6.62
  13  -6 -27    6.39    8.17
 -13   7   1   -0.04    5.02
  13  -7  -1    0.75    5.66
 -13  -7   1   -0.37    4.98
 -13   7   2    1.87    5.42
  13  -7  -2   -0.34    5.82
 -13  -7   2    1.88    5.09
 -13   7   3    3.54    6.01
  13  -7  -3   10.03    6.07
 -13  -7   3    4.02    5.95
 -13   7   4   36.66    9.13
  13  -7  -4   26.10    9.14
 -13  -7   4   26.42    8.36
 -13   7   5    3.57    5.04
  13  -7  -5   19.74    8.19
 -13  -7   5   15.45    6.95
 -13   7   6   -1.65    5.25
  13  -7  -6    5.93    7.12
 -13  -7   6    3.23    5.49
 -13   7   7   -2.52    4.48
  13  -7  -7   -1.44    6.45
 -13  -7   7    2.92    5.96
 -13   7   8    1.46    5.34
  13  -7  -8    9.00    7.10
 -13  -7   8   -1.26    4.89
 -13   7   9    8.21    6.14
  13  -7  -9    4.70    7.45
 -13  -7   9    7.31    6.32
 -13   7  10    7.37    6.12
  13  -7 -10    0.27    7.00
 -13  -7  10   13.23    7.18
 -13   7  11   -0.31    4.90
  13  -7 -11   -1.92    5.28
 -13  -7  11   -3.01    5.87
 -13   7  12   -1.15    4.49
  13  -7 -12    0.10    5.86
 -13  -7  12   -0.68    4.76
 -13   7  13    3.69    4.72
  13  -7 -13   -1.13    6.84
 -13  -7  13   -0.74    5.68
 -13   7  14   12.95    7.21
  13  -7 -14    8.18    7.61
 -13  -7  14   12.95    7.42
 -13   7  15    1.34    5.80
  13  -7 -15   11.66    7.50
 -13  -7  15   -0.92    4.90
 -13   7  16   -0.01    4.48
  13  -7 -16   -4.18    8.26
 -13  -7  16    1.59    4.78
 -13   7  17   -2.43    5.50
  13  -7 -17    2.35    6.27
 -13  -7  17    2.36    6.76
 -13   7  18   -3.13    6.23
  13  -7 -18    6.81    7.58
 -13  -7  18    2.24    6.08
 -13   7  19   14.39    6.91
  13  -7 -19    0.84    7.30
 -13  -7  19    3.30    5.92
 -13   7  20    6.91    7.26
  13  -7 -20    3.28    7.76
 -13  -7  20    8.76    6.55
 -13   7  21    0.88    6.34
  13  -7 -21    4.60    8.16
 -13  -7  21   -0.49    5.97
 -13   7  22    5.61    5.97
  13  -7 -22   -3.91    7.22
 -13  -7  22    1.99    5.43
 -13   7  23   -1.34    4.79
  13  -7 -23   -1.45    6.27
  13  -7 -24    4.73    8.83
 -13   8   1    9.15    6.04
  13  -8  -1    4.33    6.44
 -13  -8   1    1.28    5.59
 -13   8   2    8.38    5.85
  13  -8  -2   13.93    7.89
 -13  -8   2   21.05    8.32
 -13   8   3    5.12    5.88
  13  -8  -3    1.18    5.66
 -13  -8   3   -1.68    5.16
 -13   8   4    1.02    5.33
  13  -8  -4    7.63    6.89
 -13  -8   4    7.55    6.00
 -13   8   5    0.40    5.33
  13  -8  -5   -4.71    7.41
 -13  -8   5    7.28    6.18
 -13   8   6   12.43    6.96
  13  -8  -6    7.06    6.05
 -13  -8   6   25.58    8.06
 -13   8   7   -0.23    5.27
  13  -8  -7    2.25    5.84
 -13  -8   7    1.71    5.56
 -13   8   8    7.88    6.40
  13  -8  -8    5.95    5.75
 -13  -8   8    5.62    5.64
 -13   8   9    0.34    4.50
  13  -8  -9    2.45    5.81
 -13  -8   9   -0.36    4.44
 -13   8  10   -2.22    5.67
  13  -8 -10   -0.16    5.44
 -13  -8  10    5.32    5.91
 -13   8  11    2.00    5.79
  13  -8 -11   -1.13    5.82
 -13  -8  11   -2.00    5.14
 -13   8  12    2.53    5.69
  13  -8 -12    7.82    7.49
 -13  -8  12    6.36    6.23
 -13   8  13   -0.58    5.38
  13  -8 -13   -2.96    6.64
 -13  -8  13    1.88    5.28
 -13   8  14    1.75    5.83
  13  -8 -14   -1.76    6.12
 -13  -8  14   12.19    6.56
 -13   8  15    7.21    6.47
  13  -8 -15    3.00    6.95
 -13  -8  15    1.19    5.89
 -13   8  16    8.78    7.05
  13  -8 -16    5.35    7.12
 -13  -8  16    8.32    6.30
 -13   8  17    1.08    4.73
  13  -8 -17   -3.76    7.52
 -13  -8  17    5.78    6.25
 -13   8  18    6.90    6.35
  13  -8 -18   -1.40    7.82
 -13  -8  18   -1.82    5.87
 -13   8  19   -2.41    6.19
  13  -8 -19   -3.47    6.87
 -13  -8  19   -1.90    6.08
 -13   8  20   -1.43    5.26
  13  -8 -20   -1.06    5.72
 -13  -8  20    7.56    6.47
 -13   8  21    1.88    6.67
 -13  -8  21   -1.98    6.39
 -13   8  22    6.57    6.99
 -13   8  23   -2.09    6.71
  13  -9  -1   -3.53    6.98
 -13  -9   1    1.33    5.22
  13  -9  -2    6.97    6.08
 -13  -9   2    1.83    5.07
  13  -9  -3   -1.50    6.20
 -13  -9   3    0.04    4.98
  13  -9  -4    3.92    5.76
 -13  -9   4    0.12    5.44
  13  -9  -5   -1.38    5.76
 -13  -9   5    4.50    5.55
  13  -9  -6    5.82    6.30
 -13  -9   6    0.94    4.59
  13  -9  -7   -0.79    6.43
 -13  -9   7    2.32    5.48
  13  -9  -8   -2.11    6.43
 -13  -9   8    2.27    4.50
  13  -9  -9    0.14    6.60
 -13  -9   9    4.59    6.09
  13  -9 -10    1.79    6.35
 -13  -9  10   12.20    6.19
  13  -9 -11   -1.29    6.10
 -13  -9  11    2.23    5.65
  13  -9 -12   -1.34    6.33
 -13  -9  12    0.82    5.51
  13  -9 -13    0.07    4.88
 -13  -9  13    0.68    5.04
  13  -9 -14    2.78    6.50
 -13  -9  14   12.66    6.88
  13  -9 -15    1.87    6.40
 -13  -9  15   -4.28    6.68
 -13  -9  16   -0.98    7.29
 -13  -9  17    2.39    5.96
 -13  -9  18    1.64    5.67
 -13  -9  19   -3.04    5.97
 -13   9  20    7.77    6.93
 -13  -9  20   14.20    7.16
 -13   9  21   -2.74    6.91
 -13  -9  21   -1.66    5.21
 -13   9  22    2.24    6.59
  13 -10  -1   -1.67    5.71
 -13 -10   1   -0.33    3.57
  13 -10  -2    6.34    6.71
 -13 -10   2    1.00    5.05
  13 -10  -3    0.56    6.13
 -13 -10   3   -0.44    5.99
  13 -10  -4    0.01    5.97
 -13 -10   4    0.89    4.64
  13 -10  -5    4.24    5.78
 -13 -10   5    3.99    5.65
  13 -10  -6    3.24    5.98
 -13 -10   6    8.70    6.71
  13 -10  -7    1.77    5.36
 -13 -10   7    3.04    5.80
  13 -10  -8    6.62    6.43
 -13 -10   8    4.66    5.80
 -13 -10   9    4.10    5.24
 -13 -10  10    2.15    5.46
 -13 -10  11   -0.92    6.03
 -13 -10  12   10.93    6.83
 -13 -10  13    9.03    6.33
 -13 -10  14    0.15    5.72
 -13 -10  15    0.79    5.03
 -13 -10  16    6.39    6.42
 -13 -10  17    0.09    5.73
 -13 -10  18   -2.79    6.01
 -13 -10  19   -0.30    5.42
 -13 -11   1    2.63    4.75
 -13 -11   2   -3.43    5.58
 -13 -11   3    2.89    4.61
 -13 -11   4    1.42    5.24
 -12   0   1    3.54    5.10
  12   0  -1   -2.61    6.34
 -12   0   2   18.98    6.50
  12   0  -2   17.08    8.39
 -12   0   3   -2.73    5.88
  12   0  -3   -3.21    7.04
 -12   0   4    6.20    5.66
  12   0  -4    1.68    5.92
 -12   0   5    0.30    5.11
  12   0  -5    1.41    6.16
 -12   0   6   77.54   13.07
  12   0  -6   38.56   12.03
 -12   0   7   -2.61    6.07
  12   0  -7   -4.02    7.23
 -12   0   8    2.47    4.61
  12   0  -8   10.29    7.10
 -12   0   9    0.55    5.33
  12   0  -9    1.76    5.57
 -12   0  10   34.94    9.96
  12   0 -10   50.65   12.46
 -12   0  11   -0.94    6.85
  12   0 -11   -1.83    6.96
 -12   0  12   29.04    9.17
  12   0 -12   38.35   10.87
 -12   0  13   -0.20    4.81
  12   0 -13   -2.94    6.79
 -12   0  14    1.61    5.26
 -12   0  15    0.21    5.61
 -12   0  16   18.99    7.68
 -12   0  17    0.10    5.26
 -12   0  18    3.94    5.93
 -12   0  19   -0.03    4.38
 -12   0  20    7.20    5.91
 -12   0  21   -0.44    5.96
 -12   0  22    9.75    7.00
 -12   0  23    0.86    5.46
 -12   0  24   -0.44    6.52
 -12   0  25    0.89    5.83
 -12   0  26   -1.13    5.69
 -12   0  27   -0.06    5.47
 -12   1   1    1.19    4.23
  12  -1  -1   -0.02    6.75
 -12  -1   1    1.66    5.12
 -12   1   2   39.71    9.36
  12  -1  -2   18.82    9.79
 -12  -1   2   53.04    9.96
 -12   1   3    3.81    4.51
  12  -1  -3   -0.63    6.07
 -12  -1   3    3.07    5.87
 -12   1   4   48.98   11.76
  12  -1  -4   64.69   13.67
 -12  -1   4   58.90   11.89
 -12   1   5   -2.60    4.98
  12  -1  -5    2.38    5.77
 -12  -1   5    2.21    4.56
 -12   1   6    1.68    4.22
  12  -1  -6    5.40    6.93
 -12  -1   6    1.46    5.43
 -12   1   7    0.30    5.42
  12  -1  -7    8.17    6.28
 -12  -1   7    7.96    5.47
 -12   1   8   56.90   11.75
  12  -1  -8   43.29   12.75
 -12  -1   8   57.55   11.81
 -12   1   9    0.02    4.51
  12  -1  -9    3.33    5.43
 -12  -1   9    3.82    6.71
 -12   1  10   20.41    7.45
  12  -1 -10   20.26    9.03
 -12  -1  10   22.54    7.42
 -12   1  11   -2.68    5.55
  12  -1 -11    0.00    6.39
 -12  -1  11    0.68    4.98
 -12   1  12    8.89    5.89
  12  -1 -12    4.17    6.60
 -12  -1  12    9.97    6.11
 -12   1  13   -0.54    5.26
  12  -1 -13    3.81    6.50
 -12  -1  13   -0.00    5.33
 -12   1  14   42.69   11.75
  12  -1 -14   49.19   12.96
 -12  -1  14   74.15   13.02
 -12   1  15    0.09    5.62
  12  -1 -15   -0.25    7.34
 -12  -1  15   -0.09    5.00
 -12   1  16   -1.36    5.25
  12  -1 -16   -1.97    6.71
 -12  -1  16    9.95    5.69
 -12   1  17    2.35    4.73
  12  -1 -17    3.55    7.11
 -12  -1  17    0.56    6.08
 -12   1  18    8.20    6.49
 -12  -1  18    9.75    6.54
 -12   1  19   -1.53    5.68
 -12  -1  19   -1.20    5.14
 -12   1  20   11.14    6.08
 -12  -1  20    5.89    6.41
 -12   1  21   -3.79    5.89
 -12  -1  21   -0.55    5.50
 -12   1  22   -4.44    6.99
 -12  -1  22   -3.25    5.63
 -12   1  23    2.30    6.20
 -12  -1  23   -2.63    6.45
 -12   1  24   11.49    7.04
 -12  -1  24   10.47    6.93
 -12   1  25   -4.02    5.99
 -12  -1  25    1.27    6.06
 -12   1  26   -1.81    6.57
 -12  -1  26    2.66    6.33
 -12   1  27    7.37    7.20
 -12  -1  27    8.72    7.34
 -12   2   1    2.81    4.75
  12  -2  -1    4.04    6.14
 -12  -2   1    3.63    4.79
 -12   2   2   35.47    8.59
  12  -2  -2   19.86    8.83
 -12  -2   2   33.45    8.73
 -12   2   3   -1.61    4.27
  12  -2  -3    3.05    6.05
 -12  -2   3    4.28    4.97
 -12   2   4   13.73    7.19
  12  -2  -4    6.34    6.63
 -12  -2   4    1.31    5.97
 -12   2   5    4.64    6.05
  12  -2  -5    2.59    6.31
 -12  -2   5    3.87    4.76
 -12   2   6   48.76   10.47
  12  -2  -6   47.94   11.68
 -12  -2   6   38.19    9.76
 -12   2   7   13.38    7.18
  12  -2  -7   21.49    9.34
 -12  -2   7   16.97    6.98
 -12   2   8   11.59    5.73
  12  -2  -8   -1.12    5.35
 -12  -2   8    9.94    6.04
 -12   2   9   -0.88    5.10
  12  -2  -9   -0.06    6.02
 -12  -2   9   -2.94    5.24
 -12   2  10   31.30    9.60
  12  -2 -10   16.42    9.74
 -12  -2  10   53.41   10.91
 -12   2  11    6.81    7.03
  12  -2 -11   15.52    8.09
 -12  -2  11   11.89    7.00
 -12   2  12   16.32    6.93
  12  -2 -12    9.20    8.00
 -12  -2  12   19.73    7.80
 -12   2  13    1.85    5.30
  12  -2 -13    6.63    6.53
 -12  -2  13    1.54    4.54
 -12   2  14    6.26    5.29
  12  -2 -14    4.29    7.35
 -12  -2  14    1.79    5.70
 -12   2  15   -1.05    5.91
  12  -2 -15    5.27    7.02
 -12  -2  15    0.78    5.33
 -12   2  16   17.10    7.77
  12  -2 -16   12.30    8.02
 -12  -2  16   19.99    8.64
 -12   2  17   -4.52    6.04
  12  -2 -17   -2.62    7.09
 -12  -2  17   -0.66    5.13
 -12   2  18    3.55    5.40
  12  -2 -18    5.13    6.22
 -12  -2  18    5.37    6.81
 -12   2  19    0.40    6.66
  12  -2 -19   -6.35    8.08
 -12  -2  19   14.05    6.52
 -12   2  20    7.18    6.36
  12  -2 -20   -1.30    7.82
 -12  -2  20    8.00    6.32
 -12   2  21    7.11    6.08
 -12  -2  21    1.60    4.93
 -12   2  22   18.51    8.28
 -12  -2  22   14.85    7.21
 -12   2  23    0.38    5.77
 -12  -2  23   -0.78    6.20
 -12   2  24    0.30    5.60
 -12  -2  24   -0.05    6.41
 -12   2  25    9.33    6.96
 -12  -2  25   -5.43    7.12
 -12   2  26    7.43    6.88
 -12  -2  26   21.06    8.31
 -12   2  27    4.10    6.10
 -12  -2  27   -1.77    6.19
 -12   3   1   -1.79    5.32
  12  -3  -1    8.08    7.06
 -12  -3   1   -1.17    5.02
 -12   3   2   26.82    7.96
  12  -3  -2   20.22    8.55
 -12  -3   2   32.47    8.16
 -12   3   3    2.02    5.14
  12  -3  -3    8.94    7.55
 -12  -3   3   14.85    6.53
 -12   3   4   40.41    9.32
  12  -3  -4   17.86    8.88
 -12  -3   4   38.22    9.20
 -12   3   5   11.31    5.77
  12  -3  -5   13.73    7.06
 -12  -3   5    4.73    5.92
 -12   3   6    7.38    5.29
  12  -3  -6   -0.25    7.60
 -12  -3   6   -3.17    5.16
 -12   3   7    1.43    4.20
  12  -3  -7    0.06    5.15
 -12  -3   7    3.87    5.32
 -12   3   8   30.28    8.42
  12  -3  -8   15.74    7.96
 -12  -3   8   24.73    7.76
 -12   3   9   17.45    6.39
  12  -3  -9    7.38    7.09
 -12  -3   9   16.15    7.12
 -12   3  10   31.96    8.75
  12  -3 -10   32.69    9.75
 -12  -3  10   14.26    7.71
 -12   3  11   -2.29    4.73
  12  -3 -11   -2.47    5.11
 -12  -3  11    1.52    5.90
 -12   3  12    7.72    6.30
  12  -3 -12   14.99    7.92
 -12  -3  12   25.06    8.43
 -12   3  13    0.40    5.10
  12  -3 -13    0.48    5.45
 -12  -3  13   -0.15    4.84
 -12   3  14   14.74    7.82
  12  -3 -14   28.00    9.21
 -12  -3  14   15.98    8.18
 -12   3  15    7.16    6.28
  12  -3 -15    1.40    7.10
 -12  -3  15    2.03    5.39
 -12   3  16    5.23    5.39
  12  -3 -16    0.00    5.75
 -12  -3  16   -1.88    6.24
 -12   3  17    2.67    7.20
  12  -3 -17   -0.70    5.63
 -12  -3  17   -4.31    6.64
 -12   3  18   -0.93    5.04
  12  -3 -18   -0.47    5.28
 -12  -3  18    2.00    4.77
 -12   3  19    7.99    6.43
  12  -3 -19    4.22    6.42
 -12  -3  19   10.49    6.71
 -12   3  20    4.61    5.15
  12  -3 -20   -1.02    7.54
 -12  -3  20   11.37    6.98
 -12   3  21    4.47    5.86
  12  -3 -21    3.12    8.34
 -12  -3  21    0.84    5.53
 -12   3  22    2.09    5.43
  12  -3 -22   -2.83    7.74
 -12  -3  22   -2.52    6.70
 -12   3  23    3.82    6.32
  12  -3 -23    6.62    7.17
 -12  -3  23   -4.57    6.28
 -12   3  24   18.52    8.21
 -12  -3  24   16.51    8.31
 -12   3  25   -1.67    5.53
 -12  -3  25    2.21    5.68
 -12   3  26   -3.29    7.95
 -12  -3  26   -0.24    6.82
 -12   3  27   -1.29    6.81
 -12  -3  27   -3.97    7.39
 -12   4   1   12.54    6.60
  12  -4  -1    7.40    7.46
 -12  -4   1   13.40    6.93
 -12   4   2    2.32    4.41
  12  -4  -2    8.00    6.92
 -12  -4   2   11.81    6.21
 -12   4   3    3.90    5.08
  12  -4  -3    2.66    5.54
 -12  -4   3    5.03    4.46
 -12   4   4    3.43    5.49
  12  -4  -4    5.73    7.58
 -12  -4   4    0.96    4.39
 -12   4   5    2.70    4.81
  12  -4  -5   -1.11    5.85
 -12  -4   5    4.87    5.12
 -12   4   6   27.49    7.70
  12  -4  -6   22.39    8.97
 -12  -4   6   22.89    7.87
 -12   4   7   26.40    8.34
  12  -4  -7   21.66    8.12
 -12  -4   7   17.02    7.69
 -12   4   8    2.90    4.92
  12  -4  -8    1.79    6.03
 -12  -4   8   -1.78    4.37
 -12   4   9    0.95    5.29
  12  -4  -9    2.64    5.78
 -12  -4   9    1.58    4.63
 -12   4  10   13.49    7.46
  12  -4 -10    8.30    7.46
 -12  -4  10    2.18    5.38
 -12   4  11    4.99    6.03
  12  -4 -11    9.04    7.53
 -12  -4  11    7.32    5.79
 -12   4  12   31.89    9.38
  12  -4 -12   14.82    8.81
 -12  -4  12   20.28    8.20
 -12   4  13    0.50    5.83
  12  -4 -13    4.07    6.80
 -12  -4  13   -2.17    5.24
 -12   4  14   -0.81    4.72
  12  -4 -14   -1.23    6.63
 -12  -4  14   -2.04    5.12
 -12   4  15    3.87    5.51
  12  -4 -15    2.24    6.16
 -12  -4  15    2.96    5.88
 -12   4  16   13.73    7.90
  12  -4 -16   12.15    8.35
 -12  -4  16   10.74    6.37
 -12   4  17   15.38    7.04
  12  -4 -17    2.94    7.38
 -12  -4  17   15.38    7.73
 -12   4  18   13.76    7.31
  12  -4 -18   13.14    8.69
 -12  -4  18    2.67    5.45
 -12   4  19    4.49    5.39
  12  -4 -19    3.39    6.00
 -12  -4  19    1.97    5.89
 -12   4  20    9.01    6.60
  12  -4 -20    2.23    7.09
 -12  -4  20    4.57    5.51
 -12   4  21    5.78    6.11
 -12  -4  21    2.80    6.22
 -12   4  22   16.82    7.24
  12  -4 -22   -1.38    6.37
 -12  -4  22   10.13    6.98
 -12   4  23   -0.40    5.08
  12  -4 -23    0.76    7.42
 -12  -4  23    2.22    5.53
 -12   4  24   -4.07    6.80
  12  -4 -24    0.25    7.01
 -12  -4  24    0.13    4.60
 -12   4  25   -0.56    5.70
  12  -4 -25   -1.69    6.53
 -12  -4  25    0.34    4.69
 -12   4  26    5.70    5.89
 -12  -4  26    0.73    4.57
 -12   4  27   10.17    7.09
 -12  -4  27   -0.38    6.05
 -12   5   1    4.94    4.90
  12  -5  -1   -2.76    5.11
 -12  -5   1   -2.07    5.34
 -12   5   2    8.03    5.47
  12  -5  -2    3.81    6.21
 -12  -5   2   10.58    6.29
 -12   5   3    9.78    6.20
  12  -5  -3   21.51    8.48
 -12  -5   3   14.15    7.03
 -12   5   4   11.16    6.99
  12  -5  -4    9.83    6.89
 -12  -5   4   14.32    6.10
 -12   5   5    6.52    6.03
  12  -5  -5    3.44    6.38
 -12  -5   5    3.99    5.22
 -12   5   6    0.20    4.81
  12  -5  -6   -2.47    6.21
 -12  -5   6    4.85    4.70
 -12   5   7   11.23    6.48
  12  -5  -7   11.19    6.82
 -12  -5   7   -0.72    5.59
 -12   5   8   14.02    7.70
  12  -5  -8   15.99    7.41
 -12  -5   8   25.63    7.96
 -12   5   9    9.56    6.17
  12  -5  -9   16.83    8.72
 -12  -5   9   10.95    6.12
 -12   5  10   13.75    6.59
  12  -5 -10    6.19    6.11
 -12  -5  10   12.24    6.68
 -12   5  11    0.47    5.19
  12  -5 -11   -2.16    5.85
 -12  -5  11    3.44    5.73
 -12   5  12   -1.10    5.53
  12  -5 -12   -4.26    6.61
 -12  -5  12    0.38    4.70
 -12   5  13    9.79    6.52
  12  -5 -13   27.26    9.56
 -12  -5  13   25.02    8.27
 -12   5  14   25.23    8.09
  12  -5 -14   18.99    8.65
 -12  -5  14   21.21    8.11
 -12   5  15   -3.88    5.57
  12  -5 -15   -1.37    6.15
 -12  -5  15    2.20    4.75
 -12   5  16    0.40    5.83
  12  -5 -16   -0.87    6.93
 -12  -5  16    5.18    6.40
 -12   5  17    1.66    5.90
  12  -5 -17    5.44    6.00
 -12  -5  17   -2.81    5.51
 -12   5  18   16.32    7.46
  12  -5 -18    4.61    6.61
 -12  -5  18   18.27    7.64
 -12   5  19   -2.09    5.56
  12  -5 -19   -0.28    6.33
 -12  -5  19    6.83    6.80
 -12   5  20    8.18    6.38
  12  -5 -20    2.98    7.94
 -12  -5  20    5.23    6.21
 -12   5  21   -1.73    5.89
  12  -5 -21   -0.97    6.61
 -12  -5  21    0.55    5.62
 -12   5  22   -2.24    4.93
  12  -5 -22   -1.31    6.54
 -12  -5  22    0.36    4.97
 -12   5  23    7.53    6.53
  12  -5 -23   -0.18    6.54
 -12  -5  23    4.60    6.41
 -12   5  24    6.18    5.90
  12  -5 -24    7.85    7.46
 -12  -5  24    7.17    6.71
 -12   5  25    5.28    6.35
  12  -5 -25    1.14    6.53
 -12  -5  25    0.52    6.14
 -12   5  26   -4.52    6.22
  12  -5 -26   -1.93    7.31
 -12  -5  26   -1.32    4.56
 -12   5  27    7.17    6.63
  12  -5 -27   -0.73    7.17
 -12   6   1   16.07    6.36
  12  -6  -1   15.45    7.26
 -12  -6   1    4.55    5.30
 -12   6   2    5.82    5.45
  12  -6  -2    7.30    6.93
 -12  -6   2    5.75    6.06
 -12   6   3    3.84    5.83
  12  -6  -3    1.42    6.01
 -12  -6   3   -0.10    5.37
 -12   6   4    0.55    4.37
  12  -6  -4   -0.42    5.26
 -12  -6   4    4.08    5.67
 -12   6   5   44.16   10.10
  12  -6  -5   23.06    9.23
 -12  -6   5   39.04    9.76
 -12   6   6   25.79    8.33
  12  -6  -6    6.17    7.09
 -12  -6   6   10.30    6.36
 -12   6   7    3.74    4.84
  12  -6  -7   13.13    7.14
 -12  -6   7    2.43    5.11
 -12   6   8   12.27    6.32
  12  -6  -8   -1.71    5.48
 -12  -6   8    6.51    5.53
 -12   6   9    2.22    5.29
 -12  -6   9    0.06    4.69
 -12   6  10    9.37    7.03
 -12  -6  10    6.40    5.80
 -12   6  11   15.86    8.11
  12  -6 -11   33.29   10.22
 -12  -6  11   30.08    8.81
 -12   6  12    7.40    6.46
  12  -6 -12    2.34    6.39
 -12  -6  12    7.56    5.70
 -12   6  13   -0.72    4.64
  12  -6 -13   -0.26    5.81
 -12  -6  13   -0.01    6.23
 -12   6  14   -1.18    4.69
  12  -6 -14    9.52    6.05
 -12  -6  14   -2.04    6.38
 -12   6  15    7.10    6.59
  12  -6 -15   -3.39    6.13
 -12  -6  15   10.19    6.43
 -12   6  16    0.12    5.24
  12  -6 -16   -0.37    5.74
 -12  -6  16    5.81    5.95
 -12   6  17    0.51    5.46
  12  -6 -17    4.60    6.86
 -12  -6  17    7.11    6.67
 -12   6  18    1.01    4.91
  12  -6 -18    7.57    6.92
 -12  -6  18   -1.48    6.59
 -12   6  19    1.30    4.77
  12  -6 -19    0.07    6.72
 -12  -6  19    8.08    6.21
 -12   6  20    2.88    6.11
  12  -6 -20    0.24    5.86
 -12  -6  20    4.07    5.25
 -12   6  21   -0.46    5.12
  12  -6 -21    6.77    7.27
 -12  -6  21    0.46    5.74
 -12   6  22    5.64    6.87
  12  -6 -22    0.10    6.19
 -12  -6  22    4.49    6.20
 -12   6  23    0.08    5.25
  12  -6 -23    0.90    5.27
 -12  -6  23   -2.88    6.27
 -12   6  24    4.88    6.75
  12  -6 -24   -0.76    5.03
 -12  -6  24   -1.03    6.04
 -12   6  25    0.21    6.09
  12  -6 -25    1.74    5.99
 -12  -6  25   -3.91    6.01
 -12   6  26    1.65    5.41
  12  -6 -26   -0.32    6.45
 -12  -6  26   -1.10    5.70
  12  -6 -27    4.19    6.46
  12  -6 -28   10.28    7.84
  12  -6 -29    1.23    6.72
 -12   7   1    3.87    5.09
  12  -7  -1   -0.58    4.87
 -12  -7   1    6.10    5.69
 -12   7   2   10.84    5.67
  12  -7  -2    5.27    7.04
 -12  -7   2    6.01    5.44
 -12   7   3   20.70    7.19
  12  -7  -3   24.20    8.91
 -12  -7   3   11.11    6.19
 -12   7   4    1.83    4.71
  12  -7  -4    1.76    6.16
 -12  -7   4   -0.07    4.69
 -12   7   5    2.99    4.71
  12  -7  -5   -2.01    5.51
 -12  -7   5    2.23    4.96
 -12   7   6    4.58    5.22
  12  -7  -6   -2.41    4.85
 -12  -7   6    1.08    5.28
 -12   7   7    3.98    4.64
  12  -7  -7    1.80    6.48
 -12  -7   7    6.91    5.59
 -12   7   8   -0.54    4.01
  12  -7  -8    1.05    6.36
 -12  -7   8    4.63    5.46
 -12   7   9   12.48    6.32
  12  -7  -9   11.44    7.38
 -12  -7   9   36.31    8.69
 -12   7  10    7.25    5.24
  12  -7 -10    4.35    6.28
 -12  -7  10    3.57    5.40
 -12   7  11   -0.07    5.09
  12  -7 -11   -2.24    5.30
 -12  -7  11   -1.34    4.98
 -12   7  12   -0.23    5.40
  12  -7 -12   -0.93    6.39
 -12  -7  12   -0.95    4.69
 -12   7  13    2.01    5.54
  12  -7 -13   -0.16    5.40
 -12  -7  13    4.10    5.50
 -12   7  14    5.22    5.76
  12  -7 -14    0.68    7.24
 -12  -7  14    5.92    5.76
 -12   7  15    4.51    6.81
  12  -7 -15   10.10    7.73
 -12  -7  15    5.88    6.12
 -12   7  16    1.53    5.12
  12  -7 -16    6.63    6.42
 -12  -7  16   -0.64    5.05
 -12   7  17    2.96    5.69
  12  -7 -17    1.05    6.11
 -12  -7  17   -1.13    5.56
 -12   7  18   -0.18    5.65
  12  -7 -18    4.37    7.12
 -12  -7  18    3.67    6.84
 -12   7  19    8.89    7.29
  12  -7 -19    9.42    7.64
 -12  -7  19   16.60    7.57
 -12   7  20   -4.74    6.50
  12  -7 -20    4.03    7.03
 -12  -7  20    0.34    6.36
 -12   7  21   -1.18    7.10
  12  -7 -21   -4.44    6.95
 -12  -7  21    0.44    5.05
 -12   7  22    0.59    4.19
  12  -7 -22    0.55    5.96
 -12  -7  22   -0.25    5.50
 -12   7  23   -0.74    5.53
  12  -7 -23   -1.64    6.12
 -12  -7  23    6.70    7.48
 -12   7  24   -2.81    6.35
  12  -7 -24    4.78    8.02
 -12  -7  24    4.49    6.71
 -12   7  25    7.80    6.39
  12  -7 -25   -1.20    5.96
 -12  -7  25    4.08    6.28
 -12   7  26   -1.05    6.15
  12  -7 -26   -4.11    6.60
 -12  -7  26   -0.52    5.73
  12  -7 -27   -5.30    7.50
 -12   8   1   16.96    6.92
  12  -8  -1   10.12    7.07
 -12  -8   1   15.82    5.97
 -12   8   2   -2.36    5.31
  12  -8  -2   -0.25    4.80
 -12  -8   2   -0.02    5.15
 -12   8   3    4.20    5.13
  12  -8  -3    1.34    6.75
 -12  -8   3    8.31    5.77
 -12   8   4    1.27    4.85
  12  -8  -4    0.24    5.01
 -12  -8   4    1.34    4.62
 -12   8   5   16.29    7.48
  12  -8  -5   13.07    6.78
 -12  -8   5   31.63    8.85
 -12   8   6    7.57    5.92
  12  -8  -6   -1.93    5.69
 -12  -8   6   -2.45    4.89
 -12   8   7   13.27    7.51
  12  -8  -7   32.07    9.08
 -12  -8   7   16.90    7.08
 -12   8   8    1.23    5.25
  12  -8  -8   -2.10    6.89
 -12  -8   8   -0.84    4.84
 -12   8   9    6.09    5.92
  12  -8  -9   -2.99    5.42
 -12  -8   9    5.52    5.65
 -12   8  10    5.48    5.86
  12  -8 -10   -0.20    5.35
 -12  -8  10   -0.75    5.12
 -12   8  11    5.74    5.99
  12  -8 -11   16.63    7.00
 -12  -8  11    7.26    6.23
 -12   8  12   -0.73    4.88
  12  -8 -12   -1.33    6.30
 -12  -8  12   -1.23    4.47
  12  -8 -13    3.60    5.82
 -12  -8  13   13.86    6.47
 -12   8  14    0.67    4.96
  12  -8 -14   -0.61    5.01
 -12  -8  14   -0.17    4.54
 -12   8  15    9.36    6.73
  12  -8 -15   11.93    6.63
 -12  -8  15    1.23    6.70
 -12   8  16   -1.16    6.51
  12  -8 -16   -2.25    5.75
 -12  -8  16    0.26    6.23
 -12   8  17    1.51    6.19
  12  -8 -17   -0.40    6.98
 -12  -8  17   13.74    7.31
 -12   8  18    1.94    5.05
  12  -8 -18   -2.24    7.11
 -12  -8  18    3.51    6.27
 -12   8  19    6.58    6.83
  12  -8 -19   -0.69    5.97
 -12  -8  19    3.30    5.71
 -12   8  20   -2.58    5.26
  12  -8 -20   -0.25    6.03
 -12  -8  20    2.78    6.35
 -12   8  21    5.71    6.86
  12  -8 -21   11.16    7.40
 -12  -8  21    8.15    6.69
 -12   8  22   -1.63    6.49
  12  -8 -22   -1.76    6.49
 -12  -8  22   -0.54    5.55
 -12   8  23   -0.70    5.49
  12  -8 -23   -3.78    6.93
 -12  -8  23   -1.41    6.64
 -12   8  24   -3.61    6.68
  12  -8 -24   -1.80    5.72
 -12  -8  24    4.88    6.55
 -12   8  25   -2.67    6.14
 -12  -8  25    2.10    6.68
 -12   8  26   -2.37    7.39
  12  -9  -1   -0.69    5.08
 -12  -9   1    1.88    4.31
  12  -9  -2    4.82    6.08
 -12  -9   2    6.86    6.09
  12  -9  -3   14.47    7.45
 -12  -9   3   33.87    8.79
  12  -9  -4    0.31    6.77
 -12  -9   4   -0.94    4.71
  12  -9  -5    1.99    4.77
 -12  -9   5    1.38    4.42
  12  -9  -6   -0.08    5.37
 -12  -9   6   -1.74    4.82
 -12   9   7    2.07    4.97
  12  -9  -7    0.73    5.70
 -12  -9   7    0.60    5.50
 -12   9   8   -1.24    5.01
  12  -9  -8    0.15    6.50
 -12  -9   8   -2.71    5.51
 -12   9   9   22.04    7.62
  12  -9  -9    6.70    7.47
 -12  -9   9   26.16    8.56
 -12   9  10   -3.79    5.98
  12  -9 -10    2.94    6.17
 -12  -9  10    2.05    5.05
 -12   9  11    3.11    4.68
  12  -9 -11   -3.38    7.09
 -12  -9  11   -0.45    5.53
 -12   9  12   -2.02    5.42
  12  -9 -12   -1.09    5.93
 -12  -9  12   -5.42    5.82
 -12   9  13   15.98    7.35
  12  -9 -13    5.11    7.52
 -12  -9  13    4.60    5.29
 -12   9  14    4.65    4.97
  12  -9 -14   -3.09    6.44
 -12  -9  14    2.70    4.93
 -12   9  15    4.34    5.86
  12  -9 -15    1.00    6.86
 -12  -9  15    2.47    5.65
 -12   9  16   -2.55    5.02
  12  -9 -16   -3.17    6.89
 -12  -9  16    2.80    5.39
 -12   9  17    1.86    6.07
  12  -9 -17    5.85    5.59
 -12  -9  17   -2.26    5.01
 -12   9  18   -2.84    6.59
  12  -9 -18   -1.17    7.35
 -12  -9  18   -0.27    5.60
 -12   9  19    7.14    6.53
  12  -9 -19   18.94    8.04
 -12  -9  19    4.07    6.27
 -12   9  20    1.92    6.44
  12  -9 -20   -1.82    6.39
 -12  -9  20   -0.57    6.27
 -12   9  21    1.81    5.67
 -12  -9  21    6.60    7.13
 -12   9  22   -0.21    5.85
 -12  -9  22   -4.14    6.61
 -12   9  23    0.32    5.98
 -12  -9  23    3.39    5.84
 -12   9  24   -2.35    5.69
 -12  -9  24    2.69    6.53
 -12   9  25    0.31    6.20
 -12  -9  25    2.29    5.94
  12 -10  -1    1.24    5.90
 -12 -10   1    2.75    4.73
  12 -10  -2   -0.40    6.05
 -12 -10   2    6.49    4.83
  12 -10  -3   -0.17    5.73
 -12 -10   3   -1.93    5.62
  12 -10  -4   -0.16    5.47
 -12 -10   4   -1.47    5.86
  12 -10  -5    4.36    5.88
 -12 -10   5    8.52    5.77
  12 -10  -6    0.83    5.92
 -12 -10   6    0.79    4.84
  12 -10  -7   16.12    7.69
 -12 -10   7   11.37    7.66
  12 -10  -8    2.27    5.76
 -12 -10   8   -1.74    5.13
  12 -10  -9    3.22    5.32
 -12 -10   9    8.97    6.01
  12 -10 -10    0.22    5.09
 -12 -10  10   -0.08    5.11
  12 -10 -11    9.53    6.05
 -12 -10  11    9.41    6.57
  12 -10 -12   -1.33    4.91
 -12 -10  12    1.91    5.90
  12 -10 -13    0.84    6.17
 -12 -10  13   -2.25    5.65
  12 -10 -14   -1.29    7.04
 -12 -10  14   -2.05    5.48
  12 -10 -15   -0.99    5.94
 -12 -10  15    4.73    6.21
  12 -10 -16   -2.25    6.94
 -12 -10  16   -2.43    5.73
 -12 -10  17    2.36    5.73
 -12 -10  18   -0.94    6.21
 -12 -10  19    1.27    5.60
 -12 -10  20   -0.27    4.79
  12 -11  -1   -0.57    6.03
 -12 -11   1    2.29    4.37
  12 -11  -2   -1.64    4.94
 -12 -11   2    0.56    4.87
  12 -11  -3    0.20    5.20
 -12 -11   3    1.31    5.00
  12 -11  -4   -2.75    5.89
 -12 -11   4    1.12    5.50
  12 -11  -5   -3.57    5.78
 -12 -11   5    4.49    4.92
  12 -11  -6   -3.29    6.50
  12 -11  -7   -1.88    6.61
  12 -11  -8   -3.29    7.07
  12 -11  -9   12.00    7.42
  12 -11 -10    0.21    5.93
  12 -11 -11   -1.47    5.35
 -11   0   1  118.55   18.88
 -11   0   2    2.53    5.39
 -11   0   3   34.68    8.97
 -11   0   4    3.33    4.54
 -11   0   5  120.16   19.15
 -11   0   6    0.25    4.99
 -11   0   7    1.70    4.78
 -11   0   8   -3.18    5.91
 -11   0   9   32.06    9.00
 -11   0  10   -2.96    5.93
 -11   0  11   99.12   17.31
 -11   0  12   -3.65    6.22
 -11   0  13    5.12    6.06
 -11   0  14    2.27    6.34
 -11   0  15   19.95    7.76
 -11   0  16   -0.50    5.39
 -11   0  17    5.77    5.84
  11   0 -17    8.49    6.91
 -11   0  18    2.99    6.20
 -11   0  19    9.74    6.38
 -11   0  20    1.96    5.17
 -11   0  21   12.47    6.89
 -11   0  22   -2.13    5.62
 -11   0  23    1.75    5.13
 -11   0  24   -3.20    6.13
 -11   0  25   10.11    7.33
 -11   0  26   -3.55    5.71
 -11   0  27    7.61    6.15
 -11   0  28   -2.70    5.55
 -11   0  29    4.42    6.40
 -11   0  30   -2.61    5.71
 -11   1   1   98.28   16.69
  11   1  -1  106.38   18.99
 -11  -1   1  108.44   17.13
 -11   1   2    8.07    4.93
  11   1  -2    0.91    5.61
 -11  -1   2    5.29    5.20
 -11   1   3   68.86   12.21
  11   1  -3   55.27   12.28
 -11  -1   3   39.07   10.20
 -11   1   4    1.15    4.26
  11   1  -4   -4.26    7.16
 -11  -1   4    1.53    4.73
 -11   1   5   -1.76    5.67
  11   1  -5   17.53    7.32
 -11  -1   5    2.18    5.73
 -11   1   6   -0.73    4.44
  11   1  -6    3.55    7.03
 -11  -1   6    2.40    5.69
 -11   1   7   36.60    9.71
  11   1  -7   42.52   11.88
 -11  -1   7   62.76   11.96
 -11   1   8    4.69    5.18
  11  -1  -8    3.40    5.82
  11   1  -8    7.10    6.62
 -11  -1   8    3.99    4.42
 -11   1   9   17.33    6.65
  11  -1  -9   21.92    9.02
  11   1  -9   19.68    8.23
 -11  -1   9   11.62    7.13
 -11   1  10   -1.43    4.64
  11  -1 -10   -1.63    5.92
  11   1 -10    0.07    5.29
 -11  -1  10   -1.51    5.33
 -11   1  11   21.62    7.68
  11  -1 -11   25.17    8.81
  11   1 -11   10.23    7.80
 -11  -1  11    5.40    5.69
 -11   1  12    3.86    5.62
  11  -1 -12    2.53    6.06
  11   1 -12    7.24    7.09
 -11  -1  12    4.72    5.84
 -11   1  13   52.22   10.68
  11  -1 -13   23.40   10.00
  11   1 -13   43.42   11.33
 -11  -1  13   57.49   12.02
 -11   1  14   -0.77    5.33
  11  -1 -14   -2.05    6.49
  11   1 -14   -0.05    5.59
 -11  -1  14   -0.91    5.34
 -11   1  15    5.63    5.71
  11  -1 -15    1.88    5.64
 -11  -1  15   -1.00    6.02
 -11   1  16    0.25    5.92
  11  -1 -16   -0.07    5.56
 -11  -1  16    0.53    4.44
 -11   1  17   21.20    8.58
  11  -1 -17   18.95    8.65
 -11  -1  17   25.46    9.27
 -11   1  18    4.58    5.57
  11  -1 -18    4.07    6.99
 -11  -1  18    0.65    5.42
 -11   1  19    3.02    5.34
  11  -1 -19    1.59    6.47
 -11  -1  19    5.95    5.28
 -11   1  20    5.67    5.61
  11  -1 -20   -1.69    6.77
 -11  -1  20    4.16    5.86
 -11   1  21    0.77    5.48
 -11  -1  21   -1.12    5.29
 -11   1  22   -0.88    6.33
 -11  -1  22    0.99    5.15
 -11   1  23   25.26   10.19
 -11  -1  23   39.60   10.79
 -11   1  24    0.92    5.54
 -11  -1  24   -4.53    6.12
 -11   1  25    6.96    7.08
 -11  -1  25    6.18    5.76
 -11   1  26    8.69    7.07
 -11  -1  26    0.63    5.94
 -11   1  27   10.88    6.99
 -11  -1  27   10.62    6.64
 -11   1  28   -2.58    6.15
 -11  -1  28   -2.88    7.14
 -11   1  29   10.36    7.16
 -11  -1  29    2.10    6.49
 -11   1  30    1.92    6.50
 -11  -1  30   -1.41    5.51
 -11   2   1   24.08    7.57
  11  -2  -1   21.57    8.52
  11   2  -1   21.38    8.83
 -11  -2   1   35.40    8.48
 -11   2   2    3.94    5.01
  11  -2  -2    0.65    6.11
  11   2  -2    0.55    4.72
 -11  -2   2   -0.04    5.49
 -11   2   3   31.41    7.60
  11  -2  -3    6.42    6.88
  11   2  -3   13.62    7.05
 -11  -2   3    6.00    5.85
 -11   2   4   16.23    6.43
  11  -2  -4    1.41    6.42
  11   2  -4   16.69    8.18
 -11  -2   4    4.50    5.03
 -11   2   5   46.47   10.71
  11  -2  -5   63.04   12.60
  11   2  -5   38.71   11.08
 -11  -2   5   46.90   10.37
 -11   2   6   15.87    6.83
  11  -2  -6   15.37    7.30
  11   2  -6   15.87    8.21
 -11  -2   6   28.75    8.02
 -11   2   7   31.27    8.35
  11  -2  -7    3.36    6.46
  11   2  -7   22.11    8.45
 -11  -2   7   15.34    6.74
 -11   2   8   34.23    8.89
  11  -2  -8   14.45    8.06
  11   2  -8   12.73    8.05
 -11  -2   8   21.11    7.69
 -11   2   9   29.57    8.70
  11  -2  -9   19.73    8.86
  11   2  -9   35.89   10.54
 -11  -2   9   37.92    9.52
 -11   2  10    1.18    5.70
  11  -2 -10    1.66    5.52
 -11  -2  10   -0.94    5.08
 -11   2  11   29.08    9.21
  11  -2 -11   28.45   10.00
 -11  -2  11   39.98    9.34
 -11   2  12   -0.59    4.86
  11  -2 -12   -0.96    5.20
 -11  -2  12   -1.45    4.80
 -11   2  13    1.25    5.34
  11  -2 -13   -3.89    6.35
 -11  -2  13   -2.97    5.57
 -11   2  14   -0.50    5.78
  11  -2 -14   -0.16    5.33
 -11  -2  14    8.23    5.36
 -11   2  15   17.32    7.94
  11  -2 -15   34.41    9.93
 -11  -2  15   31.99    9.38
 -11   2  16    7.19    5.88
  11  -2 -16   12.31    7.49
 -11  -2  16    8.24    6.38
 -11   2  17    1.37    5.07
  11  -2 -17   -0.94    5.84
 -11  -2  17    2.86    5.10
 -11   2  18   -0.80    4.41
  11  -2 -18    2.70    6.31
 -11  -2  18   -1.52    5.58
 -11   2  19    4.06    6.18
  11  -2 -19    3.56    6.88
 -11  -2  19    0.82    5.08
 -11   2  20    0.79    5.39
  11  -2 -20   -0.05    7.03
 -11  -2  20    0.43    5.51
 -11   2  21   39.34    9.80
  11  -2 -21   28.05   11.16
 -11  -2  21   20.66    8.04
 -11   2  22    4.04    5.27
  11  -2 -22   -2.21    6.74
 -11  -2  22    1.50    5.72
 -11   2  23   -1.56    5.85
  11  -2 -23   -1.41    7.85
 -11  -2  23    7.55    6.33
 -11   2  24    0.79    5.92
 -11  -2  24   -1.60    5.93
 -11   2  25   12.74    6.97
 -11  -2  25   -0.04    5.40
 -11   2  26    1.72    6.32
 -11  -2  26   -3.64    6.39
 -11   2  27   27.89    8.87
 -11  -2  27   10.83    7.67
 -11   2  28   -2.20    6.13
 -11  -2  28   -0.15    6.10
 -11   2  29   11.24    7.78
 -11  -2  29    4.46    5.87
 -11   2  30    2.47    6.08
 -11  -2  30    5.73    6.58
 -11   3   1   16.93    7.11
  11  -3  -1   43.10   10.52
 -11  -3   1    6.14    6.15
 -11   3   2   28.06    7.49
  11  -3  -2   20.06    8.68
 -11  -3   2   20.96    7.36
 -11   3   3   52.93   11.45
  11  -3  -3   49.57   12.84
 -11  -3   3   82.53   13.26
 -11   3   4   19.00    6.61
  11  -3  -4   -0.13    5.50
 -11  -3   4   15.16    6.44
 -11   3   5   12.35    5.82
  11  -3  -5    4.98    6.08
 -11  -3   5    5.93    5.32
 -11   3   6   31.70    8.57
  11  -3  -6    2.75    6.69
 -11  -3   6   32.58    8.05
 -11   3   7   54.75   10.90
  11  -3  -7   43.92   11.86
 -11  -3   7   43.52   10.43
 -11   3   8   11.25    5.79
  11  -3  -8    5.00    6.31
 -11  -3   8    4.22    5.63
 -11   3   9    8.31    6.14
  11  -3  -9   13.92    7.59
 -11  -3   9    3.58    5.35
 -11   3  10    6.31    5.67
  11  -3 -10    4.15    5.41
 -11  -3  10   11.44    7.06
 -11   3  11   10.74    6.57
  11  -3 -11   10.41    6.93
 -11  -3  11   11.12    6.93
 -11   3  12   13.02    6.53
  11  -3 -12    2.11    6.64
 -11  -3  12    7.69    5.24
 -11   3  13   26.78    7.86
  11  -3 -13    6.16    7.66
 -11  -3  13   31.00    8.77
 -11   3  14   -0.78    4.83
  11  -3 -14    1.41    5.67
 -11  -3  14   -0.82    6.08
 -11   3  15   -1.96    6.45
  11  -3 -15   -0.78    6.15
 -11  -3  15   -0.66    4.90
 -11   3  16    0.80    5.43
  11  -3 -16   -0.82    5.31
 -11  -3  16    0.57    4.78
 -11   3  17   18.83    8.32
  11  -3 -17    7.68    7.26
 -11  -3  17    5.01    6.14
 -11   3  18    8.52    5.98
  11  -3 -18    3.81    7.17
 -11  -3  18   12.69    6.85
 -11   3  19    9.52    7.38
  11  -3 -19   15.16    8.50
 -11  -3  19   26.94    9.04
 -11   3  20    4.75    5.68
  11  -3 -20   -3.88    7.52
 -11  -3  20    1.32    5.38
 -11   3  21    2.99    5.11
  11  -3 -21   -3.33    6.13
 -11  -3  21    2.38    5.84
 -11   3  22   14.98    7.21
  11  -3 -22    0.59    6.67
 -11  -3  22    8.11    6.57
 -11   3  23   32.62    9.09
  11  -3 -23   35.11   10.75
 -11  -3  23    4.54    6.48
 -11   3  24    2.06    6.29
  11  -3 -24   -0.47    6.81
 -11  -3  24   10.45    7.34
 -11   3  25    5.17    5.94
  11  -3 -25   -0.98    6.08
 -11  -3  25    5.39    5.30
 -11   3  26   15.00    7.87
 -11  -3  26   -1.28    5.06
 -11   3  27   18.55    8.10
 -11  -3  27    8.62    7.63
 -11   3  28    5.02    6.18
 -11  -3  28   -1.45    6.03
 -11   3  29   12.19    7.82
 -11  -3  29    1.42    6.77
 -11   3  30    5.98    7.01
 -11  -3  30    2.86    5.54
 -11   4   1   47.86   10.15
  11  -4  -1   39.76   11.25
 -11  -4   1   49.26   10.34
 -11   4   2    0.74    3.87
  11  -4  -2    0.38    6.48
 -11  -4   2    2.29    4.03
 -11   4   3    2.80    4.43
  11  -4  -3    5.76    5.58
 -11  -4   3   15.95    6.03
 -11   4   4   11.14    6.12
  11  -4  -4    6.41    7.00
 -11  -4   4    4.56    5.21
 -11   4   5   63.19   12.05
  11  -4  -5   58.98   12.93
 -11  -4   5   58.80   12.07
 -11   4   6   20.98    7.14
  11  -4  -6    8.37    6.91
 -11  -4   6   35.51    8.05
 -11   4   7   14.17    6.20
  11  -4  -7   16.48    8.29
 -11  -4   7    7.70    6.03
 -11   4   8    0.57    4.56
  11  -4  -8    0.27    4.90
 -11  -4   8    1.22    4.78
 -11   4   9   34.39    9.43
  11  -4  -9   30.39   10.20
 -11  -4   9   58.02   10.97
 -11   4  10    7.94    5.24
  11  -4 -10    3.56    5.81
 -11  -4  10   17.82    7.67
 -11   4  11   12.62    6.54
  11  -4 -11   15.99    7.58
 -11  -4  11   21.63    7.62
 -11   4  12    1.56    6.60
  11  -4 -12   -0.00    6.15
 -11  -4  12   -2.09    4.10
 -11   4  13   -0.07    4.67
  11  -4 -13    3.22    6.79
 -11  -4  13   -2.26    5.72
 -11   4  14    9.66    6.82
  11  -4 -14    4.17    5.77
 -11  -4  14   -0.00    4.95
 -11   4  15   16.67    6.82
  11  -4 -15    9.89    7.66
 -11  -4  15    9.91    6.68
 -11   4  16    9.50    6.12
  11  -4 -16   18.01    8.20
 -11  -4  16    7.07    6.08
 -11   4  17    5.82    5.73
  11  -4 -17    2.43    6.27
 -11  -4  17    4.19    5.89
 -11   4  18    2.42    5.25
  11  -4 -18    5.61    6.40
 -11  -4  18    3.65    5.67
 -11   4  19   -0.07    5.33
  11  -4 -19    6.07    6.98
 -11  -4  19    1.07    6.08
 -11   4  20    1.46    6.27
  11  -4 -20    4.48    6.13
 -11  -4  20    0.53    5.33
 -11   4  21   16.58    7.77
  11  -4 -21   14.08    9.39
 -11  -4  21   28.17    8.93
 -11   4  22    5.08    6.17
  11  -4 -22    6.49    6.23
 -11  -4  22    0.27    5.37
 -11   4  23   -2.20    5.85
  11  -4 -23    5.39    7.39
 -11  -4  23   -0.45    4.87
 -11   4  24    0.65    6.42
  11  -4 -24    3.15    5.97
 -11  -4  24    1.12    6.09
 -11   4  25    6.03    6.83
  11  -4 -25   14.29    8.22
 -11  -4  25   19.55    8.05
 -11   4  26   13.74    7.58
  11  -4 -26   -2.54    7.49
 -11  -4  26    8.28    6.11
 -11   4  27    7.51    7.26
  11  -4 -27   -0.19    7.37
 -11  -4  27   17.44    7.55
 -11   4  28    2.64    6.96
 -11  -4  28    5.87    5.66
 -11   4  29    2.14    6.56
 -11  -4  29    3.74    5.93
 -11  -4  30   -2.32    7.16
 -11   5   1    1.73    4.67
  11  -5  -1    4.17    6.05
 -11  -5   1   -0.66    6.17
 -11   5   2   52.50   10.80
  11  -5  -2   34.36   10.77
 -11  -5   2   52.39   10.47
 -11   5   3   45.60   10.05
  11  -5  -3   34.27   10.58
 -11  -5   3   44.29    9.81
 -11   5   4   -1.65    4.43
  11  -5  -4   13.32    6.96
 -11  -5   4    9.21    4.67
 -11   5   5   -0.16    4.44
  11  -5  -5   -3.15    5.62
 -11  -5   5    1.70    4.48
 -11   5   6   24.58    8.16
  11  -5  -6   21.59    8.85
 -11  -5   6   21.66    7.32
 -11   5   7   42.69    9.74
  11  -5  -7   28.73    9.11
 -11  -5   7   26.59    8.24
 -11   5   8   10.39    6.59
  11  -5  -8   18.45    7.69
 -11  -5   8   16.75    7.15
 -11   5   9   24.68    8.20
  11  -5  -9   23.80    8.44
 -11  -5   9   15.66    7.70
 -11   5  10    1.01    4.61
  11  -5 -10   -0.08    6.10
 -11  -5  10    5.21    5.40
 -11   5  11   13.91    6.18
  11  -5 -11   11.77    7.31
 -11  -5  11    3.03    5.40
 -11   5  12   19.51    8.03
  11  -5 -12   27.43    8.74
 -11  -5  12   30.49    8.60
 -11   5  13   36.25    8.91
  11  -5 -13   17.97    9.37
 -11  -5  13   34.93    9.66
 -11   5  14    0.95    5.47
  11  -5 -14    2.41    6.16
 -11  -5  14    0.27    5.42
 -11   5  15   -2.24    5.96
  11  -5 -15   -3.12    6.64
 -11  -5  15    1.25    4.18
 -11   5  16   -0.75    4.87
  11  -5 -16    7.01    6.82
 -11  -5  16   -3.24    4.98
 -11   5  17    0.42    5.72
  11  -5 -17    2.33    6.33
 -11  -5  17   12.83    6.79
  11  -5 -18    5.15    7.47
 -11  -5  18   13.98    7.14
 -11   5  19   12.03    7.30
  11  -5 -19    9.82    8.28
 -11  -5  19   15.41    7.35
 -11   5  20   -2.34    6.56
  11  -5 -20   -2.28    6.88
 -11  -5  20    1.81    5.89
 -11   5  21    1.60    6.67
  11  -5 -21   -2.11    5.99
 -11  -5  21   -1.27    5.94
 -11   5  22    3.60    5.75
  11  -5 -22    4.31    7.24
 -11  -5  22    1.65    5.55
 -11   5  23   19.93    8.60
  11  -5 -23   13.82    8.89
 -11  -5  23   31.89    9.03
 -11   5  24    2.78    6.08
  11  -5 -24   -2.79    6.16
 -11  -5  24   -0.00    4.90
 -11   5  25    5.31    5.77
  11  -5 -25   -3.04    7.65
 -11  -5  25   -0.97    5.35
 -11   5  26   -3.10    5.89
  11  -5 -26    0.91    6.32
 -11  -5  26   -0.78    5.25
 -11   5  27   -0.01    5.51
  11  -5 -27   -1.88    7.09
 -11  -5  27    6.33    6.78
 -11   5  28    8.31    6.84
  11  -5 -28    2.59    7.55
 -11  -5  28    0.99    5.48
 -11   5  29    0.60    5.81
  11  -5 -29    0.39    6.90
 -11  -5  29    1.19    7.07
 -11   6   1   25.15    7.85
  11  -6  -1   29.53    9.06
 -11  -6   1   37.21    8.90
 -11   6   2    5.47    5.24
  11  -6  -2    3.80    5.04
 -11  -6   2    2.40    4.16
 -11   6   3    0.40    4.96
  11  -6  -3    6.63    6.30
 -11  -6   3   10.50    5.45
 -11   6   4   44.96    9.59
  11  -6  -4   16.76    7.77
 -11  -6   4   25.69    8.07
 -11   6   5   20.93    7.49
  11  -6  -5   19.57    7.62
 -11  -6   5   15.49    6.03
 -11   6   6   31.97    8.34
  11  -6  -6    9.36    5.93
 -11  -6   6   12.66    6.48
 -11   6   7   -2.08    5.09
  11  -6  -7    3.91    5.95
 -11  -6   7    2.65    5.36
 -11   6   8   13.55    6.27
  11  -6  -8    0.92    5.32
 -11  -6   8    6.92    5.85
 -11   6   9   10.18    6.34
  11  -6  -9    1.35    6.38
 -11  -6   9    3.09    5.22
 -11   6  10   33.27    8.42
  11  -6 -10    4.71    7.10
 -11  -6  10   24.60    7.89
 -11   6  11    2.70    5.61
  11  -6 -11    7.81    6.28
 -11  -6  11    4.13    6.55
 -11   6  12    3.11    5.41
  11  -6 -12    5.66    6.07
 -11  -6  12    3.75    5.16
 -11   6  13   12.01    6.86
  11  -6 -13    5.35    7.47
 -11  -6  13    4.56    6.33
 -11   6  14    4.41    6.02
  11  -6 -14    7.17    6.63
 -11  -6  14   11.77    5.98
 -11   6  15    8.21    7.15
  11  -6 -15    7.97    6.72
 -11  -6  15   12.57    6.61
 -11   6  16   11.52    7.17
  11  -6 -16   -1.51    7.08
 -11  -6  16   14.68    6.47
 -11   6  17    5.97    5.38
  11  -6 -17   -1.41    5.83
 -11  -6  17    4.44    6.03
 -11   6  18   -1.64    6.51
  11  -6 -18   -1.90    5.91
 -11  -6  18   -0.00    4.77
 -11   6  19    8.83    6.70
  11  -6 -19    6.71    7.37
 -11  -6  19    7.18    6.53
 -11   6  20    1.47    6.98
  11  -6 -20    9.22    7.45
 -11  -6  20    3.70    6.64
 -11   6  21    9.81    6.96
  11  -6 -21    7.31    6.05
 -11  -6  21   10.19    6.00
 -11   6  22    3.99    5.42
  11  -6 -22    6.89    8.18
 -11  -6  22    3.95    6.34
 -11   6  23    1.99    5.90
  11  -6 -23   -3.00    7.04
 -11  -6  23   -3.38    6.94
 -11   6  24   -1.62    5.20
  11  -6 -24   19.40    8.71
 -11  -6  24    3.00    6.20
 -11   6  25   10.67    6.31
  11  -6 -25    1.78    6.86
 -11  -6  25    6.79    6.88
 -11   6  26   11.12    7.03
  11  -6 -26    0.49    6.15
 -11  -6  26    6.04    6.76
 -11   6  27   -0.87    6.11
  11  -6 -27   -0.72    6.89
 -11  -6  27    8.22    6.09
 -11   6  28   -1.20    6.36
  11  -6 -28    2.23    6.88
 -11  -6  28    1.40    6.71
 -11   6  29   -4.55    6.93
  11  -6 -29   -0.92    7.13
 -11  -6  29   -6.29    7.28
  11  -6 -30    4.50    8.65
  11  -6 -31   14.51    9.04
 -11   7   1    3.29    5.21
  11  -7  -1    4.25    5.74
 -11  -7   1    7.17    6.29
 -11   7   2   15.74    6.81
  11  -7  -2   18.27    7.85
 -11  -7   2   27.13    7.25
 -11   7   3    2.55    4.88
  11  -7  -3    1.90    7.27
 -11  -7   3    7.08    4.88
 -11   7   4   13.59    5.94
  11  -7  -4    8.40    6.08
 -11  -7   4   12.58    5.92
 -11   7   5   -1.96    5.29
  11  -7  -5    9.72    6.62
 -11  -7   5    7.90    5.68
 -11   7   6    8.97    6.40
  11  -7  -6   25.58    7.94
 -11  -7   6    5.99    5.54
 -11   7   7    7.20    5.55
  11  -7  -7    0.26    4.58
 -11  -7   7    0.80    4.18
 -11   7   8   27.66    8.62
  11  -7  -8   30.65    9.86
 -11  -7   8   54.95   10.61
 -11   7   9   49.59    9.47
  11  -7  -9   12.25    7.84
 -11  -7   9   13.00    6.36
 -11   7  10   -2.05    4.85
  11  -7 -10    4.21    6.67
 -11  -7  10   -0.34    5.09
 -11   7  11   -1.83    4.53
  11  -7 -11    0.24    4.90
 -11  -7  11   -0.25    5.58
 -11   7  12   24.32    7.50
  11  -7 -12    4.97    6.50
 -11  -7  12   20.18    7.30
 -11   7  13    9.06    6.14
  11  -7 -13    1.69    6.03
 -11  -7  13   11.86    7.01
 -11   7  14    1.77    5.47
  11  -7 -14   -0.25    6.99
 -11  -7  14   15.03    6.67
 -11   7  15   -2.47    4.42
  11  -7 -15   -2.16    5.79
 -11  -7  15    2.59    5.28
 -11   7  16   -1.85    5.46
  11  -7 -16   -3.64    6.07
 -11  -7  16   -1.15    4.77
 -11   7  17    2.84    5.15
  11  -7 -17    7.54    6.84
 -11  -7  17    2.55    5.32
 -11   7  18   29.43    8.74
  11  -7 -18    9.09    7.07
 -11  -7  18    7.82    6.68
 -11   7  19    2.11    6.57
  11  -7 -19   -0.08    5.53
 -11  -7  19   -3.06    5.81
 -11   7  20    1.59    5.50
  11  -7 -20   -0.58    6.48
 -11  -7  20   -1.77    5.32
 -11   7  21    5.06    5.93
  11  -7 -21   -0.54    6.47
 -11  -7  21    1.39    5.96
 -11   7  22    6.30    7.15
  11  -7 -22   -1.66    6.34
 -11  -7  22    8.56    5.90
 -11   7  23    2.23    5.34
  11  -7 -23    4.10    8.80
 -11  -7  23    4.72    6.07
 -11   7  24    3.56    5.48
  11  -7 -24   -0.59    6.24
 -11  -7  24    0.52    5.78
 -11   7  25   -1.03    6.90
  11  -7 -25   -0.86    6.18
 -11  -7  25   -3.18    5.24
 -11   7  26    2.81    5.49
  11  -7 -26    3.00    7.11
 -11  -7  26   -2.78    5.73
 -11   7  27   -2.24    6.69
  11  -7 -27    0.92    6.09
 -11  -7  27    2.80    6.34
 -11   7  28    2.86    5.97
  11  -7 -28   19.83    9.98
 -11  -7  28   12.25    6.61
 -11   7  29    1.14    6.90
  11  -7 -29    2.66    7.27
 -11  -7  29    5.85    7.31
  11  -7 -30    4.42    7.26
 -11   8   1    1.38    4.33
  11  -8  -1   -1.86    6.29
 -11  -8   1    1.15    4.25
 -11   8   2   11.58    5.93
  11  -8  -2    7.36    6.71
 -11  -8   2    5.36    4.95
 -11   8   3   -2.05    4.77
  11  -8  -3    3.00    6.42
 -11  -8   3   -0.67    4.31
 -11   8   4   25.54    8.64
  11  -8  -4   36.37   10.67
 -11  -8   4   52.15   10.34
 -11   8   5    1.17    4.87
  11  -8  -5    0.71    4.12
 -11  -8   5   -1.88    5.52
 -11   8   6   24.75    7.76
  11  -8  -6   20.27    8.15
 -11  -8   6   21.97    7.76
 -11   8   7    4.62    4.69
  11  -8  -7    1.24    5.29
 -11  -8   7   -0.62    4.62
 -11   8   8   10.68    5.66
  11  -8  -8    0.75    5.66
 -11  -8   8    5.70    5.85
 -11   8   9    1.99    4.84
  11  -8  -9    4.39    5.90
 -11  -8   9   -1.38    5.45
 -11   8  10   11.81    6.67
  11  -8 -10    9.84    8.22
 -11  -8  10   22.05    7.68
 -11   8  11   -1.10    4.37
  11  -8 -11    0.51    5.43
 -11  -8  11    2.11    4.21
 -11   8  12    2.13    5.48
  11  -8 -12    0.52    5.29
 -11  -8  12    7.23    5.75
 -11   8  13    3.34    5.35
  11  -8 -13    3.03    6.32
 -11  -8  13    0.04    5.84
 -11   8  14    1.80    4.60
  11  -8 -14    9.74    6.37
 -11  -8  14   -0.20    4.42
 -11   8  15    1.83    4.80
  11  -8 -15    1.60    5.72
 -11  -8  15   10.31    6.74
 -11   8  16    9.47    6.51
  11  -8 -16    2.92    7.09
 -11  -8  16   19.85    8.23
 -11   8  17   -1.72    5.64
  11  -8 -17    0.99    6.15
 -11  -8  17   -0.71    4.82
 -11   8  18    3.00    6.04
  11  -8 -18   -1.32    6.12
 -11  -8  18    9.96    6.54
 -11   8  19    0.03    4.84
  11  -8 -19    6.03    7.64
 -11  -8  19    2.35    5.54
 -11   8  20   10.83    6.47
  11  -8 -20   10.06    7.68
 -11  -8  20    2.73    5.71
 -11   8  21    1.99    5.69
  11  -8 -21    2.54    6.79
 -11  -8  21   -1.85    4.89
 -11   8  22   13.81    7.67
  11  -8 -22    0.27    6.48
 -11  -8  22    0.39    5.55
 -11   8  23    7.98    6.14
  11  -8 -23   -1.10    5.93
 -11  -8  23   -1.15    5.95
 -11   8  24    5.96    5.64
  11  -8 -24    5.04    7.24
 -11  -8  24   -2.93    7.47
 -11   8  25    1.04    5.70
  11  -8 -25   -0.74    5.76
 -11  -8  25    4.63    7.26
 -11   8  26    3.41    6.49
  11  -8 -26   11.53    7.70
 -11  -8  26    8.80    6.17
 -11   8  27   -1.71    5.67
  11  -8 -27    5.31    7.48
 -11  -8  27    3.12    6.65
 -11   8  28   -1.44    6.45
 -11  -8  28   -1.84    5.89
 -11   9   1    3.49    5.09
  11  -9  -1    2.30    5.04
 -11  -9   1    0.86    3.76
 -11   9   2   31.99    8.29
  11  -9  -2   26.99    9.23
 -11  -9   2   20.52    7.76
 -11   9   3    2.85    4.71
  11  -9  -3   -3.30    5.62
 -11  -9   3    3.05    5.45
 -11   9   4    6.48    5.46
  11  -9  -4   20.02    7.08
 -11  -9   4    6.18    5.77
 -11   9   5   -0.42    4.34
  11  -9  -5    1.94    5.23
 -11  -9   5    2.94    4.29
 -11   9   6    2.80    5.32
  11  -9  -6    6.13    6.94
 -11  -9   6   13.78    6.41
 -11   9   7   -0.71    5.12
  11  -9  -7    0.52    5.55
 -11  -9   7   -1.93    4.71
 -11   9   8   36.55    8.82
  11  -9  -8   16.72    8.02
 -11  -9   8   32.13    9.07
 -11   9   9   -1.22    4.45
  11  -9  -9    1.53    5.37
 -11  -9   9    0.24    4.96
 -11   9  10   -1.31    5.65
  11  -9 -10   -1.17    5.54
 -11  -9  10   -0.91    5.45
 -11   9  11   -3.46    5.49
  11  -9 -11    3.98    5.10
 -11  -9  11    5.16    6.41
 -11   9  12    4.09    5.10
  11  -9 -12    1.04    5.80
 -11  -9  12    8.06    5.76
 -11   9  13    5.17    5.36
  11  -9 -13    3.79    6.73
 -11  -9  13    5.86    6.42
 -11   9  14   -0.26    4.83
  11  -9 -14    0.86    6.54
 -11  -9  14    7.41    5.89
 -11   9  15    1.69    5.13
  11  -9 -15    1.58    6.41
 -11  -9  15    5.02    5.58
 -11   9  16   -1.84    5.17
  11  -9 -16    1.62    6.16
 -11  -9  16    1.52    5.99
 -11   9  17   -2.98    5.45
  11  -9 -17   -3.08    6.16
 -11  -9  17    1.03    5.19
 -11   9  18   16.31    7.52
  11  -9 -18   12.58    9.10
 -11  -9  18   24.07    8.10
 -11   9  19    8.34    6.19
  11  -9 -19    2.26    6.13
 -11  -9  19    2.44    5.74
 -11   9  20    2.28    5.68
  11  -9 -20    5.51    7.16
 -11  -9  20    0.66    5.63
 -11   9  21   -2.51    6.40
  11  -9 -21    1.34    7.09
 -11  -9  21   -2.80    6.41
 -11   9  22   12.25    6.87
  11  -9 -22    0.09    5.26
 -11  -9  22   17.72    7.67
 -11   9  23   -0.51    6.33
  11  -9 -23    3.55    5.49
 -11  -9  23    2.06    6.44
 -11   9  24    6.86    6.94
  11  -9 -24    8.54    7.75
 -11  -9  24   13.68    7.72
 -11   9  25    0.65    5.94
 -11  -9  25   -0.60    6.36
 -11   9  26    1.66    6.18
 -11  -9  26    0.02    4.84
 -11   9  27    0.50    6.07
 -11  -9  27   -1.44    6.51
 -11   9  28    6.32    7.03
 -11  -9  28   -1.93    5.59
  11 -10  -1    0.58    6.27
 -11 -10   1    1.76    4.46
  11 -10  -2    5.39    6.02
 -11 -10   2    6.07    5.15
  11 -10  -3    0.26    5.59
 -11 -10   3   -0.05    4.42
  11 -10  -4    9.17    6.74
 -11 -10   4   -1.50    4.98
  11 -10  -5    1.34    4.57
 -11 -10   5    0.84    5.10
  11 -10  -6    7.13    6.59
 -11 -10   6   15.89    6.87
  11 -10  -7    4.21    6.27
 -11 -10   7   -0.16    5.20
  11 -10  -8    1.99    5.89
 -11 -10   8   -0.19    4.05
  11 -10  -9    1.04    5.06
 -11 -10   9   -4.11    5.09
  11 -10 -10    5.63    5.98
 -11 -10  10   14.50    6.57
  11 -10 -11    3.88    5.21
 -11 -10  11   -0.40    4.71
  11 -10 -12   -3.78    5.43
 -11 -10  12   -0.16    5.33
  11 -10 -13    1.39    5.75
 -11 -10  13    2.49    5.93
  11 -10 -14   11.71    7.98
 -11 -10  14    3.80    6.13
  11 -10 -15   -1.87    6.44
 -11 -10  15   -4.28    6.31
  11 -10 -16    0.42    6.22
 -11 -10  16   13.29    6.87
  11 -10 -17   -2.07    6.83
 -11 -10  17    3.70    5.76
  11 -10 -18   -0.78    6.96
 -11 -10  18   -1.92    6.03
  11 -10 -19   -2.83    6.37
 -11 -10  19    1.07    5.68
  11 -10 -20    5.46    6.35
 -11 -10  20    1.61    5.83
  11 -10 -21    0.06    5.72
 -11 -10  21    3.13    6.06
  11 -11  -1    0.78    4.83
 -11 -11   1   -0.46    4.01
  11 -11  -2   12.41    6.65
 -11 -11   2   18.22    7.25
  11 -11  -3    0.07    5.39
 -11 -11   3    4.93    5.62
  11 -11  -4    1.98    5.03
 -11 -11   4    0.69    4.97
  11 -11  -5    5.19    5.24
 -11 -11   5   -0.47    5.40
  11 -11  -6    6.90    6.28
 -11 -11   6   -0.41    4.15
  11 -11  -7    0.12    4.77
  11 -11  -8   11.46    6.59
  11 -11  -9    2.91    5.38
  11 -11 -10   -1.70    6.11
  11 -11 -11   -0.02    5.46
  11 -11 -12   22.03    8.54
  11 -11 -13   -3.60    6.32
  11 -11 -14   11.20    7.48
  11 -11 -15   -1.79    6.12
  11 -11 -16   -0.81    5.23
  11 -11 -17    7.59    6.97
  11 -12  -1    0.25    5.58
  11 -12  -2   -1.05    5.63
  11 -12  -3    2.65    5.33
  11 -12  -4    6.32    5.89
  11 -12  -5   -0.91    5.80
  11 -12  -6   13.75    6.70
  11 -12  -7   -3.24    5.98
  11 -12  -8    0.55    5.10
  11 -12  -9   -1.16    4.79
  11 -12 -10    5.31    6.28
  11 -12 -11    1.95    5.81
  11 -12 -12    3.65    5.93
 -10   0   1    0.71    4.71
  10   0  -1   -3.48    6.40
 -10   0   2    9.67    6.06
  10   0  -2   29.22    9.17
 -10   0   3   -2.69    4.88
  10   0  -3    6.13    5.53
 -10   0   4  160.03   23.50
  10   0  -4  164.37   24.98
 -10   0   5    0.24    4.15
  10   0  -5    0.71    5.73
 -10   0   6   17.80    6.42
  10   0  -6   18.23    8.12
 -10   0   7   -2.67    5.16
  10   0  -7    5.94    5.95
 -10   0   8   24.93    7.84
  10   0  -8    4.17    6.17
 -10   0   9    0.38    5.73
  10   0  -9   -1.73    6.17
 -10   0  10  133.57   20.29
  10   0 -10  125.45   21.27
 -10   0  11   -2.68    5.66
  10   0 -11   -3.36    6.42
 -10   0  12    4.39    5.83
  10   0 -12   -0.82    5.34
 -10   0  13   -2.87    5.30
  10   0 -13    3.90    5.62
 -10   0  14   17.40    7.62
  10   0 -14   41.62   10.24
 -10   0  15    1.05    4.86
  10   0 -15   -0.85    5.35
 -10   0  16   49.53   11.32
 -10   0  17   -0.59    5.60
 -10   0  18    8.45    6.43
 -10   0  19   -3.38    6.00
 -10   0  20   53.86   11.91
 -10   0  21    6.73    5.22
 -10   0  22   -1.20    4.76
 -10   0  23   -0.78    5.76
 -10   0  24    5.36    6.15
 -10   0  25    0.94    6.29
 -10   0  26   10.45    7.04
 -10   0  27    3.73    5.14
 -10   0  28    9.73    6.87
 -10   0  29    3.75    5.91
 -10   0  30    8.42    6.67
 -10   0  31   -0.61    5.30
 -10   0  32    4.88    6.57
 -10   1   1    0.49    4.88
  10  -1  -1   -1.34    6.23
  10   1  -1    0.62    5.84
 -10  -1   1    6.20    4.61
 -10   1   2  185.68   24.02
  10  -1  -2  157.69   25.00
  10   1  -2  176.68   25.30
 -10  -1   2  137.39   22.83
 -10   1   3   22.39    6.35
  10  -1  -3    5.21    7.24
  10   1  -3   18.82    7.52
 -10  -1   3    7.22    5.79
 -10   1   4   -0.34    3.97
  10  -1  -4    5.77    5.25
  10   1  -4    6.01    6.39
 -10  -1   4    3.63    5.07
 -10   1   5   12.78    5.89
  10  -1  -5   16.91    7.74
  10   1  -5    4.24    6.42
 -10  -1   5   19.09    6.43
 -10   1   6   88.20   15.06
  10  -1  -6   74.78   15.58
  10   1  -6   88.97   16.23
 -10  -1   6   92.92   15.26
 -10   1   7    7.55    5.41
  10  -1  -7    5.26    6.09
  10   1  -7    4.78    5.81
 -10  -1   7    6.14    4.88
 -10   1   8   63.13   12.45
  10   1  -8   86.42   14.65
 -10  -1   8   56.73   12.01
 -10   1   9    2.43    4.69
  10   1  -9    1.44    5.22
 -10  -1   9    0.49    5.02
 -10   1  10   -1.19    5.03
  10   1 -10    0.88    5.54
 -10  -1  10   -1.02    5.63
 -10   1  11   17.94    6.97
  10   1 -11   16.75    7.62
 -10  -1  11   12.77    6.90
 -10   1  12   96.13   16.73
  10   1 -12   90.93   18.10
 -10  -1  12  110.24   17.12
 -10   1  13    0.23    4.29
  10   1 -13   -0.82    6.45
 -10  -1  13   -2.54    5.17
 -10   1  14   14.40    6.67
  10   1 -14   20.41    8.02
 -10  -1  14   10.93    6.46
 -10   1  15   -3.45    5.68
  10   1 -15   -2.28    6.23
 -10  -1  15   -2.20    5.44
 -10   1  16   31.61    9.07
  10   1 -16   29.08    9.84
 -10  -1  16   27.82    8.40
 -10   1  17   -0.00    4.96
  10   1 -17    2.77    5.39
 -10  -1  17    5.14    6.06
 -10   1  18   42.10    9.58
  10  -1 -18   33.91   10.05
 -10  -1  18   18.96    8.29
 -10   1  19    0.99    5.22
  10  -1 -19    1.85    6.33
 -10  -1  19   -3.40    6.58
 -10   1  20    3.12    5.11
  10  -1 -20   -0.51    5.66
 -10  -1  20    0.19    6.22
 -10   1  21    2.88    5.11
  10  -1 -21    6.05    6.75
 -10  -1  21    0.32    6.14
 -10   1  22   84.31   14.70
  10  -1 -22   40.32   13.81
 -10  -1  22   87.51   15.35
 -10   1  23    6.12    6.24
  10  -1 -23   -4.14    7.52
 -10  -1  23    1.69    5.17
 -10   1  24    6.38    7.08
 -10  -1  24   11.72    7.23
 -10   1  25    1.95    5.57
 -10  -1  25    2.60    5.29
 -10   1  26    2.78    6.29
 -10  -1  26    3.80    6.30
 -10   1  27   -0.54    5.38
 -10  -1  27   -1.17    5.16
 -10   1  28   11.35    7.58
 -10  -1  28   14.84    6.85
 -10   1  29    6.48    6.12
 -10  -1  29   -0.76    6.57
 -10   1  30   -0.91    6.94
 -10  -1  30   -3.12    5.94
 -10   1  31    0.96    5.14
 -10  -1  31   -1.28    6.49
 -10   1  32   14.57    8.54
 -10  -1  32    7.94    6.74
 -10   2   1    1.32    3.70
  10   2  -1    8.79    6.58
 -10  -2   1    3.32    4.62
 -10   2   2    5.85    4.60
  10   2  -2   -1.03    5.26
 -10  -2   2   -0.75    4.36
 -10   2   3    0.40    4.71
  10   2  -3   -3.33    5.73
 -10  -2   3    0.76    4.97
 -10   2   4  143.47   22.61
  10   2  -4  176.56   25.15
 -10  -2   4  158.22   23.10
 -10   2   5   67.16   10.98
  10   2  -5   24.78    9.59
 -10  -2   5   46.98   10.11
 -10   2   6   52.56    9.42
  10   2  -6   20.62    8.46
 -10  -2   6   10.97    6.86
 -10   2   7   13.05    6.17
  10   2  -7   11.81    7.10
 -10  -2   7   10.86    5.52
 -10   2   8   22.24    7.29
  10   2  -8   28.31    8.67
 -10  -2   8   11.13    6.88
 -10   2   9    7.36    6.12
  10   2  -9    2.20    5.43
 -10  -2   9    3.21    4.88
 -10   2  10   86.32   14.63
  10   2 -10   75.55   15.42
 -10  -2  10   81.21   14.41
 -10   2  11   11.77    6.37
  10   2 -11   14.79    7.54
 -10  -2  11    4.30    5.67
 -10   2  12   -4.93    5.70
  10  -2 -12   -2.19    6.30
  10   2 -12    0.31    5.37
 -10  -2  12    1.22    4.79
 -10   2  13   -1.12    4.51
  10  -2 -13    0.61    6.08
  10   2 -13   -3.99    7.89
 -10  -2  13   -0.96    5.12
 -10   2  14   47.77    9.95
  10  -2 -14   26.05   10.03
  10   2 -14   21.35    9.00
 -10  -2  14   44.27   10.02
 -10   2  15    7.57    6.19
  10  -2 -15    0.72    6.58
 -10  -2  15   10.89    6.52
 -10   2  16    4.09    5.32
  10  -2 -16   19.60    8.14
 -10  -2  16    6.18    5.55
 -10   2  17   -1.05    4.99
  10  -2 -17    0.21    4.79
 -10  -2  17   -0.51    4.87
 -10   2  18    5.75    5.13
  10  -2 -18    8.72    7.94
 -10  -2  18   -0.42    5.97
 -10   2  19    1.82    5.27
  10  -2 -19   -2.41    6.20
 -10  -2  19    5.71    6.18
 -10   2  20   37.31   10.41
  10  -2 -20   31.73   10.92
 -10  -2  20   33.39    9.24
 -10   2  21   -1.67    5.78
  10  -2 -21   -2.38    6.10
 -10  -2  21   -0.25    5.12
 -10   2  22    3.27    6.30
  10  -2 -22   -3.57    6.56
 -10  -2  22    2.83    5.66
 -10   2  23   -1.85    6.80
  10  -2 -23    4.16    7.53
 -10  -2  23   -1.73    5.54
 -10   2  24   26.60    8.06
  10  -2 -24   15.56    9.21
 -10  -2  24   20.72    7.84
 -10   2  25    0.98    5.42
  10  -2 -25   -0.14    6.41
 -10  -2  25    1.36    5.81
 -10   2  26   10.91    7.29
 -10  -2  26   35.45    9.37
 -10   2  27    4.90    6.49
 -10  -2  27    0.36    7.11
 -10   2  28   -1.78    6.09
 -10  -2  28   -4.53    7.39
 -10   2  29   -0.23    6.87
 -10  -2  29    2.38    5.73
 -10   2  30   -3.05    5.44
 -10  -2  30    9.54    7.32
 -10   2  31   -0.57    4.92
 -10  -2  31   -0.19    7.26
 -10   2  32    2.94    5.80
 -10  -2  32   -1.50    5.31
 -10   3   1    9.17    5.84
  10  -3  -1   12.92    7.28
  10   3  -1   14.70    7.15
 -10  -3   1   22.93    6.68
 -10   3   2   79.05   15.12
  10  -3  -2  106.58   17.64
  10   3  -2  119.61   18.55
 -10  -3   2   98.48   15.82
 -10   3   3   82.52   12.85
  10  -3  -3   43.93   11.91
  10   3  -3   46.47   12.39
 -10  -3   3   82.34   12.68
 -10   3   4    0.86    5.22
  10  -3  -4    0.03    5.18
  10   3  -4    0.16    5.31
 -10  -3   4    2.48    4.78
 -10   3   5   15.55    6.08
  10  -3  -5   17.97    8.00
  10   3  -5    9.37    6.87
 -10  -3   5   16.64    6.12
 -10   3   6   26.47    7.57
  10  -3  -6   20.49    8.39
  10   3  -6   24.39    8.67
 -10  -3   6   14.07    6.18
 -10   3   7   11.67    5.82
  10  -3  -7    7.09    5.82
  10   3  -7   13.84    6.89
 -10  -3   7   12.41    5.69
 -10   3   8   92.09   14.55
  10  -3  -8   73.21   14.58
  10   3  -8   60.51   13.88
 -10  -3   8   75.52   13.62
 -10   3   9    2.97    4.96
  10  -3  -9   -0.14    6.18
  10   3  -9    4.83    6.22
 -10  -3   9    9.32    5.76
 -10   3  10    4.64    5.25
  10  -3 -10   -3.47    5.03
 -10  -3  10    4.74    5.34
 -10   3  11   14.19    6.80
  10  -3 -11   14.20    7.43
 -10  -3  11   17.41    7.15
 -10   3  12   38.79   10.14
  10  -3 -12   46.60   11.32
 -10  -3  12   51.52   11.15
 -10   3  13    0.21    5.01
  10  -3 -13   -2.40    5.73
 -10  -3  13    1.88    6.02
 -10   3  14    9.30    5.36
  10  -3 -14    2.87    5.99
 -10  -3  14    0.18    5.05
 -10   3  15    2.32    5.39
  10  -3 -15   -2.28    6.47
 -10  -3  15    2.36    5.95
 -10   3  16   22.98    7.74
  10  -3 -16   18.66    8.73
 -10  -3  16   29.11    8.23
 -10   3  17   31.43    8.67
  10  -3 -17   17.92    9.99
 -10  -3  17   34.38    9.44
 -10   3  18   38.69    9.68
  10  -3 -18    8.48    7.20
 -10  -3  18   21.74    7.63
 -10   3  19    1.90    6.46
  10  -3 -19    4.69    6.29
 -10  -3  19    3.95    5.98
 -10   3  20   -1.08    5.23
  10  -3 -20   -0.63    5.75
 -10  -3  20    1.84    5.55
 -10   3  21   10.30    6.09
  10  -3 -21    3.81    6.33
 -10  -3  21    2.42    5.52
 -10   3  22   32.87    9.68
  10  -3 -22   11.40    7.53
 -10  -3  22   26.70    8.47
 -10   3  23    6.22    6.44
  10  -3 -23   -1.90    6.36
 -10  -3  23    0.17    5.53
 -10   3  24   -1.52    5.93
  10  -3 -24   -2.54    6.08
 -10  -3  24   -1.15    6.30
 -10   3  25   -0.58    5.02
  10  -3 -25    7.18    6.81
 -10  -3  25   -2.04    6.51
 -10   3  26   11.24    6.45
  10  -3 -26    1.77    6.10
 -10  -3  26   11.36    7.57
 -10   3  27    5.10    6.14
  10  -3 -27    6.70    7.85
 -10  -3  27    4.24    6.61
 -10   3  28   11.13    7.13
 -10  -3  28   16.47    8.17
 -10   3  29    6.12    6.32
 -10  -3  29   -3.01    6.06
 -10   3  30   -2.51    5.16
 -10  -3  30    0.11    5.67
 -10   3  31    0.68    6.00
 -10  -3  31   -4.08    6.54
 -10   3  32   -1.71    6.14
 -10  -3  32    5.69    6.62
 -10   4   1    1.42    3.88
  10  -4  -1   12.49    7.07
 -10  -4   1   -0.88    4.50
 -10   4   2   -1.51    4.57
  10  -4  -2    2.18    5.53
 -10  -4   2    1.07    3.75
 -10   4   3   19.77    6.97
  10  -4  -3   13.18    6.68
 -10  -4   3    1.57    4.39
 -10   4   4   79.02   15.55
  10  -4  -4   99.05   16.88
 -10  -4   4  109.49   16.26
 -10   4   5   51.98   10.60
  10  -4  -5   58.45   11.80
 -10  -4   5   39.90   10.47
 -10   4   6   47.44    9.23
  10  -4  -6   43.42   10.43
 -10  -4   6   19.16    7.40
 -10   4   7   -4.16    5.59
  10  -4  -7   -0.46    6.51
 -10  -4   7   -0.34    4.66
 -10   4   8   66.19   12.62
  10  -4  -8   61.71   13.37
 -10  -4   8   76.78   13.68
 -10   4   9    8.24    6.14
  10  -4  -9   16.43    7.44
 -10  -4   9    6.58    4.80
 -10   4  10   25.02    8.29
  10  -4 -10   34.61    9.73
 -10  -4  10   17.57    7.30
 -10   4  11    3.55    5.23
  10  -4 -11    9.69    6.23
 -10  -4  11   16.17    7.08
 -10   4  12    1.16    4.52
  10  -4 -12    2.36    6.64
 -10  -4  12   -1.14    4.69
 -10   4  13    1.18    5.43
  10  -4 -13    7.97    6.62
 -10  -4  13   -3.41    6.22
 -10   4  14   38.17    8.64
  10  -4 -14    9.67    7.09
 -10  -4  14   17.68    6.73
 -10   4  15   15.19    6.74
  10  -4 -15    3.23    6.44
 -10  -4  15   26.70    8.11
 -10   4  16   22.14    7.26
  10  -4 -16   10.32    7.61
 -10  -4  16    9.55    6.99
 -10   4  17   -2.77    5.84
  10  -4 -17    0.51    5.68
 -10  -4  17   -2.96    6.47
 -10   4  18   -1.10    4.74
  10  -4 -18    0.46    5.69
 -10  -4  18   -1.40    5.25
 -10   4  19    5.64    5.58
  10  -4 -19    5.24    6.02
 -10  -4  19    2.24    5.87
 -10   4  20   32.18    9.34
  10  -4 -20   28.98   10.21
 -10  -4  20   17.43    7.54
 -10   4  21   15.17    7.38
  10  -4 -21   13.30    8.28
 -10  -4  21    8.00    7.11
 -10   4  22    1.81    5.33
  10  -4 -22   10.04    7.47
 -10  -4  22    4.14    5.96
 -10   4  23    7.71    6.20
  10  -4 -23   10.32    7.41
 -10  -4  23   11.34    6.56
 -10   4  24   22.08    9.01
  10  -4 -24   18.57    8.32
 -10  -4  24   21.70    8.38
 -10   4  25   16.62    7.64
  10  -4 -25    6.01    7.16
 -10  -4  25    7.16    6.74
 -10   4  26    1.80    6.51
  10  -4 -26   -0.14    5.97
 -10  -4  26    3.40    6.83
 -10   4  27   -0.13    6.06
  10  -4 -27    7.48    6.83
 -10  -4  27   -0.52    5.72
 -10   4  28   12.42    7.90
  10  -4 -28    4.69    6.85
 -10  -4  28    0.94    4.86
 -10   4  29    0.11    5.90
  10  -4 -29    6.41    6.94
 -10  -4  29   10.68    7.43
 -10   4  30   -0.48    5.80
 -10  -4  30    3.42    7.01
 -10   4  31   -3.04    6.18
 -10  -4  31    5.74    6.63
 -10   4  32   -2.17    6.60
 -10  -4  32    3.71    6.77
 -10   5   1   51.36   10.68
  10  -5  -1   50.61   11.78
 -10  -5   1   66.66   11.77
 -10   5   2  188.07   26.41
  10  -5  -2  184.60   27.62
 -10  -5   2  187.36   26.51
 -10   5   3   17.00    6.73
  10  -5  -3   13.77    7.05
 -10  -5   3   21.03    6.74
 -10   5   4    3.07    4.83
  10  -5  -4    1.19    4.78
 -10  -5   4    2.47    4.69
 -10   5   5    1.04    4.71
  10  -5  -5   10.62    6.11
 -10  -5   5    6.75    5.71
 -10   5   6   25.95    8.16
  10  -5  -6   34.99    9.86
 -10  -5   6   45.56    9.48
 -10   5   7   62.88   11.62
  10  -5  -7   57.75   12.46
 -10  -5   7   57.78   11.82
 -10   5   8   30.84    8.05
  10  -5  -8   31.84    9.92
 -10  -5   8   18.44    7.23
 -10   5   9   -1.01    4.97
  10  -5  -9   -4.16    5.56
 -10  -5   9    0.99    4.19
 -10   5  10    3.07    4.86
  10  -5 -10   -0.78    5.86
 -10  -5  10   -4.46    5.09
 -10   5  11    7.95    5.89
  10  -5 -11   17.14    7.71
 -10  -5  11   19.50    7.27
 -10   5  12   49.50   10.48
  10  -5 -12   38.86   10.88
 -10  -5  12   51.51   10.63
 -10   5  13   24.91    7.99
  10  -5 -13   16.84    7.27
 -10  -5  13   12.12    7.28
 -10   5  14   -0.20    4.64
  10  -5 -14   -2.84    6.65
 -10  -5  14   -0.60    4.96
 -10   5  15   -0.18    4.72
  10  -5 -15    1.83    6.27
 -10  -5  15    3.35    4.77
 -10   5  16    6.43    5.30
  10  -5 -16    2.20    5.50
 -10  -5  16    4.70    5.58
 -10   5  17   23.70    8.14
  10  -5 -17   23.52    9.79
 -10  -5  17   30.24    8.34
 -10   5  18   10.71    6.07
  10  -5 -18   14.28    7.80
 -10  -5  18   13.13    6.69
 -10   5  19    7.57    6.38
  10  -5 -19    0.00    7.03
 -10  -5  19    3.03    4.83
 -10   5  20   -3.07    5.92
  10  -5 -20    1.42    6.22
 -10  -5  20    7.17    5.22
 -10   5  21    9.66    6.45
  10  -5 -21    6.93    7.12
 -10  -5  21    1.59    6.09
 -10   5  22   38.67   10.05
  10  -5 -22   20.98    9.97
 -10  -5  22   26.30    9.73
 -10   5  23    3.36    6.00
  10  -5 -23    6.59    6.83
 -10  -5  23   13.44    6.95
 -10   5  24    0.70    6.52
  10  -5 -24    0.41    6.43
 -10  -5  24    4.45    6.36
 -10   5  25   -2.48    6.61
  10  -5 -25    1.90    6.44
 -10  -5  25    0.93    5.88
 -10   5  26    4.89    7.28
  10  -5 -26   -1.83    6.47
 -10  -5  26   -3.59    7.25
 -10   5  27   10.18    7.33
  10  -5 -27    4.70    7.42
 -10  -5  27   12.81    7.59
 -10   5  28   -0.15    5.83
  10  -5 -28    2.01    7.13
 -10  -5  28    4.89    6.51
 -10   5  29    0.60    5.98
  10  -5 -29   -1.56    5.29
 -10  -5  29    4.37    6.45
 -10   5  30    0.48    5.04
  10  -5 -30    2.33    6.57
 -10  -5  30    2.06    6.52
 -10   5  31    4.07    5.64
  10  -5 -31   -4.63    7.84
 -10  -5  31    3.26    7.12
 -10  -5  32   -1.19    6.38
 -10   6   1   -2.52    4.67
  10  -6  -1   -1.82    5.70
 -10  -6   1   -0.40    3.96
 -10   6   2   11.02    5.92
  10  -6  -2    6.77    5.62
 -10  -6   2   17.89    6.39
 -10   6   3   14.14    6.46
  10  -6  -3   12.78    6.55
 -10  -6   3   13.90    6.55
 -10   6   4    6.31    4.76
  10  -6  -4   10.04    6.55
 -10  -6   4    8.83    5.38
 -10   6   5   21.88    7.14
  10  -6  -5   20.10    8.09
 -10  -6   5   20.73    7.15
 -10   6   6   28.35    7.71
  10  -6  -6   30.06    8.52
 -10  -6   6   26.52    7.59
 -10   6   7   -0.32    4.65
  10  -6  -7    2.15    6.14
 -10  -6   7    1.58    4.26
 -10   6   8    0.79    4.63
  10  -6  -8    6.49    6.72
 -10  -6   8    2.29    4.70
 -10   6   9   44.45   10.59
  10  -6  -9   57.28   11.74
 -10  -6   9   37.49    9.61
 -10   6  10   19.36    8.00
  10  -6 -10   35.44    9.51
 -10  -6  10   40.60    9.35
 -10   6  11    1.92    4.91
  10  -6 -11    4.40    6.35
 -10  -6  11   -1.42    4.92
 -10   6  12    0.78    5.31
  10  -6 -12    1.92    4.97
 -10  -6  12    2.30    4.88
 -10   6  13   11.96    6.26
  10  -6 -13    5.25    7.26
 -10  -6  13   19.57    7.01
 -10   6  14   13.96    6.49
  10  -6 -14    9.26    6.65
 -10  -6  14    5.99    6.02
 -10   6  15   40.59    9.55
  10  -6 -15   26.69    8.82
 -10  -6  15   27.17    8.58
 -10   6  16   11.81    6.47
  10  -6 -16   -2.68    6.18
 -10  -6  16   14.24    6.60
 -10   6  17    4.19    4.70
  10  -6 -17    0.18    5.53
 -10  -6  17    0.85    4.46
 -10   6  18   11.85    7.19
  10  -6 -18    4.85    6.56
 -10  -6  18   11.65    7.22
 -10   6  19   18.11    6.90
  10  -6 -19   12.00    7.47
 -10  -6  19   24.52    7.91
 -10   6  20    6.05    6.06
  10  -6 -20   10.69    7.34
 -10  -6  20   10.60    5.89
 -10   6  21    3.60    5.88
  10  -6 -21    4.24    5.66
 -10  -6  21    8.63    5.71
 -10   6  22   -0.09    4.71
  10  -6 -22    3.96    7.25
 -10  -6  22    3.01    5.26
 -10   6  23    3.79    6.86
  10  -6 -23    3.01    6.46
 -10  -6  23    9.40    5.75
 -10   6  24   17.53    7.30
  10  -6 -24    4.64    6.90
 -10  -6  24    2.55    5.49
 -10   6  25   -0.55    5.79
  10  -6 -25    0.79    5.52
 -10  -6  25    5.84    6.52
 -10   6  26    4.71    6.18
  10  -6 -26   13.26    7.47
 -10  -6  26    9.10    6.50
 -10   6  27    1.75    5.97
  10  -6 -27    5.24    8.15
 -10  -6  27    2.74    5.79
 -10   6  28    2.43    5.36
  10  -6 -28    2.03    6.16
 -10  -6  28   -2.66    6.43
 -10   6  29    6.57    7.00
  10  -6 -29   -0.61    7.16
 -10  -6  29    5.42    6.34
 -10   6  30   -0.03    5.55
  10  -6 -30    0.90    6.58
 -10  -6  30    1.40    5.94
 -10   6  31   -2.70    6.85
  10  -6 -31    7.51    8.79
 -10  -6  31    8.96    7.68
  10  -6 -32   -1.82    6.45
  10  -6 -33   -1.32    6.99
 -10   7   1   82.12   14.34
  10  -7  -1   77.86   15.03
 -10  -7   1   88.25   14.42
 -10   7   2    1.79    4.26
  10  -7  -2   -2.26    5.51
 -10  -7   2   -1.26    4.77
 -10   7   3   24.98    7.35
  10  -7  -3   17.01    7.36
 -10  -7   3   18.84    7.05
 -10   7   4   -0.27    4.30
  10  -7  -4    3.62    5.95
 -10  -7   4    4.67    5.01
 -10   7   5   37.45    9.00
  10  -7  -5   25.81    9.01
 -10  -7   5   40.33    9.27
 -10   7   6    9.37    5.38
  10  -7  -6    6.42    5.94
 -10  -7   6    5.06    4.95
 -10   7   7   40.52    9.22
  10  -7  -7   36.13   10.08
 -10  -7   7   38.54    9.17
 -10   7   8   10.14    5.97
  10  -7  -8    7.81    5.41
 -10  -7   8    9.04    5.47
 -10   7   9    2.99    4.93
  10  -7  -9   -0.34    6.33
 -10  -7   9   -0.72    4.87
 -10   7  10    1.34    4.41
  10  -7 -10   -0.36    5.33
 -10  -7  10   -0.81    4.95
 -10   7  11   19.56    6.43
  10  -7 -11   10.32    7.14
 -10  -7  11   11.04    6.23
 -10   7  12    5.52    4.80
  10  -7 -12    9.15    6.52
 -10  -7  12    8.54    6.52
 -10   7  13   31.42    9.52
  10  -7 -13   30.09    9.25
 -10  -7  13   50.41   10.28
 -10   7  14   -1.58    5.11
  10  -7 -14    0.24    5.84
 -10  -7  14    3.07    5.13
 -10   7  15    1.78    4.74
  10  -7 -15   -0.25    5.64
 -10  -7  15    0.80    4.68
 -10   7  16    0.94    4.58
  10  -7 -16    9.79    7.23
 -10  -7  16   -1.79    5.25
 -10   7  17   16.28    7.36
  10  -7 -17   25.34    8.91
 -10  -7  17   16.28    7.73
 -10   7  18    1.72    4.72
  10  -7 -18   -2.87    6.81
 -10  -7  18    3.21    5.33
 -10   7  19   -2.01    6.62
  10  -7 -19    6.40    6.31
 -10  -7  19    4.03    5.92
 -10   7  20   -1.89    5.63
  10  -7 -20   -0.08    5.51
 -10  -7  20    3.40    5.75
 -10   7  21   15.91    8.52
  10  -7 -21    3.96    6.35
 -10  -7  21   10.71    6.93
 -10   7  22    8.47    6.36
  10  -7 -22    7.93    6.78
 -10  -7  22    4.52    5.14
 -10   7  23   19.75    8.24
  10  -7 -23   14.34    8.79
 -10  -7  23   14.74    7.40
 -10   7  24   -2.37    6.40
  10  -7 -24    5.71    6.73
 -10  -7  24   -1.46    5.32
 -10   7  25   -1.06    5.07
  10  -7 -25   -1.54    7.02
 -10  -7  25    0.99    5.50
 -10   7  26    0.82    6.42
  10  -7 -26    1.80    6.08
 -10  -7  26    0.03    5.16
 -10   7  27   14.09    7.49
  10  -7 -27    8.77    7.86
 -10  -7  27    3.75    6.40
 -10   7  28    7.85    6.68
  10  -7 -28   -3.19    7.54
 -10  -7  28   11.44    6.37
 -10   7  29   -4.48    6.84
  10  -7 -29   -3.02    7.84
 -10  -7  29   -3.25    6.54
 -10   7  30    1.48    6.30
  10  -7 -30    0.92    6.92
 -10  -7  30   -2.18    6.02
 -10   7  31    4.28    7.58
  10  -7 -31   -1.15    7.08
 -10  -7  31   -1.72    6.72
  10  -7 -32    5.06    7.86
  10  -7 -33    1.04    7.54
 -10   8   1   12.56    5.57
  10  -8  -1    8.09    6.32
 -10  -8   1    4.92    4.56
 -10   8   2    4.29    5.02
  10  -8  -2    0.86    4.80
 -10  -8   2    1.96    4.29
 -10   8   3   31.18    8.24
  10  -8  -3   40.63    9.84
 -10  -8   3   36.22    8.99
 -10   8   4   21.88    7.34
  10  -8  -4    3.01    5.97
 -10  -8   4   10.67    6.13
 -10   8   5   42.72    9.98
  10  -8  -5   46.93   11.05
 -10  -8   5   45.17   10.03
 -10   8   6   11.75    5.42
  10  -8  -6    6.17    5.96
 -10  -8   6    8.40    5.68
 -10   8   7    0.82    4.14
  10  -8  -7    3.36    4.81
 -10  -8   7   -1.63    4.54
 -10   8   8    2.80    4.71
  10  -8  -8    4.29    6.55
 -10  -8   8    4.18    4.99
 -10   8   9   18.63    6.94
  10  -8  -9   21.53    8.21
 -10  -8   9   12.56    6.28
 -10   8  10   -1.57    4.63
  10  -8 -10    7.55    6.93
 -10  -8  10    6.34    6.06
 -10   8  11   17.89    6.83
  10  -8 -11   16.02    7.71
 -10  -8  11    8.31    6.23
 -10   8  12   -0.21    5.38
  10  -8 -12    0.16    4.89
 -10  -8  12   -2.24    5.75
 -10   8  13    8.47    5.74
  10  -8 -13   11.71    6.62
 -10  -8  13    1.08    5.47
 -10   8  14    3.28    5.95
  10  -8 -14    9.21    7.11
 -10  -8  14    1.96    5.03
 -10   8  15   16.50    6.80
  10  -8 -15    7.64    6.86
 -10  -8  15   19.55    7.29
 -10   8  16    3.41    5.06
  10  -8 -16    3.37    6.68
 -10  -8  16   -1.81    5.42
 -10   8  17    0.89    5.69
  10  -8 -17    1.22    7.43
 -10  -8  17    0.96    5.69
 -10   8  18   -2.55    4.59
  10  -8 -18   -0.11    6.34
 -10  -8  18   -2.37    5.54
 -10   8  19   26.08    8.57
  10  -8 -19   25.85    8.81
 -10  -8  19   18.15    7.44
 -10   8  20    3.73    5.41
  10  -8 -20    5.03    6.31
 -10  -8  20    6.56    5.80
 -10   8  21   -0.41    5.10
  10  -8 -21    1.60    6.07
 -10  -8  21    9.66    6.56
 -10   8  22   -0.07    5.80
  10  -8 -22    3.62    6.42
 -10  -8  22   -4.25    6.36
 -10   8  23   14.09    6.90
  10  -8 -23   -0.14    6.08
 -10  -8  23    2.95    5.49
 -10   8  24    0.63    5.84
  10  -8 -24    1.76    6.17
 -10  -8  24   -0.88    5.34
 -10   8  25   -2.13    5.91
  10  -8 -25    1.95    5.73
 -10  -8  25    5.23    6.60
 -10   8  26   -2.68    6.35
  10  -8 -26    2.73    7.21
 -10  -8  26   -1.07    5.22
 -10   8  27   -2.03    5.21
  10  -8 -27    1.71    5.57
 -10  -8  27    5.30    6.33
 -10   8  28    2.76    7.02
  10  -8 -28   -2.55    7.03
 -10  -8  28    2.21    6.63
 -10   8  29   -3.42    7.50
  10  -8 -29    7.32    7.91
 -10  -8  29   -0.47    5.94
 -10   8  30   -1.23    5.40
  10  -8 -30    1.24    7.50
 -10  -8  30   -0.68    5.26
 -10  -8  31   -3.09    6.16
 -10   9   1   37.00    9.47
  10  -9  -1   35.64    9.81
 -10  -9   1   65.81   10.97
 -10   9   2    2.23    4.84
  10  -9  -2    1.70    5.08
 -10  -9   2   -0.80    4.56
 -10   9   3   32.17    8.15
  10  -9  -3   34.27    9.30
 -10  -9   3   33.97    8.89
 -10   9   4   -1.78    3.78
  10  -9  -4   -0.53    6.00
 -10  -9   4    0.52    4.67
 -10   9   5    7.56    5.17
  10  -9  -5    0.21    4.78
 -10  -9   5   11.13    5.16
 -10   9   6    1.68    4.38
  10  -9  -6    1.68    5.42
 -10  -9   6    0.35    4.07
 -10   9   7   44.48   10.33
  10  -9  -7   52.90   11.19
 -10  -9   7   40.43    9.80
 -10   9   8   18.31    6.52
  10  -9  -8    0.81    5.03
 -10  -9   8    6.30    5.28
 -10   9   9    4.84    4.50
  10  -9  -9    6.09    5.77
 -10  -9   9    5.19    5.67
 -10   9  10   -0.69    4.76
  10  -9 -10   -2.38    6.22
 -10  -9  10   -0.82    4.19
 -10   9  11   29.52    8.49
  10  -9 -11   15.72    7.38
 -10  -9  11   35.91    9.05
 -10   9  12    0.83    4.67
  10  -9 -12    0.39    5.00
 -10  -9  12    0.72    3.98
 -10   9  13    4.06    5.08
  10  -9 -13   10.17    6.96
 -10  -9  13    2.97    5.30
 -10   9  14    1.58    4.18
  10  -9 -14   -0.99    5.95
 -10  -9  14   -0.69    4.80
 -10   9  15   -1.12    5.08
  10  -9 -15    1.10    5.44
 -10  -9  15    0.94    5.13
 -10   9  16    0.73    4.11
  10  -9 -16   -0.00    5.59
 -10  -9  16    0.62    4.69
 -10   9  17   34.02    9.72
  10  -9 -17   20.66    8.68
 -10  -9  17   34.48    9.27
 -10   9  18    0.51    4.54
  10  -9 -18   -2.03    5.64
 -10  -9  18    6.04    4.76
 -10   9  19   -0.22    5.22
  10  -9 -19    5.92    6.95
 -10  -9  19    2.04    5.83
 -10   9  20    4.91    6.18
  10  -9 -20   -1.01    6.53
 -10  -9  20   -2.95    5.70
 -10   9  21    5.20    5.99
  10  -9 -21    3.61    6.63
 -10  -9  21    0.38    5.60
 -10   9  22   -2.75    5.50
  10  -9 -22   -1.40    5.73
 -10  -9  22    0.84    5.68
 -10   9  23   13.29    6.80
  10  -9 -23    8.71    8.05
 -10  -9  23    6.38    5.98
 -10   9  24   -4.25    7.21
  10  -9 -24    0.81    6.69
 -10  -9  24    8.36    6.13
 -10   9  25   -2.20    6.24
  10  -9 -25   -4.49    6.75
 -10  -9  25    0.50    5.28
 -10   9  26    1.91    6.04
  10  -9 -26   -0.69    7.30
 -10  -9  26    6.09    6.41
 -10   9  27    4.05    6.38
  10  -9 -27    5.86    7.55
 -10  -9  27    5.56    5.76
 -10   9  28   -1.85    6.16
 -10  -9  28    2.71    6.58
 -10   9  29    1.09    6.07
 -10  -9  29    8.52    7.52
 -10   9  30    1.73    6.65
 -10  -9  30   -0.66    5.13
 -10  -9  31    1.40    5.13
  10 -10  -1    9.41    5.61
 -10 -10   1    5.23    4.88
  10 -10  -2   -1.49    4.38
 -10 -10   2    6.46    5.21
  10 -10  -3   17.19    7.29
 -10 -10   3   11.58    5.96
  10 -10  -4   -0.89    5.56
 -10 -10   4    0.55    4.22
  10 -10  -5   29.12    9.23
 -10 -10   5   28.22    8.06
  10 -10  -6    1.98    5.14
 -10 -10   6    2.48    4.90
  10 -10  -7   -1.67    5.56
 -10 -10   7    7.70    5.16
  10 -10  -8    1.91    4.01
 -10 -10   8    0.49    5.08
  10 -10  -9   17.41    7.59
 -10 -10   9   28.57    7.87
  10 -10 -10   -0.33    4.93
 -10 -10  10    1.59    4.47
  10 -10 -11   16.94    6.33
 -10 -10  11    2.47    5.06
  10 -10 -12   -3.69    6.21
 -10 -10  12   -2.58    5.40
  10 -10 -13   12.42    7.49
 -10 -10  13   24.37    7.75
  10 -10 -14    5.16    5.47
 -10 -10  14   -0.42    4.70
  10 -10 -15    3.69    5.88
 -10 -10  15   18.62    6.87
  10 -10 -16    1.71    6.69
 -10 -10  16   -2.72    6.12
  10 -10 -17   -3.04    6.16
 -10 -10  17    4.46    5.10
  10 -10 -18    6.13    6.78
 -10 -10  18   -0.19    4.77
  10 -10 -19    9.07    7.34
 -10 -10  19   12.10    6.36
  10 -10 -20   -1.80    5.93
 -10 -10  20   -1.59    5.80
  10 -10 -21    5.35    6.40
 -10 -10  21    3.80    5.61
  10 -10 -22   -0.89    6.84
  10 -10 -23   -0.73    5.78
  10 -10 -24    0.03    6.21
  10 -11  -1    7.03    6.59
 -10 -11   1   25.82    7.21
  10 -11  -2   -0.61    4.19
 -10 -11   2   -0.94    4.86
  10 -11  -3   20.85    7.05
 -10 -11   3    9.80    5.71
  10 -11  -4   -1.54    4.84
 -10 -11   4    1.30    5.05
  10 -11  -5    3.66    6.16
 -10 -11   5    0.19    5.38
  10 -11  -6   -0.32    4.80
 -10 -11   6   -1.07    4.71
  10 -11  -7   21.24    9.49
 -10 -11   7   63.28   11.17
  10 -11  -8    1.52    5.15
  10 -11  -9    0.08    5.63
  10 -11 -10   -1.65    5.78
  10 -11 -11   12.19    7.07
  10 -11 -12   -1.98    6.41
  10 -11 -13    0.79    4.77
  10 -11 -14   -0.33    5.68
  10 -11 -15    1.40    5.78
  10 -11 -16    0.66    4.33
  10 -11 -17   11.96    8.21
  10 -11 -18    2.60    6.05
  10 -11 -19    4.83    6.42
  10 -11 -20   -1.20    6.38
  10 -11 -21    3.21    5.58
  10 -12  -1   -1.15    5.33
  10 -12  -2    3.45    5.85
  10 -12  -3    3.54    5.70
  10 -12  -4    6.10    5.76
  10 -12  -5   11.54    6.05
  10 -12  -6   -2.27    5.30
  10 -12  -7   -0.94    5.23
  10 -12  -8    2.19    4.86
  10 -12  -9    9.97    7.03
  10 -12 -10   -0.67    5.00
  10 -12 -11   -0.54    5.43
  10 -12 -12   -1.86    5.55
  10 -12 -13    0.06    5.84
  10 -12 -14    2.13    4.92
  10 -12 -15   15.49    7.68
  10 -12 -16    1.06    4.67
  10 -12 -17    2.20    6.94
  10 -13  -1    0.29    4.74
  10 -13  -2    0.94    4.84
  10 -13  -3    5.79    5.46
  10 -13  -4    0.38    4.78
  10 -13  -5    1.88    5.70
  10 -13  -6    0.56    4.95
  10 -13  -7    4.49    5.51
  10 -13  -8   -0.80    5.08
  10 -13  -9   -2.92    5.86
  10 -13 -10   -1.65    5.34
  10 -13 -11   -1.65    5.50
  10 -13 -12    6.10    5.30
  10 -14  -1    2.59    4.31
  10 -14  -2    1.04    4.34
  10 -14  -3    0.77    4.66
  10 -14  -4    1.98    5.23
  10 -14  -5    2.32    4.75
   9   0  -1   14.41    7.91
   9   0  -2    3.18    5.46
   9   0  -3  138.90   21.61
   9   0  -4   -0.58    5.15
   9   0  -5   32.80    9.07
  -9   0   6    0.93    4.16
   9   0  -6    0.68    4.32
  -9   0   7  186.97   22.42
   9   0  -7  111.46   21.25
  -9   0   8   -0.27    3.53
   9   0  -8   -2.85    5.32
  -9   0   9  108.12   15.67
   9   0  -9   70.07   15.34
  -9   0  10   -2.10    4.80
   9   0 -10    0.26    5.02
  -9   0  11   16.02    6.63
   9   0 -11   20.46    7.77
  -9   0  12   -1.65    4.75
   9   0 -12    0.92    5.33
  -9   0  13  153.23   21.36
   9   0 -13  117.95   21.38
  -9   0  14    6.30    5.20
   9   0 -14   -4.23    6.50
  -9   0  15   24.85    9.26
   9   0 -15   48.24   11.27
  -9   0  16    5.42    5.49
   9   0 -16   -5.51    7.60
  -9   0  17   24.53    8.43
   9   0 -17   37.43   10.36
  -9   0  18   -0.71    5.85
   9   0 -18   -0.47    5.81
  -9   0  19   52.44   12.82
   9   0 -19   73.87   14.65
  -9   0  20   -0.01    4.66
   9   0 -20    1.87    6.59
  -9   0  21   18.47    7.59
  -9   0  22   -4.56    6.15
  -9   0  23   71.53   14.33
  -9   0  24   -0.39    6.28
  -9   0  25   17.77    7.49
  -9   0  26   -0.08    5.41
  -9   0  27    4.55    5.78
  -9   0  28   -1.05    6.04
  -9   0  29   17.31    8.16
  -9   0  30   -3.36    6.27
  -9   0  31   -0.45    5.51
  -9   0  32   -4.02    6.92
  -9   0  33   14.87    7.75
  -9   0  34   -0.75    6.30
   9  -1  -1  471.85   57.85
   9   1  -1  423.10   57.32
   9  -1  -2    2.66    5.80
   9   1  -2    7.28    5.65
   9  -1  -3    0.98    4.92
   9   1  -3    0.04    4.65
   9  -1  -4   93.19   14.48
   9   1  -4   51.22   12.42
   9  -1  -5  132.66   20.69
   9   1  -5  130.18   20.60
  -9  -1   5  131.25   19.75
  -9   1   6    2.16    4.51
   9  -1  -6    0.55    6.00
   9   1  -6    7.36    5.94
  -9  -1   6   -3.06    4.58
  -9   1   7   67.41   11.79
   9  -1  -7   48.20   11.76
   9   1  -7   56.80   12.62
  -9  -1   7   72.09   12.12
  -9   1   8    0.29    4.59
   9  -1  -8   -0.82    5.19
   9   1  -8    1.01    4.71
  -9  -1   8    9.39    5.11
  -9   1   9   14.57    6.43
   9  -1  -9   18.75    7.80
   9   1  -9   24.78    7.88
  -9  -1   9   32.17    7.58
  -9   1  10   -0.68    4.48
   9  -1 -10   -0.96    5.68
   9   1 -10    2.66    5.19
  -9  -1  10    0.53    4.71
  -9   1  11   98.47   16.90
   9  -1 -11  115.96   18.42
   9   1 -11  100.34   18.11
  -9  -1  11  109.98   17.48
  -9   1  12    6.08    5.29
   9  -1 -12    0.13    5.40
   9   1 -12    1.64    5.70
  -9  -1  12    6.59    5.09
  -9   1  13    2.01    5.31
   9  -1 -13   10.19    6.69
   9   1 -13    0.15    5.24
  -9  -1  13    8.57    6.11
  -9   1  14   -0.42    4.44
   9  -1 -14    0.78    5.78
   9   1 -14    1.70    6.02
  -9  -1  14   -0.51    4.56
  -9   1  15  107.41   15.66
   9  -1 -15   89.37   16.37
   9   1 -15   83.19   15.94
  -9  -1  15   54.42   13.42
  -9   1  16   21.13    7.46
   9   1 -16    7.04    7.84
  -9  -1  16   27.80    8.36
  -9   1  17   75.07   13.33
   9   1 -17   43.82   12.08
  -9  -1  17   62.85   12.20
  -9   1  18    2.52    5.66
   9   1 -18    2.32    6.48
  -9  -1  18   -3.83    5.77
  -9   1  19    3.89    6.12
   9   1 -19   13.45    7.48
  -9  -1  19    9.07    6.09
  -9   1  20    7.42    5.98
   9   1 -20    9.83    7.84
  -9  -1  20    4.13    4.36
  -9   1  21   93.58   16.87
  -9   1  22   -0.47    5.20
   9  -1 -22   -2.94    7.21
  -9  -1  22   -1.46    4.98
  -9   1  23    8.61    6.65
   9  -1 -23   -1.77    6.47
  -9  -1  23    5.86    5.52
  -9   1  24    1.18    4.76
   9  -1 -24    8.02    7.38
  -9  -1  24   -0.95    5.56
  -9   1  25    9.10    7.40
   9  -1 -25   13.07    7.55
  -9  -1  25    5.00    6.77
  -9   1  26    1.18    6.07
  -9  -1  26   -0.00    5.57
  -9   1  27   34.56    9.88
  -9  -1  27   36.37   10.83
  -9   1  28    4.04    5.53
  -9  -1  28    2.91    6.32
  -9   1  29   -5.04    6.55
  -9  -1  29    0.22    4.98
  -9   1  30    1.32    5.56
  -9  -1  30   -5.00    7.08
  -9   1  31   16.69    8.24
  -9  -1  31    7.18    5.94
  -9   1  32   -3.90    6.54
  -9  -1  32   -2.74    6.81
  -9   1  33   -0.50    6.14
  -9  -1  33    5.92    6.39
  -9   1  34    0.79    6.85
  -9  -1  34    0.50    6.59
   9  -2  -1   48.14   10.71
   9   2  -1   35.08    9.80
  -9  -2   1   60.15   10.06
  -9  -2   1   36.64    9.73
   9  -2  -2    5.09    5.73
   9   2  -2    6.25    6.16
  -9  -2   2    3.67    4.47
  -9  -2   2   10.04    5.95
   9  -2  -3  157.98   22.44
   9   2  -3  124.37   21.66
  -9  -2   3  150.13   21.06
  -9  -2   3  146.25   22.02
   9  -2  -4    6.16    5.36
   9   2  -4    2.43    6.18
  -9  -2   4   -1.01    3.30
  -9  -2   4    6.78    5.78
   9  -2  -5   11.98    6.28
   9   2  -5   22.55    7.41
  -9  -2   5   11.97    6.23
  -9  -2   5   19.17    7.10
   9  -2  -6   -0.04    4.50
   9   2  -6   -2.79    5.47
  -9  -2   6    2.08    3.86
  -9  -2   6    3.30    5.68
  -9   2   7   56.73   11.29
   9  -2  -7   65.06   13.02
   9   2  -7   61.25   12.34
  -9  -2   7   51.46   10.91
  -9  -2   7   66.72   12.34
  -9   2   8   31.32    7.76
   9  -2  -8   30.39    8.64
   9   2  -8   31.81    9.11
  -9  -2   8   40.88    8.18
  -9  -2   8    4.30    6.46
  -9   2   9   49.11    9.60
   9  -2  -9   23.70    8.68
   9   2  -9   63.54   11.45
  -9  -2   9   26.57    8.10
  -9  -2   9   29.02    9.06
  -9   2  10   -2.08    5.31
   9  -2 -10    0.49    5.61
   9   2 -10    0.70    6.01
  -9  -2  10    0.94    5.06
  -9  -2  10   -1.00    5.21
  -9   2  11   -0.35    3.95
   9   2 -11    0.66    5.58
  -9  -2  11    2.21    5.29
  -9  -2  11    1.39    5.47
  -9   2  12   13.22    5.74
   9   2 -12   17.78    7.70
  -9  -2  12    4.34    5.92
  -9   2  13   62.62   11.23
   9   2 -13   37.95   11.26
  -9  -2  13   43.09   10.19
  -9   2  14   24.82    8.40
   9   2 -14   42.22   10.97
  -9  -2  14   33.85    9.40
  -9   2  15    7.47    6.82
   9   2 -15   31.45    9.38
  -9  -2  15   15.02    7.38
  -9   2  16    2.35    4.73
   9   2 -16    2.87    6.03
  -9  -2  16    2.45    5.36
  -9   2  17   47.64   11.18
   9   2 -17   45.20   11.83
  -9  -2  17   66.33   12.16
  -9   2  18   -1.20    5.46
   9  -2 -18    2.51    7.01
  -9  -2  18   -2.09    5.06
  -9   2  19   93.02   17.92
   9  -2 -19  109.70   19.81
  -9  -2  19  134.15   19.43
  -9   2  20    6.46    6.59
   9  -2 -20   22.39    8.56
  -9  -2  20   16.84    6.96
  -9   2  21    7.36    6.79
   9  -2 -21   17.19    7.93
  -9  -2  21    5.68    6.22
  -9   2  22    2.22    5.67
   9  -2 -22    7.16    6.68
  -9  -2  22   19.49    7.56
  -9   2  23   54.81   12.05
   9  -2 -23   33.97   11.46
  -9  -2  23   56.14   11.66
  -9   2  24    2.75    4.99
   9  -2 -24   -1.74    6.64
  -9  -2  24    0.66    4.73
  -9   2  25    7.36    6.74
   9  -2 -25   -2.30    7.42
  -9  -2  25   13.95    6.72
  -9   2  26    3.26    5.45
   9  -2 -26   -0.89    6.30
  -9  -2  26    0.17    4.67
  -9   2  27    4.57    6.38
   9  -2 -27    1.10    6.16
  -9  -2  27    4.86    6.99
  -9  -2  28   -1.86    6.35
  -9   2  29    7.79    7.47
  -9  -2  29   17.03    7.41
  -9   2  30    4.17    6.28
  -9  -2  30    5.38    5.81
  -9   2  31    8.70    6.53
  -9  -2  31   -1.97    5.14
  -9   2  32   -1.15    5.24
  -9  -2  32    6.02    5.77
  -9   2  33    8.46    7.00
  -9  -2  33    7.52    6.65
  -9   2  34   -2.33    5.83
  -9  -2  34   -3.30    6.28
   9   3  -1  191.75   25.30
  -9  -3   1  210.46   23.89
  -9  -3   1  105.09   22.52
   9   3  -2   22.68    9.08
  -9  -3   2   45.01    8.82
  -9  -3   2   41.47    9.58
   9   3  -3    0.92    5.23
  -9  -3   3   -1.19    4.48
  -9  -3   3    0.43    4.78
   9   3  -4   12.00    6.07
  -9  -3   4    6.78    5.31
  -9  -3   4    4.06    5.51
   9   3  -5   81.67   14.49
  -9  -3   5   79.22   13.15
  -9  -3   5   61.25   13.34
   9   3  -6   71.02   13.27
  -9  -3   6   49.40   10.40
  -9  -3   6   62.76   12.76
  -9   3   7   17.51    6.62
   9   3  -7   29.84    8.31
  -9  -3   7   29.22    7.44
  -9  -3   7   32.53    8.80
  -9   3   8    6.45    4.18
   9   3  -8   -2.21    4.80
  -9  -3   8    1.88    4.40
  -9  -3   8    3.52    5.97
  -9   3   9    3.31    4.66
   9   3  -9   16.60    6.80
  -9  -3   9    4.52    4.76
  -9  -3   9   17.10    6.87
  -9   3  10    4.79    4.53
   9   3 -10    9.24    6.28
  -9  -3  10    1.94    5.17
  -9  -3  10    1.95    5.19
  -9   3  11  207.32   25.42
   9   3 -11  147.38   25.17
  -9  -3  11  158.63   24.46
  -9  -3  11  161.03   24.87
  -9   3  12   26.04    8.40
   9   3 -12   17.08    8.38
  -9  -3  12   35.84    8.86
  -9  -3  12   30.45    8.69
  -9   3  13    5.77    5.42
   9  -3 -13    9.28    6.91
   9   3 -13   -0.20    5.27
  -9  -3  13   19.62    6.50
  -9   3  14    5.23    5.91
   9  -3 -14   -2.10    5.61
   9   3 -14   -3.62    6.25
  -9  -3  14   -1.73    5.06
  -9   3  15   53.20   12.25
   9  -3 -15   72.85   14.48
  -9  -3  15   86.22   13.83
  -9   3  16   11.26    5.70
   9  -3 -16    6.75    7.71
  -9  -3  16   28.08    7.79
  -9   3  17   51.46   11.53
   9  -3 -17   44.30   11.73
  -9  -3  17   43.18   10.70
  -9   3  18    2.71    5.05
   9  -3 -18   -0.87    6.07
  -9  -3  18    4.24    5.45
  -9   3  19    4.54    5.29
   9  -3 -19    0.34    5.51
  -9  -3  19    2.42    4.71
  -9   3  20    1.48    5.94
   9  -3 -20   18.75    8.14
  -9  -3  20   20.67    8.34
  -9   3  21   61.21   12.97
   9  -3 -21   63.23   14.50
  -9  -3  21   36.82   11.36
  -9   3  22    6.25    6.20
   9  -3 -22    7.25    7.17
  -9  -3  22    5.34    6.47
  -9   3  23    4.57    5.31
   9  -3 -23    2.87    6.69
  -9  -3  23   18.65    7.29
  -9   3  24    2.43    5.95
   9  -3 -24    2.61    6.34
  -9  -3  24    1.42    5.83
  -9   3  25   19.48    7.56
   9  -3 -25    5.92    6.06
  -9  -3  25    2.18    6.15
  -9   3  26   14.52    7.43
   9  -3 -26   -0.76    6.63
  -9  -3  26    6.96    6.46
  -9   3  27    8.65    7.40
   9  -3 -27   -2.10    6.14
  -9  -3  27    3.77    6.58
  -9   3  28   -2.79    6.20
   9  -3 -28    2.34    6.49
  -9  -3  28    3.39    6.02
  -9   3  29    0.91    6.90
   9  -3 -29    9.51    7.73
  -9  -3  29    2.81    6.61
  -9   3  30    5.49    6.23
  -9  -3  30   -3.63    6.51
  -9   3  31    9.42    8.03
  -9  -3  31   22.53    8.88
  -9   3  32    5.19    6.20
  -9  -3  32    1.56    6.08
  -9   3  33    8.02    6.94
  -9  -3  33    7.22    6.81
  -9   3  34   -3.05    7.15
  -9  -3  34   -0.02    6.46
   9  -4  -1    1.59    5.49
   9   4  -1    4.38    5.88
  -9  -4   1    0.85    4.58
  -9  -4   1   -2.15    6.20
   9  -4  -2   57.19   11.60
   9   4  -2   41.27   10.80
  -9  -4   2   51.23   10.37
  -9  -4   2   59.30   11.84
   9  -4  -3   50.43   11.99
   9   4  -3   67.94   13.47
  -9  -4   3   73.90   12.10
  -9  -4   3   64.67   12.99
   9  -4  -4   61.42   12.76
   9   4  -4   71.08   13.02
  -9  -4   4   75.13   12.10
  -9  -4   4   47.49   12.23
   9  -4  -5  100.12   16.04
   9   4  -5   74.87   15.59
  -9  -4   5   92.16   14.58
  -9  -4   5   75.07   15.09
   9  -4  -6    2.80    4.98
   9   4  -6    2.19    5.49
  -9  -4   6    2.11    4.08
  -9  -4   6   -1.22    5.71
  -9   4   7  101.98   14.65
   9  -4  -7   58.92   13.78
   9   4  -7   64.91   14.16
  -9  -4   7   94.29   14.42
  -9  -4   7   94.50   15.67
  -9   4   8   95.16   17.06
   9  -4  -8  111.28   18.72
   9   4  -8  104.42   18.86
  -9  -4   8  102.31   17.47
  -9  -4   8  187.96   21.50
  -9   4   9   87.83   12.60
   9  -4  -9   34.16   10.43
   9   4  -9   53.09   12.03
  -9  -4   9   51.48   10.89
  -9   4  10   -0.81    4.02
   9  -4 -10    0.65    5.28
  -9  -4  10    0.32    4.32
  -9   4  11    7.33    5.19
   9  -4 -11    7.52    6.13
  -9  -4  11    6.68    5.83
  -9   4  12    3.09    4.31
   9  -4 -12    1.96    4.69
  -9  -4  12    8.43    5.32
  -9   4  13   65.66   11.36
   9  -4 -13   23.02    9.86
  -9  -4  13   53.55   10.41
  -9   4  14    0.21    6.03
   9  -4 -14    5.11    6.39
  -9  -4  14    6.84    5.08
  -9   4  15   20.27    7.81
   9  -4 -15   23.39    9.68
  -9  -4  15   25.78    8.04
  -9   4  16   -1.81    4.35
   9  -4 -16    3.31    5.47
  -9  -4  16   -2.06    5.39
  -9   4  17   29.49    8.91
   9  -4 -17   33.72   10.17
  -9  -4  17   50.37   10.74
  -9   4  18   84.76   14.30
   9  -4 -18   62.02   14.35
  -9  -4  18   56.82   12.89
  -9   4  19   49.86   11.75
   9  -4 -19   55.81   12.62
  -9  -4  19   53.59   11.73
  -9   4  20    1.69    4.92
   9  -4 -20    2.26    6.25
  -9  -4  20    0.79    6.21
  -9   4  21   -0.34    5.20
   9  -4 -21    3.26    5.58
  -9  -4  21   -1.78    5.00
  -9   4  22    2.77    6.25
   9  -4 -22    6.81    7.28
  -9  -4  22   11.22    7.42
  -9   4  23   47.39   10.67
   9  -4 -23   27.32   10.46
  -9  -4  23   21.50    8.18
  -9   4  24    9.02    6.35
   9  -4 -24    2.56    6.60
  -9  -4  24    9.07    6.25
  -9   4  25    0.90    5.24
   9  -4 -25   -3.74    7.27
  -9  -4  25   18.91    7.52
  -9   4  26    1.22    5.40
   9  -4 -26   -2.06    6.37
  -9  -4  26   -2.83    5.82
  -9   4  27   -0.75    5.85
   9  -4 -27    1.32    7.30
  -9  -4  27    0.25    4.83
  -9   4  28   19.69    8.00
   9  -4 -28    7.33    7.06
  -9  -4  28    5.37    6.46
  -9   4  29    7.38    6.60
   9  -4 -29   17.92    9.45
  -9  -4  29   13.75    7.97
  -9   4  30    5.04    6.95
   9  -4 -30    7.17    7.65
  -9  -4  30    1.03    4.96
  -9   4  31    1.30    4.86
   9  -4 -31    0.11    8.10
  -9  -4  31    3.52    6.29
  -9   4  32    3.02    6.92
  -9  -4  32    2.66    6.05
  -9   4  33   -2.54    6.77
  -9  -4  33    5.43    6.65
  -9  -4  34   -0.35    4.93
   9  -5  -1  118.06   20.86
  -9  -5   1  163.82   21.11
   9  -5  -2   62.88   12.39
  -9  -5   2   47.35   10.11
   9  -5  -3    6.70    6.45
  -9  -5   3    7.77    5.06
   9  -5  -4   58.15   12.80
  -9  -5   4   78.57   12.66
   9  -5  -5   39.09    9.51
  -9  -5   5   47.78    9.56
   9  -5  -6   25.33    9.11
  -9  -5   6   56.96    9.99
   9  -5  -7   62.63   14.04
  -9  -5   7  105.24   14.94
  -9   5   8    1.82    4.68
   9  -5  -8   -1.74    5.74
  -9  -5   8    0.04    5.17
  -9   5   9   -0.43    3.89
   9  -5  -9    5.32    5.04
  -9  -5   9    2.62    4.37
  -9   5  10    0.94    4.82
   9  -5 -10   -0.72    4.77
  -9  -5  10    0.52    4.45
  -9   5  11   52.53   11.95
   9  -5 -11   70.46   13.39
  -9  -5  11   79.79   13.29
  -9   5  12   20.68    7.43
   9  -5 -12   25.25    8.33
  -9  -5  12   24.86    7.45
  -9   5  13    2.14    5.24
   9  -5 -13    0.07    5.32
  -9  -5  13    2.12    4.82
  -9   5  14   19.18    7.15
   9  -5 -14   33.29    9.61
  -9  -5  14   23.81    7.69
  -9   5  15   26.73    7.86
   9  -5 -15    8.00    6.90
  -9  -5  15   25.30    7.49
  -9   5  16   26.50    8.20
   9  -5 -16   21.88    8.79
  -9  -5  16   34.25    8.61
  -9   5  17   54.80   10.72
   9  -5 -17   17.22    8.78
  -9  -5  17   48.75   10.65
  -9   5  18    7.73    5.43
   9  -5 -18    3.40    5.13
  -9  -5  18    6.31    6.30
  -9   5  19   -0.26    5.08
   9  -5 -19    2.52    5.81
  -9  -5  19   -3.36    5.57
  -9   5  20    5.54    5.51
   9  -5 -20   -2.12    5.98
  -9  -5  20    3.99    6.51
  -9   5  21   26.26    8.68
   9  -5 -21   28.77   10.37
  -9  -5  21   19.72    8.20
  -9   5  22    6.62    5.92
   9  -5 -22   17.44    8.36
  -9  -5  22   32.34    8.86
  -9   5  23    9.89    6.03
   9  -5 -23    1.84    6.32
  -9  -5  23   15.16    7.24
  -9   5  24    0.92    5.92
   9  -5 -24   -3.00    6.71
  -9  -5  24    7.29    5.53
  -9   5  25    2.89    4.75
   9  -5 -25    1.79    6.54
  -9  -5  25    0.97    5.91
  -9   5  26    7.76    7.01
   9  -5 -26    6.15    7.63
  -9  -5  26   14.46    7.75
  -9   5  27   12.40    7.35
   9  -5 -27   -0.73    5.86
  -9  -5  27   19.50    7.70
  -9   5  28   -0.29    6.20
   9  -5 -28   -4.12    6.64
  -9  -5  28    7.91    6.88
  -9   5  29   -1.84    6.24
   9  -5 -29    1.54    6.11
  -9  -5  29   -1.06    5.55
  -9   5  30   10.39    6.85
   9  -5 -30    4.67    6.64
  -9  -5  30    1.35    5.55
  -9   5  31    4.58    7.06
   9  -5 -31    3.15    6.87
  -9  -5  31    1.16    6.17
  -9   5  32    1.10    6.33
   9  -5 -32    2.60    6.79
  -9  -5  32    6.06    6.96
  -9   5  33   14.75    8.47
  -9  -5  33    6.08    6.11
  -9  -5  34   -0.86    5.73
   9  -6  -1   -2.35    5.66
  -9  -6   1   -0.24    4.50
   9  -6  -2  112.47   17.80
  -9  -6   2   97.57   16.37
   9  -6  -3   40.46    9.82
  -9  -6   3   37.84    9.02
   9  -6  -4   30.86    8.47
  -9  -6   4   17.88    6.58
   9  -6  -5   22.78    8.34
  -9  -6   5   31.16    7.86
   9  -6  -6   10.98    6.28
  -9  -6   6   14.07    6.37
   9  -6  -7   37.59    9.65
  -9  -6   7   43.88    9.46
  -9   6   8   87.60   14.35
   9  -6  -8   63.46   14.04
  -9  -6   8   94.60   14.93
  -9   6   9    6.99    4.93
   9  -6  -9   19.27    7.20
  -9  -6   9   30.25    7.62
  -9   6  10   -0.54    4.67
   9  -6 -10   -0.17    4.36
  -9  -6  10    1.42    4.46
  -9   6  11   -1.35    4.73
   9  -6 -11   -0.83    4.71
  -9  -6  11   -2.40    4.50
  -9   6  12   30.68    8.54
   9  -6 -12   33.55    9.60
  -9  -6  12   35.67    9.24
  -9   6  13   18.09    6.83
   9  -6 -13    6.62    5.97
  -9  -6  13   20.09    6.78
  -9   6  14   29.51    8.84
   9  -6 -14   29.09    9.51
  -9  -6  14   49.45   10.20
  -9   6  15   12.06    5.85
   9  -6 -15    6.99    6.38
  -9  -6  15    9.26    5.79
  -9   6  16   11.42    6.47
   9  -6 -16    0.99    6.40
  -9  -6  16    3.04    5.17
  -9   6  17   16.14    7.04
   9  -6 -17    6.04    8.01
  -9  -6  17   20.01    7.84
  -9   6  18   45.73   11.00
   9  -6 -18   34.30   10.84
  -9  -6  18   55.92   11.80
  -9   6  19    7.79    5.72
   9  -6 -19    3.86    5.25
  -9  -6  19    8.18    5.54
  -9   6  20   15.83    7.23
   9  -6 -20    9.75    7.39
  -9  -6  20   10.85    7.02
  -9   6  21    0.21    5.99
   9  -6 -21    0.35    7.47
  -9  -6  21   -0.79    5.35
  -9   6  22    6.37    5.75
   9  -6 -22   -0.06    5.88
  -9  -6  22    5.04    6.54
  -9   6  23   16.99    6.96
   9  -6 -23   14.08    7.57
  -9  -6  23   10.06    6.63
  -9   6  24    3.24    6.38
   9  -6 -24    9.83    7.86
  -9  -6  24    8.67    6.76
  -9   6  25    9.24    7.01
   9  -6 -25   -3.10    7.37
  -9  -6  25    2.51    5.46
  -9   6  26    4.19    6.93
   9  -6 -26   -6.04    8.00
  -9  -6  26    4.65    4.77
  -9   6  27   -2.07    5.71
   9  -6 -27   -0.67    5.47
  -9  -6  27    1.38    5.81
  -9   6  28    6.04    6.32
   9  -6 -28   -0.26    7.58
  -9  -6  28    3.41    5.40
  -9   6  29    2.47    6.68
   9  -6 -29   -0.35    5.68
  -9  -6  29    7.88    6.89
  -9   6  30    4.46    5.84
   9  -6 -30   -0.91    6.07
  -9  -6  30    0.59    5.33
  -9   6  31    3.58    6.30
   9  -6 -31   -0.48    6.34
  -9  -6  31   -0.87    5.34
  -9   6  32   -2.14    5.94
   9  -6 -32    1.60    8.71
  -9  -6  32    0.09    4.63
  -9   6  33   -3.21    6.00
   9  -6 -33   -1.34    6.88
  -9  -6  33   -2.97    7.15
   9  -6 -34   13.76    9.13
   9  -7  -1   20.92    7.43
  -9  -7   1   14.02    5.56
   9  -7  -2    1.27    5.10
  -9  -7   2   10.96    5.34
   9  -7  -3    7.35    5.34
  -9  -7   3   -1.73    4.37
   9  -7  -4   28.46    8.51
  -9  -7   4   41.14    8.79
   9  -7  -5    5.29    6.23
  -9  -7   5    9.29    5.44
   9  -7  -6   41.11   10.91
  -9  -7   6   59.17   11.05
   9  -7  -7   11.20    6.29
  -9  -7   7   10.95    5.87
  -9   7   8   -0.85    4.79
   9  -7  -8    3.04    5.97
  -9  -7   8    1.48    4.78
  -9   7   9   19.43    7.03
   9  -7  -9    5.35    6.20
  -9  -7   9   23.42    6.99
  -9   7  10   25.06    7.06
   9  -7 -10   15.19    7.70
  -9  -7  10   18.69    6.55
  -9   7  11   18.21    7.17
   9  -7 -11   10.49    7.00
  -9  -7  11   20.11    6.72
  -9   7  12   73.03   12.76
   9  -7 -12   62.85   12.79
  -9  -7  12   53.89   11.59
  -9   7  13    0.89    4.40
   9  -7 -13    1.80    5.37
  -9  -7  13    5.73    5.06
  -9   7  14    2.32    4.28
   9  -7 -14    2.78    5.93
  -9  -7  14    0.48    4.08
  -9   7  15   -1.43    4.93
   9  -7 -15    2.36    6.05
  -9  -7  15    5.57    5.32
  -9   7  16   55.60   10.62
   9  -7 -16   25.59    9.20
  -9  -7  16   21.88    7.99
  -9   7  17   11.10    6.32
   9  -7 -17    4.40    5.98
  -9  -7  17    2.95    4.77
  -9   7  18   -3.60    6.44
   9  -7 -18   -0.31    5.01
  -9  -7  18    0.60    4.33
  -9   7  19   -1.36    5.11
   9  -7 -19    0.18    5.35
  -9  -7  19    0.14    4.92
  -9   7  20    7.36    6.15
   9  -7 -20   19.45    8.63
  -9  -7  20   22.24    7.35
  -9   7  21   12.71    6.95
   9  -7 -21    1.13    7.02
  -9  -7  21   19.11    8.13
  -9   7  22   32.41    9.24
  -9  -7  22   28.84    8.91
  -9   7  23    1.78    5.11
   9  -7 -23    1.10    6.14
  -9  -7  23    2.88    5.65
  -9   7  24   -1.06    6.03
   9  -7 -24   -1.08    4.89
  -9  -7  24    4.48    6.18
  -9   7  25   -1.30    4.07
   9  -7 -25   -2.17    5.80
  -9  -7  25    5.00    5.91
  -9   7  26   12.12    7.10
   9  -7 -26   20.41    8.29
  -9  -7  26   14.45    7.99
  -9   7  27    6.81    6.09
   9  -7 -27    3.51    7.64
  -9  -7  27    2.65    5.95
  -9   7  28   -0.48    5.43
   9  -7 -28    9.40    7.07
  -9  -7  28   -0.70    5.53
  -9   7  29    1.31    6.72
   9  -7 -29    1.29    6.51
  -9  -7  29    0.68    6.18
  -9   7  30   -1.07    6.94
   9  -7 -30   -2.85    7.43
  -9  -7  30    0.51    6.31
  -9   7  31    0.21    6.18
   9  -7 -31   -2.92    7.01
  -9  -7  31    0.35    5.92
  -9   7  32    3.06    6.85
   9  -7 -32   -1.54    7.30
  -9  -7  32    7.46    6.37
   9  -7 -33   -0.21    6.37
  -9  -7  33   -1.10    6.21
   9  -7 -34   -0.78    6.76
   9  -7 -35   -4.73    7.14
   9  -8  -1   29.54    8.36
  -9  -8   1   31.13    7.82
   9  -8  -2   13.66    6.99
  -9  -8   2   37.05    7.72
   9  -8  -3   -2.13    5.58
  -9  -8   3   -0.95    4.19
   9  -8  -4   61.37   12.49
  -9  -8   4   70.78   12.54
   9  -8  -5   -2.43    5.08
  -9  -8   5   -2.04    4.56
   9  -8  -6   10.29    5.82
  -9  -8   6    1.41    4.65
   9  -8  -7    2.09    5.59
  -9  -8   7   11.94    5.62
  -9   8   8   90.45   14.42
   9  -8  -8   66.37   13.98
  -9  -8   8   75.80   13.87
  -9   8   9    0.57    5.17
   9  -8  -9    6.42    5.18
  -9  -8   9   14.25    6.21
  -9   8  10   16.72    6.32
   9  -8 -10    7.71    7.23
  -9  -8  10    8.25    5.58
  -9   8  11    1.67    4.74
   9  -8 -11    1.25    5.24
  -9  -8  11    9.66    5.88
  -9   8  12   30.09    8.18
   9  -8 -12   20.75    7.68
  -9  -8  12   14.63    6.39
  -9   8  13   -0.03    4.53
   9  -8 -13    0.80    5.68
  -9  -8  13    3.56    5.03
  -9   8  14   27.29    7.97
   9  -8 -14   14.63    7.65
  -9  -8  14   28.14    8.49
  -9   8  15   -0.38    5.37
   9  -8 -15    2.30    5.12
  -9  -8  15    7.91    5.05
  -9   8  16    8.03    5.69
   9  -8 -16   -0.28    5.47
  -9  -8  16    0.75    5.29
  -9   8  17    4.20    6.44
   9  -8 -17   10.70    6.90
  -9  -8  17    0.91    4.65
  -9   8  18   32.47    9.21
   9  -8 -18   21.81    9.32
  -9  -8  18   17.11    8.02
  -9   8  19    2.53    6.05
   9  -8 -19    4.07    6.35
  -9  -8  19    5.59    5.75
  -9   8  20    5.76    6.00
   9  -8 -20   18.51    8.03
  -9  -8  20    7.19    6.16
  -9   8  21   -1.00    5.22
   9  -8 -21    7.77    7.14
  -9  -8  21   -2.65    4.87
  -9   8  22    4.58    6.02
   9  -8 -22    3.03    5.56
  -9  -8  22    4.33    5.64
  -9   8  23   -0.85    5.77
   9  -8 -23   -1.16    5.88
  -9  -8  23   -1.27    5.04
  -9   8  24    3.97    5.89
   9  -8 -24   18.57    9.05
  -9  -8  24    5.54    5.65
  -9   8  25   -2.45    5.83
   9  -8 -25   -0.00    6.41
  -9  -8  25    3.88    6.30
  -9   8  26    6.10    5.91
   9  -8 -26    1.38    6.74
  -9  -8  26   10.60    6.22
  -9   8  27    3.88    6.55
   9  -8 -27    8.17    7.30
  -9  -8  27   -0.75    6.63
  -9   8  28   -0.53    5.08
   9  -8 -28    5.24    6.25
  -9  -8  28   14.38    7.04
  -9   8  29   -2.63    5.72
   9  -8 -29   -3.32    7.66
  -9  -8  29    5.65    6.95
  -9   8  30   13.13    7.02
   9  -8 -30   -4.86    6.99
  -9  -8  30    2.19    5.82
  -9   8  31   -2.65    5.93
   9  -8 -31    0.00    6.79
  -9  -8  31   -1.10    4.73
  -9   8  32   -0.50    6.46
   9  -8 -32    7.54    7.91
  -9  -8  32    2.40    5.51
  -9  -8  33   -0.23    6.33
   9  -9  -1   11.46    5.89
  -9  -9   1    7.53    5.12
   9  -9  -2   40.15    9.01
  -9  -9   2   28.64    7.82
   9  -9  -3    2.25    4.87
  -9  -9   3    6.35    4.82
   9  -9  -4   11.68    6.49
  -9  -9   4   12.64    5.77
   9  -9  -5    0.45    4.76
  -9  -9   5   -2.35    5.25
   9  -9  -6   65.78   13.53
  -9  -9   6   96.67   14.67
   9  -9  -7   -1.10    5.83
  -9  -9   7   -0.30    3.82
  -9   9   8   -0.05    4.53
   9  -9  -8    2.72    5.43
  -9  -9   8    0.40    4.82
  -9   9   9   -1.83    4.46
   9  -9  -9    1.51    4.28
  -9  -9   9   -0.73    4.44
  -9   9  10    5.05    4.74
   9  -9 -10   11.89    7.00
  -9  -9  10    5.23    5.44
  -9   9  11    0.25    3.81
   9  -9 -11   -2.04    5.84
  -9  -9  11   -1.12    4.76
  -9   9  12   35.92    8.89
   9  -9 -12   22.71    8.44
  -9  -9  12   57.78   10.71
  -9   9  13    0.85    4.97
   9  -9 -13    4.21    6.27
  -9  -9  13    2.64    5.16
  -9   9  14    6.18    5.43
   9  -9 -14   -0.95    4.83
  -9  -9  14   -4.43    6.32
  -9   9  15    4.50    5.66
   9  -9 -15    1.19    6.07
  -9  -9  15   10.47    5.60
  -9   9  16   36.90    9.67
   9  -9 -16   22.46    9.56
  -9  -9  16   51.24   10.40
  -9   9  17   -1.54    4.63
   9  -9 -17   -3.58    6.45
  -9  -9  17    1.57    5.05
  -9   9  18    2.32    4.71
   9  -9 -18    1.85    5.94
  -9  -9  18   -1.39    4.86
  -9   9  19    4.22    4.92
   9  -9 -19   -0.24    5.70
  -9  -9  19    0.00    5.02
  -9   9  20   10.33    6.46
   9  -9 -20   15.04    7.66
  -9  -9  20   11.87    7.37
  -9   9  21    0.24    4.69
   9  -9 -21   -3.20    6.59
  -9  -9  21    0.58    4.64
  -9   9  22   14.84    7.14
   9  -9 -22    8.46    7.17
  -9  -9  22   21.79    8.38
  -9   9  23   -0.69    5.13
   9  -9 -23   -3.82    5.81
  -9  -9  23    3.90    4.92
  -9   9  24    2.26    5.17
   9  -9 -24   -0.19    5.92
  -9  -9  24    4.90    5.50
  -9   9  25   -4.58    7.08
   9  -9 -25   -1.11    6.41
  -9  -9  25   -0.52    6.10
  -9   9  26   12.13    7.05
   9  -9 -26   16.19    8.71
  -9  -9  26    6.75    7.54
  -9   9  27    4.64    6.42
   9  -9 -27   -1.52    6.92
  -9  -9  27    1.64    5.67
  -9   9  28   -0.45    5.67
   9  -9 -28    3.36    5.48
  -9  -9  28    0.25    6.13
  -9   9  29   -0.15    6.04
   9  -9 -29    0.96    5.82
  -9  -9  29   -0.28    4.93
  -9   9  30    3.61    5.89
   9  -9 -30    0.68    6.29
  -9  -9  30    5.12    6.52
  -9   9  31    4.20    6.88
  -9  -9  31    3.19    6.25
  -9   9  32    5.52    7.51
  -9  -9  32    4.53    5.96
   9 -10  -1    3.36    4.72
  -9 -10   1    8.58    5.15
   9 -10  -2   14.40    6.97
  -9 -10   2   28.59    7.41
   9 -10  -3    2.41    4.70
  -9 -10   3    2.35    4.45
   9 -10  -4   37.13    9.72
  -9 -10   4   58.81   10.60
   9 -10  -5    2.37    3.98
  -9 -10   5   -0.14    3.90
   9 -10  -6    4.86    5.00
  -9 -10   6    0.40    5.14
   9 -10  -7    0.50    4.79
  -9 -10   7   11.14    5.75
   9 -10  -8   27.33    8.81
  -9 -10   8   60.03   10.46
   9 -10  -9    2.89    4.73
  -9 -10   9    4.29    4.80
   9 -10 -10    2.76    5.10
  -9 -10  10    5.97    5.45
   9 -10 -11    1.75    5.56
  -9 -10  11   14.36    6.54
   9 -10 -12    4.64    5.48
  -9 -10  12   14.96    5.85
   9 -10 -13    2.94    6.16
  -9 -10  13    3.74    5.08
   9 -10 -14   26.08    8.72
  -9 -10  14   26.16    8.08
   9 -10 -15   -1.38    6.43
  -9 -10  15   -1.43    5.03
   9 -10 -16    0.47    4.60
  -9 -10  16    0.80    4.83
   9 -10 -17   -1.01    6.22
  -9 -10  17   -4.15    5.47
   9 -10 -18   14.51    8.00
  -9 -10  18   12.00    6.13
   9 -10 -19   -3.34    6.14
  -9 -10  19   -1.60    4.59
   9 -10 -20    2.39    5.89
  -9 -10  20    8.16    5.85
   9 -10 -21   -0.53    6.03
  -9 -10  21    4.17    5.05
  -9  10  22   -3.26    5.45
   9 -10 -22    7.49    7.29
  -9 -10  22    6.59    6.08
  -9  10  23   -0.69    5.40
   9 -10 -23    3.40    6.57
  -9  10  24    3.47    5.74
   9 -10 -24   10.24    7.02
   9 -10 -25   -0.14    6.09
   9 -10 -26   -1.18    6.38
   9 -10 -27   -3.15    6.49
   9 -11  -1   -1.45    4.30
  -9 -11   1   -1.00    3.66
   9 -11  -2   44.18    9.11
  -9 -11   2   26.29    7.62
   9 -11  -3    2.99    5.59
  -9 -11   3    1.18    4.04
   9 -11  -4   13.41    5.93
  -9 -11   4   22.80    6.74
   9 -11  -5   -1.36    4.75
  -9 -11   5    3.85    4.41
   9 -11  -6   14.86    8.05
  -9 -11   6   23.04    6.97
   9 -11  -7   -0.55    4.88
  -9 -11   7    0.19    4.16
   9 -11  -8   -3.25    6.14
   9 -11  -9    1.36    4.53
   9 -11 -10    9.99    6.80
   9 -11 -11    3.27    6.03
   9 -11 -12   19.12    7.68
   9 -11 -13   -1.05    4.88
   9 -11 -14   -0.65    5.65
   9 -11 -15    3.06    4.71
   9 -11 -16   31.59    9.30
   9 -11 -17   -0.30    5.33
   9 -11 -18    1.41    5.68
   9 -11 -19   -1.69    6.31
   9 -11 -20   10.55    7.13
   9 -11 -21    2.15    5.59
   9 -11 -22    2.65    5.57
   9 -11 -23    2.52    6.50
   9 -11 -24    1.75    5.80
   9 -12  -1    2.32    5.20
   9 -12  -2   -2.41    5.72
   9 -12  -3    1.30    4.33
   9 -12  -4    1.27    3.84
   9 -12  -5    1.65    4.79
   9 -12  -6    0.06    4.87
   9 -12  -7    3.94    5.69
   9 -12  -8   12.30    6.45
   9 -12  -9   -3.15    5.78
   9 -12 -10    6.32    6.16
   9 -12 -11   -2.49    5.64
   9 -12 -12    1.55    5.35
   9 -12 -13   -0.87    6.02
   9 -12 -14   10.25    6.74
   9 -12 -15    1.29    5.55
   9 -12 -16    3.16    5.27
   9 -12 -17   -0.12    5.60
   9 -12 -18    6.51    6.57
   9 -12 -19   -0.89    6.44
   9 -12 -20    7.74    5.90
   9 -12 -21   -1.52    5.73
   9 -13  -1    4.90    5.60
   9 -13  -2   -2.36    4.65
   9 -13  -3    1.47    3.96
   9 -13  -4   -0.21    4.55
   9 -13  -5   -2.82    5.61
   9 -13  -6   15.59    5.95
   9 -13  -7    3.06    4.71
   9 -13  -8    0.90    5.07
   9 -13  -9   -0.74    4.76
   9 -13 -10   -1.10    4.93
   9 -13 -11    2.84    5.69
   9 -13 -12    1.73    6.07
   9 -13 -13    2.65    5.32
   9 -13 -14    1.33    5.57
   9 -13 -15    2.02    5.75
   9 -13 -16    3.35    5.77
   9 -13 -17    0.04    5.58
   9 -14  -1   -0.66    4.41
   9 -14  -2    0.76    4.48
   9 -14  -3    7.45    5.02
   9 -14  -4    8.12    4.97
   9 -14  -5    0.89    4.64
   9 -14  -6   -1.10    4.56
   9 -14  -7   -0.00    4.71
   9 -14  -8    4.97    4.98
   9 -14  -9    3.21    5.15
   9 -14 -10    2.59    5.20
   9 -14 -11    0.36    4.57
   9 -14 -12   -1.37    5.36
   9 -15  -1    7.06    4.93
   9 -15  -2    5.31    4.92
   9 -15  -3   -0.81    4.61
   9 -15  -4   -0.13    4.45
   9 -15  -5    0.52    4.46
   9 -15  -6    1.39    5.29
  -8   0   1   -0.02    3.28
  -8   0   1    0.97    4.24
   8   0  -1   -0.86    4.75
  -8   0   2  523.09   67.14
  -8   0   2  542.22   68.00
   8   0  -2  588.59   68.90
  -8   0   3    1.30    3.87
  -8   0   3   -0.49    3.81
   8   0  -3   -0.87    4.33
  -8   0   4   98.13   15.28
  -8   0   4  119.44   16.55
   8   0  -4   81.04   15.63
  -8   0   5   -0.90    4.20
  -8   0   5    1.87    4.71
   8   0  -5    1.52    4.39
  -8   0   6   78.64   13.22
  -8   0   6   85.95   14.09
   8   0  -6   75.83   14.08
  -8   0   7   -1.32    3.88
  -8   0   7    0.39    4.64
   8   0  -7    0.58    5.11
  -8   0   8  228.59   29.95
   8   0  -8  200.79   29.73
  -8   0   9   -1.50    4.23
   8   0  -9    2.08    4.35
   8   0 -10    0.02    4.40
   8   0 -11   -0.14    4.92
   8   0 -12  187.47   27.47
  -8   0  13   -0.01    4.36
   8   0 -13   -1.99    5.59
  -8   0  14   98.36   14.85
   8   0 -14   63.09   14.37
  -8   0  15    3.19    4.94
   8   0 -15   -2.97    5.91
  -8   0  16    8.60    6.11
   8   0 -16    1.58    5.87
  -8   0  17    0.19    4.69
   8   0 -17   -3.18    5.75
  -8   0  18   99.86   15.82
   8   0 -18   73.58   16.05
  -8   0  19   -0.13    4.96
   8   0 -19   -4.46    7.88
  -8   0  20    7.49    5.52
   8   0 -20   11.79    6.98
  -8   0  21   -1.63    5.26
   8   0 -21   -1.14    6.45
  -8   0  22   61.41   12.44
   8   0 -22   40.34   11.29
  -8   0  23   -2.45    5.44
   8   0 -23   -2.92    6.21
  -8   0  24   32.81    9.62
  -8   0  25    2.29    6.23
  -8   0  26   -1.11    5.95
  -8   0  27   -2.21    5.30
  -8   0  28   45.89   11.91
  -8   0  29    2.67    5.25
  -8   0  30    1.77    6.14
  -8   0  31   -2.96    6.50
  -8   0  32    2.61    7.28
  -8   0  33   -1.52    5.73
  -8   0  34    7.83    7.03
  -8   0  35   -0.75    5.63
  -8   1   1   78.07   12.51
   8  -1  -1   74.44   13.48
   8   1  -1   62.29   13.10
  -8  -1   1   76.60   12.52
  -8  -1   1   83.37   13.36
  -8   1   2    5.66    4.43
   8  -1  -2    3.43    4.91
   8   1  -2    2.10    3.96
  -8  -1   2    3.15    3.70
  -8  -1   2    5.16    4.96
  -8   1   3    4.46    3.17
   8  -1  -3   -0.71    5.08
   8   1  -3    5.94    5.02
  -8  -1   3    1.35    3.85
  -8  -1   3    2.71    4.38
  -8   1   4   44.46    8.26
   8  -1  -4   30.86    8.55
   8   1  -4   31.79    8.95
  -8  -1   4   43.49    8.38
  -8  -1   4   32.27    8.11
  -8   1   5   11.64    4.46
   8  -1  -5    5.45    4.58
   8   1  -5    1.84    4.98
  -8  -1   5    8.61    4.42
  -8  -1   5    4.81    4.89
  -8   1   6   82.77   13.92
   8  -1  -6   87.92   15.37
   8   1  -6  108.01   15.89
  -8  -1   6   94.45   14.25
  -8  -1   6   70.72   14.15
  -8   1   7   14.77    5.75
   8  -1  -7    7.67    5.95
   8   1  -7    6.54    5.40
  -8  -1   7    0.97    4.34
   8  -1  -8    6.96    5.57
   8   1  -8    6.53    5.11
  -8  -1   8   10.09    5.43
   8  -1  -9   11.03    5.77
   8   1  -9   22.89    6.71
  -8  -1   9    4.12    5.81
   8  -1 -10  163.42   23.33
   8   1 -10  145.03   22.87
  -8  -1  10  149.61   22.43
   8  -1 -11    6.77    6.04
   8   1 -11   11.43    6.01
  -8  -1  11    8.20    4.85
   8  -1 -12   13.13    6.41
   8   1 -12    1.83    5.61
  -8  -1  12   13.60    5.70
  -8   1  13   -1.76    5.01
   8  -1 -13    3.38    5.31
   8   1 -13    1.59    5.35
  -8  -1  13   -0.84    4.15
  -8  -1  13    4.13    4.68
  -8   1  14   76.14   14.79
   8  -1 -14   89.42   15.91
   8   1 -14   87.79   15.96
  -8  -1  14   92.95   15.08
  -8   1  15   68.82   12.12
   8  -1 -15   51.52   12.48
   8   1 -15   38.84   11.11
  -8  -1  15   62.56   11.65
  -8   1  16   71.45   13.63
   8  -1 -16   63.20   14.33
   8   1 -16   74.76   14.81
  -8  -1  16  100.24   15.00
  -8   1  17    1.32    5.26
   8  -1 -17   -0.84    6.24
   8   1 -17    3.47    6.53
  -8  -1  17    5.32    4.87
  -8   1  18    3.81    5.27
   8  -1 -18    2.00    5.51
   8   1 -18   12.91    6.81
  -8  -1  18    2.56    4.74
  -8   1  19   20.83    7.43
   8  -1 -19    6.13    6.78
   8   1 -19   13.53    7.34
  -8  -1  19    4.32    5.69
  -8   1  20   16.82    7.75
   8  -1 -20   28.46    8.95
   8   1 -20   27.00    9.47
  -8  -1  20    3.98    7.96
  -8   1  21   -1.28    5.74
   8   1 -21   -0.22    5.35
  -8  -1  21   -0.95    5.11
  -8   1  22   78.02   13.77
   8   1 -22   56.02   13.80
  -8  -1  22   59.04   12.98
  -8   1  23   -1.66    4.48
  -8  -1  23    0.30    4.21
  -8   1  24   21.48    8.58
  -8  -1  24   18.20    7.26
  -8   1  25    3.21    5.73
   8  -1 -25   -2.02    6.72
  -8  -1  25    8.22    5.99
  -8   1  26   12.47    7.40
   8  -1 -26   12.71    8.30
  -8  -1  26   13.44    7.78
  -8   1  27    0.97    5.57
  -8  -1  27    2.67    5.48
  -8   1  28    1.75    5.67
  -8  -1  28   -1.26    5.44
  -8   1  29   -0.04    4.72
  -8  -1  29    2.12    6.20
  -8   1  30   25.16    9.05
  -8  -1  30   18.26    8.29
  -8   1  31   -1.96    6.51
  -8  -1  31    0.62    5.60
  -8   1  32   11.60    7.38
  -8  -1  32   19.49    9.34
  -8   1  33   -0.45    4.70
  -8  -1  33   -2.35    6.05
  -8   1  34    1.78    5.59
  -8  -1  34   12.08    6.74
  -8   1  35    0.00    5.35
  -8  -1  35    6.13    6.90
  -8   2   1    3.05    3.54
   8  -2  -1   -2.20    5.14
   8   2  -1   -0.76    4.68
  -8  -2   1   -0.48    3.55
  -8  -2   1    1.66    4.71
  -8   2   2   73.68   12.49
   8  -2  -2   89.37   14.23
   8   2  -2   67.68   13.35
  -8  -2   2   76.24   12.70
  -8  -2   2   80.60   13.66
  -8   2   3    6.08    4.01
   8  -2  -3   21.44    7.03
   8   2  -3   10.03    5.31
  -8  -2   3   17.48    5.23
  -8  -2   3   12.07    6.04
  -8   2   4   39.03    8.50
   8  -2  -4   41.95    9.71
   8   2  -4   64.94   11.29
  -8  -2   4   56.99    9.56
  -8  -2   4   31.99    9.62
  -8   2   5    5.20    4.32
   8  -2  -5    2.58    4.87
   8   2  -5   28.62    7.28
  -8  -2   5    9.50    4.96
  -8  -2   5   21.51    6.74
  -8   2   6   87.74   14.85
   8  -2  -6   92.92   15.85
   8   2  -6  109.48   16.67
  -8  -2   6  101.80   16.22
  -8   2   7   45.10    8.80
   8  -2  -7   28.86    8.52
   8   2  -7   33.43    8.31
  -8  -2   7   29.65    8.69
   8  -2  -8  102.44   18.49
   8   2  -8  133.07   19.66
  -8  -2   8  135.05   19.39
   8  -2  -9    4.31    4.82
   8   2  -9   13.13    6.24
  -8  -2   9   12.86    6.00
   8  -2 -10   -2.35    4.27
   8   2 -10    0.69    4.84
  -8  -2  10   -0.20    5.06
   8  -2 -11    6.16    5.70
   8   2 -11    3.51    5.40
  -8  -2  11   -1.17    4.88
   8  -2 -12   88.21   14.57
   8   2 -12   74.92   14.14
  -8  -2  12   58.54   12.51
  -8   2  13   52.37   10.94
   8  -2 -13   53.91   10.99
   8   2 -13   48.10   11.18
  -8  -2  13   38.03    9.94
  -8  -2  13   37.97    9.79
  -8   2  14   30.21    7.78
   8  -2 -14   13.50    7.23
   8   2 -14   34.55    8.87
  -8  -2  14   23.70    7.35
  -8  -2  14    8.49    6.30
  -8   2  15   35.18    8.37
   8  -2 -15   31.95    9.07
   8   2 -15   23.35    8.73
  -8  -2  15   26.43    7.79
  -8  -2  15   22.11    7.93
  -8   2  16   36.70    9.63
   8  -2 -16   37.25   10.11
   8   2 -16   30.83    9.47
  -8  -2  16   34.43    9.23
  -8  -2  16   25.15    8.15
  -8   2  17   23.68    8.04
   8   2 -17   20.43    9.06
  -8  -2  17   25.23    7.93
   8   2 -18  183.30   28.92
  -8  -2  18  205.82   28.55
  -8   2  19   -0.71    4.79
   8   2 -19    2.32    5.00
  -8  -2  19    1.54    4.91
  -8   2  20    6.34    5.74
  -8  -2  20   11.24    6.72
  -8   2  21    1.20    4.91
  -8  -2  21   -0.31    5.16
  -8   2  22   49.45   10.64
   8  -2 -22   14.66    7.87
  -8  -2  22   28.82    8.72
  -8   2  23    0.27    4.92
   8  -2 -23   -2.06    5.84
  -8  -2  23   -0.87    5.31
  -8   2  24    7.44    6.95
   8  -2 -24    3.12    5.70
  -8  -2  24   19.59    8.13
  -8   2  25   -0.11    4.95
   8  -2 -25    0.89    5.04
  -8  -2  25   -4.38    7.12
  -8   2  26    7.15    5.77
   8  -2 -26    1.15    6.17
  -8  -2  26   -5.63    6.93
  -8   2  27    2.27    5.36
   8  -2 -27   11.77    7.04
  -8  -2  27    2.62    5.19
  -8   2  28   22.57    8.52
   8  -2 -28   10.20    8.83
  -8  -2  28   15.20    7.84
  -8   2  29   -2.37    5.46
  -8  -2  29   -3.34    5.63
  -8   2  30    4.44    7.33
  -8  -2  30    3.53    7.17
  -8   2  31    2.00    4.89
  -8  -2  31    1.16    4.86
  -8   2  32    0.00    5.90
  -8  -2  32   11.10    7.12
  -8   2  33    6.22    6.26
  -8  -2  33   -1.38    5.91
  -8   2  34    8.89    6.46
  -8  -2  34    1.58    8.06
  -8   2  35    1.26    5.48
  -8  -2  35   -1.28    5.98
  -8   3   1  110.50   14.19
   8  -3  -1   81.52   14.56
   8   3  -1   91.96   14.92
  -8  -3   1   76.29   13.17
  -8  -3   1   59.54   13.57
  -8   3   2    4.85    4.25
   8  -3  -2    1.70    4.60
   8   3  -2   -0.63    4.11
  -8  -3   2    1.09    3.90
  -8  -3   2    0.73    4.70
  -8   3   3   46.88    9.08
   8  -3  -3   38.17    9.10
   8   3  -3   36.80    9.42
  -8  -3   3   53.75   10.56
  -8   3   4  138.60   19.80
   8  -3  -4  142.36   20.85
   8   3  -4  128.25   20.56
  -8  -3   4  123.26   19.40
  -8  -3   4  154.20   21.16
  -8   3   5   15.34    5.69
   8  -3  -5    8.51    5.49
   8   3  -5    8.23    5.67
  -8  -3   5   28.11    7.20
  -8   3   6   29.74    7.48
   8  -3  -6   46.76    9.54
   8   3  -6   25.01    8.08
  -8  -3   6   47.64    9.90
  -8   3   7   19.56    6.14
   8  -3  -7   16.46    6.93
   8   3  -7   10.36    6.06
  -8  -3   7   21.12    6.97
   8  -3  -8   -2.07    5.64
   8   3  -8    6.90    4.59
  -8  -3   8    6.47    5.02
   8  -3  -9    3.93    4.90
   8   3  -9    3.82    4.66
  -8  -3   9    2.97    4.51
   8  -3 -10   98.23   16.83
   8   3 -10   92.19   16.64
  -8  -3  10  103.08   16.47
   8  -3 -11   98.41   16.40
   8   3 -11   77.68   15.38
  -8  -3  11   93.25   15.44
   8   3 -12    7.99    5.71
  -8  -3  12    2.76    4.12
  -8  -3  12   -3.01    5.86
  -8   3  13   15.64    5.88
   8   3 -13   19.48    7.22
  -8  -3  13    6.89    5.36
  -8  -3  13    4.41    5.14
  -8   3  14   27.17    8.08
   8   3 -14   18.39    8.36
  -8  -3  14   26.22    8.16
  -8  -3  14   42.60    9.15
  -8   3  15   32.65    8.58
   8   3 -15   29.88    9.41
  -8  -3  15   31.92    9.09
  -8  -3  15   35.66    9.47
  -8   3  16   54.29   13.29
   8   3 -16  115.44   17.24
  -8  -3  16   84.48   14.79
  -8  -3  16   92.51   15.47
  -8   3  17    1.60    4.84
   8   3 -17    2.37    6.33
  -8  -3  17    0.01    5.00
  -8   3  18    9.12    6.10
   8  -3 -18    4.79    7.22
  -8  -3  18    0.78    5.39
  -8   3  19   28.60    8.66
   8  -3 -19   28.57    9.89
  -8  -3  19   22.67    7.97
  -8   3  20  102.70   16.80
   8  -3 -20   91.87   17.32
  -8  -3  20   89.67   16.47
  -8   3  21   11.98    6.50
   8  -3 -21   14.90    8.07
  -8  -3  21   13.88    6.54
  -8   3  22    6.24    5.98
   8  -3 -22    5.36    5.78
  -8  -3  22    2.81    6.51
  -8   3  23   -0.73    5.93
   8  -3 -23   11.15    7.16
  -8  -3  23    5.65    6.16
  -8   3  24   22.66    8.96
   8  -3 -24   28.61    9.96
  -8  -3  24   55.10   11.02
  -8   3  25   17.68    7.68
   8  -3 -25   10.96    7.38
  -8  -3  25   20.40    8.23
  -8   3  26    6.20    6.25
   8  -3 -26    5.14    7.27
  -8  -3  26    0.00    4.87
  -8   3  27    0.85    5.41
   8  -3 -27   -0.80    5.82
  -8  -3  27    3.15    5.76
  -8   3  28   -1.06    7.31
   8  -3 -28   -0.14    6.25
  -8  -3  28    1.59    5.54
  -8   3  29   -0.90    5.15
   8  -3 -29    1.74    6.75
  -8  -3  29    2.07    5.72
  -8   3  30    3.41    6.75
   8  -3 -30    1.60    5.69
  -8  -3  30    9.13    7.56
  -8   3  31    0.01    6.33
  -8  -3  31   -2.47    7.37
  -8   3  32   15.12    8.23
  -8  -3  32    5.32    6.23
  -8   3  33   -1.52    5.92
  -8  -3  33    3.99    5.83
  -8   3  34    1.47    6.74
  -8  -3  34   12.84    8.29
  -8   3  35    2.80    6.02
  -8  -3  35    4.89    7.86
  -8   4   1   94.41   12.84
   8   4  -1   57.03   12.64
  -8  -4   1   70.23   13.34
  -8   4   2   35.52    6.94
   8   4  -2    8.83    5.83
  -8  -4   2   23.47    7.78
  -8   4   3   23.13    6.29
   8   4  -3   19.31    7.20
  -8  -4   3   22.62    7.28
  -8   4   4  137.46   19.81
   8   4  -4  161.89   21.50
  -8  -4   4  116.43   20.15
  -8   4   5   14.40    4.89
   8   4  -5    7.57    5.16
  -8  -4   5    3.87    5.42
  -8   4   6   47.42    9.46
   8   4  -6   49.61   10.66
  -8  -4   6   50.35   11.13
  -8   4   7   98.15   16.12
   8   4  -7  124.52   17.97
  -8  -4   7  100.32   17.28
  -8   4   8   29.01    7.71
   8   4  -8   39.78    9.70
  -8  -4   8   29.05    8.71
   8   4  -9    7.56    6.24
  -8  -4   9   10.66    5.67
   8   4 -10    0.67    5.11
  -8  -4  10    3.76    4.63
   8   4 -11    3.62    5.01
  -8  -4  11   12.99    6.17
   8   4 -12  136.21   19.27
  -8  -4  12   92.95   16.85
  -8  -4  12   99.35   17.25
  -8   4  13   29.80    7.80
   8   4 -13    8.23    7.24
  -8  -4  13   16.64    6.65
  -8  -4  13   22.36    7.96
  -8   4  14   58.39   11.76
   8  -4 -14   83.02   13.67
  -8  -4  14   45.11   11.03
  -8   4  15   -3.92    5.50
   8  -4 -15   -1.15    5.69
  -8  -4  15    1.24    5.20
  -8   4  16   21.24    7.37
   8  -4 -16   20.59    7.97
  -8  -4  16   21.40    7.56
  -8   4  17   32.60    8.83
   8  -4 -17   17.75    8.45
  -8  -4  17   31.22    8.17
  -8   4  18   95.40   14.95
   8  -4 -18   67.98   14.37
  -8  -4  18   58.84   13.20
  -8   4  19    5.60    5.67
   8  -4 -19    1.15    5.44
  -8  -4  19   -2.56    6.26
  -8   4  20   16.82    7.82
   8  -4 -20    4.28    7.92
  -8  -4  20   13.77    6.52
  -8   4  21   -0.71    5.19
   8  -4 -21    7.47    6.61
  -8  -4  21   -0.99    4.86
  -8   4  22   23.00    8.07
   8  -4 -22   16.76    7.64
  -8  -4  22   16.51    7.70
  -8   4  23   16.15    7.25
   8  -4 -23   15.87    8.15
  -8  -4  23   12.84    6.98
  -8   4  24    1.18    5.50
   8  -4 -24    7.57    7.04
  -8  -4  24    4.59    5.55
  -8   4  25   -0.49    6.50
   8  -4 -25   -2.97    6.41
  -8  -4  25   -0.02    5.52
  -8   4  26    0.33    5.24
   8  -4 -26   -1.49    6.37
  -8  -4  26    1.36    5.43
  -8   4  27    7.91    6.37
   8  -4 -27    2.71    6.67
  -8  -4  27   -0.02    5.31
  -8   4  28   19.24    8.26
   8  -4 -28   17.04    8.57
  -8  -4  28   17.70    7.87
  -8   4  29    5.34    6.52
   8  -4 -29   10.07    7.56
  -8  -4  29    5.06    6.86
  -8   4  30   -0.42    6.90
   8  -4 -30   -4.04    8.16
  -8  -4  30   -1.08    5.51
  -8   4  31    1.84    6.30
   8  -4 -31    2.03    6.33
  -8  -4  31    1.19    5.46
  -8   4  32   17.80    8.77
   8  -4 -32    0.08    6.15
  -8  -4  32   10.62    6.77
  -8   4  33    3.24    6.75
  -8  -4  33   16.65    7.97
  -8   4  34    8.93    7.80
  -8  -4  34   15.69    7.83
  -8   4  35    2.33    6.28
  -8  -4  35   -0.62    5.37
  -8   5   1   31.83    7.57
   8   5  -1   21.89    8.05
  -8  -5   1   32.95    8.54
  -8   5   2   35.24    7.54
   8   5  -2   47.03    9.41
  -8  -5   2   16.81    7.52
  -8   5   3   83.34   13.62
   8   5  -3   83.55   14.94
  -8  -5   3   90.80   15.35
  -8   5   4    8.82    5.02
   8   5  -4   22.32    7.34
  -8  -5   4   13.27    6.56
  -8   5   5   56.07    9.65
   8   5  -5   23.96    8.33
  -8  -5   5   59.96   11.06
  -8   5   6   70.80   13.48
   8   5  -6  107.11   15.88
  -8  -5   6   86.41   14.94
  -8   5   7    7.86    4.57
   8   5  -7    0.42    5.16
  -8  -5   7    8.87    6.25
  -8   5   8   14.70    5.39
   8  -5  -8    2.48    5.72
   8   5  -8   -0.36    5.06
  -8  -5   8    8.14    5.54
   8  -5  -9    5.12    5.56
   8   5  -9    6.52    5.58
   8  -5 -10  234.45   32.55
   8  -5 -11   32.26    8.81
   8  -5 -12   -0.00    4.86
  -8  -5  12   -1.69    5.36
  -8   5  13   -0.87    4.47
   8  -5 -13    2.04    4.98
  -8  -5  13   -1.30    4.47
  -8   5  14   15.64    5.93
   8  -5 -14   11.01    6.37
  -8  -5  14    7.82    5.17
  -8   5  15   29.12    8.09
   8  -5 -15   35.33    9.91
  -8  -5  15   23.84    7.82
  -8   5  16   99.56   14.39
   8  -5 -16   45.18   12.79
  -8  -5  16   73.13   13.45
  -8   5  17    2.30    5.38
   8  -5 -17    7.66    6.45
  -8  -5  17   11.69    6.12
  -8   5  18    1.63    4.68
   8  -5 -18   -1.14    6.04
  -8  -5  18    5.29    6.11
  -8   5  19   11.81    6.50
   8  -5 -19   11.49    7.34
  -8  -5  19   25.65    7.91
  -8   5  20   22.38    8.44
   8  -5 -20   40.49   10.61
  -8   5  21   32.92    8.60
   8  -5 -21   20.44    9.15
  -8  -5  21   32.16    9.15
  -8   5  22   10.16    6.10
   8  -5 -22    9.22    6.81
  -8  -5  22    6.70    5.24
  -8   5  23   10.42    6.10
   8  -5 -23   -1.25    6.17
  -8  -5  23    0.76    6.12
  -8   5  24    9.90    6.59
   8  -5 -24    4.25    7.00
  -8  -5  24    7.33    5.63
  -8   5  25   27.66    8.50
   8  -5 -25    0.18    5.04
  -8  -5  25   20.99    8.58
  -8   5  26   14.61    7.39
   8  -5 -26   24.72    9.18
  -8  -5  26   18.34    7.96
  -8   5  27    2.45    4.69
   8  -5 -27   -0.04    7.48
  -8  -5  27   -0.53    5.55
  -8   5  28    1.69    6.19
   8  -5 -28   -3.48    6.90
  -8  -5  28   -3.39    5.98
  -8   5  29    7.56    6.22
   8  -5 -29    5.69    7.82
  -8  -5  29    6.46    7.06
  -8   5  30    6.40    6.88
   8  -5 -30    7.73    7.53
  -8  -5  30   13.74    7.16
  -8   5  31   10.08    7.59
   8  -5 -31   -4.60    7.99
  -8  -5  31    1.24    7.05
  -8   5  32   18.31    7.17
   8  -5 -32    0.17    6.25
  -8  -5  32    9.40    6.87
  -8   5  33    6.87    7.84
   8  -5 -33   -0.77    7.95
  -8  -5  33    1.25    5.94
  -8   5  34    0.72    6.48
   8  -5 -34   12.99    8.42
  -8  -5  34   -4.74    6.33
  -8   5  35    4.37    7.15
  -8  -5  35    7.66    7.77
  -8   6   1   92.78   14.55
   8  -6  -1   94.12   15.74
  -8   6   2   88.19   14.89
   8  -6  -2  113.12   16.53
  -8   6   3   89.20   12.94
   8  -6  -3   56.09   12.31
  -8   6   4   32.82    7.98
   8  -6  -4   38.93    9.05
  -8   6   5   28.93    7.45
   8  -6  -5   22.60    7.30
  -8   6   6   35.10    8.69
   8  -6  -6   61.69   10.71
  -8   6   7   19.38    6.36
   8  -6  -7   28.76    7.76
  -8   6   8   23.41    6.54
   8  -6  -8   18.48    6.95
   8  -6  -9    1.17    4.14
   8  -6 -10    1.29    4.44
   8  -6 -11   13.32    6.72
  -8  -6  11   25.82    7.28
   8  -6 -12   16.46    7.41
  -8  -6  12   16.90    6.40
  -8   6  13    9.17    5.81
   8  -6 -13   18.91    6.63
  -8  -6  13    8.41    5.32
  -8   6  14   18.89    7.92
   8  -6 -14   40.78    9.80
  -8  -6  14   47.38    9.90
  -8   6  15   16.43    6.67
   8  -6 -15    8.37    6.13
  -8  -6  15   13.71    6.47
  -8   6  16   13.34    7.04
   8  -6 -16   -1.31    5.33
  -8  -6  16    2.25    5.52
  -8   6  17   85.62   14.64
   8  -6 -17   79.30   15.03
  -8  -6  17   61.97   13.45
  -8   6  18   11.35    6.77
   8  -6 -18   16.55    8.04
  -8  -6  18   24.68    8.05
  -8   6  19   14.45    6.65
   8  -6 -19   10.78    6.77
  -8  -6  19   11.91    6.80
  -8   6  20    2.15    5.79
   8  -6 -20   -2.84    6.89
  -8  -6  20    6.07    5.58
  -8   6  21    0.78    4.07
   8  -6 -21   -1.40    5.90
  -8  -6  21   -2.82    4.71
  -8   6  22    4.90    6.11
   8  -6 -22    5.22    6.87
  -8  -6  22    9.34    5.57
  -8   6  23   27.88    8.39
   8  -6 -23    6.26    7.22
  -8  -6  23   22.31    8.47
  -8   6  24    2.66    5.29
   8  -6 -24   12.47    7.25
  -8  -6  24   -0.13    4.68
  -8   6  25    5.06    5.36
   8  -6 -25    4.64    6.09
  -8  -6  25    4.08    6.78
  -8   6  26    2.21    6.23
   8  -6 -26   -0.67    6.36
  -8  -6  26   -2.59    6.30
  -8   6  27   16.57    7.97
   8  -6 -27    8.06    6.96
  -8  -6  27   12.87    7.22
  -8   6  28    4.41    5.49
   8  -6 -28    2.40    6.32
  -8  -6  28    6.33    5.85
  -8   6  29   16.99    8.43
   8  -6 -29    0.71    6.05
  -8  -6  29    6.97    6.12
  -8   6  30   -0.38    6.68
   8  -6 -30    1.47    6.45
  -8  -6  30    3.15    6.28
  -8   6  31   -2.30    7.16
   8  -6 -31   -2.07    7.50
  -8  -6  31   -5.29    7.16
  -8   6  32   -1.00    7.04
   8  -6 -32    3.95    7.66
  -8  -6  32   -3.17    6.38
  -8   6  33   18.21    8.05
   8  -6 -33   -1.80    7.49
  -8  -6  33    7.02    6.50
  -8   6  34    3.84    6.62
   8  -6 -34    1.63    7.11
  -8  -6  34    4.39    6.68
   8  -6 -35    0.56    7.61
  -8  -6  35   -0.95    6.72
  -8   7   1   24.76    7.50
   8  -7  -1   57.42    9.85
  -8   7   2   -0.95    3.67
   8  -7  -2    1.93    4.78
  -8   7   3   35.97    8.09
   8  -7  -3   36.91    8.38
  -8   7   4    3.31    4.50
   8  -7  -4   -2.14    5.15
  -8   7   5   67.16   12.05
   8  -7  -5   72.38   12.96
  -8   7   6   10.14    5.36
   8  -7  -6   22.12    6.67
  -8   7   7   -1.34    4.37
   8  -7  -7    2.99    5.28
  -8   7   8    0.68    4.16
   8  -7  -8    0.09    3.69
   8  -7  -9   32.49    8.66
   8  -7 -10   18.79    6.99
   8  -7 -11   51.42   11.53
  -8  -7  11   57.77   11.40
   8  -7 -12    1.85    4.96
  -8  -7  12    2.11    4.76
  -8   7  13   14.94    6.01
   8  -7 -13   15.76    6.87
  -8  -7  13   13.60    6.68
  -8   7  14   30.64    7.91
   8  -7 -14    7.26    6.87
  -8  -7  14   22.52    7.47
  -8   7  15   71.63   12.77
   8  -7 -15   53.21   12.55
  -8  -7  15   57.60   12.12
  -8   7  16    2.98    5.64
   8  -7 -16    0.27    5.17
  -8  -7  16    7.80    5.73
  -8   7  17    9.53    5.61
   8  -7 -17   14.60    7.03
  -8  -7  17    1.92    5.13
  -8   7  18   -2.43    4.42
   8  -7 -18    0.29    5.33
  -8  -7  18   -0.82    4.60
  -8   7  19    2.40    6.02
   8  -7 -19   -2.23    6.31
  -8  -7  19    3.84    4.90
  -8   7  20    6.31    6.51
   8  -7 -20    9.42    6.55
  -8  -7  20    4.53    5.95
  -8   7  21   19.16    8.50
   8  -7 -21   28.46    8.73
  -8  -7  21   18.94    7.75
  -8   7  22    2.87    5.18
   8  -7 -22   -1.12    6.59
  -8  -7  22    5.74    5.34
  -8   7  23    0.14    4.95
   8  -7 -23   -1.48    5.37
  -8  -7  23    4.42    5.40
  -8   7  24    2.97    6.59
   8  -7 -24   -3.16    6.25
  -8  -7  24   -2.66    4.97
  -8   7  25    0.72    5.58
   8  -7 -25    8.62    7.87
  -8  -7  25   14.60    7.43
  -8   7  26    5.53    6.63
   8  -7 -26    9.15    7.31
  -8  -7  26    6.41    6.09
  -8   7  27   16.42    8.09
   8  -7 -27    0.49    6.33
  -8  -7  27    5.03    6.21
  -8   7  28   -3.95    6.11
   8  -7 -28   -0.41    5.32
  -8  -7  28   -3.03    6.25
  -8   7  29    5.65    6.14
   8  -7 -29    2.12    6.44
  -8  -7  29    3.79    5.25
  -8   7  30    0.74    4.98
   8  -7 -30   -0.90    7.21
  -8  -7  30    5.90    6.67
  -8   7  31    7.26    6.77
   8  -7 -31    8.45    7.69
  -8  -7  31    1.11    5.21
  -8   7  32    4.17    6.02
   8  -7 -32   -5.68    8.31
  -8  -7  32   -0.38    5.82
  -8   7  33    1.62    6.93
   8  -7 -33    1.60    6.66
  -8  -7  33   -2.45    6.39
  -8   7  34    0.15    5.69
   8  -7 -34   -1.70    5.94
  -8  -7  34   -0.56    5.69
   8  -7 -35   -2.48    6.73
  -8  -7  35    3.66    7.45
   8  -7 -36    6.55    7.82
   8  -7 -37   -2.49    6.92
  -8   8   1   98.95   14.60
   8  -8  -1   79.99   15.13
  -8   8   2   -0.83    3.98
   8  -8  -2   -0.00    5.35
  -8   8   3   37.62    8.17
   8  -8  -3   32.38    8.97
  -8   8   4   13.00    5.50
   8  -8  -4   15.33    6.14
  -8   8   5   -0.15    4.26
   8  -8  -5   -2.87    5.05
  -8   8   6    2.16    4.36
   8  -8  -6    3.82    4.65
  -8   8   7  104.59   16.26
   8  -8  -7   99.96   16.68
  -8   8   8    1.26    3.94
   8  -8  -8    2.43    5.39
   8  -8  -9    2.10    5.68
   8  -8 -10   16.28    7.08
  -8  -8  10   11.88    5.90
   8  -8 -11    3.86    5.46
  -8  -8  11    4.27    4.92
   8  -8 -12    0.77    4.97
  -8  -8  12    4.09    4.63
  -8   8  13   50.58   10.61
   8  -8 -13   49.00   11.44
  -8  -8  13   44.39   10.20
  -8   8  14   -1.50    4.95
   8  -8 -14   -0.17    5.34
  -8  -8  14   -3.08    4.99
  -8   8  15    9.55    5.97
   8  -8 -15    3.21    5.63
  -8  -8  15    7.29    5.40
  -8   8  16   -3.11    5.24
   8  -8 -16    4.47    6.17
  -8  -8  16    1.34    5.46
  -8   8  17    9.10    6.12
   8  -8 -17   11.41    6.72
  -8  -8  17   33.15    7.92
  -8   8  18    4.79    5.48
   8  -8 -18   -0.01    6.35
  -8  -8  18    2.42    4.64
  -8   8  19    9.43    6.26
   8  -8 -19    6.87    6.47
  -8  -8  19   14.37    6.22
  -8   8  20   -0.71    4.49
   8  -8 -20   -1.28    5.81
  -8  -8  20    8.12    5.95
  -8   8  21    2.60    4.44
   8  -8 -21    2.70    6.47
  -8  -8  21    5.83    6.46
  -8   8  22   -3.83    6.76
   8  -8 -22   -3.50    6.40
  -8  -8  22    2.54    4.84
  -8   8  23   12.03    7.08
   8  -8 -23   19.54    8.79
  -8  -8  23   19.21    7.55
  -8   8  24   -0.28    5.43
   8  -8 -24    1.50    5.83
  -8  -8  24    0.59    5.93
  -8   8  25    1.07    5.84
   8  -8 -25   16.19    7.45
  -8  -8  25   -0.03    5.67
  -8   8  26   -1.07    6.26
   8  -8 -26    0.04    6.28
  -8  -8  26   -0.81    5.14
  -8   8  27   23.35    7.82
   8  -8 -27   10.78    7.09
  -8  -8  27   10.35    7.41
  -8   8  28    5.85    5.58
   8  -8 -28   -0.19    6.42
  -8  -8  28   -2.96    6.53
  -8   8  29   12.76    6.45
   8  -8 -29   13.81    7.74
  -8  -8  29    9.20    7.67
  -8   8  30    5.08    6.39
   8  -8 -30    2.72    6.80
  -8  -8  30    0.28    5.43
  -8   8  31    0.90    7.14
   8  -8 -31   -0.48    7.15
  -8  -8  31    3.44    5.56
  -8   8  32    2.16    5.65
   8  -8 -32    2.13    6.52
  -8  -8  32    5.32    6.48
  -8   8  33    4.71    7.40
   8  -8 -33    0.71    7.37
  -8  -8  33    3.39    5.77
  -8   8  34    0.69    5.58
   8  -8 -34    0.69    7.37
  -8  -8  34   -0.64    5.97
  -8  -8  35    1.49    5.78
  -8   9   1  112.76   15.91
   8  -9  -1   90.66   16.17
  -8   9   2    3.02    4.11
   8  -9  -2    5.61    5.66
  -8   9   3   54.15    9.86
   8  -9  -3   47.12   10.53
  -8   9   4    5.30    4.50
   8  -9  -4    3.97    5.11
  -8   9   5   52.48   10.55
   8  -9  -5   59.58   11.10
  -8   9   6   -0.70    4.20
   8  -9  -6   -1.36    4.88
  -8   9   7    4.33    4.70
   8  -9  -7    3.50    4.81
  -8   9   8    0.88    4.00
   8  -9  -8   -1.24    4.20
   8  -9  -9   -0.43    5.27
  -8  -9   9   14.07    5.73
   8  -9 -10   13.39    6.16
  -8  -9  10    6.75    5.12
   8  -9 -11   72.55   14.52
  -8  -9  11   97.99   15.03
   8  -9 -12   -1.74    5.00
  -8  -9  12   -0.35    4.06
  -8   9  13    2.35    5.23
   8  -9 -13    0.68    4.97
  -8  -9  13   -1.62    4.71
  -8   9  14   -2.95    4.35
   8  -9 -14   -0.27    4.33
  -8  -9  14    3.54    5.30
  -8   9  15   55.01   11.17
   8  -9 -15   36.10   10.46
  -8  -9  15   56.87   11.04
  -8   9  16    3.39    4.96
   8  -9 -16    3.60    5.30
  -8  -9  16   -1.10    4.02
  -8   9  17    1.18    4.99
   8  -9 -17   -0.26    6.23
  -8  -9  17    2.44    4.95
  -8   9  18   11.99    6.35
   8  -9 -18   12.11    7.17
  -8  -9  18    3.73    5.31
  -8   9  19   17.65    7.25
   8  -9 -19   12.42    6.75
  -8  -9  19   15.26    7.20
  -8   9  20   -0.92    4.87
   8  -9 -20   -2.43    5.54
  -8  -9  20    0.24    4.62
  -8   9  21   14.04    7.22
   8  -9 -21    7.01    7.09
  -8  -9  21   24.39    7.90
  -8   9  22   -4.18    6.14
   8  -9 -22   13.25    6.91
  -8  -9  22    0.02    5.25
  -8   9  23    4.13    5.39
   8  -9 -23   -3.42    6.16
  -8  -9  23    8.86    6.09
  -8   9  24   -2.06    5.11
   8  -9 -24   -1.24    5.63
  -8  -9  24    2.42    5.40
  -8   9  25   26.42    8.49
   8  -9 -25   14.30    8.55
  -8  -9  25    7.92    6.22
  -8   9  26    4.07    6.07
   8  -9 -26   -0.02    6.18
  -8  -9  26    2.69    5.68
  -8   9  27    1.72    6.35
   8  -9 -27    5.93    6.72
  -8  -9  27   -2.13    5.63
  -8   9  28    3.71    6.43
   8  -9 -28    0.86    6.49
  -8  -9  28   -1.97    5.51
  -8   9  29   -2.97    5.74
   8  -9 -29    5.46    7.28
  -8  -9  29   -2.02    5.50
  -8   9  30    5.19    5.61
   8  -9 -30   -2.35    6.43
  -8  -9  30    8.21    6.58
  -8   9  31   -0.97    6.36
   8  -9 -31    5.98    7.95
  -8  -9  31    8.31    6.89
  -8   9  32   -1.46    5.02
   8  -9 -32    0.14    6.51
  -8  -9  32    5.26    5.66
  -8   9  33   -0.36    5.18
   8 -10  -1   30.98    8.24
   8 -10  -2   -0.27    4.38
   8 -10  -3   30.22    7.78
   8 -10  -4    8.45    5.32
   8 -10  -6    2.48    4.48
   8 -10  -7   40.51    9.55
   8 -10  -8    1.26    4.71
   8 -10  -9    6.31    5.68
  -8 -10   9   13.31    6.00
   8 -10 -10   -1.39    5.69
  -8 -10  10    1.51    4.39
   8 -10 -11   17.43    6.95
  -8 -10  11    2.41    4.30
   8 -10 -12   -0.84    4.72
  -8 -10  12    3.35    5.01
  -8  10  13   36.64    9.45
   8 -10 -13   41.25   10.02
  -8 -10  13   42.32    9.67
  -8  10  14   -0.95    4.62
   8 -10 -14   -0.83    5.10
  -8 -10  14   -3.42    5.18
  -8  10  15   -0.28    4.81
   8 -10 -15   -2.09    5.61
  -8 -10  15   -3.52    5.12
  -8  10  16   -1.03    4.40
   8 -10 -16   -4.36    6.15
  -8 -10  16   -0.36    5.32
  -8  10  17   44.56   11.01
   8 -10 -17   47.69   11.21
  -8 -10  17   60.88   11.93
  -8  10  18    2.63    4.28
   8 -10 -18    0.42    6.09
  -8 -10  18   -2.54    5.59
  -8  10  19    5.20    5.94
   8 -10 -19   18.85    7.28
  -8 -10  19   19.48    7.29
  -8  10  20   -3.35    5.74
   8 -10 -20    2.92    5.62
  -8 -10  20    7.32    5.34
  -8  10  21    8.43    6.08
   8 -10 -21    5.38    6.29
  -8 -10  21    2.68    4.98
  -8  10  22   -0.67    5.37
   8 -10 -22   -0.31    5.73
  -8 -10  22    3.13    5.08
  -8  10  23   14.62    7.14
   8 -10 -23    1.75    4.74
  -8  10  24    5.36    6.14
   8 -10 -24    6.37    6.26
  -8  10  25   -1.98    5.89
   8 -10 -25   -0.57    5.44
  -8  10  26    1.82    5.30
   8 -10 -26   -0.51    6.38
  -8  10  27    4.89    5.90
   8 -10 -27    6.35    6.10
  -8  10  28   -1.63    5.79
   8 -10 -28   -1.63    5.22
  -8  10  29   10.70    7.03
   8 -10 -29    0.89    6.64
  -8  10  30    4.67    4.87
  -8  10  31    3.99    6.87
  -8  10  32    6.72    6.99
  -8  10  33    4.75    7.50
   8 -11  -1   34.66    8.96
   8 -11  -2    4.03    5.41
   8 -11  -3   15.25    6.23
   8 -11  -4    0.04    4.26
   8 -11  -5   21.24    7.31
   8 -11  -6    0.12    4.13
   8 -11  -7    7.15    5.35
   8 -11  -8    2.04    5.16
   8 -11  -9   25.84    8.06
   8 -11 -10   -0.20    4.99
   8 -11 -11   17.89    7.07
   8 -11 -12    1.60    5.41
   8 -11 -13    1.01    5.21
   8 -11 -14    5.55    5.77
   8 -11 -15   28.60    8.92
   8 -11 -16    0.83    5.68
   8 -11 -17    1.39    5.32
   8 -11 -18   -0.27    6.62
   8 -11 -19   17.63    7.53
   8 -11 -20   -1.27    5.84
   8 -11 -21   13.34    7.03
   8 -11 -22   -2.50    6.03
   8 -11 -23   -0.48    6.36
   8 -11 -24    1.19    6.00
   8 -11 -25    8.23    6.72
   8 -11 -26   -0.63    6.80
   8 -12  -1    2.21    4.05
   8 -12  -2   -2.40    4.68
   8 -12  -3   33.86    8.38
   8 -12  -4   -1.91    4.67
   8 -12  -5   -0.65    5.06
   8 -12  -6    0.00    4.38
   8 -12  -7   23.25    7.70
   8 -12  -8    5.06    5.41
   8 -12  -9   19.96    7.33
   8 -12 -10    3.37    5.95
   8 -12 -11    1.60    5.31
   8 -12 -12   -1.12    4.52
   8 -12 -13   19.23    7.06
   8 -12 -14   -1.16    5.72
   8 -12 -15    0.11    5.36
   8 -12 -16   -0.05    5.13
   8 -12 -17    2.55    5.94
   8 -12 -18    5.67    4.83
   8 -12 -19   16.80    8.15
   8 -12 -20    0.02    4.81
   8 -12 -21    3.05    6.13
   8 -12 -22   -3.41    6.45
   8 -12 -23    0.83    5.50
   8 -13  -1    5.46    5.10
   8 -13  -2    2.11    4.32
   8 -13  -3    0.00    3.71
   8 -13  -4    6.78    5.14
   8 -13  -5   15.88    6.34
   8 -13  -6    1.77    4.04
   8 -13  -7   -0.67    4.30
   8 -13  -8    1.60    4.55
   8 -13  -9    2.20    5.01
   8 -13 -10    0.89    5.27
   8 -13 -11   19.41    7.10
   8 -13 -12    0.61    4.80
   8 -13 -13   -0.29    4.32
   8 -13 -14    0.00    5.58
   8 -13 -15   11.02    6.36
   8 -13 -16    0.05    5.42
   8 -13 -17    0.92    5.41
   8 -13 -18    0.00    6.06
   8 -13 -19   -0.35    4.39
   8 -13 -20    1.40    5.42
   8 -14  -1    7.19    5.23
   8 -14  -2    0.64    4.14
   8 -14  -3    2.75    4.31
   8 -14  -4   -0.86    4.38
   8 -14  -5    2.16    3.91
   8 -14  -6    5.32    4.83
   8 -14  -7    7.93    5.10
   8 -14  -8    8.66    5.16
   8 -14  -9    1.05    4.91
   8 -14 -10    2.14    4.80
   8 -14 -11    1.29    5.04
   8 -14 -12    1.47    5.77
   8 -14 -13    7.14    5.11
   8 -14 -14    0.84    5.11
   8 -14 -15    0.43    5.41
   8 -14 -16    0.59    4.98
   8 -15  -1    2.66    4.32
   8 -15  -2   -0.96    4.07
   8 -15  -3   -1.32    4.47
   8 -15  -4    5.22    4.56
   8 -15  -5    7.78    5.26
   8 -15  -6    0.09    4.42
   8 -15  -7   -1.88    4.48
   8 -15  -8    3.63    4.76
   8 -15  -9    1.72    5.08
   8 -15 -10    1.31    4.27
   8 -15 -11    0.22    4.15
   8 -15 -12   -0.54    4.86
   8 -16  -1    1.13    3.93
   8 -16  -2    2.60    4.29
   8 -16  -3   -1.39    4.01
   8 -16  -4    3.02    4.43
   8 -16  -5    1.18    4.31
   8 -16  -6    1.77    4.47
  -7   0   1  855.27  105.73
  -7   0   1  896.97  106.62
   7   0  -1  908.13  107.15
  -7   0   2   -0.41    3.04
  -7   0   2   -0.36    3.84
   7   0  -2    2.32    4.90
  -7   0   3   14.57    4.95
  -7   0   3   26.24    6.98
   7   0  -3   13.28    5.94
  -7   0   4   -0.22    3.43
  -7   0   4   -1.34    4.17
   7   0  -4   -0.69    4.08
  -7   0   5   27.26    7.59
  -7   0   5   47.68    9.21
   7   0  -5   47.32    9.38
  -7   0   6   -0.57    3.58
  -7   0   6    1.11    3.85
   7   0  -6   -0.21    4.53
  -7   0   7  317.64   44.52
  -7   0   7  344.39   45.17
   7   0  -7  425.54   46.41
  -7   0   8   -2.41    4.25
  -7   0   8   -1.16    3.88
   7   0  -8    0.09    3.89
  -7   0   9   19.09    6.13
  -7   0   9   19.71    5.86
   7   0  -9    7.55    5.33
  -7   0  10   -0.02    4.89
  -7   0  10   -1.09    4.24
   7   0 -10    0.83    4.35
  -7   0  11  325.48   42.94
  -7   0  11  338.39   43.16
   7   0 -11  340.31   43.94
  -7   0  12   -1.31    4.44
  -7   0  12   -1.26    4.54
   7   0 -12   -1.65    4.34
  -7   0  13  103.35   16.64
   7   0 -13  108.66   17.58
  -7   0  14    1.87    5.08
   7   0 -14   -0.99    4.98
   7   0 -15    4.99    5.95
   7   0 -16   -1.04    5.04
  -7   0  17  548.93   64.11
   7   0 -17  458.51   64.18
  -7   0  18    0.48    3.77
   7   0 -18    0.80    5.68
  -7   0  19   24.21    7.16
   7   0 -19   21.24    9.15
  -7   0  20   -2.12    5.07
   7   0 -20   -1.90    5.34
  -7   0  21   22.24    7.46
   7   0 -21    4.11    6.02
  -7   0  22   -2.64    5.46
   7   0 -22   -2.58    5.84
  -7   0  23   40.76   10.23
  -7   0  24   -1.39    5.56
   7   0 -24    1.52    6.37
  -7   0  25    0.85    6.48
   7   0 -25    0.52    5.78
  -7   0  26   -0.02    5.74
   7   0 -26   -1.53    6.15
  -7   0  27   69.31   14.38
  -7   0  28    2.01    5.77
  -7   0  29    5.17    5.84
  -7   0  30    0.00    5.14
  -7   0  31   20.25    8.05
  -7   0  32   -0.12    5.80
  -7   0  33   27.82    8.96
  -7   0  34   -1.94    6.69
  -7   0  35   -0.79    5.87
  -7   0  36    1.21    5.44
  -7   0  37    4.14    7.35
  -7   1   1   -0.19    2.91
  -7   1   1    1.37    4.73
   7  -1  -1    1.45    2.86
   7  -1  -1    3.69    4.96
   7   1  -1    3.61    4.19
  -7  -1   1    2.86    3.28
  -7  -1   1    2.67    4.59
  -7   1   2   36.57    7.73
  -7   1   2   37.96    8.75
   7  -1  -2   44.65    7.73
   7  -1  -2   39.95    9.06
   7   1  -2   34.00    8.88
  -7  -1   2   48.42    8.47
  -7  -1   2   45.77    9.25
  -7   1   3  263.71   37.02
  -7   1   3  286.04   37.78
   7  -1  -3  259.51   37.84
   7   1  -3  271.06   37.98
  -7  -1   3  363.71   38.14
  -7  -1   3  331.07   38.73
  -7   1   4    1.56    3.51
  -7   1   4    3.15    4.15
   7  -1  -4    3.52    4.02
   7   1  -4   -0.33    4.25
  -7  -1   4    1.31    3.91
  -7  -1   4   -1.83    4.38
  -7   1   5  103.75   13.87
  -7   1   5   83.00   13.76
   7  -1  -5   75.59   13.67
   7   1  -5   82.87   13.97
  -7  -1   5   71.18   12.79
  -7  -1   5   91.88   14.13
  -7   1   6    2.23    3.27
  -7   1   6    4.48    4.33
   7  -1  -6    3.52    4.59
   7   1  -6    5.79    4.54
  -7  -1   6    6.03    3.66
  -7  -1   6   -1.22    4.72
  -7   1   7   34.46    7.89
  -7   1   7   39.03    8.40
   7  -1  -7   38.74    8.19
   7   1  -7   30.75    8.17
  -7  -1   7   25.41    7.09
  -7  -1   7   43.90    8.65
  -7   1   8   20.63    5.85
  -7   1   8    8.68    5.14
   7  -1  -8   23.28    6.76
   7   1  -8   28.40    7.51
  -7  -1   8   16.90    5.27
  -7  -1   8   11.98    5.86
  -7   1   9  269.14   41.26
  -7   1   9  423.77   43.19
   7  -1  -9  322.05   42.55
   7   1  -9  338.10   42.95
  -7  -1   9  295.86   41.62
  -7  -1   9  356.85   42.58
  -7   1  10   23.16    6.42
  -7   1  10   25.55    6.66
   7  -1 -10   20.44    7.14
   7   1 -10   14.34    6.09
  -7  -1  10   22.67    6.58
  -7  -1  10   21.47    6.40
  -7   1  11   76.04   13.44
  -7   1  11  104.05   14.60
   7  -1 -11   67.59   13.84
   7   1 -11   71.25   14.11
  -7  -1  11  126.68   15.30
  -7  -1  11   67.43   13.31
  -7   1  12   -1.79    4.10
   7  -1 -12    3.52    5.09
   7   1 -12    0.59    4.36
  -7  -1  12   -1.09    4.06
  -7  -1  12    1.72    4.17
   7  -1 -13  191.27   27.42
   7   1 -13  171.58   27.00
  -7  -1  13  208.08   27.04
   7  -1 -14    1.18    4.49
   7   1 -14    2.86    4.95
  -7  -1  14    5.94    5.05
   7  -1 -15  109.51   19.38
   7   1 -15  118.30   19.75
  -7  -1  15  139.91   19.42
   7  -1 -16   11.41    6.94
   7   1 -16   26.59    8.31
  -7  -1  16   38.60    8.35
  -7   1  17   33.25    8.58
   7  -1 -17   22.82    8.31
   7   1 -17   23.12    8.24
  -7  -1  17   27.72    8.12
  -7  -1  17   33.43    8.33
  -7   1  18    3.11    5.31
   7  -1 -18    2.60    6.29
   7   1 -18    3.00    5.90
  -7  -1  18    1.60    4.94
  -7   1  19  162.23   25.85
   7  -1 -19  182.39   27.28
   7   1 -19  181.90   27.50
  -7  -1  19  200.76   26.90
  -7   1  20    0.48    4.80
   7  -1 -20    0.96    6.02
   7   1 -20    4.68    6.31
  -7  -1  20    6.18    4.94
  -7   1  21   67.51   13.01
   7  -1 -21   73.03   14.21
   7   1 -21   54.34   13.55
  -7  -1  21   65.38   12.86
  -7   1  22    2.57    5.26
   7  -1 -22   -2.12    6.82
   7   1 -22    0.00    6.14
  -7  -1  22    1.27    4.58
  -7   1  23   60.35   11.83
   7  -1 -23   22.49    9.67
   7   1 -23   50.96   12.27
  -7  -1  23   44.72   11.26
  -7   1  24   17.45    7.56
   7   1 -24   18.19    8.41
  -7  -1  24   29.73    8.54
  -7   1  25   51.80   13.14
  -7  -1  25   65.60   12.88
  -7   1  26    3.06    5.82
  -7  -1  26   -1.41    5.58
  -7   1  27    4.69    4.88
  -7  -1  27    6.44    6.35
  -7   1  28   -1.97    5.85
   7  -1 -28    5.42    6.79
  -7  -1  28    3.06    5.27
  -7   1  29   38.53   10.78
  -7  -1  29   44.69   11.33
  -7   1  30    1.39    5.70
  -7  -1  30    1.21    5.96
  -7   1  31   28.64    9.52
  -7  -1  31   26.04    9.80
  -7   1  32    2.94    5.28
  -7  -1  32   -0.32    5.70
  -7   1  33    9.06    7.39
  -7  -1  33    1.23    6.04
  -7   1  34    6.52    6.61
  -7  -1  34   -2.37    6.84
  -7   1  35    6.48    6.89
  -7  -1  35    4.09    6.03
  -7   1  36   -1.01    5.80
  -7  -1  36   -0.27    6.36
  -7   1  37   -1.29    5.28
  -7  -1  37   -1.74    7.30
  -7   2   1   48.45    8.98
  -7   2   1   46.79    9.55
   7  -2  -1   49.21    8.91
   7  -2  -1   56.39   10.69
   7   2  -1   60.13   11.27
  -7  -2   1   53.42    9.40
  -7  -2   1   49.39   10.13
  -7   2   2   55.38    9.88
  -7   2   2   62.83   10.55
   7  -2  -2   54.02    9.58
   7  -2  -2   64.98   11.53
   7   2  -2   55.57   10.88
  -7  -2   2   53.72   10.02
  -7  -2   2   70.46   11.46
  -7   2   3    3.68    3.66
  -7   2   3   18.28    5.55
   7  -2  -3    9.57    4.40
   7  -2  -3    5.35    4.53
   7   2  -3   15.23    5.94
  -7  -2   3    8.76    4.35
  -7  -2   3   11.53    5.77
  -7   2   4    7.04    3.99
  -7   2   4   13.07    5.15
   7  -2  -4    9.86    5.59
   7   2  -4    7.56    5.22
  -7  -2   4    4.56    4.53
  -7  -2   4    6.11    5.00
  -7   2   5  330.10   39.16
  -7   2   5  273.22   38.77
   7  -2  -5  307.62   39.61
   7   2  -5  310.34   39.81
  -7  -2   5  282.14   38.61
  -7  -2   5  333.89   40.04
  -7   2   6   13.12    5.06
  -7   2   6   10.39    5.22
   7  -2  -6   23.98    6.56
   7   2  -6    8.18    5.03
  -7  -2   6   13.40    5.49
  -7  -2   6   23.96    6.54
   7  -2  -7  245.10   33.95
   7   2  -7  275.07   34.71
  -7  -2   7  245.47   33.34
  -7  -2   7  264.09   34.18
  -7   2   8   10.39    4.55
   7  -2  -8    9.86    5.82
   7   2  -8    1.95    5.70
  -7  -2   8    7.87    4.35
  -7  -2   8    1.15    4.24
  -7   2   9   76.96   12.40
   7  -2  -9   47.33   11.83
   7   2  -9   95.44   13.91
  -7  -2   9   68.93   12.09
  -7  -2   9   86.88   13.21
  -7   2  10   22.25    6.53
   7  -2 -10   27.74    7.53
   7   2 -10   13.55    6.19
  -7  -2  10   26.59    6.95
  -7  -2  10   21.87    6.85
  -7   2  11  140.24   21.55
   7  -2 -11  169.44   23.00
   7   2 -11  164.36   23.02
  -7  -2  11  145.22   21.68
  -7  -2  11  148.68   22.01
  -7   2  12   44.02    8.83
   7  -2 -12   30.38    8.70
   7   2 -12   45.22   10.35
  -7  -2  12   26.85    7.84
  -7  -2  12   52.86    9.55
   7  -2 -13  115.57   15.77
   7   2 -13   59.92   13.66
  -7  -2  13   73.20   13.32
   7  -2 -14    5.15    5.46
   7   2 -14    2.59    4.78
  -7  -2  14    2.72    4.97
   7  -2 -15   19.57    7.89
   7   2 -15   16.07    7.42
  -7  -2  15   37.29    8.34
   7  -2 -16  118.72   16.70
   7   2 -16   78.19   14.93
  -7  -2  16   63.53   13.61
  -7   2  17   49.41   11.51
   7  -2 -17   69.99   13.59
   7   2 -17   68.17   13.58
  -7  -2  17   71.31   12.63
  -7  -2  17   75.42   12.99
  -7   2  18   50.24   11.06
   7  -2 -18   65.19   12.50
   7   2 -18   34.62   10.99
  -7  -2  18   53.00   11.21
  -7  -2  18   61.61   11.56
  -7   2  19    7.04    6.36
   7  -2 -19    5.84    5.78
   7   2 -19   -0.41    5.34
  -7  -2  19   -0.57    5.14
  -7  -2  19    0.48    5.13
  -7   2  20    9.41    5.85
   7   2 -20    1.42    5.03
  -7  -2  20   10.05    6.16
  -7  -2  20   11.23    6.19
  -7   2  21  104.41   16.27
   7   2 -21   64.90   15.35
  -7  -2  21   89.62   16.09
  -7   2  22    4.61    5.19
  -7  -2  22   10.46    5.70
  -7   2  23   26.17    8.45
  -7  -2  23   32.28    8.82
  -7   2  24    2.32    5.89
  -7  -2  24    5.46    5.18
  -7   2  25   19.18    7.83
   7  -2 -25    9.55    7.62
  -7  -2  25   21.44    7.79
  -7   2  26    2.77    5.88
   7  -2 -26    4.47    6.55
  -7  -2  26   -1.71    5.98
  -7   2  27   18.42    7.96
   7  -2 -27   10.52    7.97
  -7  -2  27   22.44    8.05
  -7   2  28    4.59    5.52
   7  -2 -28    4.33    6.30
  -7  -2  28    6.92    6.10
  -7   2  29    5.78    5.81
   7  -2 -29    4.75    7.04
  -7  -2  29   11.71    6.86
  -7   2  30    3.17    5.85
   7  -2 -30   -3.27    7.46
  -7  -2  30    6.09    6.79
  -7   2  31   15.37    7.42
  -7  -2  31    8.36    6.97
  -7   2  32    1.74    5.63
  -7  -2  32   -0.59    6.03
  -7   2  33   10.10    7.99
  -7  -2  33   14.42    7.57
  -7   2  34   -1.46    6.76
  -7  -2  34    4.69    5.19
  -7   2  35    3.27    6.42
  -7  -2  35   -2.79    6.60
  -7   2  36   -1.36    6.77
  -7  -2  36   -3.47    6.76
  -7  -2  37   10.73    7.99
  -7   3   1   -0.87    3.05
   7  -3  -1    0.46    3.11
   7  -3  -1   -2.11    4.25
   7   3  -1    1.78    4.54
  -7  -3   1   -1.66    3.60
  -7  -3   1    2.12    4.07
  -7   3   2  181.39   25.61
   7  -3  -2  214.54   25.70
   7  -3  -2  188.01   26.60
   7   3  -2  189.39   26.89
  -7  -3   2  194.56   25.86
  -7  -3   2  192.21   26.77
  -7   3   3   53.75    9.40
   7  -3  -3   42.98    8.45
   7  -3  -3   45.33    9.52
   7   3  -3   48.64   10.13
  -7  -3   3   59.25    9.60
  -7  -3   3   53.91   10.05
  -7   3   4   10.72    4.20
   7  -3  -4    8.20    4.85
   7   3  -4    3.82    4.08
  -7  -3   4    6.49    4.25
  -7  -3   4   -0.05    4.89
  -7   3   5  114.19   14.23
   7  -3  -5  102.29   14.66
   7   3  -5   74.53   13.67
  -7  -3   5   77.30   13.17
  -7  -3   5   63.43   13.28
  -7   3   6   14.02    5.05
   7  -3  -6   15.61    6.25
   7   3  -6   19.91    6.49
  -7  -3   6   27.11    6.27
  -7  -3   6   11.32    5.66
  -7   3   7    0.68    3.25
   7  -3  -7    1.74    4.58
   7   3  -7    1.11    3.68
  -7  -3   7   -0.50    4.25
  -7  -3   7    2.33    4.20
  -7   3   8   -0.77    3.49
   7  -3  -8    4.40    4.30
   7   3  -8   -0.16    4.01
  -7  -3   8    0.76    3.20
  -7  -3   8   -0.73    3.54
  -7   3   9  239.86   32.04
   7  -3  -9  210.47   32.06
   7   3  -9  231.82   32.75
  -7  -3   9  253.79   32.12
  -7  -3   9  277.53   33.22
  -7   3  10   81.21   12.87
   7  -3 -10   35.23   11.43
   7   3 -10   67.05   12.96
  -7  -3  10  102.56   13.34
  -7  -3  10   96.72   13.75
  -7   3  11    3.05    3.97
   7  -3 -11    5.60    5.32
   7   3 -11    4.47    4.96
  -7  -3  11    8.64    4.47
  -7  -3  11   10.21    5.83
  -7   3  12    2.01    4.05
   7  -3 -12    1.05    3.97
   7   3 -12   -0.57    4.49
  -7  -3  12    0.18    3.62
  -7  -3  12    1.36    4.50
   7  -3 -13  133.32   17.16
   7   3 -13   54.18   13.85
  -7  -3  13   99.43   15.21
   7  -3 -14   95.80   17.14
   7   3 -14  115.98   18.17
  -7  -3  14  103.34   17.04
   7  -3 -15  162.08   24.18
   7   3 -15  145.41   23.88
  -7  -3  15  171.69   23.79
  -7   3  16   35.89    8.50
   7  -3 -16   16.19    7.54
   7   3 -16   22.87    7.77
  -7  -3  16   24.05    7.54
  -7  -3  16   14.62    6.99
  -7   3  17    6.01    5.72
   7   3 -17   -0.09    5.16
  -7  -3  17    7.76    5.28
  -7  -3  17    4.02    5.39
  -7   3  18   20.67    7.63
   7   3 -18   28.24    9.18
  -7  -3  18   30.89    8.66
  -7  -3  18   39.97    9.29
  -7   3  19  310.13   42.01
   7   3 -19  291.29   42.43
  -7  -3  19  337.44   42.14
  -7   3  20    0.04    5.21
  -7  -3  20    5.04    6.20
  -7   3  21    5.37    5.28
   7  -3 -21    4.06    5.97
  -7  -3  21    2.04    5.02
  -7   3  22   -1.92    5.66
   7  -3 -22   -3.13    6.07
  -7  -3  22   -1.40    5.52
  -7   3  23   13.21    7.01
   7  -3 -23   23.95    8.61
  -7  -3  23   22.14    8.01
  -7   3  24    1.23    6.16
   7  -3 -24    4.47    6.95
  -7  -3  24    8.17    5.75
  -7   3  25   26.42    8.96
   7  -3 -25   23.45    8.96
  -7  -3  25   31.93    9.52
  -7   3  26    1.96    5.13
   7  -3 -26   -0.34    6.26
  -7  -3  26   -2.87    5.78
  -7   3  27   -1.95    5.03
   7  -3 -27   -1.00    6.38
  -7  -3  27   -0.63    4.94
  -7   3  28    1.78    4.92
   7  -3 -28   10.71    7.17
  -7  -3  28    5.78    5.95
  -7   3  29   18.80    7.34
   7  -3 -29    6.77    7.70
  -7  -3  29    5.48    6.36
  -7   3  30    3.60    5.30
   7  -3 -30    1.20    5.98
  -7  -3  30    1.95    5.49
  -7   3  31   23.25    9.21
   7  -3 -31   -0.33    6.80
  -7  -3  31   31.57    9.54
  -7   3  32    4.55    6.32
  -7  -3  32    5.48    6.32
  -7   3  33    7.65    7.59
  -7  -3  33    5.05    6.85
  -7   3  34    4.36    7.70
  -7  -3  34   -0.66    6.19
  -7   3  35   17.50    7.77
  -7  -3  35    2.89    5.71
  -7   3  36   -3.01    6.83
  -7  -3  36    4.94    5.53
  -7  -3  37   -4.41    7.56
  -7   4   1   93.13   13.64
   7  -4  -1   99.26   13.47
   7  -4  -1   92.53   14.56
   7   4  -1   89.68   14.62
  -7  -4   1   68.83   13.19
  -7  -4   1   99.29   15.18
  -7   4   2  102.79   14.35
   7  -4  -2   83.48   13.56
   7  -4  -2   96.05   14.97
   7   4  -2   87.49   15.01
  -7  -4   2  104.66   14.54
  -7  -4   2   88.92   15.15
  -7   4   3   16.16    5.36
   7  -4  -3   16.83    4.79
   7  -4  -3   12.36    5.48
   7   4  -3   20.56    6.50
  -7  -4   3   16.44    5.55
  -7  -4   3   11.49    5.53
  -7   4   4   32.75    7.35
   7  -4  -4   39.11    7.28
   7  -4  -4   29.80    8.21
   7   4  -4   29.83    7.91
  -7  -4   4   49.83    8.23
  -7  -4   4   42.62    8.96
  -7   4   5   86.93   13.32
   7  -4  -5   74.64   13.51
   7   4  -5   84.69   14.07
  -7  -4   5   77.28   12.80
  -7  -4   5   92.46   14.65
  -7   4   6   77.70   11.98
   7  -4  -6   62.61   12.13
   7   4  -6   65.37   12.44
  -7  -4   6   67.40   11.66
  -7  -4   6   75.17   12.78
  -7   4   7   49.56    9.20
   7  -4  -7   45.38    9.64
   7   4  -7   48.72   10.12
  -7  -4   7   51.08    9.49
  -7  -4   7   43.08    9.79
  -7   4   8   83.41   12.35
   7  -4  -8   40.84   10.83
   7   4  -8   74.17   12.54
  -7  -4   8   78.52   11.99
  -7   4   9   22.81    6.50
   7  -4  -9   31.37    7.72
   7   4  -9   17.72    6.51
  -7  -4   9   24.62    6.53
  -7  -4   9   29.17    7.30
  -7   4  10   -1.80    4.53
   7  -4 -10   -0.69    4.97
   7   4 -10    0.58    3.85
  -7  -4  10   -1.74    3.65
  -7  -4  10    2.78    4.20
  -7   4  11  141.64   19.43
   7  -4 -11  132.14   19.92
   7   4 -11  120.22   19.72
  -7  -4  11  123.51   18.80
  -7  -4  11  117.19   19.21
  -7   4  12  139.81   21.28
   7  -4 -12  143.24   22.03
   7   4 -12  136.21   22.14
  -7  -4  12  153.34   21.51
  -7  -4  12  166.99   22.56
   7   4 -13  116.21   20.73
  -7  -4  13  163.85   21.62
   7   4 -14   26.95    8.63
  -7  -4  14   37.73    8.98
   7   4 -15   57.86   12.82
  -7  -4  15   73.69   12.94
  -7   4  16   42.84    9.31
   7   4 -16   34.92    9.21
  -7  -4  16   27.72    8.61
  -7  -4  16   31.44    8.66
  -7   4  17  197.75   25.56
  -7  -4  17  147.02   24.04
  -7   4  18   23.18    8.02
   7  -4 -18   35.32    9.36
  -7  -4  18   39.75    9.22
  -7   4  19   15.34    6.73
   7  -4 -19   12.75    7.57
  -7  -4  19    9.24    6.02
  -7   4  20   35.39    8.73
   7  -4 -20    8.15    7.56
  -7  -4  20   43.51    9.58
  -7   4  21   63.53   11.98
   7  -4 -21   26.58   10.81
  -7  -4  21   48.20   10.70
  -7   4  22   49.75   10.80
   7  -4 -22   39.84   10.67
  -7  -4  22   21.23    8.40
  -7   4  23   16.26    7.28
   7  -4 -23    0.47    6.69
  -7  -4  23    5.40    5.73
  -7   4  24    5.46    5.93
   7  -4 -24    9.76    6.25
  -7  -4  24    8.19    7.03
  -7   4  25    1.60    6.09
   7  -4 -25    0.39    5.55
  -7   4  26   17.74    7.65
   7  -4 -26    8.54    7.51
  -7  -4  26    6.08    7.05
  -7   4  27   16.90    7.35
   7  -4 -27   11.24    7.36
  -7  -4  27   14.49    7.63
  -7   4  28   10.49    6.81
   7  -4 -28    8.81    7.13
  -7  -4  28    8.02    5.99
  -7   4  29    6.24    5.99
   7  -4 -29    8.23    7.54
  -7  -4  29    8.85    6.94
  -7   4  30    1.86    5.58
   7  -4 -30    7.55    6.98
  -7  -4  30    1.03    5.74
  -7   4  31    8.60    5.79
   7  -4 -31    3.18    7.36
  -7  -4  31    2.42    6.57
  -7   4  32    9.98    6.77
   7  -4 -32    0.22    6.80
  -7  -4  32    3.36    6.49
  -7   4  33    1.99    6.10
   7  -4 -33   13.41    8.04
  -7  -4  33   10.89    6.68
  -7   4  34    1.90    5.35
  -7  -4  34   -0.95    6.34
  -7   4  35   -4.31    7.58
  -7  -4  35   -2.22    7.02
  -7   4  36   -0.56    5.71
  -7  -4  36    0.52    6.57
  -7  -4  37   10.10    7.54
  -7   5   1    2.97    3.29
   7  -5  -1   -0.28    2.46
   7  -5  -1    1.61    3.83
   7   5  -1    0.75    3.94
  -7  -5   1    2.06    4.02
  -7  -5   1   -1.27    4.68
  -7   5   2    1.41    3.39
   7  -5  -2    1.91    3.02
   7  -5  -2    0.70    4.02
   7   5  -2    3.54    4.46
  -7  -5   2    0.48    3.30
  -7  -5   2    1.72    4.21
  -7   5   3   48.82    8.69
   7  -5  -3   55.85    8.43
   7  -5  -3   38.52    9.04
   7   5  -3   37.94    9.17
  -7  -5   3   43.22    8.37
  -7  -5   3   32.77    8.87
  -7   5   4  143.30   19.39
   7  -5  -4  125.80   18.42
   7  -5  -4  130.60   19.69
   7   5  -4  141.30   20.15
  -7  -5   4  124.37   19.05
  -7  -5   4  157.62   21.06
  -7   5   5   32.39    8.08
   7  -5  -5   49.43    9.29
   7   5  -5   55.99   10.15
  -7  -5   5   35.03    8.24
  -7  -5   5   47.67    9.61
  -7   5   6    3.38    3.94
   7  -5  -6    3.66    5.25
   7   5  -6    2.59    4.31
  -7  -5   6   -1.03    3.48
  -7  -5   6    0.82    4.10
  -7   5   7   17.58    5.72
   7   5  -7   19.94    6.81
  -7  -5   7   19.91    5.64
  -7  -5   7   18.07    7.06
  -7   5   8  103.83   14.77
   7   5  -8   79.25   14.87
  -7  -5   8   80.61   14.13
  -7  -5   8  102.13   15.64
  -7   5   9  146.26   20.18
   7   5  -9  131.56   20.55
  -7  -5   9  123.55   19.51
  -7  -5   9  147.94   20.88
  -7   5  10   24.03    7.16
   7   5 -10   17.57    7.66
  -7  -5  10   38.82    8.15
  -7  -5  10   39.98    8.50
  -7   5  11  140.44   16.75
   7   5 -11   81.44   15.60
  -7  -5  11  104.23   15.58
  -7  -5  11   71.71   15.05
  -7   5  12    0.35    4.11
   7   5 -12    1.50    6.06
  -7  -5  12    5.86    5.24
   7   5 -13   24.95    8.66
  -7  -5  13   43.96    9.75
   7  -5 -14   31.80    9.37
   7  -5 -15  142.47   22.52
  -7   5  16   -0.78    4.11
   7  -5 -16   -1.41    5.18
  -7  -5  16    6.09    4.59
  -7   5  17   -0.82    5.79
   7  -5 -17    2.59    5.46
  -7  -5  17    3.67    5.00
  -7   5  18    2.31    4.21
   7  -5 -18    5.40    6.07
  -7  -5  18   -1.53    4.68
  -7   5  19   43.06   10.27
   7  -5 -19   55.53   11.41
  -7  -5  19   41.16    9.98
  -7   5  20   34.48    9.38
   7  -5 -20   46.81   11.25
  -7  -5  20   44.05   10.10
  -7   5  21    7.17    6.32
   7  -5 -21    1.09    5.79
  -7  -5  21    8.24    6.16
  -7   5  22   -3.50    5.74
   7  -5 -22    2.46    5.64
  -7  -5  22   -1.63    5.69
  -7   5  23    8.92    5.71
   7  -5 -23    1.74    5.82
  -7  -5  23   11.66    6.58
  -7   5  24   19.38    7.30
   7  -5 -24    9.69    7.00
  -7  -5  24   12.64    6.08
  -7   5  25    3.46    6.27
   7  -5 -25    8.19    6.99
  -7  -5  25   14.45    7.05
  -7   5  26   -0.71    5.61
   7  -5 -26   16.96    7.86
  -7  -5  26    2.53    5.31
  -7   5  27    0.66    5.13
   7  -5 -27    2.19    6.72
  -7  -5  27   -0.51    5.04
  -7   5  28    3.12    5.46
   7  -5 -28    5.05    7.03
  -7  -5  28   -0.33    5.39
  -7   5  29    5.58    5.85
   7  -5 -29    7.95    6.67
  -7  -5  29   15.67    7.70
  -7   5  30    7.29    6.95
   7  -5 -30   13.63    8.11
  -7  -5  30    7.65    7.26
  -7   5  31    9.14    7.34
   7  -5 -31   18.37    8.75
  -7  -5  31   14.66    7.78
  -7   5  32   -3.29    7.05
  -7  -5  32    3.79    6.29
  -7   5  33   -2.10    5.80
   7  -5 -33    0.00    6.69
  -7  -5  33   -2.45    7.62
  -7   5  34   18.78    8.65
   7  -5 -34    5.25    7.66
  -7  -5  34   12.96    7.10
  -7   5  35    2.68    6.21
   7  -5 -35   -4.74    8.26
  -7  -5  35    6.31    7.47
  -7   5  36    3.59    5.96
  -7  -5  36    2.47    6.56
  -7  -5  37    1.51    5.58
  -7   6   1   83.14   14.23
   7  -6  -1  110.56   14.56
   7   6  -1   90.81   15.68
  -7  -6   1  104.26   15.18
  -7  -6   1  112.38   16.82
  -7   6   2   53.38   10.24
   7  -6  -2   65.66   10.24
   7   6  -2   67.74   11.90
  -7  -6   2   61.17   10.55
  -7  -6   2   74.61   12.68
  -7   6   3   29.30    7.70
   7  -6  -3   55.11    8.31
   7   6  -3   51.76    9.75
  -7  -6   3   36.08    8.06
  -7  -6   3   49.45   10.03
  -7   6   4   14.00    5.22
   7  -6  -4    6.52    3.77
   7   6  -4   13.81    5.50
  -7  -6   4   13.63    5.12
  -7  -6   4   12.49    6.01
  -7   6   5    1.96    3.55
   7   6  -5    3.58    4.39
  -7  -6   5    0.07    3.35
  -7  -6   5   -1.86    4.80
  -7   6   6   75.50   13.76
   7   6  -6  103.70   15.37
  -7  -6   6   87.74   14.11
  -7  -6   6  103.23   15.73
  -7   6   7  273.56   27.75
   7   6  -7  172.53   26.81
  -7  -6   7  189.99   26.32
  -7  -6   7  157.72   26.65
  -7   6   8   68.82   11.26
   7   6  -8   39.15   10.59
  -7  -6   8   78.62   11.78
  -7  -6   8   62.26   11.98
  -7   6   9    3.55    4.52
   7  -6  -9   -1.06    4.03
  -7  -6   9    3.14    4.04
  -7  -6   9    6.11    4.85
  -7   6  10  149.61   17.32
   7  -6 -10   81.31   15.79
  -7  -6  10   84.63   15.23
  -7   6  11  129.31   19.89
   7  -6 -11  102.58   19.83
  -7  -6  11  184.73   21.12
  -7   6  12   13.06    5.76
   7  -6 -12   11.94    6.61
   7  -6 -13    3.62    5.92
   7  -6 -14    4.68    5.48
   7  -6 -15    7.35    6.36
  -7   6  16   65.13   12.65
   7  -6 -16   69.06   13.48
  -7  -6  16   66.47   12.50
  -7   6  17   75.75   13.07
   7  -6 -17   54.59   12.51
  -7  -6  17   66.18   12.70
  -7   6  18   60.43   12.45
   7  -6 -18   67.87   13.69
  -7  -6  18   73.24   13.20
  -7   6  19   -2.32    5.10
   7  -6 -19    4.71    7.09
  -7  -6  19    5.11    5.89
  -7   6  20   -0.00    4.56
   7  -6 -20    3.93    5.56
  -7  -6  20    1.42    5.00
  -7   6  21    4.88    4.86
   7  -6 -21    2.99    7.06
  -7  -6  21    5.67    6.01
  -7   6  22   26.48    9.25
   7  -6 -22   15.38    8.01
  -7  -6  22   34.61    8.45
  -7   6  23   22.43    7.51
   7  -6 -23   12.28    7.46
  -7  -6  23   12.46    6.80
  -7   6  24    3.69    5.81
   7  -6 -24   12.63    7.13
  -7  -6  24    2.54    5.22
  -7   6  25    7.13    5.93
   7  -6 -25   -1.09    5.70
  -7  -6  25   -2.88    5.35
  -7   6  26   28.84    9.16
   7  -6 -26   33.92   10.27
  -7  -6  26   28.03    9.53
  -7   6  27   16.03    6.85
   7  -6 -27    2.50    6.77
  -7  -6  27   13.96    6.98
  -7   6  28    7.54    7.50
   7  -6 -28   15.57    8.69
  -7  -6  28   17.18    8.48
  -7   6  29    5.54    7.75
   7  -6 -29    7.75    7.78
  -7  -6  29    3.43    7.38
  -7   6  30   -0.36    6.02
   7  -6 -30    0.95    6.91
  -7  -6  30   -3.69    6.48
  -7   6  31   -0.35    5.62
   7  -6 -31   -1.40    6.91
  -7  -6  31   -2.34    6.26
  -7   6  32   13.39    7.86
   7  -6 -32   -1.77    8.16
  -7  -6  32    6.38    5.46
  -7   6  33   -2.20    7.55
   7  -6 -33    3.77    6.56
  -7  -6  33    8.15    7.14
  -7   6  34    5.73    6.92
   7  -6 -34    6.80    6.71
  -7  -6  34    5.64    6.74
  -7   6  35   -1.94    6.75
   7  -6 -35    1.22    6.12
  -7  -6  35   -2.34    5.37
   7  -6 -36   -1.80    6.78
  -7  -6  36    0.76    5.95
  -7  -6  37    3.27    6.61
  -7   7   1    3.17    4.03
   7  -7  -1    1.12    3.32
   7  -7  -1   -1.22    3.98
  -7  -7   1    4.14    3.83
  -7   7   2   27.67    6.59
   7  -7  -2   28.78    6.16
   7  -7  -2   22.48    7.02
  -7  -7   2   31.84    7.14
  -7   7   3    4.18    4.23
   7  -7  -3   13.66    4.09
   7  -7  -3    4.75    5.03
  -7  -7   3   10.10    4.80
  -7   7   4  277.71   34.82
   7  -7  -4  271.01   35.26
  -7  -7   4  256.62   34.71
  -7   7   5  122.70   16.92
   7  -7  -5  101.48   16.96
  -7  -7   5  109.69   16.66
  -7   7   6   15.98    5.36
   7  -7  -6    7.14    4.90
  -7  -7   6   12.16    5.03
  -7   7   7   77.49   12.98
   7  -7  -7   74.46   13.55
  -7  -7   7   82.83   13.16
  -7   7   8    5.02    5.15
   7  -7  -8    6.99    5.24
  -7  -7   8   11.52    5.31
  -7   7   9   56.42   10.00
   7  -7  -9   43.11    9.86
  -7  -7   9   33.75    8.75
  -7   7  10  105.88   15.51
   7  -7 -10   81.42   15.47
  -7  -7  10   94.44   15.21
  -7   7  11   31.95    8.39
   7  -7 -11   35.59    9.17
  -7  -7  11   41.31    8.75
  -7   7  12    6.04    4.70
   7  -7 -12    2.12    5.16
   7  -7 -13   20.59    7.12
   7  -7 -14  144.52   22.27
   7  -7 -15    2.01    5.45
  -7   7  16    1.27    4.70
   7  -7 -16    4.00    5.33
  -7  -7  16   -1.37    4.78
  -7   7  17   -1.32    4.65
   7  -7 -17    0.31    4.82
  -7  -7  17    0.14    4.78
  -7   7  18   20.15    6.63
   7  -7 -18    4.35    5.21
  -7  -7  18    6.72    6.43
  -7   7  19   -1.44    5.28
   7  -7 -19    1.36    5.17
  -7  -7  19    3.22    5.63
  -7   7  20   39.84   10.24
   7  -7 -20   40.06   10.74
  -7  -7  20   43.55   10.12
  -7   7  21   -0.94    4.68
   7  -7 -21    2.56    5.75
  -7  -7  21    4.89    5.45
  -7   7  22   10.96    6.66
   7  -7 -22    1.09    5.56
  -7  -7  22    2.63    3.75
  -7   7  23    8.43    6.51
   7  -7 -23   -0.91    5.51
  -7  -7  23    6.91    6.17
  -7   7  24   27.66    8.84
   7  -7 -24   27.28    9.31
  -7  -7  24   24.00    8.80
  -7   7  25   -0.41    4.63
   7  -7 -25   -1.73    5.97
  -7  -7  25    8.05    5.67
  -7   7  26   10.92    7.01
   7  -7 -26    8.20    7.08
  -7  -7  26    6.49    6.08
  -7   7  27   -5.16    6.93
   7  -7 -27    4.51    6.25
  -7  -7  27   -1.71    4.61
  -7   7  28   -1.21    4.86
   7  -7 -28    4.15    6.43
  -7  -7  28   -0.19    5.60
  -7   7  29    2.23    5.87
   7  -7 -29    3.05    6.44
  -7  -7  29   -1.44    6.37
  -7   7  30   16.27    8.05
   7  -7 -30    6.60    7.19
  -7  -7  30   11.44    7.41
  -7   7  31   -2.07    5.89
   7  -7 -31   -0.30    6.96
  -7  -7  31    1.56    6.27
  -7   7  32   -0.69    5.65
   7  -7 -32    0.01    7.13
  -7  -7  32   -1.06    6.07
  -7   7  33   -0.11    5.84
   7  -7 -33   -0.00    6.51
  -7  -7  33   -2.17    6.41
  -7   7  34   -2.43    5.85
   7  -7 -34   -1.83    6.42
  -7  -7  34    1.05    5.34
  -7   7  35    1.88    6.01
   7  -7 -35   16.28    8.82
  -7  -7  35    1.03    6.10
   7  -7 -36    9.30    7.64
  -7  -7  36    6.93    7.05
   7  -7 -37    3.37    8.31
  -7   8   1   53.20    9.37
   7  -8  -1   55.33    8.72
   7  -8  -1   52.12    9.98
  -7  -8   1   42.94    8.98
  -7   8   2  118.81   15.92
   7  -8  -2  104.25   14.87
   7  -8  -2   86.40   15.93
  -7  -8   2  106.55   15.87
  -7   8   3    4.83    4.09
   7  -8  -3    7.66    3.93
   7  -8  -3   13.23    5.70
  -7  -8   3    9.44    4.60
  -7   8   4   35.93    7.65
   7  -8  -4   35.03    6.83
   7  -8  -4   26.05    7.59
  -7  -8   4   42.62    8.02
  -7   8   5   12.54    5.43
   7  -8  -5   12.61    4.56
   7  -8  -5    8.14    5.28
  -7  -8   5   10.09    4.59
  -7   8   6   36.11    7.65
   7  -8  -6   28.41    7.85
  -7  -8   6   27.14    7.26
  -7   8   7   -0.42    3.61
   7  -8  -7   -0.99    5.22
  -7  -8   7    3.88    5.02
  -7   8   8   80.17   11.80
   7  -8  -8   45.86   10.99
  -7  -8   8   62.22   11.14
  -7   8   9    0.47    4.36
   7  -8  -9    3.49    5.15
  -7  -8   9    5.17    4.27
  -7   8  10   24.20    7.08
   7  -8 -10   11.87    6.52
  -7  -8  10   14.87    5.98
  -7   8  11    2.30    4.55
   7  -8 -11    2.40    5.06
  -7   8  12  170.00   22.27
   7  -8 -12  127.13   21.67
   7  -8 -13    0.13    4.79
   7  -8 -14   10.45    5.77
   7  -8 -15    6.47    6.07
  -7   8  16   72.29   13.17
   7  -8 -16   56.97   13.28
  -7  -8  16   87.51   13.93
  -7   8  17    3.58    5.34
   7  -8 -17   -0.15    5.48
  -7  -8  17    0.71    4.91
  -7   8  18    8.40    5.34
   7  -8 -18   11.06    6.90
  -7  -8  18   10.73    6.46
  -7   8  19   -2.80    4.86
   7  -8 -19   -0.24    5.88
  -7  -8  19   -2.42    4.60
  -7   8  20   22.72    7.54
   7  -8 -20    1.99    5.91
  -7  -8  20   15.68    6.93
  -7   8  21   -2.59    4.79
   7  -8 -21   -0.35    5.85
  -7  -8  21   -4.02    5.35
  -7   8  22   15.18    6.42
   7  -8 -22    9.82    6.99
  -7  -8  22    9.91    6.79
  -7   8  23   17.68    7.08
   7  -8 -23   19.90    8.30
  -7  -8  23    4.18    5.27
  -7   8  24   -0.75    5.63
   7  -8 -24    8.55    5.97
  -7  -8  24    9.09    6.30
  -7   8  25    5.70    5.76
   7  -8 -25   -0.23    6.76
  -7  -8  25    1.75    5.23
  -7   8  26   16.28    6.76
   7  -8 -26    2.27    5.14
  -7  -8  26   18.19    7.67
  -7   8  27   18.75    7.59
   7  -8 -27    1.70    7.18
  -7  -8  27    0.24    4.50
  -7   8  28    4.20    5.56
   7  -8 -28    9.35    7.59
  -7  -8  28   14.86    7.09
  -7   8  29   -0.89    5.51
   7  -8 -29   -3.71    6.04
  -7  -8  29   -1.26    5.18
  -7   8  30    2.04    5.23
   7  -8 -30    2.02    6.40
  -7  -8  30    1.62    5.69
  -7   8  31    1.09    5.87
   7  -8 -31   -5.00    7.77
  -7  -8  31    4.49    6.27
  -7   8  32    2.67    5.81
   7  -8 -32    7.29    8.48
  -7  -8  32    3.73    6.33
  -7   8  33    0.43    4.63
   7  -8 -33   -2.68    7.70
  -7  -8  33   -4.54    6.77
  -7   8  34    2.91    5.92
   7  -8 -34   -0.56    7.95
  -7  -8  34   -0.98    5.95
  -7   8  35    3.90    6.50
   7  -8 -35   -2.78    7.40
  -7  -8  35   -3.66    6.72
   7  -8 -36    4.59    7.96
  -7  -8  36   -0.38    6.97
  -7   9   1   -0.38    3.51
   7  -9  -1   -1.35    4.92
  -7  -9   1    0.47    3.87
  -7   9   2   41.24    8.03
   7  -9  -2   34.00    8.41
  -7  -9   2   32.97    7.82
  -7   9   3    0.76    3.35
   7  -9  -3    2.58    4.56
  -7  -9   3    1.80    3.73
  -7   9   4   48.39    9.27
   7  -9  -4   40.09    9.42
  -7  -9   4   56.86    9.87
  -7   9   5    6.78    5.12
   7  -9  -5   -0.71    4.72
  -7  -9   5    4.94    4.45
  -7   9   6   30.00    7.11
   7  -9  -6   24.03    7.17
  -7  -9   6   34.81    8.16
  -7   9   7   22.30    6.07
   7  -9  -7   10.67    5.83
  -7  -9   7   14.58    5.46
  -7   9   8   33.28    7.79
   7  -9  -8   28.88    8.12
  -7  -9   8   33.68    8.00
   7  -9  -9    0.89    5.05
  -7  -9   9   -1.86    4.91
  -7   9  10   94.43   15.99
   7  -9 -10   94.83   16.38
  -7  -9  10  123.93   16.98
  -7   9  11    0.19    3.89
   7  -9 -11   -1.19    5.67
  -7   9  12    1.84    5.06
   7  -9 -12   -1.90    5.06
   7  -9 -13    3.13    5.47
   7  -9 -14   76.44   14.08
   7  -9 -15    0.43    5.58
  -7  -9  15    1.05    4.14
  -7   9  16   10.46    6.26
   7  -9 -16   12.97    6.75
  -7  -9  16   17.02    6.79
  -7   9  17   -0.37    4.41
   7  -9 -17    0.68    5.75
  -7  -9  17    0.93    5.45
  -7   9  18   16.81    6.72
   7  -9 -18   20.32    8.35
  -7  -9  18   13.83    6.86
  -7   9  19    4.07    5.16
   7  -9 -19   -2.52    5.57
  -7  -9  19   -2.46    4.55
  -7   9  20   19.32    6.93
   7  -9 -20   13.39    7.30
  -7  -9  20   23.92    7.85
  -7   9  21    1.75    5.38
   7  -9 -21    4.16    5.43
  -7  -9  21   -1.72    4.95
  -7   9  22    0.03    4.81
   7  -9 -22    0.00    5.59
  -7  -9  22   -0.37    4.86
  -7   9  23    3.32    4.95
   7  -9 -23   -2.06    6.14
  -7  -9  23   -2.17    5.33
  -7   9  24   16.68    8.03
   7  -9 -24   12.33    8.10
  -7  -9  24   30.10    8.55
  -7   9  25   -1.87    5.96
   7  -9 -25   -0.23    4.92
  -7  -9  25    3.40    5.40
  -7   9  26    4.67    5.42
   7  -9 -26   10.37    7.66
  -7  -9  26    5.95    5.91
  -7   9  27    0.69    5.69
   7  -9 -27   -0.00    6.63
  -7  -9  27   -4.11    5.63
  -7   9  28   -0.38    6.03
   7  -9 -28   -0.25    5.82
  -7  -9  28    4.76    6.16
  -7   9  29   -0.57    5.58
   7  -9 -29   -0.58    5.58
  -7  -9  29    0.23    5.86
  -7   9  30    6.67    6.32
   7  -9 -30    0.51    7.07
  -7  -9  30   -2.01    6.17
  -7   9  31   -0.47    6.40
   7  -9 -31    1.71    6.17
  -7  -9  31   -2.59    5.89
  -7   9  32    0.24    6.75
   7  -9 -32   -3.98    8.04
  -7  -9  32    2.66    6.23
  -7   9  33   -3.89    7.17
   7  -9 -33   -1.20    6.18
  -7   9  34    9.04    7.90
   7 -10  -1   16.76    6.03
  -7 -10   1    8.43    4.85
   7 -10  -2   47.61    9.97
  -7 -10   2   62.17   10.22
   7 -10  -3   -1.07    4.17
  -7 -10   3    3.34    3.37
   7 -10  -4   -0.01    4.17
  -7 -10   4    1.24    3.84
   7 -10  -5    1.12    3.96
  -7 -10   5    1.44    4.28
   7 -10  -6  141.50   18.47
  -7 -10   6  100.26   17.21
  -7  10   7    1.42    3.72
   7 -10  -7    0.59    4.72
  -7 -10   7    0.66    3.86
  -7  10   8    6.54    4.24
   7 -10  -8    6.44    4.75
  -7 -10   8    1.69    3.98
  -7  10   9    0.27    3.48
   7 -10  -9    1.17    4.41
  -7 -10   9    3.09    4.55
  -7  10  10    6.94    4.79
   7 -10 -10    1.88    4.22
  -7 -10  10   10.59    5.13
  -7  10  11    2.10    3.89
   7 -10 -11    1.76    3.94
  -7  10  12   42.50    9.16
   7 -10 -12   30.71    8.73
   7 -10 -13    4.90    4.76
   7 -10 -14    3.99    5.31
   7 -10 -15    6.29    6.09
  -7 -10  15    8.86    4.96
  -7  10  16   55.12   10.95
   7 -10 -16   30.92    9.88
  -7 -10  16   59.07   10.88
  -7  10  17   -1.73    5.11
   7 -10 -17    4.97    5.24
  -7 -10  17    2.54    4.68
  -7  10  18   34.41    8.73
   7 -10 -18   27.90    9.10
  -7 -10  18   38.46    9.11
  -7  10  19    1.49    5.37
   7 -10 -19    4.11    5.59
  -7 -10  19    9.15    5.33
  -7  10  20    3.80    5.54
   7 -10 -20    3.79    6.34
  -7 -10  20    1.34    4.97
  -7  10  21    3.31    5.12
   7 -10 -21    2.53    5.41
  -7 -10  21    1.44    5.13
  -7  10  22   28.90    8.56
   7 -10 -22    0.97    6.17
  -7  10  23   -1.91    5.71
   7 -10 -23    1.85    5.18
  -7  10  24   -3.82    5.98
   7 -10 -24   -4.27    7.18
  -7  10  25    0.10    4.94
   7 -10 -25   -3.72    6.65
  -7  10  26    9.87    6.91
   7 -10 -26   10.16    8.25
  -7  10  27   -4.39    6.50
   7 -10 -27   -3.98    7.19
  -7  10  28    9.18    6.93
   7 -10 -28    4.84    7.14
  -7  10  29    1.21    6.08
   7 -10 -29   -1.66    6.38
  -7  10  30   -0.22    5.43
   7 -10 -30   -0.61    4.84
  -7  10  31    1.35    5.24
   7 -10 -31   -3.71    7.52
  -7  10  32   10.35    7.28
  -7  10  33   -0.16    5.72
  -7  10  34    1.95    6.09
   7 -11  -1   -0.87    4.14
  -7 -11   1    1.68    3.45
   7 -11  -2    1.77    4.63
  -7 -11   2   10.98    4.83
   7 -11  -3    6.11    4.89
  -7 -11   3    2.92    4.13
   7 -11  -4   28.64    7.36
  -7 -11   4   23.46    6.83
   7 -11  -5   14.03    6.29
  -7 -11   5   22.49    6.32
   7 -11  -6    0.00    4.44
  -7 -11   6   -1.20    4.10
   7 -11  -7    6.76    5.56
  -7 -11   7   10.01    4.71
   7 -11  -8   13.17    5.86
   7 -11  -9    2.41    4.54
   7 -11 -10   22.71    7.58
   7 -11 -11    0.56    5.88
   7 -11 -12   -1.19    4.91
   7 -11 -13    0.54    4.59
   7 -11 -14   21.88    8.05
   7 -11 -15    4.20    5.16
   7 -11 -16    9.97    6.12
   7 -11 -17    3.31    5.58
   7 -11 -18    8.52    6.85
   7 -11 -19   -1.81    6.13
   7 -11 -20   21.89    8.11
   7 -11 -21   -2.55    6.26
   7 -11 -22    1.94    5.56
   7 -11 -23   -1.64    5.99
   7 -11 -24   15.71    8.16
   7 -11 -25   -0.34    5.58
   7 -11 -26   -1.10    6.43
   7 -11 -27   -0.31    5.83
   7 -11 -28   -0.18    6.82
   7 -12  -1    8.63    4.67
   7 -12  -2   29.53    7.24
   7 -12  -3    3.25    4.12
   7 -12  -4    0.22    4.11
   7 -12  -5   11.04    5.31
   7 -12  -6    6.75    4.92
   7 -12  -7    5.41    4.30
   7 -12  -8   13.29    6.12
   7 -12  -9   -0.77    4.11
   7 -12 -10   14.13    6.50
   7 -12 -11   -1.29    4.54
   7 -12 -12   12.46    6.23
   7 -12 -13   -0.62    4.60
   7 -12 -14    1.27    5.43
   7 -12 -15   -2.14    5.19
   7 -12 -16   42.98   10.46
   7 -12 -17    1.62    5.33
   7 -12 -18    5.80    5.02
   7 -12 -19    0.23    5.81
   7 -12 -20    3.41    5.77
   7 -12 -21   -4.49    6.50
   7 -12 -22   11.61    6.70
   7 -12 -23    1.46    5.85
   7 -12 -24    9.85    6.79
   7 -12 -25   -0.48    6.45
   7 -13  -1    0.00    3.93
   7 -13  -2   12.63    4.95
   7 -13  -3    7.58    5.31
   7 -13  -4   46.06    9.54
   7 -13  -5    5.10    4.52
   7 -13  -6    3.10    4.32
   7 -13  -7   -1.30    4.32
   7 -13  -8    5.30    5.02
   7 -13  -9    8.03    5.07
   7 -13 -10   12.82    5.58
   7 -13 -11    0.26    4.76
   7 -13 -12   -0.58    5.25
   7 -13 -13    2.03    5.30
   7 -13 -14   21.07    7.38
   7 -13 -15   -0.65    4.44
   7 -13 -16   -1.46    5.51
   7 -13 -17    0.74    5.10
   7 -13 -18    2.54    5.03
   7 -13 -19   -0.18    4.76
   7 -13 -20   11.70    6.24
   7 -13 -21    0.13    4.15
   7 -13 -22   -2.74    6.37
   7 -14  -1    5.98    4.44
   7 -14  -2   18.91    6.00
   7 -14  -3    2.97    4.00
   7 -14  -4   -0.10    3.84
   7 -14  -5    0.52    4.04
   7 -14  -6   13.13    5.70
   7 -14  -7   39.97    9.05
   7 -14  -8    4.53    4.78
   7 -14  -9   -1.36    4.15
   7 -14 -10   12.15    6.06
   7 -14 -11   -1.56    5.14
   7 -14 -12    4.91    4.92
   7 -14 -13   -0.55    4.83
   7 -14 -14   -3.62    5.55
   7 -14 -15    0.04    4.30
   7 -14 -16    1.25    4.94
   7 -14 -17    6.94    5.54
   7 -14 -18    5.69    5.67
   7 -14 -19    0.07    5.82
   7 -15  -1   -0.03    3.66
   7 -15  -2    0.91    3.81
   7 -15  -3   18.56    5.67
   7 -15  -4    6.80    4.43
   7 -15  -5   -0.45    4.31
   7 -15  -6    2.84    4.16
   7 -15  -7   -1.68    4.91
   7 -15  -8    3.72    5.17
   7 -15  -9    4.41    4.76
   7 -15 -10   -1.74    4.24
   7 -15 -11    1.08    4.60
   7 -15 -12    0.17    3.74
   7 -15 -13   -1.08    4.46
   7 -15 -14    1.62    4.28
   7 -15 -15    1.93    4.93
   7 -16  -1    2.43    3.46
   7 -16  -2    4.55    3.97
   7 -16  -3   -1.28    3.88
   7 -16  -4    0.97    4.17
   7 -16  -5    1.07    4.14
   7 -16  -6    2.80    4.57
   7 -16  -7    1.24    4.48
   7 -16  -8   -0.00    4.17
   7 -16  -9    0.43    3.89
   7 -16 -10    4.13    4.91
   7 -16 -11    4.11    4.90
   7 -17  -1    0.24    3.22
   7 -17  -2   -1.47    4.04
   7 -17  -3    2.75    4.24
   7 -17  -4    0.37    3.50
   7 -17  -5    2.50    4.06
   7 -17  -6   -1.32    4.17
  -6   0   1   -1.06    3.32
  -6   0   1    0.31    4.65
   6   0  -1   -1.31    3.13
   6   0  -1   -2.50    4.83
  -6   0   2  396.62   46.79
  -6   0   2  385.27   47.36
   6   0  -2  361.08   46.28
   6   0  -2  367.16   47.48
  -6   0   3   -1.69    3.69
  -6   0   3   -0.16    4.42
   6   0  -3   -0.15    2.75
   6   0  -3   -0.21    4.02
  -6   0   4    6.40    4.61
  -6   0   4   20.01    5.87
   6   0  -4   10.17    3.97
   6   0  -4    7.59    4.60
  -6   0   5    0.00    4.25
  -6   0   5   -1.15    4.53
   6   0  -5   -1.38    3.70
   6   0  -5    1.19    4.28
  -6   0   6 1155.67  142.92
  -6   0   6 1325.06  143.79
   6   0  -6 1135.77  142.33
   6   0  -6 1252.89  143.85
  -6   0   7    0.12    3.82
  -6   0   7    0.18    4.29
   6   0  -7   -2.33    3.42
   6   0  -7    4.78    5.38
  -6   0   8   12.96    5.72
  -6   0   8   39.94    7.63
   6   0  -8   22.47    5.84
   6   0  -8   33.43    7.74
  -6   0   9    0.89    3.26
  -6   0   9    2.41    4.25
   6   0  -9   -0.32    2.26
   6   0  -9    2.04    4.16
  -6   0  10  222.50   29.90
  -6   0  10  252.32   30.45
   6   0 -10  217.43   29.20
   6   0 -10  217.68   30.51
  -6   0  11   -0.36    3.65
  -6   0  11   -1.27    4.28
   6   0 -11    0.21    4.17
  -6   0  12  300.96   38.97
  -6   0  12  288.40   38.77
   6   0 -12  318.69   40.01
  -6   0  13   -0.41    3.46
  -6   0  13    0.78    4.13
   6   0 -13   -2.28    4.76
  -6   0  14  111.45   16.73
  -6   0  14  111.24   16.76
   6   0 -14   97.09   17.09
  -6   0  15   -0.04    3.76
  -6   0  15   -0.91    4.35
   6   0 -15   -0.09    4.83
  -6   0  16  324.86   39.47
   6   0 -16  268.99   39.56
  -6   0  17   -0.89    4.01
   6   0 -17    2.57    5.10
  -6   0  18  225.08   27.29
   6   0 -18  151.68   26.74
  -6   0  19   -0.12    4.47
   6   0 -19   -1.20    5.30
  -6   0  20    2.77    4.44
   6   0 -20    2.39    5.40
  -6   0  21    0.49    4.75
   6   0 -21   -0.53    5.25
  -6   0  22  136.43   20.09
   6   0 -22  109.03   20.04
  -6   0  23    0.46    4.79
   6   0 -23    1.02    5.59
  -6   0  24    3.30    5.41
   6   0 -24   -1.13    6.52
  -6   0  25    1.09    5.61
   6   0 -25   -0.54    5.84
  -6   0  26   39.05   10.74
   6   0 -26   49.29   12.47
  -6   0  27   -0.48    5.47
   6   0 -27    0.25    5.50
  -6   0  28   66.09   13.54
  -6   0  29   -3.81    6.28
  -6   0  30   36.24   10.13
  -6   0  31   -0.85    6.56
  -6   0  32   69.69   14.27
  -6   0  33   -2.56    6.46
  -6   0  34    2.15    6.12
  -6   0  35   -2.27    4.99
  -6   0  36   11.33    7.92
  -6   0  37    8.30    5.85
  -6   0  38    5.68    8.08
  -6   1   1    8.12    3.99
  -6   1   1    6.44    4.32
   6  -1  -1    5.47    3.27
   6  -1  -1    6.21    5.74
   6   1  -1    6.87    5.51
  -6  -1   1   10.24    4.40
  -6  -1   1   10.56    5.26
  -6   1   2  567.02   75.96
  -6   1   2  626.25   76.76
   6  -1  -2  660.29   76.13
   6  -1  -2  661.35   77.33
   6   1  -2  613.20   77.10
  -6  -1   2  623.44   76.30
  -6  -1   2  704.93   77.51
  -6   1   3   31.55    7.57
  -6   1   3   50.03    8.93
   6  -1  -3   50.79    7.90
   6  -1  -3   34.32    8.60
   6   1  -3   66.08    8.76
   6   1  -3   31.74    8.19
  -6  -1   3   42.26    8.24
  -6  -1   3   41.17    8.90
  -6   1   4  823.87  106.44
  -6   1   4  981.65  107.56
   6  -1  -4  932.07  106.41
   6  -1  -4  736.19  106.77
   6   1  -4  958.08  106.58
   6   1  -4  966.58  107.82
  -6  -1   4  845.65  106.53
  -6  -1   4  952.33  107.65
  -6   1   5  153.16   18.43
  -6   1   5  131.87   18.47
   6  -1  -5  143.06   17.75
   6  -1  -5  128.28   18.63
   6   1  -5  116.51   17.19
   6   1  -5  109.13   18.20
  -6  -1   5  119.56   17.79
  -6  -1   5  116.49   18.19
  -6   1   6   92.83   14.38
  -6   1   6   91.54   14.56
   6  -1  -6   98.39   13.94
   6  -1  -6   90.31   14.85
   6   1  -6  104.12   14.04
   6   1  -6   92.50   15.08
  -6  -1   6   93.94   14.42
  -6  -1   6  102.04   15.20
  -6   1   7  268.36   33.72
  -6   1   7  286.95   34.12
   6  -1  -7  285.20   33.22
   6  -1  -7  225.88   33.82
   6   1  -7  280.07   33.23
   6   1  -7  236.00   33.88
  -6  -1   7  237.03   33.36
  -6  -1   7  259.25   33.92
  -6   1   8  713.89   90.09
  -6   1   8  799.51   90.64
   6  -1  -8  745.07   89.61
   6  -1  -8  723.42   90.75
   6   1  -8  889.62   90.20
   6   1  -8  679.14   90.59
  -6  -1   8  697.37   90.04
  -6  -1   8  732.39   90.49
  -6   1   9    6.94    4.27
  -6   1   9   14.58    5.36
   6  -1  -9    6.86    3.51
   6  -1  -9    8.54    5.32
   6   1  -9    9.94    4.34
   6   1  -9   12.15    5.22
  -6  -1   9    4.57    4.38
  -6  -1   9    7.99    4.78
  -6   1  10  137.01   18.37
  -6   1  10  167.88   18.98
   6  -1 -10  123.62   17.51
   6  -1 -10  108.47   18.41
   6   1 -10  106.28   16.99
   6   1 -10  117.53   18.61
  -6  -1  10  129.57   18.15
  -6  -1  10  111.83   17.90
  -6   1  11   18.26    6.04
  -6   1  11   16.51    5.55
   6  -1 -11   18.51    6.93
   6   1 -11    7.81    5.54
  -6  -1  11   18.34    5.86
  -6  -1  11   20.48    6.13
  -6   1  12  377.98   44.09
   6  -1 -12  329.27   44.34
   6   1 -12  342.66   44.60
  -6  -1  12  319.54   43.54
  -6  -1  12  347.49   43.96
  -6   1  13   64.32   11.32
  -6   1  13   65.95   11.06
   6  -1 -13   62.38   11.86
   6   1 -13   59.99   11.92
  -6  -1  13   49.01   10.52
  -6  -1  13   60.83   11.13
  -6   1  14  151.61   23.98
  -6   1  14  149.40   23.76
   6  -1 -14  181.75   25.40
   6   1 -14  257.78   27.22
  -6  -1  14  159.91   24.14
  -6  -1  14  188.25   24.69
  -6   1  15    8.20    4.72
  -6   1  15   21.50    5.94
   6  -1 -15    9.82    6.21
   6   1 -15   11.43    6.23
  -6  -1  15   12.62    5.87
  -6  -1  15    9.05    5.01
   6  -1 -16   16.14    6.98
   6   1 -16    5.55    5.25
  -6  -1  16    9.51    4.76
   6  -1 -17   16.42    6.75
   6   1 -17   10.42    5.69
  -6  -1  17    3.98    5.14
   6  -1 -18  174.92   30.38
   6   1 -18  253.58   32.14
  -6  -1  18  248.69   31.24
  -6   1  19   16.18    7.10
   6  -1 -19   35.03    9.32
   6   1 -19   67.05   11.49
  -6  -1  19   48.90    9.72
  -6  -1  19   29.46    8.50
  -6   1  20    0.43    4.17
   6  -1 -20    0.60    4.66
   6   1 -20    0.10    5.71
  -6  -1  20   -0.46    5.63
  -6  -1  20   -1.21    5.75
  -6   1  21    3.52    5.60
   6  -1 -21    1.81    5.55
   6   1 -21    0.79    5.10
  -6  -1  21    1.69    5.12
  -6   1  22   20.66    7.58
   6  -1 -22    5.35    6.33
   6   1 -22   10.28    7.98
  -6  -1  22   12.91    6.27
  -6   1  23    3.77    5.55
   6  -1 -23   10.47    6.63
   6   1 -23    8.62    6.64
  -6  -1  23   11.49    6.27
  -6   1  24   43.48    9.75
   6  -1 -24   20.41    9.78
   6   1 -24   27.06    9.01
  -6  -1  24   27.19    8.70
  -6   1  25    2.40    5.18
   6  -1 -25    5.06    6.40
   6   1 -25   -0.14    5.80
  -6  -1  25    1.05    5.98
  -6   1  26    6.26    6.15
  -6  -1  26   -1.08    5.17
  -6   1  27    3.38    5.53
  -6  -1  27   -1.16    5.12
  -6   1  28   49.37   12.49
  -6  -1  28   67.66   13.49
  -6   1  29   -2.02    5.74
  -6  -1  29   -0.62    4.19
  -6   1  30   27.99    8.78
  -6  -1  30   11.60    7.77
  -6   1  31   -1.68    6.32
  -6  -1  31    0.82    4.89
  -6   1  32    0.34    4.05
  -6  -1  32    0.00    5.91
  -6   1  33    3.24    6.24
  -6  -1  33    0.64    5.86
  -6   1  34   30.79    9.54
  -6  -1  34   21.45    8.87
  -6   1  35    0.34    5.80
  -6  -1  35   -2.91    5.08
  -6   1  36   -0.48    5.80
  -6  -1  36   -2.63    7.69
  -6   1  37    8.03    6.85
  -6  -1  37    2.86    6.18
  -6   1  38   13.29    7.46
  -6  -1  38    1.25    5.57
  -6   2   1    3.31    3.83
  -6   2   1    6.27    4.13
   6  -2  -1    8.00    3.41
   6  -2  -1   -1.65    4.99
   6   2  -1    2.45    3.56
   6   2  -1    4.70    5.03
  -6  -2   1    6.67    3.89
  -6  -2   1    2.13    4.13
  -6   2   2   28.61    5.96
  -6   2   2   18.37    6.04
   6  -2  -2   20.85    5.40
   6  -2  -2   22.86    6.39
   6   2  -2   23.48    5.51
   6   2  -2   20.72    6.46
  -6  -2   2   21.86    5.54
  -6  -2   2   22.43    6.78
  -6   2   3    0.07    3.30
  -6   2   3   -0.39    3.44
   6  -2  -3    3.74    3.53
   6  -2  -3    6.20    5.04
   6   2  -3    3.13    3.58
   6   2  -3    5.32    5.03
  -6  -2   3   -0.52    3.03
  -6  -2   3    1.83    4.49
  -6   2   4   47.79    9.34
  -6   2   4   48.68    9.57
   6  -2  -4   54.40    8.94
   6  -2  -4   53.18   10.31
   6   2  -4   61.95    9.40
   6   2  -4   73.77   10.85
  -6  -2   4   38.69    8.89
  -6  -2   4   76.17   11.21
  -6   2   5   10.13    4.43
  -6   2   5    8.60    4.93
   6  -2  -5   18.82    4.83
   6  -2  -5   11.14    5.86
   6   2  -5   21.11    4.95
   6   2  -5    7.43    4.97
  -6  -2   5   18.59    5.03
  -6  -2   5    6.47    4.83
  -6   2   6  299.22   41.04
  -6   2   6  340.76   41.60
   6  -2  -6  334.79   40.81
   6  -2  -6  354.10   42.16
   6   2  -6  342.11   40.89
   6   2  -6  336.06   42.04
  -6  -2   6  309.52   41.12
  -6  -2   6  310.09   41.63
  -6   2   7   50.32    8.93
  -6   2   7   65.62   10.02
   6  -2  -7   18.52    7.27
   6  -2  -7   63.28   10.27
   6   2  -7   62.00    9.09
   6   2  -7   64.38   10.75
  -6  -2   7   51.75    9.12
  -6  -2   7   74.47   10.65
  -6   2   8   10.78    4.61
  -6   2   8    5.75    4.05
   6  -2  -8   11.43    4.30
   6  -2  -8    1.03    3.93
   6   2  -8    4.89    3.54
   6   2  -8    0.85    3.75
  -6  -2   8    6.59    4.12
  -6  -2   8    1.98    4.43
  -6   2   9    0.40    3.89
  -6   2   9   -0.86    3.41
   6  -2  -9    3.61    3.29
   6  -2  -9    2.65    4.55
   6   2  -9    1.43    2.89
   6   2  -9    1.65    3.74
  -6  -2   9    2.81    3.83
  -6  -2   9   -0.92    4.07
  -6   2  10  250.58   38.03
  -6   2  10  302.22   38.53
   6  -2 -10  405.87   38.89
   6  -2 -10  303.37   39.34
   6   2 -10  272.83   38.92
  -6  -2  10  287.02   38.40
  -6  -2  10  295.04   38.77
  -6   2  11  297.75   35.92
  -6   2  11  287.74   35.68
   6  -2 -11  282.09   36.37
   6   2 -11  280.45   36.46
  -6  -2  11  249.13   35.21
  -6  -2  11  250.84   35.47
  -6   2  12   70.78   14.21
  -6   2  12   99.99   14.94
   6  -2 -12  111.44   16.18
   6   2 -12  112.79   16.31
  -6  -2  12   90.86   14.77
  -6  -2  12   98.35   15.13
  -6   2  13   16.32    5.62
   6  -2 -13    4.46    5.73
   6   2 -13   18.94    6.59
  -6  -2  13   18.30    5.72
  -6  -2  13   11.58    5.46
  -6   2  14  115.47   17.61
   6  -2 -14  108.77   18.08
   6   2 -14  109.01   18.12
  -6  -2  14  112.47   17.47
  -6  -2  14  131.30   18.23
  -6   2  15   38.39    9.03
   6  -2 -15   31.87    9.03
   6   2 -15   32.54    8.68
  -6  -2  15   32.40    8.06
  -6  -2  15   30.41    7.87
   6  -2 -16   62.98   12.39
   6   2 -16   54.53   11.70
  -6  -2  16   69.72   12.10
   6  -2 -17   44.65    9.53
   6   2 -17   17.70    7.31
  -6  -2  17   22.52    7.21
   6  -2 -18    8.61    5.86
   6   2 -18   13.20    6.89
  -6  -2  18   17.80    6.03
  -6   2  19   12.71    6.13
   6  -2 -19   23.16    7.62
   6   2 -19   10.21    6.05
  -6  -2  19   16.99    6.60
  -6  -2  19   12.59    6.33
  -6   2  20  203.74   27.39
   6  -2 -20  189.14   27.86
   6   2 -20  175.50   27.48
  -6  -2  20  201.55   27.14
  -6  -2  20  166.68   26.63
  -6   2  21   11.01    5.80
   6  -2 -21   -0.32    6.68
   6   2 -21    1.29    5.62
  -6  -2  21    0.67    4.58
  -6  -2  21    8.30    6.05
  -6   2  22   41.96    9.43
   6  -2 -22   28.91    8.96
   6   2 -22   39.09   10.80
  -6  -2  22   21.90    7.58
  -6  -2  22   22.23    8.21
  -6   2  23   16.05    7.49
   6   2 -23    2.52    6.37
  -6  -2  23   -0.58    5.51
  -6   2  24   16.48    7.54
  -6  -2  24   15.42    6.94
  -6   2  25   23.84    7.89
  -6  -2  25   10.91    6.93
  -6   2  26   34.98    9.90
  -6  -2  26   28.10    9.82
  -6   2  27    5.21    6.40
   6  -2 -27    0.04    5.86
  -6  -2  27    8.17    5.84
  -6   2  28   19.69    7.47
   6  -2 -28    6.02    7.68
  -6  -2  28   10.18    6.38
  -6   2  29    7.63    6.42
   6  -2 -29   -0.47    5.67
  -6  -2  29    5.24    6.38
  -6   2  30   17.60    7.62
   6  -2 -30   14.03    7.74
  -6  -2  30    8.39    6.15
  -6   2  31   -0.44    6.11
   6  -2 -31    1.61    5.77
  -6  -2  31    0.78    4.94
  -6   2  32   17.19    7.98
  -6  -2  32   20.75    8.18
  -6   2  33    3.43    6.74
  -6  -2  33   11.76    7.46
  -6   2  34    0.61    6.94
  -6  -2  34    0.30    7.40
  -6   2  35    4.43    6.18
  -6  -2  35    0.28    5.32
  -6   2  36   24.27    8.51
  -6  -2  36   13.78    7.57
  -6   2  37   -0.39    6.44
  -6  -2  37   -1.77    6.17
  -6  -2  38    4.74    6.32
  -6   3   1    0.92    3.37
  -6   3   1    6.01    4.35
   6  -3  -1    0.85    3.19
   6  -3  -1    6.55    4.50
   6   3  -1    0.10    2.62
   6   3  -1    9.28    5.30
  -6  -3   1   -1.33    3.05
  -6  -3   1    1.15    4.75
  -6   3   2  131.62   18.61
  -6   3   2  154.81   19.40
   6  -3  -2  148.45   18.59
   6  -3  -2  140.97   19.66
   6   3  -2  131.82   18.44
   6   3  -2  146.77   19.85
  -6  -3   2  111.24   18.32
  -6  -3   2  138.78   19.81
  -6   3   3  166.40   18.13
  -6   3   3  122.47   17.66
   6  -3  -3  142.45   17.34
   6  -3  -3  147.05   18.76
   6   3  -3  126.05   17.05
   6   3  -3   50.49   16.31
  -6  -3   3  148.36   17.82
  -6  -3   3  162.86   19.35
  -6   3   4   35.48    7.61
  -6   3   4   32.23    7.66
   6  -3  -4   44.03    7.50
   6  -3  -4   41.56    8.78
   6   3  -4   44.53    7.80
   6   3  -4   42.44    8.43
  -6  -3   4   48.77    8.08
  -6  -3   4   32.90    8.22
  -6   3   5    8.14    3.83
  -6   3   5   12.93    4.80
   6  -3  -5    4.72    3.20
   6  -3  -5    9.22    4.64
   6   3  -5    4.32    3.42
   6   3  -5   15.68    5.39
  -6  -3   5   11.25    4.36
  -6  -3   5   13.79    5.22
  -6   3   6   10.17    4.83
  -6   3   6   12.08    4.75
   6  -3  -6    7.92    4.02
   6  -3  -6    9.96    5.08
   6   3  -6   10.12    3.94
   6   3  -6   14.06    5.52
  -6  -3   6    7.97    4.48
  -6  -3   6   15.32    5.33
  -6   3   7   14.56    5.31
  -6   3   7   16.18    5.58
   6  -3  -7   24.08    5.32
   6  -3  -7   21.71    6.04
   6   3  -7   11.61    4.82
   6   3  -7   11.93    5.42
  -6  -3   7   16.98    5.62
  -6  -3   7   25.94    6.38
  -6   3   8  367.16   46.04
  -6   3   8  378.12   46.05
   6  -3  -8  367.27   45.33
   6  -3  -8  358.71   46.43
   6   3  -8  372.15   45.37
   6   3  -8  356.38   46.58
  -6  -3   8  336.78   45.72
  -6  -3   8  396.81   46.72
  -6   3   9   73.87   12.79
  -6   3   9   84.32   13.12
   6  -3  -9   64.60   12.02
   6  -3  -9  100.81   14.23
   6   3  -9   99.07   12.78
   6   3  -9   87.60   14.05
  -6  -3   9   76.64   12.79
  -6  -3   9   77.86   13.26
  -6   3  10   26.76    6.77
   6  -3 -10   18.16    5.68
   6  -3 -10   31.71    7.46
   6   3 -10   24.83    7.27
  -6  -3  10   27.23    6.52
  -6  -3  10   29.71    7.43
  -6   3  11   23.11    5.97
   6  -3 -11   14.08    5.98
   6   3 -11   11.03    5.60
  -6  -3  11   13.31    5.16
  -6  -3  11   13.49    5.95
  -6   3  12   90.00   13.25
   6  -3 -12   70.11   12.97
   6   3 -12   72.35   13.29
  -6  -3  12   65.37   12.12
  -6  -3  12   75.54   13.00
  -6   3  13  164.98   22.40
   6  -3 -13  145.92   22.90
   6   3 -13  203.31   24.28
  -6  -3  13  129.78   21.82
  -6   3  14  205.33   25.60
   6  -3 -14  156.67   25.32
   6   3 -14  185.21   25.98
  -6  -3  14  165.72   24.87
  -6  -3  14  187.03   25.61
  -6   3  15   13.91    6.08
   6  -3 -15   14.47    6.59
   6   3 -15    9.20    6.47
  -6  -3  15   14.56    5.63
  -6  -3  15   21.45    6.44
   6  -3 -16   22.51    7.56
   6   3 -16   21.51    7.34
  -6  -3  16   27.87    7.81
   6  -3 -17   84.03   14.74
   6   3 -17   85.04   14.61
  -6  -3  17   63.85   13.34
   6  -3 -18  113.15   19.46
   6   3 -18  118.97   19.88
  -6  -3  18  136.19   19.86
  -6   3  19   38.48    9.72
   6  -3 -19   35.72    9.91
   6   3 -19   56.06   11.55
  -6  -3  19   44.21   10.18
  -6  -3  19   42.26   10.12
  -6   3  20    2.36    4.39
   6   3 -20    2.54    5.52
  -6  -3  20    4.50    4.98
  -6  -3  20    1.35    5.40
  -6   3  21   -3.43    6.03
   6   3 -21   -0.75    6.12
  -6  -3  21   -1.64    5.07
  -6   3  22   57.42   13.47
  -6  -3  22   78.90   13.98
  -6   3  23   32.40    9.13
  -6  -3  23    8.45    7.26
  -6   3  24   67.36   12.82
   6  -3 -24   48.33   12.77
  -6  -3  24   65.94   13.20
  -6   3  25    2.91    4.89
   6  -3 -25    4.97    6.60
  -6  -3  25   -3.92    5.87
  -6   3  26    4.12    5.29
   6  -3 -26    7.56    7.20
  -6  -3  26    4.26    6.22
  -6   3  27   -2.08    6.09
   6  -3 -27   -3.15    6.83
  -6  -3  27    1.51    5.38
  -6   3  28   13.81    7.36
   6  -3 -28   12.48    7.44
  -6  -3  28   20.53    8.46
  -6   3  29    9.20    6.68
   6  -3 -29    0.97    6.74
  -6  -3  29    2.96    5.77
  -6   3  30   19.08    8.14
   6  -3 -30   33.56   10.63
  -6  -3  30   16.31    7.87
  -6   3  31    0.37    3.96
   6  -3 -31    1.77    6.69
  -6  -3  31    2.34    5.85
  -6   3  32    3.15    6.09
   6  -3 -32    9.67    7.42
  -6  -3  32    0.54    5.10
  -6   3  33   11.38    7.11
  -6  -3  33   12.68    7.76
  -6   3  34    8.05    7.83
  -6  -3  34   13.25    7.68
  -6   3  35   -2.03    5.74
  -6  -3  35    1.86    5.25
  -6   3  36    1.11    6.72
  -6  -3  36    4.57    6.63
  -6   3  37   -4.80    7.20
  -6  -3  37   -1.03    6.36
  -6  -3  38    2.25    5.97
  -6   4   1  183.60   24.58
  -6   4   1  203.24   25.10
   6  -4  -1  178.66   24.21
   6  -4  -1  189.77   25.69
   6   4  -1  172.11   24.34
   6   4  -1  184.98   25.73
  -6  -4   1  205.38   25.11
  -6  -4   1  200.26   26.07
  -6   4   2   14.83    4.52
  -6   4   2   20.85    5.52
   6  -4  -2   14.87    4.28
   6  -4  -2    8.48    4.80
   6   4  -2    7.82    3.82
   6   4  -2   13.73    5.04
  -6  -4   2   16.40    4.94
  -6  -4   2   15.57    5.76
  -6   4   3   10.18    3.92
  -6   4   3    5.18    4.01
   6  -4  -3    4.25    2.99
   6  -4  -3    4.10    4.31
   6   4  -3   14.69    4.35
   6   4  -3   12.23    4.95
  -6  -4   3    6.67    3.80
  -6  -4   3    5.70    4.75
  -6   4   4   11.00    4.43
   6  -4  -4   12.24    4.15
   6  -4  -4   20.37    5.75
   6   4  -4   12.96    4.56
   6   4  -4   20.97    5.89
  -6  -4   4   12.59    4.52
  -6  -4   4   15.40    5.53
  -6   4   5  273.50   35.70
   6  -4  -5  251.55   34.97
   6  -4  -5  294.45   36.47
   6   4  -5  312.93   35.66
   6   4  -5  230.91   35.85
  -6  -4   5  309.43   36.08
  -6  -4   5  315.50   37.09
  -6   4   6  258.92   33.90
   6  -4  -6  269.09   33.36
   6  -4  -6  223.95   33.87
   6   4  -6  272.06   33.52
   6   4  -6  263.53   34.64
  -6  -4   6  286.37   34.26
  -6  -4   6  278.31   34.79
  -6   4   7   84.53   11.89
   6  -4  -7   30.66    9.54
   6  -4  -7   75.32   12.15
   6   4  -7   99.24   11.67
   6   4  -7   94.51   12.96
  -6  -4   7   83.77   11.97
  -6  -4   7   84.85   12.60
  -6   4   8    5.06    3.98
   6  -4  -8    4.66    3.37
   6  -4  -8   10.07    5.31
   6   4  -8    2.19    2.97
   6   4  -8    7.43    4.19
  -6  -4   8   -0.21    3.62
  -6  -4   8    2.25    3.81
  -6   4   9   70.95   11.25
   6  -4  -9   68.90   10.58
   6   4  -9   73.13   10.78
   6   4  -9   46.76   11.40
  -6  -4   9   60.00   10.72
  -6  -4   9   69.09   11.58
  -6   4  10   47.04    8.32
   6  -4 -10   30.23    7.73
   6   4 -10   29.63    8.00
  -6  -4  10   26.91    6.87
  -6  -4  10   31.99    7.85
  -6   4  11  160.67   22.49
   6  -4 -11  174.68   23.57
   6   4 -11  161.42   23.27
  -6  -4  11  138.25   22.06
  -6  -4  11  177.65   23.38
  -6   4  12  109.26   17.02
   6  -4 -12   92.38   17.16
   6   4 -12   96.15   17.49
  -6  -4  12  133.79   17.77
  -6  -4  12  158.03   18.90
  -6   4  13   31.95    8.34
   6  -4 -13   41.13   10.11
   6   4 -13   45.58    9.75
  -6  -4  13   38.62    8.50
  -6  -4  13   52.30    9.86
  -6   4  14    0.14    3.60
   6  -4 -14   -0.30    4.91
   6   4 -14   -0.13    4.38
  -6  -4  14    3.34    4.67
  -6  -4  14    0.78    4.53
  -6   4  15  127.47   19.25
   6  -4 -15  144.02   20.69
   6   4 -15  148.50   20.47
  -6  -4  15  101.55   18.59
  -6  -4  15  134.74   19.94
   6   4 -16  151.09   23.07
  -6  -4  16  152.77   22.80
   6   4 -17   11.88    6.17
  -6  -4  17    6.55    5.49
   6   4 -18   51.63   11.56
  -6  -4  18   53.66   11.86
  -6   4  19  107.87   18.54
  -6  -4  19  131.91   19.27
  -6   4  20  130.90   16.02
  -6  -4  20   39.14   11.32
  -6   4  21    6.03    5.83
   6  -4 -21   14.96    7.29
  -6  -4  21    6.69    5.68
  -6   4  22   13.12    6.06
   6  -4 -22    4.35    6.07
  -6  -4  22   11.90    6.20
  -6   4  23    0.18    5.01
   6  -4 -23   -3.04    6.53
  -6  -4  23   -1.46    6.31
  -6   4  24   -1.58    5.09
   6  -4 -24    5.19    6.21
  -6  -4  24   -0.44    4.70
  -6   4  25    4.47    5.86
   6  -4 -25    6.92    6.72
  -6  -4  25    9.59    6.78
  -6   4  26   10.60    7.44
   6  -4 -26   10.64    8.08
  -6  -4  26   16.58    7.32
  -6   4  27   21.54    7.78
   6  -4 -27   13.76    8.67
  -6  -4  27   15.96    7.16
  -6   4  28   23.91    9.31
   6  -4 -28   25.31    9.94
  -6  -4  28   20.67    8.58
  -6   4  29    3.78    5.86
   6  -4 -29   -1.55    7.37
  -6  -4  29   -0.23    5.28
  -6   4  30    7.15    5.53
   6  -4 -30    4.82    7.61
  -6  -4  30    9.51    6.13
  -6   4  31    1.50    6.46
   6  -4 -31    6.36    7.31
  -6  -4  31   -0.88    5.88
  -6   4  32   11.67    7.03
   6  -4 -32    8.61    8.55
  -6  -4  32    8.61    6.75
  -6   4  33    2.67    7.26
   6  -4 -33    2.13    7.08
  -6  -4  33    6.12    6.04
  -6   4  34   -2.16    6.86
   6  -4 -34    4.42    7.59
  -6  -4  34   -1.94    5.85
  -6   4  35    6.86    6.70
  -6  -4  35    6.74    6.39
  -6   4  36    2.76    7.11
  -6  -4  36    9.98    6.91
  -6   4  37    7.56    7.76
  -6  -4  37    6.99    7.61
  -6  -4  38    9.60    6.60
  -6   5   1   13.99    4.40
   6  -5  -1   12.99    4.26
   6  -5  -1   17.72    5.56
   6   5  -1   13.87    4.27
   6   5  -1   23.66    5.99
  -6  -5   1   15.76    4.64
  -6  -5   1   16.74    5.76
  -6   5   2  117.70   15.47
   6  -5  -2  100.33   14.75
   6  -5  -2  105.77   15.95
   6   5  -2  115.86   15.23
   6   5  -2   93.16   15.66
  -6  -5   2  102.05   15.34
  -6  -5   2  108.09   16.58
  -6   5   3  136.94   19.93
   6  -5  -3  146.17   19.61
   6  -5  -3  130.50   20.29
   6   5  -3  139.82   19.73
   6   5  -3  146.89   20.90
  -6  -5   3  199.86   21.09
  -6  -5   3  142.97   21.02
  -6   5   4  102.07   15.57
   6  -5  -4  111.96   15.25
   6  -5  -4   88.79   15.71
   6   5  -4  122.06   15.77
   6   5  -4  136.25   17.15
  -6  -5   4   92.72   15.45
  -6  -5   4  127.73   17.17
  -6   5   5    4.22    3.75
   6  -5  -5    3.21    3.03
   6  -5  -5    9.95    4.38
   6   5  -5    0.59    2.63
   6   5  -5    3.01    3.64
  -6  -5   5    9.41    3.93
  -6  -5   5    7.11    4.54
  -6   5   6   -0.27    3.37
   6  -5  -6    0.03    2.61
   6  -5  -6    1.79    3.77
   6   5  -6    4.99    2.99
   6   5  -6    0.41    3.31
  -6  -5   6   -0.53    2.67
  -6  -5   6    2.08    4.36
  -6   5   7   78.66   12.09
   6  -5  -7   75.86   11.31
   6  -5  -7   65.46   12.16
   6   5  -7   84.36   11.70
   6   5  -7   77.68   12.70
  -6  -5   7   59.00   11.41
  -6  -5   7   78.86   12.90
  -6   5   8   43.55    9.20
   6  -5  -8   43.22    8.59
   6  -5  -8   51.82   10.29
   6   5  -8   59.44    9.14
   6   5  -8   56.19   10.21
  -6  -5   8   54.43    9.60
  -6  -5   8   55.10   10.03
  -6   5   9   84.69   14.28
   6  -5  -9   91.80   13.78
   6  -5  -9   95.37   14.94
   6   5  -9   92.55   15.18
  -6  -5   9  102.44   14.69
  -6  -5   9   97.26   15.19
  -6   5  10   35.72    8.72
   6  -5 -10   68.35   10.91
   6   5 -10   57.06   10.55
  -6  -5  10   54.24    9.52
  -6  -5  10   39.96    9.75
  -6   5  11    1.97    3.55
   6  -5 -11    2.41    4.59
   6   5 -11   -0.64    4.04
  -6  -5  11    3.08    3.55
  -6  -5  11    6.14    5.11
  -6   5  12    5.49    5.01
   6  -5 -12    9.94    5.07
   6   5 -12    1.77    4.06
  -6  -5  12    3.44    4.60
  -6  -5  12    7.87    5.55
  -6   5  13  290.96   36.77
   6   5 -13  227.31   36.33
  -6  -5  13  338.08   37.20
  -6  -5  13  266.80   36.77
  -6   5  14  315.66   39.53
   6   5 -14  275.47   39.57
  -6  -5  14  291.23   39.04
  -6  -5  14  323.38   40.06
  -6   5  15    0.33    4.49
   6   5 -15    2.46    4.16
  -6  -5  15   -0.55    4.00
  -6  -5  15   -1.63    4.54
   6  -5 -17    2.90    5.53
   6  -5 -18   41.95   11.09
  -6   5  19   34.24    8.95
   6  -5 -19   18.83    8.15
  -6  -5  19   31.35    8.12
  -6   5  20   20.30    7.34
   6  -5 -20   22.54    8.10
  -6  -5  20   17.80    6.61
  -6   5  21   -0.57    4.93
   6  -5 -21    1.79    5.97
  -6  -5  21    0.34    5.12
  -6   5  22   -0.41    4.50
   6  -5 -22   -1.00    6.32
  -6  -5  22   -3.36    6.32
  -6   5  23   40.03   10.43
   6  -5 -23   54.41   12.28
  -6  -5  23   59.97   11.64
  -6   5  24   20.95    8.99
   6  -5 -24   37.19   10.34
  -6  -5  24   52.15   10.81
  -6   5  25    3.94    5.78
   6  -5 -25    2.66    6.00
  -6  -5  25   15.15    6.72
  -6   5  26   -1.18    5.28
   6  -5 -26   -0.38    7.01
  -6  -5  26    0.01    5.03
  -6   5  27   -2.71    6.16
   6  -5 -27    3.86    5.82
  -6  -5  27   -0.71    5.41
  -6   5  28    9.71    6.57
   6  -5 -28    5.86    6.73
  -6  -5  28    9.71    6.13
  -6   5  29   30.63    8.99
   6  -5 -29    8.08    8.14
  -6  -5  29   14.89    7.11
  -6   5  30    9.99    7.23
   6  -5 -30    7.88    8.23
  -6  -5  30   17.64    7.85
  -6   5  31   -0.63    5.58
   6  -5 -31    6.57    6.75
  -6  -5  31    0.00    5.85
  -6   5  32    2.58    6.06
   6  -5 -32   13.33    7.79
  -6  -5  32    1.05    5.84
  -6   5  33    6.19    6.63
   6  -5 -33    8.21    7.85
  -6  -5  33   14.89    7.70
  -6   5  34    2.58    6.63
   6  -5 -34   17.50    8.89
  -6  -5  34   11.75    7.18
  -6   5  35    2.70    5.75
   6  -5 -35    1.92    7.30
  -6  -5  35    3.01    7.14
  -6   5  36    1.09    6.15
  -6  -5  36    0.00    5.73
  -6   5  37   -2.51    7.80
  -6  -5  37    1.18    5.19
  -6  -5  38    1.20    6.60
  -6   6   1  173.58   22.57
   6  -6  -1  164.23   22.05
   6  -6  -1  154.91   22.93
   6   6  -1  187.83   22.65
   6   6  -1  224.45   24.34
  -6  -6   1  144.53   22.32
  -6  -6   1  154.19   23.75
  -6   6   2   45.24    7.55
   6  -6  -2   40.63    7.00
   6  -6  -2   36.52    8.16
   6   6  -2   25.57    6.57
   6   6  -2   38.66    7.76
  -6  -6   2   35.56    7.28
  -6  -6   2   40.74    8.60
  -6   6   3    1.02    3.27
   6  -6  -3    9.92    3.51
   6  -6  -3   14.84    5.16
   6   6  -3    9.65    3.61
   6   6  -3    2.22    4.38
  -6  -6   3    3.39    3.21
  -6  -6   3   14.18    6.01
  -6   6   4   25.85    5.79
   6  -6  -4   22.77    5.04
   6  -6  -4   22.76    6.34
   6   6  -4   31.26    5.79
   6   6  -4   17.99    5.98
  -6  -6   4   13.97    5.25
  -6  -6   4   15.55    6.56
  -6   6   5  163.33   19.74
   6  -6  -5  206.64   19.68
   6  -6  -5  147.73   19.90
   6   6  -5  164.59   19.36
   6   6  -5  155.81   20.23
  -6  -6   5   65.26   17.82
  -6  -6   5  152.59   20.67
  -6   6   6   98.83   14.97
   6  -6  -6   98.96   14.29
   6  -6  -6  115.07   15.74
   6   6  -6  101.58   14.56
   6   6  -6   79.74   14.88
  -6  -6   6  109.12   15.39
  -6  -6   6  111.78   16.28
  -6   6   7   62.87   10.78
   6  -6  -7   62.97   10.07
   6  -6  -7   65.74   11.18
   6   6  -7   74.02   10.37
   6   6  -7   52.81   10.71
  -6  -6   7   50.38   10.32
  -6  -6   7   74.77   12.10
  -6   6   8   21.62    5.81
   6  -6  -8   14.17    4.69
   6   6  -8   21.50    5.06
   6   6  -8    9.45    5.12
  -6  -6   8   20.50    5.67
  -6  -6   8   25.23    6.66
  -6   6   9  110.24   17.13
   6  -6  -9  134.96   16.96
   6   6  -9  110.85   17.72
  -6  -6   9  108.32   17.14
  -6  -6   9  121.16   18.00
  -6   6  10   90.96   15.12
   6   6 -10   83.44   15.61
  -6  -6  10  117.48   15.80
  -6  -6  10  108.60   16.13
  -6   6  11   62.27   11.51
   6   6 -11   61.05   12.02
  -6  -6  11   66.78   11.66
  -6  -6  11   74.66   12.58
  -6   6  12   70.19   12.79
   6   6 -12   75.16   13.33
  -6  -6  12   67.81   12.37
  -6  -6  12   95.68   13.84
  -6   6  13    4.21    4.70
  -6  -6  13    2.33    4.36
  -6  -6  13   10.32    4.99
  -6   6  14   -0.38    4.10
   6  -6 -14    4.01    4.66
  -6  -6  14    3.80    4.41
  -6   6  15   86.74   14.05
   6  -6 -15   74.62   13.96
  -6  -6  15   73.52   13.32
   6  -6 -16    2.70    5.76
   6  -6 -17   14.30    8.04
  -6   6  18   68.81   12.11
   6  -6 -18   42.74   11.31
  -6   6  19   25.88    7.62
   6  -6 -19   10.35    7.70
  -6  -6  19   31.77    8.37
  -6   6  20    4.41    5.27
   6  -6 -20    5.27    5.68
  -6  -6  20    8.53    5.86
  -6   6  21    6.74    6.30
   6  -6 -21   18.81    7.67
  -6  -6  21   23.28    7.73
  -6   6  22   22.83    6.90
   6  -6 -22   20.57    8.77
  -6  -6  22   11.59    6.45
  -6   6  23   20.23    7.15
   6  -6 -23   16.42    7.68
  -6  -6  23   16.40    7.25
  -6   6  24   15.75    6.57
   6  -6 -24   -0.05    5.79
  -6  -6  24   -1.46    5.26
  -6   6  25   25.49    9.47
   6  -6 -25   36.66   10.47
  -6  -6  25   42.97   10.03
  -6   6  26   25.88    8.73
   6  -6 -26   35.10   10.87
  -6  -6  26   33.66    9.58
  -6   6  27   13.99    7.04
   6  -6 -27    0.39    6.49
  -6  -6  27   19.75    7.45
  -6   6  28   12.84    6.28
   6  -6 -28    6.43    7.76
  -6  -6  28    2.18    5.14
   6  -6 -29   -2.05    8.03
  -6  -6  29    1.50    6.04
  -6   6  30    2.56    5.89
   6  -6 -30    2.02    6.31
  -6  -6  30    6.95    5.20
  -6   6  31    8.41    6.51
   6  -6 -31   11.53    8.53
  -6  -6  31   23.71    8.32
  -6   6  32    6.76    6.26
   6  -6 -32    7.45    8.57
  -6  -6  32    9.30    6.73
  -6   6  33    2.01    6.68
   6  -6 -33    1.17    7.34
  -6  -6  33    4.37    5.97
  -6   6  34   -4.97    8.49
   6  -6 -34   -3.31    7.38
  -6  -6  34   -0.65    5.95
  -6   6  35   -0.49    6.12
   6  -6 -35   -0.31    6.24
  -6  -6  35    1.16    5.63
  -6   6  36    9.27    7.02
   6  -6 -36   -4.17    7.07
  -6  -6  36   -2.72    6.78
   6  -6 -37   -2.85    6.57
  -6  -6  37    9.95    7.24
  -6  -6  38   -1.37    7.36
  -6   7   1    9.90    4.37
   6  -7  -1   21.49    4.70
   6   7  -1   11.48    4.19
  -6  -7   1   13.21    4.46
  -6  -7   1   29.22    6.73
  -6   7   2   17.75    4.79
   6  -7  -2    6.28    3.28
   6   7  -2   15.87    4.24
  -6  -7   2    2.82    3.46
  -6  -7   2   17.46    6.39
  -6   7   3  285.97   35.95
   6  -7  -3  309.09   35.65
   6   7  -3  295.01   35.81
  -6  -7   3  245.25   35.69
  -6  -7   3  280.45   37.26
  -6   7   4   87.72   13.37
   6  -7  -4   86.86   12.76
   6   7  -4   93.47   13.17
  -6  -7   4   96.67   13.58
  -6  -7   4   69.35   14.33
  -6   7   5   25.89    6.10
   6  -7  -5   25.17    5.23
   6   7  -5   13.68    4.96
  -6  -7   5   25.75    5.97
  -6  -7   5   28.03    7.28
  -6   7   6   18.35    5.43
   6  -7  -6   29.26    5.83
   6   7  -6   25.67    5.48
  -6  -7   6   15.03    5.38
  -6  -7   6   17.55    6.53
  -6   7   7   23.88    6.39
   6  -7  -7   20.99    4.98
   6   7  -7   24.04    5.35
  -6  -7   7   20.20    5.80
  -6  -7   7    7.73    5.22
  -6   7   8   40.78    8.19
   6  -7  -8   40.91    7.57
   6   7  -8   31.76    7.27
  -6  -7   8   48.02    8.67
  -6  -7   8   40.29    9.02
  -6   7   9  140.54   21.00
   6  -7  -9  147.52   20.26
  -6  -7   9  138.07   20.84
  -6  -7   9  186.47   22.66
  -6   7  10    1.34    4.30
   6  -7 -10    1.54    5.07
  -6  -7  10    1.91    3.73
  -6   7  11   -1.13    4.28
   6  -7 -11    0.86    4.31
  -6  -7  11   -1.75    3.99
  -6   7  12   34.25    7.70
   6  -7 -12   20.68    7.22
  -6  -7  12   31.47    7.22
  -6   7  13  168.16   22.53
   6  -7 -13  148.32   22.60
  -6  -7  13  147.05   21.96
  -6   7  14    6.15    4.67
   6  -7 -14   -0.43    5.48
  -6  -7  14   -1.96    4.76
  -6   7  15    7.24    4.59
   6  -7 -15   -3.33    5.64
  -6  -7  15    1.26    4.02
   6  -7 -16    0.91    4.94
   6  -7 -17    2.27    5.33
  -6   7  18    7.71    5.54
   6  -7 -18    3.80    5.24
  -6   7  19   77.56   13.28
   6  -7 -19   47.44   12.22
  -6  -7  19   74.09   13.07
  -6   7  20    6.55    5.94
   6  -7 -20   20.48    7.88
  -6  -7  20    3.11    4.29
  -6   7  21   -1.52    4.69
   6  -7 -21    0.17    5.39
  -6  -7  21    1.19    5.28
  -6   7  22    3.69    5.12
   6  -7 -22   -3.08    6.04
  -6  -7  22    0.16    5.13
  -6   7  23   36.45    9.10
   6  -7 -23   23.79    8.70
  -6  -7  23   20.11    7.61
  -6   7  24    1.25    4.97
   6  -7 -24   14.03    6.81
  -6  -7  24    5.47    5.41
  -6   7  25   30.23    9.38
   6  -7 -25   14.82    8.31
  -6  -7  25   14.53    7.00
  -6   7  26   -1.53    5.95
   6  -7 -26    3.49    6.20
  -6  -7  26   -1.91    4.86
  -6   7  27    3.36    6.38
   6  -7 -27    3.62    6.73
  -6  -7  27    0.90    5.34
  -6   7  28   15.25    6.95
   6  -7 -28    4.97    7.46
  -6  -7  28    0.96    5.48
  -6   7  29   38.35   10.03
   6  -7 -29   13.35    9.06
  -6  -7  29   29.51    9.58
  -6   7  30   -2.10    5.97
   6  -7 -30    1.37    7.19
  -6  -7  30   -2.95    5.79
  -6   7  31   -1.95    6.09
   6  -7 -31    2.42    8.00
  -6  -7  31    4.36    6.13
  -6   7  32    3.74    6.09
   6  -7 -32   -0.82    6.57
  -6  -7  32   -2.48    5.23
  -6   7  33    7.09    5.91
   6  -7 -33    4.22    7.91
  -6  -7  33    2.64    6.70
  -6   7  34   -0.96    6.16
   6  -7 -34   -2.11    6.32
  -6  -7  34   -0.93    6.56
  -6   7  35    1.55    6.89
   6  -7 -35   12.79    8.87
  -6  -7  35   16.44    8.32
  -6   7  36    0.13    7.06
   6  -7 -36    0.95    7.78
  -6  -7  36    1.89    7.03
   6  -7 -37    0.48    6.87
  -6  -7  37    0.80    7.03
   6  -7 -38   12.77    9.03
  -6  -7  38    3.39    6.87
  -6   8   1  128.54   18.79
   6  -8  -1  143.08   18.52
   6   8  -1  127.42   18.72
  -6  -8   1  161.73   19.73
  -6  -8   1  133.62   20.50
  -6   8   2    5.08    3.98
   6  -8  -2    9.22    3.56
   6   8  -2    9.92    3.90
  -6  -8   2    5.58    3.93
  -6  -8   2    6.38    4.62
  -6   8   3   -0.64    3.16
   6  -8  -3    1.01    2.44
   6   8  -3   -0.72    2.60
  -6  -8   3   -0.15    2.96
  -6   8   4    1.58    3.27
   6  -8  -4    1.11    2.90
   6  -8  -4    0.27    4.19
   6   8  -4    1.64    3.35
  -6  -8   4   -1.89    3.93
  -6   8   5  215.70   30.62
   6  -8  -5  259.16   30.40
   6  -8  -5  248.81   31.37
   6   8  -5  242.89   30.51
  -6  -8   5  220.85   30.88
  -6   8   6    2.46    3.77
   6  -8  -6    3.79    3.33
   6  -8  -6    4.72    4.65
   6   8  -6    0.66    3.03
  -6  -8   6    1.92    3.55
  -6   8   7  102.94   15.42
   6  -8  -7  113.37   14.69
   6  -8  -7   95.20   15.43
   6   8  -7   92.31   14.57
  -6  -8   7  102.63   15.32
  -6   8   8    9.12    4.67
   6  -8  -8    9.13    4.01
   6  -8  -8    2.82    4.39
  -6  -8   8    5.06    4.65
  -6   8   9   92.51   18.40
   6  -8  -9  152.22   18.93
   6  -8  -9  161.67   20.25
  -6  -8   9  152.10   19.84
  -6   8  10   24.95    7.44
   6  -8 -10   35.89    8.31
  -6  -8  10   43.68    8.44
  -6   8  11   95.15   16.18
   6  -8 -11  115.76   17.41
  -6  -8  11  114.43   16.54
  -6   8  12   24.90    6.77
   6  -8 -12   30.72    8.17
  -6  -8  12   14.16    5.89
  -6   8  13    0.36    4.30
   6  -8 -13    3.07    5.68
  -6  -8  13    3.16    4.22
  -6   8  14    5.33    4.75
   6  -8 -14    1.00    5.46
  -6  -8  14    0.31    4.50
   6  -8 -15  130.58   19.68
  -6  -8  15  117.50   18.64
   6  -8 -16    3.45    5.42
   6  -8 -17   47.48   10.55
  -6   8  18    0.00    4.76
   6  -8 -18   -3.30    5.23
  -6   8  19   24.47    7.74
   6  -8 -19    9.69    7.00
  -6  -8  19   20.82    7.57
  -6   8  20    1.02    5.32
   6  -8 -20   -2.47    5.83
  -6  -8  20   -2.05    5.40
  -6   8  21   15.71    6.97
   6  -8 -21    2.81    6.59
  -6  -8  21   17.21    6.54
  -6   8  22    3.26    5.10
   6  -8 -22    1.43    5.04
  -6  -8  22    4.73    5.48
  -6   8  23   10.63    6.07
   6  -8 -23    7.05    5.91
  -6  -8  23    2.26    4.75
  -6   8  24   -0.21    6.02
   6  -8 -24    4.64    6.53
  -6  -8  24    1.02    4.96
  -6   8  25   14.71    8.06
   6  -8 -25   16.51    8.21
  -6  -8  25   21.88    7.93
  -6   8  26    5.32    6.48
   6  -8 -26    2.81    7.59
  -6  -8  26   18.71    7.96
  -6   8  27   18.81    7.33
   6  -8 -27   17.90    8.87
  -6  -8  27   13.84    7.35
  -6   8  28    1.72    5.95
   6  -8 -28   -2.80    7.49
  -6  -8  28    5.45    5.50
  -6   8  29    0.84    5.99
   6  -8 -29    1.92    6.15
  -6  -8  29   -0.89    5.65
  -6   8  30   -0.43    5.20
   6  -8 -30   -1.70    5.71
  -6  -8  30    2.55    5.29
  -6   8  31   -5.34    6.63
   6  -8 -31    4.84    7.25
  -6  -8  31    9.64    6.83
  -6   8  32    1.61    5.57
   6  -8 -32    3.35    6.56
  -6  -8  32    5.11    5.91
  -6   8  33    7.44    7.29
   6  -8 -33    9.89    8.21
  -6  -8  33   15.96    7.93
  -6   8  34    0.49    6.41
   6  -8 -34    3.42    7.60
  -6  -8  34   -4.11    6.53
  -6   8  35    7.41    6.60
   6  -8 -35   -2.54    7.11
  -6  -8  35    5.62    5.94
  -6   8  36    3.07    6.50
   6  -8 -36    4.60    6.80
  -6  -8  36    7.77    7.56
   6  -8 -37   22.46    9.78
  -6  -8  37    6.41    7.45
  -6   9   1    8.57    3.73
   6  -9  -1    7.51    3.23
   6  -9  -1    7.56    4.29
   6   9  -1    6.43    3.54
  -6  -9   1    5.00    3.79
  -6   9   2   17.00    4.85
   6  -9  -2    9.29    3.90
   6  -9  -2    7.22    5.08
   6   9  -2   13.99    4.50
  -6  -9   2    9.69    4.37
  -6   9   3  154.43   24.72
   6  -9  -3  212.40   24.84
   6  -9  -3  242.99   26.38
   6   9  -3  177.78   24.84
  -6  -9   3  185.46   25.33
  -6   9   4   17.21    4.97
   6  -9  -4   11.70    4.12
   6  -9  -4    9.02    4.64
   6   9  -4   13.02    4.34
  -6  -9   4    9.07    4.55
  -6   9   5    7.49    4.01
   6  -9  -5    2.12    3.00
   6  -9  -5   -1.53    4.16
   6   9  -5    3.51    3.24
  -6  -9   5    3.96    4.08
  -6   9   6   18.00    5.56
   6  -9  -6   16.67    4.58
   6  -9  -6   10.62    5.13
   6   9  -6   12.54    4.51
  -6  -9   6   13.04    5.02
  -6   9   7   24.40    6.14
   6  -9  -7   14.15    4.73
   6  -9  -7   11.59    5.39
   6   9  -7   20.69    5.21
  -6  -9   7   15.51    5.50
  -6   9   8   -0.80    4.31
   6  -9  -8    0.07    3.05
   6  -9  -8   -0.57    4.14
  -6  -9   8    6.52    4.40
  -6   9   9  104.33   15.11
   6  -9  -9   91.64   13.74
   6  -9  -9   88.24   15.04
  -6  -9   9   94.73   14.87
  -6   9  10   11.36    4.99
   6  -9 -10    8.55    5.39
  -6  -9  10    6.48    4.74
  -6   9  11   -1.81    4.25
   6  -9 -11    1.00    4.39
  -6  -9  11   -0.49    3.73
  -6   9  12    3.07    4.15
   6  -9 -12    5.42    4.39
  -6  -9  12   -2.17    4.45
  -6   9  13   82.87   13.96
   6  -9 -13   69.74   13.57
  -6  -9  13   91.78   14.10
  -6   9  14    2.44    4.05
   6  -9 -14   -2.15    4.95
  -6  -9  14    6.62    4.22
   6  -9 -15   13.63    7.04
  -6  -9  15   17.75    6.23
   6  -9 -16    7.66    6.00
   6  -9 -17   15.02    6.58
  -6   9  18    2.26    4.64
   6  -9 -18   -0.01    4.67
  -6   9  19   33.71    9.79
   6  -9 -19   41.17   10.32
  -6  -9  19   49.29   10.19
  -6   9  20    5.48    5.08
   6  -9 -20    2.03    5.66
  -6  -9  20    0.43    4.57
  -6   9  21    2.99    4.86
   6  -9 -21    4.65    5.66
  -6  -9  21   -0.00    5.02
  -6   9  22   -1.69    4.39
   6  -9 -22   -0.26    5.54
  -6  -9  22   -0.00    3.99
  -6   9  23   36.78    9.70
   6  -9 -23   25.16    9.58
  -6  -9  23   46.10   10.46
  -6   9  24   -4.86    5.75
   6  -9 -24    1.08    5.53
  -6  -9  24    3.17    5.53
  -6   9  25   11.20    7.18
   6  -9 -25    1.27    5.35
  -6  -9  25   12.82    6.46
  -6   9  26    0.79    4.77
   6  -9 -26    2.61    6.17
  -6  -9  26    6.70    5.83
  -6   9  27   -1.65    6.15
   6  -9 -27    1.81    6.25
  -6  -9  27   -1.78    4.93
  -6   9  28    1.27    6.37
   6  -9 -28   -2.28    7.09
  -6  -9  28    5.95    5.95
  -6   9  29    5.92    6.97
   6  -9 -29    2.68    7.83
  -6  -9  29    9.58    6.47
  -6   9  30   -0.50    5.49
   6  -9 -30   -0.87    5.27
  -6  -9  30    9.26    6.79
  -6   9  31    2.69    6.55
   6  -9 -31   -1.66    5.47
  -6  -9  31   -1.57    6.43
  -6   9  32    2.30    5.61
   6  -9 -32   -4.77    6.98
  -6  -9  32    2.86    6.04
  -6   9  33    8.91    7.67
   6  -9 -33   -1.52    7.34
  -6   9  34   -3.59    6.64
   6  -9 -34    6.50    7.28
  -6   9  35    1.08    6.94
   6  -9 -35   -1.32    7.51
   6 -10  -1   31.11    7.00
  -6 -10   1   24.26    6.20
   6 -10  -2   17.57    5.62
  -6 -10   2   10.75    4.96
   6 -10  -3   -0.01    3.67
  -6 -10   3   -0.07    3.46
  -6  10   4   15.77    4.95
   6 -10  -4    9.68    5.06
  -6 -10   4   11.24    4.50
  -6  10   5   45.77    8.63
   6 -10  -5   46.47    8.86
  -6 -10   5   41.93    8.61
  -6  10   6    1.58    3.36
   6 -10  -6   -0.80    4.18
  -6 -10   6    2.38    3.78
  -6  10   7   21.90    6.08
   6 -10  -7   23.80    6.46
  -6 -10   7   12.26    5.17
  -6  10   8   -1.17    3.48
   6 -10  -8    2.59    4.02
  -6 -10   8   -1.32    3.91
  -6  10   9   -0.03    3.33
   6 -10  -9    0.05    4.11
  -6 -10   9    2.62    3.56
  -6  10  10    0.92    4.01
   6 -10 -10    5.07    5.12
  -6 -10  10    2.33    4.09
  -6  10  11  100.93   15.71
   6 -10 -11   82.31   15.63
  -6 -10  11  118.16   16.14
  -6  10  12   -0.18    4.27
   6 -10 -12    2.63    5.80
  -6 -10  12   -1.42    4.18
  -6  10  13   14.55    5.91
   6 -10 -13   11.21    6.04
  -6 -10  13   18.73    5.94
  -6  10  14    8.17    4.74
   6 -10 -14    4.39    6.10
  -6 -10  14    2.22    4.18
   6 -10 -15   56.96   12.04
  -6 -10  15   64.16   11.89
   6 -10 -16    5.64    5.44
   6 -10 -17   53.71   11.60
  -6  10  18    7.67    5.72
   6 -10 -18    7.95    6.62
  -6  10  19   13.94    6.49
   6 -10 -19   10.90    6.77
  -6 -10  19    7.36    5.17
  -6  10  20   -0.21    4.59
   6 -10 -20    0.45    5.72
  -6 -10  20    1.66    4.68
  -6  10  21   31.43    9.83
   6 -10 -21   43.24   10.65
  -6 -10  21   53.05   10.76
  -6  10  22    0.55    5.63
   6 -10 -22   -0.48    5.23
  -6  10  23    7.86    5.85
   6 -10 -23    5.80    5.78
  -6  10  24   -1.92    5.11
   6 -10 -24    5.33    6.42
  -6  10  25    6.04    6.47
   6 -10 -25    7.23    7.66
  -6  10  26    0.16    5.51
   6 -10 -26    2.29    5.63
  -6  10  27   20.49    7.91
   6 -10 -27   -1.46    6.31
  -6  10  28    1.31    5.64
   6 -10 -28   -5.83    6.92
  -6  10  29    6.65    6.05
   6 -10 -29    3.50    7.70
  -6  10  30    6.74    6.00
   6 -10 -30    1.57    6.98
  -6  10  31    1.51    5.85
   6 -10 -31    3.55    7.97
  -6  10  32    0.27    6.33
   6 -10 -32    6.08    6.70
  -6  10  33    0.38    5.44
  -6  10  34    6.02    7.55
  -6  10  35   18.82    8.66
   6 -11  -1   11.21    4.67
  -6 -11   1   11.22    4.49
   6 -11  -2    0.95    3.73
  -6 -11   2   -0.10    2.93
   6 -11  -3   29.40    7.20
  -6 -11   3   42.24    8.01
   6 -11  -4    1.86    3.97
  -6 -11   4    2.82    4.02
   6 -11  -5    0.83    4.19
  -6 -11   5    2.33    3.65
   6 -11  -6   -0.38    4.24
  -6 -11   6   -2.25    3.77
   6 -11  -7   14.25    5.31
   6 -11  -8   12.65    5.67
   6 -11  -9   35.31    8.22
   6 -11 -10    2.89    4.66
   6 -11 -11    3.43    4.34
   6 -11 -12    0.99    4.45
   6 -11 -13   32.47    8.60
   6 -11 -14    1.62    4.65
   6 -11 -15   22.12    7.79
   6 -11 -16    4.82    5.34
   6 -11 -17   13.88    6.81
   6 -11 -18    1.39    4.19
   6 -11 -19   31.99    9.12
   6 -11 -20   -1.41    4.73
   6 -11 -21   -1.91    5.62
   6 -11 -22   -1.95    5.48
   6 -11 -23   10.96    7.24
   6 -11 -24    0.20    5.90
   6 -11 -25   19.43    7.92
   6 -11 -26    9.33    6.49
   6 -11 -27   -0.23    6.17
   6 -11 -28   -2.59    6.53
   6 -11 -29   15.41    8.78
   6 -11 -30   -1.05    6.53
   6 -12  -1   34.43    7.37
   6 -12  -2    0.92    3.77
   6 -12  -3    2.67    4.31
   6 -12  -4    2.59    4.04
   6 -12  -5   23.07    6.11
   6 -12  -6    0.32    3.71
   6 -12  -7   11.62    5.21
   6 -12  -8   -0.88    4.64
   6 -12  -9   12.82    5.90
   6 -12 -10    3.13    4.84
   6 -12 -11   15.96    7.17
   6 -12 -12    0.14    4.58
   6 -12 -13    1.88    4.50
   6 -12 -14    1.25    4.31
   6 -12 -15   11.28    6.20
   6 -12 -16    7.66    4.94
   6 -12 -17   12.02    6.25
   6 -12 -18   -2.09    5.27
   6 -12 -19   -1.04    3.94
   6 -12 -20    1.60    6.09
   6 -12 -21   24.51    8.41
   6 -12 -22   -2.40    6.26
   6 -12 -23    2.14    6.57
   6 -12 -24   -3.04    6.27
   6 -12 -25    3.92    6.50
   6 -12 -26   -4.36    6.49
   6 -12 -27    3.90    6.85
   6 -13  -1    9.74    4.63
   6 -13  -2   10.48    4.41
   6 -13  -3   40.82    8.04
   6 -13  -4    9.33    4.57
   6 -13  -5    5.58    4.41
   6 -13  -6    2.10    4.55
   6 -13  -7   16.77    5.96
   6 -13  -8    5.46    4.83
   6 -13  -9   41.54    9.08
   6 -13 -10    0.30    4.59
   6 -13 -11    1.33    4.23
   6 -13 -12    9.95    5.21
   6 -13 -13   16.29    6.88
   6 -13 -14    3.64    4.41
   6 -13 -15    2.54    4.42
   6 -13 -16   -0.53    5.01
   6 -13 -17    8.85    6.46
   6 -13 -18    5.29    5.65
   6 -13 -19    9.15    7.02
   6 -13 -20    0.38    5.19
   6 -13 -21   -0.42    4.00
   6 -13 -22   -2.18    5.82
   6 -13 -23    9.04    6.01
   6 -13 -24    2.57    6.77
   6 -14  -1   13.90    5.15
   6 -14  -2    6.89    4.07
   6 -14  -3    0.61    3.63
   6 -14  -4   12.15    4.90
   6 -14  -5   29.23    7.05
   6 -14  -6    8.69    5.06
   6 -14  -7   10.34    5.27
   6 -14  -8    1.04    3.73
   6 -14  -9    7.15    5.15
   6 -14 -10    4.23    4.98
   6 -14 -11    8.59    4.93
   6 -14 -12    4.12    4.89
   6 -14 -13   -1.45    4.34
   6 -14 -14    5.57    5.25
   6 -14 -15   -0.50    4.06
   6 -14 -16    5.64    5.33
   6 -14 -17   -0.23    4.84
   6 -14 -18    7.76    5.87
   6 -14 -19    3.26    5.27
   6 -14 -20    7.60    5.76
   6 -14 -21    9.29    6.78
   6 -15  -1   -0.24    3.30
   6 -15  -2    9.10    4.36
   6 -15  -3    3.55    3.83
   6 -15  -4    3.93    3.91
   6 -15  -5    0.00    3.43
   6 -15  -6    0.00    3.87
   6 -15  -7   -0.24    2.97
   6 -15  -8    1.13    3.67
   6 -15  -9    1.98    4.65
   6 -15 -10    3.07    4.37
   6 -15 -11    0.87    4.69
   6 -15 -12   -0.65    4.53
   6 -15 -13    6.15    5.15
   6 -15 -14    1.32    4.58
   6 -15 -15    3.18    4.52
   6 -15 -16    0.08    4.45
   6 -15 -17   -2.01    5.47
   6 -15 -18    5.08    5.96
   6 -16  -1    5.32    3.66
   6 -16  -2    5.19    3.87
   6 -16  -3   -0.47    3.67
   6 -16  -4   -0.18    3.42
   6 -16  -5    6.01    4.37
   6 -16  -6    1.18    3.75
   6 -16  -7   -0.37    3.66
   6 -16  -8    0.34    3.90
   6 -16  -9    3.40    4.06
   6 -16 -10    1.36    3.98
   6 -16 -11   -0.49    3.81
   6 -16 -12    4.99    4.80
   6 -16 -13    1.32    4.22
   6 -16 -14    1.83    4.86
   6 -17  -1    1.47    3.38
   6 -17  -2    0.00    3.18
   6 -17  -3    5.19    4.00
   6 -17  -4    6.04    4.27
   6 -17  -5   -0.36    3.70
   6 -17  -6    0.97    3.74
   6 -17  -7   -0.56    4.18
   6 -17  -8    0.45    3.98
   6 -17  -9    0.87    3.59
   6 -17 -10    1.68    4.26
   6 -18  -1    0.68    3.38
   6 -18  -2   -1.81    3.78
   6 -18  -3    0.19    3.58
   6 -18  -4    0.96    3.28
   6 -18  -5   -1.48    3.51
  -5   0   1    5.48    3.27
  -5   0   1    3.88    4.00
   5   0  -1    2.05    3.20
   5   0  -1    4.49    4.15
  -5   0   2   -1.13    3.28
  -5   0   2    2.08    4.02
   5   0  -2   -0.44    3.08
   5   0  -2    1.41    3.41
  -5   0   3   68.08   12.27
  -5   0   3  108.67   13.96
   5   0  -3   88.39   12.51
   5   0  -3   97.91   13.67
  -5   0   4    1.95    2.61
  -5   0   4   -0.85    4.16
   5   0  -4   -0.31    2.82
   5   0  -4   -0.51    3.89
  -5   0   5 2325.03  281.36
  -5   0   5 2431.29  281.82
   5   0  -5 2256.34  280.91
   5   0  -5 2709.45  282.44
  -5   0   6    2.22    3.59
  -5   0   6    3.18    4.22
   5   0  -6   -0.28    3.48
   5   0  -6   -0.33    4.81
  -5   0   7   48.80    9.32
  -5   0   7   79.69   10.65
   5   0  -7   53.03    8.99
   5   0  -7   45.07    9.86
  -5   0   8   -2.28    4.38
  -5   0   8   -1.52    3.76
   5   0  -8   -0.81    3.40
   5   0  -8    1.75    4.15
  -5   0   9  592.39   73.55
  -5   0   9  639.73   73.93
   5   0  -9  632.17   73.29
   5   0  -9  558.30   73.94
  -5   0  10   -0.48    3.63
  -5   0  10    0.55    4.47
   5   0 -10    0.95    3.56
   5   0 -10    1.49    4.38
  -5   0  11   29.01    6.57
  -5   0  11   32.74    7.25
   5   0 -11   24.55    6.21
   5   0 -11   31.60    7.65
  -5   0  12    0.88    3.86
  -5   0  12   -1.18    4.14
   5   0 -12    1.31    3.76
   5   0 -12    0.04    4.39
  -5   0  13   12.44    4.75
  -5   0  13    7.62    4.49
   5   0 -13    6.38    4.99
  -5   0  14   -1.13    3.38
  -5   0  14    3.38    4.36
   5   0 -14    3.78    4.58
  -5   0  15  134.94   20.43
  -5   0  15  134.35   20.37
   5   0 -15  160.18   21.64
  -5   0  16   -0.23    4.24
  -5   0  16    0.84    3.95
   5   0 -16    0.88    4.13
  -5   0  17   89.67   15.20
  -5   0  17   93.73   15.21
   5   0 -17   95.03   16.01
  -5   0  18    3.92    5.37
   5   0 -18   -0.72    4.84
  -5   0  19  220.66   26.20
   5   0 -19  140.67   24.95
  -5   0  20   -0.10    5.09
   5   0 -20   -1.01    5.94
  -5   0  21  268.42   33.92
   5   0 -21  217.23   33.69
  -5   0  22   -0.87    5.33
   5   0 -22    0.71    5.17
  -5   0  23   -0.90    4.96
   5   0 -23   -1.01    5.95
  -5   0  24   -1.61    5.17
   5   0 -24   -4.06    7.63
  -5   0  25   25.45    8.52
   5   0 -25   27.38    9.30
  -5   0  26    0.33    5.27
   5   0 -26   -1.81    6.51
  -5   0  27   48.22   10.88
   5   0 -27   38.88   11.91
  -5   0  28    0.91    5.98
   5   0 -28    0.72    6.49
  -5   0  29   -1.31    7.02
  -5   0  30   -2.75    6.05
  -5   0  31   46.51   11.85
  -5   0  32    2.67    5.12
  -5   0  33   -1.45    5.83
  -5   0  34    1.89    6.69
  -5   0  35    6.86    7.53
  -5   0  36   -0.93    5.75
  -5   0  37   11.21    6.99
  -5   0  38   -4.29    6.91
  -5   0  39   -1.86    6.07
  -5   1   1  442.64   57.93
  -5   1   1  483.22   58.62
   5  -1  -1  393.47   57.54
   5  -1  -1  520.68   59.22
   5   1  -1  468.93   57.95
   5   1  -1  518.71   59.21
  -5  -1   1  551.31   58.55
  -5  -1   1  550.87   59.26
  -5   1   2    4.90    3.21
  -5   1   2    9.46    4.65
   5  -1  -2    3.18    3.55
   5  -1  -2   -0.32    4.03
   5   1  -2    2.62    3.06
   5   1  -2    1.32    4.19
  -5  -1   2    1.72    3.62
  -5  -1   2    7.63    4.74
  -5   1   3  463.68   58.58
  -5   1   3  531.73   59.49
   5  -1  -3  459.70   58.33
   5  -1  -3  509.58   59.53
   5   1  -3  469.18   58.43
   5   1  -3  506.18   59.59
  -5  -1   3  405.51   58.33
  -5  -1   3  631.05   60.35
  -5   1   4    4.59    4.04
  -5   1   4   19.09    5.77
   5  -1  -4   13.80    3.89
   5  -1  -4    0.97    4.23
   5   1  -4   24.35    4.90
   5   1  -4    9.80    5.39
  -5  -1   4   14.36    4.65
  -5  -1   4    5.71    4.56
  -5   1   5  121.75   16.16
  -5   1   5  109.28   16.22
   5  -1  -5  123.31   15.72
   5  -1  -5  118.44   16.64
   5   1  -5  101.21   15.34
   5   1  -5   96.50   16.35
  -5  -1   5  121.59   16.03
  -5   1   6  981.97   81.61
  -5   1   6  618.43   80.22
   5  -1  -6  654.81   79.76
   5  -1  -6  606.64   80.42
   5   1  -6  634.26   79.65
   5   1  -6  642.66   80.64
  -5  -1   6  630.96   80.09
  -5  -1   6  672.32   80.57
  -5   1   7  607.65   73.86
  -5   1   7  678.85   74.34
   5  -1  -7  549.33   73.17
   5  -1  -7  637.83   74.58
   5   1  -7  620.84   73.45
   5   1  -7  654.15   74.68
  -5  -1   7  539.08   73.53
  -5  -1   7  657.36   74.40
  -5   1   8    3.19    4.14
  -5   1   8   -0.01    3.82
   5  -1  -8   -0.93    3.28
   5  -1  -8   -1.62    4.30
   5   1  -8   -1.40    4.11
   5   1  -8    3.15    4.91
  -5  -1   8   -1.46    4.75
  -5  -1   8    0.54    3.89
  -5   1   9   33.14    7.42
  -5   1   9   31.57    7.56
   5  -1  -9   27.21    6.58
   5  -1  -9   39.98    8.36
   5   1  -9   40.04    8.50
  -5  -1   9   32.18    7.18
  -5  -1   9   36.60    7.83
  -5   1  10    4.66    4.05
  -5   1  10   -0.93    3.74
   5  -1 -10    2.24    3.54
   5  -1 -10    2.39    4.32
   5   1 -10    6.06    3.56
   5   1 -10    1.13    4.16
  -5  -1  10    1.27    4.04
  -5  -1  10    1.40    4.21
  -5   1  11  271.18   32.18
  -5   1  11  257.62   31.94
   5  -1 -11  247.06   31.35
   5  -1 -11  237.11   32.34
   5   1 -11  221.59   30.98
   5   1 -11  228.96   32.17
  -5  -1  11  254.59   31.89
  -5  -1  11  236.75   31.86
  -5   1  12   23.26    5.91
  -5   1  12   10.02    4.94
   5  -1 -12   26.33    5.92
   5  -1 -12   31.26    7.53
   5   1 -12   15.27    4.66
   5   1 -12   21.24    6.48
  -5  -1  12   10.74    5.31
  -5  -1  12   14.68    6.02
  -5   1  13  471.61   55.94
  -5   1  13  437.23   55.60
   5  -1 -13  467.28   55.26
   5  -1 -13  421.98   56.17
   5   1 -13  437.58   55.04
   5   1 -13  405.11   55.99
  -5  -1  13  455.57   55.80
  -5  -1  13  479.81   56.12
  -5   1  14    6.87    4.77
  -5   1  14    2.75    3.99
   5  -1 -14    4.54    4.91
   5   1 -14    2.41    4.58
  -5  -1  14    3.50    4.41
  -5  -1  14    4.27    4.63
  -5   1  15   56.68   10.93
  -5   1  15   61.27   10.99
   5  -1 -15   65.97   11.88
   5   1 -15   60.66   11.56
  -5  -1  15   52.91   10.58
  -5  -1  15   67.31   11.59
  -5   1  16    4.79    3.84
  -5   1  16    0.82    3.74
   5  -1 -16    8.77    5.11
   5   1 -16    0.78    3.78
  -5  -1  16    7.73    4.58
  -5  -1  16    6.52    4.94
  -5   1  17   21.74    6.66
  -5   1  17   17.38    6.45
   5  -1 -17   24.64    7.95
   5   1 -17   36.10    8.65
  -5  -1  17   14.84    6.20
  -5  -1  17   26.37    7.33
  -5   1  18    6.38    5.37
   5  -1 -18   -1.50    4.68
   5   1 -18   14.41    6.68
  -5  -1  18    8.21    5.26
   5  -1 -19  149.28   27.86
   5   1 -19  242.29   30.27
  -5  -1  19  246.22   29.52
   5  -1 -20    5.23    6.25
   5   1 -20    8.14    6.22
  -5  -1  20    6.00    5.64
  -5   1  21    1.45    4.31
   5  -1 -21    1.99    5.68
   5   1 -21    6.17    6.17
  -5  -1  21    3.70    4.53
  -5  -1  21    8.08    5.86
  -5   1  22   12.81    6.38
   5  -1 -22   14.30    7.41
   5   1 -22    4.22    6.48
  -5  -1  22   18.04    7.58
  -5  -1  22    4.74    5.53
  -5   1  23   49.66   11.12
   5  -1 -23   38.55   11.69
   5   1 -23   56.63   12.64
  -5  -1  23   64.14   12.19
  -5   1  24   -0.17    5.50
   5  -1 -24    4.33    7.01
   5   1 -24   -1.62    6.50
  -5  -1  24    1.80    5.69
  -5   1  25   16.48    7.45
   5  -1 -25    9.93    6.97
   5   1 -25   21.85    8.20
  -5  -1  25   21.27    7.33
  -5   1  26   13.83    6.69
   5  -1 -26   -0.97    6.92
   5   1 -26    9.12    6.26
  -5  -1  26    0.23    5.27
  -5   1  27   83.81   13.81
   5  -1 -27   58.86   13.68
  -5  -1  27   35.09   10.93
  -5   1  28   17.15    7.23
  -5  -1  28   13.09    6.80
  -5   1  29   32.09    9.77
  -5  -1  29   33.66    9.88
  -5   1  30   -0.92    5.11
  -5  -1  30   -0.40    5.12
  -5   1  31    3.12    5.99
  -5  -1  31    2.04    5.77
  -5   1  32    0.18    5.66
  -5  -1  32   -0.46    4.86
  -5   1  33   15.90    7.55
  -5  -1  33   32.97   10.17
  -5   1  34    1.15    7.17
  -5  -1  34    3.20    6.26
  -5   1  35   11.28    7.06
  -5  -1  35    5.39    5.97
  -5   1  36    6.31    6.89
  -5  -1  36   -1.44    5.65
  -5   1  37    3.86    7.24
  -5  -1  37    9.48    7.28
  -5   1  38   -1.96    6.70
  -5  -1  38   -1.15    5.98
  -5  -1  39    7.81    7.05
  -5   2   1    2.94    3.56
  -5   2   1    4.85    4.09
   5  -2  -1    5.66    3.58
   5  -2  -1   11.95    4.73
   5   2  -1    2.18    2.96
   5   2  -1    5.42    4.65
  -5  -2   1    3.45    3.51
  -5  -2   1    8.91    4.43
  -5   2   2   11.65    4.34
  -5   2   2   14.26    5.38
   5  -2  -2   12.12    4.01
   5  -2  -2   17.10    5.62
   5   2  -2   16.01    4.39
   5   2  -2   20.12    5.90
  -5  -2   2   19.07    4.67
  -5  -2   2   12.29    5.40
  -5   2   3  148.80   21.71
  -5   2   3  225.84   23.28
   5  -2  -3  156.37   21.54
   5  -2  -3  168.20   22.67
   5   2  -3  151.63   21.61
   5   2  -3  186.18   22.99
  -5  -2   3  165.40   21.99
  -5  -2   3  168.73   22.84
  -5   2   4   51.24   10.20
  -5   2   4   84.51   11.67
   5  -2  -4   64.56   10.17
   5  -2  -4   79.62   11.61
   5   2  -4   71.55   10.62
   5   2  -4   67.31   11.21
  -5  -2   4   67.88   10.73
  -5  -2   4   74.29   11.67
  -5   2   5  555.45   73.83
  -5   2   5  669.65   74.55
   5  -2  -5  532.13   73.35
   5  -2  -5  661.30   74.83
   5   2  -5  585.67   73.61
   5   2  -5  850.31   75.93
  -5  -2   5  563.30   73.89
  -5  -2   5  672.53   74.88
  -5   2   6    7.20    4.00
  -5   2   6   11.51    4.67
   5  -2  -6   13.24    4.41
   5  -2  -6    1.34    4.88
   5   2  -6   10.01    4.34
   5   2  -6   11.81    5.12
  -5  -2   6    9.55    4.59
  -5  -2   6    3.85    4.66
  -5   2   7   63.51   12.13
  -5   2   7   88.51   13.10
   5  -2  -7  102.37   12.68
   5  -2  -7   54.49   12.31
   5   2  -7   95.38   12.52
   5   2  -7  100.29   13.97
  -5  -2   7   81.34   12.71
  -5  -2   7   94.64   13.57
  -5   2   8    4.78    3.76
  -5   2   8   16.75    5.19
   5  -2  -8    4.60    3.44
   5  -2  -8    0.36    4.87
   5   2  -8    6.88    3.73
   5   2  -8    7.17    4.71
  -5  -2   8    3.37    3.86
  -5  -2   8    7.45    5.06
  -5   2   9  731.03   86.20
  -5   2   9  628.19   85.64
   5  -2  -9  712.52   85.62
   5  -2  -9  632.12   86.20
   5   2  -9  746.30   85.72
   5   2  -9  743.35   86.90
  -5  -2   9  916.44   87.04
  -5  -2   9  661.77   86.12
  -5   2  10    9.80    4.70
  -5   2  10    1.61    4.03
   5  -2 -10    1.77    3.50
   5  -2 -10    3.57    4.12
   5   2 -10    3.61    3.99
   5   2 -10    1.35    4.27
  -5  -2  10    3.40    4.04
  -5  -2  10    3.89    4.59
  -5   2  11    0.84    3.20
  -5   2  11   12.42    4.48
   5  -2 -11    1.61    3.12
   5  -2 -11    8.72    4.85
   5   2 -11    5.35    3.94
   5   2 -11    7.75    4.60
  -5  -2  11    5.23    4.58
  -5  -2  11    7.95    4.81
  -5   2  12   91.84   13.76
  -5   2  12   57.70   12.51
   5  -2 -12   95.18   13.24
   5  -2 -12  107.45   14.96
   5   2 -12   79.86   12.74
   5   2 -12   91.32   14.30
  -5  -2  12   83.40   13.33
  -5  -2  12   95.21   14.11
  -5   2  13   56.63   11.49
  -5   2  13   88.87   12.59
   5  -2 -13   72.43   11.57
   5  -2 -13  107.71   14.13
   5   2 -13   65.62   11.14
   5   2 -13   84.09   13.00
  -5  -2  13   57.53   11.50
  -5  -2  13   59.71   11.69
  -5   2  14   42.97    9.04
  -5   2  14   32.43    7.98
   5  -2 -14   44.39    9.48
   5   2 -14   37.58    8.84
  -5  -2  14   57.18    9.53
  -5  -2  14   39.77    8.98
  -5   2  15  344.72   49.48
  -5   2  15  490.02   50.64
   5  -2 -15  430.51   51.04
   5   2 -15  410.26   50.78
  -5  -2  15  373.78   49.70
  -5  -2  15  352.79   49.70
  -5   2  16    3.94    4.05
   5  -2 -16    2.00    4.66
   5   2 -16   -1.79    4.24
  -5  -2  16    1.75    4.36
  -5  -2  16   -1.25    4.57
  -5   2  17    5.25    4.43
   5  -2 -17    3.40    4.28
   5   2 -17    0.77    4.49
  -5  -2  17    7.76    5.02
  -5  -2  17    8.37    5.03
   5  -2 -18   -1.27    4.73
   5   2 -18   -1.89    5.24
  -5  -2  18    1.37    4.81
  -5  -2  18    5.22    4.49
   5  -2 -19  118.23   19.69
   5   2 -19  125.64   20.17
  -5  -2  19  134.03   20.13
   5  -2 -20   82.67   14.20
   5   2 -20   64.29   13.51
  -5  -2  20   58.18   12.50
  -5   2  21    4.95    4.94
   5  -2 -21    2.64    5.86
   5   2 -21    1.78    5.05
  -5  -2  21    4.14    5.11
  -5  -2  21    6.21    5.58
  -5   2  22    7.26    5.60
   5  -2 -22   10.23    6.75
   5   2 -22    5.43    6.10
  -5  -2  22    7.56    5.83
  -5  -2  22   17.28    6.57
  -5   2  23   22.18    7.23
   5  -2 -23   13.79    6.90
   5   2 -23   36.20    9.54
  -5  -2  23    8.36    5.84
  -5  -2  23   23.50    8.91
  -5   2  24   12.66    5.97
   5  -2 -24    2.50    6.64
   5   2 -24   -1.50    5.68
  -5  -2  24   -1.30    4.11
  -5   2  25  102.65   18.06
  -5  -2  25  110.07   18.35
  -5   2  26   17.20    7.45
  -5  -2  26   12.68    7.14
  -5   2  27   76.07   14.80
  -5  -2  27   80.75   14.95
  -5   2  28    4.01    6.35
   5  -2 -28   -0.29    6.22
  -5  -2  28    2.64    6.13
  -5   2  29   52.81   11.66
   5  -2 -29   32.79   11.52
  -5  -2  29   48.11   11.30
  -5   2  30    7.17    6.93
   5  -2 -30    3.90    6.54
  -5  -2  30    2.43    5.55
  -5   2  31   42.05   10.46
   5  -2 -31   27.39   11.24
  -5  -2  31   25.66    9.80
  -5   2  32    1.72    5.80
  -5  -2  32    7.85    6.64
  -5   2  33    3.21    5.53
  -5  -2  33   -5.19    6.87
  -5   2  34   -0.03    6.70
  -5  -2  34    2.29    6.98
  -5   2  35   11.49    6.95
  -5  -2  35   25.09    8.92
  -5   2  36    4.29    7.15
  -5  -2  36   -0.31    4.93
  -5   2  37   10.31    7.31
  -5  -2  37    1.38    6.60
  -5   2  38    0.83    6.33
  -5  -2  38   -0.02    4.81
  -5  -2  39   -0.84    6.89
  -5   3   1  275.29   37.97
  -5   3   1  340.93   38.88
   5  -3  -1  299.67   38.00
   5  -3  -1  326.67   39.27
   5   3  -1  291.38   38.13
   5   3  -1  296.68   38.96
  -5  -3   1  284.39   38.23
  -5  -3   1  437.32   40.51
  -5   3   2   65.58   10.13
  -5   3   2   72.13   10.67
   5  -3  -2   71.17   10.04
   5  -3  -2   64.51   10.69
   5   3  -2   48.56    9.48
   5   3  -2   71.38   11.33
  -5  -3   2   58.45    9.89
  -5  -3   2   76.45   11.51
  -5   3   3   79.75   15.39
  -5   3   3  142.76   16.91
   5  -3  -3  130.07   15.96
   5  -3  -3  129.69   17.04
   5   3  -3  112.46   16.64
  -5  -3   3  128.31   16.45
  -5  -3   3  113.54   16.93
  -5   3   4    3.11    3.65
  -5   3   4    3.23    4.33
   5  -3  -4    2.48    2.77
   5  -3  -4    2.12    4.28
   5   3  -4    3.23    3.80
   5   3  -4    8.19    4.88
  -5  -3   4    9.03    3.81
  -5  -3   4    1.02    4.13
  -5   3   5  286.15   29.06
  -5   3   5  217.41   28.50
   5  -3  -5  254.84   28.20
   5  -3  -5  237.49   29.01
   5   3  -5  160.95   27.31
   5   3  -5  193.40   28.57
  -5  -3   5  250.04   28.67
  -5  -3   5  208.55   28.80
  -5   3   6  222.74   29.33
  -5   3   6  235.98   29.58
   5  -3  -6  212.95   28.75
   5   3  -6  255.41   29.30
   5   3  -6  226.30   29.94
  -5  -3   6  199.99   29.09
  -5  -3   6  261.65   30.31
  -5   3   7   58.17    9.73
   5  -3  -7   73.51    9.71
   5  -3  -7   75.26   10.89
   5   3  -7   50.90    8.96
   5   3  -7   74.79   10.77
  -5  -3   7   72.56   10.30
  -5  -3   7   25.67    8.71
  -5   3   8  105.75   15.13
  -5   3   8  101.87   14.84
   5  -3  -8   91.91   14.36
   5   3  -8   93.99   14.37
   5   3  -8  105.49   15.68
  -5  -3   8  105.29   15.23
  -5  -3   8  122.13   15.90
  -5   3   9   86.23   13.01
  -5   3   9  122.35   13.92
   5  -3  -9   79.62   12.57
   5  -3  -9   74.12   13.25
   5   3  -9   74.46   12.25
   5   3  -9   82.51   13.39
  -5  -3   9   80.49   13.24
  -5   3  10   21.70    6.03
  -5   3  10   19.50    5.87
   5  -3 -10   22.73    5.51
   5  -3 -10   25.09    6.68
   5   3 -10   27.06    5.63
   5   3 -10   15.90    6.21
  -5  -3  10   16.48    5.63
  -5  -3  10   28.47    6.40
  -5   3  11   -0.16    3.08
  -5   3  11    1.59    3.63
   5  -3 -11    0.63    2.63
   5  -3 -11    4.28    5.05
   5   3 -11    1.52    3.23
   5   3 -11    3.66    4.17
  -5  -3  11   -0.21    3.17
  -5  -3  11    2.03    4.66
  -5   3  12   33.54    7.07
  -5   3  12   35.07    6.76
   5  -3 -12   20.94    5.89
   5  -3 -12   22.19    6.95
   5   3 -12   23.63    5.81
   5   3 -12   22.90    7.22
  -5  -3  12   18.43    6.30
  -5  -3  12   18.33    6.16
  -5   3  13  213.63   28.64
   5  -3 -13  304.70   30.80
   5   3 -13  228.95   28.13
   5   3 -13  211.08   29.04
  -5  -3  13  190.65   28.11
  -5  -3  13  169.12   28.10
  -5   3  14   17.88    6.15
   5  -3 -14   21.40    6.99
   5   3 -14   -0.07    4.90
  -5  -3  14   30.79    6.94
  -5  -3  14   28.25    6.41
  -5   3  15   10.31    4.89
   5  -3 -15   12.23    5.51
   5   3 -15   11.73    5.26
  -5  -3  15   16.55    5.46
  -5  -3  15    9.24    5.77
  -5   3  16   66.24   10.88
   5  -3 -16   61.39   11.07
   5   3 -16   54.02   10.81
  -5  -3  16   41.27    9.15
  -5  -3  16   40.53    9.76
  -5   3  17   68.46   12.31
   5  -3 -17   83.48   13.58
   5   3 -17   45.11   11.75
  -5  -3  17   75.66   12.79
  -5  -3  17   82.14   13.14
   5  -3 -18    5.85    5.64
   5   3 -18    9.66    6.32
  -5  -3  18    5.88    5.45
  -5  -3  18   16.06    5.93
   5  -3 -19    2.61    4.55
   5   3 -19   -0.48    5.58
  -5  -3  19   -1.40    4.76
   5  -3 -20   -0.16    4.75
   5   3 -20    0.89    6.47
  -5  -3  20    2.42    4.51
  -5   3  21   79.11   14.46
   5  -3 -21   69.18   14.36
   5   3 -21   84.62   15.00
  -5  -3  21   84.02   14.43
  -5  -3  21   65.34   13.99
  -5   3  22   94.60   13.96
   5   3 -22   61.58   13.27
  -5  -3  22   37.63   10.74
  -5   3  23  109.54   17.67
  -5  -3  23   88.68   16.57
  -5   3  24   24.23    7.83
  -5  -3  24    6.74    6.26
  -5   3  25    5.99    6.49
  -5  -3  25    2.12    4.91
  -5   3  26    0.72    5.64
   5  -3 -26   -2.86    7.24
  -5  -3  26   -0.24    5.74
  -5   3  27   31.54    9.92
   5  -3 -27   27.24   10.26
  -5  -3  27   39.72   10.27
  -5   3  28   12.04    7.55
   5  -3 -28   11.35    7.92
  -5  -3  28    5.78    6.15
  -5   3  29   29.17    9.36
   5  -3 -29   21.13    9.23
  -5  -3  29   26.15    8.55
  -5   3  30   -4.07    6.89
   5  -3 -30   -0.78    6.68
  -5  -3  30   -0.75    4.98
  -5   3  31    6.29    6.25
   5  -3 -31   14.22    7.95
  -5  -3  31    0.28    5.50
  -5   3  32    2.31    6.94
   5  -3 -32    3.00    6.64
  -5  -3  32    6.93    6.06
  -5   3  33   31.05    9.50
   5  -3 -33   17.79   10.29
  -5  -3  33   31.37    9.65
  -5   3  34    5.49    6.31
  -5  -3  34   -2.89    5.91
  -5   3  35   -2.53    6.23
  -5  -3  35    0.39    5.10
  -5   3  36    0.10    6.15
  -5  -3  36    5.48    7.73
  -5   3  37   11.92    7.46
  -5  -3  37   10.06    6.57
  -5   3  38    4.45    7.81
  -5  -3  38    4.63    6.04
  -5  -3  39   16.58    7.89
  -5   4   1   77.28   12.20
  -5   4   1   89.01   12.86
   5  -4  -1   91.47   12.33
   5  -4  -1   76.66   13.09
   5   4  -1   86.28   12.49
   5   4  -1   87.37   13.53
  -5  -4   1   78.34   12.49
  -5  -4   1  119.68   14.58
  -5   4   2   14.40    4.23
  -5   4   2    9.51    4.19
   5  -4  -2    9.26    3.60
   5  -4  -2   11.60    5.34
   5   4  -2   13.66    4.18
   5   4  -2    4.57    4.37
  -5  -4   2   21.97    4.75
  -5  -4   2   17.62    5.62
  -5   4   3   26.77    6.32
  -5   4   3   42.49    7.43
   5  -4  -3   39.18    6.49
   5  -4  -3   27.63    6.72
   5   4  -3   35.60    6.76
   5   4  -3   38.62    7.59
  -5  -4   3   35.68    6.90
  -5  -4   3   45.38    8.58
  -5   4   4   61.24   10.61
  -5   4   4   78.26   11.18
   5  -4  -4   76.22   10.60
   5  -4  -4   59.97   10.88
   5   4  -4   74.93   10.80
   5   4  -4   73.29   11.52
  -5  -4   4   68.71   10.92
  -5  -4   4   69.00   11.67
  -5   4   5  180.14   22.98
  -5   4   5  167.63   22.73
   5  -4  -5  179.75   22.46
   5  -4  -5  162.00   23.07
   5   4  -5  177.78   22.54
   5   4  -5  161.41   23.21
  -5  -4   5  164.95   22.69
  -5  -4   5  187.82   23.81
  -5   4   6   -0.56    3.34
  -5   4   6    1.97    3.43
   5  -4  -6    2.09    3.16
   5  -4  -6   -0.50    3.85
   5   4  -6   -0.64    2.88
   5   4  -6    3.00    4.56
  -5  -4   6    0.58    3.36
  -5  -4   6    3.37    4.27
  -5   4   7    6.70    4.07
  -5   4   7   11.67    4.59
   5  -4  -7    5.56    3.45
   5  -4  -7    3.20    4.01
   5   4  -7    9.52    3.67
   5   4  -7    5.53    4.37
  -5  -4   7    6.11    3.91
  -5  -4   7    6.70    4.26
  -5   4   8   78.60   12.41
  -5   4   8   75.86   12.17
   5  -4  -8   77.53   11.84
   5  -4  -8   98.43   13.36
   5   4  -8   97.50   12.25
   5   4  -8   49.05   11.93
  -5  -4   8   82.50   12.48
  -5  -4   8   88.67   13.12
  -5   4   9  147.04   17.29
  -5   4   9  107.96   16.17
   5  -4  -9  107.47   15.93
   5  -4  -9  111.42   16.88
   5   4  -9  115.59   16.01
   5   4  -9  100.12   16.74
  -5  -4   9  114.93   16.78
  -5   4  10  223.67   26.78
  -5   4  10  209.74   26.15
   5  -4 -10  196.08   25.69
   5  -4 -10  198.59   26.86
   5   4 -10  222.38   25.92
   5   4 -10  166.68   26.24
  -5  -4  10  180.36   26.03
  -5  -4  10  179.55   26.23
  -5   4  11  197.33   26.78
   5  -4 -11  215.17   26.40
   5  -4 -11  202.11   27.33
   5   4 -11  219.47   26.36
   5   4 -11  194.73   27.11
  -5  -4  11  177.38   26.44
  -5  -4  11  188.14   26.87
  -5   4  12   11.48    5.08
   5  -4 -12   13.97    4.87
   5  -4 -12   15.53    5.46
   5   4 -12   12.53    4.20
   5   4 -12    9.39    4.77
  -5  -4  12    9.17    5.00
  -5  -4  12    4.29    3.81
  -5   4  13    1.40    3.33
   5  -4 -13    3.40    4.36
   5   4 -13    1.68    3.32
   5   4 -13    0.40    2.94
  -5  -4  13    1.65    4.21
  -5  -4  13   -1.65    4.41
  -5   4  14   36.72    8.38
   5  -4 -14   29.60    8.59
   5   4 -14   32.79    7.98
  -5  -4  14   34.57    8.05
  -5  -4  14   33.23    8.19
  -5   4  15  319.94   42.64
   5  -4 -15  330.37   43.33
   5   4 -15  356.00   43.63
  -5  -4  15  294.82   42.18
  -5  -4  15  375.97   43.70
  -5   4  16   76.40   12.20
   5  -4 -16   33.79   10.65
   5   4 -16   71.81   12.56
  -5  -4  16   69.56   11.65
  -5  -4  16   71.31   12.07
  -5   4  17  110.04   16.64
   5  -4 -17  105.48   16.89
   5   4 -17   92.20   16.80
  -5  -4  17   93.48   15.98
  -5  -4  17  107.39   16.70
   5  -4 -18    2.24    5.60
   5   4 -18   -0.88    4.86
  -5  -4  18    7.90    5.00
  -5  -4  18    1.78    4.99
   5   4 -19  197.24   29.90
  -5  -4  19  223.39   30.01
  -5   4  20    7.10    5.68
   5   4 -20    4.27    5.83
  -5   4  21   63.01   12.26
  -5  -4  21   47.74   11.23
  -5   4  22    8.97    6.24
  -5  -4  22    0.94    4.88
  -5   4  23    5.71    5.44
   5  -4 -23    7.13    6.96
  -5  -4  23   11.84    6.27
  -5   4  24    1.23    6.31
   5  -4 -24   -2.53    6.17
  -5  -4  24    1.77    5.30
  -5   4  25   43.86   10.23
   5  -4 -25   22.67    9.39
  -5  -4  25   27.46    8.47
  -5   4  26   19.83    7.45
   5  -4 -26    7.90    7.55
  -5  -4  26   18.30    6.79
  -5   4  27   15.74    7.43
   5  -4 -27   11.79    8.07
  -5  -4  27   18.72    7.98
  -5   4  28    0.22    4.76
   5  -4 -28    3.66    6.54
  -5  -4  28   -0.39    4.87
  -5   4  29   15.49    8.87
   5  -4 -29   41.93   11.51
  -5  -4  29   28.98    8.91
  -5   4  30   14.80    7.19
   5  -4 -30   18.94    8.61
  -5  -4  30    8.89    6.91
  -5   4  31   12.98    6.88
   5  -4 -31    5.55    7.37
  -5  -4  31   17.86    7.97
  -5   4  32    8.05    6.99
   5  -4 -32    2.34    7.12
  -5  -4  32   22.43    8.13
  -5   4  33   -2.56    6.69
   5  -4 -33    1.24    6.39
  -5  -4  33    2.21    5.77
  -5   4  34   10.14    7.35
   5  -4 -34   -1.19    7.31
  -5  -4  34    1.45    5.37
  -5   4  35   12.77    7.41
  -5  -4  35   20.90    8.69
  -5   4  36   -1.51    6.52
  -5  -4  36   12.08    8.29
  -5   4  37   -0.18    6.53
  -5  -4  37    0.90    5.86
  -5   4  38    1.20    7.30
  -5  -4  38    4.87    7.05
  -5  -4  39    6.84    6.28
  -5   5   1  199.41   24.80
  -5   5   1  209.36   24.98
   5  -5  -1  190.58   24.42
   5  -5  -1  206.50   25.57
   5   5  -1  220.58   25.05
   5   5  -1  154.96   24.98
  -5  -5   1  212.29   25.22
  -5  -5   1  148.22   25.10
  -5   5   2   41.68    9.33
  -5   5   2   64.27    9.87
   5  -5  -2   67.69    9.61
   5  -5  -2   82.51   11.03
   5   5  -2   63.45    9.82
   5   5  -2   63.01   10.62
  -5  -5   2   69.13   10.21
  -5  -5   2   71.16   11.28
  -5   5   3  157.88   20.85
  -5   5   3  164.45   20.85
   5  -5  -3  149.97   20.30
   5  -5  -3  154.80   21.17
   5   5  -3  147.46   20.54
   5   5  -3  155.69   21.36
  -5  -5   3  150.93   20.73
  -5  -5   3  187.95   22.44
  -5   5   4   36.81    6.98
  -5   5   4   50.78    7.73
   5  -5  -4   41.38    6.65
   5  -5  -4   11.72    6.07
   5   5  -4   41.10    6.87
   5   5  -4   37.79    7.44
  -5  -5   4   50.20    7.59
  -5  -5   4   38.41    7.75
  -5   5   5   22.47    5.65
  -5   5   5   17.90    5.23
   5  -5  -5   22.51    5.07
   5  -5  -5   20.94    6.16
   5   5  -5   23.39    5.25
   5   5  -5   18.67    5.82
  -5  -5   5   18.90    4.87
  -5  -5   5   20.98    6.30
  -5   5   6   17.80    4.84
  -5   5   6    8.16    4.36
   5  -5  -6   16.40    4.16
   5  -5  -6   16.33    5.21
   5   5  -6   19.54    4.67
   5   5  -6   12.80    4.89
  -5  -5   6   17.68    4.84
  -5  -5   6   13.71    5.18
  -5   5   7  273.72   33.03
   5  -5  -7  247.54   32.24
   5  -5  -7  226.32   32.85
   5   5  -7  245.75   32.25
   5   5  -7  233.42   33.05
  -5  -5   7  293.59   33.27
  -5  -5   7  298.59   33.88
  -5   5   8  142.19   19.56
   5  -5  -8  138.92   19.02
   5  -5  -8  140.01   19.86
   5   5  -8  150.46   19.11
   5   5  -8  121.75   19.58
  -5  -5   8  128.79   19.30
  -5  -5   8  174.15   20.63
  -5   5   9   10.26    4.84
   5  -5  -9   11.74    4.14
   5  -5  -9   24.39    6.12
   5   5  -9    8.74    3.92
   5   5  -9    6.90    4.57
  -5  -5   9   16.40    5.04
  -5  -5   9   10.72    5.19
  -5   5  10    9.58    4.19
   5  -5 -10    2.91    3.43
   5  -5 -10    4.26    4.11
   5   5 -10    0.99    3.21
   5   5 -10   -0.49    3.91
  -5  -5  10    2.79    3.85
  -5  -5  10    4.16    4.60
  -5   5  11   19.54    5.83
   5  -5 -11   12.71    4.57
   5  -5 -11   20.31    6.42
   5   5 -11   13.34    4.32
   5   5 -11   17.39    5.92
  -5  -5  11   22.86    5.86
  -5  -5  11   14.46    5.26
  -5   5  12  274.06   35.23
   5  -5 -12  289.08   34.70
   5  -5 -12  280.65   35.83
   5   5 -12  278.80   34.45
   5   5 -12  237.09   35.04
  -5  -5  12  243.77   34.65
  -5  -5  12  293.52   35.92
  -5   5  13  304.90   37.65
   5  -5 -13  264.36   37.73
   5   5 -13  338.10   37.13
   5   5 -13  259.14   37.37
  -5  -5  13  305.49   37.51
  -5  -5  13  256.43   37.25
  -5   5  14   25.48    6.25
   5  -5 -14   11.50    6.26
   5   5 -14   16.44    6.26
  -5  -5  14   14.93    5.71
  -5  -5  14   28.29    7.49
  -5   5  15    1.76    4.28
   5  -5 -15   -0.49    4.37
   5   5 -15    0.79    4.23
  -5  -5  15   -1.01    3.89
  -5  -5  15    2.57    4.69
  -5   5  16   44.93   10.15
   5   5 -16   60.96   11.30
  -5  -5  16   50.61   10.38
  -5  -5  16   61.38   11.01
  -5   5  17   91.17   16.07
   5   5 -17   81.60   15.75
  -5  -5  17  105.58   15.83
  -5  -5  17  112.99   16.63
  -5  -5  18   27.26    7.86
  -5   5  20   -3.46    5.30
   5  -5 -20   -2.50    6.05
  -5   5  21    7.70    5.95
   5  -5 -21    7.07    5.37
  -5  -5  21    2.61    5.59
  -5   5  22   54.61   11.41
   5  -5 -22   41.60   11.01
  -5  -5  22   47.42   10.84
  -5   5  23   65.36   11.17
   5  -5 -23   32.69    9.71
  -5  -5  23   23.34    7.76
  -5   5  24   17.29    8.30
   5  -5 -24   11.71    7.73
  -5  -5  24   23.12    7.46
  -5   5  25   -1.87    5.08
   5  -5 -25    0.25    5.45
  -5  -5  25    7.46    6.02
  -5   5  26   -2.56    5.57
   5  -5 -26   11.67    6.79
  -5  -5  26    2.55    4.63
  -5   5  27   17.68    7.88
   5  -5 -27   16.85    7.98
  -5  -5  27   17.01    7.36
  -5   5  28   25.10    9.31
   5  -5 -28   24.23    9.37
  -5  -5  28   29.09    8.44
  -5   5  29   25.23    8.45
   5  -5 -29   17.97    9.21
  -5  -5  29   14.93    7.70
  -5   5  30    1.53    5.45
   5  -5 -30   -2.01    6.58
  -5  -5  30   -1.72    4.46
  -5   5  31   -0.99    5.76
   5  -5 -31   -1.80    6.83
  -5  -5  31   -3.03    4.99
  -5   5  32    6.04    6.72
   5  -5 -32    3.78    6.64
  -5  -5  32   13.74    6.49
  -5   5  33    7.89    6.46
   5  -5 -33    6.91    8.19
  -5  -5  33   -0.81    4.82
  -5   5  34    9.28    6.90
   5  -5 -34    3.35    7.19
  -5  -5  34    8.38    7.27
  -5   5  35   -0.08    6.49
   5  -5 -35    3.79    6.86
  -5  -5  35    0.85    5.49
  -5   5  36   -2.25    5.99
   5  -5 -36    7.93    7.62
  -5  -5  36   -0.48    6.65
  -5   5  37    4.91    6.48
  -5  -5  37    3.21    6.86
  -5   5  38   12.71    7.55
  -5  -5  38    5.42    6.93
  -5  -5  39   -0.03    7.28
  -5   6   1   19.90    5.15
   5  -6  -1   30.46    5.33
   5  -6  -1   25.77    6.17
   5   6  -1   35.57    5.97
  -5  -6   1   18.38    5.47
  -5  -6   1   25.05    6.65
  -5   6   2    0.67    2.68
   5  -6  -2    6.74    2.71
   5  -6  -2    2.19    3.78
   5   6  -2    5.46    2.94
  -5  -6   2    1.54    2.92
  -5  -6   2   -0.03    3.76
  -5   6   3   75.83   11.56
   5  -6  -3   84.31   11.47
   5  -6  -3   76.16   12.07
   5   6  -3  116.66   12.40
  -5  -6   3   61.82   11.35
  -5  -6   3   63.16   12.26
  -5   6   4  127.71   17.14
   5  -6  -4  132.80   16.78
   5  -6  -4  134.76   17.67
   5   6  -4  109.92   16.64
  -5  -6   4  128.36   17.21
  -5  -6   4  112.81   17.81
  -5   6   5  100.60   12.86
   5  -6  -5  111.69   12.42
   5  -6  -5   97.71   13.24
   5   6  -5   43.90   11.14
  -5  -6   5   87.87   12.60
  -5  -6   5  101.04   13.81
  -5   6   6   24.10    5.84
   5  -6  -6   27.48    5.39
   5  -6  -6   23.76    6.15
   5   6  -6   25.59    5.34
  -5  -6   6   20.59    5.37
  -5  -6   6   24.97    6.61
  -5   6   7   67.98   11.88
   5  -6  -7   89.58   11.82
   5  -6  -7   76.97   12.44
   5   6  -7   77.81   11.61
  -5  -6   7   77.08   12.15
  -5  -6   7   78.29   12.65
  -5   6   8   37.93    7.14
   5  -6  -8   28.12    6.00
   5  -6  -8   34.89    7.70
   5   6  -8   31.60    6.12
  -5  -6   8   28.87    6.46
  -5  -6   8   32.09    7.46
  -5   6   9  112.40   15.73
   5  -6  -9  101.02   14.96
   5  -6  -9   95.68   15.85
   5   6  -9  108.77   15.02
  -5  -6   9  103.93   15.49
  -5  -6   9  114.52   16.39
  -5   6  10  132.84   18.08
   5  -6 -10  135.37   17.41
   5  -6 -10  129.20   18.31
   5   6 -10  103.82   16.61
  -5  -6  10  114.52   17.58
  -5  -6  10  135.84   18.43
  -5   6  11  115.01   16.16
   5  -6 -11  118.59   15.70
   5  -6 -11  110.18   16.61
   5   6 -11   99.84   15.10
  -5  -6  11  113.35   16.11
  -5  -6  11   87.26   15.97
  -5   6  12   21.41    6.28
   5  -6 -12   32.12    6.25
   5   6 -12   20.52    5.37
  -5  -6  12   11.98    5.30
  -5  -6  12   17.85    6.33
  -5   6  13    6.05    4.33
   5   6 -13   12.33    4.20
   5   6 -13   -0.03    2.99
  -5  -6  13    5.37    4.20
  -5  -6  13    2.94    4.12
  -5   6  14   99.30   15.40
   5   6 -14   87.75   15.06
  -5  -6  14   76.01   14.52
  -5  -6  14  136.53   16.82
  -5   6  15   79.20   14.13
   5   6 -15   88.16   14.55
  -5  -6  15   79.71   13.99
  -5  -6  15   99.03   15.10
  -5   6  16    2.64    4.53
  -5  -6  16   -0.45    3.91
  -5   6  17   78.32   14.17
   5  -6 -17   81.32   14.87
  -5  -6  17   94.16   14.63
   5  -6 -18   23.35    7.54
  -5  -6  18   34.34    8.13
   5  -6 -19   27.17    8.68
  -5   6  20   10.16    6.14
   5  -6 -20    0.36    5.77
  -5   6  21   30.28    8.38
   5  -6 -21    6.57    7.36
  -5  -6  21   22.69    7.74
  -5   6  22    6.77    5.35
   5  -6 -22   31.69    8.74
  -5  -6  22   33.69    8.22
  -5   6  23    1.42    4.82
   5  -6 -23    0.93    4.58
  -5  -6  23   -0.16    4.41
  -5   6  24   11.89    5.93
   5  -6 -24    2.65    7.09
  -5  -6  24    9.43    6.55
  -5   6  25   19.49    7.60
   5  -6 -25   33.49    9.58
  -5  -6  25   18.35    7.81
  -5   6  26   50.24   10.88
   5  -6 -26   26.69    9.82
  -5  -6  26   34.88    9.41
  -5   6  27   11.63    7.25
   5  -6 -27   10.47    6.76
  -5  -6  27   18.40    8.12
  -5   6  28   -1.00    6.23
   5  -6 -28   -2.38    7.55
  -5  -6  28    1.50    5.22
  -5   6  29    2.08    6.32
   5  -6 -29    1.45    5.92
  -5  -6  29    7.78    5.86
  -5   6  30   19.49    8.10
   5  -6 -30   17.36    8.68
  -5  -6  30   18.13    7.66
  -5   6  31   14.41    7.89
   5  -6 -31    0.53    5.63
  -5  -6  31   14.15    7.58
  -5   6  32    5.93    5.87
   5  -6 -32    1.94    6.94
  -5  -6  32   10.66    6.95
  -5   6  33   -0.85    5.67
   5  -6 -33    1.42    7.40
  -5  -6  33   -3.14    5.64
  -5   6  34    4.43    6.44
   5  -6 -34    5.20    6.75
  -5  -6  34   16.98    7.52
  -5   6  35    6.08    5.86
   5  -6 -35   -2.71    7.68
  -5  -6  35   -0.45    6.23
  -5   6  36    7.43    7.18
   5  -6 -36   40.09   11.25
  -5  -6  36   10.88    7.98
  -5   6  37    1.55    5.36
   5  -6 -37    2.52    7.29
  -5  -6  37   -1.77    7.00
  -5  -6  38   -0.19    5.64
  -5  -6  39   -1.67    6.57
  -5   7   1    9.97    3.60
   5  -7  -1    8.52    3.20
   5  -7  -1   11.57    4.30
   5   7  -1    6.98    3.12
   5   7  -1   10.17    4.23
  -5  -7   1    6.73    3.27
  -5  -7   1   11.88    4.86
  -5   7   2  167.44   23.53
   5  -7  -2  198.21   23.45
   5  -7  -2  193.38   24.27
   5   7  -2  174.95   23.51
   5   7  -2  191.82   24.31
  -5  -7   2  174.06   23.80
  -5   7   3  115.59   16.93
   5  -7  -3  136.05   16.79
   5  -7  -3  115.62   17.29
   5   7  -3  149.21   17.40
   5   7  -3  111.92   17.33
  -5  -7   3  120.68   17.12
  -5   7   4   95.63   13.39
   5  -7  -4  102.75   12.99
   5  -7  -4   86.56   13.57
   5   7  -4   87.16   13.00
   5   7  -4   92.71   13.85
  -5  -7   4   83.29   13.26
  -5   7   5   20.55    5.02
   5  -7  -5   15.08    4.03
   5  -7  -5   10.98    4.86
   5   7  -5   13.93    3.83
   5   7  -5   12.20    4.77
  -5  -7   5   14.42    4.41
  -5   7   6   26.48    6.28
   5  -7  -6   24.28    5.71
   5  -7  -6   35.10    6.92
   5   7  -6   35.73    6.40
   5   7  -6   27.96    6.73
  -5  -7   6   39.73    7.10
  -5  -7   6   36.85    7.65
  -5   7   7  146.09   19.92
   5  -7  -7  145.28   19.25
   5  -7  -7  161.77   20.41
   5   7  -7  165.93   19.71
   5   7  -7  125.19   19.68
  -5  -7   7  143.74   19.88
  -5  -7   7  124.51   20.15
  -5   7   8  325.83   42.70
   5  -7  -8  337.21   42.16
   5  -7  -8  322.74   42.98
   5   7  -8  331.28   42.11
   5   7  -8  322.06   42.95
  -5  -7   8  344.53   42.78
  -5  -7   8  441.67   44.44
  -5   7   9   26.63    6.84
   5  -7  -9   25.02    6.24
   5   7  -9   31.00    6.28
   5   7  -9   31.90    7.38
  -5  -7   9   44.92    7.69
  -5  -7   9   33.94    7.65
  -5   7  10   21.27    5.53
   5  -7 -10    9.09    4.48
   5   7 -10   15.87    4.38
   5   7 -10    9.10    4.82
  -5  -7  10    6.64    4.34
  -5  -7  10   25.36    6.66
  -5   7  11   11.47    5.11
   5  -7 -11   26.41    5.59
   5   7 -11   15.00    4.58
   5   7 -11   16.86    5.66
  -5  -7  11   15.58    5.20
  -5  -7  11   14.05    5.89
  -5   7  12  143.38   21.24
   5  -7 -12  145.42   20.57
   5   7 -12  151.03   20.52
   5   7 -12  153.87   21.50
  -5  -7  12  155.61   21.28
  -5  -7  12  159.82   22.12
  -5   7  13   61.63   11.57
   5  -7 -13   60.70   12.18
  -5  -7  13   71.25   11.59
  -5   7  14   -1.84    4.07
   5  -7 -14    4.97    4.58
  -5  -7  14    0.93    4.11
  -5   7  15   52.89   10.31
   5  -7 -15   31.32    9.80
  -5  -7  15   81.48   11.56
  -5   7  16    3.10    4.40
   5  -7 -16    8.54    5.89
  -5  -7  16    5.82    4.72
   5  -7 -17    3.54    5.48
  -5  -7  17   -0.99    4.21
   5  -7 -18   97.48   17.52
  -5  -7  18  118.15   17.62
   5  -7 -19   -1.52    5.31
  -5   7  20   15.96    6.52
   5  -7 -20    5.71    5.95
  -5   7  21    3.80    4.39
   5  -7 -21    6.68    5.08
  -5  -7  21    4.19    4.88
  -5   7  22   46.11   10.66
   5  -7 -22   33.68    9.75
  -5  -7  22   40.81    9.68
  -5   7  23   22.26    8.06
   5  -7 -23   16.56    7.70
  -5  -7  23   32.03    8.66
  -5   7  24   13.16    7.32
   5  -7 -24   15.11    7.99
  -5  -7  24   16.79    7.40
  -5   7  25    1.74    5.56
   5  -7 -25   -0.95    7.10
  -5  -7  25    3.91    5.01
  -5   7  26    0.81    4.46
   5  -7 -26    0.30    6.24
  -5  -7  26    4.21    5.44
  -5   7  27   21.24    8.12
   5  -7 -27    8.02    7.87
  -5  -7  27   25.92    8.67
  -5   7  28   27.81    9.36
   5  -7 -28   33.87    9.78
  -5  -7  28   28.22    8.64
  -5   7  29    4.34    5.71
   5  -7 -29   -1.77    5.82
  -5  -7  29   -2.02    5.24
  -5   7  30   -2.62    5.51
   5  -7 -30   -1.97    6.16
  -5  -7  30    0.33    5.72
  -5   7  31   -0.47    6.50
   5  -7 -31    1.69    6.91
  -5  -7  31   -2.08    5.32
  -5   7  32    8.23    7.21
   5  -7 -32   -0.51    6.41
  -5  -7  32    5.06    6.06
  -5   7  33   -1.90    6.41
   5  -7 -33    5.33    7.74
  -5  -7  33   -2.43    5.64
  -5   7  34   13.98    9.10
   5  -7 -34   25.03   10.45
  -5  -7  34   28.70    9.76
  -5   7  35   -0.22    5.73
   5  -7 -35   -0.98    6.59
  -5  -7  35    1.69    5.80
  -5   7  36    2.32    6.07
   5  -7 -36    3.80    7.93
  -5  -7  36   -0.17    5.38
  -5   7  37    0.19    6.55
   5  -7 -37   -3.03    8.10
  -5  -7  37   -0.47    5.44
   5  -7 -38    3.66    7.66
  -5  -7  38   11.85    7.86
   5  -7 -39    0.96    8.52
  -5  -7  39   -0.08    7.30
  -5   8   1   14.84    4.31
   5  -8  -1   21.79    4.40
   5  -8  -1   16.88    5.10
   5   8  -1   15.63    4.55
   5   8  -1   23.08    5.29
  -5  -8   1   16.14    4.47
  -5   8   2    8.54    3.56
   5  -8  -2   11.39    3.58
   5  -8  -2   10.35    4.33
   5   8  -2   11.05    3.99
   5   8  -2    6.76    4.39
  -5  -8   2   17.19    4.44
  -5   8   3   16.20    4.49
   5  -8  -3   15.33    4.08
   5   8  -3   18.17    4.51
   5   8  -3   22.79    5.23
  -5  -8   3   17.69    5.11
  -5   8   4  425.77   54.89
   5  -8  -4  455.34   54.48
   5   8  -4  464.29   54.86
   5   8  -4  407.88   55.03
  -5  -8   4  509.59   55.55
  -5   8   5   42.63    7.94
   5  -8  -5   47.17    7.57
   5   8  -5   48.66    7.83
   5   8  -5   39.51    8.01
  -5  -8   5   41.02    7.93
  -5   8   6  106.42   18.00
   5  -8  -6  136.27   17.95
   5   8  -6  130.64   18.11
   5   8  -6  140.65   18.85
  -5  -8   6  170.76   19.24
  -5   8   7    0.09    3.25
   5  -8  -7   -1.14    2.72
   5   8  -7    1.53    3.01
   5   8  -7   -0.62    3.56
  -5  -8   7    1.89    3.63
  -5   8   8  127.92   16.54
   5  -8  -8  102.00   15.28
   5   8  -8  112.03   15.53
   5   8  -8  106.86   15.99
  -5  -8   8  108.93   16.05
  -5   8   9  138.80   21.41
   5  -8  -9  191.40   21.55
   5   8  -9  158.93   21.08
  -5  -8   9  143.58   21.48
  -5   8  10   88.20   13.01
   5  -8 -10   74.96   11.95
   5  -8 -10   67.30   12.87
   5   8 -10   84.68   12.10
  -5  -8  10   74.62   12.37
  -5   8  11   27.99    7.17
   5  -8 -11   23.02    5.96
   5  -8 -11   18.01    6.94
   5   8 -11   31.65    6.36
  -5  -8  11   34.80    7.21
  -5   8  12   35.61    7.83
   5  -8 -12   39.95    7.37
   5  -8 -12   26.84    7.72
   5   8 -12   36.38    7.07
  -5  -8  12   30.29    7.89
  -5   8  13    0.98    4.99
   5  -8 -13    7.60    4.95
  -5  -8  13    0.47    3.98
  -5   8  14  163.61   20.91
   5  -8 -14  136.71   20.80
  -5  -8  14  119.57   19.45
  -5   8  15    4.67    4.89
   5  -8 -15    1.15    5.17
  -5  -8  15    4.53    4.72
  -5   8  16   23.04    7.77
   5  -8 -16   22.95    7.29
  -5  -8  16   27.75    7.16
   5  -8 -17    8.89    5.55
  -5  -8  17    5.20    4.29
   5  -8 -18    6.02    5.92
  -5  -8  18    2.53    4.05
   5  -8 -19    2.18    5.26
  -5   8  20   45.61   10.94
   5  -8 -20   62.62   12.02
  -5   8  21   -1.05    5.13
   5  -8 -21    6.85    6.39
  -5  -8  21    1.42    5.36
  -5   8  22    8.98    5.71
   5  -8 -22    3.34    6.21
  -5  -8  22    8.73    6.00
  -5   8  23    7.02    6.29
   5  -8 -23    2.32    5.14
  -5  -8  23   12.05    6.11
  -5   8  24   66.64   12.50
   5  -8 -24   39.43   11.75
  -5  -8  24   48.53   10.80
  -5   8  25    1.50    5.46
   5  -8 -25    0.89    6.06
  -5  -8  25    5.63    5.84
  -5   8  26   25.33    8.35
   5  -8 -26   19.06    7.92
  -5  -8  26   19.90    7.34
  -5   8  27   -0.26    4.59
   5  -8 -27   -2.08    6.40
  -5  -8  27   -0.22    5.07
  -5   8  28   -1.09    5.52
   5  -8 -28   -0.29    6.22
  -5  -8  28   -0.59    5.81
  -5   8  29   -1.05    5.99
   5  -8 -29   -4.74    7.48
  -5  -8  29   -2.96    4.46
  -5   8  30    3.95    6.76
   5  -8 -30   21.86    9.31
  -5  -8  30   20.41    8.34
  -5   8  31    8.36    6.68
   5  -8 -31    2.15    5.68
  -5  -8  31    8.08    7.06
  -5   8  32   15.60    7.83
   5  -8 -32   10.10    8.16
  -5  -8  32   10.29    6.02
  -5   8  33    1.72    5.89
   5  -8 -33   -3.51    6.39
  -5  -8  33   -0.61    5.93
  -5   8  34   -0.82    6.08
   5  -8 -34    6.36    7.10
  -5  -8  34    4.15    6.16
  -5   8  35   -2.09    7.14
   5  -8 -35   -2.60    7.53
  -5  -8  35   -2.06    5.85
  -5   8  36   14.05    7.61
   5  -8 -36    9.78    8.54
  -5  -8  36    9.09    7.28
   5  -8 -37   -3.94    7.61
  -5  -8  37    5.34    7.23
   5  -8 -38    0.60    6.63
  -5  -8  38   -3.46    7.11
  -5   9   1   -0.47    2.72
   5  -9  -1    0.78    2.58
   5   9  -1   -0.25    3.13
  -5  -9   1    1.00    2.90
  -5  -9   1    1.41    4.25
  -5   9   2  156.50   21.65
   5  -9  -2  175.98   21.36
   5   9  -2  179.69   21.96
  -5  -9   2  156.43   21.93
  -5  -9   2  154.30   23.10
  -5   9   3    8.54    3.91
   5  -9  -3   15.94    4.17
   5   9  -3   23.07    4.99
  -5  -9   3   16.12    5.00
  -5  -9   3   24.25    6.55
  -5   9   4    0.59    2.55
   5  -9  -4   -0.28    2.55
   5   9  -4    0.12    2.93
  -5  -9   4    0.05    2.72
  -5   9   5    7.20    3.88
   5  -9  -5   15.53    3.82
   5  -9  -5    5.52    4.37
   5   9  -5    7.26    3.43
  -5  -9   5   10.80    4.05
  -5   9   6   45.78    8.91
   5  -9  -6   47.27    8.10
   5  -9  -6   57.39    9.44
   5   9  -6   57.94    8.77
  -5  -9   6   50.15    8.95
  -5   9   7   11.45    4.24
   5  -9  -7    2.03    3.24
   5  -9  -7   12.43    5.16
   5   9  -7    8.39    3.68
  -5  -9   7   13.87    4.64
  -5   9   8  141.62   17.34
   5  -9  -8  154.57   16.73
   5  -9  -8  146.90   17.98
   5   9  -8   64.13   15.13
  -5  -9   8  143.34   17.25
  -5   9   9   19.72    5.06
   5  -9  -9   11.76    4.19
   5  -9  -9   11.82    5.02
   5   9  -9    7.68    3.65
  -5  -9   9    8.79    4.58
  -5   9  10   -0.25    3.18
   5  -9 -10    3.22    3.42
   5  -9 -10    1.01    4.03
   5   9 -10    1.61    2.87
  -5  -9  10    0.56    3.75
  -5   9  11   15.17    5.19
   5  -9 -11    5.40    3.99
   5  -9 -11    2.98    4.83
   5   9 -11    7.05    3.63
  -5  -9  11    6.65    4.23
  -5   9  12  181.55   25.11
   5  -9 -12  177.26   24.14
   5  -9 -12  166.16   25.01
   5   9 -12  202.68   24.22
  -5  -9  12  174.12   24.68
  -5   9  13    6.25    4.63
   5  -9 -13    5.79    4.69
  -5  -9  13    5.45    4.37
  -5   9  14   41.04    8.37
   5  -9 -14   17.10    6.63
  -5  -9  14   32.00    7.54
  -5   9  15    3.20    4.80
   5  -9 -15    3.24    5.42
  -5  -9  15   -0.84    3.73
  -5   9  16   24.35    6.85
   5  -9 -16   15.75    7.34
  -5  -9  16   35.35    7.62
   5  -9 -17    4.07    5.50
  -5  -9  17   -0.59    4.20
   5  -9 -18   56.61   12.67
  -5  -9  18   62.46   11.78
  -5   9  19    2.85    5.18
   5  -9 -19    9.40    6.81
  -5   9  20    4.96    5.03
   5  -9 -20    0.62    5.32
  -5   9  21    1.79    4.67
   5  -9 -21    2.65    6.02
  -5  -9  21   -1.27    5.36
  -5   9  22   42.44   10.45
   5  -9 -22   46.54   11.42
  -5  -9  22   35.46    9.94
  -5   9  23    2.72    5.24
   5  -9 -23   -2.60    5.97
  -5  -9  23   -0.05    4.11
  -5   9  24   19.04    7.92
   5  -9 -24   15.78    7.87
  -5  -9  24   31.31    8.18
  -5   9  25    3.45    5.60
   5  -9 -25   -0.22    5.02
  -5  -9  25    0.69    4.64
  -5   9  26    5.63    5.88
   5  -9 -26    1.24    5.75
  -5  -9  26    0.41    4.83
  -5   9  27    0.72    5.69
   5  -9 -27   -3.34    6.03
  -5  -9  27   -0.15    5.48
  -5   9  28   33.57    9.59
   5  -9 -28   11.64    7.20
  -5  -9  28   10.95    6.75
  -5   9  29    5.29    6.24
   5  -9 -29    5.30    5.50
  -5  -9  29    1.99    5.33
  -5   9  30    3.04    5.90
   5  -9 -30   -1.87    5.88
  -5  -9  30   -0.27    5.33
  -5   9  31    0.89    6.21
   5  -9 -31    1.36    6.59
  -5  -9  31   -3.36    5.81
  -5   9  32   15.37    7.92
   5  -9 -32    5.45    7.42
  -5   9  33    3.53    6.91
   5  -9 -33    2.09    7.13
  -5   9  34    1.80    5.86
   5  -9 -34   14.25    8.09
  -5   9  35    2.94    5.15
   5  -9 -35    0.73    6.39
  -5   9  36   -0.82    5.90
   5  -9 -36   -5.85    7.57
  -5  10   1    7.26    3.62
   5 -10  -1   11.41    4.32
  -5 -10   1   14.62    4.35
  -5  10   2   -1.06    3.34
   5 -10  -2    0.22    3.49
  -5 -10   2    3.00    3.25
  -5  10   3    0.44    2.75
   5 -10  -3    0.82    3.25
  -5 -10   3   -1.88    3.00
  -5  10   4    4.78    3.75
   5 -10  -4   13.55    4.85
  -5 -10   4   19.10    4.82
  -5  10   5    1.86    3.63
   5 -10  -5    3.42    3.52
  -5 -10   5    6.13    3.84
  -5  10   6   46.37    7.94
   5 -10  -6   34.85    7.78
  -5 -10   6   40.61    7.71
  -5  10   7    4.08    3.55
   5 -10  -7   12.54    4.72
  -5 -10   7   -0.05    3.26
  -5  10   8    7.82    4.29
   5 -10  -8    4.87    4.08
  -5 -10   8    0.53    3.50
  -5  10   9    3.42    4.27
   5 -10  -9   -1.47    4.12
  -5 -10   9    1.23    3.16
  -5  10  10  121.90   17.34
   5 -10 -10  101.50   17.09
  -5 -10  10  126.70   17.29
  -5  10  11    5.30    4.20
   5 -10 -11    0.47    4.79
  -5 -10  11    3.77    3.54
  -5  10  12    1.49    3.48
   5 -10 -12    3.19    4.57
  -5 -10  12    6.24    4.25
  -5  10  13    7.32    4.46
   5 -10 -13    2.74    4.76
  -5 -10  13    0.96    3.72
  -5  10  14   58.55   10.58
   5 -10 -14   42.81    9.82
  -5 -10  14   50.70    9.94
  -5  10  15   -3.28    4.97
   5 -10 -15   -1.73    5.32
  -5 -10  15   -1.14    3.43
  -5  10  16   22.28    7.27
   5 -10 -16   30.08    7.94
  -5 -10  16   27.22    7.34
   5 -10 -17    1.49    4.69
  -5 -10  17    5.72    4.93
   5 -10 -18    2.00    5.79
  -5 -10  18    2.48    3.96
  -5  10  19   -0.07    5.10
   5 -10 -19   -0.56    4.70
  -5  10  20   51.11   10.99
   5 -10 -20   47.93   11.02
  -5  10  21   -4.53    5.96
   5 -10 -21   -3.70    6.27
  -5 -10  21    1.30    4.71
  -5  10  22    8.84    5.99
   5 -10 -22    5.11    6.24
  -5  10  23    1.75    5.27
   5 -10 -23   -2.63    5.91
  -5  10  24    5.40    5.42
   5 -10 -24   14.81    6.61
  -5  10  25    1.25    4.90
   5 -10 -25    3.93    6.86
  -5  10  26   36.93    9.71
   5 -10 -26   11.12    8.57
  -5  10  27   -0.10    4.31
   5 -10 -27    1.58    6.05
  -5  10  28   -0.22    5.15
   5 -10 -28    4.14    6.12
  -5  10  29    6.76    5.48
   5 -10 -29    3.00    6.72
  -5  10  30    7.81    7.10
   5 -10 -30   20.67    8.58
  -5  10  31    4.23    6.41
   5 -10 -31   -3.51    6.93
  -5  10  32    2.67    6.55
   5 -10 -32   -0.89    7.85
  -5  10  33    1.46    5.37
   5 -10 -33   -2.36    7.33
  -5  10  34   10.89    7.10
  -5  10  35   -0.00    5.64
  -5  10  36    2.65    6.19
   5 -11  -1   13.44    4.81
  -5 -11   1   21.91    5.17
   5 -11  -2   81.12   14.40
  -5 -11   2  135.92   15.64
   5 -11  -3   20.31    5.17
  -5 -11   3   11.81    4.35
   5 -11  -4    4.77    4.00
  -5 -11   4   -0.63    3.03
   5 -11  -5    0.69    3.83
   5 -11  -6    8.79    4.77
   5 -11  -7   -0.28    3.96
   5 -11  -8   40.87    8.52
   5 -11  -9    0.48    3.89
   5 -11 -10   -0.03    4.40
   5 -11 -11   -0.09    4.46
   5 -11 -12   57.24   10.82
   5 -11 -13   -3.02    5.56
   5 -11 -14   20.98    7.47
   5 -11 -15   14.27    5.82
   5 -11 -16   22.95    7.65
   5 -11 -17    1.57    4.87
   5 -11 -18   42.07    9.86
   5 -11 -19   -0.59    4.93
   5 -11 -20    2.17    6.17
   5 -11 -21   -0.44    4.68
   5 -11 -22   24.31    9.23
   5 -11 -23   -4.67    6.36
   5 -11 -24   10.01    6.74
   5 -11 -25    7.96    6.29
   5 -11 -26    6.74    7.34
   5 -11 -27    1.38    7.58
   5 -11 -28   16.59    8.82
   5 -11 -29   -0.96    6.10
   5 -11 -30    0.66    6.70
   5 -11 -31   -3.69    6.40
   5 -12  -1    4.30    3.87
   5 -12  -2   -1.62    3.30
   5 -12  -4   82.98   12.65
   5 -12  -5    5.91    4.41
   5 -12  -6   17.88    5.84
   5 -12  -7   -1.11    3.95
   5 -12  -8   10.19    5.03
   5 -12  -9   12.36    5.09
   5 -12 -10   31.04    7.62
   5 -12 -11    4.72    4.15
   5 -12 -12    6.68    4.66
   5 -12 -13   -0.98    4.92
   5 -12 -14   12.53    6.11
   5 -12 -15    2.96    5.29
   5 -12 -16   22.99    7.39
   5 -12 -17    1.75    3.63
   5 -12 -18    2.70    4.35
   5 -12 -19    3.62    5.50
   5 -12 -20   34.25   10.14
   5 -12 -21    0.85    5.03
   5 -12 -22    2.36    4.73
   5 -12 -23    6.12    6.77
   5 -12 -24   10.34    6.84
   5 -12 -25   -1.94    6.09
   5 -12 -26    1.46    5.96
   5 -12 -27    2.88    6.43
   5 -12 -28   -0.22    6.11
   5 -13  -1   12.94    4.55
   5 -13  -2   44.01    7.96
   5 -13  -3   11.10    4.21
   5 -13  -4   28.95    6.41
   5 -13  -5    1.88    3.46
   5 -13  -6   50.07    9.15
   5 -13  -7    6.03    4.74
   5 -13  -8   37.16    8.14
   5 -13  -9   -0.55    3.84
   5 -13 -10    0.87    4.01
   5 -13 -11    7.60    5.30
   5 -13 -12   16.90    6.37
   5 -13 -13   -0.39    4.41
   5 -13 -14   21.00    6.78
   5 -13 -15    3.15    5.39
   5 -13 -16   -0.10    4.78
   5 -13 -17    7.39    5.53
   5 -13 -18    6.57    5.85
   5 -13 -19   -2.81    5.10
   5 -13 -20    2.72    5.54
   5 -13 -21   -1.10    6.12
   5 -13 -22   15.21    6.32
   5 -13 -23    1.96    6.26
   5 -13 -24   -2.54    6.46
   5 -13 -25   -0.19    6.18
   5 -14  -1    0.10    3.36
   5 -14  -2    0.23    2.87
   5 -14  -3    8.82    3.96
   5 -14  -4   32.53    6.86
   5 -14  -5   15.11    5.03
   5 -14  -6    6.56    4.25
   5 -14  -7    2.14    3.60
   5 -14  -8   -0.52    3.97
   5 -14  -9    1.94    3.65
   5 -14 -10   30.07    7.38
   5 -14 -11    2.78    4.62
   5 -14 -12   -1.16    4.39
   5 -14 -13   -1.07    4.39
   5 -14 -14    8.12    5.18
   5 -14 -15    9.79    6.13
   5 -14 -16   14.35    6.19
   5 -14 -17    2.22    5.43
   5 -14 -18    4.90    5.21
   5 -14 -19    4.53    5.13
   5 -14 -20    4.55    5.59
   5 -14 -21   -3.74    5.63
   5 -14 -22   -4.08    6.30
   5 -14 -23   -1.83    6.21
   5 -15  -1    6.88    3.82
   5 -15  -2    8.84    3.84
   5 -15  -3    9.42    4.47
   5 -15  -4   -0.75    3.41
   5 -15  -5    0.76    3.74
   5 -15  -6    4.98    3.59
   5 -15  -7    0.70    3.98
   5 -15  -8    3.21    3.87
   5 -15  -9   -1.83    4.06
   5 -15 -10   -0.35    4.26
   5 -15 -11    3.34    4.77
   5 -15 -12    9.62    5.37
   5 -15 -13   -1.84    4.80
   5 -15 -14   -0.81    5.20
   5 -15 -15    2.75    4.50
   5 -15 -16   -2.58    4.97
   5 -15 -17   17.73    7.13
   5 -15 -18   -3.21    6.11
   5 -15 -19    0.16    4.85
   5 -16  -1    0.94    3.34
   5 -16  -2   -1.08    2.95
   5 -16  -3   -1.40    3.16
   5 -16  -4    0.74    2.88
   5 -16  -5    8.31    4.12
   5 -16  -6    0.31    3.53
   5 -16  -7   -1.58    4.09
   5 -16  -8    4.39    4.55
   5 -16  -9    2.27    4.22
   5 -16 -10    0.96    3.87
   5 -16 -11    7.23    5.17
   5 -16 -12    2.09    4.43
   5 -16 -13    0.80    4.69
   5 -16 -14    1.23    4.58
   5 -16 -15    2.81    4.79
   5 -16 -16    0.97    4.77
   5 -17  -1   -0.89    3.07
   5 -17  -2    2.71    3.52
   5 -17  -3    6.79    4.01
   5 -17  -4   -1.21    3.27
   5 -17  -5    0.58    2.92
   5 -17  -6   -0.39    3.58
   5 -17  -7    8.25    4.40
   5 -17  -8    3.63    3.78
   5 -17  -9    0.52    4.17
   5 -17 -10   -0.98    3.96
   5 -17 -11   -0.00    4.08
   5 -17 -12    0.04    3.89
   5 -17 -13    5.78    5.28
   5 -18  -2   -1.63    3.10
   5 -18  -3    2.61    3.25
   5 -18  -4    1.49    3.40
   5 -18  -5   -0.08    3.44
   5 -18  -6    1.62    3.76
   5 -18  -7    1.18    3.76
   5 -18  -8    2.67    3.94
   5 -18  -9   -0.13    3.69
  -4   0   1    0.71    2.46
  -4   0   1    0.02    2.99
   4   0  -1    1.11    2.31
   4   0  -1   -1.21    3.47
  -4   0   2   33.36    5.46
  -4   0   2   32.99    6.10
   4   0  -2   22.03    5.10
   4   0  -2   23.81    5.99
  -4   0   3    0.28    2.26
  -4   0   3   -0.04    3.03
   4   0  -3    0.40    2.70
   4   0  -3   -0.67    3.31
  -4   0   4 1142.08  143.51
  -4   0   4 1471.84  144.53
   4   0  -4 1076.29  143.16
   4   0  -4 1325.17  144.32
  -4   0   5    3.17    2.72
  -4   0   5   -0.85    3.12
   4   0  -5   -0.50    2.31
   4   0  -5   -1.14    3.27
  -4   0   6  641.63   82.71
  -4   0   6  710.99   83.13
   4   0  -6  708.26   82.66
   4   0  -6  722.43   83.43
  -4   0   7   -0.13    2.91
  -4   0   7    0.80    3.59
   4   0  -7   -1.59    3.00
   4   0  -7   -1.29    3.84
  -4   0   8 2960.66  337.78
  -4   0   8 2651.49  337.49
   4   0  -8 3029.31  337.52
   4   0  -8 2918.01  338.14
  -4   0   9   -0.45    4.06
  -4   0   9   -1.23    3.86
   4   0  -9    0.50    3.44
   4   0  -9    3.47    4.66
  -4   0  10   28.41    6.68
  -4   0  10   36.55    7.09
   4   0 -10   23.29    5.71
   4   0 -10   29.44    7.25
  -4   0  11   -0.73    3.92
  -4   0  11   -0.90    4.11
   4   0 -11   -0.32    4.14
   4   0 -11   -2.03    4.30
  -4   0  12   15.48    5.86
  -4   0  12   18.14    6.02
   4   0 -12    8.05    4.69
   4   0 -12   17.51    5.89
  -4   0  13   -2.58    4.19
  -4   0  13    1.25    4.52
   4   0 -13   -1.22    3.34
   4   0 -13   -0.92    4.43
  -4   0  14 1627.82  191.77
  -4   0  14 2027.85  192.96
   4   0 -14 1527.12  191.00
   4   0 -14 1415.60  191.74
  -4   0  15    2.63    4.45
  -4   0  15   -0.88    3.98
   4   0 -15    5.38    3.54
   4   0 -15   -1.06    4.18
  -4   0  16   51.42    9.59
  -4   0  16   50.52    9.81
   4   0 -16   43.12    9.84
  -4   0  17    2.27    4.09
  -4   0  17    2.47    4.44
   4   0 -17   -1.03    4.44
  -4   0  18  182.26   25.81
  -4   0  18  187.31   26.07
   4   0 -18  183.95   26.47
  -4   0  19   -1.88    4.57
  -4   0  19    3.64    4.55
   4   0 -19    2.91    5.10
  -4   0  20  158.12   22.18
   4   0 -20  132.12   22.07
  -4   0  21   -1.59    5.08
   4   0 -21    0.45    5.84
  -4   0  22   19.51    7.18
  -4   0  22   22.61    7.44
   4   0 -22    3.81    6.65
  -4   0  23   -0.23    4.82
   4   0 -23    0.67    4.82
  -4   0  24   24.00    8.03
   4   0 -24   55.20   11.66
  -4   0  25    0.85    5.10
   4   0 -25   -0.62    5.52
  -4   0  26   89.23   16.16
   4   0 -26   89.55   17.25
  -4   0  27   -0.20    5.78
   4   0 -27   -3.95    6.88
  -4   0  28   25.17    8.02
   4   0 -28   22.46    9.40
  -4   0  29    2.64    5.33
  -4   0  30   67.38   13.83
  -4   0  31   -1.81    6.04
  -4   0  32    3.05    6.58
  -4   0  33   -2.73    5.75
  -4   0  34   18.44    7.90
  -4   0  35    1.54    5.80
  -4   0  36   28.57    9.80
  -4   0  37   -3.44    6.47
  -4   0  38    9.44    6.39
  -4   0  39   -1.05    6.89
  -4   1   1   15.51    3.92
  -4   1   1   20.47    4.87
   4  -1  -1   20.73    4.09
   4  -1  -1   18.91    5.04
   4   1  -1   15.53    3.96
   4   1  -1   25.22    5.47
  -4  -1   1    5.54    3.45
  -4  -1   1   33.11    5.79
  -4   1   2 1102.22  130.38
  -4   1   2 1122.74  130.88
   4  -1  -2 1067.30  130.16
   4  -1  -2 1104.10  130.93
   4   1  -2 1046.83  130.20
   4   1  -2 1098.68  130.97
  -4  -1   2 1165.39  130.56
  -4  -1   2 1185.38  131.21
  -4   1   3   22.19    4.93
  -4   1   3   18.04    5.23
   4  -1  -3   31.68    5.16
   4  -1  -3   17.79    5.16
   4   1  -3   38.26    5.44
   4   1  -3   15.33    4.91
  -4  -1   3   29.81    5.43
  -4  -1   3   25.73    5.96
  -4   1   4    1.94    2.69
  -4   1   4    2.57    3.68
   4  -1  -4    1.06    2.37
   4  -1  -4    0.75    3.15
   4   1  -4    1.07    2.68
   4   1  -4    6.32    3.87
  -4  -1   4   -1.31    2.97
  -4  -1   4    3.18    3.51
  -4   1   5   26.19    4.79
  -4   1   5    6.75    4.19
   4  -1  -5   12.44    3.68
   4  -1  -5    8.69    4.17
   4   1  -5   13.20    3.78
   4   1  -5   14.90    4.64
  -4  -1   5    7.88    3.41
  -4  -1   5    6.12    4.08
  -4   1   6  392.33   43.35
  -4   1   6  177.85   41.95
   4  -1  -6  368.08   42.86
   4  -1  -6  472.01   44.39
   4   1  -6  384.83   42.95
   4   1  -6  470.41   44.36
  -4  -1   6  361.53   43.14
  -4  -1   6  414.79   43.75
  -4   1   7   41.19    8.29
  -4   1   7   43.79    8.46
   4  -1  -7   57.24    8.54
   4  -1  -7   53.45    9.29
   4   1  -7   54.54    8.40
   4   1  -7   49.56    9.08
  -4  -1   7   49.39    8.62
  -4  -1   7   65.95    9.39
  -4   1   8 1195.41  133.93
   4  -1  -8  812.59  132.67
   4  -1  -8 1369.82  134.89
   4   1  -8 1280.42  133.77
  -4  -1   8 1133.31  133.74
  -4  -1   8 1267.38  134.30
  -4   1   9    2.12    3.84
  -4   1   9    0.57    3.39
   4  -1  -9    3.56    3.98
   4  -1  -9    0.28    4.92
   4   1  -9    0.51    3.32
   4   1  -9    0.59    4.32
  -4  -1   9    0.39    3.27
  -4  -1   9   -0.75    3.96
  -4   1  10  555.93   68.46
  -4   1  10  563.29   68.54
   4  -1 -10  594.56   68.28
   4  -1 -10  543.73   68.93
   4   1 -10  530.12   67.93
   4   1 -10  530.16   68.81
  -4  -1  10  539.99   68.35
  -4  -1  10  679.01   69.29
  -4   1  11  173.77   24.36
  -4   1  11  164.96   24.20
   4  -1 -11  257.90   25.08
   4  -1 -11  187.54   25.28
   4   1 -11  181.86   24.08
   4   1 -11  155.92   24.47
  -4  -1  11  186.08   24.48
  -4  -1  11  168.15   24.38
  -4   1  12  441.17   59.47
  -4   1  12  447.69   59.49
   4  -1 -12  452.99   59.11
   4  -1 -12  451.91   59.99
   4   1 -12  553.30   59.64
   4   1 -12  465.53   60.06
  -4  -1  12  654.61   60.88
  -4  -1  12  466.21   59.77
  -4   1  13  106.26   15.89
  -4   1  13  117.57   16.15
   4  -1 -13  102.74   15.42
   4  -1 -13   86.57   15.81
   4   1 -13  105.36   15.27
   4   1 -13  111.47   16.48
  -4  -1  13   94.25   15.66
  -4  -1  13  124.89   16.52
  -4   1  14   -1.05    4.17
  -4   1  14    2.41    4.66
   4  -1 -14    0.95    3.55
   4  -1 -14    2.07    4.92
   4   1 -14   -0.50    3.47
   4   1 -14    1.24    4.17
  -4  -1  14   -0.74    4.55
  -4  -1  14    0.67    4.37
  -4   1  15   37.64    8.59
  -4   1  15   49.39    9.15
   4  -1 -15   45.06    8.45
   4  -1 -15   31.90    8.55
   4   1 -15   56.39    9.08
   4   1 -15   43.69    9.46
  -4  -1  15   44.57    9.16
  -4  -1  15   44.82    9.07
  -4   1  16  230.34   32.37
  -4   1  16  292.13   33.26
   4  -1 -16  254.36   33.41
   4   1 -16  198.04   32.40
  -4  -1  16  250.57   32.63
  -4  -1  16  260.11   33.06
  -4   1  17   -0.64    4.09
  -4   1  17   -0.37    4.57
   4  -1 -17   -1.55    4.62
   4   1 -17   -0.35    4.65
  -4  -1  17    6.72    4.82
  -4  -1  17   -0.45    3.83
  -4   1  18  350.95   42.29
   4  -1 -18  321.14   42.64
   4   1 -18  280.18   42.00
  -4  -1  18  320.40   41.96
  -4  -1  18  346.54   42.53
  -4   1  19   18.56    6.30
  -4   1  19    9.63    5.74
   4  -1 -19   16.29    6.52
   4   1 -19    7.40    5.93
  -4  -1  19   24.52    6.99
  -4  -1  19   11.60    5.80
  -4   1  20   26.77    7.74
   4  -1 -20   31.24    8.29
   4   1 -20   23.30    8.10
  -4  -1  20   11.26    6.17
   4  -1 -21    6.84    6.49
   4   1 -21    3.70    6.53
  -4  -1  21    6.90    5.51
  -4   1  22  252.87   35.45
   4  -1 -22  283.05   37.08
   4   1 -22  242.12   36.22
  -4  -1  22  256.09   35.47
  -4  -1  22  277.78   36.05
  -4   1  23   -0.73    4.83
   4  -1 -23    2.34    5.72
   4   1 -23   11.50    6.45
  -4  -1  23   20.68    7.42
  -4  -1  23    5.31    5.27
  -4   1  24   16.89    6.62
   4  -1 -24   33.60    9.34
   4   1 -24    0.24    4.82
  -4  -1  24   12.39    6.31
  -4  -1  24    8.51    6.03
  -4   1  25   22.32    7.64
   4  -1 -25   22.51    8.47
   4   1 -25   26.10    9.31
  -4  -1  25   19.72    7.32
  -4   1  26   54.65   13.33
   4  -1 -26   76.42   15.10
   4   1 -26   78.72   15.64
  -4  -1  26   77.47   14.21
  -4   1  27    0.02    5.25
   4  -1 -27    0.30    5.44
   4   1 -27    2.19    5.87
  -4  -1  27   12.02    7.22
  -4   1  28   40.93   10.31
   4  -1 -28   44.37   12.10
  -4  -1  28   47.85   11.38
  -4   1  29    1.67    5.72
  -4  -1  29    0.02    5.39
  -4   1  30   -3.64    6.11
  -4  -1  30   -0.16    6.01
  -4   1  31   -3.73    7.04
  -4  -1  31   10.96    6.78
  -4   1  32   40.90   10.79
  -4  -1  32   35.91   10.65
  -4   1  33   -4.03    6.48
  -4  -1  33    1.22    7.10
  -4   1  34    0.60    6.39
  -4  -1  34    3.01    5.58
  -4   1  35   -0.60    6.04
  -4  -1  35    5.90    6.11
  -4   1  36   21.06    8.42
  -4  -1  36   11.53    7.99
  -4   1  37    1.97    7.08
  -4  -1  37   -0.73    6.17
  -4   1  38    5.70    7.37
  -4  -1  38    3.98    6.29
  -4   1  39   -3.10    6.53
  -4  -1  39    0.96    7.01
  -4   2   1   71.15   11.22
  -4   2   1   83.58   11.82
   4  -2  -1  114.03   11.94
   4  -2  -1   76.34   12.10
   4   2  -1   81.64   11.42
   4   2  -1   79.99   12.09
  -4  -2   1   69.52   11.31
  -4  -2   1   87.59   12.46
  -4   2   2  187.97   27.40
  -4   2   2  230.12   28.10
   4  -2  -2  207.98   27.39
   4  -2  -2  215.90   28.21
   4   2  -2  247.49   27.88
   4   2  -2  226.82   28.37
  -4  -2   2  191.71   27.50
  -4  -2   2  344.23   29.76
  -4   2   3   17.30    4.22
  -4   2   3   16.80    4.58
   4  -2  -3   15.90    3.87
   4  -2  -3   15.28    4.88
   4   2  -3   19.72    4.30
   4   2  -3   12.92    4.73
  -4  -2   3   14.86    4.47
  -4  -2   3   14.51    4.85
  -4   2   4 1582.95  204.74
  -4   2   4 1657.59  205.01
   4  -2  -4 2032.84  205.07
   4  -2  -4 1721.33  205.31
   4   2  -4 1707.62  204.69
   4   2  -4 1856.84  205.57
  -4  -2   4 1691.58  204.87
  -4  -2   4 1789.92  205.46
  -4   2   5   31.97    6.84
  -4   2   5   53.30    7.63
   4  -2  -5   46.17    6.99
   4  -2  -5   44.81    7.77
   4   2  -5   31.48    6.30
   4   2  -5   31.74    7.02
  -4  -2   5   35.38    7.04
  -4  -2   5   41.84    7.71
  -4   2   6   10.67    4.25
  -4   2   6   12.50    4.53
   4  -2  -6   10.14    3.65
   4  -2  -6   13.85    4.88
   4   2  -6   11.70    3.73
   4   2  -6   12.47    4.53
  -4  -2   6   24.04    5.02
  -4  -2   6   14.27    4.59
  -4   2   7  320.77   44.33
  -4   2   7  386.53   44.76
   4  -2  -7  355.12   44.24
   4  -2  -7  330.48   44.76
   4   2  -7  386.52   44.38
   4   2  -7  362.07   45.07
  -4  -2   7  375.57   44.66
  -4  -2   7  384.84   44.98
  -4   2   8  857.51   96.22
  -4   2   8  746.34   95.74
   4  -2  -8  809.40   95.69
   4  -2  -8  787.17   96.35
   4   2  -8  859.63   95.79
   4   2  -8  780.98   96.36
  -4  -2   8  805.46   95.98
  -4  -2   8  782.20   96.13
  -4   2   9  189.89   25.68
  -4   2   9  209.21   25.76
   4  -2  -9  209.55   25.47
   4  -2  -9  232.23   26.70
   4   2  -9  197.80   25.29
   4   2  -9  173.01   25.83
  -4  -2   9  159.39   25.21
  -4  -2   9  213.65   26.16
  -4   2  10   80.24   11.64
  -4   2  10   72.74   11.46
   4  -2 -10   73.00   11.04
   4  -2 -10   70.83   11.93
   4   2 -10   63.13   10.71
   4   2 -10   60.39   11.56
  -4  -2  10   65.90   11.03
  -4  -2  10   75.79   11.78
  -4   2  11   54.97    9.92
  -4   2  11   50.57    9.58
   4  -2 -11   52.01    9.27
   4  -2 -11   69.55   11.01
   4   2 -11   49.92    9.30
   4   2 -11   60.09   10.54
  -4  -2  11   57.92    9.92
  -4  -2  11   56.37    9.89
  -4   2  12   -0.01    4.36
  -4   2  12    3.19    4.32
   4  -2 -12   -0.83    3.64
   4  -2 -12    3.04    5.23
   4   2 -12    0.55    3.53
   4   2 -12    1.94    4.16
  -4  -2  12    2.26    4.21
  -4  -2  12    5.11    4.53
  -4   2  13   18.03    5.72
  -4   2  13   23.91    6.03
   4  -2 -13   18.58    5.19
   4  -2 -13   19.73    6.08
   4   2 -13   14.05    5.57
   4   2 -13   15.84    6.02
  -4  -2  13   15.17    5.48
  -4  -2  13   18.07    6.20
  -4   2  14  886.84   97.86
  -4   2  14  787.93   97.28
   4  -2 -14  787.01   96.84
   4  -2 -14  806.11   98.02
   4   2 -14  792.92   96.81
   4   2 -14  832.43   98.09
  -4  -2  14  764.43   97.21
  -4  -2  14  826.41   97.81
  -4   2  15   63.54   11.34
  -4   2  15   87.04   12.32
   4  -2 -15   78.51   11.33
   4  -2 -15   53.17   11.63
   4   2 -15   68.74   11.07
   4   2 -15   62.82   11.84
  -4  -2  15   63.02   11.39
  -4  -2  15   49.33   10.90
  -4   2  16   18.80    6.03
  -4   2  16    6.97    4.52
   4  -2 -16   29.81    7.14
   4   2 -16    7.62    5.32
  -4  -2  16   15.45    5.38
  -4  -2  16   24.66    6.43
  -4   2  17   -1.43    3.99
  -4   2  17    6.33    4.81
   4  -2 -17    6.44    4.89
   4   2 -17   -0.39    3.99
  -4  -2  17    1.81    3.82
  -4  -2  17    2.94    4.35
  -4   2  18  127.24   19.04
   4  -2 -18   99.34   18.73
   4   2 -18  131.82   19.93
  -4  -2  18  128.65   18.93
  -4  -2  18  140.94   19.51
  -4   2  19  118.06   16.40
   4  -2 -19  128.15   17.61
   4   2 -19  106.30   16.70
  -4  -2  19   47.55   13.54
  -4  -2  19  139.39   17.13
   4  -2 -20   33.18   10.23
   4   2 -20   46.18   10.95
  -4  -2  20   83.67   12.27
   4  -2 -21    0.66    4.50
   4   2 -21    4.39    5.88
  -4  -2  21    2.23    5.92
  -4   2  22    0.24    5.20
   4  -2 -22   21.78    7.71
   4   2 -22   20.90    7.53
  -4  -2  22   14.88    5.89
  -4  -2  22   13.48    6.95
  -4   2  23    0.01    4.63
   4  -2 -23    2.60    5.81
   4   2 -23    4.19    6.06
  -4  -2  23   -0.26    4.78
  -4  -2  23    1.68    4.78
  -4   2  24  157.84   20.75
   4  -2 -24  126.76   20.87
   4   2 -24  139.05   21.64
  -4  -2  24   79.35   18.32
  -4  -2  24  134.13   20.31
  -4   2  25   32.86    9.16
   4  -2 -25   14.82    8.54
   4   2 -25   29.78    9.70
  -4  -2  25   22.64    8.25
  -4   2  26   58.94   12.41
  -4  -2  26   56.08   12.28
  -4   2  27    5.40    6.66
  -4  -2  27    2.46    5.45
  -4   2  28   55.47   11.86
  -4  -2  28   36.80   10.11
  -4   2  29   33.73    9.43
  -4  -2  29   12.65    6.43
  -4   2  30   79.73   14.60
   4  -2 -30   47.49   14.36
  -4  -2  30   81.55   14.87
  -4   2  31    6.91    6.56
   4  -2 -31    1.40    6.79
  -4  -2  31    0.24    5.89
  -4   2  32    3.42    5.68
   4  -2 -32   -4.42    6.59
  -4  -2  32   -0.00    5.57
  -4   2  33    1.16    6.17
  -4  -2  33    0.91    5.34
  -4   2  34   14.97    8.28
  -4  -2  34   12.31    7.01
  -4   2  35    3.12    6.94
  -4  -2  35    5.93    6.91
  -4   2  36   -5.12    7.46
  -4  -2  36    8.36    7.26
  -4   2  37   -2.98    7.23
  -4  -2  37    3.19    6.60
  -4   2  38    5.46    6.68
  -4  -2  38    6.31    6.76
  -4   2  39   -1.16    5.92
  -4  -2  39   -3.44    6.19
  -4   3   1   21.97    5.78
  -4   3   1   38.58    6.65
   4  -3  -1   51.68    6.67
   4  -3  -1   52.53    7.64
   4   3  -1   33.43    6.18
   4   3  -1   51.18    7.71
  -4  -3   1   27.24    6.36
  -4  -3   1   34.82    6.97
  -4   3   2  270.50   39.97
  -4   3   2  323.42   40.54
   4  -3  -2  375.37   40.36
   4  -3  -2  356.35   40.98
   4   3  -2  314.45   40.20
   4   3  -2  354.18   41.07
  -4  -3   2  311.61   40.29
  -4  -3   2  382.24   41.48
  -4   3   3   14.13    3.83
  -4   3   3    6.98    3.54
   4  -3  -3    8.21    3.21
   4  -3  -3    8.99    4.19
   4   3  -3    3.74    2.90
   4   3  -3    2.56    3.48
  -4  -3   3   14.57    3.89
  -4  -3   3    5.61    3.76
  -4   3   4   13.49    3.98
  -4   3   4   17.99    4.85
   4  -3  -4   17.04    3.92
   4  -3  -4   14.53    4.61
   4   3  -4    3.30    3.23
   4   3  -4   11.60    4.25
  -4  -3   4   13.42    4.17
  -4  -3   4   20.41    5.26
  -4   3   5   44.75    7.64
  -4   3   5   41.26    7.81
   4  -3  -5   53.10    7.50
   4  -3  -5   38.39    7.64
   4   3  -5   45.28    7.17
   4   3  -5   48.93    8.38
  -4  -3   5   41.42    7.54
  -4  -3   5   32.47    7.61
  -4   3   6   53.36    9.31
  -4   3   6   61.62    9.47
   4  -3  -6   58.82    9.13
   4  -3  -6   51.90    9.48
   4   3  -6   48.61    8.77
   4   3  -6   83.98   10.58
  -4  -3   6   58.01    9.27
  -4  -3   6   60.57    9.85
  -4   3   7  472.15   50.44
  -4   3   7  263.43   49.07
   4  -3  -7  497.48   50.16
   4  -3  -7  524.90   51.18
   4   3  -7  505.44   50.12
   4   3  -7  224.30   49.11
  -4  -3   7  515.25   50.65
  -4  -3   7  574.15   51.43
  -4   3   8   78.55   12.31
  -4   3   8   87.53   12.43
   4  -3  -8   71.76   11.91
   4  -3  -8   81.76   13.05
   4   3  -8   95.03   12.45
   4   3  -8   97.74   13.43
  -4  -3   8   73.26   12.17
  -4  -3   8   81.88   12.65
  -4   3   9    0.34    3.83
  -4   3   9    3.60    3.70
   4  -3  -9   -2.16    3.54
   4  -3  -9   -0.93    4.50
   4   3  -9    0.52    3.07
   4   3  -9   -1.44    3.66
  -4  -3   9   -0.89    3.71
  -4  -3   9    0.25    4.20
  -4   3  10  326.55   32.00
  -4   3  10  210.02   30.38
   4  -3 -10  242.03   30.49
   4  -3 -10  236.45   31.30
   4   3 -10  231.85   30.28
   4   3 -10  218.69   30.86
  -4  -3  10  234.75   30.78
  -4  -3  10  241.19   31.07
  -4   3  11  384.54   47.73
  -4   3  11  374.50   47.45
   4  -3 -11  424.33   47.54
   4   3 -11  360.92   47.03
   4   3 -11  351.04   47.75
  -4  -3  11  372.67   47.55
  -4  -3  11  420.97   48.26
  -4   3  12  319.02   40.39
   4  -3 -12  330.32   40.00
   4  -3 -12  310.77   40.68
   4   3 -12  362.33   40.09
   4   3 -12  288.06   40.32
  -4  -3  12  276.29   39.82
  -4  -3  12  341.34   40.83
  -4   3  13  112.95   16.18
  -4   3  13  100.53   15.61
   4  -3 -13   94.62   15.06
   4  -3 -13   96.50   16.30
   4   3 -13  110.97   15.41
   4   3 -13  132.10   16.83
  -4  -3  13   98.04   15.69
  -4  -3  13  112.91   16.37
  -4   3  14   10.24    4.96
  -4   3  14    3.47    4.56
   4  -3 -14   11.21    4.33
   4  -3 -14    3.10    4.82
   4   3 -14    8.79    3.99
   4   3 -14    9.67    5.02
  -4  -3  14    6.62    3.80
  -4  -3  14    2.79    4.06
  -4   3  15   40.32    8.93
  -4   3  15   52.12    9.55
   4  -3 -15   48.57    9.50
   4   3 -15   40.28    8.31
   4   3 -15   44.22    9.20
  -4  -3  15   36.90    8.63
  -4  -3  15   66.53   10.46
  -4   3  16  329.34   38.26
   4  -3 -16  299.75   38.42
   4   3 -16  274.85   37.93
  -4  -3  16  255.39   37.24
  -4  -3  16  298.49   38.21
  -4   3  17   19.99    6.43
   4  -3 -17   22.55    6.85
   4   3 -17   15.90    6.08
  -4  -3  17   19.10    6.12
  -4  -3  17   15.07    6.81
  -4   3  18   49.17   10.20
   4  -3 -18   40.55    9.82
   4   3 -18   64.69   11.48
  -4  -3  18   44.47    9.65
  -4  -3  18   51.91   10.42
  -4   3  19    9.82    5.62
   4  -3 -19    6.23    6.00
   4   3 -19    2.49    5.85
  -4  -3  19   -0.19    3.69
  -4  -3  19    3.04    5.07
   4  -3 -20   13.60    7.19
   4   3 -20   15.31    6.49
  -4  -3  20   11.88    6.24
   4  -3 -21   81.43   13.74
   4   3 -21   69.51   13.29
  -4  -3  21   48.35   11.71
  -4   3  22   81.44   13.83
   4  -3 -22   71.89   14.56
   4   3 -22   51.71   13.53
  -4  -3  22   95.14   14.91
  -4   3  23   52.96   11.84
   4   3 -23   51.36   12.42
  -4  -3  23   61.15   11.52
  -4  -3  23   45.56   11.41
  -4   3  24    6.32    5.66
  -4  -3  24    0.71    5.53
  -4   3  25   13.79    6.49
  -4  -3  25    4.90    5.68
  -4   3  26   97.23   16.71
  -4  -3  26   80.08   15.55
  -4   3  27   13.04    7.60
   4  -3 -27   18.28    8.16
  -4  -3  27   14.73    7.28
  -4   3  28   40.40   11.52
   4  -3 -28   52.97   13.68
  -4  -3  28   71.59   12.79
  -4   3  29    5.73    6.35
   4  -3 -29    4.37    7.16
  -4  -3  29    6.52    6.32
  -4   3  30    5.57    6.67
   4  -3 -30    5.42    7.68
  -4  -3  30   15.27    6.93
  -4   3  31    5.25    5.78
   4  -3 -31    0.65    6.82
  -4  -3  31   16.44    7.17
  -4   3  32   27.46    9.39
   4  -3 -32   45.17   11.97
  -4  -3  32   28.28    9.50
  -4   3  33   10.47    5.89
   4  -3 -33    3.15    6.61
  -4  -3  33    4.24    5.86
  -4   3  34   -3.32    5.96
  -4  -3  34    2.91    6.75
  -4   3  35    3.29    6.29
  -4  -3  35    0.59    4.87
  -4   3  36    0.34    5.74
  -4  -3  36    7.72    7.78
  -4   3  37    0.65    5.78
  -4  -3  37    7.38    7.45
  -4   3  38    4.21    6.36
  -4  -3  38    3.13    6.45
  -4   3  39   -1.71    7.03
  -4  -3  39   12.69    7.24
  -4   4   1   63.23    9.34
  -4   4   1   70.90    9.88
   4  -4  -1   39.57    8.73
   4  -4  -1   80.07   10.31
   4   4  -1   65.88    9.65
   4   4  -1   76.24   10.48
  -4  -4   1   80.82   10.08
  -4  -4   1   59.26   10.32
  -4   4   2  154.36   19.90
  -4   4   2  150.78   19.96
   4  -4  -2  172.42   19.85
   4  -4  -2  166.14   20.61
   4   4  -2  158.73   20.02
   4   4  -2  154.59   20.39
  -4  -4   2  115.21   19.56
  -4  -4   2  183.98   21.22
  -4   4   3   80.94    9.70
  -4   4   3   33.01    8.58
   4  -4  -3   65.09    8.96
   4  -4  -3   79.66    9.99
   4   4  -3  113.68   10.31
   4   4  -3   28.09    8.47
  -4  -4   3   55.74    9.03
  -4  -4   3   83.54   10.61
  -4   4   4  285.47   38.93
  -4   4   4  358.55   39.43
   4  -4  -4  307.26   38.74
   4  -4  -4  372.70   39.90
   4   4  -4  303.29   38.85
   4   4  -4  337.50   39.69
  -4  -4   4  283.14   38.95
  -4  -4   4  335.22   39.83
  -4   4   5    5.66    3.52
  -4   4   5    5.42    3.99
   4  -4  -5    9.68    3.68
   4  -4  -5    4.29    3.81
   4   4  -5    5.20    3.17
   4   4  -5    6.11    4.58
  -4  -4   5    2.38    3.53
  -4  -4   5    7.16    4.23
  -4   4   6  101.54   14.07
  -4   4   6  104.10   13.94
   4  -4  -6   90.99   13.43
   4  -4  -6   84.28   14.04
   4   4  -6  133.38   14.17
   4   4  -6   77.15   13.88
  -4  -4   6   91.05   13.75
  -4  -4   6  105.07   14.51
  -4   4   7    2.71    3.48
  -4   4   7    6.28    3.94
   4  -4  -7    5.24    3.43
   4  -4  -7   11.14    4.94
   4   4  -7    5.67    3.29
   4   4  -7    5.74    4.67
  -4  -4   7    6.92    4.01
  -4  -4   7    9.31    4.69
  -4   4   8  101.09   15.24
  -4   4   8  111.80   15.31
   4  -4  -8   97.60   14.86
   4  -4  -8  114.99   15.90
   4   4  -8  104.37   14.92
   4   4  -8  104.99   15.66
  -4  -4   8  107.35   15.43
  -4  -4   8  137.18   16.55
  -4   4   9  318.92   40.09
  -4   4   9  314.37   39.80
   4  -4  -9  304.13   39.54
   4  -4  -9  314.12   40.51
   4   4  -9  319.56   39.58
   4   4  -9  325.64   40.41
  -4  -4   9  327.17   40.05
  -4  -4   9  341.41   40.57
  -4   4  10  269.68   32.43
  -4   4  10  423.07   33.61
   4  -4 -10  211.95   31.39
   4  -4 -10  174.28   31.68
   4   4 -10  265.69   31.73
   4   4 -10  229.39   32.18
  -4  -4  10  257.32   32.13
  -4  -4  10  252.00   32.50
  -4   4  11   29.04    6.92
  -4   4  11   27.95    6.55
   4  -4 -11   24.21    6.07
   4  -4 -11   44.54    8.33
   4   4 -11   28.92    6.31
   4   4 -11   26.11    6.67
  -4  -4  11   36.13    7.08
  -4  -4  11   25.98    6.81
  -4   4  12   11.66    7.23
  -4   4  12   61.63    8.94
   4  -4 -12   49.91    8.43
   4  -4 -12   51.43    9.40
   4   4 -12   48.61    8.24
   4   4 -12   51.47    9.20
  -4  -4  12   65.16    9.44
  -4  -4  12   57.12    9.46
  -4   4  13   81.57   15.51
   4  -4 -13  111.74   15.75
   4  -4 -13  133.91   17.21
   4   4 -13  114.40   15.66
   4   4 -13  129.07   17.00
  -4  -4  13   95.46   15.85
  -4  -4  13  108.40   16.51
  -4   4  14  300.35   40.99
   4  -4 -14  324.22   40.64
   4  -4 -14  304.15   41.39
   4   4 -14  339.06   40.60
   4   4 -14  326.63   41.53
  -4  -4  14  307.67   40.85
  -4  -4  14  354.77   41.84
  -4   4  15   87.21   15.75
   4  -4 -15  107.21   16.58
   4   4 -15  122.98   15.94
   4   4 -15  108.50   16.65
  -4  -4  15  105.97   16.09
  -4  -4  15  105.37   16.81
  -4   4  16   37.78    7.51
   4  -4 -16   26.78    7.36
   4   4 -16   10.33    6.35
  -4  -4  16   15.76    6.13
  -4  -4  16   28.49    7.56
  -4   4  17    2.51    4.73
   4  -4 -17    5.03    4.25
   4   4 -17    9.48    5.33
  -4  -4  17    3.35    4.29
  -4  -4  17    6.44    5.76
  -4   4  18  113.02   19.46
   4  -4 -18  137.62   20.87
   4   4 -18  136.95   20.51
  -4  -4  18  127.36   19.64
  -4  -4  18  159.53   20.91
   4  -4 -19   69.28   11.81
   4   4 -19   73.44   11.88
  -4  -4  19   21.14    8.34
  -4  -4  19   66.56   11.31
   4  -4 -20   67.50   14.09
   4   4 -20   52.82   12.47
  -4  -4  20  102.36   14.87
   4   4 -21   22.08    7.85
  -4  -4  21   35.74    8.50
  -4   4  22   11.19    6.31
  -4   4  23   19.30    7.40
  -4  -4  23   24.03    7.66
  -4   4  24   70.54   14.92
   4  -4 -24   92.72   16.65
  -4  -4  24  109.10   16.67
  -4   4  25   54.56   11.63
   4  -4 -25   38.37   11.57
  -4  -4  25   62.12   11.99
  -4   4  26   77.72   13.90
   4  -4 -26   63.95   14.26
  -4  -4  26   57.46   12.54
  -4   4  27   -2.03    5.34
   4  -4 -27    1.24    5.69
  -4  -4  27    4.51    5.53
  -4   4  28   59.60   12.35
   4  -4 -28   27.77    9.97
  -4  -4  28   41.86   10.51
  -4   4  29   17.40    8.01
   4  -4 -29   15.54    8.13
  -4  -4  29   26.14    8.62
  -4   4  30    7.92    6.44
   4  -4 -30   19.29    8.71
  -4  -4  30    7.21    6.28
  -4   4  31    0.57    6.00
   4  -4 -31    7.15    6.54
  -4  -4  31   -1.56    6.36
  -4   4  32   -0.80    7.19
   4  -4 -32   -2.52    6.66
  -4  -4  32   -2.86    5.39
  -4   4  33    2.51    6.94
   4  -4 -33    9.07    7.34
  -4  -4  33   -1.02    6.61
  -4   4  34    3.03    5.42
   4  -4 -34    5.90    6.68
  -4  -4  34   14.59    7.72
  -4   4  35   -2.38    6.41
   4  -4 -35    2.24    6.60
  -4  -4  35    6.15    6.31
  -4   4  36   14.19    7.66
  -4  -4  36   -6.23    7.59
  -4   4  37   -1.31    6.18
  -4  -4  37    1.53    5.67
  -4   4  38    1.02    6.25
  -4  -4  38   -1.65    5.59
  -4  -4  39   -1.53    7.07
  -4   5   1   91.00   12.33
  -4   5   1   84.80   12.28
   4  -5  -1   90.43   12.09
   4  -5  -1  106.35   13.27
   4   5  -1   77.93   12.20
  -4  -5   1   85.79   13.24
  -4   5   2  278.33   36.86
  -4   5   2  342.39   37.16
   4  -5  -2  315.32   36.81
   4  -5  -2  339.68   37.71
   4   5  -2  262.98   36.75
  -4  -5   2  287.52   37.03
  -4   5   3  182.11   23.42
  -4   5   3  200.79   23.50
   4  -5  -3  180.35   23.06
   4  -5  -3  177.55   23.72
   4   5  -3  182.32   23.32
  -4  -5   3  178.84   23.45
  -4  -5   3  181.14   24.15
  -4   5   4   45.20    7.18
  -4   5   4   33.53    6.84
   4  -5  -4   30.48    6.99
   4   5  -4   39.80    6.74
  -4  -5   4   48.02    7.25
  -4  -5   4   38.40    7.47
  -4   5   5   44.68    8.27
  -4   5   5   61.01    8.65
   4  -5  -5   40.53    7.80
   4  -5  -5   59.77    9.07
   4   5  -5   48.76    8.09
  -4  -5   5   62.44    8.96
  -4  -5   5   50.93    9.00
  -4   5   6  100.99   13.34
  -4   5   6   84.71   12.76
   4  -5  -6   87.75   12.68
   4  -5  -6  110.96   13.75
   4   5  -6   93.54   12.68
  -4  -5   6   75.62   12.72
  -4  -5   6   88.88   13.61
  -4   5   7  220.71   29.21
  -4   5   7  255.25   29.21
   4  -5  -7  217.85   28.82
   4  -5  -7  217.42   29.42
   4   5  -7  226.18   28.80
  -4  -5   7  210.22   29.06
  -4  -5   7  271.73   30.14
  -4   5   8   32.45    7.70
  -4   5   8   47.85    7.95
   4  -5  -8   50.35    8.17
   4  -5  -8   43.28    8.51
   4   5  -8   52.64    7.96
  -4  -5   8   56.50    8.62
  -4  -5   8   49.21    8.80
  -4   5   9   40.83    7.49
  -4   5   9   39.45    7.06
   4  -5  -9   36.28    6.78
   4  -5  -9   38.22    7.77
   4   5  -9   27.23    6.23
  -4  -5   9   41.91    7.43
  -4  -5   9   36.23    7.50
  -4   5  10   30.04    6.60
   4  -5 -10   34.55    6.35
   4  -5 -10   19.00    6.56
   4   5 -10   38.15    6.45
  -4  -5  10   28.90    6.16
  -4  -5  10   19.19    6.27
  -4   5  11  307.49   36.72
   4  -5 -11  312.38   36.25
   4  -5 -11  281.96   36.84
   4   5 -11  259.06   35.60
   4   5 -11  249.92   36.23
  -4  -5  11  303.45   36.52
  -4  -5  11  296.42   36.84
  -4   5  12  300.88   40.24
   4  -5 -12  335.90   40.03
   4  -5 -12  310.17   40.76
   4   5 -12  323.80   39.75
   4   5 -12  335.33   40.70
  -4  -5  12  303.83   40.06
  -4  -5  12  312.52   40.59
  -4   5  13   52.01    9.46
   4  -5 -13   49.05    8.82
   4  -5 -13   65.89   10.75
   4   5 -13   37.95    8.19
   4   5 -13   42.19    9.13
  -4  -5  13   47.41    9.02
  -4  -5  13   58.46    9.89
  -4   5  14   17.49    6.06
[truncated: 817,252 more chars]
