# Supplementary material for: LED-pump-X-ray-multiprobe crystallography for sub-second timescales
Source: Commun Chem. 2022 Aug 26;5:102. doi: 10.1038/s42004-022-00716-1 (PMC9814726; doi:10.1038/s42004-022-00716-1)
Supplement: Supplementary file 10 — Supplementary Data 1 [file 42004_2022_716_MOESM10_ESM.zip › CIFs/4s_270K/270K_4s_t6_excit.cif]

  data_global

# SUBMISSION DETAILS
 
_publ_contact_author_name       'Hatcher, Lauren'
_publ_contact_author_address
;
School of Chemistry
Cardiff University
Main Building
Park Place 
Cardiff
CF10 3AT
United Kingdom
;
_publ_contact_author_email       'HatcherL1@cardiff.ac.uk'
_publ_requested_category          FM
_publ_section_comment
; 
?
;
_publ_section_references
;
Diamond General Data Aquisition (GDA) software: http://www.opengda.org/

XIA2: Winter, G. (2010) J. Appl. Cryst. 43, 186-190.
POINTLESS: Evans, P. (2006) Acta Cryst. D62, 72-82.
AIMLESS: Evans, P. R. and Murshudov, G. N. (2013) Acta Cryst. D69, 1204-1214.
DIALS: Winter, G., et al. Acta Cryst. (2018) D74, 85-97.
CCP4: Winn, M. D. et al. (2011) Acta Cryst. D67, 235-242.
   
SHELXL: Sheldrick G. M. (2015). Acta Cryst. C71, 3-8.
SHELXT:	Sheldrick, G. M. (2015). Acta Cryst. A71, 3-8.
 
OLEX2: Dolomanov, O.V.; Bourhis, L.J.; Gildea, R.J.; Howard, J.A.K.; Puschmann,
 H., OLEX2: A complete structure solution, refinement and analysis program 
 (2009). J. Appl. Cryst., 42, 339-341.

MERCURY: Macrae, C. F., Bruno, I. J., Chisholm, J. A., Edgington,
P. R., McCabe, P., Pidcock, E., Rodriguez-Monge, L., Taylor, R.,
van de Streek, J. & Wood, P. A. (2008). J. Appl. Cryst. 41, 466-470.
;

####
 
data_270K_4s_t6_excit
 
_audit_creation_method            'SHELXL-2018/3'
_shelx_SHELXL_version_number      '2018/3'
_chemical_name_systematic         
;
Nitro-(N,N,N',N'-tetrabutyldiethylenetriamine)palladium(II)
tetraphenylborate, tetrahydrofuran solvate
;
_chemical_name_common             ?
_chemical_melting_point           ?
_chemical_formula_moiety          
;
C20 H45 N4 O2 Pd, C24 H20 B, C4 H8 O
;
_chemical_formula_sum            'C48 H73 B N4 O3 Pd' 
_chemical_formula_weight          871.31

loop_
 _atom_type_symbol
 _atom_type_description
 _atom_type_scat_dispersion_real
 _atom_type_scat_dispersion_imag
 _atom_type_scat_source
 'C'  'C'   0.0010   0.0010
 'International Tables Vol C Tables 4.2.6.8 and 6.1.1.4'
 'H'  'H'   0.0000   0.0000
 'International Tables Vol C Tables 4.2.6.8 and 6.1.1.4'
 'B'  'B'   0.0000   0.0000
 'International Tables Vol C Tables 4.2.6.8 and 6.1.1.4'
 'N'  'N'   0.0030   0.0020
 'International Tables Vol C Tables 4.2.6.8 and 6.1.1.4'
 'O'  'O'   0.0050   0.0030
 'International Tables Vol C Tables 4.2.6.8 and 6.1.1.4'
 'Pd'  'Pd'  -2.5040   0.6150
 'International Tables Vol C Tables 4.2.6.8 and 6.1.1.4'
 
_space_group_crystal_system       monoclinic
_space_group_IT_number            14
_space_group_name_H-M_alt         'P 21/n'
_space_group_name_Hall            '-P 2yn'
 
_shelx_space_group_comment
;
The symmetry employed for this shelxl refinement is uniquely defined
by the following loop, which should always be used as a source of
symmetry information in preference to the above space-group names.
They are only intended as comments.
;
 
loop_
 _space_group_symop_operation_xyz
 'x, y, z'
 '-x+1/2, y+1/2, -z+1/2'
 '-x, -y, -z'
 'x-1/2, -y-1/2, z-1/2'
 
_cell_length_a                    11.6864(4)
_cell_length_b                    13.6030(4)
_cell_length_c                    30.2776(10)
_cell_angle_alpha                 90
_cell_angle_beta                  93.416(3)
_cell_angle_gamma                 90
_cell_volume                      4804.7(3)
_cell_formula_units_Z             4
_cell_measurement_temperature     270(2)
_cell_measurement_reflns_used     9849
_cell_measurement_theta_max       19.6022601113
_cell_measurement_theta_min       1.22235795596
 
_exptl_crystal_description        Plate
_exptl_crystal_colour             Yellow
_exptl_crystal_density_meas       ?
_exptl_crystal_density_method     ?
_exptl_crystal_density_diffrn     1.205          
_exptl_crystal_F_000              1856
_exptl_transmission_factor_min    ?
_exptl_transmission_factor_max    ?
_exptl_crystal_size_max           0.100
_exptl_crystal_size_mid           0.100
_exptl_crystal_size_min           0.050
_exptl_absorpt_coefficient_mu     0.201
_shelx_estimated_absorpt_T_min    0.980
_shelx_estimated_absorpt_T_max    0.990
_exptl_absorpt_correction_T_min   0.995472492972
_exptl_absorpt_correction_T_max   1.0
_exptl_absorpt_correction_type    empirical
_exptl_absorpt_process_details    
;
CCP4 7.0.058: AIMLESS, version 0.7.1 : 27/03/18
Scaling & analysis of unmerged intensities, absorption correction using spherical harmonics
;
_exptl_absorpt_special_details    ?
_diffrn_ambient_temperature       270(2)
_diffrn_radiation_wavelength      0.534
_diffrn_measurement_device_type   'Photon counting pixel array'
_diffrn_radiation_type            Synchrotron
_diffrn_measurement_method        'shutterless scans'
_diffrn_radiation_source          'Diamond Light Source Beamline I19-2'
_diffrn_radiation_monochromator   'Silicon 111'
_diffrn_detector_area_resol_mean  ?
_diffrn_reflns_number             32734
_diffrn_reflns_av_unetI/netI      0.1109
_diffrn_reflns_av_R_equivalents   0.0893
_diffrn_reflns_limit_h_min        -14
_diffrn_reflns_limit_h_max        14
_diffrn_reflns_limit_k_min        -16
_diffrn_reflns_limit_k_max        11
_diffrn_reflns_limit_l_min        -37
_diffrn_reflns_limit_l_max        36
_diffrn_reflns_theta_min          1.233
_diffrn_reflns_theta_max          19.496
_diffrn_reflns_theta_full         18.687
_diffrn_measured_fraction_theta_max   0.995
_diffrn_measured_fraction_theta_full  0.995
_diffrn_reflns_Laue_measured_fraction_max    0.995
_diffrn_reflns_Laue_measured_fraction_full   0.995
_diffrn_reflns_point_group_measured_fraction_max   0.995
_diffrn_reflns_point_group_measured_fraction_full  0.995
_reflns_number_total              9775
_reflns_number_gt                 5415
_reflns_threshold_expression      'I > 2\s(I)'
_reflns_Friedel_coverage          0.000
_reflns_Friedel_fraction_max      .
_reflns_Friedel_fraction_full     .
 
_reflns_special_details
;
 Reflections were merged by SHELXL according to the crystal
 class for the calculation of statistics and refinement.
 
 _reflns_Friedel_fraction is defined as the number of unique
 Friedel pairs measured divided by the number that would be
 possible theoretically, ignoring centric projections and
 systematic absences.
;
 
_computing_data_collection        'Diamond GDA (http://www.opengda.org/)'
_computing_cell_refinement        'DIALS (Winter, 2018)'
_computing_data_reduction         'XIA2 (Winter 2010)'
_computing_structure_solution     'SHELXT (Sheldrick, 2015)'
_computing_structure_refinement   'SHELXL (Sheldrick, 2015)'
_computing_molecular_graphics     'OLEX2 (Dolomanov et al., 2009)'
_computing_publication_material   'MERCURY (Macrae et al., 2008)'
_refine_special_details           ?
_refine_ls_structure_factor_coef  Fsqd
_refine_ls_matrix_type            full
_refine_ls_weighting_scheme       calc
_refine_ls_weighting_details
'w=1/[\s^2^(Fo^2^)+(0.0312P)^2^] where P=(Fo^2^+2Fc^2^)/3'
_atom_sites_solution_primary      ?
_atom_sites_solution_secondary    ?
_atom_sites_solution_hydrogens    geom
_refine_ls_hydrogen_treatment     constr
_refine_ls_extinction_method      none
_refine_ls_extinction_coef        .
_refine_ls_number_reflns          9775
_refine_ls_number_parameters      526
_refine_ls_number_restraints      490
_refine_ls_R_factor_all           0.1022
_refine_ls_R_factor_gt            0.0551
_refine_ls_wR_factor_ref          0.1290
_refine_ls_wR_factor_gt           0.1142
_refine_ls_goodness_of_fit_ref    0.923
_refine_ls_restrained_S_all       0.926
_refine_ls_shift/su_max           0.001
_refine_ls_shift/su_mean          0.000
 
loop_
 _atom_site_label
 _atom_site_type_symbol
 _atom_site_fract_x
 _atom_site_fract_y
 _atom_site_fract_z
 _atom_site_U_iso_or_equiv
 _atom_site_adp_type
 _atom_site_occupancy
 _atom_site_site_symmetry_order  
 _atom_site_calc_flag
 _atom_site_refinement_flags_posn
 _atom_site_refinement_flags_adp
 _atom_site_refinement_flags_occupancy
 _atom_site_disorder_assembly
 _atom_site_disorder_group
Pd1 Pd 0.33979(2) 0.77534(2) 0.34689(2) 0.04882(12) Uani 1 1 d . . . . .
N2 N 0.3461(3) 0.9270(2) 0.33826(10) 0.0560(7) Uani 1 1 d . . . . .
N3 N 0.4549(2) 0.79866(18) 0.39819(9) 0.0484(7) Uani 1 1 d . . . . .
H3 H 0.531898 0.788221 0.387890 0.058 Uiso 1 1 calc R U . . .
N4 N 0.3305(2) 0.63191(19) 0.37150(10) 0.0514(7) Uani 1 1 d . . . . .
C1 C 0.4419(3) 0.9635(2) 0.36981(13) 0.0650(10) Uani 1 1 d . . . . .
H1A H 0.429587 1.032148 0.376734 0.078 Uiso 1 1 calc R U . . .
H1B H 0.514624 0.957897 0.356126 0.078 Uiso 1 1 calc R U . . .
C2 C 0.4450(3) 0.9030(2) 0.41179(12) 0.0599(10) Uani 1 1 d . . . . .
H2A H 0.510205 0.921686 0.431337 0.072 Uiso 1 1 calc R U . . .
H2B H 0.375545 0.913015 0.427194 0.072 Uiso 1 1 calc R U . . .
C3 C 0.4338(3) 0.7231(2) 0.43259(11) 0.0519(9) Uani 1 1 d . . . . .
H3A H 0.364675 0.738639 0.447356 0.062 Uiso 1 1 calc R U . . .
H3B H 0.497673 0.720850 0.454562 0.062 Uiso 1 1 calc R U . . .
C4 C 0.4211(3) 0.6262(2) 0.40911(12) 0.0536(9) Uani 1 1 d . . . . .
H4A H 0.400159 0.575948 0.429893 0.064 Uiso 1 1 calc R U . . .
H4B H 0.493774 0.607677 0.397631 0.064 Uiso 1 1 calc R U . . .
C5 C 0.2320(3) 0.9658(2) 0.35135(14) 0.0671(11) Uani 1 1 d . . . . .
H5A H 0.221258 0.943903 0.381307 0.081 Uiso 1 1 calc R U . . .
H5B H 0.172703 0.934927 0.332345 0.081 Uiso 1 1 calc R U . . .
C6 C 0.2114(4) 1.0760(3) 0.34981(16) 0.0927(15) Uani 1 1 d . . . . .
H6A H 0.270282 1.108661 0.368401 0.111 Uiso 1 1 calc R U . . .
H6B H 0.217542 1.099129 0.319732 0.111 Uiso 1 1 calc R U . . .
C7 C 0.0950(4) 1.1032(3) 0.3652(2) 0.1196(19) Uani 1 1 d . . . . .
H7A H 0.036771 1.064332 0.349172 0.144 Uiso 1 1 calc R U . . .
H7B H 0.092398 1.087810 0.396428 0.144 Uiso 1 1 calc R U . . .
C8 C 0.0693(6) 1.2097(4) 0.3583(3) 0.178(3) Uani 1 1 d . . . . .
H8A H 0.036591 1.219611 0.328785 0.267 Uiso 1 1 calc R U . . .
H8B H 0.138834 1.247032 0.362397 0.267 Uiso 1 1 calc R U . . .
H8C H 0.015916 1.230975 0.379214 0.267 Uiso 1 1 calc R U . . .
C9 C 0.3664(3) 0.9608(3) 0.29200(13) 0.0631(10) Uani 1 1 d . . . . .
H9A H 0.298827 0.945441 0.273069 0.076 Uiso 1 1 calc R U . . .
H9B H 0.375073 1.031667 0.292314 0.076 Uiso 1 1 calc R U . . .
C10 C 0.4692(3) 0.9164(3) 0.27194(13) 0.0732(11) Uani 1 1 d . . . . .
H10A H 0.467245 0.845503 0.275273 0.088 Uiso 1 1 calc R U . . .
H10B H 0.538539 0.940444 0.287553 0.088 Uiso 1 1 calc R U . . .
C11 C 0.4718(4) 0.9421(3) 0.22316(15) 0.0922(14) Uani 1 1 d . . . . .
H11A H 0.407572 0.910398 0.207145 0.111 Uiso 1 1 calc R U . . .
H11B H 0.462263 1.012562 0.219681 0.111 Uiso 1 1 calc R U . . .
C12 C 0.5805(4) 0.9116(4) 0.20313(18) 0.129(2) Uani 1 1 d . . . . .
H12A H 0.578531 0.932353 0.172787 0.194 Uiso 1 1 calc R U . . .
H12B H 0.587946 0.841391 0.204588 0.194 Uiso 1 1 calc R U . . .
H12C H 0.644694 0.941580 0.219184 0.194 Uiso 1 1 calc R U . . .
C13 C 0.2118(3) 0.6240(2) 0.38868(13) 0.0583(10) Uani 1 1 d . . . . .
H13A H 0.203850 0.675811 0.410302 0.070 Uiso 1 1 calc R U . . .
H13B H 0.156485 0.637082 0.364228 0.070 Uiso 1 1 calc R U . . .
C14 C 0.1794(3) 0.5281(3) 0.40966(14) 0.0710(12) Uani 1 1 d . . . . .
H14A H 0.231989 0.514794 0.434973 0.085 Uiso 1 1 calc R U . . .
H14B H 0.186399 0.475163 0.388529 0.085 Uiso 1 1 calc R U . . .
C15 C 0.0581(3) 0.5309(3) 0.42446(16) 0.0819(13) Uani 1 1 d . . . . .
H15A H 0.006491 0.545524 0.399033 0.098 Uiso 1 1 calc R U . . .
H15B H 0.052074 0.584189 0.445501 0.098 Uiso 1 1 calc R U . . .
C16 C 0.0192(4) 0.4368(3) 0.44554(16) 0.0922(15) Uani 1 1 d . . . . .
H16A H 0.018713 0.384494 0.424225 0.138 Uiso 1 1 calc R U . . .
H16B H -0.056595 0.445492 0.455476 0.138 Uiso 1 1 calc R U . . .
H16C H 0.070912 0.420526 0.470306 0.138 Uiso 1 1 calc R U . . .
C17 C 0.3488(3) 0.5514(3) 0.33882(12) 0.0606(10) Uani 1 1 d . . . . .
H17A H 0.282887 0.548932 0.317809 0.073 Uiso 1 1 calc R U . . .
H17B H 0.352485 0.489158 0.354501 0.073 Uiso 1 1 calc R U . . .
C18 C 0.4552(3) 0.5620(3) 0.31359(14) 0.0749(12) Uani 1 1 d . . . . .
H18A H 0.522285 0.561094 0.334084 0.090 Uiso 1 1 calc R U . . .
H18B H 0.453588 0.624610 0.298218 0.090 Uiso 1 1 calc R U . . .
C19 C 0.4634(5) 0.4782(4) 0.28001(18) 0.120(2) Uani 1 1 d . . . . .
H19A H 0.456109 0.416114 0.295372 0.144 Uiso 1 1 calc R U . . .
H19B H 0.399132 0.483358 0.258326 0.144 Uiso 1 1 calc R U . . .
C20 C 0.5681(5) 0.4765(4) 0.2570(2) 0.160(3) Uani 1 1 d . . . . .
H20A H 0.562962 0.426564 0.234554 0.240 Uiso 1 1 calc R U . . .
H20B H 0.631593 0.462471 0.277622 0.240 Uiso 1 1 calc R U . . .
H20C H 0.579423 0.539341 0.243497 0.240 Uiso 1 1 calc R U . . .
C21 C 0.6566(3) 0.3742(2) 0.42713(13) 0.0527(9) Uani 1 1 d . . . . .
C22 C 0.7088(3) 0.4237(3) 0.39328(14) 0.0668(11) Uani 1 1 d . . . . .
H22 H 0.724532 0.389285 0.367795 0.080 Uiso 1 1 calc R U . . .
C23 C 0.7380(3) 0.5225(3) 0.39645(17) 0.0833(13) Uani 1 1 d . . . . .
H23 H 0.773218 0.552979 0.373325 0.100 Uiso 1 1 calc R U . . .
C24 C 0.7154(3) 0.5753(3) 0.43331(17) 0.0796(12) Uani 1 1 d . . . . .
H24 H 0.736244 0.641166 0.435628 0.096 Uiso 1 1 calc R U . . .
C25 C 0.6615(3) 0.5300(3) 0.46694(15) 0.0726(11) Uani 1 1 d . . . . .
H25 H 0.645200 0.565257 0.492117 0.087 Uiso 1 1 calc R U . . .
C26 C 0.6316(3) 0.4320(2) 0.46326(13) 0.0616(10) Uani 1 1 d . . . . .
H26 H 0.592975 0.403348 0.485951 0.074 Uiso 1 1 calc R U . . .
C27 C 0.7343(3) 0.2015(2) 0.45889(13) 0.0531(9) Uani 1 1 d . . . . .
C28 C 0.8085(3) 0.2504(3) 0.48851(14) 0.0649(11) Uani 1 1 d . . . . .
H28 H 0.803013 0.318475 0.490196 0.078 Uiso 1 1 calc R U . . .
C29 C 0.8911(4) 0.2034(3) 0.51595(16) 0.0831(13) Uani 1 1 d . . . . .
H29 H 0.938385 0.240272 0.535425 0.100 Uiso 1 1 calc R U . . .
C30 C 0.9034(4) 0.1042(3) 0.51454(17) 0.0884(14) Uani 1 1 d . . . . .
H30 H 0.957929 0.072421 0.533075 0.106 Uiso 1 1 calc R U . . .
C31 C 0.8340(4) 0.0523(3) 0.48537(18) 0.0889(14) Uani 1 1 d . . . . .
H31 H 0.841422 -0.015655 0.483908 0.107 Uiso 1 1 calc R U . . .
C32 C 0.7521(3) 0.0994(3) 0.45771(16) 0.0767(13) Uani 1 1 d . . . . .
H32 H 0.707312 0.061847 0.437649 0.092 Uiso 1 1 calc R U . . .
C33 C 0.5052(3) 0.2304(2) 0.44426(12) 0.0490(8) Uani 1 1 d . . . . .
C34 C 0.4786(3) 0.1454(2) 0.46672(12) 0.0538(9) Uani 1 1 d . . . . .
H34 H 0.537003 0.100423 0.473475 0.065 Uiso 1 1 calc R U . . .
C35 C 0.3698(3) 0.1239(3) 0.47964(13) 0.0656(11) Uani 1 1 d . . . . .
H35 H 0.356709 0.065408 0.494406 0.079 Uiso 1 1 calc R U . . .
C36 C 0.2808(4) 0.1884(3) 0.47080(15) 0.0725(12) Uani 1 1 d . . . . .
H36 H 0.207654 0.174920 0.479707 0.087 Uiso 1 1 calc R U . . .
C37 C 0.3036(4) 0.2739(3) 0.44825(17) 0.0829(14) Uani 1 1 d . . . . .
H37 H 0.244805 0.318601 0.441623 0.099 Uiso 1 1 calc R U . . .
C38 C 0.4123(3) 0.2935(3) 0.43551(15) 0.0727(12) Uani 1 1 d . . . . .
H38 H 0.424566 0.351685 0.420337 0.087 Uiso 1 1 calc R U . . .
C39 C 0.6376(4) 0.2132(3) 0.37481(14) 0.0657(10) Uani 1 1 d . . . . .
C40 C 0.5450(4) 0.2192(3) 0.34421(15) 0.0791(12) Uani 1 1 d . . . . .
H40 H 0.475687 0.242603 0.353569 0.095 Uiso 1 1 calc R U . . .
C41 C 0.5508(5) 0.1917(3) 0.29973(17) 0.0983(16) Uani 1 1 d . . . . .
H41 H 0.486754 0.198290 0.280218 0.118 Uiso 1 1 calc R U . . .
C42 C 0.6501(6) 0.1554(4) 0.2852(2) 0.123(2) Uani 1 1 d . . . . .
H42 H 0.654675 0.136797 0.255829 0.147 Uiso 1 1 calc R U . . .
C43 C 0.7435(6) 0.1466(5) 0.3145(2) 0.139(2) Uani 1 1 d . . . . .
H43 H 0.811970 0.121753 0.305058 0.166 Uiso 1 1 calc R U . . .
C44 C 0.7359(5) 0.1747(4) 0.35810(17) 0.1094(17) Uani 1 1 d . . . . .
H44 H 0.800496 0.167309 0.377300 0.131 Uiso 1 1 calc R U . . .
B1 B 0.6340(4) 0.2545(3) 0.42664(16) 0.0540(9) Uani 1 1 d . . . . .
O3 O 0.6865(15) 0.807(3) 0.3638(11) 0.0910(12) Uani 0.588(15) 1 d D . P A 1
C45 C 0.7289(10) 0.7583(11) 0.3264(5) 0.0954(17) Uani 0.588(15) 1 d D . P A 1
H45A H 0.705826 0.793406 0.299455 0.114 Uiso 0.588(15) 1 calc R U P A 1
H45B H 0.698541 0.691984 0.324171 0.114 Uiso 0.588(15) 1 calc R U P A 1
C46 C 0.8552(10) 0.7556(14) 0.3326(6) 0.1139(19) Uani 0.588(15) 1 d D . P A 1
H46A H 0.889902 0.782431 0.306886 0.137 Uiso 0.588(15) 1 calc R U P A 1
H46B H 0.881868 0.688602 0.337102 0.137 Uiso 0.588(15) 1 calc R U P A 1
C47 C 0.8854(9) 0.8166(13) 0.3725(4) 0.1139(19) Uani 0.588(15) 1 d D . P A 1
H47A H 0.930793 0.778475 0.394174 0.137 Uiso 0.588(15) 1 calc R U P A 1
H47B H 0.929738 0.873425 0.364434 0.137 Uiso 0.588(15) 1 calc R U P A 1
C48 C 0.7811(9) 0.8472(9) 0.3903(4) 0.0954(17) Uani 0.588(15) 1 d D . P A 1
H48A H 0.776634 0.918378 0.390442 0.114 Uiso 0.588(15) 1 calc R U P A 1
H48B H 0.778529 0.824209 0.420603 0.114 Uiso 0.588(15) 1 calc R U P A 1
O3A O 0.681(2) 0.802(4) 0.3635(15) 0.0910(12) Uani 0.412(15) 1 d D . P A 2
C45A C 0.7424(15) 0.7813(16) 0.3252(7) 0.0954(17) Uani 0.412(15) 1 d D . P A 2
H45C H 0.729391 0.832471 0.303148 0.114 Uiso 0.412(15) 1 calc R U P A 2
H45D H 0.718743 0.718717 0.312240 0.114 Uiso 0.412(15) 1 calc R U P A 2
C46A C 0.8644(14) 0.7783(17) 0.3413(9) 0.1139(19) Uani 0.412(15) 1 d D . P A 2
H46C H 0.882331 0.722217 0.360281 0.137 Uiso 0.412(15) 1 calc R U P A 2
H46D H 0.916334 0.780884 0.317524 0.137 Uiso 0.412(15) 1 calc R U P A 2
C47A C 0.8605(13) 0.8711(15) 0.3660(6) 0.1139(19) Uani 0.412(15) 1 d D . P A 2
H47C H 0.919403 0.871750 0.389982 0.137 Uiso 0.412(15) 1 calc R U P A 2
H47D H 0.873228 0.926280 0.346629 0.137 Uiso 0.412(15) 1 calc R U P A 2
C48A C 0.7489(13) 0.8778(12) 0.3833(5) 0.0954(17) Uani 0.412(15) 1 d D . P A 2
H48C H 0.754553 0.870163 0.415189 0.114 Uiso 0.412(15) 1 calc R U P A 2
H48D H 0.714783 0.941277 0.376205 0.114 Uiso 0.412(15) 1 calc R U P A 2
O1 O 0.1267(3) 0.7604(2) 0.29891(11) 0.1116(11) Uani 0.812(5) 1 d D . P B 3
O2 O 0.2625(3) 0.72383(18) 0.25964(12) 0.1116(11) Uani 0.812(5) 1 d D . P B 3
N1 N 0.2272(3) 0.74947(12) 0.29429(10) 0.0680(11) Uani 0.812(5) 1 d D . P B 3
O1A O 0.2048(12) 0.7573(2) 0.3035(3) 0.1116(11) Uani 0.188(5) 1 d D . P B 4
O2A O 0.3176(10) 0.7166(3) 0.2552(4) 0.1116(11) Uani 0.188(5) 1 d D . P B 4
N1A N 0.2102(9) 0.7298(2) 0.2625(3) 0.0680(11) Uani 0.188(5) 1 d D . P B 4
 
loop_
 _atom_site_aniso_label
 _atom_site_aniso_U_11
 _atom_site_aniso_U_22
 _atom_site_aniso_U_33
 _atom_site_aniso_U_23
 _atom_site_aniso_U_13
 _atom_site_aniso_U_12
Pd1 0.04841(19) 0.0522(2) 0.0454(2) 0.00155(15) -0.00111(14) -0.00250(14)
N2 0.0608(18) 0.0544(17) 0.0522(18) 0.0004(14) -0.0016(13) 0.0031(13)
N3 0.0531(18) 0.0517(13) 0.0403(17) -0.0029(11) 0.0012(14) -0.0038(13)
N4 0.0489(16) 0.0528(15) 0.0520(18) -0.0035(13) -0.0012(12) -0.0021(13)
C1 0.077(3) 0.055(2) 0.061(2) 0.0024(17) -0.0079(19) -0.0104(19)
C2 0.074(3) 0.0515(16) 0.053(2) -0.0058(15) -0.0046(19) -0.0035(18)
C3 0.057(2) 0.0599(18) 0.038(2) 0.0035(13) -0.0049(16) -0.0025(17)
C4 0.050(2) 0.0571(18) 0.053(2) 0.0022(16) -0.0029(16) -0.0011(17)
C5 0.068(2) 0.0644(19) 0.068(3) -0.002(2) 0.002(2) 0.0113(18)
C6 0.106(3) 0.067(2) 0.104(4) -0.006(2) -0.007(3) 0.022(2)
C7 0.105(4) 0.097(3) 0.155(5) -0.033(3) -0.009(3) 0.036(3)
C8 0.151(6) 0.101(3) 0.277(9) -0.042(4) -0.029(6) 0.048(4)
C9 0.066(2) 0.062(2) 0.061(2) 0.0126(19) 0.0001(18) -0.0062(18)
C10 0.068(3) 0.088(3) 0.064(2) 0.012(2) 0.008(2) -0.003(2)
C11 0.099(4) 0.112(3) 0.067(3) 0.012(3) 0.016(2) -0.002(3)
C12 0.104(4) 0.194(6) 0.093(4) -0.018(4) 0.030(3) -0.008(4)
C13 0.0480(18) 0.062(2) 0.065(3) 0.0058(18) 0.0000(17) -0.0039(17)
C14 0.059(2) 0.068(2) 0.086(3) 0.013(2) 0.010(2) -0.0044(19)
C15 0.063(2) 0.084(3) 0.100(4) 0.002(2) 0.021(2) -0.010(2)
C16 0.077(3) 0.085(3) 0.117(4) 0.013(3) 0.029(3) -0.004(2)
C17 0.066(2) 0.054(2) 0.061(3) -0.0086(16) -0.0005(18) -0.0011(18)
C18 0.073(3) 0.089(3) 0.063(3) -0.010(2) 0.007(2) 0.008(2)
C19 0.129(5) 0.122(4) 0.114(4) -0.044(3) 0.043(3) 0.001(3)
C20 0.168(6) 0.166(5) 0.154(6) -0.024(5) 0.084(5) 0.028(4)
C21 0.049(2) 0.0543(16) 0.054(2) 0.0055(14) -0.0057(17) -0.0023(16)
C22 0.057(2) 0.072(2) 0.072(3) 0.0128(19) 0.008(2) -0.0076(19)
C23 0.063(3) 0.069(2) 0.119(4) 0.026(2) 0.016(3) -0.007(2)
C24 0.058(3) 0.052(2) 0.127(4) 0.0156(19) -0.008(2) -0.003(2)
C25 0.071(3) 0.0545(18) 0.090(3) -0.002(2) -0.014(2) 0.0023(18)
C26 0.071(3) 0.0543(17) 0.059(2) 0.0039(16) -0.001(2) 0.0004(17)
C27 0.049(2) 0.0480(16) 0.063(2) 0.0035(15) 0.0124(15) 0.0026(14)
C28 0.060(2) 0.058(2) 0.076(3) -0.0038(18) 0.0001(18) 0.0076(17)
C29 0.070(3) 0.084(2) 0.093(3) -0.009(2) -0.013(2) 0.019(2)
C30 0.061(3) 0.083(2) 0.120(4) 0.012(2) 0.002(2) 0.023(2)
C31 0.062(3) 0.061(2) 0.143(4) 0.017(2) 0.003(2) 0.0121(19)
C32 0.054(2) 0.0514(17) 0.124(4) -0.001(2) 0.001(2) 0.0042(17)
C33 0.0536(17) 0.0466(17) 0.046(2) 0.0000(15) -0.0012(16) 0.0011(14)
C34 0.0573(19) 0.0468(17) 0.057(2) 0.0044(16) -0.0012(18) -0.0002(16)
C35 0.060(2) 0.066(2) 0.070(3) 0.009(2) 0.002(2) -0.0067(16)
C36 0.055(2) 0.068(2) 0.094(3) -0.005(2) 0.008(2) -0.0042(17)
C37 0.055(2) 0.062(2) 0.131(4) 0.006(2) 0.004(2) 0.005(2)
C38 0.0576(19) 0.055(2) 0.105(4) 0.018(2) 0.000(2) 0.0054(17)
C39 0.081(3) 0.059(2) 0.058(2) -0.0025(19) 0.0129(16) -0.008(2)
C40 0.104(3) 0.069(3) 0.063(2) 0.008(2) -0.006(2) -0.023(2)
C41 0.152(5) 0.080(3) 0.062(2) 0.005(2) -0.009(3) -0.035(3)
C42 0.182(5) 0.112(4) 0.076(4) -0.012(3) 0.021(3) -0.027(4)
C43 0.164(5) 0.169(5) 0.086(3) -0.035(4) 0.034(3) 0.024(5)
C44 0.101(3) 0.151(4) 0.078(3) -0.025(3) 0.025(3) 0.014(3)
B1 0.055(2) 0.0512(17) 0.056(2) 0.0005(17) 0.0048(17) 0.0005(16)
O3 0.076(2) 0.097(4) 0.102(2) -0.012(2) 0.014(2) -0.0079(17)
C45 0.086(2) 0.097(5) 0.104(3) -0.015(3) 0.0117(19) -0.006(2)
C46 0.083(2) 0.120(6) 0.139(5) -0.026(3) 0.015(2) -0.008(3)
C47 0.083(2) 0.120(6) 0.139(5) -0.026(3) 0.015(2) -0.008(3)
C48 0.086(2) 0.097(5) 0.104(3) -0.015(3) 0.0117(19) -0.006(2)
O3A 0.076(2) 0.097(4) 0.102(2) -0.012(2) 0.014(2) -0.0079(17)
C45A 0.086(2) 0.097(5) 0.104(3) -0.015(3) 0.0117(19) -0.006(2)
C46A 0.083(2) 0.120(6) 0.139(5) -0.026(3) 0.015(2) -0.008(3)
C47A 0.083(2) 0.120(6) 0.139(5) -0.026(3) 0.015(2) -0.008(3)
C48A 0.086(2) 0.097(5) 0.104(3) -0.015(3) 0.0117(19) -0.006(2)
O1 0.067(2) 0.187(3) 0.0787(17) -0.0246(16) -0.0108(16) 0.0030(17)
O2 0.067(2) 0.187(3) 0.0787(17) -0.0246(16) -0.0108(16) 0.0030(17)
N1 0.065(2) 0.072(2) 0.065(2) 0.0082(19) -0.010(2) -0.0062(18)
O1A 0.067(2) 0.187(3) 0.0787(17) -0.0246(16) -0.0108(16) 0.0030(17)
O2A 0.067(2) 0.187(3) 0.0787(17) -0.0246(16) -0.0108(16) 0.0030(17)
N1A 0.065(2) 0.072(2) 0.065(2) 0.0082(19) -0.010(2) -0.0062(18)
 
_geom_special_details
;
 All esds (except the esd in the dihedral angle between two l.s. planes)
 are estimated using the full covariance matrix.  The cell esds are taken
 into account individually in the estimation of esds in distances, angles
 and torsion angles; correlations between esds in cell parameters are only
 used when they are defined by crystal symmetry.  An approximate (isotropic)
 treatment of cell esds is used for estimating esds involving l.s. planes.
;
 
loop_
 _geom_bond_atom_site_label_1
 _geom_bond_atom_site_label_2
 _geom_bond_distance
 _geom_bond_site_symmetry_2
 _geom_bond_publ_flag
Pd1 O1A 2.007(15) . ?
Pd1 N3 2.018(3) . ?
Pd1 N1 2.035(3) . ?
Pd1 N2 2.081(3) . ?
Pd1 N4 2.094(3) . ?
N2 C9 1.506(4) . ?
N2 C5 1.509(4) . ?
N2 C1 1.512(4) . ?
N3 C2 1.484(4) . ?
N3 C3 1.494(4) . ?
N3 H3 0.9800 . ?
N4 C17 1.500(4) . ?
N4 C4 1.510(4) . ?
N4 C13 1.513(4) . ?
C1 C2 1.513(5) . ?
C1 H1A 0.9700 . ?
C1 H1B 0.9700 . ?
C2 H2A 0.9700 . ?
C2 H2B 0.9700 . ?
C3 C4 1.501(4) . ?
C3 H3A 0.9700 . ?
C3 H3B 0.9700 . ?
C4 H4A 0.9700 . ?
C4 H4B 0.9700 . ?
C5 C6 1.518(5) . ?
C5 H5A 0.9700 . ?
C5 H5B 0.9700 . ?
C6 C7 1.510(6) . ?
C6 H6A 0.9700 . ?
C6 H6B 0.9700 . ?
C7 C8 1.491(6) . ?
C7 H7A 0.9700 . ?
C7 H7B 0.9700 . ?
C8 H8A 0.9600 . ?
C8 H8B 0.9600 . ?
C8 H8C 0.9600 . ?
C9 C10 1.505(5) . ?
C9 H9A 0.9700 . ?
C9 H9B 0.9700 . ?
C10 C11 1.520(5) . ?
C10 H10A 0.9700 . ?
C10 H10B 0.9700 . ?
C11 C12 1.499(6) . ?
C11 H11A 0.9700 . ?
C11 H11B 0.9700 . ?
C12 H12A 0.9600 . ?
C12 H12B 0.9600 . ?
C12 H12C 0.9600 . ?
C13 C14 1.509(4) . ?
C13 H13A 0.9700 . ?
C13 H13B 0.9700 . ?
C14 C15 1.513(5) . ?
C14 H14A 0.9700 . ?
C14 H14B 0.9700 . ?
C15 C16 1.513(5) . ?
C15 H15A 0.9700 . ?
C15 H15B 0.9700 . ?
C16 H16A 0.9600 . ?
C16 H16B 0.9600 . ?
C16 H16C 0.9600 . ?
C17 C18 1.505(5) . ?
C17 H17A 0.9700 . ?
C17 H17B 0.9700 . ?
C18 C19 1.535(5) . ?
C18 H18A 0.9700 . ?
C18 H18B 0.9700 . ?
C19 C20 1.444(6) . ?
C19 H19A 0.9700 . ?
C19 H19B 0.9700 . ?
C20 H20A 0.9600 . ?
C20 H20B 0.9600 . ?
C20 H20C 0.9600 . ?
C21 C26 1.392(5) . ?
C21 C22 1.396(5) . ?
C21 B1 1.650(5) . ?
C22 C23 1.390(5) . ?
C22 H22 0.9300 . ?
C23 C24 1.366(6) . ?
C23 H23 0.9300 . ?
C24 C25 1.375(5) . ?
C24 H24 0.9300 . ?
C25 C26 1.380(5) . ?
C25 H25 0.9300 . ?
C26 H26 0.9300 . ?
C27 C28 1.381(5) . ?
C27 C32 1.405(5) . ?
C27 B1 1.646(6) . ?
C28 C29 1.391(5) . ?
C28 H28 0.9300 . ?
C29 C30 1.359(5) . ?
C29 H29 0.9300 . ?
C30 C31 1.360(6) . ?
C30 H30 0.9300 . ?
C31 C32 1.390(5) . ?
C31 H31 0.9300 . ?
C32 H32 0.9300 . ?
C33 C34 1.386(4) . ?
C33 C38 1.397(5) . ?
C33 B1 1.659(5) . ?
C34 C35 1.384(5) . ?
C34 H34 0.9300 . ?
C35 C36 1.374(5) . ?
C35 H35 0.9300 . ?
C36 C37 1.383(5) . ?
C36 H36 0.9300 . ?
C37 C38 1.376(5) . ?
C37 H37 0.9300 . ?
C38 H38 0.9300 . ?
C39 C40 1.385(6) . ?
C39 C44 1.385(6) . ?
C39 B1 1.670(6) . ?
C40 C41 1.403(6) . ?
C40 H40 0.9300 . ?
C41 C42 1.358(7) . ?
C41 H41 0.9300 . ?
C42 C43 1.369(8) . ?
C42 H42 0.9300 . ?
C43 C44 1.381(7) . ?
C43 H43 0.9300 . ?
C44 H44 0.9300 . ?
O3 C45 1.427(10) . ?
O3 C48 1.435(14) . ?
C45 C46 1.477(10) . ?
C45 H45A 0.9700 . ?
C45 H45B 0.9700 . ?
C46 C47 1.490(12) . ?
C46 H46A 0.9700 . ?
C46 H46B 0.9700 . ?
C47 C48 1.424(9) . ?
C47 H47A 0.9700 . ?
C47 H47B 0.9700 . ?
C48 H48A 0.9700 . ?
C48 H48B 0.9700 . ?
O3A C48A 1.414(19) . ?
O3A C45A 1.427(15) . ?
C45A C46A 1.480(14) . ?
C45A H45C 0.9700 . ?
C45A H45D 0.9700 . ?
C46A C47A 1.469(14) . ?
C46A H46C 0.9700 . ?
C46A H46D 0.9700 . ?
C47A C48A 1.437(12) . ?
C47A H47C 0.9700 . ?
C47A H47D 0.9700 . ?
C48A H48C 0.9700 . ?
C48A H48D 0.9700 . ?
O1 N1 1.2005(10) . ?
O2 N1 1.2017(10) . ?
O1A N1A 1.3003(10) . ?
O2A N1A 1.3003(10) . ?
 
loop_
 _geom_angle_atom_site_label_1
 _geom_angle_atom_site_label_2
 _geom_angle_atom_site_label_3
 _geom_angle
 _geom_angle_site_symmetry_1
 _geom_angle_site_symmetry_3
 _geom_angle_publ_flag
O1A Pd1 N3 170.0(3) . . ?
N3 Pd1 N1 178.34(13) . . ?
O1A Pd1 N2 94.10(10) . . ?
N3 Pd1 N2 85.06(11) . . ?
N1 Pd1 N2 95.70(9) . . ?
O1A Pd1 N4 93.64(9) . . ?
N3 Pd1 N4 85.36(10) . . ?
N1 Pd1 N4 94.15(9) . . ?
N2 Pd1 N4 166.25(11) . . ?
C9 N2 C5 109.1(3) . . ?
C9 N2 C1 109.6(3) . . ?
C5 N2 C1 110.6(3) . . ?
C9 N2 Pd1 115.3(2) . . ?
C5 N2 Pd1 106.0(2) . . ?
C1 N2 Pd1 106.1(2) . . ?
C2 N3 C3 116.5(3) . . ?
C2 N3 Pd1 107.7(2) . . ?
C3 N3 Pd1 107.36(18) . . ?
C2 N3 H3 108.3 . . ?
C3 N3 H3 108.3 . . ?
Pd1 N3 H3 108.3 . . ?
C17 N4 C4 109.8(3) . . ?
C17 N4 C13 110.2(3) . . ?
C4 N4 C13 110.7(3) . . ?
C17 N4 Pd1 115.7(2) . . ?
C4 N4 Pd1 105.51(19) . . ?
C13 N4 Pd1 104.88(19) . . ?
N2 C1 C2 109.4(3) . . ?
N2 C1 H1A 109.8 . . ?
C2 C1 H1A 109.8 . . ?
N2 C1 H1B 109.8 . . ?
C2 C1 H1B 109.8 . . ?
H1A C1 H1B 108.2 . . ?
N3 C2 C1 106.6(3) . . ?
N3 C2 H2A 110.4 . . ?
C1 C2 H2A 110.4 . . ?
N3 C2 H2B 110.4 . . ?
C1 C2 H2B 110.4 . . ?
H2A C2 H2B 108.6 . . ?
N3 C3 C4 106.9(3) . . ?
N3 C3 H3A 110.4 . . ?
C4 C3 H3A 110.4 . . ?
N3 C3 H3B 110.4 . . ?
C4 C3 H3B 110.4 . . ?
H3A C3 H3B 108.6 . . ?
C3 C4 N4 110.9(3) . . ?
C3 C4 H4A 109.5 . . ?
N4 C4 H4A 109.5 . . ?
C3 C4 H4B 109.5 . . ?
N4 C4 H4B 109.5 . . ?
H4A C4 H4B 108.0 . . ?
N2 C5 C6 118.6(3) . . ?
N2 C5 H5A 107.7 . . ?
C6 C5 H5A 107.7 . . ?
N2 C5 H5B 107.7 . . ?
C6 C5 H5B 107.7 . . ?
H5A C5 H5B 107.1 . . ?
C7 C6 C5 112.1(4) . . ?
C7 C6 H6A 109.2 . . ?
C5 C6 H6A 109.2 . . ?
C7 C6 H6B 109.2 . . ?
C5 C6 H6B 109.2 . . ?
H6A C6 H6B 107.9 . . ?
C8 C7 C6 111.9(5) . . ?
C8 C7 H7A 109.2 . . ?
C6 C7 H7A 109.2 . . ?
C8 C7 H7B 109.2 . . ?
C6 C7 H7B 109.2 . . ?
H7A C7 H7B 107.9 . . ?
C7 C8 H8A 109.5 . . ?
C7 C8 H8B 109.5 . . ?
H8A C8 H8B 109.5 . . ?
C7 C8 H8C 109.5 . . ?
H8A C8 H8C 109.5 . . ?
H8B C8 H8C 109.5 . . ?
C10 C9 N2 115.2(3) . . ?
C10 C9 H9A 108.5 . . ?
N2 C9 H9A 108.5 . . ?
C10 C9 H9B 108.5 . . ?
N2 C9 H9B 108.5 . . ?
H9A C9 H9B 107.5 . . ?
C9 C10 C11 111.2(3) . . ?
C9 C10 H10A 109.4 . . ?
C11 C10 H10A 109.4 . . ?
C9 C10 H10B 109.4 . . ?
C11 C10 H10B 109.4 . . ?
H10A C10 H10B 108.0 . . ?
C12 C11 C10 113.3(4) . . ?
C12 C11 H11A 108.9 . . ?
C10 C11 H11A 108.9 . . ?
C12 C11 H11B 108.9 . . ?
C10 C11 H11B 108.9 . . ?
H11A C11 H11B 107.7 . . ?
C11 C12 H12A 109.5 . . ?
C11 C12 H12B 109.5 . . ?
H12A C12 H12B 109.5 . . ?
C11 C12 H12C 109.5 . . ?
H12A C12 H12C 109.5 . . ?
H12B C12 H12C 109.5 . . ?
C14 C13 N4 117.6(3) . . ?
C14 C13 H13A 107.9 . . ?
N4 C13 H13A 107.9 . . ?
C14 C13 H13B 107.9 . . ?
N4 C13 H13B 107.9 . . ?
H13A C13 H13B 107.2 . . ?
C13 C14 C15 111.4(3) . . ?
C13 C14 H14A 109.3 . . ?
C15 C14 H14A 109.3 . . ?
C13 C14 H14B 109.3 . . ?
C15 C14 H14B 109.3 . . ?
H14A C14 H14B 108.0 . . ?
C14 C15 C16 114.4(3) . . ?
C14 C15 H15A 108.7 . . ?
C16 C15 H15A 108.7 . . ?
C14 C15 H15B 108.7 . . ?
C16 C15 H15B 108.7 . . ?
H15A C15 H15B 107.6 . . ?
C15 C16 H16A 109.5 . . ?
C15 C16 H16B 109.5 . . ?
H16A C16 H16B 109.5 . . ?
C15 C16 H16C 109.5 . . ?
H16A C16 H16C 109.5 . . ?
H16B C16 H16C 109.5 . . ?
N4 C17 C18 114.8(3) . . ?
N4 C17 H17A 108.6 . . ?
C18 C17 H17A 108.6 . . ?
N4 C17 H17B 108.6 . . ?
C18 C17 H17B 108.6 . . ?
H17A C17 H17B 107.5 . . ?
C17 C18 C19 110.5(4) . . ?
C17 C18 H18A 109.5 . . ?
C19 C18 H18A 109.5 . . ?
C17 C18 H18B 109.5 . . ?
C19 C18 H18B 109.5 . . ?
H18A C18 H18B 108.1 . . ?
C20 C19 C18 114.8(5) . . ?
C20 C19 H19A 108.6 . . ?
C18 C19 H19A 108.6 . . ?
C20 C19 H19B 108.6 . . ?
C18 C19 H19B 108.6 . . ?
H19A C19 H19B 107.5 . . ?
C19 C20 H20A 109.5 . . ?
C19 C20 H20B 109.5 . . ?
H20A C20 H20B 109.5 . . ?
C19 C20 H20C 109.5 . . ?
H20A C20 H20C 109.5 . . ?
H20B C20 H20C 109.5 . . ?
C26 C21 C22 115.2(3) . . ?
C26 C21 B1 121.6(3) . . ?
C22 C21 B1 123.1(3) . . ?
C23 C22 C21 122.1(4) . . ?
C23 C22 H22 118.9 . . ?
C21 C22 H22 118.9 . . ?
C24 C23 C22 120.4(4) . . ?
C24 C23 H23 119.8 . . ?
C22 C23 H23 119.8 . . ?
C23 C24 C25 119.3(4) . . ?
C23 C24 H24 120.4 . . ?
C25 C24 H24 120.4 . . ?
C24 C25 C26 119.9(4) . . ?
C24 C25 H25 120.1 . . ?
C26 C25 H25 120.1 . . ?
C25 C26 C21 123.0(4) . . ?
C25 C26 H26 118.5 . . ?
C21 C26 H26 118.5 . . ?
C28 C27 C32 113.9(4) . . ?
C28 C27 B1 124.9(3) . . ?
C32 C27 B1 121.3(3) . . ?
C27 C28 C29 123.6(4) . . ?
C27 C28 H28 118.2 . . ?
C29 C28 H28 118.2 . . ?
C30 C29 C28 120.6(4) . . ?
C30 C29 H29 119.7 . . ?
C28 C29 H29 119.7 . . ?
C29 C30 C31 118.4(4) . . ?
C29 C30 H30 120.8 . . ?
C31 C30 H30 120.8 . . ?
C30 C31 C32 121.0(4) . . ?
C30 C31 H31 119.5 . . ?
C32 C31 H31 119.5 . . ?
C31 C32 C27 122.5(4) . . ?
C31 C32 H32 118.7 . . ?
C27 C32 H32 118.7 . . ?
C34 C33 C38 114.3(3) . . ?
C34 C33 B1 123.8(3) . . ?
C38 C33 B1 121.8(3) . . ?
C35 C34 C33 123.4(3) . . ?
C35 C34 H34 118.3 . . ?
C33 C34 H34 118.3 . . ?
C36 C35 C34 120.5(4) . . ?
C36 C35 H35 119.7 . . ?
C34 C35 H35 119.7 . . ?
C35 C36 C37 117.9(4) . . ?
C35 C36 H36 121.1 . . ?
C37 C36 H36 121.1 . . ?
C38 C37 C36 120.6(4) . . ?
C38 C37 H37 119.7 . . ?
C36 C37 H37 119.7 . . ?
C37 C38 C33 123.2(4) . . ?
C37 C38 H38 118.4 . . ?
C33 C38 H38 118.4 . . ?
C40 C39 C44 114.2(4) . . ?
C40 C39 B1 123.1(4) . . ?
C44 C39 B1 122.6(4) . . ?
C39 C40 C41 123.1(5) . . ?
C39 C40 H40 118.5 . . ?
C41 C40 H40 118.5 . . ?
C42 C41 C40 119.9(6) . . ?
C42 C41 H41 120.0 . . ?
C40 C41 H41 120.0 . . ?
C41 C42 C43 119.0(6) . . ?
C41 C42 H42 120.5 . . ?
C43 C42 H42 120.5 . . ?
C42 C43 C44 120.1(6) . . ?
C42 C43 H43 120.0 . . ?
C44 C43 H43 120.0 . . ?
C43 C44 C39 123.7(6) . . ?
C43 C44 H44 118.2 . . ?
C39 C44 H44 118.2 . . ?
C27 B1 C21 108.6(3) . . ?
C27 B1 C33 110.5(3) . . ?
C21 B1 C33 109.9(3) . . ?
C27 B1 C39 110.7(3) . . ?
C21 B1 C39 109.1(3) . . ?
C33 B1 C39 108.1(3) . . ?
C45 O3 C48 109.2(10) . . ?
O3 C45 C46 107.6(10) . . ?
O3 C45 H45A 110.2 . . ?
C46 C45 H45A 110.2 . . ?
O3 C45 H45B 110.2 . . ?
C46 C45 H45B 110.2 . . ?
H45A C45 H45B 108.5 . . ?
C45 C46 C47 106.0(8) . . ?
C45 C46 H46A 110.5 . . ?
C47 C46 H46A 110.5 . . ?
C45 C46 H46B 110.5 . . ?
C47 C46 H46B 110.5 . . ?
H46A C46 H46B 108.7 . . ?
C48 C47 C46 107.7(8) . . ?
C48 C47 H47A 110.2 . . ?
C46 C47 H47A 110.2 . . ?
C48 C47 H47B 110.2 . . ?
C46 C47 H47B 110.2 . . ?
H47A C47 H47B 108.5 . . ?
C47 C48 O3 108.9(8) . . ?
C47 C48 H48A 109.9 . . ?
O3 C48 H48A 109.9 . . ?
C47 C48 H48B 109.9 . . ?
O3 C48 H48B 109.9 . . ?
H48A C48 H48B 108.3 . . ?
C48A O3A C45A 101.0(18) . . ?
O3A C45A C46A 104.9(17) . . ?
O3A C45A H45C 110.8 . . ?
C46A C45A H45C 110.8 . . ?
O3A C45A H45D 110.8 . . ?
C46A C45A H45D 110.8 . . ?
H45C C45A H45D 108.9 . . ?
C47A C46A C45A 94.9(12) . . ?
C47A C46A H46C 112.8 . . ?
C45A C46A H46C 112.8 . . ?
C47A C46A H46D 112.8 . . ?
C45A C46A H46D 112.8 . . ?
H46C C46A H46D 110.2 . . ?
C48A C47A C46A 107.2(10) . . ?
C48A C47A H47C 110.3 . . ?
C46A C47A H47C 110.3 . . ?
C48A C47A H47D 110.3 . . ?
C46A C47A H47D 110.3 . . ?
H47C C47A H47D 108.5 . . ?
O3A C48A C47A 107.3(11) . . ?
O3A C48A H48C 110.3 . . ?
C47A C48A H48C 110.3 . . ?
O3A C48A H48D 110.3 . . ?
C47A C48A H48D 110.3 . . ?
H48C C48A H48D 108.5 . . ?
O1 N1 O2 121.80(15) . . ?
O1 N1 Pd1 118.6(2) . . ?
O2 N1 Pd1 119.6(2) . . ?
N1A O1A Pd1 125.3(7) . . ?
O1A N1A O2A 107.70(12) . . ?
 
loop_
 _geom_torsion_atom_site_label_1
 _geom_torsion_atom_site_label_2
 _geom_torsion_atom_site_label_3
 _geom_torsion_atom_site_label_4
 _geom_torsion
 _geom_torsion_site_symmetry_1
 _geom_torsion_site_symmetry_2
 _geom_torsion_site_symmetry_3
 _geom_torsion_site_symmetry_4
 _geom_torsion_publ_flag
C9 N2 C1 C2 -160.7(3) . . . . ?
C5 N2 C1 C2 78.9(4) . . . . ?
Pd1 N2 C1 C2 -35.6(3) . . . . ?
C3 N3 C2 C1 -167.0(3) . . . . ?
Pd1 N3 C2 C1 -46.4(3) . . . . ?
N2 C1 C2 N3 55.1(4) . . . . ?
C2 N3 C3 C4 167.0(3) . . . . ?
Pd1 N3 C3 C4 46.2(3) . . . . ?
N3 C3 C4 N4 -53.8(4) . . . . ?
C17 N4 C4 C3 158.7(3) . . . . ?
C13 N4 C4 C3 -79.5(3) . . . . ?
Pd1 N4 C4 C3 33.4(3) . . . . ?
C9 N2 C5 C6 -56.9(4) . . . . ?
C1 N2 C5 C6 63.8(4) . . . . ?
Pd1 N2 C5 C6 178.3(3) . . . . ?
N2 C5 C6 C7 -178.2(4) . . . . ?
C5 C6 C7 C8 -172.8(5) . . . . ?
C5 N2 C9 C10 -172.0(3) . . . . ?
C1 N2 C9 C10 66.8(4) . . . . ?
Pd1 N2 C9 C10 -52.8(4) . . . . ?
N2 C9 C10 C11 171.0(3) . . . . ?
C9 C10 C11 C12 172.0(4) . . . . ?
C17 N4 C13 C14 56.0(4) . . . . ?
C4 N4 C13 C14 -65.5(4) . . . . ?
Pd1 N4 C13 C14 -178.8(3) . . . . ?
N4 C13 C14 C15 -179.1(3) . . . . ?
C13 C14 C15 C16 179.5(4) . . . . ?
C4 N4 C17 C18 -68.2(4) . . . . ?
C13 N4 C17 C18 169.7(3) . . . . ?
Pd1 N4 C17 C18 51.1(4) . . . . ?
N4 C17 C18 C19 -177.9(4) . . . . ?
C17 C18 C19 C20 -174.4(5) . . . . ?
C26 C21 C22 C23 2.6(5) . . . . ?
B1 C21 C22 C23 -173.0(4) . . . . ?
C21 C22 C23 C24 -0.4(6) . . . . ?
C22 C23 C24 C25 -1.2(7) . . . . ?
C23 C24 C25 C26 0.4(6) . . . . ?
C24 C25 C26 C21 2.0(6) . . . . ?
C22 C21 C26 C25 -3.5(5) . . . . ?
B1 C21 C26 C25 172.3(3) . . . . ?
C32 C27 C28 C29 -2.1(6) . . . . ?
B1 C27 C28 C29 178.8(4) . . . . ?
C27 C28 C29 C30 0.5(7) . . . . ?
C28 C29 C30 C31 0.7(7) . . . . ?
C29 C30 C31 C32 -0.2(8) . . . . ?
C30 C31 C32 C27 -1.6(7) . . . . ?
C28 C27 C32 C31 2.6(6) . . . . ?
B1 C27 C32 C31 -178.2(4) . . . . ?
C38 C33 C34 C35 0.0(5) . . . . ?
B1 C33 C34 C35 -177.1(4) . . . . ?
C33 C34 C35 C36 -0.6(6) . . . . ?
C34 C35 C36 C37 0.9(6) . . . . ?
C35 C36 C37 C38 -0.5(7) . . . . ?
C36 C37 C38 C33 -0.1(7) . . . . ?
C34 C33 C38 C37 0.4(6) . . . . ?
B1 C33 C38 C37 177.5(4) . . . . ?
C44 C39 C40 C41 -1.9(6) . . . . ?
B1 C39 C40 C41 174.8(4) . . . . ?
C39 C40 C41 C42 1.3(7) . . . . ?
C40 C41 C42 C43 -0.2(8) . . . . ?
C41 C42 C43 C44 -0.1(10) . . . . ?
C42 C43 C44 C39 -0.6(10) . . . . ?
C40 C39 C44 C43 1.5(7) . . . . ?
B1 C39 C44 C43 -175.2(5) . . . . ?
C28 C27 B1 C21 12.9(5) . . . . ?
C32 C27 B1 C21 -166.1(4) . . . . ?
C28 C27 B1 C33 -107.7(4) . . . . ?
C32 C27 B1 C33 73.3(4) . . . . ?
C28 C27 B1 C39 132.7(4) . . . . ?
C32 C27 B1 C39 -46.4(5) . . . . ?
C26 C21 B1 C27 -74.9(4) . . . . ?
C22 C21 B1 C27 100.5(4) . . . . ?
C26 C21 B1 C33 46.1(5) . . . . ?
C22 C21 B1 C33 -138.5(4) . . . . ?
C26 C21 B1 C39 164.4(3) . . . . ?
C22 C21 B1 C39 -20.2(5) . . . . ?
C34 C33 B1 C27 -29.3(5) . . . . ?
C38 C33 B1 C27 153.9(4) . . . . ?
C34 C33 B1 C21 -149.1(3) . . . . ?
C38 C33 B1 C21 34.0(5) . . . . ?
C34 C33 B1 C39 92.0(4) . . . . ?
C38 C33 B1 C39 -84.9(4) . . . . ?
C40 C39 B1 C27 158.8(3) . . . . ?
C44 C39 B1 C27 -24.8(5) . . . . ?
C40 C39 B1 C21 -81.8(4) . . . . ?
C44 C39 B1 C21 94.6(4) . . . . ?
C40 C39 B1 C33 37.7(5) . . . . ?
C44 C39 B1 C33 -145.9(4) . . . . ?
C48 O3 C45 C46 8(4) . . . . ?
O3 C45 C46 C47 -7(2) . . . . ?
C45 C46 C47 C48 4.0(17) . . . . ?
C46 C47 C48 O3 1(3) . . . . ?
C45 O3 C48 C47 -5(4) . . . . ?
C48A O3A C45A C46A 45(4) . . . . ?
O3A C45A C46A C47A -49(3) . . . . ?
C45A C46A C47A C48A 34(2) . . . . ?
C45A O3A C48A C47A -21(5) . . . . ?
C46A C47A C48A O3A -10(4) . . . . ?
Pd1 O1A N1A O2A 0.00(2) . . . . ?
 
_refine_diff_density_max    0.333
_refine_diff_density_min   -0.375
_refine_diff_density_rms    0.061

_shelx_res_file
;
TITL shelxt in P 1 21/n 1
    71b_pdno2_tr_270k_100s_06_decay.res
    created by SHELXL-2018/3 at 14:07:43 on 30-Mar-2020
CELL 0.534 11.6864 13.603 30.2776 90 93.416 90
ZERR 4 0.000369 0.000417 0.000966 0 0.002791 0
LATT 1
SYMM 0.5-X,0.5+Y,0.5-Z
SFAC C H B N O Pd
DISP B 0 0 4.561
DISP C 0.001 0.001 6.94
DISP H -0 0 0.611
DISP N 0.003 0.002 10.693
DISP O 0.005 0.003 16.398
DISP Pd -2.504 0.615 1934.604
UNIT 192 292 4 16 12 4
DFIX 1.2 0.001 N1 O1 N1 O2
DFIX 1.3 0.001 O1A N1A N1A O2A
DANG 2.1 0.001 O1 O2 O1A O2A
FLAT 0.001 Pd1 O1 O2 N1 O1A O2A N1A
RIGU 0.001 0.002
EADP O3 O3A
EADP C45 C45A C48 C48A
EADP C46 C46A C47 C47A
EADP O1 O1A O2 O2A
EADP N1 N1A

L.S. 20
PLAN  5
SIZE 0.1 0.1 0.05
TEMP -3
BOND $H
list 4
CONF
fmap 2
acta
SHEL 999 0.8
OMIT -1 2 3
OMIT 5 4 0
OMIT -2 1 5
OMIT -3 9 8
OMIT 4 2 5
REM <olex2.extras>
REM <HklSrc "%.\\71b_PdNO2_TR_270K_100S_06_decay.hkl">
REM </olex2.extras>

WGHT    0.031200
FVAR       0.24375   0.58849   0.81191
PD1   6    0.339794    0.775338    0.346887    11.00000    0.04841    0.05217 =
         0.04542    0.00155   -0.00111   -0.00250
N2    4    0.346122    0.926957    0.338259    11.00000    0.06077    0.05445 =
         0.05220    0.00036   -0.00157    0.00305
N3    4    0.454908    0.798658    0.398191    11.00000    0.05308    0.05166 =
         0.04025   -0.00289    0.00122   -0.00383
AFIX  13
H3    2    0.531898    0.788221    0.387890    11.00000   -1.20000
AFIX   0
N4    4    0.330452    0.631909    0.371496    11.00000    0.04888    0.05275 =
         0.05200   -0.00351   -0.00125   -0.00214
C1    1    0.441945    0.963479    0.369815    11.00000    0.07747    0.05485 =
         0.06132    0.00238   -0.00785   -0.01037
AFIX  23
H1A   2    0.429587    1.032148    0.376734    11.00000   -1.20000
H1B   2    0.514624    0.957897    0.356126    11.00000   -1.20000
AFIX   0
C2    1    0.445048    0.903001    0.411793    11.00000    0.07377    0.05147 =
         0.05340   -0.00579   -0.00464   -0.00347
AFIX  23
H2A   2    0.510205    0.921686    0.431337    11.00000   -1.20000
H2B   2    0.375545    0.913015    0.427194    11.00000   -1.20000
AFIX   0
C3    1    0.433837    0.723095    0.432590    11.00000    0.05666    0.05989 =
         0.03817    0.00350   -0.00494   -0.00248
AFIX  23
H3A   2    0.364675    0.738639    0.447356    11.00000   -1.20000
H3B   2    0.497673    0.720850    0.454562    11.00000   -1.20000
AFIX   0
C4    1    0.421081    0.626170    0.409108    11.00000    0.05016    0.05712 =
         0.05289    0.00218   -0.00288   -0.00109
AFIX  23
H4A   2    0.400159    0.575948    0.429893    11.00000   -1.20000
H4B   2    0.493774    0.607677    0.397631    11.00000   -1.20000
AFIX   0
C5    1    0.232009    0.965841    0.351354    11.00000    0.06825    0.06444 =
         0.06835   -0.00221    0.00175    0.01129
AFIX  23
H5A   2    0.221258    0.943903    0.381307    11.00000   -1.20000
H5B   2    0.172703    0.934927    0.332345    11.00000   -1.20000
AFIX   0
C6    1    0.211441    1.076012    0.349807    11.00000    0.10591    0.06677 =
         0.10379   -0.00568   -0.00692    0.02192
AFIX  23
H6A   2    0.270282    1.108661    0.368401    11.00000   -1.20000
H6B   2    0.217542    1.099129    0.319732    11.00000   -1.20000
AFIX   0
C7    1    0.095047    1.103247    0.365228    11.00000    0.10456    0.09723 =
         0.15511   -0.03250   -0.00878    0.03641
AFIX  23
H7A   2    0.036771    1.064332    0.349172    11.00000   -1.20000
H7B   2    0.092398    1.087810    0.396428    11.00000   -1.20000
AFIX   0
C8    1    0.069304    1.209697    0.358288    11.00000    0.15117    0.10073 =
         0.27736   -0.04203   -0.02901    0.04755
AFIX 137
H8A   2    0.036591    1.219611    0.328785    11.00000   -1.50000
H8B   2    0.138834    1.247032    0.362397    11.00000   -1.50000
H8C   2    0.015916    1.230975    0.379214    11.00000   -1.50000
AFIX   0
C9    1    0.366359    0.960753    0.292002    11.00000    0.06601    0.06179 =
         0.06107    0.01260    0.00009   -0.00619
AFIX  23
H9A   2    0.298827    0.945441    0.273069    11.00000   -1.20000
H9B   2    0.375073    1.031667    0.292314    11.00000   -1.20000
AFIX   0
C10   1    0.469234    0.916392    0.271938    11.00000    0.06797    0.08790 =
         0.06422    0.01213    0.00798   -0.00278
AFIX  23
H10A  2    0.467245    0.845503    0.275273    11.00000   -1.20000
H10B  2    0.538539    0.940444    0.287553    11.00000   -1.20000
AFIX   0
C11   1    0.471791    0.942096    0.223159    11.00000    0.09933    0.11191 =
         0.06658    0.01158    0.01575   -0.00180
AFIX  23
H11A  2    0.407572    0.910398    0.207145    11.00000   -1.20000
H11B  2    0.462263    1.012562    0.219681    11.00000   -1.20000
AFIX   0
C12   1    0.580508    0.911617    0.203130    11.00000    0.10447    0.19376 =
         0.09296   -0.01788    0.02992   -0.00828
AFIX 137
H12A  2    0.578531    0.932353    0.172787    11.00000   -1.50000
H12B  2    0.587946    0.841391    0.204588    11.00000   -1.50000
H12C  2    0.644694    0.941580    0.219184    11.00000   -1.50000
AFIX   0
C13   1    0.211821    0.624016    0.388681    11.00000    0.04797    0.06184 =
         0.06483    0.00585   -0.00002   -0.00393
AFIX  23
H13A  2    0.203850    0.675811    0.410302    11.00000   -1.20000
H13B  2    0.156485    0.637082    0.364228    11.00000   -1.20000
AFIX   0
C14   1    0.179448    0.528102    0.409664    11.00000    0.05899    0.06818 =
         0.08649    0.01346    0.00970   -0.00437
AFIX  23
H14A  2    0.231989    0.514794    0.434973    11.00000   -1.20000
H14B  2    0.186399    0.475163    0.388529    11.00000   -1.20000
AFIX   0
C15   1    0.058122    0.530935    0.424462    11.00000    0.06333    0.08380 =
         0.10040    0.00186    0.02105   -0.00975
AFIX  23
H15A  2    0.006491    0.545524    0.399033    11.00000   -1.20000
H15B  2    0.052074    0.584189    0.445501    11.00000   -1.20000
AFIX   0
C16   1    0.019234    0.436754    0.445544    11.00000    0.07740    0.08521 =
         0.11660    0.01288    0.02872   -0.00398
AFIX 137
H16A  2    0.018713    0.384494    0.424225    11.00000   -1.50000
H16B  2   -0.056595    0.445492    0.455476    11.00000   -1.50000
H16C  2    0.070912    0.420526    0.470306    11.00000   -1.50000
AFIX   0
C17   1    0.348801    0.551371    0.338824    11.00000    0.06622    0.05372 =
         0.06144   -0.00859   -0.00053   -0.00106
AFIX  23
H17A  2    0.282887    0.548932    0.317809    11.00000   -1.20000
H17B  2    0.352485    0.489158    0.354501    11.00000   -1.20000
AFIX   0
C18   1    0.455247    0.562021    0.313594    11.00000    0.07267    0.08892 =
         0.06333   -0.00979    0.00670    0.00757
AFIX  23
H18A  2    0.522285    0.561094    0.334084    11.00000   -1.20000
H18B  2    0.453588    0.624610    0.298218    11.00000   -1.20000
AFIX   0
C19   1    0.463371    0.478174    0.280011    11.00000    0.12880    0.12196 =
         0.11381   -0.04356    0.04271    0.00053
AFIX  23
H19A  2    0.456109    0.416114    0.295372    11.00000   -1.20000
H19B  2    0.399132    0.483358    0.258326    11.00000   -1.20000
AFIX   0
C20   1    0.568121    0.476497    0.256990    11.00000    0.16768    0.16642 =
         0.15445   -0.02418    0.08442    0.02760
AFIX 137
H20A  2    0.562962    0.426564    0.234554    11.00000   -1.50000
H20B  2    0.631593    0.462471    0.277622    11.00000   -1.50000
H20C  2    0.579423    0.539341    0.243497    11.00000   -1.50000
AFIX   0

C21   1    0.656568    0.374226    0.427126    11.00000    0.04892    0.05432 =
         0.05386    0.00546   -0.00567   -0.00230
C22   1    0.708793    0.423651    0.393285    11.00000    0.05657    0.07240 =
         0.07196    0.01279    0.00812   -0.00755
AFIX  43
H22   2    0.724532    0.389285    0.367795    11.00000   -1.20000
AFIX   0
C23   1    0.738032    0.522544    0.396447    11.00000    0.06310    0.06878 =
         0.11925    0.02596    0.01588   -0.00709
AFIX  43
H23   2    0.773218    0.552979    0.373325    11.00000   -1.20000
AFIX   0
C24   1    0.715406    0.575304    0.433306    11.00000    0.05837    0.05196 =
         0.12689    0.01558   -0.00833   -0.00255
AFIX  43
H24   2    0.736244    0.641166    0.435628    11.00000   -1.20000
AFIX   0
C25   1    0.661487    0.529985    0.466939    11.00000    0.07093    0.05450 =
         0.09012   -0.00218   -0.01433    0.00227
AFIX  43
H25   2    0.645200    0.565257    0.492117    11.00000   -1.20000
AFIX   0
C26   1    0.631582    0.432040    0.463259    11.00000    0.07059    0.05433 =
         0.05913    0.00386   -0.00143    0.00038
AFIX  43
H26   2    0.592975    0.403348    0.485951    11.00000   -1.20000
AFIX   0
C27   1    0.734256    0.201457    0.458886    11.00000    0.04922    0.04803 =
         0.06299    0.00351    0.01244    0.00258
C28   1    0.808538    0.250392    0.488508    11.00000    0.06020    0.05778 =
         0.07638   -0.00377    0.00008    0.00756
AFIX  43
H28   2    0.803013    0.318475    0.490196    11.00000   -1.20000
AFIX   0
C29   1    0.891144    0.203426    0.515950    11.00000    0.07026    0.08442 =
         0.09252   -0.00879   -0.01342    0.01888
AFIX  43
H29   2    0.938385    0.240272    0.535425    11.00000   -1.20000
AFIX   0
C30   1    0.903391    0.104156    0.514540    11.00000    0.06143    0.08303 =
         0.12016    0.01178    0.00163    0.02299
AFIX  43
H30   2    0.957929    0.072421    0.533075    11.00000   -1.20000
AFIX   0
C31   1    0.833967    0.052316    0.485368    11.00000    0.06210    0.06088 =
         0.14348    0.01714    0.00342    0.01212
AFIX  43
H31   2    0.841422   -0.015655    0.483908    11.00000   -1.20000
AFIX   0
C32   1    0.752051    0.099375    0.457705    11.00000    0.05434    0.05136 =
         0.12386   -0.00104    0.00052    0.00423
AFIX  43
H32   2    0.707312    0.061847    0.437649    11.00000   -1.20000
AFIX   0
C33   1    0.505157    0.230375    0.444259    11.00000    0.05363    0.04655 =
         0.04633   -0.00002   -0.00120    0.00113
C34   1    0.478615    0.145388    0.466722    11.00000    0.05732    0.04676 =
         0.05679    0.00443   -0.00120   -0.00023
AFIX  43
H34   2    0.537003    0.100423    0.473475    11.00000   -1.20000
AFIX   0
C35   1    0.369752    0.123921    0.479636    11.00000    0.06012    0.06596 =
         0.07043    0.00861    0.00210   -0.00665
AFIX  43
H35   2    0.356709    0.065408    0.494406    11.00000   -1.20000
AFIX   0
C36   1    0.280826    0.188378    0.470802    11.00000    0.05547    0.06799 =
         0.09440   -0.00454    0.00788   -0.00417
AFIX  43
H36   2    0.207654    0.174920    0.479707    11.00000   -1.20000
AFIX   0
C37   1    0.303572    0.273917    0.448245    11.00000    0.05517    0.06245 =
         0.13074    0.00637    0.00376    0.00546
AFIX  43
H37   2    0.244805    0.318601    0.441623    11.00000   -1.20000
AFIX   0
C38   1    0.412289    0.293547    0.435508    11.00000    0.05765    0.05470 =
         0.10518    0.01808   -0.00004    0.00539
AFIX  43
H38   2    0.424566    0.351685    0.420337    11.00000   -1.20000
AFIX   0
C39   1    0.637622    0.213159    0.374811    11.00000    0.08114    0.05935 =
         0.05754   -0.00251    0.01290   -0.00811
C40   1    0.544990    0.219209    0.344208    11.00000    0.10440    0.06852 =
         0.06314    0.00823   -0.00555   -0.02327
AFIX  43
H40   2    0.475687    0.242603    0.353569    11.00000   -1.20000
AFIX   0
C41   1    0.550813    0.191690    0.299733    11.00000    0.15155    0.07965 =
         0.06195    0.00549   -0.00876   -0.03525
AFIX  43
H41   2    0.486754    0.198290    0.280218    11.00000   -1.20000
AFIX   0
C42   1    0.650120    0.155409    0.285228    11.00000    0.18234    0.11151 =
         0.07633   -0.01188    0.02053   -0.02701
AFIX  43
H42   2    0.654675    0.136797    0.255829    11.00000   -1.20000
AFIX   0
C43   1    0.743455    0.146625    0.314516    11.00000    0.16353    0.16935 =
         0.08585   -0.03520    0.03407    0.02439
AFIX  43
H43   2    0.811970    0.121753    0.305058    11.00000   -1.20000
AFIX   0
C44   1    0.735939    0.174674    0.358101    11.00000    0.10089    0.15129 =
         0.07838   -0.02522    0.02511    0.01413
AFIX  43
H44   2    0.800496    0.167309    0.377300    11.00000   -1.20000
AFIX   0
B1    3    0.633954    0.254454    0.426642    11.00000    0.05459    0.05119 =
         0.05646    0.00051    0.00482    0.00051

PART 1
O3    5    0.686495    0.807148    0.363796    21.00000    0.07575    0.09676 =
         0.10166   -0.01166    0.01427   -0.00791
C45   1    0.728947    0.758266    0.326401    21.00000    0.08623    0.09690 =
         0.10378   -0.01507    0.01174   -0.00565
AFIX  23
H45A  2    0.705826    0.793406    0.299455    21.00000   -1.20000
H45B  2    0.698541    0.691984    0.324171    21.00000   -1.20000
AFIX   0
C46   1    0.855231    0.755593    0.332594    21.00000    0.08342    0.11989 =
         0.13935   -0.02564    0.01536   -0.00775
AFIX  23
H46A  2    0.889902    0.782431    0.306886    21.00000   -1.20000
H46B  2    0.881868    0.688602    0.337102    21.00000   -1.20000
AFIX   0
C47   1    0.885362    0.816591    0.372471    21.00000    0.08342    0.11989 =
         0.13935   -0.02564    0.01536   -0.00775
AFIX  23
H47A  2    0.930793    0.778475    0.394174    21.00000   -1.20000
H47B  2    0.929738    0.873425    0.364434    21.00000   -1.20000
AFIX   0
C48   1    0.781125    0.847175    0.390350    21.00000    0.08623    0.09690 =
         0.10378   -0.01507    0.01174   -0.00565
AFIX  23
H48A  2    0.776634    0.918378    0.390442    21.00000   -1.20000
H48B  2    0.778529    0.824209    0.420603    21.00000   -1.20000
AFIX   0
SAME 0.02 0.04 O3 > C48
PART 0
PART 2
O3A   5    0.681139    0.801657    0.363530   -21.00000    0.07575    0.09676 =
         0.10166   -0.01166    0.01427   -0.00791
C45A  1    0.742362    0.781274    0.325179   -21.00000    0.08623    0.09690 =
         0.10378   -0.01507    0.01174   -0.00565
AFIX  23
H45C  2    0.729391    0.832471    0.303148   -21.00000   -1.20000
H45D  2    0.718743    0.718717    0.312240   -21.00000   -1.20000
AFIX   0
C46A  1    0.864408    0.778296    0.341325   -21.00000    0.08342    0.11989 =
         0.13935   -0.02564    0.01536   -0.00775
AFIX  23
H46C  2    0.882331    0.722217    0.360281   -21.00000   -1.20000
H46D  2    0.916334    0.780884    0.317524   -21.00000   -1.20000
AFIX   0
C47A  1    0.860497    0.871084    0.366018   -21.00000    0.08342    0.11989 =
         0.13935   -0.02564    0.01536   -0.00775
AFIX  23
H47C  2    0.919403    0.871750    0.389982   -21.00000   -1.20000
H47D  2    0.873228    0.926280    0.346629   -21.00000   -1.20000
AFIX   0
C48A  1    0.748899    0.877773    0.383280   -21.00000    0.08623    0.09690 =
         0.10378   -0.01507    0.01174   -0.00565
AFIX  23
H48C  2    0.754553    0.870163    0.415189   -21.00000   -1.20000
H48D  2    0.714783    0.941277    0.376205   -21.00000   -1.20000
AFIX   0

PART 0
PART 3
O1    5    0.126669    0.760410    0.298906    31.00000    0.06707    0.18719 =
         0.07870   -0.02462   -0.01077    0.00299
O2    5    0.262487    0.723827    0.259639    31.00000    0.06707    0.18719 =
         0.07870   -0.02462   -0.01077    0.00299
N1    4    0.227184    0.749468    0.294288    31.00000    0.06511    0.07176 =
         0.06541    0.00816   -0.00986   -0.00624
PART 0
PART 4
O1A   5    0.204795    0.757301    0.303493   -31.00000    0.06707    0.18719 =
         0.07870   -0.02462   -0.01077    0.00299
O2A   5    0.317635    0.716595    0.255244   -31.00000    0.06707    0.18719 =
         0.07870   -0.02462   -0.01077    0.00299
N1A   4    0.210196    0.729845    0.262535   -31.00000    0.06511    0.07176 =
         0.06541    0.00816   -0.00986   -0.00624
HKLF 4


REM  shelxt in P 1 21/n 1
REM wR2 = 0.1290, GooF = S = 0.923, Restrained GooF = 0.926 for all data
REM R1 = 0.0551 for 5415 Fo > 4sig(Fo) and 0.1022 for all 9775 data
REM 526 parameters refined using 490 restraints

END

WGHT      0.0310      0.0000

REM Highest difference peak  0.333,  deepest hole -0.375,  1-sigma level  0.061
Q1    1   0.2014  0.6687  0.2724  11.00000  0.05    0.33
Q2    1   0.1450  0.7272  0.2798  11.00000  0.05    0.32
Q3    1   0.8145  0.8431  0.3191  11.00000  0.05    0.31
Q4    1   0.0055  1.0457  0.3734  11.00000  0.05    0.28
Q5    1   0.5252  0.6153  0.3222  11.00000  0.05    0.28
;
_shelx_res_checksum   66537

_shelx_hkl_file
;
 -16  -4   1   -1.88    6.09
 -16  -4   2    3.02    6.47
 -16  -4   3    6.43    7.03
 -16  -4   4   -1.57    7.05
 -16  -4   5   10.74    7.73
 -16  -4   6    1.02    7.64
 -16  -4   7   -3.42    7.74
 -16  -4   8   -2.08    7.47
 -16  -5   1    0.09    6.62
 -16  -5   2    2.99    7.32
 -16  -5   3    2.55    7.43
 -16  -5   4   -0.68    6.79
 -16  -5   5    1.04    6.47
 -16  -5   6   -0.05    6.04
 -16  -5   7   11.64    7.25
 -16  -5   8    9.83    8.71
 -16  -5   9    2.18    7.86
 -16  -5  10   -3.52    7.72
 -16  -5  11    6.88    7.22
 -16  -5  12   14.74    9.61
 -16  -5  13    1.21    7.22
  15   0  -1    3.28    6.08
  15   0  -2   -1.91    5.67
  15   0  -3   29.39    9.63
  15   0  -4    0.92    5.30
  15   0  -5   -0.00    5.67
  15   0  -6   -1.08    6.37
  15   0  -7    2.26    5.76
  15   0  -8   -0.86    6.11
  15   0  -9   46.24   12.31
  15   0 -10   -2.48    5.49
  15   0 -11    1.24    6.77
  15   0 -12    1.24    6.11
  15   0 -13    2.15    6.08
  15  -1  -1   19.52    8.53
  15   1  -1    6.51    6.59
  15  -1  -2   -4.94    6.71
  15   1  -2   -0.96    6.24
  15  -1  -3    8.66    5.93
  15   1  -3    7.40    5.84
  15  -1  -4   -2.93    5.17
  15   1  -4    0.54    5.25
  15  -1  -5    9.80    7.44
  15   1  -5   14.22    7.15
  15  -1  -6    6.32    6.49
  15   1  -6   -1.11    5.74
  15  -1  -7   13.86    7.41
  15   1  -7    4.25    5.93
  15  -1  -8   -0.48    5.23
  15   1  -8    4.34    6.49
  15  -1  -9    1.38    5.41
  15   1  -9    7.01    6.41
  15  -1 -10   -1.08    5.88
  15   1 -10    2.99    6.69
  15  -1 -11    5.20    6.54
  15   1 -11    1.57    6.11
  15  -1 -12    6.39    6.19
  15   1 -12   -3.09    6.79
  15  -1 -13    0.18    6.49
  15   1 -13    0.56    5.98
  15   1 -14   -1.90    6.44
  15  -2  -1    0.76    5.05
  15   2  -1   -3.59    5.91
 -15  -2   1    3.23    7.17
  15  -2  -2    0.94    4.71
  15   2  -2   -0.62    4.90
  15  -2  -3   16.61    7.33
  15   2  -3    3.02    5.39
  15  -2  -4    7.56    6.23
  15   2  -4    0.00    5.77
  15  -2  -5   10.03    6.58
  15   2  -5   16.92    7.71
  15  -2  -6    1.49    4.98
  15   2  -6   -1.83    5.49
  15  -2  -7   11.05    6.29
  15   2  -7    3.06    5.34
  15  -2  -8    2.63    6.41
  15   2  -8   -2.98    5.63
  15  -2  -9    9.20    6.80
  15   2  -9    1.46    6.17
  15  -2 -10    2.86    6.90
  15   2 -10    1.06    5.46
  15  -2 -11    0.91    6.64
  15   2 -11   -0.32    6.47
  15  -2 -12    2.16    6.37
  15   2 -12    2.13    6.04
  15   2 -13    6.71    6.76
  15   2 -14    3.75    7.23
  15  -3  -1    0.61    5.43
  15   3  -1    3.13    5.48
 -15  -3   1    7.47    6.96
  15  -3  -2    4.15    5.60
  15   3  -2   -2.52    6.30
 -15  -3   2    8.52    7.60
  15  -3  -3    2.22    6.46
  15   3  -3    8.04    6.34
 -15  -3   3   -1.66    6.54
  15  -3  -4    8.08    5.75
  15   3  -4   -0.93    4.93
 -15  -3   4    4.05    6.98
  15  -3  -5    7.78    5.71
  15   3  -5    1.61    5.25
 -15  -3   5   -0.03    7.08
  15  -3  -6    2.42    5.69
  15   3  -6   -2.84    6.22
 -15  -3   6    3.55    7.45
  15  -3  -7    0.08    4.67
  15   3  -7    3.56    6.38
 -15  -3   7    2.14    7.00
  15  -3  -8    5.43    6.23
  15   3  -8   17.62    7.31
 -15  -3   8    2.93    7.37
  15  -3  -9    2.46    6.53
  15   3  -9   -0.44    5.65
 -15  -3   9   -3.92    6.72
  15  -3 -10   -2.56    6.96
  15   3 -10    0.82    5.31
 -15  -3  10    3.35    8.32
  15  -3 -11   19.55    9.05
  15   3 -11   23.71    8.47
  15   3 -12   -1.04    5.87
  15   3 -13   -0.96    5.80
  15   3 -14    6.01    6.19
  15  -4  -1    6.45    5.77
  15   4  -1   -2.07    6.17
 -15  -4   1   -2.77    6.45
  15  -4  -2   10.25    5.97
  15   4  -2    4.06    5.76
 -15  -4   2    8.10    8.81
  15  -4  -3   11.35    7.17
  15   4  -3   -0.02    5.55
 -15  -4   3   -0.88    7.28
  15  -4  -4    6.33    5.38
  15   4  -4    5.09    6.57
 -15  -4   4    4.38    6.29
  15  -4  -5    3.21    6.58
  15   4  -5   10.21    7.36
 -15  -4   5    6.34    7.53
  15  -4  -6   -1.38    5.42
  15   4  -6   -3.20    6.37
 -15  -4   6    6.37    7.85
  15  -4  -7   -0.95    6.03
  15   4  -7    0.79    5.98
 -15  -4   7   -0.87    7.05
  15  -4  -8    9.53    6.41
  15   4  -8    3.22    6.18
 -15  -4   8    1.24    6.92
  15  -4  -9    4.09    6.49
  15   4  -9   10.02    6.69
 -15  -4   9    0.86    7.51
  15  -4 -10   -1.83    5.76
  15   4 -10   -2.23    6.29
 -15  -4  10    0.31    6.24
  15   4 -11   -3.14    7.57
 -15  -4  11    1.80    6.39
  15   4 -12    2.67    6.71
 -15  -4  12   -1.61    8.05
  15   4 -13    3.72    6.81
 -15  -4  13   -0.94    8.53
  15   4 -14    7.71    6.61
 -15  -4  14   10.00    9.32
 -15  -4  15    2.82    7.10
  15  -5  -1    5.28    5.63
  15   5  -1    2.91    5.07
 -15  -5   1    1.35    6.47
  15  -5  -2    4.02    5.68
  15   5  -2   -3.49    5.79
 -15  -5   2    1.00    5.22
  15  -5  -3    4.55    6.50
  15   5  -3    7.62    6.29
 -15  -5   3   -0.18    6.72
  15  -5  -4    4.80    6.51
  15   5  -4    1.07    6.82
 -15  -5   4   -1.65    6.55
  15  -5  -5    0.75    4.92
  15   5  -5   -4.46    6.20
 -15  -5   5   -2.56    7.06
  15  -5  -6   13.08    7.43
  15   5  -6   -1.09    6.84
 -15  -5   6    6.93    7.38
  15  -5  -7    1.09    6.08
  15   5  -7    4.21    6.00
 -15  -5   7    7.38    8.06
  15  -5  -8    1.34    6.63
  15   5  -8   -2.83    6.00
 -15  -5   8    3.01    7.09
  15  -5  -9   -2.28    5.72
  15   5  -9   -2.67    5.48
 -15  -5   9    0.67    7.54
  15   5 -10    2.44    5.65
 -15  -5  10    3.23    7.77
  15   5 -11   -0.51    5.55
 -15  -5  11    8.76    7.66
  15   5 -12    3.93    6.18
 -15  -5  12    0.94    6.24
  15   5 -13   -1.60    5.86
 -15  -5  13    7.68    7.87
 -15  -5  14   -2.09    7.32
 -15  -5  15   -3.67    7.60
 -15  -5  16   -0.01    5.74
 -15  -5  17    8.34    8.83
 -15  -5  18    1.22    7.50
  15  -6  -1    4.67    5.27
  15   6  -1    0.94    5.64
 -15  -6   1    2.92    6.01
  15  -6  -2    4.02    6.48
  15   6  -2    0.04    5.77
 -15  -6   2    6.30    7.82
  15  -6  -3    4.46    6.15
  15   6  -3   10.03    6.26
 -15  -6   3    3.36    8.33
  15  -6  -4   10.13    6.47
  15   6  -4    0.61    5.05
 -15  -6   4   12.74    7.34
  15  -6  -5   19.32    7.51
  15   6  -5    3.16    5.19
 -15  -6   5    5.52    6.46
  15  -6  -6   -0.91    5.80
  15   6  -6    1.86    5.26
 -15  -6   6    5.14    7.98
  15   6  -7   -2.57    6.32
 -15  -6   7   -3.23    6.67
  15   6  -8   -0.76    5.51
 -15  -6   8   -1.21    7.69
  15   6  -9   -0.80    5.43
 -15  -6   9    2.09    6.28
  15   6 -10   11.01    6.99
 -15  -6  10    4.21    7.27
  15   6 -11    7.43    6.73
 -15  -6  11   -1.22    6.73
  15   6 -12   -0.69    6.12
 -15  -6  12   -5.23    8.12
  15   6 -13   -0.35    5.76
 -15  -6  13   12.00    8.74
 -15  -6  14    4.03    7.60
 -15  -6  15    9.75    7.62
 -15  -6  16   -0.73    6.23
  15   7  -1    5.53    6.54
 -15  -7   1    9.41    7.85
  15   7  -2    5.03    5.60
 -15  -7   2    6.34    6.34
  15   7  -3   -1.03    6.09
 -15  -7   3    4.90    6.75
  15   7  -4    1.52    5.05
 -15  -7   4    1.61    6.49
  15   7  -5    1.18    6.03
 -15  -7   5    0.22    6.80
  15   7  -6    4.58    6.28
 -15  -7   6   13.41    8.42
  15   7  -7    1.65    5.59
 -15  -7   7   -4.12    6.53
  15   7  -8    0.36    5.28
 -15  -7   8   -2.03    6.01
  15   7  -9    1.45    5.83
 -15  -7   9    0.38    5.79
  15   7 -10   -0.55    5.09
  15   7 -11   14.09    7.32
  15   7 -12   -2.16    6.58
  15   7 -13   -2.04    5.41
  15   8  -4    1.44    5.48
  15   8  -5    2.87    6.10
  15   8  -6   -1.81    5.88
  15   8  -7    2.63    6.73
  15   8  -8    6.36    6.22
  15   8  -9    0.73    5.77
  15   8 -10   -0.64    6.03
  15   8 -11   -0.62    4.79
  15   8 -12    2.11    6.45
  15   8 -13   -2.64    5.41
  14   0  -1   -1.28    5.00
  14   0  -2   27.33    8.04
  14   0  -3   -3.28    5.91
  14   0  -4   12.23    7.28
  14   0  -5   -0.65    4.59
  14   0  -6    0.29    5.51
  14   0  -7   -1.58    6.04
  14   0  -8    8.25    6.17
  14   0  -9    2.98    5.53
  14   0 -10   28.20    8.92
  14   0 -11   -0.91    5.73
  14   0 -12    2.43    5.52
  14   0 -13   -3.92    5.87
  14   0 -14   13.61    8.27
  14   0 -15    2.31    5.51
  14   0 -16    2.95    6.59
  14   0 -17    3.03    6.84
  14   0 -18    4.44    5.97
  14   0 -19    5.09    6.63
  14   0 -20    4.89    6.71
  14  -1  -1   -1.36    4.73
  14   1  -1   -1.98    6.03
 -14  -1   1    4.57    7.68
  14  -1  -2   -1.66    4.60
  14   1  -2    3.72    5.33
 -14  -1   2   -4.15    7.23
  14  -1  -3    0.07    4.31
  14   1  -3   -1.61    5.85
 -14  -1   3    6.22    7.07
  14  -1  -4   11.14    6.94
  14   1  -4    1.95    6.20
 -14  -1   4    0.71    6.22
  14  -1  -5   -3.53    5.69
  14   1  -5   -1.55    6.00
 -14  -1   5   -0.01    6.15
  14  -1  -6   26.69    8.92
  14   1  -6   26.82    8.76
  14  -1  -7   -2.47    5.86
  14   1  -7    3.75    5.53
  14  -1  -8   -1.82    6.20
  14   1  -8    3.38    5.82
  14  -1  -9   -4.93    6.45
  14   1  -9   -0.40    5.02
  14  -1 -10   12.86    7.51
  14   1 -10   19.33    8.09
  14  -1 -11    0.50    4.37
  14   1 -11    0.68    5.16
  14  -1 -12    5.71    5.98
  14   1 -12    3.27    6.15
  14  -1 -13   -0.47    5.22
  14   1 -13   -0.87    5.84
  14  -1 -14    6.61    5.70
  14   1 -14    6.61    6.28
  14  -1 -15    5.00    5.27
  14   1 -15   -4.12    6.00
  14  -1 -16    5.38    5.94
  14   1 -16    3.33    6.24
  14  -1 -17   -1.87    5.86
  14   1 -17   -0.57    4.83
  14  -1 -18   -0.86    6.11
  14   1 -18    7.97    6.49
  14  -1 -19    0.82    6.26
  14   1 -19    1.46    6.19
  14   1 -20    8.93    7.11
  14  -2  -1    0.45    4.83
  14   2  -1   -2.35    5.89
 -14  -2   1   -1.61    5.98
  14  -2  -2   29.83    9.09
  14   2  -2   25.41    8.82
 -14  -2   2   19.53    9.80
  14  -2  -3    2.59    6.23
  14   2  -3    3.20    6.03
 -14  -2   3    1.69    7.56
  14  -2  -4    0.74    4.68
  14   2  -4   19.82    7.83
 -14  -2   4    8.49    7.37
  14  -2  -5   -3.13    5.65
  14   2  -5    4.13    5.52
 -14  -2   5    1.46    6.15
  14  -2  -6    8.20    6.81
  14   2  -6    7.27    5.86
 -14  -2   6   10.47    8.45
  14  -2  -7    1.10    6.26
  14   2  -7    0.62    5.37
 -14  -2   7    4.63    7.73
  14  -2  -8    8.93    6.99
  14   2  -8    0.52    5.75
 -14  -2   8    9.55    7.92
  14  -2  -9   -2.83    5.79
  14   2  -9   10.70    6.85
 -14  -2   9    4.69    6.93
  14  -2 -10   -0.39    6.22
  14   2 -10   -4.19    6.41
 -14  -2  10   -2.85    6.77
  14  -2 -11   -3.97    6.50
  14   2 -11   -3.39    5.54
 -14  -2  11   -0.28    6.51
  14  -2 -12    7.74    6.43
  14   2 -12    4.75    6.82
  14  -2 -13   -0.51    5.48
  14   2 -13    1.18    6.19
  14  -2 -14    1.93    5.88
  14   2 -14    7.00    6.68
  14  -2 -15   -0.15    5.94
  14   2 -15    5.67    7.34
  14  -2 -16    3.13    6.00
  14   2 -16    1.23    4.53
  14  -2 -17    4.49    6.52
  14   2 -17    2.85    5.47
  14  -2 -18    4.48    6.01
  14   2 -18    7.63    6.45
  14  -2 -19    6.64    6.72
  14   2 -19    0.60    6.20
  14   2 -20    1.47    6.07
  14  -3  -1    3.26    4.86
  14   3  -1   -4.81    6.23
 -14  -3   1    4.22    5.88
  14  -3  -2    1.81    5.26
  14   3  -2    1.03    5.57
 -14  -3   2    2.89    6.63
  14  -3  -3    3.26    4.87
  14   3  -3    0.38    5.50
 -14  -3   3   -2.36    6.07
  14  -3  -4    0.87    4.99
  14   3  -4   -1.59    6.08
 -14  -3   4    9.34    7.47
  14  -3  -5   -1.94    5.50
  14   3  -5    1.93    6.39
 -14  -3   5   -1.58    6.06
  14  -3  -6   24.68    8.43
  14   3  -6   18.68    8.05
 -14  -3   6    3.83    7.49
  14  -3  -7   -1.38    4.83
  14   3  -7    9.59    5.63
 -14  -3   7   -2.65    6.21
  14  -3  -8   -0.72    5.94
  14   3  -8   -1.21    5.29
 -14  -3   8    2.67    6.70
  14  -3  -9    4.52    6.90
  14   3  -9   -2.49    5.39
 -14  -3   9    5.13    6.82
  14  -3 -10    3.51    5.75
  14   3 -10    7.51    6.14
 -14  -3  10   16.58    8.64
  14  -3 -11   -0.88    6.00
  14   3 -11   10.21    5.96
 -14  -3  11   10.89    8.28
  14  -3 -12   -4.64    6.69
  14   3 -12   -0.54    5.26
 -14  -3  12   -0.83    5.54
  14  -3 -13    1.23    6.10
  14   3 -13   -0.69    5.16
 -14  -3  13   -1.87    7.15
  14  -3 -14   -5.82    6.73
  14   3 -14    1.04    5.45
 -14  -3  14   -0.56    6.70
  14  -3 -15    7.89    6.33
  14   3 -15    3.62    6.16
 -14  -3  15   -4.15    7.11
  14  -3 -16    6.02    6.16
  14   3 -16    2.27    7.23
 -14  -3  16   10.11    8.68
  14  -3 -17   -1.49    5.73
  14   3 -17    4.63    5.44
  14  -3 -18    0.00    5.79
  14   3 -18   -3.44    6.08
  14  -3 -19   -1.75    5.74
  14   3 -19    1.07    6.27
  14   3 -20    5.06    6.85
  14  -4  -1   15.86    6.68
  14   4  -1    4.33    5.58
 -14  -4   1    2.75    5.03
  14  -4  -2    6.08    5.86
  14   4  -2   11.72    6.37
 -14  -4   2    1.54    7.01
  14  -4  -3    3.91    4.81
  14   4  -3   -1.15    4.21
 -14  -4   3    2.75    6.93
  14  -4  -4    2.56    5.69
  14   4  -4   11.18    5.80
 -14  -4   4    6.98    7.56
  14  -4  -5    1.90    5.04
  14   4  -5   -1.75    4.65
 -14  -4   5   -3.80    6.71
  14  -4  -6    0.38    4.33
  14   4  -6   -0.09    5.37
 -14  -4   6   -0.89    7.40
  14  -4  -7   -2.07    5.77
  14   4  -7    5.90    5.79
 -14  -4   7    0.88    6.64
  14  -4  -8    1.41    5.14
  14   4  -8    1.74    5.30
 -14  -4   8    2.63    7.38
  14  -4  -9   12.29    6.70
  14   4  -9    1.06    4.54
 -14  -4   9    7.48    7.56
  14  -4 -10   16.55    7.18
  14   4 -10   12.57    6.46
 -14  -4  10    1.27    7.34
  14  -4 -11    2.18    5.64
  14   4 -11   -1.61    5.83
 -14  -4  11    8.35    7.80
  14  -4 -12   17.22    8.20
  14   4 -12   12.16    6.89
 -14  -4  12   11.60    7.98
  14  -4 -13   22.84    8.86
  14   4 -13   23.09    8.51
 -14  -4  13    8.85    7.95
  14  -4 -14   23.05    8.71
  14   4 -14    3.76    7.08
 -14  -4  14    4.79    8.06
  14  -4 -15    0.45    5.72
  14   4 -15   -2.07    6.36
 -14  -4  15   -2.19    7.93
  14  -4 -16    1.49    6.27
  14   4 -16    6.88    7.17
 -14  -4  16    4.23    9.23
  14  -4 -17    0.35    4.92
  14   4 -17    1.91    4.92
 -14  -4  17    3.21    6.72
  14  -4 -18   -0.05    5.66
  14   4 -18   -0.04    7.88
 -14  -4  18    4.79    7.55
  14   4 -19   -0.89    5.69
 -14  -4  19    1.11    7.31
  14  -5  -1    2.16    5.45
  14   5  -1   12.79    6.89
 -14  -5   1   13.89    8.64
  14  -5  -2    3.83    5.23
  14   5  -2    1.27    5.57
 -14  -5   2   -0.64    6.41
  14  -5  -3   -0.96    4.99
  14   5  -3    1.79    5.68
 -14  -5   3   -0.81    6.17
  14  -5  -4    0.59    4.59
  14   5  -4   -0.92    6.16
 -14  -5   4   -1.39    6.16
  14  -5  -5   15.02    7.58
  14   5  -5    9.73    7.30
 -14  -5   5   15.90    8.43
  14  -5  -6    8.80    6.34
  14   5  -6    2.04    5.02
 -14  -5   6    1.27    6.19
  14  -5  -7   -0.10    5.11
  14   5  -7   -0.23    5.00
 -14  -5   7   -4.51    7.55
  14  -5  -8    0.57    5.63
  14   5  -8    0.86    4.96
 -14  -5   8   -3.62    7.41
  14  -5  -9    9.78    7.54
  14   5  -9    2.51    5.67
 -14  -5   9   15.86    8.80
  14  -5 -10   17.48    7.91
  14   5 -10    7.65    7.02
 -14  -5  10    7.99    7.85
  14  -5 -11   -1.88    5.07
  14   5 -11   -0.65    5.02
 -14  -5  11   -2.49    6.37
  14  -5 -12    6.34    7.17
  14   5 -12    0.53    6.36
 -14  -5  12    0.58    6.10
  14  -5 -13   -1.72    5.13
  14   5 -13   -1.87    5.06
 -14  -5  13   -0.56    7.42
  14  -5 -14   -5.12    6.29
  14   5 -14    4.03    6.62
 -14  -5  14    0.70    7.80
  14  -5 -15   10.56    7.27
  14   5 -15    4.27    5.49
 -14  -5  15    1.24    7.23
  14  -5 -16    8.07    6.30
  14   5 -16    6.39    6.76
 -14  -5  16    4.34    6.53
  14  -5 -17    0.01    5.90
  14   5 -17   -0.27    6.42
 -14  -5  17    3.00    6.57
  14  -5 -18    6.96    7.31
  14   5 -18    0.63    5.64
 -14  -5  18    3.40    6.38
  14   5 -19   -0.01    5.84
 -14  -5  19    0.63    7.10
 -14  -5  20   17.31    9.27
 -14  -5  21    1.22    6.14
 -14  -5  22    8.83    7.37
  14  -6  -1    6.57    5.49
  14   6  -1   13.76    6.72
 -14  -6   1   10.14    7.76
  14  -6  -2    1.70    5.51
  14   6  -2   -0.30    6.11
 -14  -6   2   -0.42    6.69
  14  -6  -3    7.64    6.43
  14   6  -3   -0.75    4.99
 -14  -6   3    2.89    7.45
  14  -6  -4    0.36    6.28
  14   6  -4   15.06    7.48
 -14  -6   4    6.35    7.19
  14  -6  -5    2.12    6.21
  14   6  -5    1.75    5.55
 -14  -6   5    0.22    6.81
  14  -6  -6    6.87    6.37
  14   6  -6    3.76    5.87
 -14  -6   6    5.06    8.06
  14  -6  -7   16.27    7.43
  14   6  -7    5.97    6.14
 -14  -6   7    2.38    6.09
  14  -6  -8   17.23    6.97
  14   6  -8   -1.55    5.79
 -14  -6   8    2.22    6.88
  14  -6  -9    2.24    5.80
  14   6  -9   -0.37    6.10
 -14  -6   9   -0.53    4.92
  14  -6 -10   -0.39    4.79
  14   6 -10   -1.54    5.81
 -14  -6  10    3.53    6.75
  14  -6 -11    4.55    6.37
  14   6 -11    4.74    6.36
 -14  -6  11   -2.45    6.70
  14  -6 -12    1.49    5.05
  14   6 -12   10.02    7.41
 -14  -6  12    3.39    6.38
  14  -6 -13   -1.75    5.33
  14   6 -13   -1.31    6.07
 -14  -6  13    2.30    7.48
  14  -6 -14    2.36    5.69
  14   6 -14   -1.86    5.50
 -14  -6  14   -1.73    7.35
  14  -6 -15   -3.73    5.70
  14   6 -15    0.50    6.51
 -14  -6  15   -0.69    6.99
  14  -6 -16   -1.48    5.32
  14   6 -16    0.69    5.30
 -14  -6  16    2.95    5.97
  14  -6 -17    2.92    6.13
  14   6 -17   -0.31    5.47
 -14  -6  17   -1.26    6.26
  14   6 -18    2.66    6.22
 -14  -6  18   -1.27    6.99
  14   6 -19    7.33    7.31
 -14  -6  19   -1.20    7.27
 -14  -6  20   -0.46    6.74
 -14  -6  21    4.31    6.66
 -14  -6  22    6.03    8.12
 -14  -6  23    1.37    6.31
  14  -7  -1    3.50    5.56
  14   7  -1    4.52    6.16
 -14  -7   1    2.37    6.68
  14  -7  -2   -0.75    5.98
  14   7  -2    5.04    5.61
 -14  -7   2   -0.77    5.63
  14  -7  -3   -2.76    6.34
  14   7  -3    9.12    5.66
 -14  -7   3   -1.56    7.81
  14  -7  -4    7.07    6.42
  14   7  -4    0.38    5.28
 -14  -7   4    1.21    6.51
  14  -7  -5   12.80    7.35
  14   7  -5   16.02    7.30
 -14  -7   5    3.12    6.91
  14  -7  -6    6.28    6.25
  14   7  -6   -0.28    4.92
 -14  -7   6    6.59    7.69
  14  -7  -7    8.41    5.55
  14   7  -7   -0.29    5.56
 -14  -7   7    1.99    5.45
  14  -7  -8    0.55    5.92
  14   7  -8    1.30    5.80
 -14  -7   8    0.07    7.46
  14  -7  -9    5.67    6.66
  14   7  -9    2.04    5.62
 -14  -7   9   -2.96    7.71
  14  -7 -10   -0.15    5.59
  14   7 -10    0.49    5.63
 -14  -7  10    2.49    6.41
  14  -7 -11   10.18    7.24
  14   7 -11    1.59    4.81
 -14  -7  11    3.78    6.94
  14  -7 -12   -1.81    6.07
  14   7 -12   -0.80    6.22
 -14  -7  12   -4.55    7.71
  14  -7 -13    2.91    6.52
  14   7 -13    3.80    6.41
 -14  -7  13    1.72    5.78
  14  -7 -14   -1.06    6.12
  14   7 -14   -4.26    6.80
 -14  -7  14    6.79    6.54
  14  -7 -15    0.63    6.14
  14   7 -15    0.31    5.42
 -14  -7  15    6.17    7.66
  14  -7 -16   -3.77    6.76
  14   7 -16    2.62    6.21
 -14  -7  16   -2.06    7.82
  14   7 -17   -1.05    6.11
 -14  -7  17   -2.51    7.76
  14   7 -18    5.56    6.36
 -14  -7  18    7.57    7.96
  14   7 -19    2.10    6.40
  14  -8  -1    8.35    6.82
  14   8  -1    5.74    6.34
 -14  -8   1   10.07    7.52
  14  -8  -2   -0.65    5.83
  14   8  -2   -1.44    4.30
 -14  -8   2   -0.53    6.74
  14  -8  -3   14.79    7.32
  14   8  -3    9.53    6.02
 -14  -8   3    8.95    6.80
  14  -8  -4   -2.61    5.88
  14   8  -4    4.92    5.57
 -14  -8   4   -1.98    6.07
  14  -8  -5   -3.20    6.04
  14   8  -5   -0.51    5.39
 -14  -8   5    9.09    7.36
  14  -8  -6    4.90    5.17
  14   8  -6   -1.13    6.48
 -14  -8   6    1.80    6.24
  14  -8  -7    3.35    6.01
  14   8  -7    5.45    6.66
 -14  -8   7   -4.66    7.00
  14  -8  -8   -5.05    6.26
  14   8  -8   -1.25    5.38
 -14  -8   8   -1.55    6.00
  14  -8  -9    8.28    6.26
  14   8  -9   10.63    6.84
 -14  -8   9   -0.01    6.92
  14  -8 -10   -1.14    6.02
  14   8 -10   -3.12    6.00
 -14  -8  10   -1.65    7.26
  14  -8 -11    0.84    5.83
  14   8 -11    0.09    5.57
 -14  -8  11    1.82    6.62
  14  -8 -12   -1.32    5.08
  14   8 -12   -3.92    6.07
 -14  -8  12   -2.99    8.18
  14  -8 -13    0.70    5.89
  14   8 -13    8.66    6.08
 -14  -8  13    5.20    6.96
  14  -8 -14   -2.93    5.97
  14   8 -14   -1.60    5.98
  14  -8 -15    0.64    5.76
  14   8 -15    1.24    5.18
  14   8 -16   -1.01    5.27
  14   8 -17   -2.22    6.52
  14   8 -18   -0.19    6.41
  14  -9  -1    9.15    5.68
  14  -9  -2    1.94    5.60
  14  -9  -3    6.67    5.89
  14  -9  -4    0.00    4.86
  14  -9  -5    9.29    5.97
  14  -9  -6   -1.47    5.06
  14  -9  -7    2.09    5.28
  14  -9  -8    0.36    5.49
  14  -9  -9   -0.35    5.97
  14  -9 -10   -3.74    6.83
  14  -9 -11   12.80    7.50
  14  -9 -12    0.78    5.91
  14  -9 -13   -4.38    7.51
  14  -9 -14   -3.56    6.58
  14 -10  -1    0.25    4.79
  14 -10  -2    8.54    6.17
  14 -10  -3   -0.37    5.23
  14 -10  -4    1.84    4.70
  14 -10  -5   -2.90    6.87
  14 -10  -6   -1.56    6.15
  14 -10  -7    6.52    7.02
  14 -10  -8    1.60    5.63
  14 -10  -9   14.43    7.02
  14 -10 -10   -3.49    5.69
  14 -10 -11    2.55    5.46
  14 -10 -12   -3.55    5.61
  14 -10 -13    2.11    5.68
  14 -11  -1    0.40    5.26
 -13   0   1   31.82   11.00
  13   0  -1   45.55   10.70
 -13   0   2   -0.55    6.64
  13   0  -2    2.61    4.83
 -13   0   3    6.84    7.46
  13   0  -3   14.36    6.25
 -13   0   4   -0.43    5.90
  13   0  -4   -0.12    4.06
 -13   0   5    2.13    6.67
  13   0  -5   -2.96    6.54
 -13   0   6    0.82    5.61
  13   0  -6    0.85    4.68
 -13   0   7    6.27    7.39
  13   0  -7   18.59    7.76
  13   0  -8    1.65    4.80
  13   0  -9    1.64    4.85
  13   0 -10   -0.14    4.08
  13   0 -11    9.43    6.18
  13   0 -12    2.24    6.66
  13   0 -13   27.12    9.50
  13   0 -14   -4.71    7.50
  13   0 -15   -0.00    5.10
  13   0 -16   -2.33    6.00
  13   0 -17   11.59    7.87
  13   0 -18    4.37    7.47
  13   0 -19    5.41    7.48
  13   0 -20   -0.84    4.98
  13   0 -21    2.52    4.91
  13   0 -22    1.94    5.20
  13   0 -23    8.66    7.28
  13   0 -24   -3.54    6.16
  13  -1  -1   14.63    6.86
  13   1  -1   11.52    6.66
 -13  -1   1   13.38    7.75
  13  -1  -2   -0.53    4.33
  13   1  -2    2.42    5.37
 -13  -1   2   -4.72    8.15
  13  -1  -3   -1.42    4.95
  13   1  -3    6.55    6.04
 -13  -1   3    4.87    6.50
  13  -1  -4   -0.15    5.19
  13   1  -4    4.24    5.08
 -13  -1   4    4.78    6.17
  13  -1  -5   49.65   10.64
  13   1  -5   45.13   11.01
 -13  -1   5   27.48   10.73
  13  -1  -6   -0.51    5.56
  13   1  -6    3.36    6.06
 -13  -1   6    0.86    6.48
  13  -1  -7    8.00    6.16
  13   1  -7    9.72    6.01
 -13  -1   7    0.91    6.38
  13  -1  -8   -0.49    5.21
  13   1  -8    0.44    5.21
 -13  -1   8   -2.50    7.63
  13  -1  -9   27.90    9.13
  13   1  -9   32.15    8.97
 -13  -1   9   13.34    8.63
  13  -1 -10    0.15    4.93
  13   1 -10    5.96    6.01
 -13  -1  10    1.95    6.04
  13  -1 -11    5.19    5.65
  13   1 -11    9.12    6.18
 -13  -1  11    0.85    7.25
  13  -1 -12   -1.83    5.64
  13   1 -12   -1.32    6.91
 -13  -1  12    3.71    7.65
  13  -1 -13    6.22    6.15
  13   1 -13    7.99    6.76
  13  -1 -14    1.99    5.85
  13   1 -14   -1.65    6.32
  13  -1 -15   20.42    8.21
  13   1 -15   33.44    9.26
  13  -1 -16    5.03    6.40
  13   1 -16    7.75    6.48
  13  -1 -17   -1.12    4.93
  13   1 -17    2.49    5.66
  13  -1 -18   -0.22    5.69
  13   1 -18    1.09    4.81
  13  -1 -19   12.00    8.13
  13   1 -19    5.57    7.05
  13  -1 -20    6.18    6.48
  13   1 -20   -1.00    5.77
  13  -1 -21    7.90    6.91
  13   1 -21    2.54    5.48
  13  -1 -22   -3.90    5.63
  13   1 -22   -3.35    7.35
  13  -1 -23   -0.38    7.00
  13   1 -23   -0.74    6.87
  13  -1 -24    3.17    6.33
  13   1 -24    3.67    6.38
  13  -2  -1   33.28    9.45
  13   2  -1   41.21   10.30
 -13  -2   1   24.85   11.05
  13  -2  -2    0.18    6.63
  13   2  -2    2.18    4.88
 -13  -2   2    4.97    5.96
  13  -2  -3    1.78    5.10
  13   2  -3    2.48    5.47
 -13  -2   3    1.25    5.55
  13  -2  -4    9.42    6.29
  13   2  -4    8.00    5.77
 -13  -2   4   -2.53    5.61
  13  -2  -5    1.91    5.05
  13   2  -5   -3.27    5.06
 -13  -2   5    1.79    5.49
  13  -2  -6    6.02    5.41
  13   2  -6   -1.30    6.26
 -13  -2   6   -0.02    5.39
  13  -2  -7   40.75   10.24
  13   2  -7   29.43    9.43
 -13  -2   7   21.20    8.89
  13  -2  -8    1.47    5.63
  13   2  -8    1.58    4.66
 -13  -2   8   -1.55    6.08
  13  -2  -9    1.11    5.13
  13   2  -9    3.13    6.30
 -13  -2   9    2.71    5.47
  13  -2 -10    0.49    6.11
  13   2 -10    3.14    4.99
 -13  -2  10   -1.77    5.96
  13  -2 -11   16.18    7.04
  13   2 -11   22.68    7.90
 -13  -2  11    6.95    8.18
  13  -2 -12    4.20    6.16
  13   2 -12    5.26    5.70
 -13  -2  12    3.81    7.63
  13  -2 -13   15.73    7.37
  13   2 -13    9.65    6.70
 -13  -2  13   10.98    8.05
  13  -2 -14    1.74    5.20
  13   2 -14    2.55    4.94
 -13  -2  14   -2.17    6.47
  13  -2 -15    6.95    6.63
  13   2 -15    2.91    5.87
 -13  -2  15    3.18    6.09
  13  -2 -16    0.24    5.59
  13   2 -16    1.38    5.44
 -13  -2  16   10.55    8.20
  13  -2 -17    3.88    6.65
  13   2 -17    5.64    5.88
  13  -2 -18   -2.96    5.70
  13   2 -18    9.32    7.32
  13  -2 -19   10.97    7.03
  13   2 -19   18.27    7.44
  13  -2 -20   -1.41    6.44
  13   2 -20   -2.29    5.81
  13  -2 -21    6.00    5.56
  13   2 -21   14.56    8.11
  13  -2 -22    0.45    5.51
  13   2 -22   -0.03    4.87
  13  -2 -23   14.81    7.85
  13   2 -23   22.27    9.37
  13  -2 -24    2.72    5.78
  13   2 -24   -1.40    5.85
  13  -3  -1    5.90    5.38
  13   3  -1   -2.25    4.92
 -13  -3   1    1.12    6.24
  13  -3  -2    0.28    4.25
  13   3  -2    1.95    6.34
 -13  -3   2    0.46    5.67
  13  -3  -3   -0.22    5.14
  13   3  -3    6.50    5.65
 -13  -3   3    7.48    7.03
  13  -3  -4   11.49    6.09
  13   3  -4    2.83    5.25
 -13  -3   4    1.37    7.13
  13  -3  -5   17.43    7.97
  13   3  -5   24.89    8.14
 -13  -3   5   14.50    9.41
  13  -3  -6    4.36    6.26
  13   3  -6    4.67    5.79
 -13  -3   6    4.08    6.73
  13  -3  -7    1.56    5.68
  13   3  -7    3.62    4.74
 -13  -3   7    8.74    6.98
  13  -3  -8    0.66    5.46
  13   3  -8    1.60    6.01
 -13  -3   8   -3.59    7.22
  13  -3  -9   13.33    7.35
  13   3  -9   15.63    7.49
 -13  -3   9   11.68    8.22
  13  -3 -10    9.14    5.53
  13   3 -10    8.34    6.74
 -13  -3  10   -1.47    7.39
  13  -3 -11    4.15    6.48
  13   3 -11   14.02    7.38
 -13  -3  11    4.02    7.91
  13  -3 -12   -1.73    5.40
  13   3 -12    5.47    5.89
 -13  -3  12   10.61    7.13
  13  -3 -13    0.06    6.93
  13   3 -13    2.85    5.54
 -13  -3  13    2.98    6.53
  13  -3 -14    5.28    6.11
  13   3 -14   -2.22    5.81
 -13  -3  14   -0.42    6.38
  13  -3 -15   19.96    8.50
  13   3 -15   20.91    8.52
 -13  -3  15   18.99    9.69
  13  -3 -16   -0.49    6.37
  13   3 -16    5.27    6.51
 -13  -3  16    1.47    6.02
  13  -3 -17    1.65    6.26
  13   3 -17   -0.24    5.19
 -13  -3  17   -3.45    7.98
  13  -3 -18   -1.57    5.28
  13   3 -18    5.14    5.97
 -13  -3  18    7.06    7.09
  13  -3 -19   15.54    8.12
  13   3 -19    5.94    6.62
 -13  -3  19    8.23    7.43
  13  -3 -20    2.71    6.23
  13   3 -20   -0.55    5.79
 -13  -3  20   -5.16    8.82
  13  -3 -21   -0.06    5.41
  13   3 -21   -0.43    7.12
  13  -3 -22    0.40    5.55
  13   3 -22    3.34    6.41
  13  -3 -23    0.76    5.81
  13   3 -23    1.05    6.20
  13   3 -24   -0.56    6.39
  13  -4  -1   19.50    7.58
 -13  -4   1   10.32    7.64
  13  -4  -2   15.06    6.06
 -13  -4   2   -0.76    5.73
  13  -4  -3   -0.45    4.53
 -13  -4   3   -1.63    5.71
  13  -4  -4    3.75    4.95
  13   4  -4   -2.43    5.17
 -13  -4   4   -1.61    6.15
  13  -4  -5    4.80    5.41
  13   4  -5    3.41    4.54
 -13  -4   5   -1.21    5.96
  13  -4  -6   11.13    5.77
  13   4  -6    7.32    6.28
 -13  -4   6    6.59    7.21
  13  -4  -7   24.83    8.08
  13   4  -7   21.03    8.35
 -13  -4   7    9.44    7.42
  13  -4  -8    7.89    6.14
  13   4  -8    4.91    5.11
 -13  -4   8   -1.11    5.97
  13  -4  -9    9.16    6.07
  13   4  -9   -3.05    6.55
 -13  -4   9    6.41    6.70
  13  -4 -10   -1.58    5.78
  13   4 -10    8.55    5.71
 -13  -4  10   -0.58    6.61
  13  -4 -11   26.68    8.68
  13   4 -11    9.24    7.09
 -13  -4  11    9.14    7.34
  13  -4 -12   14.87    7.18
  13   4 -12   12.11    6.59
 -13  -4  12    3.95    6.84
  13  -4 -13    7.72    7.32
  13   4 -13   19.22    8.37
 -13  -4  13    8.55    7.33
  13  -4 -14    4.38    5.16
  13   4 -14    2.81    5.22
 -13  -4  14   -0.99    6.66
  13  -4 -15    5.99    7.17
  13   4 -15    3.35    6.38
 -13  -4  15   -0.31    5.91
  13  -4 -16   11.89    6.55
  13   4 -16    4.07    5.62
 -13  -4  16    7.61    7.50
  13  -4 -17    6.47    6.18
  13   4 -17    0.97    6.56
 -13  -4  17    4.35    6.33
  13  -4 -18    1.08    5.19
  13   4 -18    7.33    6.05
 -13  -4  18    4.82    7.61
  13  -4 -19    2.75    5.76
  13   4 -19    4.94    6.95
 -13  -4  19   -4.36    7.27
  13  -4 -20   -0.43    6.35
  13   4 -20    2.14    6.40
 -13  -4  20    8.90    7.22
  13  -4 -21   13.91    6.64
  13   4 -21    6.11    6.68
 -13  -4  21    3.27    6.84
  13  -4 -22    9.24    6.39
  13   4 -22   -0.27    6.58
 -13  -4  22    0.00    6.75
  13  -4 -23    6.91    6.23
  13   4 -23   11.69    7.08
  13   4 -24    0.50    5.52
  13  -5  -1    1.17    4.63
  13   5  -1    7.74    5.03
 -13  -5   1    5.38    7.59
  13  -5  -2    4.64    5.53
  13   5  -2    5.10    5.38
 -13  -5   2    7.86    7.34
  13  -5  -3   15.73    6.94
  13   5  -3    0.74    4.79
 -13  -5   3    6.33    7.02
  13  -5  -4    2.14    5.55
  13   5  -4   -1.78    5.90
 -13  -5   4   -4.20    6.89
  13  -5  -5    8.46    7.05
  13   5  -5   22.53    8.64
 -13  -5   5   12.52    8.39
  13  -5  -6    3.10    5.66
  13   5  -6   10.81    5.85
 -13  -5   6    2.35    7.32
  13  -5  -7   -2.11    5.79
  13   5  -7   -1.08    5.82
 -13  -5   7   -3.72    7.18
  13  -5  -8    4.43    6.10
  13   5  -8    4.17    6.17
 -13  -5   8    8.09    8.28
  13  -5  -9   18.20    7.22
  13   5  -9    5.57    5.61
 -13  -5   9    7.37    6.75
  13  -5 -10   -0.65    5.55
  13   5 -10    9.15    6.83
 -13  -5  10   24.15    9.73
  13  -5 -11    3.42    6.00
  13   5 -11   -1.09    4.87
 -13  -5  11   -1.55    7.55
  13  -5 -12    9.65    6.31
  13   5 -12    2.72    5.39
 -13  -5  12   -0.30    6.33
  13  -5 -13   -3.62    6.18
  13   5 -13   -0.88    5.96
 -13  -5  13   -2.69    6.03
  13  -5 -14   15.90    7.12
  13   5 -14   12.64    7.51
 -13  -5  14    6.50    7.08
  13  -5 -15   23.64    9.11
  13   5 -15   21.57    8.11
 -13  -5  15   18.29    9.84
  13  -5 -16   -0.41    5.69
  13   5 -16   -0.15    5.16
 -13  -5  16    0.83    6.56
  13  -5 -17    2.00    7.05
  13   5 -17    0.65    5.30
 -13  -5  17    1.69    6.78
  13  -5 -18    4.05    5.15
  13   5 -18   -0.46    5.67
 -13  -5  18    0.06    6.61
  13  -5 -19    8.96    7.15
  13   5 -19    6.51    7.62
 -13  -5  19    8.76    9.25
  13  -5 -20    4.91    5.84
  13   5 -20   -1.38    6.33
 -13  -5  20    5.45    6.74
  13  -5 -21    5.01    6.50
  13   5 -21    0.07    7.23
 -13  -5  21   -1.82    6.08
  13  -5 -22    2.52    5.33
  13   5 -22   -1.12    4.63
 -13  -5  22    2.29    6.32
  13  -5 -23   -1.77    7.04
  13   5 -23    8.88    6.05
 -13  -5  23   -1.11    6.94
 -13  -5  24   -0.67    7.19
 -13  -5  25   -0.01    5.71
  13  -6  -1    3.74    5.99
  13   6  -1    3.02    5.02
 -13  -6   1    8.68    6.94
  13  -6  -2    3.83    5.48
  13   6  -2   -1.03    5.14
 -13  -6   2    1.87    6.51
  13  -6  -3    0.87    5.58
  13   6  -3    3.50    5.70
 -13  -6   3    0.10    7.11
  13  -6  -4    2.35    5.68
  13   6  -4    4.26    5.22
 -13  -6   4    3.72    6.89
  13  -6  -5    2.90    4.80
  13   6  -5    2.21    5.06
 -13  -6   5   -0.19    5.91
  13  -6  -6   12.89    6.61
  13   6  -6    0.23    4.86
 -13  -6   6    5.88    6.89
  13  -6  -7    3.76    6.20
  13   6  -7    0.54    4.91
 -13  -6   7    1.25    7.14
  13  -6  -8   10.41    6.33
  13   6  -8    2.36    5.96
 -13  -6   8   -0.48    6.86
  13  -6  -9   -0.16    5.07
  13   6  -9   -2.94    5.42
 -13  -6   9   -3.37    7.16
  13  -6 -10    3.40    6.02
  13   6 -10    1.11    5.94
 -13  -6  10    6.57    6.68
  13  -6 -11    0.89    4.81
  13   6 -11    4.74    5.85
 -13  -6  11   -1.05    6.83
  13  -6 -12    4.63    6.33
  13   6 -12    5.87    6.36
 -13  -6  12    4.37    7.45
  13  -6 -13    5.94    6.45
  13   6 -13    8.74    6.86
 -13  -6  13    5.24    7.42
  13  -6 -14   -1.73    6.48
  13   6 -14    0.48    4.42
 -13  -6  14   -0.91    6.01
  13  -6 -15   -3.76    5.97
  13   6 -15    1.57    3.89
 -13  -6  15   -2.59    7.49
  13  -6 -16   11.03    7.05
  13   6 -16    5.32    6.55
 -13  -6  16   -1.85    6.04
  13  -6 -17   15.72    8.05
  13   6 -17   -5.21    7.35
 -13  -6  17    2.58    7.72
  13  -6 -18    6.85    7.31
  13   6 -18    2.22    6.61
 -13  -6  18    3.29    8.06
  13  -6 -19    8.54    7.07
  13   6 -19    9.22    7.09
 -13  -6  19    6.73    7.04
  13  -6 -20   -0.38    6.38
  13   6 -20   -2.53    6.42
 -13  -6  20   -0.68    6.05
  13  -6 -21   -4.83    6.82
  13   6 -21   -1.08    5.65
 -13  -6  21    6.35    6.79
  13  -6 -22   -0.18    5.29
  13   6 -22    9.59    6.02
 -13  -6  22   -2.73    8.10
  13   6 -23   12.83    8.08
 -13  -6  23   -3.32    8.19
 -13  -6  24   -1.86    7.25
 -13  -6  25   -0.21    7.02
 -13  -6  26    1.69    6.93
 -13  -6  27   -0.63    7.15
  13  -7  -1    5.02    5.81
  13   7  -1    1.42    5.34
 -13  -7   1    0.21    5.76
  13  -7  -2    1.06    5.50
  13   7  -2   -3.42    5.24
 -13  -7   2   -0.79    6.55
  13  -7  -3    1.80    5.49
  13   7  -3    1.04    5.35
 -13  -7   3    3.18    5.89
  13  -7  -4   16.37    7.91
  13   7  -4   29.30    9.45
 -13  -7   4   42.69   11.35
  13  -7  -5   10.74    7.01
  13   7  -5    8.94    6.27
 -13  -7   5    9.83    7.45
  13  -7  -6    6.57    6.37
  13   7  -6   -0.18    4.69
 -13  -7   6   -2.53    7.58
  13  -7  -7    1.73    5.37
  13   7  -7    2.69    4.47
 -13  -7   7   -3.20    5.99
  13  -7  -8    4.23    6.11
  13   7  -8    9.91    5.97
 -13  -7   8   -0.83    6.76
  13  -7  -9    1.81    5.35
  13   7  -9    0.13    5.65
 -13  -7   9   10.45    7.27
  13  -7 -10    6.86    6.54
  13   7 -10   16.51    7.83
 -13  -7  10    1.59    6.60
  13  -7 -11    5.18    6.38
  13   7 -11    3.09    5.73
 -13  -7  11   -2.13    6.54
  13  -7 -12    0.59    5.32
  13   7 -12   12.78    7.30
 -13  -7  12    2.58    6.05
  13  -7 -13   -3.07    5.50
  13   7 -13    3.44    5.32
 -13  -7  13   -0.51    6.18
  13  -7 -14    7.82    6.64
  13   7 -14   -2.27    6.26
 -13  -7  14    5.09    7.52
  13  -7 -15    4.44    5.81
  13   7 -15    2.91    5.90
 -13  -7  15    1.11    6.23
  13  -7 -16   -1.66    5.97
  13   7 -16   -0.00    5.95
 -13  -7  16    2.35    6.83
  13  -7 -17   -3.19    6.19
  13   7 -17   -5.29    6.47
 -13  -7  17   -0.60    5.95
  13  -7 -18   -3.85    6.76
  13   7 -18    0.00    6.09
 -13  -7  18    0.91    7.67
  13  -7 -19    7.52    6.79
  13   7 -19   11.28    6.88
 -13  -7  19   -0.99    6.72
  13  -7 -20    6.06    6.17
  13   7 -20    3.00    6.45
 -13  -7  20    8.23    8.55
  13  -7 -21    0.42    6.18
  13   7 -21    3.02    5.98
 -13  -7  21   -0.71    6.77
  13  -7 -22   -1.19    6.25
  13   7 -22   -3.19    6.20
 -13  -7  22    3.25    7.50
  13   7 -23   -3.05    6.37
 -13  -7  23   -2.25    6.51
  13  -8  -1    5.13    6.00
  13   8  -1   -0.12    4.96
 -13  -8   1    4.44    7.68
  13  -8  -2   12.21    7.51
  13   8  -2    0.22    5.21
 -13  -8   2    1.41    6.86
  13  -8  -3   -1.17    4.80
  13   8  -3    9.99    5.48
 -13  -8   3    0.34    5.99
  13  -8  -4    6.14    6.12
  13   8  -4   -0.05    5.55
 -13  -8   4    3.94    5.94
  13  -8  -5    7.66    5.56
  13   8  -5    6.18    5.61
 -13  -8   5    8.86    6.31
  13  -8  -6    2.05    6.31
  13   8  -6   13.76    6.64
 -13  -8   6   17.86    7.80
  13  -8  -7    3.52    5.10
  13   8  -7    8.80    6.05
 -13  -8   7    0.81    6.79
  13  -8  -8   18.69    7.36
  13   8  -8   24.44    7.87
 -13  -8   8   -1.68    6.46
  13  -8  -9    1.06    4.27
  13   8  -9    1.23    4.66
 -13  -8   9   -1.12    5.47
  13  -8 -10   -0.18    6.32
  13   8 -10    4.58    5.30
 -13  -8  10   -1.80    7.11
  13  -8 -11   -1.13    5.46
  13   8 -11    1.70    6.70
 -13  -8  11    2.21    5.94
  13  -8 -12    9.63    7.09
  13   8 -12    9.01    6.48
 -13  -8  12    9.27    7.29
  13  -8 -13   -2.75    5.80
  13   8 -13    4.29    5.82
 -13  -8  13   -2.70    6.97
  13  -8 -14    1.55    6.58
  13   8 -14    2.23    5.71
 -13  -8  14    3.98    7.67
  13  -8 -15    6.23    5.81
  13   8 -15   -1.14    6.08
 -13  -8  15    1.99    6.36
  13  -8 -16    8.18    6.70
  13   8 -16    9.56    6.81
 -13  -8  16   15.54    9.05
  13  -8 -17    0.45    6.32
  13   8 -17    0.65    5.24
 -13  -8  17   -0.19    5.76
  13  -8 -18    7.05    7.32
  13   8 -18    6.78    7.46
 -13  -8  18    4.84    6.67
  13  -8 -19    1.09    6.35
  13   8 -19   -0.48    5.08
 -13  -8  19    2.14    7.16
  13  -8 -20    2.55    6.37
  13   8 -20   -1.37    5.39
 -13  -8  20    0.28    5.92
  13  -8 -21    2.91    5.66
  13   8 -21    0.60    6.19
  13   8 -22    2.28    5.80
  13  -9  -1   -1.73    5.56
 -13  -9   1    3.69    5.88
  13  -9  -2   -2.18    5.57
 -13  -9   2    3.00    5.55
  13  -9  -3    3.37    5.04
 -13  -9   3   -0.76    6.08
  13  -9  -4   10.65    6.41
 -13  -9   4   10.17    6.08
  13  -9  -5    0.93    6.32
 -13  -9   5   -0.29    5.17
  13  -9  -6    7.05    6.28
 -13  -9   6   -0.17    5.38
  13  -9  -7    6.95    6.33
 -13  -9   7   -3.05    6.04
  13  -9  -8   10.22    6.54
 -13  -9   8    1.35    6.62
  13  -9  -9    0.87    5.51
 -13  -9   9    3.31    6.48
  13  -9 -10    4.26    6.05
 -13  -9  10    2.67    5.84
  13  -9 -11   -1.35    5.74
 -13  -9  11    1.53    6.49
  13  -9 -12    0.86    5.94
 -13  -9  12    8.04    6.72
  13  -9 -13   -3.00    6.17
 -13  -9  13    3.57    6.05
  13  -9 -14    2.77    6.26
 -13  -9  14    4.48    7.26
  13  -9 -15   -1.90    6.29
 -13  -9  15   -6.39    7.80
  13  -9 -16   10.59    7.28
  13  -9 -17   -3.24    6.48
  13  -9 -18    0.82    6.28
  13  -9 -19    1.47    5.88
  13  -9 -20   10.20    7.60
  13   9 -20    4.93    5.76
  13  -9 -21    3.04    6.39
  13   9 -21    5.58    6.27
  13   9 -22   -0.94    5.80
  13 -10  -1   -0.12    3.90
 -13 -10   1   -0.62    5.95
  13 -10  -2   11.87    7.37
 -13 -10   2    5.36    6.08
  13 -10  -3    0.09    5.80
 -13 -10   3   -1.11    5.83
  13 -10  -4    0.54    4.16
 -13 -10   4   -1.12    5.62
  13 -10  -5    2.60    5.58
 -13 -10   5   -1.44    6.36
  13 -10  -6   14.47    6.84
 -13 -10   6   12.49    7.76
  13 -10  -7   -3.30    6.37
 -13 -10   7   -1.42    6.03
  13 -10  -8    8.67    7.49
 -13 -10   8   12.58    6.67
  13 -10  -9    0.08    5.68
  13 -10 -10   -1.58    5.35
  13 -10 -11   -0.80    6.36
  13 -10 -12    3.10    6.40
  13 -10 -13   -1.88    6.11
  13 -10 -14    8.67    7.17
  13 -10 -15    0.83    5.08
  13 -10 -16    2.66    6.73
  13 -10 -17    4.29    6.44
  13 -10 -18    3.28    6.41
  13 -10 -19    1.05    6.75
  13 -11  -1    1.32    5.36
  13 -11  -2   -1.09    5.14
  13 -11  -3   -0.06    4.99
  13 -11  -4    0.94    5.52
 -12   0   1   -3.10    7.66
  12   0  -1   -1.00    5.53
 -12   0   2   19.89    8.65
  12   0  -2   13.57    6.59
 -12   0   3    4.22    7.34
  12   0  -3   -0.30    4.43
 -12   0   4    1.81    5.90
  12   0  -4    7.52    5.53
 -12   0   5    4.53    6.86
  12   0  -5    1.17    4.11
 -12   0   6   72.90   16.85
  12   0  -6  100.72   16.83
 -12   0   7    9.05    7.02
  12   0  -7   -1.88    6.09
 -12   0   8   11.29    8.09
  12   0  -8    6.08    5.44
 -12   0   9   -1.88    5.99
  12   0  -9   -0.90    4.99
 -12   0  10   37.15   11.95
  12   0 -10   67.47   12.96
 -12   0  11    0.40    7.66
  12   0 -11    0.36    5.40
 -12   0  12   33.49   10.21
  12   0 -12   29.73    9.13
 -12   0  13   -1.37    5.80
  12   0 -13   -4.50    6.37
  12   0 -14    1.11    4.81
  12   0 -15    2.87    4.69
  12   0 -16   23.01    9.06
  12   0 -17   -3.25    5.50
  12   0 -18    2.82    6.08
  12   0 -19   -1.13    5.91
  12   0 -20   16.37    7.21
  12   0 -21   -1.81    6.67
  12   0 -22   16.05    8.56
  12   0 -23    4.20    5.06
  12   0 -24    4.06    6.38
  12   0 -25   -1.24    6.26
  12   0 -26    1.94    4.75
  12   0 -27   -0.66    5.88
  12  -1  -1   -2.31    4.87
  12   1  -1   -0.96    4.67
 -12  -1   1    2.45    5.91
  12  -1  -2   44.45   10.75
  12   1  -2   50.55   10.78
 -12  -1   2   38.67   11.56
  12  -1  -3    1.57    5.16
  12   1  -3    5.57    5.43
 -12  -1   3    0.54    5.71
  12  -1  -4   30.49    9.95
  12   1  -4   72.16   13.15
 -12  -1   4   52.19   12.66
  12  -1  -5   -4.77    5.55
  12   1  -5    1.59    5.55
 -12  -1   5    0.12    7.06
  12  -1  -6    4.54    5.45
  12   1  -6   -1.51    5.00
 -12  -1   6    8.68    7.22
  12  -1  -7    7.82    5.69
  12   1  -7   -1.29    5.92
 -12  -1   7    1.95    5.77
  12  -1  -8   54.47   12.21
  12   1  -8   66.57   12.84
 -12  -1   8   48.45   13.74
  12  -1  -9    1.98    5.59
  12   1  -9    0.27    5.64
 -12  -1   9    1.62    6.40
  12  -1 -10   31.16    7.98
  12   1 -10   12.19    6.94
 -12  -1  10   26.07    9.93
  12  -1 -11    1.73    5.22
  12   1 -11   -1.69    5.09
 -12  -1  11   -1.80    7.40
  12  -1 -12   10.66    6.65
  12   1 -12    2.87    4.88
 -12  -1  12   -1.66    7.00
  12  -1 -13    1.77    5.94
  12   1 -13    1.02    5.58
 -12  -1  13    3.96    6.92
  12  -1 -14   72.60   14.00
  12   1 -14   55.50   13.19
 -12  -1  14   57.89   14.93
  12  -1 -15    9.52    6.76
  12   1 -15   -0.47    4.67
 -12  -1  15   -2.60    7.41
  12  -1 -16    3.72    5.77
  12   1 -16   -0.21    5.69
 -12  -1  16    1.44    7.27
  12  -1 -17    4.17    5.16
  12   1 -17   -1.99    5.59
 -12  -1  17   -0.48    6.59
  12  -1 -18   21.93    9.48
  12   1 -18   26.45    8.67
  12  -1 -19    0.32    4.63
  12   1 -19    1.58    5.89
  12  -1 -20   15.59    7.39
  12   1 -20   15.86    6.70
  12  -1 -21   -0.36    5.68
  12   1 -21   -0.14    5.12
  12  -1 -22   -2.58    5.83
  12   1 -22    2.00    5.32
  12  -1 -23   -1.15    6.02
  12   1 -23   -0.84    4.59
  12  -1 -24   13.08    7.76
  12   1 -24    2.46    7.06
  12  -1 -25   -1.03    7.21
  12   1 -25    0.30    6.13
  12  -1 -26   -1.31    6.23
  12   1 -26    2.72    6.91
  12  -1 -27   -1.97    6.80
  12   1 -27    6.15    6.66
  12  -2  -1    6.63    4.96
  12   2  -1    4.15    4.86
 -12  -2   1    7.33    6.79
  12  -2  -2   18.57    7.18
  12   2  -2   24.14    7.58
 -12  -2   2   14.39    8.11
  12  -2  -3    2.51    4.77
  12   2  -3    5.68    5.39
 -12  -2   3    5.01    6.43
  12  -2  -4    6.48    5.00
  12   2  -4    5.73    5.49
 -12  -2   4   -1.33    6.05
  12  -2  -5   -0.94    4.87
  12   2  -5    5.42    5.38
 -12  -2   5   15.25    7.25
  12  -2  -6   23.62    8.68
  12   2  -6   36.75    9.74
 -12  -2   6   28.08    9.86
  12  -2  -7   23.04    8.35
  12   2  -7   19.14    7.84
 -12  -2   7   16.41    8.25
  12  -2  -8   17.18    7.21
  12   2  -8    8.13    6.11
 -12  -2   8    8.59    7.17
  12  -2  -9   -3.77    5.69
  12   2  -9    0.12    5.36
 -12  -2   9   -1.74    4.92
  12  -2 -10    0.32    6.50
  12   2 -10   46.49   10.13
 -12  -2  10   25.39    9.39
  12  -2 -11    0.29    5.36
  12   2 -11   13.91    7.47
 -12  -2  11    8.16    6.80
  12  -2 -12   25.03    8.24
  12   2 -12   19.95    7.74
 -12  -2  12   24.15    9.77
  12  -2 -13   -1.45    4.59
  12   2 -13    0.15    5.08
 -12  -2  13    0.75    5.86
  12  -2 -14    7.03    5.99
  12   2 -14    0.12    5.35
 -12  -2  14   -0.20    6.87
  12  -2 -15   -0.10    5.78
  12   2 -15    5.43    6.78
 -12  -2  15   -0.16    6.80
  12  -2 -16   19.76    8.41
  12   2 -16   12.96    8.79
 -12  -2  16   17.22    9.08
  12  -2 -17   -3.57    7.54
  12   2 -17   -3.42    6.34
 -12  -2  17   -1.23    6.80
  12  -2 -18    3.93    5.82
  12   2 -18    1.70    5.88
 -12  -2  18   -0.70    6.60
  12  -2 -19   -1.10    6.62
  12   2 -19   -0.46    5.31
 -12  -2  19    4.62    6.56
  12  -2 -20    9.70    7.19
  12   2 -20    9.38    6.28
 -12  -2  20   14.78    9.25
  12  -2 -21   11.37    6.41
  12   2 -21    1.53    6.17
  12  -2 -22   17.91    7.91
  12   2 -22    4.67    6.73
  12  -2 -23   -0.73    5.40
  12   2 -23   -0.08    5.66
  12  -2 -24    0.34    5.36
  12   2 -24    0.21    5.57
  12  -2 -25   -2.08    5.95
  12   2 -25    5.67    7.89
  12  -2 -26   31.35    9.11
  12   2 -26   14.21    8.21
  12  -2 -27   -0.51    6.76
  12   2 -27    1.49    5.20
  12  -3  -1   -3.03    5.65
  12   3  -1    3.62    5.70
 -12  -3   1    3.62    6.67
  12  -3  -2   31.92    9.04
  12   3  -2   23.00    8.00
 -12  -3   2   41.70   10.46
  12  -3  -3   14.03    6.61
  12   3  -3   14.90    6.20
 -12  -3   3    5.70    6.70
  12  -3  -4   37.17    8.83
  12   3  -4    3.18    5.62
 -12  -3   4   24.64    8.74
  12  -3  -5   10.70    6.15
  12   3  -5    2.13    5.05
 -12  -3   5    0.74    5.98
  12  -3  -6   -0.39    5.09
  12   3  -6    2.17    5.67
 -12  -3   6    1.93    6.62
  12  -3  -7    2.31    5.27
  12   3  -7    4.76    5.39
 -12  -3   7    6.56    7.06
  12  -3  -8   34.67    9.29
  12   3  -8   44.37   10.40
 -12  -3   8   20.71    9.34
  12  -3  -9   16.95    7.33
  12   3  -9   10.65    6.96
 -12  -3   9   10.05    7.05
  12  -3 -10   46.82   10.68
  12   3 -10   41.64    9.81
 -12  -3  10   22.36   10.37
  12  -3 -11   -1.58    5.96
  12   3 -11   -1.42    4.93
 -12  -3  11   -1.09    5.44
  12  -3 -12    5.39    6.00
  12   3 -12   20.46    7.74
 -12  -3  12   18.02    8.68
  12  -3 -13   -0.26    4.69
  12   3 -13    2.98    5.81
 -12  -3  13   -0.66    5.66
  12  -3 -14   25.72    8.33
  12   3 -14   30.79    8.98
 -12  -3  14    8.30    7.59
  12  -3 -15    7.41    6.74
  12   3 -15    9.42    7.02
 -12  -3  15   11.63    7.33
  12  -3 -16    1.57    5.76
  12   3 -16   -1.00    5.94
 -12  -3  16   -1.43    7.69
  12  -3 -17   -2.72    5.36
  12   3 -17    3.38    6.91
 -12  -3  17   -4.10    7.35
  12  -3 -18    0.39    4.14
  12   3 -18    4.94    5.56
 -12  -3  18    1.84    6.08
  12  -3 -19    7.66    6.66
  12   3 -19   13.48    7.86
 -12  -3  19   -0.69    6.11
  12  -3 -20    1.01    6.07
  12   3 -20    2.16    5.85
 -12  -3  20   -0.81    6.69
  12  -3 -21   -1.62    6.08
  12   3 -21   -1.26    6.31
 -12  -3  21    7.60    8.56
  12  -3 -22   -0.33    5.56
  12   3 -22    2.63    6.85
 -12  -3  22    6.87    7.78
  12  -3 -23    9.83    6.92
  12   3 -23   11.70    9.07
 -12  -3  23    8.24    8.01
  12  -3 -24    3.99    7.04
  12   3 -24   14.21    8.54
  12  -3 -25   -3.09    5.79
  12   3 -25   10.29    6.68
  12  -3 -26   10.01    7.38
  12   3 -26    3.19    7.89
  12  -3 -27   -0.73    4.55
  12   3 -27   -2.95    5.85
  12  -4  -1   21.94    7.34
  12   4  -1   10.14    6.32
 -12  -4   1    1.76    7.45
  12  -4  -2    0.69    4.88
  12   4  -2    8.04    5.16
 -12  -4   2   12.06    6.80
  12  -4  -3   -0.06    5.15
  12   4  -3    1.23    5.16
 -12  -4   3    0.61    5.34
  12  -4  -4   -1.16    4.57
  12   4  -4    4.13    6.16
 -12  -4   4    6.25    6.73
  12  -4  -5   12.48    5.51
  12   4  -5    9.03    5.75
 -12  -4   5    1.16    6.68
  12  -4  -6   30.02    8.90
  12   4  -6   20.06    8.09
 -12  -4   6   19.05    8.59
  12  -4  -7   38.57    9.55
  12   4  -7   33.24    9.41
 -12  -4   7   17.03    8.59
  12  -4  -8   -2.96    4.86
  12   4  -8   -3.72    5.81
 -12  -4   8   -1.10    6.33
  12  -4  -9    5.71    6.25
  12   4  -9   11.08    7.36
 -12  -4   9    5.10    7.51
  12  -4 -10   12.68    7.14
  12   4 -10   10.63    7.86
 -12  -4  10    9.52    7.56
  12  -4 -11    6.05    6.09
  12   4 -11   15.38    7.73
 -12  -4  11    6.81    7.04
  12  -4 -12   34.96    9.34
  12   4 -12    0.56    7.84
 -12  -4  12   29.46    9.59
  12  -4 -13   -3.22    5.62
  12   4 -13    2.97    5.92
 -12  -4  13   -2.06    7.13
  12  -4 -14    2.61    5.27
  12   4 -14    1.93    5.12
 -12  -4  14   -0.81    5.73
  12  -4 -15   13.10    6.29
  12   4 -15    4.14    5.75
 -12  -4  15    4.76    6.83
  12  -4 -16   11.08    6.67
  12   4 -16   11.12    7.17
 -12  -4  16    1.27    6.43
  12  -4 -17    8.48    6.39
  12   4 -17    6.25    5.72
 -12  -4  17   10.34    7.41
  12  -4 -18    6.28    6.91
  12   4 -18    6.18    6.38
 -12  -4  18   -2.19    7.95
  12  -4 -19    1.62    5.16
  12   4 -19   -2.07    5.58
 -12  -4  19   -1.66    6.39
  12  -4 -20   10.59    6.85
  12   4 -20    8.55    6.25
 -12  -4  20    0.17    5.71
  12  -4 -21   11.39    7.70
  12   4 -21   16.05    7.74
  12  -4 -22   17.19    8.85
  12   4 -22    8.10    6.99
 -12  -4  22    4.10    6.75
  12  -4 -23   12.87    6.68
  12   4 -23   -0.77    5.62
 -12  -4  23    1.81    8.14
  12  -4 -24   -2.12    6.90
  12   4 -24    0.76    5.99
 -12  -4  24   -0.66    6.63
  12  -4 -25   -0.97    6.11
  12   4 -25   -0.77    5.05
 -12  -4  25    0.00    6.55
  12  -4 -26    3.71    7.64
  12   4 -26   10.59    7.43
  12  -4 -27    7.03    7.49
  12   4 -27   -0.35    5.99
  12  -5  -1    2.55    5.55
  12   5  -1   -1.45    5.04
 -12  -5   1   -3.31    6.14
  12  -5  -2   10.53    6.41
  12   5  -2    9.39    6.18
 -12  -5   2    3.82    6.17
  12  -5  -3   22.19    7.42
  12   5  -3   11.29    6.74
 -12  -5   3   12.86    8.24
  12  -5  -4    8.65    6.06
  12   5  -4   13.89    6.96
 -12  -5   4    4.70    5.94
  12  -5  -5    1.51    5.00
  12   5  -5    9.90    5.70
 -12  -5   5    6.81    5.85
  12  -5  -6   -1.10    4.92
  12   5  -6    0.09    3.46
 -12  -5   6   -1.28    6.35
  12  -5  -7    7.36    6.33
  12   5  -7   13.40    6.84
 -12  -5   7    6.72    6.79
  12  -5  -8   11.03    6.71
  12   5  -8   21.34    7.66
 -12  -5   8   15.64    7.72
  12  -5  -9   18.29    7.58
  12   5  -9    7.57    6.20
 -12  -5   9   18.84    8.54
  12  -5 -10   17.24    7.62
  12   5 -10   14.95    7.21
 -12  -5  10    0.71    6.51
  12  -5 -11    3.46    5.22
  12   5 -11   -0.40    4.58
 -12  -5  11   -4.47    6.86
  12  -5 -12   -1.85    5.49
  12   5 -12    2.79    5.46
 -12  -5  12    0.80    6.08
  12  -5 -13   24.71    8.83
  12   5 -13   34.52    9.65
 -12  -5  13   21.42    9.64
  12  -5 -14   29.08    8.55
  12   5 -14   16.38    7.82
 -12  -5  14    3.17    6.20
  12  -5 -15    0.78    5.83
  12   5 -15   -3.63    6.33
 -12  -5  15   -5.79    7.17
  12  -5 -16   -1.08    5.41
  12   5 -16   -2.08    5.70
 -12  -5  16    5.34    6.62
  12  -5 -17    8.59    6.35
  12   5 -17    4.94    5.95
 -12  -5  17    0.07    6.07
  12  -5 -18   14.54    6.99
  12   5 -18   14.72    7.75
 -12  -5  18   13.93    8.65
  12  -5 -19   -5.33    6.92
  12   5 -19    3.50    6.05
 -12  -5  19   17.81    8.14
  12  -5 -20    2.91    6.59
  12   5 -20   -0.67    5.75
 -12  -5  20   14.15    8.58
  12  -5 -21    7.47    6.42
  12   5 -21   -3.80    6.06
 -12  -5  21    3.64    6.48
  12  -5 -22   -1.66    6.13
  12   5 -22   -1.14    5.80
 -12  -5  22    2.03    7.05
  12  -5 -23    1.64    5.40
  12   5 -23    4.08    6.46
 -12  -5  23    2.16    6.95
  12  -5 -24    0.05    5.05
  12   5 -24    0.05    5.52
 -12  -5  24   -1.26    7.23
  12  -5 -25   -1.07    5.80
  12   5 -25    0.79    6.10
 -12  -5  25    6.83    7.35
  12  -5 -26    3.12    6.55
  12   5 -26   -1.10    6.70
 -12  -5  26   -0.24    6.43
  12   5 -27   -2.54    7.09
 -12  -5  27   -0.18    7.36
  12  -6  -1   36.41    9.27
  12   6  -1   25.11    7.85
 -12  -6   1   16.04    8.24
  12  -6  -2   14.43    7.49
  12   6  -2   10.25    6.05
 -12  -6   2   17.60    7.56
  12  -6  -3   -0.28    5.42
  12   6  -3   -0.39    4.28
 -12  -6   3    6.07    6.39
  12  -6  -4   -0.48    6.05
  12   6  -4    0.17    5.02
 -12  -6   4    0.69    6.13
  12  -6  -5   49.97   10.87
  12   6  -5   28.29    9.69
 -12  -6   5   34.45   10.60
  12  -6  -6   15.92    7.65
  12   6  -6   25.92    7.91
 -12  -6   6    9.35    7.06
  12  -6  -7   14.60    7.57
  12   6  -7   21.88    7.47
 -12  -6   7    2.96    7.50
  12  -6  -8    0.60    4.91
  12   6  -8    0.30    5.69
 -12  -6   8   11.93    7.54
  12  -6  -9    2.23    4.66
  12   6  -9    0.35    5.15
  12  -6 -10    3.21    6.48
  12   6 -10   15.60    7.29
  12  -6 -11   52.69   11.22
  12   6 -11   21.81    8.92
 -12  -6  11   40.40   11.41
  12  -6 -12    6.11    6.60
  12   6 -12   12.41    6.52
 -12  -6  12   26.95   10.17
  12  -6 -13   -2.00    5.46
  12   6 -13    3.55    5.53
 -12  -6  13    0.14    6.20
  12  -6 -14   -1.44    5.75
  12   6 -14   -2.24    4.67
 -12  -6  14   -2.79    6.51
  12  -6 -15    6.63    6.26
  12   6 -15    0.34    5.99
 -12  -6  15   -5.52    7.33
  12  -6 -16    3.38    5.86
  12   6 -16    0.81    5.58
 -12  -6  16    0.62    7.07
  12  -6 -17    0.50    4.76
  12   6 -17    0.00    5.10
 -12  -6  17    0.74    6.54
  12  -6 -18    7.20    7.57
  12   6 -18   12.48    7.30
 -12  -6  18    3.24    6.47
  12  -6 -19    0.81    5.06
  12   6 -19    1.07    5.25
 -12  -6  19   -1.21    5.97
  12  -6 -20   -1.14    6.09
  12   6 -20    2.37    6.23
 -12  -6  20   -3.03    6.81
  12  -6 -21   -3.34    6.10
  12   6 -21    3.01    6.08
 -12  -6  21   -2.12    7.46
  12  -6 -22    6.60    6.69
  12   6 -22    0.03    6.54
 -12  -6  22    0.00    7.27
  12  -6 -23    5.03    6.48
  12   6 -23    0.96    5.23
 -12  -6  23   -1.88    7.75
  12  -6 -24   -0.94    6.23
  12   6 -24   -2.87    6.88
 -12  -6  24   -0.83    6.65
  12  -6 -25    1.90    5.63
  12   6 -25    4.08    7.35
 -12  -6  25   -5.09    7.58
  12  -6 -26    4.94    6.45
  12   6 -26    0.14    6.38
 -12  -6  26   -3.27    8.19
 -12  -6  27    5.20    6.63
 -12  -6  28    2.68    6.33
 -12  -6  29    4.79    7.17
  12  -7  -1   14.54    6.81
  12   7  -1    2.94    4.95
 -12  -7   1    3.68    5.51
  12  -7  -2    8.17    5.86
  12   7  -2    4.73    5.34
 -12  -7   2    6.30    6.42
  12  -7  -3   15.34    6.80
  12   7  -3   14.75    6.75
 -12  -7   3   12.96    7.79
  12  -7  -4    4.24    5.24
  12   7  -4    1.72    4.06
 -12  -7   4   -0.00    6.23
  12  -7  -5   -3.00    5.20
  12   7  -5    0.62    4.40
 -12  -7   5    1.37    5.57
  12  -7  -6    3.18    5.58
  12   7  -6    1.08    4.98
 -12  -7   6   -0.83    5.98
  12  -7  -7    0.58    5.18
  12   7  -7    5.59    5.47
 -12  -7   7    6.86    6.27
  12  -7  -8    4.39    5.11
  12   7  -8    5.03    5.36
 -12  -7   8    4.19    6.47
  12  -7  -9   34.76    9.82
  12   7  -9   42.94   10.25
 -12  -7   9   21.67    9.57
  12  -7 -10    6.52    6.31
  12   7 -10    6.04    5.87
 -12  -7  10    1.90    5.81
  12  -7 -11   -0.89    5.04
  12   7 -11    3.56    5.63
 -12  -7  11   -3.05    6.87
  12  -7 -12    4.55    5.12
  12   7 -12    0.45    4.55
 -12  -7  12   -2.58    6.61
  12  -7 -13   -1.26    4.84
  12   7 -13    8.12    7.11
 -12  -7  13    3.57    6.10
  12  -7 -14   -3.38    5.50
  12   7 -14   -1.08    5.04
 -12  -7  14    0.60    6.47
  12  -7 -15    8.53    6.22
  12   7 -15    0.91    5.86
 -12  -7  15    1.88    6.88
  12  -7 -16    0.24    4.75
  12   7 -16    5.65    6.19
 -12  -7  16    0.39    6.79
  12  -7 -17   -0.20    5.64
  12   7 -17   -0.66    5.69
 -12  -7  17    1.91    6.73
  12  -7 -18   -4.09    6.50
  12   7 -18   -3.89    7.30
 -12  -7  18    0.50    5.48
  12  -7 -19   20.07    8.72
  12   7 -19    2.84    6.29
 -12  -7  19    9.77    8.76
  12  -7 -20    4.99    7.05
  12   7 -20   -1.52    5.00
 -12  -7  20   -1.09    6.23
  12  -7 -21    6.51    5.78
  12   7 -21   -4.18    6.66
 -12  -7  21    2.53    6.92
  12  -7 -22    1.87    6.01
  12   7 -22   -0.28    4.74
 -12  -7  22   -3.07    7.11
  12  -7 -23    2.64    5.97
  12   7 -23   -1.95    5.66
 -12  -7  23   -2.13    6.43
  12  -7 -24    0.89    6.59
  12   7 -24   -1.45    5.91
 -12  -7  24    6.59    8.29
  12  -7 -25    6.51    6.87
  12   7 -25    2.92    6.85
 -12  -7  25   -4.29    8.51
  12  -7 -26    3.02    6.64
  12   7 -26   -0.54    6.00
 -12  -7  26    5.57    6.67
 -12  -7  27   -4.48    7.46
  12  -8  -1   18.09    7.45
  12   8  -1   29.74    8.06
 -12  -8   1   20.84    8.43
  12  -8  -2    0.53    5.29
  12   8  -2    0.03    4.52
 -12  -8   2    0.26    6.22
  12  -8  -3    0.93    4.93
  12   8  -3    3.33    5.33
 -12  -8   3    2.81    6.00
  12  -8  -4    2.80    5.56
  12   8  -4    1.78    4.91
 -12  -8   4    1.83    5.79
  12  -8  -5   33.40    8.50
  12   8  -5   32.31    8.73
 -12  -8   5    6.42    6.99
  12  -8  -6    4.38    5.86
  12   8  -6    4.15    5.38
 -12  -8   6    0.08    4.85
  12  -8  -7   39.90    9.91
  12   8  -7   25.10    8.38
 -12  -8   7   12.04    7.38
  12  -8  -8   -1.45    5.05
  12   8  -8    1.43    5.60
 -12  -8   8   -2.29    5.51
  12  -8  -9    3.64    5.27
  12   8  -9    2.69    6.18
 -12  -8   9    0.98    6.01
  12  -8 -10    5.92    6.19
  12   8 -10    0.85    4.56
 -12  -8  10    0.74    5.65
  12  -8 -11    4.18    5.63
  12   8 -11    9.01    5.75
 -12  -8  11    0.29    6.01
  12  -8 -12    5.02    5.17
  12   8 -12    3.85    5.37
 -12  -8  12    3.77    6.97
  12  -8 -13   15.78    6.87
 -12  -8  13    2.63    5.82
  12  -8 -14    6.61    5.88
  12   8 -14   -0.71    4.98
 -12  -8  14    1.37    5.79
  12  -8 -15    9.39    6.21
  12   8 -15    0.30    5.98
 -12  -8  15    7.84    6.67
  12  -8 -16    0.43    5.73
  12   8 -16   -5.41    6.69
 -12  -8  16   -0.11    5.59
  12  -8 -17   12.50    7.65
  12   8 -17   11.78    7.69
 -12  -8  17    9.78    7.55
  12  -8 -18   -3.28    6.69
  12   8 -18   -1.36    5.71
 -12  -8  18    3.40    7.30
  12  -8 -19   -3.71    6.22
  12   8 -19    1.20    6.27
 -12  -8  19    5.81    7.49
  12  -8 -20    8.89    7.50
  12   8 -20    8.30    5.93
 -12  -8  20    0.03    5.78
  12  -8 -21    7.73    6.12
  12   8 -21   15.41    8.27
 -12  -8  21    2.11    7.94
  12  -8 -22   -3.04    6.32
  12   8 -22    0.98    5.28
 -12  -8  22   -0.72    6.58
  12  -8 -23    3.64    5.10
  12   8 -23    9.73    7.02
 -12  -8  23    4.28    6.91
  12  -8 -24   -0.97    5.72
  12   8 -24   -1.07    6.00
 -12  -8  24    1.54    5.90
  12  -8 -25    0.42    6.47
  12   8 -25    1.44    5.98
  12   8 -26   -3.13    7.38
  12  -9  -1   -0.52    4.31
 -12  -9   1    0.04    5.27
  12  -9  -2    1.01    4.45
 -12  -9   2   -0.79    5.58
  12  -9  -3   23.95    7.88
 -12  -9   3   25.02    7.82
  12  -9  -4   -2.48    5.35
 -12  -9   4   -3.00    6.52
  12  -9  -5    5.05    5.32
 -12  -9   5    7.16    5.95
  12  -9  -6   -1.53    5.44
 -12  -9   6   -2.81    5.76
  12  -9  -7    2.95    6.19
  12   9  -7    0.02    4.67
 -12  -9   7   -0.11    6.04
  12  -9  -8   -2.44    5.15
  12   9  -8    4.57    5.88
 -12  -9   8   -0.70    5.20
  12  -9  -9    9.56    6.98
  12   9  -9   20.18    7.82
 -12  -9   9   14.54    7.56
  12  -9 -10   -2.06    4.75
  12   9 -10   -3.40    5.75
 -12  -9  10   -0.73    5.03
  12  -9 -11   -1.53    5.16
  12   9 -11    2.50    4.95
 -12  -9  11    1.01    5.63
  12  -9 -12   -2.61    5.07
  12   9 -12    4.60    5.32
 -12  -9  12   -2.66    6.27
  12  -9 -13   12.34    6.69
  12   9 -13   -0.43    5.61
 -12  -9  13    5.27    7.57
  12  -9 -14    0.16    4.57
  12   9 -14   -0.50    5.67
 -12  -9  14   -0.65    6.21
  12  -9 -15   10.74    6.61
  12   9 -15    8.87    6.33
 -12  -9  15   10.60    7.54
  12  -9 -16   -5.48    7.04
  12   9 -16   -1.57    5.87
 -12  -9  16    2.42    7.49
  12  -9 -17    4.80    6.63
  12   9 -17   -3.75    6.27
 -12  -9  17    0.82    5.31
  12  -9 -18    0.70    5.64
  12   9 -18   -1.61    5.82
 -12  -9  18    4.71    6.62
  12  -9 -19   17.09    7.86
  12   9 -19    2.06    6.11
 -12  -9  19    7.68    7.12
  12  -9 -20    1.58    5.98
  12   9 -20   -0.64    5.57
 -12  -9  20   -0.00    7.09
  12  -9 -21   -2.28    6.61
  12   9 -21   -3.87    6.05
  12  -9 -22    0.11    5.90
  12   9 -22   -2.30    6.01
  12  -9 -23    5.33    6.81
  12   9 -23    2.31    6.25
  12  -9 -24   -0.04    5.23
  12   9 -24   -3.37    6.55
  12  -9 -25    2.54    6.21
  12   9 -25    1.43    6.41
  12 -10  -1   12.73    6.57
 -12 -10   1    5.50    6.65
  12 -10  -2   -1.23    4.28
 -12 -10   2   -3.41    5.88
  12 -10  -3    2.98    4.80
 -12 -10   3    1.16    5.20
  12 -10  -4    0.42    4.57
 -12 -10   4    1.24    5.15
  12 -10  -5    7.82    6.67
 -12 -10   5    8.68    6.56
  12 -10  -6   -2.33    5.41
 -12 -10   6    3.06    6.41
  12 -10  -7    8.38    6.41
 -12 -10   7   12.22    7.50
  12 -10  -8   -1.34    5.13
 -12 -10   8    2.01    5.57
  12 -10  -9    3.05    5.82
 -12 -10   9    5.67    5.93
  12 -10 -10    0.22    5.92
 -12 -10  10    5.16    6.57
  12 -10 -11    8.52    5.91
 -12 -10  11    3.30    6.60
  12 -10 -12    2.32    6.41
 -12 -10  12   -1.20    5.19
  12 -10 -13   -2.54    5.46
 -12 -10  13    1.78    6.23
  12 -10 -14    2.51    6.03
 -12 -10  14    1.21    5.73
  12 -10 -15   -1.86    6.20
 -12 -10  15    2.10    6.94
  12 -10 -16    3.01    5.73
 -12 -10  16   -1.55    6.43
  12 -10 -17    1.90    6.40
  12 -10 -18   -0.91    5.93
  12 -10 -19   -2.94    6.28
  12 -10 -20   -3.24    5.64
  12 -11  -1    1.18    4.91
 -12 -11   1   -1.29    4.79
  12 -11  -2   -1.50    5.75
 -12 -11   2   -2.17    5.83
  12 -11  -3    1.20    5.46
 -12 -11   3    6.10    5.83
  12 -11  -4   -1.21    5.63
 -12 -11   4   -0.98    5.55
  12 -11  -5    7.94    6.10
 -12 -11   5    0.47    6.38
 -12 -11   6   -0.22    5.23
 -12 -11   7    2.32    5.96
 -12 -11   8    2.56    7.49
 -12 -11   9    4.34    6.96
 -12 -11  10   -2.31    6.54
 -12 -11  11    1.58    6.39
  11   0  -1  129.70   20.83
  11   0  -2   -2.47    4.53
  11   0  -3   50.92   11.07
  11   0  -4    0.46    5.12
  11   0  -5  139.47   22.33
  11   0  -6    2.03    5.20
  11   0  -7   -0.34    4.73
  11   0  -8   -0.59    5.10
  11   0  -9   53.29   11.76
  11   0 -10    3.47    5.38
  11   0 -11   84.79   16.05
  11   0 -12    1.24    5.31
  11   0 -13   11.78    7.15
  11   0 -14    0.74    5.61
  11   0 -15   33.03    9.75
  11   0 -16   -1.17    5.43
 -11   0  17    1.67    6.28
  11   0 -17   13.64    7.08
  11   0 -18    4.75    6.21
  11   0 -19    9.28    6.31
  11   0 -20   -3.50    6.37
  11   0 -21   23.42    8.84
  11   0 -22   -3.51    6.98
  11   0 -23   -0.52    5.94
  11   0 -24   -3.36    6.31
  11   0 -25   23.62    9.23
  11   0 -26   -3.56    6.61
  11   0 -27   11.90    7.79
  11   0 -28    4.44    6.56
  11   0 -29    1.95    5.33
  11   0 -30    3.01    6.77
 -11   1   1  104.35   19.01
  11  -1  -1  110.32   17.56
  11   1  -1   88.28   16.82
 -11   1   2    4.52    6.07
  11  -1  -2    6.01    4.88
  11   1  -2    4.75    5.23
 -11   1   3   47.94   11.94
  11  -1  -3   56.48   10.83
  11   1  -3   37.17   10.44
 -11   1   4    6.54    6.34
  11  -1  -4    0.34    4.34
  11   1  -4   -1.03    5.48
 -11   1   5   -0.31    5.14
  11  -1  -5    7.34    6.16
  11   1  -5    9.47    6.81
 -11   1   6    1.64    6.26
  11  -1  -6    5.87    5.59
  11   1  -6    0.17    4.80
 -11   1   7   21.94   10.89
  11  -1  -7   61.09   11.65
  11   1  -7   60.39   11.27
 -11   1   8   -1.34    5.95
  11  -1  -8    0.32    4.23
  11   1  -8    1.29    5.12
 -11  -1   8    2.93    6.09
 -11   1   9   13.52    7.79
  11  -1  -9   18.03    7.69
  11   1  -9   34.30    9.00
 -11  -1   9   25.25    9.26
 -11   1  10   -2.70    5.77
  11  -1 -10    0.08    4.80
  11   1 -10   -0.97    4.08
 -11  -1  10    0.49    6.29
 -11   1  11   12.86    8.13
  11  -1 -11   20.52    7.30
  11   1 -11   11.64    6.38
 -11  -1  11   12.91    7.49
 -11   1  12    8.78    6.57
  11  -1 -12    3.51    6.32
  11   1 -12   11.74    6.22
 -11  -1  12    1.73    5.63
 -11   1  13   12.31    8.24
  11  -1 -13   35.94    9.74
  11   1 -13   36.91   10.17
 -11  -1  13   29.80    9.98
 -11   1  14    4.30    5.46
  11  -1 -14    6.29    6.25
  11   1 -14   -0.53    4.60
 -11  -1  14    0.78    6.33
  11  -1 -15   -3.28    4.63
  11   1 -15    0.40    6.19
 -11  -1  15   -1.43    6.22
  11  -1 -16   -0.33    5.84
  11   1 -16   -4.02    6.73
 -11  -1  16   -0.00    6.61
  11  -1 -17   23.66    7.96
  11   1 -17   30.21    8.90
 -11  -1  17   14.45    8.88
  11  -1 -18    0.61    5.51
  11   1 -18   -2.13    5.45
 -11  -1  18   12.27    7.47
  11  -1 -19    2.42    4.47
  11   1 -19   -0.17    5.11
 -11  -1  19    0.01    6.31
  11  -1 -20   -0.34    6.05
  11   1 -20   -2.30    5.75
 -11  -1  20    2.86    7.49
  11  -1 -21   -3.34    6.47
  11   1 -21   10.47    6.14
  11  -1 -22    0.30    4.83
  11   1 -22    0.20    5.65
  11  -1 -23   39.68   10.97
  11   1 -23   33.48   10.16
  11  -1 -24   -4.99    6.90
  11   1 -24    1.45    5.89
  11  -1 -25    7.64    6.75
  11   1 -25   11.10    7.17
  11  -1 -26    0.22    5.25
  11   1 -26   -1.63    6.73
  11  -1 -27    3.41    6.84
  11   1 -27    3.64    6.51
  11  -1 -28   -2.69    5.85
  11   1 -28   -1.45    6.08
  11  -1 -29    7.57    6.76
  11   1 -29    3.59    6.35
  11  -1 -30   -0.30    5.41
  11   1 -30    3.52    7.17
 -11   2   1   11.60    7.62
  11  -2  -1   35.00    8.47
  11   2  -1   26.68    8.11
 -11  -2   1   27.69    9.52
 -11   2   2   -1.82    5.81
  11  -2  -2   -0.30    5.57
  11   2  -2    2.46    5.10
 -11  -2   2   -0.97    5.72
 -11   2   3   25.26    8.86
  11  -2  -3   18.75    7.19
  11   2  -3   30.28    8.01
 -11  -2   3   13.87    8.05
 -11   2   4   12.16    7.13
  11  -2  -4   12.08    5.64
  11   2  -4   22.72    6.91
 -11  -2   4   10.45    7.26
 -11   2   5   47.85   12.00
  11  -2  -5   42.69   10.61
  11   2  -5   61.04   11.32
 -11  -2   5   41.41   11.50
 -11   2   6   14.96    7.92
  11  -2  -6    1.02    4.82
  11   2  -6   19.02    6.90
 -11  -2   6   26.78    8.52
 -11   2   7   11.41    7.37
  11  -2  -7   13.50    6.68
  11   2  -7   11.80    6.84
 -11  -2   7   13.42    8.57
 -11   2   8    8.94    8.10
  11  -2  -8   12.86    6.75
  11   2  -8   36.06    8.68
 -11  -2   8   17.35    8.24
 -11   2   9   39.01   11.17
  11  -2  -9   35.34   10.19
  11   2  -9   36.72   10.36
 -11  -2   9   52.47   12.13
  11  -2 -10    4.68    6.06
  11   2 -10    2.55    4.70
 -11  -2  10    1.03    6.05
  11  -2 -11   32.57    9.55
  11   2 -11   33.08    9.67
 -11  -2  11   32.82   10.41
  11  -2 -12    2.32    4.84
  11   2 -12    7.16    5.42
 -11  -2  12    3.20    5.97
  11  -2 -13    1.37    5.20
  11   2 -13   -1.09    4.52
 -11  -2  13    7.11    6.53
  11  -2 -14   -0.62    5.50
  11   2 -14   -1.51    4.96
 -11  -2  14    3.44    5.91
  11  -2 -15   35.66    9.79
  11   2 -15   33.72    9.47
 -11  -2  15   21.74    9.45
  11  -2 -16    0.61    4.99
  11   2 -16   -0.81    5.26
 -11  -2  16    3.06    8.21
  11  -2 -17    6.86    7.03
  11   2 -17    0.79    5.82
 -11  -2  17   -0.83    6.28
  11  -2 -18    2.97    5.64
  11   2 -18   -3.61    6.51
 -11  -2  18   -1.38    5.88
  11  -2 -19   11.10    6.74
  11   2 -19   10.96    6.32
 -11  -2  19    1.17    6.15
  11  -2 -20    0.54    5.31
  11   2 -20   10.71    7.76
 -11  -2  20    1.75    6.46
  11  -2 -21   40.18   10.40
  11   2 -21    7.71    5.98
 -11  -2  21   -2.18    6.99
  11  -2 -22   -0.03    4.23
  11   2 -22   -2.12    6.46
 -11  -2  22   -0.26    6.15
  11  -2 -23   -2.46    6.49
  11   2 -23    0.77    6.01
 -11  -2  23    2.56    7.13
  11  -2 -24   -1.25    6.71
  11   2 -24   -1.15    5.46
  11  -2 -25   12.51    7.32
  11   2 -25    4.06    6.29
  11  -2 -26    1.13    6.53
  11   2 -26    2.06    6.39
  11  -2 -27    7.13    6.47
  11   2 -27    2.02    5.86
  11  -2 -28    8.17    7.50
  11   2 -28   -3.26    6.12
  11  -2 -29    9.31    7.27
  11   2 -29    4.66    6.27
  11  -2 -30   -1.91    5.75
  11   2 -30   -1.30    4.82
  11  -3  -1    9.93    5.63
  11   3  -1   12.02    6.87
 -11  -3   1    4.35    6.16
  11  -3  -2   25.25    7.07
  11   3  -2   10.76    6.04
 -11  -3   2    3.09    6.01
  11  -3  -3   79.73   14.44
  11   3  -3   64.39   13.20
 -11  -3   3   71.79   14.87
  11  -3  -4   16.47    6.48
  11   3  -4   10.52    6.24
 -11  -3   4    8.20    5.79
  11  -3  -5    0.12    4.67
  11   3  -5    1.97    5.54
 -11  -3   5    4.56    5.82
  11  -3  -6   14.66    7.13
  11   3  -6   32.72    8.58
 -11  -3   6    2.64    6.24
  11  -3  -7   43.57   11.39
  11   3  -7   51.40   11.56
 -11  -3   7   62.09   13.14
  11  -3  -8    8.05    6.05
  11   3  -8    3.67    5.83
 -11  -3   8    7.02    6.77
  11  -3  -9   25.55    7.87
  11   3  -9    9.65    6.17
 -11  -3   9    5.53    5.73
  11  -3 -10   -1.08    6.20
  11   3 -10    2.09    5.18
 -11  -3  10   -0.57    7.11
  11  -3 -11   15.11    7.09
  11   3 -11   14.30    6.36
 -11  -3  11    1.22    7.14
  11  -3 -12    5.89    5.82
  11   3 -12   15.90    7.71
 -11  -3  12    6.84    7.29
  11  -3 -13   25.13    8.52
  11   3 -13   12.30    6.42
 -11  -3  13   10.17    7.90
  11  -3 -14    4.62    5.26
  11   3 -14    0.24    6.19
 -11  -3  14   -1.16    5.98
  11  -3 -15   -4.07    5.91
  11   3 -15   -0.37    5.58
 -11  -3  15   -2.36    6.74
  11  -3 -16   -0.61    5.98
  11   3 -16   -2.86    5.49
 -11  -3  16   -1.96    5.12
  11  -3 -17   15.28    7.06
  11   3 -17   13.41    8.19
 -11  -3  17   -2.84    7.58
  11  -3 -18   15.83    6.89
  11   3 -18    5.99    6.31
 -11  -3  18   12.92    8.21
  11  -3 -19    9.58    7.68
  11   3 -19    8.83    6.86
 -11  -3  19   11.95    7.56
  11  -3 -20    9.25    6.01
  11   3 -20    7.53    5.97
 -11  -3  20   -3.71    6.65
  11  -3 -21    2.34    5.56
  11   3 -21   -3.41    6.92
 -11  -3  21   -4.23    7.33
  11  -3 -22    0.87    5.92
  11   3 -22    3.08    6.75
 -11  -3  22    7.14    7.76
  11  -3 -23   35.21   10.71
  11   3 -23   31.00    9.96
 -11  -3  23   26.71   10.91
  11  -3 -24    0.10    6.82
  11   3 -24    4.14    5.96
 -11  -3  24   -1.80    8.11
  11  -3 -25   -1.63    6.10
  11   3 -25    4.30    6.96
 -11  -3  25   -0.42    6.86
  11  -3 -26   -0.50    5.39
  11   3 -26    0.50    6.12
  11  -3 -27   26.06    9.26
  11   3 -27   10.07    7.41
  11  -3 -28    9.00    7.02
  11   3 -28    1.61    5.85
  11  -3 -29   -2.06    6.60
  11   3 -29    9.65    6.90
  11  -3 -30    2.48    6.72
  11   3 -30   -0.90    5.54
  11  -4  -1   54.55   10.33
  11   4  -1   45.25    9.61
 -11  -4   1   16.93    8.69
  11  -4  -2    3.00    5.01
  11   4  -2    2.44    5.46
 -11  -4   2    2.23    6.53
  11  -4  -3    2.56    4.41
  11   4  -3    5.48    5.31
 -11  -4   3    5.28    6.42
  11  -4  -4   12.39    6.32
  11   4  -4   10.72    6.23
 -11  -4   4   11.53    7.00
  11  -4  -5   62.41   12.25
  11   4  -5   39.06   10.85
 -11  -4   5   71.15   13.99
  11  -4  -6   12.34    6.96
  11   4  -6   25.20    7.12
 -11  -4   6   15.31    7.72
  11  -4  -7   14.84    6.89
  11   4  -7   10.26    6.11
 -11  -4   7   16.12    7.90
  11  -4  -8    1.97    5.16
  11   4  -8    3.03    5.60
 -11  -4   8    6.02    5.97
  11  -4  -9   52.53   10.99
  11   4  -9   45.94   10.59
 -11  -4   9   31.98   10.74
  11  -4 -10    1.80    6.36
  11   4 -10    8.41    5.69
 -11  -4  10   15.80    7.52
  11  -4 -11   24.72    8.15
  11   4 -11   17.87    6.96
 -11  -4  11   16.35    8.89
  11  -4 -12   -3.80    6.43
  11   4 -12   -3.18    6.03
 -11  -4  12   -1.54    6.71
  11  -4 -13   11.59    6.68
  11   4 -13    8.86    5.82
 -11  -4  13   -2.65    6.83
  11  -4 -14   10.53    7.02
  11   4 -14   11.14    6.84
 -11  -4  14   -0.65    5.81
  11  -4 -15   28.89    8.46
  11   4 -15   35.18    9.78
 -11  -4  15   23.13    9.56
  11  -4 -16   17.83    7.52
  11   4 -16   10.70    7.02
 -11  -4  16   -0.17    4.95
  11  -4 -17    0.61    5.15
  11   4 -17    2.43    5.41
 -11  -4  17    0.76    5.52
  11  -4 -18   10.67    6.28
  11   4 -18    0.48    4.67
 -11  -4  18    2.21    6.78
  11  -4 -19    6.32    6.24
  11   4 -19    6.13    6.61
 -11  -4  19    4.95    7.21
  11  -4 -20    0.48    6.63
  11   4 -20   10.83    7.66
 -11  -4  20   -6.48    8.31
  11  -4 -21   15.48    7.91
  11   4 -21   13.25    7.36
 -11  -4  21    5.55    7.55
  11  -4 -22    3.77    5.97
  11   4 -22    2.01    5.98
 -11  -4  22    8.25    7.10
  11  -4 -23   -2.45    7.01
  11   4 -23   -1.21    5.59
 -11  -4  23    0.31    7.12
  11  -4 -24    5.70    6.69
  11   4 -24    1.48    5.74
 -11  -4  24   -4.83    7.28
  11  -4 -25   17.42    8.52
  11   4 -25   24.99    9.32
 -11  -4  25   22.21   10.05
  11  -4 -26   10.31    7.23
  11   4 -26    9.74    6.70
 -11  -4  26    5.86    7.97
  11  -4 -27    2.14    5.65
  11   4 -27   12.02    8.59
 -11  -4  27   12.49    8.85
  11  -4 -28   -3.73    6.31
  11   4 -28   -1.49    6.83
  11  -4 -29    0.01    6.57
  11   4 -29    6.29    7.56
  11  -5  -1    4.98    6.19
  11   5  -1    1.05    4.41
 -11  -5   1    1.27    5.35
  11  -5  -2   35.38    9.89
  11   5  -2   62.95   11.49
 -11  -5   2   44.57   11.30
  11  -5  -3   64.65   11.93
  11   5  -3   52.30   11.07
 -11  -5   3   39.48   11.60
  11  -5  -4    9.55    5.45
  11   5  -4    7.09    4.69
 -11  -5   4    4.04    7.48
  11  -5  -5   -0.26    4.58
  11   5  -5    2.88    4.91
 -11  -5   5    0.63    4.94
  11  -5  -6   16.71    7.32
  11   5  -6   12.24    7.14
 -11  -5   6   12.56    7.66
  11  -5  -7   34.79    9.97
  11   5  -7   44.86    9.92
 -11  -5   7   27.63    9.66
  11  -5  -8   10.27    7.34
  11   5  -8   11.82    6.33
 -11  -5   8   16.93    7.91
  11  -5  -9   33.86    9.26
  11   5  -9   40.09    9.45
 -11  -5   9   10.80    7.74
  11  -5 -10    1.45    5.74
  11   5 -10    5.02    5.34
 -11  -5  10    0.18    6.23
  11  -5 -11   10.01    6.54
  11   5 -11   13.15    6.51
 -11  -5  11   16.02    7.40
  11  -5 -12   40.73    9.65
  11   5 -12   18.37    8.36
 -11  -5  12   36.21   10.05
  11  -5 -13   35.32    9.26
  11   5 -13   23.20    8.11
 -11  -5  13   25.93    9.57
  11  -5 -14   -0.75    5.84
  11   5 -14   12.04    6.52
 -11  -5  14    8.71    6.72
  11  -5 -15    0.39    4.66
  11   5 -15   -0.20    4.50
 -11  -5  15   -3.59    6.26
  11  -5 -16   -3.86    5.75
  11   5 -16    0.03    4.20
 -11  -5  16   -5.63    7.51
  11  -5 -17    0.73    5.75
  11   5 -17    0.73    6.43
 -11  -5  17   -0.02    5.80
  11  -5 -18   28.04    8.88
 -11  -5  18   12.26    9.58
  11  -5 -19   20.41    9.10
  11   5 -19   22.64    8.55
 -11  -5  19   23.68    9.93
  11  -5 -20   -3.33    6.48
  11   5 -20   -1.95    7.15
 -11  -5  20   -1.16    7.32
  11  -5 -21   -0.04    5.48
  11   5 -21    7.47    6.23
 -11  -5  21    0.97    6.34
  11  -5 -22    2.28    5.61
  11   5 -22    3.56    6.66
 -11  -5  22    4.54    8.01
  11  -5 -23    7.22    7.72
  11   5 -23   26.41    8.79
 -11  -5  23   20.04    9.50
  11  -5 -24   -4.57    7.09
  11   5 -24   -2.26    6.10
 -11  -5  24    2.95    7.40
  11  -5 -25    1.01    6.90
  11   5 -25    4.14    5.76
 -11  -5  25    2.21    7.26
  11  -5 -26    1.68    5.75
  11   5 -26    1.61    5.41
 -11  -5  26   -0.23    7.38
  11  -5 -27    1.48    6.37
  11   5 -27    0.63    5.94
 -11  -5  27   -4.30    6.93
  11  -5 -28    8.64    7.46
  11   5 -28   21.02    8.71
 -11  -5  28    0.19    6.02
  11  -5 -29   -0.02    6.76
  11   5 -29   -0.69    6.13
 -11  -5  29   -0.87    5.43
  11  -6  -1   25.59    7.85
  11   6  -1   19.45    7.06
 -11  -6   1   16.64    7.78
  11  -6  -2    1.88    5.34
  11   6  -2   -1.37    5.14
 -11  -6   2    0.80    5.87
  11  -6  -3    4.06    6.15
  11   6  -3    4.84    5.55
 -11  -6   3    1.24    5.57
  11  -6  -4   24.18    8.05
  11   6  -4   33.08    8.98
 -11  -6   4   27.03    9.94
  11  -6  -5   19.08    6.93
  11   6  -5   17.52    7.23
 -11  -6   5   14.94    7.73
  11  -6  -6   14.50    6.26
  11   6  -6    3.13    5.16
 -11  -6   6    5.95    6.31
  11  -6  -7    7.38    6.64
  11   6  -7    8.31    5.62
 -11  -6   7    2.26    5.93
  11  -6  -8   12.17    7.03
  11   6  -8   11.11    6.43
 -11  -6   8    9.01    7.15
  11  -6  -9    5.10    5.81
  11   6  -9    6.86    6.09
 -11  -6   9    3.45    5.94
  11  -6 -10   16.68    7.16
  11   6 -10   -0.07    4.91
 -11  -6  10    4.09    5.96
  11  -6 -11    2.05    5.59
  11   6 -11   22.88    6.83
 -11  -6  11    5.43    6.58
  11  -6 -12   -0.86    4.76
  11   6 -12    1.25    5.43
 -11  -6  12   -1.24    6.33
  11  -6 -13    2.23    5.73
  11   6 -13    2.67    5.80
 -11  -6  13    4.21    6.29
  11  -6 -14   13.88    7.26
  11   6 -14   16.43    7.14
 -11  -6  14    5.16    7.27
  11  -6 -15   24.05    8.31
  11   6 -15   14.99    7.65
 -11  -6  15    8.60    7.30
  11  -6 -16   13.63    7.07
  11   6 -16   16.29    7.64
 -11  -6  16   31.64    9.56
  11  -6 -17   -6.11    6.91
  11   6 -17   -3.47    5.69
 -11  -6  17   -0.55    6.98
  11  -6 -18    6.67    5.95
  11   6 -18    4.08    6.15
 -11  -6  18   -1.70    5.66
  11  -6 -19    7.32    6.07
  11   6 -19   -0.10    5.67
 -11  -6  19   11.51    7.54
  11  -6 -20    8.80    6.84
  11   6 -20    2.24    7.23
 -11  -6  20   13.31    7.88
  11  -6 -21    7.51    7.41
  11   6 -21    5.01    6.57
 -11  -6  21   16.01    8.35
  11  -6 -22    7.19    6.08
  11   6 -22    3.82    5.52
 -11  -6  22    3.28    7.03
  11  -6 -23    2.00    6.05
  11   6 -23    0.71    5.43
 -11  -6  23    5.92    7.29
  11  -6 -24    0.91    4.28
  11   6 -24    1.28    5.99
 -11  -6  24    4.93    7.85
  11  -6 -25    7.81    6.79
  11   6 -25    7.17    5.80
 -11  -6  25    4.40    6.95
  11  -6 -26   -0.05    5.44
  11   6 -26    5.80    6.59
 -11  -6  26    4.19    8.07
  11  -6 -27    0.87    5.38
  11   6 -27    1.77    5.61
 -11  -6  27    4.14    7.77
  11  -6 -28   -0.10    5.67
  11   6 -28    3.68    7.59
 -11  -6  28   -1.92    7.82
  11  -6 -29    4.40    6.77
  11   6 -29   -2.44    6.16
 -11  -6  29    9.85    7.83
 -11  -6  30    1.67    6.63
 -11  -6  31   -3.83    8.48
  11  -7  -1    6.04    6.22
  11   7  -1    4.80    4.99
 -11  -7   1   -2.38    5.62
  11  -7  -2   47.06    9.50
  11   7  -2   26.61    7.87
 -11  -7   2   15.60    7.57
  11  -7  -3    0.70    4.90
  11   7  -3    3.02    5.91
 -11  -7   3    6.43    6.55
  11  -7  -4   19.26    7.35
  11   7  -4   21.37    7.40
 -11  -7   4   17.34    7.44
  11  -7  -5    0.12    4.93
  11   7  -5    1.62    5.32
 -11  -7   5    4.80    6.54
  11  -7  -6   18.64    6.93
  11   7  -6   13.40    6.46
 -11  -7   6   13.34    8.14
  11  -7  -7    1.94    4.26
  11   7  -7   -0.90    5.93
 -11  -7   7    3.77    6.37
  11  -7  -8   31.92    8.73
  11   7  -8   28.63    8.65
 -11  -7   8   27.25    9.55
  11  -7  -9   22.34    7.49
  11   7  -9   21.22    7.45
 -11  -7   9   15.95    7.46
  11  -7 -10    3.90    4.97
  11   7 -10    1.33    5.31
 -11  -7  10   -0.48    6.57
  11  -7 -11    0.23    6.21
  11   7 -11    2.00    4.97
 -11  -7  11   -2.44    6.87
  11  -7 -12   45.28    9.40
  11   7 -12   28.49    8.72
 -11  -7  12    5.52    6.98
  11  -7 -13    3.63    5.83
  11   7 -13    4.38    5.56
 -11  -7  13    0.76    6.00
  11  -7 -14   20.80    7.74
  11   7 -14    5.34    5.56
 -11  -7  14    1.42    6.38
  11  -7 -15   -0.10    4.91
  11   7 -15   -2.38    5.50
 -11  -7  15   -1.65    6.04
  11  -7 -16    7.45    6.15
  11   7 -16    2.29    4.78
 -11  -7  16   -0.38    5.56
  11  -7 -17    0.80    6.48
  11   7 -17    8.55    7.02
 -11  -7  17    1.15    5.07
  11  -7 -18   12.18    6.96
  11   7 -18   -0.41    5.11
 -11  -7  18    0.87    6.11
  11  -7 -19    5.42    6.60
  11   7 -19    1.66    6.03
 -11  -7  19    0.09    5.78
  11  -7 -20   -0.64    5.07
  11   7 -20   -0.61    5.44
 -11  -7  20   -2.59    6.13
  11  -7 -21    2.10    5.71
  11   7 -21   -0.28    4.89
 -11  -7  21    0.78    7.03
  11  -7 -22    4.13    5.09
  11   7 -22    2.48    5.51
 -11  -7  22    5.51    7.16
  11  -7 -23    6.43    6.76
  11   7 -23   -1.06    5.21
 -11  -7  23   -0.00    7.90
  11  -7 -24    0.51    6.51
  11   7 -24   -0.27    4.97
 -11  -7  24    5.78    8.08
  11  -7 -25   -0.67    5.68
  11   7 -25    2.59    6.55
 -11  -7  25   -0.03    6.35
  11  -7 -26    2.22    5.54
  11   7 -26    3.58    5.93
 -11  -7  26   -2.32    6.63
  11  -7 -27   -3.03    6.27
  11   7 -27   -4.10    7.44
 -11  -7  27    1.15    7.20
  11  -7 -28    0.01    5.71
  11   7 -28    0.37    6.16
 -11  -7  28    2.90    7.36
  11  -7 -29   -0.49    6.34
  11   7 -29   -2.58    6.03
 -11  -7  29    1.73    7.44
 -11  -7  30   -1.07    7.05
  11  -8  -1   -0.82    4.14
  11   8  -1   -1.83    5.07
 -11  -8   1   -0.25    5.61
  11  -8  -2   10.35    5.69
  11   8  -2    9.86    5.58
 -11  -8   2    3.91    5.60
  11  -8  -3    2.17    3.60
  11   8  -3    0.84    4.52
 -11  -8   3    3.91    5.59
  11  -8  -4   50.81   10.13
  11   8  -4   18.58    7.22
 -11  -8   4   12.97    7.64
  11  -8  -5    2.76    5.05
  11   8  -5    4.13    5.59
 -11  -8   5   -0.79    5.58
  11  -8  -6   38.67    9.26
  11   8  -6   33.10    9.02
 -11  -8   6   11.38    7.92
  11  -8  -7    0.68    4.58
  11   8  -7   -0.00    4.58
 -11  -8   7   -1.73    6.91
  11  -8  -8   15.68    6.25
  11   8  -8    2.98    4.84
 -11  -8   8    4.07    4.58
  11  -8  -9   17.28    6.60
  11   8  -9    7.94    5.48
 -11  -8   9    4.40    6.90
  11  -8 -10   33.12    9.60
  11   8 -10   42.28   10.05
 -11  -8  10   25.35    9.69
  11  -8 -11    1.89    4.38
  11   8 -11   -1.09    4.84
 -11  -8  11    0.89    5.14
  11  -8 -12    9.01    5.51
  11   8 -12   -2.33    4.77
 -11  -8  12    1.20    6.31
  11  -8 -13    3.87    6.12
  11   8 -13   -2.26    5.22
 -11  -8  13   -2.75    6.65
  11  -8 -14    6.89    5.39
  11   8 -14    3.81    5.21
 -11  -8  14   -2.53    5.79
  11  -8 -15   10.52    6.90
  11   8 -15    8.26    6.19
 -11  -8  15   14.68    8.30
  11  -8 -16   17.82    7.86
  11   8 -16   17.37    7.88
 -11  -8  16   15.18    8.19
  11  -8 -17    2.93    5.18
  11   8 -17   -1.84    5.85
 -11  -8  17   -0.96    6.63
  11  -8 -18    0.72    4.61
  11   8 -18   -3.63    6.19
 -11  -8  18    0.50    5.86
  11  -8 -19   10.03    6.41
  11   8 -19    0.74    5.61
 -11  -8  19    4.62    8.19
  11  -8 -20    4.34    5.84
  11   8 -20   13.53    6.77
 -11  -8  20   16.27    7.82
  11  -8 -21   -1.67    5.70
  11   8 -21   -1.15    6.34
 -11  -8  21    0.07    6.93
  11  -8 -22    5.96    6.99
  11   8 -22    0.00    6.33
 -11  -8  22   13.04    8.50
  11  -8 -23    0.02    5.76
  11   8 -23   -1.64    5.14
 -11  -8  23   -2.13    6.00
  11  -8 -24   -1.64    6.62
  11   8 -24    0.32    5.44
 -11  -8  24   -0.10    6.72
  11  -8 -25   -0.48    6.40
  11   8 -25    1.81    6.37
 -11  -8  25   -0.12    6.19
  11  -8 -26    5.23    5.74
  11   8 -26    6.72    8.10
 -11  -8  26   14.78    8.15
  11  -8 -27    6.23    6.78
  11   8 -27    1.37    5.70
 -11  -8  27   -0.16    7.48
  11  -8 -28   -2.60    6.40
  11   8 -28   -3.02    6.64
  11  -9  -1    0.29    4.26
  11   9  -1    4.93    5.30
 -11  -9   1   -3.61    6.02
  11  -9  -2   67.06   12.26
  11   9  -2   46.77   10.88
 -11  -9   2   40.75   11.75
  11  -9  -3    0.49    4.54
  11   9  -3    3.76    4.53
 -11  -9   3   -2.95    5.78
  11  -9  -4   13.20    6.10
  11   9  -4   11.66    6.15
 -11  -9   4   -2.82    5.46
  11  -9  -5   -0.79    5.53
  11   9  -5   -1.15    5.17
 -11  -9   5   -0.02    5.36
  11  -9  -6   10.39    5.94
  11   9  -6   11.52    6.11
 -11  -9   6    2.63    6.15
  11  -9  -7    3.85    5.20
  11   9  -7    1.27    4.57
 -11  -9   7   -2.15    6.66
  11  -9  -8    7.21    6.58
  11   9  -8   35.51    8.77
 -11  -9   8   22.85    7.93
  11  -9  -9   -1.45    5.69
  11   9  -9    1.72    4.93
 -11  -9   9    7.25    6.05
  11  -9 -10    3.93    4.93
  11   9 -10   -0.01    4.67
 -11  -9  10   -0.14    4.56
  11  -9 -11    1.31    5.34
  11   9 -11   -0.93    4.91
 -11  -9  11    8.48    5.90
  11  -9 -12   21.04    7.88
  11   9 -12    8.55    6.32
 -11  -9  12    0.18    6.26
  11  -9 -13    8.01    6.26
  11   9 -13    9.28    6.10
 -11  -9  13   -1.61    6.33
  11  -9 -14    5.66    5.64
  11   9 -14    0.29    5.25
 -11  -9  14    1.69    7.11
  11  -9 -15   -1.87    5.67
  11   9 -15   -1.75    5.10
 -11  -9  15    2.70    5.05
  11  -9 -16   12.56    6.25
  11   9 -16   -0.78    5.29
 -11  -9  16   -0.47    6.18
  11  -9 -17    3.21    5.43
  11   9 -17   -0.13    5.09
 -11  -9  17    2.02    6.97
  11  -9 -18   22.75    7.97
  11   9 -18   25.48    8.63
 -11  -9  18   16.48    8.87
  11  -9 -19    5.47    5.90
  11   9 -19    1.40    5.27
 -11  -9  19    2.74    5.95
  11  -9 -20    5.04    5.84
  11   9 -20    2.61    5.92
 -11  -9  20   -2.69    6.60
  11  -9 -21   -0.77    5.46
  11   9 -21    0.82    5.80
 -11  -9  21    5.08    6.65
  11  -9 -22   10.21    7.16
  11   9 -22    6.79    7.23
 -11  -9  22    5.09    6.30
  11  -9 -23   -0.68    5.90
  11   9 -23    0.16    6.10
 -11  -9  23   -1.27    6.71
  11  -9 -24   10.27    7.49
  11   9 -24    6.04    6.92
 -11  -9  24   10.93    7.50
  11  -9 -25    4.53    6.44
  11   9 -25   -0.99    4.97
  11  -9 -26    1.75    5.60
  11   9 -26   -3.17    6.57
  11  -9 -27   -0.71    6.69
  11   9 -27    3.37    6.44
  11  -9 -28   12.03    7.40
  11   9 -28    2.60    6.32
  11 -10  -1   -0.48    4.33
 -11 -10   1   -1.97    6.06
  11 -10  -2    6.87    4.87
 -11 -10   2    3.62    5.27
  11 -10  -3   -1.37    4.67
 -11 -10   3   -2.31    5.84
  11 -10  -4    4.59    5.51
 -11 -10   4   14.15    6.69
  11 -10  -5    0.39    4.60
 -11 -10   5    2.75    5.68
  11 -10  -6   16.25    7.37
 -11 -10   6   14.33    8.31
  11 -10  -7   -0.30    5.04
 -11 -10   7    6.92    5.95
  11 -10  -8    8.65    5.87
 -11 -10   8    9.58    6.60
  11 -10  -9   -2.65    5.48
 -11 -10   9   -0.02    5.33
  11 -10 -10   18.07    7.23
 -11 -10  10   15.27    7.23
  11 -10 -11   -0.24    5.04
 -11 -10  11   -1.17    6.23
  11 -10 -12    5.70    5.39
 -11 -10  12   -0.13    4.95
  11 -10 -13    4.91    5.28
 -11 -10  13    4.20    6.11
  11 -10 -14   11.59    6.80
 -11 -10  14    2.17    6.47
  11 -10 -15   -2.71    6.22
 -11 -10  15    5.67    6.35
  11 -10 -16   18.61    8.17
 -11 -10  16    3.67    7.26
  11 -10 -17   -1.30    5.82
 -11 -10  17    1.28    6.41
  11 -10 -18   -0.00    5.59
 -11 -10  18    0.33    5.98
  11 -10 -19   -0.44    5.52
 -11 -10  19    3.22    7.34
  11 -10 -20    6.52    6.12
 -11 -10  20    0.39    6.77
  11 -10 -21   -3.03    5.58
 -11 -10  21    0.23    5.54
  11 -11  -1    2.03    5.07
 -11 -11   1    3.80    5.46
  11 -11  -2   12.88    6.58
 -11 -11   2   17.66    6.96
  11 -11  -3   -1.65    4.77
 -11 -11   3    4.56    5.55
  11 -11  -4    1.40    5.28
 -11 -11   4    2.00    5.12
  11 -11  -5    3.90    5.92
 -11 -11   5    2.20    5.64
  11 -11  -6    5.70    5.21
 -11 -11   6    5.54    5.41
 -11 -11   7   -0.11    5.11
 -11 -11   8   18.26    8.14
 -11 -11   9    0.08    5.39
 -11 -11  10   -3.61    6.00
 -11 -11  11    0.63    5.22
 -11 -11  12   15.79    7.50
 -11 -11  13    0.41    5.18
 -11 -11  14    6.16    6.61
 -11 -11  15   -0.00    6.16
 -11 -11  16    1.20    5.82
 -11 -11  17    7.42    6.44
 -11 -12   1   -0.99    5.40
 -11 -12   2    1.63    6.01
 -11 -12   3   -1.65    4.71
 -11 -12   4   15.16    6.98
 -11 -12   5   -2.00    5.91
 -11 -12   6    3.36    5.93
 -11 -12   7   -3.81    6.90
 -11 -12   8    0.67    5.85
 -11 -12   9    0.45    5.62
 -11 -12  10   -1.32    6.84
 -11 -12  11   -4.22    5.74
 -11 -12  12   -2.80    6.13
 -10   0   1    1.36    5.72
  10   0  -1    4.09    4.55
 -10   0   2   20.01    8.29
  10   0  -2   27.63    7.78
 -10   0   3    1.61    5.64
  10   0  -3    0.76    3.98
 -10   0   4  129.07   21.21
  10   0  -4  115.64   19.69
 -10   0   5   -1.45    5.08
  10   0  -5    3.46    4.78
 -10   0   6   24.81    8.70
  10   0  -6   23.87    7.33
 -10   0   7   -1.02    5.72
  10   0  -7   -2.78    4.73
 -10   0   8   32.07   10.00
  10   0  -8   28.48    7.92
 -10   0   9   -2.75    6.61
  10   0  -9   -0.49    4.96
 -10   0  10  148.00   25.87
  10   0 -10  171.16   25.37
 -10   0  11   -0.48    5.62
  10   0 -11    2.01    5.14
 -10   0  12   -2.41    5.78
  10   0 -12   -1.63    4.95
 -10   0  13    2.21    6.44
  10   0 -13   -0.18    4.92
 -10   0  14   16.72    8.30
  10   0 -14   30.47    8.49
 -10   0  15   -1.36    6.04
  10   0 -15   -2.22    5.77
  10   0 -16   51.42   11.56
  10   0 -17   -0.31    5.35
  10   0 -18   17.10    7.43
  10   0 -19   -3.55    6.01
  10   0 -20   36.01   10.07
  10   0 -21   -3.39    5.88
  10   0 -22   -1.60    5.40
  10   0 -23    9.79    7.21
  10   0 -24   18.70    8.63
  10   0 -25    3.54    6.19
  10   0 -26   16.06    8.04
  10   0 -27    9.00    6.07
  10   0 -28    4.52    6.30
  10   0 -29    0.25    6.04
  10   0 -30    2.56    6.57
  10   0 -31    0.29    5.75
  10   0 -32   11.93    7.74
 -10   1   1   -1.56    4.99
  10  -1  -1    1.12    5.25
  10   1  -1    0.20    4.99
 -10  -1   1    1.49    6.09
 -10   1   2  129.18   23.79
  10  -1  -2  137.39   22.74
  10   1  -2  162.02   23.27
 -10  -1   2  167.55   24.66
 -10   1   3   13.99    7.50
  10  -1  -3    9.99    5.33
  10   1  -3    8.03    5.36
 -10  -1   3    6.17    7.07
 -10   1   4    1.67    4.91
  10  -1  -4    4.66    5.49
  10   1  -4    2.99    4.39
 -10  -1   4   -0.40    6.04
 -10   1   5   30.31    8.95
  10  -1  -5   21.59    7.59
  10   1  -5   14.45    6.42
 -10  -1   5   18.06    7.71
 -10   1   6  101.23   18.27
  10  -1  -6  116.56   17.53
  10   1  -6  104.43   16.94
 -10  -1   6   70.00   16.73
 -10   1   7    4.32    6.27
  10  -1  -7    2.46    4.74
  10   1  -7    5.19    6.11
 -10  -1   7    8.26    6.68
 -10   1   8   54.19   13.15
  10  -1  -8   52.17   11.48
  10   1  -8   72.47   13.15
 -10   1   9    0.15    4.73
  10  -1  -9   -0.35    4.57
  10   1  -9    2.50    5.55
 -10   1  10   -0.42    4.96
  10  -1 -10   -2.28    5.85
  10   1 -10   -2.20    5.90
 -10   1  11    7.73    6.77
  10  -1 -11   13.88    6.72
  10   1 -11   10.92    6.51
 -10   1  12   83.91   17.79
  10  -1 -12   97.20   16.91
  10   1 -12   94.92   16.90
 -10   1  13    2.80    7.38
  10  -1 -13    0.35    5.72
  10   1 -13    0.04    4.63
 -10   1  14   20.48    7.80
  10  -1 -14   10.59    6.09
  10   1 -14    9.42    7.06
 -10   1  15    8.56    5.99
  10  -1 -15    4.01    4.81
  10   1 -15   -2.80    5.86
 -10   1  16   17.18    8.49
  10  -1 -16   38.76    9.96
  10   1 -16   31.25    9.48
 -10   1  17   -2.14    5.62
  10  -1 -17   -0.25    5.54
  10   1 -17   -0.34    4.43
  10  -1 -18   19.51    8.44
  10   1 -18   39.79    9.60
 -10  -1  18   22.41    8.66
  10  -1 -19    0.79    5.68
  10   1 -19    4.44    6.08
 -10  -1  19   -3.43    6.75
  10  -1 -20   -2.51    4.92
  10   1 -20    0.16    6.09
 -10  -1  20    1.48    6.69
  10  -1 -21    7.93    6.36
  10   1 -21    5.48    6.12
 -10  -1  21    2.81    6.83
  10  -1 -22  100.64   17.63
  10   1 -22   86.65   16.99
 -10  -1  22   85.99   18.72
  10  -1 -23   -0.78    5.21
  10   1 -23    1.41    5.82
 -10  -1  23    1.07    6.52
  10  -1 -24   -4.21    6.67
  10   1 -24    5.06    7.24
  10  -1 -25    0.48    7.13
  10   1 -25    0.07    5.49
  10  -1 -26    1.35    7.25
  10   1 -26   17.76    7.68
  10  -1 -27   -0.72    7.06
  10   1 -27   -3.84    6.74
  10  -1 -28    4.07    6.08
  10   1 -28    0.83    5.99
  10  -1 -29    0.02    7.13
  10   1 -29   -1.22    6.12
  10  -1 -30    8.73    6.27
  10   1 -30    2.90    6.70
  10  -1 -31    3.99    6.19
  10   1 -31    0.51    5.91
  10  -1 -32    9.03    7.94
  10   1 -32    9.06    8.16
 -10   2   1    0.85    5.17
  10  -2  -1    2.11    4.66
  10   2  -1    1.81    4.39
 -10   2   2    1.74    5.03
  10  -2  -2    1.11    4.58
  10   2  -2    4.22    4.93
 -10   2   3    0.90    5.88
  10  -2  -3    3.96    5.33
  10   2  -3    0.70    5.24
 -10   2   4  171.00   25.57
  10  -2  -4  123.45   23.17
  10   2  -4  186.86   24.71
 -10   2   5   35.67   10.62
  10  -2  -5   53.76   10.47
  10   2  -5   43.32    9.95
 -10   2   6   26.11    9.87
  10  -2  -6   70.17   11.53
  10   2  -6   35.50    9.16
 -10   2   7   13.35    7.02
  10  -2  -7   12.75    6.19
  10   2  -7    6.23    5.62
 -10   2   8   28.18    8.61
  10  -2  -8   22.25    7.98
  10   2  -8   16.85    7.18
 -10   2   9    7.70    6.53
  10  -2  -9   12.65    6.34
  10   2  -9   10.44    6.14
 -10   2  10   71.79   16.64
  10  -2 -10   95.56   16.02
  10   2 -10   89.49   15.73
 -10   2  11   12.54    7.61
  10  -2 -11   22.09    8.33
  10   2 -11    9.60    5.88
 -10   2  12    0.43    5.52
  10  -2 -12   -1.56    4.44
  10   2 -12   -1.91    5.42
 -10  -2  12   -0.50    7.64
 -10   2  13    0.86    6.87
  10  -2 -13    1.53    5.47
  10   2 -13    0.30    5.76
 -10  -2  13   -1.11    5.76
 -10   2  14   34.47   10.64
  10  -2 -14   35.35    9.30
  10   2 -14   24.70    8.76
 -10  -2  14   26.58    9.54
  10  -2 -15   18.43    8.04
  10   2 -15   23.68    7.63
 -10  -2  15   25.83    8.91
  10  -2 -16   11.23    6.66
  10   2 -16   12.53    6.57
 -10  -2  16   22.21    8.29
  10  -2 -17    1.28    5.27
  10   2 -17   -0.86    4.84
 -10  -2  17   10.72    6.89
  10  -2 -18    5.91    6.02
  10   2 -18   17.64    7.74
 -10  -2  18    9.24    8.02
  10  -2 -19   -0.90    5.84
  10   2 -19    4.96    6.75
 -10  -2  19    8.89    7.52
  10  -2 -20   40.87   10.25
  10   2 -20   48.78   10.96
 -10  -2  20   10.49    8.00
  10  -2 -21    9.63    6.04
  10   2 -21    2.40    4.99
 -10  -2  21   -3.00    6.93
  10  -2 -22   -0.25    5.28
  10   2 -22   -3.09    6.27
 -10  -2  22    6.77    7.02
  10  -2 -23   -2.98    5.86
  10   2 -23   -3.72    6.18
 -10  -2  23   -1.02    6.82
  10  -2 -24   22.87    8.74
  10   2 -24   20.39    8.82
 -10  -2  24   19.47    9.96
  10  -2 -25   11.51    6.91
  10   2 -25    4.99    6.28
 -10  -2  25    8.61    8.73
  10  -2 -26   16.61    7.80
  10   2 -26   33.62   10.43
  10  -2 -27   -1.01    5.52
  10   2 -27    1.35    6.45
  10  -2 -28   -0.00    5.98
  10   2 -28    4.29    7.45
  10  -2 -29    0.24    5.84
  10   2 -29   -1.75    7.31
  10  -2 -30    8.84    7.78
  10   2 -30    4.50    6.89
  10  -2 -31   -0.93    7.06
  10   2 -31    2.89    6.16
  10  -2 -32    0.19    7.49
  10   2 -32    1.50    5.33
 -10   3   1    7.78    6.31
  10  -3  -1   14.87    5.88
  10   3  -1    3.01    4.99
 -10  -3   1   13.95    6.82
 -10   3   2  106.48   17.50
  10  -3  -2   85.13   15.28
  10   3  -2  100.38   15.62
 -10  -3   2   63.78   15.22
 -10   3   3   49.15   12.41
  10  -3  -3   68.70   12.57
  10   3  -3   74.58   13.09
 -10  -3   3   54.49   13.08
 -10   3   4   -0.33    4.83
  10  -3  -4   -1.24    4.36
  10   3  -4   -1.38    4.81
 -10  -3   4    2.10    4.97
 -10   3   5   10.87    7.33
  10  -3  -5   11.33    6.06
  10   3  -5   12.20    5.57
 -10  -3   5    1.78    5.77
 -10   3   6   27.42    9.11
  10  -3  -6   42.31    9.09
  10   3  -6   20.86    7.46
 -10  -3   6   19.19    9.02
 -10   3   7   11.27    6.62
  10  -3  -7   12.97    6.43
  10   3  -7   10.68    6.32
 -10  -3   7   16.34    7.25
 -10   3   8   59.91   14.32
  10  -3  -8   85.49   13.85
  10   3  -8   49.85   12.27
 -10  -3   8   78.01   14.79
 -10   3   9    3.57    6.46
  10  -3  -9    4.66    4.98
  10   3  -9   -0.35    5.14
 -10  -3   9    4.78    6.76
  10  -3 -10    4.77    5.25
  10   3 -10    1.00    4.82
 -10  -3  10   -3.00    5.62
  10  -3 -11   11.44    6.81
  10   3 -11   13.32    7.13
 -10  -3  11   15.61    8.12
  10  -3 -12   24.23    8.09
  10   3 -12   36.24    8.96
 -10  -3  12   14.14    8.24
  10  -3 -13    0.41    5.33
  10   3 -13    2.51    5.08
 -10  -3  13    3.43    6.21
  10  -3 -14    4.56    4.98
  10   3 -14   -0.21    5.19
 -10  -3  14   -0.46    6.14
  10  -3 -15    6.74    5.91
  10   3 -15   -2.49    5.86
 -10  -3  15   11.52    7.33
  10  -3 -16   27.22    8.41
  10   3 -16   27.68    8.31
 -10  -3  16   26.37    9.42
  10  -3 -17   16.69    7.72
  10   3 -17   21.99    8.10
 -10  -3  17   25.31    8.83
  10  -3 -18   23.94    8.34
  10   3 -18   25.85    8.48
 -10  -3  18   15.43    8.25
  10  -3 -19   16.47    7.55
  10   3 -19    3.75    7.19
 -10  -3  19    0.64    6.14
  10  -3 -20    2.69    6.08
  10   3 -20    1.56    4.89
 -10  -3  20    2.44    6.24
  10  -3 -21    3.13    5.89
  10   3 -21   17.06    8.08
 -10  -3  21    0.49    6.95
  10  -3 -22   56.00   11.58
  10   3 -22   42.18   10.75
 -10  -3  22   24.61   10.13
  10  -3 -23    6.46    6.91
  10   3 -23    8.82    6.63
 -10  -3  23   10.84    7.12
  10  -3 -24    1.73    6.22
  10   3 -24   -4.00    6.95
 -10  -3  24   -3.23    6.21
  10  -3 -25    1.12    5.37
  10   3 -25    1.40    5.20
 -10  -3  25   -1.42    6.45
  10  -3 -26   18.25    9.11
  10   3 -26    7.49    8.06
 -10  -3  26    8.57    7.59
  10  -3 -27    7.57    6.02
  10   3 -27    9.05    7.39
 -10  -3  27    6.52    8.77
  10  -3 -28    4.38    6.01
  10   3 -28   14.30    8.46
  10  -3 -29   -1.90    4.91
  10   3 -29   -3.46    6.03
  10  -3 -30   -2.44    6.03
  10   3 -30    5.09    5.87
  10  -3 -31   -1.58    5.85
  10   3 -31    3.41    6.49
  10  -3 -32    9.84    7.34
  10   3 -32    7.94    7.35
  10  -4  -1    1.44    4.32
  10   4  -1   -1.49    3.97
 -10  -4   1    3.73    6.35
  10  -4  -2   -0.74    4.25
  10   4  -2   -1.04    5.05
 -10  -4   2    2.27    5.45
  10  -4  -3   11.69    5.79
  10   4  -3   14.90    6.55
 -10  -4   3   15.04    6.97
  10  -4  -4   51.24   12.55
  10   4  -4   84.24   14.45
 -10  -4   4   92.52   15.31
  10  -4  -5   56.97   10.90
  10   4  -5   55.55   10.78
 -10  -4   5   20.42    8.90
  10  -4  -6   57.09   11.90
  10   4  -6   57.92   11.25
 -10  -4   6   44.55   11.41
  10  -4  -7    1.18    4.98
  10   4  -7    1.65    4.80
 -10  -4   7   -2.53    6.62
  10  -4  -8   81.84   14.27
  10   4  -8   52.34   12.78
 -10  -4   8   88.03   14.96
  10  -4  -9    8.90    5.43
  10   4  -9    9.72    5.74
 -10  -4   9    2.62    6.70
  10  -4 -10   19.92    7.10
  10   4 -10   24.98    8.04
 -10  -4  10   15.02    7.94
  10  -4 -11    8.24    6.19
  10   4 -11    0.85    4.76
 -10  -4  11    3.55    6.59
  10  -4 -12    3.80    5.14
  10   4 -12    1.35    5.26
 -10  -4  12   -4.27    7.18
  10  -4 -13    0.75    4.53
  10   4 -13   -0.04    5.06
 -10  -4  13    1.23    6.82
  10  -4 -14   32.47    8.40
  10   4 -14   20.00    7.23
 -10  -4  14    7.55    7.43
  10  -4 -15    8.18    5.68
  10   4 -15   22.27    7.40
 -10  -4  15    8.30    7.59
  10  -4 -16    5.89    5.79
  10   4 -16    8.26    5.94
 -10  -4  16   11.97    7.55
  10  -4 -17   -0.55    5.24
  10   4 -17    0.48    5.74
 -10  -4  17   -0.65    5.98
  10  -4 -18    5.02    5.29
  10   4 -18    2.24    6.00
 -10  -4  18    9.93    6.85
  10  -4 -19    7.40    6.55
  10   4 -19    8.76    6.28
 -10  -4  19   12.70    7.62
  10  -4 -20   38.85   10.15
  10   4 -20   38.30    9.52
 -10  -4  20    3.86    7.44
  10  -4 -21   27.85    9.10
  10   4 -21    9.07    6.87
 -10  -4  21    8.30    7.92
  10  -4 -22    0.96    5.56
  10   4 -22    4.89    5.50
 -10  -4  22    0.93    6.50
  10  -4 -23    5.21    6.87
  10   4 -23    9.35    6.92
 -10  -4  23    8.92    7.54
  10  -4 -24   10.71    6.86
  10   4 -24   15.79    8.31
 -10  -4  24    4.26    7.70
  10  -4 -25    9.59    6.62
  10   4 -25   14.07    7.20
 -10  -4  25    5.42    6.53
  10  -4 -26    7.75    7.21
  10   4 -26    4.01    7.00
 -10  -4  26    7.99    7.33
  10  -4 -27   -4.51    6.99
  10   4 -27    0.65    4.65
 -10  -4  27    8.19    8.05
  10  -4 -28    0.58    5.51
  10   4 -28    5.29    6.62
 -10  -4  28   -4.21    7.49
  10  -4 -29   13.01    7.81
  10   4 -29    0.63    7.66
 -10  -4  29   13.86    7.95
  10  -4 -30    5.94    7.09
  10   4 -30   12.52    7.41
  10  -4 -31   10.96    7.36
  10   4 -31    4.75    6.40
  10  -4 -32    0.80    6.70
  10   4 -32   -0.27    5.94
  10  -5  -1   63.45   11.68
  10   5  -1   52.10   10.83
 -10  -5   1   44.69   11.53
  10  -5  -2  235.28   31.89
  10   5  -2  242.31   31.70
 -10  -5   2  168.68   31.41
  10  -5  -3   17.68    6.55
  10   5  -3   -0.83    5.07
 -10  -5   3   21.05    8.39
  10  -5  -4   -2.48    4.57
  10   5  -4    1.92    4.45
 -10  -5   4    6.45    5.66
  10  -5  -5    8.38    5.49
  10   5  -5    0.96    4.62
 -10  -5   5   -0.56    4.83
  10  -5  -6   30.13    8.62
  10   5  -6   34.61    9.44
 -10  -5   6   40.02   10.52
  10  -5  -7   50.15   11.59
  10   5  -7   69.16   12.39
 -10  -5   7   53.61   12.30
  10  -5  -8   25.76    7.75
  10   5  -8   22.88    7.59
 -10  -5   8   33.14    9.76
  10  -5  -9   -3.28    4.82
  10   5  -9    0.20    4.25
 -10  -5   9   -1.25    5.38
  10  -5 -10   -3.79    5.20
  10   5 -10   -0.59    5.17
 -10  -5  10   -2.88    6.38
  10  -5 -11    8.14    6.80
  10   5 -11   12.08    6.68
 -10  -5  11   13.34    8.13
  10  -5 -12   39.39    9.79
  10   5 -12   29.35    8.96
 -10  -5  12   45.25   10.97
  10  -5 -13   28.91    8.73
  10   5 -13    6.42    6.54
 -10  -5  13   19.83    7.70
  10  -5 -14    2.20    5.43
  10   5 -14   -1.18    5.93
 -10  -5  14    1.95    6.42
  10  -5 -15    1.57    4.85
  10   5 -15   -1.16    4.60
 -10  -5  15    9.59    6.83
  10  -5 -16    1.36    4.79
  10   5 -16    5.49    5.68
 -10  -5  16   -2.48    5.85
  10  -5 -17   35.71    9.54
  10   5 -17   21.54    8.70
 -10  -5  17   35.41   10.19
  10  -5 -18   24.80    8.06
  10   5 -18   13.59    7.50
 -10  -5  18   17.39    8.65
  10  -5 -19    1.24    5.24
  10   5 -19   -2.03    5.28
 -10  -5  19    1.41    6.99
  10  -5 -20    3.94    6.31
  10   5 -20   -2.35    5.94
 -10  -5  20    2.17    5.86
  10  -5 -21    5.67    6.31
  10   5 -21    4.27    6.57
 -10  -5  21   15.98    8.27
  10  -5 -22    6.18    6.75
  10   5 -22   22.18    8.09
 -10  -5  22   12.48    8.68
  10  -5 -23    9.85    7.69
  10   5 -23   10.05    6.96
 -10  -5  23   10.59    8.16
  10  -5 -24   -0.25    5.67
  10   5 -24    5.10    6.96
 -10  -5  24   -0.06    6.12
  10  -5 -25    5.29    6.34
  10   5 -25    0.94    5.50
 -10  -5  25    3.80    5.62
  10  -5 -26    3.95    6.51
  10   5 -26    0.91    5.50
 -10  -5  26    5.21    7.47
  10  -5 -27   21.49    8.78
  10   5 -27   21.86    8.79
 -10  -5  27   20.17    9.92
  10  -5 -28   -0.03    5.98
  10   5 -28    1.01    5.17
 -10  -5  28   12.29    8.86
  10  -5 -29   -6.07    8.39
  10   5 -29    3.43    6.39
 -10  -5  29   -2.85    7.03
  10  -5 -30   -0.55    5.82
  10   5 -30   -2.70    6.39
 -10  -5  30    1.83    7.17
  10  -5 -31    0.37    6.17
  10   5 -31    6.24    7.18
 -10  -5  31   -2.60    7.10
  10  -5 -32    0.26    6.27
  10  -6  -1   -1.67    4.76
  10   6  -1    2.94    5.31
 -10  -6   1    0.28    5.30
  10  -6  -2   10.07    6.05
  10   6  -2    9.90    5.24
 -10  -6   2    5.22    5.96
  10  -6  -3   26.97    7.25
  10   6  -3    9.60    5.67
 -10  -6   3    9.85    6.61
  10  -6  -4   23.57    7.07
  10   6  -4   11.38    6.14
 -10  -6   4    8.13    6.81
  10  -6  -5   20.07    7.45
  10   6  -5   27.69    7.93
 -10  -6   5   25.99    8.22
  10  -6  -6   54.34   10.09
  10   6  -6   29.89    8.43
 -10  -6   6   17.03    8.23
  10  -6  -7    0.07    4.91
  10   6  -7   -1.96    5.37
 -10  -6   7    2.24    5.25
  10  -6  -8    9.59    6.01
  10   6  -8    6.31    5.98
 -10  -6   8   -2.54    6.48
  10  -6  -9   50.81   11.63
  10   6  -9   72.83   12.46
 -10  -6   9   39.01   11.47
  10  -6 -10   55.07   10.78
  10   6 -10   36.39   10.05
 -10  -6  10   36.68   10.49
  10  -6 -11    3.88    5.25
  10   6 -11    2.76    5.28
 -10  -6  11    4.73    5.67
  10  -6 -12    2.67    5.31
  10   6 -12   -0.18    4.25
 -10  -6  12    0.32    4.77
  10  -6 -13   20.66    7.75
  10   6 -13   22.25    8.17
 -10  -6  13   22.02    9.12
  10  -6 -14   13.84    7.43
  10   6 -14   14.56    7.09
 -10  -6  14   14.40    7.75
  10  -6 -15   33.96    8.99
  10   6 -15   28.72    8.77
 -10  -6  15   11.06    8.09
  10  -6 -16    5.11    6.07
  10   6 -16    0.15    5.15
 -10  -6  16   14.06    7.90
  10  -6 -17   -3.53    5.19
  10   6 -17    0.92    4.79
 -10  -6  17    0.41    5.11
  10  -6 -18    4.54    6.81
  10   6 -18   12.93    7.32
 -10  -6  18    6.98    7.01
  10  -6 -19   10.35    5.96
  10   6 -19   17.74    6.99
 -10  -6  19    9.31    6.94
  10  -6 -20    0.78    4.99
  10   6 -20   -1.24    5.41
 -10  -6  20    7.07    6.48
  10  -6 -21   -3.88    5.86
  10   6 -21    2.86    6.01
 -10  -6  21    0.40    6.34
  10  -6 -22    0.27    4.95
  10   6 -22    4.69    6.25
 -10  -6  22   -1.15    6.45
  10  -6 -23   12.76    6.50
  10   6 -23    1.03    5.77
 -10  -6  23    4.48    6.43
  10  -6 -24    5.19    6.65
  10   6 -24    5.02    6.22
 -10  -6  24   -1.18    6.31
  10  -6 -25    3.65    6.56
  10   6 -25    1.82    6.11
 -10  -6  25    8.70    7.17
  10  -6 -26    8.70    6.77
  10   6 -26   -0.93    5.52
 -10  -6  26    7.23    7.68
  10  -6 -27   -2.96    5.61
  10   6 -27    3.26    7.20
 -10  -6  27    0.64    6.67
  10  -6 -28   -3.13    6.50
  10   6 -28   -2.71    6.42
 -10  -6  28   -4.20    7.08
  10  -6 -29   -1.60    6.72
  10   6 -29    2.86    5.92
 -10  -6  29    0.11    7.75
  10  -6 -30    1.50    6.35
  10   6 -30    3.83    6.75
 -10  -6  30    1.21    7.36
  10  -6 -31    9.01    6.87
  10   6 -31   -1.48    6.30
 -10  -6  31   -6.97    9.52
 -10  -6  32    5.12    8.23
 -10  -6  33   -3.67    7.12
  10  -7  -1   87.03   14.24
  10   7  -1   62.37   12.97
 -10  -7   1   65.05   14.21
  10  -7  -2    6.75    4.89
  10   7  -2    4.41    4.95
 -10  -7   2    4.15    5.58
  10  -7  -3   15.38    6.66
  10   7  -3   28.81    7.60
 -10  -7   3   14.41    6.92
  10  -7  -4   -0.37    4.57
  10   7  -4    3.23    4.43
 -10  -7   4    3.59    6.16
  10  -7  -5   66.12   11.13
  10   7  -5   37.52    9.28
 -10  -7   5   22.51    9.16
  10  -7  -6    8.85    5.90
  10   7  -6    8.87    5.92
 -10  -7   6   14.67    6.49
  10  -7  -7   36.19    9.92
  10   7  -7   46.12   10.29
 -10  -7   7   37.04   10.09
  10  -7  -8   28.63    7.64
  10   7  -8   13.71    7.26
 -10  -7   8    9.77    6.81
  10  -7  -9    2.70    4.09
  10   7  -9   -1.52    4.45
 -10  -7   9   -1.99    6.31
  10  -7 -10    0.27    4.98
  10   7 -10    1.53    4.36
 -10  -7  10    0.39    4.72
  10  -7 -11   17.82    7.40
  10   7 -11   17.13    6.65
 -10  -7  11   14.79    7.76
  10  -7 -12    5.85    5.60
  10   7 -12   -1.20    4.32
 -10  -7  12    4.84    5.92
  10  -7 -13   34.29    8.97
  10   7 -13   32.50    9.42
 -10  -7  13   21.97    8.47
  10  -7 -14    4.98    5.77
  10   7 -14   -2.33    5.15
 -10  -7  14   -2.28    5.91
  10  -7 -15    0.18    5.41
  10   7 -15    1.86    5.41
 -10  -7  15   -2.67    6.38
  10  -7 -16    4.73    5.83
  10   7 -16   -1.33    5.11
 -10  -7  16    4.14    6.95
  10  -7 -17   27.87    8.79
  10   7 -17   37.78    9.67
 -10  -7  17   17.99    9.28
  10  -7 -18   -1.94    6.46
  10   7 -18    7.70    6.16
 -10  -7  18   -0.70    5.44
  10  -7 -19   -0.00    5.66
  10   7 -19    1.43    6.09
 -10  -7  19    0.63    6.04
  10  -7 -20    3.90    5.51
  10   7 -20   10.14    7.05
 -10  -7  20    1.65    5.65
  10  -7 -21    9.00    6.62
  10   7 -21    3.33    6.22
 -10  -7  21    1.63    5.92
  10  -7 -22    1.84    5.23
  10   7 -22    3.08    5.76
 -10  -7  22    4.00    7.78
  10  -7 -23    9.59    7.15
  10   7 -23    6.63    6.77
 -10  -7  23    7.82    6.91
  10  -7 -24   -2.84    5.72
  10   7 -24    2.62    5.57
 -10  -7  24    0.46    6.83
  10  -7 -25    2.57    5.83
  10   7 -25   -3.68    6.34
 -10  -7  25    0.38    7.50
  10  -7 -26    4.33    5.98
  10   7 -26    1.99    6.02
 -10  -7  26   -2.25    7.12
  10  -7 -27   16.45    8.05
  10   7 -27    4.02    7.43
 -10  -7  27    9.79    7.34
  10  -7 -28   -2.41    6.65
  10   7 -28   -0.86    6.30
 -10  -7  28   -3.00    7.21
  10  -7 -29   -1.50    6.66
  10   7 -29    3.67    6.74
 -10  -7  29   13.45    8.09
  10  -7 -30   -2.16    6.56
  10   7 -30    2.32    6.52
 -10  -7  30    1.40    7.42
  10  -7 -31   -3.16    5.85
  10   7 -31    5.88    6.37
 -10  -7  31   -2.18    6.66
 -10  -7  32   -3.48    7.51
 -10  -7  33    1.60    6.04
  10  -8  -1   15.89    6.10
  10   8  -1   10.06    5.56
 -10  -8   1    0.57    5.64
  10  -8  -2    2.94    4.67
  10   8  -2    4.65    5.58
 -10  -8   2    3.71    5.84
  10  -8  -3   38.25    9.08
  10   8  -3   52.25   10.03
 -10  -8   3   19.54    8.48
  10  -8  -4   22.90    7.70
  10   8  -4   22.78    7.57
 -10  -8   4   16.41    7.30
  10  -8  -5   81.03   12.23
  10   8  -5   45.34   10.29
 -10  -8   5   23.95    9.48
  10  -8  -6    6.08    5.51
  10   8  -6   12.14    5.86
 -10  -8   6    8.40    5.92
  10  -8  -7    4.03    5.33
  10   8  -7   11.83    5.83
 -10  -8   7   10.77    6.09
  10  -8  -8    4.42    4.93
  10   8  -8    2.92    4.64
 -10  -8   8   -1.76    5.55
  10  -8  -9   26.05    8.02
  10   8  -9   24.44    8.02
 -10  -8   9   28.41    9.19
  10  -8 -10    0.96    5.49
  10   8 -10    7.49    5.95
 -10  -8  10    1.84    6.13
  10  -8 -11   24.03    7.17
  10   8 -11   11.86    6.53
 -10  -8  11   11.93    7.59
  10  -8 -12    0.26    5.31
  10   8 -12   -0.80    4.57
 -10  -8  12    1.82    5.33
  10  -8 -13   -1.10    4.88
  10   8 -13    0.50    4.21
 -10  -8  13    6.92    6.14
  10  -8 -14    1.03    4.84
  10   8 -14    3.86    5.68
 -10  -8  14   -1.62    5.98
  10  -8 -15   19.47    8.10
  10   8 -15   29.54    8.67
 -10  -8  15   40.25    9.88
  10  -8 -16    0.31    5.42
  10   8 -16   -0.50    4.47
 -10  -8  16   -1.20    5.41
  10  -8 -17   -1.05    4.89
  10   8 -17   -0.93    6.29
 -10  -8  17    0.56    6.38
  10  -8 -18    2.98    5.66
  10   8 -18    2.92    5.20
 -10  -8  18   -0.23    5.95
  10  -8 -19   23.65    8.19
  10   8 -19   29.57    9.53
 -10  -8  19   15.53    8.44
  10  -8 -20   -1.23    5.18
  10   8 -20   -0.81    5.25
 -10  -8  20   -0.66    5.45
  10  -8 -21    9.41    5.97
  10   8 -21    5.70    6.45
 -10  -8  21   22.37    8.51
  10  -8 -22   -3.05    5.92
  10   8 -22    3.74    5.95
 -10  -8  22    2.49    6.51
  10  -8 -23    6.66    5.98
  10   8 -23   15.42    7.00
 -10  -8  23    2.81    8.01
  10  -8 -24    1.33    6.92
  10   8 -24   -0.09    4.74
 -10  -8  24    1.03    6.65
  10  -8 -25   18.75    8.37
  10   8 -25    6.04    7.29
 -10  -8  25   10.12    8.16
  10  -8 -26   -2.15    5.96
  10   8 -26    5.17    6.56
 -10  -8  26    1.91    6.42
  10  -8 -27    2.43    5.63
  10   8 -27   -0.28    6.07
 -10  -8  27    0.12    6.68
  10  -8 -28    4.35    6.73
  10   8 -28   -1.71    7.17
 -10  -8  28   -4.36    7.93
  10  -8 -29    0.91    5.99
  10   8 -29   10.15    8.04
 -10  -8  29    4.88    6.73
  10  -8 -30   -1.69    5.40
  10   8 -30    5.90    6.46
 -10  -8  30    0.86    6.94
  10  -8 -31   -3.35    6.01
  10  -9  -1   31.88    9.01
  10   9  -1   51.98   10.01
 -10  -9   1   37.63    9.88
  10  -9  -2   16.12    6.13
  10   9  -2    9.59    5.08
 -10  -9   2    2.51    5.60
  10  -9  -3   20.59    7.23
  10   9  -3   32.67    7.90
 -10  -9   3   19.19    6.85
  10  -9  -4   -1.91    4.78
  10   9  -4    1.96    4.65
 -10  -9   4   -2.07    6.16
  10  -9  -5    9.93    6.07
  10   9  -5    8.35    5.29
 -10  -9   5    7.93    6.67
  10  -9  -6    0.00    4.21
  10   9  -6   -1.45    4.12
 -10  -9   6   -1.26    5.71
  10  -9  -7   45.09    9.84
  10   9  -7   32.92    9.34
 -10  -9   7   41.91   10.52
  10  -9  -8    3.21    5.59
  10   9  -8    7.28    4.72
 -10  -9   8    9.27    6.26
  10  -9  -9   11.71    6.37
  10   9  -9    2.45    4.88
 -10  -9   9   -0.51    5.20
  10  -9 -10    8.75    5.22
  10   9 -10    3.31    4.57
 -10  -9  10    1.71    5.89
  10  -9 -11   37.81    9.12
  10   9 -11   21.62    8.40
 -10  -9  11   18.56    7.99
  10  -9 -12    3.19    5.28
  10   9 -12   -2.08    5.72
 -10  -9  12    3.43    5.27
  10  -9 -13    9.86    6.04
  10   9 -13    2.30    5.44
 -10  -9  13    1.37    5.45
  10  -9 -14   -1.85    5.55
  10   9 -14    2.94    4.72
 -10  -9  14   -3.30    6.64
  10  -9 -15    0.81    5.56
  10   9 -15    2.17    5.30
 -10  -9  15    0.97    5.21
  10  -9 -16    1.36    5.40
  10   9 -16    0.78    4.14
 -10  -9  16    9.24    6.55
  10  -9 -17   45.33   10.89
  10   9 -17   39.74   10.98
 -10  -9  17   35.74   11.10
  10  -9 -18   -1.95    5.40
  10   9 -18    3.12    5.98
 -10  -9  18   -3.81    6.42
  10  -9 -19   -1.76    6.36
  10   9 -19   -2.25    6.17
 -10  -9  19    0.72    7.08
  10  -9 -20    5.30    6.32
  10   9 -20    0.69    5.81
 -10  -9  20   -0.93    6.78
  10  -9 -21    1.06    5.62
  10   9 -21    5.78    5.88
 -10  -9  21    4.31    6.86
  10  -9 -22    3.37    6.21
  10   9 -22   -0.66    5.49
 -10  -9  22    8.05    6.62
  10  -9 -23   17.10    8.08
  10   9 -23   12.14    6.81
 -10  -9  23   -2.39    6.88
  10  -9 -24    4.83    6.58
  10   9 -24    0.47    4.89
 -10  -9  24    4.46    7.09
  10  -9 -25   -1.10    5.97
  10   9 -25   -1.06    6.29
 -10  -9  25    4.63    7.55
  10  -9 -26    0.62    6.84
  10   9 -26    2.89    5.88
 -10  -9  26   -1.91    5.93
  10  -9 -27   13.23    7.30
  10   9 -27    7.51    7.88
 -10  -9  27    0.00    7.20
  10  -9 -28    6.49    6.63
  10   9 -28   -0.84    5.87
  10  -9 -29    1.27    5.94
  10   9 -29    5.44    6.53
  10  -9 -30    3.46    5.44
  10   9 -30   -4.24    7.53
  10  -9 -31    1.05    5.91
  10 -10  -1   12.26    6.04
 -10 -10   1   12.73    6.45
  10 -10  -2    4.90    4.78
 -10 -10   2   -0.53    4.98
  10 -10  -3   15.74    6.45
 -10 -10   3   10.94    7.10
  10 -10  -4    3.12    4.62
 -10 -10   4   -1.03    5.14
  10 -10  -5   54.29   10.64
 -10 -10   5   22.89    9.30
  10 -10  -6    2.32    4.83
 -10 -10   6   -3.20    5.40
  10 -10  -7    3.49    5.47
 -10 -10   7    8.49    6.48
  10 -10  -8    2.76    5.39
 -10 -10   8    0.70    4.76
  10 -10  -9   14.62    7.09
 -10 -10   9   27.59    8.38
  10 -10 -10   -2.82    5.35
 -10 -10  10   -1.81    5.21
  10 -10 -11    3.98    5.73
 -10 -10  11   -0.47    5.42
  10 -10 -12   -0.25    5.21
 -10 -10  12    4.34    6.05
  10 -10 -13   24.81    8.47
 -10 -10  13   19.32    8.21
  10 -10 -14    6.91    6.45
 -10 -10  14   -0.03    5.14
  10 -10 -15   28.97    8.33
 -10 -10  15   -0.89    6.53
  10 -10 -16   -2.31    5.38
 -10 -10  16    0.16    5.67
  10 -10 -17    7.82    5.77
 -10 -10  17   -1.72    5.68
  10 -10 -18    1.50    5.60
 -10 -10  18   -1.21    6.09
  10 -10 -19   16.04    6.72
 -10 -10  19   -1.52    5.22
  10 -10 -20   -1.92    5.43
 -10 -10  20   -2.56    5.05
  10 -10 -21    4.49    5.81
 -10 -10  21    3.31    7.72
 -10 -10  22    2.85    7.29
 -10 -10  23    1.12    7.25
 -10 -10  24    0.51    5.68
  10 -11  -1   29.69    8.01
 -10 -11   1   13.63    7.38
  10 -11  -2    0.16    4.66
 -10 -11   2    9.38    5.34
  10 -11  -3   11.89    5.82
 -10 -11   3    5.56    5.68
  10 -11  -4    1.49    5.18
 -10 -11   4   -2.70    5.34
  10 -11  -5    4.70    5.13
 -10 -11   5    6.39    6.02
  10 -11  -6   -1.66    4.86
 -10 -11   6   -1.20    5.43
  10 -11  -7   27.42    8.60
 -10 -11   7   38.43    9.89
 -10 -11   8    1.14    4.75
 -10 -11   9   -1.77    5.47
 -10 -11  10   -1.41    4.84
 -10 -11  11    7.40    6.91
 -10 -11  12   -2.70    5.60
 -10 -11  13    7.88    6.49
 -10 -11  14    3.06    5.30
 -10 -11  15    5.51    5.84
 -10 -11  16    1.86    5.88
 -10 -11  17    2.45    6.68
 -10 -11  18    4.12    6.53
 -10 -11  19    3.66    7.18
 -10 -11  20    1.67    6.31
 -10 -11  21    2.45    5.92
 -10 -12   1    1.10    4.69
 -10 -12   2    0.09    4.52
 -10 -12   3    9.89    7.01
 -10 -12   4   -2.19    5.72
 -10 -12   5   13.54    6.50
 -10 -12   6    6.99    5.48
 -10 -12   7   -1.56    5.41
 -10 -12   8    5.52    5.05
 -10 -12   9   15.34    7.22
 -10 -12  10    0.77    5.79
 -10 -12  11    5.06    6.73
 -10 -12  12   -0.56    5.61
 -10 -12  13    7.39    6.86
 -10 -12  14   -0.06    5.98
 -10 -12  15   16.93    7.49
 -10 -12  16    2.89    5.88
 -10 -12  17   -0.31    5.73
 -10 -13   1   12.26    6.36
 -10 -13   2    4.88    4.97
 -10 -13   3    5.97    5.63
 -10 -13   4   -1.31    5.87
 -10 -13   5    2.36    5.33
 -10 -13   6    7.25    5.12
 -10 -13   7    6.61    5.79
 -10 -13   8   -1.03    5.77
 -10 -13   9   -1.90    6.60
 -10 -13  10    0.19    5.35
 -10 -13  11   -0.16    4.76
 -10 -13  12    5.95    5.80
 -10 -14   1   -0.09    4.31
 -10 -14   2    2.09    4.38
 -10 -14   3   -1.13    4.90
 -10 -14   4    0.88    5.18
 -10 -14   5    0.90    4.67
  -9   0   1   12.66    6.76
  -9   0   2   -1.26    5.52
  -9   0   3  167.16   25.95
  -9   0   4   -2.23    5.39
  -9   0   5   37.28    9.80
  -9   0   6   -0.11    5.00
   9   0  -6   -2.31    4.69
  -9   0   7  150.29   24.73
   9   0  -7  163.23   24.19
  -9   0   8    3.57    5.60
   9   0  -8   -2.04    4.59
  -9   0   9   86.70   16.86
   9   0  -9   95.38   16.13
  -9   0  10    2.27    4.73
   9   0 -10   -3.40    5.61
  -9   0  11   13.10    6.89
   9   0 -11   18.74    6.66
  -9   0  12   -0.47    5.48
   9   0 -12   -0.81    4.94
  -9   0  13  127.78   22.13
   9   0 -13  134.10   21.32
  -9   0  14    2.26    4.83
   9   0 -14   -2.70    5.09
  -9   0  15   22.77    9.16
   9   0 -15   50.42   10.36
  -9   0  16   -1.22    6.16
   9   0 -16    3.23    5.26
  -9   0  17   22.08    8.44
   9   0 -17   18.75    8.56
  -9   0  18   -3.80    6.67
   9   0 -18   -1.73    4.55
  -9   0  19   63.25   15.23
   9   0 -19   83.51   15.15
  -9   0  20    0.79    5.74
   9   0 -20   -1.71    6.14
   9   0 -21   11.63    7.31
   9   0 -22   -0.75    5.98
   9   0 -23   66.35   13.98
   9   0 -24   -0.01    5.55
   9   0 -25   26.69    9.32
   9   0 -26    1.78    6.98
   9   0 -27    2.57    6.46
   9   0 -28   -2.16    7.05
   9   0 -29    9.87    7.29
   9   0 -30   -1.30    6.07
   9   0 -31    0.22    5.31
   9   0 -32   -4.21    7.83
   9   0 -33   12.95    6.99
   9   0 -34    0.80    6.27
  -9   1   1  475.46   61.10
  -9  -1   1  418.27   60.31
  -9   1   2   -1.94    5.83
  -9  -1   2   12.23    6.80
  -9   1   3   13.57    6.46
  -9  -1   3    1.50    5.28
  -9   1   4   86.58   15.35
  -9  -1   4   73.69   14.72
  -9   1   5   89.43   19.95
   9  -1  -5  149.98   20.47
  -9  -1   5  144.16   21.31
  -9   1   6    2.01    4.92
   9  -1  -6   -2.78    4.94
   9   1  -6    0.64    4.85
  -9  -1   6   -3.75    6.54
  -9   1   7   59.54   12.78
   9  -1  -7   52.24   11.17
   9   1  -7   57.96   11.57
  -9  -1   7   47.26   11.21
  -9   1   8    2.67    4.80
   9  -1  -8    4.90    5.11
   9   1  -8    4.85    4.52
  -9  -1   8    8.24    6.03
  -9   1   9   13.75    6.84
   9  -1  -9   24.76    7.15
   9   1  -9    9.63    5.65
  -9  -1   9   13.74    6.53
  -9   1  10   -3.14    5.61
   9  -1 -10    1.95    4.97
   9   1 -10   -1.34    5.40
  -9  -1  10   -2.83    6.37
  -9   1  11  118.86   20.54
   9  -1 -11  109.57   19.05
   9   1 -11  128.65   19.55
  -9  -1  11  110.34   20.00
  -9   1  12    2.14    5.90
   9  -1 -12    4.88    6.09
   9   1 -12   -0.59    5.03
  -9  -1  12    4.07    5.90
  -9   1  13    6.47    6.80
   9  -1 -13    7.88    5.88
   9   1 -13    6.61    5.48
  -9  -1  13    2.07    6.83
  -9   1  14   -0.85    5.16
   9  -1 -14    3.57    5.09
   9   1 -14   -2.38    5.16
  -9  -1  14    1.32    7.04
  -9   1  15   81.17   17.21
   9  -1 -15   98.47   17.13
   9   1 -15  102.60   17.54
  -9  -1  15  101.73   18.31
  -9   1  16   12.70    7.59
   9  -1 -16   13.31    7.02
   9   1 -16   11.10    6.22
  -9   1  17   57.75   13.62
   9  -1 -17   56.78   12.19
   9   1 -17   56.18   12.54
  -9   1  18    0.96    5.76
   9  -1 -18    5.28    5.67
   9   1 -18    4.57    5.66
  -9   1  19   12.77    7.74
   9  -1 -19    3.32    5.69
   9   1 -19    0.75    5.78
  -9   1  20   10.81    8.03
   9  -1 -20    5.64    5.52
   9   1 -20   -0.63    6.03
   9   1 -21   89.48   17.39
   9  -1 -22    5.51    5.27
   9   1 -22    1.15    5.54
  -9  -1  22   -1.69    7.00
   9  -1 -23    3.19    6.39
   9   1 -23   -3.70    6.51
  -9  -1  23    5.62    6.07
   9  -1 -24   -1.11    5.37
   9   1 -24   -1.90    5.41
  -9  -1  24    1.73    8.00
   9  -1 -25    3.00    6.09
   9   1 -25   17.39    7.22
  -9  -1  25   15.75    7.69
   9  -1 -26   11.22    7.07
   9   1 -26   -1.51    5.56
   9  -1 -27   38.04   10.74
   9   1 -27   36.15   10.49
   9  -1 -28   -0.87    6.45
   9   1 -28    3.44    6.03
   9  -1 -29    1.00    5.86
   9   1 -29    0.74    4.36
   9  -1 -30    0.40    6.81
   9   1 -30    5.62    5.85
   9  -1 -31   16.55    8.08
   9   1 -31    8.58    6.89
   9  -1 -32   -0.90    5.72
   9   1 -32    1.85    6.59
   9  -1 -33   12.31    7.32
   9   1 -33    1.51    5.67
   9  -1 -34    0.66    6.38
   9   1 -34   -3.28    7.63
  -9   2   1   37.11   10.12
   9  -2  -1   56.64   10.65
   9  -2  -1   57.97   11.55
  -9  -2   1   38.71   10.32
  -9   2   2    8.68    6.45
   9  -2  -2    3.73    4.89
   9  -2  -2    6.56    5.72
  -9  -2   2   10.20    6.64
  -9   2   3   98.92   20.37
   9  -2  -3  133.31   20.35
   9  -2  -3  148.06   21.54
  -9  -2   3  141.03   21.61
  -9   2   4    1.01    5.31
   9  -2  -4    3.07    5.27
   9  -2  -4   11.03    5.54
  -9  -2   4    9.08    5.86
  -9   2   5   12.59    6.70
   9  -2  -5   21.04    6.56
   9  -2  -5   24.71    7.40
  -9  -2   5   17.23    6.36
  -9   2   6    1.05    5.01
   9  -2  -6   -1.42    4.39
   9  -2  -6    1.19    4.95
  -9  -2   6    1.94    5.37
  -9   2   7   74.57   14.36
   9  -2  -7   76.01   13.25
   9  -2  -7   59.86   12.99
   9   2  -7   64.90   12.83
  -9  -2   7   71.44   14.01
  -9   2   8   28.60   10.15
   9  -2  -8   38.34    9.75
   9  -2  -8   49.06   10.81
   9   2  -8   47.74   10.28
  -9  -2   8   47.06   10.84
  -9   2   9   33.16    9.68
   9  -2  -9   33.23    8.88
   9  -2  -9   37.53    9.57
   9   2  -9   43.52    9.24
  -9  -2   9   30.16    9.31
  -9   2  10   12.17    6.96
   9  -2 -10   -1.28    4.57
   9  -2 -10    4.97    6.00
   9   2 -10    0.90    4.75
  -9  -2  10    2.12    5.09
  -9   2  11    1.73    5.78
   9  -2 -11    8.66    5.67
   9  -2 -11    8.69    6.25
   9   2 -11   -0.48    4.67
  -9   2  12   14.08    7.93
   9  -2 -12   39.95    8.39
   9   2 -12   15.31    6.89
  -9   2  13   37.81   11.78
   9  -2 -13   51.22   10.58
   9   2 -13   52.36   11.07
  -9   2  14   12.11    8.58
   9  -2 -14   44.75    9.78
   9   2 -14   47.16    9.69
  -9   2  15   19.54    8.95
   9  -2 -15   15.65    6.85
   9   2 -15   27.20    8.00
  -9   2  16   -1.73    6.37
   9  -2 -16   -0.34    4.89
   9   2 -16    0.56    4.27
  -9   2  17   41.57   11.49
   9  -2 -17   51.69   11.91
   9   2 -17   48.54   11.26
   9  -2 -18   -1.85    5.69
   9   2 -18   -0.34    5.36
  -9  -2  18    2.82    6.95
   9  -2 -19   82.43   16.42
   9   2 -19  123.45   18.03
  -9  -2  19   75.11   17.29
   9  -2 -20   19.75    7.00
   9   2 -20    2.63    6.60
  -9  -2  20    5.56    7.53
   9  -2 -21   10.23    7.23
   9   2 -21    7.39    6.28
  -9  -2  21    0.87    6.55
   9  -2 -22   11.46    7.34
   9   2 -22    7.20    5.65
  -9  -2  22   11.38    7.48
   9  -2 -23   33.21   10.79
   9   2 -23   69.32   13.42
  -9  -2  23   78.80   15.29
   9  -2 -24    0.30    5.11
   9   2 -24   -1.03    6.10
  -9  -2  24    5.18    6.44
   9  -2 -25    9.82    7.28
   9   2 -25    9.46    6.82
  -9  -2  25   22.09    9.78
   9  -2 -26    0.69    5.81
   9   2 -26   -3.97    6.09
  -9  -2  26    1.00    6.32
   9  -2 -27   -2.84    6.29
   9   2 -27    1.35    5.22
  -9  -2  27    1.40    7.51
   9  -2 -28    5.45    6.57
   9  -2 -29   13.61    7.62
   9   2 -29   23.26    8.67
   9  -2 -30   -2.40    6.19
   9   2 -30    1.62    6.97
   9  -2 -31    2.66    6.15
   9   2 -31   -4.53    6.08
   9  -2 -32   -1.16    6.05
   9   2 -32   -1.01    4.93
   9  -2 -33    4.58    7.47
   9   2 -33    0.83    4.82
   9  -2 -34    2.20    7.46
   9   2 -34    1.81    5.93
  -9   3   1  171.61   29.78
   9  -3  -1  199.90   28.79
   9  -3  -1  226.49   30.46
  -9   3   2   38.76   10.05
   9  -3  -2   47.79    9.58
   9  -3  -2   35.51    9.99
  -9   3   3   -0.13    4.96
   9  -3  -3    0.96    3.36
   9  -3  -3    1.60    5.54
  -9   3   4    3.46    5.09
   9  -3  -4    6.90    5.71
   9  -3  -4    5.74    5.97
  -9   3   5   73.45   14.68
   9  -3  -5   81.12   13.91
   9  -3  -5   66.66   13.99
  -9   3   6   49.19   11.79
   9  -3  -6   52.86   10.84
   9  -3  -6   52.37   11.91
  -9   3   7   38.37    9.58
   9  -3  -7   21.53    7.69
   9  -3  -7   19.53    8.33
   9   3  -7   34.45    8.57
  -9   3   8   -0.23    5.86
   9  -3  -8    2.08    3.68
   9  -3  -8    5.09    5.57
   9   3  -8    0.20    5.01
  -9   3   9   23.07    8.18
   9  -3  -9   23.26    6.99
   9  -3  -9   11.86    6.64
   9   3  -9   15.95    6.81
  -9   3  10    2.83    5.62
   9  -3 -10   10.90    5.54
   9  -3 -10    9.52    6.25
   9   3 -10    3.33    5.15
  -9   3  11  132.45   23.00
   9  -3 -11  187.71   23.30
   9  -3 -11  147.32   22.68
   9   3 -11  105.15   21.00
  -9   3  12   23.65    8.80
   9  -3 -12   31.75    7.89
   9  -3 -12   11.41    6.88
   9   3 -12   33.52    8.80
  -9   3  13    5.77    6.47
   9  -3 -13    7.51    5.88
   9   3 -13   14.83    6.32
  -9  -3  13   11.62    7.41
  -9   3  14   -0.96    5.56
   9  -3 -14    7.75    5.60
   9   3 -14    1.00    5.48
  -9  -3  14   -4.03    6.71
   9  -3 -15   71.14   13.34
   9   3 -15   84.20   13.80
  -9  -3  15   37.79   12.39
   9  -3 -16   26.68    8.60
   9   3 -16   23.09    7.74
  -9  -3  16   27.15    9.61
   9  -3 -17   43.32   10.75
   9   3 -17   34.29    9.56
  -9  -3  17   26.34   10.10
   9  -3 -18    1.41    6.59
   9   3 -18   -1.86    4.77
  -9  -3  18   -1.04    5.68
   9  -3 -19    1.13    5.25
   9   3 -19   -1.70    5.07
  -9  -3  19   -0.26    5.47
   9  -3 -20    5.66    6.68
   9   3 -20    8.50    6.42
  -9  -3  20    8.45    8.05
   9  -3 -21   72.17   13.92
   9   3 -21   64.80   13.35
  -9  -3  21   32.70   13.29
   9  -3 -22    4.54    6.47
   9   3 -22    1.89    5.57
  -9  -3  22    4.63    7.17
   9  -3 -23    7.74    5.91
   9   3 -23    5.23    5.63
  -9  -3  23   22.44    9.80
   9  -3 -24    0.87    6.23
   9   3 -24    2.23    5.36
  -9  -3  24   -2.71    6.06
   9  -3 -25   16.23    7.10
   9   3 -25    3.11    6.45
  -9  -3  25   10.87    8.55
   9  -3 -26    3.42    5.61
   9   3 -26   -3.10    6.78
  -9  -3  26    4.50    7.27
   9  -3 -27    9.13    6.80
   9   3 -27   -2.10    6.73
  -9  -3  27    6.14    8.70
   9  -3 -28   -1.96    5.72
   9   3 -28    1.31    5.45
  -9  -3  28   -0.62    7.75
   9  -3 -29    1.10    7.51
   9   3 -29   -0.53    5.72
  -9  -3  29    0.11    6.06
   9  -3 -30   -0.78    6.45
   9   3 -30   10.35    6.91
   9  -3 -31   -3.50    6.15
   9   3 -31    2.78    6.61
   9  -3 -32   -2.06    7.31
   9   3 -32    1.32    5.59
   9  -3 -33    0.63    5.11
   9   3 -33    1.27    7.17
   9  -3 -34   -0.35    6.01
   9   3 -34   -3.55    6.17
  -9   4   1    3.11    5.21
   9  -4  -1    1.95    4.50
   9  -4  -1    0.08    5.67
  -9  -4   1    2.39    4.76
  -9   4   2   61.86   11.58
   9  -4  -2   50.03   10.04
   9  -4  -2   54.61   11.67
  -9  -4   2   23.66    9.42
  -9   4   3   75.11   13.42
   9  -4  -3   39.72   10.46
   9  -4  -3   58.22   12.22
  -9  -4   3   58.79   12.16
  -9   4   4   60.28   12.17
   9  -4  -4   69.35   11.62
   9  -4  -4   67.04   13.05
  -9  -4   4   31.42   10.51
  -9   4   5   99.67   15.67
   9  -4  -5   78.36   13.23
   9  -4  -5   73.21   13.95
  -9  -4   5   42.84   12.40
  -9   4   6   -1.19    5.84
   9  -4  -6    0.13    4.05
   9  -4  -6    3.96    5.93
  -9  -4   6   -0.23    4.24
  -9   4   7   77.46   13.98
   9  -4  -7   78.99   12.92
   9  -4  -7   66.91   13.00
   9   4  -7   29.34   10.51
  -9  -4   7   79.34   13.66
  -9   4   8   84.61   19.38
   9  -4  -8  124.72   19.68
   9   4  -8  122.70   19.50
  -9  -4   8  152.54   21.10
  -9   4   9   61.15   14.60
   9  -4  -9   81.36   14.13
   9   4  -9   88.02   14.56
  -9  -4   9   62.42   14.00
   9  -4 -10    0.67    4.40
   9   4 -10    1.86    4.96
  -9  -4  10   -0.40    5.74
   9  -4 -11   13.18    6.28
   9   4 -11   15.00    6.62
  -9  -4  11    7.18    6.69
   9  -4 -12    0.31    4.91
   9   4 -12    2.32    4.97
  -9  -4  12   -1.70    5.20
   9  -4 -13   23.58    8.52
   9   4 -13   56.58   10.73
  -9  -4  13   43.21   11.81
   9  -4 -14   23.81    7.15
   9   4 -14   13.61    6.78
  -9  -4  14    4.57    6.74
   9  -4 -15   25.22    7.93
   9   4 -15   35.51    9.00
  -9  -4  15    5.48    7.41
   9  -4 -16    0.15    5.73
   9   4 -16    3.05    5.71
  -9  -4  16    3.83    6.19
   9  -4 -17   23.64    8.16
   9   4 -17   22.43    7.98
  -9  -4  17   14.04    8.05
   9  -4 -18   53.55   13.58
   9   4 -18  104.78   16.07
  -9  -4  18   70.51   15.30
   9  -4 -19   62.96   12.25
   9   4 -19   44.10   11.19
  -9  -4  19   28.56   11.48
   9  -4 -20   -0.65    5.48
   9   4 -20   -1.94    5.14
  -9  -4  20   14.35    7.87
   9  -4 -21    1.22    5.22
   9   4 -21   -0.85    5.77
  -9  -4  21    5.70    7.38
   9  -4 -22    5.12    5.65
   9   4 -22    7.99    6.85
  -9  -4  22    1.23    6.34
   9  -4 -23   34.57    9.44
   9   4 -23    5.44    7.66
  -9  -4  23   27.19    9.97
   9  -4 -24    3.78    6.37
   9   4 -24   13.93    7.59
  -9  -4  24   -2.63    6.84
   9  -4 -25    5.99    6.46
   9   4 -25    3.66    5.80
  -9  -4  25    8.15    7.95
   9  -4 -26   -1.09    5.72
   9   4 -26   -0.14    4.76
  -9  -4  26    1.49    6.61
   9  -4 -27   -0.18    4.85
   9   4 -27   -2.66    6.54
  -9  -4  27   -3.73    7.63
   9  -4 -28    2.87    6.51
   9   4 -28   -2.45    6.48
  -9  -4  28    7.65    6.99
   9  -4 -29    6.51    6.72
   9   4 -29   22.28    8.60
  -9  -4  29   14.57    9.36
   9  -4 -30    2.81    5.28
   9   4 -30    1.52    5.13
  -9  -4  30   -2.85    7.81
   9  -4 -31    0.86    5.53
   9   4 -31    2.19    6.47
  -9  -4  31    4.89    6.92
   9  -4 -32    3.53    7.24
   9   4 -32   -4.08    6.89
   9  -4 -33   -0.12    6.43
   9   4 -33    3.99    7.21
   9  -4 -34    2.09    5.70
   9  -5  -1  122.57   18.51
  -9  -5   1  103.31   18.89
   9  -5  -2   49.91   11.05
  -9  -5   2   69.71   12.66
   9  -5  -3    9.19    5.12
  -9  -5   3    3.98    4.63
   9  -5  -4   75.69   13.99
  -9  -5   4   84.98   15.02
   9  -5  -5   41.68    9.24
  -9  -5   5   36.24    9.63
   9  -5  -6   22.93    7.87
  -9  -5   6   38.68    9.05
   9  -5  -7   76.89   13.62
  -9  -5   7   62.85   13.62
   9  -5  -8    1.64    4.93
   9   5  -8    2.54    5.43
  -9  -5   8    2.63    5.85
   9  -5  -9    1.58    4.68
   9   5  -9    3.49    5.43
  -9  -5   9    5.29    5.85
   9  -5 -10    1.17    5.28
   9   5 -10    4.27    5.20
  -9  -5  10    1.98    5.71
   9  -5 -11   78.56   13.21
   9   5 -11   49.65   11.94
  -9  -5  11   57.59   12.87
   9  -5 -12   40.45    8.70
   9   5 -12   18.28    7.37
  -9  -5  12   14.43    7.56
   9  -5 -13   -0.33    5.19
   9   5 -13   -3.64    5.04
  -9  -5  13    2.06    5.63
   9  -5 -14   21.21    7.34
   9   5 -14   26.16    8.53
  -9  -5  14   27.79    9.25
   9  -5 -15   35.87    9.08
   9   5 -15   35.92    9.75
  -9  -5  15   29.53    9.74
   9  -5 -16   24.90    8.49
   9   5 -16   18.62    7.76
  -9  -5  16   21.92    8.62
   9  -5 -17   35.70    9.84
   9   5 -17   42.43   10.61
  -9  -5  17   35.07   10.48
   9  -5 -18   10.67    6.35
   9   5 -18   11.83    6.82
  -9  -5  18   10.83    6.63
   9  -5 -19   -1.90    5.35
   9   5 -19    4.71    5.83
  -9  -5  19    4.76    6.61
   9  -5 -20    8.83    6.17
   9   5 -20    5.66    6.81
  -9  -5  20    5.57    6.55
   9  -5 -21   24.07    8.70
   9   5 -21   35.22    9.49
  -9  -5  21   34.54   10.85
   9  -5 -22   30.00   10.24
   9   5 -22   44.92   10.17
  -9  -5  22   24.22   10.71
   9  -5 -23    0.99    5.72
   9   5 -23   15.38    6.91
  -9  -5  23    4.65    6.52
   9  -5 -24    6.85    6.90
   9   5 -24    1.03    5.87
  -9  -5  24    1.14    6.26
   9  -5 -25   -1.02    5.50
   9   5 -25   -0.34    6.16
  -9  -5  25    0.53    6.88
   9  -5 -26   15.69    7.92
   9   5 -26    6.76    5.92
  -9  -5  26    6.52    8.58
   9  -5 -27   19.89    7.72
   9   5 -27   17.96    8.09
  -9  -5  27   12.47    8.21
   9  -5 -28   -1.14    5.85
   9   5 -28   -0.65    6.41
  -9  -5  28    0.75    6.68
   9  -5 -29    0.01    5.70
   9   5 -29   -2.01    5.85
  -9  -5  29   -2.89    7.11
   9  -5 -30    7.55    6.85
   9   5 -30    6.90    6.60
  -9  -5  30    4.01    6.58
   9  -5 -31    5.73    6.88
   9   5 -31    0.63    6.45
  -9  -5  31   -0.22    6.99
   9  -5 -32    1.01    6.88
   9   5 -32    0.15    5.94
  -9  -5  32    3.72    6.73
   9  -5 -33    0.74    6.36
   9   5 -33    2.91    5.99
   9  -5 -34   -4.52    6.94
   9  -6  -1   -2.51    5.14
  -9  -6   1   -2.53    5.35
   9  -6  -2  101.79   17.38
  -9  -6   2  104.42   17.87
   9  -6  -3   28.35    7.90
  -9  -6   3   28.87    8.75
   9  -6  -4   21.08    6.91
  -9  -6   4   17.89    7.13
   9  -6  -5   21.64    6.90
  -9  -6   5   14.64    7.22
   9  -6  -6   14.85    6.25
  -9  -6   6   10.55    5.69
   9  -6  -7   36.73    9.05
  -9  -6   7   24.68    8.55
   9  -6  -8   79.73   15.18
   9   6  -8  100.05   15.28
  -9  -6   8   62.90   14.46
   9  -6  -9   21.96    7.44
   9   6  -9   17.15    7.03
  -9  -6   9   15.98    7.43
   9  -6 -10    5.61    5.54
   9   6 -10    2.33    4.59
  -9  -6  10    2.22    5.67
   9  -6 -11    4.72    5.08
   9   6 -11   -1.30    5.20
  -9  -6  11    3.06    5.37
   9  -6 -12   48.49    9.83
   9   6 -12   24.88    8.89
  -9  -6  12   36.20    9.98
   9  -6 -13   25.42    8.06
   9   6 -13   19.60    7.80
  -9  -6  13   29.49    8.85
   9  -6 -14   41.01   10.07
   9   6 -14   41.46   10.60
  -9  -6  14   45.99   11.33
   9  -6 -15    6.88    5.83
   9   6 -15   13.40    6.31
  -9  -6  15   12.54    7.17
   9  -6 -16   -1.00    4.98
   9   6 -16   -1.25    5.82
  -9  -6  16   12.17    7.38
   9  -6 -17    7.86    6.61
   9   6 -17   14.24    7.27
  -9  -6  17   12.03    8.02
   9  -6 -18   50.56   11.73
   9   6 -18   57.47   12.24
  -9  -6  18   47.08   12.58
   9  -6 -19   14.09    6.57
   9   6 -19   13.13    6.71
  -9  -6  19   13.59    7.40
   9  -6 -20    4.05    6.53
   9   6 -20   13.09    6.76
  -9  -6  20    7.48    6.64
   9  -6 -21   -0.53    5.53
   9   6 -21    0.80    5.60
  -9  -6  21    5.00    6.95
   9  -6 -22    0.64    5.78
   9   6 -22    4.34    6.04
  -9  -6  22    1.18    6.20
   9  -6 -23    7.55    6.65
   9   6 -23   14.03    7.08
  -9  -6  23   16.93    8.54
   9  -6 -24    2.71    5.77
   9   6 -24   17.20    8.67
  -9  -6  24   19.16    9.65
   9  -6 -25    1.67    6.04
   9   6 -25   12.08    6.92
  -9  -6  25    6.68    7.31
   9  -6 -26   -3.19    5.44
   9   6 -26   -0.68    6.26
  -9  -6  26   -0.62    6.55
   9  -6 -27   -0.31    6.00
   9   6 -27   -2.15    6.12
  -9  -6  27   -3.01    6.60
   9  -6 -28    8.94    7.78
   9   6 -28   11.86    6.85
  -9  -6  28    8.35    8.01
   9  -6 -29    2.54    5.24
   9   6 -29    0.74    7.56
  -9  -6  29   -1.59    6.35
   9  -6 -30    2.27    6.23
   9   6 -30   11.34    6.58
  -9  -6  30    9.28    8.38
   9  -6 -31   -0.01    5.54
   9   6 -31   -2.32    5.22
  -9  -6  31    2.68    6.74
   9  -6 -32   -2.82    5.79
   9   6 -32   -3.05    7.24
  -9  -6  32   -1.33    7.35
   9  -6 -33   -4.13    7.66
   9   6 -33    2.75    6.40
  -9  -6  33    1.49    6.14
  -9  -6  34   -1.32    7.11
   9  -7  -1   18.17    5.88
  -9  -7   1    7.47    6.50
   9  -7  -2   10.53    5.33
  -9  -7   2    6.48    5.72
   9  -7  -3    4.28    4.87
  -9  -7   3   -0.56    4.87
   9  -7  -4   41.76    9.27
  -9  -7   4   28.70    8.81
   9  -7  -5   11.65    5.43
  -9  -7   5   15.93    6.89
   9  -7  -6   60.17   11.61
  -9  -7   6   50.12   11.80
   9  -7  -7    3.96    4.74
  -9  -7   7    2.34    5.47
   9  -7  -8   -0.02    4.53
   9   7  -8   -2.85    4.68
  -9  -7   8    3.30    4.92
   9  -7  -9   15.05    6.77
   9   7  -9   14.55    6.43
  -9  -7   9   12.90    7.04
   9  -7 -10   11.40    6.52
   9   7 -10   19.05    7.01
  -9  -7  10   20.94    7.62
   9  -7 -11   30.33    7.86
   9   7 -11   34.34    8.20
  -9  -7  11   -0.61    5.72
   9  -7 -12   61.48   12.51
   9   7 -12   51.97   12.10
  -9  -7  12   77.42   13.95
   9  -7 -13    1.54    5.32
   9   7 -13   -1.14    5.59
  -9  -7  13   -1.28    6.05
   9  -7 -14    2.59    5.25
   9   7 -14   -0.58    4.74
  -9  -7  14    9.56    6.51
   9  -7 -15    9.24    5.76
   9   7 -15    0.36    4.65
  -9  -7  15    0.52    4.88
   9  -7 -16   70.74   12.52
   9   7 -16   35.94   10.47
  -9  -7  16   39.86   11.11
   9  -7 -17    2.95    5.86
   9   7 -17    2.63    5.66
  -9  -7  17    6.79    6.15
   9  -7 -18    9.70    5.97
   9   7 -18    4.77    6.52
  -9  -7  18   -2.60    5.94
   9  -7 -19   -1.23    4.21
   9   7 -19    2.67    5.15
  -9  -7  19   -1.32    6.72
   9  -7 -20   11.95    7.00
   9   7 -20   21.32    7.65
  -9  -7  20    6.49    7.56
   9  -7 -21   18.75    8.38
   9   7 -21   20.27    8.40
  -9  -7  21   20.03    8.57
   9  -7 -22   26.36    9.51
   9   7 -22   45.02   10.78
   9  -7 -23   -0.38    5.53
   9   7 -23    1.35    5.08
  -9  -7  23    2.56    6.53
   9  -7 -24    8.00    6.90
   9   7 -24   11.84    7.32
  -9  -7  24   -4.93    7.66
   9  -7 -25    2.73    6.16
   9   7 -25    0.68    5.16
  -9  -7  25    1.01    6.06
   9  -7 -26   15.84    8.51
   9   7 -26   21.85    8.43
  -9  -7  26   29.77    9.76
   9  -7 -27    1.19    5.51
   9   7 -27    4.50    6.72
  -9  -7  27    0.33    8.16
   9  -7 -28    1.83    6.21
   9   7 -28    0.03    5.72
  -9  -7  28    0.33    7.20
   9  -7 -29    1.64    5.85
   9   7 -29   -3.23    7.14
  -9  -7  29   -2.42    5.73
   9  -7 -30    0.72    6.39
   9   7 -30   -0.65    6.42
  -9  -7  30   -1.73    6.78
   9  -7 -31    1.97    7.22
   9   7 -31    4.30    7.87
  -9  -7  31   -3.04    7.63
   9  -7 -32    8.21    7.44
   9   7 -32   -1.77    6.45
  -9  -7  32   -4.91    7.03
   9  -7 -33   -1.67    7.93
  -9  -7  33   -1.81    7.71
  -9  -7  34   -3.15    7.76
  -9  -7  35   -0.51    6.62
   9  -8  -1   25.76    7.30
  -9  -8   1   19.33    7.22
   9  -8  -2   27.72    7.87
  -9  -8   2   33.32    9.17
   9  -8  -3   -2.01    4.28
  -9  -8   3    0.89    5.44
   9  -8  -4   75.32   12.48
  -9  -8   4   44.16   11.08
   9  -8  -5   -3.19    4.43
  -9  -8   5    4.20    4.84
   9  -8  -6    1.23    4.21
  -9  -8   6    1.60    5.85
   9  -8  -7    5.48    5.30
  -9  -8   7    1.32    6.15
   9  -8  -8   93.51   15.71
   9   8  -8   94.90   15.84
  -9  -8   8   71.87   15.66
   9  -8  -9    2.16    4.98
   9   8  -9    5.58    5.56
  -9  -8   9    7.97    6.87
   9  -8 -10   21.14    7.01
   9   8 -10   13.57    6.67
  -9  -8  10   25.57    7.84
   9  -8 -11   13.05    6.23
   9   8 -11    3.96    5.30
  -9  -8  11    3.90    5.44
   9  -8 -12   19.22    7.11
   9   8 -12   11.63    6.61
  -9  -8  12   12.32    7.64
   9  -8 -13    5.84    5.43
   9   8 -13   -0.24    4.33
  -9  -8  13   -1.51    6.22
   9  -8 -14   25.03    7.91
   9   8 -14   19.29    7.66
  -9  -8  14   13.25    7.36
   9  -8 -15    1.08    4.79
   9   8 -15   -2.06    5.33
  -9  -8  15   -2.42    6.84
   9  -8 -16    3.92    5.15
   9   8 -16   -0.70    4.19
  -9  -8  16    2.28    5.79
   9  -8 -17   -3.59    5.97
   9   8 -17    0.81    5.35
  -9  -8  17    2.12    6.52
   9  -8 -18   29.88    8.40
   9   8 -18   11.43    7.67
  -9  -8  18   30.13    9.93
   9  -8 -19    8.19    5.64
   9   8 -19    6.75    6.26
  -9  -8  19    3.61    7.09
   9  -8 -20   16.59    6.81
   9   8 -20   13.27    6.99
  -9  -8  20    5.77    6.42
   9  -8 -21    4.94    4.99
   9   8 -21   -4.03    5.30
  -9  -8  21   -0.44    6.12
   9  -8 -22    4.99    5.42
   9   8 -22   -1.83    6.27
  -9  -8  22    3.46    7.37
   9  -8 -23    2.18    5.09
   9   8 -23    1.10    5.09
  -9  -8  23    3.36    7.57
   9  -8 -24   15.34    6.89
   9   8 -24    8.82    7.00
  -9  -8  24    1.43    7.60
   9  -8 -25    7.78    6.95
   9   8 -25    1.49    6.65
  -9  -8  25    0.03    6.93
   9  -8 -26    1.12    6.36
   9   8 -26    3.85    5.71
  -9  -8  26   10.18    8.76
   9  -8 -27    3.37    5.50
   9   8 -27   -4.63    7.51
  -9  -8  27   -0.20    5.08
   9  -8 -28   -0.81    5.87
   9   8 -28    8.28    6.16
  -9  -8  28    0.79    6.54
   9  -8 -29   -3.80    6.48
   9   8 -29    2.10    5.79
  -9  -8  29   -0.30    6.75
   9  -8 -30   12.03    6.88
   9   8 -30   -0.86    5.81
  -9  -8  30    0.23    6.35
   9  -8 -31   -3.12    5.60
   9   8 -31   -1.86    5.75
  -9  -8  31   -6.12    8.13
   9  -8 -32    2.91    5.94
   9   8 -32    6.26    7.21
  -9  -8  32   -3.34    7.88
   9  -8 -33   -0.03    6.79
   9  -9  -1   10.80    5.59
  -9  -9   1   10.14    6.72
   9  -9  -2   21.99    7.52
  -9  -9   2   35.19    9.01
   9  -9  -3    7.54    4.96
  -9  -9   3    0.28    4.90
   9  -9  -4   20.36    7.12
  -9  -9   4   14.47    7.40
   9  -9  -5    1.36    4.29
  -9  -9   5    4.39    5.88
   9  -9  -6   99.90   16.91
  -9  -9   6   99.74   17.35
   9  -9  -7    3.05    4.69
  -9  -9   7   -3.13    5.40
   9  -9  -8    3.05    5.07
   9   9  -8   -0.14    4.99
  -9  -9   8    2.33    5.83
   9  -9  -9   -2.78    4.96
   9   9  -9   -1.19    4.78
  -9  -9   9    1.49    5.10
   9  -9 -10   10.88    5.90
   9   9 -10    0.00    4.27
  -9  -9  10    6.69    5.40
   9  -9 -11   -2.37    5.33
   9   9 -11   -2.02    4.21
  -9  -9  11   -1.69    5.66
   9  -9 -12   38.25    9.57
   9   9 -12   43.19   10.03
  -9  -9  12   27.60    9.71
   9  -9 -13    3.00    4.97
   9   9 -13   -0.67    5.92
  -9  -9  13   -2.05    5.60
   9  -9 -14    0.88    5.80
   9   9 -14   -0.47    4.55
  -9  -9  14    1.50    5.62
   9  -9 -15    8.90    5.50
   9   9 -15    4.29    5.03
  -9  -9  15    3.23    7.40
   9  -9 -16   50.92   10.24
   9   9 -16   33.04    8.81
  -9  -9  16   14.26    7.86
   9  -9 -17   -1.49    4.93
   9   9 -17   -0.66    4.62
  -9  -9  17   -2.96    6.24
   9  -9 -18    0.76    5.62
   9   9 -18   -3.38    5.55
  -9  -9  18    6.31    6.41
   9  -9 -19   -1.53    5.28
   9   9 -19    3.06    5.09
  -9  -9  19   -1.67    6.17
   9  -9 -20   12.36    7.12
   9   9 -20   12.87    6.28
  -9  -9  20    2.95    6.93
   9  -9 -21   -0.81    4.80
   9   9 -21   -0.80    4.68
  -9  -9  21   -4.03    6.95
   9  -9 -22   34.61    9.23
   9   9 -22    8.17    6.64
  -9  -9  22   25.39   10.18
   9  -9 -23   -0.13    4.79
   9   9 -23    0.22    5.52
  -9  -9  23   -4.42    7.00
   9  -9 -24   -0.99    5.23
   9   9 -24   -1.31    5.34
  -9  -9  24    1.20    5.93
   9  -9 -25   -2.76    6.02
   9   9 -25   -0.82    6.04
  -9  -9  25    2.22    6.71
   9  -9 -26    3.81    6.75
   9   9 -26    4.71    5.80
  -9  -9  26   14.58    9.18
   9  -9 -27   -0.42    5.92
   9   9 -27   -1.08    6.49
  -9  -9  27   -3.17    6.54
   9  -9 -28    8.11    7.10
   9   9 -28    7.92    6.62
  -9  -9  28   16.71    7.76
   9  -9 -29   -0.35    5.43
   9   9 -29    1.81    6.53
  -9  -9  29   -3.41    7.26
   9  -9 -30    1.62    6.73
   9   9 -30   -1.75    5.76
  -9  -9  30    2.49    6.40
   9  -9 -31    4.95    7.24
   9   9 -31   -3.34    6.91
   9  -9 -32   -0.07    6.83
   9   9 -32    9.83    7.68
   9 -10  -1    0.20    4.20
  -9 -10   1    0.55    5.08
   9 -10  -2   23.18    6.96
  -9 -10   2   16.39    6.99
   9 -10  -3    5.47    5.14
  -9 -10   3    3.80    4.91
   9 -10  -4   54.85   10.85
  -9 -10   4   41.51   10.70
   9 -10  -5   -1.33    4.41
  -9 -10   5   -2.50    5.06
   9 -10  -6    1.58    5.26
  -9 -10   6    7.59    5.71
   9 -10  -7    6.21    5.59
  -9 -10   7    2.80    5.21
   9 -10  -8   32.18    8.28
  -9 -10   8   17.48    7.48
   9 -10  -9   11.30    5.89
  -9 -10   9    5.39    5.12
   9 -10 -10    1.71    5.01
  -9 -10  10    3.09    5.08
   9 -10 -11    3.70    4.98
  -9 -10  11    1.30    6.11
   9 -10 -12    9.63    5.72
  -9 -10  12   10.27    6.86
   9 -10 -13    1.33    5.31
  -9 -10  13   -3.54    6.00
   9 -10 -14   31.00    9.25
  -9 -10  14   26.88    9.58
   9 -10 -15   -0.42    4.94
  -9 -10  15   11.61    6.72
   9 -10 -16   -2.11    5.74
  -9 -10  16    1.83    5.53
   9 -10 -17    3.55    5.12
  -9 -10  17    0.36    6.26
   9 -10 -18   32.99    9.50
  -9 -10  18   28.37    9.36
   9 -10 -19    1.01    5.31
  -9 -10  19    0.42    5.20
   9 -10 -20   14.86    7.84
  -9 -10  20    4.72    7.90
   9 -10 -21   -2.62    5.32
  -9 -10  21   -0.62    5.93
   9 -10 -22   13.26    6.96
   9  10 -22    6.24    6.60
  -9 -10  22   12.25    8.21
   9  10 -23   -0.75    5.86
  -9 -10  23    1.09    5.19
   9  10 -24   -0.22    6.04
  -9 -10  24    9.53    7.07
  -9 -10  25    1.15    5.57
  -9 -10  26    0.45    6.46
  -9 -10  27    7.60    7.16
   9 -11  -1    5.91    4.79
  -9 -11   1   -0.43    4.69
   9 -11  -2   40.84    9.00
  -9 -11   2   27.72    8.56
   9 -11  -3    8.26    5.14
  -9 -11   3    7.32    5.15
   9 -11  -4   25.97    7.68
  -9 -11   4   26.02    7.83
   9 -11  -5    1.49    4.70
  -9 -11   5   -4.14    5.55
   9 -11  -6   14.91    6.13
  -9 -11   6   18.56    6.72
   9 -11  -7    3.53    4.94
  -9 -11   7    3.35    5.32
  -9 -11   8    2.43    5.26
  -9 -11   9    0.28    5.01
  -9 -11  10   12.83    6.63
  -9 -11  11   -3.89    5.39
  -9 -11  12    7.74    5.96
  -9 -11  13   -0.48    4.64
  -9 -11  14    2.37    4.95
  -9 -11  15   -0.37    4.60
  -9 -11  16   23.79    9.09
  -9 -11  17   -1.83    5.26
  -9 -11  18   -4.46    6.73
  -9 -11  19   -0.24    5.49
  -9 -11  20    2.64    7.60
  -9 -11  21   -2.58    6.09
  -9 -11  22    5.31    6.49
  -9 -11  23   -0.47    5.70
  -9 -11  24    0.19    5.82
  -9 -12   1    2.78    5.56
  -9 -12   2    2.49    4.28
  -9 -12   3    2.18    4.72
  -9 -12   4    8.30    5.31
  -9 -12   5   -2.30    4.53
  -9 -12   6    0.33    4.82
  -9 -12   7    5.97    5.25
  -9 -12   8   27.65    8.14
  -9 -12   9    0.72    4.84
  -9 -12  10    4.34    5.25
  -9 -12  11    0.31    6.09
  -9 -12  12    0.09    4.40
  -9 -12  13   -1.98    5.74
  -9 -12  14    4.31    6.06
  -9 -12  15    5.69    5.67
  -9 -12  16   -1.56    6.25
  -9 -12  17    0.84    6.75
  -9 -12  18    9.77    6.98
  -9 -12  19    2.35    7.34
  -9 -12  20    3.89    6.84
  -9 -12  21   -1.63    6.07
  -9 -13   1   10.95    6.54
  -9 -13   2    1.60    4.81
  -9 -13   3   -0.06    4.75
  -9 -13   4    1.74    4.84
  -9 -13   5   -2.11    5.79
  -9 -13   6    9.93    5.66
  -9 -13   7    6.02    5.10
  -9 -13   8    6.40    5.62
  -9 -13   9    1.42    4.61
  -9 -13  10   11.79    7.31
  -9 -13  11   -1.51    5.21
  -9 -13  12   14.54    6.38
  -9 -13  13    2.86    5.75
  -9 -13  14   -2.51    5.84
  -9 -13  15   -2.90    6.38
  -9 -13  16    0.62    6.19
  -9 -13  17   -3.50    5.87
  -9 -14   1    0.83    4.50
  -9 -14   2    3.22    5.59
  -9 -14   3    6.90    5.65
  -9 -14   4    6.87    5.24
  -9 -14   5   -3.32    5.27
  -9 -14   6   -1.43    4.55
  -9 -14   7    3.19    5.19
  -9 -14   8    3.30    4.39
  -9 -14   9    4.96    5.24
  -9 -14  10    0.60    5.61
  -9 -14  11    0.06    5.09
  -9 -14  12    1.80    4.78
  -9 -15   1    1.42    4.42
  -9 -15   2   -0.39    3.78
  -9 -15   3    1.37    5.01
  -9 -15   4    3.86    4.80
  -9 -15   5   -0.61    5.04
  -9 -15   6    1.42    4.71
  -8   0   1   -1.37    4.78
   8   0  -1    0.18    3.53
   8   0  -1   -1.26    4.59
  -8   0   2  547.26   72.78
   8   0  -2  568.04   71.87
   8   0  -2  520.89   72.18
  -8   0   3   -1.14    4.56
   8   0  -3    0.09    3.43
   8   0  -3   -1.03    4.10
  -8   0   4   74.28   12.84
   8   0  -4   83.13   12.02
   8   0  -4   38.07   10.63
  -8   0   5    0.02    4.62
   8   0  -5   -1.64    4.10
   8   0  -5    2.24    4.83
  -8   0   6  109.19   17.48
   8   0  -6   95.65   16.05
   8   0  -6   94.49   16.51
  -8   0   7   -1.43    5.03
   8   0  -7   -1.03    4.22
   8   0  -7   -0.08    4.01
  -8   0   8  194.83   31.19
   8   0  -8  233.09   31.35
  -8   0   9   -1.07    4.43
   8   0  -9   -2.23    4.92
  -8   0  10    1.11    4.72
  -8   0  11    1.95    5.08
  -8   0  12  172.09   27.11
  -8   0  13   -1.73    5.17
   8   0 -13   -0.54    4.10
  -8   0  14   74.28   14.77
   8   0 -14   71.70   13.93
  -8   0  15   -2.25    5.05
   8   0 -15   -1.72    5.64
  -8   0  16    9.25    6.05
   8   0 -16    4.67    5.56
  -8   0  17   -2.17    6.09
   8   0 -17    0.07    4.53
  -8   0  18  137.63   19.81
   8   0 -18   68.75   15.62
  -8   0  19    3.24    6.66
   8   0 -19    1.94    5.24
  -8   0  20   10.89    8.16
   8   0 -20   18.41    7.02
  -8   0  21   -0.40    5.59
   8   0 -21   -0.62    5.21
  -8   0  22   53.05   14.05
   8   0 -22   78.30   14.14
  -8   0  23   -2.33    6.68
   8   0 -23    2.76    5.43
   8   0 -24   21.18    8.17
   8   0 -25    2.15    5.02
   8   0 -26    6.17    6.89
   8   0 -27    1.54    5.48
   8   0 -28   61.31   13.63
   8   0 -29   -0.03    5.82
   8   0 -30   -3.88    7.20
   8   0 -31   -2.09    5.46
   8   0 -32   10.84    7.91
   8   0 -33   11.40    8.22
   8   0 -34   13.47    8.23
   8   0 -35    0.20    6.55
  -8   1   1   50.59   12.76
   8  -1  -1   81.12   12.88
   8  -1  -1   75.70   13.62
   8   1  -1   87.08   12.95
  -8  -1   1   67.03   13.26
  -8   1   2    5.66    4.49
   8  -1  -2    5.13    4.48
   8  -1  -2    6.81    5.25
   8   1  -2    2.01    3.69
  -8  -1   2    2.56    4.47
  -8   1   3   10.42    6.18
   8  -1  -3    0.65    3.93
   8  -1  -3    5.44    5.61
   8   1  -3    5.18    4.25
  -8  -1   3    3.24    4.86
  -8   1   4   35.12    9.19
   8  -1  -4   35.88    8.31
   8  -1  -4   33.56    8.65
   8   1  -4   55.58    9.28
  -8  -1   4   42.56    9.51
  -8   1   5    7.29    5.12
   8  -1  -5    7.98    4.80
   8  -1  -5    5.41    4.55
   8   1  -5    6.54    4.72
  -8  -1   5    2.74    4.88
  -8   1   6  103.25   15.78
   8  -1  -6   78.90   13.95
   8  -1  -6   69.74   13.99
   8   1  -6   79.63   14.04
  -8  -1   6   87.44   15.12
  -8   1   7    1.46    4.52
   8  -1  -7   13.29    5.92
   8   1  -7   13.40    5.54
  -8  -1   7   12.93    6.17
  -8   1   8    9.27    6.07
   8  -1  -8    2.30    4.62
  -8  -1   8    7.57    5.47
  -8   1   9   15.34    6.66
   8  -1  -9   19.44    6.73
  -8  -1   9   11.84    6.15
  -8   1  10  180.45   27.33
   8  -1 -10  203.95   27.01
  -8  -1  10  147.60   26.52
  -8   1  11   15.43    6.92
   8  -1 -11    6.36    5.51
  -8  -1  11   -0.08    5.74
  -8   1  12    6.84    6.05
   8  -1 -12   15.25    6.64
  -8  -1  12    9.44    5.79
  -8   1  13   -2.19    5.82
   8  -1 -13    1.40    4.02
   8  -1 -13    1.73    5.03
   8   1 -13   -0.82    5.49
  -8  -1  13    6.80    5.35
  -8   1  14   55.46   13.27
   8  -1 -14   85.23   13.87
   8   1 -14   62.41   12.87
  -8  -1  14   62.77   13.26
  -8   1  15   45.29   11.46
   8  -1 -15   48.27   11.19
   8   1 -15   58.85   11.53
  -8  -1  15   42.24   10.86
  -8   1  16   69.92   14.82
   8  -1 -16   69.14   14.23
   8   1 -16   66.26   13.75
  -8  -1  16   77.17   14.94
  -8   1  17   -0.21    5.99
   8  -1 -17    6.05    6.03
   8   1 -17    4.64    5.60
  -8  -1  17   -2.66    6.18
  -8   1  18    0.31    4.75
   8  -1 -18    1.04    5.45
   8   1 -18    5.62    5.84
  -8  -1  18    5.41    6.05
  -8   1  19    4.60    6.65
   8  -1 -19    7.58    6.71
   8   1 -19    7.74    5.59
  -8  -1  19    3.72    5.97
  -8   1  20   13.02    8.24
   8  -1 -20   19.61    8.28
   8   1 -20    8.65    6.25
  -8  -1  20   29.96   10.08
  -8   1  21   -3.22    6.11
   8  -1 -21    1.38    5.41
   8   1 -21    1.62    4.53
  -8   1  22   43.30   13.16
   8  -1 -22   77.69   14.19
   8   1 -22   77.07   14.55
   8  -1 -23   -3.25    6.19
   8   1 -23   -2.42    5.03
   8  -1 -24   16.68    7.54
   8   1 -24    9.19    6.13
   8  -1 -25    2.11    5.57
   8   1 -25   -1.29    5.10
  -8  -1  25    8.73    6.95
   8  -1 -26   12.83    6.92
   8   1 -26   14.28    8.06
  -8  -1  26    9.24    9.00
   8  -1 -27    1.95    6.27
   8   1 -27    6.76    6.33
   8  -1 -28    2.97    6.69
   8   1 -28    9.15    7.24
   8  -1 -29    5.53    6.22
   8   1 -29   -1.10    6.55
   8  -1 -30   11.33    7.78
   8   1 -30   11.30    6.67
   8  -1 -31   -1.84    6.54
   8   1 -31    1.60    5.87
   8  -1 -32   11.08    9.98
   8   1 -32   19.56    8.69
   8  -1 -33   -1.19    6.26
   8   1 -33    2.73    6.21
   8  -1 -34    4.47    7.18
   8   1 -34    0.71    5.47
   8  -1 -35   -1.19    5.67
   8   1 -35   -2.52    5.95
  -8   2   1    0.76    4.25
   8  -2  -1   -1.40    3.33
   8  -2  -1    0.38    5.17
   8   2  -1   -0.09    3.49
  -8  -2   1   -2.51    4.78
  -8   2   2   79.61   14.83
   8  -2  -2   87.11   14.10
   8  -2  -2   86.81   14.96
   8   2  -2   89.44   14.16
  -8  -2   2   73.02   14.40
  -8   2   3   14.72    5.74
   8  -2  -3    1.25    4.36
   8  -2  -3   15.94    6.20
   8   2  -3    3.94    5.07
  -8  -2   3   22.33    7.33
  -8   2   4   24.17    8.07
   8  -2  -4   48.91    8.84
   8  -2  -4   34.73    9.01
   8   2  -4   35.87    8.05
  -8  -2   4   34.63    8.37
  -8   2   5    0.94    4.39
   8  -2  -5    9.07    4.74
   8  -2  -5    8.04    5.33
   8   2  -5    8.93    5.13
  -8  -2   5   -1.69    5.13
  -8   2   6  110.22   16.84
   8  -2  -6   82.64   15.54
   8   2  -6   76.46   14.50
  -8  -2   6   98.01   16.05
  -8   2   7   29.69    8.41
   8  -2  -7   39.70    9.10
   8   2  -7   47.51    9.13
  -8  -2   7   27.01    8.06
  -8   2   8   92.47   17.46
   8  -2  -8  121.64   17.86
  -8  -2   8   94.79   17.45
  -8   2   9    6.21    5.70
   8  -2  -9    6.30    5.50
  -8  -2   9    5.33    6.20
  -8   2  10   -2.87    4.94
   8  -2 -10   -1.64    5.19
  -8  -2  10    2.82    5.33
  -8   2  11    3.45    5.21
   8  -2 -11    3.06    5.10
  -8  -2  11   -0.81    5.01
  -8   2  12   85.00   15.32
   8  -2 -12   69.21   13.85
  -8  -2  12   81.24   15.32
  -8   2  13   20.45    8.23
   8  -2 -13   44.90    9.36
   8  -2 -13   32.41    8.74
   8   2 -13   41.35    9.79
  -8  -2  13   37.72    9.78
  -8   2  14   27.04    8.89
   8  -2 -14   28.18    8.45
   8  -2 -14   38.08    9.21
   8   2 -14   15.06    7.41
  -8  -2  14   43.15   10.15
  -8   2  15   21.74    9.37
   8  -2 -15   36.61    9.51
   8  -2 -15   38.72    9.24
   8   2 -15   24.75    8.32
  -8  -2  15   26.60    8.86
  -8   2  16   46.74   11.04
   8  -2 -16   29.09    8.94
   8  -2 -16   26.95    8.63
   8   2 -16   37.15    9.45
  -8  -2  16   26.49    9.21
  -8   2  17   21.24    8.53
   8  -2 -17   22.11    8.23
   8   2 -17   33.44    9.35
  -8   2  18  158.69   29.82
   8  -2 -18  150.74   28.50
   8   2 -18  325.79   32.26
  -8   2  19    0.97    7.37
   8  -2 -19    5.09    5.01
   8   2 -19    8.13    5.76
   8  -2 -20    1.85    5.44
   8   2 -20    5.90    6.02
   8  -2 -21   -2.25    5.50
   8   2 -21    5.46    5.62
   8  -2 -22   27.25    8.99
   8   2 -22   38.06   10.39
  -8  -2  22   50.84   12.59
   8  -2 -23    3.67    6.13
   8   2 -23    2.08    5.65
  -8  -2  23    4.42    7.24
   8  -2 -24    3.13    5.68
   8   2 -24   18.76    8.04
  -8  -2  24    9.64    7.39
   8  -2 -25   -0.43    5.39
   8   2 -25   -0.57    5.41
  -8  -2  25   -1.52    6.93
   8  -2 -26    0.31    5.62
   8   2 -26    6.87    6.61
  -8  -2  26    0.97    5.90
   8  -2 -27   -1.27    6.35
   8   2 -27    5.64    6.74
  -8  -2  27    3.29    6.52
   8  -2 -28   12.03    7.72
   8   2 -28   10.21    7.87
  -8  -2  28   18.02    9.21
   8  -2 -29    0.08    5.87
   8   2 -29   -1.02    4.38
   8  -2 -30    2.92    6.58
   8   2 -30    1.56    6.32
   8  -2 -31   -1.50    5.44
   8   2 -31   -3.02    5.99
   8  -2 -32    7.40    6.56
   8   2 -32    4.42    6.68
   8  -2 -33   -0.14    6.05
   8   2 -33    3.76    5.97
   8  -2 -34   11.66    6.66
   8   2 -34   -0.72    5.59
   8  -2 -35   -3.00    6.95
   8   2 -35    1.30    5.95
  -8   3   1   92.85   15.73
   8  -3  -1   79.40   14.42
   8  -3  -1   88.57   15.80
   8   3  -1   86.30   14.65
  -8  -3   1   99.71   15.93
  -8   3   2   -1.92    4.33
   8  -3  -2   -0.06    3.70
   8  -3  -2    2.96    4.76
   8   3  -2    0.37    4.12
  -8  -3   2    2.38    4.60
  -8   3   3   55.91   11.49
   8  -3  -3   62.28   11.27
   8  -3  -3   53.82   11.72
   8   3  -3   50.90   10.46
  -8  -3   3   64.56   11.69
  -8   3   4  121.61   21.33
   8  -3  -4  148.56   21.05
   8  -3  -4  120.06   21.16
   8   3  -4  138.18   20.77
  -8  -3   4  156.86   22.04
  -8   3   5   17.36    6.34
   8  -3  -5    7.35    5.44
   8   3  -5   10.55    5.41
  -8  -3   5   16.58    5.94
  -8   3   6   37.58    9.33
   8  -3  -6   48.48   10.05
   8   3  -6   40.42    8.80
  -8  -3   6   34.54    9.52
  -8   3   7   15.83    7.11
   8  -3  -7   24.19    6.82
   8   3  -7   13.00    5.63
  -8  -3   7   18.45    7.03
  -8   3   8    5.85    5.27
   8  -3  -8    3.66    5.07
  -8  -3   8   15.37    6.23
  -8   3   9    2.06    5.14
   8  -3  -9    4.78    5.20
  -8  -3   9    4.18    4.99
  -8   3  10  106.45   17.15
   8  -3 -10   75.47   15.70
  -8  -3  10   97.75   16.66
  -8   3  11  108.46   18.87
   8  -3 -11   89.24   17.47
  -8  -3  11  136.24   19.64
  -8   3  12    3.21    4.47
   8  -3 -12   -0.26    4.78
   8  -3 -12   -1.23    5.21
  -8   3  13   18.58    7.24
   8  -3 -13   10.94    6.19
   8  -3 -13    8.98    6.06
   8   3 -13   13.39    6.15
  -8   3  14   15.03    7.08
   8  -3 -14   14.84    6.30
   8  -3 -14    9.17    6.22
   8   3 -14   28.12    7.68
  -8   3  15   21.45    8.36
   8  -3 -15   33.72    9.56
   8  -3 -15   34.38    9.54
   8   3 -15   38.23    9.12
  -8   3  16   48.35   13.34
   8  -3 -16   85.96   14.77
   8  -3 -16   79.35   14.80
   8   3 -16   86.82   14.92
  -8   3  17   -1.59    5.13
   8  -3 -17    0.72    5.53
   8   3 -17    8.59    6.28
   8  -3 -18    1.92    6.06
   8   3 -18   -1.25    5.61
  -8  -3  18    2.34    7.97
   8  -3 -19   26.96    8.94
   8   3 -19   10.18    7.58
  -8  -3  19   37.10   11.09
   8  -3 -20   78.69   16.17
   8   3 -20  120.87   18.19
  -8  -3  20   84.80   17.63
   8  -3 -21    6.93    6.74
   8   3 -21   20.37    7.13
  -8  -3  21    1.37    7.00
   8  -3 -22   19.80    7.51
   8   3 -22   -0.57    6.26
  -8  -3  22    0.00    6.12
   8  -3 -23    7.01    5.87
   8   3 -23    0.72    5.88
  -8  -3  23    5.38    6.79
   8  -3 -24   11.77    6.51
   8   3 -24   22.77    8.13
  -8  -3  24   13.85    8.10
   8  -3 -25   10.68    6.20
   8   3 -25    9.22    6.87
  -8  -3  25   14.94    8.68
   8  -3 -26    9.98    6.61
   8   3 -26   16.51    6.83
  -8  -3  26   -0.64    6.65
   8  -3 -27    0.40    5.19
   8   3 -27   -0.09    5.28
  -8  -3  27   -1.61    6.20
   8  -3 -28   -2.24    5.83
   8   3 -28   -5.27    6.25
  -8  -3  28   -0.02    5.72
   8  -3 -29    1.88    6.06
   8   3 -29    3.61    6.05
  -8  -3  29    0.59    5.87
   8  -3 -30    8.34    7.22
   8   3 -30    4.94    7.12
  -8  -3  30    6.29    7.39
   8  -3 -31   -0.26    4.34
   8   3 -31    3.33    5.45
   8  -3 -32    9.84    7.43
   8   3 -32   13.31    8.06
   8  -3 -33    0.78    5.21
   8   3 -33   -2.70    7.53
   8  -3 -34    5.44    8.27
   8   3 -34   13.50    8.39
   8  -3 -35    8.79    7.26
   8   3 -35   -0.66    5.64
  -8   4   1   65.56   13.37
   8  -4  -1   67.64   13.49
   8   4  -1   81.83   12.90
  -8   4   2   17.99    7.23
   8  -4  -2   36.46    8.65
   8   4  -2   27.07    7.10
  -8   4   3   19.62    6.95
   8  -4  -3   30.18    8.27
   8   4  -3   15.60    5.79
  -8   4   4  126.27   21.40
   8  -4  -4  137.00   21.63
   8   4  -4  142.05   20.86
  -8   4   5    2.64    4.58
   8  -4  -5    7.69    5.48
   8   4  -5    7.47    4.50
  -8   4   6   37.02   10.55
   8  -4  -6   71.93   12.41
   8   4  -6   56.83   10.61
  -8   4   7   95.17   17.54
   8  -4  -7   94.03   17.05
   8   4  -7  109.77   16.82
  -8   4   8   35.56    9.87
   8  -4  -8   44.71   10.06
   8   4  -8   31.99    8.14
  -8   4   9   13.03    6.28
   8  -4  -9    0.32    4.93
  -8   4  10   -1.40    5.36
   8  -4 -10   -1.39    4.85
  -8   4  11    6.25    5.45
   8  -4 -11   10.20    5.97
  -8   4  12   81.10   17.27
   8  -4 -12  117.31   17.77
   8  -4 -12  100.29   17.11
  -8   4  13   11.91    6.64
   8  -4 -13    5.60    5.54
   8  -4 -13   21.12    7.41
   8   4 -13   -0.76    5.35
   8  -4 -14   54.25   11.98
   8   4 -14   67.84   12.79
   8  -4 -15   -1.61    5.70
   8   4 -15   -0.91    5.05
  -8  -4  15    6.31    6.06
   8  -4 -16   25.91    8.43
   8   4 -16   29.24    8.57
  -8  -4  16   20.68    8.06
   8  -4 -17   16.37    6.99
   8   4 -17   14.75    6.34
  -8  -4  17    7.23    7.51
   8  -4 -18   85.87   15.97
   8   4 -18   79.75   15.49
  -8  -4  18   79.70   16.01
   8  -4 -19   13.78    7.47
   8   4 -19    4.19    5.80
  -8  -4  19    2.52    5.33
   8  -4 -20    6.14    5.72
   8   4 -20    8.76    6.41
  -8  -4  20    4.09    6.72
   8  -4 -21   -2.67    6.08
   8   4 -21   -0.47    4.87
  -8  -4  21   -0.62    6.17
   8  -4 -22   26.53    8.69
   8   4 -22   16.44    8.32
  -8  -4  22   16.85    8.12
   8  -4 -23   13.65    7.29
   8   4 -23    2.38    6.11
  -8  -4  23   26.14    9.36
   8  -4 -24   -0.77    5.11
   8   4 -24   10.58    7.06
  -8  -4  24    5.91    6.55
   8  -4 -25   -1.32    6.68
   8   4 -25   -2.13    6.08
  -8  -4  25   -2.56    6.39
   8  -4 -26    5.44    6.62
   8   4 -26    5.98    6.08
  -8  -4  26   -0.93    6.04
   8  -4 -27   -0.04    5.58
   8   4 -27    1.81    5.80
  -8  -4  27   11.23    8.46
   8  -4 -28    6.03    6.36
   8   4 -28    8.84    6.34
  -8  -4  28    4.13    6.62
   8  -4 -29    9.22    6.72
   8   4 -29    2.08    6.77
  -8  -4  29   -0.64    4.91
   8  -4 -30   -1.82    5.94
   8   4 -30   -4.74    7.09
  -8  -4  30    0.59    7.75
   8  -4 -31   -1.10    5.55
   8   4 -31   -0.37    6.15
  -8  -4  31   -1.11    7.59
   8  -4 -32    5.96    6.74
   8   4 -32    4.13    5.97
  -8  -4  32    3.31    7.44
   8  -4 -33    5.27    7.41
   8   4 -33    2.44    6.34
   8  -4 -34   -1.23    6.90
   8   4 -34    7.65    7.79
   8  -4 -35   -0.97    7.39
   8   4 -35    2.25    6.43
  -8   5   1   27.95    8.12
   8  -5  -1   47.21    9.83
   8   5  -1   23.18    6.85
  -8   5   2   31.63    8.64
   8  -5  -2   38.96    9.53
   8   5  -2   31.13    7.67
  -8   5   3   88.57   15.83
   8  -5  -3   84.05   15.80
   8   5  -3   92.85   14.83
  -8   5   4   17.61    7.35
   8  -5  -4   11.80    6.84
   8   5  -4   13.63    5.54
  -8   5   5   72.81   12.65
   8  -5  -5   60.27   11.95
   8   5  -5   43.35   10.53
  -8   5   6   83.74   15.47
   8  -5  -6   93.85   15.88
   8   5  -6   78.67   14.26
  -8   5   7    4.41    5.56
   8  -5  -7    1.57    5.04
   8   5  -7    1.96    4.40
  -8   5   8    5.74    6.10
   8  -5  -8    5.42    4.90
   8   5  -8    9.86    4.76
  -8  -5   8    0.49    4.03
  -8   5   9   12.94    6.78
  -8  -5   9    5.73    5.81
  -8  -5  10  170.99   26.44
  -8  -5  11   35.75    9.96
   8  -5 -12   -1.32    5.18
  -8  -5  12   -0.62    5.37
   8  -5 -13   -1.44    5.14
   8   5 -13   -1.20    4.71
  -8  -5  13   -2.11    4.99
   8  -5 -14    6.47    5.93
   8   5 -14   10.79    5.71
  -8  -5  14   17.15    7.38
   8  -5 -15   24.45    7.46
   8   5 -15   26.12    8.15
  -8  -5  15   12.50    8.36
   8  -5 -16   64.25   11.57
   8   5 -16   16.91    8.65
  -8  -5  16   55.34   11.58
   8  -5 -17    4.47    6.17
   8   5 -17   11.56    5.44
  -8  -5  17    7.32    6.43
   8  -5 -18    0.37    5.21
   8   5 -18    5.52    5.25
  -8  -5  18   -1.50    6.45
   8  -5 -19   30.67    9.02
   8   5 -19   17.72    7.25
  -8  -5  19   18.12    8.61
   8   5 -20   27.85    8.72
  -8  -5  20   22.64    9.12
   8  -5 -21   41.09    9.83
   8   5 -21   34.53    9.40
  -8  -5  21   16.99    8.95
   8  -5 -22   10.39    6.02
   8   5 -22   12.47    7.07
  -8  -5  22   15.15    8.08
   8  -5 -23    4.35    6.66
   8   5 -23    0.18    5.36
  -8  -5  23    3.86    7.34
   8  -5 -24   12.66    6.85
   8   5 -24    8.39    6.52
  -8  -5  24   14.66    8.47
   8  -5 -25   23.04    8.16
   8   5 -25    5.64    7.02
  -8  -5  25    4.88    7.48
   8  -5 -26   11.43    8.07
   8   5 -26   12.57    6.04
  -8  -5  26   13.72    8.67
   8  -5 -27    2.30    5.87
   8   5 -27    2.96    5.90
  -8  -5  27    5.14    7.88
   8  -5 -28   -3.39    6.53
   8   5 -28    2.78    6.16
  -8  -5  28   -0.85    6.15
   8  -5 -29    4.09    6.36
   8   5 -29   -0.28    6.29
  -8  -5  29    2.66    7.80
   8  -5 -30    3.31    6.82
   8   5 -30    2.67    5.59
  -8  -5  30   19.38    8.95
   8  -5 -31    5.93    7.11
   8   5 -31    1.07    7.45
  -8  -5  31   -0.76    6.42
   8  -5 -32    5.61    6.94
   8   5 -32    3.27    5.66
  -8  -5  32    2.37    6.44
   8  -5 -33   -2.07    6.50
   8   5 -33   -2.53    7.10
  -8  -5  33    0.56    7.52
   8  -5 -34    7.68    7.19
   8   5 -34   -1.64    7.06
  -8  -5  34    3.90    7.60
   8  -5 -35    1.97    6.97
   8   5 -35    0.11    5.37
   8   6  -1   99.19   15.64
  -8  -6   1   89.97   16.21
   8   6  -2   94.22   15.96
  -8  -6   2  108.05   17.10
   8   6  -3   90.93   14.60
  -8  -6   3   76.61   14.57
   8   6  -4   28.47    7.48
  -8  -6   4   33.54    8.84
   8   6  -5   15.90    5.95
  -8  -6   5   12.48    6.66
   8   6  -6   50.60    9.58
  -8  -6   6   31.08    9.53
   8   6  -7   35.20    8.10
  -8  -6   7   27.73    8.52
   8   6  -8   24.68    7.14
  -8  -6   8   14.90    7.41
  -8  -6   9   -0.82    5.24
  -8  -6  10    6.55    5.82
   8  -6 -11   25.82    7.74
  -8  -6  11    9.22    6.58
   8  -6 -12   25.84    7.79
  -8  -6  12    9.14    7.25
   8  -6 -13   16.25    6.91
   8   6 -13   15.84    7.19
  -8  -6  13    7.26    5.63
   8  -6 -14   38.54    9.49
   8   6 -14   36.30    9.24
  -8  -6  14   26.23    8.59
   8  -6 -15   19.57    7.57
   8   6 -15   27.30    8.14
  -8  -6  15   18.08    7.87
   8  -6 -16   15.18    6.94
   8   6 -16    6.47    6.11
  -8  -6  16    4.59    6.73
   8  -6 -17   65.17   13.45
   8   6 -17   63.70   13.28
  -8  -6  17   62.63   13.65
   8  -6 -18   28.92    8.27
   8   6 -18    9.45    7.48
  -8  -6  18   19.24    7.94
   8  -6 -19   15.98    7.43
   8   6 -19   14.28    6.74
  -8  -6  19   16.88    7.50
   8  -6 -20    3.88    5.63
   8   6 -20    6.14    6.25
  -8  -6  20   -0.26    5.48
   8  -6 -21    1.43    5.27
   8   6 -21    2.50    4.89
  -8  -6  21   -0.54    6.30
   8  -6 -22   10.64    6.24
   8   6 -22    8.06    6.16
  -8  -6  22   -3.82    6.76
   8  -6 -23   29.97    9.56
   8   6 -23   23.32    8.45
  -8  -6  23   37.62   10.78
   8  -6 -24    9.46    6.34
   8   6 -24   -3.46    6.82
  -8  -6  24    2.34    6.20
   8  -6 -25    9.24    6.34
   8   6 -25   18.64    7.73
  -8  -6  25   14.45    8.49
   8  -6 -26    2.01    5.93
   8   6 -26   -2.56    6.41
  -8  -6  26    0.31    5.45
   8  -6 -27   19.28    8.55
   8   6 -27   14.21    8.29
  -8  -6  27   12.89    8.25
   8  -6 -28    0.59    4.75
   8   6 -28    1.67    5.98
  -8  -6  28    6.34    7.95
   8  -6 -29    4.53    7.58
   8   6 -29    1.34    6.45
  -8  -6  29    2.57    6.61
   8  -6 -30    2.00    5.54
   8   6 -30    0.07    6.00
  -8  -6  30   -0.57    5.57
   8  -6 -31   -2.78    6.57
   8   6 -31    6.89    7.37
  -8  -6  31    6.37    7.01
   8  -6 -32   -2.25    6.78
   8   6 -32    4.10    7.38
  -8  -6  32   -1.12    7.31
   8  -6 -33   13.70    6.89
   8   6 -33   -1.35    6.40
  -8  -6  33    2.53    7.08
   8  -6 -34    5.64    7.21
   8   6 -34   -1.19    5.87
  -8  -6  34    3.67    7.90
   8  -6 -35    4.19    6.65
  -8  -6  35   11.19    8.98
   8   7  -1  101.90   14.67
  -8  -7   1   65.56   14.51
   8   7  -2   -0.80    4.12
  -8  -7   2    4.02    4.64
   8   7  -3   45.11    8.95
  -8  -7   3   29.33    9.44
   8   7  -4   -0.90    4.53
  -8  -7   4   -0.64    4.69
   8   7  -5   69.71   12.38
  -8  -7   5   64.02   12.54
   8   7  -6   18.22    6.25
  -8  -7   6    8.40    5.85
   8   7  -7    0.93    3.80
  -8  -7   7   -0.04    4.85
   8   7  -8   -0.77    3.91
  -8  -7   8   -0.21    4.92
  -8  -7   9   66.52   13.36
  -8  -7  10   13.81    6.66
   8  -7 -11   59.99   12.23
  -8  -7  11   60.40   12.62
   8  -7 -12   -0.08    5.25
  -8  -7  12   -2.18    5.61
   8  -7 -13   13.18    6.31
   8   7 -13   16.38    6.77
  -8  -7  13   20.53    8.13
   8  -7 -14   19.62    6.85
   8   7 -14   10.17    5.95
  -8  -7  14   10.63    7.12
   8  -7 -15   98.51   15.55
   8   7 -15   70.08   14.34
  -8  -7  15   71.53   15.07
   8  -7 -16    3.28    4.95
   8   7 -16    6.99    5.73
  -8  -7  16    2.08    5.50
   8  -7 -17    4.51    5.92
   8   7 -17    3.48    5.15
  -8  -7  17    4.97    5.91
   8  -7 -18   -1.09    4.81
   8   7 -18   -1.09    5.00
  -8  -7  18   -2.38    6.86
   8  -7 -19    3.19    5.40
   8   7 -19    6.12    6.24
  -8  -7  19   -0.40    4.82
   8  -7 -20    5.58    6.25
   8   7 -20    2.08    6.17
  -8  -7  20    5.02    6.57
   8  -7 -21   26.16    8.53
   8   7 -21   16.02    8.58
  -8  -7  21   33.16    9.95
   8  -7 -22    3.81    5.77
   8   7 -22   -1.31    5.38
  -8  -7  22   -0.02    6.43
   8  -7 -23   -0.57    5.18
   8   7 -23   -1.39    5.98
  -8  -7  23    4.03    6.01
   8  -7 -24    6.04    5.99
   8   7 -24    6.17    5.77
  -8  -7  24    1.08    7.16
   8  -7 -25   24.20    8.14
   8   7 -25   11.79    7.27
  -8  -7  25   12.97    8.63
   8  -7 -26    9.64    6.14
   8   7 -26    7.56    7.51
  -8  -7  26    8.75    7.92
   8  -7 -27   18.23    7.75
   8   7 -27    6.66    6.31
  -8  -7  27    7.06    7.45
   8  -7 -28    5.68    6.47
   8   7 -28    1.83    5.21
  -8  -7  28   -1.22    6.75
   8  -7 -29    4.08    5.76
   8   7 -29   12.75    7.34
  -8  -7  29    1.50    6.72
   8  -7 -30    3.10    7.13
   8   7 -30   -0.91    6.21
  -8  -7  30    0.93    6.61
   8  -7 -31   12.91    7.50
   8   7 -31    4.87    6.75
  -8  -7  31    8.09    6.70
   8  -7 -32    5.87    7.20
   8   7 -32   -2.87    6.44
  -8  -7  32    9.65    8.47
   8  -7 -33   -3.24    7.34
   8   7 -33   -0.09    6.08
  -8  -7  33    1.14    6.50
   8  -7 -34   -5.21    6.94
   8   7 -34   -2.91    6.06
  -8  -7  34    1.90    6.77
   8  -7 -35    2.58    7.05
  -8  -7  35    6.74    8.40
  -8  -7  36    4.24    7.64
   8   8  -1   82.25   14.66
  -8  -8   1   99.64   16.05
   8   8  -2    1.98    4.04
  -8  -8   2   -0.68    5.14
   8   8  -3   38.93    8.57
  -8  -8   3   39.92    9.83
   8   8  -4   15.30    5.97
  -8  -8   4   18.00    6.97
   8   8  -5    3.10    4.53
  -8  -8   5    6.73    5.21
   8   8  -6    1.46    4.53
  -8  -8   6    1.15    5.73
   8   8  -7  126.11   18.10
  -8  -8   7   87.12   17.35
   8   8  -8    6.67    5.39
  -8  -8   8    1.09    6.26
  -8  -8   9    2.43    5.47
   8  -8 -10    6.25    5.03
  -8  -8  10    4.70    5.70
   8  -8 -11    2.34    4.97
  -8  -8  11   11.40    6.12
   8  -8 -12    2.20    4.63
  -8  -8  12   -0.85    5.32
   8  -8 -13   40.61   10.05
   8   8 -13   41.98   10.16
  -8  -8  13   53.89   11.45
   8  -8 -14   -2.41    4.92
   8   8 -14   -1.84    4.81
  -8  -8  14   -3.90    5.72
   8  -8 -15   11.23    6.38
   8   8 -15   12.01    6.38
  -8  -8  15    4.60    5.29
   8  -8 -16    0.65    5.02
   8   8 -16    1.21    5.03
  -8  -8  16    0.38    6.10
   8  -8 -17   35.27    9.13
   8   8 -17   36.63    9.31
  -8  -8  17   25.82    8.84
   8  -8 -18    4.08    5.63
   8   8 -18    3.76    5.25
  -8  -8  18   -4.25    7.18
   8  -8 -19    9.28    6.13
   8   8 -19    6.57    5.96
  -8  -8  19   -2.17    6.41
   8  -8 -20    2.90    5.63
   8   8 -20    1.68    5.96
  -8  -8  20   -0.77    4.23
   8  -8 -21   -3.12    5.93
   8   8 -21   -1.01    4.77
  -8  -8  21    3.25    6.39
   8  -8 -22    3.16    6.43
   8   8 -22    1.11    6.65
  -8  -8  22   -3.22    6.91
   8  -8 -23   33.83    9.78
   8   8 -23   31.66    9.14
  -8  -8  23   24.47    9.66
   8  -8 -24    2.40    5.43
   8   8 -24    3.74    6.32
  -8  -8  24    2.11    7.16
   8  -8 -25    0.38    6.43
   8   8 -25    3.86    7.24
  -8  -8  25    0.65    6.01
   8  -8 -26    2.19    5.05
   8   8 -26   -1.68    5.85
  -8  -8  26    0.73    6.91
   8  -8 -27    9.73    6.88
   8   8 -27    5.70    6.67
  -8  -8  27    8.80    7.83
   8  -8 -28   -2.98    6.57
   8   8 -28   11.61    6.61
  -8  -8  28    0.01    6.03
   8  -8 -29    3.35    6.94
   8   8 -29   13.31    6.43
  -8  -8  29    0.83    7.06
   8  -8 -30    0.64    5.34
   8   8 -30    1.36    5.40
  -8  -8  30    4.30    6.66
   8  -8 -31   -1.06    5.85
   8   8 -31    3.30    6.76
  -8  -8  31   -3.39    6.55
   8  -8 -32    8.70    8.06
   8   8 -32    1.99    5.63
  -8  -8  32   -0.57    6.55
   8  -8 -33    3.05    6.53
   8   8 -33    3.41    6.99
  -8  -8  33   -0.08    7.78
   8  -8 -34   -2.44    5.88
   8   8 -34    0.64    5.18
  -8  -8  34   -0.99    6.58
   8  -8 -35    3.36    6.35
   8   9  -1   88.94   15.00
  -8  -9   1   93.61   15.77
   8   9  -2    4.60    4.35
  -8  -9   2    6.10    5.39
   8   9  -3   65.74   10.74
  -8  -9   3   33.76    9.58
   8   9  -4    7.99    4.71
  -8  -9   4    8.42    5.50
   8   9  -5   49.67    9.85
  -8  -9   5   41.28   10.20
   8   9  -6    1.77    4.14
  -8  -9   6   -1.02    5.27
   8   9  -7    8.13    4.50
  -8  -9   7    2.75    5.31
   8   9  -8   -0.45    4.10
  -8  -9   8   -0.00    4.41
   8  -9  -9   14.15    6.12
  -8  -9   9   14.01    6.54
   8  -9 -10   -0.57    4.19
  -8  -9  10    8.38    5.68
   8  -9 -11   82.47   15.48
  -8  -9  11   90.38   15.99
   8  -9 -12   -4.33    5.55
  -8  -9  12    3.62    5.89
   8  -9 -13    2.24    4.86
   8   9 -13   -0.46    4.38
  -8  -9  13    2.88    5.45
   8  -9 -14    4.35    5.18
   8   9 -14    8.75    5.61
  -8  -9  14    6.88    6.16
   8  -9 -15   48.99   11.15
   8   9 -15   65.31   12.53
  -8  -9  15   50.53   12.29
   8  -9 -16    3.45    4.80
   8   9 -16    0.66    4.84
  -8  -9  16   -0.22    5.23
   8  -9 -17    0.47    5.03
   8   9 -17    3.93    4.93
  -8  -9  17   -0.06    6.50
   8  -9 -18    7.68    6.70
   8   9 -18    7.15    5.83
  -8  -9  18   11.95    6.93
   8  -9 -19   35.89    8.67
   8   9 -19   10.68    7.04
  -8  -9  19   16.74    8.47
   8  -9 -20    1.41    5.28
   8   9 -20   -1.52    5.50
  -8  -9  20   -3.00    5.69
   8  -9 -21   21.41    8.08
   8   9 -21   12.88    6.92
  -8  -9  21    8.17    7.25
   8  -9 -22    7.17    6.02
   8   9 -22   -1.42    4.84
  -8  -9  22   -2.24    5.73
   8  -9 -23    1.08    5.18
   8   9 -23    7.23    6.28
  -8  -9  23   -1.97    6.27
   8  -9 -24    0.13    5.35
   8   9 -24   -0.70    5.34
  -8  -9  24   -1.92    6.09
   8  -9 -25   23.46    8.48
   8   9 -25   23.70    8.94
  -8  -9  25   11.79    8.31
   8  -9 -26   -2.29    5.74
   8   9 -26    2.52    6.44
  -8  -9  26   -0.08    6.40
   8  -9 -27    1.35    5.89
   8   9 -27    2.88    5.87
  -8  -9  27    3.36    7.03
   8  -9 -28   -2.59    5.68
   8   9 -28   -0.78    5.07
  -8  -9  28   -0.46    6.27
   8  -9 -29    3.20    6.43
   8   9 -29    3.53    6.33
  -8  -9  29    5.44    6.83
   8  -9 -30   -0.37    5.87
   8   9 -30    1.73    6.00
  -8  -9  30    5.11    7.31
   8  -9 -31    7.24    6.90
   8   9 -31    3.95    6.40
  -8  -9  31   -0.77    7.13
   8  -9 -32    0.16    5.55
   8   9 -32    5.69    6.47
  -8  -9  32   -0.44    6.54
   8   9 -33   -0.32    4.66
  -8 -10   1   18.15    6.41
  -8 -10   2   -1.70    4.60
  -8 -10   3   48.39   10.37
  -8 -10   4    6.73    5.78
  -8 -10   6    0.98    4.88
  -8 -10   7   73.12   13.61
  -8 -10   8    6.19    5.92
   8 -10  -9   10.39    5.82
  -8 -10   9   12.12    5.93
   8 -10 -10    0.65    4.05
  -8 -10  10    1.20    4.37
   8 -10 -11    6.51    5.16
  -8 -10  11    4.52    5.08
   8 -10 -12   -0.35    5.37
  -8 -10  12    0.73    4.55
   8 -10 -13   30.91    8.97
   8  10 -13   46.28    9.87
  -8 -10  13   31.17    9.42
   8 -10 -14    3.38    5.52
   8  10 -14    1.02    4.73
  -8 -10  14   -0.89    4.59
   8 -10 -15    0.52    4.89
   8  10 -15    4.82    5.41
  -8 -10  15   -0.14    5.83
   8 -10 -16   -3.42    5.68
   8  10 -16   -2.53    5.06
  -8 -10  16   -1.03    6.35
   8 -10 -17   38.26    9.55
   8  10 -17   30.33    9.30
  -8 -10  17   28.70    9.39
   8 -10 -18    0.11    5.20
   8  10 -18   -2.13    5.05
  -8 -10  18   -1.63    6.05
   8 -10 -19   19.14    7.41
   8  10 -19   31.13    8.70
  -8 -10  19    7.21    6.85
   8 -10 -20   -1.17    4.96
   8  10 -20    3.34    6.04
  -8 -10  20   -1.59    5.66
   8 -10 -21   20.97    7.30
   8  10 -21    6.18    5.53
  -8 -10  21    4.51    6.74
   8 -10 -22    6.82    6.24
   8  10 -22    0.65    5.93
  -8 -10  22    4.83    6.16
   8  10 -23    3.17    5.97
  -8 -10  23   17.15    8.35
   8  10 -24   -1.10    5.72
  -8 -10  24    9.69    6.99
   8  10 -25    4.49    5.87
  -8 -10  25   -0.06    6.76
   8  10 -26   -1.25    6.13
  -8 -10  26   -3.87    6.68
   8  10 -27    2.19    5.36
  -8 -10  27    0.03    6.03
   8  10 -28   -0.71    5.99
  -8 -10  28    2.04    5.83
   8  10 -29    8.84    6.74
  -8 -10  29    9.84    7.35
   8  10 -30    1.70    5.80
   8  10 -31    3.89    5.89
   8  10 -32    1.42    6.39
   8  10 -33   16.24    8.56
  -8 -11   1   49.10   10.31
  -8 -11   2    1.37    5.46
  -8 -11   3    3.32    5.67
  -8 -11   4    2.66    5.62
  -8 -11   5   28.42    8.11
  -8 -11   6   -0.15    4.75
  -8 -11   7    3.58    5.40
  -8 -11   8    2.32    4.59
  -8 -11   9   16.81    6.70
  -8 -11  10    2.23    4.92
  -8 -11  11   15.82    6.22
  -8 -11  12    1.29    5.27
  -8 -11  13    3.02    5.33
  -8 -11  14   -0.32    5.78
  -8 -11  15   35.11    9.77
  -8 -11  16    2.53    5.90
  -8 -11  17    1.22    5.92
  -8 -11  18    0.42    6.02
  -8 -11  19   12.91    7.15
  -8 -11  20   -2.75    7.16
  -8 -11  21    5.68    7.26
  -8 -11  22   -0.90    6.33
  -8 -11  23    0.36    5.50
  -8 -11  24   -2.23    6.05
  -8 -11  25   13.38    8.01
  -8 -11  26   -0.53    5.88
  -8 -12   1    0.88    4.45
  -8 -12   2    1.10    4.39
  -8 -12   3   30.49    8.23
  -8 -12   4   -0.91    4.14
  -8 -12   5    1.91    4.28
  -8 -12   6    3.28    4.36
  -8 -12   7   31.91    8.64
  -8 -12   8   12.52    5.51
  -8 -12   9   17.07    6.76
  -8 -12  10   11.40    6.79
  -8 -12  11    4.69    5.44
  -8 -12  12   -2.02    4.43
  -8 -12  13   15.54    7.19
  -8 -12  14    1.84    5.80
  -8 -12  15   -2.12    5.59
  -8 -12  16   -0.12    4.67
  -8 -12  17    7.92    6.24
  -8 -12  18    3.02    5.89
  -8 -12  19   15.01    7.78
  -8 -12  20   -0.46    6.08
  -8 -12  21    0.58    7.46
  -8 -12  22    6.44    7.31
  -8 -12  23   10.12    7.39
  -8 -13   1    7.14    5.24
  -8 -13   2    0.36    4.36
  -8 -13   3    1.37    4.43
  -8 -13   4   10.06    5.77
  -8 -13   5   23.92    7.70
  -8 -13   6    0.24    4.13
  -8 -13   7    0.61    5.13
  -8 -13   8   -2.07    4.20
  -8 -13   9   16.96    6.59
  -8 -13  10   -0.54    5.62
  -8 -13  11    8.18    6.27
  -8 -13  12    4.17    5.45
  -8 -13  13   -1.59    5.16
  -8 -13  14   -2.81    6.22
  -8 -13  15   16.63    7.54
  -8 -13  16   -0.39    5.79
  -8 -13  17    2.21    5.62
  -8 -13  18    2.56    6.39
  -8 -13  19    2.28    5.99
  -8 -13  20    2.26    5.74
  -8 -14   1    8.10    5.50
  -8 -14   2    1.90    4.06
  -8 -14   3    5.47    4.22
  -8 -14   4   -1.10    4.70
  -8 -14   5   -2.49    4.91
  -8 -14   6   -2.52    4.84
  -8 -14   7   10.88    5.79
  -8 -14   8    3.96    4.63
  -8 -14   9    4.29    4.92
  -8 -14  10   -2.04    4.92
  -8 -14  11    0.24    3.87
  -8 -14  12   -2.83    5.95
  -8 -14  13   -0.39    5.22
  -8 -14  14    0.61    4.62
  -8 -14  15   -0.63    5.65
  -8 -14  16   -3.26    6.54
  -8 -15   1    0.55    4.50
  -8 -15   2   -0.36    4.15
  -8 -15   3    1.79    5.07
  -8 -15   4    0.73    4.62
  -8 -15   5    1.14    4.91
  -8 -15   6    4.89    4.72
  -8 -15   7   -1.03    4.27
  -8 -15   8    0.41    5.13
  -8 -15   9    0.35    4.39
  -8 -15  10    2.95    5.02
  -8 -15  11    3.30    4.70
  -8 -15  12    3.34    5.60
  -8 -16   1    2.55    4.55
  -8 -16   2   -0.09    4.33
  -8 -16   3   -0.82    4.20
  -8 -16   4    2.36    5.16
  -8 -16   5    0.14    4.15
  -8 -16   6   -1.06    3.85
  -7   0   1  906.92  116.64
   7   0  -1  881.70  115.59
   7   0  -1  922.36  116.39
  -7   0   2    1.16    4.42
   7   0  -2    0.20    2.99
   7   0  -2   -1.79    4.58
  -7   0   3   12.39    5.53
   7   0  -3    9.21    4.74
   7   0  -3   18.64    5.89
  -7   0   4   -0.87    5.07
   7   0  -4    1.34    3.03
   7   0  -4    1.03    4.07
  -7   0   5   37.10    8.74
   7   0  -5   31.94    7.70
   7   0  -5   35.77    8.30
  -7   0   6   -0.39    4.67
   7   0  -6   -1.36    3.48
   7   0  -6   -0.29    3.95
  -7   0   7  236.51   40.95
   7   0  -7  342.19   41.58
   7   0  -7  336.75   41.76
  -7   0   8    0.84    4.74
   7   0  -8    0.06    3.72
   7   0  -8    0.54    4.34
  -7   0   9   15.99    6.07
   7   0  -9   12.60    4.95
   7   0  -9    8.94    4.96
  -7   0  10    2.55    4.75
   7   0 -10    1.36    3.96
   7   0 -10   -0.36    4.45
  -7   0  11  270.80   42.67
   7   0 -11  333.53   42.65
   7   0 -11  317.06   42.45
  -7   0  12    1.52    4.75
   7   0 -12   -1.22    4.52
   7   0 -12    1.95    4.16
  -7   0  13  121.11   19.94
   7   0 -13  119.11   19.24
  -7   0  14    1.42    4.71
   7   0 -14   -2.46    5.16
  -7   0  15   13.70    7.05
  -7   0  16    7.50    6.21
  -7   0  17  532.92   68.23
   7   0 -17  470.71   66.56
  -7   0  18    1.40    5.69
   7   0 -18   -1.59    5.05
  -7   0  19   15.06    8.38
   7   0 -19    2.63    5.44
  -7   0  20   -1.91    6.33
   7   0 -20    5.10    6.12
  -7   0  21    8.63    7.10
   7   0 -21   10.81    5.79
  -7   0  22   -0.35    5.61
   7   0 -22   -2.92    5.67
   7   0 -23   64.53   14.11
  -7   0  24    2.74    6.63
   7   0 -24    0.29    5.42
  -7   0  25   -4.17    7.34
   7   0 -25    1.62    5.48
  -7   0  26   -0.93    7.21
   7   0 -26   -0.34    5.50
   7   0 -27   50.87   12.43
   7   0 -28    6.29    7.23
   7   0 -29    9.70    5.72
   7   0 -30    0.77    4.33
   7   0 -31   10.97    7.28
   7   0 -32   -3.38    6.62
   7   0 -33   27.26    9.42
   7   0 -34   -2.79    6.60
   7   0 -35    1.30    6.49
   7   0 -36   -0.15    6.03
   7   0 -37    9.68    8.12
  -7   1   1   -1.20    4.17
   7  -1  -1   -0.05    3.61
   7  -1  -1    3.83    4.39
   7   1  -1    2.19    3.96
   7   1  -1   -0.43    4.36
  -7  -1   1   -0.03    2.96
  -7  -1   1    0.14    4.74
  -7   1   2   54.04   10.70
   7  -1  -2   54.16    9.91
   7  -1  -2   47.64   10.25
   7   1  -2   68.34   10.51
   7   1  -2   58.52   10.65
  -7  -1   2   46.98    9.14
  -7  -1   2   45.85   10.39
  -7   1   3  253.00   38.75
   7  -1  -3  229.26   37.71
   7  -1  -3  342.48   39.70
   7   1  -3  276.56   38.26
   7   1  -3  329.69   39.32
  -7  -1   3  296.41   39.22
  -7   1   4   -0.29    4.53
   7  -1  -4    0.77    3.54
   7  -1  -4   -0.11    3.70
   7   1  -4    1.04    3.44
   7   1  -4    1.62    4.46
  -7  -1   4    3.81    4.41
  -7   1   5   89.19   15.48
   7  -1  -5   81.46   14.52
   7  -1  -5   93.18   15.41
   7   1  -5   89.92   14.66
   7   1  -5   98.92   15.48
  -7  -1   5  101.61   16.07
  -7   1   6    0.01    4.53
   7  -1  -6    0.57    3.17
   7  -1  -6    0.33    3.59
   7   1  -6    6.95    4.57
   7   1  -6   -1.66    4.36
  -7  -1   6    2.48    4.01
  -7   1   7   19.10    7.30
   7  -1  -7   41.40    7.98
   7  -1  -7   36.37    8.41
   7   1  -7   31.64    7.64
   7   1  -7   41.61    8.50
  -7  -1   7   35.97    8.35
  -7   1   8   24.42    7.00
   7  -1  -8   24.80    6.31
   7  -1  -8   18.61    6.34
   7   1  -8   20.05    6.32
   7   1  -8    8.38    5.31
  -7  -1   8   15.33    5.96
  -7   1   9  321.31   44.58
   7  -1  -9  288.86   43.42
   7  -1  -9  310.04   43.92
   7   1  -9  286.30   43.43
   7   1  -9  389.91   44.60
  -7  -1   9  357.65   45.02
  -7   1  10   38.33    8.41
   7  -1 -10   18.41    6.34
   7  -1 -10   20.36    6.45
   7   1 -10   13.30    5.72
   7   1 -10   27.92    6.94
  -7  -1  10   28.32    7.63
  -7   1  11   78.74   14.24
   7  -1 -11   74.54   13.30
   7   1 -11   68.01   12.91
   7   1 -11   73.23   13.13
  -7  -1  11   74.76   13.76
  -7   1  12    0.87    5.17
   7  -1 -12   -0.76    3.33
   7  -1 -12   -0.44    4.00
   7   1 -12   -0.00    3.36
  -7  -1  12    0.83    5.09
  -7   1  13  156.23   28.35
   7  -1 -13  208.94   28.77
  -7  -1  13  225.08   30.01
  -7   1  14    4.88    5.55
   7  -1 -14    3.15    5.37
  -7  -1  14    8.08    5.23
  -7   1  15  140.08   22.22
   7  -1 -15  140.19   21.51
  -7  -1  15  121.74   21.61
  -7   1  16   29.39    9.54
  -7  -1  16   43.46   10.37
  -7   1  17   36.17   10.01
   7  -1 -17   51.54   10.13
   7  -1 -17   25.75    8.20
   7   1 -17   27.94    8.37
  -7  -1  17   14.09    7.86
  -7   1  18    0.36    6.31
   7  -1 -18    2.08    4.94
   7   1 -18    1.14    4.64
  -7  -1  18   -0.70    4.99
  -7   1  19  179.50   28.14
   7  -1 -19  172.13   26.92
   7   1 -19  171.88   27.00
  -7  -1  19  176.85   27.95
  -7   1  20   -0.46    5.72
   7  -1 -20    6.05    5.44
   7   1 -20    6.12    6.38
  -7  -1  20    6.91    6.64
  -7   1  21   51.84   14.95
   7  -1 -21   84.51   15.20
   7   1 -21  102.64   16.30
  -7  -1  21   79.80   16.37
  -7   1  22   13.18    7.93
   7  -1 -22    2.60    5.29
   7   1 -22   -0.27    5.04
  -7  -1  22   -2.61    7.82
  -7   1  23   50.31   12.65
   7  -1 -23   23.68    8.65
   7   1 -23   45.76   10.34
  -7  -1  23   18.03    9.73
  -7   1  24   17.11    8.54
   7  -1 -24   25.32    8.32
   7   1 -24    8.59    6.92
   7  -1 -25   68.11   14.50
   7   1 -25   64.66   14.15
   7  -1 -26   -1.24    5.53
   7   1 -26    1.29    6.35
   7  -1 -27   11.45    6.46
   7   1 -27    3.28    6.11
   7  -1 -28    1.32    5.64
   7   1 -28   -6.57    8.12
  -7  -1  28   11.09    8.51
   7  -1 -29   54.86   12.60
   7   1 -29   49.02   12.94
   7  -1 -30    1.91    5.86
   7   1 -30   -0.55    5.23
   7  -1 -31   14.97    8.32
   7   1 -31   16.44    7.45
   7  -1 -32   -2.27    5.98
   7   1 -32    5.02    6.37
   7  -1 -33    8.25    7.20
   7   1 -33    4.55    5.96
   7  -1 -34    1.39    5.68
   7   1 -34    3.56    6.18
   7  -1 -35   14.83    8.28
   7   1 -35   18.28    7.91
   7  -1 -36    0.61    5.54
   7   1 -36    3.69    5.86
   7  -1 -37   -1.50    6.34
   7   1 -37   -4.12    6.86
  -7   2   1   40.28   10.44
   7  -2  -1   52.89    9.68
   7  -2  -1   62.19   11.01
   7   2  -1   33.13    8.65
   7   2  -1   65.83   10.73
  -7  -2   1   61.25    9.62
  -7  -2   1   64.84   10.93
  -7   2   2   49.28   10.54
   7  -2  -2   51.79    9.58
   7  -2  -2   51.33   10.42
   7   2  -2   55.79   10.18
  -7  -2   2   52.34    9.11
  -7  -2   2   44.55   10.13
  -7   2   3    1.76    4.72
   7  -2  -3   14.17    4.94
   7  -2  -3    7.49    5.34
   7   2  -3   11.03    4.64
   7   2  -3    7.05    5.12
  -7  -2   3   10.11    4.35
  -7  -2   3   14.11    5.31
  -7   2   4    1.44    3.74
   7  -2  -4   -0.50    3.40
   7  -2  -4   10.01    5.34
   7   2  -4    6.27    4.04
   7   2  -4    3.54    4.63
  -7  -2   4    6.53    4.83
  -7   2   5  310.96   41.24
   7  -2  -5  261.42   39.83
   7  -2  -5  320.22   41.15
   7   2  -5  297.66   40.24
   7   2  -5  281.14   40.16
  -7  -2   5  315.87   41.05
  -7   2   6   16.07    6.49
   7  -2  -6   13.67    5.33
   7  -2  -6   19.68    6.34
   7   2  -6   28.03    6.66
   7   2  -6   17.55    5.95
  -7  -2   6   16.78    6.21
  -7   2   7  259.61   40.71
   7  -2  -7  280.48   40.14
   7  -2  -7  291.44   40.62
   7   2  -7  367.98   41.13
  -7  -2   7  280.94   40.73
  -7   2   8    1.37    4.65
   7  -2  -8   13.42    4.66
   7  -2  -8    2.86    4.52
   7   2  -8    5.67    4.41
  -7  -2   8    3.68    5.07
  -7   2   9   34.07   11.67
   7  -2  -9   82.39   13.07
   7  -2  -9   80.44   13.22
   7   2  -9   87.67   13.22
  -7  -2   9  108.21   14.89
  -7   2  10   11.33    6.72
   7  -2 -10   18.17    6.21
   7  -2 -10   21.62    6.56
   7   2 -10   22.97    6.77
  -7  -2  10   20.94    7.13
  -7   2  11  153.74   24.77
   7  -2 -11  160.12   24.06
   7  -2 -11  166.14   24.54
   7   2 -11  167.61   24.43
  -7  -2  11  160.34   24.87
  -7   2  12   64.59   12.08
   7  -2 -12   59.95   11.07
   7  -2 -12   58.30   10.91
   7   2 -12   33.43    9.28
  -7  -2  12   52.94   11.01
  -7   2  13   91.24   15.95
   7  -2 -13   79.67   14.83
  -7   2  14    6.52    5.08
   7  -2 -14    6.13    4.66
  -7  -2  14    1.67    5.22
  -7   2  15   32.91    9.51
   7  -2 -15   27.60    8.21
  -7  -2  15   34.05    9.22
  -7   2  16   94.78   17.48
   7  -2 -16   84.99   16.37
  -7  -2  16  109.67   17.92
  -7   2  17   62.77   14.25
   7  -2 -17   53.16   12.89
   7  -2 -17   77.80   14.42
   7   2 -17   89.68   14.53
  -7  -2  17   82.19   15.43
  -7   2  18   48.68   12.19
   7  -2 -18   35.36   10.26
   7  -2 -18   35.88   10.91
   7   2 -18   52.21   10.84
  -7  -2  18   77.87   13.61
  -7   2  19    0.40    5.06
   7  -2 -19   -0.32    5.58
   7  -2 -19    3.21    5.22
   7   2 -19    0.55    5.46
  -7  -2  19    3.90    6.70
  -7   2  20    9.76    7.18
   7  -2 -20    4.05    6.18
   7  -2 -20   11.30    6.29
   7   2 -20   10.75    6.57
  -7   2  21   75.26   15.69
   7  -2 -21   83.30   14.64
   7   2 -21   63.69   13.96
   7  -2 -22   12.37    6.47
   7   2 -22   11.08    7.33
   7  -2 -23   47.96   11.55
   7   2 -23   47.16   11.64
   7  -2 -24   -1.51    5.45
   7   2 -24    0.43    5.79
   7  -2 -25    9.85    6.53
   7   2 -25   13.69    7.51
  -7  -2  25    8.33    7.51
   7  -2 -26   -2.18    5.48
   7   2 -26    0.09    4.49
  -7  -2  26    1.09    5.23
   7  -2 -27    2.25    6.64
   7   2 -27   30.68    8.63
  -7  -2  27    4.88    6.91
   7  -2 -28    8.95    5.99
   7   2 -28    5.19    6.69
  -7  -2  28    1.30    5.60
   7  -2 -29    0.95    5.45
   7   2 -29   10.05    7.14
  -7  -2  29    8.29    7.93
   7  -2 -30    0.35    5.68
   7   2 -30    1.14    6.81
  -7  -2  30   -4.75    7.92
   7  -2 -31   13.96    7.68
   7   2 -31   17.36    7.60
   7  -2 -32    0.13    5.23
   7   2 -32   -2.18    5.48
   7  -2 -33    5.57    7.28
   7   2 -33   11.21    8.12
   7  -2 -34   -0.73    6.44
   7   2 -34   -3.59    6.53
   7  -2 -35    1.46    6.04
   7   2 -35   -0.16    6.23
   7  -2 -36    1.65    5.62
   7   2 -36   -0.35    6.19
   7  -2 -37    4.26    7.69
  -7   3   1    2.71    4.70
   7  -3  -1    1.22    3.05
   7  -3  -1    2.54    4.50
   7   3  -1   -0.53    3.18
  -7  -3   1    2.29    3.23
  -7  -3   1    1.47    3.92
  -7   3   2  149.39   26.25
   7  -3  -2  157.22   25.56
   7  -3  -2  187.97   26.85
   7   3  -2  209.83   26.29
  -7  -3   2  205.98   25.68
  -7  -3   2  186.17   26.72
  -7   3   3   68.90   11.88
   7  -3  -3   51.84   10.04
   7  -3  -3   45.26   10.51
   7   3  -3   61.29   10.54
  -7  -3   3   60.65    9.81
  -7  -3   3   49.66   10.65
  -7   3   4    3.80    5.08
   7  -3  -4   13.38    4.69
   7  -3  -4   11.42    5.83
   7   3  -4    8.85    4.61
  -7  -3   4    8.54    4.73
  -7   3   5   94.44   17.52
   7  -3  -5  114.57   17.26
   7  -3  -5  127.62   18.38
   7   3  -5   99.76   16.94
  -7  -3   5  129.40   18.38
  -7   3   6   18.61    6.73
   7  -3  -6   19.77    6.28
   7  -3  -6   12.07    6.08
   7   3  -6   15.17    5.51
  -7  -3   6   21.08    6.31
  -7   3   7    0.16    4.23
   7  -3  -7    0.58    4.11
   7  -3  -7    6.65    4.29
   7   3  -7    3.65    4.09
  -7  -3   7    7.01    4.79
  -7   3   8   -2.11    4.56
   7  -3  -8    0.30    3.86
   7  -3  -8    0.06    3.07
   7   3  -8   -1.03    3.67
  -7  -3   8    0.57    4.38
  -7   3   9  227.41   34.45
   7  -3  -9  245.83   33.80
   7  -3  -9  255.81   34.51
   7   3  -9  232.90   33.64
  -7  -3   9  240.43   34.38
  -7   3  10   97.20   16.21
   7  -3 -10   78.18   14.88
   7  -3 -10  110.75   16.44
   7   3 -10   72.41   14.58
  -7  -3  10  115.94   16.84
  -7   3  11    8.07    5.48
   7  -3 -11    5.07    4.26
   7  -3 -11   14.99    6.04
   7   3 -11    5.51    4.46
  -7  -3  11   -0.07    3.76
  -7   3  12    2.19    4.39
   7  -3 -12    3.07    4.03
   7  -3 -12   -1.08    4.16
   7   3 -12    1.45    3.49
  -7  -3  12   -0.42    4.42
  -7   3  13   88.50   16.51
   7  -3 -13   97.80   16.38
  -7   3  14  126.20   20.44
   7  -3 -14  123.88   19.84
  -7  -3  14  109.93   19.63
  -7   3  15  166.54   26.36
   7  -3 -15  162.64   25.54
  -7  -3  15  171.68   26.28
  -7   3  16    9.21    7.38
   7  -3 -16   29.00    7.62
   7  -3 -16   16.94    6.98
   7   3 -16   10.60    5.37
  -7  -3  16   26.54    8.79
  -7   3  17    1.31    5.38
   7  -3 -17   -0.09    4.49
   7  -3 -17    1.29    5.14
   7   3 -17    6.36    5.03
  -7   3  18   23.74    8.57
   7  -3 -18    8.56    7.48
   7  -3 -18   33.17    8.72
   7   3 -18   43.48    9.19
  -7   3  19  307.55   46.53
   7  -3 -19  385.62   46.32
   7   3 -19  286.78   45.07
   7  -3 -20   -2.48    6.56
   7   3 -20   -0.54    6.18
   7  -3 -21    4.13    6.09
   7   3 -21   12.94    6.16
  -7  -3  21   15.41    7.80
   7  -3 -22   -0.57    4.82
   7   3 -22    0.07    4.56
  -7  -3  22   -2.71    7.31
   7  -3 -23   17.72    8.13
   7   3 -23   24.67    8.17
  -7  -3  23    5.95    7.08
   7  -3 -24    9.41    6.78
   7   3 -24    4.92    6.49
  -7  -3  24    3.92    7.26
   7  -3 -25   15.93    7.95
   7   3 -25   20.35    8.62
  -7  -3  25   19.05    8.71
   7  -3 -26   -3.41    6.07
   7   3 -26   -2.25    5.72
  -7  -3  26   -3.74    6.66
   7  -3 -27   -0.06    5.45
   7   3 -27    2.44    5.96
  -7  -3  27    1.75    6.66
   7  -3 -28   -1.62    6.15
   7   3 -28   -1.81    6.31
  -7  -3  28    6.57    7.69
   7  -3 -29    7.32    5.75
   7   3 -29   13.12    7.04
  -7  -3  29    2.13    6.56
   7  -3 -30    6.76    6.13
   7   3 -30   -2.07    6.62
  -7  -3  30   -1.82    6.06
   7  -3 -31   15.87    8.40
   7   3 -31    3.37    6.35
  -7  -3  31    5.95    6.94
   7  -3 -32    6.77    6.72
   7   3 -32    1.40    5.92
   7  -3 -33   14.90    8.82
   7   3 -33    9.84    7.25
   7  -3 -34    1.87    7.01
   7   3 -34    6.76    6.64
   7  -3 -35   17.88    8.41
   7   3 -35   18.08    8.97
   7  -3 -36   -2.13    6.77
   7   3 -36    0.01    5.49
   7  -3 -37   -0.72    6.45
  -7   4   1   67.28   13.09
   7  -4  -1   79.65   12.83
   7  -4  -1   81.84   14.05
   7   4  -1   65.59   12.20
  -7  -4   1   78.23   12.19
  -7  -4   1   91.83   13.99
  -7   4   2   90.16   16.48
   7  -4  -2  111.75   16.41
   7  -4  -2   93.72   16.93
   7   4  -2  127.78   16.60
  -7  -4   2   96.19   15.43
  -7  -4   2  102.28   16.65
  -7   4   3   31.39    7.62
   7  -4  -3   15.96    5.37
   7  -4  -3   16.22    6.32
   7   4  -3    9.84    4.60
  -7  -4   3   15.63    4.64
  -7  -4   3   11.95    5.27
  -7   4   4   46.59    9.43
   7  -4  -4   43.50    8.35
   7  -4  -4   55.79    9.95
   7   4  -4   47.60    8.66
  -7  -4   4   26.57    7.12
  -7  -4   4   30.53    8.41
  -7   4   5   56.21   12.63
   7  -4  -5   78.48   12.74
   7  -4  -5   94.94   14.23
   7   4  -5   75.83   12.54
  -7  -4   5   67.17   12.97
  -7   4   6   35.49   11.23
   7  -4  -6   91.30   12.61
   7  -4  -6   76.20   12.88
   7   4  -6   90.87   12.58
  -7  -4   6   54.98   11.77
  -7   4   7   46.23   10.60
   7  -4  -7   57.23   10.57
   7  -4  -7   53.52   10.90
   7   4  -7   45.71    9.55
  -7  -4   7   59.00   11.12
  -7   4   8   63.26   12.64
   7  -4  -8   55.42   11.63
   7  -4  -8   83.80   13.36
   7   4  -8   71.47   12.04
  -7  -4   8   59.15   12.17
  -7   4   9   42.50    8.93
   7  -4  -9   31.97    7.72
   7  -4  -9   20.43    7.17
   7   4  -9   34.80    8.04
  -7  -4   9   39.71    8.91
  -7   4  10   -0.29    4.62
   7  -4 -10    4.15    4.22
   7  -4 -10    1.99    4.25
   7   4 -10    2.41    4.70
  -7  -4  10    0.02    4.27
  -7   4  11  127.05   19.97
   7  -4 -11   99.57   18.39
   7  -4 -11  126.23   19.52
   7   4 -11  145.21   19.60
  -7  -4  11  102.11   19.18
  -7   4  12  142.65   24.04
   7  -4 -12  165.75   23.72
   7  -4 -12  129.65   23.49
   7   4 -12  168.33   23.80
  -7  -4  12  173.71   24.56
  -7   4  13  108.47   20.22
   7  -4 -13  145.18   21.04
  -7   4  14   23.80    8.31
   7  -4 -14   27.05    8.20
  -7   4  15   48.22   12.01
   7  -4 -15   68.09   12.73
  -7   4  16   40.36    9.73
   7  -4 -16   26.21    8.26
   7  -4 -16   39.51   10.03
   7   4 -16   28.68    9.11
   7  -4 -17  166.06   26.82
   7   4 -17  195.93   27.72
   7  -4 -18    6.33    6.43
   7   4 -18   29.31    7.75
  -7  -4  18   20.83    7.86
   7  -4 -19   13.66    6.96
   7   4 -19   12.24    6.54
  -7  -4  19   16.08    7.87
   7  -4 -20   41.15   10.20
   7   4 -20   46.40   10.79
  -7  -4  20   41.24   11.35
   7  -4 -21   59.30   12.00
   7   4 -21   39.07   11.07
  -7  -4  21   40.28   11.37
   7  -4 -22   50.24   11.44
   7   4 -22   55.98   11.80
  -7  -4  22   34.00   11.03
   7  -4 -23    7.40    5.29
   7   4 -23   10.49    6.07
  -7  -4  23    5.15    8.16
   7  -4 -24   12.47    6.69
   7   4 -24   13.83    7.22
  -7  -4  24    0.93    6.03
   7   4 -25   -1.28    6.20
  -7  -4  25   -1.00    6.09
   7  -4 -26    6.45    5.89
   7   4 -26   20.59    8.03
  -7  -4  26   23.05    9.18
   7  -4 -27   -2.01    6.24
   7   4 -27   29.13    8.93
  -7  -4  27   11.07    7.58
   7  -4 -28   14.35    6.98
   7   4 -28   23.64    8.43
  -7  -4  28   -0.68    6.69
   7  -4 -29    8.16    7.11
   7   4 -29    1.99    4.95
  -7  -4  29    5.36    6.11
   7  -4 -30    8.62    7.30
   7   4 -30    0.02    5.24
  -7  -4  30   -2.85    6.47
   7  -4 -31    4.82    5.46
   7   4 -31    8.18    6.46
  -7  -4  31    7.52    7.98
   7  -4 -32    2.92    6.39
   7   4 -32   12.07    7.27
  -7  -4  32    6.76    8.58
   7  -4 -33    6.50    6.62
   7   4 -33   11.84    8.07
  -7  -4  33   24.61    9.74
   7  -4 -34    3.69    6.51
   7   4 -34   -0.78    6.25
   7  -4 -35    0.09    6.18
   7   4 -35   -1.92    5.81
   7  -4 -36    8.45    7.40
   7   4 -36   11.51    7.75
   7  -4 -37   11.04    7.25
  -7   5   1    3.65    3.93
   7  -5  -1    2.86    3.69
   7  -5  -1    1.90    5.37
   7   5  -1    3.83    3.52
  -7  -5   1    0.52    2.54
  -7  -5   1    0.68    4.59
  -7   5   2    1.62    4.14
   7  -5  -2    2.04    3.66
   7  -5  -2    2.25    4.04
   7   5  -2    1.65    3.53
  -7  -5   2   -0.21    3.04
  -7  -5   2    1.28    3.74
  -7   5   3   49.73   10.27
   7  -5  -3   48.17    9.57
   7  -5  -3   43.06   10.11
   7   5  -3   47.83    9.21
  -7  -5   3   50.94    8.84
  -7  -5   3   46.46    9.48
  -7   5   4  129.07   20.71
   7  -5  -4  146.14   20.20
   7  -5  -4  123.33   20.58
   7   5  -4  142.28   20.03
  -7  -5   4  119.15   18.99
  -7  -5   4  137.63   20.43
  -7   5   5   31.19    8.84
   7  -5  -5   51.55    8.97
   7  -5  -5   34.34    9.23
   7   5  -5   43.97    8.74
  -7  -5   5   42.06    9.15
  -7   5   6    1.57    3.98
   7  -5  -6    2.18    3.54
   7  -5  -6    2.16    4.99
   7   5  -6    9.28    4.76
  -7  -5   6    6.14    4.80
  -7   5   7   10.32    5.70
   7  -5  -7   13.21    5.13
   7  -5  -7   17.72    6.97
   7   5  -7   20.45    5.73
  -7   5   8   93.09   16.96
   7  -5  -8   97.84   16.15
   7  -5  -8  105.86   17.15
   7   5  -8  102.36   16.21
  -7   5   9  140.82   20.42
   7  -5  -9  115.19   18.94
   7  -5  -9  120.63   19.67
   7   5  -9  117.01   19.13
  -7   5  10   48.41   10.28
   7  -5 -10   43.81    9.31
   7  -5 -10   46.66    9.77
   7   5 -10   29.23    8.56
  -7   5  11   93.03   17.64
   7  -5 -11  100.87   17.12
   7  -5 -11  102.03   17.59
   7   5 -11  133.38   18.09
  -7   5  12    1.44    4.61
   7  -5 -12    1.56    5.30
   7   5 -12    8.12    5.18
  -7   5  13   27.60    8.89
   7  -5 -13   41.58    9.76
  -7  -5  14   47.33   10.91
  -7  -5  15  134.70   21.99
   7  -5 -16    1.02    4.68
   7   5 -16    3.88    4.77
  -7  -5  16    3.21    5.40
   7  -5 -17    5.36    6.44
   7   5 -17    3.18    5.30
  -7  -5  17    5.44    6.30
   7  -5 -18    6.68    5.16
   7   5 -18    6.58    5.93
  -7  -5  18    9.99    6.28
   7  -5 -19   40.47   10.02
   7   5 -19   45.26   10.14
  -7  -5  19   33.59   10.24
   7  -5 -20   40.69   10.43
   7   5 -20   50.43   11.38
   7  -5 -21   10.68    6.05
   7   5 -21    6.94    6.57
  -7  -5  21   24.69    8.58
   7  -5 -22   -0.70    4.98
   7   5 -22    1.61    4.87
  -7  -5  22   -0.26    5.70
   7  -5 -23    1.07    5.64
   7   5 -23   16.75    7.33
  -7  -5  23    0.76    5.34
   7  -5 -24   28.97    8.30
   7   5 -24   14.72    6.78
  -7  -5  24    4.69    6.91
   7  -5 -25   10.15    8.00
   7   5 -25   25.45    8.08
  -7  -5  25   13.96    8.24
   7  -5 -26    0.96    5.44
   7   5 -26    3.88    6.50
  -7  -5  26    9.92    7.68
   7  -5 -27    2.69    5.55
   7   5 -27   -4.69    7.15
  -7  -5  27   -1.24    7.25
   7  -5 -28    1.64    6.32
   7   5 -28    3.91    5.98
  -7  -5  28    5.60    7.41
   7  -5 -29   16.76    8.01
   7   5 -29   13.35    7.13
  -7  -5  29    5.81    6.93
   7  -5 -30    5.46    6.89
   7   5 -30    4.63    6.45
  -7  -5  30    1.22    7.23
   7  -5 -31    7.78    6.49
   7   5 -31   14.88    8.41
  -7  -5  31    7.19    7.65
   7  -5 -32   12.99    7.59
   7   5 -32    1.48    7.10
   7  -5 -33   -0.96    6.38
   7   5 -33    2.31    6.47
  -7  -5  33   -0.94    6.00
   7  -5 -34    6.15    6.32
   7   5 -34    7.36    8.17
  -7  -5  34   16.18    8.79
   7  -5 -35    4.46    6.61
   7   5 -35    8.27    7.39
  -7  -5  35    2.23    7.92
   7  -5 -36   -1.23    5.02
   7   5 -36    7.99    6.90
   7  -5 -37   10.66    7.62
  -7   6   1   77.66   15.19
   7  -6  -1   94.35   15.05
   7  -6  -1   87.60   15.99
   7   6  -1   95.11   14.90
  -7  -6   1  107.57   14.68
  -7   6   2   79.63   13.47
   7  -6  -2   64.47   11.95
   7  -6  -2   71.55   13.52
   7   6  -2   75.27   12.30
  -7  -6   2   70.41   11.61
  -7   6   3   36.12    9.18
   7  -6  -3   41.49    8.93
   7  -6  -3   40.37    9.85
   7   6  -3   51.21    9.21
  -7  -6   3   41.01    7.98
  -7   6   4   12.83    6.13
   7  -6  -4   12.25    4.66
   7  -6  -4    3.34    4.99
   7   6  -4    8.62    4.57
  -7  -6   4    9.13    4.07
  -7   6   5    0.83    4.53
   7  -6  -5    2.94    3.54
   7  -6  -5   -1.42    4.77
   7   6  -5    0.60    3.67
  -7   6   6   81.34   14.50
   7  -6  -6   77.80   13.54
   7  -6  -6   92.80   15.16
   7   6  -6   75.33   13.48
  -7   6   7  139.34   25.78
   7  -6  -7  194.06   26.09
   7  -6  -7  208.04   27.30
  -7   6   8   60.37   13.25
   7  -6  -8   70.96   13.15
   7  -6  -8   97.72   14.82
   7   6  -8   84.53   13.57
   7  -6  -9    4.20    4.92
   7  -6  -9   -0.52    4.61
   7   6  -9    2.91    4.61
  -7  -6   9    1.64    4.38
   7  -6 -10   91.96   15.69
  -7  -6  10   98.18   16.50
   7  -6 -11   61.83   15.21
   7   6 -11  139.92   17.56
  -7  -6  11  125.69   17.87
   7   6 -12    9.88    5.74
  -7  -6  12    9.22    6.42
  -7  -6  13   10.68    6.45
  -7  -6  14    9.22    5.75
  -7  -6  15    3.07    5.71
   7  -6 -16   78.30   13.86
   7   6 -16   75.16   13.72
  -7  -6  16   52.03   13.31
   7  -6 -17   74.15   14.67
   7   6 -17   95.53   15.37
  -7  -6  17   68.90   14.72
   7  -6 -18   66.98   13.50
   7   6 -18   68.20   13.35
  -7  -6  18   69.42   14.47
   7  -6 -19   12.55    6.78
   7   6 -19   -2.34    5.72
  -7  -6  19    8.98    6.66
   7  -6 -20    3.38    5.25
   7   6 -20    3.02    4.78
  -7  -6  20   -1.87    6.02
   7  -6 -21   11.88    7.52
   7   6 -21    7.25    5.77
  -7  -6  21   -0.32    6.70
   7  -6 -22   25.37    8.63
   7   6 -22   33.57   10.06
  -7  -6  22   50.27   12.17
   7  -6 -23   23.55    7.93
   7   6 -23   13.26    6.80
  -7  -6  23    4.28    7.47
   7  -6 -24   14.10    7.07
   7   6 -24    7.62    7.37
  -7  -6  24   38.99    9.93
   7  -6 -25    0.50    5.80
   7   6 -25    5.35    5.55
  -7  -6  25   -0.27    5.57
   7  -6 -26   30.06    9.86
   7   6 -26   29.65    9.76
  -7  -6  26   38.38   10.80
   7  -6 -27   12.63    6.84
   7   6 -27   20.75    7.98
  -7  -6  27    2.81    7.58
   7  -6 -28   24.75    9.05
   7   6 -28   24.12    8.85
  -7  -6  28    2.30    6.65
   7  -6 -29    7.28    6.74
   7   6 -29   -1.78    6.74
  -7  -6  29   -4.64    6.60
   7  -6 -30    3.33    5.28
   7   6 -30   -0.98    4.76
  -7  -6  30    2.61    7.20
   7  -6 -31    7.94    6.14
   7   6 -31    5.09    6.61
  -7  -6  31    2.28    6.70
   7  -6 -32   12.75    7.70
   7   6 -32   13.97    7.48
  -7  -6  32    4.92    8.13
   7  -6 -33    2.31    7.08
   7   6 -33    2.90    8.16
  -7  -6  33   -3.56    7.32
   7  -6 -34   -0.27    5.61
   7   6 -34    3.11    6.62
  -7  -6  34   -0.02    6.50
   7  -6 -35   -0.26    5.49
   7   6 -35   -1.95    6.15
  -7  -6  35    3.67    6.90
   7  -6 -36   -0.12    4.82
  -7  -6  36    0.93    7.87
   7  -6 -37    1.00    6.42
   7  -7  -1    1.04    3.54
   7   7  -1    3.08    4.32
  -7  -7   1    3.02    3.43
  -7  -7   1    5.74    4.81
   7  -7  -2   37.66    7.72
   7   7  -2   25.92    7.02
  -7  -7   2   28.74    6.54
  -7  -7   2   38.27    8.33
   7  -7  -3   10.51    5.29
   7   7  -3    8.62    4.70
  -7  -7   3   13.41    4.69
  -7  -7   3   11.64    5.86
   7  -7  -4  272.74   40.40
   7   7  -4  263.99   40.18
  -7  -7   4  396.60   40.67
  -7  -7   4  265.02   40.59
   7  -7  -5  115.06   16.51
   7   7  -5  106.92   16.20
  -7  -7   5   79.17   16.01
   7  -7  -6    9.34    4.63
   7   7  -6    4.17    4.24
  -7  -7   6    7.22    4.82
   7  -7  -7   77.50   13.82
   7   7  -7   94.95   14.15
  -7  -7   7   67.05   13.75
   7  -7  -8   16.50    5.76
   7   7  -8   13.35    5.84
  -7  -7   8   12.16    6.52
   7  -7  -9   42.81    8.57
   7   7  -9   25.49    7.67
  -7  -7   9   29.18    7.99
   7  -7 -10   82.22   15.39
   7   7 -10  103.11   15.92
  -7  -7  10   95.00   16.30
   7  -7 -11   33.19    8.62
   7   7 -11   38.42    8.86
  -7  -7  11   38.56    9.91
   7   7 -12    5.67    5.02
  -7  -7  12    4.80    5.77
  -7  -7  13   39.44    9.47
  -7  -7  14  153.35   24.41
  -7  -7  15    0.45    5.36
   7  -7 -16    1.21    5.14
   7   7 -16    2.99    4.65
  -7  -7  16    3.07    6.61
   7  -7 -17    5.10    5.35
   7   7 -17    5.01    5.02
  -7  -7  17    0.05    4.87
   7  -7 -18    0.00    5.64
   7   7 -18   12.26    5.93
  -7  -7  18   20.40    7.51
   7  -7 -19    4.91    5.04
   7   7 -19    1.90    5.14
  -7  -7  19    9.83    6.12
   7  -7 -20   50.89   10.54
   7   7 -20   26.78    8.80
  -7  -7  20   23.09    9.58
   7  -7 -21    2.44    5.63
   7   7 -21    0.51    4.55
  -7  -7  21    5.95    6.60
   7  -7 -22   -2.06    5.15
   7   7 -22    1.76    5.81
  -7  -7  22    0.80    6.76
   7  -7 -23    2.60    5.33
   7   7 -23    0.15    5.73
  -7  -7  23    3.99    6.99
   7  -7 -24   51.95   11.18
   7   7 -24   49.93   11.14
  -7  -7  24   20.82    9.64
   7  -7 -25    8.82    6.36
   7   7 -25   -0.43    5.77
  -7  -7  25    2.82    5.89
   7  -7 -26   13.47    7.53
   7   7 -26   14.52    8.13
  -7  -7  26    9.52    8.28
   7  -7 -27    0.05    5.29
   7   7 -27   -0.95    5.62
  -7  -7  27    0.64    6.00
   7  -7 -28    0.42    6.15
   7   7 -28    0.99    5.22
  -7  -7  28   -3.85    6.46
   7  -7 -29   14.54    7.00
   7   7 -29   -1.20    5.89
  -7  -7  29   16.34    8.41
   7  -7 -30   27.13    8.40
   7   7 -30   13.45    8.79
  -7  -7  30   14.32    8.07
   7  -7 -31    2.60    6.62
   7   7 -31   -2.41    5.13
  -7  -7  31   -3.05    7.82
   7  -7 -32    1.99    5.93
   7   7 -32   -0.05    6.80
  -7  -7  32   -1.31    5.97
   7  -7 -33   10.57    7.55
   7   7 -33   -5.24    6.51
  -7  -7  33   -4.30    7.03
   7  -7 -34   10.15    7.20
   7   7 -34    3.89    5.78
  -7  -7  34   -0.40    6.58
   7  -7 -35   -1.87    5.60
   7   7 -35   12.41    8.20
  -7  -7  35   -0.50    5.67
   7  -7 -36    6.32    6.78
  -7  -7  36    2.40    6.47
  -7  -7  37    2.14    8.45
   7  -8  -1   54.17    9.93
   7   8  -1   42.53    9.34
  -7  -8   1   67.07    9.46
  -7  -8   1   39.26    9.92
   7  -8  -2  141.23   19.23
   7   8  -2  133.24   18.82
  -7  -8   2  117.90   17.83
  -7  -8   2  102.80   18.43
   7  -8  -3    7.81    4.39
   7   8  -3    5.45    4.09
  -7  -8   3    6.61    3.60
  -7  -8   3    6.56    5.22
   7  -8  -4   26.62    7.39
   7   8  -4   37.84    7.85
  -7  -8   4   42.50    7.23
  -7  -8   4   20.70    7.20
   7  -8  -5   17.13    5.51
   7   8  -5    5.75    4.63
  -7  -8   5   16.00    4.71
  -7  -8   5    6.90    5.23
   7  -8  -6   24.74    6.70
   7   8  -6   31.49    7.72
  -7  -8   6   27.03    7.42
   7  -8  -7    2.49    4.48
   7   8  -7    4.34    4.33
  -7  -8   7    3.74    4.69
   7  -8  -8   76.57   12.42
   7   8  -8   63.82   11.94
  -7  -8   8   54.39   11.80
   7  -8  -9    0.13    3.93
   7   8  -9    6.08    4.85
  -7  -8   9    4.84    5.65
   7  -8 -10   21.15    6.52
   7   8 -10   20.81    7.07
  -7  -8  10   15.97    6.95
   7   8 -11    2.81    4.50
  -7  -8  11   -2.90    6.12
   7   8 -12  130.74   20.36
  -7  -8  12  124.88   20.88
  -7  -8  13    1.45    5.12
  -7  -8  14   12.48    6.56
  -7  -8  15   -2.27    5.26
   7  -8 -16   80.36   13.98
   7   8 -16   73.90   13.82
  -7  -8  16   55.60   13.48
   7  -8 -17   -0.55    4.93
   7   8 -17    1.49    5.04
  -7  -8  17    1.36    4.83
   7  -8 -18   13.65    6.86
   7   8 -18   16.65    6.50
  -7  -8  18   10.41    7.45
   7  -8 -19    1.69    5.25
   7   8 -19    3.76    4.55
  -7  -8  19   -0.83    5.91
   7  -8 -20   11.07    6.22
   7   8 -20   25.04    8.07
  -7  -8  20   15.37    8.08
   7  -8 -21    1.47    5.05
   7   8 -21    0.68    4.62
  -7  -8  21   -3.04    5.59
   7  -8 -22   12.37    6.51
   7   8 -22    9.67    6.85
  -7  -8  22   23.38    8.54
   7  -8 -23   18.72    7.66
   7   8 -23   28.33    8.00
  -7  -8  23    6.36    6.96
   7  -8 -24    0.25    6.16
   7   8 -24    2.53    6.17
  -7  -8  24    7.93    6.82
   7  -8 -25    2.11    6.11
   7   8 -25    2.88    5.89
  -7  -8  25    3.28    7.68
   7  -8 -26   22.62    7.91
   7   8 -26   23.77    7.67
  -7  -8  26   10.22    7.70
   7  -8 -27    3.20    5.30
   7   8 -27   13.31    6.25
  -7  -8  27    2.63    7.42
   7  -8 -28   11.81    7.63
   7   8 -28    5.64    6.17
  -7  -8  28    3.43    7.12
   7  -8 -29    2.78    6.23
   7   8 -29   -1.04    6.07
  -7  -8  29    9.17    8.30
   7  -8 -30   -2.10    6.22
   7   8 -30   -0.45    5.82
  -7  -8  30    6.63    6.63
   7  -8 -31    7.76    7.14
   7   8 -31    6.21    6.64
  -7  -8  31   10.25    7.89
   7  -8 -32    6.27    6.43
   7   8 -32    7.80    6.57
  -7  -8  32    3.98    6.98
   7  -8 -33   -2.77    6.39
   7   8 -33   -0.58    5.17
  -7  -8  33    0.19    6.82
   7  -8 -34    0.74    6.69
   7   8 -34    1.56    5.68
  -7  -8  34   -1.06    6.98
   7  -8 -35    1.70    6.16
   7   8 -35   15.01    6.86
  -7  -8  35    8.23    8.60
   7  -8 -36   -0.93    6.30
  -7  -8  36   -0.05    7.88
   7  -9  -1   -0.37    4.08
   7   9  -1    1.12    3.58
  -7  -9   1    6.69    4.84
   7  -9  -2   46.11    8.99
   7   9  -2   47.34    9.06
  -7  -9   2   35.64    8.68
   7  -9  -3   -0.32    3.47
   7   9  -3    2.99    3.73
  -7  -9   3    3.31    4.66
   7  -9  -4   46.28    9.71
   7   9  -4   58.77   10.10
  -7  -9   4   46.15   10.20
   7  -9  -5    4.11    4.35
   7   9  -5    2.40    4.18
  -7  -9   5   -0.90    4.59
   7  -9  -6   26.90    7.95
   7   9  -6   38.84    8.01
  -7  -9   6   25.01    7.85
   7  -9  -7   26.87    6.69
   7   9  -7   13.50    5.70
  -7  -9   7   16.10    6.61
   7  -9  -8   52.17    9.61
   7   9  -8   40.55    9.07
  -7  -9   8   30.95    8.83
   7  -9  -9   -0.87    4.09
  -7  -9   9   -1.54    5.13
   7  -9 -10  122.94   18.54
   7   9 -10  118.47   18.34
  -7  -9  10   97.03   18.36
   7   9 -11   -1.85    4.51
  -7  -9  11   -0.79    4.87
   7   9 -12    0.44    4.90
  -7  -9  12    5.02    6.23
  -7  -9  13    5.50    5.44
  -7  -9  14   76.86   14.83
   7  -9 -15    4.62    5.13
  -7  -9  15   -1.92    5.36
   7  -9 -16   10.42    6.23
   7   9 -16   19.91    7.19
  -7  -9  16   13.39    6.86
   7  -9 -17   -2.65    5.88
   7   9 -17   -0.93    4.18
  -7  -9  17    0.69    5.53
   7  -9 -18   25.81    8.36
   7   9 -18   38.11    9.48
  -7  -9  18   35.70   10.46
   7  -9 -19    4.34    5.08
   7   9 -19   -2.06    5.41
  -7  -9  19   -0.24    5.67
   7  -9 -20   37.39    8.89
   7   9 -20   29.01    8.71
  -7  -9  20   14.63    7.87
   7  -9 -21   -0.77    5.03
   7   9 -21   -0.22    4.97
  -7  -9  21   -4.66    6.26
   7  -9 -22    4.28    5.48
   7   9 -22    7.34    5.98
  -7  -9  22   -2.85    6.73
   7  -9 -23   -0.06    5.71
   7   9 -23    2.31    5.39
  -7  -9  23   -0.89    6.15
   7  -9 -24   22.94    7.94
   7   9 -24   27.59    8.09
  -7  -9  24    2.51    6.31
   7  -9 -25    1.05    6.04
   7   9 -25    4.39    5.99
  -7  -9  25    1.56    5.21
   7  -9 -26    4.04    6.38
   7   9 -26    0.90    5.54
  -7  -9  26    5.87    6.22
   7  -9 -27    1.37    5.13
   7   9 -27   -2.55    5.70
  -7  -9  27    5.76    6.68
   7  -9 -28    1.45    5.30
   7   9 -28    1.04    5.62
  -7  -9  28    3.68    6.48
   7  -9 -29   -3.57    6.81
   7   9 -29   -1.25    6.05
  -7  -9  29   -1.98    6.45
   7  -9 -30    6.69    6.87
   7   9 -30    2.52    5.86
  -7  -9  30    7.24    6.56
   7  -9 -31    2.39    6.30
   7   9 -31    0.00    5.83
  -7  -9  31   -5.55    7.20
   7  -9 -32    3.13    5.50
   7   9 -32    1.64    5.75
  -7  -9  32    3.75    7.01
   7   9 -33   -1.29    6.21
  -7  -9  33   -0.54    7.08
   7   9 -34    1.86    6.08
   7 -10  -1   15.15    5.57
  -7 -10   1    9.54    5.53
   7 -10  -2   51.65    9.79
  -7 -10   2   45.26    9.74
   7 -10  -3    1.48    3.68
  -7 -10   3    2.41    4.54
   7 -10  -4    0.32    3.59
  -7 -10   4    0.02    4.00
   7 -10  -5   -0.59    3.98
  -7 -10   5   -1.45    4.55
   7 -10  -6  105.92   17.44
  -7 -10   6  113.47   18.00
   7 -10  -7   -1.14    4.06
   7  10  -7    1.57    3.46
  -7 -10   7    3.80    4.35
   7 -10  -8    4.56    4.56
   7  10  -8    9.20    5.14
  -7 -10   8    9.18    5.16
   7 -10  -9   -0.18    4.24
   7  10  -9    4.27    4.33
  -7 -10   9    1.35    4.66
   7  10 -10   13.54    5.33
  -7 -10  10   13.56    6.21
   7  10 -11    3.59    4.38
  -7 -10  11    2.59    5.22
   7  10 -12   32.29    8.77
  -7 -10  12   41.47    9.21
  -7 -10  13   -1.53    4.39
  -7 -10  14    7.50    6.49
   7 -10 -15   -0.63    4.64
  -7 -10  15   -2.38    5.08
   7 -10 -16   39.13    9.65
   7  10 -16   46.38   10.02
  -7 -10  16   32.58    9.56
   7 -10 -17   -1.81    5.27
   7  10 -17    5.41    5.24
  -7 -10  17    1.21    5.05
   7 -10 -18   27.82    8.06
   7  10 -18   25.38    8.20
  -7 -10  18   18.32    8.49
   7 -10 -19    5.53    5.09
   7  10 -19    1.11    4.37
  -7 -10  19    1.36    6.21
   7 -10 -20    6.90    6.10
   7  10 -20    6.61    5.69
  -7 -10  20    8.65    6.52
   7 -10 -21   -3.01    5.42
   7  10 -21    1.25    5.24
  -7 -10  21    0.79    5.86
   7  10 -22   44.48   10.33
  -7 -10  22   16.02    8.12
   7  10 -23   -0.09    4.69
  -7 -10  23    0.03    5.23
   7  10 -24   -0.73    5.24
  -7 -10  24    2.37    5.53
   7  10 -25    4.06    5.20
  -7 -10  25   -1.63    6.78
   7  10 -26   11.33    7.32
  -7 -10  26   14.01    8.20
   7  10 -27   -1.79    5.94
  -7 -10  27    0.73    6.47
   7  10 -28    8.33    7.22
  -7 -10  28   14.63    8.73
   7  10 -29    2.98    6.05
  -7 -10  29   -0.36    7.09
   7  10 -30   -4.86    7.09
  -7 -10  30    0.86    5.61
   7  10 -31    2.02    6.25
  -7 -10  31    2.20    6.74
   7  10 -32   -0.10    6.21
   7  10 -33    1.43    6.31
   7  10 -34   -3.24    6.45
   7 -11  -1    1.29    3.53
  -7 -11   1   -1.66    4.40
   7 -11  -2    2.84    4.10
  -7 -11   2    4.12    4.39
   7 -11  -3    7.44    4.20
  -7 -11   3    2.27    4.57
   7 -11  -4   33.96    7.55
  -7 -11   4   16.90    6.56
   7 -11  -5   22.94    6.64
  -7 -11   5   13.95    6.57
   7 -11  -6    1.58    3.75
  -7 -11   6    1.81    5.33
   7 -11  -7   16.42    5.72
  -7 -11   7   16.20    6.52
  -7 -11   8    6.71    4.87
  -7 -11   9    2.91    4.59
  -7 -11  10   29.44    8.25
  -7 -11  11    0.47    5.70
  -7 -11  12   -1.18    4.55
  -7 -11  13   -1.90    4.90
  -7 -11  14   25.99    7.98
  -7 -11  15    0.17    5.20
  -7 -11  16    8.15    5.98
  -7 -11  17   -0.41    4.41
  -7 -11  18    3.44    6.81
  -7 -11  19    0.59    5.70
  -7 -11  20   15.85    8.40
  -7 -11  21    3.02    6.33
  -7 -11  22    2.16    6.00
  -7 -11  23    9.82    6.95
  -7 -11  24   10.19    6.97
  -7 -11  25    1.89    6.04
  -7 -11  26   -1.04    6.80
  -7 -11  27   -0.49    6.17
  -7 -11  28   -4.52    7.14
  -7 -12   1   10.60    4.96
  -7 -12   2   15.08    5.32
  -7 -12   3    0.86    3.90
  -7 -12   4    1.55    3.69
  -7 -12   5    7.67    4.75
  -7 -12   6   55.89   10.90
  -7 -12   7   -0.44    4.46
  -7 -12   8   -1.45    4.72
  -7 -12   9   -1.19    4.64
  -7 -12  10    6.34    5.12
  -7 -12  11   -0.95    4.35
  -7 -12  12   21.33    7.36
  -7 -12  13    7.56    5.53
  -7 -12  14   -2.96    5.50
  -7 -12  15    2.43    5.72
  -7 -12  16   16.61    7.79
  -7 -12  17   -4.87    6.43
  -7 -12  18    6.42    6.60
  -7 -12  19   -1.31    4.86
  -7 -12  20    7.10    7.26
  -7 -12  21   -1.84    5.81
  -7 -12  22    6.08    7.12
  -7 -12  23    9.78    7.08
  -7 -12  24   -0.37    5.60
  -7 -12  25    0.72    6.69
  -7 -13   1    0.72    3.96
  -7 -13   2   14.20    5.71
  -7 -13   3    8.58    5.55
  -7 -13   4   38.64    8.98
  -7 -13   5    5.67    5.06
  -7 -13   6    0.87    3.74
  -7 -13   7   -0.88    4.48
  -7 -13   8   11.55    5.74
  -7 -13   9    5.99    5.15
  -7 -13  10    4.98    4.39
  -7 -13  11   -1.46    4.84
  -7 -13  12    2.26    5.24
  -7 -13  13   -0.03    4.78
  -7 -13  14   24.29    7.95
  -7 -13  15   -3.16    5.49
  -7 -13  16    4.40    6.07
  -7 -13  17    1.49    5.11
  -7 -13  18   -2.12    5.47
  -7 -13  19   -4.04    6.77
  -7 -13  20    8.85    7.22
  -7 -13  21    0.67    5.13
  -7 -13  22   -2.05    6.67
  -7 -14   1    9.36    5.19
  -7 -14   2    9.22    5.60
  -7 -14   3    7.35    4.51
  -7 -14   4   -0.20    3.79
  -7 -14   5    1.49    4.10
  -7 -14   6   20.49    6.80
  -7 -14   7   22.12    7.10
  -7 -14   8   15.73    5.96
  -7 -14   9    1.28    4.12
  -7 -14  10    6.26    5.48
  -7 -14  11    1.59    5.66
  -7 -14  12    5.79    5.02
  -7 -14  13   -1.08    5.23
  -7 -14  14    1.56    5.46
  -7 -14  15   -2.86    5.46
  -7 -14  16    2.70    5.28
  -7 -14  17    3.59    6.30
  -7 -14  18    4.10    5.83
  -7 -14  19   -3.30    6.16
  -7 -15   1   -0.90    3.80
  -7 -15   2   -1.56    4.20
  -7 -15   3    5.16    4.45
  -7 -15   4    2.82    4.28
  -7 -15   5    1.05    4.44
  -7 -15   6    6.47    4.95
  -7 -15   7   -1.99    4.85
  -7 -15   8    7.10    5.09
  -7 -15   9   -1.83    4.86
  -7 -15  10   -1.18    4.85
  -7 -15  11    5.33    5.92
  -7 -15  12    3.52    4.77
  -7 -15  13    1.96    5.22
  -7 -15  14   -0.63    4.59
  -7 -15  15   -0.14    4.77
  -7 -16   1    8.50    4.55
  -7 -16   2    1.04    3.55
  -7 -16   3   -0.35    4.05
  -7 -16   4   -0.41    3.52
  -7 -16   5    4.12    4.07
  -7 -16   6    3.10    4.47
  -7 -16   7    1.32    4.29
  -7 -16   8    5.57    5.40
  -7 -16   9    0.66    3.80
  -7 -16  10    3.31    4.61
  -7 -16  11    0.95    4.69
  -7 -17   1   -0.11    4.09
  -7 -17   2   -2.03    4.06
  -7 -17   3    6.20    4.45
  -7 -17   4    0.07    3.76
  -7 -17   5    0.40    4.35
  -7 -17   6    0.00    3.94
  -6   0   1    2.42    3.11
  -6   0   1    2.16    4.88
   6   0  -1   -0.38    3.58
   6   0  -1    0.64    4.74
  -6   0   2  414.75   53.27
  -6   0   2  466.19   54.77
   6   0  -2  369.51   53.29
   6   0  -2  396.46   54.06
  -6   0   3    0.78    3.23
  -6   0   3   -1.40    4.80
   6   0  -3    0.98    3.54
   6   0  -3    0.28    4.11
  -6   0   4    8.01    3.91
  -6   0   4   14.26    5.91
   6   0  -4   12.56    4.74
   6   0  -4   22.65    6.12
  -6   0   5    0.52    3.40
  -6   0   5   -1.24    4.61
   6   0  -5    1.81    3.90
   6   0  -5   -1.37    4.66
  -6   0   6 1122.58  151.94
  -6   0   6 1230.20  153.32
   6   0  -6 1183.38  152.60
   6   0  -6 1300.79  153.17
  -6   0   7    1.10    3.91
  -6   0   7   -3.42    4.91
   6   0  -7   -1.65    4.53
   6   0  -7   -1.03    3.93
  -6   0   8   20.96    5.88
  -6   0   8   42.30    8.44
   6   0  -8   20.31    6.37
   6   0  -8   17.86    5.95
  -6   0   9   -1.22    3.05
  -6   0   9   -2.73    4.33
   6   0  -9   -1.57    3.50
   6   0  -9    2.81    4.03
  -6   0  10  210.44   31.75
  -6   0  10  239.17   33.28
   6   0 -10  247.68   32.75
   6   0 -10  242.58   32.72
  -6   0  11   -1.23    4.50
   6   0 -11   -0.63    4.01
   6   0 -11    0.75    3.66
  -6   0  12  274.53   42.70
   6   0 -12  331.89   42.68
   6   0 -12  323.41   42.61
  -6   0  13   -0.78    4.59
   6   0 -13   -1.55    4.12
   6   0 -13   -2.25    4.45
  -6   0  14   99.52   17.02
   6   0 -14  104.64   16.41
   6   0 -14   90.33   16.19
  -6   0  15    3.82    4.99
   6   0 -15   -0.41    3.94
   6   0 -15    2.82    5.26
  -6   0  16  305.45   42.77
   6   0 -16  295.63   41.76
  -6   0  17   -2.18    5.62
   6   0 -17    0.87    4.42
  -6   0  18  199.29   25.87
   6   0 -18  124.78   22.74
  -6   0  19   -4.65    6.78
   6   0 -19    0.64    4.13
  -6   0  20    4.51    5.67
   6   0 -20    7.33    6.03
  -6   0  21   -1.30    5.48
   6   0 -21   -1.23    4.66
  -6   0  22  110.28   21.65
   6   0 -22  144.08   21.54
  -6   0  23   -0.38    5.89
   6   0 -23    4.74    5.33
  -6   0  24   -0.60    5.61
   6   0 -24    0.48    5.11
  -6   0  25    1.64    7.09
   6   0 -25    3.51    6.73
  -6   0  26   40.22   12.31
   6   0 -26   73.80   13.58
  -6   0  27   -0.98    6.38
   6   0 -27    1.51    5.31
   6   0 -28   20.62    8.62
   6   0 -29   -1.17    5.40
   6   0 -30   20.09    7.99
   6   0 -31   -0.16    4.89
   6   0 -32   65.10   14.80
   6   0 -33   -3.82    7.61
   6   0 -34    2.87    5.47
   6   0 -35   -3.35    5.93
   6   0 -36   14.11    7.55
   6   0 -37    1.09    4.96
   6   0 -38   14.68    8.13
  -6   1   1   12.66    5.69
   6  -1  -1   12.27    4.63
   6  -1  -1    2.93    5.01
   6   1  -1   11.74    4.09
   6   1  -1   16.20    5.20
  -6  -1   1    4.58    3.44
  -6  -1   1    4.67    4.74
  -6   1   2  696.37   84.80
   6  -1  -2  690.51   83.94
   6  -1  -2  728.29   84.83
   6   1  -2  574.93   83.41
   6   1  -2  615.60   84.03
  -6  -1   2  621.10   83.31
  -6  -1   2  674.43   84.58
  -6   1   3   21.83    6.66
  -6   1   3   34.89    8.30
   6  -1  -3   51.19    8.31
   6  -1  -3   46.95    8.89
   6   1  -3   41.64    8.13
   6   1  -3   30.57    7.93
  -6  -1   3   49.38    7.72
  -6  -1   3   41.65    8.81
  -6   1   4  962.08  117.58
  -6   1   4  942.91  118.56
   6  -1  -4  801.34  117.40
   6  -1  -4  981.34  118.59
   6   1  -4  911.25  117.77
   6   1  -4  953.18  118.30
  -6  -1   4  979.22  117.56
  -6  -1   4  864.85  118.21
  -6   1   5  129.33   18.18
  -6   1   5  136.64   19.56
   6  -1  -5  123.42   18.63
   6  -1  -5  107.33   18.62
   6   1  -5  140.40   18.91
   6   1  -5  117.37   18.67
  -6  -1   5  132.05   18.17
  -6  -1   5  109.32   18.87
  -6   1   6  103.05   14.77
  -6   1   6   97.23   15.73
   6  -1  -6   97.26   15.03
   6  -1  -6   92.64   15.37
   6   1  -6   86.15   14.97
   6   1  -6  104.19   15.41
  -6  -1   6   91.98   14.30
  -6  -1   6   82.47   15.12
  -6   1   7  282.23   36.59
  -6   1   7  275.26   37.81
   6  -1  -7  262.31   36.99
   6  -1  -7  245.02   37.03
   6   1  -7  286.97   37.31
   6   1  -7  272.09   37.20
  -6  -1   7  298.94   36.80
  -6  -1   7  243.81   37.33
  -6   1   8  689.58   93.17
  -6   1   8  717.36   94.52
   6  -1  -8  684.51   93.68
   6  -1  -8  733.08   94.12
   6   1  -8  749.08   93.97
   6   1  -8  890.03   94.69
  -6  -1   8  693.82   93.15
  -6  -1   8  701.70   94.39
  -6   1   9    5.81    3.90
  -6   1   9    9.51    5.71
   6  -1  -9    6.67    4.57
   6  -1  -9   12.47    5.32
   6   1  -9    5.53    4.27
   6   1  -9    4.52    4.59
  -6  -1   9    7.41    3.79
  -6  -1   9    2.94    4.95
  -6   1  10   91.77   13.23
  -6   1  10   76.87   14.25
   6  -1 -10   59.49   12.96
   6  -1 -10  110.45   14.58
   6   1 -10  106.38   14.42
   6   1 -10   40.75   12.14
  -6  -1  10  106.84   13.78
  -6  -1  10  108.61   15.31
  -6   1  11   22.68    7.40
   6  -1 -11   12.07    5.50
   6  -1 -11   11.55    5.87
   6   1 -11   18.86    5.93
   6   1 -11   21.77    6.04
  -6  -1  11   24.59    7.02
  -6   1  12  297.50   48.83
   6  -1 -12  305.35   48.33
   6  -1 -12  370.00   49.13
   6   1 -12  469.74   49.97
   6   1 -12  406.20   49.23
  -6  -1  12  361.14   49.58
  -6   1  13   63.25   12.57
   6  -1 -13   71.88   12.40
   6  -1 -13   57.89   11.60
   6   1 -13   53.84   11.58
   6   1 -13   61.91   11.70
  -6  -1  13   71.55   12.79
   6  -1 -14  168.51   26.26
   6  -1 -14  194.07   27.00
   6   1 -14  163.81   26.25
   6   1 -14  184.28   26.55
  -6  -1  14  199.79   27.71
  -6   1  15    6.54    5.02
   6  -1 -15   10.39    5.59
   6  -1 -15   17.85    6.07
   6   1 -15   16.50    6.07
   6   1 -15   11.05    5.21
  -6  -1  15    4.42    5.30
  -6   1  16    3.30    5.45
   6  -1 -16    4.58    5.12
  -6  -1  16   12.08    6.61
  -6   1  17    8.68    5.69
   6  -1 -17    9.36    5.62
  -6  -1  17    5.75    5.93
  -6   1  18  221.88   37.24
   6  -1 -18  256.05   37.06
  -6  -1  18  311.80   38.87
  -6   1  19   37.46   10.08
   6  -1 -19   29.48    8.82
   6  -1 -19   44.36   10.04
   6   1 -19   44.93   10.04
  -6  -1  19   32.47    9.55
  -6   1  20   -3.72    6.37
   6  -1 -20   -0.01    4.93
   6  -1 -20    1.61    5.41
   6   1 -20    1.09    4.08
  -6  -1  20   -2.01    5.58
  -6   1  21    1.10    5.36
   6  -1 -21    2.48    5.39
   6   1 -21    1.87    5.21
  -6  -1  21    1.08    6.19
  -6   1  22   13.38    7.69
   6  -1 -22   26.73    8.35
   6   1 -22   19.67    7.51
  -6  -1  22   13.49    8.32
  -6   1  23   15.61    7.97
   6  -1 -23   10.04    6.12
   6   1 -23    5.37    6.21
  -6  -1  23   14.79    7.49
  -6   1  24   26.55    9.55
   6  -1 -24   39.04   10.41
   6   1 -24   32.67    9.65
  -6  -1  24   42.28   11.69
  -6   1  25    2.42    5.19
   6  -1 -25    0.38    5.34
   6   1 -25   -2.53    5.47
  -6  -1  25    0.98    6.25
   6  -1 -26    5.69    5.74
   6   1 -26    8.46    6.06
   6  -1 -27   -0.24    4.62
   6   1 -27    1.01    6.00
   6  -1 -28   60.29   13.85
   6   1 -28   69.49   14.30
   6  -1 -29   -2.46    5.99
   6   1 -29    1.10    6.10
   6  -1 -30   42.99   10.72
   6   1 -30   20.65    8.38
   6  -1 -31   -1.70    5.41
   6   1 -31   -3.20    6.02
   6  -1 -32    0.21    5.06
   6   1 -32    1.45    5.61
   6  -1 -33    0.55    5.98
   6   1 -33    4.34    6.69
   6  -1 -34   30.77    9.96
   6   1 -34   23.03    8.90
   6  -1 -35   -2.48    6.12
   6   1 -35    1.13    6.12
   6  -1 -36    4.55    7.05
   6   1 -36   -1.06    6.34
   6  -1 -37   -0.13    6.08
   6   1 -37    0.84    4.96
   6  -1 -38   12.08    7.55
   6   1 -38    6.17    6.64
  -6   2   1    4.00    3.35
  -6   2   1    7.14    5.42
   6  -2  -1    6.21    3.61
   6  -2  -1    4.01    4.66
   6   2  -1   -0.94    3.22
   6   2  -1   -2.21    4.16
  -6  -2   1    6.44    3.25
  -6  -2   1    3.86    4.85
  -6   2   2   20.20    5.28
  -6   2   2   26.36    6.87
   6  -2  -2   25.71    5.96
   6  -2  -2   19.58    6.49
   6   2  -2   21.72    5.56
   6   2  -2   10.08    5.61
  -6  -2   2   29.06    5.99
  -6  -2   2   16.17    6.10
  -6   2   3    3.94    3.46
  -6   2   3    0.43    4.12
   6  -2  -3    2.86    3.21
   6  -2  -3    3.26    4.38
   6   2  -3    3.97    4.03
   6   2  -3    4.76    4.39
  -6  -2   3    3.66    3.13
  -6  -2   3    2.95    4.75
  -6   2   4   48.63    8.48
  -6   2   4   46.26    9.19
   6  -2  -4   60.71    9.54
   6  -2  -4   19.00    8.18
   6   2  -4   46.56    8.85
   6   2  -4   50.91    9.22
  -6  -2   4   50.02    8.37
  -6  -2   4   68.10   10.64
  -6   2   5   13.50    4.57
  -6   2   5    8.74    5.65
   6  -2  -5   11.57    4.74
   6  -2  -5    5.30    4.78
   6   2  -5   19.21    5.50
   6   2  -5   18.17    5.25
  -6  -2   5   13.94    4.75
  -6  -2   5   18.11    6.16
  -6   2   6  321.41   42.62
  -6   2   6  317.57   43.77
   6  -2  -6  329.12   43.13
   6  -2  -6  288.18   43.17
   6   2  -6  346.06   43.35
   6   2  -6  369.17   43.69
  -6  -2   6  314.03   42.52
  -6  -2   6  286.64   43.26
  -6   2   7   57.97   10.64
  -6   2   7   56.20   11.73
   6  -2  -7   63.45   11.45
   6  -2  -7   71.94   12.13
   6   2  -7   62.87   11.19
   6   2  -7   69.06   11.57
  -6  -2   7   87.76   11.52
  -6  -2   7   58.30   11.65
  -6   2   8    4.81    3.69
  -6   2   8    9.74    4.99
   6  -2  -8    8.15    3.77
   6  -2  -8    8.36    4.68
   6   2  -8   13.46    4.87
   6   2  -8    4.95    4.74
  -6  -2   8    6.20    3.67
  -6  -2   8   11.47    5.33
  -6   2   9   -0.11    3.49
  -6   2   9    0.10    4.63
   6  -2  -9    2.62    3.70
   6  -2  -9   -1.74    4.39
   6   2  -9    3.94    3.86
   6   2  -9    2.66    4.02
  -6  -2   9    0.96    3.63
  -6  -2   9   -0.13    4.43
  -6   2  10  321.44   37.12
   6  -2 -10  320.94   36.32
   6  -2 -10  272.75   35.98
   6   2 -10  288.55   36.03
   6   2 -10  302.36   35.91
  -6  -2  10  146.08   33.75
  -6  -2  10  325.23   37.20
  -6   2  11  256.58   39.13
   6  -2 -11  272.95   38.73
   6  -2 -11  270.38   38.91
   6   2 -11  288.49   38.94
   6   2 -11  348.76   39.53
  -6  -2  11  263.55   39.23
  -6   2  12   75.65   15.25
   6  -2 -12   80.15   14.96
   6  -2 -12   82.82   15.10
   6   2 -12   89.93   15.20
   6   2 -12  113.28   15.85
  -6  -2  12  129.90   17.20
  -6   2  13   16.95    6.67
   6  -2 -13   14.36    5.19
   6  -2 -13   14.41    6.22
   6   2 -13   21.86    6.55
  -6  -2  13   20.62    7.13
  -6   2  14  115.40   18.22
   6  -2 -14   93.08   16.78
   6  -2 -14  101.33   17.22
   6   2 -14  114.32   17.35
  -6  -2  14  102.71   17.78
  -6   2  15   37.87    9.99
   6  -2 -15   36.20    8.89
   6  -2 -15   46.28    9.56
   6   2 -15   30.72    8.81
  -6  -2  15   40.57    9.79
  -6   2  16   64.40   13.28
   6  -2 -16   69.05   12.74
  -6  -2  16   59.96   12.88
  -6   2  17   10.99    6.66
   6  -2 -17   23.57    7.43
  -6  -2  17   25.19    7.99
  -6   2  18   23.36    7.74
   6  -2 -18   33.28    8.29
  -6  -2  18   21.13    8.14
  -6   2  19   24.73    8.44
   6  -2 -19   19.06    6.27
   6  -2 -19   22.98    7.24
   6   2 -19   23.91    7.11
  -6  -2  19    5.28    7.56
  -6   2  20  139.42   26.42
   6  -2 -20  220.29   27.36
   6  -2 -20  163.69   26.21
   6   2 -20  181.00   26.56
  -6  -2  20  153.39   26.84
  -6   2  21    4.96    6.11
   6  -2 -21    4.46    5.92
   6  -2 -21    9.02    6.39
   6   2 -21    3.84    4.96
  -6  -2  21    3.33    6.24
  -6   2  22   24.83   10.00
   6  -2 -22   43.15   10.01
   6  -2 -22   22.88    8.67
   6   2 -22   36.24    9.39
  -6  -2  22   35.08   10.48
  -6   2  23   -0.09    5.55
   6  -2 -23    2.67    5.23
   6   2 -23    4.48    6.39
   6  -2 -24   20.92    7.85
   6   2 -24   18.40    7.64
   6  -2 -25   19.83    7.32
   6   2 -25   10.46    7.58
   6  -2 -26   32.68   10.89
   6   2 -26   70.96   13.05
   6  -2 -27    5.04    5.56
   6   2 -27    3.69    6.70
  -6  -2  27    2.10    6.49
   6  -2 -28   11.28    7.27
   6   2 -28    9.24    6.61
  -6  -2  28   14.89    7.99
   6  -2 -29    9.84    5.68
   6   2 -29    2.56    5.42
  -6  -2  29   -1.82    6.03
   6  -2 -30   15.27    7.33
   6   2 -30   11.34    7.33
  -6  -2  30   14.79    8.29
   6  -2 -31    1.06    5.48
   6   2 -31   -2.26    6.72
  -6  -2  31   -3.64    7.14
   6  -2 -32   16.27    8.91
   6   2 -32   33.82    9.99
   6  -2 -33    0.54    6.71
   6   2 -33    7.22    6.90
   6  -2 -34   -1.69    7.67
   6   2 -34    0.64    6.67
   6  -2 -35   -2.24    6.86
   6   2 -35    5.63    6.03
   6  -2 -36   11.62    7.80
   6   2 -36    1.98    7.34
   6  -2 -37   -3.60    6.12
   6   2 -37   -1.99    6.42
   6  -2 -38    5.66    6.02
  -6   3   1   -1.14    3.23
  -6   3   1    2.30    4.40
   6  -3  -1    4.49    3.62
   6  -3  -1    6.58    4.70
   6   3  -1    4.18    3.55
   6   3  -1    3.96    3.67
  -6  -3   1    3.80    3.58
  -6  -3   1    2.91    4.46
  -6   3   2  130.45   19.21
  -6   3   2  149.09   20.74
   6  -3  -2  121.98   19.51
   6  -3  -2  138.64   20.52
   6   3  -2  132.66   19.59
   6   3  -2  168.33   20.53
  -6  -3   2  133.40   19.22
  -6  -3   2  118.84   19.91
  -6   3   3  137.09   22.00
  -6   3   3  199.62   24.25
   6  -3  -3  168.91   22.82
   6  -3  -3  148.87   23.25
   6   3  -3  152.48   22.45
   6   3  -3  142.86   22.57
  -6  -3   3  168.02   22.34
  -6  -3   3  173.48   23.53
  -6   3   4   41.52    7.85
  -6   3   4   45.04    8.98
   6  -3  -4   36.10    8.02
   6  -3  -4   43.71    8.64
   6   3  -4   34.75    7.96
   6   3  -4   53.56    8.96
  -6  -3   4   30.55    7.18
  -6  -3   4   47.51    8.73
  -6   3   5    2.77    3.64
  -6   3   5   11.53    4.93
   6  -3  -5    9.42    4.15
   6  -3  -5    9.72    5.26
   6   3  -5    9.31    4.39
   6   3  -5   10.59    4.67
  -6  -3   5   11.54    4.01
  -6  -3   5   12.03    4.87
  -6   3   6   14.04    4.64
  -6   3   6   21.26    6.54
   6  -3  -6   21.23    5.61
   6  -3  -6   19.55    6.07
   6   3  -6   11.82    4.92
   6   3  -6   13.15    5.40
  -6  -3   6   10.42    4.60
  -6  -3   6   11.41    5.59
  -6   3   7   17.73    5.04
  -6   3   7   24.65    6.47
   6  -3  -7   19.81    5.88
   6  -3  -7   33.77    6.93
   6   3  -7   19.48    5.97
   6   3  -7   12.85    5.52
  -6  -3   7    6.27    4.17
  -6  -3   7   20.89    6.37
  -6   3   8  395.06   53.08
  -6   3   8  427.99   54.66
   6  -3  -8  415.82   53.83
   6  -3  -8  375.82   53.86
   6   3  -8  410.07   53.87
   6   3  -8  448.73   53.92
  -6  -3   8  371.97   52.92
  -6  -3   8  410.33   54.38
  -6   3   9   50.93   12.12
  -6   3   9   87.77   14.48
   6  -3  -9   86.06   13.69
   6  -3  -9  113.69   15.04
   6   3  -9   84.09   13.71
   6   3  -9   91.34   13.84
  -6  -3   9   90.40   13.38
  -6  -3   9   90.48   14.49
  -6   3  10   17.18    6.71
   6  -3 -10   20.50    6.47
   6  -3 -10   29.20    7.30
   6   3 -10   29.73    6.83
  -6  -3  10   21.59    5.86
  -6  -3  10   15.77    6.18
  -6   3  11   13.03    5.90
   6  -3 -11    8.17    4.45
   6  -3 -11   17.73    6.07
   6   3 -11    4.70    4.68
  -6  -3  11   12.89    5.84
  -6   3  12   85.24   15.24
   6  -3 -12   86.29   14.75
   6  -3 -12   92.53   15.36
   6   3 -12   93.31   15.10
  -6  -3  12   87.01   15.32
  -6   3  13   59.99   18.60
   6  -3 -13  198.15   21.44
   6  -3 -13  146.43   20.61
   6   3 -13  173.84   20.97
  -6  -3  13  132.37   20.60
  -6   3  14  221.66   30.35
   6  -3 -14  179.84   28.79
   6  -3 -14  226.43   30.01
   6   3 -14  204.52   29.34
  -6  -3  14  184.28   29.49
  -6   3  15   19.32    7.76
   6  -3 -15   18.70    6.19
   6  -3 -15   33.19    7.59
   6   3 -15   18.01    6.83
  -6  -3  15   11.59    6.66
  -6   3  16   26.27    8.09
   6  -3 -16   37.45    8.93
  -6  -3  16   23.03    7.89
  -6   3  17   70.33   14.77
   6  -3 -17  108.99   15.82
  -6  -3  17   63.28   14.72
  -6   3  18  140.24   21.72
   6  -3 -18  126.55   20.37
  -6  -3  18  104.98   20.32
  -6   3  19   64.97   12.70
   6  -3 -19   44.62   10.82
   6  -3 -19   51.45   11.18
   6   3 -19   45.75   10.87
  -6  -3  19   34.32   10.84
  -6   3  20    2.25    5.04
   6  -3 -20   -3.92    5.72
   6  -3 -20    8.13    5.78
   6   3 -20   -3.05    5.02
  -6   3  21   -0.62    6.45
   6  -3 -21   -2.48    5.14
   6   3 -21   -1.79    5.69
   6  -3 -22   78.33   14.21
   6   3 -22   60.37   13.73
   6  -3 -23   20.34    7.95
   6   3 -23   15.81    8.16
   6  -3 -24   49.70   12.33
   6   3 -24   72.82   13.51
  -6  -3  24   55.51   13.64
   6  -3 -25    0.70    5.07
   6   3 -25    2.40    6.03
  -6  -3  25    1.94    6.51
   6  -3 -26    9.21    6.11
   6   3 -26    4.02    5.64
  -6  -3  26    0.15    6.89
   6  -3 -27    3.46    5.55
   6   3 -27    0.13    4.40
  -6  -3  27    3.87    6.52
   6  -3 -28   51.51   11.08
   6   3 -28   29.07    9.87
  -6  -3  28   17.86    8.80
   6  -3 -29    8.74    6.42
   6   3 -29   15.38    7.27
  -6  -3  29   -1.50    7.24
   6  -3 -30   17.59    8.76
   6   3 -30   57.83   11.70
  -6  -3  30   28.59   10.42
   6  -3 -31    2.25    6.31
   6   3 -31    2.92    5.47
  -6  -3  31   -0.95    7.39
   6  -3 -32    8.14    7.58
   6   3 -32    9.46    7.11
  -6  -3  32    1.73    6.48
   6  -3 -33   10.10    8.00
   6   3 -33    7.65    7.37
   6  -3 -34   15.10    7.64
   6   3 -34   16.53    7.38
   6  -3 -35   -1.08    5.51
   6   3 -35   -4.11    6.75
   6  -3 -36   -0.34    5.32
   6   3 -36   -1.93    6.08
   6  -3 -37    1.08    7.43
   6   3 -37    0.14    6.30
   6  -3 -38    8.34    6.72
  -6   4   1  209.76   27.78
  -6   4   1  205.48   28.89
   6  -4  -1  200.32   28.04
   6  -4  -1  192.88   28.87
   6   4  -1  188.61   27.70
   6   4  -1  228.35   28.32
  -6  -4   1  184.96   27.34
  -6  -4   1  215.61   28.81
  -6   4   2   19.53    5.21
  -6   4   2   18.45    6.47
   6  -4  -2   17.21    5.54
   6  -4  -2   35.48    7.64
   6   4  -2   19.87    5.56
   6   4  -2   29.04    6.30
  -6  -4   2   19.12    4.91
  -6  -4   2   28.66    6.45
  -6   4   3    5.69    3.22
  -6   4   3    3.34    4.41
   6  -4  -3   13.99    4.48
   6  -4  -3    6.34    4.58
   6   4  -3    3.24    3.38
   6   4  -3    2.20    3.78
  -6  -4   3    5.65    3.35
  -6  -4   3    3.11    4.02
  -6   4   4   12.61    4.23
  -6   4   4   16.13    5.63
   6  -4  -4   11.09    4.66
   6  -4  -4   21.72    5.96
   6   4  -4   14.48    4.80
  -6  -4   4   14.06    4.26
  -6  -4   4   13.63    5.46
  -6   4   5  284.46   38.96
  -6   4   5  279.81   40.03
   6  -4  -5  268.86   39.22
   6  -4  -5  311.13   40.34
   6   4  -5  337.93   39.92
  -6  -4   5  277.84   38.78
  -6  -4   5  302.66   40.06
  -6   4   6  266.63   35.45
  -6   4   6  266.17   36.58
   6  -4  -6  237.58   35.68
   6  -4  -6  296.06   36.91
   6   4  -6  297.09   36.31
  -6  -4   6  243.94   35.14
  -6  -4   6  252.63   36.27
  -6   4   7   83.81   14.30
   6  -4  -7   92.73   15.05
   6  -4  -7   96.13   15.59
   6   4  -7   86.38   14.87
  -6  -4   7  135.70   15.32
  -6  -4   7   81.62   15.12
  -6   4   8    4.74    3.63
  -6   4   8    5.32    4.55
   6  -4  -8    8.19    4.21
   6  -4  -8    1.49    3.69
   6   4  -8    2.90    3.69
  -6  -4   8    7.84    3.63
  -6  -4   8    4.91    4.76
  -6   4   9   73.67   11.93
  -6   4   9   56.65   12.30
   6  -4  -9   67.82   12.24
   6  -4  -9   68.20   12.49
   6   4  -9   67.46   12.29
  -6  -4   9   83.46   12.11
  -6  -4   9   84.61   13.43
  -6   4  10   39.83    8.81
   6  -4 -10   32.68    7.72
   6  -4 -10   33.18    8.36
   6   4 -10   39.24    8.47
  -6  -4  10   33.78    8.63
  -6   4  11  135.71   22.57
   6  -4 -11  159.02   22.40
   6  -4 -11  164.78   23.07
   6   4 -11  143.83   22.20
  -6  -4  11  142.66   22.76
  -6   4  12  103.14   17.88
   6  -4 -12  115.40   17.55
   6  -4 -12  135.57   18.55
   6   4 -12  102.98   17.32
  -6  -4  12   96.71   17.50
  -6   4  13   50.59   10.40
   6  -4 -13   77.95   11.23
   6  -4 -13   25.07    8.75
   6   4 -13   53.72   10.27
  -6  -4  13   46.43   10.79
  -6   4  14    7.50    5.29
   6  -4 -14    0.44    4.14
   6  -4 -14    2.69    5.13
   6   4 -14    2.60    4.54
  -6  -4  14    3.94    4.83
  -6   4  15  122.43   21.20
   6  -4 -15  127.11   20.57
   6  -4 -15  135.94   21.33
   6   4 -15  150.36   21.20
  -6  -4  15  125.23   21.05
  -6   4  16  180.78   28.02
   6  -4 -16  183.51   27.65
  -6   4  17   10.92    7.18
   6  -4 -17   31.07    8.22
  -6   4  18   65.51   13.70
   6  -4 -18   64.46   13.56
   6  -4 -19  115.63   20.84
   6   4 -19  149.04   21.77
   6  -4 -20  197.76   26.84
   6   4 -20  146.68   25.91
   6  -4 -21   13.98    6.63
   6   4 -21   11.98    6.41
  -6  -4  21    1.36    6.49
   6  -4 -22   19.67    7.32
   6   4 -22   26.23    8.41
  -6  -4  22   17.62    8.14
   6  -4 -23    1.28    5.32
   6   4 -23   -0.22    5.44
  -6  -4  23    2.41    6.16
   6  -4 -24    4.00    5.27
   6   4 -24   -2.19    5.25
  -6  -4  24   -0.13    6.26
   6  -4 -25   12.74    6.28
   6   4 -25   -3.36    6.38
  -6  -4  25    5.93    6.70
   6  -4 -26    9.24    6.52
   6   4 -26   11.93    7.47
  -6  -4  26   16.06    7.52
   6  -4 -27   32.24    9.03
   6   4 -27   16.03    7.49
  -6  -4  27    8.63    7.94
   6  -4 -28   30.50    9.46
   6   4 -28   11.23    7.73
  -6  -4  28   -5.42    7.88
   6  -4 -29   -2.05    5.60
   6   4 -29    2.23    6.33
  -6  -4  29    4.33    6.05
   6  -4 -30   20.29    8.15
   6   4 -30   17.46    8.00
  -6  -4  30   13.05    8.70
   6  -4 -31   -0.87    6.24
   6   4 -31    6.87    7.03
  -6  -4  31   11.39    7.58
   6  -4 -32   14.73    8.03
   6   4 -32   26.54    9.33
  -6  -4  32    6.70    7.36
   6  -4 -33    8.07    7.16
   6   4 -33    7.65    7.75
  -6  -4  33    4.08    7.03
   6  -4 -34    2.43    6.46
   6   4 -34   -1.66    5.94
  -6  -4  34    8.91    7.38
   6  -4 -35    7.60    6.52
   6   4 -35    6.76    7.44
   6  -4 -36    2.37    5.77
   6   4 -36   10.80    8.45
   6  -4 -37   -3.22    6.79
   6   4 -37    0.89    6.68
   6  -4 -38    2.97    5.40
  -6   5   1   18.15    4.47
  -6   5   1   19.34    5.72
   6  -5  -1   12.53    4.49
   6  -5  -1   15.94    6.02
   6   5  -1   13.56    4.51
  -6  -5   1   12.02    4.17
  -6  -5   1   12.10    5.09
  -6   5   2   95.11   15.34
  -6   5   2  107.33   16.68
   6  -5  -2  114.06   16.20
   6  -5  -2  113.63   17.17
   6   5  -2  100.58   15.72
  -6  -5   2  100.76   15.28
  -6  -5   2  107.42   16.33
  -6   5   3  152.94   19.68
  -6   5   3  128.71   20.26
   6  -5  -3  129.16   20.49
   6   5  -3  126.68   19.55
  -6  -5   3  138.98   19.27
  -6  -5   3  128.86   20.11
  -6   5   4  123.03   16.39
  -6   5   4   55.10   15.54
   6  -5  -4  141.69   17.23
   6  -5  -4  129.10   17.81
   6   5  -4  110.35   16.49
  -6  -5   4  112.27   16.01
  -6  -5   4  129.40   17.38
  -6   5   5    4.64    3.53
  -6   5   5    5.60    4.15
   6  -5  -5    0.31    3.34
   6  -5  -5    4.08    4.53
   6   5  -5    5.97    3.43
  -6  -5   5    4.70    2.88
  -6  -5   5    4.98    3.90
  -6   5   6    1.92    2.80
  -6   5   6    0.76    3.39
   6  -5  -6    4.32    3.45
   6  -5  -6   -1.25    4.48
   6   5  -6    0.85    3.04
  -6  -5   6    3.35    3.15
  -6  -5   6   -0.00    4.66
  -6   5   7   77.67   12.33
  -6   5   7   56.88   12.62
   6  -5  -7   80.88   13.04
   6  -5  -7   83.26   13.55
   6   5  -7   75.10   12.81
  -6  -5   7   89.38   12.57
  -6  -5   7   76.42   13.16
  -6   5   8   53.37    9.27
  -6   5   8   45.19   10.00
   6  -5  -8   50.02    9.73
   6  -5  -8   52.81   10.13
   6   5  -8   61.00   10.18
  -6  -5   8   44.35    8.87
  -6  -5   8   62.01   10.76
  -6   5   9   88.45   15.54
   6  -5  -9   92.38   15.12
   6  -5  -9   95.87   15.70
   6   5  -9   93.55   15.09
  -6  -5   9  101.32   14.74
  -6  -5   9   88.59   15.37
  -6   5  10   60.82   10.94
   6  -5 -10   60.93   10.25
   6  -5 -10   41.87    9.99
   6   5 -10   37.20    9.05
  -6  -5  10   50.92   10.45
  -6   5  11    1.01    4.20
   6  -5 -11   -1.60    4.08
   6  -5 -11    0.81    4.70
   6   5 -11   -0.11    3.82
  -6  -5  11    1.65    5.10
  -6   5  12    5.08    4.97
   6  -5 -12    8.78    4.71
   6  -5 -12   11.00    6.24
   6   5 -12    2.82    4.42
  -6  -5  12    7.31    5.24
  -6   5  13  253.22   33.92
   6  -5 -13  178.07   31.89
   6  -5 -13  242.68   33.62
   6   5 -13  285.45   33.70
  -6   5  14  248.84   39.40
   6  -5 -14  298.67   39.24
   6  -5 -14  281.27   39.59
   6   5 -14  288.81   39.27
  -6   5  15    4.88    5.51
   6  -5 -15    4.14    4.20
   6  -5 -15   -0.15    4.40
   6   5 -15    7.69    5.30
  -6  -5  17   -1.86    5.64
  -6  -5  18  202.67   31.05
   6  -5 -19   23.30    7.81
   6   5 -19   44.17    9.44
  -6  -5  19   16.65    8.31
   6  -5 -20    3.95    5.20
   6   5 -20   27.25    7.87
  -6  -5  20   19.50    7.97
   6  -5 -21    0.26    4.90
   6   5 -21    6.41    6.23
  -6  -5  21    2.36    6.52
   6  -5 -22   -0.15    5.22
   6   5 -22   -3.65    5.70
  -6  -5  22   -1.07    6.95
   6  -5 -23   69.19   12.92
   6   5 -23   57.87   12.46
  -6  -5  23   40.62   11.74
   6  -5 -24   18.53    8.29
   6   5 -24   29.57    9.32
  -6  -5  24   29.87    9.91
   6  -5 -25   18.41    7.35
   6   5 -25    6.43    5.59
  -6  -5  25    0.10    6.34
   6  -5 -26   -3.31    6.06
   6   5 -26    0.00    5.10
  -6  -5  26   -1.60    6.68
   6  -5 -27   -2.03    5.16
   6   5 -27    5.32    6.80
  -6  -5  27   -2.53    6.33
   6  -5 -28    1.76    6.47
   6   5 -28   32.40    9.22
  -6  -5  28    2.68    6.28
   6  -5 -29    6.80    6.57
   6   5 -29   21.75    8.81
  -6  -5  29   22.48    9.19
   6  -5 -30   10.14    6.72
   6   5 -30   14.49    7.49
  -6  -5  30    9.04    8.64
   6  -5 -31    3.22    6.47
   6   5 -31    6.59    6.97
  -6  -5  31    0.20    6.04
   6  -5 -32    7.24    7.09
   6   5 -32    2.15    6.16
  -6  -5  32   -1.13    7.26
   6  -5 -33   12.52    6.94
   6   5 -33    7.52    6.67
  -6  -5  33   12.38    8.55
   6  -5 -34    2.43    5.28
   6   5 -34    5.18    7.09
  -6  -5  34   12.11    8.04
   6  -5 -35    9.45    6.56
   6   5 -35    3.06    7.74
  -6  -5  35    3.84    7.08
   6  -5 -36   -1.22    6.90
   6   5 -36    7.11    7.02
   6  -5 -37   -3.32    5.90
   6   5 -37    3.27    6.26
   6  -5 -38   -2.26    6.84
  -6   6   1   88.94   19.42
   6  -6  -1  160.16   20.98
   6  -6  -1  188.43   22.85
   6   6  -1  156.15   20.68
  -6  -6   1  168.71   20.43
  -6  -6   1  156.72   21.31
  -6   6   2   41.42    7.63
  -6   6   2   47.55    9.15
   6  -6  -2   41.45    8.03
   6  -6  -2   50.94    9.52
   6   6  -2   38.65    7.87
  -6  -6   2   34.46    7.32
  -6  -6   2   43.68    8.54
  -6   6   3   10.07    3.94
  -6   6   3    9.39    4.61
   6  -6  -3    7.82    4.45
   6  -6  -3   15.06    5.37
   6   6  -3   19.08    4.78
  -6  -6   3   12.96    4.08
  -6  -6   3   11.72    4.80
  -6   6   4   14.83    4.96
  -6   6   4   33.67    7.37
   6  -6  -4   28.26    6.36
   6  -6  -4   21.92    6.84
   6   6  -4   29.47    6.28
  -6  -6   4   28.45    5.70
  -6  -6   4   21.25    6.46
  -6   6   5  179.14   24.11
  -6   6   5  166.00   24.90
   6  -6  -5  192.04   24.87
   6  -6  -5  174.14   25.46
   6   6  -5  165.13   24.38
  -6  -6   5  152.86   24.56
  -6   6   6  113.19   15.29
  -6   6   6   85.29   15.53
   6  -6  -6  122.51   16.13
   6  -6  -6   92.27   15.99
   6   6  -6   93.31   15.42
  -6  -6   6  101.31   14.95
  -6  -6   6   83.35   15.39
  -6   6   7   62.27   11.27
  -6   6   7   66.40   12.46
   6  -6  -7   65.11   11.97
   6  -6  -7   68.00   12.64
   6   6  -7   77.76   12.36
  -6  -6   7   73.09   11.51
  -6  -6   7   79.85   12.78
  -6   6   8   13.40    4.34
  -6   6   8   16.21    6.16
   6  -6  -8   29.13    6.13
   6  -6  -8    4.91    5.36
   6   6  -8   14.90    5.29
  -6  -6   8   19.33    4.87
  -6   6   9  114.21   18.36
   6  -6  -9  118.42   18.01
   6  -6  -9  130.97   18.86
   6   6  -9  113.48   17.85
  -6  -6   9  106.37   16.98
  -6   6  10   76.33   13.30
   6  -6 -10   37.43   11.41
   6  -6 -10  107.43   14.63
   6   6 -10  114.01   14.12
  -6   6  11   68.50   12.85
   6  -6 -11   70.35   12.41
   6  -6 -11   80.13   13.29
   6   6 -11   61.58   12.05
  -6   6  12   53.07   12.34
   6  -6 -12   68.56   12.49
   6  -6 -12   95.09   14.10
   6   6 -12   70.61   12.69
   6  -6 -13    6.49    4.58
   6  -6 -13    3.86    4.98
   6   6 -13    4.07    5.17
   6  -6 -14    1.51    4.18
   6   6 -14    2.16    4.66
  -6  -6  14   -3.83    6.00
   6  -6 -15   61.42   13.03
   6   6 -15   94.79   14.46
  -6  -6  15   71.88   14.13
  -6  -6  16   14.52    6.66
  -6  -6  17   14.51    7.12
   6   6 -18   65.92   12.67
  -6  -6  18   56.11   13.15
   6  -6 -19   21.41    7.43
   6   6 -19   24.61    7.72
  -6  -6  19   20.51    8.49
   6  -6 -20    0.02    4.98
   6   6 -20    3.38    4.76
  -6  -6  20   -3.84    5.74
   6  -6 -21   14.29    6.36
   6   6 -21   18.48    7.60
  -6  -6  21   28.28    8.76
   6  -6 -22    6.65    6.00
   6   6 -22   12.72    6.24
  -6  -6  22   19.69    7.63
   6  -6 -23   10.03    6.90
   6   6 -23   15.73    6.72
  -6  -6  23   39.14   10.17
   6  -6 -24    3.24    5.29
   6   6 -24    1.53    5.08
  -6  -6  24   -4.73    7.12
   6  -6 -25   40.40    9.42
   6   6 -25   45.84   10.70
  -6  -6  25   12.73    8.43
   6  -6 -26   26.46    8.79
   6   6 -26   28.63    8.94
  -6  -6  26   22.02   10.38
   6  -6 -27   14.67    7.27
   6   6 -27   22.48    7.74
  -6  -6  27    8.75    8.23
   6  -6 -28    0.48    5.52
   6   6 -28    6.13    5.83
  -6  -6  28   -2.78    7.31
   6  -6 -29    0.78    6.79
  -6  -6  29   -1.84    6.66
   6  -6 -30    0.70    4.73
   6   6 -30    1.15    6.24
  -6  -6  30   -1.21    5.90
   6  -6 -31   27.45    9.30
   6   6 -31    2.67    6.37
  -6  -6  31    8.44    8.92
   6  -6 -32    6.69    6.35
   6   6 -32   12.99    7.06
  -6  -6  32    6.84    8.10
   6  -6 -33   10.73    6.82
   6   6 -33    4.55    6.72
  -6  -6  33    7.52    8.02
   6  -6 -34   -3.81    6.71
   6   6 -34    1.39    6.51
  -6  -6  34    3.70    7.21
   6  -6 -35   -0.07    3.88
   6   6 -35    1.45    6.44
  -6  -6  35   -1.85    6.75
   6  -6 -36    0.00    6.41
   6   6 -36    3.90    6.30
  -6  -6  36    1.05    7.18
   6  -6 -37    3.31    6.29
  -6  -6  37   -3.88    7.84
   6  -6 -38   -3.99    6.70
  -6   7   1   25.38    5.18
   6  -7  -1   12.18    4.67
   6  -7  -1   15.65    6.01
   6   7  -1   13.85    4.77
  -6  -7   1   17.95    4.61
  -6   7   2   12.33    4.31
   6  -7  -2   16.65    4.80
   6  -7  -2   19.39    5.88
   6   7  -2   12.09    4.77
  -6  -7   2   11.85    3.95
  -6   7   3  332.55   39.64
   6  -7  -3  260.00   39.45
   6  -7  -3  276.90   40.58
   6   7  -3  295.31   39.65
  -6  -7   3  304.41   39.17
  -6   7   4   88.64   12.81
   6  -7  -4   77.00   13.07
   6  -7  -4   79.36   14.13
   6   7  -4   79.72   13.01
  -6  -7   4   75.21   12.28
  -6   7   5   11.25    4.61
   6  -7  -5   31.43    6.52
   6  -7  -5   22.67    6.99
   6   7  -5   16.31    5.30
  -6  -7   5   32.00    5.77
  -6   7   6   21.49    5.52
   6  -7  -6   23.07    6.26
   6  -7  -6   25.44    7.39
   6   7  -6   23.46    6.30
  -6  -7   6   24.68    5.67
  -6   7   7   18.22    5.50
   6  -7  -7   32.70    6.73
   6  -7  -7   24.89    7.26
   6   7  -7   21.69    6.58
  -6  -7   7   28.14    5.85
  -6   7   8   40.48    7.67
   6  -7  -8   34.66    7.96
   6  -7  -8   36.08    8.85
   6   7  -8   27.51    7.81
  -6  -7   8   51.08    8.16
   6  -7  -9  131.81   21.74
   6  -7  -9  157.91   23.02
   6   7  -9  156.86   22.26
  -6  -7   9  151.34   21.43
   6  -7 -10    4.31    4.13
   6   7 -10   -1.59    4.56
  -6  -7  10    1.60    4.80
   6  -7 -11    6.57    4.43
   6   7 -11   -1.50    4.39
  -6  -7  11   -1.68    5.27
   6  -7 -12   26.80    7.23
   6   7 -12   24.60    7.12
  -6  -7  12   35.03    8.45
   6  -7 -13  143.66   23.12
   6   7 -13  169.45   23.77
  -6  -7  13  152.76   23.91
   6  -7 -14    1.78    4.35
   6   7 -14   -1.01    4.69
  -6  -7  14    2.14    5.45
   6  -7 -15    0.94    4.12
   6   7 -15    6.38    5.59
  -6  -7  15    3.98    5.51
  -6  -7  16    6.42    4.90
  -6  -7  17    7.23    6.65
   6   7 -18    8.94    6.01
  -6  -7  18    6.23    5.89
   6  -7 -19   75.14   13.72
   6   7 -19   86.53   14.79
  -6  -7  19   56.16   13.59
   6  -7 -20    3.31    5.45
   6   7 -20   20.48    7.29
  -6  -7  20    6.37    6.95
   6  -7 -21   -0.52    5.68
   6   7 -21   -1.37    5.13
  -6  -7  21    7.05    6.41
   6  -7 -22   -2.90    6.68
   6   7 -22   -1.93    5.20
  -6  -7  22    0.08    5.58
   6  -7 -23   42.34    9.75
   6   7 -23   16.26    7.77
  -6  -7  23   29.83   10.15
   6  -7 -24    5.43    6.12
   6   7 -24   -0.10    5.72
  -6  -7  24   13.99    7.78
   6  -7 -25   10.03    6.32
   6   7 -25   18.79    7.57
  -6  -7  25   12.00    8.22
   6  -7 -26   -0.32    5.15
   6   7 -26   -1.82    5.08
  -6  -7  26    2.71    5.56
   6  -7 -27    5.82    5.96
   6   7 -27    5.27    6.21
  -6  -7  27   -2.15    7.36
   6  -7 -28    3.86    6.05
   6   7 -28    7.65    7.25
  -6  -7  28    5.84    6.54
   6  -7 -29   29.97   10.33
   6   7 -29   39.49   10.12
  -6  -7  29   38.16   10.96
   6  -7 -30    4.08    5.81
   6   7 -30    1.90    5.39
  -6  -7  30   -1.01    5.74
   6  -7 -31   -1.77    5.56
   6   7 -31   -4.06    7.12
  -6  -7  31   -4.10    7.47
   6  -7 -32    2.51    5.15
   6   7 -32    0.78    6.12
  -6  -7  32   10.33    8.32
   6  -7 -33    8.13    7.10
   6   7 -33   -0.91    6.09
  -6  -7  33    5.15    8.51
   6  -7 -34   -0.16    6.24
   6   7 -34   -1.73    6.12
  -6  -7  34    7.07    7.01
   6  -7 -35    1.57    5.81
   6   7 -35   -0.64    6.54
  -6  -7  35    8.01    7.11
   6  -7 -36    5.16    6.95
   6   7 -36    7.20    6.73
  -6  -7  36   -3.88    7.39
   6  -7 -37    4.29    7.20
  -6  -7  37   -3.21    6.80
   6  -7 -38   -2.27    6.62
  -6  -7  38   -3.43    7.62
  -6   8   1  145.39   21.16
   6  -8  -1  141.43   21.49
   6  -8  -1  141.06   22.62
   6   8  -1  146.86   21.28
  -6  -8   1  162.41   20.94
  -6   8   2    7.83    3.52
   6  -8  -2    4.68    3.66
   6  -8  -2    0.08    4.01
   6   8  -2   14.71    4.47
  -6  -8   2   14.21    4.01
  -6   8   3   -0.48    2.85
   6  -8  -3   -0.35    3.40
   6   8  -3    0.45    2.95
  -6  -8   3    0.20    2.50
  -6   8   4    0.33    3.14
   6  -8  -4   -1.28    3.64
   6   8  -4   -1.43    3.55
  -6  -8   4    0.94    2.59
  -6  -8   4    0.94    3.96
  -6   8   5  249.04   34.99
   6  -8  -5  285.02   35.98
   6   8  -5  244.26   35.37
  -6  -8   5  274.17   34.97
  -6  -8   5  249.74   35.78
  -6   8   6    3.23    3.47
   6  -8  -6    0.16    3.53
   6   8  -6    4.90    3.92
  -6  -8   6    4.36    3.33
  -6  -8   6   -0.53    3.93
  -6   8   7   98.58   15.39
   6  -8  -7   96.44   15.87
   6   8  -7  105.20   16.14
  -6  -8   7  106.19   15.38
  -6  -8   7   97.62   16.24
   6  -8  -8    5.03    4.54
   6   8  -8    2.58    3.86
  -6  -8   8    6.29    3.75
  -6  -8   8    1.18    4.44
   6  -8  -9  167.86   25.17
   6   8  -9  180.48   25.30
  -6  -8   9  160.69   24.20
  -6  -8   9  190.14   25.76
   6  -8 -10   40.74    8.98
   6   8 -10   47.03    9.33
  -6  -8  10   43.33    9.98
   6  -8 -11   98.34   16.01
   6   8 -11   91.17   15.92
  -6  -8  11  106.42   16.79
   6  -8 -12   49.67    8.40
   6   8 -12   16.90    6.33
  -6  -8  12   12.16    6.48
   6  -8 -13    0.09    4.29
   6   8 -13    3.86    4.78
  -6  -8  13    8.18    5.34
   6  -8 -14   -1.05    4.56
   6   8 -14    7.01    4.93
  -6  -8  14    1.60    5.18
   6  -8 -15  157.87   21.64
  -6  -8  15  113.73   21.44
  -6  -8  16    3.10    5.97
  -6  -8  17   17.69    7.22
   6   8 -18   -1.30    5.16
  -6  -8  18    7.35    6.00
   6  -8 -19   30.74    8.19
   6   8 -19   20.38    7.24
  -6  -8  19   13.92    8.04
   6  -8 -20   -1.25    5.50
   6   8 -20    3.37    5.84
  -6  -8  20    5.70    6.78
   6  -8 -21    4.82    5.37
   6   8 -21   11.33    6.44
  -6  -8  21   14.56    8.50
   6  -8 -22    3.72    5.27
   6   8 -22    6.00    5.41
  -6  -8  22   -0.12    5.92
   6  -8 -23   17.62    6.86
   6   8 -23    3.80    6.11
  -6  -8  23   19.09    8.28
   6  -8 -24    2.66    5.36
   6   8 -24   -2.75    5.83
  -6  -8  24    2.84    6.11
   6  -8 -25   21.17    7.80
   6   8 -25   16.88    7.66
  -6  -8  25   20.58    8.84
   6  -8 -26    0.23    5.54
   6   8 -26    0.57    5.99
  -6  -8  26    2.42    7.29
   6  -8 -27   11.87    7.94
   6   8 -27   32.55    9.39
  -6  -8  27    9.28    7.68
   6  -8 -28    4.98    5.62
   6   8 -28    4.74    6.12
  -6  -8  28    1.93    6.56
   6  -8 -29   -0.33    5.98
   6   8 -29    1.51    5.18
  -6  -8  29    2.42    6.96
   6  -8 -30   -1.36    5.94
   6   8 -30   -1.61    5.50
  -6  -8  30    2.36    5.91
   6  -8 -31    9.35    6.28
   6   8 -31    3.69    6.10
  -6  -8  31    5.49    6.77
   6  -8 -32    7.00    5.86
   6   8 -32    1.75    5.57
  -6  -8  32   -3.52    6.55
   6  -8 -33   -0.40    6.53
   6   8 -33    8.30    7.02
  -6  -8  33   -3.71    8.44
   6  -8 -34   -1.27    4.84
   6   8 -34    0.66    6.06
  -6  -8  34    1.96    5.36
   6  -8 -35   -0.27    5.88
   6   8 -35    1.15    6.06
  -6  -8  35   -0.69    6.77
   6  -8 -36   -3.07    6.17
   6   8 -36    5.04    7.20
  -6  -8  36   -1.65    6.72
   6  -8 -37    1.12    5.41
  -6  -8  37    4.31    7.80
  -6   9   1   10.75    4.05
   6  -9  -1    2.67    3.52
   6   9  -1    4.61    3.51
  -6  -9   1    6.15    3.06
  -6  -9   1    5.56    4.62
  -6   9   2   17.73    4.74
   6  -9  -2   10.89    4.71
   6   9  -2   14.23    4.93
  -6  -9   2   15.88    4.47
  -6  -9   2   19.73    5.68
  -6   9   3  174.76   25.29
   6  -9  -3  203.83   26.34
   6   9  -3  179.87   25.62
  -6  -9   3  178.47   25.00
  -6   9   4   12.19    4.22
   6  -9  -4    5.43    4.01
   6   9  -4   15.30    4.91
  -6  -9   4   14.08    4.29
  -6  -9   4    6.05    4.53
  -6   9   5    4.39    3.38
   6  -9  -5    2.68    3.91
   6   9  -5   -0.50    3.22
  -6  -9   5    0.76    2.94
  -6  -9   5    3.72    4.28
  -6   9   6   12.21    4.23
   6  -9  -6   16.64    5.13
   6   9  -6   10.07    4.93
  -6  -9   6   15.34    4.55
  -6  -9   6    6.70    4.65
  -6   9   7   15.43    4.68
   6  -9  -7   10.92    5.03
   6   9  -7   14.94    5.54
  -6  -9   7   15.39    4.91
  -6  -9   7   13.37    5.95
   6  -9  -8   -0.74    3.42
   6   9  -8    3.10    4.15
  -6  -9   8    2.15    2.98
  -6  -9   8    0.55    4.20
   6  -9  -9  106.64   16.62
   6   9  -9   97.34   16.35
  -6  -9   9  118.23   15.94
  -6  -9   9   86.92   16.44
   6  -9 -10    4.87    4.33
   6   9 -10    6.07    5.44
  -6  -9  10    8.93    5.49
   6  -9 -11   -0.28    4.30
   6   9 -11    0.63    4.38
  -6  -9  11    1.43    5.58
   6  -9 -12    7.20    5.52
   6   9 -12    9.04    5.78
  -6  -9  12   12.30    5.71
   6  -9 -13   74.54   13.48
   6   9 -13   69.11   13.61
  -6  -9  13   85.02   14.41
   6  -9 -14    1.36    4.69
   6   9 -14    2.66    4.13
  -6  -9  14    3.89    4.96
   6  -9 -15   12.45    6.21
  -6  -9  15   28.43    8.99
  -6  -9  16    1.64    6.17
  -6  -9  17   20.24    7.44
   6   9 -18   10.84    5.83
  -6  -9  18   -0.85    5.44
   6  -9 -19   23.11    8.16
   6   9 -19   41.34    9.70
  -6  -9  19   38.55   10.54
   6  -9 -20    1.17    4.60
   6   9 -20    3.47    5.04
  -6  -9  20    7.50    6.43
   6  -9 -21    0.83    4.83
   6   9 -21   -0.69    4.76
  -6  -9  21    4.87    6.55
   6  -9 -22    1.01    5.10
   6   9 -22    2.07    5.05
  -6  -9  22    0.12    5.49
   6  -9 -23   45.69   10.74
   6   9 -23   51.04   11.66
  -6  -9  23   44.01   11.77
   6  -9 -24    4.96    5.91
   6   9 -24   -2.85    5.12
  -6  -9  24    6.57    5.68
   6  -9 -25   25.41    7.89
   6   9 -25   11.45    7.48
  -6  -9  25   11.37    7.03
   6  -9 -26    6.12    6.45
   6   9 -26   -0.61    5.39
  -6  -9  26    2.22    5.63
   6  -9 -27   -0.00    5.23
   6   9 -27   10.71    7.02
  -6  -9  27    2.90    7.32
   6  -9 -28    4.46    6.07
   6   9 -28    0.07    5.75
  -6  -9  28   -2.58    7.04
   6  -9 -29   14.52    7.22
   6   9 -29   11.43    7.31
  -6  -9  29    7.01    8.20
   6  -9 -30    7.06    6.46
   6   9 -30    5.82    7.16
  -6  -9  30    3.14    6.13
   6  -9 -31    1.81    5.81
   6   9 -31   -4.29    6.95
  -6  -9  31    4.31    6.61
   6  -9 -32    2.04    5.92
   6   9 -32   -0.06    4.72
  -6  -9  32   -4.10    6.35
   6   9 -33   -0.68    6.74
  -6  -9  33    1.56    7.48
   6   9 -34   -1.31    6.02
  -6  -9  34    0.22    6.87
   6   9 -35    1.59    6.81
  -6  -9  35    0.79    7.07
   6 -10  -1   45.63    8.44
  -6 -10   1   33.48    8.19
   6 -10  -2   11.07    4.71
  -6 -10   2   12.17    4.95
   6 -10  -3   -0.25    3.41
  -6 -10   3    0.04    3.63
   6 -10  -4   14.82    5.37
   6  10  -4   13.50    5.21
  -6 -10   4   15.04    5.73
   6 -10  -5   38.64    8.84
   6  10  -5   55.90    9.40
  -6 -10   5   42.91    9.44
   6 -10  -6    3.08    3.92
   6  10  -6    0.71    3.71
  -6 -10   6    2.93    4.41
   6 -10  -7   18.47    5.83
   6  10  -7   16.59    5.79
  -6 -10   7   25.18    7.00
   6 -10  -8   -1.77    4.19
   6  10  -8    5.38    3.99
  -6 -10   8   -2.52    4.35
   6 -10  -9    8.35    4.54
   6  10  -9    3.94    3.85
  -6 -10   9    0.47    4.69
   6 -10 -10    2.76    4.13
   6  10 -10    0.29    3.61
  -6 -10  10    2.21    4.74
   6 -10 -11   70.23   15.48
   6  10 -11  145.82   17.67
  -6 -10  11  106.32   16.94
   6 -10 -12    1.84    4.15
   6  10 -12   -1.98    4.49
  -6 -10  12    1.39    5.14
   6 -10 -13   13.89    5.52
   6  10 -13    6.82    5.41
  -6 -10  13   10.56    5.70
   6 -10 -14    2.42    4.06
   6  10 -14    1.92    4.78
  -6 -10  14    8.91    5.59
   6 -10 -15   71.02   12.87
  -6 -10  15   55.07   12.79
  -6 -10  16   -0.01    4.30
  -6 -10  17   18.83    7.67
   6  10 -18   10.94    6.09
  -6 -10  18    5.08    7.11
   6 -10 -19    8.43    4.99
   6  10 -19    5.59    6.16
  -6 -10  19   18.16    7.76
   6 -10 -20    2.25    4.93
   6  10 -20   -1.66    5.38
  -6 -10  20    3.20    5.55
   6 -10 -21   62.20   12.12
   6  10 -21   50.03   11.61
  -6 -10  21   47.86   11.93
   6  10 -22   -2.31    6.26
  -6 -10  22   -2.88    6.45
   6  10 -23   -0.71    5.47
  -6 -10  23    3.94    5.40
   6  10 -24   -1.83    5.42
  -6 -10  24   -1.91    6.42
   6  10 -25    9.60    6.71
  -6 -10  25    5.48    6.62
   6  10 -26   -3.14    6.19
  -6 -10  26   -1.80    5.21
   6  10 -27   15.99    7.51
  -6 -10  27   11.87    7.20
   6  10 -28    4.40    5.76
  -6 -10  28    0.98    5.94
   6  10 -29   -0.77    5.78
  -6 -10  29    1.20    7.08
   6  10 -30   -0.99    5.54
  -6 -10  30    2.40    6.27
   6  10 -31    4.53    6.91
  -6 -10  31    1.07    5.88
   6  10 -32    1.14    5.90
  -6 -10  32    4.41    7.65
   6  10 -33   13.61    7.89
   6  10 -34   -5.04    7.26
   6  10 -35   -1.29    6.59
   6 -11  -1   15.92    5.22
  -6 -11   1   11.19    4.96
   6 -11  -2    3.44    3.40
  -6 -11   2    4.76    4.39
   6 -11  -3   46.49    9.17
  -6 -11   3   43.78    9.06
   6 -11  -4    0.23    3.45
  -6 -11   4    1.00    4.42
   6 -11  -5    2.94    3.46
  -6 -11   5    0.05    3.20
   6 -11  -6   -1.62    3.76
  -6 -11   6    0.13    3.63
  -6 -11   7   14.38    5.73
  -6 -11   8   17.55    6.13
  -6 -11   9   29.37    7.64
  -6 -11  10    7.16    4.95
  -6 -11  11   -0.05    4.58
  -6 -11  12   15.03    5.97
  -6 -11  13   43.80   10.37
  -6 -11  14    2.44    5.31
  -6 -11  15   21.20    8.29
  -6 -11  16    2.89    5.22
  -6 -11  17   26.65    8.87
  -6 -11  18   -2.14    5.81
  -6 -11  19    5.18    7.16
  -6 -11  20    2.62    4.89
  -6 -11  21   -4.95    6.48
  -6 -11  22    2.90    5.93
  -6 -11  23   14.59    8.85
  -6 -11  24   -0.44    5.86
  -6 -11  25    3.95    6.18
  -6 -11  26   -0.91    6.24
  -6 -11  27   -1.52    6.40
  -6 -11  28    3.29    6.00
  -6 -11  29    7.84    7.23
  -6 -11  30    6.88    6.94
  -6 -12   1   33.26    7.30
  -6 -12   2    1.53    4.16
  -6 -12   3    0.13    3.70
  -6 -12   4   -0.91    4.05
  -6 -12   5   47.32    9.55
  -6 -12   6    0.00    4.62
  -6 -12   7   19.57    6.57
  -6 -12   8   -1.27    4.32
  -6 -12   9    7.32    5.63
  -6 -12  10    2.07    4.37
  -6 -12  11   40.48    9.93
  -6 -12  12   -1.82    4.95
  -6 -12  13    4.57    5.46
  -6 -12  14    2.49    5.12
  -6 -12  15   24.33    7.65
  -6 -12  16    0.78    5.80
  -6 -12  17   15.91    7.28
  -6 -12  18    0.01    5.21
  -6 -12  19    1.61    5.52
  -6 -12  20    2.41    4.25
  -6 -12  21   14.78    7.89
  -6 -12  22   -0.53    5.43
  -6 -12  23   -1.65    6.77
  -6 -12  24    5.97    6.21
  -6 -12  25    5.04    7.10
  -6 -12  26   -0.50    6.20
  -6 -12  27    3.83    7.29
  -6 -13   1    4.53    4.08
  -6 -13   2    1.46    3.93
  -6 -13   3   45.12    8.99
  -6 -13   4   19.91    5.88
  -6 -13   5    7.68    4.80
  -6 -13   6    6.19    5.13
  -6 -13   7   19.36    6.45
  -6 -13   8    9.27    5.09
  -6 -13   9   35.52    8.54
  -6 -13  10    6.21    4.60
  -6 -13  11   -0.67    4.49
  -6 -13  12    1.59    5.38
  -6 -13  13   12.45    6.53
  -6 -13  14   -0.57    4.90
  -6 -13  15    7.98    5.72
  -6 -13  16   -0.21    4.90
  -6 -13  17    4.66    5.90
  -6 -13  18    0.70    5.56
  -6 -13  19   11.20    7.08
  -6 -13  20    2.56    4.99
  -6 -13  21   -1.19    4.96
  -6 -13  22    5.49    5.69
  -6 -13  23    6.09    6.03
  -6 -13  24    4.85    6.91
  -6 -14   1   14.38    5.26
  -6 -14   2    3.26    3.61
  -6 -14   3   -2.12    3.91
  -6 -14   4    9.55    4.78
  -6 -14   5   25.47    6.72
  -6 -14   6   14.50    5.69
  -6 -14   7    9.95    5.76
  -6 -14   8   -0.72    3.64
  -6 -14   9   -0.04    4.67
  -6 -14  10    7.03    5.05
  -6 -14  11   10.16    5.71
  -6 -14  12    1.90    5.35
  -6 -14  13   -2.05    5.36
  -6 -14  14    4.59    5.39
  -6 -14  15    0.01    5.12
  -6 -14  16    2.28    6.11
  -6 -14  17   10.03    6.60
  -6 -14  18    2.18    5.39
  -6 -14  19   -1.53    5.39
  -6 -14  20   -1.25    4.94
  -6 -14  21   -2.45    5.08
  -6 -15   1    2.00    3.32
  -6 -15   2    6.46    4.36
  -6 -15   3    7.53    4.25
  -6 -15   4    3.77    3.70
  -6 -15   5   -0.58    3.56
  -6 -15   6   -0.13    3.76
  -6 -15   7    3.16    3.97
  -6 -15   8    1.65    4.35
  -6 -15   9    5.02    5.15
  -6 -15  10    0.61    4.19
  -6 -15  11    0.04    4.62
  -6 -15  12    2.93    4.63
  -6 -15  13    3.63    4.83
  -6 -15  14    3.84    5.41
  -6 -15  15   -0.19    4.98
  -6 -15  16   -0.16    4.61
  -6 -15  17   -1.01    4.89
  -6 -15  18    1.07    5.39
  -6 -16   1    3.83    3.95
  -6 -16   2    2.79    3.59
  -6 -16   3    1.09    3.36
  -6 -16   4   -0.39    3.76
  -6 -16   5    0.78    3.38
  -6 -16   6    3.01    4.06
  -6 -16   7    2.49    3.95
  -6 -16   8   -0.27    3.98
  -6 -16   9   -2.28    4.09
  -6 -16  10    4.25    4.33
  -6 -16  11   -0.06    3.75
  -6 -16  12   -0.66    4.53
  -6 -16  13    2.52    4.68
  -6 -16  14    0.57    5.14
  -6 -17   1   -2.57    3.64
  -6 -17   2    2.20    3.73
  -6 -17   3    5.76    4.20
  -6 -17   4    9.33    4.57
  -6 -17   5   -1.68    3.99
  -6 -17   6   -0.20    4.07
  -6 -17   7    1.24    4.09
  -6 -17   8    6.63    4.69
  -6 -17   9   -0.51    3.68
  -6 -17  10    1.34    5.03
  -6 -18   1    1.10    3.39
  -6 -18   2   -2.51    3.79
  -6 -18   3    0.54    3.66
  -6 -18   4    2.20    3.62
  -6 -18   5   -0.58    3.85
  -5   0   1    6.79    3.40
  -5   0   1    3.01    4.27
   5   0  -1    3.12    3.45
   5   0  -1    5.12    4.38
  -5   0   2   -0.45    3.15
  -5   0   2    0.78    3.83
   5   0  -2    0.94    2.46
   5   0  -2   -0.62    4.02
  -5   0   3   87.52   13.37
  -5   0   3   87.95   14.26
   5   0  -3   88.59   13.67
   5   0  -3   99.94   14.59
  -5   0   4    0.85    3.12
  -5   0   4   -0.93    3.62
   5   0  -4    2.19    3.26
   5   0  -4    2.13    4.07
  -5   0   5 2067.40  293.98
  -5   0   5 2650.26  295.60
   5   0  -5 2422.75  294.78
   5   0  -5 2396.67  294.95
  -5   0   6    0.67    3.70
  -5   0   6   -0.25    4.55
   5   0  -6    0.08    3.06
   5   0  -6    3.72    5.04
  -5   0   7   59.80   10.12
  -5   0   7   58.20   11.03
   5   0  -7   54.99   10.43
   5   0  -7   66.96   11.04
  -5   0   8   -1.44    3.37
  -5   0   8    0.17    4.09
   5   0  -8    1.87    4.32
   5   0  -8   -1.15    3.75
  -5   0   9  629.97   77.42
  -5   0   9  552.07   77.99
   5   0  -9  626.46   77.88
   5   0  -9  580.05   77.76
  -5   0  10    1.55    3.80
  -5   0  10   -0.21    4.61
   5   0 -10    1.00    3.05
   5   0 -10    0.14    4.99
  -5   0  11   18.86    5.79
  -5   0  11   27.91    7.29
   5   0 -11   22.52    6.56
   5   0 -11   32.98    7.41
  -5   0  12   -0.12    2.82
  -5   0  12    1.68    4.42
   5   0 -12   -0.81    4.22
   5   0 -12    0.47    4.36
  -5   0  13    3.06    5.09
   5   0 -13    3.06    3.90
   5   0 -13   13.81    5.03
  -5   0  14   -0.69    4.29
   5   0 -14   -1.81    3.90
   5   0 -14   -1.36    4.55
  -5   0  15  125.41   21.76
   5   0 -15  132.13   21.29
   5   0 -15  164.18   21.96
  -5   0  16   -2.56    4.57
   5   0 -16    0.75    4.58
   5   0 -16    1.29    4.46
  -5   0  17   92.39   17.39
   5   0 -17   95.20   16.42
   5   0 -17  104.29   16.65
  -5   0  18   -1.77    5.33
   5   0 -18   -0.42    4.35
  -5   0  19  167.16   27.81
   5   0 -19  194.70   27.43
  -5   0  20   -0.12    5.12
   5   0 -20   -1.93    4.87
  -5   0  21  199.43   35.81
   5   0 -21  309.26   37.02
  -5   0  22    1.24    6.00
   5   0 -22    0.36    5.73
  -5   0  23   -2.78    6.13
   5   0 -23   -3.38    5.45
  -5   0  24    3.51    6.54
   5   0 -24   -0.37    5.10
  -5   0  25   24.37    9.00
   5   0 -25   29.84    8.80
  -5   0  26   -2.83    6.87
   5   0 -26   -2.05    5.81
  -5   0  27   28.02    9.88
   5   0 -27    8.38    6.82
  -5   0  28   -1.38    7.04
   5   0 -28   -2.44    6.22
   5   0 -29    6.11    6.74
   5   0 -30   -3.01    5.89
   5   0 -31   40.63   10.95
   5   0 -32    4.31    6.43
   5   0 -33    0.50    5.20
   5   0 -34    0.95    5.58
   5   0 -35    7.51    7.13
   5   0 -36    3.79    5.81
   5   0 -37    4.67    6.51
   5   0 -38    0.06    5.92
   5   0 -39    0.20    5.92
  -5   1   1  433.36   60.55
  -5   1   1  460.05   61.49
   5  -1  -1  447.35   60.81
   5  -1  -1  533.14   61.87
   5   1  -1  459.53   60.83
   5   1  -1  547.78   61.78
  -5  -1   1  431.42   60.50
  -5  -1   1  510.87   61.79
  -5   1   2    9.37    3.78
  -5   1   2    5.83    5.12
   5  -1  -2    4.52    3.87
   5  -1  -2    2.18    4.15
   5   1  -2    3.37    3.33
   5   1  -2    3.78    4.33
  -5  -1   2    7.27    3.34
  -5  -1   2    2.85    4.19
  -5   1   3  496.11   64.85
  -5   1   3  503.05   65.65
   5  -1  -3  440.16   64.83
   5  -1  -3  601.34   66.21
   5   1  -3  474.01   64.95
   5   1  -3  559.20   65.77
  -5  -1   3  485.50   64.75
  -5  -1   3  524.36   65.75
  -5   1   4   19.71    4.82
  -5   1   4   15.17    5.49
   5  -1  -4   10.61    4.36
   5  -1  -4   17.37    5.76
   5   1  -4   15.79    4.98
   5   1  -4    6.62    5.38
  -5  -1   4   18.24    4.41
  -5  -1   4    8.33    4.96
  -5   1   5  116.52   16.63
  -5   1   5  121.54   17.77
   5  -1  -5  119.18   17.13
   5  -1  -5  157.22   18.22
   5   1  -5  127.66   17.23
   5   1  -5   91.74   16.81
  -5  -1   5  102.38   16.37
  -5  -1   5  101.55   17.21
  -5   1   6  650.94   84.55
  -5   1   6  596.61   85.20
   5  -1  -6  678.51   85.08
   5  -1  -6  664.45   85.25
   5   1  -6  701.21   85.25
  -5  -1   6  681.76   84.66
  -5  -1   6  640.92   85.37
  -5   1   7  659.33   82.21
  -5   1   7  655.89   83.19
   5  -1  -7  585.36   82.35
   5  -1  -7  682.28   82.97
   5   1  -7  673.57   82.69
   5   1  -7  622.11   82.55
  -5  -1   7  593.47   81.97
  -5  -1   7  673.95   83.30
  -5   1   8   -0.75    4.04
  -5   1   8   -0.90    4.78
   5  -1  -8    4.14    4.49
   5  -1  -8   -1.52    4.35
   5   1  -8   -1.00    4.50
   5   1  -8   -0.94    3.77
  -5  -1   8   -0.35    3.37
  -5  -1   8    0.71    4.44
  -5   1   9   37.74    8.39
   5  -1  -9   34.70    7.52
   5  -1  -9   43.42    8.22
   5   1  -9   15.50    6.37
   5   1  -9   38.53    7.86
  -5  -1   9   33.71    6.69
  -5  -1   9   26.17    7.63
  -5   1  10    2.11    3.78
  -5   1  10    2.67    4.76
   5  -1 -10    1.34    4.10
   5  -1 -10   -1.75    5.03
   5   1 -10    5.02    4.09
   5   1 -10   -1.28    4.14
  -5  -1  10    3.67    3.84
  -5  -1  10    4.72    4.34
  -5   1  11  236.62   31.73
  -5   1  11  219.15   32.55
   5  -1 -11  207.27   31.84
   5  -1 -11  259.31   32.77
   5   1 -11  252.74   32.48
   5   1 -11  252.13   32.46
  -5  -1  11  210.82   31.46
  -5  -1  11  223.68   32.60
  -5   1  12   17.87    5.64
  -5   1  12    9.60    5.74
   5  -1 -12   20.54    6.09
   5  -1 -12   18.00    5.94
   5   1 -12   19.67    5.79
   5   1 -12   22.98    6.09
  -5  -1  12   15.70    5.22
  -5  -1  12   14.03    6.38
  -5   1  13  469.68   59.01
  -5   1  13  370.94   59.42
   5  -1 -13  465.39   59.58
   5  -1 -13  436.64   59.53
   5   1 -13  457.54   59.55
   5   1 -13  449.46   59.44
  -5  -1  13  489.77   59.18
  -5  -1  13  434.96   59.96
  -5   1  14    2.55    4.96
   5  -1 -14    1.38    3.85
   5  -1 -14    0.40    4.25
   5   1 -14    3.06    4.25
   5   1 -14   -0.20    4.06
  -5  -1  14    3.97    4.80
  -5   1  15   62.14   12.45
   5  -1 -15   72.33   12.05
   5  -1 -15   68.32   12.12
   5   1 -15   57.29   11.61
   5   1 -15   56.46   11.34
  -5  -1  15   61.61   12.36
  -5   1  16    7.00    5.34
   5  -1 -16    8.14    4.70
   5  -1 -16   10.24    5.10
   5   1 -16    4.36    4.67
   5   1 -16    4.01    4.09
  -5  -1  16    0.58    4.44
  -5   1  17   34.02    8.50
   5  -1 -17   21.94    7.45
   5  -1 -17   24.06    7.46
   5   1 -17   43.00    8.94
   5   1 -17   34.05    8.07
  -5  -1  17   28.42    8.58
  -5   1  18    6.54    5.94
   5  -1 -18    6.96    5.26
   5   1 -18    0.37    5.02
  -5  -1  18   11.61    6.14
  -5   1  19   56.63   16.10
   5  -1 -19  126.77   17.76
  -5  -1  19  150.31   19.64
  -5   1  20    8.04    6.30
   5  -1 -20    5.84    5.84
  -5  -1  20    3.17    6.17
  -5   1  21    4.89    5.50
   5  -1 -21    0.73    4.10
   5  -1 -21    3.71    6.10
   5   1 -21    0.57    4.06
  -5  -1  21    7.43    5.71
  -5   1  22   10.56    6.97
   5  -1 -22    7.81    5.46
   5  -1 -22   16.42    7.43
   5   1 -22    9.35    5.73
  -5  -1  22   17.67    7.62
  -5   1  23   51.64   12.34
   5  -1 -23   38.82   11.27
   5   1 -23   51.62   11.30
  -5  -1  23   68.36   13.39
  -5   1  24    4.78    6.36
   5  -1 -24    0.13    4.94
   5   1 -24    1.12    5.68
  -5  -1  24   -1.50    5.15
  -5   1  25   20.95    8.05
   5  -1 -25   19.83    7.52
   5   1 -25    8.42    7.25
  -5  -1  25    8.63    7.61
  -5   1  26    3.28    7.07
   5  -1 -26    4.99    6.64
   5   1 -26   11.27    6.47
  -5  -1  26    3.70    7.68
   5  -1 -27   86.98   16.24
   5   1 -27   89.68   16.99
  -5  -1  27   70.50   16.62
   5  -1 -28   27.08    8.86
   5   1 -28   26.39    8.56
   5  -1 -29   29.13    9.54
   5   1 -29   57.55   12.02
   5  -1 -30   -1.60    5.48
   5   1 -30   -1.74    6.00
   5  -1 -31   -3.77    6.73
   5   1 -31    5.74    5.84
   5  -1 -32   -1.34    6.73
   5   1 -32   12.29    6.47
   5  -1 -33   49.01   12.56
   5   1 -33   68.70   13.81
   5  -1 -34   -2.27    6.77
   5   1 -34   -0.39    5.03
   5  -1 -35    3.27    6.18
   5   1 -35   -0.92    5.68
   5  -1 -36    2.79    6.51
   5   1 -36    2.29    5.66
   5  -1 -37   16.00    8.56
   5   1 -37   14.04    6.87
   5  -1 -38    2.72    5.62
   5   1 -38   -5.41    7.20
   5  -1 -39    1.53    7.03
  -5   2   1    5.35    3.17
  -5   2   1    3.36    4.55
   5  -2  -1    6.57    4.00
   5  -2  -1    8.44    4.43
   5   2  -1   10.36    3.83
   5   2  -1    8.70    5.02
  -5  -2   1    5.08    3.57
  -5  -2   1    5.01    4.36
  -5   2   2   22.12    5.11
  -5   2   2   15.89    6.14
   5  -2  -2   20.62    5.15
   5  -2  -2   17.22    5.58
   5   2  -2   13.27    4.43
   5   2  -2   10.26    4.88
  -5  -2   2   13.72    4.29
  -5  -2   2   16.39    5.66
  -5   2   3  154.79   24.12
  -5   2   3  206.74   25.72
   5  -2  -3  174.12   24.57
   5  -2  -3  193.49   25.50
   5   2  -3  189.08   24.75
   5   2  -3  194.88   25.20
  -5  -2   3  146.35   23.93
  -5  -2   3  207.01   25.60
  -5   2   4   75.62   12.09
  -5   2   4   80.20   13.10
   5  -2  -4   77.92   12.43
   5  -2  -4   77.01   12.84
   5   2  -4   81.02   12.36
   5   2  -4   90.26   12.96
  -5  -2   4   68.96   11.69
  -5  -2   4   73.60   12.80
  -5   2   5  559.68   75.25
   5  -2  -5  574.29   75.69
   5  -2  -5  708.44   76.72
   5   2  -5  516.16   75.38
   5   2  -5  641.19   76.08
  -5  -2   5  557.89   75.23
  -5  -2   5  614.89   76.32
  -5   2   6    3.37    3.65
  -5   2   6    6.93    4.52
   5  -2  -6   10.08    4.41
   5  -2  -6   10.39    5.33
   5   2  -6   13.48    4.86
   5   2  -6    8.01    4.74
  -5  -2   6   15.18    4.46
  -5  -2   6   11.86    5.16
  -5   2   7   95.32   13.99
   5  -2  -7   92.85   14.47
   5  -2  -7  109.72   15.32
   5   2  -7   87.39   14.24
   5   2  -7   79.65   14.28
  -5  -2   7  101.59   14.13
  -5  -2   7   77.45   14.44
  -5   2   8   12.98    4.71
  -5   2   8   16.72    5.88
   5  -2  -8    3.81    4.05
   5  -2  -8    9.43    4.82
   5   2  -8    5.24    4.29
   5   2  -8    8.99    4.37
  -5  -2   8    6.14    4.01
  -5  -2   8   13.33    6.00
  -5   2   9  718.89   78.50
  -5   2   9  753.25   79.89
   5  -2  -9  288.05   76.89
   5  -2  -9  694.19   79.23
   5   2  -9  748.86   79.26
   5   2  -9  683.53   78.77
  -5  -2   9  741.65   78.64
  -5  -2   9  654.34   79.24
  -5   2  10    3.48    4.00
  -5   2  10    2.99    4.32
   5  -2 -10    5.57    4.03
   5  -2 -10    3.09    4.45
   5   2 -10    1.21    3.52
   5   2 -10    0.17    3.94
  -5  -2  10    3.77    3.60
  -5  -2  10    3.12    4.73
  -5   2  11    1.66    3.49
  -5   2  11    6.43    5.25
   5  -2 -11    7.06    4.44
   5  -2 -11    7.95    5.03
   5   2 -11    2.31    3.81
   5   2 -11   15.94    5.00
  -5  -2  11    1.67    3.38
  -5  -2  11   12.72    5.17
  -5   2  12   77.17   12.31
  -5   2  12   67.67   13.03
   5  -2 -12   72.89   12.60
   5  -2 -12   83.58   13.37
   5   2 -12   73.60   12.79
   5   2 -12   66.60   12.39
  -5  -2  12   80.48   12.36
  -5  -2  12   67.91   13.27
  -5   2  13   73.96   11.59
  -5   2  13   68.69   12.60
   5  -2 -13   81.32   12.28
   5  -2 -13   88.88   12.92
   5   2 -13   86.82   12.71
   5   2 -13   54.32   11.62
  -5  -2  13   74.77   11.78
  -5  -2  13   31.93   10.93
  -5   2  14   26.62    8.35
   5  -2 -14   44.35    9.10
   5  -2 -14   44.11    9.22
   5   2 -14   50.85    9.38
   5   2 -14   33.84    8.43
  -5  -2  14   48.76    9.95
  -5   2  15  369.12   52.97
   5  -2 -15  402.95   52.46
   5  -2 -15  423.24   52.98
   5   2 -15  383.50   52.33
  -5  -2  15  362.98   52.84
  -5   2  16    5.50    4.88
   5  -2 -16    7.11    4.40
   5  -2 -16    1.74    4.22
   5   2 -16    0.36    3.39
  -5  -2  16    6.15    4.87
  -5   2  17   15.61    6.08
   5  -2 -17    4.31    4.69
   5  -2 -17    3.64    4.55
   5   2 -17    7.74    4.64
  -5  -2  17    4.21    5.14
  -5   2  18   -1.40    5.81
   5  -2 -18    3.17    4.71
   5  -2 -18    4.29    4.84
  -5  -2  18   -0.96    4.94
  -5   2  19  124.49   21.01
   5  -2 -19  132.27   20.47
  -5  -2  19  110.86   20.29
  -5   2  20   81.47   15.16
   5  -2 -20   65.04   13.93
  -5   2  21   -0.01    5.44
   5  -2 -21    3.23    4.93
   5  -2 -21   11.04    6.27
   5   2 -21    0.95    5.31
  -5  -2  21   -0.83    5.28
  -5   2  22   13.20    6.98
   5  -2 -22    9.77    6.24
   5  -2 -22   13.82    6.60
   5   2 -22    6.54    6.91
  -5  -2  22   11.08    7.18
  -5   2  23   10.85    7.20
   5  -2 -23    6.67    5.64
   5  -2 -23   10.22    7.13
   5   2 -23   20.45    8.34
  -5  -2  23   14.79    7.68
  -5   2  24    0.34    6.54
   5  -2 -24    2.01    5.30
   5   2 -24   -3.41    5.93
  -5  -2  24    6.89    5.52
   5  -2 -25  131.61   20.18
   5   2 -25   96.12   18.87
   5  -2 -26    9.31    6.34
   5   2 -26    5.70    7.09
   5  -2 -27   59.38   12.53
   5   2 -27   55.19   12.72
   5  -2 -28    3.68    6.25
   5   2 -28   -2.25    6.57
  -5  -2  28    2.92    6.23
   5  -2 -29   57.13   12.25
   5   2 -29   50.20   12.12
  -5  -2  29   33.55   12.28
   5  -2 -30    0.03    5.04
   5   2 -30    3.07    5.83
  -5  -2  30    5.99    7.21
   5  -2 -31   55.58   12.51
   5   2 -31   43.49   11.76
  -5  -2  31   30.38   11.54
   5  -2 -32   -0.33    4.91
   5   2 -32    2.78    5.18
   5  -2 -33    2.87    5.48
   5   2 -33    4.96    6.10
   5  -2 -34    4.71    6.09
   5   2 -34   -3.35    6.08
   5  -2 -35   16.93    7.47
   5   2 -35    8.07    8.26
   5  -2 -36    2.44    7.17
   5   2 -36    2.99    5.64
   5  -2 -37   -1.52    6.28
   5   2 -37   10.55    7.74
   5  -2 -38   -4.31    7.04
   5   2 -38    4.89    6.49
   5  -2 -39    4.20    6.69
  -5   3   1  285.86   36.87
  -5   3   1  298.51   37.90
   5  -3  -1  302.25   37.25
   5  -3  -1  166.76   36.69
   5   3  -1  285.46   36.93
   5   3  -1  343.46   37.77
  -5  -3   1  275.44   36.66
  -5  -3   1  315.59   37.93
  -5   3   2   61.79   10.25
  -5   3   2   72.63   11.49
   5  -3  -2   55.00   10.28
   5  -3  -2   70.32   11.49
   5   3  -2   59.69   10.32
   5   3  -2   64.53   10.81
  -5  -3   2   59.48    9.98
  -5  -3   2   72.06   11.23
  -5   3   3  145.55   17.68
  -5   3   3  100.44   17.68
   5  -3  -3  128.09   18.23
   5   3  -3  120.02   17.37
   5   3  -3  137.44   17.93
  -5  -3   3  100.18   16.76
  -5  -3   3  118.11   17.98
  -5   3   4    3.50    3.65
  -5   3   4    9.08    4.84
   5  -3  -4    4.72    3.64
   5  -3  -4    0.52    4.28
   5   3  -4    3.95    3.81
   5   3  -4    5.79    4.06
  -5  -3   4    7.80    3.64
  -5  -3   4   10.14    5.02
  -5   3   5  280.46   32.23
  -5   3   5  265.14   33.18
   5  -3  -5  251.88   32.39
   5  -3  -5  255.50   32.99
   5   3  -5  177.43   31.64
   5   3  -5  212.77   32.07
  -5  -3   5  253.60   32.01
  -5  -3   5  231.51   32.62
  -5   3   6  242.46   31.97
  -5   3   6  216.04   32.56
   5  -3  -6  233.23   32.27
   5  -3  -6  255.20   32.88
   5   3  -6  221.80   32.13
   5   3  -6  229.44   32.25
  -5  -3   6  227.15   31.78
  -5  -3   6  293.44   33.47
  -5   3   7   78.50   12.31
  -5   3   7   63.80   12.88
   5  -3  -7   78.79   12.84
   5  -3  -7   99.63   13.71
   5   3  -7  114.12   13.79
   5   3  -7   70.29   12.60
  -5  -3   7   70.84   12.13
  -5  -3   7   67.45   12.90
  -5   3   8  127.34   16.28
  -5   3   8  106.14   16.98
   5  -3  -8  111.36   16.50
   5  -3  -8  103.44   16.68
   5   3  -8  113.40   16.46
   5   3  -8   82.13   15.55
  -5  -3   8  102.64   15.93
  -5  -3   8  117.83   17.01
  -5   3   9   85.53   13.42
  -5   3   9   78.63   14.15
   5  -3  -9  120.52   14.89
   5  -3  -9   88.74   14.57
   5   3  -9   87.48   14.01
  -5  -3   9   72.32   13.23
  -5  -3   9   87.48   14.69
  -5   3  10   17.40    5.04
  -5   3  10   28.75    7.20
   5  -3 -10   22.61    6.04
   5  -3 -10   32.88    6.59
   5   3 -10   16.41    5.68
   5   3 -10   20.93    5.67
  -5  -3  10   11.11    4.52
  -5  -3  10   10.53    5.79
  -5   3  11   -1.40    3.52
  -5   3  11   -1.56    4.01
   5  -3 -11    1.40    3.70
   5  -3 -11    5.78    4.78
   5   3 -11    3.09    3.50
   5   3 -11    1.44    3.88
  -5  -3  11   -0.12    2.87
  -5  -3  11    4.03    4.48
  -5   3  12   25.53    6.28
  -5   3  12   31.96    8.07
   5  -3 -12   16.32    6.26
   5  -3 -12   36.99    7.78
   5   3 -12   18.67    6.47
   5   3 -12   36.02    7.43
  -5  -3  12   24.50    6.22
  -5  -3  12   35.75    7.96
  -5   3  13  223.75   26.57
  -5   3  13  249.74   28.50
   5  -3 -13  198.99   26.76
   5  -3 -13  296.68   28.93
   5   3 -13  191.89   26.67
  -5  -3  13   83.44   25.08
  -5   3  14   33.31    7.76
   5  -3 -14   24.63    6.64
   5  -3 -14   14.85    6.03
   5   3 -14   31.62    7.20
  -5  -3  14   22.44    6.98
  -5   3  15    9.85    5.89
   5  -3 -15   20.12    5.86
   5  -3 -15   14.60    6.10
   5   3 -15   11.96    5.06
  -5  -3  15    7.38    5.85
  -5   3  16   54.84   11.19
   5  -3 -16   41.44    9.57
   5  -3 -16   42.64    9.82
   5   3 -16   54.94   10.65
  -5  -3  16   47.62   10.66
  -5   3  17   75.45   14.60
   5  -3 -17   91.51   14.28
   5  -3 -17   82.99   14.25
   5   3 -17   78.04   14.01
  -5  -3  17   56.67   13.79
  -5   3  18   10.38    6.24
   5  -3 -18    8.99    5.43
   5  -3 -18   13.67    6.59
  -5  -3  18   17.49    7.38
  -5   3  19   -2.00    6.04
   5  -3 -19   -1.11    4.74
  -5  -3  19    3.20    4.76
  -5   3  20   -1.16    5.50
   5  -3 -20   -2.34    4.72
  -5  -3  20    3.18    5.13
  -5   3  21   72.69   14.28
   5  -3 -21   83.81   14.43
   5  -3 -21   78.34   14.57
   5   3 -21   64.22   13.73
  -5  -3  21   57.00   13.93
  -5   3  22  101.01   18.80
   5  -3 -22  116.77   18.56
   5   3 -22   93.46   17.69
   5  -3 -23  101.37   17.18
   5   3 -23   90.08   17.09
   5  -3 -24    5.85    6.69
   5   3 -24   12.19    6.76
   5  -3 -25    2.59    5.40
   5   3 -25    8.24    6.23
   5  -3 -26    3.27    5.82
   5   3 -26    0.51    5.29
  -5  -3  26    8.24    7.20
   5  -3 -27   48.69   11.31
   5   3 -27   34.37   10.79
  -5  -3  27   33.74   10.91
   5  -3 -28   11.94    7.17
   5   3 -28    7.92    5.88
  -5  -3  28   10.69    7.96
   5  -3 -29   29.60    9.55
   5   3 -29   40.46   10.96
  -5  -3  29   32.60   10.26
   5  -3 -30    0.84    6.28
   5   3 -30    0.01    5.63
  -5  -3  30    3.23    7.18
   5  -3 -31   -0.00    6.36
   5   3 -31    3.21    5.98
  -5  -3  31    2.08    7.01
   5  -3 -32    8.85    6.93
   5   3 -32   -1.85    6.05
  -5  -3  32    1.40    6.54
   5  -3 -33   22.02    9.11
   5   3 -33   30.76    9.27
  -5  -3  33   15.62    9.51
   5  -3 -34   -0.53    5.48
   5   3 -34    2.68    5.88
   5  -3 -35   -2.93    7.08
   5   3 -35    0.46    6.23
   5  -3 -36    1.35    5.83
   5   3 -36    1.13    6.26
   5  -3 -37    6.39    7.14
   5   3 -37   12.18    8.64
   5  -3 -38    3.99    6.53
   5   3 -38    1.69    6.75
   5  -3 -39   12.33    7.28
  -5   4   1   84.59   12.89
  -5   4   1   79.53   13.97
   5  -4  -1  101.00   13.59
   5  -4  -1   92.27   14.32
   5   4  -1   73.69   12.84
   5   4  -1   90.03   13.50
  -5  -4   1   80.93   12.74
  -5  -4   1   92.45   13.93
  -5   4   2   19.59    4.83
  -5   4   2   21.66    5.82
   5  -4  -2   12.61    4.59
   5  -4  -2   15.84    5.86
   5   4  -2   16.76    4.91
   5   4  -2   18.58    5.35
  -5  -4   2   19.18    4.54
  -5  -4   2   13.67    5.45
  -5   4   3   29.56    6.19
  -5   4   3   36.55    7.40
   5  -4  -3   18.95    6.16
   5  -4  -3   31.32    7.61
   5   4  -3   28.36    6.28
   5   4  -3   31.39    6.83
  -5  -4   3   37.91    6.40
  -5  -4   3   35.92    7.08
  -5   4   4   48.13    9.88
  -5   4   4   78.67   11.91
   5  -4  -4   58.56   10.67
   5  -4  -4   71.97   11.74
   5   4  -4   68.16   10.85
   5   4  -4   67.70   10.86
  -5  -4   4   76.85   10.59
  -5  -4   4   66.70   11.21
  -5   4   5  170.61   24.77
  -5   4   5  184.87   25.84
   5  -4  -5  163.21   25.00
   5  -4  -5  197.42   25.98
   5   4  -5  200.52   25.46
   5   4  -5  183.52   25.17
  -5  -4   5  175.54   24.70
  -5  -4   5  180.22   25.58
  -5   4   6    1.19    3.00
  -5   4   6   -0.78    3.91
   5  -4  -6   -0.92    3.71
   5  -4  -6   -0.54    4.34
   5   4  -6   -0.30    3.07
   5   4  -6   -0.04    3.10
  -5  -4   6   -0.29    2.96
  -5  -4   6   -0.39    4.14
  -5   4   7    1.49    2.92
  -5   4   7    8.55    4.43
   5  -4  -7    6.05    4.16
   5  -4  -7    7.69    4.26
   5   4  -7    0.55    3.80
   5   4  -7    8.67    4.27
  -5  -4   7    6.17    3.69
  -5  -4   7    3.18    4.42
  -5   4   8   54.26   10.08
  -5   4   8   82.48   12.01
   5  -4  -8   67.17   10.95
   5  -4  -8   71.80   11.78
   5   4  -8   85.80   11.78
   5   4  -8   66.05   10.87
  -5  -4   8   76.56   10.79
  -5  -4   8   28.02    9.95
  -5   4   9  110.98   16.61
  -5   4   9  130.43   18.29
   5  -4  -9  141.73   17.79
   5  -4  -9  118.22   17.67
   5   4  -9  107.78   17.13
   5   4  -9  100.53   16.56
  -5  -4   9  100.19   16.48
  -5  -4   9  106.63   17.42
  -5   4  10  184.63   25.63
  -5   4  10  155.83   26.15
   5  -4 -10  170.67   26.00
   5  -4 -10  200.24   26.78
   5   4 -10  179.11   26.17
   5   4 -10  184.88   25.90
  -5  -4  10  208.91   26.04
  -5  -4  10  193.36   26.96
  -5   4  11  184.82   26.83
  -5   4  11  207.61   28.26
   5  -4 -11  184.76   27.37
   5  -4 -11  208.64   28.13
   5   4 -11  173.68   27.30
  -5  -4  11  220.55   27.34
  -5  -4  11  180.99   27.84
  -5   4  12   17.56    4.73
  -5   4  12    5.93    5.03
   5  -4 -12   11.21    5.10
   5  -4 -12    8.50    4.75
   5   4 -12    4.12    4.23
  -5  -4  12   12.55    4.77
  -5  -4  12    9.43    4.92
  -5   4  13    2.69    3.16
  -5   4  13    4.16    4.43
   5  -4 -13    4.07    3.60
   5  -4 -13    1.63    4.39
   5   4 -13    4.64    3.33
  -5  -4  13    0.64    4.03
  -5   4  14   47.83    9.69
   5  -4 -14   31.09    8.18
   5  -4 -14   30.29    8.16
   5   4 -14   32.12    8.30
  -5  -4  14   37.15    8.97
  -5   4  15  341.87   46.31
   5  -4 -15  310.85   45.19
   5  -4 -15  347.54   46.10
   5   4 -15  315.69   45.39
  -5  -4  15  359.70   46.51
  -5   4  16   58.79   12.87
   5  -4 -16   67.31   12.68
   5  -4 -16   76.21   13.73
   5   4 -16   76.82   13.59
  -5  -4  16   94.92   14.68
  -5   4  17   88.93   16.99
   5  -4 -17   94.34   16.39
   5  -4 -17  102.35   17.13
   5   4 -17  105.53   17.01
  -5  -4  17  101.26   17.24
  -5   4  18   10.36    6.05
   5  -4 -18    7.70    5.03
   5  -4 -18    1.21    4.97
  -5  -4  18    5.79    5.83
  -5   4  19  197.90   31.16
   5  -4 -19  218.70   31.24
  -5   4  20    4.63    5.39
   5   4 -20    8.19    5.53
   5  -4 -21   62.15   12.22
   5   4 -21   47.16   11.39
   5  -4 -22    6.85    5.37
   5   4 -22   -2.15    5.72
   5  -4 -23    6.77    6.41
   5   4 -23    5.41    5.55
  -5  -4  23   -0.43    6.49
   5  -4 -24    6.05    5.47
   5   4 -24    3.07    5.57
  -5  -4  24   14.84    7.06
   5  -4 -25   46.14   10.49
   5   4 -25   42.13    9.84
  -5  -4  25   24.09    9.89
   5  -4 -26   20.43    8.40
   5   4 -26   28.27    8.70
  -5  -4  26   11.86    8.48
   5  -4 -27    8.74    6.90
   5   4 -27   12.43    6.73
  -5  -4  27   27.24    9.54
   5  -4 -28    4.71    5.85
   5   4 -28    2.96    5.80
  -5  -4  28    0.10    5.85
   5  -4 -29   29.81    9.23
   5   4 -29   37.90   10.13
  -5  -4  29   12.35    8.84
   5  -4 -30   18.84    7.82
   5   4 -30   17.01    7.58
  -5  -4  30   14.61    8.26
   5  -4 -31   14.05    8.38
   5   4 -31   14.32    7.43
  -5  -4  31   19.64    9.45
   5  -4 -32   14.13    7.88
   5   4 -32    7.75    6.77
  -5  -4  32   25.58    9.63
   5  -4 -33   -1.74    4.73
   5   4 -33    3.07    5.64
  -5  -4  33    4.06    6.78
   5  -4 -34    8.71    6.62
   5   4 -34    8.53    6.48
  -5  -4  34    0.47    6.41
   5  -4 -35   -0.90    5.43
   5   4 -35    6.76    6.92
   5  -4 -36   16.33    8.24
   5   4 -36    2.15    6.21
   5  -4 -37   10.99    6.77
   5   4 -37    1.12    7.39
   5  -4 -38   -3.16    5.61
   5   4 -38   -2.50    5.51
   5  -4 -39    0.59    5.82
  -5   5   1  234.85   29.93
  -5   5   1  207.92   30.38
   5  -5  -1  218.79   30.08
   5  -5  -1  279.16   31.69
   5   5  -1  204.06   29.69
   5   5  -1  235.70   30.01
  -5  -5   1  208.37   29.46
  -5  -5   1  209.39   30.29
  -5   5   2   66.35   10.41
  -5   5   2   64.48   11.16
   5  -5  -2   62.97   10.58
   5  -5  -2   61.41   11.28
   5   5  -2   51.56   10.23
   5   5  -2   66.70   10.48
  -5  -5   2   70.75   10.24
  -5  -5   2   74.91   11.30
  -5   5   3  144.33   21.89
  -5   5   3  168.28   22.96
   5  -5  -3  179.45   22.62
   5  -5  -3  113.20   22.35
   5   5  -3  148.35   22.10
   5   5  -3  177.15   22.38
  -5  -5   3  168.59   21.94
  -5  -5   3  180.86   22.97
  -5   5   4   46.32    7.37
  -5   5   4   34.81    7.66
   5  -5  -4   35.22    7.20
   5  -5  -4   30.96    7.76
   5   5  -4   33.24    7.13
   5   5  -4   34.89    7.18
  -5  -5   4   32.68    6.65
  -5  -5   4   57.32    8.35
  -5   5   5   23.86    5.14
  -5   5   5   12.58    5.36
   5  -5  -5   21.95    5.35
   5  -5  -5    7.10    4.85
   5   5  -5   32.22    6.06
   5   5  -5   18.87    4.98
  -5  -5   5   16.91    4.69
  -5  -5   5   18.57    5.74
  -5   5   6    8.88    4.05
  -5   5   6    7.62    4.39
   5  -5  -6   12.91    4.58
   5  -5  -6   19.46    5.73
   5   5  -6   11.90    4.42
   5   5  -6   15.56    4.85
  -5  -5   6   17.43    4.34
  -5  -5   6   17.69    5.28
  -5   5   7  282.87   37.78
  -5   5   7  296.73   38.86
   5  -5  -7  312.79   38.54
   5  -5  -7  276.57   38.61
   5   5  -7  270.30   38.17
  -5  -5   7  297.04   37.88
  -5  -5   7  253.14   38.36
  -5   5   8  127.39   19.70
  -5   5   8  147.44   20.96
   5  -5  -8  127.44   20.26
   5  -5  -8  132.26   20.72
   5   5  -8  159.51   20.81
  -5  -5   8  151.64   20.19
  -5  -5   8  142.23   20.95
  -5   5   9   13.14    4.25
  -5   5   9   14.68    5.00
   5  -5  -9    6.82    4.12
   5  -5  -9    9.30    4.67
   5   5  -9   11.87    4.83
  -5  -5   9   13.52    4.30
  -5  -5   9   11.16    5.37
  -5   5  10    5.01    3.49
  -5   5  10    0.31    3.51
   5  -5 -10    0.51    3.88
   5  -5 -10    6.45    4.47
   5   5 -10    2.79    3.41
  -5  -5  10    0.95    3.29
  -5  -5  10    3.08    4.34
  -5   5  11    9.03    4.24
  -5   5  11   19.18    6.09
   5  -5 -11   26.90    5.72
   5  -5 -11   15.22    5.41
   5   5 -11   20.77    5.98
  -5  -5  11   11.45    4.75
  -5  -5  11   12.97    6.42
  -5   5  12  284.69   36.80
  -5   5  12  240.04   37.45
   5  -5 -12  245.51   36.95
   5  -5 -12  290.82   38.09
   5   5 -12  306.22   37.83
  -5  -5  12  273.65   36.75
  -5  -5  12  261.23   37.77
  -5   5  13  308.65   40.33
  -5   5  13  313.84   41.68
   5  -5 -13  292.90   40.85
   5  -5 -13  329.42   41.74
   5   5 -13  294.70   41.02
  -5  -5  13  259.22   41.01
  -5   5  14    7.59    5.34
   5  -5 -14   15.04    5.36
   5  -5 -14   25.51    7.43
   5   5 -14    7.02    4.94
  -5  -5  14   27.43    7.72
  -5   5  15    4.68    4.89
   5  -5 -15    1.38    4.84
   5  -5 -15    5.77    5.02
   5   5 -15   -0.75    4.12
  -5  -5  15    0.46    4.75
  -5   5  16   51.39   11.44
   5  -5 -16   60.85   11.35
   5  -5 -16   56.03   11.27
   5   5 -16   52.54   11.17
  -5   5  17   77.97   15.53
   5  -5 -17  101.76   15.56
   5  -5 -17   88.30   15.85
   5   5 -17   87.45   15.61
   5  -5 -18   28.70    8.20
   5   5 -20   -0.45    5.03
  -5  -5  20   -0.00    6.06
   5  -5 -21   -0.57    4.45
   5   5 -21    0.90    3.97
  -5  -5  21    6.22    6.70
   5  -5 -22   49.83   12.16
   5   5 -22   67.28   12.75
  -5  -5  22   57.32   13.67
   5  -5 -23   49.56   10.92
   5   5 -23   48.15   10.76
  -5  -5  23   39.38   11.52
   5  -5 -24   22.61    7.64
   5   5 -24   21.18    8.18
  -5  -5  24   17.87    8.06
   5  -5 -25    0.63    5.42
   5   5 -25    0.71    4.75
  -5  -5  25   -1.65    6.13
   5  -5 -26   -0.23    5.08
   5   5 -26    0.11    3.82
  -5  -5  26   -1.13    5.79
   5  -5 -27    0.38    5.19
   5   5 -27   18.72    7.88
  -5  -5  27   20.52    8.31
   5  -5 -28   24.85    8.05
   5   5 -28   11.86    8.10
  -5  -5  28   27.85   10.20
   5  -5 -29    9.98    7.16
   5   5 -29   10.75    6.58
  -5  -5  29   12.00    7.92
   5  -5 -30    4.98    5.79
   5   5 -30    2.55    5.64
  -5  -5  30    5.24    6.81
   5  -5 -31    4.91    5.94
   5   5 -31    3.75    6.70
  -5  -5  31   -0.94    6.60
   5  -5 -32    9.31    5.98
   5   5 -32    2.14    6.88
  -5  -5  32    7.05    7.19
   5  -5 -33    3.05    5.67
   5   5 -33    8.49    7.33
  -5  -5  33   13.15    9.16
   5  -5 -34   -1.86    6.46
   5   5 -34    3.82    7.16
  -5  -5  34    9.65    8.06
   5  -5 -35    2.16    5.50
   5   5 -35    3.20    6.12
  -5  -5  35   -2.43    7.96
   5  -5 -36    2.15    6.46
   5   5 -36   -1.67    5.59
  -5  -5  36    2.28    7.13
   5  -5 -37    5.39    6.52
   5   5 -37    4.56    6.59
   5  -5 -38    1.55    6.73
   5   5 -38    7.57    7.52
   5  -5 -39   -0.55    5.29
  -5   6   1   16.05    4.91
   5  -6  -1   31.98    5.99
   5  -6  -1   29.53    6.76
   5   6  -1   25.01    5.43
  -5  -6   1   25.02    4.99
  -5  -6   1   21.14    5.76
  -5   6   2    6.40    3.01
   5  -6  -2    1.18    2.96
   5  -6  -2    3.11    3.68
   5   6  -2    2.79    2.99
  -5  -6   2    7.62    2.99
  -5  -6   2    0.52    3.38
  -5   6   3   34.18    9.44
   5  -6  -3   90.05   11.41
   5  -6  -3   73.46   11.85
   5   6  -3   75.11   10.79
  -5  -6   3   74.86   10.46
  -5  -6   3   86.94   11.64
  -5   6   4  140.10   18.78
   5  -6  -4  122.82   18.79
   5  -6  -4  139.46   19.94
   5   6  -4  142.01   19.11
  -5  -6   4  125.80   18.32
  -5  -6   4  120.34   19.05
  -5   6   5  111.76   14.67
   5  -6  -5  108.39   14.97
   5  -6  -5   78.83   14.99
   5   6  -5   96.24   14.61
  -5  -6   5   86.90   13.92
  -5  -6   5   94.78   14.93
  -5   6   6   16.67    4.86
   5  -6  -6   20.75    5.64
   5  -6  -6   29.08    6.68
   5   6  -6   26.28    5.81
  -5  -6   6   20.45    5.03
  -5  -6   6   24.23    6.36
  -5   6   7   78.95   12.13
   5  -6  -7   88.28   12.97
   5  -6  -7   78.86   13.14
   5   6  -7   76.87   12.61
  -5  -6   7   79.71   12.08
  -5  -6   7   63.88   12.70
  -5   6   8   33.29    6.59
   5  -6  -8   39.05    7.38
   5  -6  -8   36.84    7.81
   5   6  -8   37.08    7.49
  -5  -6   8   32.02    6.82
  -5  -6   8   24.36    7.13
  -5   6   9  108.34   16.00
   5  -6  -9  107.11   16.51
   5  -6  -9  112.03   17.10
   5   6  -9  111.62   16.62
  -5  -6   9  118.37   16.35
  -5  -6   9   87.79   16.58
  -5   6  10  120.81   18.23
   5  -6 -10  123.04   18.88
   5  -6 -10  120.75   19.39
   5   6 -10  120.49   18.87
  -5  -6  10  122.27   18.46
  -5  -6  10  156.54   19.99
  -5   6  11   95.86   15.25
   5  -6 -11   97.17   15.78
   5  -6 -11  107.16   16.59
   5   6 -11   95.11   15.88
  -5  -6  11   99.87   15.45
  -5  -6  11  113.10   16.80
  -5   6  12   17.81    5.71
   5  -6 -12   18.01    5.66
   5  -6 -12   22.51    6.94
   5   6 -12   17.61    5.89
  -5  -6  12   21.95    5.75
  -5   6  13    9.91    4.15
  -5   6  13    2.41    4.47
   5  -6 -13   12.37    5.10
   5  -6 -13    1.08    4.82
   5   6 -13    9.53    4.86
  -5   6  14   93.72   15.42
   5  -6 -14  116.96   15.94
   5  -6 -14   51.90   13.88
   5   6 -14  111.96   15.73
  -5   6  15   74.13   14.96
   5  -6 -15   88.71   14.62
   5  -6 -15   99.35   15.57
   5   6 -15   80.89   14.59
   5  -6 -16    1.07    3.60
   5   6 -16    0.70    4.32
   5  -6 -17   55.74   12.87
   5   6 -17   80.03   13.91
  -5  -6  17   99.67   15.48
   5  -6 -18   28.72    8.03
  -5  -6  18   26.17    8.36
  -5  -6  19   22.25    8.67
   5   6 -20   -0.50    5.04
  -5  -6  20   12.12    6.58
   5  -6 -21    7.72    6.81
   5   6 -21   20.60    7.45
  -5  -6  21   10.71    7.57
   5  -6 -22   43.43   10.67
   5   6 -22   53.02   11.45
  -5  -6  22   43.56   11.28
   5  -6 -23    5.70    5.39
   5   6 -23   -1.22    4.61
  -5  -6  23    4.60    6.03
   5  -6 -24    7.49    6.15
   5   6 -24   11.15    5.98
  -5  -6  24    8.93    7.72
   5  -6 -25   15.79    7.73
   5   6 -25   17.25    7.90
  -5  -6  25   19.82    8.64
   5  -6 -26   36.96    9.53
   5   6 -26   17.64    7.84
  -5  -6  26   26.27    9.04
   5  -6 -27    6.56    5.71
   5   6 -27   10.12    6.37
  -5  -6  27    8.03    6.95
   5  -6 -28   -0.51    5.55
   5   6 -28   -3.44    5.32
  -5  -6  28   -0.20    6.68
   5  -6 -29    2.79    5.77
   5   6 -29    0.50    6.43
  -5  -6  29    3.48    6.70
   5  -6 -30   34.91    9.71
   5   6 -30   23.60    8.89
  -5  -6  30   12.04    8.48
   5  -6 -31    4.84    6.89
   5   6 -31    0.06    5.92
  -5  -6  31    3.24    6.41
   5  -6 -32    5.72    6.84
   5   6 -32    6.39    6.39
  -5  -6  32   11.70    7.55
   5  -6 -33   -3.02    5.63
   5   6 -33    1.05    5.22
  -5  -6  33   -2.44    6.73
   5  -6 -34    1.23    5.76
   5   6 -34   -0.06    5.37
  -5  -6  34    0.02    6.83
   5  -6 -35    5.39    6.21
   5   6 -35    3.35    5.84
  -5  -6  35    4.76    8.10
   5  -6 -36   21.98    8.61
   5   6 -36   11.48    8.33
  -5  -6  36   14.48    8.91
   5  -6 -37    4.70    6.89
   5   6 -37    4.18    6.33
  -5  -6  37   -5.22    6.90
   5  -6 -38    3.64    5.73
   5  -6 -39    0.08    5.99
  -5   7   1    7.70    3.16
  -5   7   1    7.80    4.03
   5  -7  -1   10.42    3.59
   5  -7  -1    2.46    4.71
   5   7  -1    4.93    3.41
  -5  -7   1    8.14    3.09
  -5  -7   1    6.35    3.78
  -5   7   2  161.60   22.17
  -5   7   2  191.19   23.37
   5  -7  -2  176.03   22.73
   5   7  -2  164.16   22.38
  -5  -7   2  132.59   21.61
  -5  -7   2  157.21   22.62
  -5   7   3  126.69   17.75
  -5   7   3  121.57   18.37
   5  -7  -3  120.04   17.95
   5   7  -3  115.21   17.77
  -5  -7   3  119.53   17.42
  -5  -7   3  146.28   18.60
  -5   7   4   82.93   12.72
  -5   7   4   63.43   12.75
   5  -7  -4   86.72   13.16
   5   7  -4   89.99   13.06
  -5  -7   4  100.43   12.74
  -5  -7   4   73.38   12.96
  -5   7   5   18.52    4.50
  -5   7   5   12.32    4.89
   5  -7  -5   14.01    4.42
   5   7  -5   17.99    5.04
  -5  -7   5   16.87    4.40
  -5  -7   5   22.60    5.79
  -5   7   6   36.10    6.77
  -5   7   6   42.13    7.75
   5  -7  -6   31.77    7.22
   5  -7  -6   30.58    7.58
   5   7  -6   39.00    7.38
  -5  -7   6   33.28    6.67
  -5  -7   6   35.23    7.50
  -5   7   7  178.33   21.66
  -5   7   7  160.24   22.18
   5  -7  -7  137.40   21.57
   5  -7  -7  166.36   22.78
   5   7  -7  122.04   21.39
  -5  -7   7  151.60   21.24
  -5  -7   7  154.49   22.29
  -5   7   8  350.38   39.99
  -5   7   8  297.06   40.44
   5  -7  -8  311.19   40.31
   5  -7  -8  189.80   39.54
   5   7  -8  302.31   40.26
  -5  -7   8  348.73   40.01
  -5  -7   8  308.91   40.63
  -5   7   9   27.77    6.28
  -5   7   9   34.24    7.34
   5  -7  -9   35.26    7.36
   5  -7  -9   27.36    7.27
   5   7  -9   33.77    7.12
  -5  -7   9   22.72    6.19
  -5   7  10   14.60    4.50
  -5   7  10   19.25    6.01
   5  -7 -10   23.12    6.29
   5  -7 -10   17.43    6.72
   5   7 -10   17.91    5.48
  -5  -7  10   25.61    5.71
  -5   7  11   19.58    4.83
  -5   7  11   19.84    6.35
   5  -7 -11   11.39    5.45
   5  -7 -11   11.62    6.37
   5   7 -11   14.38    5.22
  -5  -7  11   16.51    5.06
  -5   7  12  155.72   23.60
  -5   7  12  172.22   24.91
   5  -7 -12  187.60   24.81
   5  -7 -12  192.45   25.66
   5   7 -12  149.67   24.24
  -5  -7  12  163.00   23.82
   5  -7 -13   85.95   13.80
   5   7 -13   84.96   13.87
  -5  -7  13   67.49   13.60
   5  -7 -14    1.84    3.94
   5   7 -14    1.23    3.77
  -5  -7  14    0.40    5.57
   5  -7 -15   50.64   10.74
   5   7 -15   73.88   11.88
  -5  -7  15   40.22   11.07
   5  -7 -16    8.67    5.70
   5   7 -16    8.25    5.51
  -5  -7  16   13.07    6.85
   5  -7 -17    6.14    5.04
  -5  -7  17   -0.64    5.18
   5  -7 -18  129.77   20.30
  -5  -7  18  122.99   20.94
  -5  -7  19   -0.05    6.27
   5   7 -20    0.40    5.07
  -5  -7  20    3.67    6.44
   5  -7 -21    7.57    5.89
   5   7 -21   11.06    6.38
  -5  -7  21    6.27    5.90
   5  -7 -22   36.44    9.80
   5   7 -22   48.49   10.92
  -5  -7  22   44.24   11.59
   5  -7 -23   21.08    8.73
   5   7 -23   54.52   10.33
  -5  -7  23   22.58    8.59
   5  -7 -24   18.58    7.98
   5   7 -24   28.80    9.30
  -5  -7  24   40.87   10.86
   5  -7 -25    1.92    4.64
   5   7 -25    1.98    4.94
  -5  -7  25    4.46    5.69
   5  -7 -26    9.27    6.21
   5   7 -26    0.01    4.88
  -5  -7  26    4.70    6.22
   5  -7 -27   23.39    7.80
   5   7 -27   21.03    8.16
  -5  -7  27   -0.34    6.32
   5  -7 -28   44.44   10.79
   5   7 -28   33.27   10.62
  -5  -7  28   42.96   11.98
   5  -7 -29    0.71    5.66
   5   7 -29    4.79    5.93
  -5  -7  29   -3.08    6.03
   5  -7 -30    7.83    5.83
   5   7 -30   -0.23    4.68
  -5  -7  30    3.05    6.22
   5  -7 -31   -3.49    4.82
   5   7 -31    0.96    6.00
  -5  -7  31   -0.08    6.39
   5  -7 -32   16.86    7.25
   5   7 -32   11.59    7.48
  -5  -7  32    8.69    7.17
   5  -7 -33   -1.91    6.00
   5   7 -33   -1.80    5.70
  -5  -7  33    0.18    6.67
   5  -7 -34   29.07    9.30
   5   7 -34   14.17    8.87
  -5  -7  34   21.51    9.23
   5  -7 -35   -2.59    6.92
   5   7 -35   -2.34    6.12
  -5  -7  35   -4.03    7.38
   5  -7 -36    2.80    6.06
   5   7 -36    3.79    7.09
  -5  -7  36   -4.98    7.95
   5  -7 -37   -0.00    6.57
   5   7 -37   -0.17    6.02
  -5  -7  37    7.25    8.13
   5  -7 -38    1.15    6.29
  -5  -7  38    0.91    6.71
   5  -7 -39    3.09    6.70
  -5  -7  39    1.05    8.03
  -5   8   1   24.37    5.21
  -5   8   1   16.54    5.19
   5  -8  -1   18.29    5.18
   5   8  -1   15.37    4.56
  -5  -8   1   23.00    4.67
  -5  -8   1   23.26    5.68
  -5   8   2    9.48    3.47
  -5   8   2    5.87    3.70
   5  -8  -2    2.80    3.57
   5   8  -2    6.65    3.49
  -5  -8   2    7.32    3.06
  -5  -8   2    5.80    3.98
  -5   8   3   11.85    3.99
  -5   8   3   16.36    4.78
   5  -8  -3   14.66    4.83
   5   8  -3    5.72    3.75
  -5  -8   3   22.61    4.55
  -5   8   4  478.12   58.01
  -5   8   4  395.44   58.07
   5  -8  -4  450.62   58.35
   5   8  -4  459.83   58.22
  -5  -8   4  444.73   57.58
  -5   8   5   44.79    8.09
  -5   8   5   50.41    8.94
   5  -8  -5   54.58    8.97
   5   8  -5   40.40    8.34
  -5  -8   5   45.07    7.95
  -5   8   6  128.68   17.40
  -5   8   6  134.27   18.10
   5  -8  -6   95.11   17.22
   5   8  -6  112.76   17.61
  -5  -8   6  128.07   17.22
  -5   8   7   -0.45    2.79
  -5   8   7    0.08    3.56
   5  -8  -7   -0.95    3.49
   5   8  -7   -1.12    3.40
  -5  -8   7   -0.29    2.86
  -5   8   8  128.12   17.93
  -5   8   8  122.39   18.48
   5  -8  -8  140.86   18.82
   5   8  -8  114.83   18.26
  -5  -8   8  113.22   17.65
  -5   8   9  159.73   22.26
   5  -8  -9  132.81   22.51
   5   8  -9  166.10   23.08
  -5  -8   9  173.00   22.49
  -5   8  10   68.98   10.65
   5  -8 -10   69.56   11.40
   5   8 -10   55.19   11.03
  -5  -8  10   61.13   10.61
  -5  -8  10   59.32   11.58
  -5   8  11   42.37    7.15
   5  -8 -11   25.76    7.00
   5   8 -11   46.79    8.25
  -5  -8  11   27.52    6.58
  -5  -8  11   18.90    6.92
  -5   8  12   34.41    6.75
   5  -8 -12   27.98    7.09
   5   8 -12   13.40    6.04
  -5  -8  12   33.40    6.56
  -5  -8  12   18.92    6.37
   5  -8 -13    3.03    4.01
   5   8 -13    2.79    4.64
  -5  -8  13    2.65    4.78
   5  -8 -14  161.31   20.82
   5   8 -14  122.45   20.08
  -5  -8  14  111.54   20.48
   5  -8 -15    4.48    4.33
   5   8 -15    1.53    4.82
  -5  -8  15    0.45    4.94
   5  -8 -16   14.38    6.41
   5   8 -16   37.77    8.65
  -5  -8  16   25.83    8.28
   5  -8 -17    1.52    4.55
  -5  -8  17    1.75    5.56
   5  -8 -18    5.31    5.06
  -5  -8  18   -2.12    5.63
  -5  -8  19   -2.55    5.95
   5   8 -20   88.59   14.90
  -5  -8  20   66.84   14.36
   5  -8 -21   -0.22    4.41
   5   8 -21   -1.36    4.91
  -5  -8  21    0.62    6.03
   5  -8 -22   12.06    6.49
   5   8 -22   11.10    6.34
  -5  -8  22    3.90    6.14
   5  -8 -23    0.70    5.74
   5   8 -23    3.59    5.55
  -5  -8  23   -2.13    5.08
   5  -8 -24   36.73    9.71
   5   8 -24   39.69   10.17
  -5  -8  24   29.81   10.96
   5  -8 -25    5.14    6.46
   5   8 -25    3.13    5.64
  -5  -8  25    8.77    6.79
   5  -8 -26   12.95    7.25
   5   8 -26   10.55    6.26
  -5  -8  26   20.71    8.89
   5  -8 -27   -0.42    4.86
   5   8 -27    0.59    6.19
  -5  -8  27    0.27    5.69
   5  -8 -28    1.12    5.50
   5   8 -28    3.47    5.20
  -5  -8  28    2.56    6.46
   5  -8 -29    9.33    5.99
   5   8 -29    5.54    6.06
  -5  -8  29    0.62    5.74
   5  -8 -30   17.19    7.76
   5   8 -30   24.95    8.27
  -5  -8  30   16.40    8.90
   5  -8 -31    2.00    5.83
   5   8 -31   11.10    6.93
  -5  -8  31    6.95    6.60
   5  -8 -32    5.62    6.12
   5   8 -32   10.91    7.16
  -5  -8  32   24.17    9.74
   5  -8 -33    3.23    5.01
   5   8 -33   -2.21    5.86
  -5  -8  33   -0.24    6.93
   5  -8 -34   -1.29    6.46
   5   8 -34    2.51    6.55
  -5  -8  34   -0.04    5.76
   5  -8 -35   -1.72    7.10
   5   8 -35   -2.10    6.42
  -5  -8  35   -0.00    6.87
   5  -8 -36    3.90    6.64
   5   8 -36   11.57    8.42
  -5  -8  36    4.39    7.75
   5  -8 -37   -0.74    5.74
   5   8 -37   -1.24    5.64
  -5  -8  37    0.94    5.79
   5  -8 -38   -5.76    7.17
  -5  -8  38   -1.14    7.19
  -5   9   1    1.47    3.14
   5  -9  -1    1.97    2.78
   5  -9  -1    2.00    4.97
   5   9  -1    3.51    3.12
  -5  -9   1    1.86    2.37
  -5   9   2  185.29   23.59
   5  -9  -2  169.19   23.83
   5  -9  -2  149.74   24.33
   5   9  -2  159.59   23.34
  -5  -9   2  175.63   23.03
  -5   9   3   14.00    4.28
   5  -9  -3   18.34    5.10
   5  -9  -3   12.55    6.05
   5   9  -3   16.79    4.73
  -5  -9   3   21.35    4.56
  -5   9   4   -0.50    2.76
   5  -9  -4    2.79    2.93
   5   9  -4   -0.27    3.32
  -5  -9   4    1.03    2.58
  -5   9   5    9.85    3.55
   5  -9  -5    3.34    3.50
   5   9  -5   10.92    4.10
  -5  -9   5    4.83    2.89
  -5  -9   5    5.01    4.25
  -5   9   6   54.15    8.86
   5  -9  -6   44.63    9.13
   5   9  -6   66.63    9.94
  -5  -9   6   55.09    8.81
  -5  -9   6   38.57    9.04
  -5   9   7    9.29    3.91
   5  -9  -7   15.54    5.06
   5   9  -7   16.50    5.31
  -5  -9   7   14.61    4.21
  -5  -9   7   18.39    5.90
  -5   9   8  220.75   23.25
   5  -9  -8  140.71   22.68
   5   9  -8  145.67   22.76
  -5  -9   8  155.22   22.30
  -5  -9   8  144.79   23.15
  -5   9   9   16.60    4.52
   5  -9  -9   13.64    5.25
   5   9  -9    3.45    3.51
  -5  -9   9   13.62    4.36
  -5  -9   9    3.91    4.92
  -5   9  10    3.46    3.27
   5  -9 -10   -1.49    3.66
   5   9 -10    4.17    3.77
  -5  -9  10   -0.46    3.28
  -5  -9  10    0.66    4.01
  -5   9  11    7.36    4.01
   5  -9 -11    3.15    3.62
   5   9 -11    7.72    4.84
  -5  -9  11    3.75    4.15
  -5  -9  11    1.66    4.63
  -5   9  12  211.02   25.59
   5  -9 -12  166.38   25.71
   5   9 -12  155.20   25.71
  -5  -9  12  187.74   25.52
  -5  -9  12  173.61   26.44
   5  -9 -13    1.66    4.23
   5   9 -13    9.20    5.11
  -5  -9  13    2.12    5.42
   5  -9 -14   30.85    8.12
   5   9 -14   29.77    8.15
  -5  -9  14   43.94    9.55
   5  -9 -15    6.44    4.74
   5   9 -15    6.81    5.35
  -5  -9  15   10.25    5.78
   5  -9 -16   29.13    7.79
   5   9 -16   24.60    7.67
  -5  -9  16   31.98    8.80
   5  -9 -17    0.04    4.37
  -5  -9  17   -1.96    5.97
   5  -9 -18   64.54   11.64
  -5  -9  18   38.83   11.50
   5   9 -19    5.33    4.48
  -5  -9  19   -1.18    6.65
   5   9 -20   -1.57    4.70
  -5  -9  20    3.11    5.82
   5  -9 -21    2.66    5.05
   5   9 -21   -0.43    4.52
  -5  -9  21   -0.77    5.22
   5  -9 -22   64.21   12.03
   5   9 -22   56.55   12.52
  -5  -9  22   33.47   11.77
   5  -9 -23   -3.62    5.35
   5   9 -23    6.71    5.37
  -5  -9  23   -2.15    5.02
   5  -9 -24   25.20    8.06
   5   9 -24    2.17    5.79
  -5  -9  24   35.66    9.65
   5  -9 -25    0.87    4.18
   5   9 -25    2.67    6.20
  -5  -9  25    4.29    5.37
   5  -9 -26    1.28    5.22
   5   9 -26    3.16    5.61
  -5  -9  26    2.48    6.44
   5  -9 -27    2.80    6.05
   5   9 -27   10.65    6.18
  -5  -9  27    1.69    5.77
   5  -9 -28   38.33    9.52
   5   9 -28   25.67    9.21
  -5  -9  28   17.90    9.14
   5  -9 -29   -1.14    4.33
   5   9 -29   -1.36    5.15
  -5  -9  29   -3.88    7.14
   5  -9 -30   -0.65    5.66
   5   9 -30   -3.82    5.98
  -5  -9  30   -2.13    5.88
   5  -9 -31    2.38    5.64
   5   9 -31    3.27    7.24
  -5  -9  31   -0.25    7.60
   5   9 -32   11.97    8.01
  -5  -9  32   11.17    7.18
   5   9 -33   -2.05    6.04
  -5  -9  33    5.82    7.16
   5   9 -34    1.50    6.29
  -5  -9  34    3.90    6.61
   5   9 -35   -0.55    5.61
  -5  -9  35   12.11    7.94
   5   9 -36   -0.90    6.13
  -5  -9  36   -2.10    7.55
   5 -10  -1   13.97    4.78
   5  10  -1   19.42    4.67
  -5 -10   1   18.59    5.21
   5 -10  -2   -1.47    3.43
   5  10  -2   -1.14    2.87
  -5 -10   2    1.03    3.75
   5 -10  -3   -0.66    2.99
   5  10  -3   -0.01    2.88
  -5 -10   3   -1.07    3.57
   5 -10  -4   11.44    4.51
   5  10  -4   18.58    5.03
  -5 -10   4   15.29    5.40
   5 -10  -5    2.59    3.57
   5  10  -5    3.98    3.63
  -5 -10   5   -0.38    3.34
   5 -10  -6   37.20    7.70
   5  10  -6   35.18    7.42
  -5 -10   6   35.68    7.70
   5 -10  -7    5.61    3.96
   5  10  -7    7.74    4.38
  -5 -10   7    9.25    4.73
   5 -10  -8    5.01    4.26
   5  10  -8    4.75    4.07
  -5 -10   8    7.11    4.66
   5 -10  -9    2.76    3.36
   5  10  -9    2.44    3.84
  -5 -10   9    1.17    4.32
   5 -10 -10  106.55   15.77
   5  10 -10   81.75   15.26
  -5 -10  10  107.43   16.23
   5 -10 -11    6.12    4.50
   5  10 -11    3.22    4.14
  -5 -10  11    6.30    4.98
   5 -10 -12    2.49    4.43
   5  10 -12    3.64    4.27
  -5 -10  12    7.78    5.34
   5 -10 -13   -0.93    4.29
   5  10 -13   10.51    4.79
  -5 -10  13   -0.04    4.49
   5 -10 -14   38.10    8.62
   5  10 -14   41.69    9.08
  -5 -10  14   34.80    9.07
   5 -10 -15    0.27    3.85
   5  10 -15    1.30    3.77
  -5 -10  15   -1.90    6.15
   5 -10 -16   23.52    7.90
   5  10 -16   38.06    8.45
  -5 -10  16   26.72    8.51
   5 -10 -17    4.67    5.63
  -5 -10  17    1.95    6.80
   5 -10 -18    2.69    5.24
  -5 -10  18    3.06    5.71
   5  10 -19   -1.46    5.93
  -5 -10  19   -2.08    6.41
   5  10 -20   36.80    9.95
  -5 -10  20   57.29   11.81
   5 -10 -21    3.09    5.06
   5  10 -21    2.40    5.46
  -5 -10  21   -1.43    6.15
   5  10 -22   13.87    6.88
  -5 -10  22    7.41    7.48
   5  10 -23    1.26    5.22
  -5 -10  23   -3.49    5.71
   5  10 -24   12.28    6.64
  -5 -10  24    6.82    5.83
   5  10 -25   -0.21    5.11
  -5 -10  25   -2.44    6.00
   5  10 -26   22.15    8.66
  -5 -10  26   18.56    8.90
   5  10 -27    0.82    5.43
  -5 -10  27    5.32    6.09
   5  10 -28    0.52    6.33
  -5 -10  28    0.57    5.60
   5  10 -29    4.35    6.10
  -5 -10  29    4.24    6.42
   5  10 -30    6.05    7.74
  -5 -10  30    4.73    7.34
   5  10 -31   -1.83    5.87
  -5 -10  31    0.48    5.78
   5  10 -32    4.12    6.37
  -5 -10  32    0.22    6.85
   5  10 -33   -1.11    6.83
  -5 -10  33    0.17    6.92
   5  10 -34    3.60    6.79
   5  10 -35    1.85    5.36
   5  10 -36    4.22    6.36
   5 -11  -1   26.06    5.98
  -5 -11   1   23.08    5.81
   5 -11  -2  113.97   16.52
  -5 -11   2  103.52   16.22
   5 -11  -3   22.22    4.98
  -5 -11   3    3.35    3.93
   5 -11  -4    1.49    3.25
  -5 -11   4   -0.19    3.73
  -5 -11   5    2.80    3.82
  -5 -11   6   10.14    5.28
  -5 -11   7   -2.67    3.85
  -5 -11   8   49.85    9.75
  -5 -11   9    2.81    4.68
  -5 -11  10    0.18    4.61
  -5 -11  11    3.40    4.60
  -5 -11  12   52.27   10.67
  -5 -11  13   -2.62    5.52
  -5 -11  14   32.88    9.20
  -5 -11  15    0.13    5.06
  -5 -11  16   17.24    7.55
  -5 -11  17   -1.31    5.46
  -5 -11  18   31.44    9.43
  -5 -11  19   -0.96    5.73
  -5 -11  20   -3.66    6.92
  -5 -11  21   -3.00    5.88
  -5 -11  22   16.80    8.10
  -5 -11  23   -3.61    6.28
  -5 -11  24   11.49    6.90
  -5 -11  25    4.29    5.51
  -5 -11  26    6.82    6.57
  -5 -11  27    7.57    7.06
  -5 -11  28   15.55    8.47
  -5 -11  29    5.39    6.87
  -5 -11  30    2.40    6.46
  -5 -11  31   -5.69    6.88
  -5 -12   1    6.71    3.80
  -5 -12   2    0.85    2.85
  -5 -12   4   47.17    9.15
  -5 -12   5   15.54    5.31
  -5 -12   6   15.23    5.47
  -5 -12   7    2.17    4.15
  -5 -12   8    5.20    4.36
  -5 -12   9    4.07    4.08
  -5 -12  10   36.86    8.67
  -5 -12  11   -2.37    4.85
  -5 -12  12    6.35    4.54
  -5 -12  13    6.80    5.62
  -5 -12  14   10.32    5.92
  -5 -12  15    5.49    5.82
  -5 -12  16   26.09    8.50
  -5 -12  17    3.03    4.98
  -5 -12  18    3.00    5.16
  -5 -12  19   -2.16    5.93
  -5 -12  20   13.03    7.78
  -5 -12  21    1.05    5.57
  -5 -12  22   10.46    6.15
  -5 -12  23   -2.29    5.47
  -5 -12  24    1.69    5.48
  -5 -12  25    0.03    4.77
  -5 -12  26    4.48    5.32
  -5 -12  27    3.81    5.95
  -5 -12  28   -0.27    5.58
  -5 -13   1   22.33    5.67
  -5 -13   2   62.06   10.53
  -5 -13   3    3.95    3.71
  -5 -13   4   15.65    5.24
  -5 -13   5    1.64    3.59
  -5 -13   6   52.12    9.83
  -5 -13   7   12.31    5.54
  -5 -13   8   33.71    7.93
  -5 -13   9    1.31    4.38
  -5 -13  10   -2.30    4.77
  -5 -13  11   14.15    6.04
  -5 -13  12   25.42    7.42
  -5 -13  13   -0.95    5.04
  -5 -13  14    4.98    4.92
  -5 -13  15   -1.88    4.91
  -5 -13  16    0.87    4.43
  -5 -13  17    6.19    5.24
  -5 -13  18    8.13    6.43
  -5 -13  19   -2.97    6.01
  -5 -13  20    1.82    5.96
  -5 -13  21    0.26    5.92
  -5 -13  22   12.92    7.60
  -5 -13  23    1.89    5.19
  -5 -13  24    0.40    4.87
  -5 -13  25    3.20    4.83
  -5 -14   1    8.52    3.99
  -5 -14   2   -0.64    3.30
  -5 -14   3    3.01    3.38
  -5 -14   4   27.29    6.49
  -5 -14   5   21.39    5.98
  -5 -14   6   34.75    7.59
  -5 -14   7   -0.03    3.40
  -5 -14   8    1.58    4.27
  -5 -14   9    5.13    4.53
  -5 -14  10   36.94    8.86
  -5 -14  11   10.12    5.56
  -5 -14  12   -2.43    4.86
  -5 -14  13   -2.14    4.53
  -5 -14  14    5.44    5.75
  -5 -14  15    5.59    5.85
  -5 -14  16    5.71    5.25
  -5 -14  17   -1.05    5.47
  -5 -14  18    4.50    5.26
  -5 -14  19    0.01    4.37
  -5 -14  20   -3.62    5.89
  -5 -14  21    7.32    6.10
  -5 -14  22    1.36    5.96
  -5 -14  23    1.89    5.12
  -5 -15   1    2.35    3.64
  -5 -15   2    4.65    3.55
  -5 -15   3   12.79    4.91
  -5 -15   4   -0.03    3.27
  -5 -15   5    5.53    3.90
  -5 -15   6    1.83    3.82
  -5 -15   7    5.50    4.60
  -5 -15   8    4.36    4.08
  -5 -15   9    4.48    4.74
  -5 -15  10   -0.11    3.98
  -5 -15  11   11.50    5.46
  -5 -15  12    8.47    5.54
  -5 -15  13   -1.37    4.56
  -5 -15  14    2.70    5.16
  -5 -15  15    5.85    5.71
  -5 -15  16   -1.43    4.99
  -5 -15  17   11.16    6.33
  -5 -15  18    2.55    4.59
  -5 -15  19    0.57    4.63
  -5 -16   1    1.21    3.36
  -5 -16   2   -0.21    2.89
  -5 -16   3   -1.23    3.38
  -5 -16   4    3.12    3.34
  -5 -16   5   12.39    4.87
  -5 -16   6    2.95    3.87
  -5 -16   7    3.87    3.97
  -5 -16   8    2.53    3.81
  -5 -16   9   -2.78    4.15
  -5 -16  10    4.13    4.85
  -5 -16  11    4.56    4.68
  -5 -16  12    0.96    4.12
  -5 -16  13   -1.99    4.90
  -5 -16  14   -0.31    4.19
  -5 -16  15    2.78    5.17
  -5 -16  16    2.31    4.49
  -5 -17   1    0.00    2.95
  -5 -17   2    4.87    3.72
  -5 -17   3    7.24    4.01
  -5 -17   4    0.19    3.25
  -5 -17   5   -1.97    3.59
  -5 -17   6    2.02    3.82
  -5 -17   7    6.57    4.50
  -5 -17   8   -0.89    3.90
  -5 -17   9    5.53    4.96
  -5 -17  10   -1.35    3.82
  -5 -17  11    3.64    4.27
  -5 -17  12    1.62    4.74
  -5 -17  13    2.50    4.98
  -5 -18   2    0.52    3.41
  -5 -18   3   -1.22    3.47
  -5 -18   4    2.02    3.50
  -5 -18   5    8.42    4.16
  -5 -18   6   -2.27    3.95
  -5 -18   7   -0.73    3.55
  -5 -18   8   -0.00    3.83
  -5 -18   9    8.90    4.75
  -4   0   1   -0.72    2.62
  -4   0   1   -0.14    3.10
   4   0  -1    0.28    2.46
   4   0  -1    0.02    2.87
  -4   0   2   23.58    4.76
  -4   0   2   20.60    5.45
   4   0  -2   34.40    5.46
   4   0  -2   14.03    5.01
  -4   0   3   -0.53    2.28
  -4   0   3   -1.54    3.64
   4   0  -3    0.82    2.64
   4   0  -3   -0.66    2.96
  -4   0   4 1177.47  153.14
  -4   0   4 1389.30  154.19
   4   0  -4 1158.13  153.33
   4   0  -4 1181.55  153.57
  -4   0   5   -0.45    2.29
  -4   0   5   -0.74    3.41
   4   0  -5    0.53    3.57
   4   0  -5    0.60    3.27
  -4   0   6  698.89   90.93
  -4   0   6  737.68   91.76
   4   0  -6  713.39   91.26
   4   0  -6  710.04   91.39
  -4   0   7    0.52    2.76
  -4   0   7   -1.38    4.14
   4   0  -7    1.11    2.94
   4   0  -7   -0.01    3.39
  -4   0   8 3119.47  378.32
  -4   0   8 3018.32  378.86
   4   0  -8 3018.55  378.52
   4   0  -8 2893.55  378.48
  -4   0   9   -1.08    3.84
  -4   0   9   -1.74    4.19
   4   0  -9    2.91    3.56
   4   0  -9    2.55    4.30
  -4   0  10   18.20    5.84
  -4   0  10   38.95    7.89
   4   0 -10   24.97    6.71
   4   0 -10   33.77    7.15
  -4   0  11   -0.11    3.46
  -4   0  11    2.17    4.15
   4   0 -11    0.11    4.00
   4   0 -11    0.53    3.99
  -4   0  12   16.33    5.09
  -4   0  12   13.99    6.25
   4   0 -12   11.62    5.49
   4   0 -12   14.17    6.01
  -4   0  13    0.18    3.76
  -4   0  13    2.43    5.12
   4   0 -13    0.35    4.01
   4   0 -13    1.52    4.42
  -4   0  14 1567.99  196.19
  -4   0  14 1525.33  197.29
   4   0 -14 1545.51  196.64
  -4   0  15   -1.40    3.19
  -4   0  15   -0.25    4.76
   4   0 -15    0.53    4.05
   4   0 -15   -1.64    4.31
  -4   0  16   35.00    9.38
   4   0 -16   53.22   10.00
   4   0 -16   50.07    9.79
  -4   0  17    1.08    4.29
   4   0 -17   -0.95    3.51
   4   0 -17    0.71    4.10
  -4   0  18  205.49   26.28
   4   0 -18  150.14   24.37
   4   0 -18  149.32   24.51
  -4   0  19    2.22    5.37
   4   0 -19    2.17    4.29
   4   0 -19   -0.36    4.25
  -4   0  20  192.02   28.30
   4   0 -20  170.47   26.92
  -4   0  21   -2.08    4.62
   4   0 -21   -1.86    4.64
  -4   0  22   15.09    7.83
   4   0 -22   32.87    8.79
   4   0 -22   25.10    8.30
  -4   0  23   -1.51    6.24
   4   0 -23    3.61    4.73
  -4   0  24   28.99    9.54
   4   0 -24   42.74   10.16
  -4   0  25    2.86    5.52
   4   0 -25    1.11    4.76
  -4   0  26   99.07   17.24
   4   0 -26   71.17   15.33
  -4   0  27   -0.41    6.92
   4   0 -27   -3.09    6.15
  -4   0  28    9.54    7.44
   4   0 -28   11.82    8.03
   4   0 -29    2.93    5.84
   4   0 -30   56.50   12.68
   4   0 -31   -2.34    7.27
   4   0 -32   -0.17    5.70
   4   0 -33    0.36    5.58
   4   0 -34    2.75    4.90
   4   0 -35   -0.00    6.07
   4   0 -36   37.04   11.19
   4   0 -37   -0.77    6.60
   4   0 -38    0.62    6.04
   4   0 -39   -5.46    7.83
  -4   1   1   21.89    4.64
  -4   1   1   22.20    5.58
   4  -1  -1   25.88    4.78
   4  -1  -1   26.76    5.61
   4   1  -1   18.36    4.57
   4   1  -1   13.53    4.68
  -4  -1   1   20.82    4.45
  -4  -1   1   18.00    5.05
  -4   1   2 1099.87  139.52
  -4   1   2 1164.55  140.29
   4  -1  -2 1135.40  139.75
   4  -1  -2 1100.98  140.13
   4   1  -2 1134.21  139.69
   4   1  -2 1066.65  139.92
  -4  -1   2 1033.87  139.34
  -4  -1   2 1132.59  140.14
  -4   1   3   38.39    5.86
  -4   1   3   30.43    6.27
   4  -1  -3   26.03    5.93
   4  -1  -3   29.80    6.47
   4   1  -3   34.69    6.08
   4   1  -3   30.03    6.43
  -4  -1   3   25.28    5.58
  -4  -1   3   27.55    6.25
  -4   1   4    2.64    2.76
  -4   1   4    4.92    3.87
   4  -1  -4   -0.34    2.89
   4  -1  -4    4.35    3.42
   4   1  -4    2.28    3.30
   4   1  -4    1.05    3.06
  -4  -1   4    0.85    2.65
  -4  -1   4    0.10    2.92
  -4   1   5   16.04    3.96
  -4   1   5   11.25    4.26
   4  -1  -5   10.50    3.84
   4  -1  -5    6.13    3.69
   4   1  -5    8.09    4.07
   4   1  -5    9.64    4.18
  -4  -1   5   13.20    4.01
  -4  -1   5   21.29    5.06
  -4   1   6  412.88   58.16
  -4   1   6  499.26   59.31
   4  -1  -6  415.39   58.41
   4  -1  -6  404.17   58.51
   4   1  -6  400.63   58.33
   4   1  -6  734.02   60.16
  -4  -1   6  408.22   58.12
  -4  -1   6  507.90   59.37
  -4   1   7   60.64    9.39
  -4   1   7   46.69    9.94
   4  -1  -7   65.26    9.84
   4  -1  -7   50.94    9.81
   4   1  -7   62.53    9.81
   4   1  -7   48.24    9.73
  -4  -1   7   61.81    9.52
  -4  -1   7   49.49   10.07
  -4   1   8 1251.04  174.22
  -4   1   8 1675.18  175.88
   4  -1  -8 1158.88  174.30
   4  -1  -8 1345.41  174.89
   4   1  -8 1225.03  174.47
   4   1  -8 1783.02  175.68
  -4  -1   8 1639.09  174.96
  -4  -1   8 1260.45  174.86
  -4   1   9   -0.85    3.40
  -4   1   9   -2.10    4.76
   4  -1  -9    2.98    3.51
   4  -1  -9    3.24    4.12
   4   1  -9   -0.02    3.78
   4   1  -9   -0.23    3.69
  -4  -1   9    2.29    4.04
  -4  -1   9    0.14    4.77
  -4   1  10  570.18   68.98
  -4   1  10  564.47   69.84
   4  -1 -10  528.96   69.16
   4  -1 -10  365.38   68.41
   4   1 -10  572.87   69.40
   4   1 -10  565.23   69.45
  -4  -1  10  604.86   69.21
  -4  -1  10  554.20   69.78
  -4   1  11  173.63   25.37
  -4   1  11  195.94   26.67
   4  -1 -11  232.52   26.63
   4  -1 -11  161.67   25.76
   4   1 -11  170.23   25.74
   4   1 -11  185.55   25.97
  -4  -1  11  175.83   26.39
  -4   1  12  297.18   56.13
  -4   1  12  473.33   58.26
   4  -1 -12  480.94   57.96
   4   1 -12  503.63   57.96
   4   1 -12  464.86   57.67
  -4  -1  12  470.14   57.23
  -4  -1  12  477.35   58.27
  -4   1  13  120.91   16.15
  -4   1  13  112.40   17.02
   4  -1 -13   79.44   15.74
   4  -1 -13  103.21   16.35
   4   1 -13   93.45   16.06
   4   1 -13  107.00   16.39
  -4  -1  13  113.61   16.00
  -4  -1  13   87.77   16.45
  -4   1  14    0.00    3.68
  -4   1  14    0.93    4.49
   4  -1 -14    1.13    4.15
   4  -1 -14    0.12    4.30
   4   1 -14   -0.52    4.18
   4   1 -14   -0.83    4.62
  -4  -1  14    2.49    3.38
  -4  -1  14   -0.94    4.47
  -4   1  15   32.48    7.88
  -4   1  15   37.55    9.13
   4  -1 -15   46.92    9.06
   4  -1 -15   26.49    7.90
   4   1 -15   40.43    8.50
   4   1 -15   44.77    8.92
  -4  -1  15   46.46    8.77
  -4  -1  15   38.43    9.22
  -4   1  16  323.23   39.65
   4  -1 -16  256.15   37.95
   4  -1 -16  263.94   38.28
   4   1 -16  243.98   37.89
   4   1 -16  314.21   38.76
  -4  -1  16  275.44   39.03
  -4   1  17   -1.62    4.53
   4  -1 -17    0.69    4.09
   4  -1 -17    0.58    3.65
   4   1 -17    0.68    3.98
   4   1 -17    1.30    4.48
  -4  -1  17    2.94    4.87
  -4   1  18  335.41   46.72
   4  -1 -18  314.16   45.68
   4  -1 -18  292.68   45.65
   4   1 -18  397.46   46.75
   4   1 -18  350.59   46.08
  -4  -1  18  333.47   46.82
  -4   1  19   17.96    7.16
   4  -1 -19    9.29    5.80
   4  -1 -19   21.09    7.08
   4   1 -19   17.79    6.57
   4   1 -19   17.28    6.22
  -4  -1  19   31.77    8.40
  -4   1  20   23.76    8.28
   4  -1 -20   38.95    8.74
   4   1 -20   22.57    7.40
  -4  -1  20   22.26    8.08
  -4   1  21   15.18    6.90
   4  -1 -21    3.06    4.88
  -4  -1  21   11.61    6.24
  -4   1  22  249.81   38.36
   4  -1 -22  272.83   37.82
   4  -1 -22  229.65   37.17
   4   1 -22  265.88   37.81
  -4  -1  22  309.32   39.48
  -4   1  23    3.18    5.94
   4  -1 -23   20.69    7.65
   4  -1 -23    8.50    5.92
   4   1 -23    5.48    6.18
  -4  -1  23    3.05    5.67
  -4   1  24   14.65    7.34
   4  -1 -24    9.62    6.52
   4  -1 -24   14.28    6.51
   4   1 -24    8.10    6.55
  -4  -1  24    6.16    6.88
  -4   1  25   35.96    9.97
   4  -1 -25   16.94    7.70
   4   1 -25   30.03    8.84
  -4  -1  25   23.62    9.83
  -4   1  26   70.40   15.53
   4  -1 -26   87.14   15.42
   4   1 -26   83.52   15.19
  -4  -1  26   62.72   15.05
  -4   1  27    0.09    5.12
   4  -1 -27    2.20    5.75
   4   1 -27    6.65    5.70
  -4  -1  27   -2.54    6.47
   4  -1 -28   51.76   12.12
   4   1 -28   67.65   13.44
  -4  -1  28   43.20   12.64
   4  -1 -29    4.76    5.30
   4   1 -29    1.35    5.82
   4  -1 -30    9.68    6.51
   4   1 -30   -0.67    5.61
   4  -1 -31   -1.78    6.15
   4   1 -31    3.01    7.23
   4  -1 -32   17.71    8.41
   4   1 -32   38.20    9.42
   4  -1 -33   -0.95    6.10
   4   1 -33    1.72    5.67
   4  -1 -34    9.76    7.10
   4   1 -34    8.53    7.05
   4  -1 -35    0.59    4.89
   4   1 -35    4.13    6.03
   4  -1 -36   14.60    8.59
   4   1 -36   14.94    8.59
   4  -1 -37   -0.05    5.66
   4   1 -37   -5.32    7.29
   4  -1 -38   17.02    8.20
   4   1 -38   19.97    9.42
   4  -1 -39   -2.08    6.40
   4   1 -39    6.01    6.22
  -4   2   1   78.32   11.67
  -4   2   1   74.06   12.25
   4  -2  -1   75.24   11.69
   4  -2  -1   88.01   12.68
   4   2  -1   77.83   11.66
   4   2  -1   79.27   12.01
  -4  -2   1   81.85   12.42
  -4   2   2  237.80   28.85
  -4   2   2  220.13   29.31
   4  -2  -2  210.62   28.72
   4   2  -2  192.38   28.55
   4   2  -2  231.57   29.18
  -4  -2   2  207.76   28.49
  -4  -2   2  216.63   29.15
  -4   2   3   17.28    3.99
  -4   2   3   21.50    4.95
   4  -2  -3    9.07    3.77
   4  -2  -3   16.56    4.88
   4   2  -3    2.98    3.28
   4   2  -3   10.11    4.49
  -4  -2   3   18.32    3.85
  -4  -2   3   19.64    5.05
  -4   2   4 1708.22  197.18
  -4   2   4 1818.77  198.07
   4  -2  -4 1682.74  197.36
   4  -2  -4 1882.89  198.11
   4   2  -4 1650.98  197.36
   4   2  -4 1732.29  197.57
  -4  -2   4  995.66  196.16
  -4  -2   4 1771.11  197.91
  -4   2   5   50.35    7.50
  -4   2   5   55.22    8.29
   4  -2  -5   31.61    7.20
   4  -2  -5   52.20    8.48
   4   2  -5   44.68    7.75
   4   2  -5   34.16    7.46
  -4  -2   5   27.26    6.70
  -4  -2   5   43.86    7.91
  -4   2   6   17.73    4.40
  -4   2   6   16.38    5.33
   4  -2  -6   12.66    4.80
   4  -2  -6   17.68    4.89
   4   2  -6    8.03    4.47
   4   2  -6   19.33    5.34
  -4  -2   6   13.80    4.25
  -4  -2   6   16.95    5.58
  -4   2   7  393.69   49.35
  -4   2   7  394.31   50.16
   4  -2  -7  390.50   49.66
   4  -2  -7  412.23   50.09
   4   2  -7  357.06   49.47
   4   2  -7  340.80   49.32
  -4  -2   7  390.08   49.40
  -4  -2   7  355.51   49.77
  -4   2   8  820.22  103.11
  -4   2   8  815.24  103.83
   4  -2  -8  780.23  103.31
   4  -2  -8  803.32  103.69
   4   2  -8  779.62  103.36
   4   2  -8  809.86  103.38
  -4  -2   8  836.22  103.22
  -4  -2   8  824.37  103.85
  -4   2   9  200.01   27.74
  -4   2   9  190.98   28.42
   4  -2  -9  180.82   27.91
   4  -2  -9  212.46   28.54
   4   2  -9  211.48   28.36
   4   2  -9  239.52   28.62
  -4  -2   9  184.92   27.63
  -4  -2   9  225.14   28.85
  -4   2  10   61.96   11.54
  -4   2  10   99.42   13.44
   4  -2 -10   76.85   12.42
   4  -2 -10   77.30   12.58
   4   2 -10   61.33   11.79
   4   2 -10   72.99   12.26
  -4  -2  10   72.99   11.74
  -4  -2  10   73.10   12.55
  -4   2  11   55.84    9.67
  -4   2  11   56.60   10.73
   4  -2 -11   44.31    9.80
   4  -2 -11   57.38   10.35
   4   2 -11   63.74   10.43
   4   2 -11   59.33   10.37
  -4  -2  11   63.66    9.98
  -4  -2  11   40.50    9.95
  -4   2  12   -1.52    3.31
  -4   2  12    3.87    4.17
   4  -2 -12    0.06    3.84
   4  -2 -12    3.83    4.66
   4   2 -12    0.25    3.63
   4   2 -12    2.76    4.31
  -4  -2  12    0.47    3.51
  -4  -2  12    7.55    4.89
  -4   2  13   13.23    5.25
  -4   2  13   31.06    7.27
   4  -2 -13   25.05    6.62
   4  -2 -13   17.29    6.32
   4   2 -13   14.15    5.53
   4   2 -13   26.12    6.46
  -4  -2  13   14.37    5.42
  -4  -2  13   24.47    6.94
  -4   2  14  780.34  108.97
  -4   2  14  965.39  110.99
   4  -2 -14  819.62  109.60
   4  -2 -14  843.73  109.98
   4   2 -14  909.07  110.07
   4   2 -14  941.48  110.07
  -4  -2  14  780.89  109.05
  -4  -2  14  855.11  110.46
  -4   2  15   57.84   10.37
  -4   2  15   73.41   12.19
   4  -2 -15   62.99   11.23
   4  -2 -15   60.68   11.19
   4   2 -15   66.74   11.29
   4   2 -15   51.97   10.78
  -4  -2  15   40.48    9.80
  -4  -2  15   59.82   11.72
  -4   2  16   22.52    7.02
   4  -2 -16   16.94    5.41
   4  -2 -16   19.91    6.22
   4   2 -16   16.99    5.70
   4   2 -16   17.09    5.71
  -4  -2  16   15.71    6.47
  -4   2  17    0.63    4.61
   4  -2 -17    1.11    4.33
   4  -2 -17    1.52    4.63
   4   2 -17    0.08    4.23
   4   2 -17    2.40    4.71
  -4  -2  17    5.44    5.18
  -4   2  18  130.77   20.97
   4  -2 -18  116.10   19.86
   4  -2 -18  120.31   20.36
   4   2 -18  139.35   20.67
  -4  -2  18  142.50   21.42
  -4   2  19  101.25   20.05
   4  -2 -19  181.81   21.45
   4  -2 -19  126.08   20.27
   4   2 -19  148.97   20.85
  -4  -2  19   92.30   19.81
  -4   2  20   27.88    9.38
   4  -2 -20   37.44    9.41
  -4  -2  20   46.29   10.93
  -4   2  21   -0.04    5.15
   4  -2 -21    6.42    6.10
  -4  -2  21    9.39    6.03
  -4   2  22   10.61    6.68
   4  -2 -22    6.71    5.92
   4  -2 -22    5.30    6.97
   4   2 -22   13.82    6.55
  -4  -2  22   16.19    6.96
  -4   2  23    4.31    5.31
   4  -2 -23   -3.16    5.90
   4  -2 -23    0.53    5.17
   4   2 -23   -2.00    5.99
  -4  -2  23    1.11    5.38
  -4   2  24  132.64   25.60
   4  -2 -24  194.89   26.23
   4  -2 -24  149.44   25.51
   4   2 -24  176.08   25.75
  -4  -2  24  161.91   26.41
  -4   2  25    8.74    7.11
   4  -2 -25   32.09    8.86
   4   2 -25   20.09    7.70
  -4  -2  25   10.99    6.94
   4  -2 -26   69.63   13.91
   4   2 -26   45.73   11.86
   4  -2 -27    6.80    5.76
   4   2 -27    0.64    5.30
   4  -2 -28   38.72   10.98
   4   2 -28   48.42   11.32
   4  -2 -29   11.81    6.83
   4   2 -29   36.34    9.16
   4  -2 -30   85.78   16.59
   4   2 -30   89.89   17.22
  -4  -2  30   83.45   17.83
   4  -2 -31    2.60    5.98
   4   2 -31   -0.41    6.34
  -4  -2  31    3.02    7.35
   4  -2 -32   -0.63    5.16
   4   2 -32    5.27    6.20
  -4  -2  32    0.30    5.53
   4  -2 -33   -1.17    5.32
   4   2 -33   -0.46    6.27
   4  -2 -34   17.32    6.88
   4   2 -34   13.57    8.05
   4  -2 -35    1.79    5.12
   4   2 -35    8.35    7.01
   4  -2 -36    5.37    6.59
   4   2 -36   16.33    7.88
   4  -2 -37    1.21    6.16
   4   2 -37    0.92    7.82
   4  -2 -38    0.78    6.98
   4   2 -38   -0.56    5.64
   4  -2 -39   -0.47    6.93
   4   2 -39    5.86    6.82
  -4   3   1   42.71    6.45
  -4   3   1   47.77    7.36
   4  -3  -1   34.04    6.35
   4  -3  -1   47.82    7.42
   4   3  -1   52.87    6.84
   4   3  -1   46.11    6.85
  -4  -3   1   15.03    5.32
  -4  -3   1   19.66    6.12
  -4   3   2  326.41   44.22
  -4   3   2  329.10   44.79
   4  -3  -2  303.54   44.23
   4  -3  -2  380.19   45.24
   4   3  -2  349.92   44.40
   4   3  -2  401.83   44.92
  -4  -3   2  317.78   44.03
  -4  -3   2  350.65   44.82
  -4   3   3    2.73    2.81
  -4   3   3    5.17    4.05
   4  -3  -3    6.73    3.21
   4  -3  -3    7.56    4.31
   4   3  -3    2.01    2.99
   4   3  -3   12.35    3.92
  -4  -3   3    4.59    2.88
  -4  -3   3    5.70    3.87
  -4   3   4   15.13    4.15
  -4   3   4   19.29    5.12
   4  -3  -4    9.28    4.10
   4  -3  -4   16.66    5.03
   4   3  -4    6.19    3.68
   4   3  -4   13.88    4.65
  -4  -3   4   13.02    3.77
  -4  -3   4   23.64    5.48
  -4   3   5   44.17    7.82
  -4   3   5   55.41    9.12
   4  -3  -5   47.21    8.32
   4  -3  -5   47.27    8.72
   4   3  -5   49.70    8.40
   4   3  -5   51.26    8.60
  -4  -3   5   48.48    8.04
  -4  -3   5   39.26    8.27
  -4   3   6   52.84    9.11
  -4   3   6   61.33   10.16
   4  -3  -6   70.33    9.94
   4  -3  -6   47.12    9.49
   4   3  -6   51.87    9.41
   4   3  -6   61.42    9.65
  -4  -3   6   50.82    9.04
  -4  -3   6   64.24   10.20
  -4   3   7  550.86   70.81
  -4   3   7  729.46   72.48
   4  -3  -7  499.03   70.96
   4  -3  -7  522.96   71.37
   4   3  -7  457.46   70.81
   4   3  -7  658.70   71.55
  -4  -3   7  540.78   70.86
  -4  -3   7  545.11   71.54
  -4   3   8   80.38   12.50
  -4   3   8   81.45   13.35
   4  -3  -8   74.12   12.58
   4  -3  -8  108.74   13.80
   4   3  -8   69.84   12.68
   4   3  -8   71.13   12.48
  -4  -3   8   78.44   12.42
  -4  -3   8   91.70   13.60
  -4   3   9   -1.52    3.22
  -4   3   9   -0.87    3.95
   4  -3  -9   -0.58    3.71
   4  -3  -9    3.27    3.71
   4   3  -9    0.17    4.10
   4   3  -9    1.35    3.85
  -4  -3   9    1.40    3.28
  -4  -3   9    1.37    4.23
  -4   3  10  232.54   32.16
  -4   3  10  227.15   32.95
   4  -3 -10  245.75   32.74
   4  -3 -10  222.88   32.69
   4   3 -10  247.04   32.70
  -4  -3  10  277.83   32.66
  -4  -3  10  212.91   32.85
  -4   3  11  404.20   53.38
  -4   3  11  378.57   54.07
   4  -3 -11  388.44   53.67
   4  -3 -11  403.04   54.12
   4   3 -11  410.35   53.93
   4   3 -11  384.05   53.58
  -4  -3  11  375.22   53.25
  -4  -3  11  611.15   56.07
  -4   3  12  350.16   45.83
  -4   3  12  354.16   46.89
   4  -3 -12  316.46   46.02
   4  -3 -12  332.30   46.44
   4   3 -12  299.49   45.99
   4   3 -12  536.33   47.83
  -4  -3  12  308.76   45.62
  -4  -3  12  347.11   46.84
  -4   3  13   93.04   14.72
  -4   3  13  104.88   16.14
   4  -3 -13  110.90   15.84
   4  -3 -13  136.33   16.80
   4   3 -13   52.42   14.17
   4   3 -13  101.37   15.41
  -4  -3  13  106.85   15.14
  -4  -3  13  112.82   16.56
  -4   3  14    6.42    3.82
  -4   3  14    5.93    5.27
   4  -3 -14   10.03    4.66
   4  -3 -14    4.11    3.99
   4   3 -14    5.63    5.08
   4   3 -14    5.19    4.63
  -4  -3  14    9.98    4.50
  -4  -3  14   11.18    5.93
  -4   3  15   40.71    8.66
  -4   3  15   44.84    9.61
   4  -3 -15   40.81    8.95
   4  -3 -15   54.12   10.07
   4   3 -15   52.06    9.73
   4   3 -15   41.92    9.23
  -4  -3  15   38.06    9.21
  -4   3  16  239.37   38.30
   4  -3 -16  266.48   38.06
   4  -3 -16  309.64   39.05
   4   3 -16  275.61   38.38
  -4  -3  16  300.37   39.40
  -4   3  17   19.59    6.62
   4  -3 -17   17.83    6.47
   4  -3 -17   11.63    6.19
   4   3 -17   34.96    7.70
  -4  -3  17   24.94    7.16
  -4   3  18   70.68   12.08
   4  -3 -18   43.53   10.08
   4  -3 -18   39.17   10.25
   4   3 -18   48.40   10.20
  -4  -3  18   59.68   11.60
  -4   3  19    8.64    6.31
   4  -3 -19    8.61    5.89
   4  -3 -19   13.11    5.97
   4   3 -19    1.11    4.71
  -4  -3  19    4.48    5.60
  -4   3  20   21.02    7.05
   4  -3 -20    3.61    5.13
  -4  -3  20   17.99    7.43
  -4   3  21   55.16   12.03
   4  -3 -21   51.06   11.88
  -4  -3  21   69.31   12.99
  -4   3  22   78.98   14.86
   4  -3 -22   73.54   14.05
   4   3 -22   56.94   12.84
  -4  -3  22   72.55   14.48
  -4   3  23   44.36   11.27
   4  -3 -23   48.27   10.70
   4  -3 -23   45.09   11.33
   4   3 -23   54.72   11.69
   4  -3 -24   -0.88    5.67
   4   3 -24    2.00    5.49
   4  -3 -25    9.22    6.41
   4   3 -25    6.10    5.67
   4  -3 -26   93.97   17.60
   4   3 -26  103.85   18.25
   4  -3 -27    4.54    5.92
   4   3 -27   18.14    7.29
  -4  -3  27   16.21    8.17
   4  -3 -28   61.02   13.79
   4   3 -28   84.67   15.35
  -4  -3  28   74.48   16.64
   4  -3 -29    2.39    5.31
   4   3 -29    5.93    6.45
  -4  -3  29   15.97    8.03
   4  -3 -30   15.98    6.91
   4   3 -30    4.00    5.93
  -4  -3  30   13.04    8.13
   4  -3 -31   16.54    8.34
   4   3 -31    6.26    6.52
  -4  -3  31    4.93    6.97
   4  -3 -32   55.31   11.67
   4   3 -32   23.77    9.17
  -4  -3  32   37.11   11.35
   4  -3 -33   -1.81    6.22
   4   3 -33   -2.29    5.98
  -4  -3  33    2.86    6.37
   4  -3 -34    0.80    6.69
   4   3 -34   -2.46    5.25
   4  -3 -35    3.12    6.07
   4   3 -35   -2.73    7.14
   4  -3 -36    7.10    6.84
   4   3 -36    2.12    6.18
   4  -3 -37   -1.79    7.02
   4   3 -37    0.65    7.73
   4  -3 -38    3.83    8.04
   4   3 -38    5.41    6.29
   4  -3 -39   -1.30    5.82
   4   3 -39    4.10    7.79
  -4   4   1   60.40    9.90
  -4   4   1   65.44   10.72
   4  -4  -1   54.86    9.99
   4  -4  -1   65.00   10.96
   4   4  -1   71.51   10.12
   4   4  -1   53.73    9.86
  -4  -4   1   76.78   10.01
  -4  -4   1   70.11   10.47
  -4   4   2  147.67   20.33
  -4   4   2  146.25   20.95
   4  -4  -2  127.90   20.25
   4  -4  -2  171.00   21.56
   4   4  -2  150.45   20.46
   4   4  -2  157.62   20.64
  -4  -4   2  153.89   20.19
  -4  -4   2  137.48   20.70
  -4   4   3   30.42    9.90
  -4   4   3  102.79   12.07
   4  -4  -3   57.65   10.57
   4  -4  -3   69.49   11.39
   4   4  -3   96.12   11.34
   4   4  -3  102.43   11.67
  -4  -4   3   76.54   10.66
  -4  -4   3   86.31   11.44
  -4   4   4  283.16   41.76
  -4   4   4  339.74   42.74
   4  -4  -4  315.78   42.20
   4  -4  -4  371.58   43.01
   4   4  -4  327.63   42.27
   4   4  -4  318.13   42.15
  -4  -4   4  344.57   42.00
  -4  -4   4  294.84   42.31
  -4   4   5    3.45    3.25
  -4   4   5    4.31    4.15
   4  -4  -5    4.65    3.53
   4  -4  -5    6.70    4.29
   4   4  -5    5.65    3.46
   4   4  -5    4.63    3.84
  -4  -4   5    5.73    3.42
  -4  -4   5   13.42    4.61
  -4   4   6   83.15   12.44
  -4   4   6   93.79   13.41
   4  -4  -6   82.36   12.73
   4  -4  -6   94.51   13.42
   4   4  -6   77.73   12.70
   4   4  -6   56.42   12.06
  -4  -4   6   98.52   12.75
  -4  -4   6   85.94   13.21
  -4   4   7    2.39    3.34
  -4   4   7    8.82    4.11
   4  -4  -7    9.12    4.31
   4  -4  -7   12.39    4.65
   4   4  -7    4.99    4.11
   4   4  -7    9.43    4.22
  -4  -4   7    7.63    3.66
  -4  -4   7   11.77    4.87
  -4   4   8  110.74   15.39
  -4   4   8   95.01   15.85
   4  -4  -8   97.24   15.60
   4  -4  -8  113.84   16.28
   4   4  -8  104.60   15.82
   4   4  -8  123.14   15.91
  -4  -4   8   95.29   15.20
  -4  -4   8   99.11   16.13
  -4   4   9  337.53   43.23
  -4   4   9  347.12   44.12
   4  -4  -9  335.87   43.63
   4  -4  -9  318.31   43.87
   4   4  -9  337.70   43.74
   4   4  -9  334.05   43.41
  -4  -4   9  307.06   43.12
  -4  -4   9  305.08   43.81
  -4   4  10  261.77   35.57
  -4   4  10  252.19   36.35
   4  -4 -10  299.18   36.32
   4  -4 -10  255.53   36.29
   4   4 -10  266.91   36.16
  -4  -4  10  253.91   35.65
  -4  -4  10  275.07   36.58
  -4   4  11   29.77    6.39
  -4   4  11   30.26    7.14
   4  -4 -11   32.08    6.93
   4  -4 -11   22.54    6.87
   4   4 -11   30.91    6.98
   4   4 -11   34.80    6.77
  -4  -4  11   34.72    6.49
  -4  -4  11    8.36    5.94
  -4   4  12   50.53    9.13
  -4   4  12   39.38    9.52
   4  -4 -12   49.74    9.55
   4  -4 -12   48.31    9.76
   4   4 -12   87.98   11.26
   4   4 -12   51.35    9.71
  -4  -4  12   47.36    9.15
  -4  -4  12   47.43   10.03
  -4   4  13  108.83   17.00
  -4   4  13  127.93   18.40
   4  -4 -13   89.62   17.15
   4  -4 -13  120.77   18.11
   4   4 -13  117.95   17.87
  -4  -4  13  115.83   17.15
  -4  -4  13  133.50   18.73
  -4   4  14  318.07   41.40
  -4   4  14  305.32   42.36
   4  -4 -14  312.45   41.94
   4  -4 -14  296.85   42.07
   4   4 -14  272.99   41.61
  -4  -4  14  344.12   41.82
  -4  -4  14  302.75   42.44
  -4   4  15   80.39   15.07
  -4   4  15  127.78   17.53
   4  -4 -15   93.48   15.91
   4  -4 -15  127.75   17.45
   4   4 -15   98.86   16.37
  -4  -4  15   98.06   16.86
  -4   4  16   22.01    7.37
   4  -4 -16   20.31    6.78
   4  -4 -16   19.43    7.05
   4   4 -16   23.20    6.80
  -4  -4  16   23.43    7.86
  -4   4  17    6.70    4.92
   4  -4 -17    1.16    4.66
   4  -4 -17    4.71    5.10
   4   4 -17    9.87    4.88
  -4  -4  17    4.16    4.69
  -4   4  18  135.96   20.31
   4  -4 -18  110.44   18.96
   4  -4 -18  107.23   19.07
   4   4 -18  130.39   19.74
  -4  -4  18  126.73   20.40
  -4   4  19   67.82   14.49
   4  -4 -19  120.72   15.76
   4  -4 -19   73.20   14.32
  -4  -4  19   65.14   14.19
  -4   4  20   56.13   10.91
   4  -4 -20   29.88    9.34
  -4  -4  20   46.13   11.21
  -4   4  21   15.87    7.44
   4  -4 -21   29.10    8.44
   4   4 -22   13.41    7.43
   4  -4 -23   26.96    8.40
   4   4 -23   36.59    9.32
   4  -4 -24   44.67   12.70
   4   4 -24   91.65   15.22
  -4  -4  24  102.58   16.57
   4  -4 -25   50.71   12.01
   4   4 -25   64.62   12.69
  -4  -4  25   48.81   12.74
   4  -4 -26   97.23   15.45
   4   4 -26   58.27   13.52
  -4  -4  26   56.15   14.69
   4  -4 -27   -2.26    5.80
   4   4 -27    1.43    6.29
  -4  -4  27   -2.87    6.30
   4  -4 -28   55.24   10.95
   4   4 -28   63.95   12.31
  -4  -4  28   19.07    9.66
   4  -4 -29   24.68    8.27
   4   4 -29   17.56    8.05
  -4  -4  29   29.33    9.45
   4  -4 -30   18.61    7.81
   4   4 -30   33.49    9.17
  -4  -4  30    6.49    6.59
   4  -4 -31    3.89    6.09
   4   4 -31    4.56    5.84
  -4  -4  31    2.98    5.85
   4  -4 -32   -0.84    5.26
   4   4 -32    4.67    6.04
  -4  -4  32   -0.24    5.60
   4  -4 -33    4.96    7.09
   4   4 -33   -1.06    7.68
  -4  -4  33    0.04    5.40
   4  -4 -34   14.79    7.78
   4   4 -34    1.67    6.59
  -4  -4  34    2.97    6.33
   4  -4 -35    7.69    7.72
   4   4 -35    0.12    6.75
  -4  -4  35    1.60    6.46
   4  -4 -36    3.86    7.16
   4   4 -36    3.61    5.99
   4  -4 -37   -2.31    7.16
   4   4 -37    2.27    6.02
   4  -4 -38    1.74    5.69
   4   4 -38   -2.81    7.44
   4  -4 -39   -2.51    7.29
  -4   5   1   88.95   13.32
   4  -5  -1   97.84   13.65
   4  -5  -1  110.21   14.74
   4   5  -1   97.22   13.55
   4   5  -1   83.50   13.25
  -4  -5   1   83.32   13.04
  -4  -5   1   95.51   13.91
  -4   5   2  316.27   43.06
   4  -5  -2  331.19   43.32
   4  -5  -2  443.36   44.83
   4   5  -2  332.67   43.23
   4   5  -2  321.21   43.05
  -4  -5   2  297.78   42.76
  -4  -5   2  340.40   43.60
  -4   5   3  188.91   24.73
   4  -5  -3  187.02   24.94
   4  -5  -3  183.29   25.43
   4   5  -3  158.07   24.57
   4   5  -3  196.27   24.83
  -4  -5   3  175.19   24.43
  -4  -5   3  197.58   25.28
  -4   5   4   41.53    7.24
   4  -5  -4   47.37    7.61
   4  -5  -4   37.82    7.83
   4   5  -4   50.95    7.75
   4   5  -4   35.27    7.05
  -4  -5   4   51.55    7.28
  -4  -5   4   22.64    6.99
  -4   5   5   47.45    7.92
   4  -5  -5   46.24    8.38
   4  -5  -5   41.79    8.38
   4   5  -5   56.85    8.69
   4   5  -5   46.51    8.05
  -4  -5   5   41.39    7.70
  -4   5   6   78.11   13.34
   4  -5  -6  101.97   14.22
   4  -5  -6  106.68   14.81
   4   5  -6   89.95   13.68
  -4  -5   6   86.88   13.54
  -4  -5   6  107.06   14.66
  -4   5   7  257.77   34.14
   4  -5  -7  250.18   34.50
   4  -5  -7  253.15   34.87
   4   5  -7  253.91   34.56
   4   5  -7  281.76   34.46
  -4  -5   7  248.46   34.17
  -4  -5   7  253.20   34.87
  -4   5   8   47.25    7.87
   4  -5  -8   23.68    7.49
   4  -5  -8   64.39    9.43
   4   5  -8   49.35    8.38
   4   5  -8   51.13    8.28
  -4  -5   8   45.65    8.05
  -4  -5   8   44.83    8.72
  -4   5   9   28.68    6.27
   4  -5  -9   34.47    7.13
   4  -5  -9   37.97    7.88
   4   5  -9   35.31    7.13
   4   5  -9   36.71    6.94
  -4  -5   9   35.57    6.82
  -4  -5   9   23.15    7.43
  -4   5  10   26.68    6.29
   4  -5 -10   22.59    6.25
   4  -5 -10   40.14    7.50
   4   5 -10   25.86    6.62
  -4  -5  10   32.18    6.68
  -4  -5  10   34.91    7.75
  -4   5  11  282.38   38.31
  -4   5  11  278.88   39.11
   4  -5 -11  273.92   38.71
   4  -5 -11  303.08   39.48
   4   5 -11  247.42   38.58
  -4  -5  11  321.31   38.79
  -4  -5  11  314.50   39.56
  -4   5  12  318.55   44.76
  -4   5  12  333.52   45.77
   4  -5 -12  396.10   45.85
   4  -5 -12  339.08   45.82
   4   5 -12  321.01   45.43
  -4  -5  12  342.20   45.10
  -4  -5  12  329.85   45.93
  -4   5  13   40.36    8.86
  -4   5  13   53.84   10.48
   4  -5 -13   41.78    9.38
   4  -5 -13   68.16   10.95
   4   5 -13   55.77   10.14
  -4  -5  13   49.58    9.57
  -4  -5  13   75.02   11.50
  -4   5  14   16.74    5.13
  -4   5  14   10.03    5.11
   4  -5 -14   13.02    4.88
   4  -5 -14   17.85    6.61
   4   5 -14   23.92    6.06
  -4  -5  14   17.30    5.36
  -4  -5  14   17.86    6.90
  -4   5  15  122.32   19.22
  -4   5  15  123.10   20.25
   4  -5 -15  139.34   20.28
   4  -5 -15  136.88   20.54
   4   5 -15  134.34   20.36
  -4  -5  15  136.29   20.97
  -4   5  16  142.14   21.39
   4  -5 -16  160.15   21.22
[truncated: 815,860 more chars]
