# Supplementary material for: LED-pump-X-ray-multiprobe crystallography for sub-second timescales
Source: Commun Chem. 2022 Aug 26;5:102. doi: 10.1038/s42004-022-00716-1 (PMC9814726; doi:10.1038/s42004-022-00716-1)
Supplement: Supplementary file 10 — Supplementary Data 1 [file 42004_2022_716_MOESM10_ESM.zip › CIFs/4s_270K/270K_4s_t7_decay.cif]

  data_global

# SUBMISSION DETAILS
 
_publ_contact_author_name       'Hatcher, Lauren'
_publ_contact_author_address
;
School of Chemistry
Cardiff University
Main Building
Park Place 
Cardiff
CF10 3AT
United Kingdom
;
_publ_contact_author_email       'HatcherL1@cardiff.ac.uk'
_publ_requested_category          FM
_publ_section_comment
; 
?
;
_publ_section_references
;
Diamond General Data Aquisition (GDA) software: http://www.opengda.org/

XIA2: Winter, G. (2010) J. Appl. Cryst. 43, 186-190.
POINTLESS: Evans, P. (2006) Acta Cryst. D62, 72-82.
AIMLESS: Evans, P. R. and Murshudov, G. N. (2013) Acta Cryst. D69, 1204-1214.
DIALS: Winter, G., et al. Acta Cryst. (2018) D74, 85-97.
CCP4: Winn, M. D. et al. (2011) Acta Cryst. D67, 235-242.
   
SHELXL: Sheldrick G. M. (2015). Acta Cryst. C71, 3-8.
SHELXT:	Sheldrick, G. M. (2015). Acta Cryst. A71, 3-8.
 
OLEX2: Dolomanov, O.V.; Bourhis, L.J.; Gildea, R.J.; Howard, J.A.K.; Puschmann,
 H., OLEX2: A complete structure solution, refinement and analysis program 
 (2009). J. Appl. Cryst., 42, 339-341.

MERCURY: Macrae, C. F., Bruno, I. J., Chisholm, J. A., Edgington,
P. R., McCabe, P., Pidcock, E., Rodriguez-Monge, L., Taylor, R.,
van de Streek, J. & Wood, P. A. (2008). J. Appl. Cryst. 41, 466-470.
;

####
 
data_270K_4s_t7_decay
 
_audit_creation_method            'SHELXL-2018/3'
_shelx_SHELXL_version_number      '2018/3'
_chemical_name_systematic         
;
Nitro-(N,N,N',N'-tetrabutyldiethylenetriamine)palladium(II)
tetraphenylborate, tetrahydrofuran solvate
;
_chemical_name_common             ?
_chemical_melting_point           ?
_chemical_formula_moiety          
;
C20 H45 N4 O2 Pd, C24 H20 B, C4 H8 O
;
_chemical_formula_sum            'C48 H73 B N4 O3 Pd' 
_chemical_formula_weight          871.31

loop_
 _atom_type_symbol
 _atom_type_description
 _atom_type_scat_dispersion_real
 _atom_type_scat_dispersion_imag
 _atom_type_scat_source
 'C'  'C'   0.0010   0.0010
 'International Tables Vol C Tables 4.2.6.8 and 6.1.1.4'
 'H'  'H'   0.0000   0.0000
 'International Tables Vol C Tables 4.2.6.8 and 6.1.1.4'
 'B'  'B'   0.0000   0.0000
 'International Tables Vol C Tables 4.2.6.8 and 6.1.1.4'
 'N'  'N'   0.0030   0.0020
 'International Tables Vol C Tables 4.2.6.8 and 6.1.1.4'
 'O'  'O'   0.0050   0.0030
 'International Tables Vol C Tables 4.2.6.8 and 6.1.1.4'
 'Pd'  'Pd'  -2.5040   0.6150
 'International Tables Vol C Tables 4.2.6.8 and 6.1.1.4'
 
_space_group_crystal_system       monoclinic
_space_group_IT_number            14
_space_group_name_H-M_alt         'P 21/n'
_space_group_name_Hall            '-P 2yn'
 
_shelx_space_group_comment
;
The symmetry employed for this shelxl refinement is uniquely defined
by the following loop, which should always be used as a source of
symmetry information in preference to the above space-group names.
They are only intended as comments.
;
 
loop_
 _space_group_symop_operation_xyz
 'x, y, z'
 '-x+1/2, y+1/2, -z+1/2'
 '-x, -y, -z'
 'x-1/2, -y-1/2, z-1/2'
 
_cell_length_a                    11.6896(4)
_cell_length_b                    13.6045(4)
_cell_length_c                    30.2818(10)
_cell_angle_alpha                 90
_cell_angle_beta                  93.440(3)
_cell_angle_gamma                 90
_cell_volume                      4807.1(3)
_cell_formula_units_Z             4
_cell_measurement_temperature     270(2)
_cell_measurement_reflns_used     10018
_cell_measurement_theta_max       21.1475999761
_cell_measurement_theta_min       1.22099252539
 
_exptl_crystal_description        Plate
_exptl_crystal_colour             Yellow
_exptl_crystal_density_meas       ?
_exptl_crystal_density_method     ?
_exptl_crystal_density_diffrn     1.204          
_exptl_crystal_F_000              1856
_exptl_transmission_factor_min    ?
_exptl_transmission_factor_max    ?
_exptl_crystal_size_max           0.100
_exptl_crystal_size_mid           0.100
_exptl_crystal_size_min           0.050
_exptl_absorpt_coefficient_mu     0.200
_shelx_estimated_absorpt_T_min    0.980
_shelx_estimated_absorpt_T_max    0.990
_exptl_absorpt_correction_T_min   0.993697591966
_exptl_absorpt_correction_T_max   1.0
_exptl_absorpt_correction_type    empirical
_exptl_absorpt_process_details    
;
CCP4 7.0.058: AIMLESS, version 0.7.1 : 27/03/18
Scaling & analysis of unmerged intensities, absorption correction using spherical harmonics
;
_exptl_absorpt_special_details    ?
_diffrn_ambient_temperature       270(2)
_diffrn_radiation_wavelength      0.534
_diffrn_measurement_device_type   'Photon counting pixel array'
_diffrn_radiation_type            Synchrotron
_diffrn_measurement_method        'shutterless scans'
_diffrn_radiation_source          'Diamond Light Source Beamline I19-2'
_diffrn_radiation_monochromator   'Silicon 111'
_diffrn_detector_area_resol_mean  ?
_diffrn_reflns_number             32742
_diffrn_reflns_av_unetI/netI      0.1079
_diffrn_reflns_av_R_equivalents   0.0854
_diffrn_reflns_limit_h_min        -14
_diffrn_reflns_limit_h_max        14
_diffrn_reflns_limit_k_min        -16
_diffrn_reflns_limit_k_max        11
_diffrn_reflns_limit_l_min        -36
_diffrn_reflns_limit_l_max        37
_diffrn_reflns_theta_min          1.377
_diffrn_reflns_theta_max          19.496
_diffrn_reflns_theta_full         18.687
_diffrn_measured_fraction_theta_max   0.995
_diffrn_measured_fraction_theta_full  0.995
_diffrn_reflns_Laue_measured_fraction_max    0.995
_diffrn_reflns_Laue_measured_fraction_full   0.995
_diffrn_reflns_point_group_measured_fraction_max   0.995
_diffrn_reflns_point_group_measured_fraction_full  0.995
_reflns_number_total              9781
_reflns_number_gt                 5291
_reflns_threshold_expression      'I > 2\s(I)'
_reflns_Friedel_coverage          0.000
_reflns_Friedel_fraction_max      .
_reflns_Friedel_fraction_full     .
 
_reflns_special_details
;
 Reflections were merged by SHELXL according to the crystal
 class for the calculation of statistics and refinement.
 
 _reflns_Friedel_fraction is defined as the number of unique
 Friedel pairs measured divided by the number that would be
 possible theoretically, ignoring centric projections and
 systematic absences.
;
 
_computing_data_collection        'Diamond GDA (http://www.opengda.org/)'
_computing_cell_refinement        'DIALS (Winter, 2018)'
_computing_data_reduction         'XIA2 (Winter 2010)'
_computing_structure_solution     'SHELXT (Sheldrick, 2015)'
_computing_structure_refinement   'SHELXL (Sheldrick, 2015)'
_computing_molecular_graphics     'OLEX2 (Dolomanov et al., 2009)'
_computing_publication_material   'MERCURY (Macrae et al., 2008)'
_refine_special_details           ?
_refine_ls_structure_factor_coef  Fsqd
_refine_ls_matrix_type            full
_refine_ls_weighting_scheme       calc
_refine_ls_weighting_details
'w=1/[\s^2^(Fo^2^)+(0.0378P)^2^] where P=(Fo^2^+2Fc^2^)/3'
_atom_sites_solution_primary      ?
_atom_sites_solution_secondary    ?
_atom_sites_solution_hydrogens    geom
_refine_ls_hydrogen_treatment     constr
_refine_ls_extinction_method      none
_refine_ls_extinction_coef        .
_refine_ls_number_reflns          9781
_refine_ls_number_parameters      526
_refine_ls_number_restraints      490
_refine_ls_R_factor_all           0.0997
_refine_ls_R_factor_gt            0.0528
_refine_ls_wR_factor_ref          0.1210
_refine_ls_wR_factor_gt           0.1066
_refine_ls_goodness_of_fit_ref    0.867
_refine_ls_restrained_S_all       0.870
_refine_ls_shift/su_max           0.001
_refine_ls_shift/su_mean          0.000
 
loop_
 _atom_site_label
 _atom_site_type_symbol
 _atom_site_fract_x
 _atom_site_fract_y
 _atom_site_fract_z
 _atom_site_U_iso_or_equiv
 _atom_site_adp_type
 _atom_site_occupancy
 _atom_site_site_symmetry_order  
 _atom_site_calc_flag
 _atom_site_refinement_flags_posn
 _atom_site_refinement_flags_adp
 _atom_site_refinement_flags_occupancy
 _atom_site_disorder_assembly
 _atom_site_disorder_group
Pd1 Pd 0.33985(2) 0.77528(2) 0.34683(2) 0.04846(12) Uani 1 1 d . . . . .
N2 N 0.3469(2) 0.92768(19) 0.33809(10) 0.0573(7) Uani 1 1 d . . . . .
N3 N 0.4548(2) 0.79859(17) 0.39826(8) 0.0470(7) Uani 1 1 d . . . . .
H3 H 0.531748 0.788353 0.387890 0.056 Uiso 1 1 calc R U . . .
N4 N 0.3309(2) 0.63161(18) 0.37125(10) 0.0501(7) Uani 1 1 d . . . . .
C1 C 0.4427(3) 0.9635(2) 0.36984(12) 0.0641(10) Uani 1 1 d . . . . .
H1A H 0.430760 1.032132 0.376872 0.077 Uiso 1 1 calc R U . . .
H1B H 0.515445 0.957677 0.356232 0.077 Uiso 1 1 calc R U . . .
C2 C 0.4452(3) 0.9025(2) 0.41179(12) 0.0628(10) Uani 1 1 d . . . . .
H2A H 0.510135 0.920980 0.431473 0.075 Uiso 1 1 calc R U . . .
H2B H 0.375520 0.912618 0.427068 0.075 Uiso 1 1 calc R U . . .
C3 C 0.4346(3) 0.7230(2) 0.43247(11) 0.0520(8) Uani 1 1 d . . . . .
H3A H 0.365757 0.738282 0.447437 0.062 Uiso 1 1 calc R U . . .
H3B H 0.498843 0.720701 0.454283 0.062 Uiso 1 1 calc R U . . .
C4 C 0.4217(3) 0.6262(2) 0.40879(11) 0.0541(9) Uani 1 1 d . . . . .
H4A H 0.401172 0.575860 0.429554 0.065 Uiso 1 1 calc R U . . .
H4B H 0.494352 0.607971 0.397232 0.065 Uiso 1 1 calc R U . . .
C5 C 0.2313(3) 0.9654(2) 0.35141(13) 0.0677(10) Uani 1 1 d . . . . .
H5A H 0.172126 0.934333 0.332426 0.081 Uiso 1 1 calc R U . . .
H5B H 0.220891 0.943693 0.381403 0.081 Uiso 1 1 calc R U . . .
C6 C 0.2117(4) 1.0759(3) 0.34956(16) 0.0943(14) Uani 1 1 d . . . . .
H6A H 0.270923 1.108602 0.367940 0.113 Uiso 1 1 calc R U . . .
H6B H 0.217157 1.098622 0.319404 0.113 Uiso 1 1 calc R U . . .
C7 C 0.0957(4) 1.1028(3) 0.36531(19) 0.1175(18) Uani 1 1 d . . . . .
H7A H 0.037002 1.064389 0.349236 0.141 Uiso 1 1 calc R U . . .
H7B H 0.093355 1.087112 0.396491 0.141 Uiso 1 1 calc R U . . .
C8 C 0.0713(6) 1.2102(4) 0.3585(3) 0.187(3) Uani 1 1 d . . . . .
H8A H 0.039908 1.220783 0.328822 0.281 Uiso 1 1 calc R U . . .
H8B H 0.141094 1.246954 0.363128 0.281 Uiso 1 1 calc R U . . .
H8C H 0.017216 1.231690 0.379086 0.281 Uiso 1 1 calc R U . . .
C9 C 0.3665(3) 0.9602(2) 0.29161(12) 0.0638(10) Uani 1 1 d . . . . .
H9A H 0.298960 0.943958 0.272842 0.077 Uiso 1 1 calc R U . . .
H9B H 0.374572 1.031163 0.291480 0.077 Uiso 1 1 calc R U . . .
C10 C 0.4688(3) 0.9161(3) 0.27187(13) 0.0714(11) Uani 1 1 d . . . . .
H10A H 0.466663 0.845239 0.275062 0.086 Uiso 1 1 calc R U . . .
H10B H 0.538000 0.940014 0.287621 0.086 Uiso 1 1 calc R U . . .
C11 C 0.4716(4) 0.9425(3) 0.22302(14) 0.0931(14) Uani 1 1 d . . . . .
H11A H 0.407393 0.911139 0.206853 0.112 Uiso 1 1 calc R U . . .
H11B H 0.462516 1.013012 0.219670 0.112 Uiso 1 1 calc R U . . .
C12 C 0.5799(4) 0.9118(4) 0.20339(17) 0.132(2) Uani 1 1 d . . . . .
H12A H 0.576849 0.929556 0.172663 0.199 Uiso 1 1 calc R U . . .
H12B H 0.588928 0.841912 0.206229 0.199 Uiso 1 1 calc R U . . .
H12C H 0.643660 0.944183 0.218642 0.199 Uiso 1 1 calc R U . . .
C13 C 0.2120(3) 0.6240(2) 0.38864(12) 0.0601(9) Uani 1 1 d . . . . .
H13A H 0.204230 0.676091 0.410138 0.072 Uiso 1 1 calc R U . . .
H13B H 0.156477 0.636721 0.364220 0.072 Uiso 1 1 calc R U . . .
C14 C 0.1800(3) 0.5278(3) 0.41003(14) 0.0710(11) Uani 1 1 d . . . . .
H14A H 0.186629 0.474542 0.389038 0.085 Uiso 1 1 calc R U . . .
H14B H 0.232684 0.514807 0.435337 0.085 Uiso 1 1 calc R U . . .
C15 C 0.0586(3) 0.5317(3) 0.42487(15) 0.0795(12) Uani 1 1 d . . . . .
H15A H 0.007006 0.546776 0.399506 0.095 Uiso 1 1 calc R U . . .
H15B H 0.053190 0.584725 0.446043 0.095 Uiso 1 1 calc R U . . .
C16 C 0.0196(4) 0.4371(3) 0.44578(15) 0.0919(14) Uani 1 1 d . . . . .
H16A H 0.023078 0.384346 0.424876 0.138 Uiso 1 1 calc R U . . .
H16B H -0.057807 0.444640 0.454225 0.138 Uiso 1 1 calc R U . . .
H16C H 0.068697 0.422577 0.471496 0.138 Uiso 1 1 calc R U . . .
C17 C 0.3490(3) 0.5518(2) 0.33890(12) 0.0597(10) Uani 1 1 d . . . . .
H17A H 0.282653 0.549010 0.318096 0.072 Uiso 1 1 calc R U . . .
H17B H 0.353219 0.489723 0.354665 0.072 Uiso 1 1 calc R U . . .
C18 C 0.4538(3) 0.5622(3) 0.31343(13) 0.0747(11) Uani 1 1 d . . . . .
H18A H 0.521104 0.562466 0.333803 0.090 Uiso 1 1 calc R U . . .
H18B H 0.451122 0.624398 0.297772 0.090 Uiso 1 1 calc R U . . .
C19 C 0.4638(4) 0.4777(3) 0.27997(17) 0.1183(19) Uani 1 1 d . . . . .
H19A H 0.457184 0.415755 0.295481 0.142 Uiso 1 1 calc R U . . .
H19B H 0.399766 0.481940 0.258139 0.142 Uiso 1 1 calc R U . . .
C20 C 0.5683(5) 0.4767(4) 0.2573(2) 0.147(2) Uani 1 1 d . . . . .
H20A H 0.565732 0.424297 0.236045 0.221 Uiso 1 1 calc R U . . .
H20B H 0.632107 0.466976 0.278304 0.221 Uiso 1 1 calc R U . . .
H20C H 0.576952 0.538329 0.242375 0.221 Uiso 1 1 calc R U . . .
C21 C 0.6572(3) 0.3743(2) 0.42703(12) 0.0510(8) Uani 1 1 d . . . . .
C22 C 0.7091(3) 0.4239(3) 0.39364(14) 0.0672(11) Uani 1 1 d . . . . .
H22 H 0.725075 0.389586 0.368160 0.081 Uiso 1 1 calc R U . . .
C23 C 0.7380(3) 0.5224(3) 0.39670(17) 0.0840(13) Uani 1 1 d . . . . .
H23 H 0.773479 0.552826 0.373654 0.101 Uiso 1 1 calc R U . . .
C24 C 0.7145(3) 0.5751(3) 0.43358(17) 0.0813(12) Uani 1 1 d . . . . .
H24 H 0.735064 0.641043 0.435884 0.098 Uiso 1 1 calc R U . . .
C25 C 0.6608(3) 0.5303(3) 0.46693(15) 0.0709(11) Uani 1 1 d . . . . .
H25 H 0.644086 0.565818 0.491990 0.085 Uiso 1 1 calc R U . . .
C26 C 0.6312(3) 0.4318(2) 0.46342(13) 0.0604(10) Uani 1 1 d . . . . .
H26 H 0.592559 0.402930 0.486057 0.072 Uiso 1 1 calc R U . . .
C27 C 0.7345(3) 0.2013(2) 0.45883(12) 0.0544(9) Uani 1 1 d . . . . .
C28 C 0.8086(3) 0.2507(3) 0.48864(13) 0.0644(10) Uani 1 1 d . . . . .
H28 H 0.802987 0.318787 0.490409 0.077 Uiso 1 1 calc R U . . .
C29 C 0.8911(4) 0.2033(3) 0.51602(15) 0.0840(13) Uani 1 1 d . . . . .
H29 H 0.938678 0.240166 0.535376 0.101 Uiso 1 1 calc R U . . .
C30 C 0.9030(4) 0.1045(3) 0.51490(16) 0.0896(14) Uani 1 1 d . . . . .
H30 H 0.956830 0.072835 0.533755 0.107 Uiso 1 1 calc R U . . .
C31 C 0.8335(4) 0.0521(3) 0.48519(17) 0.0894(14) Uani 1 1 d . . . . .
H31 H 0.841235 -0.015771 0.483558 0.107 Uiso 1 1 calc R U . . .
C32 C 0.7519(3) 0.0995(3) 0.45759(15) 0.0760(12) Uani 1 1 d . . . . .
H32 H 0.707130 0.062211 0.437478 0.091 Uiso 1 1 calc R U . . .
C33 C 0.5061(3) 0.2309(2) 0.44439(11) 0.0508(8) Uani 1 1 d . . . . .
C34 C 0.4787(3) 0.1453(2) 0.46694(11) 0.0538(9) Uani 1 1 d . . . . .
H34 H 0.536934 0.100224 0.473653 0.065 Uiso 1 1 calc R U . . .
C35 C 0.3699(3) 0.1237(3) 0.47990(13) 0.0643(10) Uani 1 1 d . . . . .
H35 H 0.356645 0.065347 0.494732 0.077 Uiso 1 1 calc R U . . .
C36 C 0.2811(3) 0.1888(3) 0.47082(14) 0.0705(11) Uani 1 1 d . . . . .
H36 H 0.207861 0.175748 0.479741 0.085 Uiso 1 1 calc R U . . .
C37 C 0.3039(4) 0.2734(3) 0.44824(16) 0.0821(13) Uani 1 1 d . . . . .
H37 H 0.245073 0.317941 0.441443 0.099 Uiso 1 1 calc R U . . .
C38 C 0.4119(3) 0.2930(3) 0.43561(14) 0.0714(12) Uani 1 1 d . . . . .
H38 H 0.423588 0.351020 0.420283 0.086 Uiso 1 1 calc R U . . .
C39 C 0.6375(4) 0.2135(2) 0.37469(13) 0.0658(10) Uani 1 1 d . . . . .
C40 C 0.5444(4) 0.2200(3) 0.34455(14) 0.0781(12) Uani 1 1 d . . . . .
H40 H 0.475410 0.243536 0.354102 0.094 Uiso 1 1 calc R U . . .
C41 C 0.5501(5) 0.1923(3) 0.29961(16) 0.0962(15) Uani 1 1 d . . . . .
H41 H 0.486232 0.199259 0.280019 0.115 Uiso 1 1 calc R U . . .
C42 C 0.6504(6) 0.1552(4) 0.2852(2) 0.1231(19) Uani 1 1 d . . . . .
H42 H 0.655060 0.135961 0.255941 0.148 Uiso 1 1 calc R U . . .
C43 C 0.7425(6) 0.1470(4) 0.31418(19) 0.138(2) Uani 1 1 d . . . . .
H43 H 0.810879 0.122298 0.304564 0.166 Uiso 1 1 calc R U . . .
C44 C 0.7363(5) 0.1747(4) 0.35790(16) 0.1088(16) Uani 1 1 d . . . . .
H44 H 0.801131 0.167190 0.376969 0.131 Uiso 1 1 calc R U . . .
B1 B 0.6335(4) 0.2549(3) 0.42623(15) 0.0545(9) Uani 1 1 d . . . . .
O3 O 0.6855(16) 0.809(3) 0.3639(12) 0.0925(15) Uani 0.537(16) 1 d D . P A 1
C45 C 0.7301(12) 0.7566(13) 0.3273(5) 0.094(2) Uani 0.537(16) 1 d D . P A 1
H45A H 0.708221 0.790010 0.299751 0.113 Uiso 0.537(16) 1 calc R U P A 1
H45B H 0.699310 0.690427 0.325753 0.113 Uiso 0.537(16) 1 calc R U P A 1
C46 C 0.8560(12) 0.7534(19) 0.3341(7) 0.115(2) Uani 0.537(16) 1 d D . P A 1
H46A H 0.891605 0.782256 0.309013 0.138 Uiso 0.537(16) 1 calc R U P A 1
H46B H 0.882279 0.686059 0.337582 0.138 Uiso 0.537(16) 1 calc R U P A 1
C47 C 0.8853(9) 0.8109(14) 0.3750(4) 0.115(2) Uani 0.537(16) 1 d D . P A 1
H47A H 0.927586 0.770106 0.396536 0.138 Uiso 0.537(16) 1 calc R U P A 1
H47B H 0.932807 0.866740 0.368190 0.138 Uiso 0.537(16) 1 calc R U P A 1
C48 C 0.7802(9) 0.8443(11) 0.3926(4) 0.094(2) Uani 0.537(16) 1 d D . P A 1
H48A H 0.779012 0.915588 0.393711 0.113 Uiso 0.537(16) 1 calc R U P A 1
H48B H 0.774265 0.819282 0.422327 0.113 Uiso 0.537(16) 1 calc R U P A 1
O3A O 0.6817(18) 0.802(4) 0.3634(15) 0.0925(15) Uani 0.463(16) 1 d D . P A 2
C45A C 0.7403(14) 0.7801(15) 0.3237(6) 0.094(2) Uani 0.463(16) 1 d D . P A 2
H45C H 0.725521 0.830854 0.301658 0.113 Uiso 0.463(16) 1 calc R U P A 2
H45D H 0.715401 0.717356 0.311327 0.113 Uiso 0.463(16) 1 calc R U P A 2
C46A C 0.8632(14) 0.777(2) 0.3381(9) 0.115(2) Uani 0.463(16) 1 d D . P A 2
H46C H 0.882976 0.718422 0.355150 0.138 Uiso 0.463(16) 1 calc R U P A 2
H46D H 0.911877 0.781915 0.313302 0.138 Uiso 0.463(16) 1 calc R U P A 2
C47A C 0.8678(11) 0.8643(14) 0.3649(5) 0.115(2) Uani 0.463(16) 1 d D . P A 2
H47C H 0.887692 0.920803 0.347446 0.138 Uiso 0.463(16) 1 calc R U P A 2
H47D H 0.924958 0.857099 0.389298 0.138 Uiso 0.463(16) 1 calc R U P A 2
C48A C 0.7550(12) 0.8771(11) 0.3816(5) 0.094(2) Uani 0.463(16) 1 d D . P A 2
H48C H 0.759793 0.873035 0.413620 0.113 Uiso 0.463(16) 1 calc R U P A 2
H48D H 0.724672 0.941195 0.373082 0.113 Uiso 0.463(16) 1 calc R U P A 2
O1 O 0.1258(3) 0.7602(2) 0.29892(11) 0.1122(11) Uani 0.823(4) 1 d D . P B 3
O2 O 0.2615(3) 0.72439(18) 0.25950(12) 0.1122(11) Uani 0.823(4) 1 d D . P B 3
N1 N 0.2263(3) 0.74962(11) 0.29423(10) 0.0680(10) Uani 0.823(4) 1 d D . P B 3
O1A O 0.2052(13) 0.7572(2) 0.3035(3) 0.1122(11) Uani 0.177(4) 1 d D . P B 4
O2A O 0.3182(10) 0.7173(3) 0.2552(4) 0.1122(11) Uani 0.177(4) 1 d D . P B 4
N1A N 0.2107(9) 0.7302(2) 0.2625(3) 0.0680(10) Uani 0.177(4) 1 d D . P B 4
 
loop_
 _atom_site_aniso_label
 _atom_site_aniso_U_11
 _atom_site_aniso_U_22
 _atom_site_aniso_U_33
 _atom_site_aniso_U_23
 _atom_site_aniso_U_13
 _atom_site_aniso_U_12
Pd1 0.04796(19) 0.0520(2) 0.04486(19) 0.00143(14) -0.00160(13) -0.00212(14)
N2 0.0624(18) 0.0539(17) 0.0549(17) 0.0061(14) -0.0014(13) 0.0014(13)
N3 0.0492(17) 0.0518(13) 0.0395(16) -0.0016(11) -0.0002(13) -0.0036(12)
N4 0.0489(16) 0.0495(14) 0.0514(17) -0.0023(12) -0.0007(12) -0.0015(13)
C1 0.075(3) 0.057(2) 0.059(2) 0.0007(16) -0.0069(18) -0.0080(18)
C2 0.080(3) 0.0528(16) 0.054(2) -0.0039(15) -0.008(2) -0.0020(18)
C3 0.055(2) 0.0585(17) 0.042(2) 0.0041(13) -0.0003(16) -0.0022(16)
C4 0.054(2) 0.0566(17) 0.051(2) 0.0021(15) -0.0025(16) -0.0012(17)
C5 0.070(2) 0.0665(18) 0.067(3) 0.000(2) 0.001(2) 0.0090(18)
C6 0.104(3) 0.070(2) 0.107(4) -0.006(2) -0.004(3) 0.023(2)
C7 0.098(3) 0.098(3) 0.154(5) -0.033(3) -0.012(3) 0.036(3)
C8 0.154(6) 0.103(3) 0.300(10) -0.040(4) -0.026(6) 0.053(4)
C9 0.070(2) 0.064(2) 0.057(2) 0.0125(18) -0.0029(17) -0.0045(18)
C10 0.071(3) 0.080(3) 0.062(2) 0.005(2) 0.002(2) -0.0072(19)
C11 0.101(3) 0.113(3) 0.067(2) 0.012(3) 0.016(2) -0.009(3)
C12 0.105(4) 0.200(5) 0.095(4) -0.011(4) 0.030(3) -0.008(4)
C13 0.0481(18) 0.0645(19) 0.067(3) 0.0065(18) 0.0001(17) -0.0043(17)
C14 0.060(2) 0.068(2) 0.086(3) 0.012(2) 0.011(2) -0.0020(18)
C15 0.060(2) 0.081(2) 0.099(4) 0.003(2) 0.020(2) -0.008(2)
C16 0.077(3) 0.086(3) 0.115(4) 0.007(2) 0.029(3) -0.013(2)
C17 0.066(2) 0.0512(19) 0.062(2) -0.0088(16) 0.0007(18) -0.0036(18)
C18 0.067(3) 0.087(3) 0.070(3) -0.010(2) 0.006(2) 0.009(2)
C19 0.118(4) 0.121(4) 0.121(4) -0.045(3) 0.049(3) -0.006(3)
C20 0.142(5) 0.167(5) 0.140(5) -0.036(4) 0.071(4) 0.012(4)
C21 0.047(2) 0.0508(15) 0.055(2) 0.0077(13) -0.0010(16) 0.0008(15)
C22 0.059(2) 0.0700(19) 0.074(3) 0.0149(19) 0.011(2) -0.0069(18)
C23 0.064(3) 0.069(2) 0.120(4) 0.025(2) 0.015(3) -0.009(2)
C24 0.061(3) 0.055(2) 0.127(4) 0.0137(19) -0.012(2) -0.003(2)
C25 0.069(3) 0.0527(17) 0.088(3) -0.0019(19) -0.020(2) 0.0067(17)
C26 0.068(3) 0.0529(16) 0.060(2) 0.0038(16) -0.002(2) 0.0041(17)
C27 0.051(2) 0.0508(16) 0.062(2) 0.0037(15) 0.0107(15) 0.0013(14)
C28 0.061(2) 0.060(2) 0.072(3) -0.0045(17) -0.0001(17) 0.0084(16)
C29 0.071(3) 0.085(2) 0.094(3) -0.005(2) -0.012(2) 0.024(2)
C30 0.064(3) 0.084(2) 0.120(4) 0.013(2) -0.004(2) 0.022(2)
C31 0.058(3) 0.066(2) 0.143(4) 0.015(2) 0.002(2) 0.0093(19)
C32 0.054(2) 0.0536(17) 0.120(4) -0.004(2) -0.002(2) 0.0021(16)
C33 0.0559(17) 0.0488(17) 0.047(2) -0.0001(15) -0.0005(16) -0.0001(14)
C34 0.0540(19) 0.0509(17) 0.056(2) 0.0052(16) 0.0010(17) 0.0022(16)
C35 0.058(2) 0.064(2) 0.071(3) 0.008(2) 0.005(2) -0.0045(16)
C36 0.050(2) 0.070(2) 0.091(3) 0.000(2) 0.007(2) -0.0037(16)
C37 0.056(2) 0.064(2) 0.126(4) 0.010(2) 0.006(2) 0.003(2)
C38 0.0595(19) 0.052(2) 0.103(3) 0.015(2) 0.005(2) 0.0022(16)
C39 0.081(3) 0.060(2) 0.057(2) -0.0031(18) 0.0083(16) -0.008(2)
C40 0.100(3) 0.070(3) 0.062(2) 0.011(2) -0.007(2) -0.024(2)
C41 0.148(4) 0.079(3) 0.060(2) 0.012(2) -0.012(3) -0.033(3)
C42 0.182(5) 0.115(4) 0.074(4) -0.015(3) 0.016(3) -0.022(4)
C43 0.159(5) 0.177(5) 0.082(3) -0.037(4) 0.030(3) 0.024(4)
C44 0.101(3) 0.153(4) 0.074(3) -0.023(3) 0.019(3) 0.018(3)
B1 0.060(2) 0.0507(16) 0.054(2) 0.0039(16) 0.0052(17) -0.0022(16)
O3 0.078(2) 0.100(5) 0.100(2) -0.012(2) 0.0127(18) -0.0090(16)
C45 0.090(2) 0.094(5) 0.098(3) -0.010(3) 0.0074(19) -0.006(2)
C46 0.086(2) 0.120(8) 0.138(4) -0.016(4) 0.013(2) -0.009(3)
C47 0.086(2) 0.120(8) 0.138(4) -0.016(4) 0.013(2) -0.009(3)
C48 0.090(2) 0.094(5) 0.098(3) -0.010(3) 0.0074(19) -0.006(2)
O3A 0.078(2) 0.100(5) 0.100(2) -0.012(2) 0.0127(18) -0.0090(16)
C45A 0.090(2) 0.094(5) 0.098(3) -0.010(3) 0.0074(19) -0.006(2)
C46A 0.086(2) 0.120(8) 0.138(4) -0.016(4) 0.013(2) -0.009(3)
C47A 0.086(2) 0.120(8) 0.138(4) -0.016(4) 0.013(2) -0.009(3)
C48A 0.090(2) 0.094(5) 0.098(3) -0.010(3) 0.0074(19) -0.006(2)
O1 0.068(2) 0.189(3) 0.0773(16) -0.0245(16) -0.0140(15) 0.0043(17)
O2 0.068(2) 0.189(3) 0.0773(16) -0.0245(16) -0.0140(15) 0.0043(17)
N1 0.068(2) 0.070(2) 0.0641(19) 0.0090(18) -0.0130(19) -0.0021(18)
O1A 0.068(2) 0.189(3) 0.0773(16) -0.0245(16) -0.0140(15) 0.0043(17)
O2A 0.068(2) 0.189(3) 0.0773(16) -0.0245(16) -0.0140(15) 0.0043(17)
N1A 0.068(2) 0.070(2) 0.0641(19) 0.0090(18) -0.0130(19) -0.0021(18)
 
_geom_special_details
;
 All esds (except the esd in the dihedral angle between two l.s. planes)
 are estimated using the full covariance matrix.  The cell esds are taken
 into account individually in the estimation of esds in distances, angles
 and torsion angles; correlations between esds in cell parameters are only
 used when they are defined by crystal symmetry.  An approximate (isotropic)
 treatment of cell esds is used for estimating esds involving l.s. planes.
;
 
loop_
 _geom_bond_atom_site_label_1
 _geom_bond_atom_site_label_2
 _geom_bond_distance
 _geom_bond_site_symmetry_2
 _geom_bond_publ_flag
Pd1 O1A 2.003(15) . ?
Pd1 N3 2.020(3) . ?
Pd1 N1 2.041(3) . ?
Pd1 N2 2.092(3) . ?
Pd1 N4 2.095(2) . ?
N2 C9 1.506(4) . ?
N2 C1 1.512(4) . ?
N2 C5 1.522(4) . ?
N3 C2 1.478(4) . ?
N3 C3 1.488(4) . ?
N3 H3 0.9800 . ?
N4 C17 1.486(4) . ?
N4 C4 1.510(4) . ?
N4 C13 1.518(4) . ?
C1 C2 1.516(5) . ?
C1 H1A 0.9700 . ?
C1 H1B 0.9700 . ?
C2 H2A 0.9700 . ?
C2 H2B 0.9700 . ?
C3 C4 1.502(4) . ?
C3 H3A 0.9700 . ?
C3 H3B 0.9700 . ?
C4 H4A 0.9700 . ?
C4 H4B 0.9700 . ?
C5 C6 1.520(5) . ?
C5 H5A 0.9700 . ?
C5 H5B 0.9700 . ?
C6 C7 1.509(6) . ?
C6 H6A 0.9700 . ?
C6 H6B 0.9700 . ?
C7 C8 1.501(6) . ?
C7 H7A 0.9700 . ?
C7 H7B 0.9700 . ?
C8 H8A 0.9600 . ?
C8 H8B 0.9600 . ?
C8 H8C 0.9600 . ?
C9 C10 1.495(5) . ?
C9 H9A 0.9700 . ?
C9 H9B 0.9700 . ?
C10 C11 1.524(5) . ?
C10 H10A 0.9700 . ?
C10 H10B 0.9700 . ?
C11 C12 1.490(6) . ?
C11 H11A 0.9700 . ?
C11 H11B 0.9700 . ?
C12 H12A 0.9600 . ?
C12 H12B 0.9600 . ?
C12 H12C 0.9600 . ?
C13 C14 1.517(4) . ?
C13 H13A 0.9700 . ?
C13 H13B 0.9700 . ?
C14 C15 1.515(5) . ?
C14 H14A 0.9700 . ?
C14 H14B 0.9700 . ?
C15 C16 1.516(5) . ?
C15 H15A 0.9700 . ?
C15 H15B 0.9700 . ?
C16 H16A 0.9600 . ?
C16 H16B 0.9600 . ?
C16 H16C 0.9600 . ?
C17 C18 1.493(5) . ?
C17 H17A 0.9700 . ?
C17 H17B 0.9700 . ?
C18 C19 1.541(5) . ?
C18 H18A 0.9700 . ?
C18 H18B 0.9700 . ?
C19 C20 1.437(6) . ?
C19 H19A 0.9700 . ?
C19 H19B 0.9700 . ?
C20 H20A 0.9600 . ?
C20 H20B 0.9600 . ?
C20 H20C 0.9600 . ?
C21 C22 1.385(5) . ?
C21 C26 1.400(5) . ?
C21 B1 1.648(5) . ?
C22 C23 1.384(5) . ?
C22 H22 0.9300 . ?
C23 C24 1.369(6) . ?
C23 H23 0.9300 . ?
C24 C25 1.365(5) . ?
C24 H24 0.9300 . ?
C25 C26 1.387(4) . ?
C25 H25 0.9300 . ?
C26 H26 0.9300 . ?
C27 C28 1.387(5) . ?
C27 C32 1.401(4) . ?
C27 B1 1.661(5) . ?
C28 C29 1.391(5) . ?
C28 H28 0.9300 . ?
C29 C30 1.352(5) . ?
C29 H29 0.9300 . ?
C30 C31 1.375(6) . ?
C30 H30 0.9300 . ?
C31 C32 1.389(5) . ?
C31 H31 0.9300 . ?
C32 H32 0.9300 . ?
C33 C34 1.396(4) . ?
C33 C38 1.400(5) . ?
C33 B1 1.651(5) . ?
C34 C35 1.385(4) . ?
C34 H34 0.9300 . ?
C35 C36 1.379(5) . ?
C35 H35 0.9300 . ?
C36 C37 1.373(5) . ?
C36 H36 0.9300 . ?
C37 C38 1.368(5) . ?
C37 H37 0.9300 . ?
C38 H38 0.9300 . ?
C39 C40 1.381(5) . ?
C39 C44 1.393(6) . ?
C39 B1 1.663(6) . ?
C40 C41 1.417(6) . ?
C40 H40 0.9300 . ?
C41 C42 1.372(7) . ?
C41 H41 0.9300 . ?
C42 C43 1.351(7) . ?
C42 H42 0.9300 . ?
C43 C44 1.383(6) . ?
C43 H43 0.9300 . ?
C44 H44 0.9300 . ?
O3 C45 1.440(12) . ?
O3 C48 1.449(16) . ?
C45 C46 1.475(11) . ?
C45 H45A 0.9700 . ?
C45 H45B 0.9700 . ?
C46 C47 1.487(13) . ?
C46 H46A 0.9700 . ?
C46 H46B 0.9700 . ?
C47 C48 1.441(10) . ?
C47 H47A 0.9700 . ?
C47 H47B 0.9700 . ?
C48 H48A 0.9700 . ?
C48 H48B 0.9700 . ?
O3A C48A 1.43(2) . ?
O3A C45A 1.447(16) . ?
C45A C46A 1.476(13) . ?
C45A H45C 0.9700 . ?
C45A H45D 0.9700 . ?
C46A C47A 1.439(12) . ?
C46A H46C 0.9700 . ?
C46A H46D 0.9700 . ?
C47A C48A 1.449(11) . ?
C47A H47C 0.9700 . ?
C47A H47D 0.9700 . ?
C48A H48C 0.9700 . ?
C48A H48D 0.9700 . ?
O1 N1 1.2009(10) . ?
O2 N1 1.2017(10) . ?
O1A N1A 1.3002(10) . ?
O2A N1A 1.3003(10) . ?
 
loop_
 _geom_angle_atom_site_label_1
 _geom_angle_atom_site_label_2
 _geom_angle_atom_site_label_3
 _geom_angle
 _geom_angle_site_symmetry_1
 _geom_angle_site_symmetry_3
 _geom_angle_publ_flag
O1A Pd1 N3 169.9(3) . . ?
N3 Pd1 N1 178.67(12) . . ?
O1A Pd1 N2 94.23(10) . . ?
N3 Pd1 N2 84.99(10) . . ?
N1 Pd1 N2 95.70(9) . . ?
O1A Pd1 N4 93.60(9) . . ?
N3 Pd1 N4 85.39(10) . . ?
N1 Pd1 N4 94.12(8) . . ?
N2 Pd1 N4 166.53(11) . . ?
C9 N2 C1 110.6(3) . . ?
C9 N2 C5 109.6(3) . . ?
C1 N2 C5 111.0(3) . . ?
C9 N2 Pd1 114.8(2) . . ?
C1 N2 Pd1 105.8(2) . . ?
C5 N2 Pd1 105.0(2) . . ?
C2 N3 C3 116.7(3) . . ?
C2 N3 Pd1 107.79(19) . . ?
C3 N3 Pd1 107.59(18) . . ?
C2 N3 H3 108.2 . . ?
C3 N3 H3 108.2 . . ?
Pd1 N3 H3 108.2 . . ?
C17 N4 C4 109.8(2) . . ?
C17 N4 C13 110.4(3) . . ?
C4 N4 C13 110.6(3) . . ?
C17 N4 Pd1 115.9(2) . . ?
C4 N4 Pd1 105.24(18) . . ?
C13 N4 Pd1 104.60(18) . . ?
N2 C1 C2 109.4(3) . . ?
N2 C1 H1A 109.8 . . ?
C2 C1 H1A 109.8 . . ?
N2 C1 H1B 109.8 . . ?
C2 C1 H1B 109.8 . . ?
H1A C1 H1B 108.2 . . ?
N3 C2 C1 106.8(3) . . ?
N3 C2 H2A 110.4 . . ?
C1 C2 H2A 110.4 . . ?
N3 C2 H2B 110.4 . . ?
C1 C2 H2B 110.4 . . ?
H2A C2 H2B 108.6 . . ?
N3 C3 C4 106.8(3) . . ?
N3 C3 H3A 110.4 . . ?
C4 C3 H3A 110.4 . . ?
N3 C3 H3B 110.4 . . ?
C4 C3 H3B 110.4 . . ?
H3A C3 H3B 108.6 . . ?
C3 C4 N4 111.3(3) . . ?
C3 C4 H4A 109.4 . . ?
N4 C4 H4A 109.4 . . ?
C3 C4 H4B 109.4 . . ?
N4 C4 H4B 109.4 . . ?
H4A C4 H4B 108.0 . . ?
C6 C5 N2 117.3(3) . . ?
C6 C5 H5A 108.0 . . ?
N2 C5 H5A 108.0 . . ?
C6 C5 H5B 108.0 . . ?
N2 C5 H5B 108.0 . . ?
H5A C5 H5B 107.2 . . ?
C7 C6 C5 111.4(4) . . ?
C7 C6 H6A 109.3 . . ?
C5 C6 H6A 109.3 . . ?
C7 C6 H6B 109.3 . . ?
C5 C6 H6B 109.3 . . ?
H6A C6 H6B 108.0 . . ?
C8 C7 C6 111.1(5) . . ?
C8 C7 H7A 109.4 . . ?
C6 C7 H7A 109.4 . . ?
C8 C7 H7B 109.4 . . ?
C6 C7 H7B 109.4 . . ?
H7A C7 H7B 108.0 . . ?
C7 C8 H8A 109.5 . . ?
C7 C8 H8B 109.5 . . ?
H8A C8 H8B 109.5 . . ?
C7 C8 H8C 109.5 . . ?
H8A C8 H8C 109.5 . . ?
H8B C8 H8C 109.5 . . ?
C10 C9 N2 115.2(3) . . ?
C10 C9 H9A 108.5 . . ?
N2 C9 H9A 108.5 . . ?
C10 C9 H9B 108.5 . . ?
N2 C9 H9B 108.5 . . ?
H9A C9 H9B 107.5 . . ?
C9 C10 C11 111.0(3) . . ?
C9 C10 H10A 109.4 . . ?
C11 C10 H10A 109.4 . . ?
C9 C10 H10B 109.4 . . ?
C11 C10 H10B 109.4 . . ?
H10A C10 H10B 108.0 . . ?
C12 C11 C10 112.9(4) . . ?
C12 C11 H11A 109.0 . . ?
C10 C11 H11A 109.0 . . ?
C12 C11 H11B 109.0 . . ?
C10 C11 H11B 109.0 . . ?
H11A C11 H11B 107.8 . . ?
C11 C12 H12A 109.5 . . ?
C11 C12 H12B 109.5 . . ?
H12A C12 H12B 109.5 . . ?
C11 C12 H12C 109.5 . . ?
H12A C12 H12C 109.5 . . ?
H12B C12 H12C 109.5 . . ?
C14 C13 N4 117.4(3) . . ?
C14 C13 H13A 107.9 . . ?
N4 C13 H13A 107.9 . . ?
C14 C13 H13B 107.9 . . ?
N4 C13 H13B 107.9 . . ?
H13A C13 H13B 107.2 . . ?
C15 C14 C13 110.9(3) . . ?
C15 C14 H14A 109.5 . . ?
C13 C14 H14A 109.5 . . ?
C15 C14 H14B 109.5 . . ?
C13 C14 H14B 109.5 . . ?
H14A C14 H14B 108.1 . . ?
C14 C15 C16 113.9(3) . . ?
C14 C15 H15A 108.8 . . ?
C16 C15 H15A 108.8 . . ?
C14 C15 H15B 108.8 . . ?
C16 C15 H15B 108.8 . . ?
H15A C15 H15B 107.7 . . ?
C15 C16 H16A 109.5 . . ?
C15 C16 H16B 109.5 . . ?
H16A C16 H16B 109.5 . . ?
C15 C16 H16C 109.5 . . ?
H16A C16 H16C 109.5 . . ?
H16B C16 H16C 109.5 . . ?
N4 C17 C18 115.2(3) . . ?
N4 C17 H17A 108.5 . . ?
C18 C17 H17A 108.5 . . ?
N4 C17 H17B 108.5 . . ?
C18 C17 H17B 108.5 . . ?
H17A C17 H17B 107.5 . . ?
C17 C18 C19 111.5(3) . . ?
C17 C18 H18A 109.3 . . ?
C19 C18 H18A 109.3 . . ?
C17 C18 H18B 109.3 . . ?
C19 C18 H18B 109.3 . . ?
H18A C18 H18B 108.0 . . ?
C20 C19 C18 114.9(4) . . ?
C20 C19 H19A 108.5 . . ?
C18 C19 H19A 108.5 . . ?
C20 C19 H19B 108.5 . . ?
C18 C19 H19B 108.5 . . ?
H19A C19 H19B 107.5 . . ?
C19 C20 H20A 109.5 . . ?
C19 C20 H20B 109.5 . . ?
H20A C20 H20B 109.5 . . ?
C19 C20 H20C 109.5 . . ?
H20A C20 H20C 109.5 . . ?
H20B C20 H20C 109.5 . . ?
C22 C21 C26 115.3(3) . . ?
C22 C21 B1 123.4(3) . . ?
C26 C21 B1 121.2(3) . . ?
C23 C22 C21 122.6(4) . . ?
C23 C22 H22 118.7 . . ?
C21 C22 H22 118.7 . . ?
C24 C23 C22 120.1(4) . . ?
C24 C23 H23 119.9 . . ?
C22 C23 H23 119.9 . . ?
C25 C24 C23 119.6(4) . . ?
C25 C24 H24 120.2 . . ?
C23 C24 H24 120.2 . . ?
C24 C25 C26 119.9(4) . . ?
C24 C25 H25 120.0 . . ?
C26 C25 H25 120.0 . . ?
C25 C26 C21 122.4(4) . . ?
C25 C26 H26 118.8 . . ?
C21 C26 H26 118.8 . . ?
C28 C27 C32 114.2(3) . . ?
C28 C27 B1 124.6(3) . . ?
C32 C27 B1 121.2(3) . . ?
C27 C28 C29 123.2(4) . . ?
C27 C28 H28 118.4 . . ?
C29 C28 H28 118.4 . . ?
C30 C29 C28 121.0(4) . . ?
C30 C29 H29 119.5 . . ?
C28 C29 H29 119.5 . . ?
C29 C30 C31 118.3(4) . . ?
C29 C30 H30 120.8 . . ?
C31 C30 H30 120.8 . . ?
C30 C31 C32 120.7(4) . . ?
C30 C31 H31 119.6 . . ?
C32 C31 H31 119.6 . . ?
C31 C32 C27 122.6(4) . . ?
C31 C32 H32 118.7 . . ?
C27 C32 H32 118.7 . . ?
C34 C33 C38 113.3(3) . . ?
C34 C33 B1 124.4(3) . . ?
C38 C33 B1 122.1(3) . . ?
C35 C34 C33 123.8(3) . . ?
C35 C34 H34 118.1 . . ?
C33 C34 H34 118.1 . . ?
C36 C35 C34 120.0(3) . . ?
C36 C35 H35 120.0 . . ?
C34 C35 H35 120.0 . . ?
C37 C36 C35 118.1(4) . . ?
C37 C36 H36 120.9 . . ?
C35 C36 H36 120.9 . . ?
C38 C37 C36 120.8(4) . . ?
C38 C37 H37 119.6 . . ?
C36 C37 H37 119.6 . . ?
C37 C38 C33 123.9(4) . . ?
C37 C38 H38 118.0 . . ?
C33 C38 H38 118.0 . . ?
C40 C39 C44 114.9(4) . . ?
C40 C39 B1 122.2(4) . . ?
C44 C39 B1 122.8(4) . . ?
C39 C40 C41 122.5(5) . . ?
C39 C40 H40 118.8 . . ?
C41 C40 H40 118.8 . . ?
C42 C41 C40 119.5(6) . . ?
C42 C41 H41 120.3 . . ?
C40 C41 H41 120.3 . . ?
C43 C42 C41 119.2(6) . . ?
C43 C42 H42 120.4 . . ?
C41 C42 H42 120.4 . . ?
C42 C43 C44 120.9(6) . . ?
C42 C43 H43 119.6 . . ?
C44 C43 H43 119.6 . . ?
C43 C44 C39 123.0(5) . . ?
C43 C44 H44 118.5 . . ?
C39 C44 H44 118.5 . . ?
C21 B1 C33 110.1(3) . . ?
C21 B1 C27 108.1(3) . . ?
C33 B1 C27 109.8(3) . . ?
C21 B1 C39 109.5(3) . . ?
C33 B1 C39 108.8(3) . . ?
C27 B1 C39 110.5(3) . . ?
C45 O3 C48 109.1(12) . . ?
O3 C45 C46 108.2(10) . . ?
O3 C45 H45A 110.1 . . ?
C46 C45 H45A 110.1 . . ?
O3 C45 H45B 110.1 . . ?
C46 C45 H45B 110.1 . . ?
H45A C45 H45B 108.4 . . ?
C45 C46 C47 106.2(9) . . ?
C45 C46 H46A 110.5 . . ?
C47 C46 H46A 110.5 . . ?
C45 C46 H46B 110.5 . . ?
C47 C46 H46B 110.5 . . ?
H46A C46 H46B 108.7 . . ?
C48 C47 C46 108.4(8) . . ?
C48 C47 H47A 110.0 . . ?
C46 C47 H47A 110.0 . . ?
C48 C47 H47B 110.0 . . ?
C46 C47 H47B 110.0 . . ?
H47A C47 H47B 108.4 . . ?
C47 C48 O3 108.1(9) . . ?
C47 C48 H48A 110.1 . . ?
O3 C48 H48A 110.1 . . ?
C47 C48 H48B 110.1 . . ?
O3 C48 H48B 110.1 . . ?
H48A C48 H48B 108.4 . . ?
C48A O3A C45A 99.4(18) . . ?
O3A C45A C46A 105.3(15) . . ?
O3A C45A H45C 110.7 . . ?
C46A C45A H45C 110.7 . . ?
O3A C45A H45D 110.7 . . ?
C46A C45A H45D 110.7 . . ?
H45C C45A H45D 108.8 . . ?
C47A C46A C45A 98.3(12) . . ?
C47A C46A H46C 112.1 . . ?
C45A C46A H46C 112.1 . . ?
C47A C46A H46D 112.1 . . ?
C45A C46A H46D 112.1 . . ?
H46C C46A H46D 109.7 . . ?
C46A C47A C48A 107.0(9) . . ?
C46A C47A H47C 110.3 . . ?
C48A C47A H47C 110.3 . . ?
C46A C47A H47D 110.3 . . ?
C48A C47A H47D 110.3 . . ?
H47C C47A H47D 108.6 . . ?
O3A C48A C47A 108.4(10) . . ?
O3A C48A H48C 110.0 . . ?
C47A C48A H48C 110.0 . . ?
O3A C48A H48D 110.0 . . ?
C47A C48A H48D 110.0 . . ?
H48C C48A H48D 108.4 . . ?
O1 N1 O2 121.76(15) . . ?
O1 N1 Pd1 118.8(2) . . ?
O2 N1 Pd1 119.4(2) . . ?
N1A O1A Pd1 125.3(7) . . ?
O2A N1A O1A 107.69(12) . . ?
 
loop_
 _geom_torsion_atom_site_label_1
 _geom_torsion_atom_site_label_2
 _geom_torsion_atom_site_label_3
 _geom_torsion_atom_site_label_4
 _geom_torsion
 _geom_torsion_site_symmetry_1
 _geom_torsion_site_symmetry_2
 _geom_torsion_site_symmetry_3
 _geom_torsion_site_symmetry_4
 _geom_torsion_publ_flag
C9 N2 C1 C2 -160.2(3) . . . . ?
C5 N2 C1 C2 77.9(3) . . . . ?
Pd1 N2 C1 C2 -35.4(3) . . . . ?
C3 N3 C2 C1 -167.7(3) . . . . ?
Pd1 N3 C2 C1 -46.6(3) . . . . ?
N2 C1 C2 N3 55.3(4) . . . . ?
C2 N3 C3 C4 167.1(3) . . . . ?
Pd1 N3 C3 C4 45.8(3) . . . . ?
N3 C3 C4 N4 -53.7(4) . . . . ?
C17 N4 C4 C3 158.9(3) . . . . ?
C13 N4 C4 C3 -79.0(3) . . . . ?
Pd1 N4 C4 C3 33.4(3) . . . . ?
C9 N2 C5 C6 -57.7(4) . . . . ?
C1 N2 C5 C6 64.7(4) . . . . ?
Pd1 N2 C5 C6 178.5(3) . . . . ?
N2 C5 C6 C7 -177.8(4) . . . . ?
C5 C6 C7 C8 -173.4(4) . . . . ?
C1 N2 C9 C10 65.9(4) . . . . ?
C5 N2 C9 C10 -171.5(3) . . . . ?
Pd1 N2 C9 C10 -53.6(4) . . . . ?
N2 C9 C10 C11 172.2(3) . . . . ?
C9 C10 C11 C12 172.2(4) . . . . ?
C17 N4 C13 C14 56.3(4) . . . . ?
C4 N4 C13 C14 -65.5(4) . . . . ?
Pd1 N4 C13 C14 -178.3(3) . . . . ?
N4 C13 C14 C15 -179.1(3) . . . . ?
C13 C14 C15 C16 178.8(3) . . . . ?
C4 N4 C17 C18 -68.4(4) . . . . ?
C13 N4 C17 C18 169.3(3) . . . . ?
Pd1 N4 C17 C18 50.6(4) . . . . ?
N4 C17 C18 C19 -178.6(3) . . . . ?
C17 C18 C19 C20 -174.0(5) . . . . ?
C26 C21 C22 C23 2.8(5) . . . . ?
B1 C21 C22 C23 -173.8(4) . . . . ?
C21 C22 C23 C24 -0.7(6) . . . . ?
C22 C23 C24 C25 -1.1(6) . . . . ?
C23 C24 C25 C26 0.5(6) . . . . ?
C24 C25 C26 C21 1.9(6) . . . . ?
C22 C21 C26 C25 -3.4(5) . . . . ?
B1 C21 C26 C25 173.3(3) . . . . ?
C32 C27 C28 C29 -1.9(6) . . . . ?
B1 C27 C28 C29 178.9(4) . . . . ?
C27 C28 C29 C30 -0.1(7) . . . . ?
C28 C29 C30 C31 1.6(7) . . . . ?
C29 C30 C31 C32 -1.1(7) . . . . ?
C30 C31 C32 C27 -1.1(7) . . . . ?
C28 C27 C32 C31 2.5(6) . . . . ?
B1 C27 C32 C31 -178.3(4) . . . . ?
C38 C33 C34 C35 -0.6(5) . . . . ?
B1 C33 C34 C35 -176.4(3) . . . . ?
C33 C34 C35 C36 -0.3(6) . . . . ?
C34 C35 C36 C37 1.0(6) . . . . ?
C35 C36 C37 C38 -0.8(6) . . . . ?
C36 C37 C38 C33 -0.2(7) . . . . ?
C34 C33 C38 C37 0.9(6) . . . . ?
B1 C33 C38 C37 176.8(4) . . . . ?
C44 C39 C40 C41 -1.9(6) . . . . ?
B1 C39 C40 C41 174.7(3) . . . . ?
C39 C40 C41 C42 1.6(6) . . . . ?
C40 C41 C42 C43 -0.8(8) . . . . ?
C41 C42 C43 C44 0.5(9) . . . . ?
C42 C43 C44 C39 -0.9(9) . . . . ?
C40 C39 C44 C43 1.5(7) . . . . ?
B1 C39 C44 C43 -175.1(5) . . . . ?
C22 C21 B1 C33 -139.1(3) . . . . ?
C26 C21 B1 C33 44.4(4) . . . . ?
C22 C21 B1 C27 100.9(4) . . . . ?
C26 C21 B1 C27 -75.5(4) . . . . ?
C22 C21 B1 C39 -19.5(5) . . . . ?
C26 C21 B1 C39 164.0(3) . . . . ?
C34 C33 B1 C21 -148.9(3) . . . . ?
C38 C33 B1 C21 35.7(5) . . . . ?
C34 C33 B1 C27 -30.0(5) . . . . ?
C38 C33 B1 C27 154.6(3) . . . . ?
C34 C33 B1 C39 91.1(4) . . . . ?
C38 C33 B1 C39 -84.3(4) . . . . ?
C28 C27 B1 C21 13.1(5) . . . . ?
C32 C27 B1 C21 -166.1(3) . . . . ?
C28 C27 B1 C33 -107.1(4) . . . . ?
C32 C27 B1 C33 73.7(4) . . . . ?
C28 C27 B1 C39 132.9(4) . . . . ?
C32 C27 B1 C39 -46.3(5) . . . . ?
C40 C39 B1 C21 -82.3(4) . . . . ?
C44 C39 B1 C21 94.0(4) . . . . ?
C40 C39 B1 C33 38.1(4) . . . . ?
C44 C39 B1 C33 -145.6(4) . . . . ?
C40 C39 B1 C27 158.7(3) . . . . ?
C44 C39 B1 C27 -24.9(5) . . . . ?
C48 O3 C45 C46 4(4) . . . . ?
O3 C45 C46 C47 -3(3) . . . . ?
C45 C46 C47 C48 2(2) . . . . ?
C46 C47 C48 O3 0(3) . . . . ?
C45 O3 C48 C47 -2(4) . . . . ?
C48A O3A C45A C46A 44(4) . . . . ?
O3A C45A C46A C47A -45(3) . . . . ?
C45A C46A C47A C48A 28(2) . . . . ?
C45A O3A C48A C47A -25(4) . . . . ?
C46A C47A C48A O3A -3(4) . . . . ?
Pd1 O1A N1A O2A 0.00(2) . . . . ?
 
_refine_diff_density_max    0.311
_refine_diff_density_min   -0.382
_refine_diff_density_rms    0.061

_shelx_res_file
;
TITL shelxt in P 1 21/n 1
    71b_pdno2_tr_270k_100s_07_decay.res
    created by SHELXL-2018/3 at 14:25:30 on 30-Mar-2020
CELL 0.534 11.6896 13.6045 30.2818 90 93.44 90
ZERR 4 0.000366 0.000417 0.000963 0 0.002786 0
LATT 1
SYMM 0.5-X,0.5+Y,0.5-Z
SFAC C H B N O Pd
DISP B 0 0 4.561
DISP C 0.001 0.001 6.94
DISP H -0 0 0.611
DISP N 0.003 0.002 10.693
DISP O 0.005 0.003 16.398
DISP Pd -2.504 0.615 1934.604
UNIT 192 292 4 16 12 4
DFIX 1.2 0.001 N1 O1 N1 O2
DFIX 1.3 0.001 O1A N1A N1A O2A
DANG 2.1 0.001 O1 O2 O1A O2A
FLAT 0.001 Pd1 O1 O2 N1 O1A O2A N1A
RIGU 0.001 0.002
EADP O3 O3A
EADP C45 C45A C48 C48A
EADP C46 C46A C47 C47A
EADP O1 O1A O2 O2A
EADP N1 N1A

L.S. 20
PLAN  5
SIZE 0.1 0.1 0.05
TEMP -3
BOND $H
list 4
CONF
fmap 2
acta
SHEL 999 0.8
OMIT -6 5 18
OMIT -1 2 3
OMIT -2 1 5
OMIT -2 1 2
OMIT -4 3 6
REM <olex2.extras>
REM <HklSrc "%.\\71b_PdNO2_TR_270K_100S_07_decay.hkl">
REM </olex2.extras>

WGHT    0.037800
FVAR       0.24248   0.53705   0.82346
PD1   6    0.339855    0.775279    0.346835    11.00000    0.04796    0.05202 =
         0.04486    0.00143   -0.00160   -0.00212
N2    4    0.346864    0.927685    0.338091    11.00000    0.06243    0.05391 =
         0.05493    0.00608   -0.00136    0.00138
N3    4    0.454824    0.798590    0.398257    11.00000    0.04920    0.05185 =
         0.03951   -0.00165   -0.00023   -0.00360
AFIX  13
H3    2    0.531748    0.788353    0.387890    11.00000   -1.20000
AFIX   0
N4    4    0.330876    0.631611    0.371246    11.00000    0.04893    0.04945 =
         0.05145   -0.00226   -0.00070   -0.00147
C1    1    0.442714    0.963474    0.369840    11.00000    0.07521    0.05682 =
         0.05888    0.00074   -0.00693   -0.00802
AFIX  23
H1A   2    0.430760    1.032132    0.376872    11.00000   -1.20000
H1B   2    0.515445    0.957677    0.356232    11.00000   -1.20000
AFIX   0
C2    1    0.445163    0.902516    0.411789    11.00000    0.07965    0.05282 =
         0.05442   -0.00395   -0.00780   -0.00196
AFIX  23
H2A   2    0.510135    0.920980    0.431473    11.00000   -1.20000
H2B   2    0.375520    0.912618    0.427068    11.00000   -1.20000
AFIX   0
C3    1    0.434650    0.723018    0.432470    11.00000    0.05511    0.05855 =
         0.04195    0.00408   -0.00027   -0.00215
AFIX  23
H3A   2    0.365757    0.738282    0.447437    11.00000   -1.20000
H3B   2    0.498843    0.720701    0.454283    11.00000   -1.20000
AFIX   0
C4    1    0.421724    0.626247    0.408795    11.00000    0.05430    0.05664 =
         0.05059    0.00208   -0.00253   -0.00124
AFIX  23
H4A   2    0.401172    0.575860    0.429554    11.00000   -1.20000
H4B   2    0.494352    0.607971    0.397232    11.00000   -1.20000
AFIX   0
C5    1    0.231336    0.965450    0.351407    11.00000    0.06960    0.06646 =
         0.06662   -0.00047    0.00076    0.00897
AFIX  23
H5A   2    0.172126    0.934333    0.332426    11.00000   -1.20000
H5B   2    0.220891    0.943693    0.381403    11.00000   -1.20000
AFIX   0
C6    1    0.211691    1.075887    0.349565    11.00000    0.10388    0.07034 =
         0.10740   -0.00579   -0.00392    0.02331
AFIX  23
H6A   2    0.270923    1.108602    0.367940    11.00000   -1.20000
H6B   2    0.217157    1.098622    0.319404    11.00000   -1.20000
AFIX   0
C7    1    0.095697    1.102812    0.365312    11.00000    0.09782    0.09847 =
         0.15372   -0.03289   -0.01201    0.03570
AFIX  23
H7A   2    0.037002    1.064389    0.349236    11.00000   -1.20000
H7B   2    0.093355    1.087112    0.396491    11.00000   -1.20000
AFIX   0
C8    1    0.071278    1.210241    0.358471    11.00000    0.15400    0.10340 =
         0.29959   -0.04012   -0.02575    0.05316
AFIX 137
H8A   2    0.039908    1.220783    0.328822    11.00000   -1.50000
H8B   2    0.141094    1.246954    0.363128    11.00000   -1.50000
H8C   2    0.017216    1.231690    0.379086    11.00000   -1.50000
AFIX   0
C9    1    0.366467    0.960206    0.291614    11.00000    0.06974    0.06368 =
         0.05731    0.01253   -0.00288   -0.00450
AFIX  23
H9A   2    0.298960    0.943958    0.272842    11.00000   -1.20000
H9B   2    0.374572    1.031163    0.291480    11.00000   -1.20000
AFIX   0
C10   1    0.468808    0.916148    0.271867    11.00000    0.07141    0.08013 =
         0.06238    0.00535    0.00249   -0.00719
AFIX  23
H10A  2    0.466663    0.845239    0.275062    11.00000   -1.20000
H10B  2    0.538000    0.940014    0.287621    11.00000   -1.20000
AFIX   0
C11   1    0.471601    0.942485    0.223025    11.00000    0.10092    0.11296 =
         0.06665    0.01165    0.01601   -0.00935
AFIX  23
H11A  2    0.407393    0.911139    0.206853    11.00000   -1.20000
H11B  2    0.462516    1.013012    0.219670    11.00000   -1.20000
AFIX   0
C12   1    0.579890    0.911806    0.203394    11.00000    0.10489    0.20034 =
         0.09514   -0.01098    0.02982   -0.00845
AFIX 137
H12A  2    0.576849    0.929556    0.172663    11.00000   -1.50000
H12B  2    0.588928    0.841912    0.206229    11.00000   -1.50000
H12C  2    0.643660    0.944183    0.218642    11.00000   -1.50000
AFIX   0
C13   1    0.212036    0.624025    0.388642    11.00000    0.04811    0.06449 =
         0.06735    0.00649    0.00013   -0.00431
AFIX  23
H13A  2    0.204230    0.676091    0.410138    11.00000   -1.20000
H13B  2    0.156477    0.636721    0.364220    11.00000   -1.20000
AFIX   0
C14   1    0.180019    0.527799    0.410030    11.00000    0.05966    0.06787 =
         0.08632    0.01234    0.01081   -0.00199
AFIX  23
H14A  2    0.186629    0.474542    0.389038    11.00000   -1.20000
H14B  2    0.232684    0.514807    0.435337    11.00000   -1.20000
AFIX   0
C15   1    0.058637    0.531671    0.424873    11.00000    0.06039    0.08063 =
         0.09930    0.00278    0.01958   -0.00810
AFIX  23
H15A  2    0.007006    0.546776    0.399506    11.00000   -1.20000
H15B  2    0.053190    0.584725    0.446043    11.00000   -1.20000
AFIX   0
C16   1    0.019570    0.437142    0.445785    11.00000    0.07746    0.08595 =
         0.11518    0.00745    0.02888   -0.01326
AFIX 137
H16A  2    0.023078    0.384346    0.424876    11.00000   -1.50000
H16B  2   -0.057807    0.444640    0.454225    11.00000   -1.50000
H16C  2    0.068697    0.422577    0.471496    11.00000   -1.50000
AFIX   0
C17   1    0.348978    0.551810    0.338902    11.00000    0.06554    0.05115 =
         0.06215   -0.00880    0.00074   -0.00357
AFIX  23
H17A  2    0.282653    0.549010    0.318096    11.00000   -1.20000
H17B  2    0.353219    0.489723    0.354665    11.00000   -1.20000
AFIX   0
C18   1    0.453828    0.562162    0.313429    11.00000    0.06680    0.08705 =
         0.07046   -0.01029    0.00649    0.00852
AFIX  23
H18A  2    0.521104    0.562466    0.333803    11.00000   -1.20000
H18B  2    0.451122    0.624398    0.297772    11.00000   -1.20000
AFIX   0
C19   1    0.463776    0.477692    0.279970    11.00000    0.11786    0.12056 =
         0.12147   -0.04452    0.04894   -0.00619
AFIX  23
H19A  2    0.457184    0.415755    0.295481    11.00000   -1.20000
H19B  2    0.399766    0.481940    0.258139    11.00000   -1.20000
AFIX   0
C20   1    0.568323    0.476745    0.257290    11.00000    0.14221    0.16670 =
         0.14036   -0.03631    0.07109    0.01151
AFIX 137
H20A  2    0.565732    0.424297    0.236045    11.00000   -1.50000
H20B  2    0.632107    0.466976    0.278304    11.00000   -1.50000
H20C  2    0.576952    0.538329    0.242375    11.00000   -1.50000
AFIX   0

C21   1    0.657222    0.374290    0.427032    11.00000    0.04677    0.05082 =
         0.05482    0.00774   -0.00102    0.00078
C22   1    0.709072    0.423850    0.393640    11.00000    0.05875    0.07000 =
         0.07360    0.01492    0.01127   -0.00690
AFIX  43
H22   2    0.725075    0.389586    0.368160    11.00000   -1.20000
AFIX   0
C23   1    0.738016    0.522393    0.396697    11.00000    0.06431    0.06900 =
         0.11965    0.02529    0.01453   -0.00941
AFIX  43
H23   2    0.773479    0.552826    0.373654    11.00000   -1.20000
AFIX   0
C24   1    0.714533    0.575117    0.433575    11.00000    0.06053    0.05478 =
         0.12652    0.01369   -0.01217   -0.00252
AFIX  43
H24   2    0.735064    0.641043    0.435884    11.00000   -1.20000
AFIX   0
C25   1    0.660799    0.530322    0.466933    11.00000    0.06938    0.05267 =
         0.08774   -0.00194   -0.02023    0.00665
AFIX  43
H25   2    0.644086    0.565818    0.491990    11.00000   -1.20000
AFIX   0
C26   1    0.631152    0.431820    0.463423    11.00000    0.06805    0.05286 =
         0.05961    0.00379   -0.00151    0.00410
AFIX  43
H26   2    0.592559    0.402930    0.486057    11.00000   -1.20000
AFIX   0
C27   1    0.734463    0.201332    0.458826    11.00000    0.05107    0.05080 =
         0.06217    0.00373    0.01072    0.00131
C28   1    0.808637    0.250731    0.488640    11.00000    0.06085    0.05995 =
         0.07204   -0.00451   -0.00014    0.00844
AFIX  43
H28   2    0.802987    0.318787    0.490409    11.00000   -1.20000
AFIX   0
C29   1    0.891080    0.203341    0.516022    11.00000    0.07123    0.08453 =
         0.09417   -0.00543   -0.01157    0.02378
AFIX  43
H29   2    0.938678    0.240166    0.535376    11.00000   -1.20000
AFIX   0
C30   1    0.902997    0.104544    0.514903    11.00000    0.06385    0.08359 =
         0.12006    0.01339   -0.00429    0.02234
AFIX  43
H30   2    0.956830    0.072835    0.533755    11.00000   -1.20000
AFIX   0
C31   1    0.833520    0.052149    0.485190    11.00000    0.05841    0.06632 =
         0.14306    0.01468    0.00229    0.00935
AFIX  43
H31   2    0.841235   -0.015771    0.483558    11.00000   -1.20000
AFIX   0
C32   1    0.751944    0.099542    0.457588    11.00000    0.05392    0.05356 =
         0.11961   -0.00450   -0.00170    0.00206
AFIX  43
H32   2    0.707130    0.062211    0.437478    11.00000   -1.20000
AFIX   0
C33   1    0.506061    0.230885    0.444388    11.00000    0.05587    0.04876 =
         0.04745   -0.00008   -0.00047   -0.00006
C34   1    0.478695    0.145339    0.466941    11.00000    0.05404    0.05086 =
         0.05613    0.00523    0.00104    0.00223
AFIX  43
H34   2    0.536934    0.100224    0.473653    11.00000   -1.20000
AFIX   0
C35   1    0.369851    0.123740    0.479903    11.00000    0.05836    0.06379 =
         0.07092    0.00818    0.00522   -0.00448
AFIX  43
H35   2    0.356645    0.065347    0.494732    11.00000   -1.20000
AFIX   0
C36   1    0.281084    0.188804    0.470821    11.00000    0.05042    0.07041 =
         0.09094    0.00010    0.00662   -0.00367
AFIX  43
H36   2    0.207861    0.175748    0.479741    11.00000   -1.20000
AFIX   0
C37   1    0.303860    0.273394    0.448240    11.00000    0.05581    0.06441 =
         0.12605    0.00976    0.00551    0.00253
AFIX  43
H37   2    0.245073    0.317941    0.441443    11.00000   -1.20000
AFIX   0
C38   1    0.411944    0.292987    0.435612    11.00000    0.05955    0.05171 =
         0.10293    0.01452    0.00501    0.00216
AFIX  43
H38   2    0.423588    0.351020    0.420283    11.00000   -1.20000
AFIX   0
C39   1    0.637544    0.213470    0.374686    11.00000    0.08119    0.06006 =
         0.05679   -0.00311    0.00828   -0.00764
C40   1    0.544440    0.220041    0.344554    11.00000    0.10040    0.07041 =
         0.06199    0.01084   -0.00692   -0.02385
AFIX  43
H40   2    0.475410    0.243536    0.354102    11.00000   -1.20000
AFIX   0
C41   1    0.550080    0.192331    0.299614    11.00000    0.14801    0.07866 =
         0.05971    0.01180   -0.01166   -0.03304
AFIX  43
H41   2    0.486232    0.199259    0.280019    11.00000   -1.20000
AFIX   0
C42   1    0.650442    0.155216    0.285248    11.00000    0.18164    0.11471 =
         0.07379   -0.01463    0.01560   -0.02166
AFIX  43
H42   2    0.655060    0.135961    0.255941    11.00000   -1.20000
AFIX   0
C43   1    0.742470    0.146974    0.314179    11.00000    0.15877    0.17651 =
         0.08229   -0.03719    0.02995    0.02357
AFIX  43
H43   2    0.810879    0.122298    0.304564    11.00000   -1.20000
AFIX   0
C44   1    0.736347    0.174729    0.357903    11.00000    0.10071    0.15289 =
         0.07442   -0.02321    0.01902    0.01837
AFIX  43
H44   2    0.801131    0.167190    0.376969    11.00000   -1.20000
AFIX   0
B1    3    0.633508    0.254867    0.426233    11.00000    0.05962    0.05066 =
         0.05352    0.00385    0.00516   -0.00217

PART 1
O3    5    0.685494    0.808704    0.363929    21.00000    0.07769    0.10024 =
         0.10033   -0.01166    0.01271   -0.00905
C45   1    0.730084    0.756636    0.327281    21.00000    0.08999    0.09450 =
         0.09770   -0.01040    0.00741   -0.00559
AFIX  23
H45A  2    0.708221    0.790010    0.299751    21.00000   -1.20000
H45B  2    0.699310    0.690427    0.325753    21.00000   -1.20000
AFIX   0
C46   1    0.856016    0.753398    0.334072    21.00000    0.08632    0.12015 =
         0.13839   -0.01553    0.01291   -0.00886
AFIX  23
H46A  2    0.891605    0.782256    0.309013    21.00000   -1.20000
H46B  2    0.882279    0.686059    0.337582    21.00000   -1.20000
AFIX   0
C47   1    0.885297    0.810912    0.374954    21.00000    0.08632    0.12015 =
         0.13839   -0.01553    0.01291   -0.00886
AFIX  23
H47A  2    0.927586    0.770106    0.396536    21.00000   -1.20000
H47B  2    0.932807    0.866740    0.368190    21.00000   -1.20000
AFIX   0
C48   1    0.780247    0.844344    0.392566    21.00000    0.08999    0.09450 =
         0.09770   -0.01040    0.00741   -0.00559
AFIX  23
H48A  2    0.779012    0.915588    0.393711    21.00000   -1.20000
H48B  2    0.774265    0.819282    0.422327    21.00000   -1.20000
AFIX   0
SAME 0.02 0.04 O3 > C48
PART 0
PART 2
O3A   5    0.681690    0.801623    0.363363   -21.00000    0.07769    0.10024 =
         0.10033   -0.01166    0.01271   -0.00905
C45A  1    0.740342    0.780060    0.323743   -21.00000    0.08999    0.09450 =
         0.09770   -0.01040    0.00741   -0.00559
AFIX  23
H45C  2    0.725521    0.830854    0.301658   -21.00000   -1.20000
H45D  2    0.715401    0.717356    0.311327   -21.00000   -1.20000
AFIX   0
C46A  1    0.863242    0.776957    0.338059   -21.00000    0.08632    0.12015 =
         0.13839   -0.01553    0.01291   -0.00886
AFIX  23
H46C  2    0.882976    0.718422    0.355150   -21.00000   -1.20000
H46D  2    0.911877    0.781915    0.313302   -21.00000   -1.20000
AFIX   0
C47A  1    0.867788    0.864286    0.364944   -21.00000    0.08632    0.12015 =
         0.13839   -0.01553    0.01291   -0.00886
AFIX  23
H47C  2    0.887692    0.920803    0.347446   -21.00000   -1.20000
H47D  2    0.924958    0.857099    0.389298   -21.00000   -1.20000
AFIX   0
C48A  1    0.755048    0.877135    0.381583   -21.00000    0.08999    0.09450 =
         0.09770   -0.01040    0.00741   -0.00559
AFIX  23
H48C  2    0.759793    0.873035    0.413620   -21.00000   -1.20000
H48D  2    0.724672    0.941195    0.373082   -21.00000   -1.20000
AFIX   0

PART 0
PART 3
O1    5    0.125799    0.760248    0.298922    31.00000    0.06809    0.18914 =
         0.07727   -0.02451   -0.01401    0.00432
O2    5    0.261469    0.724386    0.259504    31.00000    0.06809    0.18914 =
         0.07727   -0.02451   -0.01401    0.00432
N1    4    0.226328    0.749619    0.294227    31.00000    0.06777    0.07004 =
         0.06410    0.00901   -0.01305   -0.00210
PART 0
PART 4
O1A   5    0.205201    0.757248    0.303510   -31.00000    0.06809    0.18914 =
         0.07727   -0.02451   -0.01401    0.00432
O2A   5    0.318207    0.717330    0.255229   -31.00000    0.06809    0.18914 =
         0.07727   -0.02451   -0.01401    0.00432
N1A   4    0.210730    0.730168    0.262515   -31.00000    0.06777    0.07004 =
         0.06410    0.00901   -0.01305   -0.00210
HKLF 4


REM  shelxt in P 1 21/n 1
REM wR2 = 0.1210, GooF = S = 0.867, Restrained GooF = 0.870 for all data
REM R1 = 0.0528 for 5291 Fo > 4sig(Fo) and 0.0997 for all 9781 data
REM 526 parameters refined using 490 restraints

END

WGHT      0.0377      0.0000

REM Highest difference peak  0.311,  deepest hole -0.382,  1-sigma level  0.061
Q1    1   0.1429  0.6994  0.2889  11.00000  0.05    0.31
Q2    1   0.3457  0.6653  0.3463  11.00000  0.05    0.31
Q3    1   0.8543  0.8423  0.3903  11.00000  0.05    0.28
Q4    1   0.1082  0.7740  0.3255  11.00000  0.05    0.28
Q5    1   0.4759  0.7253  0.4596  11.00000  0.05    0.27
;
_shelx_res_checksum    8645

_shelx_hkl_file
;
  16  -4  -1   -0.46    7.38
  16  -4  -2    0.14    6.52
  16  -4  -3    7.70    7.68
  16  -4  -4    1.99    9.01
  16  -4  -5    1.26    7.64
  16  -4  -6    0.15    6.74
  16  -4  -7    2.45    7.06
  16  -4  -8   -1.37    8.03
  16  -5  -1    2.23    8.05
  16  -5  -2    2.71    7.45
  16  -5  -3   -0.84    6.34
  16  -5  -4    3.63    8.01
  16  -5  -5    3.93    7.80
  16  -5  -6    6.86    8.20
  16  -5  -7   -0.35    8.10
  16  -5  -8    0.85    6.70
  16  -5  -9   -0.70    6.59
  16  -5 -10    0.15    6.92
  16  -5 -11    4.39    7.79
  16  -5 -12    3.87    8.86
  16  -5 -13    1.63    7.44
 -15   0   1   -1.77    7.00
 -15   0   2   -3.66    5.93
 -15   0   3   17.09    9.01
 -15   0   4    6.29    6.80
 -15   0   5    5.39    6.13
 -15   0   6    1.91    7.11
 -15   0   7    6.08    6.64
 -15   0   8   -5.50    8.60
 -15   0   9    5.85    6.67
 -15   0  10    0.11    6.50
 -15   0  11    1.67    5.07
 -15   0  12    1.17    5.34
 -15   0  13    4.37    7.17
 -15   1   1   31.29    9.39
 -15  -1   1   12.32    8.49
 -15   1   2    4.20    6.91
 -15  -1   2    3.19    6.12
 -15   1   3    1.27    6.08
 -15  -1   3   -2.39    5.91
 -15   1   4    1.17    5.62
 -15  -1   4   -2.52    5.95
 -15   1   5    9.84    7.18
 -15  -1   5    0.65    5.63
 -15   1   6   -3.92    6.54
 -15  -1   6    1.43    5.94
 -15   1   7    6.35    6.96
 -15  -1   7    1.45    7.27
 -15   1   8    1.69    5.39
 -15  -1   8   -2.60    6.24
 -15   1   9   -0.14    5.60
 -15  -1   9    1.43    6.83
 -15   1  10   -0.00    7.08
 -15  -1  10    5.05    5.61
 -15   1  11   13.03    8.55
 -15  -1  11    0.95    6.24
 -15   1  12   -3.47    7.42
 -15  -1  12    1.29    5.64
 -15   1  13    7.20    7.07
 -15  -1  13   -0.78    7.74
 -15   1  14   -3.91    7.44
 -15   2   1    0.90    5.49
  15  -2  -1    6.51    7.35
 -15  -2   1   -2.69    5.28
 -15   2   2    0.04    5.49
 -15  -2   2    6.01    6.16
 -15   2   3    8.59    7.55
 -15  -2   3   14.40    7.84
 -15   2   4    1.24    6.27
 -15  -2   4    0.24    5.62
 -15   2   5    0.16    6.59
 -15  -2   5    3.71    6.71
 -15   2   6    1.68    6.90
 -15  -2   6    1.02    5.56
 -15   2   7    9.92    6.68
 -15  -2   7    7.27    7.29
 -15   2   8   -1.02    6.48
 -15  -2   8   -2.62    6.22
 -15   2   9   10.49    7.89
 -15  -2   9   10.22    7.80
 -15   2  10   -0.68    6.21
 -15  -2  10   -1.95    7.28
 -15   2  11    2.20    6.48
 -15  -2  11    0.15    6.13
 -15   2  12    3.23    7.13
 -15  -2  12   -0.55    6.69
 -15   2  13    2.95    5.96
 -15   2  14    8.58    7.84
 -15   3   1    0.10    5.84
  15  -3  -1   -2.33    7.86
 -15  -3   1   15.25    7.66
 -15   3   2   -1.39    6.21
  15  -3  -2   -2.15    6.44
 -15  -3   2   -2.58    5.96
 -15   3   3   -0.63    5.40
  15  -3  -3    6.43    7.51
 -15  -3   3    1.07    6.29
 -15   3   4   -0.92    6.50
  15  -3  -4   -0.05    7.31
 -15  -3   4   -0.60    5.85
 -15   3   5    5.93    6.64
  15  -3  -5    3.64    6.90
 -15  -3   5    6.19    6.67
 -15   3   6    4.17    6.37
  15  -3  -6    7.17    8.62
 -15  -3   6    7.36    7.14
 -15   3   7    4.05    6.16
  15  -3  -7   -3.10    7.90
 -15  -3   7   -0.26    6.27
 -15   3   8   15.59    8.11
  15  -3  -8    7.77    8.77
 -15  -3   8    2.82    6.88
 -15   3   9   -3.03    7.57
  15  -3  -9    1.90    7.67
 -15  -3   9    2.15    6.37
 -15   3  10    5.12    6.24
  15  -3 -10    3.86    8.84
 -15  -3  10    2.30    6.61
 -15   3  11   28.57    9.70
 -15  -3  11   22.54    9.47
 -15   3  12    2.70    5.54
 -15  -3  12    5.03    6.04
 -15   3  13    2.48    6.53
 -15   3  14   -2.18    6.88
 -15   4   1   -2.01    5.67
  15  -4  -1   -3.95    7.63
 -15  -4   1   -1.16    5.58
 -15   4   2    2.66    5.95
  15  -4  -2    0.04    6.22
 -15  -4   2    8.67    6.44
 -15   4   3    6.50    6.90
  15  -4  -3   -0.54    7.04
 -15  -4   3    5.00    6.83
 -15   4   4   15.26    7.82
  15  -4  -4   -4.20    7.21
 -15  -4   4   13.44    7.64
 -15   4   5    7.57    7.10
  15  -4  -5    6.01    7.86
 -15  -4   5    4.64    6.35
 -15   4   6    0.43    5.47
  15  -4  -6   -0.80    7.59
 -15  -4   6    0.48    5.84
 -15   4   7    2.59    5.75
  15  -4  -7    0.48    6.73
 -15  -4   7    8.75    6.97
 -15   4   8   -2.54    6.86
  15  -4  -8    0.44    6.79
 -15  -4   8    1.34    6.04
 -15   4   9    7.71    7.27
  15  -4  -9    1.64    7.16
 -15  -4   9    6.51    7.06
 -15   4  10   14.82    7.53
  15  -4 -10    0.94    7.73
 -15  -4  10    0.49    5.87
 -15   4  11    1.37    6.25
  15  -4 -11   -4.14    8.14
 -15   4  12   -1.57    6.26
  15  -4 -12    1.73    7.94
 -15   4  13    8.67    7.57
  15  -4 -13   -1.11    8.12
 -15   4  14    5.49    6.55
  15  -4 -14   -1.71    6.14
  15  -4 -15    5.71    8.41
 -15   5   1    2.53    6.44
  15  -5  -1    2.68    6.90
 -15  -5   1    5.89    6.53
 -15   5   2    2.98    6.27
  15  -5  -2   -1.48    6.27
 -15  -5   2    0.74    5.45
 -15   5   3   -0.73    4.80
  15  -5  -3   -2.58    6.63
 -15  -5   3   -3.01    5.61
 -15   5   4   -1.59    6.28
  15  -5  -4   -1.31    6.95
 -15  -5   4    2.65    7.31
 -15   5   5   -3.57    6.70
  15  -5  -5   -2.91    8.15
 -15  -5   5   -2.25    5.31
 -15   5   6    9.67    6.72
  15  -5  -6    1.65    6.39
 -15  -5   6    8.85    6.95
 -15   5   7    9.86    7.95
  15  -5  -7    4.35    8.22
 -15  -5   7    8.81    7.57
 -15   5   8   -2.27    6.15
  15  -5  -8    0.71    7.36
 -15  -5   8    3.18    6.96
 -15   5   9    0.94    5.15
  15  -5  -9    2.99    7.75
 -15  -5   9   -1.67    6.45
 -15   5  10    2.82    5.98
  15  -5 -10    0.00    6.97
 -15   5  11    3.06    7.23
  15  -5 -11   14.22    8.86
 -15   5  12   -1.09    7.29
  15  -5 -12    4.17    7.50
 -15   5  13    1.30    6.46
  15  -5 -13   -1.04    8.07
  15  -5 -14    2.56    7.74
  15  -5 -15    2.59    8.81
  15  -5 -16   -0.63    7.68
  15  -5 -17    6.12    8.73
  15  -5 -18   -1.62    8.16
 -15   6   1    1.54    5.93
  15  -6  -1   -2.14    6.74
 -15  -6   1   -0.70    5.06
 -15   6   2    0.83    5.92
  15  -6  -2    2.33    7.73
 -15  -6   2    5.16    7.04
 -15   6   3    4.80    6.45
  15  -6  -3   -1.62    7.16
 -15  -6   3    3.29    5.42
 -15   6   4    8.27    7.36
  15  -6  -4    1.52    6.15
 -15  -6   4    7.19    7.47
 -15   6   5   -0.05    5.57
  15  -6  -5    7.20    7.61
 -15  -6   5   11.78    7.10
 -15   6   6    1.04    5.64
  15  -6  -6   -0.39    7.10
 -15  -6   6    3.98    6.48
 -15   6   7    0.70    6.42
  15  -6  -7   -0.87    7.11
 -15   6   8   -0.66    4.72
  15  -6  -8    2.16    7.05
 -15   6   9    0.80    5.51
  15  -6  -9   -1.64    7.83
 -15   6  10   -0.21    6.07
  15  -6 -10    6.77    8.20
 -15   6  11   -3.06    6.07
  15  -6 -11    5.00    7.26
 -15   6  12   10.62    8.12
  15  -6 -12    3.67    7.28
 -15   6  13   -1.28    6.39
  15  -6 -13   -2.61    8.18
  15  -6 -14    1.97    6.09
  15  -6 -15   11.98    8.35
  15  -6 -16    4.42    7.50
 -15   7   1   -0.41    6.77
  15  -7  -1    0.47    7.46
 -15   7   2    0.68    4.96
  15  -7  -2    6.34    8.05
 -15   7   3   -2.73    6.76
  15  -7  -3   -1.73    7.74
 -15   7   4    1.87    5.49
  15  -7  -4   -0.16    7.94
 -15   7   5    3.43    5.97
  15  -7  -5    4.83    7.99
 -15   7   6   -0.60    6.37
  15  -7  -6    5.35    7.38
 -15   7   7    2.52    5.81
  15  -7  -7   -2.83    7.23
 -15   7   8    4.30    5.97
  15  -7  -8    5.65    8.08
 -15   7   9    4.31    6.53
  15  -7  -9   -3.82    7.61
 -15   7  10    0.45    4.83
 -15   7  11    1.68    6.75
 -15   7  12    1.56    6.94
 -15   7  13    0.88    5.80
 -15   8   4    5.07    6.93
 -15   8   5    1.06    6.26
 -15   8   6   -2.92    6.20
 -15   8   7    3.83    7.10
 -15   8   8    3.43    5.28
 -15   8   9   -1.80    7.28
 -15   8  10   -0.67    6.39
 -15   8  11   -0.97    5.37
 -15   8  12    7.30    7.68
 -15   8  13   -2.97    7.61
 -14   0   1   -0.66    5.36
 -14   0   2   22.97    8.41
 -14   0   3   -2.05    5.09
 -14   0   4   23.98    9.45
 -14   0   5   -0.42    5.73
 -14   0   6    0.95    5.43
 -14   0   7   -1.43    6.18
 -14   0   8    8.31    6.76
 -14   0   9   -5.25    7.13
 -14   0  10   -0.35    5.97
 -14   0  11    2.20    6.33
 -14   0  12    7.92    6.79
 -14   0  13    1.29    6.92
 -14   0  14   15.11    7.65
 -14   0  15    2.85    7.20
 -14   0  16    3.44    6.38
 -14   0  17   -4.68    6.95
 -14   0  18    3.17    6.66
 -14   0  19   -0.55    5.20
 -14   0  20   -1.22    6.11
 -14   1   1    3.47    5.34
  14  -1  -1    4.38    6.70
 -14  -1   1   -1.34    5.50
 -14   1   2    1.41    5.84
  14  -1  -2    2.29    6.65
 -14  -1   2    2.33    5.72
 -14   1   3   -1.53    5.33
  14  -1  -3    4.56    6.74
 -14  -1   3    0.03    4.98
 -14   1   4    3.77    6.69
  14  -1  -4    6.36    6.61
 -14  -1   4    4.03    5.60
 -14   1   5   -2.15    6.32
  14  -1  -5    0.17    6.43
 -14  -1   5    1.67    4.99
 -14   1   6   16.79    8.31
 -14  -1   6   20.32    8.27
 -14   1   7    5.86    6.16
 -14  -1   7    1.08    4.95
 -14   1   8   -0.01    5.80
 -14  -1   8    0.10    6.34
 -14   1   9   -3.68    6.84
 -14  -1   9    2.98    6.97
 -14   1  10    9.27    7.58
 -14  -1  10   19.29    8.51
 -14   1  11    0.00    5.56
 -14  -1  11    2.55    5.86
 -14   1  12   -2.87    6.39
 -14  -1  12    5.28    6.03
 -14   1  13    1.23    6.12
 -14  -1  13    0.82    5.33
 -14   1  14   11.56    7.52
 -14  -1  14   -3.62    7.91
 -14   1  15   -1.03    6.66
 -14  -1  15    1.14    5.25
 -14   1  16   -3.67    6.83
 -14  -1  16    0.65    6.20
 -14   1  17   -1.89    5.50
 -14  -1  17   -3.25    5.88
 -14   1  18    4.51    6.98
 -14  -1  18   -0.46    5.72
 -14   1  19    3.80    6.68
 -14  -1  19   -2.19    6.63
 -14   1  20   14.42    8.38
 -14   2   1    1.37    5.09
  14  -2  -1    2.79    7.85
 -14  -2   1    0.11    5.83
 -14   2   2   17.20    8.70
  14  -2  -2   15.17    9.50
 -14  -2   2   17.33    8.80
 -14   2   3   -0.64    5.46
  14  -2  -3    1.14    7.86
 -14  -2   3   -3.77    6.96
 -14   2   4    7.09    7.92
  14  -2  -4   13.93    7.88
 -14  -2   4   13.51    7.37
 -14   2   5   -0.19    5.47
  14  -2  -5    7.03    7.46
 -14  -2   5    3.98    7.03
 -14   2   6   15.89    8.20
  14  -2  -6    8.12    7.61
 -14  -2   6   16.72    7.99
 -14   2   7    1.23    6.44
  14  -2  -7   -2.30    6.98
 -14  -2   7   -0.96    5.83
 -14   2   8    8.52    7.22
  14  -2  -8   -2.98    7.14
 -14  -2   8   18.54    8.05
 -14   2   9    0.92    6.68
  14  -2  -9    1.78    6.63
 -14  -2   9    6.56    6.57
 -14   2  10    1.79    5.97
  14  -2 -10    0.69    6.36
 -14  -2  10   -0.20    6.30
 -14   2  11    2.31    5.83
  14  -2 -11    7.26    7.49
 -14  -2  11   -0.61    4.92
 -14   2  12    6.33    7.31
 -14  -2  12    7.16    6.75
 -14   2  13    1.54    6.19
 -14  -2  13    4.36    5.15
 -14   2  14    2.94    5.44
 -14  -2  14    4.78    6.15
 -14   2  15    2.69    5.86
 -14  -2  15   -0.06    5.96
 -14   2  16    4.69    7.05
 -14  -2  16    1.90    7.44
 -14   2  17    4.60    5.57
 -14  -2  17   -0.52    6.63
 -14   2  18    6.02    6.66
 -14  -2  18    7.33    7.50
 -14   2  19    0.00    6.74
 -14  -2  19    1.21    5.63
 -14   2  20   -1.65    7.39
 -14   3   1   -1.88    5.57
  14  -3  -1    1.01    6.53
 -14  -3   1    1.81    4.93
 -14   3   2   -1.01    5.90
  14  -3  -2   -1.86    6.66
 -14  -3   2   -3.62    6.56
 -14   3   3    0.53    6.27
  14  -3  -3   -0.76    7.35
 -14  -3   3    4.14    6.27
 -14   3   4    0.56    6.81
  14  -3  -4   -2.25    6.67
 -14  -3   4    2.03    5.16
 -14   3   5    1.81    6.29
  14  -3  -5    0.42    7.28
 -14  -3   5   -0.06    5.73
 -14   3   6   29.25    9.53
  14  -3  -6   13.29    9.56
 -14  -3   6   22.11    8.97
 -14   3   7   -0.74    5.91
  14  -3  -7    1.41    5.95
 -14  -3   7    0.48    5.32
 -14   3   8   -1.37    5.80
  14  -3  -8   -2.25    7.34
 -14  -3   8    5.09    6.61
 -14   3   9    1.30    6.34
  14  -3  -9    0.92    7.00
 -14  -3   9    3.42    6.38
 -14   3  10    4.93    6.51
  14  -3 -10    2.64    7.49
 -14  -3  10    4.97    5.86
 -14   3  11   11.95    7.15
  14  -3 -11    4.93    8.88
 -14  -3  11   12.16    8.48
 -14   3  12   -2.30    6.78
  14  -3 -12   -4.12    7.04
 -14  -3  12    3.97    5.74
 -14   3  13    0.64    6.22
  14  -3 -13   -1.78    6.99
 -14  -3  13    0.54    6.34
 -14   3  14    2.64    6.78
  14  -3 -14   -2.32    7.38
 -14  -3  14    2.86    6.38
 -14   3  15    9.09    8.66
  14  -3 -15    4.31    7.82
 -14  -3  15    2.84    5.78
 -14   3  16    8.99    8.11
  14  -3 -16   -4.22    8.25
 -14  -3  16   19.33    8.76
 -14   3  17   -0.42    5.69
 -14  -3  17    9.28    6.68
 -14   3  18    0.18    5.55
 -14  -3  18    4.07    7.13
 -14   3  19    1.76    6.37
 -14  -3  19   -0.45    6.18
 -14   3  20   14.08    7.86
 -14   4   1    4.07    6.73
  14  -4  -1    3.65    6.55
 -14  -4   1    6.68    6.97
 -14   4   2    3.46    6.29
  14  -4  -2    8.39    7.42
 -14  -4   2    5.11    5.81
 -14   4   3   -0.48    5.14
  14  -4  -3    3.50    7.94
 -14  -4   3   -3.26    6.46
 -14   4   4   11.91    6.95
  14  -4  -4    7.05    7.36
 -14  -4   4    5.92    6.66
 -14   4   5    0.36    5.33
  14  -4  -5    3.56    6.72
 -14  -4   5   -1.82    5.85
 -14   4   6    2.69    5.36
  14  -4  -6    0.03    6.59
 -14  -4   6   -2.01    6.10
 -14   4   7    1.80    5.39
  14  -4  -7    3.39    8.70
 -14  -4   7    5.33    6.28
 -14   4   8    4.94    6.55
  14  -4  -8    1.19    6.14
 -14  -4   8    4.43    6.66
 -14   4   9   -5.76    7.61
  14  -4  -9    1.28    7.49
 -14  -4   9    4.64    5.90
 -14   4  10    8.97    7.10
  14  -4 -10    0.19    6.61
 -14  -4  10   10.69    6.71
 -14   4  11   -1.62    5.87
  14  -4 -11   -2.44    8.23
 -14  -4  11   -0.07    5.23
 -14   4  12   15.71    7.93
  14  -4 -12   10.55    8.03
 -14  -4  12   13.06    8.97
 -14   4  13   14.52    8.41
  14  -4 -13   15.19    8.79
 -14  -4  13   14.07    7.61
 -14   4  14   13.90    8.69
  14  -4 -14   12.03    9.56
 -14  -4  14   13.51    8.78
 -14   4  15    3.06    7.11
  14  -4 -15   -1.33    7.10
 -14  -4  15    8.50    7.36
 -14   4  16    5.63    7.14
  14  -4 -16    3.45    8.02
 -14  -4  16    2.49    6.64
 -14   4  17    4.16    6.15
  14  -4 -17   -3.07    6.90
 -14  -4  17   11.26    7.21
 -14   4  18    1.32    5.96
  14  -4 -18    7.50    8.66
 -14  -4  18    3.40    6.80
 -14   4  19   -0.47    6.00
  14  -4 -19    1.60    8.75
 -14   4  20   -3.13    6.68
 -14   5   1    7.52    7.16
  14  -5  -1    3.33    7.48
 -14  -5   1   14.74    7.79
 -14   5   2    0.23    6.09
  14  -5  -2   -3.81    7.25
 -14  -5   2    0.00    5.48
 -14   5   3    2.40    6.03
  14  -5  -3    3.60    7.18
 -14  -5   3   -3.54    6.29
 -14   5   4    4.45    6.51
  14  -5  -4    1.85    6.20
 -14  -5   4   -2.29    5.64
 -14   5   5    3.26    6.46
  14  -5  -5    4.44    7.80
 -14  -5   5   21.23    8.53
 -14   5   6    9.99    6.01
  14  -5  -6    5.60    6.26
 -14  -5   6    0.85    7.08
 -14   5   7    1.51    5.14
  14  -5  -7   -1.46    7.45
 -14  -5   7    1.69    6.33
 -14   5   8    2.75    5.05
  14  -5  -8   -1.37    7.97
 -14  -5   8    7.78    7.33
 -14   5   9    7.01    5.96
  14  -5  -9    4.34    6.17
 -14  -5   9    4.69    6.19
 -14   5  10   19.27    8.45
  14  -5 -10    8.37    7.78
 -14  -5  10   13.19    7.85
 -14   5  11    2.27    5.42
  14  -5 -11   -0.00    6.84
 -14  -5  11   -1.01    5.98
 -14   5  12    3.78    6.63
  14  -5 -12    3.24    7.21
 -14  -5  12    1.94    6.26
 -14   5  13   -1.58    5.55
  14  -5 -13   -0.90    6.11
 -14  -5  13   -0.16    4.73
 -14   5  14   -2.85    7.42
  14  -5 -14   -1.80    8.05
 -14  -5  14   -1.84    6.97
 -14   5  15   -2.73    7.10
  14  -5 -15    0.53    7.23
 -14  -5  15    3.75    6.26
 -14   5  16   10.23    7.64
  14  -5 -16    9.45    8.37
 -14  -5  16    7.89    7.32
 -14   5  17    3.25    7.28
  14  -5 -17   -1.15    6.66
 -14  -5  17   -2.00    6.77
 -14   5  18    6.14    6.19
  14  -5 -18    4.36    7.38
 -14  -5  18   -0.78    5.95
 -14   5  19    0.60    7.11
  14  -5 -19    0.65    7.00
  14  -5 -20   -2.34    7.29
  14  -5 -21    3.23    7.45
  14  -5 -22    3.89    7.67
 -14   6   1    7.85    7.38
  14  -6  -1    5.56    7.68
 -14  -6   1   11.98    7.37
 -14   6   2   -0.33    6.78
  14  -6  -2    4.16    6.85
 -14  -6   2    6.89    6.03
 -14   6   3    6.53    7.33
  14  -6  -3    0.56    7.55
 -14  -6   3    4.50    6.10
 -14   6   4    2.72    6.17
  14  -6  -4    0.14    7.25
 -14  -6   4   11.71    7.93
 -14   6   5   -2.86    6.17
  14  -6  -5   -1.79    6.69
 -14  -6   5    0.90    6.19
 -14   6   6    8.52    6.97
  14  -6  -6    7.38    8.01
 -14  -6   6    5.27    5.83
 -14   6   7    0.15    6.66
  14  -6  -7    4.38    7.88
 -14  -6   7    9.20    6.61
 -14   6   8    0.00    6.11
  14  -6  -8    0.87    6.23
 -14  -6   8    4.10    6.04
 -14   6   9    8.50    7.16
  14  -6  -9    3.01    6.79
 -14  -6   9    0.77    5.15
 -14   6  10    6.09    7.56
  14  -6 -10   -1.58    6.57
 -14  -6  10    6.02    6.45
 -14   6  11    3.62    6.10
  14  -6 -11    1.05    7.64
 -14  -6  11   -2.69    6.97
 -14   6  12    5.77    6.57
  14  -6 -12   -1.77    6.51
 -14  -6  12   -4.05    7.19
 -14   6  13    6.09    6.89
  14  -6 -13   -4.17    8.18
 -14  -6  13    0.27    5.49
 -14   6  14    0.59    6.24
  14  -6 -14   -0.52    7.56
 -14  -6  14    1.74    5.89
 -14   6  15   -0.74    6.06
  14  -6 -15    0.21    6.07
 -14  -6  15   -3.16    6.95
 -14   6  16   -0.61    6.33
  14  -6 -16    2.68    8.19
 -14  -6  16   -1.16    6.26
 -14   6  17   -2.63    6.31
  14  -6 -17   -3.30    8.05
 -14  -6  17   -4.20    7.54
 -14   6  18    1.87    6.08
  14  -6 -18    5.28    7.22
 -14   6  19    3.69    7.17
  14  -6 -19    1.28    8.40
  14  -6 -20   -0.08    6.37
  14  -6 -21   -0.43    7.13
  14  -6 -22   -1.19    7.26
  14  -6 -23    4.21    8.20
 -14   7   1    0.24    5.47
  14  -7  -1   -2.75    6.19
 -14  -7   1    5.09    6.82
 -14   7   2    1.06    4.54
  14  -7  -2    1.40    6.67
 -14  -7   2    4.39    6.57
 -14   7   3   -1.25    5.12
  14  -7  -3   -1.87    6.81
 -14  -7   3   -0.25    5.81
 -14   7   4   -3.33    5.40
  14  -7  -4   -0.20    7.34
 -14  -7   4   12.78    7.79
 -14   7   5    5.09    5.80
  14  -7  -5   14.92    8.96
 -14  -7   5    4.37    7.11
 -14   7   6    4.30    5.74
  14  -7  -6   -4.48    8.08
 -14  -7   6    4.47    6.71
 -14   7   7    2.20    4.77
  14  -7  -7    0.69    6.83
 -14  -7   7    6.22    6.43
 -14   7   8    0.07    5.38
  14  -7  -8    1.48    5.73
 -14  -7   8    0.88    5.80
 -14   7   9    4.11    5.71
  14  -7  -9   -2.99    6.51
 -14  -7   9    5.44    6.40
 -14   7  10   -4.23    6.24
  14  -7 -10   -3.51    7.60
 -14  -7  10   -1.31    6.03
 -14   7  11    5.62    7.13
  14  -7 -11    3.69    7.92
 -14  -7  11    7.41    6.51
 -14   7  12   -0.88    5.94
  14  -7 -12   -3.73    7.64
 -14  -7  12   -1.96    6.27
 -14   7  13   -0.10    6.62
  14  -7 -13   -0.08    6.65
 -14  -7  13    3.67    5.39
 -14   7  14    1.15    5.33
  14  -7 -14    2.26    6.64
 -14  -7  14   -2.83    6.38
 -14   7  15    5.80    7.47
  14  -7 -15   12.45    9.00
 -14  -7  15    8.01    7.15
 -14   7  16    1.33    6.18
  14  -7 -16   -5.19    9.33
 -14  -7  16    2.64    5.78
 -14   7  17   -0.42    7.05
  14  -7 -17    1.28    7.38
 -14   7  18   -2.05    6.49
  14  -7 -18   -2.30    7.42
 -14   7  19   -0.95    6.22
 -14   8   1    1.62    5.67
  14  -8  -1    7.27    8.70
 -14  -8   1   11.96    7.60
 -14   8   2   -0.89    6.52
  14  -8  -2    5.35    7.24
 -14  -8   2   -0.50    5.71
 -14   8   3   -0.17    5.41
  14  -8  -3   11.27    7.27
 -14  -8   3   13.45    7.79
 -14   8   4    2.77    5.82
  14  -8  -4   -2.83    6.46
 -14  -8   4   -3.96    6.54
 -14   8   5   -1.15    6.36
  14  -8  -5    1.86    8.56
 -14  -8   5   -0.33    5.63
 -14   8   6   -0.98    5.78
  14  -8  -6   -2.08    6.77
 -14  -8   6    2.53    5.07
 -14   8   7    2.97    6.65
  14  -8  -7   -0.11    7.27
 -14  -8   7    2.51    6.19
 -14   8   8   -0.00    5.52
  14  -8  -8    2.72    6.27
 -14  -8   8   -4.40    6.69
 -14   8   9    5.70    6.43
  14  -8  -9   10.91    8.49
 -14  -8   9    6.11    5.80
 -14   8  10    3.86    6.20
  14  -8 -10    0.15    6.68
 -14  -8  10   -0.08    5.87
 -14   8  11   -1.11    5.29
  14  -8 -11    0.23    5.89
 -14  -8  11    2.06    6.03
 -14   8  12   -0.56    5.15
  14  -8 -12    8.92    8.14
 -14  -8  12   -3.67    6.11
 -14   8  13   13.93    7.96
  14  -8 -13    8.29    9.31
 -14  -8  13   17.23    7.93
 -14   8  14   -2.07    6.53
 -14  -8  14    0.38    6.22
 -14   8  15   -3.17    6.92
 -14  -8  15   -2.68    6.15
 -14   8  16    4.25    6.18
 -14   8  17    3.18    6.56
 -14   8  18    3.39    6.73
 -14  -9   1   10.64    6.63
 -14  -9   2   -2.48    7.10
 -14  -9   3    2.37    4.54
 -14  -9   4   -1.18    5.66
 -14  -9   5   11.74    7.53
 -14  -9   6   -4.65    6.96
 -14  -9   7    8.02    6.95
 -14  -9   8    0.08    6.39
 -14  -9   9   18.15    9.09
 -14  -9  10   -2.79    6.38
 -14  -9  11    8.64    7.87
 -14  -9  12   -2.95    7.65
 -14  -9  13    0.29    7.21
 -14  -9  14   -0.12    7.76
 -14 -10   1    4.35    6.00
 -14 -10   2   -1.94    6.69
 -14 -10   3   20.25    8.79
 -14 -10   4   -0.14    5.84
 -14 -10   5   -0.28    6.22
 -14 -10   6   -3.33    5.89
 -14 -10   7   -0.21    5.96
 -14 -10   8    2.86    5.92
 -14 -10   9    2.51    6.42
 -14 -10  10    0.17    6.07
 -14 -10  11   -2.20    6.82
 -14 -10  12   -6.40    7.71
 -14 -10  13    3.89    6.63
 -14 -11   1    3.83    6.31
 -14 -11   2    0.10    5.55
 -13   0   1   79.54   13.48
  13   0  -1   26.48   11.36
 -13   0   2   -0.99    5.47
  13   0  -2    1.66    6.49
 -13   0   3   15.41    8.00
  13   0  -3    0.95    6.46
 -13   0   4    1.59    5.36
  13   0  -4   -0.24    6.50
 -13   0   5    4.91    7.84
  13   0  -5    9.22    8.37
 -13   0   6   -0.06    5.33
  13   0  -6   -3.25    7.08
 -13   0   7   26.98    9.80
  13   0  -7   23.16   10.08
 -13   0   8    1.01    5.72
 -13   0   9    7.60    6.40
 -13   0  10   -2.92    5.98
 -13   0  11   13.19    7.04
 -13   0  12    0.91    7.56
 -13   0  13   27.62    9.82
 -13   0  14   -0.37    5.28
 -13   0  15   -1.21    5.95
 -13   0  16   -0.33    5.64
 -13   0  17   13.85    8.01
 -13   0  18    3.80    6.58
 -13   0  19    3.62    6.15
 -13   0  20   -4.01    7.26
 -13   0  21    2.10    6.19
 -13   0  22    0.90    5.97
 -13   0  23   19.72    9.82
 -13   0  24   -3.18    6.08
 -13   1   1    7.29    6.35
  13  -1  -1    2.88    7.92
 -13  -1   1   15.97    6.61
 -13   1   2   -0.54    5.85
  13  -1  -2   14.68    8.98
 -13  -1   2    6.58    5.98
 -13   1   3    2.50    6.58
  13  -1  -3    3.12    7.17
 -13  -1   3   17.17    8.32
 -13   1   4   -1.46    5.97
  13  -1  -4    5.53    6.77
 -13  -1   4    7.81    6.18
 -13   1   5   65.32   13.23
  13  -1  -5   28.45   11.28
 -13  -1   5   71.82   13.65
 -13   1   6   -1.50    5.80
  13  -1  -6    1.45    6.49
 -13  -1   6    8.72    6.56
 -13   1   7    4.56    5.68
  13  -1  -7   -2.54    7.68
 -13  -1   7    4.71    6.34
 -13   1   8    0.00    5.52
  13  -1  -8   -1.45    6.55
 -13  -1   8    3.19    5.26
 -13   1   9   34.43   10.21
  13  -1  -9   16.56    9.81
 -13  -1   9   38.96   10.15
 -13   1  10    4.29    6.13
  13  -1 -10    4.64    7.55
 -13  -1  10    5.78    6.37
 -13   1  11   22.97    8.33
  13  -1 -11    6.06    7.72
 -13  -1  11   -0.00    5.01
 -13   1  12    0.71    5.82
  13  -1 -12    1.01    7.00
 -13  -1  12    4.08    6.60
 -13   1  13    0.24    5.22
 -13  -1  13    3.59    5.29
 -13   1  14    3.06    6.80
 -13  -1  14    3.74    5.58
 -13   1  15   23.85    8.85
 -13  -1  15   19.66    8.57
 -13   1  16   -5.30    7.96
 -13  -1  16   -0.11    6.33
 -13   1  17    3.88    7.42
 -13  -1  17   -0.70    5.51
 -13   1  18   -3.83    6.90
 -13  -1  18    2.21    6.66
 -13   1  19   11.72    8.66
 -13  -1  19    4.91    7.27
 -13   1  20   -2.75    6.09
 -13  -1  20    6.19    7.03
 -13   1  21    1.27    7.44
 -13  -1  21    5.75    6.84
 -13   1  22   -0.64    7.07
 -13  -1  22    0.17    5.65
 -13   1  23   -1.89    6.77
 -13  -1  23   -2.63    8.57
 -13   1  24   -2.25    7.57
 -13  -1  24   -0.67    7.58
 -13   2   1   40.00   10.71
  13  -2  -1   19.04   10.17
 -13  -2   1   38.48   10.54
 -13   2   2    1.19    5.90
  13  -2  -2   -0.56    6.41
 -13  -2   2    1.18    5.89
 -13   2   3    5.13    6.77
  13  -2  -3   10.53    7.91
 -13  -2   3    6.47    6.95
 -13   2   4   -1.04    5.21
  13  -2  -4    9.20    7.14
 -13  -2   4    4.51    5.64
 -13   2   5   -0.75    5.51
  13  -2  -5    1.63    7.01
 -13  -2   5    4.52    5.91
 -13   2   6   -2.36    6.29
  13  -2  -6    1.33    6.32
 -13  -2   6   10.58    6.63
 -13   2   7   38.57   10.32
  13  -2  -7   27.03   10.89
 -13  -2   7   30.72   10.16
 -13   2   8    0.65    6.09
  13  -2  -8   -3.15    7.76
 -13  -2   8    5.51    6.83
 -13   2   9    8.81    7.13
  13  -2  -9   14.60    9.26
 -13  -2   9    7.85    5.93
 -13   2  10    6.53    5.58
  13  -2 -10   -2.94    7.21
 -13  -2  10   -2.46    6.97
 -13   2  11   14.00    6.99
  13  -2 -11   18.71    9.67
 -13  -2  11   16.38    8.34
 -13   2  12    6.78    6.76
  13  -2 -12    4.63    8.16
 -13  -2  12    9.17    6.16
 -13   2  13   10.32    7.38
  13  -2 -13   22.32   10.25
 -13  -2  13   15.76    8.01
 -13   2  14    4.04    5.94
  13  -2 -14    1.35    6.93
 -13  -2  14    4.48    6.69
 -13   2  15   25.00    8.93
  13  -2 -15   -3.06    7.38
 -13  -2  15    8.43    8.01
 -13   2  16   12.86    7.39
  13  -2 -16    0.54    6.00
 -13  -2  16    8.01    7.12
 -13   2  17    2.99    6.49
 -13  -2  17    5.49    6.50
 -13   2  18    1.44    5.50
 -13  -2  18    2.82    6.68
 -13   2  19    3.42    6.60
 -13  -2  19    7.87    7.03
 -13   2  20    4.32    6.58
 -13  -2  20    0.51    6.26
 -13   2  21    6.17    7.20
 -13  -2  21    0.65    5.03
 -13   2  22    3.65    7.66
 -13  -2  22   -0.58    7.26
 -13   2  23    3.91    7.68
 -13  -2  23   20.80   10.26
 -13   2  24   -0.43    6.42
 -13  -2  24    1.85    6.52
 -13   3   1    5.94    5.70
  13  -3  -1    1.20    6.56
 -13  -3   1    0.42    4.91
 -13   3   2    3.69    5.81
  13  -3  -2    4.16    7.26
 -13  -3   2   -2.35    5.85
 -13   3   3    4.02    5.63
  13  -3  -3    7.80    7.75
 -13  -3   3    1.49    5.95
 -13   3   4    2.68    5.09
  13  -3  -4    1.91    7.05
 -13  -3   4    1.94    4.77
 -13   3   5   25.93    8.50
  13  -3  -5   16.17    9.60
 -13  -3   5   12.22    7.10
 -13   3   6   12.06    6.87
  13  -3  -6    0.51    7.68
 -13  -3   6   10.56    7.14
 -13   3   7   -1.92    5.27
  13  -3  -7    5.94    8.27
 -13  -3   7    0.82    5.94
 -13   3   8    8.02    7.73
  13  -3  -8   -0.63    7.48
 -13  -3   8   -0.85    5.97
 -13   3   9    9.21    7.07
  13  -3  -9    9.05    8.83
 -13  -3   9   24.52    8.50
 -13   3  10    3.71    6.88
  13  -3 -10    6.93    8.10
 -13  -3  10   -4.19    7.99
 -13   3  11   15.90    7.82
  13  -3 -11   14.91    9.56
 -13  -3  11    6.96    7.05
 -13   3  12   -0.31    4.63
  13  -3 -12   -0.30    6.91
 -13  -3  12    1.67    6.92
 -13   3  13    2.56    5.91
  13  -3 -13   11.44    7.71
 -13  -3  13    3.53    6.73
 -13   3  14   -0.05    6.31
  13  -3 -14   -4.45    7.27
 -13  -3  14    2.25    5.17
 -13   3  15   17.77    9.33
  13  -3 -15   17.54    9.93
 -13  -3  15   19.17    8.82
 -13   3  16    1.89    5.25
  13  -3 -16   -2.55    7.52
 -13  -3  16    1.99    7.10
 -13   3  17   -0.03    6.45
  13  -3 -17   -3.05    7.28
 -13  -3  17    7.04    6.38
 -13   3  18    0.98    5.90
  13  -3 -18    5.06    7.17
 -13  -3  18    7.10    7.26
 -13   3  19    7.74    6.94
  13  -3 -19   16.80   10.24
 -13  -3  19    4.26    7.11
 -13   3  20    6.36    6.53
  13  -3 -20   -0.25    7.94
 -13  -3  20    8.40    7.39
 -13   3  21    3.39    6.49
 -13  -3  21    2.31    6.11
 -13   3  22   -0.68    6.71
 -13  -3  22   -1.40    6.58
 -13   3  23   -4.16    8.02
 -13  -3  23    3.09    6.45
 -13   3  24    1.22    6.99
  13  -4  -1    7.30    7.06
 -13  -4   1   15.75    7.76
  13  -4  -2    0.47    7.52
 -13  -4   2   16.00    7.34
  13  -4  -3    0.01    6.18
 -13  -4   3    5.70    6.64
 -13   4   4    2.34    5.06
  13  -4  -4    2.80    6.17
 -13  -4   4    0.32    5.99
 -13   4   5   -2.50    4.99
  13  -4  -5   -4.35    7.62
 -13  -4   5    3.27    5.25
 -13   4   6   -1.81    6.52
  13  -4  -6    1.27    6.48
 -13  -4   6    4.85    6.21
 -13   4   7   18.83    7.94
  13  -4  -7    4.05    7.28
 -13  -4   7   23.08    8.16
 -13   4   8    8.66    6.56
  13  -4  -8   -3.28    6.45
 -13  -4   8    5.67    6.39
 -13   4   9    7.42    7.23
  13  -4  -9    0.00    5.51
 -13  -4   9   -0.24    5.58
 -13   4  10    1.54    5.31
  13  -4 -10   -2.92    7.29
 -13  -4  10   -1.74    6.10
 -13   4  11   29.75    9.07
  13  -4 -11    9.20    7.92
 -13  -4  11    4.04    7.54
 -13   4  12   20.03    8.96
  13  -4 -12   18.64    8.55
 -13  -4  12    6.67    7.59
 -13   4  13    8.16    6.85
  13  -4 -13   10.33    8.19
 -13  -4  13   23.34    9.01
 -13   4  14    5.50    6.85
  13  -4 -14   -3.05    7.31
 -13  -4  14   -0.71    5.06
 -13   4  15    5.18    6.31
  13  -4 -15   -3.28    7.29
 -13  -4  15    3.96    7.71
 -13   4  16    2.37    6.42
  13  -4 -16   -0.13    7.58
 -13  -4  16   11.24    6.84
 -13   4  17    2.11    6.10
  13  -4 -17    7.57    7.93
 -13  -4  17    2.57    6.91
 -13   4  18    1.06    5.70
  13  -4 -18   -2.83    8.04
 -13  -4  18    1.76    6.49
 -13   4  19    1.84    7.16
  13  -4 -19    6.37    7.80
 -13  -4  19    6.78    5.90
 -13   4  20    2.13    6.40
  13  -4 -20   -4.28    8.70
 -13  -4  20   -3.46    6.70
 -13   4  21   11.84    7.47
  13  -4 -21    3.08    7.57
 -13  -4  21    5.40    7.04
 -13   4  22    0.34    7.65
  13  -4 -22   -1.83    7.33
 -13  -4  22    1.40    5.56
 -13   4  23   12.61    8.05
 -13  -4  23    8.02    7.60
 -13   4  24   -1.75    5.70
 -13   5   1   10.27    6.50
  13  -5  -1   11.47    9.13
 -13  -5   1    8.30    6.49
 -13   5   2   -0.02    5.53
  13  -5  -2    0.68    5.20
 -13  -5   2    3.72    6.22
 -13   5   3    7.09    6.08
  13  -5  -3    2.29    6.36
 -13  -5   3    4.59    5.79
 -13   5   4    5.27    6.34
  13  -5  -4   -3.14    7.76
 -13  -5   4    7.24    6.74
 -13   5   5   -0.58    6.31
  13  -5  -5    6.62    7.29
 -13  -5   5   21.02    8.05
 -13   5   6    5.89    5.76
  13  -5  -6    0.41    6.15
 -13  -5   6    2.59    5.97
 -13   5   7    2.56    6.06
  13  -5  -7   -1.93    6.78
 -13  -5   7    1.47    5.50
 -13   5   8    2.33    5.59
  13  -5  -8    0.94    7.16
 -13  -5   8    5.47    5.93
 -13   5   9   13.84    7.16
  13  -5  -9    5.31    7.84
 -13  -5   9   11.10    7.35
 -13   5  10   11.04    7.56
  13  -5 -10   22.05    9.75
 -13  -5  10   16.28    8.68
 -13   5  11   11.34    6.76
  13  -5 -11    7.64    8.18
 -13  -5  11    9.90    7.32
 -13   5  12    0.83    5.46
  13  -5 -12   -0.00    6.55
 -13  -5  12    2.60    5.43
 -13   5  13   -0.01    5.69
  13  -5 -13   -0.00    6.23
 -13  -5  13    5.06    6.44
 -13   5  14    4.65    6.42
  13  -5 -14    4.30    6.47
 -13  -5  14    5.06    5.79
 -13   5  15   16.12    8.81
  13  -5 -15   13.70    8.39
 -13  -5  15   23.34    9.47
 -13   5  16    4.22    6.54
  13  -5 -16    0.89    6.06
 -13  -5  16    0.47    6.79
 -13   5  17    0.74    5.91
  13  -5 -17    0.47    7.46
 -13  -5  17   -5.12    7.22
 -13   5  18   -1.11    6.53
  13  -5 -18   -1.47    7.73
 -13  -5  18   -0.40    6.43
 -13   5  19    8.98    8.69
  13  -5 -19   -2.55    7.35
 -13  -5  19    1.10    6.24
 -13   5  20    0.89    5.26
  13  -5 -20   10.14    7.90
 -13  -5  20    7.12    6.62
 -13   5  21   -2.67    6.52
  13  -5 -21    0.28    6.22
 -13  -5  21   -1.10    6.64
 -13   5  22   -4.60    6.70
  13  -5 -22   10.07    7.99
 -13  -5  22   -2.48    6.72
 -13   5  23   -2.67    6.80
  13  -5 -23   -0.85    7.28
 -13  -5  23   -2.32    7.70
  13  -5 -24    1.72    7.77
  13  -5 -25   -4.92    8.22
 -13   6   1    3.54    5.92
  13  -6  -1    3.98    7.13
 -13  -6   1    6.67    6.34
 -13   6   2   10.76    6.60
  13  -6  -2    3.15    6.57
 -13  -6   2   -0.85    5.71
 -13   6   3    1.03    6.00
  13  -6  -3    2.03    6.43
 -13  -6   3   -0.57    5.52
 -13   6   4    4.90    5.83
  13  -6  -4    6.77    7.00
 -13  -6   4    4.98    6.73
 -13   6   5    3.84    5.81
  13  -6  -5    2.54    7.31
 -13  -6   5   -2.77    5.63
 -13   6   6   21.26    8.02
  13  -6  -6   18.71    9.29
 -13  -6   6    6.69    6.72
 -13   6   7   -0.69    4.70
  13  -6  -7    6.12    7.76
 -13  -6   7    3.06    5.69
 -13   6   8   18.31    7.93
  13  -6  -8   16.24    9.80
 -13  -6   8   10.40    7.52
 -13   6   9   -1.97    5.49
  13  -6  -9    1.28    6.72
 -13  -6   9    1.04    5.70
 -13   6  10   13.34    7.28
  13  -6 -10   -0.78    7.84
 -13  -6  10   -0.55    6.76
 -13   6  11   11.50    7.13
  13  -6 -11    4.84    8.65
 -13  -6  11    5.20    7.18
 -13   6  12   11.41    7.99
  13  -6 -12    4.58    6.56
 -13  -6  12    5.60    5.86
 -13   6  13    2.55    6.44
  13  -6 -13   -0.15    5.99
 -13  -6  13   14.27    8.10
 -13   6  14   -1.97    5.44
  13  -6 -14    0.27    7.07
 -13  -6  14    3.97    6.79
 -13   6  15    4.09    6.68
  13  -6 -15   -0.72    7.45
 -13  -6  15   -1.05    5.46
 -13   6  16   -1.03    6.68
  13  -6 -16    3.83    6.36
 -13  -6  16    5.17    7.38
 -13   6  17    5.39    7.18
  13  -6 -17   -4.45    7.40
 -13  -6  17    0.80    5.89
 -13   6  18    3.08    6.32
  13  -6 -18    2.66    7.60
 -13  -6  18   -2.24    7.62
 -13   6  19    6.66    7.90
  13  -6 -19    2.53    7.11
 -13  -6  19   18.73    9.32
 -13   6  20   -3.82    6.97
  13  -6 -20    8.73    8.59
 -13  -6  20    5.78    7.63
 -13   6  21   -0.20    6.17
  13  -6 -21   -0.47    6.10
 -13  -6  21   -2.94    7.71
 -13   6  22   -1.15    6.77
  13  -6 -22   -0.34    7.55
 -13  -6  22   11.70    7.44
 -13   6  23    9.15    7.23
  13  -6 -23    0.53    7.82
  13  -6 -24    3.75    6.86
  13  -6 -25    1.02    8.40
  13  -6 -26   -1.87    8.67
  13  -6 -27   -0.48    6.78
 -13   7   1   -2.67    5.75
  13  -7  -1   -4.24    8.40
 -13  -7   1    0.01    5.66
 -13   7   2    1.75    5.55
  13  -7  -2    6.38    6.28
 -13  -7   2    0.07    5.97
 -13   7   3   -2.46    6.99
  13  -7  -3    6.42    6.72
 -13  -7   3   -2.35    6.17
 -13   7   4   17.20    7.86
  13  -7  -4    5.36    7.09
 -13  -7   4   30.06    8.85
 -13   7   5   12.39    7.29
  13  -7  -5   15.83    8.48
 -13  -7   5   12.75    7.81
 -13   7   6    1.71    5.49
  13  -7  -6   -0.27    7.46
 -13  -7   6    1.46    5.99
 -13   7   7   -0.64    4.72
  13  -7  -7   -1.70    6.72
 -13  -7   7   -1.22    6.36
 -13   7   8    6.25    6.93
  13  -7  -8   -0.63    6.71
 -13  -7   8   -0.30    6.21
 -13   7   9    4.96    6.34
  13  -7  -9    9.96    8.48
 -13  -7   9    9.30    6.90
 -13   7  10   23.69    9.71
  13  -7 -10   24.74    9.93
 -13  -7  10   17.92    8.71
 -13   7  11   -0.36    5.08
  13  -7 -11   -4.71    6.61
 -13  -7  11    4.32    6.43
 -13   7  12    0.95    5.20
  13  -7 -12   -2.11    5.93
 -13  -7  12    3.54    5.86
 -13   7  13    1.92    6.56
  13  -7 -13   -0.53    6.45
 -13  -7  13   -1.66    6.64
 -13   7  14    4.61    7.54
  13  -7 -14    1.73    6.56
 -13  -7  14    1.42    7.17
 -13   7  15   -0.77    6.32
  13  -7 -15    9.24    6.75
 -13  -7  15   -2.70    6.32
 -13   7  16    0.35    6.39
  13  -7 -16   -3.31    6.52
 -13  -7  16    2.28    6.33
 -13   7  17    4.07    5.89
  13  -7 -17   -3.01    7.97
 -13  -7  17   -2.92    7.49
 -13   7  18    1.17    6.49
  13  -7 -18   -3.72    6.86
 -13  -7  18    2.70    6.63
 -13   7  19    9.34    7.14
  13  -7 -19    0.00    7.07
 -13  -7  19   -0.66    6.71
 -13   7  20   11.44    7.50
  13  -7 -20    2.02    8.90
 -13  -7  20   12.56    8.43
 -13   7  21   -2.30    6.77
  13  -7 -21    2.95    8.04
 -13  -7  21    0.47    7.33
 -13   7  22    1.93    6.12
  13  -7 -22   -1.93    7.54
 -13  -7  22   -0.38    5.65
 -13   7  23    3.62    6.59
  13  -7 -23   -2.59    7.79
  13  -7 -24    4.50    8.19
 -13   8   1    7.77    6.20
  13  -8  -1    2.38    6.43
 -13  -8   1   -3.22    6.97
 -13   8   2   10.75    6.69
  13  -8  -2    3.98    7.30
 -13  -8   2   20.72    8.60
 -13   8   3    4.04    5.97
  13  -8  -3    5.18    6.49
 -13  -8   3    8.54    7.21
 -13   8   4    1.43    5.70
  13  -8  -4   -1.31    6.16
 -13  -8   4   11.54    7.05
 -13   8   5    5.41    5.79
  13  -8  -5    7.68    6.72
 -13  -8   5    2.07    5.53
 -13   8   6   17.65    7.83
  13  -8  -6   12.06    7.66
 -13  -8   6   11.54    7.75
 -13   8   7    1.53    4.76
  13  -8  -7    3.73    7.55
 -13  -8   7    0.21    4.99
 -13   8   8    6.75    6.47
  13  -8  -8    0.58    6.49
 -13  -8   8    9.66    6.89
 -13   8   9    2.70    5.27
  13  -8  -9    4.68    6.30
 -13  -8   9   -0.94    5.30
 -13   8  10    1.93    6.35
  13  -8 -10   -0.06    6.07
 -13  -8  10   -0.58    5.94
 -13   8  11   -2.81    6.15
  13  -8 -11   -0.99    7.06
 -13  -8  11   -0.95    4.96
 -13   8  12    6.22    6.85
  13  -8 -12   13.47    8.29
 -13  -8  12    7.55    7.80
 -13   8  13   -1.00    5.41
  13  -8 -13    6.34    8.29
 -13  -8  13    1.78    5.39
 -13   8  14    5.10    6.51
  13  -8 -14    3.46    6.17
 -13  -8  14   12.33    8.14
 -13   8  15   -0.19    6.26
  13  -8 -15    5.16    5.84
 -13  -8  15   -1.75    6.56
 -13   8  16    0.07    6.09
  13  -8 -16    6.78    6.83
 -13  -8  16   15.89    8.18
 -13   8  17    0.45    5.12
  13  -8 -17   -2.42    8.09
 -13  -8  17   -4.04    7.43
 -13   8  18    3.66    7.59
  13  -8 -18   15.37    8.86
 -13  -8  18   12.40    8.30
 -13   8  19    0.83    6.28
  13  -8 -19    6.28    7.62
 -13  -8  19   -0.81    6.64
 -13   8  20   -0.92    6.38
  13  -8 -20    3.22    8.25
 -13  -8  20    3.89    7.63
 -13   8  21    4.19    7.51
 -13  -8  21   -2.56    7.06
 -13   8  22   -0.44    7.18
 -13   8  23   -3.31    7.04
  13  -9  -1    1.95    6.22
 -13  -9   1   -1.89    5.93
  13  -9  -2    3.49    6.07
 -13  -9   2    2.24    5.58
  13  -9  -3    0.75    7.33
 -13  -9   3    3.59    5.88
  13  -9  -4    9.03    7.82
 -13  -9   4   21.94    8.37
  13  -9  -5    0.72    6.44
 -13  -9   5   -0.72    6.10
  13  -9  -6   -1.48    7.34
 -13  -9   6    3.55    5.76
  13  -9  -7   -0.31    6.28
 -13  -9   7    7.87    7.13
  13  -9  -8   11.49    8.60
 -13  -9   8    7.46    6.06
  13  -9  -9   -2.65    7.21
 -13  -9   9    4.80    6.84
  13  -9 -10    4.38    7.77
 -13  -9  10   10.18    6.43
  13  -9 -11   -2.55    8.02
 -13  -9  11    0.13    6.26
  13  -9 -12   -2.15    6.49
 -13  -9  12   -2.16    6.53
  13  -9 -13    3.01    6.13
 -13  -9  13   -3.88    7.07
  13  -9 -14    2.78    7.68
 -13  -9  14   13.32    7.44
  13  -9 -15   -2.95    6.85
 -13  -9  15   -2.87    6.14
 -13  -9  16   -0.24    6.27
 -13  -9  17    1.74    6.02
 -13  -9  18   -0.48    6.16
 -13  -9  19    7.27    7.60
 -13   9  20    2.84    6.10
 -13  -9  20    3.87    7.48
 -13   9  21    2.89    5.91
 -13  -9  21    8.28    6.62
 -13   9  22    2.05    6.25
  13 -10  -1    1.33    6.44
 -13 -10   1   -1.53    4.98
  13 -10  -2    3.97    6.00
 -13 -10   2    0.80    5.46
  13 -10  -3    4.09    6.27
 -13 -10   3   -2.64    6.03
  13 -10  -4    0.04    6.60
 -13 -10   4    3.07    5.71
  13 -10  -5   -1.60    6.05
 -13 -10   5    0.48    6.17
  13 -10  -6    0.68    6.41
 -13 -10   6    7.85    7.12
  13 -10  -7    2.28    6.72
 -13 -10   7   -1.63    6.83
  13 -10  -8    3.28    7.28
 -13 -10   8    3.15    6.78
 -13 -10   9    0.25    6.17
 -13 -10  10    0.11    5.43
 -13 -10  11    2.65    6.51
 -13 -10  12   16.04    8.51
 -13 -10  13   -1.70    6.00
 -13 -10  14    3.12    5.89
 -13 -10  15   -4.04    6.11
 -13 -10  16    6.11    7.30
 -13 -10  17    0.45    7.17
 -13 -10  18    4.21    6.81
 -13 -10  19   -0.84    6.81
 -13 -11   1    1.38    6.05
 -13 -11   2   -0.69    6.40
 -13 -11   3   -1.24    5.37
 -13 -11   4    3.18    6.74
 -12   0   1    1.42    5.38
  12   0  -1   -0.76    6.88
 -12   0   2   14.66    7.64
  12   0  -2   36.77   10.84
 -12   0   3    2.11    5.02
  12   0  -3    2.46    6.29
 -12   0   4    5.79    5.69
  12   0  -4    3.69    6.67
 -12   0   5   -3.83    6.17
  12   0  -5   -4.29    7.52
 -12   0   6   68.70   14.16
  12   0  -6   63.20   15.11
 -12   0   7    0.69    5.23
  12   0  -7    5.92    7.73
 -12   0   8   15.45    7.46
  12   0  -8    0.03    6.89
 -12   0   9   -2.17    6.98
  12   0  -9   -1.50    6.57
 -12   0  10   64.67   13.37
  12   0 -10   34.15   12.03
 -12   0  11   -0.98    6.07
  12   0 -11   -1.96    7.11
 -12   0  12   28.74    8.84
  12   0 -12   22.78    9.79
 -12   0  13    0.79    6.05
  12   0 -13   -1.02    6.82
 -12   0  14    3.19    6.35
 -12   0  15   -1.36    5.86
 -12   0  16   32.97   10.40
 -12   0  17    3.45    6.14
 -12   0  18   15.92    7.88
 -12   0  19   -3.95    6.14
 -12   0  20    6.72    7.33
 -12   0  21   -1.52    6.42
 -12   0  22   14.72    8.61
 -12   0  23   -3.35    6.32
 -12   0  24   -1.01    5.83
 -12   0  25    5.64    6.72
 -12   0  26   -0.53    6.43
 -12   0  27    0.43    5.66
 -12   1   1   -2.19    5.85
  12  -1  -1   -1.27    5.80
 -12  -1   1    1.89    6.38
 -12   1   2   43.27   10.52
  12  -1  -2   37.54   12.51
 -12  -1   2   51.30   11.46
 -12   1   3   10.57    6.00
  12  -1  -3    1.54    6.86
 -12  -1   3    2.00    5.88
 -12   1   4   62.14   13.01
  12  -1  -4   41.17   12.20
 -12  -1   4   69.50   12.93
 -12   1   5   10.44    6.49
  12  -1  -5    1.79    6.40
 -12  -1   5   -1.50    5.37
 -12   1   6   -1.82    5.80
  12  -1  -6    0.25    6.97
 -12  -1   6    1.76    5.65
 -12   1   7    1.24    4.98
  12  -1  -7    6.05    7.07
 -12  -1   7    0.74    5.27
 -12   1   8   74.24   14.00
  12  -1  -8   46.05   14.29
 -12  -1   8   63.94   13.22
 -12   1   9    3.40    5.47
  12  -1  -9    9.73    7.85
 -12  -1   9    3.27    6.13
 -12   1  10   18.49    7.81
  12  -1 -10    7.65    7.76
 -12  -1  10   19.49    7.31
 -12   1  11    1.71    4.58
  12  -1 -11   -1.78    6.95
 -12  -1  11    0.72    5.25
 -12   1  12    1.93    6.42
  12  -1 -12   -3.31    7.26
 -12  -1  12    0.15    5.63
 -12   1  13    4.69    6.68
  12  -1 -13   -3.40    6.82
 -12  -1  13   -2.13    5.91
 -12   1  14   56.84   13.46
  12  -1 -14   59.51   15.13
 -12  -1  14   82.77   16.02
 -12   1  15   -1.43    5.85
  12  -1 -15    6.29    7.33
 -12  -1  15   -0.74    7.63
 -12   1  16   -0.70    5.50
  12  -1 -16   -4.11    7.36
 -12  -1  16    2.78    6.24
 -12   1  17    2.12    6.02
  12  -1 -17    2.38    7.73
 -12  -1  17    1.91    5.34
 -12   1  18    5.00    7.53
 -12  -1  18   11.70    8.20
 -12   1  19   -1.44    5.50
 -12  -1  19    4.48    6.07
 -12   1  20   14.03    7.84
 -12  -1  20    6.22    7.50
 -12   1  21    1.80    5.67
 -12  -1  21    1.16    5.63
 -12   1  22   -0.30    6.04
 -12  -1  22   -1.90    6.68
 -12   1  23   -0.01    6.41
 -12  -1  23    2.13    6.49
 -12   1  24   16.31    8.43
 -12  -1  24    5.54    6.70
 -12   1  25   -0.36    6.45
 -12  -1  25   -0.36    8.55
 -12   1  26    3.97    6.88
 -12  -1  26   -2.84    6.98
 -12   1  27    4.79    8.09
 -12  -1  27    1.80    7.76
 -12   2   1   13.93    6.71
  12  -2  -1    5.21    7.53
 -12  -2   1    4.15    5.37
 -12   2   2   30.60    8.91
  12  -2  -2   24.54   10.30
 -12  -2   2   39.52   10.02
 -12   2   3    3.79    6.14
  12  -2  -3   -0.23    5.79
 -12  -2   3    3.71    5.35
 -12   2   4   10.02    6.83
  12  -2  -4    1.96    7.35
 -12  -2   4   10.58    6.68
 -12   2   5   -0.98    5.86
  12  -2  -5   -1.73    6.88
 -12  -2   5    8.12    6.77
 -12   2   6   55.76   12.10
  12  -2  -6   53.71   13.48
 -12  -2   6   44.89   12.19
 -12   2   7   12.66    6.80
  12  -2  -7    6.75    7.89
 -12  -2   7   11.74    6.48
 -12   2   8    5.65    6.83
  12  -2  -8    6.30    6.95
 -12  -2   8   13.42    7.37
 -12   2   9   -1.53    5.67
  12  -2  -9   -1.09    6.47
 -12  -2   9   -1.15    5.82
 -12   2  10   22.60    9.23
  12  -2 -10   27.86   10.55
 -12  -2  10   43.48   11.48
 -12   2  11    8.28    6.64
  12  -2 -11   -0.51    6.47
 -12  -2  11   11.89    7.55
 -12   2  12   16.85    7.77
  12  -2 -12   21.46    9.95
 -12  -2  12   16.52    8.10
 -12   2  13   -1.62    5.78
  12  -2 -13   -0.44    6.90
 -12  -2  13    4.08    5.51
 -12   2  14   -0.73    5.32
  12  -2 -14    0.24    6.67
 -12  -2  14    8.58    5.80
 -12   2  15    1.21    6.47
  12  -2 -15   -0.09    6.93
 -12  -2  15   -2.35    6.17
 -12   2  16   14.57    7.77
  12  -2 -16   16.32    9.00
 -12  -2  16   20.84    8.10
 -12   2  17    1.49    5.72
  12  -2 -17   -2.64    8.56
 -12  -2  17    4.49    7.29
 -12   2  18    4.97    5.64
  12  -2 -18    6.83    7.48
 -12  -2  18    4.26    6.75
 -12   2  19    1.36    6.81
  12  -2 -19   -1.85    6.36
 -12  -2  19    0.32    5.90
 -12   2  20    2.64    6.29
  12  -2 -20   12.27    9.27
 -12  -2  20   -1.35    5.74
 -12   2  21    1.30    6.01
 -12  -2  21    2.78    5.81
 -12   2  22   16.58    9.07
 -12  -2  22   12.09    8.10
 -12   2  23    3.23    6.73
 -12  -2  23   -1.25    6.15
 -12   2  24    0.01    6.64
 -12  -2  24    4.73    6.36
 -12   2  25    3.85    7.36
 -12  -2  25   -0.80    7.33
 -12   2  26    8.38    8.12
 -12  -2  26   22.42    9.41
 -12   2  27    6.21    8.01
 -12  -2  27   -0.33    6.65
 -12   3   1   -0.59    5.28
  12  -3  -1   -2.15    6.47
 -12  -3   1   -0.78    5.94
 -12   3   2   20.45    7.74
  12  -3  -2   18.33    9.20
 -12  -3   2   22.80    8.27
 -12   3   3   25.13    8.15
  12  -3  -3    7.31    8.10
 -12  -3   3   29.37    9.52
 -12   3   4   33.91    9.75
  12  -3  -4   21.93    9.87
 -12  -3   4   36.52    9.32
 -12   3   5    4.07    5.86
  12  -3  -5    0.25    6.85
 -12  -3   5    6.07    6.35
 -12   3   6    4.11    5.87
  12  -3  -6    3.83    7.62
 -12  -3   6   -2.53    5.05
 -12   3   7    9.54    6.44
  12  -3  -7    8.48    7.06
 -12  -3   7   -1.22    6.13
 -12   3   8   66.99   12.72
  12  -3  -8   26.07   10.68
 -12  -3   8   32.51    9.81
 -12   3   9   20.54    8.27
  12  -3  -9    8.37    7.62
 -12  -3   9   26.92    8.54
 -12   3  10   31.94    9.32
  12  -3 -10   33.47   10.57
 -12  -3  10    1.71    6.30
 -12   3  11   -1.54    4.86
  12  -3 -11   -0.52    6.66
 -12  -3  11    2.42    5.83
 -12   3  12   19.07    7.66
  12  -3 -12    0.79    6.31
 -12  -3  12   10.98    7.26
 -12   3  13    8.00    6.89
  12  -3 -13    8.04    7.09
 -12  -3  13    3.95    6.27
 -12   3  14   34.46   10.12
  12  -3 -14   17.02    9.58
 -12  -3  14   37.39   10.83
 -12   3  15   10.20    6.98
  12  -3 -15   -1.73    7.43
 -12  -3  15    0.09    5.34
 -12   3  16    0.34    5.74
  12  -3 -16   -1.08    5.69
 -12  -3  16   -1.67    6.02
 -12   3  17    0.40    6.72
  12  -3 -17   -0.35    6.22
 -12  -3  17    2.48    6.53
 -12   3  18    1.04    6.22
  12  -3 -18    0.42    7.21
 -12  -3  18   -1.30    5.67
 -12   3  19    8.73    7.67
  12  -3 -19    6.19    7.37
 -12  -3  19    6.30    7.06
 -12   3  20    1.51    6.70
  12  -3 -20    3.09    7.79
 -12  -3  20    8.15    8.61
 -12   3  21   -2.89    6.38
  12  -3 -21   -2.22    7.69
 -12  -3  21   -6.13    7.80
 -12   3  22   -1.59    7.02
  12  -3 -22    9.64    8.12
 -12  -3  22   -0.59    6.88
 -12   3  23    3.43    7.00
  12  -3 -23    2.88    8.08
 -12  -3  23    8.05    7.23
 -12   3  24   14.65    8.70
 -12  -3  24   15.93    8.27
 -12   3  25    2.40    6.29
 -12  -3  25   -0.96    6.38
 -12   3  26    4.49    6.86
 -12  -3  26   -1.36    6.65
 -12   3  27   -6.86    8.99
 -12  -3  27   -3.18    6.28
 -12   4   1   17.99    8.05
  12  -4  -1   11.11    9.39
 -12  -4   1   14.17    7.18
 -12   4   2    3.83    6.09
  12  -4  -2    8.75    7.33
 -12  -4   2   12.12    6.39
 -12   4   3    5.99    5.74
  12  -4  -3    2.15    5.95
 -12  -4   3    5.18    6.29
 -12   4   4    4.79    5.98
  12  -4  -4    1.33    7.57
 -12  -4   4    1.55    5.35
 -12   4   5    6.11    6.16
  12  -4  -5    8.40    7.69
 -12  -4   5    1.98    5.15
 -12   4   6   29.52    9.00
  12  -4  -6   34.06   10.30
 -12  -4   6   32.64    9.61
 -12   4   7   25.49    8.40
  12  -4  -7   18.88    8.50
 -12  -4   7   11.13    7.87
 -12   4   8    0.70    5.56
  12  -4  -8    1.94    6.09
 -12  -4   8    1.24    5.85
 -12   4   9    8.72    6.83
  12  -4  -9    4.67    6.69
 -12  -4   9    2.82    6.22
 -12   4  10   25.65    9.34
  12  -4 -10    5.62    7.19
 -12  -4  10    1.92    5.91
 -12   4  11   10.88    7.86
  12  -4 -11   20.17    9.23
 -12  -4  11    3.11    7.18
 -12   4  12   36.87   10.16
  12  -4 -12   18.25    8.88
 -12  -4  12   12.28    7.31
 -12   4  13   -2.44    7.12
  12  -4 -13   -3.80    6.97
 -12  -4  13    0.93    5.19
 -12   4  14   -3.17    5.90
  12  -4 -14    5.30    7.64
 -12  -4  14   -0.71    4.88
 -12   4  15    2.21    5.62
  12  -4 -15    0.19    5.69
 -12  -4  15    2.28    6.03
 -12   4  16    5.75    6.54
  12  -4 -16    6.17    7.51
 -12  -4  16   14.75    7.50
 -12   4  17   12.41    7.71
  12  -4 -17    4.70    7.11
 -12  -4  17   10.87    7.61
 -12   4  18    1.84    6.32
  12  -4 -18    3.25    7.13
 -12  -4  18    0.76    5.60
 -12   4  19    0.05    5.13
  12  -4 -19   -2.08    7.63
 -12  -4  19    1.47    6.16
 -12   4  20    6.36    6.56
  12  -4 -20    4.22    6.72
 -12  -4  20    6.41    7.02
 -12   4  21    0.86    7.13
 -12  -4  21   13.47    8.34
 -12   4  22    9.74    7.43
  12  -4 -22    5.87    8.70
 -12  -4  22   19.50    8.39
 -12   4  23   -2.51    6.52
  12  -4 -23   -2.35    7.04
 -12  -4  23    1.99    6.47
 -12   4  24   10.91    6.80
  12  -4 -24   -0.37    8.06
 -12  -4  24    0.18    5.44
 -12   4  25    1.62    5.60
  12  -4 -25    1.80    7.83
 -12  -4  25    0.50    6.22
 -12   4  26    8.45    7.61
 -12  -4  26    0.93    7.13
 -12   4  27   -1.72    6.41
 -12  -4  27    0.79    7.28
 -12   5   1    0.21    5.44
  12  -5  -1   -4.75    7.49
 -12  -5   1    7.59    5.32
 -12   5   2    2.27    5.96
  12  -5  -2    5.33    6.75
 -12  -5   2    3.55    6.02
 -12   5   3   19.01    7.65
  12  -5  -3   11.07    7.88
 -12  -5   3    8.60    7.12
 -12   5   4   13.35    8.07
  12  -5  -4   10.69    7.44
 -12  -5   4    9.76    7.13
 -12   5   5    5.77    6.06
  12  -5  -5    8.19    7.21
 -12  -5   5   -3.41    5.75
 -12   5   6    3.48    5.30
  12  -5  -6   -2.01    7.48
 -12  -5   6    0.00    4.45
 -12   5   7    6.49    6.96
  12  -5  -7   10.59    7.10
 -12  -5   7   13.59    7.76
 -12   5   8    7.80    6.33
  12  -5  -8    5.56    7.33
 -12  -5   8   12.76    7.04
 -12   5   9   20.28    8.45
  12  -5  -9    4.72    6.81
 -12  -5   9   29.45    8.82
 -12   5  10   11.16    6.87
  12  -5 -10    4.94    5.93
 -12  -5  10    7.59    6.84
 -12   5  11   -0.18    5.38
  12  -5 -11   -0.13    5.79
 -12  -5  11    5.90    5.59
 -12   5  12    3.94    5.76
  12  -5 -12   -1.78    7.98
 -12  -5  12   -0.01    5.22
 -12   5  13   16.93    8.27
  12  -5 -13   23.33   10.23
 -12  -5  13   30.04    9.24
 -12   5  14   20.36    7.98
  12  -5 -14   19.11    8.87
 -12  -5  14   17.83    8.04
 -12   5  15    1.95    4.67
  12  -5 -15    0.55    7.18
 -12  -5  15   -0.80    6.14
 -12   5  16    1.38    5.54
  12  -5 -16    2.19    7.46
 -12  -5  16    2.63    5.68
 -12   5  17    8.13    6.64
  12  -5 -17    9.71    8.00
 -12  -5  17    3.47    6.26
 -12   5  18    6.24    6.91
  12  -5 -18   -3.14    7.47
 -12  -5  18   17.44    7.84
 -12   5  19   -1.83    6.53
  12  -5 -19    2.81    7.56
 -12  -5  19    2.13    7.48
 -12   5  20   12.52    7.58
  12  -5 -20    6.61    8.41
 -12  -5  20   -0.28    6.86
 -12   5  21    2.24    6.10
  12  -5 -21   -0.14    5.73
 -12  -5  21   -4.58    7.50
 -12   5  22   -2.18    6.95
  12  -5 -22   -2.38    8.02
 -12  -5  22    5.02    6.61
 -12   5  23    1.70    6.07
  12  -5 -23    0.16    7.63
 -12  -5  23    3.80    6.84
 -12   5  24    3.99    5.71
  12  -5 -24    1.57    6.78
 -12  -5  24    2.63    6.24
 -12   5  25    4.94    6.91
  12  -5 -25   -1.62    7.58
 -12  -5  25   -2.16    6.39
 -12   5  26   -5.37    7.57
  12  -5 -26   -2.60    7.74
 -12  -5  26   -2.87    7.10
 -12   5  27    3.60    6.21
  12  -5 -27    0.99    7.58
 -12   6   1   21.17    7.40
  12  -6  -1   11.54    7.60
 -12  -6   1    2.11    5.43
 -12   6   2    4.49    6.03
  12  -6  -2   12.73    8.78
 -12  -6   2   13.50    7.81
 -12   6   3   -2.46    5.13
  12  -6  -3    5.59    6.78
 -12  -6   3    3.98    6.08
 -12   6   4    1.50    4.48
  12  -6  -4   -2.22    6.55
 -12  -6   4    2.90    5.53
 -12   6   5   44.08   11.43
  12  -6  -5   42.04   11.30
 -12  -6   5   25.52    9.05
 -12   6   6   19.27    7.76
  12  -6  -6   13.51    8.14
 -12  -6   6    5.09    6.14
 -12   6   7   17.39    7.76
  12  -6  -7    5.19    7.82
 -12  -6   7   12.00    6.56
 -12   6   8   -0.11    5.60
  12  -6  -8    1.01    5.98
 -12  -6   8   -2.28    6.34
 -12   6   9   10.20    7.34
 -12  -6   9    4.83    4.82
 -12   6  10    3.69    6.51
 -12  -6  10    4.78    5.78
 -12   6  11   33.96   10.36
  12  -6 -11   29.11   10.46
 -12  -6  11   39.13   10.58
 -12   6  12    1.37    5.52
  12  -6 -12    7.62    7.92
 -12  -6  12    6.34    7.75
 -12   6  13    1.55    5.23
  12  -6 -13   -0.00    6.44
 -12  -6  13    4.09    6.76
 -12   6  14   -0.46    5.41
  12  -6 -14    1.23    6.41
 -12  -6  14    1.07    5.89
 -12   6  15   16.32    8.61
  12  -6 -15    5.57    7.23
 -12  -6  15    5.23    7.47
 -12   6  16   10.00    6.63
  12  -6 -16    2.88    6.81
 -12  -6  16    2.61    6.05
 -12   6  17    6.89    6.19
  12  -6 -17    2.19    7.46
 -12  -6  17    1.10    6.55
 -12   6  18    4.94    6.24
  12  -6 -18    7.83    6.90
 -12  -6  18   10.62    8.63
 -12   6  19    1.88    5.31
  12  -6 -19    9.39    8.51
 -12  -6  19    7.51    6.81
 -12   6  20   -1.28    6.18
  12  -6 -20   -1.71    7.89
 -12  -6  20    0.61    5.74
 -12   6  21   -1.31    6.47
  12  -6 -21   -1.66    6.42
 -12  -6  21   16.42    8.81
 -12   6  22   -0.52    6.38
  12  -6 -22    0.45    6.98
 -12  -6  22    3.76    6.36
 -12   6  23    1.98    6.08
  12  -6 -23   -1.94    7.59
 -12  -6  23   -0.54    6.88
 -12   6  24    2.03    6.24
  12  -6 -24    4.82    7.37
 -12  -6  24   -0.86    6.30
 -12   6  25   -1.99    6.61
  12  -6 -25   -0.09    7.09
 -12  -6  25   -2.33    5.82
 -12   6  26    0.04    5.40
  12  -6 -26    1.05    7.86
 -12  -6  26   -1.22    6.55
  12  -6 -27   -0.63    7.54
  12  -6 -28   -3.96    7.87
  12  -6 -29    0.00    7.59
 -12   7   1    1.26    4.78
  12  -7  -1    4.86    6.29
 -12  -7   1   -0.79    5.57
 -12   7   2    5.40    6.28
  12  -7  -2   12.25    7.63
 -12  -7   2    7.41    6.77
 -12   7   3    7.92    6.07
  12  -7  -3   20.06    8.81
 -12  -7   3   17.81    7.44
 -12   7   4    0.09    4.32
  12  -7  -4    4.69    8.03
 -12  -7   4   -2.64    5.25
 -12   7   5   -2.13    5.39
  12  -7  -5    8.83    6.76
 -12  -7   5    6.20    6.32
 -12   7   6    2.96    5.33
  12  -7  -6   -1.48    4.93
 -12  -7   6    3.10    6.31
 -12   7   7    5.26    5.86
  12  -7  -7    4.57    6.92
 -12  -7   7    7.04    6.51
 -12   7   8   10.46    6.59
  12  -7  -8    8.14    7.87
 -12  -7   8    3.31    5.13
 -12   7   9   28.72    9.40
  12  -7  -9   18.86    9.05
 -12  -7   9   30.58    9.58
 -12   7  10   -0.53    5.91
  12  -7 -10   -3.51    7.39
 -12  -7  10   12.10    7.10
 -12   7  11    0.26    5.93
  12  -7 -11   -1.60    6.49
 -12  -7  11    0.31    5.73
 -12   7  12   -0.02    5.66
  12  -7 -12   13.49    8.01
 -12  -7  12   -2.01    5.86
 -12   7  13    5.20    8.05
  12  -7 -13   10.50    6.52
 -12  -7  13   -0.24    6.12
 -12   7  14    0.20    5.82
  12  -7 -14    6.98    8.50
 -12  -7  14   18.37    8.25
 -12   7  15   11.84    8.19
  12  -7 -15    1.93    6.90
 -12  -7  15   14.14    7.86
 -12   7  16    0.58    6.77
  12  -7 -16    0.08    7.57
 -12  -7  16   -3.28    6.48
 -12   7  17    1.86    5.24
  12  -7 -17   -1.10    7.22
 -12  -7  17    1.02    6.04
 -12   7  18   -1.18    6.23
  12  -7 -18    5.99    7.66
 -12  -7  18    1.32    5.98
 -12   7  19   10.37    7.55
  12  -7 -19    2.52    7.06
 -12  -7  19    5.67    7.22
 -12   7  20    5.18    6.14
  12  -7 -20   -0.97    6.10
 -12  -7  20   -0.53    7.24
 -12   7  21   -0.74    7.17
  12  -7 -21   -1.84    6.49
 -12  -7  21    6.20    7.05
 -12   7  22   -1.97    5.75
  12  -7 -22   -0.29    5.73
 -12  -7  22    0.06    5.26
 -12   7  23   -3.16    6.03
  12  -7 -23   -0.45    7.37
 -12  -7  23    0.25    5.91
 -12   7  24   -3.95    6.67
  12  -7 -24   -0.13    6.06
 -12  -7  24    2.59    6.49
 -12   7  25    3.42    5.58
  12  -7 -25   -4.34    8.02
 -12  -7  25    3.41    6.75
 -12   7  26   -2.04    6.10
  12  -7 -26    1.31    7.17
 -12  -7  26    2.64    7.55
  12  -7 -27    1.01    7.30
 -12   8   1   22.95    8.63
  12  -8  -1   14.47    8.49
 -12  -8   1   30.40    8.91
 -12   8   2   -1.87    5.35
  12  -8  -2   -2.41    5.99
 -12  -8   2    0.40    5.74
 -12   8   3    5.36    6.00
  12  -8  -3   10.50    8.69
 -12  -8   3    7.12    6.63
 -12   8   4    2.64    4.89
  12  -8  -4   -2.52    6.71
 -12  -8   4   -3.29    6.11
 -12   8   5   33.98    9.09
  12  -8  -5    7.92    6.74
 -12  -8   5   27.70    8.67
 -12   8   6   -0.03    5.20
  12  -8  -6    2.95    6.34
 -12  -8   6   -1.35    4.95
 -12   8   7   19.69    8.94
  12  -8  -7   17.41    9.01
 -12  -8   7   37.72    9.86
 -12   8   8   -1.53    5.82
  12  -8  -8   -0.35    6.34
 -12  -8   8   -0.04    5.88
 -12   8   9    9.69    6.47
  12  -8  -9    7.30    5.95
 -12  -8   9   -1.44    6.62
 -12   8  10    0.12    5.60
  12  -8 -10   -2.63    6.60
 -12  -8  10   -4.96    6.71
 -12   8  11   15.61    8.18
  12  -8 -11   13.56    8.03
 -12  -8  11   16.98    7.56
 -12   8  12    1.18    5.49
  12  -8 -12   -2.11    6.82
 -12  -8  12   -0.18    5.10
  12  -8 -13    6.75    6.58
 -12  -8  13    9.11    7.53
 -12   8  14   -1.22    5.40
  12  -8 -14   -3.35    7.29
 -12  -8  14   -0.72    6.22
 -12   8  15    2.13    6.54
  12  -8 -15    3.86    6.39
 -12  -8  15    0.60    5.05
 -12   8  16   -3.70    6.61
  12  -8 -16    4.31    5.94
 -12  -8  16   -0.03    6.14
 -12   8  17    2.53    6.03
  12  -8 -17   -0.96    6.16
 -12  -8  17    7.32    7.67
 -12   8  18   -0.34    5.38
  12  -8 -18   -3.61    7.60
 -12  -8  18   -4.35    6.44
 -12   8  19   -2.94    6.22
  12  -8 -19   -4.27    7.80
 -12  -8  19   -4.20    7.21
 -12   8  20    3.72    5.72
  12  -8 -20   -0.60    5.82
 -12  -8  20    0.14    5.69
 -12   8  21    3.72    7.03
  12  -8 -21    3.60    7.99
 -12  -8  21    1.75    6.23
 -12   8  22   -2.34    6.57
  12  -8 -22   -3.35    7.29
 -12  -8  22   -1.78    6.04
 -12   8  23   -2.20    6.23
  12  -8 -23   -3.32    7.73
 -12  -8  23   -1.70    6.69
 -12   8  24   -2.65    6.94
  12  -8 -24   -1.96    8.05
 -12  -8  24   -1.47    7.09
 -12   8  25    1.63    7.39
 -12  -8  25    3.40    7.29
 -12   8  26    5.18    6.87
  12  -9  -1   -0.90    5.50
 -12  -9   1   -0.11    4.18
  12  -9  -2   -0.05    5.65
 -12  -9   2   -0.64    5.26
  12  -9  -3   22.78    9.00
 -12  -9   3   19.94    7.91
  12  -9  -4    1.09    6.40
 -12  -9   4    3.49    5.78
  12  -9  -5    0.64    5.08
 -12  -9   5    7.89    5.99
  12  -9  -6    0.21    5.43
 -12  -9   6    4.81    5.63
 -12   9   7    1.97    5.69
  12  -9  -7   -0.27    6.42
 -12  -9   7    0.69    6.35
 -12   9   8   -2.18    5.75
  12  -9  -8   -1.53    7.56
 -12  -9   8   -1.12    5.57
 -12   9   9   22.33    8.60
  12  -9  -9    5.88    7.66
 -12  -9   9   22.24    8.69
 -12   9  10    1.69    5.62
  12  -9 -10    3.95    6.33
 -12  -9  10   -0.41    4.61
 -12   9  11   -0.66    4.99
  12  -9 -11   -0.85    6.03
 -12  -9  11    1.45    5.01
 -12   9  12   -1.20    5.94
  12  -9 -12   -1.79    6.36
 -12  -9  12   -1.26    5.01
 -12   9  13    4.87    6.38
  12  -9 -13   12.90    8.08
 -12  -9  13   -0.98    5.07
 -12   9  14    5.34    6.27
  12  -9 -14   -0.92    7.12
 -12  -9  14   -0.93    5.80
 -12   9  15    4.65    6.57
  12  -9 -15   -2.92    6.87
 -12  -9  15   16.34    7.53
 -12   9  16    1.01    5.36
  12  -9 -16    1.49    7.11
 -12  -9  16    1.93    5.93
 -12   9  17    6.46    7.22
  12  -9 -17   -3.71    7.68
 -12  -9  17   -5.62    7.17
 -12   9  18    1.55    6.17
  12  -9 -18    0.14    6.72
 -12  -9  18   -1.66    6.97
 -12   9  19    5.58    6.74
  12  -9 -19    4.42    7.33
 -12  -9  19   14.67    7.86
 -12   9  20   -0.78    6.61
  12  -9 -20    6.18    8.02
 -12  -9  20   11.03    8.25
 -12   9  21   -1.61    7.03
 -12  -9  21   -0.36    6.85
 -12   9  22   -4.99    7.70
 -12  -9  22   -0.00    6.76
 -12   9  23   -1.18    6.54
 -12  -9  23    7.16    7.85
 -12   9  24   -1.79    5.73
 -12  -9  24   -1.65    7.73
 -12   9  25    0.94    6.70
 -12  -9  25    4.47    6.94
  12 -10  -1    2.49    6.54
 -12 -10   1   15.16    6.85
  12 -10  -2   -1.10    6.09
 -12 -10   2   -4.09    5.91
  12 -10  -3   -1.74    6.82
 -12 -10   3   -0.84    4.95
  12 -10  -4   -0.72    5.91
 -12 -10   4   -0.23    4.61
  12 -10  -5    7.18    6.95
 -12 -10   5    7.69    6.12
  12 -10  -6    3.75    6.82
 -12 -10   6   -0.76    5.22
  12 -10  -7    2.35    6.37
 -12 -10   7   24.99    8.48
  12 -10  -8   -0.67    5.22
 -12 -10   8   -2.36    5.82
  12 -10  -9    5.23    7.34
 -12 -10   9    4.09    6.54
  12 -10 -10    2.80    6.88
 -12 -10  10   -1.97    7.22
  12 -10 -11    0.71    7.45
 -12 -10  11    3.87    6.44
  12 -10 -12    4.79    6.20
 -12 -10  12    4.83    5.60
  12 -10 -13    0.44    5.55
 -12 -10  13   -0.08    5.53
  12 -10 -14    0.93    7.00
 -12 -10  14   -4.57    7.26
  12 -10 -15    1.49    6.63
 -12 -10  15   -1.57    6.70
  12 -10 -16   -0.00    4.69
 -12 -10  16   -2.57    6.39
 -12 -10  17   -3.92    6.17
 -12 -10  18    3.82    7.16
 -12 -10  19    3.69    6.97
 -12 -10  20    0.25    5.32
  12 -11  -1   -3.84    6.41
 -12 -11   1    2.09    4.73
  12 -11  -2   -2.99    6.27
 -12 -11   2    3.55    5.71
  12 -11  -3    0.18    6.38
 -12 -11   3    3.03    5.63
  12 -11  -4    1.31    5.42
 -12 -11   4   -2.29    5.68
  12 -11  -5    6.02    7.17
 -12 -11   5    3.38    5.31
  12 -11  -6   -2.91    6.01
  12 -11  -7    3.55    6.08
  12 -11  -8   -0.58    5.84
  12 -11  -9    6.47    7.56
  12 -11 -10    5.15    5.97
  12 -11 -11    1.27    6.17
 -11   0   1  121.49   19.09
 -11   0   2   -0.30    4.29
 -11   0   3   40.73   10.38
 -11   0   4    2.24    6.03
 -11   0   5  114.87   18.52
 -11   0   6    1.49    5.36
 -11   0   7   -0.58    4.71
 -11   0   8   -3.34    6.34
 -11   0   9   44.20   10.97
 -11   0  10   -0.88    5.81
 -11   0  11  103.94   17.60
 -11   0  12    4.27    7.27
 -11   0  13   -1.06    6.52
 -11   0  14   -2.13    5.73
 -11   0  15   18.91    7.48
 -11   0  16    1.29    6.21
 -11   0  17   15.43    7.22
  11   0 -17   13.93    8.25
 -11   0  18    2.36    6.31
 -11   0  19   13.01    7.66
 -11   0  20    0.88    5.24
 -11   0  21   25.25    9.98
 -11   0  22   -1.23    5.51
 -11   0  23    0.19    6.73
 -11   0  24   -2.96    6.94
 -11   0  25    1.92    6.03
 -11   0  26   -0.57    6.80
 -11   0  27   10.12    8.16
 -11   0  28   -3.29    7.53
 -11   0  29   -3.16    7.75
 -11   0  30   -5.55    8.09
 -11   1   1  108.29   17.30
  11   1  -1   84.71   18.12
 -11  -1   1  119.75   17.67
 -11   1   2    0.69    5.04
  11   1  -2    2.79    6.37
 -11  -1   2   10.48    6.50
 -11   1   3   52.31   11.65
  11   1  -3   70.66   14.60
 -11  -1   3   57.29   12.30
 -11   1   4   -3.08    5.76
  11   1  -4   -1.84    6.24
 -11  -1   4    2.93    5.36
 -11   1   5    8.16    7.00
  11   1  -5    2.78    5.90
 -11  -1   5    4.69    5.56
 -11   1   6   -0.01    4.82
  11   1  -6    6.80    7.48
 -11  -1   6    8.84    6.73
 -11   1   7   61.59   12.57
  11   1  -7   57.96   14.09
 -11  -1   7   62.43   12.81
 -11   1   8    5.49    5.54
  11  -1  -8    0.72    6.13
  11   1  -8   -1.84    6.80
 -11  -1   8    3.67    5.60
 -11   1   9    2.75    5.23
  11  -1  -9   35.42   10.58
  11   1  -9   34.71   10.94
 -11  -1   9   15.05    7.43
 -11   1  10   -2.55    5.88
  11  -1 -10    0.89    6.46
  11   1 -10    0.16    5.47
 -11  -1  10    0.07    4.64
 -11   1  11   13.37    7.22
  11  -1 -11    9.60    7.44
  11   1 -11   12.91    8.53
 -11  -1  11    3.61    5.74
 -11   1  12   10.83    6.79
  11  -1 -12    4.09    7.20
  11   1 -12   -0.27    6.18
 -11  -1  12    4.37    7.31
 -11   1  13   48.70   12.77
  11  -1 -13   36.02   11.71
  11   1 -13   45.90   12.53
 -11  -1  13   52.85   12.14
 -11   1  14    2.72    5.27
  11  -1 -14    0.75    6.79
  11   1 -14   -0.57    6.88
 -11  -1  14   -1.35    5.58
 -11   1  15    1.42    5.20
  11  -1 -15    4.89    7.21
 -11  -1  15   -4.43    6.64
 -11   1  16    0.03    6.17
  11  -1 -16    0.06    6.94
 -11  -1  16    4.65    5.45
 -11   1  17   34.63    9.82
  11  -1 -17   17.56    9.74
 -11  -1  17   31.94    9.57
 -11   1  18    4.55    6.60
  11  -1 -18   -4.99    7.87
 -11  -1  18   -0.00    4.99
 -11   1  19    4.25    6.50
  11  -1 -19   10.41    8.42
 -11  -1  19    9.67    7.32
 -11   1  20   -3.04    6.39
  11  -1 -20    4.98    7.92
 -11  -1  20   -3.07    6.43
 -11   1  21   -1.23    5.46
 -11  -1  21   -1.12    6.62
 -11   1  22   -1.79    6.83
 -11  -1  22    6.56    6.30
 -11   1  23   50.12   12.61
 -11  -1  23   35.43   11.33
 -11   1  24   -2.73    8.00
 -11  -1  24   -1.39    4.74
 -11   1  25    9.19    7.02
 -11  -1  25    6.58    7.12
 -11   1  26    0.30    5.79
 -11  -1  26   -1.88    6.46
 -11   1  27   13.16    8.76
 -11  -1  27    6.22    8.88
 -11   1  28   -4.40    8.04
 -11  -1  28    2.16    6.45
 -11   1  29    6.59    8.02
 -11  -1  29   -3.12    7.60
 -11   1  30    3.27    7.32
 -11  -1  30    5.85    6.78
 -11   2   1   35.03    9.46
  11  -2  -1   15.21    8.92
  11   2  -1   31.20   10.01
 -11  -2   1   23.81    8.29
 -11   2   2    5.01    5.53
  11  -2  -2   -0.04    5.92
  11   2  -2   -1.97    6.22
 -11  -2   2    0.51    5.02
 -11   2   3   18.37    7.55
  11  -2  -3   13.40    8.44
  11   2  -3   11.95    7.69
 -11  -2   3   12.80    6.47
 -11   2   4   14.53    7.16
  11  -2  -4   10.50    7.79
  11   2  -4    3.09    6.82
 -11  -2   4    7.05    5.82
 -11   2   5   63.10   12.07
  11  -2  -5   40.18   11.74
  11   2  -5   35.02   11.41
 -11  -2   5   54.63   12.09
 -11   2   6   19.07    7.77
  11  -2  -6   10.48    7.21
  11   2  -6   18.81    8.86
 -11  -2   6   39.12    9.94
 -11   2   7   17.53    7.41
  11  -2  -7    2.42    6.89
  11   2  -7    9.19    7.54
 -11  -2   7   17.22    7.65
 -11   2   8   13.87    7.46
  11  -2  -8   13.46    8.26
  11   2  -8   40.88   10.74
 -11  -2   8   12.75    7.36
 -11   2   9   47.44   10.98
  11  -2  -9   38.20   11.56
  11   2  -9   32.36   10.94
 -11  -2   9   29.99    9.29
 -11   2  10    8.61    6.96
  11  -2 -10    6.48    6.58
 -11  -2  10    8.60    6.75
 -11   2  11   41.66   10.14
  11  -2 -11   25.21   10.25
 -11  -2  11   26.52    8.79
 -11   2  12    6.75    6.41
  11  -2 -12    3.73    6.47
 -11  -2  12   -1.07    5.49
 -11   2  13   -2.11    5.37
  11  -2 -13   -1.39    6.50
 -11  -2  13   -0.23    5.44
 -11   2  14   -1.42    5.96
  11  -2 -14    3.98    7.92
 -11  -2  14    9.37    7.22
 -11   2  15   29.16    9.68
  11  -2 -15    8.90    8.05
 -11  -2  15   29.83    9.16
 -11   2  16    7.34    5.84
  11  -2 -16    9.49    7.53
 -11  -2  16    7.79    6.78
 -11   2  17   -1.17    5.61
  11  -2 -17    5.73    6.95
 -11  -2  17    5.41    6.70
 -11   2  18   -2.34    6.72
  11  -2 -18    1.62    6.73
 -11  -2  18    1.36    5.16
 -11   2  19   22.26    8.90
  11  -2 -19   12.20    8.45
 -11  -2  19   17.72    8.39
 -11   2  20    1.82    6.83
  11  -2 -20    5.45    7.65
 -11  -2  20   -1.99    6.00
 -11   2  21   28.12   10.28
  11  -2 -21   35.35   11.52
 -11  -2  21   36.31   10.72
 -11   2  22   -1.58    5.83
  11  -2 -22   -0.23    6.28
 -11  -2  22   -1.60    5.55
 -11   2  23   -4.60    7.22
  11  -2 -23   -3.58    7.90
 -11  -2  23   -0.22    4.37
 -11   2  24    0.20    5.55
 -11  -2  24   -3.10    7.22
 -11   2  25    8.78    7.71
 -11  -2  25   12.99    7.98
 -11   2  26   -3.59    6.79
 -11  -2  26   -1.39    7.28
 -11   2  27   19.44    9.16
 -11  -2  27   10.74    8.76
 -11   2  28   -2.35    7.34
 -11  -2  28   -1.60    7.71
 -11   2  29   14.98    8.36
 -11  -2  29    4.86    6.61
 -11   2  30   -3.44    6.84
 -11  -2  30    2.70    6.82
 -11   3   1   14.86    7.61
  11  -3  -1    6.65    7.56
 -11  -3   1    4.96    6.09
 -11   3   2   10.92    6.43
  11  -3  -2    5.56    7.54
 -11  -3   2   11.78    7.05
 -11   3   3   75.06   13.61
  11  -3  -3   68.00   14.80
 -11  -3   3   63.19   13.01
 -11   3   4   10.99    6.28
  11  -3  -4    3.50    6.73
 -11  -3   4   20.98    7.43
 -11   3   5    3.56    6.20
  11  -3  -5   -3.66    6.73
 -11  -3   5    9.60    6.52
 -11   3   6   13.18    7.16
  11  -3  -6   13.90    8.60
 -11  -3   6   16.29    7.91
 -11   3   7   64.50   12.71
  11  -3  -7   71.03   14.44
 -11  -3   7   56.24   12.63
 -11   3   8    2.84    6.43
  11  -3  -8    5.19    6.98
 -11  -3   8    7.62    5.64
 -11   3   9   14.56    7.15
  11  -3  -9    4.91    6.59
 -11  -3   9    8.89    6.85
 -11   3  10   20.25    7.56
  11  -3 -10   -2.02    7.35
 -11  -3  10   12.28    7.74
 -11   3  11    5.86    6.46
  11  -3 -11    4.71    6.54
 -11  -3  11   10.58    7.26
 -11   3  12   10.49    6.39
  11  -3 -12   13.98    8.43
 -11  -3  12   10.28    6.33
 -11   3  13   21.84    8.20
  11  -3 -13   18.60    9.04
 -11  -3  13   26.89    9.07
 -11   3  14    1.77    5.40
  11  -3 -14   -0.71    6.21
 -11  -3  14   -4.03    6.10
 -11   3  15   -0.97    6.37
  11  -3 -15    4.14    7.60
 -11  -3  15   -0.60    6.12
 -11   3  16   -2.50    5.87
  11  -3 -16   -3.28    7.31
 -11  -3  16   -1.28    5.40
 -11   3  17    4.15    7.93
  11  -3 -17    1.64    7.38
 -11  -3  17   10.74    7.38
 -11   3  18    7.07    7.24
  11  -3 -18   11.13    8.53
 -11  -3  18    3.94    6.24
 -11   3  19   15.48    8.19
  11  -3 -19    8.41    7.28
 -11  -3  19   16.91    8.94
 -11   3  20    1.08    5.98
  11  -3 -20    5.31    7.49
 -11  -3  20    9.14    6.60
 -11   3  21   -0.27    5.39
  11  -3 -21   -0.37    6.77
 -11  -3  21   -2.86    6.58
 -11   3  22   20.19    8.47
  11  -3 -22    5.55    8.61
 -11  -3  22   24.36    8.65
 -11   3  23   32.37   10.13
  11  -3 -23   14.79    9.31
 -11  -3  23    4.11    6.51
 -11   3  24    0.59    6.91
  11  -3 -24   10.61    8.87
 -11  -3  24    4.99    7.35
 -11   3  25   12.03    7.44
  11  -3 -25   -0.45    7.38
 -11  -3  25   -2.18    6.50
 -11   3  26   -0.87    5.98
 -11  -3  26    2.50    7.01
 -11   3  27   20.56    8.26
 -11  -3  27   17.94    9.18
 -11   3  28   -2.98    7.96
 -11  -3  28    2.37    7.19
 -11   3  29    4.20    7.28
 -11  -3  29    0.80    5.79
 -11   3  30   -0.24    5.82
 -11  -3  30    4.41    7.53
 -11   4   1   27.47    8.73
  11  -4  -1   61.11   13.10
 -11  -4   1   46.77   10.58
 -11   4   2   -0.41    5.06
  11  -4  -2   -0.69    6.80
 -11  -4   2    0.54    5.09
 -11   4   3    4.81    5.52
  11  -4  -3    2.23    5.95
 -11  -4   3    7.18    5.75
 -11   4   4    3.75    5.53
  11  -4  -4    9.65    6.52
 -11  -4   4    8.81    6.79
 -11   4   5   61.28   12.04
  11  -4  -5   59.49   13.15
 -11  -4   5   37.18   10.92
 -11   4   6   20.28    7.53
  11  -4  -6   16.71    8.27
 -11  -4   6   14.88    7.01
 -11   4   7    4.36    5.28
  11  -4  -7   10.56    7.76
 -11  -4   7    4.98    5.04
 -11   4   8    4.96    5.61
  11  -4  -8    2.14    6.11
 -11  -4   8    5.18    6.76
 -11   4   9   42.13   10.32
  11  -4  -9   26.16   10.51
 -11  -4   9   34.94   10.35
 -11   4  10   14.24    7.02
  11  -4 -10    6.55    6.90
 -11  -4  10   22.62    8.87
 -11   4  11   40.45   10.69
  11  -4 -11   25.46    9.66
 -11  -4  11   24.57    9.74
 -11   4  12    0.42    6.22
  11  -4 -12   -2.83    7.27
 -11  -4  12   -2.34    5.54
 -11   4  13    4.20    5.64
  11  -4 -13    3.72    7.52
 -11  -4  13    1.02    5.50
 -11   4  14    1.93    5.98
  11  -4 -14    7.26    8.19
 -11  -4  14    0.98    5.74
 -11   4  15   15.57    8.08
  11  -4 -15    9.97    8.91
 -11  -4  15   10.87    7.40
 -11   4  16   11.20    7.59
  11  -4 -16    2.85    6.47
 -11  -4  16   11.35    7.39
 -11   4  17   -1.63    6.08
  11  -4 -17    9.96    7.06
 -11  -4  17    4.61    5.38
 -11   4  18    3.70    5.88
  11  -4 -18    1.54    6.43
 -11  -4  18   -1.38    5.49
 -11   4  19    6.76    6.48
  11  -4 -19    1.95    6.62
 -11  -4  19    7.65    6.66
 -11   4  20    9.41    7.93
  11  -4 -20    8.49    7.81
 -11  -4  20    3.57    6.78
 -11   4  21   26.61    9.29
  11  -4 -21   16.92    9.77
 -11  -4  21    1.81    5.87
 -11   4  22    4.54    7.76
  11  -4 -22    2.16    6.72
 -11  -4  22   10.54    7.39
 -11   4  23    5.06    6.51
  11  -4 -23    0.36    6.83
 -11  -4  23   -0.93    6.83
 -11   4  24    8.28    7.43
  11  -4 -24   -1.20    7.66
 -11  -4  24    4.48    6.23
 -11   4  25   13.12    7.97
  11  -4 -25   15.18    8.81
 -11  -4  25   27.28   10.69
 -11   4  26    9.77    7.97
  11  -4 -26    4.15    8.01
 -11  -4  26    4.94    6.90
 -11   4  27   -1.59    7.38
  11  -4 -27    6.80    7.97
 -11  -4  27   13.43    8.01
 -11   4  28    3.12    6.44
 -11  -4  28    1.58    6.04
 -11   4  29    8.10    7.28
 -11  -4  29    4.84    6.81
 -11  -4  30    0.49    6.75
 -11   5   1    1.10    5.67
  11  -5  -1   -1.77    6.91
 -11  -5   1    4.24    6.09
 -11   5   2   59.97   12.08
  11  -5  -2   42.86   11.74
 -11  -5   2   53.16   11.26
 -11   5   3   60.73   11.23
  11  -5  -3   40.80   11.56
 -11  -5   3   27.27    9.38
 -11   5   4    1.77    4.93
  11  -5  -4    3.34    6.98
 -11  -5   4    3.00    5.07
 -11   5   5   -1.87    5.02
  11  -5  -5   -2.23    6.22
 -11  -5   5    3.43    5.24
 -11   5   6   13.05    7.13
  11  -5  -6   13.38    8.71
 -11  -5   6   23.74    8.45
 -11   5   7   30.40    9.18
  11  -5  -7   26.27    9.70
 -11  -5   7   37.23    9.35
 -11   5   8   21.64    8.24
  11  -5  -8   12.53    7.46
 -11  -5   8   24.97    8.56
 -11   5   9   21.66    8.55
  11  -5  -9   24.86    9.38
 -11  -5   9   16.89    8.16
 -11   5  10   -0.22    5.08
  11  -5 -10    0.90    6.88
 -11  -5  10   -0.10    5.71
 -11   5  11   18.57    7.70
  11  -5 -11   -1.47    5.68
 -11  -5  11   17.13    7.63
 -11   5  12   29.84    9.35
  11  -5 -12   24.54   10.09
 -11  -5  12   27.25    9.61
 -11   5  13   22.82    8.52
  11  -5 -13   20.84    9.30
 -11  -5  13   39.79   10.40
 -11   5  14    6.64    7.07
  11  -5 -14    7.98    7.42
 -11  -5  14    5.65    6.67
 -11   5  15   -1.27    6.31
  11  -5 -15   -0.79    6.33
 -11  -5  15   -1.22    5.53
 -11   5  16   -0.64    4.83
  11  -5 -16   -0.29    6.53
 -11  -5  16    2.95    5.92
 -11   5  17    3.37    6.19
  11  -5 -17    4.75    7.83
 -11  -5  17    5.13    7.10
  11  -5 -18    5.76    7.81
 -11  -5  18   14.46    7.63
 -11   5  19   18.90    8.60
  11  -5 -19   17.70    9.25
 -11  -5  19   21.96    9.05
 -11   5  20    0.82    7.62
  11  -5 -20   -3.23    7.63
 -11  -5  20    3.34    6.58
 -11   5  21    1.07    6.94
  11  -5 -21   -0.22    5.80
 -11  -5  21   -1.52    6.23
 -11   5  22    2.58    5.98
  11  -5 -22    5.21    7.52
 -11  -5  22    6.22    6.30
 -11   5  23    7.95    8.28
  11  -5 -23    5.45    7.86
 -11  -5  23   32.40   10.76
 -11   5  24    4.34    6.78
  11  -5 -24   -3.11    8.86
 -11  -5  24    1.39    6.48
 -11   5  25   -1.06    4.75
  11  -5 -25   -0.06    6.96
 -11  -5  25   -4.49    6.60
 -11   5  26    5.72    7.43
  11  -5 -26    6.34    7.90
 -11  -5  26    0.00    6.48
 -11   5  27    0.88    6.47
  11  -5 -27   -2.71    7.05
 -11  -5  27    3.15    7.31
 -11   5  28    8.73    8.02
  11  -5 -28    2.15    7.43
 -11  -5  28    5.55    7.03
 -11   5  29    2.52    7.12
  11  -5 -29    9.62    9.07
 -11  -5  29    1.20    6.98
 -11   6   1   15.35    6.92
  11  -6  -1   16.89    8.80
 -11  -6   1   31.45    8.58
 -11   6   2    4.05    5.43
  11  -6  -2    0.00    5.96
 -11  -6   2    0.67    6.07
 -11   6   3    0.55    5.78
  11  -6  -3    6.78    7.51
 -11  -6   3    1.11    5.06
 -11   6   4   27.62    8.91
  11  -6  -4   25.17   10.04
 -11  -6   4   38.65    9.56
 -11   6   5   23.05    8.53
  11  -6  -5   15.48    7.86
 -11  -6   5   28.23    8.14
 -11   6   6   16.05    7.56
  11  -6  -6   22.32    8.68
 -11  -6   6   18.67    7.33
 -11   6   7    5.03    6.15
  11  -6  -7   -0.34    5.87
 -11  -6   7    9.49    5.74
 -11   6   8   22.54    7.52
  11  -6  -8   -4.36    6.85
 -11  -6   8   16.99    7.59
 -11   6   9    6.09    6.42
  11  -6  -9   11.16    7.74
 -11  -6   9    6.95    5.86
 -11   6  10   35.49    9.78
  11  -6 -10    9.96    9.23
 -11  -6  10   20.69    7.64
 -11   6  11    3.70    6.71
  11  -6 -11    5.05    6.14
 -11  -6  11   -0.47    6.34
 -11   6  12    3.86    5.78
  11  -6 -12    4.82    6.87
 -11  -6  12    3.92    5.41
 -11   6  13    2.13    5.80
  11  -6 -13   -0.38    6.55
 -11  -6  13   -0.78    5.79
 -11   6  14   11.86    7.58
  11  -6 -14    6.09    7.31
 -11  -6  14   24.09    9.01
 -11   6  15    7.11    6.77
  11  -6 -15    6.62    6.70
 -11  -6  15    9.57    7.47
 -11   6  16   10.49    8.16
  11  -6 -16   -1.19    7.26
 -11  -6  16    6.99    7.59
 -11   6  17    2.56    5.55
  11  -6 -17   -0.11    6.48
 -11  -6  17    4.85    5.52
 -11   6  18    1.93    6.12
  11  -6 -18    0.47    5.57
 -11  -6  18   -2.58    6.69
 -11   6  19    4.22    6.45
  11  -6 -19   19.90    8.47
 -11  -6  19    6.78    7.59
 -11   6  20    5.96    7.56
  11  -6 -20   -0.72    7.35
 -11  -6  20    2.16    6.31
 -11   6  21    1.93    7.26
  11  -6 -21   12.38    8.18
 -11  -6  21   14.44    7.39
 -11   6  22   -1.50    6.76
  11  -6 -22    5.86    8.79
 -11  -6  22   -1.65    5.68
 -11   6  23   -1.01    6.51
  11  -6 -23   -2.17    6.20
 -11  -6  23    1.14    6.50
 -11   6  24    3.79    5.34
  11  -6 -24   -1.04    7.53
 -11  -6  24    3.31    7.06
 -11   6  25    9.27    6.69
  11  -6 -25    4.11    7.98
 -11  -6  25    8.14    7.38
 -11   6  26   11.46    7.82
  11  -6 -26    2.30    7.44
 -11  -6  26    8.83    7.81
 -11   6  27    4.99    6.54
  11  -6 -27    5.74    7.80
 -11  -6  27    5.42    5.89
 -11   6  28   -1.85    6.32
  11  -6 -28    0.00    7.46
 -11  -6  28   -0.87    5.92
 -11   6  29   -1.08    6.62
  11  -6 -29   -0.92    7.89
 -11  -6  29   -2.45    6.99
  11  -6 -30   -1.56    7.63
  11  -6 -31    0.53    7.99
 -11   7   1    1.67    5.27
  11  -7  -1    6.40    5.90
 -11  -7   1    7.58    7.25
 -11   7   2   26.60    8.43
  11  -7  -2   25.22    9.80
 -11  -7   2   46.81   10.06
 -11   7   3    1.38    4.75
  11  -7  -3   -1.81    7.57
 -11  -7   3    7.28    5.58
 -11   7   4   13.31    6.87
  11  -7  -4    2.67    5.37
 -11  -7   4   18.07    6.94
 -11   7   5   -2.44    6.68
  11  -7  -5   -1.25    6.38
 -11  -7   5   -0.32    5.08
 -11   7   6   14.57    7.72
  11  -7  -6   10.55    6.67
 -11  -7   6    6.67    5.49
 -11   7   7   -0.00    5.52
  11  -7  -7   -0.30    5.58
 -11  -7   7   -2.56    5.16
 -11   7   8   38.03   10.60
  11  -7  -8   37.74   11.20
 -11  -7   8   52.94   11.29
 -11   7   9   49.91   10.79
  11  -7  -9   10.61    6.91
 -11  -7   9   32.78    9.39
 -11   7  10    1.34    5.50
  11  -7 -10   -1.38    5.18
 -11  -7  10    1.29    5.25
 -11   7  11    2.59    5.01
  11  -7 -11    2.65    6.79
 -11  -7  11   -4.53    7.05
 -11   7  12   31.16    9.52
  11  -7 -12   19.30    8.54
 -11  -7  12   32.58    9.86
 -11   7  13   26.23    8.90
  11  -7 -13    4.27    7.84
 -11  -7  13    6.77    5.96
 -11   7  14    1.15    5.68
  11  -7 -14    8.28    8.60
 -11  -7  14    1.49    6.25
 -11   7  15    4.04    5.88
  11  -7 -15    2.90    6.06
 -11  -7  15   -3.61    6.13
 -11   7  16   -0.00    5.38
  11  -7 -16    6.82    7.74
 -11  -7  16    4.33    6.59
 -11   7  17    7.85    6.12
  11  -7 -17    6.68    7.29
 -11  -7  17    7.85    7.71
 -11   7  18   40.34   11.11
  11  -7 -18   11.93    8.89
 -11  -7  18   16.41    8.55
 -11   7  19    2.08    6.01
  11  -7 -19   -1.84    6.87
 -11  -7  19   10.15    7.08
 -11   7  20    0.89    6.31
  11  -7 -20   -0.00    6.89
 -11  -7  20    2.56    5.52
 -11   7  21    4.03    5.62
  11  -7 -21   -0.15    7.28
 -11  -7  21   -1.06    5.94
 -11   7  22    7.15    7.69
  11  -7 -22   -0.93    6.29
 -11  -7  22    6.38    7.24
 -11   7  23    0.04    5.02
  11  -7 -23    2.22    7.67
 -11  -7  23    2.06    6.19
 -11   7  24    5.04    6.58
  11  -7 -24    0.56    8.49
 -11  -7  24    3.42    6.84
 -11   7  25    0.56    6.04
  11  -7 -25   -3.15    7.03
 -11  -7  25   -4.72    7.74
 -11   7  26    0.30    6.28
  11  -7 -26   -4.87    8.03
 -11  -7  26   -4.04    6.94
 -11   7  27    1.14    6.28
  11  -7 -27   -1.78    6.93
 -11  -7  27   -0.82    6.62
 -11   7  28    6.38    6.66
  11  -7 -28   -0.30    7.47
 -11  -7  28    8.80    7.07
 -11   7  29    0.25    5.64
  11  -7 -29   -2.17    7.10
 -11  -7  29    1.98    6.81
  11  -7 -30    3.52    7.46
 -11   8   1    1.90    4.95
  11  -8  -1   -0.97    6.79
 -11  -8   1    2.23    5.16
 -11   8   2    4.70    5.60
  11  -8  -2    7.81    6.26
 -11  -8   2    6.29    5.85
 -11   8   3    6.40    5.07
  11  -8  -3   -2.34    6.82
 -11  -8   3    3.66    4.92
 -11   8   4   48.43   10.80
  11  -8  -4   25.57   10.11
 -11  -8   4   37.24   10.10
 -11   8   5    3.20    4.72
  11  -8  -5    2.72    5.66
 -11  -8   5    0.72    6.00
 -11   8   6   24.39    8.27
  11  -8  -6    9.01    6.87
 -11  -8   6   17.64    8.22
 -11   8   7   10.14    6.59
  11  -8  -7    1.26    6.91
 -11  -8   7    3.36    6.26
 -11   8   8    9.93    6.68
  11  -8  -8   -4.04    6.42
 -11  -8   8    5.90    6.24
 -11   8   9    3.98    5.44
  11  -8  -9    7.85    8.11
 -11  -8   9    1.40    4.71
 -11   8  10   13.65    7.52
  11  -8 -10   27.16    9.43
 -11  -8  10   17.80    8.48
 -11   8  11    0.18    4.85
  11  -8 -11   -1.92    5.75
 -11  -8  11   -1.70    4.54
 -11   8  12    0.86    4.72
  11  -8 -12    3.69    6.52
 -11  -8  12    4.78    5.56
 -11   8  13   -0.54    6.42
  11  -8 -13    0.42    5.59
 -11  -8  13    1.39    6.68
 -11   8  14    2.03    4.89
  11  -8 -14   -0.38    6.27
 -11  -8  14   -0.81    5.02
 -11   8  15    1.92    5.91
  11  -8 -15    9.87    7.22
 -11  -8  15    1.98    5.80
 -11   8  16   23.73    8.45
  11  -8 -16   12.43    8.42
 -11  -8  16   10.07    7.95
 -11   8  17    4.96    6.70
  11  -8 -17   -3.03    7.34
 -11  -8  17    1.86    6.29
 -11   8  18   -1.07    6.08
  11  -8 -18    0.71    6.40
 -11  -8  18   -1.95    5.90
 -11   8  19    0.15    5.56
  11  -8 -19    3.15    8.71
 -11  -8  19    4.58    6.49
 -11   8  20    8.64    7.38
  11  -8 -20    3.85    7.42
 -11  -8  20   17.95    8.07
 -11   8  21    1.27    6.53
  11  -8 -21    0.10    7.24
 -11  -8  21   -1.23    5.69
 -11   8  22   24.22    9.05
  11  -8 -22    5.96    8.41
 -11  -8  22    4.27    5.96
 -11   8  23    0.96    5.17
  11  -8 -23    2.75    7.11
 -11  -8  23    3.22    7.06
 -11   8  24   -2.98    6.77
  11  -8 -24    0.05    5.94
 -11  -8  24    0.08    6.51
 -11   8  25    0.69    6.72
  11  -8 -25    0.41    8.00
 -11  -8  25   -0.25    6.81
 -11   8  26    4.68    7.59
  11  -8 -26    2.76    7.56
 -11  -8  26    7.74    7.65
 -11   8  27   -5.21    8.22
  11  -8 -27    0.88    7.30
 -11  -8  27    1.09    6.37
 -11   8  28   -0.97    6.41
 -11  -8  28    2.89    6.01
 -11   9   1   -2.81    5.70
  11  -9  -1   -0.01    5.93
 -11  -9   1    0.02    4.22
 -11   9   2   34.63    9.93
  11  -9  -2   30.86   10.56
 -11  -9   2   45.72   10.78
 -11   9   3   -0.31    4.98
  11  -9  -3    3.79    5.21
 -11  -9   3   -2.45    5.39
 -11   9   4   15.98    7.27
  11  -9  -4   13.50    7.43
 -11  -9   4   30.20    8.72
 -11   9   5   -0.53    4.94
  11  -9  -5   -0.52    6.43
 -11  -9   5    0.74    5.15
 -11   9   6    4.53    6.20
  11  -9  -6    2.58    6.30
 -11  -9   6   12.65    6.27
 -11   9   7   -4.11    6.89
  11  -9  -7   -0.46    5.88
 -11  -9   7   -3.87    5.73
 -11   9   8   26.17    9.04
  11  -9  -8   25.49    8.90
 -11  -9   8    7.92    6.16
 -11   9   9   -0.09    4.95
  11  -9  -9    0.08    6.57
 -11  -9   9   -1.47    5.65
 -11   9  10   -2.13    5.13
  11  -9 -10    1.20    6.23
 -11  -9  10    1.55    5.10
 -11   9  11   -0.46    5.66
  11  -9 -11    3.58    6.02
 -11  -9  11   -0.52    5.34
 -11   9  12   10.56    7.13
  11  -9 -12    3.84    6.61
 -11  -9  12    7.64    6.43
 -11   9  13   -2.09    5.20
  11  -9 -13    1.18    6.46
 -11  -9  13    2.85    6.85
 -11   9  14    4.06    6.46
  11  -9 -14    1.31    6.89
 -11  -9  14    4.59    6.19
 -11   9  15   -2.84    5.77
  11  -9 -15    0.28    4.76
 -11  -9  15   -1.72    5.54
 -11   9  16    3.60    5.76
  11  -9 -16   -1.30    6.40
 -11  -9  16    1.28    5.56
 -11   9  17   -0.20    5.42
  11  -9 -17   -0.76    5.94
 -11  -9  17    1.07    5.72
 -11   9  18   22.38    8.66
  11  -9 -18   15.79    9.22
 -11  -9  18    9.46    7.32
 -11   9  19    3.18    6.65
  11  -9 -19   -1.26    6.28
 -11  -9  19   -0.23    6.52
 -11   9  20   -0.40    6.42
  11  -9 -20    0.68    6.75
 -11  -9  20    2.75    6.30
 -11   9  21   -0.94    6.17
  11  -9 -21    0.08    5.97
 -11  -9  21    0.25    4.97
 -11   9  22    4.78    7.04
  11  -9 -22    4.74    6.67
 -11  -9  22    9.63    8.05
 -11   9  23    6.32    6.44
  11  -9 -23   -2.79    7.84
 -11  -9  23   -1.62    6.98
 -11   9  24    3.46    7.02
  11  -9 -24    5.21    7.84
 -11  -9  24    2.86    8.31
 -11   9  25   -0.37    6.71
 -11  -9  25   -2.76    6.62
 -11   9  26   -0.05    6.22
 -11  -9  26   -4.08    6.69
 -11   9  27   -1.84    7.45
 -11  -9  27   -3.57    7.48
 -11   9  28    0.51    6.13
 -11  -9  28   -2.08    6.60
  11 -10  -1   -0.01    6.60
 -11 -10   1    0.27    4.90
  11 -10  -2    2.84    5.51
 -11 -10   2    0.67    5.03
  11 -10  -3   -3.26    6.40
 -11 -10   3   -2.89    4.64
  11 -10  -4   10.41    7.38
 -11 -10   4    6.16    6.26
  11 -10  -5    0.11    5.84
 -11 -10   5   -2.52    5.61
  11 -10  -6    9.12    7.40
 -11 -10   6   19.23    7.28
  11 -10  -7    2.41    6.13
 -11 -10   7    1.47    6.18
  11 -10  -8    4.93    6.81
 -11 -10   8    4.73    5.48
  11 -10  -9   -3.50    6.39
 -11 -10   9    3.91    6.05
  11 -10 -10    0.38    6.09
 -11 -10  10   13.96    7.20
  11 -10 -11    1.05    5.74
 -11 -10  11   -0.43    6.53
  11 -10 -12   -0.61    6.25
 -11 -10  12    1.42    5.48
  11 -10 -13   -0.82    6.02
 -11 -10  13   -2.55    5.48
  11 -10 -14    9.99    8.07
 -11 -10  14    4.82    6.63
  11 -10 -15    0.68    7.58
 -11 -10  15    4.77    6.61
  11 -10 -16    8.53    7.55
 -11 -10  16   13.72    7.85
  11 -10 -17    1.88    7.04
 -11 -10  17   -1.79    6.27
  11 -10 -18   -0.78    5.98
 -11 -10  18   -3.76    6.67
  11 -10 -19   -3.74    8.14
 -11 -10  19   -2.40    6.55
  11 -10 -20    9.52    7.87
 -11 -10  20    2.95    6.67
  11 -10 -21    3.84    7.37
 -11 -10  21    5.43    7.07
  11 -11  -1    1.74    5.21
 -11 -11   1    0.29    4.42
  11 -11  -2    8.05    6.34
 -11 -11   2   11.91    7.12
  11 -11  -3   -2.75    6.06
 -11 -11   3   -3.12    5.49
  11 -11  -4    3.48    6.09
 -11 -11   4    8.81    6.19
  11 -11  -5   -0.62    6.28
 -11 -11   5    2.37    5.94
  11 -11  -6    7.80    7.19
 -11 -11   6    5.10    5.54
  11 -11  -7    0.43    5.37
  11 -11  -8   28.26    9.23
  11 -11  -9    1.07    5.86
  11 -11 -10   -0.42    5.24
  11 -11 -11   -3.18    6.50
  11 -11 -12    8.06    6.84
  11 -11 -13    2.30    5.81
  11 -11 -14    6.49    7.12
  11 -11 -15   -0.60    6.71
  11 -11 -16   -1.69    7.75
  11 -11 -17   -0.51    6.51
  11 -12  -1   -0.89    5.08
  11 -12  -2    4.35    6.45
  11 -12  -3    0.99    5.62
  11 -12  -4    2.27    5.79
  11 -12  -5    0.62    5.98
  11 -12  -6    5.91    6.49
  11 -12  -7    0.61    5.59
  11 -12  -8    0.88    5.72
  11 -12  -9   -0.26    5.91
  11 -12 -10    5.07    6.67
  11 -12 -11    2.06    5.49
  11 -12 -12    6.84    6.90
 -10   0   1    1.63    4.92
  10   0  -1   -0.39    6.18
 -10   0   2   10.50    6.89
  10   0  -2   20.57    8.28
 -10   0   3    0.16    4.79
  10   0  -3    0.69    5.88
 -10   0   4  136.34   20.58
  10   0  -4  149.02   22.69
 -10   0   5   -0.92    4.37
  10   0  -5   -0.68    6.78
 -10   0   6   11.62    6.71
  10   0  -6   25.56    9.16
 -10   0   7    0.87    3.98
  10   0  -7    6.94    5.94
 -10   0   8   32.23    8.35
  10   0  -8    5.51    6.74
 -10   0   9    1.55    4.61
  10   0  -9    6.53    6.53
 -10   0  10  170.15   22.82
  10   0 -10  127.12   22.67
 -10   0  11   -2.38    5.90
  10   0 -11    2.90    4.88
 -10   0  12    0.40    5.33
  10   0 -12   -1.18    6.28
 -10   0  13    0.87    4.97
  10   0 -13   -0.43    6.15
 -10   0  14   24.77    8.53
  10   0 -14   21.88    9.05
 -10   0  15    1.82    4.81
  10   0 -15   -0.95    6.74
 -10   0  16   50.05   11.82
 -10   0  17   -1.01    6.11
 -10   0  18   22.45    8.92
 -10   0  19    2.18    4.99
 -10   0  20   58.87   13.29
 -10   0  21   -1.48    5.89
 -10   0  22   -0.70    5.45
 -10   0  23   -5.13    7.99
 -10   0  24   10.20    7.31
 -10   0  25    1.73    6.09
 -10   0  26   26.89   10.22
 -10   0  27   -1.75    5.92
 -10   0  28    9.72    8.60
 -10   0  29   -2.84    7.24
 -10   0  30    8.22    7.88
 -10   0  31    4.57    5.89
 -10   0  32    1.47    6.40
 -10   1   1    3.35    6.05
  10  -1  -1    1.62    6.20
  10   1  -1   -1.28    5.92
 -10  -1   1   -1.13    5.04
 -10   1   2  177.36   23.00
  10  -1  -2  149.92   23.44
  10   1  -2  149.55   23.72
 -10  -1   2  143.37   21.89
 -10   1   3   17.88    6.62
  10  -1  -3    3.26    6.74
  10   1  -3   13.43    7.94
 -10  -1   3   12.61    6.82
 -10   1   4    0.25    4.93
  10  -1  -4    0.63    5.62
  10   1  -4    1.40    5.28
 -10  -1   4    6.09    5.34
 -10   1   5   12.21    6.34
  10  -1  -5   13.72    7.40
  10   1  -5   21.11    8.83
 -10  -1   5    5.45    5.98
 -10   1   6  115.67   16.96
  10  -1  -6   91.87   17.18
  10   1  -6   94.23   17.53
 -10  -1   6   87.60   15.87
 -10   1   7   10.48    6.03
  10  -1  -7    1.41    5.59
  10   1  -7   -0.35    6.10
 -10  -1   7    6.87    5.72
 -10   1   8   63.06   13.25
  10   1  -8   75.58   14.91
 -10  -1   8   63.98   12.77
 -10   1   9    1.75    4.92
  10   1  -9    1.85    5.93
 -10  -1   9    1.88    4.61
 -10   1  10   -0.16    6.64
  10   1 -10   -2.20    6.27
 -10  -1  10    0.62    4.86
 -10   1  11   22.94    8.61
  10   1 -11   12.99    7.98
 -10  -1  11   13.86    7.32
 -10   1  12   90.33   15.77
  10   1 -12   84.97   17.18
 -10  -1  12   72.79   14.76
 -10   1  13    0.07    4.96
  10   1 -13    5.95    7.56
 -10  -1  13    5.50    6.10
 -10   1  14    8.80    7.15
  10   1 -14    3.64    7.09
 -10  -1  14   15.79    6.91
 -10   1  15   -2.86    6.12
  10   1 -15    1.29    6.66
 -10  -1  15   -4.82    7.16
 -10   1  16   27.76   10.59
  10   1 -16   16.46    9.22
 -10  -1  16   29.71    8.72
 -10   1  17    4.82    6.29
  10   1 -17   -1.40    6.24
 -10  -1  17   -2.02    6.58
 -10   1  18   25.95    9.78
  10  -1 -18   24.08   10.01
 -10  -1  18   33.27   10.46
 -10   1  19    1.53    5.91
  10  -1 -19   -2.30    7.22
 -10  -1  19   -0.01    5.64
 -10   1  20    0.78    6.52
  10  -1 -20   -3.91    8.46
 -10  -1  20   -1.06    6.08
 -10   1  21    2.24    5.72
  10  -1 -21    1.08    7.72
 -10  -1  21    0.27    7.02
 -10   1  22   81.75   15.71
  10  -1 -22   64.19   15.80
 -10  -1  22   76.35   15.49
 -10   1  23   -0.25    7.45
  10  -1 -23   -1.80    8.22
 -10  -1  23    0.89    5.34
 -10   1  24    4.40    8.43
 -10  -1  24    7.05    7.27
 -10   1  25   -4.77    7.89
 -10  -1  25    1.72    6.60
 -10   1  26   -3.32    7.65
 -10  -1  26   10.44    7.89
 -10   1  27    3.03    6.63
 -10  -1  27    1.11    5.28
 -10   1  28   13.17    8.45
 -10  -1  28    6.70    7.29
 -10   1  29   -1.44    6.84
 -10  -1  29    0.39    5.81
 -10   1  30   -4.13    7.99
 -10  -1  30    0.07    6.72
 -10   1  31   -0.86    6.35
 -10  -1  31    0.22    6.77
 -10   1  32   20.54    9.15
 -10  -1  32    9.40    8.90
 -10   2   1    1.90    4.80
  10   2  -1   -1.08    5.61
 -10  -2   1   -1.70    5.15
 -10   2   2   -0.68    4.45
  10   2  -2   -1.27    6.53
 -10  -2   2    4.39    5.94
 -10   2   3    3.46    5.65
  10   2  -3    2.37    6.07
 -10  -2   3   -0.00    5.85
 -10   2   4  164.78   23.74
  10   2  -4  190.70   26.63
 -10  -2   4  167.71   24.03
 -10   2   5   54.86   11.12
  10   2  -5   31.01   10.94
 -10  -2   5   75.96   12.47
 -10   2   6   40.46    9.29
  10   2  -6   20.21    9.07
 -10  -2   6    5.27    6.16
 -10   2   7    7.03    5.56
  10   2  -7    2.25    6.60
 -10  -2   7   18.24    7.46
 -10   2   8   19.88    7.74
  10   2  -8   10.44    7.70
 -10  -2   8   17.67    7.90
 -10   2   9   13.50    6.36
  10   2  -9    5.50    6.89
 -10  -2   9    9.80    5.54
 -10   2  10   89.11   16.20
  10   2 -10  109.67   18.61
 -10  -2  10   93.97   16.42
 -10   2  11    3.99    6.25
  10   2 -11   15.12    7.94
 -10  -2  11   22.77    8.42
 -10   2  12    0.20    5.36
  10  -2 -12   -0.76    7.00
  10   2 -12    2.11    6.44
 -10  -2  12    5.87    5.38
 -10   2  13   -1.73    5.59
  10  -2 -13   -2.48    6.21
  10   2 -13    0.26    6.50
 -10  -2  13   -1.36    5.75
 -10   2  14   44.30   10.08
  10  -2 -14   14.93    8.54
  10   2 -14   26.31   10.34
 -10  -2  14   48.05   10.79
 -10   2  15   10.12    7.33
  10  -2 -15   16.10    9.14
 -10  -2  15   33.78    9.38
 -10   2  16    2.08    6.03
  10  -2 -16    2.58    6.96
 -10  -2  16   17.64    7.97
 -10   2  17    1.95    5.74
  10  -2 -17   -3.58    6.52
 -10  -2  17   -2.48    5.19
 -10   2  18    4.81    7.70
  10  -2 -18    7.08    7.47
 -10  -2  18    6.59    7.17
 -10   2  19   12.23    6.58
  10  -2 -19    4.12    6.82
 -10  -2  19    1.98    5.58
 -10   2  20   65.70   13.89
  10  -2 -20   45.11   13.45
 -10  -2  20   51.68   13.11
 -10   2  21    0.10    6.37
  10  -2 -21   -3.46    8.50
 -10  -2  21    1.17    5.17
 -10   2  22   -0.72    5.27
  10  -2 -22    1.16    6.59
 -10  -2  22    4.13    6.90
 -10   2  23    1.73    7.17
  10  -2 -23    0.86    5.96
 -10  -2  23    1.13    6.47
 -10   2  24   15.21    8.07
  10  -2 -24   16.70    8.96
 -10  -2  24   28.42    9.47
 -10   2  25    3.09    6.73
  10  -2 -25    2.92    8.31
 -10  -2  25   16.28    8.22
 -10   2  26   18.77    9.06
 -10  -2  26   10.28    7.36
 -10   2  27    1.55    6.35
 -10  -2  27   -1.51    6.58
 -10   2  28    5.67    7.81
 -10  -2  28    7.03    7.05
 -10   2  29   -0.57    6.07
 -10  -2  29   -1.43    5.08
 -10   2  30   12.53    8.27
 -10  -2  30    8.63    7.40
 -10   2  31    9.11    8.08
 -10  -2  31   -0.59    6.15
 -10   2  32    2.08    6.84
 -10  -2  32   -2.96    6.76
 -10   3   1   11.70    6.04
  10  -3  -1    6.12    6.45
  10   3  -1   12.07    8.29
 -10  -3   1   10.52    6.27
 -10   3   2   88.14   15.30
  10  -3  -2   82.98   16.57
  10   3  -2   91.70   17.09
 -10  -3   2  107.17   16.38
 -10   3   3   81.43   13.98
  10  -3  -3   61.83   13.90
  10   3  -3   63.55   13.84
 -10  -3   3   72.59   13.05
 -10   3   4    0.76    5.18
  10  -3  -4    1.44    5.62
  10   3  -4    0.39    5.38
 -10  -3   4   -1.12    5.22
 -10   3   5    5.95    5.73
  10  -3  -5   15.06    7.77
  10   3  -5   11.26    7.48
 -10  -3   5   12.46    6.41
 -10   3   6   37.09    9.25
  10  -3  -6   33.02    9.75
  10   3  -6   39.00   10.37
 -10  -3   6   10.22    7.28
 -10   3   7   14.76    6.90
  10  -3  -7   13.14    7.43
  10   3  -7   14.74    7.71
 -10  -3   7   20.68    7.09
 -10   3   8   96.88   15.05
  10  -3  -8   66.02   14.39
  10   3  -8   79.40   16.03
 -10  -3   8   70.75   14.02
 -10   3   9   11.37    6.62
  10  -3  -9    1.45    7.78
  10   3  -9    4.84    7.73
 -10  -3   9    4.45    5.35
 -10   3  10    3.52    5.19
  10  -3 -10    5.37    6.24
 -10  -3  10    9.83    6.10
 -10   3  11   10.83    6.56
  10  -3 -11    3.24    6.91
 -10  -3  11   16.48    7.24
 -10   3  12   49.48   11.48
  10  -3 -12   57.66   12.79
 -10  -3  12   44.72   11.03
 -10   3  13    4.95    5.43
  10  -3 -13   -0.00    6.58
 -10  -3  13    4.04    5.69
 -10   3  14   -0.39    5.31
  10  -3 -14    3.60    6.35
 -10  -3  14   -0.06    5.70
 -10   3  15    4.84    7.13
  10  -3 -15    6.63    7.59
 -10  -3  15    0.79    4.77
 -10   3  16   22.32    9.16
  10  -3 -16   20.79    9.91
 -10  -3  16   43.13   10.46
 -10   3  17   14.70    8.00
  10  -3 -17   25.22   10.23
 -10  -3  17   33.07    9.62
 -10   3  18   24.16    9.22
  10  -3 -18    8.74    8.15
 -10  -3  18   17.60    8.10
 -10   3  19    7.66    7.00
  10  -3 -19    1.26    5.60
 -10  -3  19   -2.30    6.45
 -10   3  20   -3.02    6.91
  10  -3 -20    0.97    6.12
 -10  -3  20   -1.09    6.29
 -10   3  21   10.02    6.81
  10  -3 -21   13.76    8.33
 -10  -3  21    7.72    6.98
 -10   3  22   24.09    9.14
  10  -3 -22   46.38   12.73
 -10  -3  22   27.61    9.86
 -10   3  23    9.85    7.45
  10  -3 -23   -0.88    6.54
 -10  -3  23    4.58    6.84
 -10   3  24    6.11    7.17
  10  -3 -24    2.72    6.46
 -10  -3  24    3.48    6.75
 -10   3  25   -2.13    6.22
  10  -3 -25    0.46    6.34
 -10  -3  25   -0.69    7.03
 -10   3  26    4.71    6.75
  10  -3 -26    8.21    8.01
 -10  -3  26    6.97    7.44
 -10   3  27   19.72    7.84
  10  -3 -27   10.17    9.21
 -10  -3  27    6.76    6.91
 -10   3  28   20.08    9.50
 -10  -3  28   15.52    8.64
 -10   3  29    5.94    6.28
 -10  -3  29    2.98    6.69
 -10   3  30   -1.26    6.61
 -10  -3  30   -0.33    6.64
 -10   3  31    0.02    7.04
 -10  -3  31    1.05    6.88
 -10   3  32    3.92    7.37
 -10  -3  32    1.11    5.84
 -10   4   1    2.24    4.40
  10  -4  -1    8.44    6.77
 -10  -4   1    1.73    4.91
 -10   4   2    1.01    5.01
  10  -4  -2   -1.79    6.14
 -10  -4   2   -0.80    4.64
 -10   4   3    6.60    6.55
  10  -4  -3    5.69    6.68
 -10  -4   3    9.95    6.32
 -10   4   4   65.98   13.04
  10  -4  -4   69.11   14.40
 -10  -4   4   64.61   12.73
 -10   4   5   38.20   10.29
  10  -4  -5   73.16   13.13
 -10  -4   5   38.75   10.44
 -10   4   6   50.46    9.94
  10  -4  -6   32.31    9.25
 -10  -4   6   11.25    6.95
 -10   4   7    4.26    5.62
  10  -4  -7    1.78    6.24
 -10  -4   7    1.27    5.30
 -10   4   8   87.64   14.86
  10  -4  -8   63.01   14.58
 -10  -4   8   92.80   15.20
 -10   4   9    8.74    5.94
  10  -4  -9   10.40    8.18
 -10  -4   9   11.16    5.86
 -10   4  10   30.58    9.37
  10  -4 -10   27.72    9.14
 -10  -4  10   15.17    7.59
 -10   4  11    1.25    5.11
  10  -4 -11   13.99    7.64
 -10  -4  11    9.37    6.70
 -10   4  12   -1.54    5.26
  10  -4 -12   -1.52    6.51
 -10  -4  12    4.20    4.84
 -10   4  13    3.01    6.25
  10  -4 -13    5.79    7.71
 -10  -4  13   -0.90    5.66
 -10   4  14   20.68    7.99
  10  -4 -14   18.76    8.58
 -10  -4  14   13.84    7.10
 -10   4  15   12.55    6.92
  10  -4 -15    2.88    6.54
 -10  -4  15   15.44    7.30
 -10   4  16   10.57    6.47
  10  -4 -16    9.52    7.31
 -10  -4  16   12.49    7.31
 -10   4  17   -0.59    6.42
  10  -4 -17    2.12    6.84
 -10  -4  17    2.66    5.86
 -10   4  18    4.85    6.21
  10  -4 -18    0.82    6.21
 -10  -4  18   -2.22    5.72
 -10   4  19   14.98    7.91
  10  -4 -19   10.20    7.50
 -10  -4  19   11.98    8.24
 -10   4  20   22.23    8.89
  10  -4 -20   25.80   11.32
 -10  -4  20   53.64   12.44
 -10   4  21   21.25    8.68
  10  -4 -21   16.07    9.13
 -10  -4  21   22.56    9.14
 -10   4  22   12.95    6.62
  10  -4 -22   -0.59    6.94
 -10  -4  22   -3.31    7.06
 -10   4  23    2.54    5.15
  10  -4 -23   -0.46    7.03
 -10  -4  23    4.39    7.87
 -10   4  24   24.81    9.65
  10  -4 -24    9.80    8.83
 -10  -4  24   16.49    7.81
 -10   4  25   20.73    8.23
  10  -4 -25    6.69    7.91
 -10  -4  25    8.53    7.76
 -10   4  26    5.18    6.98
  10  -4 -26    9.07    8.79
 -10  -4  26   -1.78    6.50
 -10   4  27   -0.09    5.77
  10  -4 -27   -1.31    7.28
 -10  -4  27   -1.82    6.78
 -10   4  28    3.95    6.45
  10  -4 -28   11.50    9.86
 -10  -4  28    5.14    6.68
 -10   4  29    5.80    7.86
  10  -4 -29    3.57    7.28
 -10  -4  29    0.92    6.06
 -10   4  30   -0.36    5.97
 -10  -4  30   -0.63    7.07
 -10   4  31   -1.59    5.88
 -10  -4  31    0.87    7.79
 -10   4  32   -1.54    6.87
 -10  -4  32   -0.56    7.06
 -10   5   1   41.70   10.02
  10  -5  -1   31.57   10.02
 -10  -5   1   70.00   11.83
 -10   5   2  209.20   26.76
  10  -5  -2  212.47   28.27
 -10  -5   2  171.43   26.07
 -10   5   3   25.22    8.32
  10  -5  -3    4.88    6.94
 -10  -5   3   20.62    7.05
 -10   5   4    8.57    5.22
  10  -5  -4    2.54    5.85
 -10  -5   4   -0.18    4.56
 -10   5   5    8.14    5.71
  10  -5  -5   -0.09    5.17
 -10  -5   5    2.09    5.67
 -10   5   6   50.70   10.64
  10  -5  -6   27.72   10.59
 -10  -5   6   50.86   10.77
 -10   5   7   50.22   11.48
  10  -5  -7   61.67   12.87
 -10  -5   7   54.53   11.76
 -10   5   8   19.84    7.55
  10  -5  -8   35.80   10.23
 -10  -5   8   30.69    8.66
 -10   5   9   -0.72    4.89
  10  -5  -9   -2.69    5.62
 -10  -5   9    0.72    4.73
 -10   5  10   -1.66    6.11
  10  -5 -10    1.35    6.30
 -10  -5  10    1.81    4.97
 -10   5  11   14.36    7.18
  10  -5 -11    9.42    6.98
 -10  -5  11   10.36    6.70
 -10   5  12   32.20    9.70
  10  -5 -12   53.62   12.12
 -10  -5  12   28.13    8.90
 -10   5  13   18.59    8.31
  10  -5 -13   11.46    7.59
 -10  -5  13   13.77    7.47
 -10   5  14   -0.77    6.68
  10  -5 -14    2.63    6.91
 -10  -5  14    0.18    5.75
 -10   5  15    6.50    6.02
  10  -5 -15   10.16    7.24
 -10  -5  15    3.49    5.73
 -10   5  16    5.41    6.40
  10  -5 -16   -0.72    5.80
 -10  -5  16    1.81    6.49
 -10   5  17   15.22    8.03
  10  -5 -17   19.51    9.30
 -10  -5  17   50.61   11.91
 -10   5  18   14.16    7.91
  10  -5 -18   18.22    8.83
 -10  -5  18   29.44    9.03
 -10   5  19   -1.11    5.10
  10  -5 -19    2.64    7.78
 -10  -5  19    2.69    6.10
 -10   5  20    4.48    6.09
  10  -5 -20    0.57    5.95
 -10  -5  20   -2.19    6.29
 -10   5  21   10.23    7.47
  10  -5 -21    6.10    7.68
 -10  -5  21    7.18    6.91
 -10   5  22   15.17    7.59
  10  -5 -22   17.11   10.38
 -10  -5  22   29.60   10.48
 -10   5  23   12.92    7.94
  10  -5 -23   12.33    9.06
 -10  -5  23    1.66    6.03
 -10   5  24    0.48    6.55
  10  -5 -24   -2.09    7.80
 -10  -5  24    8.34    6.38
 -10   5  25    1.00    6.88
  10  -5 -25   -3.47    7.67
 -10  -5  25   -1.12    6.60
 -10   5  26    1.98    5.90
  10  -5 -26    2.40    7.07
 -10  -5  26    0.51    6.53
 -10   5  27   23.18    9.45
  10  -5 -27   13.81    8.81
 -10  -5  27    9.92    7.73
 -10   5  28    2.33    6.22
  10  -5 -28    3.00    6.82
 -10  -5  28    7.21    6.47
 -10   5  29   -0.21    5.60
  10  -5 -29   -4.18    8.80
 -10  -5  29    0.84    6.57
 -10   5  30    0.01    5.68
  10  -5 -30    3.54    7.08
 -10  -5  30   -1.97    6.91
 -10   5  31    3.34    7.77
  10  -5 -31   -0.67    7.16
 -10  -5  31   -0.51    7.03
 -10  -5  32    0.08    8.02
 -10   6   1    0.43    4.59
  10  -6  -1    3.32    6.93
 -10  -6   1   -1.75    5.41
 -10   6   2    9.09    6.26
  10  -6  -2   14.88    7.13
 -10  -6   2   20.00    7.55
 -10   6   3   11.94    6.36
  10  -6  -3   12.75    7.28
 -10  -6   3   20.76    7.83
 -10   6   4   11.77    6.33
  10  -6  -4   13.19    8.14
 -10  -6   4   19.59    7.24
 -10   6   5   32.14    8.40
  10  -6  -5   10.95    8.25
 -10  -6   5   19.17    7.38
 -10   6   6   49.84   10.02
  10  -6  -6   11.26    7.43
 -10  -6   6   35.40    8.72
 -10   6   7    0.03    5.26
  10  -6  -7   -1.28    5.20
 -10  -6   7    4.59    4.95
 -10   6   8    7.53    5.35
  10  -6  -8   -0.73    7.04
 -10  -6   8    1.89    5.18
 -10   6   9   48.94   10.99
  10  -6  -9   31.31    9.74
 -10  -6   9   33.85   10.30
 -10   6  10   48.01   10.37
  10  -6 -10   32.03   10.19
 -10  -6  10   19.32    8.20
 -10   6  11    8.29    6.41
  10  -6 -11    4.85    6.36
 -10  -6  11   21.15    8.20
 -10   6  12    1.75    5.29
  10  -6 -12   -2.38    6.30
 -10  -6  12   -1.53    5.63
 -10   6  13   22.33    8.76
  10  -6 -13   36.61   11.12
 -10  -6  13   23.77    8.48
 -10   6  14    8.26    6.36
  10  -6 -14    1.04    5.83
 -10  -6  14    9.26    6.81
 -10   6  15   31.19    9.43
  10  -6 -15    9.83    7.97
 -10  -6  15   23.31    8.63
 -10   6  16    1.37    5.39
  10  -6 -16    9.11    6.58
 -10  -6  16    2.51    6.68
 -10   6  17   -2.27    6.19
  10  -6 -17   -2.81    6.19
 -10  -6  17   -4.28    6.40
 -10   6  18    3.77    5.64
  10  -6 -18    3.42    7.39
 -10  -6  18    2.62    6.70
 -10   6  19   22.00    8.31
  10  -6 -19    6.92    6.88
 -10  -6  19   19.46    8.29
 -10   6  20    6.13    7.15
  10  -6 -20    5.56    7.20
 -10  -6  20   10.91    6.82
 -10   6  21   10.99    6.72
  10  -6 -21    1.07    5.82
 -10  -6  21    2.54    6.18
 -10   6  22    0.22    6.33
  10  -6 -22    8.87    7.93
 -10  -6  22   -0.61    6.59
 -10   6  23    2.56    5.09
  10  -6 -23   -3.11    8.21
 -10  -6  23   -0.16    5.56
 -10   6  24    0.46    6.15
  10  -6 -24    3.67    7.13
 -10  -6  24    6.99    6.63
 -10   6  25    2.24    7.12
  10  -6 -25    4.95    7.14
 -10  -6  25    8.89    7.89
 -10   6  26    2.93    7.77
  10  -6 -26   15.72    9.09
 -10  -6  26    8.15    7.93
 -10   6  27    1.01    6.15
  10  -6 -27    2.33    6.20
 -10  -6  27    1.32    6.20
 -10   6  28   -2.67    6.84
  10  -6 -28    2.50    7.00
 -10  -6  28   -0.54    5.27
 -10   6  29    6.32    7.36
  10  -6 -29    1.11    6.88
 -10  -6  29    5.29    7.65
 -10   6  30   -1.26    6.26
  10  -6 -30    2.13    6.80
 -10  -6  30    4.81    6.31
 -10   6  31    6.62    8.06
  10  -6 -31    3.07    9.00
 -10  -6  31   18.63    8.98
  10  -6 -32    0.61    7.61
  10  -6 -33    8.27    8.16
 -10   7   1   48.90   11.36
  10  -7  -1   74.24   13.90
 -10  -7   1   65.37   12.53
 -10   7   2    3.75    5.22
  10  -7  -2    2.29    6.33
 -10  -7   2    3.68    4.94
 -10   7   3   33.61    8.71
  10  -7  -3   35.03   10.67
 -10  -7   3   31.71    9.44
 -10   7   4    3.58    5.66
  10  -7  -4    1.34    6.38
 -10  -7   4    2.90    5.12
 -10   7   5   55.83   11.21
  10  -7  -5   23.74    9.39
 -10  -7   5   57.31   11.36
 -10   7   6   12.71    6.78
  10  -7  -6    1.89    4.76
 -10  -7   6   11.92    5.88
 -10   7   7   32.36    9.18
  10  -7  -7   16.00    8.25
 -10  -7   7   35.97    9.13
 -10   7   8   13.01    6.94
  10  -7  -8    5.55    5.90
 -10  -7   8    5.42    5.80
 -10   7   9   -1.34    5.19
  10  -7  -9   -0.01    6.35
 -10  -7   9   -1.57    5.45
 -10   7  10   -0.02    4.74
  10  -7 -10    0.00    5.46
 -10  -7  10    1.22    5.70
 -10   7  11    8.32    6.21
  10  -7 -11    9.62    7.34
 -10  -7  11    9.63    6.48
 -10   7  12    5.19    5.80
  10  -7 -12   13.28    7.73
 -10  -7  12   10.43    6.96
 -10   7  13   39.13   10.41
  10  -7 -13   18.86    9.02
 -10  -7  13   32.04    9.47
 -10   7  14    1.94    5.81
  10  -7 -14    1.68    6.94
 -10  -7  14   -0.93    4.96
 -10   7  15   -2.30    5.55
  10  -7 -15    2.35    6.48
 -10  -7  15   -0.75    6.02
 -10   7  16    7.49    6.15
  10  -7 -16    0.79    7.31
 -10  -7  16    6.17    6.68
 -10   7  17   37.71    9.93
  10  -7 -17    8.86    7.76
 -10  -7  17   21.10    8.07
 -10   7  18   -3.74    6.93
  10  -7 -18    5.96    6.43
 -10  -7  18    3.44    6.23
 -10   7  19    1.26    6.39
  10  -7 -19    0.52    6.15
 -10  -7  19    0.69    6.30
 -10   7  20   -1.52    6.01
  10  -7 -20    4.77    7.63
 -10  -7  20    1.43    5.88
 -10   7  21   10.05    7.59
  10  -7 -21    7.89    6.78
 -10  -7  21    9.14    7.79
 -10   7  22    3.86    6.12
  10  -7 -22    1.44    7.32
 -10  -7  22    4.15    5.65
 -10   7  23    9.42    8.01
  10  -7 -23    4.91    6.58
 -10  -7  23   14.82    8.36
 -10   7  24   -0.00    6.36
  10  -7 -24    7.25    7.83
 -10  -7  24    3.96    5.53
 -10   7  25    0.36    6.48
  10  -7 -25   -1.56    6.52
 -10  -7  25    1.28    6.26
 -10   7  26   -5.17    8.06
  10  -7 -26   -3.63    7.43
 -10  -7  26    4.62    5.82
 -10   7  27   23.65    9.32
  10  -7 -27    9.48    8.62
 -10  -7  27    1.02    6.72
 -10   7  28   -1.90    7.59
  10  -7 -28   -2.21    8.91
 -10  -7  28   -2.38    5.62
 -10   7  29    0.01    6.63
  10  -7 -29   -1.18    7.11
 -10  -7  29    3.91    7.81
 -10   7  30   -1.83    7.39
  10  -7 -30   -3.10    6.66
 -10  -7  30   -2.26    7.36
 -10   7  31    2.12    6.27
  10  -7 -31    0.22    6.33
 -10  -7  31    6.57    6.67
  10  -7 -32   -1.68    8.67
  10  -7 -33    0.87    7.17
 -10   8   1   12.81    6.13
  10  -8  -1    7.63    5.80
 -10  -8   1    7.62    6.02
 -10   8   2    2.04    4.90
  10  -8  -2    1.99    5.74
 -10  -8   2   -3.05    5.08
 -10   8   3   45.08   10.22
  10  -8  -3   31.23    9.79
 -10  -8   3   38.82    9.95
 -10   8   4   25.73    8.00
  10  -8  -4   23.77    9.14
 -10  -8   4   22.83    8.16
 -10   8   5   46.29   10.53
  10  -8  -5   26.75    9.76
 -10  -8   5   56.22   11.19
 -10   8   6    5.35    5.72
  10  -8  -6   11.07    6.91
 -10  -8   6   17.81    6.76
 -10   8   7   12.06    6.43
  10  -8  -7   -1.72    5.78
 -10  -8   7    5.19    5.24
 -10   8   8   -2.73    5.30
  10  -8  -8    1.55    6.00
 -10  -8   8    1.74    4.78
 -10   8   9    8.46    5.86
  10  -8  -9   13.65    8.20
 -10  -8   9   18.96    7.68
 -10   8  10    3.09    5.62
  10  -8 -10    7.19    6.67
 -10  -8  10   -0.21    5.24
 -10   8  11   30.09    9.07
  10  -8 -11   17.07    8.89
 -10  -8  11   38.64    9.57
 -10   8  12   -2.12    5.85
  10  -8 -12    5.50    5.71
 -10  -8  12   -0.83    4.88
 -10   8  13   -2.12    4.56
  10  -8 -13   -2.98    6.54
 -10  -8  13    0.83    5.39
 -10   8  14    4.66    6.21
  10  -8 -14    0.46    5.91
 -10  -8  14   12.48    6.91
 -10   8  15   19.43    8.23
  10  -8 -15   19.66    8.74
 -10  -8  15   20.72    8.04
 -10   8  16    1.69    4.94
  10  -8 -16   -2.24    5.89
 -10  -8  16    3.26    6.78
 -10   8  17   -1.29    5.68
  10  -8 -17    0.48    7.45
 -10  -8  17   -0.69    6.42
 -10   8  18    0.24    5.14
  10  -8 -18   -2.75    5.97
 -10  -8  18    3.48    5.86
 -10   8  19   19.44    8.69
  10  -8 -19   16.78    8.17
 -10  -8  19   22.10    8.77
 -10   8  20   -1.96    6.37
  10  -8 -20    1.67    6.61
 -10  -8  20    0.14    5.69
 -10   8  21    5.58    5.92
  10  -8 -21    4.51    7.25
 -10  -8  21    2.08    5.90
 -10   8  22    2.55    6.11
  10  -8 -22   -3.30    7.08
 -10  -8  22   -3.35    6.23
 -10   8  23    7.23    6.22
  10  -8 -23    1.19    6.26
 -10  -8  23    4.79    5.35
 -10   8  24    2.85    5.98
  10  -8 -24   -3.91    7.61
 -10  -8  24   -3.20    6.94
 -10   8  25    9.34    9.17
  10  -8 -25    2.43    6.82
 -10  -8  25    6.26    7.97
 -10   8  26   -4.65    8.30
  10  -8 -26    3.57    6.39
 -10  -8  26    4.46    6.29
 -10   8  27   -1.33    5.48
  10  -8 -27    0.66    7.44
 -10  -8  27    2.92    6.01
 -10   8  28   -2.54    7.41
  10  -8 -28    0.86    6.40
 -10  -8  28   -0.93    6.87
 -10   8  29   -0.36    7.54
  10  -8 -29    2.49    6.76
 -10  -8  29    0.60    6.87
 -10   8  30    1.60    5.74
  10  -8 -30    1.80    7.67
 -10  -8  30   -0.00    5.63
 -10  -8  31    0.15    5.90
 -10   9   1   43.64   10.34
  10  -9  -1   28.00    9.61
 -10  -9   1   61.32   11.74
 -10   9   2   12.38    5.91
  10  -9  -2    4.79    6.39
 -10  -9   2    5.97    5.40
 -10   9   3   38.33    9.36
  10  -9  -3   26.16    8.93
 -10  -9   3   44.29   10.71
 -10   9   4    2.41    4.99
  10  -9  -4    1.95    5.22
 -10  -9   4    0.01    5.58
 -10   9   5    6.76    5.69
  10  -9  -5    5.82    6.70
 -10  -9   5    9.62    6.21
 -10   9   6   -1.89    4.89
  10  -9  -6   -2.05    5.95
 -10  -9   6    0.86    4.47
 -10   9   7   40.79   10.06
  10  -9  -7   24.09    9.14
 -10  -9   7   56.03   11.08
 -10   9   8    5.68    5.97
  10  -9  -8    9.61    6.49
 -10  -9   8   13.03    6.76
 -10   9   9    3.82    5.45
  10  -9  -9   -1.43    6.34
 -10  -9   9    3.99    6.01
 -10   9  10   -1.95    5.04
  10  -9 -10    0.75    5.65
 -10  -9  10    2.32    4.86
 -10   9  11   16.11    7.52
  10  -9 -11   17.98    8.17
 -10  -9  11   23.51    8.81
 -10   9  12   -2.98    5.00
  10  -9 -12   -2.31    6.97
 -10  -9  12    0.27    4.71
 -10   9  13    6.62    5.96
  10  -9 -13    3.05    5.38
 -10  -9  13    7.99    6.27
 -10   9  14    2.06    5.37
  10  -9 -14   -0.80    6.90
 -10  -9  14   -0.23    4.83
 -10   9  15   -3.10    6.28
  10  -9 -15   -2.43    5.90
 -10  -9  15   -2.54    6.13
 -10   9  16    1.04    5.58
  10  -9 -16   -0.28    6.65
 -10  -9  16    0.43    5.11
 -10   9  17   41.97   10.72
  10  -9 -17   15.69    9.09
 -10  -9  17   31.20    9.85
 -10   9  18   -2.75    6.35
  10  -9 -18    1.07    6.27
 -10  -9  18    1.01    5.51
 -10   9  19   -0.80    5.83
  10  -9 -19    0.70    7.04
 -10  -9  19    0.75    6.05
 -10   9  20    0.09    6.11
  10  -9 -20    1.21    6.85
 -10  -9  20   -0.03    5.87
 -10   9  21    9.88    6.94
  10  -9 -21   -0.90    6.56
 -10  -9  21   11.66    7.40
 -10   9  22    2.46    5.11
  10  -9 -22   -0.90    6.50
 -10  -9  22   -2.62    6.43
 -10   9  23    7.70    7.12
  10  -9 -23    3.05    8.62
 -10  -9  23   17.89    8.28
 -10   9  24   -1.47    6.28
  10  -9 -24   -1.65    7.82
 -10  -9  24   -0.38    6.02
 -10   9  25    1.32    6.91
  10  -9 -25    1.33    7.93
 -10  -9  25    1.40    5.90
 -10   9  26   -3.99    7.13
  10  -9 -26    2.28    6.16
 -10  -9  26   10.30    7.68
 -10   9  27   -0.46    6.27
  10  -9 -27    3.48    6.46
 -10  -9  27   22.44    8.70
 -10   9  28    3.22    6.71
 -10  -9  28    4.36    7.14
 -10   9  29   -1.07    8.22
 -10  -9  29    3.36    7.29
 -10   9  30   -1.42    6.92
 -10  -9  30   -0.53    5.40
 -10  -9  31   -2.56    6.77
  10 -10  -1    2.38    5.59
 -10 -10   1    7.20    5.42
  10 -10  -2   -0.38    3.77
 -10 -10   2   -3.25    5.24
  10 -10  -3   10.56    6.92
 -10 -10   3   24.83    7.72
  10 -10  -4    5.80    5.66
 -10 -10   4    2.50    5.43
  10 -10  -5   18.03    9.42
 -10 -10   5   47.71   10.27
  10 -10  -6    3.21    5.44
 -10 -10   6   -0.51    4.64
  10 -10  -7   -0.15    4.66
 -10 -10   7    3.06    4.51
  10 -10  -8   -2.73    5.68
 -10 -10   8    1.31    5.14
  10 -10  -9   34.12    9.59
 -10 -10   9   19.58    7.77
  10 -10 -10   -0.37    5.63
 -10 -10  10    2.99    5.73
  10 -10 -11    4.05    6.30
 -10 -10  11    1.78    5.56
  10 -10 -12   -1.17    6.65
 -10 -10  12   -2.21    5.65
  10 -10 -13   13.90    8.87
 -10 -10  13   18.47    7.61
  10 -10 -14   -4.37    7.22
 -10 -10  14    1.34    6.16
  10 -10 -15    7.47    8.03
 -10 -10  15   22.61    8.47
  10 -10 -16    0.58    6.30
 -10 -10  16    0.34    6.01
  10 -10 -17   -1.81    6.27
 -10 -10  17   -2.03    6.09
  10 -10 -18   -0.11    6.76
 -10 -10  18   -1.77    6.10
  10 -10 -19   17.13    9.15
 -10 -10  19    6.73    6.47
  10 -10 -20   -1.87    6.86
 -10 -10  20    2.91    6.05
  10 -10 -21    8.27    8.24
 -10 -10  21   16.44    8.10
  10 -10 -22   -1.12    7.49
  10 -10 -23    3.40    7.96
  10 -10 -24    0.40    6.11
  10 -11  -1   10.71    6.90
 -10 -11   1   17.53    6.82
  10 -11  -2    0.30    5.21
 -10 -11   2    1.86    4.70
  10 -11  -3   16.01    6.48
 -10 -11   3    7.66    6.00
  10 -11  -4   -1.77    5.35
 -10 -11   4    5.60    5.64
  10 -11  -5    0.55    6.89
 -10 -11   5    7.20    5.91
  10 -11  -6    1.94    4.99
 -10 -11   6    2.79    4.93
  10 -11  -7   18.63    8.36
 -10 -11   7   30.49    8.89
  10 -11  -8   -1.34    5.66
  10 -11  -9   -0.44    5.90
  10 -11 -10    0.93    5.95
  10 -11 -11    8.89    7.49
  10 -11 -12   -0.02    5.25
  10 -11 -13    0.12    5.47
  10 -11 -14    1.63    6.35
  10 -11 -15   -4.50    7.14
  10 -11 -16    4.79    6.56
  10 -11 -17    5.97    6.43
  10 -11 -18   -1.53    5.32
  10 -11 -19    0.83    5.86
  10 -11 -20   -0.97    7.18
  10 -11 -21    0.00    6.32
  10 -12  -1    2.49    5.23
  10 -12  -2    2.67    5.93
  10 -12  -3    7.01    6.31
  10 -12  -4    2.34    5.75
  10 -12  -5   10.53    6.83
  10 -12  -6    3.50    6.59
  10 -12  -7   -0.66    5.55
  10 -12  -8   -1.15    4.82
  10 -12  -9   18.68    7.79
  10 -12 -10   -0.85    5.12
  10 -12 -11    1.27    5.47
  10 -12 -12   -2.62    6.09
  10 -12 -13    0.99    6.50
  10 -12 -14   -0.08    6.32
  10 -12 -15   11.26    8.28
  10 -12 -16    0.95    5.41
  10 -12 -17   -0.17    6.38
  10 -13  -1   10.32    6.62
  10 -13  -2    4.07    5.06
  10 -13  -3    2.58    5.57
  10 -13  -4    2.04    5.21
  10 -13  -5    4.60    5.35
  10 -13  -6   -0.50    4.47
  10 -13  -7    5.45    6.09
  10 -13  -8    1.26    5.03
  10 -13  -9    5.02    5.82
  10 -13 -10   -1.37    5.13
  10 -13 -11    2.00    5.02
  10 -13 -12    4.58    5.36
  10 -14  -1   -1.35    4.98
  10 -14  -2   -1.52    4.48
  10 -14  -3    2.55    4.58
  10 -14  -4    1.12    5.65
  10 -14  -5    0.30    5.58
   9   0  -1   10.01    7.10
   9   0  -2   -0.04    5.09
   9   0  -3  153.13   22.75
   9   0  -4    1.17    5.85
   9   0  -5   39.04   11.02
  -9   0   6    0.48    4.56
   9   0  -6    5.25    5.87
  -9   0   7  139.25   20.33
   9   0  -7  138.55   21.29
  -9   0   8    1.34    4.23
   9   0  -8   -1.64    6.00
  -9   0   9   90.83   14.97
   9   0  -9   78.32   15.33
  -9   0  10   -0.20    4.45
   9   0 -10   -0.17    5.48
  -9   0  11   16.77    7.33
   9   0 -11    7.82    7.64
  -9   0  12   -0.06    4.48
   9   0 -12    0.14    5.48
  -9   0  13  120.13   19.12
   9   0 -13  123.06   20.54
  -9   0  14   -0.69    4.53
   9   0 -14   -1.93    5.93
  -9   0  15   39.30   10.16
   9   0 -15   14.50    8.49
  -9   0  16    0.01    5.62
   9   0 -16   -2.39    6.10
  -9   0  17   19.05    8.26
   9   0 -17   38.62   11.30
  -9   0  18    1.95    5.47
   9   0 -18    1.01    6.10
  -9   0  19   60.69   13.55
   9   0 -19   40.16   12.42
  -9   0  20   -2.80    6.52
   9   0 -20   -3.64    7.85
  -9   0  21    1.08    5.34
  -9   0  22   -3.56    6.44
  -9   0  23   57.71   13.76
  -9   0  24   -0.43    5.96
  -9   0  25   19.99    9.36
  -9   0  26   -0.07    5.18
  -9   0  27    2.59    7.00
  -9   0  28    1.64    6.30
  -9   0  29    6.94    6.86
  -9   0  30   -0.00    6.90
  -9   0  31   12.67    7.64
  -9   0  32    1.65    7.51
  -9   0  33   -0.77    6.53
  -9   0  34   -3.35    7.54
   9  -1  -1  446.97   51.83
   9   1  -1  415.77   51.51
   9  -1  -2    5.00    6.82
   9   1  -2    6.77    6.57
   9  -1  -3    6.97    6.18
   9   1  -3    1.88    5.19
   9  -1  -4   54.92   12.70
   9   1  -4   76.66   13.76
   9  -1  -5  126.82   19.47
   9   1  -5  109.62   19.02
  -9  -1   5  128.74   19.04
  -9   1   6   -1.53    4.63
   9  -1  -6    1.48    5.76
   9   1  -6   -2.11    5.62
  -9  -1   6   -0.67    5.21
  -9   1   7   39.96   10.58
   9  -1  -7   69.87   12.81
   9   1  -7   61.72   12.74
  -9  -1   7   53.77   11.14
  -9   1   8    1.26    4.66
   9  -1  -8    2.82    6.36
   9   1  -8    2.30    6.10
  -9  -1   8    4.88    5.81
  -9   1   9   17.78    6.81
   9  -1  -9   22.90    8.22
   9   1  -9   21.24    8.33
  -9  -1   9   14.41    6.73
  -9   1  10   -0.80    4.86
   9  -1 -10   -1.25    6.82
   9   1 -10    2.07    6.32
  -9  -1  10   -1.00    4.51
  -9   1  11  134.61   19.89
   9  -1 -11  130.29   21.06
   9   1 -11  116.07   20.40
  -9  -1  11  136.34   20.09
  -9   1  12    3.15    5.40
   9  -1 -12    7.72    7.16
   9   1 -12   -0.59    5.35
  -9  -1  12    4.65    5.33
  -9   1  13   14.61    6.43
   9  -1 -13    0.81    6.47
   9   1 -13   11.51    7.46
  -9  -1  13   10.37    6.40
  -9   1  14   -2.68    5.83
   9  -1 -14   -0.63    5.86
   9   1 -14    1.70    6.08
  -9  -1  14    4.50    5.49
  -9   1  15   89.64   15.86
   9  -1 -15  106.78   18.85
   9   1 -15   84.43   16.77
  -9  -1  15   87.93   15.98
  -9   1  16   14.46    7.77
   9   1 -16   16.16    8.26
  -9  -1  16    7.34    7.58
  -9   1  17   92.59   14.97
   9   1 -17   51.30   13.48
  -9  -1  17   48.72   12.17
  -9   1  18    0.84    6.02
   9   1 -18   11.23    7.34
  -9  -1  18    5.41    7.80
  -9   1  19    7.50    6.02
   9   1 -19   -1.29    6.72
  -9  -1  19   21.16    8.33
  -9   1  20   11.59    7.33
   9   1 -20   13.64    8.55
  -9  -1  20    7.69    6.41
  -9   1  21   91.84   17.16
  -9   1  22    3.78    5.34
   9  -1 -22    1.34    6.75
  -9  -1  22   -2.77    5.97
  -9   1  23   12.13    7.61
   9  -1 -23   -3.04    7.46
  -9  -1  23    7.12    6.53
  -9   1  24    4.32    6.80
   9  -1 -24   -0.66    6.40
  -9  -1  24    4.44    5.95
  -9   1  25   17.15    8.76
   9  -1 -25    0.18    5.82
  -9  -1  25   13.08    7.31
  -9   1  26    1.08    6.07
  -9  -1  26    2.30    6.62
  -9   1  27   31.73   10.63
  -9  -1  27   25.72    9.92
  -9   1  28   -0.79    6.34
  -9  -1  28    3.63    6.25
  -9   1  29   -3.15    6.26
  -9  -1  29    7.28    6.32
  -9   1  30   -0.66    6.91
  -9  -1  30   -2.94    6.43
  -9   1  31    1.49    6.31
  -9  -1  31    5.13    7.87
  -9   1  32   -1.62    6.66
  -9  -1  32    0.32    6.27
  -9   1  33    4.68    7.71
  -9  -1  33    4.65    6.97
  -9   1  34   -2.85    7.67
  -9  -1  34   -2.30    6.83
   9  -2  -1   46.77   11.15
   9   2  -1   30.70   10.09
  -9  -2   1   62.50   11.16
  -9  -2   1   63.06   12.16
   9  -2  -2    2.81    6.53
   9   2  -2   -0.60    5.61
  -9  -2   2    7.20    5.07
  -9  -2   2    7.30    5.98
   9  -2  -3  167.93   22.36
   9   2  -3  145.56   22.17
  -9  -2   3  121.06   19.96
  -9  -2   3  158.53   22.04
   9  -2  -4    5.66    5.29
   9   2  -4    7.95    6.91
  -9  -2   4    9.15    5.55
  -9  -2   4    6.21    6.37
   9  -2  -5   15.48    7.06
   9   2  -5   19.01    7.30
  -9  -2   5   16.84    6.60
  -9  -2   5   15.35    7.62
   9  -2  -6   -1.98    5.71
   9   2  -6    0.75    5.53
  -9  -2   6    0.53    4.90
  -9  -2   6   -0.11    5.50
  -9   2   7   58.48   11.89
   9  -2  -7   57.70   13.23
   9   2  -7   55.05   12.43
  -9  -2   7   74.20   12.51
  -9  -2   7   64.66   12.93
  -9   2   8    4.19    5.68
   9  -2  -8   42.54    9.87
   9   2  -8   34.04    9.67
  -9  -2   8   31.51    8.33
  -9  -2   8   21.04    7.63
  -9   2   9   41.99    9.88
   9  -2  -9   38.09   10.21
   9   2  -9   33.17   10.26
  -9  -2   9   56.80   11.07
  -9  -2   9   28.61    9.36
  -9   2  10    1.80    5.11
   9  -2 -10    3.62    6.07
   9   2 -10   -2.33    6.37
  -9  -2  10   10.36    5.56
  -9  -2  10    0.28    5.46
  -9   2  11    1.27    5.09
   9   2 -11    1.63    6.22
  -9  -2  11    1.34    4.82
  -9  -2  11   -3.15    6.15
  -9   2  12   15.35    7.60
   9   2 -12   35.83   10.39
  -9  -2  12   21.59    8.16
  -9   2  13   41.46   11.14
   9   2 -13   44.58   11.75
  -9  -2  13   53.09   11.32
  -9   2  14   28.24    9.47
   9   2 -14   41.46   11.95
  -9  -2  14   53.53   11.26
  -9   2  15   24.16    8.15
   9   2 -15    3.91    7.05
  -9  -2  15   27.37    8.77
  -9   2  16    0.41    5.23
   9   2 -16    2.01    6.24
  -9  -2  16    0.46    4.70
  -9   2  17   40.17   11.07
   9   2 -17   61.80   13.63
  -9  -2  17   44.41   11.47
  -9   2  18   -1.30    6.14
   9  -2 -18    1.20    6.19
  -9  -2  18    1.90    5.50
  -9   2  19  128.61   20.11
   9  -2 -19  115.23   20.56
  -9  -2  19  103.77   18.76
  -9   2  20   12.04    8.62
   9  -2 -20    5.30    7.41
  -9  -2  20   16.97    7.11
  -9   2  21    5.71    6.36
   9  -2 -21   -1.97    7.21
  -9  -2  21    6.02    7.34
  -9   2  22   31.15    9.05
   9  -2 -22    2.47    7.04
  -9  -2  22   22.29    8.79
  -9   2  23   39.77   11.40
   9  -2 -23   38.56   12.47
  -9  -2  23   52.38   12.18
  -9   2  24    8.96    8.05
   9  -2 -24    1.84    7.12
  -9  -2  24    0.78    5.60
  -9   2  25   13.76    7.94
   9  -2 -25   14.46    9.47
  -9  -2  25   20.90    8.44
  -9   2  26   -1.92    6.14
   9  -2 -26   -3.40    7.20
  -9  -2  26   -5.69    7.58
  -9   2  27    1.26    6.16
   9  -2 -27    5.96    8.88
  -9  -2  27   11.15    6.83
  -9  -2  28    2.78    6.90
  -9   2  29   14.19    8.25
  -9  -2  29    5.06    7.14
  -9   2  30    3.46    6.71
  -9  -2  30    2.41    6.34
  -9   2  31    3.35    6.87
  -9  -2  31   -3.43    7.63
  -9   2  32   -0.27    6.32
  -9  -2  32    2.93    5.46
  -9   2  33    0.25    6.44
  -9  -2  33    7.87    8.11
  -9   2  34    3.15    7.11
  -9  -2  34    1.03    6.54
   9   3  -1  163.68   26.02
  -9  -3   1  212.20   25.66
   9   3  -2   48.81   11.44
  -9  -3   2   47.08   10.30
  -9  -3   2   46.45   10.83
   9   3  -3   -1.01    5.41
  -9  -3   3    0.07    4.49
  -9  -3   3   -0.83    5.11
   9   3  -4    0.83    5.58
  -9  -3   4    3.98    5.57
  -9  -3   4    5.10    5.64
   9   3  -5   46.70   12.64
  -9  -3   5   71.92   12.66
  -9  -3   5   85.88   14.70
   9   3  -6   30.97    9.29
  -9  -3   6   13.06    6.43
  -9  -3   6   60.59   11.58
  -9   3   7   26.80    7.83
   9   3  -7   22.39    8.42
  -9  -3   7   25.46    8.01
  -9  -3   7   28.36    8.93
  -9   3   8    3.45    5.36
   9   3  -8   -0.42    5.81
  -9  -3   8    3.35    5.11
  -9  -3   8    2.92    6.11
  -9   3   9   18.21    6.85
   9   3  -9   16.14    7.69
  -9  -3   9   14.13    6.27
  -9  -3   9    8.73    7.23
  -9   3  10    4.20    5.65
   9   3 -10   17.32    8.50
  -9  -3  10    9.19    5.63
  -9  -3  10    4.52    6.07
  -9   3  11  209.15   25.08
   9   3 -11  140.97   24.07
  -9  -3  11  187.16   24.52
  -9  -3  11  143.91   23.78
  -9   3  12   44.67   10.20
   9   3 -12   20.23    9.11
  -9  -3  12   21.93    8.11
  -9  -3  12   29.83    9.22
  -9   3  13    8.90    7.22
   9  -3 -13   10.68    7.60
   9   3 -13   14.78    8.01
  -9  -3  13   20.36    7.51
  -9   3  14    1.84    5.26
   9  -3 -14    2.38    6.62
   9   3 -14   -1.05    5.52
  -9  -3  14   -1.40    5.41
  -9   3  15  105.45   16.02
   9  -3 -15   75.95   15.31
  -9  -3  15   61.62   13.70
  -9   3  16   22.18    8.90
   9  -3 -16    5.88    7.68
  -9  -3  16   29.41    8.57
  -9   3  17   34.15   10.52
   9  -3 -17   13.91    8.66
  -9  -3  17   27.93    9.36
  -9   3  18   -3.07    6.37
   9  -3 -18    2.48    6.39
  -9  -3  18    2.89    6.43
  -9   3  19    0.53    5.33
   9  -3 -19   -3.68    7.51
  -9  -3  19    0.28    4.76
  -9   3  20   12.89    7.30
   9  -3 -20   18.39    8.47
  -9  -3  20    8.97    8.32
  -9   3  21   66.66   13.63
   9  -3 -21   39.58   12.22
  -9  -3  21   48.38   12.01
  -9   3  22    7.37    6.92
   9  -3 -22    3.00    6.78
  -9  -3  22    2.93    7.04
  -9   3  23   13.18    6.86
   9  -3 -23    7.36    7.89
  -9  -3  23    2.75    6.58
  -9   3  24   -0.09    5.80
   9  -3 -24   -0.30    6.31
  -9  -3  24    1.49    6.25
  -9   3  25   19.71    8.20
   9  -3 -25   16.04    8.76
  -9  -3  25   28.19    9.26
  -9   3  26    7.64    7.21
   9  -3 -26   -0.98    6.57
  -9  -3  26    2.00    7.09
  -9   3  27   10.79    7.66
   9  -3 -27   -3.13    7.67
  -9  -3  27    0.65    6.18
  -9   3  28   -2.02    5.85
   9  -3 -28    3.39    6.84
  -9  -3  28    1.39    5.86
  -9   3  29   -4.53    8.33
   9  -3 -29   -0.23    5.65
  -9  -3  29   -4.25    7.15
  -9   3  30   -1.88    6.72
  -9  -3  30   -1.74    5.76
  -9   3  31   16.68    9.61
  -9  -3  31   23.53    9.06
  -9   3  32    2.09    6.09
  -9  -3  32   -3.40    6.98
  -9   3  33    1.83    6.61
  -9  -3  33    1.25    7.41
  -9   3  34   -3.17    7.22
  -9  -3  34    0.44    7.19
   9  -4  -1   -1.48    5.61
   9   4  -1   -2.33    4.99
  -9  -4   1   -2.63    5.21
  -9  -4   1   -1.56    6.99
   9  -4  -2   61.42   12.42
   9   4  -2   70.20   13.44
  -9  -4   2   49.50   11.13
  -9  -4   2   57.68   12.65
   9  -4  -3   46.19   11.27
   9   4  -3   54.35   12.18
  -9  -4   3   43.15   10.45
  -9  -4   3   48.87   11.73
   9  -4  -4   54.22   12.15
   9   4  -4   49.53   11.71
  -9  -4   4   59.49   11.42
  -9  -4   4   61.13   13.47
   9  -4  -5   96.30   15.71
   9   4  -5  102.57   16.96
  -9  -4   5   66.60   13.45
  -9  -4   5   79.14   15.16
   9  -4  -6   -2.04    5.70
   9   4  -6    8.11    7.19
  -9  -4   6   -0.53    4.58
  -9  -4   6   -0.29    5.60
  -9   4   7  111.67   15.29
   9  -4  -7   60.96   13.82
   9   4  -7   85.65   15.68
  -9  -4   7   76.67   14.07
  -9  -4   7   98.70   16.20
  -9   4   8  102.38   17.96
   9  -4  -8  111.02   19.39
   9   4  -8   98.98   19.69
  -9  -4   8  147.24   19.72
  -9  -4   8  198.27   22.92
  -9   4   9   79.59   14.32
   9  -4  -9   62.66   13.94
   9   4  -9   87.66   15.95
  -9  -4   9   84.50   14.26
  -9   4  10   -2.45    5.15
   9  -4 -10    0.89    5.97
  -9  -4  10   -1.20    4.82
  -9   4  11   11.08    6.93
   9  -4 -11   11.58    6.40
  -9  -4  11   18.26    7.03
  -9   4  12    0.92    6.09
   9  -4 -12    1.06    6.13
  -9  -4  12    0.29    5.03
  -9   4  13   41.40   10.80
   9  -4 -13   39.01   11.95
  -9  -4  13   72.18   12.80
  -9   4  14    4.64    6.90
   9  -4 -14   18.50    8.08
  -9  -4  14    6.59    6.35
  -9   4  15   18.69    8.29
   9  -4 -15   36.72   10.08
  -9  -4  15   10.70    7.28
  -9   4  16   -0.30    6.25
   9  -4 -16   -1.56    5.91
  -9  -4  16    1.73    4.65
  -9   4  17   35.19    9.83
   9  -4 -17   14.60    8.98
  -9  -4  17   24.92    9.47
  -9   4  18   91.70   15.94
   9  -4 -18   62.90   15.42
  -9  -4  18   87.15   15.82
  -9   4  19   69.56   14.19
   9  -4 -19   55.67   14.67
  -9  -4  19   89.24   15.49
  -9   4  20   -0.56    5.48
   9  -4 -20   -0.93    6.38
  -9  -4  20    7.83    7.85
  -9   4  21    6.59    6.52
   9  -4 -21   -0.04    6.17
  -9  -4  21    4.07    6.05
  -9   4  22    6.88    6.90
   9  -4 -22   12.12    8.22
  -9  -4  22    5.03    5.49
  -9   4  23   58.72   13.57
   9  -4 -23   37.47   12.59
  -9  -4  23   65.39   13.46
  -9   4  24   16.38    7.98
   9  -4 -24   12.06    8.42
  -9  -4  24   11.04    7.62
  -9   4  25    5.60    7.33
   9  -4 -25    0.95    7.63
  -9  -4  25   10.91    7.68
  -9   4  26   -2.00    6.30
   9  -4 -26   -4.13    7.52
  -9  -4  26    1.89    6.92
  -9   4  27    1.45    5.81
   9  -4 -27    1.08    6.29
  -9  -4  27    3.02    6.36
  -9   4  28    5.17    7.42
   9  -4 -28   14.88    9.63
  -9  -4  28   13.19    8.13
  -9   4  29   14.27    8.51
   9  -4 -29   10.45    8.35
  -9  -4  29    3.61    6.74
  -9   4  30    4.12    5.84
   9  -4 -30   10.04    9.21
  -9  -4  30   -1.26    6.53
  -9   4  31    3.72    6.54
   9  -4 -31    4.62    9.30
  -9  -4  31    4.97    7.96
  -9   4  32    0.80    6.55
  -9  -4  32    0.62    6.78
  -9   4  33    6.50    6.46
  -9  -4  33    0.94    6.67
  -9  -4  34    2.08    8.02
   9  -5  -1  130.99   19.78
  -9  -5   1  114.97   18.09
   9  -5  -2   61.34   12.75
  -9  -5   2   67.80   12.60
   9  -5  -3   10.99    7.25
  -9  -5   3   18.04    6.60
   9  -5  -4   71.57   14.56
  -9  -5   4   91.44   14.56
   9  -5  -5   39.46    9.90
  -9  -5   5   36.10    9.09
   9  -5  -6   29.56    9.92
  -9  -5   6   70.21   11.55
   9  -5  -7   75.45   15.11
  -9  -5   7  109.10   16.03
  -9   5   8    3.53    6.15
   9  -5  -8    2.90    6.44
  -9  -5   8    1.60    5.10
  -9   5   9    0.72    4.59
   9  -5  -9   -3.00    5.84
  -9  -5   9    0.29    5.50
  -9   5  10    0.13    5.49
   9  -5 -10    1.21    5.23
  -9  -5  10    1.18    5.78
  -9   5  11   67.98   13.03
   9  -5 -11   69.64   13.79
  -9  -5  11   67.80   13.26
  -9   5  12   32.63    9.84
   9  -5 -12   38.75   10.28
  -9  -5  12   33.28    9.19
  -9   5  13    0.35    5.15
   9  -5 -13    0.92    5.11
  -9  -5  13   10.51    6.37
  -9   5  14   30.53    8.63
   9  -5 -14   20.66    8.81
  -9  -5  14   16.16    7.49
  -9   5  15   33.05    9.29
   9  -5 -15   14.44    7.76
  -9  -5  15   17.27    7.64
  -9   5  16   44.66   10.89
   9  -5 -16   40.31   11.04
  -9  -5  16   40.03   10.67
  -9   5  17   35.15   10.62
   9  -5 -17   33.46   10.81
  -9  -5  17   46.50   11.62
  -9   5  18    8.96    6.42
   9  -5 -18   10.39    7.55
  -9  -5  18    7.29    6.91
  -9   5  19    2.98    5.03
   9  -5 -19    0.00    5.97
  -9  -5  19    4.05    5.24
  -9   5  20    9.05    6.61
   9  -5 -20   -1.68    6.62
  -9  -5  20   -2.01    6.07
  -9   5  21   25.11    9.37
   9  -5 -21   25.77   10.34
  -9  -5  21    8.30    6.92
  -9   5  22   15.66    7.70
   9  -5 -22   16.65    9.28
  -9  -5  22   27.83    9.05
  -9   5  23    7.50    6.94
   9  -5 -23   -4.52    6.97
  -9  -5  23   10.87    8.06
  -9   5  24    1.13    6.44
   9  -5 -24   -1.81    7.02
  -9  -5  24   -0.00    5.05
  -9   5  25    1.17    5.57
   9  -5 -25    5.40    7.29
  -9  -5  25    0.32    5.75
  -9   5  26   24.01    9.25
   9  -5 -26   13.69    9.33
  -9  -5  26   24.52    9.67
  -9   5  27    5.39    6.57
   9  -5 -27    8.49    8.02
  -9  -5  27    7.23    6.49
  -9   5  28    2.22    6.91
   9  -5 -28   -1.81    6.87
  -9  -5  28    9.13    7.42
  -9   5  29    5.48    7.99
   9  -5 -29    4.24    7.01
  -9  -5  29   -2.80    5.80
  -9   5  30    4.18    7.38
   9  -5 -30   19.16    9.37
  -9  -5  30    4.56    6.83
  -9   5  31    1.27    7.48
   9  -5 -31    6.84    7.67
  -9  -5  31   -1.57    6.16
  -9   5  32    8.33    7.88
   9  -5 -32   -0.70    8.47
  -9  -5  32   -1.22    5.40
  -9   5  33   -0.64    6.35
  -9  -5  33    1.87    6.54
  -9  -5  34   -1.56    7.32
   9  -6  -1   -0.26    5.38
  -9  -6   1    1.20    5.24
   9  -6  -2   96.97   16.53
  -9  -6   2   92.96   15.59
   9  -6  -3   35.27    9.63
  -9  -6   3   41.12    9.73
   9  -6  -4   24.80    8.82
  -9  -6   4   34.72    8.85
   9  -6  -5   26.65    8.32
  -9  -6   5   22.87    7.85
   9  -6  -6    5.65    6.23
  -9  -6   6   10.65    6.65
   9  -6  -7   29.15    9.70
  -9  -6   7   55.51   10.93
  -9   6   8  115.10   16.69
   9  -6  -8   74.40   15.74
  -9  -6   8   97.97   16.45
  -9   6   9   20.97    6.98
   9  -6  -9   10.59    7.07
  -9  -6   9   16.51    7.15
  -9   6  10   -2.09    5.56
   9  -6 -10   -1.34    5.56
  -9  -6  10   -4.42    6.00
  -9   6  11   -3.46    5.61
   9  -6 -11    0.68    5.83
  -9  -6  11   -0.06    5.33
  -9   6  12   34.36    9.39
   9  -6 -12   30.11    9.94
  -9  -6  12   29.33    8.95
  -9   6  13   22.13    8.11
   9  -6 -13   10.57    7.05
  -9  -6  13   37.20    8.89
  -9   6  14   51.49   11.46
   9  -6 -14   35.91   10.91
  -9  -6  14   53.39   11.95
  -9   6  15    6.24    6.02
   9  -6 -15   12.73    7.68
  -9  -6  15   16.76    7.28
  -9   6  16    7.16    6.68
   9  -6 -16   -0.49    6.46
  -9  -6  16    0.00    5.82
  -9   6  17    6.82    6.55
   9  -6 -17    3.97    6.64
  -9  -6  17   11.56    7.78
  -9   6  18   51.28   11.70
   9  -6 -18   40.03   12.19
  -9  -6  18   39.70   11.34
  -9   6  19    9.88    6.28
   9  -6 -19    9.67    6.93
  -9  -6  19   12.28    7.05
  -9   6  20   11.34    7.30
   9  -6 -20    9.73    8.36
  -9  -6  20    6.71    6.76
  -9   6  21    3.92    6.52
   9  -6 -21    9.55    7.93
  -9  -6  21    5.57    6.47
  -9   6  22    6.45    6.34
   9  -6 -22    2.94    5.99
  -9  -6  22    7.77    6.48
  -9   6  23    5.40    6.47
   9  -6 -23   25.80    9.22
  -9  -6  23   19.80    8.24
  -9   6  24    3.91    8.03
   9  -6 -24   10.78    7.69
  -9  -6  24   18.51    9.29
  -9   6  25    2.75    7.07
   9  -6 -25    5.33    8.52
  -9  -6  25    1.86    6.03
  -9   6  26    1.99    7.31
   9  -6 -26    9.23    7.84
  -9  -6  26   -3.73    7.31
  -9   6  27    0.97    7.28
   9  -6 -27    3.91    7.22
  -9  -6  27    2.45    5.02
  -9   6  28    9.10    7.57
   9  -6 -28    7.14    7.65
  -9  -6  28    7.45    8.17
  -9   6  29   -0.68    6.92
   9  -6 -29   -2.95    7.00
  -9  -6  29    7.01    6.60
  -9   6  30    2.92    6.83
   9  -6 -30    0.54    6.10
  -9  -6  30    2.17    5.68
  -9   6  31   -0.52    5.46
   9  -6 -31    0.38    7.32
  -9  -6  31   -3.61    7.27
  -9   6  32   -1.24    7.15
   9  -6 -32   -2.96    7.88
  -9  -6  32    5.38    6.55
  -9   6  33   -4.37    8.50
   9  -6 -33    1.24    7.46
  -9  -6  33   -0.30    6.39
   9  -6 -34    5.00    7.92
  -9  -6  34    0.40    5.85
   9  -7  -1    8.83    6.72
  -9  -7   1    5.55    5.05
   9  -7  -2    7.24    6.89
  -9  -7   2   13.55    5.97
   9  -7  -3   -2.31    5.66
  -9  -7   3    2.35    4.64
   9  -7  -4   14.74    7.92
  -9  -7   4   26.30    7.90
   9  -7  -5    0.16    5.32
  -9  -7   5   19.92    6.29
   9  -7  -6   39.55   10.57
  -9  -7   6   60.44   11.32
   9  -7  -7    7.74    6.44
  -9  -7   7    9.60    5.67
  -9   7   8   -1.33    5.06
   9  -7  -8    0.18    5.41
  -9  -7   8    0.68    6.10
  -9   7   9   15.52    7.04
   9  -7  -9   15.75    7.42
  -9  -7   9    8.53    6.02
  -9   7  10   24.99    7.60
   9  -7 -10   12.54    7.08
  -9  -7  10   19.48    7.46
  -9   7  11   19.14    7.37
   9  -7 -11   21.67    8.39
  -9  -7  11   18.31    7.40
  -9   7  12   63.97   12.82
   9  -7 -12   43.20   11.86
  -9  -7  12   54.60   11.68
  -9   7  13    2.54    5.83
   9  -7 -13    4.81    5.93
  -9  -7  13   -1.13    5.19
  -9   7  14    6.95    5.50
   9  -7 -14    3.39    5.62
  -9  -7  14    7.76    6.08
  -9   7  15    8.33    6.52
   9  -7 -15    2.92    6.34
  -9  -7  15    2.26    6.10
  -9   7  16   47.05   10.57
   9  -7 -16   35.23   10.43
  -9  -7  16   11.70    7.27
  -9   7  17   -0.51    6.35
   9  -7 -17    5.65    6.35
  -9  -7  17    8.42    7.10
  -9   7  18    1.77    5.75
   9  -7 -18   -0.33    5.93
  -9  -7  18    2.21    5.37
  -9   7  19   -2.03    5.15
   9  -7 -19    2.77    7.25
  -9  -7  19   -2.90    5.91
  -9   7  20   -0.15    5.16
   9  -7 -20    1.65    6.20
  -9  -7  20    7.67    6.04
  -9   7  21    2.13    5.89
   9  -7 -21   17.26    9.17
  -9  -7  21   24.26    9.20
  -9   7  22   17.47    8.91
  -9  -7  22   29.10    9.57
  -9   7  23    2.70    5.86
   9  -7 -23    2.20    5.57
  -9  -7  23    5.01    6.35
  -9   7  24   -0.07    5.33
   9  -7 -24    1.50    5.67
  -9  -7  24    3.92    6.39
  -9   7  25   -2.82    5.92
   9  -7 -25    3.12    6.02
  -9  -7  25    0.68    7.01
  -9   7  26   14.45    8.23
   9  -7 -26   18.46    9.37
  -9  -7  26   17.98    9.71
  -9   7  27    8.83    8.46
   9  -7 -27   16.88    9.54
  -9  -7  27   10.44    8.05
  -9   7  28    2.65    6.42
   9  -7 -28    4.98    7.16
  -9  -7  28   -3.84    7.24
  -9   7  29   -0.66    7.54
   9  -7 -29   -0.80    6.08
  -9  -7  29    0.87    5.89
  -9   7  30    2.69    6.31
   9  -7 -30   -2.28    7.56
  -9  -7  30    3.87    7.56
  -9   7  31   -1.60    6.41
   9  -7 -31    4.85    8.00
  -9  -7  31    7.44    8.31
  -9   7  32   -0.95    6.87
   9  -7 -32   10.55    8.76
  -9  -7  32   -0.88    7.96
   9  -7 -33   -5.56    9.27
  -9  -7  33   -0.48    5.42
   9  -7 -34   -0.00    7.77
   9  -7 -35    7.81    8.05
   9  -8  -1   24.80    9.02
  -9  -8   1   26.87    8.12
   9  -8  -2   20.36    8.10
  -9  -8   2   20.36    7.46
   9  -8  -3   -1.28    5.50
  -9  -8   3   -2.88    5.05
   9  -8  -4   63.76   12.78
  -9  -8   4   63.44   12.61
   9  -8  -5   -0.36    5.41
  -9  -8   5    1.24    5.26
   9  -8  -6    5.55    5.77
  -9  -8   6   13.45    6.44
   9  -8  -7   -1.60    6.60
  -9  -8   7    2.59    4.65
  -9   8   8  101.92   15.90
   9  -8  -8   71.97   15.30
  -9  -8   8   88.07   14.93
  -9   8   9   10.19    6.86
   9  -8  -9   13.44    6.89
  -9  -8   9    9.44    6.65
  -9   8  10   23.55    7.72
   9  -8 -10   13.51    7.50
  -9  -8  10   21.82    7.91
  -9   8  11    2.53    5.16
   9  -8 -11   -0.71    5.48
  -9  -8  11   -0.61    5.00
  -9   8  12   21.96    7.71
   9  -8 -12   23.50    8.71
  -9  -8  12   15.12    7.09
  -9   8  13    3.88    5.59
   9  -8 -13   -0.70    6.06
  -9  -8  13    1.41    5.36
  -9   8  14   21.57    8.07
   9  -8 -14   23.03    9.11
  -9  -8  14   25.54    8.78
  -9   8  15   -2.07    5.66
   9  -8 -15   -2.42    5.30
  -9  -8  15    0.62    5.54
  -9   8  16   -0.48    4.85
   9  -8 -16    0.60    5.93
  -9  -8  16    1.55    4.66
  -9   8  17    0.63    6.18
   9  -8 -17    2.46    6.26
  -9  -8  17   -0.49    5.60
  -9   8  18   18.66    8.38
   9  -8 -18   13.70    8.65
  -9  -8  18   27.98    8.76
  -9   8  19    3.94    7.00
   9  -8 -19   -1.84    7.19
  -9  -8  19    2.24    6.74
  -9   8  20   20.49    8.08
   9  -8 -20    5.95    7.56
  -9  -8  20   12.99    7.18
  -9   8  21    6.33    6.65
   9  -8 -21   -1.01    6.82
  -9  -8  21   -0.80    5.50
  -9   8  22    2.87    5.73
   9  -8 -22   -2.90    7.44
  -9  -8  22    8.01    5.89
  -9   8  23   -1.67    6.66
   9  -8 -23   -0.53    5.94
  -9  -8  23   -1.20    5.66
  -9   8  24    0.70    6.99
   9  -8 -24    0.73    6.60
  -9  -8  24   13.76    7.95
  -9   8  25    6.63    7.17
   9  -8 -25    0.10    7.00
  -9  -8  25    2.10    5.18
  -9   8  26    0.39    6.08
   9  -8 -26    4.30    8.09
  -9  -8  26   -0.51    5.63
  -9   8  27    6.37    7.36
   9  -8 -27   -1.27    7.53
  -9  -8  27   -1.65    5.68
  -9   8  28    1.72    6.37
   9  -8 -28   -0.66    6.28
  -9  -8  28    2.37    6.77
  -9   8  29    1.67    5.96
   9  -8 -29   -0.86    7.08
  -9  -8  29   -0.93    6.01
  -9   8  30    2.02    5.82
   9  -8 -30   13.97    8.44
  -9  -8  30    7.68    7.44
  -9   8  31   -0.06    5.32
   9  -8 -31    5.25    7.90
  -9  -8  31    0.20    5.71
  -9   8  32    3.43    7.43
   9  -8 -32   -0.69    6.93
  -9  -8  32   -1.24    5.70
  -9  -8  33    1.00    6.25
   9  -9  -1    9.75    7.39
  -9  -9   1   12.28    6.64
   9  -9  -2   30.99    9.69
  -9  -9   2   48.38    9.97
   9  -9  -3    6.33    6.23
  -9  -9   3   10.61    5.94
   9  -9  -4   15.05    7.21
  -9  -9   4    0.71    4.74
   9  -9  -5    0.42    5.41
  -9  -9   5    2.82    5.08
   9  -9  -6   87.83   14.43
  -9  -9   6   57.46   12.54
   9  -9  -7   -1.15    5.27
  -9  -9   7    1.66    4.98
  -9   9   8    0.20    5.29
   9  -9  -8   -2.87    6.57
  -9  -9   8    1.46    4.85
  -9   9   9   -0.46    4.47
   9  -9  -9   -1.75    6.61
  -9  -9   9    1.19    4.09
  -9   9  10   12.95    6.21
   9  -9 -10    7.49    6.63
  -9  -9  10    9.21    6.51
  -9   9  11    2.49    4.77
   9  -9 -11    2.47    6.21
  -9  -9  11    5.71    5.87
  -9   9  12   51.06   11.09
   9  -9 -12   40.25   10.69
  -9  -9  12   38.01   10.64
  -9   9  13    4.35    5.86
   9  -9 -13   -4.36    7.20
  -9  -9  13    2.62    5.27
  -9   9  14   -0.28    5.39
   9  -9 -14    0.29    5.97
  -9  -9  14   -0.03    4.74
  -9   9  15    1.08    5.96
   9  -9 -15   -2.36    6.24
  -9  -9  15    9.89    6.48
  -9   9  16   24.64    8.70
   9  -9 -16   22.03    9.76
  -9  -9  16   31.53    9.93
  -9   9  17   -0.54    5.25
   9  -9 -17    3.98    6.97
  -9  -9  17    0.87    5.52
  -9   9  18   -1.72    5.67
   9  -9 -18    4.67    6.85
  -9  -9  18   -2.12    5.02
  -9   9  19    0.43    5.52
   9  -9 -19   -0.25    6.17
  -9  -9  19   -1.17    5.58
  -9   9  20   17.43    8.62
   9  -9 -20   -0.46    7.13
  -9  -9  20    7.31    6.43
  -9   9  21    0.18    5.73
   9  -9 -21    0.06    6.01
  -9  -9  21    0.21    5.81
  -9   9  22   30.34    9.71
   9  -9 -22    8.27    7.68
  -9  -9  22   29.19    9.98
  -9   9  23    1.28    5.85
   9  -9 -23   -0.34    6.50
  -9  -9  23    0.79    4.96
  -9   9  24   -1.33    5.51
   9  -9 -24    0.74    6.41
  -9  -9  24   -1.10    6.14
  -9   9  25   -3.69    7.39
   9  -9 -25   -0.59    6.63
  -9  -9  25   -0.22    6.05
  -9   9  26   13.70    8.03
   9  -9 -26   14.57    9.28
  -9  -9  26    7.47    7.25
  -9   9  27    1.34    6.23
   9  -9 -27    0.05    6.73
  -9  -9  27    2.50    7.14
  -9   9  28   -2.62    6.98
   9  -9 -28    4.44    6.32
  -9  -9  28    6.07    7.78
  -9   9  29    0.86    6.29
   9  -9 -29   -1.15    7.36
  -9  -9  29   -0.63    6.59
  -9   9  30   -2.22    7.35
   9  -9 -30    1.06    5.98
  -9  -9  30    1.46    7.41
  -9   9  31    4.31    5.93
  -9  -9  31    3.42    7.03
  -9   9  32    4.81    7.60
  -9  -9  32   -2.05    6.02
   9 -10  -1    7.51    6.58
  -9 -10   1    0.41    4.88
   9 -10  -2   17.97    7.86
  -9 -10   2   28.35    8.11
   9 -10  -3    2.97    5.21
  -9 -10   3    3.88    5.52
   9 -10  -4   40.17   10.52
  -9 -10   4   41.87    9.88
   9 -10  -5    0.01    3.98
  -9 -10   5    0.37    4.28
   9 -10  -6    2.56    5.12
  -9 -10   6    2.60    5.00
   9 -10  -7   -0.00    5.63
  -9 -10   7    8.01    5.46
   9 -10  -8   27.26    8.61
  -9 -10   8   22.07    7.99
   9 -10  -9   -0.19    4.81
  -9 -10   9    9.21    6.21
   9 -10 -10    1.85    5.19
  -9 -10  10    4.06    5.91
   9 -10 -11    2.90    5.78
  -9 -10  11    3.29    5.50
   9 -10 -12    8.98    6.86
  -9 -10  12   10.16    6.25
   9 -10 -13    0.00    5.68
  -9 -10  13    1.63    5.80
   9 -10 -14   28.70    9.70
  -9 -10  14   32.16    9.35
   9 -10 -15    0.88    5.38
  -9 -10  15    1.54    5.35
   9 -10 -16   -1.09    6.27
  -9 -10  16   -3.17    5.86
   9 -10 -17   -2.64    6.03
  -9 -10  17   -1.25    5.76
   9 -10 -18   26.23    9.50
  -9 -10  18   45.31   11.00
   9 -10 -19   -3.59    7.16
  -9 -10  19   -1.75    5.73
   9 -10 -20    9.29    8.20
  -9 -10  20   15.47    8.02
   9 -10 -21   -0.18    6.81
  -9 -10  21    4.69    6.48
  -9  10  22    2.87    6.65
   9 -10 -22    8.90    8.25
  -9 -10  22    4.88    6.54
  -9  10  23   -2.44    7.16
   9 -10 -23   -0.77    7.30
  -9  10  24    2.33    6.62
   9 -10 -24   15.91    9.14
  -9  10  25   -2.00    6.51
   9 -10 -25    3.57    5.74
   9 -10 -26   -2.70    8.55
   9 -10 -27    2.50    7.40
   9 -11  -1   -0.08    4.80
  -9 -11   1   -1.17    4.82
   9 -11  -2   37.18    9.30
  -9 -11   2   29.54    8.52
   9 -11  -3    3.22    5.93
  -9 -11   3    7.59    5.50
   9 -11  -4   20.85    7.59
  -9 -11   4   18.79    7.19
   9 -11  -5   -2.59    4.58
  -9 -11   5   -3.18    4.82
   9 -11  -6   16.44    7.45
  -9 -11   6   44.65    9.40
   9 -11  -7    0.96    5.45
  -9 -11   7    0.54    4.20
   9 -11  -8    0.34    5.91
   9 -11  -9    5.42    5.88
   9 -11 -10   19.01    8.16
   9 -11 -11    1.99    5.17
   9 -11 -12    5.34    7.76
   9 -11 -13    0.02    4.99
   9 -11 -14    2.51    5.37
   9 -11 -15    5.06    5.86
   9 -11 -16   31.51   10.07
   9 -11 -17   -0.44    5.26
   9 -11 -18   -1.99    6.91
   9 -11 -19    4.74    6.13
   9 -11 -20   -0.04    4.81
   9 -11 -21    5.83    6.43
   9 -11 -22   -0.26    6.85
   9 -11 -23    0.31    5.81
   9 -11 -24   -3.19    7.41
   9 -12  -1    3.75    5.66
   9 -12  -2    0.57    5.56
   9 -12  -3    5.29    6.02
   9 -12  -4   14.40    6.25
   9 -12  -5    1.30    6.03
   9 -12  -6    3.60    4.88
   9 -12  -7    1.56    5.40
   9 -12  -8   15.19    8.01
   9 -12  -9    4.26    5.43
   9 -12 -10    6.57    5.97
   9 -12 -11   -0.45    5.13
   9 -12 -12    6.10    5.98
   9 -12 -13    4.36    5.87
   9 -12 -14   12.32    7.85
   9 -12 -15    4.39    5.38
   9 -12 -16   -0.76    6.41
   9 -12 -17    2.56    5.93
   9 -12 -18    6.10    7.35
   9 -12 -19   -0.02    5.39
   9 -12 -20    1.54    6.65
   9 -12 -21   -0.59    7.31
   9 -13  -1    7.36    6.45
   9 -13  -2    2.62    5.50
   9 -13  -3    1.59    5.06
   9 -13  -4    2.91    6.01
   9 -13  -5    5.77    6.19
   9 -13  -6    2.61    5.04
   9 -13  -7    0.68    5.41
   9 -13  -8    0.44    5.01
   9 -13  -9   -0.05    4.84
   9 -13 -10    0.32    5.32
   9 -13 -11    0.10    5.79
   9 -13 -12    5.48    6.72
   9 -13 -13    1.99    6.75
   9 -13 -14   -0.04    6.32
   9 -13 -15   -0.48    5.65
   9 -13 -16   10.80    7.09
   9 -13 -17    5.57    6.30
   9 -14  -1   -1.18    5.09
   9 -14  -2    4.00    5.76
   9 -14  -3    4.63    5.49
   9 -14  -4    5.31    5.53
   9 -14  -5   -2.65    4.88
   9 -14  -6   -0.88    5.47
   9 -14  -7   -0.82    4.97
   9 -14  -8    3.23    5.44
   9 -14  -9    0.00    4.90
   9 -14 -10    4.83    5.60
   9 -14 -11   -1.87    5.50
   9 -14 -12   -0.74    5.33
   9 -15  -1   -0.64    4.95
   9 -15  -2    0.02    4.88
   9 -15  -3   -1.95    5.56
   9 -15  -4    1.16    5.16
   9 -15  -5    0.83    4.56
   9 -15  -6    0.07    5.22
  -8   0   1   -0.90    4.48
  -8   0   1    0.72    4.65
   8   0  -1    2.64    5.15
  -8   0   2  585.06   60.96
  -8   0   2  463.05   60.45
   8   0  -2  589.78   62.56
  -8   0   3   -0.95    3.71
  -8   0   3   -0.22    4.11
   8   0  -3    1.35    5.23
  -8   0   4   93.63   14.62
  -8   0   4  128.68   16.64
   8   0  -4   75.03   14.77
  -8   0   5    0.68    3.06
  -8   0   5   -1.46    4.77
   8   0  -5   -1.45    4.71
  -8   0   6   90.27   14.77
  -8   0   6  101.85   15.63
   8   0  -6   92.86   16.11
  -8   0   7    2.86    4.13
  -8   0   7   -0.33    4.38
   8   0  -7   -1.32    5.31
  -8   0   8  214.69   27.70
   8   0  -8  205.83   28.25
  -8   0   9   -2.64    5.10
   8   0  -9    2.76    5.09
   8   0 -10    1.48    5.37
   8   0 -11   -3.50    6.00
   8   0 -12  155.27   23.35
  -8   0  13    1.34    5.38
   8   0 -13   -2.26    5.31
  -8   0  14   68.46   13.14
   8   0 -14   61.14   13.58
  -8   0  15    2.25    5.03
   8   0 -15   -0.75    5.32
  -8   0  16   -0.41    5.35
   8   0 -16    0.29    5.68
  -8   0  17    0.18    5.32
   8   0 -17    0.14    5.94
  -8   0  18  101.88   17.66
   8   0 -18  107.97   19.14
  -8   0  19    2.34    5.68
   8   0 -19    1.35    6.37
  -8   0  20   14.16    7.57
   8   0 -20   17.88    8.93
  -8   0  21    8.49    6.34
   8   0 -21   -3.09    7.32
  -8   0  22   60.30   12.58
   8   0 -22   38.22   12.28
  -8   0  23    3.73    5.96
   8   0 -23    0.61    6.48
  -8   0  24   36.33    9.93
  -8   0  25   -0.61    6.91
  -8   0  26    2.53    5.67
  -8   0  27   -2.92    7.47
  -8   0  28   76.50   16.20
  -8   0  29   -1.45    6.68
  -8   0  30    6.13    6.38
  -8   0  31   -0.17    6.16
  -8   0  32    5.16    7.60
  -8   0  33   -1.12    5.96
  -8   0  34   12.27    8.84
  -8   0  35   -1.54    7.29
  -8   1   1   63.44   11.55
   8  -1  -1   72.60   13.04
   8   1  -1   63.03   13.05
  -8  -1   1   64.60   11.83
  -8  -1   1   79.80   13.12
  -8   1   2    1.21    4.03
   8  -1  -2    0.02    4.56
   8   1  -2    4.33    5.13
  -8  -1   2   11.46    5.45
  -8  -1   2    6.38    5.52
  -8   1   3    4.65    4.52
   8  -1  -3    4.47    5.47
   8   1  -3    5.51    5.61
  -8  -1   3    6.08    4.83
  -8  -1   3   -0.97    4.89
  -8   1   4   34.45    8.57
   8  -1  -4   42.48    9.82
   8   1  -4   40.49    9.86
  -8  -1   4   39.79    8.74
  -8  -1   4   47.24    9.93
  -8   1   5    9.33    5.28
   8  -1  -5    4.93    5.69
   8   1  -5    7.68    5.31
  -8  -1   5    8.48    4.38
  -8  -1   5    9.56    5.74
  -8   1   6   77.48   13.30
   8  -1  -6   87.32   14.65
   8   1  -6   85.45   14.64
  -8  -1   6   71.22   13.24
  -8  -1   6   91.49   14.60
  -8   1   7    6.16    4.76
   8  -1  -7    1.41    4.83
   8   1  -7    5.58    5.14
  -8  -1   7    4.02    5.31
   8  -1  -8    2.35    5.49
   8   1  -8    0.82    5.11
  -8  -1   8    5.57    5.53
   8  -1  -9   23.86    8.09
   8   1  -9   22.75    7.93
  -8  -1   9   18.84    7.18
   8  -1 -10  154.73   21.55
   8   1 -10  183.77   22.75
  -8  -1  10  101.22   18.95
   8  -1 -11    6.88    6.35
   8   1 -11   10.32    6.51
  -8  -1  11    4.46    5.73
   8  -1 -12   12.67    6.81
   8   1 -12   13.07    7.04
  -8  -1  12   13.18    6.47
  -8   1  13   -0.03    5.07
   8  -1 -13    0.40    4.84
   8   1 -13    0.09    6.17
  -8  -1  13    0.31    4.75
  -8  -1  13   -2.11    5.12
  -8   1  14   90.08   14.46
   8  -1 -14   89.40   15.19
   8   1 -14   46.15   12.84
  -8  -1  14   57.89   12.72
  -8   1  15   88.15   13.54
   8  -1 -15   42.75   11.84
   8   1 -15   32.68   11.11
  -8  -1  15   66.16   12.74
  -8   1  16   81.51   15.08
   8  -1 -16   72.31   15.37
   8   1 -16   75.35   15.45
  -8  -1  16   92.45   15.30
  -8   1  17   -2.10    5.50
   8  -1 -17    1.10    6.67
   8   1 -17   -2.04    6.65
  -8  -1  17   -0.10    5.87
  -8   1  18    8.37    6.72
   8  -1 -18   -0.27    5.77
   8   1 -18    0.91    6.29
  -8  -1  18   -2.92    5.27
  -8   1  19    5.18    6.02
   8  -1 -19    9.58    7.83
   8   1 -19   11.18    7.22
  -8  -1  19   11.22    6.86
  -8   1  20   11.70    7.33
   8  -1 -20   16.67    9.13
   8   1 -20   22.34    9.69
  -8  -1  20   16.44    8.32
  -8   1  21   -2.26    5.76
   8   1 -21    0.67    5.44
  -8  -1  21   -1.63    6.68
  -8   1  22   88.84   15.19
   8   1 -22   38.68   12.96
  -8  -1  22   56.11   12.95
  -8   1  23    1.48    5.75
  -8  -1  23   -1.57    5.62
  -8   1  24    1.23    5.33
  -8  -1  24   17.74    8.14
  -8   1  25    0.08    5.22
   8  -1 -25   -1.03    7.12
  -8  -1  25    0.38    5.96
  -8   1  26    8.07    7.59
   8  -1 -26    3.20    7.31
  -8  -1  26   10.49    7.03
  -8   1  27   -0.24    7.11
  -8  -1  27    4.78    6.09
  -8   1  28    3.83    5.98
  -8  -1  28    2.78    6.08
  -8   1  29   -0.51    5.68
  -8  -1  29   -1.74    5.86
  -8   1  30   26.20    9.96
  -8  -1  30   14.39    8.18
  -8   1  31   -0.62    5.93
  -8  -1  31    9.62    6.88
  -8   1  32   11.30    8.35
  -8  -1  32   13.86    8.57
  -8   1  33    4.19    7.51
  -8  -1  33    3.36    6.78
  -8   1  34    4.24    8.10
  -8  -1  34    7.72    7.49
  -8   1  35    4.53    6.68
  -8  -1  35    7.29    7.91
  -8   2   1   -1.25    3.94
   8  -2  -1    0.92    4.79
   8   2  -1    0.30    4.39
  -8  -2   1   -1.14    3.89
  -8  -2   1   -1.20    5.09
  -8   2   2   91.21   12.98
   8  -2  -2   65.75   12.87
   8   2  -2   61.36   12.72
  -8  -2   2   61.87   11.62
  -8  -2   2   76.06   13.21
  -8   2   3   12.34    5.95
   8  -2  -3    8.38    6.11
   8   2  -3   11.05    6.21
  -8  -2   3   16.75    6.21
  -8  -2   3   11.93    6.40
  -8   2   4   39.08    8.66
   8  -2  -4   37.03    9.20
   8   2  -4   58.34   10.97
  -8  -2   4   36.17    8.51
  -8  -2   4   49.66   10.32
  -8   2   5   11.86    5.69
   8  -2  -5    1.36    5.27
   8   2  -5    7.56    5.96
  -8  -2   5    5.75    4.49
  -8  -2   5    6.13    5.16
  -8   2   6   79.98   13.99
   8  -2  -6   93.72   15.39
   8   2  -6   91.31   15.37
  -8  -2   6   92.45   15.13
  -8   2   7   26.51    7.96
   8  -2  -7   31.91    9.10
   8   2  -7   36.21    9.39
  -8  -2   7   32.59    8.77
   8  -2  -8  114.99   18.93
   8   2  -8  118.84   19.34
  -8  -2   8  151.39   20.11
   8  -2  -9   22.02    8.09
   8   2  -9    7.93    6.47
  -8  -2   9    9.06    5.50
   8  -2 -10   -0.73    5.60
   8   2 -10   -0.11    4.44
  -8  -2  10    2.42    4.67
   8  -2 -11   -0.32    5.72
   8   2 -11   -0.03    4.88
  -8  -2  11    0.59    5.49
   8  -2 -12   35.02   11.04
   8   2 -12   52.47   11.80
  -8  -2  12   62.08   11.45
  -8   2  13   34.48    9.12
   8  -2 -13   38.21    9.91
   8   2 -13   34.82   10.18
  -8  -2  13   30.74    9.75
  -8  -2  13   41.04    9.79
  -8   2  14   28.96    8.56
   8  -2 -14    8.24    6.75
   8   2 -14   32.54    9.67
  -8  -2  14   20.61    7.66
  -8  -2  14    4.67    5.89
  -8   2  15   21.17    8.13
   8  -2 -15   32.95   10.09
   8   2 -15   26.96    9.51
  -8  -2  15   33.08    9.38
  -8  -2  15   36.42    9.56
  -8   2  16   31.75    9.92
   8  -2 -16   21.50   10.05
   8   2 -16   38.88   10.66
  -8  -2  16   43.54   10.49
  -8  -2  16   40.53   10.12
  -8   2  17   26.95    9.06
   8   2 -17   22.69    9.32
  -8  -2  17   24.65    8.45
   8   2 -18  174.84   27.85
  -8  -2  18  205.56   27.38
  -8   2  19    9.07    6.23
   8   2 -19   -0.16    7.45
  -8  -2  19    9.23    6.35
  -8   2  20    7.79    6.55
  -8  -2  20    9.54    7.76
  -8   2  21    2.69    6.32
  -8  -2  21   -1.62    5.30
  -8   2  22   55.14   11.93
   8  -2 -22   16.31    9.13
  -8  -2  22   36.29   10.62
  -8   2  23   -1.81    6.63
   8  -2 -23    2.88    6.33
  -8  -2  23   -0.54    5.55
  -8   2  24    3.43    6.41
   8  -2 -24   -1.87    6.61
  -8  -2  24    0.75    5.68
  -8   2  25   -1.08    6.48
   8  -2 -25    3.38    7.63
  -8  -2  25   -3.54    7.01
  -8   2  26    4.38    6.95
   8  -2 -26    2.39    6.59
  -8  -2  26    3.97    6.25
  -8   2  27   -3.68    6.34
   8  -2 -27   -3.56    6.95
  -8  -2  27   -0.25    5.51
  -8   2  28    8.13    7.73
   8  -2 -28   16.18   10.24
  -8  -2  28   20.07    8.66
  -8   2  29   -2.17    7.26
  -8  -2  29    1.73    6.12
  -8   2  30   -0.07    6.75
  -8  -2  30   -0.10    6.80
  -8   2  31   -1.91    7.07
  -8  -2  31   -3.17    5.74
  -8   2  32    1.28    6.30
  -8  -2  32   11.14    7.70
  -8   2  33    5.33    5.84
  -8  -2  33    1.17    5.77
  -8   2  34   18.97    8.80
  -8  -2  34    8.06    8.51
  -8   2  35   -2.06    8.08
  -8  -2  35    0.62    7.04
  -8   3   1   89.37   14.18
   8  -3  -1  104.99   15.81
   8   3  -1   70.31   14.27
  -8  -3   1   90.16   14.26
  -8  -3   1  103.97   15.77
  -8   3   2   -0.24    3.74
   8  -3  -2   -0.13    4.59
   8   3  -2    0.63    4.09
  -8  -3   2    3.92    4.21
  -8  -3   2    0.57    4.77
  -8   3   3   50.66   10.09
   8  -3  -3   53.47   11.13
   8   3  -3   41.40   10.46
  -8  -3   3   69.17   12.66
  -8   3   4  159.57   20.39
   8  -3  -4  153.65   21.31
   8   3  -4  108.47   20.22
  -8  -3   4  151.55   20.28
  -8  -3   4  155.06   21.29
  -8   3   5   22.65    6.76
   8  -3  -5   13.67    6.57
   8   3  -5   15.05    6.74
  -8  -3   5   12.26    6.46
  -8   3   6   52.36    9.86
   8  -3  -6   32.11    9.61
   8   3  -6   42.79   10.33
  -8  -3   6   50.17   10.65
  -8   3   7    5.94    4.89
   8  -3  -7   28.78    8.76
   8   3  -7   11.37    6.42
  -8  -3   7   19.62    7.17
   8  -3  -8    9.41    6.28
   8   3  -8   10.46    6.32
  -8  -3   8    8.69    5.75
   8  -3  -9    2.12    5.47
   8   3  -9    5.27    5.44
  -8  -3   9    2.13    4.81
   8  -3 -10   95.34   16.24
   8   3 -10   82.53   15.96
  -8  -3  10  113.67   16.95
   8  -3 -11   87.72   15.80
   8   3 -11   72.49   14.91
  -8  -3  11   90.96   15.37
   8   3 -12   -2.54    5.72
  -8  -3  12    0.37    4.95
  -8  -3  12    3.28    5.65
  -8   3  13    8.09    5.87
   8   3 -13   11.38    7.04
  -8  -3  13   14.26    7.52
  -8  -3  13   13.60    6.92
  -8   3  14   28.87    8.70
   8   3 -14   28.06    9.40
  -8  -3  14   29.86    9.05
  -8  -3  14   38.27    9.96
  -8   3  15   44.81   10.48
   8   3 -15   32.98   10.36
  -8  -3  15   41.73   10.42
  -8  -3  15   46.52   11.23
  -8   3  16   84.67   15.15
   8   3 -16   94.66   16.69
  -8  -3  16   68.76   14.40
  -8  -3  16   92.16   16.13
  -8   3  17   -1.68    5.74
   8   3 -17    4.65    6.65
  -8  -3  17   -2.60    5.31
  -8   3  18   13.59    7.28
   8  -3 -18    7.70    7.52
  -8  -3  18    3.91    6.42
  -8   3  19   16.81    7.79
   8  -3 -19   18.62    9.60
  -8  -3  19   13.73    8.70
  -8   3  20   87.54   15.80
   8  -3 -20   72.38   15.93
  -8  -3  20   84.00   15.46
  -8   3  21   10.41    7.31
   8  -3 -21    8.46    7.07
  -8  -3  21    8.04    6.73
  -8   3  22   19.96    8.52
   8  -3 -22   15.90    8.66
  -8  -3  22   18.87    9.07
  -8   3  23    0.82    6.30
   8  -3 -23    0.69    6.21
  -8  -3  23    9.23    6.15
  -8   3  24   21.22    8.37
   8  -3 -24   13.04    9.09
  -8  -3  24   35.41   10.01
  -8   3  25   26.36    9.63
   8  -3 -25   17.58    9.88
  -8  -3  25    7.75    6.55
  -8   3  26   -1.33    7.35
   8  -3 -26    8.98    8.33
  -8  -3  26    6.48    6.70
  -8   3  27   -2.30    6.26
   8  -3 -27   -1.02    7.51
  -8  -3  27    0.00    6.16
  -8   3  28    2.28    6.87
   8  -3 -28   -1.74    7.02
  -8  -3  28    3.16    6.44
  -8   3  29   -4.42    6.81
   8  -3 -29    2.65    7.27
  -8  -3  29   -1.25    6.08
  -8   3  30   14.19    9.42
   8  -3 -30    5.87    7.38
  -8  -3  30   22.13    8.59
  -8   3  31    3.90    7.23
  -8  -3  31    3.93    7.55
  -8   3  32    2.77    7.34
  -8  -3  32    7.65    7.58
  -8   3  33   -1.14    6.89
  -8  -3  33    5.44    6.62
  -8   3  34   20.97    9.66
  -8  -3  34   13.28    9.19
  -8   3  35    1.18    6.80
  -8  -3  35    5.58    7.59
  -8   4   1   78.18   12.97
   8   4  -1   88.20   14.82
  -8  -4   1   83.97   14.62
  -8   4   2   21.64    7.06
   8   4  -2   35.52    9.34
  -8  -4   2   40.59    9.90
  -8   4   3   17.99    6.25
   8   4  -3   16.29    7.09
  -8  -4   3   22.18    7.59
  -8   4   4  138.73   18.58
   8   4  -4  123.64   19.14
  -8  -4   4  117.44   18.90
  -8   4   5    4.79    4.50
   8   4  -5   12.43    6.49
  -8  -4   5   12.05    6.50
  -8   4   6   50.99   10.60
   8   4  -6   57.57   11.76
  -8  -4   6   69.27   13.15
  -8   4   7  106.05   16.80
   8   4  -7  112.05   18.16
  -8  -4   7  123.86   18.37
  -8   4   8   38.23    8.77
   8   4  -8   37.34    9.46
  -8  -4   8   21.99    8.89
   8   4  -9   15.46    7.52
  -8  -4   9   11.90    6.08
   8   4 -10    5.51    5.84
  -8  -4  10    2.37    5.29
   8   4 -11    1.57    5.15
  -8  -4  11   11.79    6.98
   8   4 -12   87.52   17.11
  -8  -4  12  112.48   16.81
  -8  -4  12   89.50   16.15
  -8   4  13   30.09    8.65
   8   4 -13   14.33    7.68
  -8  -4  13   19.06    7.15
  -8  -4  13   11.28    7.21
  -8   4  14   36.05   10.27
   8  -4 -14   57.03   12.25
  -8  -4  14   53.44   11.33
  -8   4  15    1.83    4.56
   8  -4 -15    1.44    5.79
  -8  -4  15   -2.06    5.89
  -8   4  16   20.02    7.81
   8  -4 -16   16.61    8.21
  -8  -4  16   16.92    7.69
  -8   4  17   22.95    8.57
   8  -4 -17   26.61    9.61
  -8  -4  17   26.33    8.84
  -8   4  18   94.99   16.69
   8  -4 -18   74.12   16.38
  -8  -4  18   96.59   16.47
  -8   4  19    7.51    7.45
   8  -4 -19    5.43    7.32
  -8  -4  19    6.52    6.86
  -8   4  20   19.81    8.44
   8  -4 -20    6.62    8.62
  -8  -4  20   20.39    8.37
  -8   4  21   -0.85    5.95
   8  -4 -21    0.96    5.48
  -8  -4  21    5.49    5.32
  -8   4  22   26.96    9.07
   8  -4 -22    6.78    6.44
  -8  -4  22    7.50    6.52
  -8   4  23   14.91    8.25
   8  -4 -23   10.36    7.36
  -8  -4  23    9.95    7.74
  -8   4  24    5.12    6.60
   8  -4 -24    3.34    6.67
  -8  -4  24   16.89    7.63
  -8   4  25   -2.86    5.93
   8  -4 -25   -0.22    6.75
  -8  -4  25    3.73    6.62
  -8   4  26   -4.24    6.58
   8  -4 -26    0.61    5.68
  -8  -4  26    3.76    5.58
  -8   4  27    4.40    6.31
   8  -4 -27   -1.24    8.71
  -8  -4  27    5.55    6.31
  -8   4  28    5.21    6.91
   8  -4 -28    2.04    6.34
  -8  -4  28   17.85    8.72
  -8   4  29   -2.15    6.99
   8  -4 -29   15.84    9.19
  -8  -4  29   -0.30    6.33
  -8   4  30   -1.11    5.64
   8  -4 -30   -5.16    9.21
  -8  -4  30    6.56    6.55
  -8   4  31    5.03    7.14
   8  -4 -31    1.92    7.61
  -8  -4  31    4.83    6.76
  -8   4  32    7.01    7.84
   8  -4 -32   -3.80    7.87
  -8  -4  32   12.58    7.76
  -8   4  33    4.17    7.46
  -8  -4  33   12.97    8.97
  -8   4  34   21.50    9.65
  -8  -4  34   10.56    7.00
  -8   4  35    3.72    6.10
  -8  -4  35   -1.45    5.90
  -8   5   1   32.78    8.33
   8   5  -1   34.00    9.29
  -8  -5   1   38.77    9.95
  -8   5   2   16.84    6.52
   8   5  -2   28.15    8.13
  -8  -5   2   22.11    7.93
  -8   5   3   78.71   13.49
   8   5  -3   83.56   14.75
  -8  -5   3   93.68   15.52
  -8   5   4   16.51    6.34
   8   5  -4   26.03    8.20
  -8  -5   4   10.07    6.58
  -8   5   5   70.43   12.27
  -8  -5   5   58.21   12.34
  -8   5   6  108.73   15.83
   8   5  -6   87.41   15.82
  -8  -5   6   94.27   16.28
  -8   5   7    4.82    4.90
   8   5  -7    5.91    6.30
  -8  -5   7   -1.49    6.28
  -8   5   8    7.60    5.11
   8  -5  -8    7.35    6.55
   8   5  -8    1.67    6.18
  -8  -5   8   10.64    6.14
   8  -5  -9   11.48    6.58
   8   5  -9    6.99    6.00
   8  -5 -10  168.59   24.07
   8  -5 -11   34.55    9.79
   8  -5 -12   -0.72    6.19
  -8  -5  12    1.77    5.64
  -8   5  13   -2.87    5.15
   8  -5 -13    0.42    5.13
  -8  -5  13   -1.49    5.12
  -8   5  14    8.31    5.65
   8  -5 -14   11.69    6.78
  -8  -5  14   11.13    5.98
  -8   5  15   20.84    8.39
   8  -5 -15   12.79    9.10
  -8  -5  15   29.88    8.86
  -8   5  16   78.23   13.77
   8  -5 -16   46.69   12.22
  -8  -5  16   64.38   12.95
  -8   5  17    8.39    5.84
   8  -5 -17    2.23    7.09
  -8  -5  17    9.78    6.63
  -8   5  18   -1.03    5.52
   8  -5 -18    3.17    6.71
  -8  -5  18   15.30    7.82
  -8   5  19   26.55    8.89
   8  -5 -19   15.30    9.04
  -8  -5  19   23.08    9.09
  -8   5  20   46.63   10.66
   8  -5 -20   29.21   11.20
  -8   5  21   21.58    9.22
   8  -5 -21   35.57   11.11
  -8  -5  21   53.53   11.12
  -8   5  22   13.24    7.17
   8  -5 -22   10.03    7.72
  -8  -5  22   10.29    6.99
  -8   5  23   -0.42    5.47
   8  -5 -23   -1.27    6.87
  -8  -5  23    1.04    5.84
  -8   5  24   11.00    7.06
   8  -5 -24    4.65    7.51
  -8  -5  24    9.76    6.99
  -8   5  25    7.20    6.67
   8  -5 -25    4.33    7.27
  -8  -5  25   25.82    9.46
  -8   5  26    2.80    6.05
   8  -5 -26    6.13    7.32
  -8  -5  26   15.73    8.34
  -8   5  27   -0.70    6.85
   8  -5 -27    1.44    7.58
  -8  -5  27   13.70    7.95
  -8   5  28    0.84    6.52
   8  -5 -28   -0.46    8.10
  -8  -5  28   -0.78    5.59
  -8   5  29    4.12    5.76
   8  -5 -29    5.04    8.51
  -8  -5  29   11.46    7.43
  -8   5  30    1.79    7.52
   8  -5 -30    9.05    8.19
  -8  -5  30   16.24    8.24
  -8   5  31    7.78    7.31
   8  -5 -31   10.29    7.97
  -8  -5  31    5.26    6.77
  -8   5  32    3.67    6.24
   8  -5 -32    6.46    8.08
  -8  -5  32    6.60    7.86
  -8   5  33   -2.40    7.03
   8  -5 -33   -4.56    9.80
  -8  -5  33   -0.55    6.04
  -8   5  34    2.49    7.08
   8  -5 -34   -2.34    7.62
  -8  -5  34   -1.02    5.89
  -8   5  35    2.30    6.73
  -8  -5  35   14.17    7.59
  -8   6   1  109.33   15.60
   8  -6  -1   89.34   15.82
  -8   6   2  124.78   17.32
   8  -6  -2  114.11   18.13
  -8   6   3  117.98   15.95
   8  -6  -3   81.87   15.53
  -8   6   4   35.71    8.16
   8  -6  -4   31.73    8.95
  -8   6   5   22.07    6.71
   8  -6  -5   15.24    6.67
  -8   6   6   35.99    8.83
   8  -6  -6   43.32   10.37
  -8   6   7   30.95    8.49
   8  -6  -7   23.94    8.56
  -8   6   8   27.58    7.63
   8  -6  -8   18.81    8.31
   8  -6  -9    0.92    5.30
   8  -6 -10    5.23    5.93
   8  -6 -11   17.39    8.47
  -8  -6  11   16.28    7.12
   8  -6 -12   23.21    8.72
  -8  -6  12   30.38    8.76
  -8   6  13   20.00    7.99
   8  -6 -13   14.87    7.48
  -8  -6  13   14.28    7.09
  -8   6  14   45.62   10.55
   8  -6 -14    8.05    7.24
  -8  -6  14   51.20   10.49
  -8   6  15    6.75    6.28
   8  -6 -15   10.67    7.11
  -8  -6  15   18.87    7.61
  -8   6  16    8.11    6.93
   8  -6 -16    3.99    6.44
  -8  -6  16    8.06    6.70
  -8   6  17   85.26   15.48
   8  -6 -17   81.51   15.59
  -8  -6  17   66.94   14.15
  -8   6  18   18.56    8.89
   8  -6 -18   18.99    8.54
  -8  -6  18   28.80    9.44
  -8   6  19    6.78    6.70
   8  -6 -19    8.17    7.04
  -8  -6  19    8.95    6.71
  -8   6  20    2.27    5.63
   8  -6 -20    0.42    6.77
  -8  -6  20    3.24    5.99
  -8   6  21   -0.69    4.92
   8  -6 -21   -1.78    7.11
  -8  -6  21    0.00    4.37
  -8   6  22   11.75    6.81
   8  -6 -22    7.28    7.72
  -8  -6  22   15.29    7.14
  -8   6  23   24.34    8.70
   8  -6 -23   15.56    8.32
  -8  -6  23   18.03    8.21
  -8   6  24    6.03    5.84
   8  -6 -24    3.93    7.00
  -8  -6  24    1.64    5.99
  -8   6  25    9.12    7.27
   8  -6 -25   -0.28    5.77
  -8  -6  25    0.01    6.36
  -8   6  26    1.14    6.58
   8  -6 -26    1.09    6.56
  -8  -6  26   -2.33    6.66
  -8   6  27    4.43    6.70
   8  -6 -27   14.72    8.98
  -8  -6  27    6.04    7.46
  -8   6  28    8.97    7.42
   8  -6 -28    4.34    7.99
  -8  -6  28    3.57    6.52
  -8   6  29    8.40    7.00
   8  -6 -29    7.07    7.51
  -8  -6  29    7.68    7.26
  -8   6  30    7.08    7.19
   8  -6 -30    4.31    8.16
  -8  -6  30   -0.64    7.13
  -8   6  31    3.12    7.25
   8  -6 -31    3.61    7.26
  -8  -6  31    3.48    6.86
  -8   6  32    2.33    8.17
   8  -6 -32    0.01    7.81
  -8  -6  32   -4.21    6.75
  -8   6  33   12.52    8.08
   8  -6 -33   -0.09    6.72
  -8  -6  33    8.94    7.45
  -8   6  34   -4.70    8.39
   8  -6 -34    7.62    8.86
  -8  -6  34    1.19    7.93
   8  -6 -35    4.98    9.77
  -8  -6  35    5.38    7.96
  -8   7   1   16.25    6.49
   8  -7  -1   55.11   10.43
  -8   7   2    0.27    4.08
   8  -7  -2    1.10    5.56
  -8   7   3   36.68    8.76
   8  -7  -3   43.15    9.71
  -8   7   4    0.27    4.15
   8  -7  -4    0.58    5.90
  -8   7   5   79.83   12.83
   8  -7  -5   65.52   13.18
  -8   7   6   17.35    6.52
   8  -7  -6    6.73    5.96
  -8   7   7    1.02    4.25
   8  -7  -7    2.25    5.21
  -8   7   8    1.22    4.61
   8  -7  -8    0.27    4.36
   8  -7  -9   40.35   10.02
   8  -7 -10    7.14    5.92
   8  -7 -11   57.99   12.55
  -8  -7  11   61.21   12.20
   8  -7 -12    3.55    5.85
  -8  -7  12    3.66    4.50
  -8   7  13    5.58    5.88
   8  -7 -13   21.21    8.36
  -8  -7  13   23.23    7.25
  -8   7  14   36.33    9.75
   8  -7 -14   23.66    8.40
  -8  -7  14   20.07    7.50
  -8   7  15   75.71   13.70
   8  -7 -15   69.99   13.68
  -8  -7  15   61.26   12.96
  -8   7  16    2.70    5.99
   8  -7 -16    1.62    6.25
  -8  -7  16    3.25    5.44
  -8   7  17    4.78    6.08
   8  -7 -17    7.89    6.89
  -8  -7  17    5.25    7.02
  -8   7  18    2.83    5.49
   8  -7 -18    2.28    6.32
  -8  -7  18    1.21    5.22
  -8   7  19   -0.97    6.11
   8  -7 -19   -0.27    6.34
  -8  -7  19    7.25    6.71
  -8   7  20   -1.91    6.18
   8  -7 -20    3.40    6.45
  -8  -7  20   12.25    6.76
  -8   7  21   28.93    9.93
   8  -7 -21   16.68    8.67
  -8  -7  21   20.13    8.49
  -8   7  22    0.26    5.24
   8  -7 -22    4.69    6.81
  -8  -7  22    5.83    6.10
  -8   7  23    1.67    6.46
   8  -7 -23    1.17    6.27
  -8  -7  23   -3.54    6.71
  -8   7  24    2.51    6.14
   8  -7 -24   -0.14    7.12
  -8  -7  24    0.13    4.94
  -8   7  25    6.87    7.37
   8  -7 -25    6.28    8.31
  -8  -7  25   20.94    8.83
  -8   7  26    5.81    6.55
   8  -7 -26    1.05    6.29
  -8  -7  26   -0.85    5.76
  -8   7  27    6.91    7.91
   8  -7 -27   -1.28    6.55
  -8  -7  27    1.02    5.76
  -8   7  28    1.18    5.75
   8  -7 -28    0.10    7.34
  -8  -7  28   -0.40    6.43
  -8   7  29    2.29    5.93
   8  -7 -29   -0.09    7.17
  -8  -7  29   -0.72    5.30
  -8   7  30   -2.51    7.04
   8  -7 -30   -0.79    6.80
  -8  -7  30    5.62    7.66
  -8   7  31    1.77    6.28
   8  -7 -31    8.90    7.96
  -8  -7  31    6.76    6.07
  -8   7  32    0.70    7.05
   8  -7 -32   -0.87    8.11
  -8  -7  32   -2.72    6.24
  -8   7  33    0.83    7.76
   8  -7 -33   -0.01    6.94
  -8  -7  33   -2.55    6.85
  -8   7  34    0.67    6.90
   8  -7 -34   -0.19    7.22
  -8  -7  34   -3.15    7.38
   8  -7 -35   -1.69    7.36
  -8  -7  35   -1.80    7.03
   8  -7 -36   -1.78    7.77
  -8   8   1   67.55   12.15
   8  -8  -1   79.68   13.69
  -8   8   2   -1.43    4.91
   8  -8  -2    0.09    5.24
  -8   8   3   29.59    7.95
   8  -8  -3   31.66    8.98
  -8   8   4   23.18    6.93
   8  -8  -4   24.06    7.86
  -8   8   5   -0.37    5.00
   8  -8  -5    3.78    5.70
  -8   8   6   -0.63    3.97
   8  -8  -6   -0.69    5.71
  -8   8   7  120.56   17.04
   8  -8  -7   92.57   16.45
  -8   8   8    0.33    4.80
   8  -8  -8    2.07    6.19
   8  -8  -9   14.92    6.93
   8  -8 -10    7.20    7.31
  -8  -8  10    3.80    5.74
   8  -8 -11    2.45    6.18
  -8  -8  11    6.65    5.79
   8  -8 -12    7.04    6.40
  -8  -8  12    2.57    5.09
  -8   8  13   42.76   10.66
   8  -8 -13   43.46   11.60
  -8  -8  13   63.24   11.78
  -8   8  14    4.51    4.77
   8  -8 -14    1.13    6.34
  -8  -8  14   -1.70    5.35
  -8   8  15    6.11    7.24
   8  -8 -15   16.51    7.59
  -8  -8  15   11.62    7.31
  -8   8  16    2.13    5.63
   8  -8 -16   -0.32    6.09
  -8  -8  16    5.93    5.68
  -8   8  17    6.49    6.13
   8  -8 -17   23.73    8.94
  -8  -8  17   45.13    9.83
  -8   8  18    0.77    5.11
   8  -8 -18   -2.61    5.94
  -8  -8  18   -0.21    5.57
  -8   8  19    6.40    6.29
   8  -8 -19    7.20    6.36
  -8  -8  19   11.15    6.69
  -8   8  20    1.97    6.02
   8  -8 -20    1.44    5.55
  -8  -8  20   -2.13    6.70
  -8   8  21    0.86    4.72
   8  -8 -21    2.11    6.33
  -8  -8  21   -0.89    5.77
  -8   8  22   -0.75    5.13
   8  -8 -22   -1.58    6.77
  -8  -8  22    2.87    7.29
  -8   8  23   25.48    9.40
   8  -8 -23   14.47    8.31
  -8  -8  23   33.65    9.96
  -8   8  24    5.03    6.79
   8  -8 -24    6.32    6.48
  -8  -8  24    7.09    6.19
  -8   8  25    4.39    6.18
   8  -8 -25    2.00    6.26
  -8  -8  25    9.51    7.21
  -8   8  26    2.15    6.40
   8  -8 -26    2.88    6.88
  -8  -8  26   -1.34    5.61
  -8   8  27   12.02    8.12
   8  -8 -27   12.18    7.93
  -8  -8  27   15.61    8.22
  -8   8  28   -5.22    6.66
   8  -8 -28    0.47    7.33
  -8  -8  28    3.04    6.23
  -8   8  29    4.66    7.37
   8  -8 -29   17.44    9.10
  -8  -8  29    7.24    7.81
  -8   8  30    0.01    5.97
   8  -8 -30   -2.26    7.51
  -8  -8  30    1.64    6.75
  -8   8  31    4.69    7.03
   8  -8 -31   -0.35    6.06
  -8  -8  31    2.38    6.48
  -8   8  32    2.76    6.11
   8  -8 -32   -1.49    6.93
  -8  -8  32    2.50    7.01
  -8   8  33    7.53    8.14
   8  -8 -33    3.95    7.26
  -8  -8  33    1.72    5.49
  -8   8  34   -0.15    6.07
   8  -8 -34    0.80    6.15
  -8  -8  34    1.00    6.73
  -8  -8  35    2.91    5.93
  -8   9   1   94.05   14.29
   8  -9  -1   83.31   14.69
  -8   9   2    8.32    5.08
   8  -9  -2    3.64    5.17
  -8   9   3   42.12    9.69
   8  -9  -3   50.31   10.59
  -8   9   4    7.42    5.27
   8  -9  -4    3.41    5.57
  -8   9   5   60.28   11.40
   8  -9  -5   58.35   11.91
  -8   9   6    4.12    4.84
   8  -9  -6   -0.87    5.73
  -8   9   7    0.33    3.89
   8  -9  -7   12.69    6.04
  -8   9   8   -2.18    4.68
   8  -9  -8   -2.84    6.24
   8  -9  -9    0.84    5.11
  -8  -9   9    4.27    6.26
   8  -9 -10    3.21    5.54
  -8  -9  10    4.18    5.09
   8  -9 -11   68.62   14.06
  -8  -9  11   96.79   15.27
   8  -9 -12    2.28    5.57
  -8  -9  12   -1.32    5.33
  -8   9  13   -1.17    4.43
   8  -9 -13   -0.55    5.54
  -8  -9  13    5.19    5.15
  -8   9  14    2.38    4.67
   8  -9 -14    5.58    5.91
  -8  -9  14    3.82    5.95
  -8   9  15   63.09   12.79
   8  -9 -15   44.88   11.94
  -8  -9  15   64.56   12.55
  -8   9  16    7.45    5.69
   8  -9 -16    3.28    5.94
  -8  -9  16    3.96    5.84
  -8   9  17    2.21    4.91
   8  -9 -17   -1.61    5.91
  -8  -9  17    0.40    5.19
  -8   9  18    9.33    5.98
   8  -9 -18    6.86    7.93
  -8  -9  18   12.16    6.39
  -8   9  19   12.29    6.67
   8  -9 -19   11.35    7.77
  -8  -9  19   19.65    8.29
  -8   9  20    3.00    6.01
   8  -9 -20    2.30    5.91
  -8  -9  20   -0.57    5.72
  -8   9  21   26.39    9.31
   8  -9 -21   17.02    8.58
  -8  -9  21   21.61    8.44
  -8   9  22    3.27    5.82
   8  -9 -22    3.38    7.85
  -8  -9  22    1.59    5.71
  -8   9  23   -2.75    5.89
   8  -9 -23   -4.30    7.52
  -8  -9  23   -3.37    6.46
  -8   9  24   -1.76    6.21
   8  -9 -24    1.86    6.99
  -8  -9  24   -0.91    5.78
  -8   9  25   15.92    9.06
   8  -9 -25    6.42    8.37
  -8  -9  25   22.33    8.65
  -8   9  26   10.16    7.93
   8  -9 -26   -1.74    6.30
  -8  -9  26    6.34    6.43
  -8   9  27   -1.10    6.12
   8  -9 -27   -2.61    6.91
  -8  -9  27    0.10    5.70
  -8   9  28    3.33    6.89
   8  -9 -28    3.40    8.35
  -8  -9  28    0.09    5.72
  -8   9  29   -2.29    6.96
   8  -9 -29   -1.95    7.46
  -8  -9  29    3.79    6.76
  -8   9  30    3.14    6.26
   8  -9 -30   -0.04    6.67
  -8  -9  30    0.69    7.56
  -8   9  31    2.23    6.83
   8  -9 -31    0.27    8.51
  -8  -9  31    5.57    7.34
  -8   9  32    0.12    5.15
   8  -9 -32    1.70    7.41
  -8  -9  32   -1.94    6.18
  -8   9  33    3.42    7.79
   8 -10  -1   40.27    9.37
   8 -10  -2   -2.45    5.49
   8 -10  -3   28.89    8.20
   8 -10  -4   19.81    7.21
   8 -10  -6    0.01    4.29
   8 -10  -7   71.21   13.00
   8 -10  -8   -2.18    5.66
   8 -10  -9   11.20    6.58
  -8 -10   9    5.66    5.24
   8 -10 -10   -1.47    5.49
  -8 -10  10   -0.00    4.51
   8 -10 -11   10.96    7.13
  -8 -10  11    0.94    4.50
   8 -10 -12   -2.48    5.44
  -8 -10  12    0.75    4.58
  -8  10  13   60.07   11.72
   8 -10 -13   37.13   10.69
  -8 -10  13   51.45   11.01
  -8  10  14    2.52    5.77
   8 -10 -14    5.09    5.62
  -8 -10  14    0.68    5.22
  -8  10  15   -0.05    5.68
   8 -10 -15    5.21    5.66
  -8 -10  15    1.67    6.14
  -8  10  16   -2.66    5.76
   8 -10 -16    2.03    5.93
  -8 -10  16    0.11    5.10
  -8  10  17   45.96   11.57
   8 -10 -17   47.73   11.97
  -8 -10  17   40.24   10.15
  -8  10  18   -1.05    5.84
   8 -10 -18    0.29    6.01
  -8 -10  18   -0.22    5.51
  -8  10  19    4.48    6.45
   8 -10 -19   13.10    8.36
  -8 -10  19   19.55    8.21
  -8  10  20    0.71    5.76
   8 -10 -20    3.06    5.66
  -8 -10  20   -0.07    5.14
  -8  10  21    4.14    6.06
   8 -10 -21   -0.12    5.86
  -8 -10  21   14.39    6.96
  -8  10  22    6.97    5.94
   8 -10 -22    0.45    5.69
  -8 -10  22   -2.45    5.80
  -8  10  23   10.46    7.39
   8 -10 -23    7.45    6.46
  -8  10  24   -2.26    6.12
   8 -10 -24   -0.94    5.63
  -8  10  25    5.52    6.85
   8 -10 -25   -1.56    7.68
  -8  10  26   -2.52    6.01
   8 -10 -26    2.05    7.71
  -8  10  27   -1.95    5.90
   8 -10 -27    7.46    6.57
  -8  10  28    0.79    6.66
   8 -10 -28    2.33    6.53
  -8  10  29   -0.23    7.01
   8 -10 -29    4.84    7.05
  -8  10  30    4.42    5.71
  -8  10  31   -0.10    6.74
  -8  10  32    0.19    6.50
  -8  10  33    1.68    6.46
   8 -11  -1   33.51    8.80
   8 -11  -2   11.73    6.00
   8 -11  -3   10.32    5.96
   8 -11  -4    2.94    5.14
   8 -11  -5   26.65    7.86
   8 -11  -6    3.00    5.00
   8 -11  -7    0.53    3.92
   8 -11  -8    6.53    6.29
   8 -11  -9   13.03    7.08
   8 -11 -10   -0.25    5.52
   8 -11 -11   15.33    7.18
   8 -11 -12   -1.34    6.13
   8 -11 -13    4.58    5.89
   8 -11 -14    2.99    6.18
   8 -11 -15   27.49    9.99
   8 -11 -16   -3.96    6.67
   8 -11 -17    0.70    6.23
   8 -11 -18    2.09    6.22
   8 -11 -19   10.22    7.62
   8 -11 -20   -0.05    5.86
   8 -11 -21   11.15    7.86
   8 -11 -22    3.42    8.25
   8 -11 -23    0.17    6.28
   8 -11 -24   -1.17    7.28
   8 -11 -25   14.47    8.64
   8 -11 -26    8.53    7.33
   8 -12  -1   -0.62    4.42
   8 -12  -2    0.73    5.53
   8 -12  -3   45.14    9.62
   8 -12  -4   -1.87    4.78
   8 -12  -5   -0.01    4.98
   8 -12  -6    7.37    5.61
   8 -12  -7   36.86    9.41
   8 -12  -8    2.67    5.17
   8 -12  -9   12.29    6.46
   8 -12 -10    5.19    5.85
   8 -12 -11    4.90    5.46
   8 -12 -12    1.46    5.62
   8 -12 -13   18.79    7.87
   8 -12 -14   -0.56    6.17
   8 -12 -15   -0.29    5.89
   8 -12 -16    2.58    5.80
   8 -12 -17    2.36    5.75
   8 -12 -18    3.89    5.33
   8 -12 -19   11.65    7.09
   8 -12 -20   -0.34    5.84
   8 -12 -21    0.24    6.37
   8 -12 -22   -2.41    6.59
   8 -12 -23    7.28    6.58
   8 -13  -1    6.78    5.35
   8 -13  -2    0.85    4.86
   8 -13  -3   -1.64    4.91
   8 -13  -4    8.08    5.70
   8 -13  -5   30.90    8.68
   8 -13  -6    0.78    4.55
   8 -13  -7    0.33    5.30
   8 -13  -8   -2.04    5.17
   8 -13  -9    4.60    5.32
   8 -13 -10    1.59    5.71
   8 -13 -11   13.12    6.62
   8 -13 -12    7.71    5.85
   8 -13 -13   -0.52    4.85
   8 -13 -14    2.70    5.54
   8 -13 -15   17.63    7.73
   8 -13 -16    2.95    6.42
   8 -13 -17   -2.85    6.19
   8 -13 -18    2.02    5.95
   8 -13 -19    2.28    5.98
   8 -13 -20    1.69    5.31
   8 -14  -1   18.91    6.40
   8 -14  -2    0.25    4.51
   8 -14  -3    6.43    5.61
   8 -14  -4    0.55    5.20
   8 -14  -5   -0.17    4.70
   8 -14  -6    0.45    4.41
   8 -14  -7    8.29    5.85
   8 -14  -8   14.46    6.63
   8 -14  -9    0.63    5.29
   8 -14 -10   -0.73    5.01
   8 -14 -11    2.71    5.20
   8 -14 -12    0.66    5.70
   8 -14 -13    1.90    5.36
   8 -14 -14   -0.94    5.41
   8 -14 -15   -0.17    4.98
   8 -14 -16    8.26    6.44
   8 -15  -1    1.94    4.40
   8 -15  -2   -0.51    4.45
   8 -15  -3   -0.05    4.65
   8 -15  -4    7.86    5.46
   8 -15  -5    2.81    5.13
   8 -15  -6    4.78    5.35
   8 -15  -7    2.41    5.15
   8 -15  -8   -1.47    4.55
   8 -15  -9    0.48    5.04
   8 -15 -10    4.77    5.31
   8 -15 -11    5.85    6.14
   8 -15 -12   -1.66    5.90
   8 -16  -1   -1.19    4.98
   8 -16  -2    5.74    5.43
   8 -16  -3    0.76    4.13
   8 -16  -4    0.17    4.53
   8 -16  -5   -0.48    4.83
   8 -16  -6   -0.50    4.22
  -7   0   1  872.99   94.83
  -7   0   1  857.01   95.39
   7   0  -1  920.50   96.44
  -7   0   2    0.75    3.90
  -7   0   2   -0.03    4.49
   7   0  -2    0.41    4.56
  -7   0   3   16.33    5.28
  -7   0   3   11.40    6.37
   7   0  -3   16.73    6.58
  -7   0   4    1.30    3.45
  -7   0   4    0.47    4.17
   7   0  -4    0.34    4.52
  -7   0   5   31.65    7.86
  -7   0   5   48.30    9.57
   7   0  -5   42.63    9.71
  -7   0   6   -0.14    3.30
  -7   0   6   -0.73    4.56
   7   0  -6    0.60    4.05
  -7   0   7  304.26   39.79
  -7   0   7  398.79   41.54
   7   0  -7  347.22   41.42
  -7   0   8   -2.45    4.63
  -7   0   8   -0.81    4.25
   7   0  -8   -1.82    4.64
  -7   0   9   10.69    5.62
  -7   0   9   21.71    6.46
   7   0  -9    6.88    6.07
  -7   0  10    5.36    5.00
  -7   0  10    0.41    4.76
   7   0 -10    0.32    5.31
  -7   0  11  311.59   39.09
  -7   0  11  352.07   39.67
   7   0 -11  321.16   40.19
  -7   0  12   -2.22    4.87
  -7   0  12   -1.60    4.50
   7   0 -12   -2.50    5.71
  -7   0  13  113.57   17.06
   7   0 -13  106.51   17.68
  -7   0  14   -1.69    4.79
   7   0 -14   -2.40    6.01
   7   0 -15    5.20    6.28
   7   0 -16    1.58    6.02
  -7   0  17  482.84   53.68
   7   0 -17  421.70   54.08
  -7   0  18    3.50    4.95
   7   0 -18   -3.30    6.28
  -7   0  19   15.23    7.26
   7   0 -19    8.14    7.17
  -7   0  20   -0.79    5.01
   7   0 -20   -2.79    6.75
  -7   0  21   11.97    7.70
   7   0 -21   10.82    7.61
  -7   0  22    1.29    5.36
   7   0 -22    0.55    6.28
  -7   0  23   45.82   11.96
  -7   0  24   -6.09    8.19
   7   0 -24   -2.09    7.47
  -7   0  25    1.00    5.22
   7   0 -25    0.65    6.07
  -7   0  26    3.19    5.68
   7   0 -26   -1.65    6.66
  -7   0  27   59.82   13.83
  -7   0  28    1.09    6.06
  -7   0  29    8.16    7.45
  -7   0  30    3.83    6.00
  -7   0  31   31.66   11.03
  -7   0  32    0.00    6.15
  -7   0  33   39.43   11.74
  -7   0  34   -3.14    8.12
  -7   0  35    5.89    6.89
  -7   0  36   -1.95    7.29
  -7   0  37   -3.53    8.52
  -7   1   1    1.35    4.49
  -7   1   1    3.30    5.15
   7  -1  -1    1.10    3.64
   7  -1  -1    2.17    5.60
   7   1  -1    1.29    4.85
  -7  -1   1   -0.36    3.53
  -7  -1   1    7.83    5.04
  -7   1   2   53.80    9.32
  -7   1   2   46.98    9.64
   7  -1  -2   45.82    8.29
   7  -1  -2   34.27    9.55
   7   1  -2   46.38    9.98
  -7  -1   2   61.47   10.01
  -7  -1   2   36.60    9.20
  -7   1   3  288.70   36.11
  -7   1   3  293.61   36.62
   7  -1  -3  306.01   37.39
   7   1  -3  272.92   36.94
  -7  -1   3  388.32   37.56
  -7  -1   3  325.25   37.48
  -7   1   4   -1.19    3.64
  -7   1   4   -0.64    4.19
   7  -1  -4    0.05    4.45
   7   1  -4   -1.08    4.51
  -7  -1   4   -1.63    4.10
  -7  -1   4   -0.67    4.18
  -7   1   5   95.31   13.96
  -7   1   5  104.89   14.89
   7  -1  -5  100.92   15.12
   7   1  -5   85.08   14.51
  -7  -1   5   76.58   13.38
  -7  -1   5   83.94   14.27
  -7   1   6   -1.21    3.88
  -7   1   6    2.84    4.11
   7  -1  -6    2.82    4.81
   7   1  -6   -2.77    4.86
  -7  -1   6    2.07    4.06
  -7  -1   6    2.95    4.90
  -7   1   7   38.47    8.06
  -7   1   7   37.82    8.63
   7  -1  -7   26.24    8.31
   7   1  -7   37.94    9.24
  -7  -1   7   46.08    8.70
  -7  -1   7   36.97    8.70
  -7   1   8   16.95    6.00
  -7   1   8   26.50    7.18
   7  -1  -8   24.34    7.62
   7   1  -8   19.66    6.73
  -7  -1   8   15.47    5.63
  -7  -1   8   11.83    5.87
  -7   1   9  310.77   39.05
  -7   1   9  406.32   40.46
   7  -1  -9  305.62   39.77
   7   1  -9  296.36   39.70
  -7  -1   9  317.13   39.10
  -7  -1   9  365.91   40.15
  -7   1  10   25.67    7.17
  -7   1  10   32.88    7.74
   7  -1 -10   19.15    7.22
   7   1 -10   17.70    7.16
  -7  -1  10   29.93    7.65
  -7  -1  10   19.65    6.88
  -7   1  11   78.15   13.76
  -7   1  11   81.00   13.71
   7  -1 -11   76.92   14.37
   7   1 -11   63.65   13.79
  -7  -1  11  132.31   15.97
  -7  -1  11   85.03   14.11
  -7   1  12   -1.36    4.01
   7  -1 -12   -2.61    4.91
   7   1 -12    3.40    5.82
  -7  -1  12    1.91    4.75
  -7  -1  12    0.12    4.72
   7  -1 -13  201.92   25.59
   7   1 -13  171.79   24.71
  -7  -1  13  155.58   23.20
   7  -1 -14    2.57    5.22
   7   1 -14    4.11    5.98
  -7  -1  14    8.89    5.62
   7  -1 -15  128.16   19.94
   7   1 -15  120.49   19.69
  -7  -1  15  121.79   18.67
   7  -1 -16    8.90    7.10
   7   1 -16   18.04    8.30
  -7  -1  16   38.07    8.83
  -7   1  17   29.16    8.85
   7  -1 -17   36.49   10.18
   7   1 -17   26.58    9.15
  -7  -1  17   40.18    9.81
  -7  -1  17   26.24    8.70
  -7   1  18    0.55    5.17
   7  -1 -18    0.99    6.70
   7   1 -18    3.58    6.77
  -7  -1  18    1.08    5.44
  -7   1  19  162.68   24.90
   7  -1 -19  201.19   27.30
   7   1 -19  192.76   27.03
  -7  -1  19  172.18   25.30
  -7   1  20    5.27    6.27
   7  -1 -20    5.84    7.09
   7   1 -20    1.77    6.46
  -7  -1  20    7.73    6.27
  -7   1  21   46.38   11.71
   7  -1 -21   41.95   12.28
   7   1 -21   72.47   15.03
  -7  -1  21   64.77   12.63
  -7   1  22   -2.04    5.68
   7  -1 -22   -1.30    5.58
   7   1 -22   -0.05    5.63
  -7  -1  22   -0.98    5.63
  -7   1  23   45.03   11.83
   7  -1 -23   36.67   11.38
   7   1 -23   32.55   11.47
  -7  -1  23   56.33   12.10
  -7   1  24   25.11    9.92
   7   1 -24    2.34    6.76
  -7  -1  24   26.19    9.10
  -7   1  25   65.51   14.58
  -7  -1  25   62.41   13.68
  -7   1  26   -5.37    7.06
  -7  -1  26    1.91    6.65
  -7   1  27    8.74    7.44
  -7  -1  27    1.86    6.16
  -7   1  28   -3.16    6.61
   7  -1 -28   -0.06    6.56
  -7  -1  28    3.19    6.13
  -7   1  29   41.41   11.27
  -7  -1  29   36.72   11.20
  -7   1  30    1.39    5.66
  -7  -1  30    0.42    6.11
  -7   1  31   23.07    9.28
  -7  -1  31   23.44    9.52
  -7   1  32   -1.78    6.78
  -7  -1  32   -2.76    6.53
  -7   1  33    4.49    6.53
  -7  -1  33    6.28    7.66
  -7   1  34    2.76    6.86
  -7  -1  34   -0.87    7.65
  -7   1  35   22.10    9.75
  -7  -1  35   11.81    7.89
  -7   1  36    2.58    7.63
  -7  -1  36   -4.35    9.71
  -7   1  37   -1.39    6.86
  -7  -1  37   -1.95    6.46
  -7   2   1   48.75    9.04
  -7   2   1   41.71    9.03
   7  -2  -1   59.04    9.13
   7  -2  -1   36.29    9.31
   7   2  -1   51.94   10.94
  -7  -2   1   60.84   10.06
  -7  -2   1   43.84    9.72
  -7   2   2   64.94   10.01
  -7   2   2   56.00   10.17
   7  -2  -2   57.46    9.12
   7  -2  -2   65.47   11.45
   7   2  -2   42.92   10.19
  -7  -2   2   36.03    8.94
  -7  -2   2   41.13    9.92
  -7   2   3   12.76    5.35
  -7   2   3   17.01    5.70
   7  -2  -3   14.17    4.76
   7  -2  -3    8.62    5.56
   7   2  -3    7.12    5.63
  -7  -2   3    4.09    4.28
  -7  -2   3    9.37    5.92
  -7   2   4    4.97    4.43
  -7   2   4    7.15    5.39
   7  -2  -4    7.30    5.88
   7   2  -4   10.99    5.80
  -7  -2   4    4.49    4.07
  -7  -2   4    5.93    4.89
  -7   2   5  283.96   34.26
  -7   2   5  263.64   34.20
   7  -2  -5  298.10   35.42
   7   2  -5  283.33   35.35
  -7  -2   5  297.40   34.55
  -7  -2   5  312.04   35.68
  -7   2   6   23.02    6.35
  -7   2   6   16.25    5.86
   7  -2  -6   11.89    5.71
   7   2  -6   16.97    6.62
  -7  -2   6   15.58    5.36
  -7  -2   6    6.36    5.47
   7  -2  -7  240.97   33.65
   7   2  -7  280.36   34.59
  -7  -2   7  290.27   33.67
  -7  -2   7  301.85   34.55
  -7   2   8    5.06    4.14
   7  -2  -8    9.13    5.79
   7   2  -8    3.47    5.23
  -7  -2   8    0.84    4.07
  -7  -2   8    0.44    4.42
  -7   2   9   81.83   13.01
   7  -2  -9   57.56   12.71
   7   2  -9   82.62   13.68
  -7  -2   9   71.97   12.46
  -7  -2   9   76.68   12.97
  -7   2  10   14.82    6.05
   7  -2 -10   16.01    7.28
   7   2 -10   20.40    7.53
  -7  -2  10   15.60    6.22
  -7  -2  10   21.93    7.38
  -7   2  11  157.91   22.13
   7  -2 -11  152.11   22.60
   7   2 -11  174.49   23.62
  -7  -2  11  161.46   22.21
  -7  -2  11  173.44   22.79
  -7   2  12   46.69   10.38
   7  -2 -12   56.59   11.47
   7   2 -12   46.77   11.30
  -7  -2  12   60.21   11.01
  -7  -2  12   63.07   11.65
   7  -2 -13   83.05   14.28
   7   2 -13   54.05   13.06
  -7  -2  13   82.50   13.63
   7  -2 -14   -0.67    5.54
   7   2 -14    1.28    5.22
  -7  -2  14    1.05    5.32
   7  -2 -15   29.60    8.98
   7   2 -15    6.11    6.16
  -7  -2  15   25.78    8.20
   7  -2 -16  106.15   17.75
   7   2 -16   95.80   17.14
  -7  -2  16   94.65   16.13
  -7   2  17   60.63   12.72
   7  -2 -17   69.04   14.18
   7   2 -17   94.89   15.87
  -7  -2  17   61.27   12.72
  -7  -2  17   65.03   13.04
  -7   2  18   41.09   10.91
   7  -2 -18   60.34   13.00
   7   2 -18   50.40   12.19
  -7  -2  18   72.84   13.44
  -7  -2  18   47.76   11.34
  -7   2  19    1.70    4.61
   7  -2 -19    1.65    5.69
   7   2 -19    2.40    5.96
  -7  -2  19   -1.53    6.38
  -7  -2  19    2.12    5.91
  -7   2  20   12.77    6.97
   7   2 -20    1.93    6.48
  -7  -2  20   13.87    7.14
  -7  -2  20    6.30    6.13
  -7   2  21   55.21   12.63
   7   2 -21   69.04   14.52
  -7  -2  21   66.53   13.42
  -7   2  22   11.69    7.62
  -7  -2  22    2.51    6.21
  -7   2  23   39.02   11.19
  -7  -2  23   49.05   12.21
  -7   2  24   -1.32    5.93
  -7  -2  24    0.64    5.48
  -7   2  25   16.81    8.73
   7  -2 -25   18.00    9.60
  -7  -2  25   18.36    8.39
  -7   2  26   -1.29    6.11
   7  -2 -26    1.83    6.27
  -7  -2  26    0.44    6.07
  -7   2  27   27.90    9.00
   7  -2 -27   20.76    9.77
  -7  -2  27   22.09    8.89
  -7   2  28   10.79    8.44
   7  -2 -28    9.06    7.96
  -7  -2  28    8.92    7.54
  -7   2  29    6.84    6.34
   7  -2 -29    8.02    7.92
  -7  -2  29    9.76    6.44
  -7   2  30   -1.14    5.70
   7  -2 -30    2.03    6.93
  -7  -2  30    1.07    5.97
  -7   2  31   17.21    8.89
  -7  -2  31   12.78    7.92
  -7   2  32    0.19    5.96
  -7  -2  32   -2.01    6.66
  -7   2  33   13.28    8.70
  -7  -2  33   12.07    7.87
  -7   2  34   -3.02    7.22
  -7  -2  34    0.34    6.64
  -7   2  35   -1.36    6.78
  -7  -2  35    0.35    7.56
  -7   2  36    3.78    7.26
  -7  -2  36   -0.99    6.25
  -7  -2  37   13.70    9.22
  -7   3   1    2.50    3.63
   7  -3  -1   -0.00    3.57
   7  -3  -1   -0.38    4.23
   7   3  -1   -0.05    4.80
  -7  -3   1   -0.62    3.65
  -7  -3   1    2.70    4.21
  -7   3   2  164.09   22.38
   7  -3  -2  183.23   22.11
   7  -3  -2  168.98   23.56
   7   3  -2  161.58   23.63
  -7  -3   2  187.38   23.14
  -7  -3   2  205.04   24.52
  -7   3   3   57.80   10.27
   7  -3  -3   52.15    9.27
   7  -3  -3   49.63   10.33
   7   3  -3   53.44   11.07
  -7  -3   3   50.52    9.64
  -7  -3   3   65.70   11.44
  -7   3   4    7.34    5.27
   7  -3  -4   11.45    5.73
   7   3  -4    8.35    5.32
  -7  -3   4   11.08    5.29
  -7  -3   4   16.01    6.46
  -7   3   5   83.20   12.56
   7  -3  -5  101.01   14.39
   7   3  -5   98.68   14.32
  -7  -3   5   94.40   12.98
  -7  -3   5   35.58   10.90
  -7   3   6   20.67    6.45
   7  -3  -6    7.85    5.87
   7   3  -6   20.21    7.30
  -7  -3   6   10.20    5.55
  -7  -3   6   28.40    7.80
  -7   3   7   -1.63    4.76
   7  -3  -7    4.56    5.09
   7   3  -7    1.11    4.31
  -7  -3   7   -1.49    4.51
  -7  -3   7   -0.63    4.45
  -7   3   8   -0.92    4.55
   7  -3  -8   -0.43    4.03
   7   3  -8   -1.70    4.69
  -7  -3   8    3.18    4.52
  -7  -3   8   -1.04    4.59
  -7   3   9  253.31   30.22
   7  -3  -9  233.86   30.54
   7   3  -9  255.04   31.39
  -7  -3   9  211.99   29.26
  -7  -3   9  251.95   30.80
  -7   3  10   86.93   13.13
   7  -3 -10   28.82   10.54
   7   3 -10   66.66   13.04
  -7  -3  10   89.88   13.01
  -7  -3  10  105.38   14.51
  -7   3  11    4.09    4.43
   7  -3 -11    0.74    4.55
   7   3 -11    5.20    5.07
  -7  -3  11    2.17    4.31
  -7  -3  11    5.55    4.86
  -7   3  12   -0.95    4.97
   7  -3 -12   -0.14    5.22
   7   3 -12    0.65    4.67
  -7  -3  12   -1.40    4.28
  -7  -3  12   -0.46    4.57
   7  -3 -13  143.32   18.57
   7   3 -13   77.60   15.79
  -7  -3  13   88.87   15.44
   7  -3 -14  106.44   17.90
   7   3 -14  113.51   18.42
  -7  -3  14  110.62   17.80
   7  -3 -15  171.25   25.92
   7   3 -15  177.35   26.29
  -7  -3  15  220.50   26.77
  -7   3  16   22.90    8.47
   7  -3 -16   20.34    7.96
   7   3 -16   11.70    7.33
  -7  -3  16   31.28    8.21
  -7  -3  16   18.69    7.45
  -7   3  17    3.36    5.41
   7   3 -17    4.29    6.64
  -7  -3  17    3.09    5.42
  -7  -3  17    0.45    4.98
  -7   3  18   39.69    9.55
   7   3 -18   20.70    8.48
  -7  -3  18   42.48   10.37
  -7  -3  18    9.99    6.93
  -7   3  19  283.90   38.29
   7   3 -19  289.78   39.60
  -7  -3  19  349.83   39.47
  -7   3  20   -0.76    6.13
  -7  -3  20    3.84    7.09
  -7   3  21    4.90    5.72
   7  -3 -21    5.33    7.29
  -7  -3  21   10.54    7.26
  -7   3  22   -2.05    5.52
   7  -3 -22   -4.25    7.94
  -7  -3  22    1.00    5.76
  -7   3  23   26.49    8.77
   7  -3 -23   21.23    8.91
  -7  -3  23   12.13    7.18
  -7   3  24    3.53    7.25
   7  -3 -24    7.46    7.45
  -7  -3  24    8.40    6.91
  -7   3  25   41.30   10.43
   7  -3 -25   13.33    8.35
  -7  -3  25   32.12   10.69
  -7   3  26    5.07    5.15
   7  -3 -26    0.88    6.71
  -7  -3  26    1.66    6.24
  -7   3  27    1.32    6.05
   7  -3 -27    2.35    6.32
  -7  -3  27    6.78    6.57
  -7   3  28    0.48    6.32
   7  -3 -28    6.85    7.48
  -7  -3  28    0.31    6.83
  -7   3  29    9.17    7.35
   7  -3 -29   15.69    8.60
  -7  -3  29    6.38    6.59
  -7   3  30    6.16    6.39
   7  -3 -30   10.67    8.71
  -7  -3  30   -2.13    6.02
  -7   3  31   21.92    8.91
   7  -3 -31    7.83    7.83
  -7  -3  31   24.42    9.60
  -7   3  32   13.92    7.88
  -7  -3  32    1.22    5.04
  -7   3  33    7.83    6.73
  -7  -3  33    8.43    9.11
  -7   3  34    5.59    9.08
  -7  -3  34    9.34    7.14
  -7   3  35   11.22    9.05
  -7  -3  35    8.52    7.85
  -7   3  36   -4.71    7.74
  -7  -3  36    2.57    6.35
  -7  -3  37   -1.48    6.30
  -7   4   1   76.88   11.90
   7  -4  -1   78.06   11.47
   7  -4  -1   76.42   13.02
   7   4  -1   62.40   12.58
  -7  -4   1   72.71   12.08
  -7  -4   1   79.63   13.76
  -7   4   2   86.47   14.44
   7  -4  -2  102.56   14.37
   7  -4  -2  105.58   16.04
   7   4  -2  107.71   16.37
  -7  -4   2  108.13   15.42
  -7  -4   2  124.69   17.20
  -7   4   3   15.96    5.53
   7  -4  -3   14.48    5.10
   7  -4  -3   16.99    6.26
   7   4  -3   15.28    6.24
  -7  -4   3   19.47    6.41
  -7  -4   3   14.13    6.65
  -7   4   4   27.42    7.31
   7  -4  -4   45.46    7.93
   7  -4  -4   39.34    8.90
   7   4  -4   34.36    9.19
  -7  -4   4   42.23    8.52
  -7  -4   4   41.80    9.16
  -7   4   5  107.88   13.62
   7  -4  -5   85.63   13.58
   7   4  -5   76.43   13.46
  -7  -4   5   77.55   12.56
  -7  -4   5   53.67   12.28
  -7   4   6   61.89   11.47
   7  -4  -6   66.00   12.62
   7   4  -6   89.75   13.82
  -7  -4   6   71.43   12.23
  -7  -4   6   86.49   13.61
  -7   4   7   46.75    9.18
   7  -4  -7   34.95    9.29
   7   4  -7   52.30   10.57
  -7  -4   7   42.03    9.22
  -7  -4   7   52.85   10.86
  -7   4   8   72.42   12.11
   7  -4  -8   66.93   12.23
   7   4  -8   80.76   13.44
  -7  -4   8   52.74   11.27
  -7   4   9   30.89    7.73
   7  -4  -9   28.06    8.35
   7   4  -9   33.25    8.87
  -7  -4   9   34.60    8.06
  -7  -4   9   31.05    8.32
  -7   4  10    3.87    5.09
   7  -4 -10    3.24    4.69
   7   4 -10    2.23    5.67
  -7  -4  10    1.57    3.83
  -7  -4  10   -0.09    4.26
  -7   4  11  126.71   18.33
   7  -4 -11  110.14   18.32
   7   4 -11  118.15   18.95
  -7  -4  11  112.42   17.51
  -7  -4  11  145.44   19.40
  -7   4  12  170.82   21.17
   7  -4 -12  123.23   20.26
   7   4 -12  129.96   20.85
  -7  -4  12  140.85   20.30
  -7  -4  12  142.78   21.05
   7   4 -13  104.73   18.67
  -7  -4  13  149.28   20.03
   7   4 -14   23.20    8.47
  -7  -4  14   30.20    8.69
   7   4 -15   50.84   12.14
  -7  -4  15   61.60   12.64
  -7   4  16   39.74   10.24
   7   4 -16   50.87   11.50
  -7  -4  16   21.11    8.50
  -7  -4  16   55.53   11.50
  -7   4  17  169.34   24.22
  -7  -4  17  164.33   23.74
  -7   4  18   43.17   10.44
   7  -4 -18   24.01    9.46
  -7  -4  18   35.05    9.30
  -7   4  19   11.70    7.12
   7  -4 -19   16.46    8.55
  -7  -4  19   19.06    7.42
  -7   4  20   36.76    9.49
   7  -4 -20    3.13    7.14
  -7  -4  20   36.38    9.30
  -7   4  21   47.69   11.93
   7  -4 -21   44.41   12.55
  -7  -4  21   57.36   12.12
  -7   4  22   43.23   10.35
   7  -4 -22   24.63    9.69
  -7  -4  22    7.50    7.14
  -7   4  23   10.55    7.55
   7  -4 -23   13.20    8.29
  -7  -4  23    6.19    6.74
  -7   4  24    1.24    5.62
   7  -4 -24    5.71    7.17
  -7  -4  24    1.77    5.86
  -7   4  25   11.04    7.74
   7  -4 -25   -0.72    6.65
  -7   4  26   10.86    7.40
   7  -4 -26    9.97    8.69
  -7  -4  26   19.39    8.71
  -7   4  27   14.02    8.48
   7  -4 -27   12.85    8.28
  -7  -4  27   18.08    8.64
  -7   4  28    2.08    6.53
   7  -4 -28    5.11    7.82
  -7  -4  28    3.83    5.85
  -7   4  29    3.27    6.47
   7  -4 -29    3.58    6.55
  -7  -4  29    1.90    7.06
  -7   4  30   -1.03    5.66
   7  -4 -30   -1.77    7.64
  -7  -4  30    0.41    5.78
  -7   4  31    5.78    7.75
   7  -4 -31   -0.87    6.48
  -7  -4  31    5.65    6.42
  -7   4  32    3.56    6.74
   7  -4 -32    8.34    8.51
  -7  -4  32   11.60    7.55
  -7   4  33   10.33    7.69
   7  -4 -33    9.69    8.15
  -7  -4  33   16.08    9.19
  -7   4  34   -0.80    5.68
  -7  -4  34   -1.21    6.82
  -7   4  35   -3.29    7.65
  -7  -4  35   -2.59    7.51
  -7   4  36   -2.91    7.24
  -7  -4  36   10.10    8.35
  -7  -4  37    9.28    8.05
  -7   5   1    0.26    3.97
   7  -5  -1    1.25    3.05
   7  -5  -1    2.48    4.80
   7   5  -1    4.21    4.09
  -7  -5   1    1.02    4.53
  -7  -5   1    0.32    4.86
  -7   5   2   -0.26    3.72
   7  -5  -2    1.12    3.31
   7  -5  -2    3.41    4.38
   7   5  -2    2.59    4.92
  -7  -5   2    1.57    3.81
  -7  -5   2    3.22    5.14
  -7   5   3   48.96    9.00
   7  -5  -3   53.08    8.67
   7  -5  -3   56.96   10.28
   7   5  -3   48.57   10.07
  -7  -5   3   34.49    8.38
  -7  -5   3   36.78    9.33
  -7   5   4  140.57   18.42
   7  -5  -4  141.12   17.68
   7  -5  -4  113.84   18.58
   7   5  -4  128.90   18.99
  -7  -5   4  149.60   18.90
  -7  -5   4  118.27   19.00
  -7   5   5   56.79    9.34
   7  -5  -5   56.31    9.90
   7   5  -5   16.69    7.36
  -7  -5   5   32.07    7.51
  -7  -5   5   27.59    8.67
  -7   5   6    2.43    4.53
   7  -5  -6    3.24    4.79
   7   5  -6    6.50    4.94
  -7  -5   6    1.39    4.34
  -7  -5   6    6.81    4.90
  -7   5   7   21.07    6.25
   7   5  -7   13.85    6.31
  -7  -5   7   20.34    6.30
  -7  -5   7   12.56    6.64
  -7   5   8   87.28   14.25
   7   5  -8   75.91   14.65
  -7  -5   8  103.74   14.83
  -7  -5   8  103.40   15.90
  -7   5   9  119.93   18.51
   7   5  -9  136.07   19.80
  -7  -5   9  137.06   18.86
  -7  -5   9  135.62   19.64
  -7   5  10   26.81    8.11
   7   5 -10   27.30    8.58
  -7  -5  10   46.81    9.34
  -7  -5  10   47.86    9.93
  -7   5  11  128.99   16.88
   7   5 -11   91.71   16.14
  -7  -5  11   81.71   15.09
  -7  -5  11  106.18   16.55
  -7   5  12    1.02    4.75
   7   5 -12   -0.45    4.85
  -7  -5  12   -0.49    5.69
   7   5 -13   34.41    9.97
  -7  -5  13   42.09   10.44
   7  -5 -14   52.31   11.93
   7  -5 -15  187.80   26.59
  -7   5  16   -0.84    4.66
   7  -5 -16    4.65    5.89
  -7  -5  16    1.39    4.80
  -7   5  17    6.17    6.57
   7  -5 -17    7.71    6.70
  -7  -5  17    6.21    6.12
  -7   5  18    4.10    5.67
   7  -5 -18   19.41    7.87
  -7  -5  18    9.19    6.70
  -7   5  19   35.51   10.23
   7  -5 -19   47.98   11.69
  -7  -5  19   37.65   10.17
  -7   5  20   23.50    8.89
   7  -5 -20   43.61   10.91
  -7  -5  20   26.38    9.00
  -7   5  21    9.32    7.38
   7  -5 -21    6.79    7.72
  -7  -5  21    6.11    7.32
  -7   5  22    1.61    5.97
   7  -5 -22    1.04    5.64
  -7  -5  22   -3.56    6.01
  -7   5  23   16.08    7.81
   7  -5 -23    2.64    7.25
  -7  -5  23    8.41    6.60
  -7   5  24   19.83    8.20
   7  -5 -24   14.46    9.03
  -7  -5  24   15.62    7.71
  -7   5  25    8.05    7.03
   7  -5 -25    6.50    6.34
  -7  -5  25   13.35    7.17
  -7   5  26   -0.90    7.28
   7  -5 -26    4.74    6.31
  -7  -5  26    0.36    5.58
  -7   5  27   -1.67    7.05
   7  -5 -27   -0.55    5.81
  -7  -5  27    3.60    6.06
  -7   5  28   -2.00    5.09
   7  -5 -28   -2.39    7.73
  -7  -5  28    1.06    6.08
  -7   5  29   15.05    7.82
   7  -5 -29   12.55    8.04
  -7  -5  29    1.56    7.04
  -7   5  30   14.90    8.92
   7  -5 -30   15.86   10.37
  -7  -5  30   17.30    8.97
  -7   5  31    4.70    7.62
   7  -5 -31    5.60    7.69
  -7  -5  31    6.30    7.18
  -7   5  32    1.91    7.20
  -7  -5  32    2.14    7.04
  -7   5  33   -0.76    6.57
   7  -5 -33   -1.36    7.30
  -7  -5  33   -3.39    7.38
  -7   5  34    6.34    8.88
   7  -5 -34   18.91    8.97
  -7  -5  34    0.85    6.61
  -7   5  35    4.96    7.72
   7  -5 -35    4.93    7.55
  -7  -5  35    1.98    6.51
  -7   5  36   -3.77    7.35
  -7  -5  36    6.73    7.70
  -7  -5  37    2.06    7.01
  -7   6   1   81.32   13.09
   7  -6  -1  100.27   13.23
   7   6  -1   75.98   14.13
  -7  -6   1   93.29   13.99
  -7  -6   1   93.76   15.42
  -7   6   2   47.82    9.86
   7  -6  -2   65.66   10.00
   7   6  -2   70.82   12.00
  -7  -6   2   51.85   10.24
  -7  -6   2   86.16   13.49
  -7   6   3   44.17    8.44
   7  -6  -3   32.13    7.22
   7   6  -3   40.10    9.23
  -7  -6   3   29.87    7.83
  -7  -6   3   45.89    9.85
  -7   6   4   15.93    5.59
   7  -6  -4   10.41    4.41
   7   6  -4    6.94    5.18
  -7  -6   4    8.43    4.79
  -7  -6   4    1.98    5.12
  -7   6   5    0.05    3.64
   7   6  -5   -0.60    5.11
  -7  -6   5   -0.59    4.02
  -7  -6   5   -0.44    5.07
  -7   6   6   82.48   13.82
   7   6  -6   94.97   15.16
  -7  -6   6   92.99   14.27
  -7  -6   6  100.79   16.06
  -7   6   7  220.07   25.42
   7   6  -7  178.54   25.24
  -7  -6   7  166.79   24.23
  -7  -6   7  206.42   26.24
  -7   6   8   61.46   11.73
   7   6  -8   61.93   12.36
  -7  -6   8   76.48   12.39
  -7  -6   8   71.41   13.26
  -7   6   9    2.29    4.65
   7  -6  -9    2.95    5.00
  -7  -6   9    6.12    4.67
  -7  -6   9   -0.00    4.73
  -7   6  10  150.26   17.40
   7  -6 -10   86.59   15.65
  -7  -6  10   71.60   14.05
  -7   6  11  144.84   20.76
   7  -6 -11  117.10   20.56
  -7  -6  11  180.04   21.75
  -7   6  12   10.79    5.66
   7  -6 -12    5.33    5.96
   7  -6 -13    4.19    6.68
   7  -6 -14   12.88    6.95
   7  -6 -15    0.95    4.97
  -7   6  16   49.00   12.02
   7  -6 -16   66.93   13.23
  -7  -6  16   65.06   12.67
  -7   6  17  102.67   15.41
   7  -6 -17   62.90   13.98
  -7  -6  17   70.23   14.40
  -7   6  18   69.57   14.04
   7  -6 -18   68.49   15.17
  -7  -6  18  110.83   16.10
  -7   6  19    0.22    5.66
   7  -6 -19    2.11    5.38
  -7  -6  19   -0.90    6.09
  -7   6  20    6.58    5.88
   7  -6 -20   -1.44    7.58
  -7  -6  20    0.20    6.08
  -7   6  21    2.51    5.45
   7  -6 -21    7.35    8.23
  -7  -6  21   -4.11    6.83
  -7   6  22   40.35   11.07
   7  -6 -22   24.84   10.75
  -7  -6  22   40.17   10.08
  -7   6  23   24.11    8.82
   7  -6 -23   12.27    8.40
  -7  -6  23    8.50    6.18
  -7   6  24    5.81    7.04
   7  -6 -24    9.03    7.79
  -7  -6  24   11.82    7.79
  -7   6  25   -0.73    5.50
   7  -6 -25   -1.99    6.60
  -7  -6  25    1.43    6.01
  -7   6  26   34.69   10.42
   7  -6 -26   14.28    8.97
  -7  -6  26   42.56   11.17
  -7   6  27    7.92    6.44
   7  -6 -27   16.37    9.07
  -7  -6  27   15.18    7.98
  -7   6  28   14.21    8.27
   7  -6 -28    8.55    7.99
  -7  -6  28   14.27    8.38
  -7   6  29   -0.60    6.30
   7  -6 -29    3.14    7.24
  -7  -6  29   -1.25    6.25
  -7   6  30   -1.03    6.86
   7  -6 -30    0.72    7.32
  -7  -6  30   -0.16    5.50
  -7   6  31    3.57    6.93
   7  -6 -31   -1.97    7.59
  -7  -6  31    1.08    6.16
  -7   6  32   20.29   10.31
   7  -6 -32   14.86    8.90
  -7  -6  32    8.78    6.70
  -7   6  33    2.52    7.65
   7  -6 -33    2.83    7.63
  -7  -6  33    3.54    6.37
  -7   6  34    5.26    6.81
   7  -6 -34    4.46    8.20
  -7  -6  34    1.48    6.71
  -7   6  35   -2.22    5.68
   7  -6 -35    3.02    7.25
  -7  -6  35   -5.66    7.53
   7  -6 -36    1.97    7.56
  -7  -6  36    4.46    6.91
  -7  -6  37    3.57    6.39
  -7   7   1    1.15    4.29
   7  -7  -1    0.52    3.19
   7  -7  -1    5.34    5.25
  -7  -7   1    2.00    4.32
  -7   7   2   30.16    7.00
   7  -7  -2   30.30    6.25
   7  -7  -2   17.24    7.04
  -7  -7   2   21.58    6.92
  -7   7   3   13.99    5.25
   7  -7  -3   15.82    5.16
   7  -7  -3   16.02    6.81
  -7  -7   3   16.51    5.98
  -7   7   4  278.13   32.00
   7  -7  -4  241.79   32.03
  -7  -7   4  268.63   32.12
  -7   7   5   82.27   13.96
   7  -7  -5   91.62   14.70
  -7  -7   5  102.19   14.80
  -7   7   6   16.38    5.89
   7  -7  -6    4.67    5.23
  -7  -7   6    5.40    4.85
  -7   7   7  105.16   15.13
   7  -7  -7   70.37   14.66
  -7  -7   7  109.00   15.23
  -7   7   8    8.70    4.98
   7  -7  -8    7.45    6.18
  -7  -7   8   17.83    6.11
  -7   7   9   41.52    9.04
   7  -7  -9   29.50    8.33
  -7  -7   9   44.99    9.47
  -7   7  10  105.11   16.81
   7  -7 -10  106.00   17.24
  -7  -7  10  118.92   17.15
  -7   7  11   40.17    8.84
   7  -7 -11   19.03    7.68
  -7  -7  11   30.23    8.27
  -7   7  12    8.59    5.79
   7  -7 -12    1.06    5.50
   7  -7 -13   32.11    9.00
   7  -7 -14  148.22   22.12
   7  -7 -15    1.71    4.80
  -7   7  16    2.56    5.47
   7  -7 -16   -0.71    6.37
  -7  -7  16    0.54    4.73
  -7   7  17    5.81    6.25
   7  -7 -17   -0.38    5.46
  -7  -7  17   -2.41    4.84
  -7   7  18    7.65    5.96
   7  -7 -18    5.38    6.47
  -7  -7  18    4.27    6.49
  -7   7  19    1.54    5.19
   7  -7 -19    5.23    5.61
  -7  -7  19    0.84    5.50
  -7   7  20   29.23    9.95
   7  -7 -20   41.03   11.13
  -7  -7  20   37.04   10.03
  -7   7  21    0.30    5.20
   7  -7 -21   -0.24    6.38
  -7  -7  21    0.57    5.81
  -7   7  22    5.06    6.34
   7  -7 -22    4.05    6.42
  -7  -7  22    4.54    5.44
  -7   7  23    1.64    6.46
   7  -7 -23    1.03    5.74
  -7  -7  23    6.63    6.07
  -7   7  24   24.53   10.31
   7  -7 -24   23.69    9.25
  -7  -7  24   21.52    8.95
  -7   7  25    5.39    7.09
   7  -7 -25    2.45    6.30
  -7  -7  25    1.44    5.37
  -7   7  26   19.54    9.52
   7  -7 -26    2.60    6.32
  -7  -7  26    6.12    7.03
  -7   7  27    0.02    5.29
   7  -7 -27   -0.97    6.52
  -7  -7  27    1.14    6.14
  -7   7  28    8.52    6.06
   7  -7 -28    0.94    6.54
  -7  -7  28   -1.29    6.57
  -7   7  29   -0.16    5.44
   7  -7 -29    1.00    7.77
  -7  -7  29   10.23    7.71
  -7   7  30    8.79    8.90
   7  -7 -30   26.90   10.72
  -7  -7  30   18.61    8.66
  -7   7  31    6.66    7.46
   7  -7 -31   -2.76    8.62
  -7  -7  31    7.10    8.36
  -7   7  32    4.48    7.68
   7  -7 -32   -2.16    7.60
  -7  -7  32    3.71    6.69
  -7   7  33   -2.03    6.12
   7  -7 -33    0.23    6.84
  -7  -7  33   -1.03    6.43
  -7   7  34    0.53    6.34
   7  -7 -34    4.19    7.98
  -7  -7  34    7.57    8.11
  -7   7  35   -0.82    7.33
   7  -7 -35   -1.65    7.17
  -7  -7  35    0.84    5.79
   7  -7 -36   -1.24    7.52
  -7  -7  36   12.26    7.65
   7  -7 -37   -2.79    9.29
  -7   8   1   56.78    9.34
   7  -8  -1   41.78    7.89
   7  -8  -1   40.63    9.50
  -7  -8   1   38.54    8.92
  -7   8   2  104.52   15.73
   7  -8  -2  112.47   15.16
   7  -8  -2  101.16   16.13
  -7  -8   2  129.27   16.98
  -7   8   3   13.69    5.25
   7  -8  -3    7.28    4.23
   7  -8  -3    8.72    5.18
  -7  -8   3    8.65    4.87
  -7   8   4   39.32    8.36
   7  -8  -4   43.81    7.76
   7  -8  -4   28.41    8.14
  -7  -8   4   25.95    7.73
  -7   8   5   13.43    5.46
   7  -8  -5   12.12    4.68
   7  -8  -5    8.13    5.40
  -7  -8   5    9.93    5.30
  -7   8   6   27.11    7.62
   7  -8  -6   24.63    7.72
  -7  -8   6   37.72    8.32
  -7   8   7    0.93    4.18
   7  -8  -7    1.22    4.29
  -7  -8   7    3.98    5.04
  -7   8   8   69.02   11.86
   7  -8  -8   47.62   11.40
  -7  -8   8   79.15   12.42
  -7   8   9    1.42    5.14
   7  -8  -9    3.35    5.30
  -7  -8   9    0.01    4.46
  -7   8  10   21.97    8.08
   7  -8 -10   28.25    8.38
  -7  -8  10   14.81    6.70
  -7   8  11    0.51    5.01
   7  -8 -11    1.74    6.00
  -7   8  12  151.77   20.21
   7  -8 -12  114.71   19.30
   7  -8 -13    0.18    5.49
   7  -8 -14    1.76    5.45
   7  -8 -15   -0.15    5.67
  -7   8  16   76.74   13.94
   7  -8 -16   77.96   14.53
  -7  -8  16   57.86   12.96
  -7   8  17   -1.41    5.50
   7  -8 -17   -1.33    5.87
  -7  -8  17   -1.91    5.16
  -7   8  18    6.78    5.87
   7  -8 -18    9.33    6.99
  -7  -8  18    8.77    6.13
  -7   8  19   -1.29    4.21
   7  -8 -19    3.45    7.87
  -7  -8  19   -1.03    5.31
  -7   8  20   17.75    7.52
   7  -8 -20    8.45    7.12
  -7  -8  20   17.95    7.59
  -7   8  21   -1.88    5.91
   7  -8 -21   -2.24    5.99
  -7  -8  21   -2.40    6.34
  -7   8  22   12.04    7.11
   7  -8 -22   10.72    7.40
  -7  -8  22   10.46    7.16
  -7   8  23   10.08    6.82
   7  -8 -23   11.57    7.66
  -7  -8  23   18.97    8.00
  -7   8  24    5.62    6.88
   7  -8 -24    2.25    6.38
  -7  -8  24   12.00    7.94
  -7   8  25    1.56    4.77
   7  -8 -25   -0.65    7.70
  -7  -8  25    1.35    6.37
  -7   8  26   26.52    8.72
   7  -8 -26    8.92    7.81
  -7  -8  26   14.97    8.26
  -7   8  27    7.58    6.60
   7  -8 -27   -0.01    6.55
  -7  -8  27   -0.23    5.45
  -7   8  28   13.49    7.84
   7  -8 -28   15.34    9.22
  -7  -8  28    1.73    6.38
  -7   8  29   -1.89    6.92
   7  -8 -29   -0.22    5.38
  -7  -8  29   -1.04    6.59
  -7   8  30   -0.35    6.57
   7  -8 -30   -4.09    8.26
  -7  -8  30   -0.82    7.28
  -7   8  31   -0.63    7.22
   7  -8 -31   -0.68    6.50
  -7  -8  31   -1.21    6.16
  -7   8  32   10.03    7.30
   7  -8 -32    5.56    8.13
  -7  -8  32    1.67    6.54
  -7   8  33   -4.51    6.46
   7  -8 -33   -0.06    7.16
  -7  -8  33   -2.86    7.25
  -7   8  34    6.95    7.65
   7  -8 -34    8.41    9.07
  -7  -8  34    2.28    6.53
  -7   8  35   -0.24    6.92
   7  -8 -35   -2.88    7.91
  -7  -8  35   -0.77    7.13
   7  -8 -36   13.19    8.28
  -7  -8  36   -1.04    8.20
  -7   9   1    0.70    3.70
   7  -9  -1   -0.10    4.45
  -7  -9   1    0.72    4.40
  -7   9   2   21.07    6.17
   7  -9  -2   31.99    8.22
  -7  -9   2   32.86    7.63
  -7   9   3    6.43    4.59
   7  -9  -3    2.13    5.31
  -7  -9   3    7.30    4.79
  -7   9   4   50.52    9.53
   7  -9  -4   36.05    9.54
  -7  -9   4   52.19    9.76
  -7   9   5   -0.13    4.39
   7  -9  -5    4.05    4.43
  -7  -9   5    0.59    4.27
  -7   9   6   28.47    7.32
   7  -9  -6   36.15    8.34
  -7  -9   6   16.88    7.30
  -7   9   7   16.54    5.90
   7  -9  -7   17.38    7.24
  -7  -9   7    2.43    4.62
  -7   9   8   30.28    8.09
   7  -9  -8   44.12    9.78
  -7  -9   8   42.81    9.46
   7  -9  -9    0.39    6.10
  -7  -9   9    2.25    5.16
  -7   9  10  110.17   16.71
   7  -9 -10  112.38   17.33
  -7  -9  10  104.88   16.82
  -7   9  11   -0.41    4.46
   7  -9 -11   -1.60    5.94
  -7   9  12    4.22    5.70
   7  -9 -12    1.03    5.80
   7  -9 -13    8.99    7.20
   7  -9 -14   61.45   12.97
   7  -9 -15   -2.77    5.78
  -7  -9  15    0.99    4.60
  -7   9  16    8.76    6.59
   7  -9 -16   15.75    7.34
  -7  -9  16   29.48    8.43
  -7   9  17    1.02    4.83
   7  -9 -17    3.46    6.48
  -7  -9  17    1.07    5.10
  -7   9  18   20.67    8.12
   7  -9 -18   19.44    9.14
  -7  -9  18   34.41    8.89
  -7   9  19    1.17    5.90
   7  -9 -19    2.88    6.12
  -7  -9  19    0.04    4.86
  -7   9  20   18.92    7.52
   7  -9 -20   26.87    9.39
  -7  -9  20   24.49    8.13
  -7   9  21   -0.70    4.49
   7  -9 -21    2.55    5.86
  -7  -9  21    4.51    6.00
  -7   9  22   -0.76    5.33
   7  -9 -22   -0.84    6.66
  -7  -9  22    2.91    5.29
  -7   9  23    6.29    6.26
   7  -9 -23    1.61    7.05
  -7  -9  23   -3.10    6.25
  -7   9  24   16.05    8.13
   7  -9 -24   23.16    9.43
  -7  -9  24   23.63    8.83
  -7   9  25    1.63    5.79
   7  -9 -25   -0.16    5.26
  -7  -9  25    2.04    5.78
  -7   9  26   -0.15    6.32
   7  -9 -26    6.88    7.70
  -7  -9  26   21.47    8.37
  -7   9  27   -0.81    6.28
   7  -9 -27    3.75    8.44
  -7  -9  27    3.02    5.63
  -7   9  28    0.05    5.20
   7  -9 -28    2.33    6.59
  -7  -9  28    3.59    5.95
  -7   9  29    0.91    6.00
   7  -9 -29    1.07    5.81
  -7  -9  29    8.41    7.70
  -7   9  30   16.89    8.76
   7  -9 -30   18.05   10.05
  -7  -9  30   13.38    8.22
  -7   9  31   -5.66    7.67
   7  -9 -31   -3.88    7.42
  -7  -9  31    0.69    6.78
  -7   9  32    0.84    6.18
   7  -9 -32   -0.88    6.84
  -7  -9  32    2.76    6.47
  -7   9  33   -1.03    5.86
   7  -9 -33    0.18    7.43
  -7   9  34    5.18    7.48
   7 -10  -1    8.25    5.65
  -7 -10   1    6.37    5.60
   7 -10  -2   30.15    8.08
  -7 -10   2   50.08    9.17
   7 -10  -3    1.25    4.62
  -7 -10   3    1.59    4.06
   7 -10  -4    1.28    5.12
  -7 -10   4   -0.75    3.92
   7 -10  -5    0.55    4.34
  -7 -10   5    0.69    4.14
   7 -10  -6  150.47   20.25
  -7 -10   6  134.44   19.68
  -7  10   7    1.06    4.05
   7 -10  -7   -1.22    5.24
  -7 -10   7    1.02    4.47
  -7  10   8   -1.45    4.56
   7 -10  -8    7.58    5.02
  -7 -10   8    1.30    4.24
  -7  10   9    4.34    4.14
   7 -10  -9   -2.80    5.12
  -7 -10   9    4.13    4.45
  -7  10  10    9.75    5.45
   7 -10 -10   11.00    5.59
  -7 -10  10    2.93    4.51
  -7  10  11    0.61    4.00
   7 -10 -11    4.30    5.19
  -7  10  12   58.59   10.92
   7 -10 -12   38.56   10.18
   7 -10 -13   -1.46    5.19
   7 -10 -14    4.28    5.94
   7 -10 -15    1.09    6.03
  -7 -10  15    1.73    4.94
  -7  10  16   48.30   10.73
   7 -10 -16   51.32   11.92
  -7 -10  16   34.00    9.97
  -7  10  17   -1.71    5.48
   7 -10 -17    4.92    5.64
  -7 -10  17   -1.46    5.40
  -7  10  18   13.05    7.30
   7 -10 -18   31.23    9.73
  -7 -10  18   20.21    7.56
  -7  10  19    0.44    5.41
   7 -10 -19    3.22    6.08
  -7 -10  19    6.12    5.93
  -7  10  20    3.23    5.82
   7 -10 -20    9.01    7.17
  -7 -10  20    3.56    5.54
  -7  10  21    3.76    5.78
   7 -10 -21    0.75    5.42
  -7 -10  21    2.29    5.02
  -7  10  22   19.30    8.81
   7 -10 -22    7.57    6.64
  -7  10  23   -0.26    5.42
   7 -10 -23   -0.18    5.93
  -7  10  24    1.61    6.27
   7 -10 -24   -2.39    6.85
  -7  10  25    7.32    6.87
   7 -10 -25   -3.28    7.07
  -7  10  26    3.21    6.54
   7 -10 -26   19.15    8.76
  -7  10  27    2.47    6.17
   7 -10 -27   -1.95    8.02
  -7  10  28    8.17    7.28
   7 -10 -28    3.96    6.92
  -7  10  29   -1.16    6.13
   7 -10 -29    0.58    7.25
  -7  10  30    7.55    6.94
   7 -10 -30    5.20    6.92
  -7  10  31   -2.04    6.87
   7 -10 -31    1.25    7.61
  -7  10  32    7.05    7.92
  -7  10  33    1.40    6.66
  -7  10  34   -3.89    6.73
   7 -11  -1   -1.05    4.72
  -7 -11   1   -1.85    3.88
   7 -11  -2    9.50    5.60
  -7 -11   2    3.31    4.14
   7 -11  -3    7.50    5.19
  -7 -11   3    6.92    4.73
   7 -11  -4   35.34    7.74
  -7 -11   4   13.43    6.10
   7 -11  -5   15.16    6.69
  -7 -11   5   25.25    7.24
   7 -11  -6   -0.47    5.26
  -7 -11   6   -1.21    4.31
   7 -11  -7   13.90    6.61
  -7 -11   7   22.94    7.14
   7 -11  -8   19.42    7.16
   7 -11  -9   -0.98    4.57
   7 -11 -10   21.70    7.81
   7 -11 -11   -0.15    5.10
   7 -11 -12    5.35    5.75
   7 -11 -13    5.12    4.97
   7 -11 -14   22.27    8.52
   7 -11 -15    1.23    5.46
   7 -11 -16    8.57    6.80
   7 -11 -17    3.13    5.68
   7 -11 -18    8.01    7.60
   7 -11 -19    0.92    6.64
   7 -11 -20   24.61   10.40
   7 -11 -21    0.69    5.72
   7 -11 -22    0.77    4.66
   7 -11 -23   -2.82    7.88
   7 -11 -24    6.28    7.53
   7 -11 -25    0.27    6.94
   7 -11 -26   -0.16    6.86
   7 -11 -27   -1.45    7.90
   7 -11 -28    5.25    8.05
   7 -12  -1    8.42    5.45
   7 -12  -2   24.30    6.73
   7 -12  -3    4.56    4.90
   7 -12  -4    5.23    5.20
   7 -12  -5    1.76    4.60
   7 -12  -6   11.31    5.74
   7 -12  -7    4.68    5.03
   7 -12  -8   11.85    6.75
   7 -12  -9   -3.40    5.45
   7 -12 -10   13.17    6.19
   7 -12 -11   -0.32    5.42
   7 -12 -12    5.39    5.74
   7 -12 -13   -3.18    5.93
   7 -12 -14   -0.42    6.31
   7 -12 -15   -2.40    6.03
   7 -12 -16   30.89    9.65
   7 -12 -17   -2.03    5.07
   7 -12 -18    2.83    6.43
   7 -12 -19   -0.54    4.89
   7 -12 -20    7.21    6.26
   7 -12 -21   15.02    7.81
   7 -12 -22   13.18    7.65
   7 -12 -23   -3.01    7.17
   7 -12 -24    4.28    7.30
   7 -12 -25    3.13    6.15
   7 -13  -1   -0.24    4.35
   7 -13  -2    3.35    5.09
   7 -13  -3    7.84    5.26
   7 -13  -4   42.11    9.39
   7 -13  -5    2.99    4.57
   7 -13  -6   -0.18    4.58
   7 -13  -7    0.00    5.01
   7 -13  -8    6.24    5.34
   7 -13  -9    9.79    6.50
   7 -13 -10    9.69    6.14
   7 -13 -11    3.02    5.39
   7 -13 -12    2.74    5.12
   7 -13 -13    3.17    5.47
   7 -13 -14   21.39    7.76
   7 -13 -15   -1.16    4.89
   7 -13 -16   -1.11    5.59
   7 -13 -17   -0.00    4.69
   7 -13 -18    0.39    6.56
   7 -13 -19   -0.55    6.97
   7 -13 -20    6.17    7.12
   7 -13 -21    4.01    6.22
   7 -13 -22   -3.29    6.79
   7 -14  -1    4.30    4.44
   7 -14  -2    9.63    5.27
   7 -14  -3    3.50    4.80
   7 -14  -4    1.31    4.86
   7 -14  -5    4.84    4.87
   7 -14  -6   19.07    6.48
   7 -14  -7   20.55    7.29
   7 -14  -8    6.09    5.04
   7 -14  -9   -1.03    4.74
   7 -14 -10    6.83    5.81
   7 -14 -11    1.78    4.73
   7 -14 -12   14.04    6.39
   7 -14 -13   -1.25    5.00
   7 -14 -14   -1.11    4.77
   7 -14 -15    2.01    5.18
   7 -14 -16    4.10    5.18
   7 -14 -17    5.50    6.55
   7 -14 -18   -1.73    5.99
   7 -14 -19   -3.32    7.21
   7 -15  -1    3.09    4.06
   7 -15  -2    2.17    4.28
   7 -15  -3    8.97    5.08
   7 -15  -4    2.42    4.45
   7 -15  -5    1.75    4.11
   7 -15  -6   -0.46    4.07
   7 -15  -7   -2.31    4.76
   7 -15  -8    7.22    6.22
   7 -15  -9    6.25    5.43
   7 -15 -10    1.43    4.20
   7 -15 -11   -0.20    4.52
   7 -15 -12   -0.00    4.88
   7 -15 -13    4.17    5.85
   7 -15 -14   -1.33    4.99
   7 -15 -15    7.46    6.29
   7 -16  -1    3.60    3.93
   7 -16  -2   -0.94    4.20
   7 -16  -3   -1.40    4.62
   7 -16  -4   -1.16    4.24
   7 -16  -5   -0.27    4.68
   7 -16  -6    4.97    4.48
   7 -16  -7    7.63    5.40
   7 -16  -8    2.39    4.65
   7 -16  -9   -1.07    4.54
   7 -16 -10    0.55    5.34
   7 -16 -11    6.75    5.61
   7 -17  -1   -0.06    3.74
   7 -17  -2    2.96    3.85
   7 -17  -3   14.28    5.64
   7 -17  -4    1.13    4.19
   7 -17  -5    1.83    4.72
   7 -17  -6   -2.57    4.86
  -6   0   1    0.27    3.91
  -6   0   1    0.27    4.11
   6   0  -1   -0.77    3.25
   6   0  -1    0.17    4.91
  -6   0   2  352.67   41.44
  -6   0   2  398.89   42.55
   6   0  -2  360.35   40.99
   6   0  -2  357.61   42.40
  -6   0   3   -1.54    4.60
  -6   0   3    2.29    5.29
   6   0  -3    0.91    3.49
   6   0  -3    1.06    4.71
  -6   0   4   15.69    5.28
  -6   0   4    9.49    5.68
   6   0  -4    9.59    4.49
   6   0  -4   20.58    6.52
  -6   0   5    1.34    4.22
  -6   0   5   -0.45    5.06
   6   0  -5   -1.22    3.65
   6   0  -5   -0.20    4.43
  -6   0   6 1119.32  125.72
  -6   0   6 1241.77  126.60
   6   0  -6 1174.50  125.31
   6   0  -6 1238.34  127.05
  -6   0   7   -0.34    4.04
  -6   0   7   -0.25    4.50
   6   0  -7    0.61    3.72
   6   0  -7   -1.56    5.24
  -6   0   8   20.09    6.67
  -6   0   8   32.07    7.50
   6   0  -8   26.39    6.32
   6   0  -8   23.97    7.21
  -6   0   9   -0.66    3.80
  -6   0   9    1.34    4.65
   6   0  -9   -1.12    3.72
   6   0  -9    1.03    4.51
  -6   0  10  199.12   26.67
  -6   0  10  259.55   27.78
   6   0 -10  199.94   25.78
   6   0 -10  203.56   27.53
  -6   0  11    0.96    4.39
  -6   0  11    0.87    4.41
   6   0 -11    4.23    4.70
  -6   0  12  323.63   37.95
  -6   0  12  317.43   37.72
   6   0 -12  306.34   38.50
  -6   0  13    1.02    4.07
  -6   0  13   -2.00    4.65
   6   0 -13   -0.59    4.78
  -6   0  14  108.19   16.62
  -6   0  14  116.33   16.93
   6   0 -14  104.37   17.34
  -6   0  15   -3.35    5.80
  -6   0  15   -0.27    4.31
   6   0 -15    0.14    4.91
  -6   0  16  306.17   36.84
   6   0 -16  292.38   37.84
  -6   0  17   -0.62    5.00
   6   0 -17    0.06    4.70
  -6   0  18  246.91   27.52
   6   0 -18  151.62   25.95
  -6   0  19    0.83    5.16
   6   0 -19    2.10    5.42
  -6   0  20    1.77    4.90
   6   0 -20    1.15    4.84
  -6   0  21    0.03    4.88
   6   0 -21   -1.62    5.39
  -6   0  22  124.94   19.70
   6   0 -22  117.91   20.58
  -6   0  23   -0.21    5.24
   6   0 -23   -0.93    6.36
  -6   0  24   -1.23    6.61
   6   0 -24   -2.10    6.36
  -6   0  25   -1.33    5.63
   6   0 -25   -0.68    6.90
  -6   0  26   47.66   11.97
   6   0 -26   40.08   12.54
  -6   0  27   -0.62    5.05
   6   0 -27   -0.90    6.44
  -6   0  28   33.68   10.48
  -6   0  29    3.69    6.96
  -6   0  30   19.74    9.13
  -6   0  31   -0.54    6.67
  -6   0  32   45.13   12.73
  -6   0  33    1.88    6.55
  -6   0  34    7.38    6.43
  -6   0  35    0.42    6.62
  -6   0  36    6.46    6.78
  -6   0  37   -0.78    6.06
  -6   0  38    8.62    8.15
  -6   1   1    8.66    4.44
  -6   1   1   13.66    5.64
   6  -1  -1   11.95    4.57
   6  -1  -1   10.73    5.62
   6   1  -1    9.21    5.63
  -6  -1   1    4.80    4.73
  -6  -1   1    5.60    5.49
  -6   1   2  557.86   68.71
  -6   1   2  631.73   69.65
   6  -1  -2  603.73   68.50
   6  -1  -2  644.05   70.24
   6   1  -2  676.11   70.55
  -6  -1   2  606.55   69.05
  -6  -1   2  836.77   71.50
  -6   1   3   48.77    8.96
  -6   1   3   42.80    9.18
   6  -1  -3   55.08    8.69
   6  -1  -3   41.36    9.73
   6   1  -3   67.36    9.44
   6   1  -3   36.63    9.16
  -6  -1   3   44.91    8.85
  -6  -1   3   50.80    9.87
  -6   1   4  840.72   95.81
  -6   1   4  935.12   96.78
   6  -1  -4  909.51   95.60
   6  -1  -4  857.91   96.74
   6   1  -4  940.11   95.82
   6   1  -4 1116.30   98.31
  -6  -1   4  729.27   95.31
  -6  -1   4  989.91   97.40
  -6   1   5  108.00   16.97
  -6   1   5  144.60   18.39
   6  -1  -5  129.48   16.99
   6  -1  -5  131.95   18.44
   6   1  -5  136.91   17.21
   6   1  -5  140.97   18.73
  -6  -1   5  130.25   17.53
  -6  -1   5  123.22   17.99
  -6   1   6   81.95   13.24
  -6   1   6   72.68   12.98
   6  -1  -6   82.74   12.53
   6  -1  -6   85.16   13.84
   6   1  -6   92.50   12.98
   6   1  -6   94.69   14.43
  -6  -1   6   90.90   13.54
  -6  -1   6  113.86   14.72
  -6   1   7  282.17   32.02
  -6   1   7  294.42   32.26
   6  -1  -7  289.46   31.28
   6  -1  -7  271.72   32.49
   6   1  -7  266.24   30.90
   6   1  -7  245.38   32.07
  -6  -1   7  242.18   31.23
  -6  -1   7  225.48   31.37
  -6   1   8  690.22   80.90
  -6   1   8  792.29   81.63
   6  -1  -8  719.65   80.31
   6  -1  -8  752.19   82.10
   6   1  -8  883.80   81.25
   6   1  -8  710.88   81.89
  -6  -1   8  685.55   80.86
  -6  -1   8  763.27   81.67
  -6   1   9    0.72    4.27
  -6   1   9   10.77    5.11
   6  -1  -9    4.65    3.54
   6  -1  -9   18.65    6.46
   6   1  -9    5.33    3.92
   6   1  -9   13.42    6.25
  -6  -1   9    5.62    4.56
  -6  -1   9   16.89    6.20
  -6   1  10   72.70   14.24
  -6   1  10  148.35   16.64
   6  -1 -10   97.67   14.49
   6  -1 -10  102.89   16.14
   6   1 -10  102.88   14.46
   6   1 -10   97.58   15.84
  -6  -1  10  110.92   15.82
  -6  -1  10  104.13   15.49
  -6   1  11   17.67    6.66
  -6   1  11   17.81    6.20
   6  -1 -11   16.26    6.66
   6   1 -11    2.05    4.92
  -6  -1  11   11.94    5.76
  -6  -1  11   13.91    6.13
  -6   1  12  328.09   39.13
   6  -1 -12  336.92   40.31
   6   1 -12  332.01   40.25
  -6  -1  12  313.67   39.16
  -6  -1  12  347.55   39.70
  -6   1  13   71.90   12.26
  -6   1  13   64.12   11.54
   6  -1 -13   54.02   11.62
   6   1 -13   60.13   12.50
  -6  -1  13   80.63   12.97
  -6  -1  13   62.68   11.78
  -6   1  14  166.22   22.72
  -6   1  14  148.27   22.03
   6  -1 -14  167.13   23.58
   6   1 -14  221.29   25.14
  -6  -1  14  142.21   22.29
  -6  -1  14  177.94   23.05
  -6   1  15   26.41    7.18
  -6   1  15    9.65    5.68
   6  -1 -15    6.53    5.97
   6   1 -15   17.59    7.00
  -6  -1  15   21.41    7.00
  -6  -1  15    5.98    5.61
   6  -1 -16    3.95    5.50
   6   1 -16    2.15    5.57
  -6  -1  16    6.68    5.37
   6  -1 -17    8.13    6.10
   6   1 -17   11.83    6.51
  -6  -1  17    5.71    6.01
   6  -1 -18  130.78   26.05
   6   1 -18  279.56   30.36
  -6  -1  18  254.23   28.60
  -6   1  19   14.52    7.52
   6  -1 -19   17.67    8.17
   6   1 -19   36.74   10.13
  -6  -1  19   51.95   10.36
  -6  -1  19   31.63    8.79
  -6   1  20   -0.81    4.18
   6  -1 -20   -3.72    6.46
   6   1 -20   -1.74    5.87
  -6  -1  20    4.57    5.81
  -6  -1  20    0.99    6.10
  -6   1  21   -1.99    5.27
   6  -1 -21    0.53    6.65
   6   1 -21   -2.05    5.64
  -6  -1  21   -0.51    5.72
  -6   1  22   15.61    7.61
   6  -1 -22   14.77    8.34
   6   1 -22   10.69    8.13
  -6  -1  22   12.64    7.23
  -6   1  23    9.19    6.93
   6  -1 -23   11.91    7.50
   6   1 -23    5.51    6.35
  -6  -1  23    7.79    6.62
  -6   1  24   25.27    8.63
   6  -1 -24   24.22   11.08
   6   1 -24   43.58   11.68
  -6  -1  24   30.11    9.55
  -6   1  25   -0.09    6.61
   6  -1 -25   -0.73    7.46
   6   1 -25    0.33    6.40
  -6  -1  25    1.45    6.46
  -6   1  26    4.06    6.46
  -6  -1  26   -3.03    5.79
  -6   1  27    2.39    5.16
  -6  -1  27    0.09    4.51
  -6   1  28   53.56   12.92
  -6  -1  28   67.36   14.12
  -6   1  29    0.15    6.19
  -6  -1  29    8.08    6.77
  -6   1  30   26.68    9.03
  -6  -1  30    7.86    7.36
  -6   1  31   -1.20    5.77
  -6  -1  31    1.44    4.89
  -6   1  32    1.14    7.75
  -6  -1  32   -1.35    6.98
  -6   1  33    2.36    6.77
  -6  -1  33   -1.71    6.52
  -6   1  34   33.63   10.05
  -6  -1  34   13.39    7.51
  -6   1  35    2.78    6.49
  -6  -1  35    1.41    5.82
  -6   1  36    0.80    7.30
  -6  -1  36    2.58    9.81
  -6   1  37    0.86    6.30
  -6  -1  37    0.67    5.92
  -6   1  38    9.49    8.47
  -6  -1  38    2.52    7.15
  -6   2   1    5.62    4.31
  -6   2   1    4.38    4.57
   6  -2  -1    5.57    3.79
   6  -2  -1    3.22    5.44
   6   2  -1   -0.90    3.47
   6   2  -1    6.46    5.37
  -6  -2   1    3.14    3.86
  -6  -2   1    2.29    4.89
  -6   2   2   29.51    6.44
  -6   2   2   19.16    6.28
   6  -2  -2   28.81    6.19
   6  -2  -2   17.57    6.62
   6   2  -2   21.41    5.72
   6   2  -2   14.27    6.29
  -6  -2   2   21.32    6.00
  -6  -2   2   34.12    7.83
  -6   2   3    9.31    4.48
  -6   2   3   -0.81    4.21
   6  -2  -3    8.22    3.97
   6  -2  -3    2.89    5.30
   6   2  -3    7.09    4.14
   6   2  -3   -0.22    4.37
  -6  -2   3   -0.32    3.88
  -6  -2   3    7.33    5.03
  -6   2   4   46.71    8.90
  -6   2   4   47.46    9.01
   6  -2  -4   37.41    7.98
   6  -2  -4   71.38   11.08
   6   2  -4   43.19    8.30
   6   2  -4   52.88    9.91
  -6  -2   4   45.30    8.95
  -6  -2   4   77.97   11.56
  -6   2   5   23.83    6.14
  -6   2   5   17.22    5.99
   6  -2  -5   12.38    4.83
   6  -2  -5   15.01    5.86
   6   2  -5    9.83    4.24
   6   2  -5   22.29    6.76
  -6  -2   5   18.12    5.43
  -6  -2   5   11.26    6.00
  -6   2   6  320.22   38.14
  -6   2   6  366.69   38.85
   6  -2  -6  355.11   37.87
   6  -2  -6  314.90   38.68
   6   2  -6  326.13   37.60
   6   2  -6  318.05   38.91
  -6  -2   6  310.02   37.95
  -6  -2   6  328.86   38.81
  -6   2   7   59.43   10.20
  -6   2   7   47.20    9.76
   6  -2  -7   62.64   10.99
   6   2  -7   61.11    9.76
   6   2  -7   44.96   10.68
  -6  -2   7   53.72   10.25
  -6  -2   7   76.70   11.91
  -6   2   8    8.07    5.05
  -6   2   8    7.37    4.81
   6  -2  -8    2.88    3.70
   6  -2  -8    6.66    5.07
   6   2  -8    5.51    4.08
   6   2  -8    2.02    4.67
  -6  -2   8    4.39    4.19
  -6  -2   8    4.15    4.79
  -6   2   9    3.61    3.91
  -6   2   9    0.29    4.29
   6  -2  -9    0.16    3.78
   6  -2  -9    4.57    5.03
   6   2  -9    1.14    3.72
   6   2  -9    2.04    4.71
  -6  -2   9    3.07    4.19
  -6  -2   9   -1.09    4.27
  -6   2  10  310.35   37.71
  -6   2  10  288.17   37.11
   6  -2 -10  370.10   37.48
   6  -2 -10  310.83   38.41
   6   2 -10  308.88   38.48
  -6  -2  10  328.44   37.92
  -6  -2  10  318.13   37.92
  -6   2  11  259.42   33.79
  -6   2  11  312.42   34.40
   6  -2 -11  297.09   35.14
   6   2 -11  266.16   34.70
  -6  -2  11  289.34   34.24
  -6  -2  11  272.20   34.15
  -6   2  12   94.06   14.98
  -6   2  12  110.51   15.44
   6  -2 -12  115.40   16.64
   6   2 -12   80.05   15.31
  -6  -2  12   95.83   15.17
  -6  -2  12  102.24   15.61
  -6   2  13   14.44    6.10
   6  -2 -13   12.72    6.36
   6   2 -13   14.40    7.33
  -6  -2  13   16.75    6.54
  -6  -2  13   14.97    6.43
  -6   2  14  103.74   16.17
   6  -2 -14  106.41   17.19
   6   2 -14   89.76   16.35
  -6  -2  14  114.26   16.57
  -6  -2  14  114.70   16.86
  -6   2  15   28.06    8.11
   6  -2 -15   42.16    9.95
   6   2 -15   34.14    9.63
  -6  -2  15   43.38    9.37
  -6  -2  15   33.71    8.66
   6  -2 -16   67.32   13.99
   6   2 -16   70.36   13.89
  -6  -2  16   94.60   14.50
   6  -2 -17   21.00    7.86
   6   2 -17   27.28    9.36
  -6  -2  17   17.88    7.33
   6  -2 -18   17.20    7.88
   6   2 -18   12.91    7.21
  -6  -2  18   13.58    6.68
  -6   2  19   15.61    7.04
   6  -2 -19    9.33    7.53
   6   2 -19   11.44    7.62
  -6  -2  19   11.41    6.90
  -6  -2  19   24.76    8.14
  -6   2  20  180.62   24.82
   6  -2 -20  195.12   26.23
   6   2 -20  175.28   25.63
  -6  -2  20  147.54   23.46
  -6  -2  20  168.83   24.48
  -6   2  21    1.72    5.52
   6  -2 -21    2.75    6.37
   6   2 -21    8.70    6.58
  -6  -2  21    7.66    6.40
  -6  -2  21    5.75    6.02
  -6   2  22   36.26    9.42
   6  -2 -22   57.22   12.12
   6   2 -22   31.81   10.75
  -6  -2  22   35.88    9.64
  -6  -2  22   16.67    8.88
  -6   2  23   13.89    7.23
   6   2 -23    9.68    8.10
  -6  -2  23    3.05    6.43
  -6   2  24   -2.73    5.69
  -6  -2  24   10.13    6.87
  -6   2  25   18.18    8.30
  -6  -2  25   16.98    8.18
  -6   2  26   46.31   12.31
  -6  -2  26   48.86   12.39
  -6   2  27    3.26    6.91
   6  -2 -27   -0.79    5.97
  -6  -2  27   12.96    7.60
  -6   2  28   14.70    8.37
   6  -2 -28    9.07    7.83
  -6  -2  28   14.02    7.61
  -6   2  29   11.91    7.82
   6  -2 -29   -0.31    6.34
  -6  -2  29    8.20    7.56
  -6   2  30    9.68    8.36
   6  -2 -30   16.65    8.96
  -6  -2  30    1.71    6.42
  -6   2  31   -3.41    6.19
   6  -2 -31   -0.24    6.48
  -6  -2  31    0.98    6.46
  -6   2  32   12.42    8.99
  -6  -2  32   11.21    8.16
  -6   2  33    6.77    7.29
  -6  -2  33    5.48    6.74
  -6   2  34   -0.62    6.10
  -6  -2  34   -1.43    8.61
  -6   2  35   -1.01    6.65
  -6  -2  35   -1.90    6.75
  -6   2  36   17.26    8.01
  -6  -2  36    8.49    8.89
  -6   2  37    0.61    5.80
  -6  -2  37   -3.38    8.44
  -6  -2  38    7.37    7.29
  -6   3   1    1.81    4.08
  -6   3   1    1.95    3.48
   6  -3  -1    2.56    3.37
   6  -3  -1    3.30    4.59
   6   3  -1    0.93    2.68
   6   3  -1    1.10    3.93
  -6  -3   1   -2.24    3.79
  -6  -3   1    1.56    4.90
  -6   3   2  120.42   16.85
  -6   3   2  139.44   17.69
   6  -3  -2  135.33   16.67
   6  -3  -2  132.02   17.96
   6   3  -2  113.01   16.34
   6   3  -2  140.07   18.30
  -6  -3   2  118.54   17.06
  -6  -3   2  143.67   18.61
  -6   3   3  123.84   16.68
  -6   3   3  137.72   17.42
   6  -3  -3  152.74   16.89
   6  -3  -3  140.93   18.13
   6   3  -3  153.82   17.07
   6   3  -3   55.47   15.51
  -6  -3   3  143.72   17.36
  -6  -3   3  150.61   18.75
  -6   3   4   39.56    8.18
  -6   3   4   42.47    8.33
   6  -3  -4   42.82    7.56
   6  -3  -4   42.24    8.63
   6   3  -4   28.83    7.31
   6   3  -4   40.94    8.89
  -6  -3   4   34.60    7.66
  -6  -3   4   47.60    9.21
  -6   3   5   10.87    4.41
  -6   3   5    8.71    4.68
   6  -3  -5    3.88    3.44
   6  -3  -5   12.10    5.07
   6   3  -5    7.27    4.17
   6   3  -5   12.21    5.45
  -6  -3   5    6.13    4.75
  -6  -3   5   18.26    6.39
  -6   3   6   15.65    5.52
  -6   3   6   11.62    5.04
   6  -3  -6    6.34    4.34
   6  -3  -6    9.28    5.33
   6   3  -6   11.71    4.65
   6   3  -6   11.06    5.41
  -6  -3   6    5.80    5.08
  -6  -3   6   31.48    7.46
  -6   3   7   21.91    6.36
  -6   3   7   18.26    5.84
   6  -3  -7   20.75    5.35
   6  -3  -7   18.51    6.72
   6   3  -7   22.79    6.17
   6   3  -7   13.41    5.89
  -6  -3   7   20.33    6.34
  -6  -3   7   17.79    6.87
  -6   3   8  388.71   45.87
  -6   3   8  411.89   45.86
   6  -3  -8  371.17   44.82
   6  -3  -8  399.85   46.62
   6   3  -8  407.90   45.23
   6   3  -8  416.44   46.97
  -6  -3   8  399.69   45.90
  -6  -3   8  438.31   46.84
  -6   3   9   75.84   12.55
  -6   3   9   92.70   13.14
   6  -3  -9   72.25   11.63
   6  -3  -9   66.94   12.60
   6   3  -9   84.96   12.08
   6   3  -9   76.10   13.32
  -6  -3   9   73.66   12.27
  -6  -3   9   74.11   12.71
  -6   3  10   20.39    7.09
   6  -3 -10   35.16    6.99
   6  -3 -10   37.59    8.63
   6   3 -10   12.51    6.55
  -6  -3  10   26.71    7.16
  -6  -3  10   25.77    7.80
  -6   3  11   26.47    7.02
   6  -3 -11   17.38    6.87
   6   3 -11   11.89    6.23
  -6  -3  11   11.85    5.43
  -6  -3  11    7.95    5.27
  -6   3  12   88.74   13.84
   6  -3 -12   76.44   13.82
   6   3 -12   82.63   14.33
  -6  -3  12   77.18   13.22
  -6  -3  12   91.38   14.19
  -6   3  13  170.11   22.94
   6  -3 -13  158.73   23.26
   6   3 -13  179.53   23.90
  -6  -3  13  169.05   23.13
  -6   3  14  202.68   24.58
   6  -3 -14  158.97   24.25
   6   3 -14  185.87   24.99
  -6  -3  14  175.08   23.82
  -6  -3  14  173.06   24.23
  -6   3  15   11.19    5.34
   6  -3 -15   16.47    6.84
   6   3 -15   10.60    6.88
  -6  -3  15   21.72    6.54
  -6  -3  15   13.03    6.12
   6  -3 -16   25.00    8.59
   6   3 -16   38.79    9.58
  -6  -3  16   38.54    9.36
   6  -3 -17   76.44   14.32
   6   3 -17   94.34   15.27
  -6  -3  17   58.66   12.86
   6  -3 -18  130.67   19.67
   6   3 -18  102.82   18.67
  -6  -3  18  121.32   18.89
  -6   3  19   35.94   10.24
   6  -3 -19   41.76   10.68
   6   3 -19   29.31   10.35
  -6  -3  19   59.61   11.40
  -6  -3  19   53.44   11.88
  -6   3  20   -2.06    5.55
   6   3 -20    3.51    6.63
  -6  -3  20   -2.64    6.05
  -6  -3  20    4.47    6.16
  -6   3  21   -2.30    5.54
   6   3 -21    1.55    6.50
  -6  -3  21   -4.14    5.85
  -6   3  22   52.29   12.96
  -6  -3  22   73.40   13.59
  -6   3  23   11.78    7.12
  -6  -3  23   20.00    7.90
  -6   3  24   74.90   14.38
   6  -3 -24   75.74   15.35
  -6  -3  24   61.00   13.45
  -6   3  25    5.69    6.73
   6  -3 -25    1.98    6.63
  -6  -3  25   -2.49    6.60
  -6   3  26    2.52    6.31
   6  -3 -26   -1.23    6.96
  -6  -3  26    8.55    6.74
  -6   3  27    0.57    6.71
   6  -3 -27   -3.19    6.53
  -6  -3  27    2.92    6.11
  -6   3  28   12.02    7.89
   6  -3 -28   18.59    9.63
  -6  -3  28   12.78    7.38
  -6   3  29   19.44    8.83
   6  -3 -29    1.68    7.39
  -6  -3  29    5.93    6.27
  -6   3  30   34.20   10.71
   6  -3 -30   23.53   11.10
  -6  -3  30   23.05    9.79
  -6   3  31   -2.54    6.20
   6  -3 -31   -0.45    8.12
  -6  -3  31   -1.43    6.76
  -6   3  32    4.63    6.11
   6  -3 -32    4.26    7.23
  -6  -3  32    9.17    7.20
  -6   3  33   15.55    9.04
  -6  -3  33   13.66    9.10
  -6   3  34    8.48    7.37
  -6  -3  34    1.00    6.96
  -6   3  35   -0.18    5.30
  -6  -3  35    3.52    6.49
  -6   3  36    4.08    6.31
  -6  -3  36    3.72    6.97
  -6   3  37   -2.32    6.50
  -6  -3  37    2.39    5.94
  -6  -3  38   -2.36    8.00
  -6   4   1  162.73   22.54
  -6   4   1  197.33   23.26
   6  -4  -1  185.75   22.52
   6  -4  -1  222.53   24.77
   6   4  -1  167.27   22.39
   6   4  -1  214.43   24.94
  -6  -4   1  190.88   23.35
  -6  -4   1  183.50   24.23
  -6   4   2   19.69    5.62
  -6   4   2   27.74    6.34
   6  -4  -2   21.25    5.11
   6  -4  -2   23.18    6.43
   6   4  -2    7.05    4.33
   6   4  -2   20.52    6.07
  -6  -4   2   17.34    5.74
  -6  -4   2    8.47    5.80
  -6   4   3   12.00    4.92
  -6   4   3    5.67    3.94
   6  -4  -3    1.28    3.35
   6  -4  -3   11.90    5.35
   6   4  -3    5.01    3.56
   6   4  -3    7.29    4.98
  -6  -4   3    8.10    4.53
  -6  -4   3    5.12    4.71
  -6   4   4   16.52    5.38
   6  -4  -4   15.92    4.74
   6  -4  -4   15.88    6.12
   6   4  -4    9.52    4.66
   6   4  -4   22.40    6.74
  -6  -4   4    8.75    4.66
  -6  -4   4   11.52    5.70
  -6   4   5  330.28   34.69
   6  -4  -5  282.19   33.39
   6  -4  -5  260.54   34.27
   6   4  -5  318.88   33.93
   6   4  -5  262.13   34.70
  -6  -4   5  289.71   34.15
  -6  -4   5  296.18   35.19
  -6   4   6  278.54   31.52
   6  -4  -6  220.26   29.95
   6  -4  -6  276.50   32.10
   6   4  -6  276.04   30.84
   6   4  -6  280.34   32.38
  -6  -4   6  261.59   31.29
  -6  -4   6  261.61   32.03
  -6   4   7   76.12   12.83
   6  -4  -7   87.47   13.77
   6   4  -7   77.41   12.28
   6   4  -7  124.75   15.39
  -6  -4   7   87.69   13.43
  -6  -4   7   78.24   13.34
  -6   4   8    5.85    4.13
   6  -4  -8    5.79    4.00
   6  -4  -8    9.78    5.21
   6   4  -8    4.41    3.82
   6   4  -8    6.61    4.59
  -6  -4   8    5.39    4.21
  -6  -4   8    4.84    4.98
  -6   4   9   65.09   11.27
   6  -4  -9   61.19   10.33
   6   4  -9   73.08   10.85
   6   4  -9   51.47   11.10
  -6  -4   9   79.82   11.93
  -6  -4   9   60.78   11.69
  -6   4  10   49.06    9.25
   6  -4 -10   39.53    9.10
   6   4 -10   37.46    8.87
  -6  -4  10   27.17    7.52
  -6  -4  10   37.87    8.73
  -6   4  11  162.53   20.80
   6  -4 -11  146.56   20.97
   6   4 -11  135.90   20.76
  -6  -4  11  128.58   19.75
  -6  -4  11  174.31   21.57
  -6   4  12  112.21   16.66
   6  -4 -12   91.24   16.37
   6   4 -12  130.18   18.08
  -6  -4  12  121.98   16.93
  -6  -4  12  102.58   16.57
  -6   4  13   57.23   10.13
   6  -4 -13   35.01    9.74
   6   4 -13   38.63    9.45
  -6  -4  13   19.97    7.28
  -6  -4  13   50.43    9.87
  -6   4  14    7.64    5.33
   6  -4 -14   -0.46    5.15
   6   4 -14    0.24    5.00
  -6  -4  14    0.89    4.25
  -6  -4  14    1.58    5.50
  -6   4  15  133.80   19.65
   6  -4 -15  138.55   20.63
   6   4 -15  177.85   21.86
  -6  -4  15  133.05   19.61
  -6  -4  15  108.28   19.35
   6   4 -16  158.47   23.04
  -6  -4  16  155.90   22.59
   6   4 -17   13.84    6.95
  -6  -4  17    1.90    5.34
   6   4 -18   50.80   12.39
  -6  -4  18   67.55   13.49
  -6   4  19  142.07   19.59
  -6  -4  19   96.03   17.43
  -6   4  20  141.75   17.61
  -6  -4  20   45.70   12.38
  -6   4  21   20.34    7.65
   6  -4 -21    7.00    7.41
  -6  -4  21    5.27    6.33
  -6   4  22    8.03    6.34
   6  -4 -22    6.20    6.93
  -6  -4  22    5.71    6.03
  -6   4  23    2.93    6.27
   6  -4 -23   -1.20    6.45
  -6  -4  23    0.57    6.13
  -6   4  24    3.69    5.60
   6  -4 -24   -0.57    6.56
  -6  -4  24    2.42    5.99
  -6   4  25    7.11    7.00
   6  -4 -25    5.33    7.03
  -6  -4  25   12.35    8.05
  -6   4  26   10.40    8.02
   6  -4 -26   25.21   10.26
  -6  -4  26   13.75    7.00
  -6   4  27    0.10    6.84
   6  -4 -27   15.00    8.62
  -6  -4  27   14.21    7.36
  -6   4  28   17.29    8.79
   6  -4 -28   19.86    9.33
  -6  -4  28   14.63    9.00
  -6   4  29   -2.56    6.64
   6  -4 -29    4.01    7.54
  -6  -4  29    0.03    6.09
  -6   4  30   15.11    7.89
   6  -4 -30   19.80    9.83
  -6  -4  30    2.82    6.60
  -6   4  31   -2.64    7.20
   6  -4 -31    2.49    6.81
  -6  -4  31    0.12    6.51
  -6   4  32    8.09    7.45
   6  -4 -32    6.32    8.85
  -6  -4  32   17.64    8.28
  -6   4  33    4.78    8.76
   6  -4 -33    3.68    7.36
  -6  -4  33    4.41    6.65
  -6   4  34    2.98    6.74
   6  -4 -34    2.26    8.52
  -6  -4  34   -3.22    6.73
  -6   4  35   -1.12    7.28
  -6  -4  35    2.63    5.90
  -6   4  36    7.82    7.51
  -6  -4  36   10.97    7.49
  -6   4  37   13.71    8.36
  -6  -4  37    8.30    7.34
  -6  -4  38   -0.02    5.65
  -6   5   1   19.57    5.17
   6  -5  -1   12.42    4.28
   6  -5  -1   13.13    5.74
   6   5  -1   12.02    4.27
   6   5  -1   17.90    5.97
  -6  -5   1   16.13    5.08
  -6  -5   1   14.68    6.05
  -6   5   2  120.13   14.39
   6  -5  -2   93.33   13.09
   6  -5  -2  122.24   15.31
   6   5  -2  104.52   13.71
   6   5  -2   80.78   14.02
  -6  -5   2   79.08   13.42
  -6  -5   2   84.37   14.59
  -6   5   3  134.31   19.28
   6  -5  -3  160.18   19.33
   6  -5  -3  168.06   20.80
   6   5  -3  143.39   19.14
   6   5  -3  143.85   20.44
  -6  -5   3  192.10   20.80
  -6  -5   3  144.84   20.57
  -6   5   4   98.41   15.26
   6  -5  -4  105.62   14.96
   6  -5  -4   97.94   15.70
   6   5  -4  123.05   15.58
   6   5  -4  169.83   18.30
  -6  -5   4  112.31   15.89
  -6  -5   4  121.55   17.00
  -6   5   5    3.76    3.52
   6  -5  -5    1.20    3.22
   6  -5  -5    7.86    4.84
   6   5  -5    2.80    3.40
   6   5  -5    8.68    4.62
  -6  -5   5   -1.69    3.56
  -6  -5   5    1.25    4.13
  -6   5   6    6.32    4.39
   6  -5  -6    2.97    3.24
   6  -5  -6    0.41    3.63
   6   5  -6    2.30    3.41
   6   5  -6    2.01    4.91
  -6  -5   6   -1.06    3.56
  -6  -5   6    3.55    5.21
  -6   5   7   59.66   11.46
   6  -5  -7   80.28   11.43
   6  -5  -7   67.84   12.22
   6   5  -7   95.28   12.11
   6   5  -7   69.66   12.33
  -6  -5   7   66.79   11.56
  -6  -5   7   80.11   12.88
  -6   5   8   40.62    9.08
   6  -5  -8   49.82    8.81
   6  -5  -8   61.91   10.65
   6   5  -8   55.60    9.22
   6   5  -8   48.79    9.96
  -6  -5   8   40.57    9.16
  -6  -5   8   67.63   10.90
  -6   5   9   87.94   13.86
   6  -5  -9   85.67   13.15
   6  -5  -9   98.24   14.73
   6   5  -9   83.69   14.51
  -6  -5   9  117.27   14.99
  -6  -5   9   81.43   14.29
  -6   5  10   47.26    9.35
   6  -5 -10   48.00   10.45
   6   5 -10   31.39    8.82
  -6  -5  10   57.53   10.31
  -6  -5  10   63.53   11.04
  -6   5  11    0.85    3.61
   6  -5 -11    2.81    4.12
   6   5 -11    5.67    4.97
  -6  -5  11    2.19    3.72
  -6  -5  11    1.39    4.35
  -6   5  12    3.98    4.49
   6  -5 -12    6.87    4.95
   6   5 -12   10.09    5.86
  -6  -5  12    4.61    4.85
  -6  -5  12   10.26    6.08
  -6   5  13  288.25   34.88
   6   5 -13  230.69   34.25
  -6  -5  13  318.99   35.24
  -6  -5  13  306.31   35.76
  -6   5  14  271.05   35.83
   6   5 -14  307.43   37.27
  -6  -5  14  310.38   36.35
  -6  -5  14  299.22   36.86
  -6   5  15    0.13    5.12
   6   5 -15    0.13    4.60
  -6  -5  15   -3.18    5.55
  -6  -5  15    0.38    4.27
   6  -5 -17   -2.56    6.13
   6  -5 -18   15.84    8.68
  -6   5  19   30.08    8.74
   6  -5 -19   19.07    8.00
  -6  -5  19   44.82    9.56
  -6   5  20   43.79   10.17
   6  -5 -20   15.00    8.30
  -6  -5  20   11.47    7.02
  -6   5  21    2.56    5.52
   6  -5 -21    0.22    6.46
  -6  -5  21    6.09    6.14
  -6   5  22    0.98    5.33
   6  -5 -22   -2.06    7.17
  -6  -5  22   -0.35    5.98
  -6   5  23   38.09   10.68
   6  -5 -23   36.40   10.99
  -6  -5  23   44.98   11.01
  -6   5  24   24.46    9.54
   6  -5 -24   20.13    9.52
  -6  -5  24   42.80   10.68
  -6   5  25    9.51    6.90
   6  -5 -25   12.63    8.34
  -6  -5  25   13.64    7.83
  -6   5  26   -3.41    6.84
   6  -5 -26    2.31    6.88
  -6  -5  26    2.31    5.87
  -6   5  27    4.60    6.70
   6  -5 -27   11.49    8.15
  -6  -5  27    2.98    6.82
  -6   5  28    6.93    7.69
   6  -5 -28   16.15    8.84
  -6  -5  28    5.06    7.02
  -6   5  29    9.82    7.58
   6  -5 -29    6.95    7.35
  -6  -5  29   20.67    8.60
  -6   5  30   21.17    8.61
   6  -5 -30    5.80    9.22
  -6  -5  30   13.50    7.45
  -6   5  31    0.20    5.07
   6  -5 -31   -3.08    7.48
  -6  -5  31   -1.28    6.70
  -6   5  32    2.27    6.85
   6  -5 -32    6.49    8.07
  -6  -5  32    2.41    6.49
  -6   5  33   32.84   10.05
   6  -5 -33   13.27    9.42
  -6  -5  33   17.11    9.09
  -6   5  34    5.48    7.52
   6  -5 -34   -0.55    7.33
  -6  -5  34    5.98    7.29
  -6   5  35   13.28    8.31
   6  -5 -35    1.41    7.94
  -6  -5  35    7.87    7.84
  -6   5  36   -4.07    7.26
  -6  -5  36    2.33    7.85
  -6   5  37    2.85    7.57
  -6  -5  37   -1.91    6.13
  -6  -5  38   10.66    8.51
  -6   6   1  171.38   22.06
   6  -6  -1  161.16   21.38
   6  -6  -1  171.50   22.78
   6   6  -1  210.41   22.59
   6   6  -1  217.14   24.15
  -6  -6   1  156.49   22.04
  -6  -6   1  192.62   24.23
  -6   6   2   41.63    7.86
   6  -6  -2   34.18    7.02
   6  -6  -2   32.17    7.88
   6   6  -2   39.65    7.46
   6   6  -2   47.02    9.04
  -6  -6   2   43.28    8.18
  -6  -6   2   44.76    9.35
  -6   6   3    7.17    4.29
   6  -6  -3    7.56    3.63
   6  -6  -3   12.97    5.13
   6   6  -3   11.28    4.24
   6   6  -3    5.79    4.59
  -6  -6   3    3.56    4.01
  -6  -6   3    8.94    5.17
  -6   6   4   26.73    6.23
   6  -6  -4   25.66    5.56
   6  -6  -4   23.87    6.45
   6   6  -4   18.20    5.05
   6   6  -4   19.83    6.38
  -6  -6   4   15.27    5.74
  -6  -6   4   19.40    6.41
  -6   6   5  174.93   21.97
   6  -6  -5  228.76   22.13
   6  -6  -5  197.19   22.95
   6   6  -5  151.42   20.98
   6   6  -5  149.44   22.05
  -6  -6   5  140.33   22.21
  -6   6   6   92.94   13.93
   6  -6  -6   92.42   13.13
   6  -6  -6  100.21   14.75
   6   6  -6  112.60   13.93
   6   6  -6   83.58   14.21
  -6  -6   6   82.14   13.62
  -6  -6   6   95.63   14.82
  -6   6   7   89.92   12.93
   6  -6  -7   81.85   11.86
   6  -6  -7   66.38   12.44
   6   6  -7   88.14   12.10
   6   6  -7   81.67   13.11
  -6  -6   7   60.13   11.52
  -6  -6   7   82.83   13.33
  -6   6   8   14.90    5.83
   6  -6  -8   21.64    5.56
   6   6  -8   15.80    4.88
   6   6  -8   14.59    5.78
  -6  -6   8   15.01    5.72
  -6  -6   8   30.30    7.97
  -6   6   9  142.05   18.04
   6  -6  -9  112.78   16.10
   6   6  -9  129.24   17.97
  -6  -6   9  116.56   17.32
  -6  -6   9  108.65   17.39
  -6   6  10  110.06   15.24
   6   6 -10   89.22   14.71
  -6  -6  10   86.53   14.11
  -6  -6  10   80.72   14.52
  -6   6  11   77.92   12.63
   6   6 -11   73.33   12.87
  -6  -6  11   71.11   11.86
  -6  -6  11   54.70   12.00
  -6   6  12  103.36   14.35
   6   6 -12   80.37   13.81
  -6  -6  12   56.20   12.28
  -6  -6  12   82.22   13.70
  -6   6  13    3.40    4.12
  -6  -6  13    5.31    5.27
  -6  -6  13    0.29    5.20
  -6   6  14    0.02    4.69
   6  -6 -14   -0.34    4.47
  -6  -6  14    2.80    4.93
  -6   6  15   71.66   12.73
   6  -6 -15   56.94   12.91
  -6  -6  15   71.01   12.64
   6  -6 -16    7.02    6.37
   6  -6 -17   15.90    7.61
  -6   6  18   59.42   12.30
   6  -6 -18   52.39   12.77
  -6   6  19   28.65    8.39
   6  -6 -19   30.51    9.94
  -6  -6  19   25.91    8.40
  -6   6  20   -0.26    5.52
   6  -6 -20    3.86    6.42
  -6  -6  20    1.36    6.15
  -6   6  21   24.88    8.36
   6  -6 -21   17.43    8.44
  -6  -6  21   27.01    8.39
  -6   6  22   22.47    8.30
   6  -6 -22    8.89    7.36
  -6  -6  22    9.27    6.69
  -6   6  23   35.16   10.04
   6  -6 -23   11.79    8.01
  -6  -6  23   24.78    8.62
  -6   6  24    0.72    6.12
   6  -6 -24    1.54    6.31
  -6  -6  24    1.16    5.48
  -6   6  25   31.78   10.22
   6  -6 -25    6.84    7.77
  -6  -6  25   43.25   10.03
  -6   6  26   28.62    9.56
   6  -6 -26   32.79   11.87
  -6  -6  26   18.41    8.66
  -6   6  27   11.17    7.04
   6  -6 -27    5.94    7.45
  -6  -6  27   16.04    8.10
  -6   6  28   -0.00    4.86
   6  -6 -28    2.63    6.47
  -6  -6  28    6.56    7.16
   6  -6 -29    1.91    7.33
  -6  -6  29    5.81    6.56
  -6   6  30   -1.12    6.26
   6  -6 -30   -0.84    6.90
  -6  -6  30   -5.45    7.43
  -6   6  31   12.38    7.01
   6  -6 -31   10.16    7.99
  -6  -6  31   22.44    9.21
  -6   6  32   12.02    7.49
   6  -6 -32    6.65    8.31
  -6  -6  32    5.56    7.01
  -6   6  33   -0.46    7.21
   6  -6 -33    5.55    6.54
  -6  -6  33    6.75    6.22
  -6   6  34    2.90    7.20
   6  -6 -34   -4.21    8.60
  -6  -6  34   -1.29    6.03
  -6   6  35    8.66    8.92
   6  -6 -35    5.59    7.78
  -6  -6  35    1.89    5.99
  -6   6  36    5.16    7.04
   6  -6 -36   -0.73    7.04
  -6  -6  36    5.60    7.01
   6  -6 -37    5.45    9.12
  -6  -6  37    6.15    7.25
  -6  -6  38   -0.53    5.95
  -6   7   1   24.01    5.74
   6  -7  -1   17.43    4.58
   6   7  -1   18.09    5.23
  -6  -7   1   19.63    5.71
  -6  -7   1   13.41    6.46
  -6   7   2    7.70    4.36
   6  -7  -2   11.56    4.25
   6   7  -2    9.83    4.19
  -6  -7   2   15.61    5.09
  -6  -7   2   14.14    6.29
  -6   7   3  325.46   34.99
   6  -7  -3  292.35   33.93
   6   7  -3  302.37   34.37
  -6  -7   3  268.17   34.51
  -6  -7   3  310.59   36.58
  -6   7   4   78.09   12.78
   6  -7  -4   79.09   12.16
   6   7  -4  113.59   13.36
  -6  -7   4   91.42   13.33
  -6  -7   4   77.53   13.96
  -6   7   5   21.32    5.92
   6  -7  -5   27.66    5.88
   6   7  -5   25.18    5.74
  -6  -7   5   17.17    5.99
  -6  -7   5   22.46    7.26
  -6   7   6   13.09    5.57
   6  -7  -6   20.90    5.53
   6   7  -6   22.55    5.61
  -6  -7   6   20.05    6.02
  -6  -7   6   18.88    6.70
  -6   7   7   20.87    6.54
   6  -7  -7   22.30    5.47
   6   7  -7   15.27    5.11
  -6  -7   7   19.39    5.83
  -6  -7   7    9.04    5.92
  -6   7   8   34.29    8.36
   6  -7  -8   39.40    7.75
   6   7  -8   41.64    7.93
  -6  -7   8   41.32    8.65
  -6  -7   8   38.34    9.32
  -6   7   9  137.16   19.69
   6  -7  -9  141.42   18.81
  -6  -7   9  146.98   19.92
  -6  -7   9  162.86   21.14
  -6   7  10   -1.27    4.57
   6  -7 -10   -0.61    5.86
  -6  -7  10   -0.92    3.93
  -6   7  11    2.69    4.77
   6  -7 -11    5.81    5.65
  -6  -7  11    0.41    3.95
  -6   7  12   17.99    6.82
   6  -7 -12   14.88    6.88
  -6  -7  12   21.49    6.94
  -6   7  13  217.29   25.26
   6  -7 -13  156.65   24.15
  -6  -7  13  178.94   24.26
  -6   7  14    1.75    4.80
   6  -7 -14    0.20    6.33
  -6  -7  14    2.72    5.18
  -6   7  15   -0.03    4.51
   6  -7 -15    4.41    5.98
  -6  -7  15   -0.18    4.76
   6  -7 -16    9.42    6.09
   6  -7 -17   -0.59    6.02
  -6   7  18    2.92    6.00
   6  -7 -18    2.33    5.75
  -6   7  19   74.65   13.74
   6  -7 -19   49.25   12.85
  -6  -7  19   81.98   13.81
  -6   7  20    9.01    6.04
   6  -7 -20    3.63    6.48
  -6  -7  20    8.85    5.59
  -6   7  21    8.39    6.36
   6  -7 -21    5.68    6.13
  -6  -7  21    8.10    6.68
  -6   7  22    2.71    5.87
   6  -7 -22    2.87    5.91
  -6  -7  22    0.93    6.36
  -6   7  23   34.66    9.59
   6  -7 -23   22.47    9.64
  -6  -7  23   27.61    9.49
  -6   7  24    2.58    6.33
   6  -7 -24    1.89    6.48
  -6  -7  24    2.66    6.29
  -6   7  25   13.06    7.37
   6  -7 -25   18.04    8.45
  -6  -7  25   15.34    8.18
  -6   7  26   -1.79    6.36
   6  -7 -26   -2.70    7.41
  -6  -7  26   -0.84    4.97
  -6   7  27    4.10    6.75
   6  -7 -27   -3.49    7.09
  -6  -7  27    4.98    6.73
  -6   7  28    4.01    7.01
   6  -7 -28    8.92    8.72
  -6  -7  28   13.74    8.63
  -6   7  29   32.43    9.97
   6  -7 -29   18.82    9.38
  -6  -7  29   14.29    8.13
  -6   7  30    6.96    7.24
   6  -7 -30   -1.54    7.83
  -6  -7  30   -3.81    7.04
  -6   7  31    1.95    6.30
   6  -7 -31   -0.51    7.66
  -6  -7  31   -0.01    5.94
  -6   7  32   -0.90    6.82
   6  -7 -32    4.66    7.55
  -6  -7  32   -0.88    6.24
  -6   7  33    6.83    7.32
   6  -7 -33    0.17    7.87
  -6  -7  33    4.58    8.08
  -6   7  34    1.48    6.72
   6  -7 -34    2.32    6.68
  -6  -7  34   -2.10    7.67
  -6   7  35    9.56    8.60
   6  -7 -35   10.31    9.53
  -6  -7  35   10.85    8.03
  -6   7  36    2.97    7.19
   6  -7 -36   -4.12    7.37
  -6  -7  36   -0.09    5.80
   6  -7 -37    0.63    7.21
  -6  -7  37   -1.33    7.61
   6  -7 -38    0.98    6.83
  -6  -7  38    0.10    6.52
  -6   8   1  158.94   19.31
   6  -8  -1  142.81   18.25
   6   8  -1  165.19   19.36
  -6  -8   1  128.05   19.10
  -6  -8   1  145.22   20.88
  -6   8   2    7.09    4.36
   6  -8  -2    6.90    3.59
   6   8  -2    7.13    3.74
  -6  -8   2    6.61    4.26
  -6  -8   2    5.37    6.13
  -6   8   3   -0.10    3.62
   6  -8  -3   -0.61    2.78
   6   8  -3   -1.42    3.14
  -6  -8   3   -1.86    3.34
  -6   8   4    1.23    3.29
   6  -8  -4    3.20    3.24
   6  -8  -4    0.01    4.68
   6   8  -4   -0.43    3.32
  -6  -8   4    0.14    3.98
  -6   8   5  255.24   30.12
   6  -8  -5  273.56   29.37
   6  -8  -5  242.64   30.22
   6   8  -5  244.89   29.30
  -6  -8   5  227.42   29.79
  -6   8   6    2.06    3.87
   6  -8  -6    4.92    3.73
   6  -8  -6    1.18    5.17
   6   8  -6    0.57    3.38
  -6  -8   6    2.28    4.00
  -6   8   7   96.24   14.79
   6  -8  -7  100.19   13.99
   6  -8  -7   79.82   14.55
   6   8  -7  112.44   14.55
  -6  -8   7  119.49   15.65
  -6   8   8    6.90    4.62
   6  -8  -8    3.59    3.51
   6  -8  -8    7.14    5.13
  -6  -8   8    3.69    4.69
  -6   8   9   73.02   15.47
   6  -8  -9  145.09   16.71
   6  -8  -9  153.54   18.71
  -6  -8   9  123.90   17.12
  -6   8  10   30.85    8.37
   6  -8 -10   45.10    9.79
  -6  -8  10   44.75    9.24
  -6   8  11  112.82   16.39
   6  -8 -11  102.32   16.60
  -6  -8  11  106.07   16.30
  -6   8  12   24.08    7.16
   6  -8 -12   15.83    7.10
  -6  -8  12   11.79    5.80
  -6   8  13   -0.23    4.13
   6  -8 -13    2.92    5.41
  -6  -8  13    1.47    4.40
  -6   8  14    4.17    5.39
   6  -8 -14    1.87    5.98
  -6  -8  14    2.62    5.28
   6  -8 -15  111.15   18.24
  -6  -8  15  126.96   18.24
   6  -8 -16    4.12    5.82
   6  -8 -17   53.24   11.85
  -6   8  18   -0.42    4.99
   6  -8 -18    5.84    5.78
  -6   8  19   15.15    7.16
   6  -8 -19   12.65    8.00
  -6  -8  19   11.91    6.64
  -6   8  20    3.40    6.38
   6  -8 -20   -0.11    5.34
  -6  -8  20    5.05    6.20
  -6   8  21   19.39    7.87
   6  -8 -21    4.22    7.62
  -6  -8  21   43.49    9.86
  -6   8  22   10.02    6.06
   6  -8 -22    5.43    6.24
  -6  -8  22    6.14    5.87
  -6   8  23    5.91    6.25
   6  -8 -23    3.59    7.27
  -6  -8  23    4.23    5.68
  -6   8  24    2.28    5.87
   6  -8 -24    4.15    6.10
  -6  -8  24   -3.48    5.72
  -6   8  25   19.52    8.11
   6  -8 -25    8.89    8.42
  -6  -8  25   29.40    8.90
  -6   8  26   17.54    7.95
   6  -8 -26    8.63    8.45
  -6  -8  26   17.65    8.19
  -6   8  27   22.84    8.74
   6  -8 -27   22.10   10.06
  -6  -8  27   13.61    7.93
  -6   8  28   -1.23    6.84
   6  -8 -28   -0.98    7.24
  -6  -8  28    1.87    5.09
  -6   8  29   -3.30    6.44
   6  -8 -29    1.35    7.11
  -6  -8  29   -0.48    5.47
  -6   8  30   -3.90    6.70
   6  -8 -30    1.68    6.48
  -6  -8  30   -0.06    6.62
  -6   8  31   13.08    7.75
   6  -8 -31   10.63    8.25
  -6  -8  31    4.45    6.00
  -6   8  32    7.71    6.80
   6  -8 -32    0.00    7.49
  -6  -8  32    7.53    7.52
  -6   8  33    0.87    6.04
   6  -8 -33   -1.74    7.49
  -6  -8  33   11.08    7.92
  -6   8  34   -2.08    7.21
   6  -8 -34   -4.22    8.31
  -6  -8  34    0.29    6.48
  -6   8  35    3.21    6.62
   6  -8 -35   -5.08    8.83
  -6  -8  35    4.27    6.91
  -6   8  36    1.63    7.06
   6  -8 -36    1.48    7.27
  -6  -8  36    6.14    7.58
   6  -8 -37   -2.71    7.40
  -6  -8  37   -1.60    6.62
  -6   9   1    6.11    3.96
   6  -9  -1    8.23    3.79
   6  -9  -1    5.16    4.44
   6   9  -1    6.81    3.85
  -6  -9   1    4.54    4.12
  -6   9   2   16.13    5.38
   6  -9  -2   14.47    4.38
   6  -9  -2    7.12    5.04
   6   9  -2   21.53    5.03
  -6  -9   2   13.33    5.16
  -6   9   3  198.40   24.37
   6  -9  -3  190.60   23.32
   6  -9  -3  250.15   25.79
   6   9  -3  179.14   23.62
  -6  -9   3  182.77   24.46
  -6   9   4   14.15    5.32
   6  -9  -4   18.25    4.85
   6  -9  -4   14.46    5.98
   6   9  -4   25.40    5.57
  -6  -9   4   14.08    6.17
  -6   9   5    3.66    4.03
   6  -9  -5    1.74    3.20
   6  -9  -5   -1.30    4.05
   6   9  -5    5.72    4.00
  -6  -9   5    1.98    4.49
  -6   9   6   15.57    5.52
   6  -9  -6   18.98    5.24
   6  -9  -6   21.73    6.47
   6   9  -6   10.50    4.63
  -6  -9   6   20.71    6.35
  -6   9   7   18.88    6.43
   6  -9  -7   13.43    4.93
   6  -9  -7    7.40    5.25
   6   9  -7   15.59    4.89
  -6  -9   7   15.52    5.41
  -6   9   8    4.42    4.55
   6  -9  -8   -0.17    3.48
   6  -9  -8   -0.14    4.50
  -6  -9   8    0.26    3.63
  -6   9   9   80.80   13.54
   6  -9  -9   78.75   12.40
   6  -9  -9   90.42   14.71
  -6  -9   9   93.75   13.98
  -6   9  10    4.47    4.80
   6  -9 -10    4.89    6.13
  -6  -9  10    4.14    5.17
  -6   9  11    1.11    4.31
   6  -9 -11   -1.39    4.75
  -6  -9  11   -0.05    4.27
  -6   9  12    4.36    4.70
   6  -9 -12    6.90    5.10
  -6  -9  12    0.22    4.56
  -6   9  13   72.18   13.97
   6  -9 -13  103.46   15.75
  -6  -9  13  103.63   15.41
  -6   9  14    4.47    5.04
   6  -9 -14    3.40    5.01
  -6  -9  14    4.07    4.78
   6  -9 -15   12.82    7.99
  -6  -9  15   38.44    8.90
   6  -9 -16    6.61    6.96
   6  -9 -17   18.49    8.24
  -6   9  18    2.39    4.63
   6  -9 -18    3.11    5.93
  -6   9  19   43.55   10.73
   6  -9 -19   19.36    8.98
  -6  -9  19   45.75   10.32
  -6   9  20    2.93    5.26
   6  -9 -20   -2.67    6.64
  -6  -9  20    3.04    5.08
  -6   9  21   -3.15    5.49
   6  -9 -21   -0.81    5.67
  -6  -9  21   -3.48    5.82
  -6   9  22    0.05    5.45
   6  -9 -22    2.22    5.81
  -6  -9  22   -2.40    5.76
  -6   9  23   46.65   11.47
   6  -9 -23   32.10   10.56
  -6  -9  23   45.92   10.79
  -6   9  24    0.23    4.99
   6  -9 -24   -2.89    7.99
  -6  -9  24   -2.42    6.14
  -6   9  25    6.24    6.68
   6  -9 -25    7.00    7.01
  -6  -9  25   13.79    7.38
  -6   9  26    1.82    5.13
   6  -9 -26    5.55    6.53
  -6  -9  26    4.29    5.69
  -6   9  27    4.76    6.63
   6  -9 -27   -1.96    5.90
  -6  -9  27    5.44    6.02
  -6   9  28   -0.27    6.04
   6  -9 -28   -1.31    7.25
  -6  -9  28   -1.27    6.06
  -6   9  29   17.40    9.32
   6  -9 -29    5.93    7.83
  -6  -9  29   14.93    7.54
  -6   9  30    1.32    6.91
   6  -9 -30    1.49    6.26
  -6  -9  30    1.15    6.30
  -6   9  31   -2.78    7.19
   6  -9 -31    0.99    6.78
  -6  -9  31   -1.26    5.48
  -6   9  32   -0.59    5.80
   6  -9 -32   -0.72    6.40
  -6  -9  32   11.52    7.94
  -6   9  33    5.60    8.00
   6  -9 -33   11.55    8.10
  -6   9  34    1.91    6.31
   6  -9 -34    0.81    7.14
  -6   9  35   13.52    9.00
   6  -9 -35    1.08    6.50
   6 -10  -1   25.35    6.59
  -6 -10   1   12.27    5.50
   6 -10  -2    5.31    4.60
  -6 -10   2   10.23    4.88
   6 -10  -3    1.46    4.60
  -6 -10   3   -1.11    4.08
  -6  10   4   14.02    5.21
   6 -10  -4   11.34    5.07
  -6 -10   4   17.50    5.81
  -6  10   5   45.46    9.01
   6 -10  -5   47.82    9.48
  -6 -10   5   45.91    9.03
  -6  10   6    1.23    3.77
   6 -10  -6   -0.91    4.72
  -6 -10   6    1.70    4.06
  -6  10   7   21.57    6.42
   6 -10  -7   27.47    7.46
  -6 -10   7   19.60    6.20
  -6  10   8   -0.39    4.20
   6 -10  -8   -0.78    5.03
  -6 -10   8    2.56    4.40
  -6  10   9   -0.24    4.20
   6 -10  -9    1.15    4.88
  -6 -10   9   -2.30    4.43
  -6  10  10    0.84    4.37
   6 -10 -10    3.05    5.63
  -6 -10  10    3.96    4.51
  -6  10  11  129.92   18.38
   6 -10 -11   95.62   17.44
  -6 -10  11  159.87   19.19
  -6  10  12   -1.60    4.78
   6 -10 -12    1.95    5.13
  -6 -10  12   -2.31    4.93
  -6  10  13    7.11    5.82
   6 -10 -13   16.53    7.20
  -6 -10  13    6.66    5.59
  -6  10  14    2.32    5.17
   6 -10 -14   15.89    6.42
  -6 -10  14   12.48    6.15
   6 -10 -15   46.65   12.01
  -6 -10  15   71.69   12.28
   6 -10 -16   -1.88    5.65
   6 -10 -17   22.73    8.73
  -6  10  18    6.04    5.85
   6 -10 -18    2.94    7.05
  -6  10  19    5.93    6.25
   6 -10 -19   17.38    7.74
  -6 -10  19    8.44    6.29
  -6  10  20   -1.47    4.91
   6 -10 -20    1.26    5.03
  -6 -10  20   -0.01    5.29
  -6  10  21   31.65    9.93
   6 -10 -21   32.19   10.54
  -6 -10  21   76.79   13.02
  -6  10  22    3.89    6.11
   6 -10 -22   -0.39    5.99
  -6  10  23   -3.17    5.61
   6 -10 -23    1.05    6.49
  -6  10  24   -1.40    5.04
   6 -10 -24   -2.49    5.56
  -6  10  25   19.20    8.57
   6 -10 -25    8.34    8.07
  -6  10  26    2.92    5.56
   6 -10 -26   -0.43    5.86
  -6  10  27    1.22    6.53
   6 -10 -27   -0.14    6.38
  -6  10  28    0.29    6.15
   6 -10 -28    0.26    6.37
  -6  10  29    4.98    7.47
   6 -10 -29    2.21    7.03
  -6  10  30   -0.07    5.82
   6 -10 -30   -0.64    7.36
  -6  10  31    3.93    7.07
   6 -10 -31   -1.68    8.50
  -6  10  32   -3.20    6.38
   6 -10 -32   -2.67    8.31
  -6  10  33    4.17    7.61
  -6  10  34    0.08    6.32
  -6  10  35   -1.54    6.04
   6 -11  -1    7.32    4.81
  -6 -11   1    8.31    4.19
   6 -11  -2   -0.32    4.13
  -6 -11   2   -0.56    3.51
   6 -11  -3   38.04    8.17
  -6 -11   3   31.08    7.63
   6 -11  -4   -0.63    4.26
  -6 -11   4    0.47    4.13
   6 -11  -5    3.19    4.40
  -6 -11   5    2.36    4.66
   6 -11  -6    0.91    5.03
  -6 -11   6    1.33    4.20
   6 -11  -7   10.53    5.54
   6 -11  -8   14.57    6.12
   6 -11  -9   40.43    9.36
   6 -11 -10    0.57    4.88
   6 -11 -11   -1.36    4.90
   6 -11 -12    6.10    5.94
   6 -11 -13   46.88   10.66
   6 -11 -14    1.53    4.85
   6 -11 -15   19.06    8.01
   6 -11 -16    2.20    5.55
   6 -11 -17   25.51    8.70
   6 -11 -18    1.46    5.47
   6 -11 -19   22.13    8.71
   6 -11 -20    1.64    5.11
   6 -11 -21   -1.11    5.54
   6 -11 -22   -2.54    6.31
   6 -11 -23   17.44    8.50
   6 -11 -24    4.65    6.76
   6 -11 -25    2.71    5.91
   6 -11 -26    6.36    6.65
   6 -11 -27    2.98    7.02
   6 -11 -28    4.14    7.40
   6 -11 -29    4.14    6.81
   6 -11 -30    3.86    7.82
   6 -12  -1   48.97    9.15
   6 -12  -2    0.60    4.29
   6 -12  -3    3.82    4.65
   6 -12  -4    5.95    4.57
   6 -12  -5   20.25    6.58
   6 -12  -6    0.24    4.61
   6 -12  -7    7.11    5.23
   6 -12  -8   -1.38    4.35
   6 -12  -9   11.20    5.67
   6 -12 -10    0.48    4.31
   6 -12 -11   16.41    7.45
   6 -12 -12   -1.48    4.86
   6 -12 -13    3.21    5.46
   6 -12 -14    0.44    5.71
   6 -12 -15   26.38    8.05
   6 -12 -16    4.61    5.77
   6 -12 -17   21.77    8.19
   6 -12 -18   -1.90    5.53
   6 -12 -19    4.41    5.48
   6 -12 -20    2.69    5.37
   6 -12 -21    6.73    7.35
   6 -12 -22    1.57    5.58
   6 -12 -23    0.74    5.70
   6 -12 -24    1.44    6.25
   6 -12 -25    0.89    7.51
   6 -12 -26   -0.14    5.89
   6 -12 -27    7.34    8.27
   6 -13  -1    7.00    4.63
   6 -13  -2    2.03    4.21
   6 -13  -3   51.01    9.28
   6 -13  -4   13.21    5.31
   6 -13  -5   15.26    5.94
   6 -13  -6    6.12    5.11
   6 -13  -7   23.30    7.48
   6 -13  -8    4.43    4.66
   6 -13  -9   22.81    7.16
   6 -13 -10    3.56    5.06
   6 -13 -11   -1.44    5.11
   6 -13 -12    5.90    5.39
   6 -13 -13    8.51    6.49
   6 -13 -14    0.11    4.57
   6 -13 -15    3.78    5.13
   6 -13 -16   -2.60    5.81
   6 -13 -17    5.28    6.55
   6 -13 -18    3.90    5.79
   6 -13 -19    7.17    6.24
   6 -13 -20   -3.39    6.31
   6 -13 -21   -3.15    6.38
   6 -13 -22   -4.11    6.26
   6 -13 -23    7.49    8.02
   6 -13 -24    7.75    6.99
   6 -14  -1    7.58    4.67
   6 -14  -2    5.33    4.43
   6 -14  -3    1.71    4.08
   6 -14  -4    8.59    4.29
   6 -14  -5   25.35    7.18
   6 -14  -6   14.11    5.52
   6 -14  -7   11.23    5.09
   6 -14  -8   -1.44    4.54
   6 -14  -9    7.89    5.21
   6 -14 -10    7.16    5.55
   6 -14 -11    7.33    5.30
   6 -14 -12    6.30    5.00
   6 -14 -13    0.02    4.68
   6 -14 -14   -3.42    5.96
   6 -14 -15   -0.22    4.99
   6 -14 -16    5.73    5.23
   6 -14 -17   -1.24    5.72
   6 -14 -18    2.22    4.78
   6 -14 -19    1.14    5.90
   6 -14 -20    7.97    6.27
   6 -14 -21    9.85    7.51
   6 -15  -1   -1.13    3.93
   6 -15  -2    9.33    4.69
   6 -15  -3    7.08    4.72
   6 -15  -4    0.84    3.49
   6 -15  -5   -0.15    3.82
   6 -15  -6    0.14    4.02
   6 -15  -7    2.65    4.27
   6 -15  -8    4.66    4.87
   6 -15  -9    0.75    4.29
   6 -15 -10    4.38    5.10
   6 -15 -11    1.18    5.23
   6 -15 -12    2.45    4.75
   6 -15 -13    8.02    5.64
   6 -15 -14    4.05    5.11
   6 -15 -15    0.81    4.03
   6 -15 -16    2.50    5.58
   6 -15 -17   -1.49    5.21
   6 -15 -18   -0.92    6.39
   6 -16  -1    4.55    4.16
   6 -16  -2    4.84    4.01
   6 -16  -3    4.43    3.85
   6 -16  -4    0.61    3.96
   6 -16  -5   -1.25    3.91
   6 -16  -6    1.30    4.33
   6 -16  -7    0.15    3.92
   6 -16  -8   -1.15    3.86
   6 -16  -9    1.89    4.02
   6 -16 -10    0.98    4.64
   6 -16 -11    1.86    4.69
   6 -16 -12    6.53    5.46
   6 -16 -13   -0.75    4.54
   6 -16 -14   -0.23    4.59
   6 -17  -1   -1.39    3.56
   6 -17  -2   -1.32    3.70
   6 -17  -3    0.04    3.72
   6 -17  -4    2.38    3.63
   6 -17  -5   -0.50    3.73
   6 -17  -6   -2.29    4.37
   6 -17  -7    1.91    4.36
   6 -17  -8    5.13    4.81
   6 -17  -9   -1.19    5.03
   6 -17 -10    2.10    4.68
   6 -18  -1    1.88    3.68
   6 -18  -2    3.19    3.79
   6 -18  -3   -0.45    3.55
   6 -18  -4    2.47    3.88
   6 -18  -5   -0.80    4.00
  -5   0   1    0.79    3.43
  -5   0   1    8.72    4.78
   5   0  -1    4.62    3.25
   5   0  -1    0.09    4.47
  -5   0   2    0.87    3.20
  -5   0   2    3.12    4.34
   5   0  -2   -1.08    3.18
   5   0  -2   -0.87    4.01
  -5   0   3   79.82   12.78
  -5   0   3  108.29   14.27
   5   0  -3   92.84   12.86
   5   0  -3  107.33   14.37
  -5   0   4   -1.10    3.33
  -5   0   4    0.57    4.22
   5   0  -4   -0.54    3.26
   5   0  -4    1.74    4.41
  -5   0   5 2408.20  249.69
  -5   0   5 2545.12  250.30
   5   0  -5 2117.47  248.78
   5   0  -5 2722.90  251.00
  -5   0   6    0.41    3.80
  -5   0   6    0.25    4.29
   5   0  -6    1.61    3.63
   5   0  -6    1.50    4.70
  -5   0   7   63.51   10.47
  -5   0   7   67.95   10.93
   5   0  -7   59.55    9.97
   5   0  -7   64.49   11.21
  -5   0   8   -0.20    4.49
  -5   0   8   -1.53    4.17
   5   0  -8   -0.28    3.71
   5   0  -8    0.94    4.30
  -5   0   9  578.16   65.83
  -5   0   9  646.08   66.36
   5   0  -9  607.61   65.30
   5   0  -9  573.43   66.39
  -5   0  10   -3.20    4.79
  -5   0  10    0.22    4.34
   5   0 -10    0.12    3.53
   5   0 -10    2.16    4.78
  -5   0  11   31.29    7.49
  -5   0  11   26.23    7.28
   5   0 -11   41.97    7.20
   5   0 -11   18.65    7.33
  -5   0  12    4.06    4.44
  -5   0  12    1.87    4.43
   5   0 -12   -0.14    3.07
   5   0 -12   -2.17    4.86
  -5   0  13   12.54    5.43
  -5   0  13   16.50    5.83
   5   0 -13   13.29    6.07
  -5   0  14    3.44    4.22
  -5   0  14    0.88    4.95
   5   0 -14    0.07    4.29
  -5   0  15  118.38   18.88
  -5   0  15  166.23   20.35
   5   0 -15  133.68   20.03
  -5   0  16   -0.54    4.26
  -5   0  16    2.01    4.59
   5   0 -16    0.59    3.77
  -5   0  17   91.40   14.63
  -5   0  17   86.77   14.38
   5   0 -17   83.41   15.34
  -5   0  18    2.41    4.72
   5   0 -18    0.72    4.61
  -5   0  19  188.66   25.09
   5   0 -19  169.91   25.27
  -5   0  20    0.21    5.10
   5   0 -20    1.28    5.87
  -5   0  21  277.79   32.04
   5   0 -21  198.07   31.23
  -5   0  22    5.28    5.58
   5   0 -22   -1.23    5.65
  -5   0  23   -0.78    4.58
   5   0 -23   -0.19    6.32
  -5   0  24   -2.01    6.13
   5   0 -24   -1.81    6.61
  -5   0  25   23.02    8.79
   5   0 -25   15.10    8.65
  -5   0  26    1.42    6.48
   5   0 -26    2.20    7.91
  -5   0  27   80.94   14.44
   5   0 -27   41.29   13.59
  -5   0  28    0.75    6.00
   5   0 -28    0.56    7.18
  -5   0  29    5.63    7.29
  -5   0  30   -1.46    6.26
  -5   0  31   28.73   10.61
  -5   0  32   -1.39    6.73
  -5   0  33   -0.20    5.70
  -5   0  34   -1.04    6.57
  -5   0  35   14.28    8.81
  -5   0  36    0.01    6.53
  -5   0  37   13.06    9.15
  -5   0  38    0.55    5.60
  -5   0  39    6.92    8.45
  -5   1   1  441.78   51.90
  -5   1   1  485.15   52.72
   5  -1  -1  426.10   51.45
   5  -1  -1  517.10   53.39
   5   1  -1  471.76   51.83
   5   1  -1  464.51   52.97
  -5  -1   1  532.75   52.59
  -5  -1   1  513.64   53.22
  -5   1   2    3.38    3.70
  -5   1   2    1.61    4.59
   5  -1  -2    4.37    3.61
   5  -1  -2    2.36    4.57
   5   1  -2    1.48    3.63
   5   1  -2    0.64    4.44
  -5  -1   2    3.94    4.28
  -5  -1   2    5.55    4.59
  -5   1   3  410.65   54.37
  -5   1   3  509.50   55.56
   5  -1  -3  558.11   54.96
   5  -1  -3  519.47   55.85
   5   1  -3  502.72   54.72
   5   1  -3  556.36   56.21
  -5  -1   3  462.55   54.80
  -5  -1   3  565.09   56.29
  -5   1   4    2.29    4.03
  -5   1   4   13.71    6.21
   5  -1  -4    6.26    4.09
   5  -1  -4    4.11    4.52
   5   1  -4    7.98    4.16
   5   1  -4    8.95    5.33
  -5  -1   4   13.75    4.53
  -5  -1   4   15.75    5.46
  -5   1   5  125.03   15.49
  -5   1   5   98.23   15.26
   5  -1  -5  112.35   14.89
   5  -1  -5   94.67   15.45
   5   1  -5  121.87   15.13
   5   1  -5  118.82   16.33
  -5  -1   5  122.58   15.64
  -5   1   6 1013.53   74.85
  -5   1   6  656.57   72.94
   5  -1  -6  681.35   72.45
   5  -1  -6  684.18   73.60
   5   1  -6  592.70   71.98
   5   1  -6  589.84   73.03
  -5  -1   6  701.57   73.05
  -5  -1   6  611.27   72.87
  -5   1   7  639.24   67.80
  -5   1   7  625.87   67.79
   5  -1  -7  620.36   67.12
   5  -1  -7  662.11   68.66
   5   1  -7  604.25   67.03
   5   1  -7  617.18   68.37
  -5  -1   7  608.85   67.65
  -5  -1   7  608.18   67.88
  -5   1   8    0.02    5.16
  -5   1   8   -0.81    4.23
   5  -1  -8    1.37    3.53
   5  -1  -8   -0.83    4.65
   5   1  -8   -1.45    4.99
   5   1  -8   -0.93    5.30
  -5  -1   8   -0.27    4.24
  -5  -1   8   -1.05    4.22
  -5   1   9   24.00    7.11
  -5   1   9   29.02    7.36
   5  -1  -9   21.44    6.27
   5  -1  -9   31.18    8.09
   5   1  -9   51.92    9.74
  -5  -1   9   34.70    8.07
  -5  -1   9   39.02    8.13
  -5   1  10    1.95    4.70
  -5   1  10    1.30    4.15
   5  -1 -10    1.49    3.43
   5  -1 -10    6.00    5.16
   5   1 -10   -0.37    3.75
   5   1 -10   -1.70    4.67
  -5  -1  10    0.14    3.63
  -5  -1  10    1.95    4.31
  -5   1  11  259.61   28.93
  -5   1  11  236.60   28.25
   5  -1 -11  211.63   27.18
   5  -1 -11  242.30   29.21
   5   1 -11  262.83   27.99
   5   1 -11  211.72   28.57
  -5  -1  11  196.60   27.61
  -5  -1  11  225.78   28.27
  -5   1  12   10.15    5.90
  -5   1  12   15.81    5.68
   5  -1 -12   22.11    5.73
   5  -1 -12   12.60    6.77
   5   1 -12    7.26    5.11
   5   1 -12   15.11    6.38
  -5  -1  12   14.48    6.20
  -5  -1  12   24.60    6.88
  -5   1  13  499.07   51.35
  -5   1  13  433.81   50.57
   5  -1 -13  478.56   50.28
   5  -1 -13  452.83   51.59
   5   1 -13  459.82   50.07
   5   1 -13  356.90   50.37
  -5  -1  13  414.38   50.42
  -5  -1  13  478.20   51.28
  -5   1  14   -0.02    4.37
  -5   1  14    1.17    4.31
   5  -1 -14   -0.26    4.81
   5   1 -14    1.54    4.97
  -5  -1  14   -1.57    4.34
  -5  -1  14   -1.78    4.69
  -5   1  15   57.02   10.63
  -5   1  15   45.00   10.04
   5  -1 -15   48.17   10.87
   5   1 -15   48.90   10.96
  -5  -1  15   57.69   10.52
  -5  -1  15   53.43   10.47
  -5   1  16    2.04    4.10
  -5   1  16    0.95    3.82
   5  -1 -16    1.93    5.03
   5   1 -16    7.22    4.97
  -5  -1  16    7.26    5.16
  -5  -1  16   -1.11    4.21
  -5   1  17   12.02    6.41
  -5   1  17   38.55    8.60
   5  -1 -17   20.47    8.07
   5   1 -17   29.84    8.70
  -5  -1  17   17.47    6.63
  -5  -1  17   45.57    9.20
  -5   1  18    0.00    4.35
   5  -1 -18    1.99    4.64
   5   1 -18    5.51    5.82
  -5  -1  18    7.55    5.16
   5  -1 -19  174.72   27.37
   5   1 -19  232.92   29.02
  -5  -1  19  214.66   27.74
   5  -1 -20    8.16    6.78
   5   1 -20    0.41    5.29
  -5  -1  20    9.33    6.32
  -5   1  21   -2.26    5.50
   5  -1 -21    0.63    6.11
   5   1 -21    1.66    6.13
  -5  -1  21   -1.15    5.58
  -5  -1  21    6.60    6.13
  -5   1  22   12.28    7.34
   5  -1 -22    5.23    6.59
   5   1 -22    9.96    7.64
  -5  -1  22    5.56    6.40
  -5  -1  22   12.23    7.24
  -5   1  23   57.22   11.77
   5  -1 -23   62.19   13.55
   5   1 -23   26.70   10.64
  -5  -1  23   53.89   12.26
  -5   1  24    2.27    5.23
   5  -1 -24    5.33    6.43
   5   1 -24    0.69    5.94
  -5  -1  24    1.06    5.47
  -5   1  25   21.50    8.26
   5  -1 -25   27.00    9.63
   5   1 -25   10.11    8.46
  -5  -1  25   30.58    9.53
  -5   1  26    8.13    7.85
   5  -1 -26    8.49    7.53
   5   1 -26    1.94    7.31
  -5  -1  26   11.66    7.44
  -5   1  27   46.73   13.89
   5  -1 -27   96.95   17.09
  -5   1  28   13.24    7.23
  -5  -1  28    9.97    8.33
  -5   1  29   36.55   10.48
  -5  -1  29   36.64   11.59
  -5   1  30    3.56    5.93
  -5  -1  30   -3.06    6.24
  -5   1  31   -5.00    7.17
  -5  -1  31    3.98    6.71
  -5   1  32    2.15    6.68
  -5  -1  32   -3.22    6.11
  -5   1  33    3.16    7.19
  -5  -1  33   52.46   12.56
  -5   1  34    0.84    6.00
  -5  -1  34   -0.58    6.15
  -5   1  35    5.21    7.92
  -5  -1  35    1.15    6.07
  -5   1  36   -0.15    5.43
  -5  -1  36   -0.66    7.08
  -5   1  37   12.63    7.85
  -5  -1  37    7.72    6.69
  -5   1  38   -1.29    7.29
  -5  -1  38    1.66    6.62
  -5  -1  39    3.57    8.19
  -5   2   1    9.62    4.50
  -5   2   1    4.58    4.14
   5  -2  -1   10.08    4.18
   5  -2  -1    6.42    4.80
   5   2  -1    7.72    3.59
   5   2  -1    9.80    5.06
  -5  -2   1    6.40    3.69
  -5  -2   1    0.54    4.13
  -5   2   2   19.72    5.31
  -5   2   2   20.09    6.32
   5  -2  -2   15.61    4.66
   5  -2  -2   18.87    6.71
   5   2  -2   20.19    5.09
   5   2  -2   13.59    5.85
  -5  -2   2   20.13    5.68
  -5  -2   2   16.66    6.06
  -5   2   3  169.28   21.13
  -5   2   3  205.42   22.24
   5  -2  -3  134.20   20.17
   5  -2  -3  203.59   22.52
   5   2  -3  146.01   20.45
   5   2  -3  206.36   22.79
  -5  -2   3  169.70   21.18
  -5  -2   3  206.81   22.66
  -5   2   4   69.81   11.03
  -5   2   4   72.46   11.56
   5  -2  -4   56.19   10.19
   5  -2  -4   78.86   12.02
   5   2  -4   88.90   11.62
   5   2  -4   78.74   12.02
  -5  -2   4   79.48   11.58
  -5  -2   4   84.27   12.16
  -5   2   5  545.76   66.65
  -5   2   5  677.80   67.64
   5  -2  -5  598.27   66.52
   5  -2  -5  645.77   67.91
   5   2  -5  578.97   66.48
   5   2  -5  847.81   69.51
  -5  -2   5  559.86   66.79
  -5  -2   5  630.90   67.76
  -5   2   6    7.22    4.35
  -5   2   6    7.75    4.74
   5  -2  -6   10.25    4.32
   5  -2  -6    3.06    4.50
   5   2  -6   10.14    4.60
   5   2  -6   10.42    5.14
  -5  -2   6    6.75    4.67
  -5  -2   6   11.42    5.60
  -5   2   7   94.14   13.47
  -5   2   7   78.84   13.30
   5  -2  -7  110.17   13.43
   5  -2  -7   52.34   12.65
   5   2  -7   98.92   13.26
   5   2  -7  113.75   15.08
  -5  -2   7  105.51   14.05
  -5  -2   7  107.87   14.51
  -5   2   8    6.34    4.72
  -5   2   8   10.88    4.97
   5  -2  -8    9.09    4.50
   5  -2  -8    1.06    5.04
   5   2  -8    5.32    4.11
   5   2  -8   13.70    5.75
  -5  -2   8    7.15    4.68
  -5  -2   8    5.78    5.27
  -5   2   9  728.37   77.97
  -5   2   9  622.13   77.06
   5  -2  -9  721.99   77.14
   5  -2  -9  646.55   77.93
   5   2  -9  747.60   77.27
   5   2  -9  707.04   78.44
  -5  -2   9  886.34   78.91
  -5  -2   9  719.73   78.11
  -5   2  10   10.72    4.98
  -5   2  10    1.73    4.44
   5  -2 -10    4.07    4.19
   5  -2 -10   -0.02    4.41
   5   2 -10    3.26    3.88
   5   2 -10   -0.87    4.73
  -5  -2  10    3.14    4.51
  -5  -2  10    4.51    4.89
  -5   2  11    5.15    4.36
  -5   2  11    5.62    4.32
   5  -2 -11    6.81    4.22
   5  -2 -11    9.06    5.27
   5   2 -11    0.51    3.91
   5   2 -11   11.08    5.41
  -5  -2  11    3.41    4.54
  -5  -2  11    7.00    5.18
  -5   2  12   96.20   13.35
  -5   2  12   72.89   12.55
   5  -2 -12   94.75   12.70
   5  -2 -12   72.30   13.16
   5   2 -12   71.24   11.78
   5   2 -12   76.27   13.31
  -5  -2  12   82.91   12.87
  -5  -2  12   62.68   12.13
  -5   2  13   65.72   11.85
  -5   2  13   59.59   11.13
   5  -2 -13   76.98   11.56
   5  -2 -13   99.39   13.92
   5   2 -13   65.18   10.99
   5   2 -13   72.76   12.44
  -5  -2  13   49.55   11.04
  -5  -2  13   86.27   12.91
  -5   2  14   40.15    8.71
  -5   2  14   28.14    7.59
   5  -2 -14   48.18   10.02
   5   2 -14   33.33    8.73
  -5  -2  14   41.80    9.00
  -5  -2  14   36.09    9.02
  -5   2  15  399.70   45.24
  -5   2  15  487.45   45.89
   5  -2 -15  367.18   45.44
   5   2 -15  403.50   46.01
  -5  -2  15  322.28   43.98
  -5  -2  15  352.74   44.63
  -5   2  16    0.55    4.73
   5  -2 -16    1.20    4.91
   5   2 -16    6.53    5.15
  -5  -2  16   -0.21    3.47
  -5  -2  16    0.45    4.14
  -5   2  17    1.64    4.39
   5  -2 -17    8.27    5.47
   5   2 -17   15.43    6.63
  -5  -2  17    3.06    4.33
  -5  -2  17   -2.38    5.44
   5  -2 -18   -1.52    4.78
   5   2 -18   -1.40    5.72
  -5  -2  18    0.29    4.51
  -5  -2  18    0.65    4.44
   5  -2 -19  111.89   19.00
   5   2 -19  134.85   20.20
  -5  -2  19  123.23   18.96
   5  -2 -20   88.63   14.86
   5   2 -20   53.32   12.84
  -5  -2  20   57.97   12.63
  -5   2  21    3.74    5.44
   5  -2 -21    1.95    6.11
   5   2 -21    9.18    6.64
  -5  -2  21   -2.03    6.13
  -5  -2  21    0.46    5.74
  -5   2  22    2.28    5.77
   5  -2 -22    3.85    7.23
   5   2 -22   14.41    7.88
  -5  -2  22   13.08    7.00
  -5  -2  22   19.23    7.34
  -5   2  23   12.12    6.91
   5  -2 -23   15.28    8.26
   5   2 -23   14.72    8.64
  -5  -2  23   14.78    7.39
  -5  -2  23   14.77    8.12
  -5   2  24    0.18    5.71
   5  -2 -24    2.20    6.23
   5   2 -24    0.09    5.74
  -5  -2  24    0.60    5.09
  -5   2  25  118.79   19.36
  -5  -2  25   98.72   18.06
  -5   2  26   16.40    7.90
  -5  -2  26   10.75    7.00
  -5   2  27   60.11   13.37
  -5  -2  27   70.67   14.08
  -5   2  28   -3.06    6.53
   5  -2 -28   -3.04    8.46
  -5  -2  28   -2.65    7.52
  -5   2  29   47.64   11.87
   5  -2 -29   32.05   11.74
  -5  -2  29   33.05   11.30
  -5   2  30   -1.91    6.46
   5  -2 -30    2.75    6.70
  -5  -2  30    2.42    6.52
  -5   2  31   51.16   12.48
   5  -2 -31   32.57   12.03
  -5  -2  31   48.90   12.20
  -5   2  32    1.67    5.91
  -5  -2  32   -1.98    6.47
  -5   2  33    3.45    5.80
  -5  -2  33   -3.26    6.80
  -5   2  34    2.33    5.28
  -5  -2  34    4.67    7.40
  -5   2  35    3.25    6.36
  -5  -2  35    2.28    7.08
  -5   2  36   -0.35    5.92
  -5  -2  36   -0.39    7.19
  -5   2  37   -1.63    8.45
  -5  -2  37    1.62    6.86
  -5   2  38   -3.49    7.80
  -5  -2  38    0.71    6.13
  -5  -2  39    2.56    7.47
  -5   3   1  282.15   34.40
  -5   3   1  291.78   34.82
   5  -3  -1  273.13   34.04
   5  -3  -1  281.17   35.35
   5   3  -1  309.05   34.56
   5   3  -1  320.23   35.91
  -5  -3   1  323.97   35.04
  -5  -3   1  449.88   37.62
  -5   3   2   72.39   10.58
  -5   3   2   71.54   10.81
   5  -3  -2   66.44    9.79
   5  -3  -2   68.97   10.90
   5   3  -2   62.65    9.96
   5   3  -2   66.98   11.35
  -5  -3   2   64.65   10.30
  -5  -3   2   56.34   10.73
  -5   3   3  135.47   16.33
   5  -3  -3  105.17   14.91
   5  -3  -3  128.80   16.63
   5   3  -3  102.50   16.09
  -5  -3   3  144.78   16.39
  -5  -3   3  106.73   16.22
  -5   3   4    3.11    3.73
  -5   3   4    4.51    4.63
   5  -3  -4    2.65    3.18
   5  -3  -4    1.44    4.85
   5   3  -4   -0.84    3.57
   5   3  -4    4.58    5.28
  -5  -3   4    2.04    4.16
  -5  -3   4    7.72    4.98
  -5   3   5  261.14   28.13
  -5   3   5  210.69   27.62
   5  -3  -5  230.06   27.21
   5  -3  -5  203.99   27.90
   5   3  -5  226.24   28.42
  -5  -3   5  249.09   27.98
  -5  -3   5  278.42   29.25
  -5   3   6  224.08   28.07
  -5   3   6  241.34   28.36
   5  -3  -6  237.92   27.77
   5   3  -6  253.95   28.04
   5   3  -6  234.51   28.96
  -5  -3   6  226.75   28.14
  -5  -3   6  255.05   29.15
  -5   3   7   72.43   11.52
   5  -3  -7   67.85   10.92
   5  -3  -7   81.11   12.82
   5   3  -7   75.45   11.16
   5   3  -7   69.66   12.05
  -5  -3   7   87.41   12.13
  -5   3   8  102.92   14.77
  -5   3   8   89.02   13.99
   5  -3  -8   99.39   14.03
   5   3  -8  102.69   14.12
   5   3  -8  107.54   15.62
  -5  -3   8  120.80   15.44
  -5  -3   8  107.59   15.42
  -5   3   9   79.49   12.89
  -5   3   9  108.91   13.64
   5  -3  -9  105.64   13.23
   5  -3  -9   78.05   13.31
   5   3  -9   86.74   12.53
   5   3  -9   56.29   12.57
  -5  -3   9  102.70   14.02
  -5   3  10   19.71    6.35
  -5   3  10   17.69    5.86
   5  -3 -10   21.57    5.59
   5  -3 -10   29.89    7.80
   5   3 -10   25.78    5.90
   5   3 -10   16.19    6.46
  -5  -3  10   22.96    6.29
  -5  -3  10   24.75    6.50
  -5   3  11    0.67    3.81
  -5   3  11   -1.03    4.22
   5  -3 -11    3.80    3.76
   5  -3 -11    1.32    4.59
   5   3 -11    0.36    3.49
   5   3 -11   -0.31    4.03
  -5  -3  11    2.44    4.19
  -5  -3  11    1.75    4.64
  -5   3  12   16.55    6.20
  -5   3  12   30.48    7.18
   5  -3 -12   30.27    6.81
   5  -3 -12   28.80    7.44
   5   3 -12   21.44    6.00
   5   3 -12   19.99    7.13
  -5  -3  12   26.92    7.41
  -5  -3  12   26.57    7.12
  -5   3  13  204.44   26.50
   5  -3 -13  265.29   28.38
   5   3 -13  238.20   26.09
   5   3 -13  187.00   26.52
  -5  -3  13  207.19   26.37
  -5  -3  13  164.59   25.91
  -5   3  14   22.46    7.03
   5  -3 -14   28.34    7.85
   5   3 -14   11.20    5.96
  -5  -3  14   18.78    6.39
  -5  -3  14   27.64    7.45
  -5   3  15   12.34    5.86
   5  -3 -15    9.72    5.63
   5   3 -15   17.25    6.56
  -5  -3  15   16.78    5.79
  -5  -3  15    4.57    5.76
  -5   3  16   64.29   11.29
   5  -3 -16   55.64   11.36
   5   3 -16   51.23   10.82
  -5  -3  16   46.02   10.02
  -5  -3  16   40.47   10.30
  -5   3  17   67.92   13.24
   5  -3 -17   76.00   14.30
   5   3 -17   69.10   13.64
  -5  -3  17   92.75   14.37
  -5  -3  17   95.26   14.80
   5  -3 -18   11.59    7.19
   5   3 -18   12.44    6.48
  -5  -3  18    6.66    5.12
  -5  -3  18   29.55    8.36
   5  -3 -19   -2.91    6.17
   5   3 -19    0.25    5.25
  -5  -3  19   -0.32    4.86
   5  -3 -20   -1.91    5.47
   5   3 -20   -0.51    6.10
  -5  -3  20   -2.93    5.53
  -5   3  21   60.14   12.74
   5  -3 -21   63.86   13.23
   5   3 -21   38.90   11.56
  -5  -3  21   59.15   12.04
  -5  -3  21   70.13   13.47
  -5   3  22   85.21   14.10
   5   3 -22   45.96   12.10
  -5  -3  22   23.42    9.72
  -5   3  23  103.61   17.90
  -5  -3  23  114.39   18.37
  -5   3  24    3.96    5.51
  -5  -3  24   14.73    6.58
  -5   3  25    2.20    5.81
  -5  -3  25    2.20    5.19
  -5   3  26   -1.74    6.14
   5  -3 -26    0.06    6.87
  -5  -3  26   -1.09    5.34
  -5   3  27   25.15   10.61
   5  -3 -27   36.62   11.49
  -5  -3  27   39.04   10.45
  -5   3  28    2.15    6.63
   5  -3 -28   10.72    8.78
  -5  -3  28    1.00    6.53
  -5   3  29   22.82    9.05
   5  -3 -29   25.76   11.09
  -5  -3  29   17.49    8.32
  -5   3  30   -0.14    4.91
   5  -3 -30   -1.20    7.59
  -5  -3  30    5.98    5.81
  -5   3  31    7.34    7.02
   5  -3 -31    0.29    5.46
  -5  -3  31    3.16    7.08
  -5   3  32    9.88    6.28
   5  -3 -32    0.89    7.27
  -5  -3  32   10.56    8.56
  -5   3  33   27.71   10.43
   5  -3 -33   14.19    9.93
  -5  -3  33   24.12    9.13
  -5   3  34   -2.13    6.61
  -5  -3  34   -4.87    7.97
  -5   3  35    0.14    6.32
  -5  -3  35   -0.11    5.87
  -5   3  36    3.29    7.47
  -5  -3  36    3.52    7.51
  -5   3  37   16.03    8.64
  -5  -3  37    4.59    7.00
  -5   3  38   -4.15    7.03
  -5  -3  38    8.79    7.14
  -5  -3  39    3.33    6.29
  -5   4   1   84.80   11.61
  -5   4   1  106.34   12.61
   5  -4  -1   66.63   10.87
   5  -4  -1   91.19   12.68
   5   4  -1   72.81   11.14
   5   4  -1   81.28   12.80
  -5  -4   1   68.34   11.44
  -5  -4   1  103.16   13.73
  -5   4   2   12.63    4.66
  -5   4   2   22.58    5.47
   5  -4  -2    6.48    3.53
   5  -4  -2   16.28    5.77
   5   4  -2   15.24    4.49
   5   4  -2    3.32    4.86
  -5  -4   2   21.29    5.34
  -5  -4   2   10.81    5.34
  -5   4   3   33.56    6.78
  -5   4   3   35.01    7.39
   5  -4  -3   42.61    6.91
   5  -4  -3   29.63    7.48
   5   4  -3   35.73    6.77
   5   4  -3   34.75    7.42
  -5  -4   3   34.76    7.05
  -5  -4   3   35.15    8.12
  -5   4   4   60.53   10.06
  -5   4   4   66.46   10.21
   5  -4  -4   67.69    9.88
   5  -4  -4   63.04   10.70
   5   4  -4   71.09   10.02
   5   4  -4   64.43   11.02
  -5  -4   4   61.60   10.24
  -5  -4   4   71.64   11.35
  -5   4   5  196.26   23.08
  -5   4   5  193.99   22.89
   5  -4  -5  176.54   22.17
   5  -4  -5  177.00   23.18
   5   4  -5  202.29   22.79
   5   4  -5  172.46   23.24
  -5  -4   5  172.63   22.67
  -5  -4   5  207.31   23.94
  -5   4   6    0.81    3.54
  -5   4   6    0.45    3.18
   5  -4  -6    1.30    3.57
   5  -4  -6    1.00    3.84
   5   4  -6   -1.29    3.33
   5   4  -6    0.70    4.37
  -5  -4   6    0.73    4.03
  -5  -4   6    2.54    4.36
  -5   4   7    6.02    4.60
  -5   4   7    9.74    4.67
   5  -4  -7    5.99    3.65
   5  -4  -7   11.86    5.15
   5   4  -7    5.29    3.78
   5   4  -7    3.20    4.36
  -5  -4   7    7.88    4.45
  -5  -4   7    7.31    4.38
  -5   4   8   71.81   12.04
  -5   4   8   82.00   11.81
   5  -4  -8   82.26   11.62
   5  -4  -8  106.23   13.45
   5   4  -8   77.29   11.28
   5   4  -8   44.19   10.90
  -5  -4   8   82.56   12.30
  -5  -4   8   83.48   12.55
  -5   4   9  105.64   15.23
  -5   4   9  102.59   14.47
   5  -4  -9  122.02   14.88
   5  -4  -9  109.00   15.66
   5   4  -9  106.20   14.40
   5   4  -9   90.85   15.18
  -5  -4   9   91.84   15.00
  -5   4  10  183.34   23.28
  -5   4  10  177.40   22.53
   5  -4 -10  197.37   22.67
   5  -4 -10  206.91   24.27
   5   4 -10  184.29   22.35
   5   4 -10  162.15   23.22
  -5  -4  10  168.21   22.86
  -5  -4  10  169.46   23.25
  -5   4  11  183.47   24.51
   5  -4 -11  223.19   24.60
   5  -4 -11  176.79   24.93
   5   4 -11  179.42   23.62
   5   4 -11  214.36   25.79
  -5  -4  11  190.21   24.73
  -5  -4  11  208.60   25.45
  -5   4  12    7.34    5.10
   5  -4 -12   14.02    5.32
   5  -4 -12   12.94    5.40
   5   4 -12   10.11    4.34
   5   4 -12    8.48    4.80
  -5  -4  12   12.52    5.71
  -5  -4  12    3.21    4.77
  -5   4  13    2.33    3.86
   5  -4 -13    1.18    4.56
   5   4 -13    1.21    3.72
   5   4 -13   -1.55    4.55
  -5  -4  13    1.19    4.00
  -5  -4  13    2.65    4.96
  -5   4  14   22.59    7.71
   5  -4 -14   35.25    9.19
   5   4 -14   27.47    7.68
  -5  -4  14   43.47    8.76
  -5  -4  14   37.57    9.04
  -5   4  15  326.90   40.48
   5  -4 -15  416.00   42.58
   5   4 -15  335.05   41.19
  -5  -4  15  302.66   39.87
  -5  -4  15  352.78   41.29
  -5   4  16   61.18   11.04
   5  -4 -16   17.42    8.52
   5   4 -16   51.54   10.60
  -5  -4  16   65.04   11.03
  -5  -4  16   72.36   11.94
  -5   4  17   93.40   16.04
   5  -4 -17  111.91   17.03
   5   4 -17   87.64   15.88
  -5  -4  17   99.71   15.81
  -5  -4  17   97.71   16.14
   5  -4 -18    2.39    6.37
   5   4 -18    3.06    4.99
  -5  -4  18    0.91    4.21
  -5  -4  18    3.01    5.51
   5   4 -19  211.71   28.80
  -5  -4  19  204.95   28.09
  -5   4  20    4.47    5.72
   5   4 -20    5.39    5.87
  -5   4  21   65.50   13.32
  -5  -4  21   81.95   14.48
  -5   4  22   13.91    7.05
  -5  -4  22    0.35    5.54
  -5   4  23    2.84    6.16
   5  -4 -23    3.33    6.85
  -5  -4  23   -1.02    5.86
  -5   4  24    1.98    5.70
   5  -4 -24    2.81    6.79
  -5  -4  24   -1.20    5.43
  -5   4  25   44.05   11.31
   5  -4 -25   37.01   11.00
  -5  -4  25   40.43   10.56
  -5   4  26   21.11    8.38
   5  -4 -26    8.63    8.14
  -5  -4  26   28.01    8.64
  -5   4  27   38.60   10.20
   5  -4 -27   10.94    8.62
  -5  -4  27   22.09    9.04
  -5   4  28   -1.45    6.31
   5  -4 -28    0.12    6.21
  -5  -4  28    0.33    5.76
  -5   4  29   33.92   10.66
   5  -4 -29   11.68    8.84
  -5  -4  29   20.48    8.30
  -5   4  30    7.21    7.06
   5  -4 -30   10.86    9.00
  -5  -4  30   19.59    8.85
  -5   4  31   10.08    8.41
   5  -4 -31    3.75    7.31
  -5  -4  31   16.12    8.30
  -5   4  32    9.90    7.48
   5  -4 -32    0.86    7.04
  -5  -4  32   12.34    7.43
  -5   4  33    2.99    7.41
   5  -4 -33   -1.98    7.45
  -5  -4  33    2.75    6.17
  -5   4  34   -1.27    6.95
   5  -4 -34    1.41    7.77
  -5  -4  34    1.61    6.35
  -5   4  35   11.47    8.19
  -5  -4  35    8.99    8.17
  -5   4  36    7.64    7.97
  -5  -4  36    5.58    6.89
  -5   4  37   -0.85    5.93
  -5  -4  37   10.91    7.85
  -5   4  38    0.66    6.05
  -5  -4  38    5.59    7.05
  -5  -4  39    3.74    6.83
  -5   5   1  216.81   23.76
  -5   5   1  226.85   23.71
   5  -5  -1  219.80   23.37
   5  -5  -1  199.51   24.26
   5   5  -1  188.56   23.26
   5   5  -1  196.26   24.36
  -5  -5   1  249.76   24.67
  -5  -5   1  113.58   23.02
  -5   5   2   59.39    9.81
  -5   5   2   78.10   10.27
   5  -5  -2   71.05    9.72
   5  -5  -2   64.19   10.69
   5   5  -2   64.81    9.84
   5   5  -2   63.92   10.76
  -5  -5   2   58.65    9.87
  -5  -5   2   59.08   10.89
  -5   5   3  160.92   20.32
  -5   5   3  168.35   20.29
   5  -5  -3  184.25   20.15
   5  -5  -3  157.52   20.76
   5   5  -3  140.31   19.76
   5   5  -3  153.78   20.87
  -5  -5   3  168.17   20.59
  -5  -5   3  206.69   22.40
  -5   5   4   40.57    7.72
  -5   5   4   53.18    8.11
   5  -5  -4   41.86    7.17
   5   5  -4   40.72    7.33
   5   5  -4   47.32    8.56
  -5  -5   4   34.51    7.65
  -5  -5   4   36.95    8.39
  -5   5   5   18.54    5.88
  -5   5   5   23.61    6.03
   5  -5  -5   26.02    5.63
   5  -5  -5   22.19    6.60
   5   5  -5   20.79    5.16
   5   5  -5   17.86    5.62
  -5  -5   5   18.39    5.41
  -5  -5   5   32.01    7.19
  -5   5   6   10.01    4.41
  -5   5   6   12.46    4.42
   5  -5  -6    7.60    3.79
   5  -5  -6   12.39    5.30
   5   5  -6   11.59    4.26
   5   5  -6    7.82    4.61
  -5  -5   6   12.58    4.60
  -5  -5   6   16.04    5.77
  -5   5   7  268.90   32.45
   5  -5  -7  305.45   32.17
   5  -5  -7  254.30   32.68
   5   5  -7  289.44   32.08
   5   5  -7  252.72   32.63
  -5  -5   7  275.32   32.48
  -5  -5   7  294.80   33.44
  -5   5   8  144.21   18.83
   5  -5  -8  148.27   18.22
   5  -5  -8  153.08   19.64
   5   5  -8  148.96   18.21
   5   5  -8  121.29   18.71
  -5  -5   8  132.11   18.51
  -5  -5   8  145.10   19.30
  -5   5   9   12.32    5.39
   5  -5  -9   17.72    5.08
   5  -5  -9    9.94    5.58
   5   5  -9   17.24    4.96
   5   5  -9   11.31    4.94
  -5  -5   9   15.50    5.12
  -5  -5   9   14.66    5.73
  -5   5  10    1.89    3.73
   5  -5 -10    0.56    3.26
   5  -5 -10   -2.84    5.00
   5   5 -10    5.49    3.64
   5   5 -10    4.28    4.49
  -5  -5  10    0.25    3.65
  -5  -5  10    0.21    4.38
  -5   5  11    6.02    4.61
   5  -5 -11    7.86    4.40
   5  -5 -11   13.25    6.12
   5   5 -11   18.66    5.09
   5   5 -11    8.27    5.22
  -5  -5  11   10.43    4.83
  -5  -5  11   17.52    5.81
  -5   5  12  327.72   33.85
   5  -5 -12  289.66   32.26
   5  -5 -12  256.62   33.19
   5   5 -12  286.50   32.07
   5   5 -12  241.05   32.78
  -5  -5  12  266.32   32.60
  -5  -5  12  236.69   32.70
  -5   5  13  292.54   34.95
   5  -5 -13  312.10   35.93
   5   5 -13  327.01   34.26
   5   5 -13  236.35   34.29
  -5  -5  13  276.20   34.56
  -5  -5  13  295.03   35.41
  -5   5  14   17.33    6.12
   5  -5 -14   13.40    6.80
   5   5 -14   17.28    6.83
  -5  -5  14   25.86    6.81
  -5  -5  14   19.07    7.28
  -5   5  15    2.00    4.63
   5  -5 -15    0.25    4.63
   5   5 -15    2.14    4.73
  -5  -5  15    2.70    4.57
  -5  -5  15    4.87    5.49
  -5   5  16   46.89   10.51
   5   5 -16   37.22   10.38
  -5  -5  16   54.87   10.66
  -5  -5  16   63.45   11.87
  -5   5  17   95.60   15.23
   5   5 -17   63.46   14.02
  -5  -5  17   92.21   14.85
  -5  -5  17  105.50   15.99
  -5  -5  18   32.84    8.48
  -5   5  20    0.10    5.72
   5  -5 -20    2.75    6.53
  -5   5  21    2.02    5.52
   5  -5 -21    1.61    6.22
  -5  -5  21    4.85    5.01
  -5   5  22   79.28   14.34
   5  -5 -22   64.48   14.25
  -5  -5  22   61.29   12.93
  -5   5  23   29.31    9.35
   5  -5 -23   43.25   11.91
  -5  -5  23   31.06    9.56
  -5   5  24   15.94    8.14
   5  -5 -24    9.96    7.34
  -5  -5  24   19.35    7.57
  -5   5  25    0.32    5.21
   5  -5 -25   -0.00    6.35
  -5  -5  25    4.44    6.30
  -5   5  26    0.25    5.14
   5  -5 -26   -2.49    7.84
  -5  -5  26   -0.55    5.85
  -5   5  27   14.09    8.63
   5  -5 -27   11.72    7.57
  -5  -5  27    2.64    5.99
  -5   5  28   28.02   10.22
   5  -5 -28   24.69   10.02
  -5  -5  28   13.46    7.36
  -5   5  29   12.27    8.27
   5  -5 -29   15.69    9.55
  -5  -5  29   16.12    8.51
  -5   5  30    1.89    6.24
   5  -5 -30    5.95    7.35
  -5  -5  30   -2.47    5.94
  -5   5  31    3.61    7.46
   5  -5 -31   -3.49    7.26
  -5  -5  31    8.26    6.95
  -5   5  32    6.87    7.18
   5  -5 -32    4.24    7.64
  -5  -5  32   10.38    7.62
  -5   5  33   20.97    9.17
   5  -5 -33   12.55    9.98
  -5  -5  33   13.24    7.98
  -5   5  34    6.67    6.59
   5  -5 -34   -2.26    6.54
  -5  -5  34   11.48    9.25
  -5   5  35   -3.92    7.91
   5  -5 -35    3.68    8.32
  -5  -5  35    1.13    5.51
  -5   5  36   -2.74    7.80
   5  -5 -36    2.99    7.67
  -5  -5  36    2.25    9.10
  -5   5  37   -3.67    7.78
  -5  -5  37    7.40    7.32
  -5   5  38   10.80    7.71
  -5  -5  38    7.54    7.54
  -5  -5  39    2.39    6.27
  -5   6   1   23.49    5.57
   5  -6  -1   26.35    5.29
   5  -6  -1   25.84    6.08
   5   6  -1   23.76    5.41
  -5  -6   1   22.49    5.90
  -5  -6   1   17.96    6.27
  -5   6   2    4.18    3.53
   5  -6  -2    0.07    2.72
   5  -6  -2    2.80    3.74
   5   6  -2    4.45    3.19
  -5  -6   2    3.39    3.69
  -5  -6   2    1.03    4.42
  -5   6   3   90.18   12.76
   5  -6  -3   87.58   12.23
   5  -6  -3   74.92   12.81
   5   6  -3  116.48   13.31
  -5  -6   3   91.16   13.13
  -5  -6   3  105.71   14.64
  -5   6   4  132.31   16.40
   5  -6  -4  141.69   15.96
   5  -6  -4  139.80   16.97
   5   6  -4  113.57   15.75
  -5  -6   4   95.15   15.58
  -5  -6   4  123.70   17.27
  -5   6   5   94.38   14.34
   5  -6  -5  115.58   14.29
   5  -6  -5  112.64   15.30
  -5  -6   5  102.95   14.66
  -5  -6   5  112.98   15.90
  -5   6   6   19.45    5.84
   5  -6  -6   26.27    5.54
   5  -6  -6   23.00    6.47
   5   6  -6   18.96    5.09
  -5  -6   6   20.16    5.53
  -5  -6   6   26.53    6.86
  -5   6   7   69.99   11.40
   5  -6  -7   82.57   11.18
   5  -6  -7   76.73   12.00
   5   6  -7   67.55   10.66
  -5  -6   7   70.57   11.45
  -5  -6   7   78.63   12.62
  -5   6   8   29.82    6.88
   5  -6  -8   33.96    6.82
   5  -6  -8   15.63    6.73
   5   6  -8   39.14    6.98
  -5  -6   8   31.96    7.18
  -5  -6   8   32.55    7.54
  -5   6   9  107.93   15.30
   5  -6  -9  108.80   14.60
   5  -6  -9  100.88   15.48
   5   6  -9  107.53   14.67
  -5  -6   9  112.08   15.59
  -5  -6   9  101.88   15.69
  -5   6  10  136.93   17.95
   5  -6 -10  145.42   17.33
   5  -6 -10  134.39   18.31
   5   6 -10  118.52   16.57
  -5  -6  10  100.00   16.86
  -5  -6  10  138.65   18.34
  -5   6  11   98.86   14.36
   5  -6 -11  104.44   13.81
   5  -6 -11  116.82   15.57
   5   6 -11   86.11   13.26
  -5  -6  11   80.81   13.65
  -5  -6  11   80.67   14.11
  -5   6  12   20.03    6.62
   5  -6 -12   20.07    6.02
   5   6 -12   30.42    6.66
  -5  -6  12   24.03    6.77
  -5  -6  12   23.41    7.76
  -5   6  13    4.20    4.64
   5   6 -13   10.55    4.63
   5   6 -13    2.00    3.96
  -5  -6  13    1.86    4.45
  -5  -6  13    2.71    3.76
  -5   6  14   87.25   14.62
   5   6 -14   94.97   15.11
  -5  -6  14   79.28   14.35
  -5  -6  14  133.43   16.94
  -5   6  15   79.75   13.53
   5   6 -15   86.88   14.20
  -5  -6  15   69.55   12.99
  -5  -6  15   80.93   14.20
  -5   6  16    0.13    3.96
  -5  -6  16    0.55    4.17
  -5   6  17   88.65   14.53
   5  -6 -17   80.78   14.65
  -5  -6  17   69.63   13.14
   5  -6 -18   13.80    7.44
  -5  -6  18   37.95    8.80
   5  -6 -19   27.15    9.53
  -5   6  20    0.61    5.48
   5  -6 -20   -0.52    4.72
  -5   6  21    3.75    7.05
   5  -6 -21   20.19    9.00
  -5  -6  21   13.92    7.75
  -5   6  22   13.73    7.65
   5  -6 -22   50.19   10.89
  -5  -6  22   24.56    8.29
  -5   6  23   -1.88    5.35
   5  -6 -23   -1.71    5.75
  -5  -6  23   -0.41    5.33
  -5   6  24   11.94    6.94
   5  -6 -24    6.71    7.06
  -5  -6  24    7.25    6.25
  -5   6  25   24.42    8.82
   5  -6 -25   18.19    8.87
  -5  -6  25   11.70    7.08
  -5   6  26   -1.30    5.98
   5  -6 -26    4.23    7.17
  -5  -6  26   30.04    9.09
  -5   6  27   16.32    7.82
   5  -6 -27    8.44    8.06
  -5  -6  27    4.36    6.73
  -5   6  28    0.00    5.49
   5  -6 -28   -0.69    8.51
  -5  -6  28    0.10    6.02
  -5   6  29    3.31    7.27
   5  -6 -29   -1.56    6.90
  -5  -6  29    3.24    5.94
  -5   6  30   17.64    8.20
   5  -6 -30   20.67    9.43
  -5  -6  30   14.96    8.56
  -5   6  31    2.52    6.18
   5  -6 -31   11.27    7.95
  -5  -6  31   -2.19    6.71
  -5   6  32   12.63    7.89
   5  -6 -32   -0.11    7.14
  -5  -6  32   10.88    7.67
  -5   6  33    2.44    8.01
   5  -6 -33    2.60    7.59
  -5  -6  33   -2.67    7.11
  -5   6  34    9.91    7.74
   5  -6 -34   13.37    9.24
  -5  -6  34   14.94    8.08
  -5   6  35    6.68    6.32
   5  -6 -35    1.13    7.39
  -5  -6  35   -5.60    8.01
  -5   6  36   18.14    9.72
   5  -6 -36   14.63    9.74
  -5  -6  36   12.54    8.37
  -5   6  37    5.73    6.81
   5  -6 -37   -2.58    6.95
  -5  -6  37    7.52    7.65
  -5  -6  38    2.61    6.34
  -5  -6  39   -2.80    7.44
  -5   7   1   11.90    4.03
   5  -7  -1    7.43    3.52
   5  -7  -1    7.54    4.31
   5   7  -1    7.08    3.63
   5   7  -1   15.71    5.17
  -5  -7   1    7.18    4.05
  -5  -7   1   10.06    5.73
  -5   7   2  193.14   21.55
   5  -7  -2  174.53   20.67
   5  -7  -2  168.92   21.62
   5   7  -2  175.65   21.08
   5   7  -2  180.28   21.99
  -5  -7   2  156.49   21.22
  -5   7   3  118.62   16.86
   5  -7  -3  135.18   16.67
   5  -7  -3  128.38   17.56
   5   7  -3  157.34   17.42
   5   7  -3  128.78   17.51
  -5  -7   3  135.97   17.41
  -5   7   4   90.52   12.91
   5  -7  -4   87.95   12.12
   5  -7  -4   77.80   12.80
   5   7  -4   90.98   12.49
   5   7  -4  105.88   13.71
  -5  -7   4   95.22   13.15
  -5   7   5   15.31    5.05
   5  -7  -5   17.91    4.81
   5  -7  -5   14.25    5.77
   5   7  -5   13.86    4.32
   5   7  -5   17.60    5.31
  -5  -7   5   23.31    5.62
  -5   7   6   42.49    7.32
   5  -7  -6   10.06    4.60
   5  -7  -6   22.64    6.37
   5   7  -6   39.74    6.64
   5   7  -6   36.68    6.97
  -5  -7   6   28.32    6.51
  -5  -7   6   35.72    7.42
  -5   7   7  131.34   19.48
   5  -7  -7  174.31   19.60
   5  -7  -7  156.68   20.34
   5   7  -7  175.58   19.72
   5   7  -7  140.80   19.93
  -5  -7   7  149.67   19.84
  -5  -7   7  157.36   20.78
  -5   7   8  322.28   37.49
   5  -7  -8  316.23   36.59
   5  -7  -8  307.88   37.65
   5   7  -8  320.39   36.65
   5   7  -8  326.06   37.77
  -5  -7   8  291.52   37.08
  -5  -7   8  416.40   39.45
  -5   7   9   38.56    7.77
   5  -7  -9   28.26    6.45
   5   7  -9   40.04    7.06
   5   7  -9   36.76    8.12
  -5  -7   9   17.04    6.06
  -5  -7   9   26.27    7.07
  -5   7  10   13.57    5.44
   5  -7 -10   17.25    5.13
   5   7 -10    6.96    4.10
   5   7 -10   17.95    5.87
  -5  -7  10   20.80    6.13
  -5  -7  10    9.76    5.94
  -5   7  11   10.61    5.31
   5  -7 -11   11.88    5.15
   5   7 -11   17.93    5.21
   5   7 -11   18.33    5.98
  -5  -7  11   22.08    6.42
  -5  -7  11   36.85    8.39
  -5   7  12  134.97   20.57
   5  -7 -12  151.92   20.09
   5   7 -12  177.38   20.40
   5   7 -12  155.99   21.13
  -5  -7  12  166.57   21.18
  -5  -7  12  148.42   21.50
  -5   7  13  100.55   14.41
   5  -7 -13   73.26   13.86
  -5  -7  13   82.32   13.50
  -5   7  14   -0.62    3.91
   5  -7 -14    1.93    4.83
  -5  -7  14    1.41    4.66
  -5   7  15   50.82   10.70
   5  -7 -15   51.19   11.32
  -5  -7  15   53.53   10.69
  -5   7  16    3.50    5.05
   5  -7 -16    6.31    5.86
  -5  -7  16    8.95    5.59
   5  -7 -17    7.51    6.28
  -5  -7  17    0.35    4.28
   5  -7 -18  117.44   18.63
  -5  -7  18  118.81   18.21
   5  -7 -19    1.07    6.43
  -5   7  20    6.98    6.81
   5  -7 -20    5.32    5.97
  -5   7  21    2.98    4.83
   5  -7 -21    5.61    6.48
  -5  -7  21   -2.25    5.44
  -5   7  22   33.96    9.92
   5  -7 -22   43.53   11.16
  -5  -7  22   24.32    8.83
  -5   7  23   18.48    7.86
   5  -7 -23   14.08    7.70
  -5  -7  23   30.19    9.05
  -5   7  24   32.10    9.10
   5  -7 -24   11.59    8.30
  -5  -7  24   26.62    8.94
  -5   7  25    2.80    6.39
   5  -7 -25    4.63    6.66
  -5  -7  25    7.98    6.16
  -5   7  26    6.90    6.05
   5  -7 -26   -0.65    6.20
  -5  -7  26    5.89    6.94
  -5   7  27   34.24   10.20
   5  -7 -27   10.20    8.70
  -5  -7  27   27.82    9.26
  -5   7  28   61.95   12.95
   5  -7 -28   27.70   11.09
  -5  -7  28   45.57   11.30
  -5   7  29   -4.29    6.77
   5  -7 -29   -1.28    5.76
  -5  -7  29   -1.25    5.78
  -5   7  30    4.06    5.77
   5  -7 -30   -1.33    6.84
  -5  -7  30   -1.15    5.39
  -5   7  31    1.09    7.31
   5  -7 -31    1.04    6.74
  -5  -7  31    3.36    5.77
  -5   7  32    1.40    6.12
   5  -7 -32   -0.46    6.48
  -5  -7  32    8.99    7.24
  -5   7  33    5.58    7.30
   5  -7 -33    1.30    6.91
  -5  -7  33    5.64    7.38
  -5   7  34   31.28   10.93
   5  -7 -34    9.48    8.78
  -5  -7  34   19.90    9.84
  -5   7  35   -0.58    6.11
   5  -7 -35   16.35    8.60
  -5  -7  35    6.46    7.09
  -5   7  36   -1.48    7.11
   5  -7 -36   -1.11    7.78
  -5  -7  36    0.03    6.34
  -5   7  37    1.63    6.99
   5  -7 -37    3.77    7.70
  -5  -7  37    2.16    7.68
   5  -7 -38    2.60    7.73
  -5  -7  38   14.44    9.04
   5  -7 -39    0.14    8.59
  -5  -7  39    4.01    7.39
  -5   8   1   14.25    4.51
   5  -8  -1   17.34    4.33
   5  -8  -1   21.81    5.74
   5   8  -1   17.77    4.92
   5   8  -1    9.54    4.74
  -5  -8   1   16.95    4.88
  -5   8   2   14.43    4.54
   5  -8  -2   14.68    4.00
   5  -8  -2    8.19    4.29
   5   8  -2   10.28    4.08
   5   8  -2   13.37    5.01
  -5  -8   2   10.16    4.48
  -5   8   3   16.60    4.92
   5  -8  -3   19.22    4.47
   5   8  -3   17.81    4.88
   5   8  -3   19.06    5.47
  -5  -8   3    9.77    4.71
  -5   8   4  446.13   49.14
   5  -8  -4  486.91   48.66
   5   8  -4  440.35   48.70
   5   8  -4  385.80   48.92
  -5  -8   4  455.83   49.42
  -5   8   5   48.16    8.49
   5  -8  -5   46.66    7.90
   5   8  -5   48.28    8.13
   5   8  -5   38.25    8.37
  -5  -8   5   52.79    8.89
  -5   8   6  115.19   16.49
   5  -8  -6  136.17   16.25
   5   8  -6  117.02   16.06
   5   8  -6  116.49   16.63
  -5  -8   6  145.20   17.39
  -5   8   7    0.49    2.94
   5  -8  -7    0.74    3.19
   5   8  -7   -0.42    2.86
   5   8  -7    0.96    3.86
  -5  -8   7    0.29    3.86
  -5   8   8  107.44   15.23
   5  -8  -8  104.53   14.41
   5   8  -8  123.31   15.03
   5   8  -8   94.93   14.78
  -5  -8   8  105.29   15.20
  -5   8   9  136.54   19.52
   5  -8  -9  153.27   19.15
   5   8  -9  175.06   19.50
  -5  -8   9  134.44   19.54
  -5   8  10   63.82   11.84
   5  -8 -10   91.70   12.09
   5  -8 -10   66.56   12.14
   5   8 -10   78.47   11.52
  -5  -8  10   73.59   12.08
  -5   8  11   21.34    6.86
   5  -8 -11   35.23    7.10
   5  -8 -11   16.77    6.78
   5   8 -11   43.57    7.45
  -5  -8  11   44.41    8.35
  -5   8  12   35.76    7.92
   5  -8 -12   32.74    7.00
   5  -8 -12   31.42    7.83
   5   8 -12   19.37    6.07
  -5  -8  12   24.79    7.61
  -5   8  13    3.56    4.35
   5  -8 -13   -0.19    5.89
  -5  -8  13    3.81    4.87
  -5   8  14  149.87   19.48
   5  -8 -14  117.42   18.95
  -5  -8  14  122.23   18.28
  -5   8  15    3.93    5.51
   5  -8 -15    3.02    6.08
  -5  -8  15    1.54    4.47
  -5   8  16   25.18    8.20
   5  -8 -16   33.23    8.96
  -5  -8  16   28.36    7.67
   5  -8 -17    0.04    5.46
  -5  -8  17    2.19    4.77
   5  -8 -18    4.50    6.56
  -5  -8  18    6.81    5.89
   5  -8 -19    3.63    5.43
  -5   8  20   71.03   13.27
   5  -8 -20   42.38   11.60
  -5   8  21   -1.05    5.14
   5  -8 -21    0.11    6.36
  -5  -8  21   -0.93    6.08
  -5   8  22   28.12    8.49
   5  -8 -22    4.72    6.56
  -5  -8  22    3.82    6.06
  -5   8  23    6.54    6.76
   5  -8 -23    2.79    5.57
  -5  -8  23    8.18    6.64
  -5   8  24   40.73   10.65
   5  -8 -24   26.99   11.17
  -5  -8  24   27.51    9.08
  -5   8  25    1.37    5.94
   5  -8 -25    8.82    7.99
  -5  -8  25    5.19    6.00
  -5   8  26   19.91    8.24
   5  -8 -26   16.61    8.62
  -5  -8  26   16.24    7.97
  -5   8  27    3.37    5.13
   5  -8 -27   -0.96    5.62
  -5  -8  27    3.92    5.93
  -5   8  28    0.60    4.93
   5  -8 -28    0.87    6.74
  -5  -8  28   -0.61    5.83
  -5   8  29    3.74    5.87
   5  -8 -29    7.01    7.43
  -5  -8  29    1.82    6.33
  -5   8  30   17.90    8.82
   5  -8 -30   24.76   10.24
  -5  -8  30   10.66    8.69
  -5   8  31    9.53    7.37
   5  -8 -31    5.24    7.88
  -5  -8  31   12.62    7.78
  -5   8  32   10.94    8.45
   5  -8 -32   -0.31    7.89
  -5  -8  32   10.87    7.44
  -5   8  33   -2.43    6.96
   5  -8 -33   -1.87    7.47
  -5  -8  33    3.14    6.22
  -5   8  34   -0.58    7.13
   5  -8 -34    0.30    7.65
  -5  -8  34    7.41    7.96
  -5   8  35    4.64    7.69
   5  -8 -35   -0.49    7.26
  -5  -8  35    0.30    5.79
  -5   8  36    4.57    7.40
   5  -8 -36    3.85    8.18
  -5  -8  36    4.72    7.35
  -5   8  37    1.67    6.77
   5  -8 -37    1.33    7.10
  -5  -8  37    2.53    8.39
   5  -8 -38    0.09    6.76
  -5  -8  38   -1.67    7.38
  -5   9   1    1.63    2.71
   5  -9  -1   -1.17    2.81
   5   9  -1    2.60    3.09
  -5  -9   1    0.32    3.30
  -5  -9   1    4.01    5.20
  -5   9   2  156.72   20.46
   5  -9  -2  188.06   20.33
   5   9  -2  178.69   20.77
  -5  -9   2  147.88   20.78
  -5  -9   2  171.28   22.48
  -5   9   3   16.35    4.97
   5  -9  -3   21.06    4.86
   5   9  -3   22.93    5.31
  -5  -9   3   15.00    5.36
  -5  -9   3   13.71    6.22
  -5   9   4   -1.56    3.23
   5  -9  -4    0.48    2.79
   5   9  -4   -0.05    2.96
  -5  -9   4   -1.06    3.22
  -5   9   5    8.55    4.26
   5  -9  -5   10.69    3.99
   5  -9  -5    9.52    4.63
   5   9  -5   13.64    4.22
  -5  -9   5    7.40    4.35
  -5   9   6   47.64    9.11
   5  -9  -6   52.81    8.57
   5  -9  -6   51.01    9.61
   5   9  -6   53.44    8.61
  -5  -9   6   51.74    9.18
  -5   9   7    8.87    4.50
   5  -9  -7    0.42    3.24
   5  -9  -7    7.48    4.95
   5   9  -7   15.00    4.41
  -5  -9   7    8.71    4.90
  -5   9   8  140.78   19.09
   5  -9  -8  129.26   18.04
   5  -9  -8  167.83   20.22
  -5  -9   8  147.39   19.23
  -5   9   9   24.68    6.07
   5  -9  -9   14.64    4.82
   5  -9  -9    8.34    4.80
   5   9  -9   15.63    4.90
  -5  -9   9    5.31    4.52
  -5   9  10    0.60    4.07
   5  -9 -10   -0.84    3.77
   5  -9 -10    0.81    3.77
   5   9 -10   -0.62    3.17
  -5  -9  10    6.99    4.45
  -5   9  11    4.93    4.57
   5  -9 -11    5.50    4.27
   5  -9 -11    0.65    5.78
   5   9 -11    3.53    3.56
  -5  -9  11    4.50    4.20
  -5   9  12  190.15   25.12
   5  -9 -12  178.21   23.82
   5  -9 -12  170.04   24.75
   5   9 -12  223.19   24.40
  -5  -9  12  209.45   25.29
  -5   9  13    6.46    4.71
   5  -9 -13    7.47    5.37
  -5  -9  13    9.06    5.25
  -5   9  14   28.46    8.24
   5  -9 -14   21.36    8.08
  -5  -9  14   56.16    9.77
  -5   9  15    1.69    5.15
   5  -9 -15    1.67    6.26
  -5  -9  15    1.82    4.67
  -5   9  16   35.89    8.75
   5  -9 -16   24.76    8.77
  -5  -9  16   19.21    7.10
   5  -9 -17   -1.59    5.17
  -5  -9  17    1.14    4.34
   5  -9 -18   57.47   12.98
  -5  -9  18   73.28   12.64
  -5   9  19    3.67    6.15
   5  -9 -19    3.72    6.48
  -5   9  20    2.16    6.09
   5  -9 -20    1.59    5.54
  -5   9  21    0.73    5.52
   5  -9 -21    1.14    6.34
  -5  -9  21    1.27    5.94
  -5   9  22   60.39   12.35
   5  -9 -22   46.64   11.95
  -5  -9  22   32.58   10.10
  -5   9  23    1.66    5.40
   5  -9 -23   -2.08    6.52
  -5  -9  23   -1.75    5.31
  -5   9  24   32.35    9.82
   5  -9 -24   10.68    7.23
  -5  -9  24   14.36    7.53
  -5   9  25    0.02    6.57
   5  -9 -25   -0.75    5.95
  -5  -9  25   -2.11    5.32
  -5   9  26    2.35    7.87
   5  -9 -26    5.08    7.23
  -5  -9  26    1.43    5.09
  -5   9  27    4.09    6.79
   5  -9 -27   -0.00    6.02
  -5  -9  27    3.19    6.29
  -5   9  28   12.82    7.72
   5  -9 -28   20.23    9.11
  -5  -9  28   21.19    8.90
  -5   9  29   -0.06    5.51
   5  -9 -29   -0.59    6.03
  -5  -9  29   -0.27    4.41
  -5   9  30    8.12    7.19
   5  -9 -30   -0.76    6.78
  -5  -9  30   -0.54    5.20
  -5   9  31    1.84    7.36
   5  -9 -31   -0.00    8.00
  -5  -9  31   -2.91    6.93
  -5   9  32    8.63    7.32
   5  -9 -32    0.73    7.14
  -5   9  33   -3.14    6.70
   5  -9 -33   -2.48    7.59
  -5   9  34    5.85    7.15
   5  -9 -34    8.28    7.78
  -5   9  35   -0.56    6.95
   5  -9 -35   -0.37    5.98
  -5   9  36   -1.19    6.15
   5  -9 -36    0.65    7.48
  -5  10   1    9.35    4.14
   5 -10  -1   10.44    4.72
  -5 -10   1   14.46    5.28
  -5  10   2    0.78    3.43
   5 -10  -2   -1.37    4.08
  -5 -10   2   -1.17    3.62
  -5  10   3    0.48    2.85
   5 -10  -3    0.79    3.39
  -5 -10   3   -0.62    3.05
  -5  10   4   15.83    5.08
   5 -10  -4   18.08    6.28
  -5 -10   4   12.93    4.84
  -5  10   5    0.16    3.52
   5 -10  -5    3.11    4.42
  -5 -10   5    1.22    3.53
  -5  10   6   41.27    7.80
   5 -10  -6   37.80    7.95
  -5 -10   6   35.13    7.63
  -5  10   7    1.23    3.53
   5 -10  -7   12.03    5.15
  -5 -10   7    2.54    3.85
  -5  10   8    9.24    4.70
   5 -10  -8    1.41    4.68
  -5 -10   8    4.25    4.52
  -5  10   9   -0.34    4.29
   5 -10  -9    2.48    4.21
  -5 -10   9    0.54    3.78
  -5  10  10  142.78   17.07
   5 -10 -10   79.50   15.57
  -5 -10  10  119.96   16.26
  -5  10  11    3.11    4.90
   5 -10 -11   -1.11    4.91
  -5 -10  11    7.25    4.59
  -5  10  12    4.28    4.42
   5 -10 -12    6.21    4.86
  -5 -10  12    3.29    4.14
  -5  10  13    1.05    4.39
   5 -10 -13    5.24    5.08
  -5 -10  13   -0.47    4.47
  -5  10  14   38.05    9.14
   5 -10 -14   36.08    9.27
  -5 -10  14   38.18    9.02
  -5  10  15   -0.77    4.15
   5 -10 -15    3.48    4.98
  -5 -10  15   -0.36    4.14
  -5  10  16   24.56    7.89
   5 -10 -16   45.07    9.76
  -5 -10  16   18.31    7.21
   5 -10 -17   -0.77    5.14
  -5 -10  17   -0.64    4.31
   5 -10 -18    2.20    6.53
  -5 -10  18    4.71    5.10
  -5  10  19    3.77    5.50
   5 -10 -19   -0.43    4.64
  -5  10  20   46.15   10.79
   5 -10 -20   41.47   11.06
  -5  10  21   -0.53    5.09
   5 -10 -21    1.00    5.13
  -5 -10  21   -0.40    5.41
  -5  10  22   18.54    7.48
   5 -10 -22    5.51    7.75
  -5  10  23   -0.85    5.51
   5 -10 -23    0.11    5.15
  -5  10  24   15.64    8.47
   5 -10 -24    2.22    6.07
  -5  10  25    6.12    6.50
   5 -10 -25   -1.80    7.43
  -5  10  26   19.05    8.84
   5 -10 -26   23.45    9.91
  -5  10  27    5.32    6.14
   5 -10 -27    4.33    6.42
  -5  10  28   10.32    6.49
   5 -10 -28   -2.39    6.61
  -5  10  29    1.66    6.72
   5 -10 -29    4.67    6.35
  -5  10  30    6.93    7.57
   5 -10 -30    9.40    7.56
  -5  10  31   -0.63    6.89
   5 -10 -31    5.76    7.84
  -5  10  32    4.22    7.00
   5 -10 -32   -0.46    7.93
  -5  10  33   -2.68    6.85
   5 -10 -33    0.27    8.28
  -5  10  34    3.68    6.73
  -5  10  35   -1.72    6.32
  -5  10  36    4.60    6.78
   5 -11  -1   15.69    5.21
  -5 -11   1   21.37    5.87
   5 -11  -2  101.35   14.60
  -5 -11   2  111.03   15.00
   5 -11  -3   13.56    5.04
  -5 -11   3   12.11    4.53
   5 -11  -4    1.97    4.00
  -5 -11   4    2.03    3.49
   5 -11  -5    3.07    4.03
   5 -11  -6    5.80    4.92
   5 -11  -7   -0.42    3.69
   5 -11  -8   35.29    8.10
   5 -11  -9   -0.31    4.42
   5 -11 -10    0.93    4.49
   5 -11 -11    0.44    4.61
   5 -11 -12   62.14   11.40
   5 -11 -13   -2.27    5.16
   5 -11 -14   26.83    7.97
   5 -11 -15   11.03    6.17
   5 -11 -16   20.77    7.67
   5 -11 -17    1.07    5.32
   5 -11 -18   28.97    9.09
   5 -11 -19    3.31    6.88
   5 -11 -20   -1.37    6.57
   5 -11 -21    2.94    5.84
   5 -11 -22   43.27   11.78
   5 -11 -23   -1.80    6.77
   5 -11 -24   10.22    7.39
   5 -11 -25    6.45    5.85
   5 -11 -26    2.68    6.48
   5 -11 -27   -1.14    6.63
   5 -11 -28    1.55    7.35
   5 -11 -29   -0.61    7.17
   5 -11 -30    0.65    7.20
   5 -11 -31    4.21    6.82
   5 -12  -1   -0.20    3.65
   5 -12  -2   -0.40    3.63
   5 -12  -4   95.89   13.81
   5 -12  -5    8.51    4.92
   5 -12  -6   16.62    5.48
   5 -12  -7   -0.18    3.66
   5 -12  -8    8.57    4.72
   5 -12  -9    8.93    5.38
   5 -12 -10   32.32    8.31
   5 -12 -11    0.45    4.12
   5 -12 -12    6.21    4.59
   5 -12 -13    7.66    5.15
   5 -12 -14   11.07    5.98
   5 -12 -15    9.23    6.17
   5 -12 -16   23.51    8.01
   5 -12 -17    5.95    5.46
   5 -12 -18   -3.18    6.06
   5 -12 -19   -0.30    6.06
   5 -12 -20   39.67   10.55
   5 -12 -21   -0.43    6.18
   5 -12 -22   -1.65    6.21
   5 -12 -23    2.03    5.98
   5 -12 -24    1.34    5.83
   5 -12 -25   -0.67    5.82
   5 -12 -26    2.66    5.14
   5 -12 -27    1.62    5.42
   5 -12 -28    0.89    5.60
   5 -13  -1   11.80    4.59
   5 -13  -2   42.80    8.12
   5 -13  -3    0.03    3.57
   5 -13  -4   18.32    5.83
   5 -13  -5    5.26    3.88
   5 -13  -6   58.00   10.22
   5 -13  -7    8.62    5.52
   5 -13  -8   44.15    9.01
   5 -13  -9    0.47    3.99
   5 -13 -10    0.76    4.67
   5 -13 -11   10.80    6.10
   5 -13 -12   24.98    7.34
   5 -13 -13    0.56    5.23
   5 -13 -14    6.71    5.26
   5 -13 -15   -0.05    5.19
   5 -13 -16    6.04    6.59
   5 -13 -17    5.92    6.37
   5 -13 -18   25.72    8.52
   5 -13 -19   -0.45    5.58
   5 -13 -20   -0.36    6.47
   5 -13 -21    0.61    6.42
   5 -13 -22    9.82    7.50
   5 -13 -23    0.72    5.87
   5 -13 -24    6.29    7.02
   5 -13 -25    2.72    6.76
   5 -14  -1    4.58    4.11
   5 -14  -2   -0.17    3.51
   5 -14  -3    4.90    3.97
   5 -14  -4   10.92    4.95
   5 -14  -5   18.91    5.90
   5 -14  -6    8.99    4.86
   5 -14  -7   -0.76    3.91
   5 -14  -8    3.04    4.15
   5 -14  -9    0.73    4.05
   5 -14 -10   24.66    7.14
   5 -14 -11   13.88    5.69
   5 -14 -12   -0.69    4.10
   5 -14 -13   -1.73    4.21
   5 -14 -14    9.02    5.76
   5 -14 -15   22.48    8.19
   5 -14 -16    4.22    6.23
   5 -14 -17    2.50    4.68
   5 -14 -18    0.38    5.46
   5 -14 -19    3.68    5.10
   5 -14 -20    1.89    6.02
   5 -14 -21    6.12    6.36
   5 -14 -22    3.94    6.30
   5 -14 -23    2.92    6.02
   5 -15  -1    3.56    3.73
   5 -15  -2   18.02    5.24
   5 -15  -3   18.88    5.31
   5 -15  -4   -1.86    3.92
   5 -15  -5   -0.39    3.54
   5 -15  -6    6.89    4.54
   5 -15  -7    9.03    4.94
   5 -15  -8    2.91    4.20
   5 -15  -9   -1.01    5.00
   5 -15 -10   -0.73    4.10
   5 -15 -11    7.31    5.12
   5 -15 -12    8.14    5.38
   5 -15 -13    9.56    5.72
   5 -15 -14    2.98    4.76
   5 -15 -15    5.63    4.76
   5 -15 -16   -1.82    5.47
   5 -15 -17   12.68    6.64
   5 -15 -18    5.25    5.98
   5 -15 -19    5.87    5.73
   5 -16  -1   -0.54    3.15
   5 -16  -2   -0.89    3.27
   5 -16  -3   -0.25    3.45
   5 -16  -4   -0.81    3.47
   5 -16  -5    6.27    4.29
   5 -16  -6    4.23    4.58
   5 -16  -7    6.48    4.82
   5 -16  -8   -0.39    4.33
   5 -16  -9   -0.56    4.19
   5 -16 -10    4.66    4.46
   5 -16 -11    2.31    4.41
   5 -16 -12    2.32    4.67
   5 -16 -13   -1.11    4.47
   5 -16 -14   -2.96    5.36
   5 -16 -15    7.41    5.94
   5 -16 -16    0.99    5.12
   5 -17  -1    0.68    3.33
   5 -17  -2   11.19    4.39
   5 -17  -3    5.26    3.81
   5 -17  -4    2.30    3.52
   5 -17  -5    1.59    3.71
   5 -17  -6    1.82    3.81
   5 -17  -7    3.94    4.41
   5 -17  -8   -2.19    4.48
   5 -17  -9    0.51    4.11
   5 -17 -10   -1.27    4.13
   5 -17 -11    4.44    4.92
   5 -17 -12   -0.60    4.29
   5 -17 -13    0.65    5.08
   5 -18  -2    0.61    3.43
   5 -18  -3    0.65    3.29
   5 -18  -4    2.06    3.58
   5 -18  -5    2.15    3.81
   5 -18  -6   -0.68    3.81
   5 -18  -7   -0.71    3.97
   5 -18  -8   -0.20    4.14
   5 -18  -9    5.02    4.77
  -4   0   1    0.57    2.62
  -4   0   1    0.25    3.16
   4   0  -1   -0.26    3.13
   4   0  -1    0.87    3.56
  -4   0   2   23.82    5.24
  -4   0   2   22.43    5.74
   4   0  -2   33.85    5.78
   4   0  -2   27.96    6.08
  -4   0   3    0.11    2.71
  -4   0   3   -0.30    3.19
   4   0  -3   -0.64    2.60
   4   0  -3   -0.09    3.59
  -4   0   4 1166.62  129.98
  -4   0   4 1528.89  131.37
   4   0  -4 1076.71  129.52
   4   0  -4 1355.59  131.08
  -4   0   5    1.52    3.00
  -4   0   5    0.78    3.14
   4   0  -5    0.30    2.75
   4   0  -5   -1.24    3.56
  -4   0   6  713.69   73.97
  -4   0   6  692.68   74.07
   4   0  -6  670.09   73.37
   4   0  -6  684.66   74.33
  -4   0   7    0.41    3.48
  -4   0   7   -0.32    3.54
   4   0  -7   -0.55    2.91
   4   0  -7   -0.18    3.80
  -4   0   8 2905.07  301.76
  -4   0   8 2795.35  301.63
   4   0  -8 3122.84  301.53
   4   0  -8 2817.72  302.04
  -4   0   9    1.09    4.05
  -4   0   9    0.20    4.11
   4   0  -9   -1.29    3.67
   4   0  -9   -0.09    4.46
  -4   0  10   25.05    7.27
  -4   0  10   28.48    7.16
   4   0 -10   27.30    6.29
   4   0 -10   44.05    8.61
  -4   0  11    0.36    4.69
  -4   0  11    0.29    4.11
   4   0 -11    0.51    3.58
   4   0 -11   -1.52    5.65
  -4   0  12   12.68    5.65
  -4   0  12   19.94    6.41
   4   0 -12   13.58    5.62
   4   0 -12   16.03    6.56
  -4   0  13    2.49    4.92
  -4   0  13   -1.48    4.53
   4   0 -13   -0.01    4.07
   4   0 -13   -2.89    5.08
  -4   0  14 1557.31  172.27
  -4   0  14 1964.07  173.74
   4   0 -14 1665.18  171.98
   4   0 -14 1425.39  172.46
  -4   0  15    3.00    4.02
  -4   0  15   -2.32    4.88
   4   0 -15   -1.14    3.98
   4   0 -15    0.73    4.74
  -4   0  16   42.19    9.40
  -4   0  16   47.38    9.58
   4   0 -16   46.91   10.01
  -4   0  17    0.68    4.16
  -4   0  17    1.51    4.23
   4   0 -17    1.06    4.42
  -4   0  18  166.17   23.15
  -4   0  18  173.98   23.39
   4   0 -18  168.10   24.01
  -4   0  19   -0.56    5.40
  -4   0  19   -1.09    4.58
   4   0 -19    5.83    5.82
  -4   0  20  159.50   22.45
   4   0 -20  151.81   23.03
  -4   0  21   -2.20    5.01
   4   0 -21   -1.65    6.36
  -4   0  22   21.34    8.53
  -4   0  22   33.59    9.23
   4   0 -22   24.93    9.13
  -4   0  23   -0.03    5.91
   4   0 -23   -0.92    6.37
  -4   0  24   34.17   10.46
   4   0 -24   30.94   10.32
  -4   0  25    2.46    4.72
   4   0 -25   -0.58    6.18
  -4   0  26   96.29   16.65
   4   0 -26   74.21   16.37
  -4   0  27   -2.89    6.25
   4   0 -27    7.17    7.18
  -4   0  28   23.52    9.23
   4   0 -28   22.29    9.74
  -4   0  29   -0.10    6.44
  -4   0  30   53.14   12.67
  -4   0  31    3.79    5.06
  -4   0  32    1.42    6.30
  -4   0  33   -0.12    6.23
  -4   0  34    6.24    6.90
  -4   0  35   -1.24    5.76
  -4   0  36   58.53   14.18
  -4   0  37   -3.53    6.97
  -4   0  38    1.63    5.96
  -4   0  39    0.81    7.34
  -4   1   1   27.75    5.03
  -4   1   1   21.12    5.13
   4  -1  -1   24.65    4.62
   4  -1  -1   21.51    5.51
   4   1  -1   17.17    4.40
   4   1  -1   20.13    5.68
  -4  -1   1    3.72    3.58
  -4  -1   1   15.55    5.23
  -4   1   2 1193.93  117.14
  -4   1   2 1099.63  117.33
   4  -1  -2 1126.78  116.70
   4  -1  -2 1121.42  117.54
   4   1  -2 1136.53  116.81
   4   1  -2 1117.98  117.62
  -4  -1   2 1096.73  116.94
  -4  -1   2 1029.89  117.30
  -4   1   3   20.19    5.08
  -4   1   3   22.94    5.70
   4  -1  -3   26.48    5.04
   4  -1  -3   26.04    5.85
   4   1  -3   29.97    5.32
   4   1  -3    6.93    4.51
  -4  -1   3   33.94    5.73
  -4  -1   3   26.74    6.13
  -4   1   4    4.64    3.83
  -4   1   4    3.35    3.71
   4  -1  -4    1.76    2.82
   4  -1  -4    3.39    3.58
   4   1  -4    0.65    2.68
   4   1  -4    4.82    3.63
  -4  -1   4    0.97    2.96
  -4  -1   4    1.18    3.51
  -4   1   5   20.68    4.86
  -4   1   5   10.16    4.50
   4  -1  -5   18.95    4.53
   4  -1  -5    4.24    4.00
   4   1  -5   20.34    4.49
   4   1  -5   12.27    4.87
  -4  -1   5    9.23    3.83
  -4  -1   5    9.81    4.42
  -4   1   6  379.97   45.19
   4  -1  -6  427.39   45.14
   4  -1  -6  438.89   46.24
   4   1  -6  396.94   44.94
   4   1  -6  508.75   46.80
  -4  -1   6  361.67   45.03
  -4  -1   6  411.65   45.71
  -4   1   7   48.73    8.71
  -4   1   7   45.48    8.47
   4  -1  -7   59.27    8.46
   4  -1  -7   43.90    9.15
   4   1  -7   59.01    8.67
   4   1  -7   40.53    8.78
  -4  -1   7   50.43    8.52
  -4  -1   7   51.75    8.93
  -4   1   8 1173.84  129.97
   4  -1  -8 1229.02  130.59
   4   1  -8 1287.31  129.77
  -4  -1   8 1164.92  129.92
  -4  -1   8 1334.36  130.64
  -4   1   9    1.91    4.45
  -4   1   9   -0.09    3.99
   4  -1  -9    0.89    4.18
   4  -1  -9   -1.80    4.83
   4   1  -9   -1.96    3.73
   4   1  -9   -0.93    4.47
  -4  -1   9    3.45    4.01
  -4  -1   9   -1.04    4.43
  -4   1  10  550.51   61.27
  -4   1  10  571.13   61.43
   4  -1 -10  548.35   60.78
   4  -1 -10  548.40   61.84
   4   1 -10  524.63   60.54
   4   1 -10  543.92   61.82
  -4  -1  10  522.30   61.07
  -4  -1  10  700.27   62.55
  -4   1  11  185.62   23.36
  -4   1  11  177.36   23.14
   4  -1 -11  237.07   23.80
   4  -1 -11  173.61   23.86
   4   1 -11  189.46   22.80
   4   1 -11  172.90   23.62
  -4  -1  11  210.21   23.78
  -4  -1  11  143.32   22.63
  -4   1  12  477.26   55.15
  -4   1  12  485.58   55.17
   4  -1 -12  451.36   54.39
   4  -1 -12  454.15   55.49
   4   1 -12  591.83   55.47
   4   1 -12  425.56   55.15
  -4  -1  12  602.23   56.27
  -4  -1  12  508.75   55.59
  -4   1  13  121.96   15.64
  -4   1  13  108.44   15.38
   4  -1 -13   93.08   14.39
   4  -1 -13  118.27   16.27
   4   1 -13   99.92   14.57
   4   1 -13  106.55   15.93
  -4  -1  13   90.07   14.65
  -4  -1  13   90.39   14.80
  -4   1  14   -1.51    4.95
  -4   1  14    0.23    4.40
   4  -1 -14   -1.06    3.71
   4  -1 -14   -0.88    4.51
   4   1 -14    2.12    4.06
   4   1 -14    3.12    4.35
  -4  -1  14    3.06    4.80
  -4  -1  14   -1.38    4.26
  -4   1  15   32.84    8.19
  -4   1  15   23.74    7.17
   4  -1 -15   45.10    8.76
   4  -1 -15   26.44    8.08
   4   1 -15   53.18    9.01
   4   1 -15   39.58    8.97
  -4  -1  15   22.34    6.99
  -4  -1  15   35.71    8.26
  -4   1  16  267.25   30.28
  -4   1  16  248.74   29.82
   4  -1 -16  267.30   31.07
   4   1 -16  149.43   28.31
  -4  -1  16  256.04   29.98
  -4  -1  16  274.68   30.58
  -4   1  17    1.68    4.99
  -4   1  17   -0.80    4.49
   4  -1 -17    1.18    5.14
   4   1 -17    0.89    4.63
  -4  -1  17    1.72    4.16
  -4  -1  17   -1.06    4.74
  -4   1  18  348.58   38.85
   4  -1 -18  300.23   39.04
   4   1 -18  329.52   39.56
  -4  -1  18  326.20   38.64
  -4  -1  18  288.61   38.13
  -4   1  19   14.74    6.80
  -4   1  19   21.38    7.05
   4  -1 -19   19.25    7.52
   4   1 -19   14.33    6.62
  -4  -1  19   22.01    7.39
  -4  -1  19   16.63    7.04
  -4   1  20   32.46    8.52
   4  -1 -20   35.74    9.66
   4   1 -20   21.49    8.29
  -4  -1  20    3.65    5.82
   4  -1 -21    4.40    6.21
   4   1 -21    5.96    6.43
  -4  -1  21    4.74    5.11
  -4   1  22  272.75   34.24
   4  -1 -22  285.78   35.72
   4   1 -22  227.91   34.52
  -4  -1  22  294.58   34.86
  -4  -1  22  253.92   33.98
  -4   1  23    1.88    5.92
   4  -1 -23    3.61    5.99
   4   1 -23    3.46    6.49
  -4  -1  23    3.54    5.73
  -4  -1  23   11.93    6.58
  -4   1  24   10.00    6.24
   4  -1 -24    6.08    8.17
   4   1 -24   18.10    8.04
  -4  -1  24   10.17    6.56
  -4  -1  24   16.79    7.47
  -4   1  25   16.16    8.49
   4  -1 -25   21.20    9.25
   4   1 -25   25.14    9.69
  -4  -1  25   27.89    8.63
  -4   1  26   68.34   14.68
   4  -1 -26   74.44   15.63
   4   1 -26   74.07   15.61
  -4  -1  26   73.88   14.40
  -4   1  27    1.73    6.00
   4  -1 -27   14.40    7.94
   4   1 -27   -1.06    5.59
  -4  -1  27   -0.50    5.80
  -4   1  28   48.12   12.49
   4  -1 -28   50.31   13.53
  -4  -1  28   57.07   12.71
  -4   1  29   -1.16    7.19
  -4  -1  29    2.83    5.93
  -4   1  30   -4.03    6.76
  -4  -1  30    3.48    6.37
  -4   1  31    7.01    6.38
  -4  -1  31   -1.41    5.87
  -4   1  32   43.16   12.07
  -4  -1  32   42.93   11.65
  -4   1  33   -1.27    7.65
  -4  -1  33    4.16    6.12
  -4   1  34    7.72    7.82
  -4  -1  34   12.21    7.55
  -4   1  35    3.03    6.38
  -4  -1  35    1.82    6.77
  -4   1  36   10.18    8.30
  -4  -1  36    2.40    6.67
  -4   1  37    2.60    7.13
  -4  -1  37    4.43    6.32
  -4   1  38   17.20    8.80
  -4  -1  38   -0.99    6.55
  -4   1  39   -0.11    6.93
  -4  -1  39    2.40    6.56
  -4   2   1   78.02   11.08
  -4   2   1   88.79   11.67
   4  -2  -1  107.72   11.53
   4  -2  -1   69.90   11.66
   4   2  -1   82.01   11.03
   4   2  -1   73.65   11.66
  -4  -2   1   87.88   11.51
  -4  -2   1   79.66   11.99
  -4   2   2  201.60   24.94
  -4   2   2  211.00   25.38
   4  -2  -2  207.47   24.74
   4  -2  -2  203.27   25.48
   4   2  -2  226.99   25.09
   4   2  -2  217.44   25.77
  -4  -2   2  199.66   25.01
  -4  -2   2  351.43   27.78
  -4   2   3   16.06    4.35
  -4   2   3   21.32    5.17
   4  -2  -3   21.63    4.56
   4  -2  -3   22.00    5.43
   4   2  -3   19.24    4.59
   4   2  -3   12.36    4.83
  -4  -2   3   20.75    5.04
  -4  -2   3   13.00    4.94
  -4   2   4 1632.70  182.93
  -4   2   4 1773.84  183.38
   4  -2  -4 2104.39  183.50
   4  -2  -4 1720.91  183.57
   4   2  -4 1668.21  182.77
   4   2  -4 1872.07  183.99
  -4  -2   4 1611.58  182.91
  -4  -2   4 1805.70  183.79
  -4   2   5   30.91    6.57
  -4   2   5   44.36    7.59
   4  -2  -5   36.89    6.62
   4  -2  -5   41.45    7.36
   4   2  -5   30.82    6.29
   4   2  -5   35.80    7.14
  -4  -2   5   37.18    7.02
  -4  -2   5   31.47    7.40
  -4   2   6   10.72    4.80
  -4   2   6    6.70    4.49
   4  -2  -6   10.31    3.77
   4  -2  -6   12.89    5.21
   4   2  -6   16.30    4.27
   4   2  -6   14.60    5.27
  -4  -2   6    7.83    4.18
  -4  -2   6    8.52    4.48
  -4   2   7  352.17   40.81
  -4   2   7  333.88   40.49
   4  -2  -7  395.09   40.68
   4  -2  -7  366.17   41.35
   4   2  -7  386.28   40.55
   4   2  -7  368.20   41.39
  -4  -2   7  370.54   40.90
  -4  -2   7  343.98   40.97
  -4   2   8  808.27   85.22
  -4   2   8  821.82   85.05
   4  -2  -8  832.83   84.73
   4  -2  -8  765.13   85.40
   4   2  -8  778.99   84.47
   4   2  -8  794.65   85.56
  -4  -2   8  788.99   85.04
  -4  -2   8  763.24   85.17
  -4   2   9  210.35   24.59
  -4   2   9  205.64   24.20
   4  -2  -9  177.91   23.36
   4  -2  -9  204.36   24.79
   4   2  -9  198.13   23.64
   4   2  -9  220.45   25.18
  -4  -2   9  177.88   23.86
  -4  -2   9  197.60   24.43
  -4   2  10   75.04   11.67
  -4   2  10   66.37   11.44
   4  -2 -10   77.67   11.26
   4  -2 -10   74.02   12.21
   4   2 -10   70.84   11.00
   4   2 -10   68.73   11.88
  -4  -2  10   84.28   12.06
  -4  -2  10   69.69   11.85
  -4   2  11   62.70   10.77
  -4   2  11   66.28   10.62
   4  -2 -11   51.37    9.55
   4  -2 -11   61.92   11.38
   4   2 -11   79.05   10.74
   4   2 -11   50.90   10.46
  -4  -2  11   51.56   10.15
  -4  -2  11   71.22   11.15
  -4   2  12   -0.41    4.05
  -4   2  12   -1.15    4.73
   4  -2 -12    1.96    3.86
   4  -2 -12    2.21    5.12
   4   2 -12    1.44    3.81
   4   2 -12    1.74    4.23
  -4  -2  12    0.74    4.37
  -4  -2  12    0.67    4.82
  -4   2  13   16.84    6.09
  -4   2  13   22.87    6.74
   4  -2 -13   18.05    5.89
   4  -2 -13   16.69    6.52
   4   2 -13   18.39    6.14
   4   2 -13   16.80    6.17
  -4  -2  13   19.19    6.18
  -4  -2  13   17.23    6.56
  -4   2  14  866.89   90.09
  -4   2  14  881.82   89.96
   4  -2 -14  791.02   88.97
   4  -2 -14  833.72   90.55
   4   2 -14  823.47   89.06
   4   2 -14  852.31   90.61
  -4  -2  14  786.07   89.50
  -4  -2  14  805.06   89.92
  -4   2  15   62.61   10.98
  -4   2  15   49.08   10.69
   4  -2 -15   85.01   11.59
   4  -2 -15   56.45   11.41
   4   2 -15   53.13    9.99
   4   2 -15   68.26   12.29
  -4  -2  15   73.79   11.67
  -4  -2  15   42.74   10.21
  -4   2  16   13.97    6.03
  -4   2  16   23.13    6.84
   4  -2 -16   11.57    6.10
   4   2 -16   18.31    6.79
  -4  -2  16   28.28    7.11
  -4  -2  16   22.41    6.76
  -4   2  17   -0.14    4.77
  -4   2  17    0.79    3.76
   4  -2 -17   -0.49    4.99
   4   2 -17    3.95    5.81
  -4  -2  17    2.53    4.43
  -4  -2  17    6.22    5.04
  -4   2  18  154.44   20.92
   4  -2 -18  179.59   22.34
   4   2 -18  117.90   20.58
  -4  -2  18  132.77   19.95
  -4  -2  18  141.96   20.54
  -4   2  19  160.02   20.72
   4  -2 -19  144.96   20.96
   4   2 -19  107.91   19.43
  -4  -2  19  135.01   19.95
   4  -2 -20   38.51   10.26
   4   2 -20   53.76   11.27
  -4  -2  20   39.28   10.11
   4  -2 -21    5.13    6.18
   4   2 -21    1.88    5.40
  -4  -2  21    5.04    6.40
  -4   2  22    8.90    5.96
   4  -2 -22   17.35    8.11
   4   2 -22   14.97    7.95
  -4  -2  22   12.80    7.24
  -4  -2  22   25.98    8.29
  -4   2  23    2.97    5.63
   4  -2 -23    0.77    5.02
   4   2 -23   -1.97    5.82
  -4  -2  23   -1.14    5.13
  -4  -2  23    0.59    5.52
  -4   2  24  142.27   20.40
   4  -2 -24  150.35   21.60
   4   2 -24  146.69   21.74
  -4  -2  24   64.81   16.54
  -4  -2  24  150.95   20.79
  -4   2  25   22.00    9.27
   4  -2 -25   23.37    9.38
   4   2 -25   31.78   10.46
  -4  -2  25   12.99    7.97
  -4   2  26   58.17   13.41
  -4  -2  26   79.36   15.38
  -4   2  27    7.59    8.02
  -4  -2  27    1.80    6.04
  -4   2  28   32.54   10.74
  -4  -2  28   39.31   10.49
  -4   2  29   39.12   10.84
  -4  -2  29   13.84    7.97
  -4   2  30   91.04   17.98
   4  -2 -30  124.89   21.20
  -4  -2  30  100.15   18.16
  -4   2  31    2.20    6.80
   4  -2 -31    2.05    8.17
  -4  -2  31    0.56    7.06
  -4   2  32    5.50    7.37
   4  -2 -32   -2.75    7.05
  -4  -2  32    0.50    4.73
  -4   2  33   -0.99    6.71
  -4  -2  33    8.85    6.55
  -4   2  34    6.41    7.27
  -4  -2  34    3.84    7.74
  -4   2  35    3.80    7.34
  -4  -2  35    3.21    7.39
  -4   2  36    9.49    7.75
  -4  -2  36    8.44    7.58
  -4   2  37    4.58    7.63
  -4  -2  37   -1.64    5.83
  -4   2  38   -0.06    7.02
  -4  -2  38    3.14    6.93
  -4   2  39    4.25    6.83
  -4  -2  39    2.28    6.93
  -4   3   1   15.21    5.02
  -4   3   1   28.23    6.09
   4  -3  -1   50.05    6.54
   4  -3  -1   45.08    7.20
   4   3  -1   31.08    5.81
   4   3  -1   46.67    7.42
  -4  -3   1   30.78    6.07
  -4  -3   1   48.52    7.58
  -4   3   2  342.82   38.79
  -4   3   2  364.48   39.15
   4  -3  -2  359.65   38.61
   4  -3  -2  357.24   39.45
   4   3  -2  351.26   38.79
   4   3  -2  351.28   39.49
  -4  -3   2  336.67   38.93
  -4  -3   2  363.64   39.84
  -4   3   3    8.01    3.99
  -4   3   3   13.08    4.17
   4  -3  -3    9.02    3.52
   4  -3  -3    8.07    4.42
   4   3  -3    5.23    3.18
   4   3  -3   12.17    4.47
  -4  -3   3    9.71    4.09
  -4  -3   3    6.46    4.12
  -4   3   4   13.94    4.52
  -4   3   4   10.87    4.73
   4  -3  -4   15.19    3.96
   4  -3  -4   17.52    5.33
   4   3  -4    7.93    3.72
   4   3  -4   16.95    5.08
  -4  -3   4    8.21    4.35
  -4  -3   4   19.08    5.32
  -4   3   5   39.25    7.77
  -4   3   5   50.92    8.28
   4  -3  -5   44.98    7.53
   4  -3  -5   49.25    8.25
   4   3  -5   53.00    7.84
   4   3  -5   44.68    8.70
  -4  -3   5   44.12    7.92
  -4  -3   5   45.02    8.47
  -4   3   6   52.81    9.23
  -4   3   6   68.55    9.67
   4  -3  -6   56.99    8.86
   4  -3  -6   58.25    9.61
   4   3  -6   52.72    8.67
   4   3  -6   63.07    9.93
  -4  -3   6   52.53    9.12
  -4  -3   6   62.94    9.78
  -4   3   7  525.02   56.86
   4  -3  -7  541.79   56.42
   4  -3  -7  509.19   57.10
   4   3  -7  510.57   56.15
  -4  -3   7  503.76   56.60
  -4  -3   7  527.47   57.19
  -4   3   8   83.53   12.33
  -4   3   8   79.34   11.62
   4  -3  -8   75.29   11.23
   4  -3  -8   91.46   12.80
   4   3  -8   72.85   11.19
   4   3  -8   86.18   12.68
  -4  -3   8   69.45   11.34
  -4  -3   8   70.10   11.64
  -4   3   9    0.05    3.70
  -4   3   9    1.63    4.34
   4  -3  -9   -2.18    3.89
   4  -3  -9   -1.38    4.98
   4   3  -9    0.04    3.47
   4   3  -9    3.35    3.98
  -4  -3   9   -0.08    3.99
  -4  -3   9   -2.22    3.94
  -4   3  10  310.85   29.93
  -4   3  10  234.77   28.41
   4  -3 -10  222.91   27.91
   4  -3 -10  225.89   29.08
   4   3 -10  237.53   27.96
   4   3 -10  255.03   29.36
  -4  -3  10  234.02   28.56
  -4  -3  10  215.09   28.51
  -4   3  11  466.04   44.92
  -4   3  11  359.33   43.55
   4  -3 -11  372.74   43.40
   4   3 -11  374.98   43.28
   4   3 -11  366.04   44.16
  -4  -3  11  398.45   44.11
  -4  -3  11  394.61   44.39
  -4   3  12  306.37   36.47
   4  -3 -12  335.21   36.24
   4  -3 -12  291.26   36.75
   4   3 -12  308.39   35.70
   4   3 -12  312.56   36.89
  -4  -3  12  301.26   36.22
  -4  -3  12  320.03   36.88
  -4   3  13  108.50   15.32
  -4   3  13   92.73   14.46
   4  -3 -13   97.03   14.28
   4  -3 -13   95.76   15.46
   4   3 -13  116.62   14.81
   4   3 -13   95.41   15.05
  -4  -3  13   96.65   14.79
  -4  -3  13  105.03   15.54
  -4   3  14    2.24    4.99
  -4   3  14    6.31    4.31
   4  -3 -14    3.86    4.23
   4  -3 -14   12.45    5.69
   4   3 -14    8.47    4.25
   4   3 -14    6.06    4.88
  -4  -3  14    5.19    3.95
  -4  -3  14    4.18    4.70
  -4   3  15   32.55    8.67
  -4   3  15   48.86    9.46
   4  -3 -15   43.11    9.74
   4   3 -15   38.24    8.33
   4   3 -15   57.62   10.28
  -4  -3  15   34.36    8.48
  -4  -3  15   50.65    9.87
  -4   3  16  241.68   32.17
   4  -3 -16  303.22   34.11
   4   3 -16  278.71   33.40
  -4  -3  16  242.22   32.05
  -4  -3  16  273.50   33.23
  -4   3  17    9.12    5.95
   4  -3 -17   23.95    7.40
   4   3 -17   16.91    6.61
  -4  -3  17   16.04    6.35
  -4  -3  17   19.09    7.04
  -4   3  18   62.68   11.65
   4  -3 -18   54.20   11.81
   4   3 -18   51.97   12.14
  -4  -3  18   64.15   11.56
  -4  -3  18   57.20   11.40
  -4   3  19    4.70    6.03
   4  -3 -19    5.79    5.55
   4   3 -19    6.15    6.07
  -4  -3  19    1.02    3.89
  -4  -3  19    2.86    4.80
   4  -3 -20   14.95    8.29
   4   3 -20   32.58    8.94
  -4  -3  20   15.18    7.38
   4  -3 -21   70.55   13.76
   4   3 -21   61.49   13.48
  -4  -3  21   67.39   13.20
  -4   3  22   73.32   13.91
   4  -3 -22   67.18   14.31
   4   3 -22   60.21   14.16
  -4  -3  22   90.29   15.08
  -4   3  23   57.82   12.20
   4   3 -23   39.51   11.56
  -4  -3  23   75.47   13.15
  -4  -3  23   46.89   11.65
  -4   3  24   -1.68    6.31
  -4  -3  24    2.08    6.92
  -4   3  25   11.83    7.32
  -4  -3  25    9.80    7.33
  -4   3  26   93.80   16.75
  -4  -3  26   80.84   15.65
  -4   3  27   13.51    7.14
   4  -3 -27    7.07    7.83
  -4  -3  27   14.20    7.59
  -4   3  28   22.06    9.31
   4  -3 -28   58.43   14.30
  -4  -3  28   65.91   12.52
  -4   3  29   11.25    7.53
   4  -3 -29    9.36    8.25
  -4  -3  29   12.02    7.31
  -4   3  30   11.88    7.75
   4  -3 -30    4.16    7.65
  -4  -3  30   13.20    7.59
  -4   3  31   14.02    8.61
   4  -3 -31   13.45    8.52
  -4  -3  31    7.80    8.23
  -4   3  32   38.59   11.53
   4  -3 -32   32.85   12.86
  -4  -3  32   42.77   11.40
  -4   3  33    3.49    6.80
   4  -3 -33    9.28    7.99
  -4  -3  33    3.34    5.79
  -4   3  34    5.59    6.87
  -4  -3  34   -2.83    6.73
  -4   3  35   -3.07    8.09
  -4  -3  35   -0.95    5.75
  -4   3  36    6.94    8.10
  -4  -3  36    4.91    8.11
  -4   3  37    5.43    8.23
  -4  -3  37    8.06    7.07
  -4   3  38    7.50    7.17
  -4  -3  38    3.72    7.41
  -4   3  39    3.31    7.08
  -4  -3  39    0.44    7.42
  -4   4   1   66.24    9.24
  -4   4   1   71.53    9.45
   4  -4  -1   73.60    9.83
   4   4  -1   62.11    9.14
   4   4  -1   44.55    9.25
  -4  -4   1   62.23    9.36
  -4  -4   1   52.91   10.03
  -4   4   2  142.64   18.23
  -4   4   2  159.66   18.52
   4  -4  -2  177.34   18.43
   4  -4  -2  162.65   19.18
   4   4  -2  128.78   18.05
   4   4  -2  154.73   19.17
  -4  -4   2  135.24   18.36
  -4  -4   2  179.22   20.02
  -4   4   3   82.49   10.85
   4  -4  -3   73.57   10.35
   4  -4  -3   76.68   11.11
   4   4  -3   94.75   11.11
  -4  -4   3   68.39   10.57
  -4  -4   3   60.37   11.06
  -4   4   4  316.42   35.54
  -4   4   4  338.06   35.60
   4  -4  -4  297.28   34.96
   4  -4  -4  326.10   35.97
   4   4  -4  318.07   35.27
   4   4  -4  342.92   36.34
  -4  -4   4  274.22   35.20
  -4  -4   4  349.56   36.51
  -4   4   5    8.49    4.16
  -4   4   5    6.19    4.30
   4  -4  -5    3.88    3.37
   4  -4  -5    6.94    4.48
   4   4  -5    2.24    3.61
   4   4  -5    3.14    3.99
  -4  -4   5    6.69    4.09
  -4  -4   5    5.78    4.48
  -4   4   6   93.94   12.95
  -4   4   6  107.51   13.06
   4  -4  -6   74.08   12.01
   4  -4  -6   94.14   13.42
   4   4  -6  107.67   12.96
   4   4  -6   90.20   13.13
  -4  -4   6   86.95   12.71
  -4  -4   6   93.13   13.38
  -4   4   7    0.60    3.39
  -4   4   7    6.51    4.31
   4  -4  -7   10.11    4.07
   4  -4  -7    6.52    4.94
   4   4  -7    7.57    3.51
   4   4  -7    5.55    4.59
  -4  -4   7    7.64    4.53
  -4  -4   7    3.94    3.78
  -4   4   8  120.79   15.69
  -4   4   8  117.77   15.30
   4  -4  -8  125.69   15.37
   4  -4  -8  107.70   15.75
   4   4  -8  110.75   14.93
   4   4  -8  105.57   15.65
  -4  -4   8  113.36   15.56
  -4  -4   8  123.80   16.25
  -4   4   9  351.14   38.10
  -4   4   9  344.30   37.53
   4  -4  -9  314.33   37.11
   4  -4  -9  292.72   37.85
   4   4  -9  312.68   37.03
   4   4  -9  351.37   38.33
  -4  -4   9  323.27   37.73
  -4  -4   9  369.10   38.60
  -4   4  10  246.63   31.28
  -4   4  10  354.90   32.26
   4  -4 -10  263.96   31.03
   4  -4 -10  228.62   31.42
   4   4 -10  287.89   31.04
   4   4 -10  238.14   31.36
  -4  -4  10  278.35   31.62
  -4  -4  10  249.12   31.66
  -4   4  11   23.62    6.73
  -4   4  11   42.26    7.68
   4  -4 -11   26.99    6.45
   4  -4 -11   39.52    8.38
   4   4 -11   28.11    6.59
   4   4 -11   27.29    7.28
  -4  -4  11   28.57    6.97
  -4  -4  11   33.64    8.04
  -4   4  12   52.80    9.68
   4  -4 -12   60.60    9.90
   4  -4 -12   48.88    9.85
   4   4 -12   62.71    9.67
   4   4 -12   45.56    9.63
  -4  -4  12   50.37    9.54
  -4  -4  12   49.04    9.73
  -4   4  13  101.59   15.98
   4  -4 -13  121.10   15.91
   4  -4 -13  125.20   17.13
   4   4 -13  112.75   15.52
   4   4 -13  108.68   16.57
  -4  -4  13  109.61   15.93
  -4  -4  13  115.96   16.58
  -4   4  14  308.72   38.54
   4  -4 -14  332.10   38.12
   4  -4 -14  320.97   39.19
   4   4 -14  322.51   37.78
   4   4 -14  363.69   39.70
  -4  -4  14  321.22   38.52
  -4  -4  14  339.43   39.25
  -4   4  15  108.23   16.39
   4  -4 -15  108.89   16.70
   4   4 -15  120.58   15.68
   4   4 -15   89.33   15.92
  -4  -4  15  100.09   15.53
  -4  -4  15  112.95   16.66
  -4   4  16   24.14    7.22
   4  -4 -16   18.32    7.51
   4   4 -16   20.86    7.18
  -4  -4  16   18.43    6.65
  -4  -4  16   15.59    7.21
  -4   4  17    4.12    4.91
   4  -4 -17    4.81    4.77
   4   4 -17    4.41    5.40
  -4  -4  17    3.41    4.94
  -4  -4  17    3.24    5.37
  -4   4  18  143.10   20.08
   4  -4 -18  157.76   21.27
   4   4 -18  123.53   20.17
  -4  -4  18  141.13   19.85
  -4  -4  18  120.95   19.43
   4  -4 -19   71.41   12.55
   4   4 -19   69.09   12.10
  -4  -4  19   20.15    8.57
  -4  -4  19   64.81   11.98
   4  -4 -20   70.36   14.52
   4   4 -20   79.63   14.56
  -4  -4  20   90.16   15.15
   4   4 -21   32.32    9.43
  -4  -4  21   40.75   10.37
  -4   4  22   13.39    6.42
  -4   4  23   42.00   10.39
  -4  -4  23   34.07    9.67
  -4   4  24   86.24   16.16
   4  -4 -24   86.62   16.61
  -4  -4  24   98.31   16.80
  -4   4  25  105.23   16.24
   4  -4 -25   54.51   15.24
  -4  -4  25   89.09   15.79
  -4   4  26   68.94   13.52
   4  -4 -26   39.24   12.30
  -4  -4  26   62.45   13.20
  -4   4  27    3.17    6.81
   4  -4 -27   -1.09    6.85
  -4  -4  27    6.33    5.95
  -4   4  28   53.15   11.79
   4  -4 -28   34.12   11.44
  -4  -4  28   42.78   11.45
  -4   4  29   17.75    8.34
   4  -4 -29   14.23    8.88
  -4  -4  29   19.00    8.07
  -4   4  30   14.91    8.58
   4  -4 -30   26.97   10.01
  -4  -4  30    8.92    7.13
  -4   4  31    7.14    6.49
   4  -4 -31    6.93    7.21
  -4  -4  31    6.02    7.76
  -4   4  32   -0.46    6.12
   4  -4 -32    1.66    6.84
  -4  -4  32   -2.30    5.72
  -4   4  33    3.30    7.55
   4  -4 -33   14.87    8.81
  -4  -4  33    4.36    7.01
  -4   4  34    8.59    7.63
   4  -4 -34    7.96    8.43
  -4  -4  34   15.17    8.42
  -4   4  35    5.29    7.49
   4  -4 -35    3.28    8.50
  -4  -4  35    2.67    6.10
  -4   4  36   -1.34    5.98
  -4  -4  36    3.95    7.27
  -4   4  37   -0.56    6.16
  -4  -4  37    6.83    7.67
  -4   4  38    3.42    7.54
  -4  -4  38    1.00    5.87
  -4  -4  39    2.73    7.05
  -4   5   1   92.74   11.72
  -4   5   1   78.10   11.29
   4  -5  -1   94.48   11.40
   4  -5  -1   94.42   12.44
   4   5  -1   74.92   11.27
  -4  -5   1   89.42   12.83
  -4   5   2  331.55   35.95
  -4   5   2  340.73   35.80
   4  -5  -2  304.39   35.40
   4  -5  -2  371.21   36.77
   4   5  -2  288.03   35.56
  -4  -5   2  326.13   36.16
  -4   5   3  143.78   20.01
  -4   5   3  189.81   20.43
   4  -5  -3  185.58   20.18
   4  -5  -3  178.43   20.97
   4   5  -3  160.35   20.09
  -4  -5   3  167.55   20.51
  -4  -5   3  173.64   21.28
  -4   5   4   51.74    7.68
  -4   5   4   33.07    6.97
   4  -5  -4   32.11    7.15
   4   5  -4   40.43    7.00
  -4  -5   4   49.36    7.47
  -4  -5   4   32.86    7.47
  -4   5   5   37.20    8.24
  -4   5   5   60.91    8.73
   4  -5  -5   45.23    7.93
   4  -5  -5   75.15    9.93
   4   5  -5   56.44    8.49
  -4  -5   5   53.59    8.91
  -4  -5   5   65.82    9.78
  -4   5   6  120.82   13.51
  -4   5   6   95.93   12.43
   4  -5  -6   67.30   11.57
   4  -5  -6   87.81   13.04
   4   5  -6   97.29   12.37
  -4  -5   6   93.94   12.73
  -4  -5   6   85.54   13.17
  -4   5   7  236.46   30.15
  -4   5   7  286.93   30.19
   4  -5  -7  270.11   30.01
   4  -5  -7  257.00   30.72
   4   5  -7  271.33   30.02
  -4  -5   7  243.62   30.11
  -4  -5   7  265.41   30.87
  -4   5   8   37.90    7.85
  -4   5   8   56.92    8.18
   4  -5  -8   52.57    8.21
   4  -5  -8   38.02    8.23
   4   5  -8   43.51    7.55
  -4  -5   8   46.46    8.33
  -4  -5   8   35.04    8.39
  -4   5   9   23.11    6.22
  -4   5   9   29.93    6.41
   4  -5  -9   28.41    6.27
   4  -5  -9   25.09    7.15
   4   5  -9   33.25    6.16
  -4  -5   9   21.40    6.18
  -4  -5   9   38.22    7.98
  -4   5  10   41.85    7.60
   4  -5 -10   34.08    6.48
   4  -5 -10   32.52    7.60
   4   5 -10   24.68    6.03
  -4  -5  10   37.02    7.30
  -4  -5  10    8.97    5.84
  -4   5  11  290.07   34.57
   4  -5 -11  268.23   33.70
   4  -5 -11  298.87   35.12
   4   5 -11  309.08   33.91
   4   5 -11  292.70   34.63
  -4  -5  11  311.14   34.65
  -4  -5  11  291.82   35.01
  -4   5  12  305.93   38.31
   4  -5 -12  370.39   38.44
   4  -5 -12  311.89   38.86
   4   5 -12  382.58   38.26
   4   5 -12  341.70   38.97
  -4  -5  12  301.51   38.05
  -4  -5  12  304.78   38.57
  -4   5  13   54.65    9.96
   4  -5 -13   46.42    9.29
   4  -5 -13   61.26   10.97
   4   5 -13   44.63    8.71
   4   5 -13   56.58   10.32
  -4  -5  13   50.18    9.51
  -4  -5  13   59.40   10.44
  -4   5  14   15.33    6.22
   4  -5 -14   26.65    6.56
   4  -5 -14   12.61    6.27
   4   5 -14   20.99    5.63
   4   5 -14   10.36    5.82
  -4  -5  14   11.17    5.66
  -4  -5  14   15.21    6.66
  -4   5  15   99.21   17.11
   4  -5 -15  129.96   18.72
   4   5 -15  134.16   17.32
   4   5 -15  122.31   18.14
  -4  -5  15  142.62   18.82
  -4   5  16  133.70   19.31
   4  -5 -16  119.58   19.47
   4   5 -16  121.61   19.21
  -4  -5  16  129.32   18.97
  -4  -5  16  190.39   21.35
[truncated: 815,773 more chars]
