# Supplementary material for: LED-pump-X-ray-multiprobe crystallography for sub-second timescales
Source: Commun Chem. 2022 Aug 26;5:102. doi: 10.1038/s42004-022-00716-1 (PMC9814726; doi:10.1038/s42004-022-00716-1)
Supplement: Supplementary file 10 — Supplementary Data 1 [file 42004_2022_716_MOESM10_ESM.zip › CIFs/4s_270K/270K_4s_t8_decay.cif]

  data_global

# SUBMISSION DETAILS
 
_publ_contact_author_name       'Hatcher, Lauren'
_publ_contact_author_address
;
School of Chemistry
Cardiff University
Main Building
Park Place 
Cardiff
CF10 3AT
United Kingdom
;
_publ_contact_author_email       'HatcherL1@cardiff.ac.uk'
_publ_requested_category          FM
_publ_section_comment
; 
?
;
_publ_section_references
;
Diamond General Data Aquisition (GDA) software: http://www.opengda.org/

XIA2: Winter, G. (2010) J. Appl. Cryst. 43, 186-190.
POINTLESS: Evans, P. (2006) Acta Cryst. D62, 72-82.
AIMLESS: Evans, P. R. and Murshudov, G. N. (2013) Acta Cryst. D69, 1204-1214.
DIALS: Winter, G., et al. Acta Cryst. (2018) D74, 85-97.
CCP4: Winn, M. D. et al. (2011) Acta Cryst. D67, 235-242.
   
SHELXL: Sheldrick G. M. (2015). Acta Cryst. C71, 3-8.
SHELXT:	Sheldrick, G. M. (2015). Acta Cryst. A71, 3-8.
 
OLEX2: Dolomanov, O.V.; Bourhis, L.J.; Gildea, R.J.; Howard, J.A.K.; Puschmann,
 H., OLEX2: A complete structure solution, refinement and analysis program 
 (2009). J. Appl. Cryst., 42, 339-341.

MERCURY: Macrae, C. F., Bruno, I. J., Chisholm, J. A., Edgington,
P. R., McCabe, P., Pidcock, E., Rodriguez-Monge, L., Taylor, R.,
van de Streek, J. & Wood, P. A. (2008). J. Appl. Cryst. 41, 466-470.
;

####
 
data_270K_4s_t8_decay
 
_audit_creation_method            'SHELXL-2018/3'
_shelx_SHELXL_version_number      '2018/3'
_chemical_name_systematic         
;
Nitro-(N,N,N',N'-tetrabutyldiethylenetriamine)palladium(II)
tetraphenylborate, tetrahydrofuran solvate
;
_chemical_name_common             ?
_chemical_melting_point           ?
_chemical_formula_moiety          
;
C20 H45 N4 O2 Pd, C24 H20 B, C4 H8 O
;
_chemical_formula_sum            'C48 H73 B N4 O3 Pd' 
_chemical_formula_weight          871.31

loop_
 _atom_type_symbol
 _atom_type_description
 _atom_type_scat_dispersion_real
 _atom_type_scat_dispersion_imag
 _atom_type_scat_source
 'C'  'C'   0.0010   0.0010
 'International Tables Vol C Tables 4.2.6.8 and 6.1.1.4'
 'H'  'H'   0.0000   0.0000
 'International Tables Vol C Tables 4.2.6.8 and 6.1.1.4'
 'B'  'B'   0.0000   0.0000
 'International Tables Vol C Tables 4.2.6.8 and 6.1.1.4'
 'N'  'N'   0.0030   0.0020
 'International Tables Vol C Tables 4.2.6.8 and 6.1.1.4'
 'O'  'O'   0.0050   0.0030
 'International Tables Vol C Tables 4.2.6.8 and 6.1.1.4'
 'Pd'  'Pd'  -2.5040   0.6150
 'International Tables Vol C Tables 4.2.6.8 and 6.1.1.4'
 
_space_group_crystal_system       monoclinic
_space_group_IT_number            14
_space_group_name_H-M_alt         'P 21/n'
_space_group_name_Hall            '-P 2yn'
 
_shelx_space_group_comment
;
The symmetry employed for this shelxl refinement is uniquely defined
by the following loop, which should always be used as a source of
symmetry information in preference to the above space-group names.
They are only intended as comments.
;
 
loop_
 _space_group_symop_operation_xyz
 'x, y, z'
 '-x+1/2, y+1/2, -z+1/2'
 '-x, -y, -z'
 'x-1/2, -y-1/2, z-1/2'
 
_cell_length_a                    11.6872(4)
_cell_length_b                    13.5981(5)
_cell_length_c                    30.2654(11)
_cell_angle_alpha                 90
_cell_angle_beta                  93.479(3)
_cell_angle_gamma                 90
_cell_volume                      4801.0(3)
_cell_formula_units_Z             4
_cell_measurement_temperature     270(2)
_cell_measurement_reflns_used     10103
_cell_measurement_theta_max       20.9888302087
_cell_measurement_theta_min       1.22386928944
 
_exptl_crystal_description        Plate
_exptl_crystal_colour             Yellow
_exptl_crystal_density_meas       ?
_exptl_crystal_density_method     ?
_exptl_crystal_density_diffrn     1.205          
_exptl_crystal_F_000              1856
_exptl_transmission_factor_min    ?
_exptl_transmission_factor_max    ?
_exptl_crystal_size_max           0.100
_exptl_crystal_size_mid           0.100
_exptl_crystal_size_min           0.050
_exptl_absorpt_coefficient_mu     0.201
_shelx_estimated_absorpt_T_min    0.980
_shelx_estimated_absorpt_T_max    0.990
_exptl_absorpt_correction_T_min   0.99545561573
_exptl_absorpt_correction_T_max   1.0
_exptl_absorpt_correction_type    empirical
_exptl_absorpt_process_details    
;
CCP4 7.0.058: AIMLESS, version 0.7.1 : 27/03/18
Scaling & analysis of unmerged intensities, absorption correction using spherical harmonics
;
_exptl_absorpt_special_details    ?
_diffrn_ambient_temperature       270(2)
_diffrn_radiation_wavelength      0.534
_diffrn_measurement_device_type   'Photon counting pixel array'
_diffrn_radiation_type            Synchrotron
_diffrn_measurement_method        'shutterless scans'
_diffrn_radiation_source          'Diamond Light Source Beamline I19-2'
_diffrn_radiation_monochromator   'Silicon 111'
_diffrn_detector_area_resol_mean  ?
_diffrn_reflns_number             32797
_diffrn_reflns_av_unetI/netI      0.1051
_diffrn_reflns_av_R_equivalents   0.0893
_diffrn_reflns_limit_h_min        -14
_diffrn_reflns_limit_h_max        14
_diffrn_reflns_limit_k_min        -16
_diffrn_reflns_limit_k_max        11
_diffrn_reflns_limit_l_min        -37
_diffrn_reflns_limit_l_max        36
_diffrn_reflns_theta_min          1.234
_diffrn_reflns_theta_max          19.494
_diffrn_reflns_theta_full         18.687
_diffrn_measured_fraction_theta_max   0.995
_diffrn_measured_fraction_theta_full  0.995
_diffrn_reflns_Laue_measured_fraction_max    0.995
_diffrn_reflns_Laue_measured_fraction_full   0.995
_diffrn_reflns_point_group_measured_fraction_max   0.995
_diffrn_reflns_point_group_measured_fraction_full  0.995
_reflns_number_total              9776
_reflns_number_gt                 5659
_reflns_threshold_expression      'I > 2\s(I)'
_reflns_Friedel_coverage          0.000
_reflns_Friedel_fraction_max      .
_reflns_Friedel_fraction_full     .
 
_reflns_special_details
;
 Reflections were merged by SHELXL according to the crystal
 class for the calculation of statistics and refinement.
 
 _reflns_Friedel_fraction is defined as the number of unique
 Friedel pairs measured divided by the number that would be
 possible theoretically, ignoring centric projections and
 systematic absences.
;
 
_computing_data_collection        'Diamond GDA (http://www.opengda.org/)'
_computing_cell_refinement        'DIALS (Winter, 2018)'
_computing_data_reduction         'XIA2 (Winter 2010)'
_computing_structure_solution     'SHELXT (Sheldrick, 2015)'
_computing_structure_refinement   'SHELXL (Sheldrick, 2015)'
_computing_molecular_graphics     'OLEX2 (Dolomanov et al., 2009)'
_computing_publication_material   'MERCURY (Macrae et al., 2008)'
_refine_special_details           ?
_refine_ls_structure_factor_coef  Fsqd
_refine_ls_matrix_type            full
_refine_ls_weighting_scheme       calc
_refine_ls_weighting_details
'w=1/[\s^2^(Fo^2^)+(0.0423P)^2^] where P=(Fo^2^+2Fc^2^)/3'
_atom_sites_solution_primary      ?
_atom_sites_solution_secondary    ?
_atom_sites_solution_hydrogens    geom
_refine_ls_hydrogen_treatment     constr
_refine_ls_extinction_method      none
_refine_ls_extinction_coef        .
_refine_ls_number_reflns          9776
_refine_ls_number_parameters      526
_refine_ls_number_restraints      490
_refine_ls_R_factor_all           0.0986
_refine_ls_R_factor_gt            0.0563
_refine_ls_wR_factor_ref          0.1362
_refine_ls_wR_factor_gt           0.1203
_refine_ls_goodness_of_fit_ref    0.939
_refine_ls_restrained_S_all       0.941
_refine_ls_shift/su_max           0.001
_refine_ls_shift/su_mean          0.000
 
loop_
 _atom_site_label
 _atom_site_type_symbol
 _atom_site_fract_x
 _atom_site_fract_y
 _atom_site_fract_z
 _atom_site_U_iso_or_equiv
 _atom_site_adp_type
 _atom_site_occupancy
 _atom_site_site_symmetry_order  
 _atom_site_calc_flag
 _atom_site_refinement_flags_posn
 _atom_site_refinement_flags_adp
 _atom_site_refinement_flags_occupancy
 _atom_site_disorder_assembly
 _atom_site_disorder_group
Pd1 Pd 0.33990(2) 0.77523(2) 0.34673(2) 0.04748(12) Uani 1 1 d . . . . .
N2 N 0.3459(3) 0.9276(2) 0.33792(10) 0.0564(7) Uani 1 1 d . . . . .
N3 N 0.4547(3) 0.79873(18) 0.39835(9) 0.0476(7) Uani 1 1 d . . . . .
H3 H 0.531727 0.788526 0.388110 0.057 Uiso 1 1 calc R U . . .
N4 N 0.3312(2) 0.63161(19) 0.37149(10) 0.0508(7) Uani 1 1 d . . . . .
C1 C 0.4421(3) 0.9635(3) 0.36983(13) 0.0644(10) Uani 1 1 d . . . . .
H1A H 0.514844 0.957613 0.356250 0.077 Uiso 1 1 calc R U . . .
H1B H 0.430186 1.032231 0.376814 0.077 Uiso 1 1 calc R U . . .
C2 C 0.4445(3) 0.9029(2) 0.41173(12) 0.0611(10) Uani 1 1 d . . . . .
H2A H 0.509251 0.921621 0.431490 0.073 Uiso 1 1 calc R U . . .
H2B H 0.374655 0.912854 0.426913 0.073 Uiso 1 1 calc R U . . .
C3 C 0.4340(3) 0.7230(2) 0.43261(12) 0.0520(9) Uani 1 1 d . . . . .
H3A H 0.364651 0.738119 0.447323 0.062 Uiso 1 1 calc R U . . .
H3B H 0.497735 0.720967 0.454659 0.062 Uiso 1 1 calc R U . . .
C4 C 0.4219(3) 0.6255(2) 0.40900(12) 0.0513(9) Uani 1 1 d . . . . .
H4A H 0.494616 0.607396 0.397470 0.062 Uiso 1 1 calc R U . . .
H4B H 0.401249 0.575063 0.429729 0.062 Uiso 1 1 calc R U . . .
C5 C 0.2321(3) 0.9652(3) 0.35102(14) 0.0666(10) Uani 1 1 d . . . . .
H5A H 0.221342 0.942795 0.380908 0.080 Uiso 1 1 calc R U . . .
H5B H 0.172930 0.934531 0.331832 0.080 Uiso 1 1 calc R U . . .
C6 C 0.2119(4) 1.0762(3) 0.34972(17) 0.0897(14) Uani 1 1 d . . . . .
H6A H 0.270928 1.108538 0.368366 0.108 Uiso 1 1 calc R U . . .
H6B H 0.217794 1.099659 0.319674 0.108 Uiso 1 1 calc R U . . .
C7 C 0.0953(4) 1.1033(3) 0.3654(2) 0.1157(18) Uani 1 1 d . . . . .
H7A H 0.036757 1.064688 0.349223 0.139 Uiso 1 1 calc R U . . .
H7B H 0.092767 1.087499 0.396548 0.139 Uiso 1 1 calc R U . . .
C8 C 0.0701(6) 1.2107(4) 0.3586(3) 0.178(3) Uani 1 1 d . . . . .
H8A H 0.042982 1.221820 0.328407 0.267 Uiso 1 1 calc R U . . .
H8B H 0.138695 1.248160 0.365028 0.267 Uiso 1 1 calc R U . . .
H8C H 0.012386 1.230901 0.377961 0.267 Uiso 1 1 calc R U . . .
C9 C 0.3664(3) 0.9606(3) 0.29166(13) 0.0641(10) Uani 1 1 d . . . . .
H9A H 0.298963 0.944939 0.272696 0.077 Uiso 1 1 calc R U . . .
H9B H 0.374823 1.031605 0.291779 0.077 Uiso 1 1 calc R U . . .
C10 C 0.4693(4) 0.9164(3) 0.27172(13) 0.0707(11) Uani 1 1 d . . . . .
H10A H 0.467196 0.845475 0.274879 0.085 Uiso 1 1 calc R U . . .
H10B H 0.538535 0.940241 0.287528 0.085 Uiso 1 1 calc R U . . .
C11 C 0.4724(4) 0.9427(3) 0.22300(15) 0.0909(14) Uani 1 1 d . . . . .
H11A H 0.408068 0.911612 0.206769 0.109 Uiso 1 1 calc R U . . .
H11B H 0.463684 1.013313 0.219657 0.109 Uiso 1 1 calc R U . . .
C12 C 0.5802(5) 0.9118(5) 0.20345(18) 0.128(2) Uani 1 1 d . . . . .
H12A H 0.577833 0.930624 0.172839 0.192 Uiso 1 1 calc R U . . .
H12B H 0.588248 0.841691 0.205799 0.192 Uiso 1 1 calc R U . . .
H12C H 0.644254 0.943048 0.219076 0.192 Uiso 1 1 calc R U . . .
C13 C 0.2126(3) 0.6240(3) 0.38868(13) 0.0600(10) Uani 1 1 d . . . . .
H13A H 0.157244 0.636847 0.364152 0.072 Uiso 1 1 calc R U . . .
H13B H 0.204683 0.676231 0.410133 0.072 Uiso 1 1 calc R U . . .
C14 C 0.1796(3) 0.5282(3) 0.41005(15) 0.0686(11) Uani 1 1 d . . . . .
H14A H 0.186564 0.474922 0.389091 0.082 Uiso 1 1 calc R U . . .
H14B H 0.232143 0.515248 0.435441 0.082 Uiso 1 1 calc R U . . .
C15 C 0.0591(3) 0.5312(3) 0.42472(16) 0.0790(13) Uani 1 1 d . . . . .
H15A H 0.007569 0.546514 0.399309 0.095 Uiso 1 1 calc R U . . .
H15B H 0.053352 0.584138 0.445966 0.095 Uiso 1 1 calc R U . . .
C16 C 0.0196(4) 0.4369(3) 0.44541(17) 0.0906(15) Uani 1 1 d . . . . .
H16A H 0.020503 0.384622 0.424096 0.136 Uiso 1 1 calc R U . . .
H16B H -0.056907 0.445255 0.454695 0.136 Uiso 1 1 calc R U . . .
H16C H 0.070072 0.420781 0.470579 0.136 Uiso 1 1 calc R U . . .
C17 C 0.3486(3) 0.5515(3) 0.33892(12) 0.0584(10) Uani 1 1 d . . . . .
H17A H 0.282398 0.549238 0.318022 0.070 Uiso 1 1 calc R U . . .
H17B H 0.352477 0.489275 0.354571 0.070 Uiso 1 1 calc R U . . .
C18 C 0.4544(4) 0.5621(3) 0.31351(14) 0.0732(12) Uani 1 1 d . . . . .
H18A H 0.521518 0.562205 0.334008 0.088 Uiso 1 1 calc R U . . .
H18B H 0.451935 0.624477 0.297927 0.088 Uiso 1 1 calc R U . . .
C19 C 0.4644(5) 0.4781(4) 0.28009(18) 0.118(2) Uani 1 1 d . . . . .
H19A H 0.457287 0.416162 0.295620 0.141 Uiso 1 1 calc R U . . .
H19B H 0.400212 0.482573 0.258295 0.141 Uiso 1 1 calc R U . . .
C20 C 0.5684(5) 0.4757(4) 0.2571(2) 0.147(3) Uani 1 1 d . . . . .
H20A H 0.565947 0.421362 0.236848 0.221 Uiso 1 1 calc R U . . .
H20B H 0.632676 0.468169 0.278151 0.221 Uiso 1 1 calc R U . . .
H20C H 0.576033 0.535979 0.241073 0.221 Uiso 1 1 calc R U . . .
C21 C 0.6560(3) 0.3743(2) 0.42720(13) 0.0519(8) Uani 1 1 d . . . . .
C22 C 0.7086(3) 0.4240(3) 0.39327(14) 0.0657(11) Uani 1 1 d . . . . .
H22 H 0.724077 0.389755 0.367718 0.079 Uiso 1 1 calc R U . . .
C23 C 0.7381(4) 0.5225(3) 0.39657(18) 0.0830(13) Uani 1 1 d . . . . .
H23 H 0.773644 0.552927 0.373529 0.100 Uiso 1 1 calc R U . . .
C24 C 0.7153(3) 0.5755(3) 0.43355(18) 0.0780(12) Uani 1 1 d . . . . .
H24 H 0.736284 0.641379 0.435910 0.094 Uiso 1 1 calc R U . . .
C25 C 0.6612(3) 0.5302(3) 0.46713(16) 0.0724(11) Uani 1 1 d . . . . .
H25 H 0.644513 0.565490 0.492267 0.087 Uiso 1 1 calc R U . . .
C26 C 0.6316(3) 0.4320(2) 0.46340(13) 0.0613(10) Uani 1 1 d . . . . .
H26 H 0.593595 0.403104 0.486184 0.074 Uiso 1 1 calc R U . . .
C27 C 0.7346(3) 0.2016(2) 0.45919(13) 0.0527(9) Uani 1 1 d . . . . .
C28 C 0.8090(3) 0.2505(3) 0.48849(14) 0.0627(10) Uani 1 1 d . . . . .
H28 H 0.803913 0.318698 0.489956 0.075 Uiso 1 1 calc R U . . .
C29 C 0.8915(4) 0.2036(3) 0.51608(16) 0.0826(14) Uani 1 1 d . . . . .
H29 H 0.939007 0.240189 0.535592 0.099 Uiso 1 1 calc R U . . .
C30 C 0.9026(4) 0.1042(3) 0.51450(17) 0.0876(14) Uani 1 1 d . . . . .
H30 H 0.956828 0.072316 0.533171 0.105 Uiso 1 1 calc R U . . .
C31 C 0.8336(4) 0.0517(3) 0.48527(19) 0.0904(15) Uani 1 1 d . . . . .
H31 H 0.841121 -0.016254 0.483678 0.108 Uiso 1 1 calc R U . . .
C32 C 0.7518(3) 0.0997(3) 0.45784(16) 0.0768(13) Uani 1 1 d . . . . .
H32 H 0.706575 0.062616 0.437743 0.092 Uiso 1 1 calc R U . . .
C33 C 0.5049(3) 0.2307(2) 0.44417(12) 0.0485(8) Uani 1 1 d . . . . .
C34 C 0.4787(3) 0.1452(2) 0.46657(12) 0.0527(9) Uani 1 1 d . . . . .
H34 H 0.537252 0.100338 0.473249 0.063 Uiso 1 1 calc R U . . .
C35 C 0.3699(3) 0.1234(3) 0.47948(13) 0.0644(11) Uani 1 1 d . . . . .
H35 H 0.356884 0.064884 0.494229 0.077 Uiso 1 1 calc R U . . .
C36 C 0.2807(4) 0.1885(3) 0.47051(15) 0.0708(11) Uani 1 1 d . . . . .
H36 H 0.207582 0.174859 0.479376 0.085 Uiso 1 1 calc R U . . .
C37 C 0.3027(4) 0.2737(3) 0.44817(17) 0.0804(13) Uani 1 1 d . . . . .
H37 H 0.243652 0.318173 0.441597 0.096 Uiso 1 1 calc R U . . .
C38 C 0.4120(4) 0.2938(3) 0.43536(16) 0.0720(12) Uani 1 1 d . . . . .
H38 H 0.424167 0.351963 0.420201 0.086 Uiso 1 1 calc R U . . .
C39 C 0.6369(4) 0.2132(3) 0.37480(14) 0.0659(10) Uani 1 1 d . . . . .
C40 C 0.5450(4) 0.2196(3) 0.34451(15) 0.0782(12) Uani 1 1 d . . . . .
H40 H 0.475825 0.243153 0.353958 0.094 Uiso 1 1 calc R U . . .
C41 C 0.5502(5) 0.1924(3) 0.30006(17) 0.0970(16) Uani 1 1 d . . . . .
H41 H 0.486042 0.199668 0.280637 0.116 Uiso 1 1 calc R U . . .
C42 C 0.6490(6) 0.1553(4) 0.2852(2) 0.122(2) Uani 1 1 d . . . . .
H42 H 0.652579 0.136319 0.255777 0.146 Uiso 1 1 calc R U . . .
C43 C 0.7435(6) 0.1463(5) 0.3143(2) 0.137(2) Uani 1 1 d . . . . .
H43 H 0.811758 0.121196 0.304683 0.164 Uiso 1 1 calc R U . . .
C44 C 0.7365(5) 0.1749(4) 0.35817(17) 0.1073(16) Uani 1 1 d . . . . .
H44 H 0.801262 0.168147 0.377366 0.129 Uiso 1 1 calc R U . . .
B1 B 0.6333(4) 0.2549(3) 0.42640(16) 0.0535(9) Uani 1 1 d . . . . .
O3 O 0.6854(16) 0.809(4) 0.3638(14) 0.0902(17) Uani 0.510(16) 1 d D . P A 1
C45 C 0.7270(12) 0.7556(14) 0.3271(5) 0.0919(19) Uani 0.510(16) 1 d D . P A 1
H45A H 0.703489 0.787964 0.299472 0.110 Uiso 0.510(16) 1 calc R U P A 1
H45B H 0.696678 0.689170 0.326360 0.110 Uiso 0.510(16) 1 calc R U P A 1
C46 C 0.8535(12) 0.7538(19) 0.3335(7) 0.111(2) Uani 0.510(16) 1 d D . P A 1
H46A H 0.881018 0.686615 0.336307 0.133 Uiso 0.510(16) 1 calc R U P A 1
H46B H 0.887971 0.784209 0.308496 0.133 Uiso 0.510(16) 1 calc R U P A 1
C47 C 0.8825(10) 0.8093(15) 0.3744(4) 0.111(2) Uani 0.510(16) 1 d D . P A 1
H47A H 0.924777 0.767546 0.395576 0.133 Uiso 0.510(16) 1 calc R U P A 1
H47B H 0.930678 0.865002 0.367892 0.133 Uiso 0.510(16) 1 calc R U P A 1
C48 C 0.7797(10) 0.8433(11) 0.3927(4) 0.0919(19) Uani 0.510(16) 1 d D . P A 1
H48A H 0.779304 0.914522 0.394256 0.110 Uiso 0.510(16) 1 calc R U P A 1
H48B H 0.773967 0.817229 0.422314 0.110 Uiso 0.510(16) 1 calc R U P A 1
O3A O 0.6820(17) 0.802(4) 0.3635(15) 0.0902(17) Uani 0.490(16) 1 d D . P A 2
C45A C 0.7404(13) 0.7785(15) 0.3246(6) 0.0919(19) Uani 0.490(16) 1 d D . P A 2
H45C H 0.725534 0.828111 0.301899 0.110 Uiso 0.490(16) 1 calc R U P A 2
H45D H 0.715705 0.715109 0.312818 0.110 Uiso 0.490(16) 1 calc R U P A 2
C46A C 0.8647(13) 0.7763(17) 0.3393(8) 0.111(2) Uani 0.490(16) 1 d D . P A 2
H46C H 0.884880 0.718147 0.356575 0.133 Uiso 0.490(16) 1 calc R U P A 2
H46D H 0.913616 0.781426 0.314601 0.133 Uiso 0.490(16) 1 calc R U P A 2
C47A C 0.8676(10) 0.8639(14) 0.3658(5) 0.111(2) Uani 0.490(16) 1 d D . P A 2
H47C H 0.887416 0.920260 0.348232 0.133 Uiso 0.490(16) 1 calc R U P A 2
H47D H 0.924331 0.857415 0.390409 0.133 Uiso 0.490(16) 1 calc R U P A 2
C48A C 0.7552(11) 0.8766(10) 0.3820(5) 0.0919(19) Uani 0.490(16) 1 d D . P A 2
H48C H 0.759290 0.872014 0.414083 0.110 Uiso 0.490(16) 1 calc R U P A 2
H48D H 0.725211 0.940924 0.373660 0.110 Uiso 0.490(16) 1 calc R U P A 2
O1 O 0.1260(3) 0.7603(2) 0.29855(11) 0.1107(11) Uani 0.851(5) 1 d D . P B 3
O2 O 0.2622(3) 0.72376(19) 0.25954(12) 0.1107(11) Uani 0.851(5) 1 d D . P B 3
N1 N 0.2266(3) 0.74944(12) 0.29413(10) 0.0675(10) Uani 0.851(5) 1 d D . P B 3
O1A O 0.2079(15) 0.7570(2) 0.3033(3) 0.1107(11) Uani 0.149(5) 1 d D . P B 4
O2A O 0.3184(12) 0.7159(3) 0.2544(4) 0.1107(11) Uani 0.149(5) 1 d D . P B 4
N1A N 0.2115(10) 0.7296(2) 0.2623(3) 0.0675(10) Uani 0.149(5) 1 d D . P B 4
 
loop_
 _atom_site_aniso_label
 _atom_site_aniso_U_11
 _atom_site_aniso_U_22
 _atom_site_aniso_U_33
 _atom_site_aniso_U_23
 _atom_site_aniso_U_13
 _atom_site_aniso_U_12
Pd1 0.04642(19) 0.0514(2) 0.0441(2) 0.00122(15) -0.00131(14) -0.00223(14)
N2 0.0588(18) 0.0556(18) 0.0541(18) 0.0056(14) -0.0020(13) -0.0001(13)
N3 0.0495(17) 0.0529(13) 0.0400(16) -0.0015(11) -0.0006(13) -0.0044(13)
N4 0.0478(16) 0.0503(15) 0.0537(18) -0.0026(13) -0.0017(12) -0.0001(13)
C1 0.071(3) 0.056(2) 0.064(2) 0.0015(17) -0.0084(18) -0.0099(19)
C2 0.073(3) 0.0545(16) 0.055(2) -0.0064(15) -0.005(2) -0.0029(18)
C3 0.057(2) 0.0595(18) 0.039(2) 0.0021(13) -0.0019(17) -0.0020(17)
C4 0.052(2) 0.0541(17) 0.048(2) 0.0046(15) -0.0009(15) 0.0017(17)
C5 0.069(2) 0.0664(19) 0.065(3) 0.002(2) 0.004(2) 0.0067(18)
C6 0.101(3) 0.069(2) 0.098(4) -0.003(2) -0.005(3) 0.021(2)
C7 0.097(4) 0.098(3) 0.150(5) -0.030(3) -0.010(3) 0.033(3)
C8 0.157(6) 0.101(3) 0.269(10) -0.040(4) -0.036(6) 0.050(4)
C9 0.068(3) 0.064(2) 0.060(2) 0.0128(19) 0.0016(18) -0.0036(19)
C10 0.067(3) 0.080(3) 0.065(2) 0.008(2) 0.005(2) -0.005(2)
C11 0.098(3) 0.109(3) 0.068(3) 0.013(3) 0.016(2) -0.002(3)
C12 0.099(4) 0.190(6) 0.098(4) -0.013(4) 0.029(3) -0.003(4)
C13 0.0492(19) 0.064(2) 0.066(3) 0.0044(18) 0.0000(17) -0.0031(17)
C14 0.053(2) 0.069(2) 0.085(3) 0.010(2) 0.009(2) -0.0032(19)
C15 0.057(2) 0.087(3) 0.095(4) 0.004(2) 0.020(2) -0.009(2)
C16 0.071(3) 0.089(3) 0.114(4) 0.009(3) 0.026(3) -0.013(2)
C17 0.063(2) 0.054(2) 0.058(2) -0.0078(16) -0.0038(17) 0.0017(18)
C18 0.069(3) 0.085(3) 0.066(3) -0.009(2) 0.007(2) 0.011(2)
C19 0.127(5) 0.119(4) 0.113(4) -0.043(3) 0.049(3) -0.008(3)
C20 0.153(6) 0.162(5) 0.135(6) -0.025(4) 0.074(4) 0.018(4)
C21 0.046(2) 0.0515(15) 0.057(2) 0.0064(14) -0.0035(16) 0.0004(15)
C22 0.060(3) 0.069(2) 0.069(3) 0.0106(19) 0.007(2) -0.0069(19)
C23 0.065(3) 0.065(2) 0.120(4) 0.023(2) 0.014(3) -0.006(2)
C24 0.052(3) 0.053(2) 0.127(4) 0.0127(19) -0.012(2) -0.0003(19)
C25 0.070(3) 0.0528(18) 0.092(3) -0.004(2) -0.014(2) 0.0055(18)
C26 0.073(3) 0.0519(17) 0.058(2) 0.0047(16) -0.002(2) 0.0030(18)
C27 0.051(2) 0.0477(16) 0.060(2) 0.0028(15) 0.0114(15) 0.0019(14)
C28 0.057(2) 0.055(2) 0.075(3) -0.0032(18) -0.0007(17) 0.0071(16)
C29 0.068(3) 0.084(2) 0.094(3) -0.007(2) -0.017(2) 0.017(2)
C30 0.060(3) 0.082(2) 0.120(4) 0.016(2) 0.001(2) 0.022(2)
C31 0.064(3) 0.063(3) 0.143(4) 0.014(2) 0.003(2) 0.014(2)
C32 0.055(2) 0.0501(17) 0.125(4) -0.002(2) 0.000(2) 0.0023(17)
C33 0.0521(17) 0.0468(17) 0.046(2) -0.0020(15) -0.0024(15) -0.0015(13)
C34 0.0526(19) 0.0485(17) 0.056(2) 0.0030(16) -0.0003(17) 0.0012(16)
C35 0.058(2) 0.065(2) 0.070(3) 0.011(2) 0.002(2) -0.0070(16)
C36 0.052(2) 0.070(2) 0.090(3) -0.001(2) 0.008(2) -0.0025(17)
C37 0.057(2) 0.066(2) 0.118(4) 0.007(2) 0.006(2) 0.006(2)
C38 0.059(2) 0.051(2) 0.106(4) 0.016(2) 0.003(2) 0.0046(16)
C39 0.083(3) 0.061(2) 0.055(2) -0.0005(19) 0.0109(16) -0.009(2)
C40 0.101(3) 0.069(3) 0.064(2) 0.007(2) -0.005(2) -0.020(2)
C41 0.152(5) 0.077(3) 0.061(2) 0.008(2) -0.007(3) -0.037(3)
C42 0.188(6) 0.110(4) 0.069(4) -0.010(3) 0.024(3) -0.026(4)
C43 0.166(5) 0.166(5) 0.082(3) -0.031(4) 0.037(3) 0.022(5)
C44 0.103(3) 0.146(4) 0.075(3) -0.025(3) 0.023(3) 0.013(3)
B1 0.055(2) 0.0506(16) 0.055(2) 0.0027(17) 0.0057(17) -0.0004(16)
O3 0.074(2) 0.096(5) 0.102(2) -0.009(2) 0.0125(18) -0.0096(16)
C45 0.085(2) 0.093(5) 0.098(3) -0.008(3) 0.0081(19) -0.008(2)
C46 0.082(2) 0.117(7) 0.134(5) -0.016(4) 0.012(2) -0.011(3)
C47 0.082(2) 0.117(7) 0.134(5) -0.016(4) 0.012(2) -0.011(3)
C48 0.085(2) 0.093(5) 0.098(3) -0.008(3) 0.0081(19) -0.008(2)
O3A 0.074(2) 0.096(5) 0.102(2) -0.009(2) 0.0125(18) -0.0096(16)
C45A 0.085(2) 0.093(5) 0.098(3) -0.008(3) 0.0081(19) -0.008(2)
C46A 0.082(2) 0.117(7) 0.134(5) -0.016(4) 0.012(2) -0.011(3)
C47A 0.082(2) 0.117(7) 0.134(5) -0.016(4) 0.012(2) -0.011(3)
C48A 0.085(2) 0.093(5) 0.098(3) -0.008(3) 0.0081(19) -0.008(2)
O1 0.068(2) 0.186(3) 0.0761(17) -0.0243(16) -0.0128(15) 0.0053(17)
O2 0.068(2) 0.186(3) 0.0761(17) -0.0243(16) -0.0128(15) 0.0053(17)
N1 0.065(2) 0.071(2) 0.0643(19) 0.0061(18) -0.0120(19) -0.0034(18)
O1A 0.068(2) 0.186(3) 0.0761(17) -0.0243(16) -0.0128(15) 0.0053(17)
O2A 0.068(2) 0.186(3) 0.0761(17) -0.0243(16) -0.0128(15) 0.0053(17)
N1A 0.065(2) 0.071(2) 0.0643(19) 0.0061(18) -0.0120(19) -0.0034(18)
 
_geom_special_details
;
 All esds (except the esd in the dihedral angle between two l.s. planes)
 are estimated using the full covariance matrix.  The cell esds are taken
 into account individually in the estimation of esds in distances, angles
 and torsion angles; correlations between esds in cell parameters are only
 used when they are defined by crystal symmetry.  An approximate (isotropic)
 treatment of cell esds is used for estimating esds involving l.s. planes.
;
 
loop_
 _geom_bond_atom_site_label_1
 _geom_bond_atom_site_label_2
 _geom_bond_distance
 _geom_bond_site_symmetry_2
 _geom_bond_publ_flag
Pd1 O1A 1.981(17) . ?
Pd1 N3 2.022(3) . ?
Pd1 N1 2.038(3) . ?
Pd1 N2 2.091(3) . ?
Pd1 N4 2.096(3) . ?
N2 C5 1.501(4) . ?
N2 C9 1.504(4) . ?
N2 C1 1.517(4) . ?
N3 C2 1.480(4) . ?
N3 C3 1.492(4) . ?
N3 H3 0.9800 . ?
N4 C17 1.491(4) . ?
N4 C4 1.508(4) . ?
N4 C13 1.513(4) . ?
C1 C2 1.512(5) . ?
C1 H1A 0.9700 . ?
C1 H1B 0.9700 . ?
C2 H2A 0.9700 . ?
C2 H2B 0.9700 . ?
C3 C4 1.508(4) . ?
C3 H3A 0.9700 . ?
C3 H3B 0.9700 . ?
C4 H4A 0.9700 . ?
C4 H4B 0.9700 . ?
C5 C6 1.527(5) . ?
C5 H5A 0.9700 . ?
C5 H5B 0.9700 . ?
C6 C7 1.515(6) . ?
C6 H6A 0.9700 . ?
C6 H6B 0.9700 . ?
C7 C8 1.502(7) . ?
C7 H7A 0.9700 . ?
C7 H7B 0.9700 . ?
C8 H8A 0.9600 . ?
C8 H8B 0.9600 . ?
C8 H8C 0.9600 . ?
C9 C10 1.504(5) . ?
C9 H9A 0.9700 . ?
C9 H9B 0.9700 . ?
C10 C11 1.520(5) . ?
C10 H10A 0.9700 . ?
C10 H10B 0.9700 . ?
C11 C12 1.485(6) . ?
C11 H11A 0.9700 . ?
C11 H11B 0.9700 . ?
C12 H12A 0.9600 . ?
C12 H12B 0.9600 . ?
C12 H12C 0.9600 . ?
C13 C14 1.515(5) . ?
C13 H13A 0.9700 . ?
C13 H13B 0.9700 . ?
C14 C15 1.503(5) . ?
C14 H14A 0.9700 . ?
C14 H14B 0.9700 . ?
C15 C16 1.513(5) . ?
C15 H15A 0.9700 . ?
C15 H15B 0.9700 . ?
C16 H16A 0.9600 . ?
C16 H16B 0.9600 . ?
C16 H16C 0.9600 . ?
C17 C18 1.502(5) . ?
C17 H17A 0.9700 . ?
C17 H17B 0.9700 . ?
C18 C19 1.536(6) . ?
C18 H18A 0.9700 . ?
C18 H18B 0.9700 . ?
C19 C20 1.437(6) . ?
C19 H19A 0.9700 . ?
C19 H19B 0.9700 . ?
C20 H20A 0.9600 . ?
C20 H20B 0.9600 . ?
C20 H20C 0.9600 . ?
C21 C26 1.391(5) . ?
C21 C22 1.402(5) . ?
C21 B1 1.645(5) . ?
C22 C23 1.386(5) . ?
C22 H22 0.9300 . ?
C23 C24 1.371(6) . ?
C23 H23 0.9300 . ?
C24 C25 1.375(6) . ?
C24 H24 0.9300 . ?
C25 C26 1.382(5) . ?
C25 H25 0.9300 . ?
C26 H26 0.9300 . ?
C27 C28 1.375(5) . ?
C27 C32 1.401(5) . ?
C27 B1 1.664(6) . ?
C28 C29 1.392(5) . ?
C28 H28 0.9300 . ?
C29 C30 1.359(6) . ?
C29 H29 0.9300 . ?
C30 C31 1.363(6) . ?
C30 H30 0.9300 . ?
C31 C32 1.390(6) . ?
C31 H31 0.9300 . ?
C32 H32 0.9300 . ?
C33 C34 1.389(4) . ?
C33 C38 1.397(5) . ?
C33 B1 1.657(6) . ?
C34 C35 1.385(5) . ?
C34 H34 0.9300 . ?
C35 C36 1.381(5) . ?
C35 H35 0.9300 . ?
C36 C37 1.373(5) . ?
C36 H36 0.9300 . ?
C37 C38 1.385(5) . ?
C37 H37 0.9300 . ?
C38 H38 0.9300 . ?
C39 C40 1.373(6) . ?
C39 C44 1.397(6) . ?
C39 B1 1.664(6) . ?
C40 C41 1.400(6) . ?
C40 H40 0.9300 . ?
C41 C42 1.361(7) . ?
C41 H41 0.9300 . ?
C42 C43 1.376(8) . ?
C42 H42 0.9300 . ?
C43 C44 1.391(7) . ?
C43 H43 0.9300 . ?
C44 H44 0.9300 . ?
O3 C45 1.434(12) . ?
O3 C48 1.444(18) . ?
C45 C46 1.480(11) . ?
C45 H45A 0.9700 . ?
C45 H45B 0.9700 . ?
C46 C47 1.472(13) . ?
C46 H46A 0.9700 . ?
C46 H46B 0.9700 . ?
C47 C48 1.430(10) . ?
C47 H47A 0.9700 . ?
C47 H47B 0.9700 . ?
C48 H48A 0.9700 . ?
C48 H48B 0.9700 . ?
O3A C48A 1.42(2) . ?
O3A C45A 1.432(16) . ?
C45A C46A 1.494(12) . ?
C45A H45C 0.9700 . ?
C45A H45D 0.9700 . ?
C46A C47A 1.436(12) . ?
C46A H46C 0.9700 . ?
C46A H46D 0.9700 . ?
C47A C48A 1.440(11) . ?
C47A H47C 0.9700 . ?
C47A H47D 0.9700 . ?
C48A H48C 0.9700 . ?
C48A H48D 0.9700 . ?
O1 N1 1.2009(10) . ?
O2 N1 1.2015(10) . ?
O1A N1A 1.3002(10) . ?
O2A N1A 1.3003(10) . ?
 
loop_
 _geom_angle_atom_site_label_1
 _geom_angle_atom_site_label_2
 _geom_angle_atom_site_label_3
 _geom_angle
 _geom_angle_site_symmetry_1
 _geom_angle_site_symmetry_3
 _geom_angle_publ_flag
O1A Pd1 N3 170.4(3) . . ?
N3 Pd1 N1 178.75(12) . . ?
O1A Pd1 N2 94.03(11) . . ?
N3 Pd1 N2 85.18(11) . . ?
N1 Pd1 N2 95.52(9) . . ?
O1A Pd1 N4 93.88(10) . . ?
N3 Pd1 N4 85.16(10) . . ?
N1 Pd1 N4 94.33(9) . . ?
N2 Pd1 N4 166.29(12) . . ?
C5 N2 C9 109.7(3) . . ?
C5 N2 C1 110.9(3) . . ?
C9 N2 C1 110.1(3) . . ?
C5 N2 Pd1 105.5(2) . . ?
C9 N2 Pd1 115.1(2) . . ?
C1 N2 Pd1 105.5(2) . . ?
C2 N3 C3 116.8(3) . . ?
C2 N3 Pd1 107.6(2) . . ?
C3 N3 Pd1 107.46(19) . . ?
C2 N3 H3 108.2 . . ?
C3 N3 H3 108.2 . . ?
Pd1 N3 H3 108.2 . . ?
C17 N4 C4 109.8(3) . . ?
C17 N4 C13 110.1(3) . . ?
C4 N4 C13 110.8(3) . . ?
C17 N4 Pd1 115.6(2) . . ?
C4 N4 Pd1 105.84(19) . . ?
C13 N4 Pd1 104.58(19) . . ?
C2 C1 N2 109.5(3) . . ?
C2 C1 H1A 109.8 . . ?
N2 C1 H1A 109.8 . . ?
C2 C1 H1B 109.8 . . ?
N2 C1 H1B 109.8 . . ?
H1A C1 H1B 108.2 . . ?
N3 C2 C1 106.9(3) . . ?
N3 C2 H2A 110.3 . . ?
C1 C2 H2A 110.3 . . ?
N3 C2 H2B 110.3 . . ?
C1 C2 H2B 110.3 . . ?
H2A C2 H2B 108.6 . . ?
N3 C3 C4 107.0(3) . . ?
N3 C3 H3A 110.3 . . ?
C4 C3 H3A 110.3 . . ?
N3 C3 H3B 110.3 . . ?
C4 C3 H3B 110.3 . . ?
H3A C3 H3B 108.6 . . ?
N4 C4 C3 110.5(3) . . ?
N4 C4 H4A 109.6 . . ?
C3 C4 H4A 109.6 . . ?
N4 C4 H4B 109.6 . . ?
C3 C4 H4B 109.6 . . ?
H4A C4 H4B 108.1 . . ?
N2 C5 C6 117.9(3) . . ?
N2 C5 H5A 107.8 . . ?
C6 C5 H5A 107.8 . . ?
N2 C5 H5B 107.8 . . ?
C6 C5 H5B 107.8 . . ?
H5A C5 H5B 107.2 . . ?
C7 C6 C5 111.9(4) . . ?
C7 C6 H6A 109.2 . . ?
C5 C6 H6A 109.2 . . ?
C7 C6 H6B 109.2 . . ?
C5 C6 H6B 109.2 . . ?
H6A C6 H6B 107.9 . . ?
C8 C7 C6 111.5(5) . . ?
C8 C7 H7A 109.3 . . ?
C6 C7 H7A 109.3 . . ?
C8 C7 H7B 109.3 . . ?
C6 C7 H7B 109.3 . . ?
H7A C7 H7B 108.0 . . ?
C7 C8 H8A 109.5 . . ?
C7 C8 H8B 109.5 . . ?
H8A C8 H8B 109.5 . . ?
C7 C8 H8C 109.5 . . ?
H8A C8 H8C 109.5 . . ?
H8B C8 H8C 109.5 . . ?
C10 C9 N2 115.5(3) . . ?
C10 C9 H9A 108.4 . . ?
N2 C9 H9A 108.4 . . ?
C10 C9 H9B 108.4 . . ?
N2 C9 H9B 108.4 . . ?
H9A C9 H9B 107.5 . . ?
C9 C10 C11 111.2(3) . . ?
C9 C10 H10A 109.4 . . ?
C11 C10 H10A 109.4 . . ?
C9 C10 H10B 109.4 . . ?
C11 C10 H10B 109.4 . . ?
H10A C10 H10B 108.0 . . ?
C12 C11 C10 113.0(4) . . ?
C12 C11 H11A 109.0 . . ?
C10 C11 H11A 109.0 . . ?
C12 C11 H11B 109.0 . . ?
C10 C11 H11B 109.0 . . ?
H11A C11 H11B 107.8 . . ?
C11 C12 H12A 109.5 . . ?
C11 C12 H12B 109.5 . . ?
H12A C12 H12B 109.5 . . ?
C11 C12 H12C 109.5 . . ?
H12A C12 H12C 109.5 . . ?
H12B C12 H12C 109.5 . . ?
N4 C13 C14 117.8(3) . . ?
N4 C13 H13A 107.8 . . ?
C14 C13 H13A 107.8 . . ?
N4 C13 H13B 107.8 . . ?
C14 C13 H13B 107.8 . . ?
H13A C13 H13B 107.2 . . ?
C15 C14 C13 111.7(3) . . ?
C15 C14 H14A 109.3 . . ?
C13 C14 H14A 109.3 . . ?
C15 C14 H14B 109.3 . . ?
C13 C14 H14B 109.3 . . ?
H14A C14 H14B 107.9 . . ?
C14 C15 C16 114.5(3) . . ?
C14 C15 H15A 108.6 . . ?
C16 C15 H15A 108.6 . . ?
C14 C15 H15B 108.6 . . ?
C16 C15 H15B 108.6 . . ?
H15A C15 H15B 107.6 . . ?
C15 C16 H16A 109.5 . . ?
C15 C16 H16B 109.5 . . ?
H16A C16 H16B 109.5 . . ?
C15 C16 H16C 109.5 . . ?
H16A C16 H16C 109.5 . . ?
H16B C16 H16C 109.5 . . ?
N4 C17 C18 114.8(3) . . ?
N4 C17 H17A 108.6 . . ?
C18 C17 H17A 108.6 . . ?
N4 C17 H17B 108.6 . . ?
C18 C17 H17B 108.6 . . ?
H17A C17 H17B 107.6 . . ?
C17 C18 C19 111.3(4) . . ?
C17 C18 H18A 109.4 . . ?
C19 C18 H18A 109.4 . . ?
C17 C18 H18B 109.4 . . ?
C19 C18 H18B 109.4 . . ?
H18A C18 H18B 108.0 . . ?
C20 C19 C18 115.8(5) . . ?
C20 C19 H19A 108.3 . . ?
C18 C19 H19A 108.3 . . ?
C20 C19 H19B 108.3 . . ?
C18 C19 H19B 108.3 . . ?
H19A C19 H19B 107.4 . . ?
C19 C20 H20A 109.5 . . ?
C19 C20 H20B 109.5 . . ?
H20A C20 H20B 109.5 . . ?
C19 C20 H20C 109.5 . . ?
H20A C20 H20C 109.5 . . ?
H20B C20 H20C 109.5 . . ?
C26 C21 C22 115.1(3) . . ?
C26 C21 B1 121.8(3) . . ?
C22 C21 B1 122.9(3) . . ?
C23 C22 C21 122.1(4) . . ?
C23 C22 H22 118.9 . . ?
C21 C22 H22 118.9 . . ?
C24 C23 C22 120.5(4) . . ?
C24 C23 H23 119.8 . . ?
C22 C23 H23 119.8 . . ?
C23 C24 C25 119.3(4) . . ?
C23 C24 H24 120.4 . . ?
C25 C24 H24 120.4 . . ?
C24 C25 C26 119.8(4) . . ?
C24 C25 H25 120.1 . . ?
C26 C25 H25 120.1 . . ?
C25 C26 C21 123.2(4) . . ?
C25 C26 H26 118.4 . . ?
C21 C26 H26 118.4 . . ?
C28 C27 C32 114.2(4) . . ?
C28 C27 B1 125.0(3) . . ?
C32 C27 B1 120.8(3) . . ?
C27 C28 C29 123.6(4) . . ?
C27 C28 H28 118.2 . . ?
C29 C28 H28 118.2 . . ?
C30 C29 C28 120.0(4) . . ?
C30 C29 H29 120.0 . . ?
C28 C29 H29 120.0 . . ?
C29 C30 C31 119.3(4) . . ?
C29 C30 H30 120.3 . . ?
C31 C30 H30 120.3 . . ?
C30 C31 C32 120.0(4) . . ?
C30 C31 H31 120.0 . . ?
C32 C31 H31 120.0 . . ?
C31 C32 C27 122.8(4) . . ?
C31 C32 H32 118.6 . . ?
C27 C32 H32 118.6 . . ?
C34 C33 C38 114.5(3) . . ?
C34 C33 B1 123.8(3) . . ?
C38 C33 B1 121.6(3) . . ?
C35 C34 C33 123.4(3) . . ?
C35 C34 H34 118.3 . . ?
C33 C34 H34 118.3 . . ?
C36 C35 C34 120.2(4) . . ?
C36 C35 H35 119.9 . . ?
C34 C35 H35 119.9 . . ?
C37 C36 C35 118.4(4) . . ?
C37 C36 H36 120.8 . . ?
C35 C36 H36 120.8 . . ?
C36 C37 C38 120.5(4) . . ?
C36 C37 H37 119.8 . . ?
C38 C37 H37 119.8 . . ?
C37 C38 C33 123.0(4) . . ?
C37 C38 H38 118.5 . . ?
C33 C38 H38 118.5 . . ?
C40 C39 C44 114.8(4) . . ?
C40 C39 B1 122.8(4) . . ?
C44 C39 B1 122.3(4) . . ?
C39 C40 C41 123.1(5) . . ?
C39 C40 H40 118.4 . . ?
C41 C40 H40 118.4 . . ?
C42 C41 C40 120.2(6) . . ?
C42 C41 H41 119.9 . . ?
C40 C41 H41 119.9 . . ?
C41 C42 C43 119.0(6) . . ?
C41 C42 H42 120.5 . . ?
C43 C42 H42 120.5 . . ?
C42 C43 C44 119.7(6) . . ?
C42 C43 H43 120.2 . . ?
C44 C43 H43 120.2 . . ?
C43 C44 C39 123.2(6) . . ?
C43 C44 H44 118.4 . . ?
C39 C44 H44 118.4 . . ?
C21 B1 C33 109.9(3) . . ?
C21 B1 C39 109.7(3) . . ?
C33 B1 C39 108.2(3) . . ?
C21 B1 C27 108.2(3) . . ?
C33 B1 C27 110.2(3) . . ?
C39 B1 C27 110.7(3) . . ?
C45 O3 C48 110.5(13) . . ?
O3 C45 C46 106.9(11) . . ?
O3 C45 H45A 110.3 . . ?
C46 C45 H45A 110.3 . . ?
O3 C45 H45B 110.3 . . ?
C46 C45 H45B 110.3 . . ?
H45A C45 H45B 108.6 . . ?
C47 C46 C45 106.1(9) . . ?
C47 C46 H46A 110.5 . . ?
C45 C46 H46A 110.5 . . ?
C47 C46 H46B 110.5 . . ?
C45 C46 H46B 110.5 . . ?
H46A C46 H46B 108.7 . . ?
C48 C47 C46 109.6(9) . . ?
C48 C47 H47A 109.7 . . ?
C46 C47 H47A 109.7 . . ?
C48 C47 H47B 109.7 . . ?
C46 C47 H47B 109.7 . . ?
H47A C47 H47B 108.2 . . ?
C47 C48 O3 106.8(9) . . ?
C47 C48 H48A 110.4 . . ?
O3 C48 H48A 110.4 . . ?
C47 C48 H48B 110.4 . . ?
O3 C48 H48B 110.4 . . ?
H48A C48 H48B 108.6 . . ?
C48A O3A C45A 100.3(19) . . ?
O3A C45A C46A 105.2(14) . . ?
O3A C45A H45C 110.7 . . ?
C46A C45A H45C 110.7 . . ?
O3A C45A H45D 110.7 . . ?
C46A C45A H45D 110.7 . . ?
H45C C45A H45D 108.8 . . ?
C47A C46A C45A 98.0(11) . . ?
C47A C46A H46C 112.2 . . ?
C45A C46A H46C 112.2 . . ?
C47A C46A H46D 112.2 . . ?
C45A C46A H46D 112.2 . . ?
H46C C46A H46D 109.8 . . ?
C46A C47A C48A 107.4(9) . . ?
C46A C47A H47C 110.2 . . ?
C48A C47A H47C 110.2 . . ?
C46A C47A H47D 110.2 . . ?
C48A C47A H47D 110.2 . . ?
H47C C47A H47D 108.5 . . ?
O3A C48A C47A 108.6(10) . . ?
O3A C48A H48C 110.0 . . ?
C47A C48A H48C 110.0 . . ?
O3A C48A H48D 110.0 . . ?
C47A C48A H48D 110.0 . . ?
H48C C48A H48D 108.4 . . ?
O1 N1 O2 121.74(15) . . ?
O1 N1 Pd1 119.1(2) . . ?
O2 N1 Pd1 119.2(2) . . ?
N1A O1A Pd1 126.9(8) . . ?
O1A N1A O2A 107.70(12) . . ?
 
loop_
 _geom_torsion_atom_site_label_1
 _geom_torsion_atom_site_label_2
 _geom_torsion_atom_site_label_3
 _geom_torsion_atom_site_label_4
 _geom_torsion
 _geom_torsion_site_symmetry_1
 _geom_torsion_site_symmetry_2
 _geom_torsion_site_symmetry_3
 _geom_torsion_site_symmetry_4
 _geom_torsion_publ_flag
C5 N2 C1 C2 78.0(4) . . . . ?
C9 N2 C1 C2 -160.4(3) . . . . ?
Pd1 N2 C1 C2 -35.7(3) . . . . ?
C3 N3 C2 C1 -167.4(3) . . . . ?
Pd1 N3 C2 C1 -46.6(3) . . . . ?
N2 C1 C2 N3 55.6(4) . . . . ?
C2 N3 C3 C4 167.2(3) . . . . ?
Pd1 N3 C3 C4 46.2(3) . . . . ?
C17 N4 C4 C3 159.1(3) . . . . ?
C13 N4 C4 C3 -79.1(3) . . . . ?
Pd1 N4 C4 C3 33.7(3) . . . . ?
N3 C3 C4 N4 -54.0(4) . . . . ?
C9 N2 C5 C6 -57.7(4) . . . . ?
C1 N2 C5 C6 64.1(4) . . . . ?
Pd1 N2 C5 C6 177.8(3) . . . . ?
N2 C5 C6 C7 -177.9(4) . . . . ?
C5 C6 C7 C8 -172.8(5) . . . . ?
C5 N2 C9 C10 -171.6(3) . . . . ?
C1 N2 C9 C10 66.1(4) . . . . ?
Pd1 N2 C9 C10 -52.9(4) . . . . ?
N2 C9 C10 C11 171.7(3) . . . . ?
C9 C10 C11 C12 172.4(4) . . . . ?
C17 N4 C13 C14 56.6(4) . . . . ?
C4 N4 C13 C14 -65.0(4) . . . . ?
Pd1 N4 C13 C14 -178.6(3) . . . . ?
N4 C13 C14 C15 -179.0(3) . . . . ?
C13 C14 C15 C16 178.6(4) . . . . ?
C4 N4 C17 C18 -68.4(4) . . . . ?
C13 N4 C17 C18 169.4(3) . . . . ?
Pd1 N4 C17 C18 51.2(4) . . . . ?
N4 C17 C18 C19 -178.7(4) . . . . ?
C17 C18 C19 C20 -174.0(5) . . . . ?
C26 C21 C22 C23 2.6(6) . . . . ?
B1 C21 C22 C23 -173.0(4) . . . . ?
C21 C22 C23 C24 -0.7(6) . . . . ?
C22 C23 C24 C25 -1.0(7) . . . . ?
C23 C24 C25 C26 0.7(6) . . . . ?
C24 C25 C26 C21 1.4(6) . . . . ?
C22 C21 C26 C25 -2.9(6) . . . . ?
B1 C21 C26 C25 172.7(4) . . . . ?
C32 C27 C28 C29 -2.7(6) . . . . ?
B1 C27 C28 C29 178.8(4) . . . . ?
C27 C28 C29 C30 0.9(7) . . . . ?
C28 C29 C30 C31 1.0(7) . . . . ?
C29 C30 C31 C32 -0.8(8) . . . . ?
C30 C31 C32 C27 -1.2(7) . . . . ?
C28 C27 C32 C31 2.9(6) . . . . ?
B1 C27 C32 C31 -178.5(4) . . . . ?
C38 C33 C34 C35 -0.2(5) . . . . ?
B1 C33 C34 C35 -176.9(4) . . . . ?
C33 C34 C35 C36 -0.5(6) . . . . ?
C34 C35 C36 C37 0.8(6) . . . . ?
C35 C36 C37 C38 -0.5(7) . . . . ?
C36 C37 C38 C33 -0.2(7) . . . . ?
C34 C33 C38 C37 0.5(6) . . . . ?
B1 C33 C38 C37 177.3(4) . . . . ?
C44 C39 C40 C41 -1.5(6) . . . . ?
B1 C39 C40 C41 174.4(4) . . . . ?
C39 C40 C41 C42 1.6(7) . . . . ?
C40 C41 C42 C43 -0.8(8) . . . . ?
C41 C42 C43 C44 0.1(10) . . . . ?
C42 C43 C44 C39 -0.1(10) . . . . ?
C40 C39 C44 C43 0.8(7) . . . . ?
B1 C39 C44 C43 -175.2(5) . . . . ?
C26 C21 B1 C33 45.9(5) . . . . ?
C22 C21 B1 C33 -138.8(4) . . . . ?
C26 C21 B1 C39 164.7(4) . . . . ?
C22 C21 B1 C39 -20.0(5) . . . . ?
C26 C21 B1 C27 -74.4(4) . . . . ?
C22 C21 B1 C27 100.8(4) . . . . ?
C34 C33 B1 C21 -148.9(3) . . . . ?
C38 C33 B1 C21 34.7(5) . . . . ?
C34 C33 B1 C39 91.4(4) . . . . ?
C38 C33 B1 C39 -85.1(4) . . . . ?
C34 C33 B1 C27 -29.8(5) . . . . ?
C38 C33 B1 C27 153.8(4) . . . . ?
C40 C39 B1 C21 -81.6(4) . . . . ?
C44 C39 B1 C21 94.0(5) . . . . ?
C40 C39 B1 C33 38.3(5) . . . . ?
C44 C39 B1 C33 -146.1(4) . . . . ?
C40 C39 B1 C27 159.1(3) . . . . ?
C44 C39 B1 C27 -25.3(5) . . . . ?
C28 C27 B1 C21 12.1(5) . . . . ?
C32 C27 B1 C21 -166.4(4) . . . . ?
C28 C27 B1 C33 -108.1(4) . . . . ?
C32 C27 B1 C33 73.5(4) . . . . ?
C28 C27 B1 C39 132.3(4) . . . . ?
C32 C27 B1 C39 -46.2(5) . . . . ?
C48 O3 C45 C46 2(5) . . . . ?
O3 C45 C46 C47 -1(3) . . . . ?
C45 C46 C47 C48 0(2) . . . . ?
C46 C47 C48 O3 0(4) . . . . ?
C45 O3 C48 C47 -1(5) . . . . ?
C48A O3A C45A C46A 42(4) . . . . ?
O3A C45A C46A C47A -44(3) . . . . ?
C45A C46A C47A C48A 28(2) . . . . ?
C45A O3A C48A C47A -24(5) . . . . ?
C46A C47A C48A O3A -4(4) . . . . ?
Pd1 O1A N1A O2A 0.00(3) . . . . ?
 
_refine_diff_density_max    0.334
_refine_diff_density_min   -0.427
_refine_diff_density_rms    0.065

_shelx_res_file
;
TITL shelxt in P 1 21/n 1
    71b_pdno2_tr_270k_100s_08_decay.res
    created by SHELXL-2018/3 at 14:43:56 on 30-Mar-2020
CELL 0.534 11.6872 13.5981 30.2654 90 93.479 90
ZERR 4 0.000437 0.000492 0.001137 0 0.003303 0
LATT 1
SYMM 0.5-X,0.5+Y,0.5-Z
SFAC C H B N O Pd
DISP B 0 0 4.561
DISP C 0.001 0.001 6.94
DISP H -0 0 0.611
DISP N 0.003 0.002 10.693
DISP O 0.005 0.003 16.398
DISP Pd -2.504 0.615 1934.604
UNIT 192 292 4 16 12 4
DFIX 1.2 0.001 N1 O1 N1 O2
DFIX 1.3 0.001 O1A N1A N1A O2A
DANG 2.1 0.001 O1 O2 O1A O2A
FLAT 0.001 Pd1 O1 O2 N1 O1A O2A N1A
RIGU 0.001 0.002
EADP O3 O3A
EADP C45 C45A C48 C48A
EADP C46 C46A C47 C47A
EADP O1 O1A O2 O2A
EADP N1 N1A

L.S. 20
PLAN  5
SIZE 0.1 0.1 0.05
TEMP -3
BOND $H
list 4
CONF
fmap 2
acta
SHEL 999 0.8
OMIT 5 2 4
OMIT -2 1 5
OMIT -5 2 8
OMIT 2 1 8
REM <olex2.extras>
REM <HklSrc "%.\\71b_PdNO2_TR_270K_100S_08_decay.hkl">
REM </olex2.extras>

WGHT    0.042300
FVAR       0.24652   0.51025   0.85116
PD1   6    0.339895    0.775226    0.346734    11.00000    0.04642    0.05140 =
         0.04413    0.00122   -0.00131   -0.00223
N2    4    0.345908    0.927591    0.337922    11.00000    0.05875    0.05563 =
         0.05411    0.00560   -0.00200   -0.00009
N3    4    0.454657    0.798728    0.398346    11.00000    0.04946    0.05292 =
         0.04001   -0.00153   -0.00063   -0.00443
AFIX  13
H3    2    0.531727    0.788526    0.388110    11.00000   -1.20000
AFIX   0
N4    4    0.331153    0.631611    0.371488    11.00000    0.04785    0.05034 =
         0.05365   -0.00258   -0.00173   -0.00014
C1    1    0.442082    0.963507    0.369829    11.00000    0.07149    0.05584 =
         0.06425    0.00153   -0.00844   -0.00995
AFIX  23
H1A   2    0.514844    0.957613    0.356250    11.00000   -1.20000
H1B   2    0.430186    1.032231    0.376814    11.00000   -1.20000
AFIX   0
C2    1    0.444472    0.902861    0.411732    11.00000    0.07286    0.05455 =
         0.05489   -0.00639   -0.00478   -0.00291
AFIX  23
H2A   2    0.509251    0.921621    0.431490    11.00000   -1.20000
H2B   2    0.374655    0.912854    0.426913    11.00000   -1.20000
AFIX   0
C3    1    0.433975    0.722962    0.432613    11.00000    0.05742    0.05949 =
         0.03854    0.00212   -0.00192   -0.00197
AFIX  23
H3A   2    0.364651    0.738119    0.447323    11.00000   -1.20000
H3B   2    0.497735    0.720967    0.454659    11.00000   -1.20000
AFIX   0
C4    1    0.421888    0.625516    0.408998    11.00000    0.05158    0.05407 =
         0.04778    0.00461   -0.00087    0.00169
AFIX  23
H4A   2    0.494616    0.607396    0.397470    11.00000   -1.20000
H4B   2    0.401249    0.575063    0.429729    11.00000   -1.20000
AFIX   0
C5    1    0.232096    0.965227    0.351020    11.00000    0.06863    0.06638 =
         0.06489    0.00221    0.00381    0.00672
AFIX  23
H5A   2    0.221342    0.942795    0.380908    11.00000   -1.20000
H5B   2    0.172930    0.934531    0.331832    11.00000   -1.20000
AFIX   0
C6    1    0.211889    1.076192    0.349716    11.00000    0.10103    0.06908 =
         0.09769   -0.00253   -0.00502    0.02101
AFIX  23
H6A   2    0.270928    1.108538    0.368366    11.00000   -1.20000
H6B   2    0.217794    1.099659    0.319674    11.00000   -1.20000
AFIX   0
C7    1    0.095255    1.103277    0.365365    11.00000    0.09680    0.09778 =
         0.15034   -0.02975   -0.01010    0.03254
AFIX  23
H7A   2    0.036757    1.064688    0.349223    11.00000   -1.20000
H7B   2    0.092767    1.087499    0.396548    11.00000   -1.20000
AFIX   0
C8    1    0.070055    1.210737    0.358578    11.00000    0.15654    0.10150 =
         0.26946   -0.03975   -0.03573    0.05034
AFIX 137
H8A   2    0.042982    1.221820    0.328407    11.00000   -1.50000
H8B   2    0.138695    1.248160    0.365028    11.00000   -1.50000
H8C   2    0.012386    1.230901    0.377961    11.00000   -1.50000
AFIX   0
C9    1    0.366386    0.960640    0.291655    11.00000    0.06811    0.06428 =
         0.05967    0.01281    0.00159   -0.00359
AFIX  23
H9A   2    0.298963    0.944939    0.272696    11.00000   -1.20000
H9B   2    0.374823    1.031605    0.291779    11.00000   -1.20000
AFIX   0
C10   1    0.469339    0.916426    0.271717    11.00000    0.06721    0.08034 =
         0.06464    0.00790    0.00505   -0.00488
AFIX  23
H10A  2    0.467196    0.845475    0.274879    11.00000   -1.20000
H10B  2    0.538535    0.940241    0.287528    11.00000   -1.20000
AFIX   0
C11   1    0.472420    0.942718    0.222995    11.00000    0.09760    0.10861 =
         0.06799    0.01251    0.01643   -0.00217
AFIX  23
H11A  2    0.408068    0.911612    0.206769    11.00000   -1.20000
H11B  2    0.463684    1.013313    0.219657    11.00000   -1.20000
AFIX   0
C12   1    0.580212    0.911788    0.203451    11.00000    0.09927    0.19030 =
         0.09780   -0.01313    0.02858   -0.00293
AFIX 137
H12A  2    0.577833    0.930624    0.172839    11.00000   -1.50000
H12B  2    0.588248    0.841691    0.205799    11.00000   -1.50000
H12C  2    0.644254    0.943048    0.219076    11.00000   -1.50000
AFIX   0
C13   1    0.212554    0.624047    0.388678    11.00000    0.04920    0.06418 =
         0.06629    0.00437   -0.00001   -0.00313
AFIX  23
H13A  2    0.157244    0.636847    0.364152    11.00000   -1.20000
H13B  2    0.204683    0.676231    0.410133    11.00000   -1.20000
AFIX   0
C14   1    0.179643    0.528240    0.410052    11.00000    0.05274    0.06878 =
         0.08493    0.01022    0.00888   -0.00322
AFIX  23
H14A  2    0.186564    0.474922    0.389091    11.00000   -1.20000
H14B  2    0.232143    0.515248    0.435441    11.00000   -1.20000
AFIX   0
C15   1    0.059092    0.531233    0.424717    11.00000    0.05682    0.08728 =
         0.09479    0.00395    0.01996   -0.00859
AFIX  23
H15A  2    0.007569    0.546514    0.399309    11.00000   -1.20000
H15B  2    0.053352    0.584138    0.445966    11.00000   -1.20000
AFIX   0
C16   1    0.019582    0.436854    0.445412    11.00000    0.07087    0.08907 =
         0.11428    0.00854    0.02643   -0.01278
AFIX 137
H16A  2    0.020503    0.384622    0.424096    11.00000   -1.50000
H16B  2   -0.056907    0.445255    0.454695    11.00000   -1.50000
H16C  2    0.070072    0.420781    0.470579    11.00000   -1.50000
AFIX   0
C17   1    0.348645    0.551545    0.338916    11.00000    0.06275    0.05372 =
         0.05789   -0.00779   -0.00380    0.00172
AFIX  23
H17A  2    0.282398    0.549238    0.318022    11.00000   -1.20000
H17B  2    0.352477    0.489275    0.354571    11.00000   -1.20000
AFIX   0
C18   1    0.454404    0.562113    0.313514    11.00000    0.06909    0.08507 =
         0.06592   -0.00896    0.00705    0.01115
AFIX  23
H18A  2    0.521518    0.562205    0.334008    11.00000   -1.20000
H18B  2    0.451935    0.624477    0.297927    11.00000   -1.20000
AFIX   0
C19   1    0.464364    0.478056    0.280087    11.00000    0.12749    0.11856 =
         0.11252   -0.04308    0.04855   -0.00785
AFIX  23
H19A  2    0.457287    0.416162    0.295620    11.00000   -1.20000
H19B  2    0.400212    0.482573    0.258295    11.00000   -1.20000
AFIX   0
C20   1    0.568382    0.475695    0.257136    11.00000    0.15295    0.16196 =
         0.13515   -0.02466    0.07442    0.01835
AFIX 137
H20A  2    0.565947    0.421362    0.236848    11.00000   -1.50000
H20B  2    0.632676    0.468169    0.278151    11.00000   -1.50000
H20C  2    0.576033    0.535979    0.241073    11.00000   -1.50000
AFIX   0

C21   1    0.656048    0.374300    0.427204    11.00000    0.04635    0.05145 =
         0.05721    0.00640   -0.00353    0.00044
C22   1    0.708565    0.424006    0.393270    11.00000    0.06014    0.06868 =
         0.06857    0.01057    0.00708   -0.00695
AFIX  43
H22   2    0.724077    0.389755    0.367718    11.00000   -1.20000
AFIX   0
C23   1    0.738108    0.522529    0.396573    11.00000    0.06525    0.06487 =
         0.11982    0.02314    0.01380   -0.00621
AFIX  43
H23   2    0.773644    0.552927    0.373529    11.00000   -1.20000
AFIX   0
C24   1    0.715345    0.575519    0.433554    11.00000    0.05182    0.05318 =
         0.12690    0.01269   -0.01171   -0.00034
AFIX  43
H24   2    0.736284    0.641379    0.435910    11.00000   -1.20000
AFIX   0
C25   1    0.661189    0.530194    0.467135    11.00000    0.07031    0.05284 =
         0.09164   -0.00398   -0.01433    0.00546
AFIX  43
H25   2    0.644513    0.565490    0.492267    11.00000   -1.20000
AFIX   0
C26   1    0.631639    0.431998    0.463397    11.00000    0.07313    0.05188 =
         0.05815    0.00474   -0.00189    0.00300
AFIX  43
H26   2    0.593595    0.403104    0.486184    11.00000   -1.20000
AFIX   0
C27   1    0.734574    0.201640    0.459187    11.00000    0.05141    0.04771 =
         0.05992    0.00280    0.01137    0.00190
C28   1    0.808999    0.250537    0.488494    11.00000    0.05728    0.05490 =
         0.07542   -0.00325   -0.00069    0.00712
AFIX  43
H28   2    0.803913    0.318698    0.489956    11.00000   -1.20000
AFIX   0
C29   1    0.891513    0.203568    0.516084    11.00000    0.06789    0.08377 =
         0.09362   -0.00667   -0.01691    0.01739
AFIX  43
H29   2    0.939007    0.240189    0.535592    11.00000   -1.20000
AFIX   0
C30   1    0.902633    0.104191    0.514501    11.00000    0.06017    0.08177 =
         0.12017    0.01585    0.00064    0.02197
AFIX  43
H30   2    0.956828    0.072316    0.533171    11.00000   -1.20000
AFIX   0
C31   1    0.833557    0.051715    0.485274    11.00000    0.06427    0.06297 =
         0.14343    0.01403    0.00291    0.01350
AFIX  43
H31   2    0.841121   -0.016254    0.483678    11.00000   -1.20000
AFIX   0
C32   1    0.751788    0.099721    0.457844    11.00000    0.05469    0.05007 =
         0.12512   -0.00165    0.00045    0.00231
AFIX  43
H32   2    0.706575    0.062616    0.437743    11.00000   -1.20000
AFIX   0
C33   1    0.504937    0.230671    0.444169    11.00000    0.05211    0.04683 =
         0.04595   -0.00203   -0.00242   -0.00148
C34   1    0.478716    0.145239    0.466571    11.00000    0.05260    0.04855 =
         0.05641    0.00297   -0.00026    0.00123
AFIX  43
H34   2    0.537252    0.100338    0.473249    11.00000   -1.20000
AFIX   0
C35   1    0.369925    0.123446    0.479479    11.00000    0.05751    0.06514 =
         0.07020    0.01089    0.00197   -0.00703
AFIX  43
H35   2    0.356884    0.064884    0.494229    11.00000   -1.20000
AFIX   0
C36   1    0.280728    0.188456    0.470506    11.00000    0.05233    0.07017 =
         0.09028   -0.00082    0.00763   -0.00252
AFIX  43
H36   2    0.207582    0.174859    0.479376    11.00000   -1.20000
AFIX   0
C37   1    0.302652    0.273653    0.448172    11.00000    0.05678    0.06642 =
         0.11813    0.00748    0.00613    0.00614
AFIX  43
H37   2    0.243652    0.318173    0.441597    11.00000   -1.20000
AFIX   0
C38   1    0.412038    0.293763    0.435363    11.00000    0.05869    0.05069 =
         0.10627    0.01609    0.00257    0.00464
AFIX  43
H38   2    0.424167    0.351963    0.420201    11.00000   -1.20000
AFIX   0
C39   1    0.636924    0.213227    0.374802    11.00000    0.08254    0.06089 =
         0.05496   -0.00049    0.01093   -0.00874
C40   1    0.544952    0.219617    0.344512    11.00000    0.10061    0.06908 =
         0.06375    0.00707   -0.00507   -0.02027
AFIX  43
H40   2    0.475825    0.243153    0.353958    11.00000   -1.20000
AFIX   0
C41   1    0.550242    0.192386    0.300063    11.00000    0.15198    0.07690 =
         0.06059    0.00810   -0.00660   -0.03749
AFIX  43
H41   2    0.486042    0.199668    0.280637    11.00000   -1.20000
AFIX   0
C42   1    0.649025    0.155291    0.285184    11.00000    0.18795    0.10984 =
         0.06916   -0.00967    0.02395   -0.02581
AFIX  43
H42   2    0.652579    0.136319    0.255777    11.00000   -1.20000
AFIX   0
C43   1    0.743535    0.146281    0.314296    11.00000    0.16649    0.16552 =
         0.08167   -0.03138    0.03718    0.02184
AFIX  43
H43   2    0.811758    0.121196    0.304683    11.00000   -1.20000
AFIX   0
C44   1    0.736522    0.174880    0.358175    11.00000    0.10306    0.14594 =
         0.07496   -0.02490    0.02316    0.01315
AFIX  43
H44   2    0.801262    0.168147    0.377366    11.00000   -1.20000
AFIX   0
B1    3    0.633281    0.254921    0.426397    11.00000    0.05521    0.05059 =
         0.05497    0.00270    0.00574   -0.00041

PART 1
O3    5    0.685382    0.808763    0.363780    21.00000    0.07353    0.09597 =
         0.10210   -0.00896    0.01250   -0.00957
C45   1    0.726956    0.755607    0.327115    21.00000    0.08508    0.09311 =
         0.09778   -0.00793    0.00812   -0.00800
AFIX  23
H45A  2    0.703489    0.787964    0.299472    21.00000   -1.20000
H45B  2    0.696678    0.689170    0.326360    21.00000   -1.20000
AFIX   0
C46   1    0.853537    0.753760    0.333455    21.00000    0.08189    0.11688 =
         0.13388   -0.01579    0.01224   -0.01088
AFIX  23
H46A  2    0.881018    0.686615    0.336307    21.00000   -1.20000
H46B  2    0.887971    0.784209    0.308496    21.00000   -1.20000
AFIX   0
C47   1    0.882535    0.809348    0.374354    21.00000    0.08189    0.11688 =
         0.13388   -0.01579    0.01224   -0.01088
AFIX  23
H47A  2    0.924777    0.767546    0.395576    21.00000   -1.20000
H47B  2    0.930678    0.865002    0.367892    21.00000   -1.20000
AFIX   0
C48   1    0.779736    0.843276    0.392696    21.00000    0.08508    0.09311 =
         0.09778   -0.00793    0.00812   -0.00800
AFIX  23
H48A  2    0.779304    0.914522    0.394256    21.00000   -1.20000
H48B  2    0.773967    0.817229    0.422314    21.00000   -1.20000
AFIX   0
SAME 0.02 0.04 O3 > C48
PART 0
PART 2
O3A   5    0.681995    0.801948    0.363465   -21.00000    0.07353    0.09597 =
         0.10210   -0.00896    0.01250   -0.00957
C45A  1    0.740365    0.778532    0.324569   -21.00000    0.08508    0.09311 =
         0.09778   -0.00793    0.00812   -0.00800
AFIX  23
H45C  2    0.725534    0.828111    0.301899   -21.00000   -1.20000
H45D  2    0.715705    0.715109    0.312818   -21.00000   -1.20000
AFIX   0
C46A  1    0.864706    0.776334    0.339272   -21.00000    0.08189    0.11688 =
         0.13388   -0.01579    0.01224   -0.01088
AFIX  23
H46C  2    0.884880    0.718147    0.356575   -21.00000   -1.20000
H46D  2    0.913616    0.781426    0.314601   -21.00000   -1.20000
AFIX   0
C47A  1    0.867552    0.863877    0.365845   -21.00000    0.08189    0.11688 =
         0.13388   -0.01579    0.01224   -0.01088
AFIX  23
H47C  2    0.887416    0.920260    0.348232   -21.00000   -1.20000
H47D  2    0.924331    0.857415    0.390409   -21.00000   -1.20000
AFIX   0
C48A  1    0.755169    0.876614    0.382043   -21.00000    0.08508    0.09311 =
         0.09778   -0.00793    0.00812   -0.00800
AFIX  23
H48C  2    0.759290    0.872014    0.414083   -21.00000   -1.20000
H48D  2    0.725211    0.940924    0.373660   -21.00000   -1.20000
AFIX   0

PART 0
PART 3
O1    5    0.126018    0.760330    0.298552    31.00000    0.06798    0.18578 =
         0.07614   -0.02427   -0.01283    0.00530
O2    5    0.262228    0.723764    0.259536    31.00000    0.06798    0.18578 =
         0.07614   -0.02427   -0.01283    0.00530
N1    4    0.226644    0.749437    0.294127    31.00000    0.06528    0.07101 =
         0.06429    0.00606   -0.01204   -0.00341
PART 0
PART 4
O1A   5    0.207857    0.757000    0.303323   -31.00000    0.06798    0.18578 =
         0.07614   -0.02427   -0.01283    0.00530
O2A   5    0.318422    0.715903    0.254373   -31.00000    0.06798    0.18578 =
         0.07614   -0.02427   -0.01283    0.00530
N1A   4    0.211463    0.729593    0.262274   -31.00000    0.06528    0.07101 =
         0.06429    0.00606   -0.01204   -0.00341
HKLF 4


REM  shelxt in P 1 21/n 1
REM wR2 = 0.1362, GooF = S = 0.939, Restrained GooF = 0.941 for all data
REM R1 = 0.0563 for 5659 Fo > 4sig(Fo) and 0.0986 for all 9776 data
REM 526 parameters refined using 490 restraints

END

WGHT      0.0421      0.0000

REM Highest difference peak  0.334,  deepest hole -0.427,  1-sigma level  0.065
Q1    1   0.1513  0.6937  0.2816  11.00000  0.05    0.33
Q2    1   0.3385  0.6633  0.3459  11.00000  0.05    0.33
Q3    1   0.2091  0.6745  0.2721  11.00000  0.05    0.32
Q4    1   0.4707  0.2745  0.4530  11.00000  0.05    0.31
Q5    1   0.8097  0.8411  0.3131  11.00000  0.05    0.29
;
_shelx_res_checksum   10376

_shelx_hkl_file
;
 -16  -4   1   -3.69    6.74
 -16  -4   2    0.31    5.47
 -16  -4   3   -1.00    6.15
 -16  -4   4    4.20    7.46
 -16  -4   5    8.84    7.91
 -16  -4   6   -1.47    6.29
 -16  -4   7    0.95    6.56
 -16  -4   8   -2.70    7.12
 -16  -5   1   14.11    8.69
 -16  -5   2   -3.50    6.77
 -16  -5   3   -3.26    7.34
 -16  -5   4   -1.17    6.87
 -16  -5   5    1.04    5.73
 -16  -5   6   -0.13    4.91
 -16  -5   7   -0.72    7.21
 -16  -5   8    2.74    7.63
 -16  -5   9    0.72    6.28
 -16  -5  10   -5.26    7.89
 -16  -5  11    5.27    6.95
 -16  -5  12    1.08    7.68
 -16  -5  13   -3.83    8.11
  15   0  -1    1.41    5.82
  15   0  -2    0.41    4.62
  15   0  -3   27.73    9.45
  15   0  -4    2.20    5.25
  15   0  -5    4.38    4.97
  15   0  -6    1.63    5.68
  15   0  -7    4.23    5.29
  15   0  -8   -1.18    5.51
  15   0  -9   42.94   10.55
  15   0 -10   -1.91    6.10
  15   0 -11    4.76    5.90
  15   0 -12    2.30    4.69
  15   0 -13    7.63    6.69
  15  -1  -1   30.50    8.99
  15   1  -1   11.49    7.38
  15  -1  -2   -3.81    5.88
  15   1  -2    2.75    5.04
  15  -1  -3    2.50    4.49
  15   1  -3    5.95    6.04
  15  -1  -4    4.58    6.48
  15   1  -4   -2.81    5.51
  15  -1  -5   13.92    6.72
  15   1  -5   16.39    7.72
  15  -1  -6    0.26    5.73
  15   1  -6   -1.12    4.63
  15  -1  -7    2.61    4.34
  15   1  -7   11.21    6.68
  15  -1  -8    4.68    6.17
  15   1  -8    0.62    4.85
  15  -1  -9    1.35    4.66
  15   1  -9    0.25    5.82
  15  -1 -10   -2.28    6.53
  15   1 -10   -0.71    5.36
  15  -1 -11    6.58    6.99
  15   1 -11   13.64    6.50
  15  -1 -12    1.59    5.02
  15   1 -12    0.48    5.37
  15  -1 -13   10.25    7.38
  15   1 -13   -1.19    5.32
  15   1 -14    0.30    6.74
  15  -2  -1   -5.25    6.39
  15   2  -1    4.51    5.61
 -15  -2   1    0.13    6.14
  15  -2  -2   -3.87    6.17
  15   2  -2    3.19    5.90
  15  -2  -3   14.92    7.24
  15   2  -3    0.89    5.17
  15  -2  -4    2.29    5.47
  15   2  -4   -0.64    4.82
  15  -2  -5    2.03    5.61
  15   2  -5   12.07    6.52
  15  -2  -6   -3.53    5.60
  15   2  -6   -2.28    5.61
  15  -2  -7    5.26    5.57
  15   2  -7   10.52    6.49
  15  -2  -8    1.50    4.67
  15   2  -8   -2.74    5.93
  15  -2  -9   17.15    7.43
  15   2  -9    2.53    4.92
  15  -2 -10    5.96    6.44
  15   2 -10    1.56    5.85
  15  -2 -11   -2.55    5.20
  15   2 -11    0.53    5.89
  15  -2 -12    2.24    4.69
  15   2 -12    0.10    4.33
  15   2 -13    1.09    5.72
  15   2 -14    6.23    6.64
  15  -3  -1    8.17    6.99
  15   3  -1    5.61    5.93
 -15  -3   1   10.49    8.14
  15  -3  -2    0.31    4.44
  15   3  -2   -3.78    5.71
 -15  -3   2   -2.04    5.50
  15  -3  -3    1.07    3.81
  15   3  -3   -0.78    4.64
 -15  -3   3    0.99    6.47
  15  -3  -4    1.79    5.23
  15   3  -4   -2.32    4.73
 -15  -3   4   -0.80    6.21
  15  -3  -5    1.52    4.73
  15   3  -5   -1.94    5.06
 -15  -3   5    2.11    5.94
  15  -3  -6   -0.78    4.77
  15   3  -6    6.59    5.66
 -15  -3   6    7.03    6.01
  15  -3  -7    5.48    5.74
  15   3  -7   11.54    6.25
 -15  -3   7    6.56    7.18
  15  -3  -8   12.38    7.83
  15   3  -8   -1.15    5.59
 -15  -3   8    9.65    7.79
  15  -3  -9   -0.97    4.65
  15   3  -9    2.02    6.00
 -15  -3   9   -1.61    6.03
  15  -3 -10   10.79    7.16
  15   3 -10    4.03    5.35
 -15  -3  10    7.64    8.50
  15  -3 -11   17.49    7.73
  15   3 -11   10.06    7.90
  15  -3 -12    4.74    5.90
  15   3 -12    6.85    5.64
  15   3 -13    1.88    6.88
  15   3 -14   -0.77    5.26
  15  -4  -1   -0.01    4.45
  15   4  -1   -2.13    4.85
 -15  -4   1   -0.20    5.77
  15  -4  -2    7.49    5.33
  15   4  -2   -1.55    5.18
 -15  -4   2    0.97    7.14
  15  -4  -3    1.85    5.27
  15   4  -3    3.21    4.87
 -15  -4   3    2.64    7.29
  15  -4  -4   21.27    8.19
  15   4  -4   10.11    7.02
 -15  -4   4    9.61    7.73
  15  -4  -5    9.32    6.16
  15   4  -5    3.63    5.35
 -15  -4   5    9.50    7.58
  15  -4  -6   -0.19    5.77
  15   4  -6   -0.94    5.37
 -15  -4   6    4.73    6.82
  15  -4  -7    2.77    5.22
  15   4  -7    1.10    4.57
 -15  -4   7   -0.80    6.99
  15  -4  -8   -1.49    5.77
  15   4  -8    0.88    5.33
 -15  -4   8    7.48    6.95
  15  -4  -9    0.52    4.51
  15   4  -9    6.95    6.14
 -15  -4   9    1.34    6.26
  15  -4 -10    1.20    5.89
  15   4 -10    7.70    6.33
 -15  -4  10    3.26    7.39
  15  -4 -11    2.96    6.38
  15   4 -11    2.85    5.73
 -15  -4  11    3.83    6.91
  15   4 -12    4.19    7.09
 -15  -4  12   -2.32    7.74
  15   4 -13    1.87    5.63
 -15  -4  13    6.83    8.61
  15   4 -14    6.92    7.21
 -15  -4  14   -0.45    6.23
 -15  -4  15    8.66    7.46
  15  -5  -1    2.07    5.41
  15   5  -1    4.37    6.29
 -15  -5   1    2.85    5.89
  15  -5  -2   -1.87    5.95
  15   5  -2    4.43    4.29
 -15  -5   2   11.15    7.27
  15  -5  -3   -2.44    4.60
  15   5  -3    0.06    5.21
 -15  -5   3    1.42    5.84
  15  -5  -4    0.23    5.30
  15   5  -4    1.17    4.55
 -15  -5   4   -1.31    5.47
  15  -5  -5   -2.41    5.66
  15   5  -5    0.97    5.46
 -15  -5   5   -0.16    6.61
  15  -5  -6    9.06    6.75
  15   5  -6    9.17    6.02
 -15  -5   6    9.21    7.15
  15  -5  -7    5.55    6.12
  15   5  -7    7.72    6.74
 -15  -5   7    9.29    7.56
  15  -5  -8    0.98    5.40
  15   5  -8    4.43    4.68
 -15  -5   8   -1.66    6.29
  15  -5  -9    4.62    6.19
  15   5  -9    1.78    5.80
 -15  -5   9    2.54    5.98
  15   5 -10    5.37    6.39
 -15  -5  10   -0.87    5.35
  15   5 -11    6.11    7.28
 -15  -5  11   -0.53    5.24
  15   5 -12    6.44    6.45
 -15  -5  12    0.84    7.04
  15   5 -13   -2.08    5.76
 -15  -5  13    4.76    7.95
  15   5 -14    6.89    5.33
 -15  -5  14    0.38    5.49
 -15  -5  15    0.50    5.91
 -15  -5  16   -5.71    8.39
 -15  -5  17    6.95    7.86
 -15  -5  18    2.49    6.04
  15  -6  -1    4.31    4.78
  15   6  -1    4.35    5.64
 -15  -6   1   -2.31    6.90
  15  -6  -2    5.72    5.75
  15   6  -2   -3.07    5.73
 -15  -6   2    5.11    6.44
  15  -6  -3    3.72    5.30
  15   6  -3    3.22    5.02
 -15  -6   3    5.35    6.94
  15  -6  -4    2.19    6.01
  15   6  -4    6.80    6.15
 -15  -6   4   18.90    8.47
  15  -6  -5   10.66    6.08
  15   6  -5    4.95    5.72
 -15  -6   5   -0.09    6.22
  15  -6  -6    2.27    5.06
  15   6  -6    3.39    5.35
 -15  -6   6   -4.48    7.40
  15  -6  -7   -1.18    5.47
  15   6  -7    2.06    5.06
 -15  -6   7   -1.36    6.55
  15   6  -8   -0.38    5.40
 -15  -6   8   -0.53    6.44
  15   6  -9    6.76    5.20
 -15  -6   9   -1.61    6.34
  15   6 -10    1.34    5.63
 -15  -6  10    1.04    5.56
  15   6 -11   -4.11    5.39
 -15  -6  11   -4.04    6.80
  15   6 -12   -4.35    6.44
 -15  -6  12   -3.03    7.58
  15   6 -13    0.54    6.26
 -15  -6  13    3.66    6.33
 -15  -6  14    6.76    7.26
 -15  -6  15    5.68    6.94
 -15  -6  16   -3.25    6.45
  15   7  -1    9.73    6.60
 -15  -7   1    3.09    6.10
  15   7  -2    1.65    4.68
 -15  -7   2    0.48    4.41
  15   7  -3    0.59    4.35
 -15  -7   3    0.57    6.98
  15   7  -4    0.73    4.79
 -15  -7   4    2.39    5.64
  15   7  -5   -1.43    5.83
 -15  -7   5   -1.47    6.62
  15   7  -6    1.07    6.46
 -15  -7   6    4.81    6.04
  15   7  -7   11.53    6.40
 -15  -7   7    3.54    5.40
  15   7  -8   -1.81    5.45
 -15  -7   8    0.00    6.42
  15   7  -9   -3.13    5.78
 -15  -7   9    6.87    6.83
  15   7 -10    1.52    5.68
  15   7 -11   -3.37    5.65
  15   7 -12    2.29    5.43
  15   7 -13    4.26    6.10
  15   8  -4    7.64    5.91
  15   8  -5   -0.15    5.50
  15   8  -6   -1.25    5.14
  15   8  -7    8.61    6.07
  15   8  -8   -0.33    4.84
  15   8  -9   -1.82    5.52
  15   8 -10    4.91    5.64
  15   8 -11    8.03    6.50
  15   8 -12    0.03    5.86
  15   8 -13    1.26    5.35
  14   0  -1   -1.45    4.25
  14   0  -2   35.74   10.55
  14   0  -3    5.29    5.83
  14   0  -4   31.05    9.19
  14   0  -5    5.69    5.51
  14   0  -6    6.26    6.63
  14   0  -7    0.18    5.40
  14   0  -8    9.53    6.32
  14   0  -9   -0.43    4.37
  14   0 -10   -0.25    3.96
  14   0 -11   -3.06    5.29
  14   0 -12   14.84    7.13
  14   0 -13   -2.01    5.98
  14   0 -14   27.24    8.71
  14   0 -15   -2.20    5.90
  14   0 -16    0.78    7.42
  14   0 -17    3.84    6.43
  14   0 -18   -0.90    5.74
  14   0 -19   -0.38    4.13
  14   0 -20    1.40    5.95
  14  -1  -1   -0.38    3.81
  14   1  -1   -3.96    5.66
 -14  -1   1   -1.76    6.86
  14  -1  -2    6.66    5.88
  14   1  -2    5.65    5.77
 -14  -1   2   -1.98    6.62
  14  -1  -3    2.42    4.93
  14   1  -3    1.53    5.53
 -14  -1   3   -1.88    6.07
  14  -1  -4    4.31    5.82
  14   1  -4   17.90    6.42
 -14  -1   4   10.30    7.24
  14  -1  -5   -0.42    4.55
  14   1  -5   -0.53    4.45
 -14  -1   5   -2.32    6.00
  14  -1  -6   16.17    7.42
  14   1  -6   18.84    7.94
  14  -1  -7    5.32    5.45
  14   1  -7    4.24    6.71
  14  -1  -8   -1.00    6.43
  14   1  -8    3.08    5.06
  14  -1  -9    2.71    6.15
  14   1  -9    3.23    5.71
  14  -1 -10   18.80    7.47
  14   1 -10   21.08    7.34
  14  -1 -11   -0.77    4.38
  14   1 -11    7.79    5.77
  14  -1 -12   -0.85    5.15
  14   1 -12    1.28    5.10
  14  -1 -13   -0.79    5.48
  14   1 -13   -3.03    5.32
  14  -1 -14   -0.18    4.43
  14   1 -14    3.55    5.10
  14  -1 -15    0.65    5.60
  14   1 -15    2.31    5.17
  14  -1 -16   15.60    7.31
  14   1 -16    1.34    5.63
  14  -1 -17    0.89    4.83
  14   1 -17   -1.50    7.27
  14  -1 -18    3.39    6.74
  14   1 -18    1.52    5.03
  14  -1 -19   -0.29    4.61
  14   1 -19   -3.80    6.20
  14  -1 -20    8.90    8.22
  14   1 -20    3.89    7.08
  14  -2  -1   -2.13    5.07
  14   2  -1    0.59    4.01
 -14  -2   1    2.68    5.72
  14  -2  -2   38.94    8.74
  14   2  -2   15.28    7.07
 -14  -2   2    7.96    6.60
  14  -2  -3    1.68    5.23
  14   2  -3    3.31    4.93
 -14  -2   3    3.48    7.05
  14  -2  -4   11.98    5.76
  14   2  -4    8.88    6.33
 -14  -2   4    4.40    7.22
  14  -2  -5    0.64    4.96
  14   2  -5    4.00    4.35
 -14  -2   5   -0.56    5.91
  14  -2  -6   11.32    5.98
  14   2  -6    6.58    5.99
 -14  -2   6   10.54    7.34
  14  -2  -7   -0.27    4.53
  14   2  -7    4.39    5.18
 -14  -2   7   -2.00    5.67
  14  -2  -8    9.35    7.11
  14   2  -8   11.04    6.44
 -14  -2   8    9.17    6.48
  14  -2  -9    4.47    6.23
  14   2  -9    4.12    5.64
 -14  -2   9   -1.96    6.07
  14  -2 -10    1.33    4.27
  14   2 -10    0.23    4.30
 -14  -2  10   -1.43    6.35
  14  -2 -11    0.24    5.92
  14   2 -11   -0.28    5.00
 -14  -2  11   -1.05    6.13
  14  -2 -12    5.92    6.76
  14   2 -12    7.37    6.17
  14  -2 -13    2.13    6.70
  14   2 -13    1.65    6.18
  14  -2 -14   16.03    7.91
  14   2 -14    6.36    6.46
  14  -2 -15    2.35    6.88
  14   2 -15   -0.38    5.73
  14  -2 -16    1.38    5.59
  14   2 -16   -1.72    5.51
  14  -2 -17    4.48    5.81
  14   2 -17   -1.73    5.59
  14  -2 -18    8.10    6.95
  14   2 -18   11.13    7.53
  14  -2 -19   -3.06    5.53
  14   2 -19    4.26    5.21
  14   2 -20    2.13    5.60
  14  -3  -1   -3.44    5.38
  14   3  -1   -1.30    5.16
 -14  -3   1   -0.43    5.70
  14  -3  -2    0.15    4.57
  14   3  -2   -2.66    5.44
 -14  -3   2    6.35    7.10
  14  -3  -3   -1.40    5.65
  14   3  -3   -0.84    4.90
 -14  -3   3    1.54    5.70
  14  -3  -4    3.92    6.02
  14   3  -4   -1.47    5.54
 -14  -3   4   -0.80    7.82
  14  -3  -5   -1.89    5.35
  14   3  -5    1.57    5.80
 -14  -3   5    0.10    6.41
  14  -3  -6   29.63    8.61
  14   3  -6   20.20    8.38
 -14  -3   6   13.87    7.40
  14  -3  -7    4.33    6.02
  14   3  -7    7.64    6.32
 -14  -3   7    5.18    6.71
  14  -3  -8    3.72    5.58
  14   3  -8    3.03    6.03
 -14  -3   8    0.08    6.27
  14  -3  -9    1.27    5.05
  14   3  -9   -1.44    5.70
 -14  -3   9    1.43    5.63
  14  -3 -10   19.04    7.73
  14   3 -10   18.76    8.10
 -14  -3  10    5.09    7.30
  14  -3 -11    9.64    6.35
  14   3 -11    5.83    6.23
 -14  -3  11    7.55    6.49
  14  -3 -12   -3.12    4.86
  14   3 -12   -0.18    5.24
 -14  -3  12   -1.10    6.50
  14  -3 -13   -1.18    5.14
  14   3 -13   -1.79    5.70
 -14  -3  13    2.18    6.18
  14  -3 -14   -0.11    4.09
  14   3 -14   -4.02    6.15
 -14  -3  14    1.23    7.51
  14  -3 -15   -0.14    5.80
  14   3 -15    3.88    5.06
 -14  -3  15   -0.01    5.73
  14  -3 -16   13.02    8.17
  14   3 -16    3.44    6.00
 -14  -3  16    2.78    6.43
  14  -3 -17    1.19    5.62
  14   3 -17   -3.79    5.96
  14  -3 -18    1.44    5.47
  14   3 -18    9.85    6.62
  14  -3 -19    6.11    6.40
  14   3 -19    0.52    4.97
  14   3 -20   24.67    9.08
  14  -4  -1    5.02    4.69
  14   4  -1    7.01    5.36
 -14  -4   1    5.97    6.35
  14  -4  -2   20.05    6.48
  14   4  -2   12.51    6.83
 -14  -4   2    1.62    6.73
  14  -4  -3   -0.10    4.90
  14   4  -3    8.34    5.61
 -14  -4   3   -0.82    6.23
  14  -4  -4    6.65    5.54
  14   4  -4    4.53    5.88
 -14  -4   4    1.75    6.53
  14  -4  -5    6.16    5.58
  14   4  -5    1.12    4.47
 -14  -4   5   -2.90    6.14
  14  -4  -6    7.94    6.13
  14   4  -6    3.10    5.37
 -14  -4   6   -0.75    6.19
  14  -4  -7    1.73    5.61
  14   4  -7    5.55    5.29
 -14  -4   7    1.67    6.42
  14  -4  -8    1.40    4.78
  14   4  -8    7.92    6.40
 -14  -4   8    9.25    7.86
  14  -4  -9   11.72    6.44
  14   4  -9    3.12    5.74
 -14  -4   9   -2.23    6.85
  14  -4 -10   14.08    7.12
  14   4 -10   14.71    7.27
 -14  -4  10    3.05    6.40
  14  -4 -11    0.94    5.08
  14   4 -11   -0.50    5.04
 -14  -4  11    0.45    5.77
  14  -4 -12    6.03    5.61
  14   4 -12    5.83    6.25
 -14  -4  12    2.72    6.93
  14  -4 -13    7.23    5.59
  14   4 -13    7.49    6.50
 -14  -4  13    9.92    7.69
  14  -4 -14   14.47    8.02
  14   4 -14   10.11    6.19
 -14  -4  14    8.90    8.07
  14  -4 -15   -1.10    5.02
  14   4 -15   -1.16    5.21
 -14  -4  15   -1.64    6.66
  14  -4 -16    5.38    6.65
  14   4 -16    4.64    6.13
 -14  -4  16   -0.40    7.82
  14  -4 -17    3.59    5.91
  14   4 -17    2.24    5.89
 -14  -4  17    6.88    7.76
  14  -4 -18    0.93    5.82
  14   4 -18    1.23    6.09
 -14  -4  18    2.19    6.02
  14   4 -19    7.43    6.09
 -14  -4  19   -4.78    8.10
  14   4 -20   -2.60    6.22
  14  -5  -1   12.51    5.86
  14   5  -1    8.97    6.19
 -14  -5   1   11.45    7.85
  14  -5  -2    2.44    5.70
  14   5  -2    0.13    5.62
 -14  -5   2   -0.51    5.18
  14  -5  -3    1.12    5.01
  14   5  -3   -1.68    5.97
 -14  -5   3   -2.79    6.87
  14  -5  -4   -0.83    5.57
  14   5  -4   -0.82    4.68
 -14  -5   4   -3.98    7.00
  14  -5  -5   17.09    7.75
  14   5  -5   18.98    7.32
 -14  -5   5   17.12    8.40
  14  -5  -6    4.75    6.23
  14   5  -6    5.36    5.71
 -14  -5   6    3.58    6.62
  14  -5  -7   -1.58    5.00
  14   5  -7    0.88    4.95
 -14  -5   7   -4.05    6.60
  14  -5  -8    2.45    4.97
  14   5  -8    3.15    5.77
 -14  -5   8    6.24    7.12
  14  -5  -9    1.15    5.50
  14   5  -9    6.70    5.93
 -14  -5   9    4.07    6.63
  14  -5 -10    9.70    5.84
  14   5 -10   13.86    7.51
 -14  -5  10   11.88    7.41
  14  -5 -11    3.62    5.39
  14   5 -11   -1.12    5.26
 -14  -5  11    4.53    6.85
  14  -5 -12    2.41    6.30
  14   5 -12    5.49    6.46
 -14  -5  12    3.19    5.60
  14  -5 -13   -3.16    5.90
  14   5 -13   -1.89    6.63
 -14  -5  13   -0.37    5.81
  14  -5 -14   -0.70    5.37
  14   5 -14    3.48    5.39
 -14  -5  14   -3.13    6.85
  14  -5 -15    0.66    5.81
  14   5 -15    3.37    5.43
 -14  -5  15    9.47    8.19
  14  -5 -16   20.62    7.98
  14   5 -16    7.82    6.83
 -14  -5  16    2.83    7.45
  14  -5 -17   -1.40    6.28
  14   5 -17   -2.33    5.90
 -14  -5  17   -0.04    6.94
  14  -5 -18   -2.80    5.35
  14   5 -18    0.04    5.52
 -14  -5  18   -0.08    6.20
  14   5 -19   -0.08    5.01
 -14  -5  19    1.65    6.50
 -14  -5  20    4.12    6.77
 -14  -5  21   -3.92    6.49
 -14  -5  22   -2.94    6.97
  14  -6  -1    3.04    6.44
  14   6  -1   14.20    6.35
 -14  -6   1   11.53    6.99
  14  -6  -2   -1.47    5.41
  14   6  -2    3.74    5.51
 -14  -6   2    0.08    5.30
  14  -6  -3   12.28    5.79
  14   6  -3   19.05    7.52
 -14  -6   3    3.45    6.58
  14  -6  -4   19.50    7.04
  14   6  -4    6.84    5.50
 -14  -6   4    5.39    7.41
  14  -6  -5   -0.32    4.30
  14   6  -5    0.72    4.99
 -14  -6   5   -1.19    5.67
  14  -6  -6    4.68    5.13
  14   6  -6   -0.00    5.41
 -14  -6   6    2.47    7.03
  14  -6  -7    1.58    5.17
  14   6  -7    4.60    5.05
 -14  -6   7   -0.92    5.07
  14  -6  -8    0.15    4.96
  14   6  -8    2.81    4.93
 -14  -6   8    5.84    7.16
  14  -6  -9   -0.22    5.05
  14   6  -9    4.95    6.21
 -14  -6   9   -1.54    6.33
  14  -6 -10    6.94    5.40
  14   6 -10   -0.58    5.08
 -14  -6  10    5.70    6.67
  14  -6 -11   -3.38    5.21
  14   6 -11   -1.34    5.70
 -14  -6  11    0.90    5.32
  14  -6 -12    5.95    5.34
  14   6 -12   -1.13    6.05
 -14  -6  12    3.53    5.80
  14  -6 -13    4.94    4.61
  14   6 -13    2.18    3.89
 -14  -6  13   -4.09    7.32
  14  -6 -14    4.12    5.50
  14   6 -14    8.23    7.00
 -14  -6  14   -1.85    6.63
  14  -6 -15    0.57    4.53
  14   6 -15   -0.69    5.62
 -14  -6  15   -1.87    6.88
  14  -6 -16    1.09    4.65
  14   6 -16    7.02    6.07
 -14  -6  16    1.64    6.39
  14  -6 -17   -1.18    4.97
  14   6 -17    1.64    5.25
 -14  -6  17    1.39    5.54
  14   6 -18    1.58    5.06
 -14  -6  18   12.37    6.93
  14   6 -19    4.93    6.16
 -14  -6  19    3.48    6.85
 -14  -6  20    1.76    6.41
 -14  -6  21   -0.68    7.47
 -14  -6  22    2.85    7.81
 -14  -6  23    0.12    7.04
  14  -7  -1   11.15    6.11
  14   7  -1   12.02    6.91
 -14  -7   1    4.93    7.35
  14  -7  -2    0.32    5.21
  14   7  -2   -1.10    4.76
 -14  -7   2   -2.72    6.02
  14  -7  -3   -4.62    6.25
  14   7  -3    4.26    4.97
 -14  -7   3   -1.10    5.79
  14  -7  -4    1.52    6.08
  14   7  -4   -1.41    4.93
 -14  -7   4    3.66    6.14
  14  -7  -5   12.80    6.98
  14   7  -5   15.57    6.80
 -14  -7   5    4.88    6.53
  14  -7  -6    7.35    5.00
  14   7  -6    1.89    4.49
 -14  -7   6    2.62    6.60
  14  -7  -7    1.56    4.52
  14   7  -7    1.10    4.66
 -14  -7   7    8.00    6.54
  14  -7  -8   -0.86    4.91
  14   7  -8   -1.90    4.54
 -14  -7   8    1.05    6.01
  14  -7  -9    3.93    4.92
  14   7  -9    7.01    5.24
 -14  -7   9    2.49    6.85
  14  -7 -10   -0.02    4.41
  14   7 -10    0.69    4.52
 -14  -7  10   -3.16    5.83
  14  -7 -11    6.73    5.74
  14   7 -11    7.58    6.48
 -14  -7  11    0.03    5.85
  14  -7 -12   -0.01    4.80
  14   7 -12   -2.50    5.31
 -14  -7  12   -2.35    6.47
  14  -7 -13   -2.16    5.09
  14   7 -13    2.87    5.45
 -14  -7  13   -0.83    7.32
  14  -7 -14   -2.66    5.11
  14   7 -14   -3.58    6.09
 -14  -7  14   -3.44    6.03
  14  -7 -15   10.39    6.87
  14   7 -15    9.97    7.06
 -14  -7  15    2.11    6.21
  14  -7 -16   -0.11    5.39
  14   7 -16    2.21    5.35
 -14  -7  16    8.84    7.04
  14   7 -17    3.81    5.13
 -14  -7  17    0.73    6.24
  14   7 -18   -2.13    6.35
 -14  -7  18   -0.49    6.45
  14   7 -19    4.84    5.12
  14  -8  -1    5.09    5.34
  14   8  -1    4.27    5.18
 -14  -8   1    7.39    7.26
  14  -8  -2    3.81    5.75
  14   8  -2    6.37    6.64
 -14  -8   2    2.90    6.01
  14  -8  -3    6.08    5.99
  14   8  -3    6.64    5.07
 -14  -8   3   13.57    8.21
  14  -8  -4   -0.50    4.70
  14   8  -4    0.02    5.25
 -14  -8   4   -2.25    5.59
  14  -8  -5    2.39    4.66
  14   8  -5    0.09    4.93
 -14  -8   5   -2.81    6.18
  14  -8  -6    0.97    4.68
  14   8  -6    0.51    5.11
 -14  -8   6    1.08    6.20
  14  -8  -7    9.83    5.79
  14   8  -7    3.23    5.60
 -14  -8   7    5.97    7.06
  14  -8  -8   -1.17    5.48
  14   8  -8    2.83    5.35
 -14  -8   8   -1.85    6.29
  14  -8  -9   -0.18    3.91
  14   8  -9    8.32    6.24
 -14  -8   9   -0.01    6.04
  14  -8 -10    1.71    5.46
  14   8 -10   -0.02    4.67
 -14  -8  10    1.76    5.99
  14  -8 -11   -0.61    5.06
  14   8 -11    3.26    5.56
 -14  -8  11   14.29    7.81
  14  -8 -12   -0.69    5.12
  14   8 -12   -2.78    5.29
 -14  -8  12   -2.37    6.80
  14  -8 -13   10.26    6.48
  14   8 -13    0.85    5.37
 -14  -8  13   11.06    7.60
  14  -8 -14   -1.27    5.14
  14   8 -14   -0.03    4.34
  14  -8 -15    1.09    4.71
  14   8 -15   -2.70    6.42
  14   8 -16   -1.20    5.87
  14   8 -17   -2.46    6.78
  14   8 -18   -1.33    6.01
  14   8 -19    2.01    5.56
  14  -9  -1    9.32    5.82
  14  -9  -2    1.00    5.06
  14  -9  -3    1.18    4.91
  14  -9  -4   -3.14    5.71
  14  -9  -5   21.90    8.38
  14  -9  -6    0.97    5.75
  14  -9  -7    2.63    5.30
  14  -9  -8   -1.32    5.23
  14  -9  -9    0.19    5.95
  14  -9 -10   -1.71    5.18
  14  -9 -11   12.78    7.11
  14  -9 -12    3.82    5.28
  14  -9 -13   -4.30    6.39
  14  -9 -14    3.51    5.30
  14 -10  -1    1.11    5.03
  14 -10  -2    0.56    4.77
  14 -10  -3    2.29    5.02
  14 -10  -4   -2.23    5.42
  14 -10  -5   -0.57    5.79
  14 -10  -6    1.85    4.86
  14 -10  -7   13.85    6.82
  14 -10  -8   -2.20    5.45
  14 -10  -9    0.07    4.95
  14 -10 -10    0.84    4.57
  14 -10 -11    0.49    5.37
  14 -10 -12    4.32    5.94
  14 -10 -13   -0.39    5.84
  14 -11  -1    0.11    4.85
  14 -11  -2    1.74    5.97
 -13   0   1   41.69   12.44
  13   0  -1   55.30   11.88
 -13   0   2    0.37    5.44
  13   0  -2   -3.68    5.44
 -13   0   3   12.50    6.88
  13   0  -3    9.77    6.07
 -13   0   4   -0.68    5.24
  13   0  -4   -0.25    3.97
 -13   0   5   11.18    7.78
  13   0  -5    8.98    7.31
 -13   0   6   -3.96    6.58
  13   0  -6    0.05    4.22
 -13   0   7   18.03    8.45
  13   0  -7   22.19    8.02
  13   0  -8   -1.76    4.77
  13   0  -9    6.96    5.53
  13   0 -10   -2.42    4.89
  13   0 -11   12.55    7.15
  13   0 -12    2.65    5.43
  13   0 -13   20.20    8.04
  13   0 -14   -1.52    5.51
  13   0 -15    1.83    5.19
  13   0 -16   -1.52    5.05
  13   0 -17   20.62    7.54
  13   0 -18   -1.04    4.67
  13   0 -19    6.48    7.03
  13   0 -20   -0.99    5.64
  13   0 -21    4.33    5.63
  13   0 -22   10.25    6.58
  13   0 -23   11.94    7.69
  13   0 -24   -0.07    5.02
  13  -1  -1   10.23    5.88
  13   1  -1    5.76    6.09
 -13  -1   1   25.83    8.88
  13  -1  -2    5.49    5.05
  13   1  -2    3.66    4.46
 -13  -1   2    8.30    7.34
  13  -1  -3    8.00    4.84
  13   1  -3    2.08    5.21
 -13  -1   3    4.82    5.96
  13  -1  -4   -3.02    4.86
  13   1  -4    3.55    4.84
 -13  -1   4   11.51    6.68
  13  -1  -5   67.22   13.07
  13   1  -5   72.65   13.23
 -13  -1   5   37.76   12.06
  13  -1  -6   -1.40    5.44
  13   1  -6    1.03    4.89
 -13  -1   6    3.61    6.00
  13  -1  -7    2.31    4.65
  13   1  -7    2.93    5.38
 -13  -1   7    2.22    7.14
  13  -1  -8   -2.00    5.57
  13   1  -8   -3.16    5.65
 -13  -1   8   -0.51    5.88
  13  -1  -9   45.11    9.53
  13   1  -9   30.25    8.97
 -13  -1   9   10.57    7.98
  13  -1 -10    0.55    4.69
  13   1 -10    3.67    5.11
 -13  -1  10   -2.48    6.19
  13  -1 -11    5.86    6.10
  13   1 -11    7.74    6.69
 -13  -1  11    3.63    6.89
  13  -1 -12    1.58    5.72
  13   1 -12   -2.65    4.92
 -13  -1  12    0.14    5.27
  13  -1 -13    2.86    5.24
  13   1 -13    6.73    5.46
  13  -1 -14   -1.48    4.49
  13   1 -14    1.09    5.74
  13  -1 -15   23.67    9.39
  13   1 -15   23.42    8.79
  13  -1 -16    1.50    4.24
  13   1 -16   -1.17    5.53
  13  -1 -17   -2.02    4.24
  13   1 -17    0.55    5.28
  13  -1 -18    0.91    5.14
  13   1 -18    2.36    4.34
  13  -1 -19    8.05    7.10
  13   1 -19   16.80    6.89
  13  -1 -20   -2.92    5.45
  13   1 -20   -1.93    5.67
  13  -1 -21    5.18    4.85
  13   1 -21   -3.74    6.43
  13  -1 -22   10.18    6.77
  13   1 -22   -0.30    4.96
  13  -1 -23   -2.85    6.92
  13   1 -23    1.72    5.58
  13  -1 -24   -2.73    5.24
  13   1 -24    2.68    6.39
  13  -2  -1   37.41    9.50
  13   2  -1   42.95   10.29
 -13  -2   1   22.75    9.98
  13  -2  -2   -0.89    5.32
  13   2  -2    0.29    5.76
 -13  -2   2    0.40    5.31
  13  -2  -3   17.42    6.25
  13   2  -3   11.11    6.17
 -13  -2   3    5.47    6.35
  13  -2  -4    7.86    6.19
  13   2  -4   15.52    6.27
 -13  -2   4    1.53    6.46
  13  -2  -5    3.05    5.52
  13   2  -5   -1.23    4.27
 -13  -2   5    5.81    6.23
  13  -2  -6    1.03    5.61
  13   2  -6    0.36    4.48
 -13  -2   6    0.58    5.29
  13  -2  -7   32.94    9.34
  13   2  -7   28.17    8.45
 -13  -2   7   30.61   10.65
  13  -2  -8    0.22    5.28
  13   2  -8    3.79    4.87
 -13  -2   8   10.92    7.02
  13  -2  -9   -0.54    4.89
  13   2  -9    1.00    4.82
 -13  -2   9    0.27    7.17
  13  -2 -10    1.03    5.16
  13   2 -10    0.92    4.71
 -13  -2  10   -1.64    6.67
  13  -2 -11   36.09    8.78
  13   2 -11   12.48    7.32
 -13  -2  11   26.22   10.26
  13  -2 -12    6.99    6.02
  13   2 -12    0.62    5.92
 -13  -2  12    4.64    6.58
  13  -2 -13   30.24    8.99
  13   2 -13   18.52    7.31
 -13  -2  13    6.19    7.76
  13  -2 -14    2.28    4.93
  13   2 -14    1.33    4.37
 -13  -2  14    6.58    6.03
  13  -2 -15   12.83    6.61
  13   2 -15    0.84    5.47
 -13  -2  15   13.28    7.60
  13  -2 -16    0.02    5.31
  13   2 -16    1.28    5.37
 -13  -2  16    1.39    5.69
  13  -2 -17    9.29    6.52
  13   2 -17    6.33    6.01
  13  -2 -18   -2.72    5.64
  13   2 -18   -3.47    6.33
  13  -2 -19   10.82    6.32
  13   2 -19    3.95    6.68
  13  -2 -20    1.30    5.19
  13   2 -20   -3.13    5.78
  13  -2 -21    2.34    5.61
  13   2 -21    1.21    4.59
  13  -2 -22    6.46    6.27
  13   2 -22    3.32    7.16
  13  -2 -23    8.33    6.59
  13   2 -23   23.82    8.75
  13  -2 -24    2.37    6.85
  13   2 -24   -1.03    6.46
  13  -3  -1   10.12    6.43
  13   3  -1    6.04    5.39
 -13  -3   1    4.56    5.53
  13  -3  -2    5.32    5.72
  13   3  -2    1.91    4.05
 -13  -3   2    2.44    5.78
  13  -3  -3    1.17    4.62
  13   3  -3   10.99    6.24
 -13  -3   3   18.51    7.95
  13  -3  -4    5.53    5.30
  13   3  -4    3.97    5.85
 -13  -3   4    7.09    6.99
  13  -3  -5   13.25    6.29
  13   3  -5   23.32    7.44
 -13  -3   5   10.75    7.25
  13  -3  -6    0.88    4.26
  13   3  -6    5.17    4.73
 -13  -3   6    0.69    5.59
  13  -3  -7   -1.98    5.50
  13   3  -7   -1.87    5.49
 -13  -3   7    3.08    6.32
  13  -3  -8   -1.16    4.97
  13   3  -8    7.25    5.95
 -13  -3   8    4.69    6.93
  13  -3  -9   20.40    7.33
  13   3  -9   18.80    7.41
 -13  -3   9    7.61    7.10
  13  -3 -10   10.61    6.54
  13   3 -10    5.79    6.19
 -13  -3  10    8.41    6.41
  13  -3 -11    9.60    6.67
  13   3 -11   18.97    7.62
 -13  -3  11    7.91    7.47
  13  -3 -12   -0.95    4.55
  13   3 -12    0.51    5.07
 -13  -3  12   -1.72    6.09
  13  -3 -13    5.41    5.99
  13   3 -13    0.34    4.97
 -13  -3  13   15.77    7.81
  13  -3 -14    3.36    5.79
  13   3 -14    4.70    6.16
 -13  -3  14    0.39    5.62
  13  -3 -15    9.63    6.26
  13   3 -15   21.87    8.04
 -13  -3  15    3.77    7.32
  13  -3 -16    2.89    5.55
  13   3 -16    3.58    5.89
 -13  -3  16    1.12    5.47
  13  -3 -17    7.51    5.90
  13   3 -17   -0.80    4.78
 -13  -3  17   -0.39    5.58
  13  -3 -18    3.21    5.25
  13   3 -18    1.47    5.31
 -13  -3  18   -1.30    5.91
  13  -3 -19    4.99    6.63
  13   3 -19    7.18    6.42
 -13  -3  19   -0.97    6.40
  13  -3 -20    3.84    5.99
  13   3 -20   14.30    6.84
 -13  -3  20    2.25    6.87
  13  -3 -21    1.75    5.42
  13   3 -21   -0.93    4.26
  13  -3 -22   -2.83    6.02
  13   3 -22    2.31    7.18
  13  -3 -23   -1.78    5.20
  13   3 -23   -4.25    7.24
  13   3 -24    6.08    7.00
  13  -4  -1    9.27    6.35
 -13  -4   1   10.28    7.27
  13  -4  -2   11.64    5.26
 -13  -4   2    2.94    6.08
  13  -4  -3    8.22    5.81
 -13  -4   3    0.84    4.24
  13  -4  -4   -2.31    5.04
 -13  -4   4    1.40    5.72
  13  -4  -5    1.54    4.00
  13   4  -5   -0.66    5.44
 -13  -4   5    0.95    5.65
  13  -4  -6    3.12    4.51
  13   4  -6    4.07    5.78
 -13  -4   6    0.01    6.47
  13  -4  -7   13.55    6.71
  13   4  -7   24.38    7.34
 -13  -4   7    8.41    5.99
  13  -4  -8   -3.56    5.90
  13   4  -8    1.98    4.79
 -13  -4   8    3.23    5.52
  13  -4  -9    1.44    5.09
  13   4  -9   -3.18    5.91
 -13  -4   9    0.80    5.02
  13  -4 -10    5.48    5.67
  13   4 -10   -1.56    4.30
 -13  -4  10   -1.09    4.89
  13  -4 -11   11.85    6.53
  13   4 -11   14.81    6.92
 -13  -4  11    7.14    7.94
  13  -4 -12   18.21    7.46
  13   4 -12    6.01    5.38
 -13  -4  12    7.44    7.07
  13  -4 -13   16.45    6.91
  13   4 -13   21.68    7.60
 -13  -4  13    4.49    6.97
  13  -4 -14   -0.97    4.46
  13   4 -14   -0.44    4.78
 -13  -4  14   -0.09    5.87
  13  -4 -15    0.92    6.14
  13   4 -15   -0.97    5.07
 -13  -4  15   -1.36    6.01
  13  -4 -16   -1.43    5.33
  13   4 -16    0.45    4.17
 -13  -4  16    3.69    7.72
  13  -4 -17    7.08    5.57
  13   4 -17    6.95    5.75
 -13  -4  17    8.66    7.09
  13  -4 -18    7.36    6.12
  13   4 -18    4.62    5.93
 -13  -4  18   -0.02    6.76
  13  -4 -19    2.95    5.90
  13   4 -19    8.51    6.95
 -13  -4  19    7.54    7.18
  13  -4 -20    7.18    5.13
  13   4 -20   -3.78    6.76
 -13  -4  20    7.00    7.31
  13  -4 -21    1.90    5.08
  13   4 -21    7.82    6.29
 -13  -4  21    2.62    7.73
  13  -4 -22   10.44    6.70
  13   4 -22    6.71    6.82
 -13  -4  22    1.47    7.12
  13  -4 -23    5.42    6.15
  13   4 -23   25.67    9.29
  13   4 -24    2.35    4.86
  13  -5  -1    1.43    5.03
  13   5  -1    1.75    4.85
 -13  -5   1   -1.74    5.89
  13  -5  -2    4.07    4.70
  13   5  -2    2.91    5.08
 -13  -5   2    4.46    5.84
  13  -5  -3    9.58    6.83
  13   5  -3   10.31    5.52
 -13  -5   3   16.48    7.92
  13  -5  -4   -0.65    5.43
  13   5  -4    3.45    5.19
 -13  -5   4   -1.71    5.69
  13  -5  -5   22.68    7.76
  13   5  -5   12.62    6.78
 -13  -5   5   31.55    9.58
  13  -5  -6    4.17    4.84
  13   5  -6    4.59    4.85
 -13  -5   6    2.85    5.86
  13  -5  -7   -0.32    4.81
  13   5  -7    1.58    5.27
 -13  -5   7   -0.38    5.54
  13  -5  -8   10.70    5.36
  13   5  -8   -3.23    5.89
 -13  -5   8    3.13    6.80
  13  -5  -9    8.03    5.90
  13   5  -9   16.29    7.08
 -13  -5   9   16.57    7.88
  13  -5 -10    2.12    6.24
  13   5 -10   23.20    8.21
 -13  -5  10   12.28    7.81
  13  -5 -11   13.38    6.07
  13   5 -11    9.16    6.99
 -13  -5  11    2.29    7.07
  13  -5 -12    1.03    5.81
  13   5 -12    0.34    4.17
 -13  -5  12    2.16    5.61
  13  -5 -13   -0.74    5.09
  13   5 -13    1.88    4.61
 -13  -5  13   -1.07    6.03
  13  -5 -14   -0.02    5.45
  13   5 -14    5.40    5.74
 -13  -5  14    0.85    7.06
  13  -5 -15   38.45    9.43
  13   5 -15   22.75    8.78
 -13  -5  15   21.03    9.38
  13  -5 -16   15.17    7.16
  13   5 -16    1.65    5.30
 -13  -5  16   -1.20    7.08
  13  -5 -17   -0.35    4.90
  13   5 -17    0.96    5.31
 -13  -5  17   -0.44    6.38
  13  -5 -18    0.03    5.41
  13   5 -18   -0.99    4.92
 -13  -5  18   -2.42    7.17
  13  -5 -19   15.20    7.03
  13   5 -19    9.82    7.66
 -13  -5  19    7.28    7.94
  13  -5 -20    5.73    5.17
  13   5 -20   -2.85    5.81
 -13  -5  20   -2.64    7.19
  13  -5 -21    1.34    6.46
  13   5 -21    2.46    6.06
 -13  -5  21   -0.95    5.24
  13  -5 -22   -0.77    5.74
  13   5 -22   -2.91    5.40
 -13  -5  22   -0.43    6.10
  13  -5 -23   -2.13    6.27
  13   5 -23    8.32    6.78
 -13  -5  23   -1.33    7.02
 -13  -5  24   10.37    8.73
 -13  -5  25    4.72    7.08
  13  -6  -1   11.94    6.29
  13   6  -1   12.23    7.04
 -13  -6   1   23.94    8.46
  13  -6  -2    1.50    4.65
  13   6  -2    8.15    5.76
 -13  -6   2    4.02    6.97
  13  -6  -3    4.29    5.16
  13   6  -3   -0.91    4.05
 -13  -6   3    3.69    5.79
  13  -6  -4   13.26    6.39
  13   6  -4   -1.88    5.39
 -13  -6   4    2.40    6.69
  13  -6  -5    1.37    4.89
  13   6  -5    0.37    4.16
 -13  -6   5    5.99    6.48
  13  -6  -6   15.34    6.48
  13   6  -6   -1.26    4.51
 -13  -6   6    3.47    7.23
  13  -6  -7    6.51    5.78
  13   6  -7    6.29    5.70
 -13  -6   7   10.40    7.52
  13  -6  -8   11.05    6.21
  13   6  -8    9.57    5.51
 -13  -6   8    0.00    5.92
  13  -6  -9    5.76    6.07
  13   6  -9   -2.71    4.99
 -13  -6   9    4.93    6.11
  13  -6 -10   13.12    6.02
  13   6 -10    1.74    5.05
 -13  -6  10    7.20    6.66
  13  -6 -11   -0.41    5.23
  13   6 -11    1.44    5.58
 -13  -6  11   -1.33    6.49
  13  -6 -12   13.71    5.88
  13   6 -12    6.06    5.57
 -13  -6  12   -0.08    6.90
  13  -6 -13    4.72    6.67
  13   6 -13    5.67    6.29
 -13  -6  13   16.24    7.67
  13  -6 -14   -0.42    3.85
  13   6 -14   -3.02    5.73
 -13  -6  14   -0.31    6.52
  13  -6 -15    0.09    5.46
  13   6 -15    4.31    6.61
 -13  -6  15   10.02    7.79
  13  -6 -16   11.55    7.57
  13   6 -16    5.05    6.46
 -13  -6  16    8.28    6.05
  13  -6 -17   -3.21    6.00
  13   6 -17    3.08    6.72
 -13  -6  17    6.19    7.62
  13  -6 -18    0.00    4.66
  13   6 -18    1.80    5.66
 -13  -6  18   -1.67    7.13
  13  -6 -19    3.05    6.51
  13   6 -19    5.40    6.94
 -13  -6  19   -0.74    6.79
  13  -6 -20    3.30    6.22
  13   6 -20   -0.04    5.20
 -13  -6  20   -1.47    7.13
  13  -6 -21   -0.24    5.78
  13   6 -21    1.71    6.39
 -13  -6  21    1.44    6.79
  13  -6 -22    5.81    5.74
  13   6 -22    3.63    5.71
 -13  -6  22    2.10    7.27
  13   6 -23    3.13    5.63
 -13  -6  23    8.34    7.46
 -13  -6  24   -0.31    5.77
 -13  -6  25    0.11    6.48
 -13  -6  26   -0.51    5.25
 -13  -6  27    6.13    7.23
  13  -7  -1   -1.65    4.96
  13   7  -1    2.64    4.35
 -13  -7   1   -0.80    6.24
  13  -7  -2   -2.35    5.15
  13   7  -2   -2.48    4.60
 -13  -7   2    2.75    6.15
  13  -7  -3    6.53    5.57
  13   7  -3    4.71    5.60
 -13  -7   3    3.06    5.20
  13  -7  -4   35.56    9.15
  13   7  -4   31.20    9.18
 -13  -7   4   25.58    9.26
  13  -7  -5   13.94    7.11
  13   7  -5    4.06    5.35
 -13  -7   5    8.60    7.51
  13  -7  -6    1.46    4.69
  13   7  -6    3.95    5.25
 -13  -7   6    4.98    4.90
  13  -7  -7   -1.31    5.36
  13   7  -7    2.82    4.84
 -13  -7   7    2.81    5.62
  13  -7  -8    0.71    4.08
  13   7  -8   -1.60    4.71
 -13  -7   8    0.01    5.47
  13  -7  -9    8.80    6.45
  13   7  -9    5.64    5.21
 -13  -7   9   -1.65    5.09
  13  -7 -10    3.93    5.53
  13   7 -10    9.38    6.12
 -13  -7  10   18.29    8.71
  13  -7 -11   -1.12    5.07
  13   7 -11   -1.25    5.65
 -13  -7  11   -3.39    6.09
  13  -7 -12   -0.77    4.96
  13   7 -12   -2.65    5.33
 -13  -7  12    0.60    4.88
  13  -7 -13    3.63    5.38
  13   7 -13    2.01    5.01
 -13  -7  13    2.27    6.92
  13  -7 -14    8.69    7.05
  13   7 -14   10.33    6.57
 -13  -7  14   -0.85    6.12
  13  -7 -15   -1.21    5.36
  13   7 -15   -1.42    6.09
 -13  -7  15    0.43    6.02
  13  -7 -16    8.08    5.53
  13   7 -16    4.34    4.81
 -13  -7  16   -1.91    7.03
  13  -7 -17    1.95    5.40
  13   7 -17    0.31    5.15
 -13  -7  17   -2.85    6.20
  13  -7 -18   -2.10    6.08
  13   7 -18   -0.50    5.26
 -13  -7  18    0.78    6.73
  13  -7 -19    2.67    6.00
  13   7 -19    1.39    4.62
 -13  -7  19    5.46    6.85
  13  -7 -20    4.67    6.12
  13   7 -20   12.69    7.49
 -13  -7  20   17.55    8.96
  13  -7 -21   -1.93    5.65
  13   7 -21    0.62    4.74
 -13  -7  21   -2.52    7.75
  13  -7 -22    2.54    5.78
  13   7 -22   -1.08    6.51
 -13  -7  22    1.56    7.44
  13   7 -23   -0.05    5.65
 -13  -7  23   -0.55    6.47
 -13  -7  24   -2.24    6.62
  13  -8  -1    0.57    4.94
  13   8  -1   -1.74    4.81
 -13  -8   1   -1.49    5.68
  13  -8  -2    9.99    6.22
  13   8  -2   12.20    6.63
 -13  -8   2    9.47    7.05
  13  -8  -3   -3.55    5.24
  13   8  -3   -1.97    5.06
 -13  -8   3    0.69    4.99
  13  -8  -4    9.71    5.25
  13   8  -4    6.11    5.02
 -13  -8   4    5.57    6.28
  13  -8  -5    8.04    6.27
  13   8  -5    4.51    4.88
 -13  -8   5    5.59    6.31
  13  -8  -6   15.89    6.47
  13   8  -6   13.24    6.95
 -13  -8   6   13.20    7.52
  13  -8  -7    1.99    5.27
  13   8  -7   -1.70    5.60
 -13  -8   7    0.84    5.60
  13  -8  -8   20.12    7.44
  13   8  -8    9.93    6.30
 -13  -8   8    9.03    6.81
  13  -8  -9   -0.60    4.74
  13   8  -9    6.24    5.76
 -13  -8   9    0.80    6.40
  13  -8 -10    5.14    5.87
  13   8 -10   -0.36    4.93
 -13  -8  10    0.35    5.58
  13  -8 -11    2.88    5.20
  13   8 -11   -0.93    5.07
 -13  -8  11   -0.82    6.66
  13  -8 -12    8.74    5.79
  13   8 -12    4.80    5.30
 -13  -8  12    6.96    7.33
  13  -8 -13   -1.38    5.93
  13   8 -13    0.53    5.50
 -13  -8  13   -2.88    7.22
  13  -8 -14    1.02    5.31
  13   8 -14    1.85    5.18
 -13  -8  14    9.37    6.93
  13  -8 -15    1.99    5.22
  13   8 -15    9.16    6.51
 -13  -8  15    6.74    6.88
  13  -8 -16    7.17    5.94
  13   8 -16    3.84    5.91
 -13  -8  16   12.02    7.89
  13  -8 -17    7.84    6.82
  13   8 -17    0.84    5.11
 -13  -8  17   -0.74    6.58
  13  -8 -18   17.04    7.16
  13   8 -18    5.30    6.53
 -13  -8  18    4.84    7.16
  13  -8 -19   -3.28    5.75
  13   8 -19    0.61    5.12
 -13  -8  19   -2.90    6.42
  13  -8 -20   -0.11    4.55
  13   8 -20    1.20    5.32
 -13  -8  20   -0.50    6.20
  13  -8 -21   -4.36    6.39
  13   8 -21   -1.15    5.82
  13   8 -22   -0.44    5.58
  13   8 -23   -4.07    6.04
  13  -9  -1   -2.42    5.58
 -13  -9   1   -1.72    5.90
  13  -9  -2   -0.10    4.11
 -13  -9   2    0.73    5.30
  13  -9  -3    6.69    6.15
 -13  -9   3    2.55    6.18
  13  -9  -4   -1.03    5.07
 -13  -9   4   16.33    7.33
  13  -9  -5    0.84    5.06
 -13  -9   5   -1.67    6.32
  13  -9  -6   -1.22    4.48
 -13  -9   6    1.84    6.14
  13  -9  -7    0.90    5.14
 -13  -9   7    4.70    6.64
  13  -9  -8    9.94    5.54
 -13  -9   8   12.40    7.17
  13  -9  -9   -1.37    5.03
 -13  -9   9    1.58    5.64
  13  -9 -10    4.04    6.09
 -13  -9  10    0.60    5.00
  13  -9 -11   -3.08    5.10
 -13  -9  11   -1.12    5.29
  13  -9 -12    2.48    5.44
 -13  -9  12   -1.34    6.48
  13  -9 -13   -3.35    5.58
 -13  -9  13    1.68    6.09
  13  -9 -14    1.57    5.09
 -13  -9  14    6.77    7.35
  13  -9 -15   -3.76    6.28
 -13  -9  15    0.00    6.03
  13  -9 -16    6.37    6.03
  13  -9 -17    5.86    6.56
  13  -9 -18    1.11    4.20
  13  -9 -19    4.20    5.33
  13   9 -19   -2.93    6.28
  13  -9 -20    3.60    4.47
  13   9 -20    6.23    6.71
  13  -9 -21    1.65    5.70
  13   9 -21    4.82    5.51
  13   9 -22   -0.39    5.71
  13 -10  -1   -2.07    4.62
 -13 -10   1    8.56    5.85
  13 -10  -2    0.49    4.90
 -13 -10   2    4.25    6.63
  13 -10  -3    1.09    4.86
 -13 -10   3   -2.45    6.46
  13 -10  -4    5.38    5.21
 -13 -10   4    6.53    7.12
  13 -10  -5    3.89    5.25
 -13 -10   5   -2.54    6.59
  13 -10  -6    8.84    6.17
 -13 -10   6    6.09    6.05
  13 -10  -7   -3.62    5.89
 -13 -10   7    1.41    5.09
  13 -10  -8   19.15    7.49
 -13 -10   8    4.98    6.26
  13 -10  -9    1.25    5.30
  13 -10 -10   -1.47    5.51
  13 -10 -11    3.92    5.12
  13 -10 -12    8.24    6.69
  13 -10 -13    1.34    5.45
  13 -10 -14    2.12    6.09
  13 -10 -15   -0.49    4.91
  13 -10 -16    8.77    6.87
  13 -10 -17    1.08    4.97
  13 -10 -18   -1.88    4.95
  13 -10 -19   -1.65    5.26
  13 -11  -1   -2.22    4.83
  13 -11  -2   -1.61    5.16
  13 -11  -3   -2.69    5.77
  13 -11  -4   11.11    6.23
 -12   0   1    1.92    6.02
  12   0  -1   -2.50    5.66
 -12   0   2   31.97   10.08
  12   0  -2   24.78    7.93
 -12   0   3   -5.76    7.64
  12   0  -3   -1.85    5.33
 -12   0   4    2.83    5.71
  12   0  -4   -0.63    4.26
 -12   0   5   -2.11    5.85
  12   0  -5    4.17    4.94
 -12   0   6   86.12   17.59
  12   0  -6  108.84   17.31
 -12   0   7    7.25    6.53
  12   0  -7   -1.39    3.89
 -12   0   8    9.96    7.32
  12   0  -8    1.57    5.42
 -12   0   9   -1.55    4.94
  12   0  -9   -2.77    5.29
 -12   0  10   27.42    9.91
  12   0 -10   28.94    8.62
 -12   0  11    1.32    6.28
  12   0 -11    0.36    4.29
 -12   0  12   37.46   11.02
  12   0 -12   22.82    8.65
 -12   0  13   -1.54    5.05
  12   0 -13   -0.37    5.05
  12   0 -14    2.69    5.86
  12   0 -15    2.14    4.82
  12   0 -16   19.53    7.66
  12   0 -17   -3.31    5.30
  12   0 -18    4.07    5.96
  12   0 -19   -3.20    5.87
  12   0 -20    7.62    6.63
  12   0 -21    1.77    5.89
  12   0 -22   24.66   10.27
  12   0 -23   -0.35    3.89
  12   0 -24   -0.26    5.06
  12   0 -25   -0.15    4.60
  12   0 -26    3.34    5.72
  12   0 -27    1.38    6.17
  12  -1  -1    2.92    5.58
  12   1  -1    0.89    4.43
 -12  -1   1   -2.39    6.06
  12  -1  -2   37.65    9.28
  12   1  -2   21.89    8.12
 -12  -1   2   49.69   11.67
  12  -1  -3    0.73    5.60
  12   1  -3    6.41    4.61
 -12  -1   3    1.07    5.64
  12  -1  -4   63.98   12.73
  12   1  -4   58.68   12.60
 -12  -1   4   48.27   13.14
  12  -1  -5   -1.19    4.35
  12   1  -5   -0.52    5.30
 -12  -1   5    6.66    6.23
  12  -1  -6    1.47    4.50
  12   1  -6    1.04    4.26
 -12  -1   6    1.11    5.18
  12  -1  -7    7.40    5.72
  12   1  -7    1.37    4.99
 -12  -1   7   -0.08    5.36
  12  -1  -8   78.09   13.98
  12   1  -8   76.33   13.83
 -12  -1   8   47.68   13.67
  12  -1  -9    3.46    5.69
  12   1  -9    3.99    4.73
 -12  -1   9   -4.26    6.19
  12  -1 -10   22.51    8.26
  12   1 -10   23.71    7.70
 -12  -1  10   24.54    9.53
  12  -1 -11    0.87    4.79
  12   1 -11   10.06    6.39
 -12  -1  11   -0.31    5.29
  12  -1 -12    4.90    4.84
  12   1 -12    6.33    5.08
 -12  -1  12    1.03    6.36
  12  -1 -13    0.75    5.30
  12   1 -13    0.17    4.31
 -12  -1  13   -0.58    5.36
  12  -1 -14  102.52   16.00
  12   1 -14   67.62   13.98
 -12  -1  14   47.04   14.65
  12  -1 -15    0.71    5.30
  12   1 -15    1.51    5.81
 -12  -1  15    2.99    6.34
  12  -1 -16    2.04    4.68
  12   1 -16   -1.54    4.92
 -12  -1  16    2.40    7.07
  12  -1 -17    0.44    5.40
  12   1 -17   -1.14    4.94
 -12  -1  17   -3.20    6.64
  12  -1 -18   14.31    7.33
  12   1 -18   25.03    8.46
  12  -1 -19    2.46    5.39
  12   1 -19    1.49    5.14
  12  -1 -20   11.01    6.45
  12   1 -20   21.63    8.32
  12  -1 -21   -0.70    4.93
  12   1 -21   -0.97    4.52
  12  -1 -22   -2.82    5.32
  12   1 -22   -1.01    5.23
  12  -1 -23   -0.09    5.23
  12   1 -23    3.29    5.85
  12  -1 -24    6.55    5.67
  12   1 -24    7.82    6.17
  12  -1 -25    1.46    5.62
  12   1 -25   -1.17    5.44
  12  -1 -26   -0.13    5.31
  12   1 -26    0.67    5.83
  12  -1 -27    3.25    6.90
  12   1 -27    8.18    7.30
  12  -2  -1    2.98    5.56
  12   2  -1    3.32    4.93
 -12  -2   1    2.98    6.82
  12  -2  -2   34.29    9.48
  12   2  -2   38.73    9.75
 -12  -2   2   54.37   11.93
  12  -2  -3    1.96    5.08
  12   2  -3    5.16    4.81
 -12  -2   3    2.11    6.11
  12  -2  -4   11.78    5.62
  12   2  -4   10.19    6.11
 -12  -2   4    3.56    5.98
  12  -2  -5    4.80    5.47
  12   2  -5    3.21    5.76
 -12  -2   5    5.82    6.84
  12  -2  -6   43.85   10.42
  12   2  -6   56.01   11.38
 -12  -2   6   53.34   13.13
  12  -2  -7   20.83    7.14
  12   2  -7   16.75    7.04
 -12  -2   7    5.51    7.10
  12  -2  -8   11.74    6.98
  12   2  -8    6.41    5.15
 -12  -2   8    4.32    6.96
  12  -2  -9   -0.66    4.37
  12   2  -9   -0.80    4.95
 -12  -2   9    3.05    4.56
  12  -2 -10   11.45    7.37
  12   2 -10   28.27    8.18
 -12  -2  10   31.28    9.84
  12  -2 -11    8.57    6.00
  12   2 -11   13.37    6.89
 -12  -2  11    8.90    7.13
  12  -2 -12   42.34    9.83
  12   2 -12   28.32    8.53
 -12  -2  12   14.38    8.66
  12  -2 -13    5.51    5.49
  12   2 -13    3.04    4.79
 -12  -2  13    0.75    4.94
  12  -2 -14    4.29    5.30
  12   2 -14    1.24    5.12
 -12  -2  14   -1.68    5.64
  12  -2 -15    2.42    5.75
  12   2 -15    1.06    6.79
 -12  -2  15    4.01    6.20
  12  -2 -16   20.80    7.70
  12   2 -16   14.37    7.69
 -12  -2  16   24.37    9.32
  12  -2 -17    0.07    4.39
  12   2 -17    2.16    5.39
 -12  -2  17    1.98    6.08
  12  -2 -18    5.30    6.25
  12   2 -18   10.64    5.96
 -12  -2  18    5.01    7.04
  12  -2 -19   -2.20    5.85
  12   2 -19    4.97    6.12
 -12  -2  19    6.35    6.47
  12  -2 -20    1.55    6.32
  12   2 -20    3.40    6.57
 -12  -2  20   -3.07    7.35
  12  -2 -21    2.49    6.93
  12   2 -21    0.96    6.05
  12  -2 -22   12.31    6.96
  12   2 -22   -0.69    6.46
  12  -2 -23   -2.31    7.14
  12   2 -23   -2.06    4.64
  12  -2 -24   -0.17    6.13
  12   2 -24    1.45    6.13
  12  -2 -25    0.21    5.00
  12   2 -25    2.66    7.47
  12  -2 -26    8.13    7.32
  12   2 -26   19.27    8.53
  12  -2 -27    0.17    4.82
  12   2 -27    5.60    7.30
  12  -3  -1    2.18    4.17
  12   3  -1   -1.54    4.79
 -12  -3   1    5.27    5.94
  12  -3  -2   37.22    8.97
  12   3  -2   27.19    8.08
 -12  -3   2   25.45    9.17
  12  -3  -3    3.37    4.85
  12   3  -3   23.41    6.77
 -12  -3   3   -0.54    4.54
  12  -3  -4   26.67    8.07
  12   3  -4   15.50    6.75
 -12  -3   4   32.74    9.30
  12  -3  -5   14.93    6.02
  12   3  -5   12.04    5.89
 -12  -3   5    1.92    6.70
  12  -3  -6   -0.28    3.67
  12   3  -6    2.05    4.21
 -12  -3   6    3.60    6.43
  12  -3  -7    2.97    5.06
  12   3  -7    2.31    4.35
 -12  -3   7   -0.97    6.05
  12  -3  -8   31.16    8.89
  12   3  -8   29.52    8.36
 -12  -3   8   24.02    8.72
  12  -3  -9   21.75    6.86
  12   3  -9    8.13    7.18
 -12  -3   9    3.83    6.85
  12  -3 -10   52.02   10.83
  12   3 -10   29.59    9.29
 -12  -3  10   32.98   11.08
  12  -3 -11    1.53    5.16
  12   3 -11   -1.04    4.90
 -12  -3  11    0.14    6.54
  12  -3 -12   25.15    7.62
  12   3 -12   14.52    7.81
 -12  -3  12   25.70    8.99
  12  -3 -13   -1.76    5.56
  12   3 -13   -0.31    4.95
 -12  -3  13   -0.51    5.20
  12  -3 -14   34.34    9.34
  12   3 -14   35.27    9.60
 -12  -3  14   23.97    9.08
  12  -3 -15   18.29    6.67
  12   3 -15    9.23    6.23
 -12  -3  15    4.90    6.27
  12  -3 -16    5.35    5.69
  12   3 -16    6.04    5.25
 -12  -3  16   -1.81    7.30
  12  -3 -17    3.30    5.22
  12   3 -17    0.41    4.60
 -12  -3  17   -1.38    5.71
  12  -3 -18   -0.00    4.11
  12   3 -18   -2.73    5.47
 -12  -3  18    0.58    4.98
  12  -3 -19   13.52    7.39
  12   3 -19    9.39    6.15
 -12  -3  19    8.78    6.75
  12  -3 -20    4.68    5.68
  12   3 -20    4.08    5.71
 -12  -3  20    3.90    6.31
  12  -3 -21   -0.64    4.41
  12   3 -21   -1.85    5.19
 -12  -3  21   -0.14    7.04
  12  -3 -22    1.13    5.08
  12   3 -22   -0.56    5.77
 -12  -3  22   -1.56    6.47
  12  -3 -23   -2.16    5.83
  12   3 -23   14.21    6.61
 -12  -3  23    7.18    7.04
  12  -3 -24    8.64    7.46
  12   3 -24   18.39    8.58
  12  -3 -25    7.97    6.71
  12   3 -25   -1.05    3.98
  12  -3 -26    2.23    5.36
  12   3 -26    2.32    6.93
  12  -3 -27    0.16    5.68
  12   3 -27   -3.49    6.60
  12  -4  -1   15.22    6.70
  12   4  -1   15.49    6.25
 -12  -4   1    8.31    6.85
  12  -4  -2    4.56    5.73
  12   4  -2    9.09    5.52
 -12  -4   2    8.10    5.54
  12  -4  -3   18.01    6.97
  12   4  -3    2.21    4.04
 -12  -4   3    2.66    6.69
  12  -4  -4   -0.82    5.33
  12   4  -4    0.57    4.63
 -12  -4   4    7.61    6.13
  12  -4  -5    7.00    5.66
  12   4  -5   14.15    5.83
 -12  -4   5    7.25    6.53
  12  -4  -6   36.49    9.23
  12   4  -6   30.63    8.44
 -12  -4   6   18.90    7.98
  12  -4  -7   21.75    8.36
  12   4  -7   16.72    6.93
 -12  -4   7   27.84    9.59
  12  -4  -8   -0.97    4.70
  12   4  -8    2.12    5.11
 -12  -4   8   -2.59    6.74
  12  -4  -9   11.04    6.05
  12   4  -9    8.95    5.25
 -12  -4   9   16.93    8.59
  12  -4 -10   17.62    7.07
  12   4 -10    7.14    5.53
 -12  -4  10   12.58    8.24
  12  -4 -11    5.36    6.13
  12   4 -11    6.91    6.38
 -12  -4  11    9.31    6.81
  12  -4 -12   36.82    9.03
  12   4 -12   16.33    7.63
 -12  -4  12   31.99    9.24
  12  -4 -13   -0.29    4.20
  12   4 -13   11.41    6.82
 -12  -4  13    9.11    7.09
  12  -4 -14   -0.96    5.13
  12   4 -14    2.40    4.57
 -12  -4  14   -5.63    7.42
  12  -4 -15   -1.31    4.30
  12   4 -15    2.02    5.43
 -12  -4  15   -2.07    6.61
  12  -4 -16   13.92    6.78
  12   4 -16   11.73    7.13
 -12  -4  16    0.50    6.81
  12  -4 -17   27.35    9.15
  12   4 -17   16.86    7.65
 -12  -4  17   17.34    9.21
  12  -4 -18    9.21    6.29
  12   4 -18    4.69    5.77
 -12  -4  18    8.08    7.26
  12  -4 -19    1.93    4.70
  12   4 -19   -1.19    3.89
 -12  -4  19    0.51    5.47
  12  -4 -20    0.88    5.01
  12   4 -20    1.24    5.02
 -12  -4  20    0.01    6.84
  12  -4 -21    7.17    5.98
  12   4 -21   10.31    6.05
  12  -4 -22   22.07    8.46
  12   4 -22   12.51    6.85
 -12  -4  22    5.95    7.49
  12  -4 -23    5.47    6.23
  12   4 -23    8.32    6.80
 -12  -4  23    3.86    7.77
  12  -4 -24   -0.57    5.09
  12   4 -24   -3.83    6.66
 -12  -4  24   -3.07    6.81
  12  -4 -25   -0.33    5.81
  12   4 -25    0.84    4.62
 -12  -4  25    4.60    6.10
  12  -4 -26    9.24    7.48
  12   4 -26   15.39    7.83
  12  -4 -27   -1.93    6.38
  12   4 -27   -2.26    6.69
  12  -5  -1    0.16    4.50
  12   5  -1    4.19    5.16
 -12  -5   1    5.48    6.00
  12  -5  -2   13.71    7.07
  12   5  -2   -1.28    4.62
 -12  -5   2   10.36    7.08
  12  -5  -3   13.66    6.59
  12   5  -3   26.06    7.74
 -12  -5   3   16.66    7.42
  12  -5  -4   12.55    6.40
  12   5  -4    8.52    6.22
 -12  -5   4    2.24    6.87
  12  -5  -5    9.79    5.39
  12   5  -5    5.79    5.08
 -12  -5   5    9.44    7.21
  12  -5  -6   -0.46    4.15
  12   5  -6   -1.94    4.80
 -12  -5   6   -1.89    6.04
  12  -5  -7    0.99    4.96
  12   5  -7   14.07    6.59
 -12  -5   7    5.91    6.10
  12  -5  -8   22.09    8.11
  12   5  -8   23.27    7.79
 -12  -5   8   20.49    8.64
  12  -5  -9   32.03    8.30
  12   5  -9   19.89    7.33
 -12  -5   9   15.73    7.94
  12  -5 -10    0.31    4.55
  12   5 -10   15.35    5.99
 -12  -5  10    8.60    7.05
  12  -5 -11    1.66    4.95
  12   5 -11   -3.81    5.15
 -12  -5  11   -1.45    6.10
  12  -5 -12    1.26    5.39
  12   5 -12   -0.79    4.35
 -12  -5  12   -2.40    6.86
  12  -5 -13   28.45    8.71
  12   5 -13   28.84    8.80
 -12  -5  13   18.73    9.43
  12  -5 -14   18.45    7.98
  12   5 -14   11.89    6.50
 -12  -5  14   21.21    8.66
  12  -5 -15    0.42    5.24
  12   5 -15    0.78    4.90
 -12  -5  15    3.00    5.66
  12  -5 -16    7.93    6.26
  12   5 -16    1.65    6.08
 -12  -5  16    3.97    6.51
  12  -5 -17    4.66    5.84
  12   5 -17    3.61    5.88
 -12  -5  17    8.74    7.47
  12  -5 -18    7.32    6.21
  12   5 -18    8.20    5.88
 -12  -5  18    1.77    7.10
  12  -5 -19   -1.20    5.31
  12   5 -19   -1.72    4.53
 -12  -5  19   -2.85    7.76
  12  -5 -20   10.64    7.21
  12   5 -20    1.73    5.32
 -12  -5  20    6.79    7.42
  12  -5 -21    0.68    5.62
  12   5 -21   -1.61    5.89
 -12  -5  21   -1.88    5.92
  12  -5 -22    0.97    5.34
  12   5 -22    5.11    6.10
 -12  -5  22    0.27    6.67
  12  -5 -23   -1.44    4.96
  12   5 -23   -0.50    5.42
 -12  -5  23   -0.09    6.61
  12  -5 -24    8.79    6.27
  12   5 -24   14.58    6.73
 -12  -5  24   -2.80    7.20
  12  -5 -25   -1.49    5.54
  12   5 -25    1.30    5.60
 -12  -5  25    2.28    6.22
  12  -5 -26   -2.57    5.33
  12   5 -26   -0.56    6.31
 -12  -5  26   -2.86    6.84
  12   5 -27   -1.27    5.45
 -12  -5  27   -1.75    5.21
  12  -6  -1   33.95    8.75
  12   6  -1   38.54    9.41
 -12  -6   1   26.63    9.18
  12  -6  -2   11.92    6.14
  12   6  -2    1.79    5.06
 -12  -6   2   10.37    7.23
  12  -6  -3    7.92    5.14
  12   6  -3    6.38    5.28
 -12  -6   3    8.53    6.19
  12  -6  -4   -0.70    4.75
  12   6  -4   -1.57    4.62
 -12  -6   4   -1.38    5.20
  12  -6  -5   38.69    9.63
  12   6  -5   27.55    8.69
 -12  -6   5   36.97   10.06
  12  -6  -6   26.46    7.24
  12   6  -6    4.67    5.42
 -12  -6   6   10.54    7.42
  12  -6  -7   17.22    6.64
  12   6  -7   25.10    7.47
 -12  -6   7    7.70    6.89
  12  -6  -8    0.61    4.83
  12   6  -8    5.66    5.32
 -12  -6   8    5.16    6.31
  12  -6  -9    0.13    4.77
  12   6  -9    2.11    5.51
  12  -6 -10    5.12    5.05
  12   6 -10    9.51    6.29
  12  -6 -11   53.11   11.43
  12   6 -11   45.07   11.20
 -12  -6  11   44.08   11.81
  12  -6 -12   13.22    7.13
  12   6 -12   16.01    7.34
 -12  -6  12    6.75    7.25
  12  -6 -13   -0.14    4.89
  12   6 -13    0.58    4.57
 -12  -6  13    1.32    6.22
  12  -6 -14   -0.01    5.32
  12   6 -14   -0.36    4.82
 -12  -6  14    1.08    6.26
  12  -6 -15    6.65    5.34
  12   6 -15    1.84    5.91
 -12  -6  15    3.41    7.10
  12  -6 -16    3.81    5.21
  12   6 -16   -0.12    4.87
 -12  -6  16   -0.81    5.59
  12  -6 -17   10.61    6.69
  12   6 -17    3.10    5.40
 -12  -6  17    4.51    6.98
  12  -6 -18    4.59    7.00
  12   6 -18   16.82    7.96
 -12  -6  18    8.26    6.63
  12  -6 -19   -3.47    6.00
  12   6 -19   -2.07    5.60
 -12  -6  19   -1.10    6.89
  12  -6 -20    0.13    5.87
  12   6 -20   -0.25    6.22
 -12  -6  20    0.81    7.23
  12  -6 -21    2.83    5.34
  12   6 -21   11.13    6.45
 -12  -6  21   12.37    7.39
  12  -6 -22    5.16    6.04
  12   6 -22    0.69    5.71
 -12  -6  22    0.03    5.88
  12  -6 -23   -4.09    6.07
  12   6 -23    6.64    5.77
 -12  -6  23   -2.68    7.16
  12  -6 -24   -2.01    6.21
  12   6 -24   -2.15    5.75
 -12  -6  24   -1.94    5.91
  12  -6 -25   -1.35    5.25
  12   6 -25    0.60    6.13
 -12  -6  25   -0.35    5.66
  12  -6 -26   -3.64    5.96
  12   6 -26   14.82    5.99
 -12  -6  26    0.74    7.59
 -12  -6  27    9.78    8.40
 -12  -6  28   -0.25    5.87
 -12  -6  29   -0.43    6.18
  12  -7  -1   15.10    6.19
  12   7  -1    5.99    5.38
 -12  -7   1   11.00    6.70
  12  -7  -2    6.00    5.70
  12   7  -2    3.00    5.31
 -12  -7   2    3.74    7.25
  12  -7  -3   21.40    7.23
  12   7  -3   22.46    7.67
 -12  -7   3   23.45    8.57
  12  -7  -4    1.70    4.52
  12   7  -4    1.80    4.83
 -12  -7   4   -0.42    6.21
  12  -7  -5    0.34    4.11
  12   7  -5    6.59    4.97
 -12  -7   5    5.71    6.41
  12  -7  -6    0.64    4.82
  12   7  -6   -0.79    4.34
 -12  -7   6   -3.27    6.25
  12  -7  -7    5.96    5.79
  12   7  -7   14.06    6.32
 -12  -7   7    5.92    6.17
  12  -7  -8    1.37    4.79
  12   7  -8    2.10    4.93
 -12  -7   8    1.34    5.64
  12  -7  -9   39.15    9.97
  12   7  -9   42.09   10.23
 -12  -7   9   38.41   10.70
  12  -7 -10    2.16    5.17
  12   7 -10   -0.30    5.09
 -12  -7  10   -0.06    5.33
  12  -7 -11    0.39    5.44
  12   7 -11   -2.14    5.00
 -12  -7  11   -3.63    6.12
  12  -7 -12    0.42    4.51
  12   7 -12   10.05    5.97
 -12  -7  12    5.69    7.29
  12  -7 -13    3.69    5.55
  12   7 -13   -1.72    4.67
 -12  -7  13    5.67    6.18
  12  -7 -14   11.31    6.66
  12   7 -14    1.60    4.86
 -12  -7  14   10.12    7.62
  12  -7 -15   11.60    7.21
  12   7 -15   18.84    7.73
 -12  -7  15    8.23    7.20
  12  -7 -16   -2.49    4.89
  12   7 -16   -0.45    6.13
 -12  -7  16    0.80    4.62
  12  -7 -17   -0.82    3.74
  12   7 -17    2.22    5.62
 -12  -7  17    0.95    5.51
  12  -7 -18    2.03    6.10
  12   7 -18   -1.37    5.35
 -12  -7  18    1.80    6.36
  12  -7 -19    7.87    6.74
  12   7 -19   -0.62    4.77
 -12  -7  19    3.36    6.86
  12  -7 -20   -3.45    6.58
  12   7 -20    8.79    6.41
 -12  -7  20    0.63    6.27
  12  -7 -21   -3.00    5.94
  12   7 -21    4.73    6.11
 -12  -7  21   -1.76    5.90
  12  -7 -22    3.25    6.25
  12   7 -22   -0.47    5.82
 -12  -7  22    5.47    6.97
  12  -7 -23    8.35    6.60
  12   7 -23   -1.44    5.41
 -12  -7  23    3.10    6.97
  12  -7 -24   -0.97    5.92
  12   7 -24    1.95    5.54
 -12  -7  24    4.26    7.00
  12  -7 -25   -3.00    6.27
  12   7 -25   -0.84    4.97
 -12  -7  25    0.04    6.61
  12  -7 -26    3.48    6.73
  12   7 -26   -2.76    5.83
 -12  -7  26    6.04    7.21
 -12  -7  27    0.02    6.03
  12  -8  -1   17.42    7.42
  12   8  -1   11.29    6.40
 -12  -8   1   25.53    7.99
  12  -8  -2   -0.79    4.18
  12   8  -2    1.86    5.41
 -12  -8   2   -0.23    5.21
  12  -8  -3    0.11    4.60
  12   8  -3    2.65    5.35
 -12  -8   3    2.96    5.12
  12  -8  -4    3.07    4.83
  12   8  -4   -2.03    4.85
 -12  -8   4    0.27    5.90
  12  -8  -5   12.32    6.45
  12   8  -5   21.85    7.97
 -12  -8   5   13.68    7.87
  12  -8  -6    7.62    5.60
  12   8  -6    0.31    4.54
 -12  -8   6   -2.23    5.49
  12  -8  -7   42.50    9.14
  12   8  -7   12.26    6.62
 -12  -8   7   29.27    8.61
  12  -8  -8   -0.93    3.90
  12   8  -8   -1.81    4.09
 -12  -8   8    6.69    6.59
  12  -8  -9    2.92    5.32
  12   8  -9    1.55    4.50
 -12  -8   9    2.72    6.24
  12  -8 -10    5.63    5.30
  12   8 -10   -0.87    5.01
 -12  -8  10   -3.09    6.00
  12  -8 -11   40.76    8.99
  12   8 -11    2.07    4.95
 -12  -8  11   12.91    7.46
  12  -8 -12   -3.14    5.71
  12   8 -12    3.12    5.04
 -12  -8  12    3.44    5.09
  12  -8 -13   10.33    6.03
 -12  -8  13   -3.18    6.24
  12  -8 -14    1.61    4.68
  12   8 -14    0.36    4.77
 -12  -8  14    0.33    6.11
  12  -8 -15   18.57    7.44
  12   8 -15    5.31    6.08
 -12  -8  15    3.34    6.21
  12  -8 -16    0.38    5.59
  12   8 -16   -3.77    6.15
 -12  -8  16   -3.06    6.38
  12  -8 -17   11.97    6.81
  12   8 -17    4.64    6.06
 -12  -8  17    7.93    6.60
  12  -8 -18    1.11    5.79
  12   8 -18   -0.46    5.71
 -12  -8  18   -0.60    5.05
  12  -8 -19    3.05    6.18
  12   8 -19    1.72    4.55
 -12  -8  19   -3.08    5.84
  12  -8 -20    7.10    6.56
  12   8 -20   -2.76    6.30
 -12  -8  20    2.89    5.44
  12  -8 -21    7.21    6.50
  12   8 -21   16.35    7.84
 -12  -8  21    9.89    7.45
  12  -8 -22   -3.39    6.38
  12   8 -22    3.20    5.80
 -12  -8  22    2.21    6.29
  12  -8 -23   -0.67    6.18
  12   8 -23   -0.12    6.34
 -12  -8  23    0.01    6.01
  12  -8 -24   -2.85    5.97
  12   8 -24    1.98    5.16
 -12  -8  24    4.57    6.25
  12  -8 -25   -1.18    5.79
  12   8 -25   -0.45    5.79
  12   8 -26    2.31    5.32
  12  -9  -1   -1.77    4.74
 -12  -9   1   -0.01    5.05
  12  -9  -2    1.86    5.22
 -12  -9   2   -0.27    4.41
  12  -9  -3   26.29    8.19
 -12  -9   3   22.41    8.27
  12  -9  -4   -1.33    4.92
 -12  -9   4   -2.44    5.61
  12  -9  -5    2.10    4.81
 -12  -9   5   17.03    7.56
  12  -9  -6    0.23    4.19
 -12  -9   6   -1.85    5.59
  12  -9  -7    3.94    5.46
  12   9  -7   -0.49    4.49
 -12  -9   7    1.39    5.44
  12  -9  -8   -3.12    5.40
  12   9  -8    0.83    3.94
 -12  -9   8    8.32    6.14
  12  -9  -9   21.05    7.57
  12   9  -9   10.82    6.49
 -12  -9   9   18.61    7.81
  12  -9 -10   -1.29    4.92
  12   9 -10   -0.30    4.43
 -12  -9  10   -1.48    5.79
  12  -9 -11    5.95    5.58
  12   9 -11    3.04    5.04
 -12  -9  11    0.31    5.63
  12  -9 -12   -0.91    4.92
  12   9 -12   -0.01    4.26
 -12  -9  12   -1.80    5.92
  12  -9 -13   13.27    6.66
  12   9 -13    9.94    6.16
 -12  -9  13   13.25    7.06
  12  -9 -14   -0.31    4.57
  12   9 -14    0.51    5.26
 -12  -9  14    2.34    6.84
  12  -9 -15    7.20    6.28
  12   9 -15    2.89    4.88
 -12  -9  15    8.43    6.30
  12  -9 -16    2.09    5.62
  12   9 -16   -1.58    5.95
 -12  -9  16    1.75    6.30
  12  -9 -17   -0.64    5.48
  12   9 -17   -2.85    6.39
 -12  -9  17   -1.70    4.52
  12  -9 -18   -0.79    5.31
  12   9 -18   -3.80    5.54
 -12  -9  18    5.52    6.64
  12  -9 -19   13.51    6.94
  12   9 -19    9.89    7.30
 -12  -9  19   14.36    8.03
  12  -9 -20   -0.59    4.87
  12   9 -20   -0.91    5.97
 -12  -9  20   -0.52    7.00
  12  -9 -21    7.64    7.07
  12   9 -21    1.33    4.92
  12  -9 -22    1.54    4.81
  12   9 -22    2.16    5.57
  12  -9 -23   -2.39    5.83
  12   9 -23    5.33    6.28
  12  -9 -24    0.16    5.12
  12   9 -24   -2.79    4.84
  12  -9 -25    3.25    5.33
  12   9 -25   -0.35    4.82
  12 -10  -1    5.16    5.49
 -12 -10   1    7.47    6.75
  12 -10  -2    1.29    4.99
 -12 -10   2    0.87    4.16
  12 -10  -3    0.10    4.66
 -12 -10   3    2.07    5.39
  12 -10  -4    1.66    5.42
 -12 -10   4   -2.51    5.88
  12 -10  -5   14.55    6.72
 -12 -10   5   14.73    7.53
  12 -10  -6    4.25    5.07
 -12 -10   6   -0.42    4.66
  12 -10  -7    9.14    5.93
 -12 -10   7   14.26    7.85
  12 -10  -8   -2.95    4.94
 -12 -10   8    1.05    6.52
  12 -10  -9    6.12    5.37
 -12 -10   9    2.15    5.89
  12 -10 -10   -0.73    4.77
 -12 -10  10   -0.01    5.35
  12 -10 -11   19.16    7.39
 -12 -10  11    7.20    6.55
  12 -10 -12    0.52    4.29
 -12 -10  12    0.23    6.54
  12 -10 -13    2.01    5.08
 -12 -10  13    0.06    5.10
  12 -10 -14    0.69    5.36
 -12 -10  14   -0.38    5.06
  12 -10 -15    3.65    5.47
 -12 -10  15   -1.09    6.49
  12 -10 -16   -2.33    5.33
 -12 -10  16    1.02    5.32
  12 -10 -17   11.55    7.25
  12 -10 -18   -1.51    5.37
  12 -10 -19   -2.06    5.50
  12 -10 -20    3.25    4.72
  12 -11  -1   -0.92    4.39
 -12 -11   1   -2.34    5.89
  12 -11  -2    0.12    5.03
 -12 -11   2    0.88    4.78
  12 -11  -3    8.27    5.65
 -12 -11   3    2.25    5.58
  12 -11  -4    0.53    4.04
 -12 -11   4    3.23    5.42
  12 -11  -5   12.84    5.99
 -12 -11   5   -2.17    6.30
 -12 -11   6   -1.25    4.70
 -12 -11   7    2.44    4.92
 -12 -11   8    4.00    6.42
 -12 -11   9    2.37    5.68
 -12 -11  10    0.61    5.82
 -12 -11  11    6.21    5.22
  11   0  -1  148.48   22.77
  11   0  -2   -1.63    4.36
  11   0  -3   27.32    8.30
  11   0  -4   -1.16    5.22
  11   0  -5  141.75   21.91
  11   0  -6   -0.21    3.21
  11   0  -7   -1.35    5.08
  11   0  -8   -3.33    5.20
  11   0  -9   39.25    9.66
  11   0 -10   -1.85    5.95
  11   0 -11   63.21   13.08
  11   0 -12   -1.38    4.82
  11   0 -13    5.99    4.91
  11   0 -14   -2.61    6.91
  11   0 -15   37.52    9.48
  11   0 -16    0.70    4.62
 -11   0  17    8.91    6.94
  11   0 -17    5.23    5.41
  11   0 -18    0.40    5.76
  11   0 -19   21.79    7.84
  11   0 -20   -2.52    6.38
  11   0 -21   27.02    8.16
  11   0 -22    3.27    6.14
  11   0 -23   -3.85    6.75
  11   0 -24    0.07    5.94
  11   0 -25   22.04    8.03
  11   0 -26    1.09    5.29
  11   0 -27    4.64    6.00
  11   0 -28   -2.98    6.76
  11   0 -29   -2.62    6.46
  11   0 -30   -3.40    6.87
 -11   1   1   98.69   18.73
  11  -1  -1  125.84   18.00
  11   1  -1   90.47   16.88
 -11   1   2    6.98    6.79
  11  -1  -2    1.11    4.80
  11   1  -2    8.27    4.83
 -11   1   3   46.60   12.06
  11  -1  -3   65.55   12.01
  11   1  -3   61.69   12.10
 -11   1   4    1.08    5.08
  11  -1  -4   -0.32    3.92
  11   1  -4   -1.55    4.31
 -11   1   5    4.59    5.19
  11  -1  -5    4.94    5.41
  11   1  -5    2.80    5.14
 -11   1   6    8.54    6.95
  11  -1  -6   -0.18    4.78
  11   1  -6   -2.23    4.90
 -11   1   7   38.45   11.62
  11  -1  -7   47.79   11.51
  11   1  -7   69.48   12.27
 -11   1   8    1.04    5.92
  11  -1  -8   -0.96    5.29
  11   1  -8    3.38    4.40
 -11  -1   8    4.81    5.24
 -11   1   9   23.44    9.84
  11  -1  -9   56.07   10.71
  11   1  -9   47.80   10.39
 -11  -1   9   34.72   10.25
 -11   1  10   -0.72    5.67
  11  -1 -10   -3.18    5.16
  11   1 -10   -0.09    3.96
 -11  -1  10   -1.68    5.66
 -11   1  11    9.63    6.59
  11  -1 -11   12.68    5.76
  11   1 -11   12.76    5.88
 -11  -1  11    7.08    6.71
 -11   1  12    8.95    6.93
  11  -1 -12    8.38    5.76
  11   1 -12    5.77    6.51
 -11  -1  12    4.99    6.22
 -11   1  13   43.59   11.61
  11  -1 -13   52.94   11.23
  11   1 -13   40.60   10.61
 -11  -1  13   31.90   10.78
 -11   1  14    1.22    6.04
  11  -1 -14    3.24    4.90
  11   1 -14   -0.00    4.37
 -11  -1  14    4.59    5.78
  11  -1 -15   -2.74    5.16
  11   1 -15    1.62    5.65
 -11  -1  15   -5.62    7.25
  11  -1 -16   -3.18    6.71
  11   1 -16   -2.83    5.67
 -11  -1  16    1.71    5.79
  11  -1 -17   27.67    8.70
  11   1 -17   25.53    8.65
 -11  -1  17   13.27    7.83
  11  -1 -18    2.87    4.54
  11   1 -18   -3.32    5.84
 -11  -1  18    3.99    5.47
  11  -1 -19    6.39    6.21
  11   1 -19   22.68    7.52
 -11  -1  19    9.31    6.50
  11  -1 -20   -2.30    5.58
  11   1 -20   -0.39    4.82
 -11  -1  20   -0.56    5.16
  11  -1 -21   -0.97    4.78
  11   1 -21   -2.38    4.86
  11  -1 -22   -0.88    5.01
  11   1 -22    3.09    4.95
  11  -1 -23   34.90   10.16
  11   1 -23   28.72    9.81
  11  -1 -24    3.24    5.95
  11   1 -24   -1.11    4.29
  11  -1 -25    9.45    6.31
  11   1 -25    3.21    5.89
  11  -1 -26   -2.32    5.74
  11   1 -26   -2.33    6.12
  11  -1 -27   11.65    6.42
  11   1 -27   11.68    8.30
  11  -1 -28    1.69    6.24
  11   1 -28    6.68    6.22
  11  -1 -29    6.31    7.58
  11   1 -29    3.70    5.71
  11  -1 -30    3.22    4.70
  11   1 -30   -2.71    5.74
 -11   2   1   26.89    9.27
  11  -2  -1   27.86    8.69
  11   2  -1   29.66    7.88
 -11  -2   1   34.77    9.38
 -11   2   2   -0.89    4.52
  11  -2  -2   -0.46    4.68
  11   2  -2    1.62    4.27
 -11  -2   2   -1.30    5.84
 -11   2   3   16.52    7.71
  11  -2  -3   27.52    7.48
  11   2  -3   18.97    7.40
 -11  -2   3   12.71    7.06
 -11   2   4   23.73    8.61
  11  -2  -4    7.29    5.09
  11   2  -4    4.12    5.24
 -11  -2   4    0.74    6.43
 -11   2   5  104.02   16.17
  11  -2  -5   75.94   13.49
  11   2  -5   74.05   13.55
 -11  -2   5   43.60   12.58
 -11   2   6   27.01    9.20
  11  -2  -6   25.45    7.95
  11   2  -6   19.29    7.18
 -11  -2   6   14.50    7.94
 -11   2   7    1.11    4.61
  11  -2  -7   19.31    6.44
  11   2  -7   19.91    6.85
 -11  -2   7    3.90    6.90
 -11   2   8   21.68    8.86
  11  -2  -8   19.35    6.94
  11   2  -8   21.95    7.70
 -11  -2   8    6.75    6.47
 -11   2   9   29.40   10.23
  11  -2  -9   36.76    9.41
  11   2  -9   50.46   10.27
 -11  -2   9   38.59   11.15
  11  -2 -10   12.64    5.79
  11   2 -10    6.26    5.43
 -11  -2  10    6.95    7.07
  11  -2 -11   42.88   10.20
  11   2 -11   33.28    9.40
 -11  -2  11   42.39   11.14
  11  -2 -12   -0.00    4.80
  11   2 -12    7.29    5.25
 -11  -2  12    1.34    5.20
  11  -2 -13    0.83    5.55
  11   2 -13    8.10    5.92
 -11  -2  13   -0.08    4.64
  11  -2 -14    3.17    5.78
  11   2 -14    4.76    4.49
 -11  -2  14    8.19    6.14
  11  -2 -15   35.20    8.91
  11   2 -15   20.69    8.40
 -11  -2  15   22.05    9.16
  11  -2 -16   15.83    6.44
  11   2 -16    1.88    5.80
 -11  -2  16   15.01    8.29
  11  -2 -17    3.05    5.60
  11   2 -17   20.65    7.24
 -11  -2  17   12.95    7.11
  11  -2 -18    1.09    4.90
  11   2 -18   -2.15    5.70
 -11  -2  18    0.18    4.39
  11  -2 -19   17.99    7.09
  11   2 -19   20.47    7.30
 -11  -2  19   12.68    7.24
  11  -2 -20   -3.06    5.28
  11   2 -20    7.22    6.43
 -11  -2  20   -1.39    6.01
  11  -2 -21   23.72    8.30
  11   2 -21   48.96   11.05
 -11  -2  21    1.73    7.70
  11  -2 -22    2.87    5.43
  11   2 -22   -2.22    5.07
 -11  -2  22    0.38    5.12
  11  -2 -23   -2.59    5.40
  11   2 -23   -1.22    6.62
 -11  -2  23   -1.53    7.53
  11  -2 -24    5.24    5.14
  11   2 -24    6.86    6.51
  11  -2 -25    7.27    6.00
  11   2 -25    7.71    6.01
  11  -2 -26    9.34    7.97
  11   2 -26    3.91    7.04
  11  -2 -27   12.96    6.76
  11   2 -27    0.48    4.90
  11  -2 -28    1.53    5.58
  11   2 -28    1.19    5.33
  11  -2 -29    2.65    7.02
  11   2 -29   20.88    7.93
  11  -2 -30    3.02    6.08
  11   2 -30    7.16    6.56
  11  -3  -1   14.04    6.02
  11   3  -1   23.88    7.38
 -11  -3   1   -2.27    6.76
  11  -3  -2   29.40    8.03
  11   3  -2   11.47    6.13
 -11  -3   2   33.71    8.92
  11  -3  -3   89.99   15.48
  11   3  -3   84.51   14.96
 -11  -3   3   75.81   15.71
  11  -3  -4    7.46    5.74
  11   3  -4   23.08    6.26
 -11  -3   4    1.24    5.13
  11  -3  -5    2.72    3.81
  11   3  -5    5.07    5.07
 -11  -3   5    4.41    5.69
  11  -3  -6    0.83    4.20
  11   3  -6   10.60    6.06
 -11  -3   6    0.44    6.84
  11  -3  -7   72.96   12.87
  11   3  -7   59.46   12.58
 -11  -3   7   54.26   12.89
  11  -3  -8    6.84    6.12
  11   3  -8    8.27    5.78
 -11  -3   8   26.29    8.40
  11  -3  -9   14.30    6.35
  11   3  -9   14.21    7.00
 -11  -3   9   14.33    7.82
  11  -3 -10    7.75    5.71
  11   3 -10    2.27    5.83
 -11  -3  10    1.79    6.29
  11  -3 -11   14.93    6.68
  11   3 -11    5.53    6.38
 -11  -3  11   20.55    8.34
  11  -3 -12    9.37    5.94
  11   3 -12   13.37    6.71
 -11  -3  12    8.17    6.85
  11  -3 -13   28.62    8.13
  11   3 -13   29.30    8.48
 -11  -3  13   16.68    8.06
  11  -3 -14   -0.69    5.18
  11   3 -14   -1.65    3.66
 -11  -3  14    1.89    6.51
  11  -3 -15   -0.24    4.68
  11   3 -15   -0.17    5.00
 -11  -3  15   -0.27    7.10
  11  -3 -16    5.58    5.02
  11   3 -16    1.13    5.25
 -11  -3  16   -1.94    5.42
  11  -3 -17   13.23    6.65
  11   3 -17   26.31    9.01
 -11  -3  17    3.50    6.89
  11  -3 -18    4.20    5.25
  11   3 -18    4.05    5.01
 -11  -3  18    4.35    6.50
  11  -3 -19   11.70    7.07
  11   3 -19   11.23    6.28
 -11  -3  19   -1.63    6.26
  11  -3 -20    0.10    4.43
  11   3 -20    5.51    5.59
 -11  -3  20   -1.61    6.09
  11  -3 -21    0.05    5.36
  11   3 -21    2.89    5.84
 -11  -3  21   -3.85    7.38
  11  -3 -22    6.64    6.49
  11   3 -22    7.08    6.00
 -11  -3  22    2.09    7.56
  11  -3 -23   44.57   11.00
  11   3 -23   40.83   10.03
 -11  -3  23   18.58    9.32
  11  -3 -24   -1.56    6.01
  11   3 -24   20.98    8.40
 -11  -3  24    3.05    6.67
  11  -3 -25    2.21    6.01
  11   3 -25    0.17    5.59
 -11  -3  25    1.28    5.96
  11  -3 -26    0.92    5.07
  11   3 -26   -0.78    6.57
  11  -3 -27   13.11    9.38
  11   3 -27   24.11    9.09
  11  -3 -28    2.16    5.29
  11   3 -28    1.62    6.38
  11  -3 -29    6.09    7.11
  11   3 -29    2.41    5.04
  11  -3 -30    3.20    5.54
  11   3 -30    6.16    7.71
  11  -4  -1   50.20   10.04
  11   4  -1   32.71    9.03
 -11  -4   1   43.23   10.42
  11  -4  -2    4.30    4.75
  11   4  -2   -0.37    3.84
 -11  -4   2   -1.18    5.50
  11  -4  -3    4.22    4.34
  11   4  -3   10.91    5.59
 -11  -4   3    5.11    5.73
  11  -4  -4   16.06    6.32
  11   4  -4    8.41    5.53
 -11  -4   4    0.80    5.76
  11  -4  -5   88.33   14.75
  11   4  -5   70.66   13.76
 -11  -4   5   66.32   14.40
  11  -4  -6    1.39    4.62
  11   4  -6   16.25    6.86
 -11  -4   6    5.10    6.38
  11  -4  -7   12.64    6.73
  11   4  -7   13.98    5.97
 -11  -4   7    8.98    7.10
  11  -4  -8    3.93    5.20
  11   4  -8   12.35    5.45
 -11  -4   8    4.17    5.62
  11  -4  -9   54.40   10.76
  11   4  -9   48.49   10.31
 -11  -4   9   23.18    9.35
  11  -4 -10    2.62    5.52
  11   4 -10   26.38    7.14
 -11  -4  10    6.33    6.21
  11  -4 -11   11.50    6.69
  11   4 -11   18.77    7.38
 -11  -4  11   43.47   10.90
  11  -4 -12   -0.78    3.73
  11   4 -12    0.34    5.35
 -11  -4  12   -0.02    6.20
  11  -4 -13    1.28    3.72
  11   4 -13   -0.88    5.34
 -11  -4  13    2.24    6.22
  11  -4 -14    2.94    5.27
  11   4 -14    0.41    4.14
 -11  -4  14   11.56    7.50
  11  -4 -15   15.22    7.25
  11   4 -15   33.40    9.24
 -11  -4  15   18.63    7.84
  11  -4 -16    4.85    5.44
  11   4 -16   10.06    6.00
 -11  -4  16    9.85    7.45
  11  -4 -17    1.57    4.47
  11   4 -17    0.31    4.26
 -11  -4  17    7.72    5.59
  11  -4 -18    3.99    5.55
  11   4 -18    1.49    7.13
 -11  -4  18   -3.08    6.12
  11  -4 -19   -0.98    6.06
  11   4 -19    5.48    5.14
 -11  -4  19    2.79    6.58
  11  -4 -20   -1.16    5.55
  11   4 -20    1.57    5.71
 -11  -4  20    1.93    5.34
  11  -4 -21   19.72    8.38
  11   4 -21   10.61    6.81
 -11  -4  21   11.14    8.28
  11  -4 -22    3.91    5.04
  11   4 -22    2.62    6.56
 -11  -4  22    0.51    6.02
  11  -4 -23    2.31    6.59
  11   4 -23    5.47    4.83
 -11  -4  23   -0.17    6.66
  11  -4 -24   -1.79    6.12
  11   4 -24    5.78    6.78
 -11  -4  24    7.60    7.72
  11  -4 -25   11.30    6.78
  11   4 -25    8.82    6.35
 -11  -4  25   17.74    8.76
  11  -4 -26    5.17    6.95
  11   4 -26    7.53    6.76
 -11  -4  26   12.48    7.56
  11  -4 -27   12.11    7.20
  11   4 -27    5.91    7.50
 -11  -4  27   -2.08    6.78
  11  -4 -28   -0.94    5.73
  11   4 -28   -1.56    6.23
  11  -4 -29    2.20    6.02
  11   4 -29    3.47    6.76
  11  -4 -30    2.44    6.27
  11  -5  -1    2.83    4.95
  11   5  -1    1.80    4.36
 -11  -5   1    1.89    5.79
  11  -5  -2   50.22   10.68
  11   5  -2   45.06   10.18
 -11  -5   2   44.84   11.31
  11  -5  -3   48.84   11.16
  11   5  -3   55.60   11.57
 -11  -5   3   61.82   12.64
  11  -5  -4    6.85    4.85
  11   5  -4    4.87    4.64
 -11  -5   4    0.11    5.34
  11  -5  -5    3.75    4.77
  11   5  -5    0.79    3.52
 -11  -5   5    2.34    5.28
  11  -5  -6   12.86    5.52
  11   5  -6   18.56    6.99
 -11  -5   6   11.82    7.12
  11  -5  -7   33.20    8.96
  11   5  -7   28.56    8.42
 -11  -5   7   26.41    9.29
  11  -5  -8    9.31    5.52
  11   5  -8    9.53    6.04
 -11  -5   8   15.29    6.77
  11  -5  -9   17.58    7.47
  11   5  -9   31.11    8.33
 -11  -5   9   22.72    8.47
  11  -5 -10    6.83    5.89
  11   5 -10   -0.54    4.27
 -11  -5  10    0.46    6.05
  11  -5 -11   13.05    6.62
  11   5 -11    8.66    6.22
 -11  -5  11   12.67    7.21
  11  -5 -12   26.08    7.51
  11   5 -12   19.02    7.70
 -11  -5  12   16.38    7.70
  11  -5 -13   34.57   10.14
  11   5 -13   45.64   10.64
 -11  -5  13   41.45   11.09
  11  -5 -14    1.03    4.96
  11   5 -14    2.81    5.12
 -11  -5  14   -1.12    5.84
  11  -5 -15   -4.28    6.29
  11   5 -15    0.92    3.32
 -11  -5  15   -1.95    5.67
  11  -5 -16   -3.66    5.84
  11   5 -16   -0.84    4.94
 -11  -5  16   -2.31    5.11
  11  -5 -17    4.74    5.77
  11   5 -17    3.75    5.31
 -11  -5  17    0.11    6.20
  11  -5 -18   11.39    6.59
 -11  -5  18   26.47    9.55
  11  -5 -19   17.00    8.16
  11   5 -19   12.53    7.01
 -11  -5  19   10.78    8.25
  11  -5 -20    0.65    4.94
  11   5 -20   -2.12    5.55
 -11  -5  20   -3.27    6.45
  11  -5 -21    3.81    5.85
  11   5 -21    2.98    6.15
 -11  -5  21    0.36    6.29
  11  -5 -22    7.19    6.46
  11   5 -22    5.20    6.10
 -11  -5  22   -1.17    5.84
  11  -5 -23    5.42    6.84
  11   5 -23   17.32    7.84
 -11  -5  23   31.32    9.99
  11  -5 -24   -0.87    5.43
  11   5 -24    3.70    5.37
 -11  -5  24    8.76    7.09
  11  -5 -25    0.95    5.25
  11   5 -25   -0.33    6.10
 -11  -5  25   -2.28    7.92
  11  -5 -26   -2.97    5.67
  11   5 -26    1.93    5.78
 -11  -5  26   -4.05    7.80
  11  -5 -27   -2.60    7.23
  11   5 -27    0.91    6.03
 -11  -5  27   10.83    7.11
  11  -5 -28   29.89    8.65
  11   5 -28   10.60    7.65
 -11  -5  28   13.81    9.16
  11  -5 -29   -1.02    5.86
  11   5 -29    6.41    6.24
 -11  -5  29    3.03    5.90
  11  -6  -1   21.85    7.64
  11   6  -1   24.35    7.32
 -11  -6   1   21.69    8.23
  11  -6  -2    0.29    4.41
  11   6  -2    1.78    4.20
 -11  -6   2    6.63    6.06
  11  -6  -3    2.12    4.08
  11   6  -3    7.35    5.01
 -11  -6   3    6.11    5.53
  11  -6  -4   37.46    9.03
  11   6  -4   37.21    9.09
 -11  -6   4   27.09    9.84
  11  -6  -5   10.30    5.95
  11   6  -5   15.90    6.72
 -11  -6   5   20.75    7.93
  11  -6  -6   26.59    7.58
  11   6  -6   23.22    7.37
 -11  -6   6   17.34    7.81
  11  -6  -7   -0.00    4.01
  11   6  -7    3.55    4.86
 -11  -6   7    4.03    6.93
  11  -6  -8    7.58    5.25
  11   6  -8   16.90    6.99
 -11  -6   8   10.46    5.95
  11  -6  -9   14.69    5.95
  11   6  -9   10.60    6.37
 -11  -6   9    9.15    6.97
  11  -6 -10   37.05    8.70
  11   6 -10    9.58    5.84
 -11  -6  10   25.91    8.96
  11  -6 -11    8.33    4.83
  11   6 -11   10.15    6.51
 -11  -6  11   10.01    6.63
  11  -6 -12    4.12    5.52
  11   6 -12    3.08    5.12
 -11  -6  12    0.18    5.81
  11  -6 -13    6.69    5.78
  11   6 -13    3.50    5.22
 -11  -6  13    4.11    6.84
  11  -6 -14   12.24    6.25
  11   6 -14   16.31    6.98
 -11  -6  14   18.97    8.75
  11  -6 -15   19.35    7.53
  11   6 -15   17.72    7.64
 -11  -6  15   13.45    7.75
  11  -6 -16   18.97    7.56
  11   6 -16   16.57    7.66
 -11  -6  16   31.42    9.40
  11  -6 -17    8.98    5.11
  11   6 -17   -1.95    5.38
 -11  -6  17    7.18    6.68
  11  -6 -18   -0.76    4.35
  11   6 -18   -0.25    5.09
 -11  -6  18   -0.97    6.45
  11  -6 -19    7.33    5.87
  11   6 -19    3.31    5.65
 -11  -6  19    3.28    7.26
  11  -6 -20    4.40    6.39
  11   6 -20   10.62    7.62
 -11  -6  20    7.48    8.06
  11  -6 -21    0.14    5.81
  11   6 -21   -0.20    6.18
 -11  -6  21    6.72    6.00
  11  -6 -22    8.98    6.18
  11   6 -22   11.85    6.59
 -11  -6  22    1.90    7.27
  11  -6 -23    4.92    5.76
  11   6 -23    1.47    4.82
 -11  -6  23    3.98    6.82
  11  -6 -24    5.17    5.36
  11   6 -24    3.53    5.98
 -11  -6  24   11.78    8.35
  11  -6 -25   -0.81    5.27
  11   6 -25   10.88    6.53
 -11  -6  25    3.77    6.47
  11  -6 -26   11.18    7.19
  11   6 -26    8.19    6.12
 -11  -6  26   10.05    8.28
  11  -6 -27   -3.80    6.14
  11   6 -27   -2.08    5.61
 -11  -6  27    2.22    6.02
  11  -6 -28    2.96    6.79
  11   6 -28    6.65    6.75
 -11  -6  28    0.36    6.09
  11  -6 -29    1.87    6.26
  11   6 -29    5.66    5.08
 -11  -6  29   -0.00    6.43
 -11  -6  30   -3.01    7.28
 -11  -6  31   -2.18    7.59
  11  -7  -1    7.28    5.53
  11   7  -1   20.69    6.39
 -11  -7   1    8.76    6.25
  11  -7  -2   26.09    7.53
  11   7  -2   33.49    8.40
 -11  -7   2   22.83    8.68
  11  -7  -3    0.95    4.90
  11   7  -3    1.78    4.75
 -11  -7   3    1.62    5.13
  11  -7  -4    9.44    6.05
  11   7  -4   32.15    8.24
 -11  -7   4    7.06    5.98
  11  -7  -5    8.00    5.52
  11   7  -5    0.59    4.81
 -11  -7   5   -2.31    5.19
  11  -7  -6   27.75    7.86
  11   7  -6   14.77    6.67
 -11  -7   6   19.08    7.18
  11  -7  -7   -2.21    4.76
  11   7  -7   -1.76    5.10
 -11  -7   7   -3.61    6.37
  11  -7  -8   42.65   10.20
  11   7  -8   63.67   11.22
 -11  -7   8   21.90    9.56
  11  -7  -9   28.25    8.06
  11   7  -9    4.86    5.25
 -11  -7   9   45.16   10.40
  11  -7 -10   -1.18    5.12
  11   7 -10   -3.94    5.58
 -11  -7  10    2.25    6.10
  11  -7 -11    5.59    5.50
  11   7 -11    3.08    4.99
 -11  -7  11    5.02    6.71
  11  -7 -12   22.44    8.01
  11   7 -12   35.10    8.83
 -11  -7  12   14.26    7.85
  11  -7 -13    8.65    5.17
  11   7 -13    7.92    6.37
 -11  -7  13    5.87    6.74
  11  -7 -14    1.71    4.77
  11   7 -14    1.78    5.91
 -11  -7  14    5.48    6.74
  11  -7 -15   -0.38    4.04
  11   7 -15   -2.30    5.35
 -11  -7  15   -1.27    5.40
  11  -7 -16   -2.88    5.12
  11   7 -16   -3.35    5.68
 -11  -7  16   -1.78    5.64
  11  -7 -17    3.79    6.12
  11   7 -17   10.85    6.62
 -11  -7  17   -0.35    5.58
  11  -7 -18   28.41    8.51
  11   7 -18    2.84    5.58
 -11  -7  18   22.18    9.26
  11  -7 -19   -2.66    4.91
  11   7 -19    4.87    5.89
 -11  -7  19    6.79    6.76
  11  -7 -20    0.89    4.72
  11   7 -20   -1.11    5.45
 -11  -7  20   -1.63    4.68
  11  -7 -21    4.13    6.15
  11   7 -21   -3.06    6.01
 -11  -7  21    5.86    7.61
  11  -7 -22   10.94    5.53
  11   7 -22    1.89    4.68
 -11  -7  22    3.03    7.16
  11  -7 -23    7.27    6.42
  11   7 -23    3.95    5.15
 -11  -7  23    2.40    7.25
  11  -7 -24   -1.66    6.59
  11   7 -24   12.39    7.10
 -11  -7  24    2.66    8.00
  11  -7 -25   -0.00    6.63
  11   7 -25    2.38    5.12
 -11  -7  25    4.69    7.73
  11  -7 -26   -5.06    6.07
  11   7 -26    0.98    5.83
 -11  -7  26    6.43    6.76
  11  -7 -27    4.62    6.43
  11   7 -27    3.84    5.36
 -11  -7  27   -4.30    7.45
  11  -7 -28   11.58    6.47
  11   7 -28    4.60    6.32
 -11  -7  28   -3.15    7.75
  11  -7 -29    5.61    6.69
  11   7 -29   -4.43    6.90
 -11  -7  29    1.25    6.45
 -11  -7  30   -1.43    5.64
  11  -8  -1   -1.62    4.10
  11   8  -1   -0.00    3.61
 -11  -8   1    5.32    6.21
  11  -8  -2    0.59    4.33
  11   8  -2    0.97    4.56
 -11  -8   2   14.67    6.89
  11  -8  -3   -2.60    4.07
  11   8  -3    0.26    3.94
 -11  -8   3   -3.55    6.11
  11  -8  -4   51.24   10.28
  11   8  -4   32.54    8.66
 -11  -8   4   24.58    8.88
  11  -8  -5    1.24    4.84
  11   8  -5    0.24    4.97
 -11  -8   5   -0.43    4.78
  11  -8  -6   25.03    7.95
  11   8  -6   29.07    8.04
 -11  -8   6   27.71    8.62
  11  -8  -7    6.76    6.01
  11   8  -7    1.99    4.12
 -11  -8   7    0.99    6.26
  11  -8  -8    1.26    4.98
  11   8  -8    3.50    4.63
 -11  -8   8   -1.94    5.54
  11  -8  -9   22.05    6.57
  11   8  -9    0.44    4.65
 -11  -8   9    2.07    5.91
  11  -8 -10   24.88    7.79
  11   8 -10   24.04    7.83
 -11  -8  10   18.21    8.23
  11  -8 -11   -1.60    4.49
  11   8 -11   -1.92    5.16
 -11  -8  11    2.26    5.39
  11  -8 -12    0.05    4.66
  11   8 -12   -0.27    3.71
 -11  -8  12    5.11    6.91
  11  -8 -13    8.53    5.99
  11   8 -13    2.93    5.25
 -11  -8  13    8.59    5.77
  11  -8 -14    0.04    4.01
  11   8 -14    0.23    4.49
 -11  -8  14    3.06    6.50
  11  -8 -15    8.10    6.34
  11   8 -15   14.57    6.43
 -11  -8  15   -1.35    5.76
  11  -8 -16   19.00    7.96
  11   8 -16   24.20    8.35
 -11  -8  16    9.29    7.45
  11  -8 -17    0.50    5.21
  11   8 -17   -0.01    4.98
 -11  -8  17   -2.34    5.93
  11  -8 -18    5.61    5.58
  11   8 -18    1.59    5.12
 -11  -8  18    5.68    5.86
  11  -8 -19    1.58    5.36
  11   8 -19    5.47    5.82
 -11  -8  19   -2.19    6.22
  11  -8 -20   15.33    7.00
  11   8 -20   26.42    8.88
 -11  -8  20    5.26    6.87
  11  -8 -21   -0.82    5.11
  11   8 -21   -3.79    5.73
 -11  -8  21   -3.47    7.03
  11  -8 -22   11.75    7.24
  11   8 -22    3.69    5.52
 -11  -8  22    6.59    7.21
  11  -8 -23   -0.71    6.45
  11   8 -23   -0.60    4.86
 -11  -8  23   -0.45    5.88
  11  -8 -24    1.26    5.67
  11   8 -24    4.18    5.55
 -11  -8  24    0.09    5.41
  11  -8 -25    1.89    5.91
  11   8 -25    1.81    5.72
 -11  -8  25   -2.53    7.79
  11  -8 -26    3.71    7.10
  11   8 -26    8.92    7.06
 -11  -8  26    6.89    6.64
  11  -8 -27    0.42    4.73
  11   8 -27   -3.93    5.58
 -11  -8  27   -0.29    5.92
  11  -8 -28   -1.13    5.73
  11   8 -28    9.60    7.16
  11  -9  -1    6.41    4.84
  11   9  -1   -0.69    4.76
 -11  -9   1    7.82    5.34
  11  -9  -2   45.05    9.98
  11   9  -2   39.69    9.38
 -11  -9   2   30.31    9.12
  11  -9  -3    1.51    4.64
  11   9  -3   -0.36    3.86
 -11  -9   3    2.98    5.04
  11  -9  -4   27.86    8.39
  11   9  -4   17.74    6.93
 -11  -9   4   17.01    7.47
  11  -9  -5   -1.32    4.11
  11   9  -5   -0.54    3.92
 -11  -9   5   -1.02    5.77
  11  -9  -6   13.06    5.93
  11   9  -6    9.73    5.94
 -11  -9   6    1.61    5.73
  11  -9  -7   -0.03    3.84
  11   9  -7   -0.59    4.57
 -11  -9   7    2.34    5.13
  11  -9  -8   32.18    8.75
  11   9  -8   22.48    8.26
 -11  -9   8   28.28    9.67
  11  -9  -9   -2.19    4.45
  11   9  -9    1.32    4.57
 -11  -9   9    3.10    5.46
  11  -9 -10   -1.53    5.54
  11   9 -10    0.21    5.02
 -11  -9  10   -0.17    4.84
  11  -9 -11   -2.53    4.62
  11   9 -11   -1.30    5.40
 -11  -9  11   -2.68    6.22
  11  -9 -12   17.62    7.18
  11   9 -12    7.98    5.76
 -11  -9  12   13.83    7.17
  11  -9 -13    4.76    5.18
  11   9 -13   -0.70    4.13
 -11  -9  13    0.85    4.82
  11  -9 -14    0.73    4.48
  11   9 -14    3.72    4.89
 -11  -9  14    1.36    6.68
  11  -9 -15    2.89    4.54
  11   9 -15   -0.67    4.46
 -11  -9  15    1.92    5.23
  11  -9 -16    2.19    5.15
  11   9 -16   -2.50    4.68
 -11  -9  16    4.86    6.31
  11  -9 -17   -3.73    5.32
  11   9 -17    2.72    5.43
 -11  -9  17    3.93    5.81
  11  -9 -18   23.78    8.38
  11   9 -18   27.04    8.66
 -11  -9  18   11.75    7.78
  11  -9 -19    9.18    6.25
  11   9 -19    2.53    4.99
 -11  -9  19   -1.48    5.52
  11  -9 -20   -0.00    4.60
  11   9 -20    0.60    4.93
 -11  -9  20   -1.34    6.04
  11  -9 -21   -1.55    5.57
  11   9 -21    2.31    5.50
 -11  -9  21   -0.99    5.56
  11  -9 -22    9.95    7.03
  11   9 -22    9.02    6.32
 -11  -9  22    7.62    7.41
  11  -9 -23   -0.65    4.80
  11   9 -23   -0.44    5.18
 -11  -9  23   -1.08    6.38
  11  -9 -24    0.43    6.21
  11   9 -24    4.27    5.86
 -11  -9  24   31.00    9.60
  11  -9 -25   -0.04    5.14
  11   9 -25    4.28    6.07
  11  -9 -26   -3.81    6.16
  11   9 -26   -3.51    6.26
  11  -9 -27   -4.18    6.42
  11   9 -27   -0.72    4.98
  11  -9 -28   12.32    7.77
  11   9 -28    8.78    7.19
  11 -10  -1    0.14    3.99
 -11 -10   1    2.60    6.06
  11 -10  -2    0.97    4.93
 -11 -10   2    2.25    4.85
  11 -10  -3   -0.64    3.97
 -11 -10   3    1.74    4.49
  11 -10  -4   14.71    6.70
 -11 -10   4   13.82    6.46
  11 -10  -5   -0.81    4.65
 -11 -10   5   -1.37    4.80
  11 -10  -6   16.19    6.60
 -11 -10   6   13.66    6.90
  11 -10  -7   -1.70    5.16
 -11 -10   7   -3.44    6.85
  11 -10  -8    7.28    4.78
 -11 -10   8    5.54    5.57
  11 -10  -9   -0.23    5.38
 -11 -10   9    1.47    4.63
  11 -10 -10   18.26    7.00
 -11 -10  10   20.74    8.09
  11 -10 -11   -1.52    4.94
 -11 -10  11   -2.92    6.15
  11 -10 -12    4.71    4.80
 -11 -10  12   -0.36    5.86
  11 -10 -13    3.48    5.37
 -11 -10  13   -0.92    5.67
  11 -10 -14    2.65    4.93
 -11 -10  14    1.30    5.29
  11 -10 -15    0.02    4.26
 -11 -10  15   -0.25    6.07
  11 -10 -16   17.35    6.91
 -11 -10  16   13.04    7.11
  11 -10 -17    2.93    6.31
 -11 -10  17   -0.41    5.64
  11 -10 -18   -0.50    4.94
 -11 -10  18   -0.86    6.77
  11 -10 -19   10.09    5.82
 -11 -10  19   -1.36    6.28
  11 -10 -20   14.64    6.61
 -11 -10  20    5.56    6.78
  11 -10 -21    0.53    4.82
 -11 -10  21   -0.66    5.53
  11 -11  -1   -0.08    3.97
 -11 -11   1    3.04    4.23
  11 -11  -2   14.47    6.38
 -11 -11   2    5.63    5.53
  11 -11  -3   -1.02    4.28
 -11 -11   3    1.22    4.32
  11 -11  -4   11.06    5.84
 -11 -11   4    4.05    4.75
  11 -11  -5    1.03    4.34
 -11 -11   5   -0.80    4.89
  11 -11  -6    4.77    4.52
 -11 -11   6   -2.08    5.53
 -11 -11   7    1.27    5.62
 -11 -11   8   31.75    9.01
 -11 -11   9    2.50    5.27
 -11 -11  10   -3.64    6.07
 -11 -11  11   -3.11    5.62
 -11 -11  12   18.62    7.69
 -11 -11  13   -2.14    4.51
 -11 -11  14    8.00    7.18
 -11 -11  15   -2.12    5.40
 -11 -11  16   -2.10    5.69
 -11 -11  17   -1.09    6.10
 -11 -12   1    0.95    5.51
 -11 -12   2    0.03    4.68
 -11 -12   3    0.02    4.32
 -11 -12   4   15.04    6.94
 -11 -12   5    5.29    5.39
 -11 -12   6    8.90    7.37
 -11 -12   7    0.03    5.95
 -11 -12   8   -1.42    4.99
 -11 -12   9    4.75    6.39
 -11 -12  10    5.62    5.30
 -11 -12  11   -2.85    5.71
 -11 -12  12   11.57    6.80
 -10   0   1    1.71    4.85
  10   0  -1    0.70    4.72
 -10   0   2   43.90   10.69
  10   0  -2   38.61    9.06
 -10   0   3    2.62    4.47
  10   0  -3    1.02    5.00
 -10   0   4  136.83   24.23
  10   0  -4  177.26   23.87
 -10   0   5   -0.14    4.27
  10   0  -5   -2.47    4.39
 -10   0   6   22.44    8.46
  10   0  -6   26.61    7.92
 -10   0   7   -1.17    4.30
  10   0  -7    6.71    5.31
 -10   0   8   28.38    9.81
  10   0  -8   29.19    8.07
 -10   0   9   -2.32    5.75
  10   0  -9   -0.32    4.69
 -10   0  10  163.83   24.78
  10   0 -10  139.78   22.64
 -10   0  11   -2.13    6.21
  10   0 -11    1.17    3.70
 -10   0  12   -0.39    5.86
  10   0 -12   -1.36    4.61
 -10   0  13   -2.90    6.93
  10   0 -13   -0.41    4.28
 -10   0  14   28.60    9.37
  10   0 -14   27.37    7.86
 -10   0  15   -1.62    5.43
  10   0 -15   -0.93    4.86
  10   0 -16   59.93   12.52
  10   0 -17   -2.00    5.39
  10   0 -18   32.55    9.24
  10   0 -19   -2.10    5.19
  10   0 -20   63.47   13.02
  10   0 -21   -1.34    5.99
  10   0 -22    5.92    4.82
  10   0 -23    2.48    5.89
  10   0 -24    6.49    6.58
  10   0 -25   -5.95    7.80
  10   0 -26   43.18   11.18
  10   0 -27   -1.62    5.89
  10   0 -28   14.23    7.13
  10   0 -29   -0.11    5.52
  10   0 -30    3.53    7.76
  10   0 -31    0.61    4.30
  10   0 -32   15.52    8.10
 -10   1   1    1.82    4.81
  10  -1  -1   -0.08    3.90
  10   1  -1    0.95    4.68
 -10  -1   1    9.78    6.26
 -10   1   2  222.36   30.43
  10  -1  -2  176.63   28.15
  10   1  -2  229.97   29.13
 -10  -1   2  183.85   29.30
 -10   1   3   15.31    7.64
  10  -1  -3   14.87    6.52
  10   1  -3    8.51    5.60
 -10  -1   3    5.67    6.42
 -10   1   4    3.68    5.37
  10  -1  -4    4.57    3.69
  10   1  -4    5.57    4.70
 -10  -1   4    2.34    4.90
 -10   1   5   32.12    8.87
  10  -1  -5   17.79    6.95
  10   1  -5   20.27    6.65
 -10  -1   5   28.22    8.42
 -10   1   6   98.94   18.35
  10  -1  -6  125.23   18.23
  10   1  -6  113.51   17.68
 -10  -1   6   90.59   18.04
 -10   1   7    1.28    6.06
  10  -1  -7    3.74    4.64
  10   1  -7   -1.46    5.54
 -10  -1   7    4.07    5.16
 -10   1   8   59.18   13.33
  10  -1  -8   54.88   12.13
  10   1  -8   87.16   13.74
 -10   1   9    0.15    4.89
  10  -1  -9    1.72    5.54
  10   1  -9    1.49    4.79
 -10   1  10    0.48    4.70
  10  -1 -10    2.07    4.80
  10   1 -10    0.32    3.61
 -10   1  11   14.09    7.74
  10  -1 -11   14.35    6.02
  10   1 -11   14.03    6.69
 -10   1  12   68.35   15.14
  10  -1 -12   84.14   14.69
  10   1 -12   66.07   13.87
 -10   1  13   -2.00    6.42
  10  -1 -13    2.16    5.12
  10   1 -13    2.78    4.99
 -10   1  14   17.74    7.93
  10  -1 -14   15.02    6.76
  10   1 -14   14.86    6.90
 -10   1  15   -3.28    5.25
  10  -1 -15   -0.36    5.89
  10   1 -15    2.75    4.96
 -10   1  16   19.37    9.03
  10  -1 -16   25.49    8.80
  10   1 -16   38.37    9.38
 -10   1  17   -1.01    4.32
  10  -1 -17   -0.91    4.94
  10   1 -17    2.78    4.96
  10  -1 -18   59.92   11.51
  10   1 -18   35.59    9.52
 -10  -1  18   20.11    9.22
  10  -1 -19   -0.39    5.05
  10   1 -19    1.20    4.80
 -10  -1  19   -0.79    4.74
  10  -1 -20   -1.77    5.76
  10   1 -20   -1.48    4.59
 -10  -1  20   -2.02    6.20
  10  -1 -21    5.34    5.53
  10   1 -21    5.49    5.57
 -10  -1  21    0.36    6.33
  10  -1 -22   85.65   15.30
  10   1 -22   56.80   14.08
 -10  -1  22  108.23   18.83
  10  -1 -23   -0.00    5.58
  10   1 -23   -1.35    5.65
 -10  -1  23    0.79    6.87
  10  -1 -24    1.05    5.38
  10   1 -24    4.62    6.73
  10  -1 -25    4.44    5.94
  10   1 -25   -0.62    5.61
  10  -1 -26    6.24    5.64
  10   1 -26   11.65    7.20
  10  -1 -27    3.53    6.06
  10   1 -27   -3.01    7.31
  10  -1 -28    6.47    5.95
  10   1 -28   17.35    7.86
  10  -1 -29   -0.52    6.02
  10   1 -29    0.06    5.21
  10  -1 -30   -5.22    7.30
  10   1 -30   -1.73    6.55
  10  -1 -31   -0.51    5.15
  10   1 -31    2.03    6.12
  10  -1 -32    9.03    8.10
  10   1 -32   12.32    6.78
 -10   2   1    3.25    5.95
  10  -2  -1    5.14    4.92
  10   2  -1    1.98    3.75
 -10   2   2    5.35    5.98
  10  -2  -2   -3.02    5.04
  10   2  -2   -1.69    4.16
 -10   2   3    6.07    5.41
  10  -2  -3    2.29    4.53
  10   2  -3   -2.85    5.69
 -10   2   4  137.94   25.67
  10  -2  -4  166.99   25.26
  10   2  -4  211.60   26.07
 -10   2   5   24.35    9.33
  10  -2  -5   59.89   11.08
  10   2  -5   57.93   10.95
 -10   2   6   37.89   10.96
  10  -2  -6   66.32   11.47
  10   2  -6   47.37   10.16
 -10   2   7    2.92    5.74
  10  -2  -7   19.17    6.71
  10   2  -7   12.42    5.84
 -10   2   8   23.36    7.66
  10  -2  -8   14.35    6.76
  10   2  -8   13.02    5.99
 -10   2   9   15.24    6.85
  10  -2  -9   11.45    5.83
  10   2  -9   19.75    6.75
 -10   2  10  114.05   18.69
  10  -2 -10   88.72   16.13
  10   2 -10   87.02   16.14
 -10   2  11   -0.08    5.14
  10  -2 -11   10.15    5.47
  10   2 -11    5.88    5.12
 -10   2  12   -1.82    5.61
  10  -2 -12   -0.89    3.84
  10   2 -12    0.92    4.49
 -10  -2  12   -1.16    6.15
 -10   2  13    0.39    5.74
  10  -2 -13   -1.99    5.83
  10   2 -13    2.47    4.89
 -10  -2  13   -0.89    4.71
 -10   2  14   40.53   11.47
  10  -2 -14   61.95   12.17
  10   2 -14   54.58   11.71
 -10  -2  14   42.91   11.82
  10  -2 -15   26.80    9.12
  10   2 -15   50.87   10.65
 -10  -2  15   22.73    9.30
  10  -2 -16   24.68    7.96
  10   2 -16   12.94    6.92
 -10  -2  16   15.73    7.75
  10  -2 -17   -1.32    5.78
  10   2 -17    1.06    4.56
 -10  -2  17    3.25    5.19
  10  -2 -18   11.55    6.83
  10   2 -18    0.96    5.76
 -10  -2  18    5.21    6.58
  10  -2 -19    5.58    5.50
  10   2 -19    3.52    5.14
 -10  -2  19    8.91    6.16
  10  -2 -20   41.91   10.92
  10   2 -20   44.73   11.36
  10  -2 -21    1.19    5.47
  10   2 -21   -0.76    4.99
 -10  -2  21    5.54    6.84
  10  -2 -22   -1.55    5.59
  10   2 -22    3.69    4.82
 -10  -2  22    4.46    6.12
  10  -2 -23    3.06    5.02
  10   2 -23   -2.28    4.33
 -10  -2  23    2.19    6.81
  10  -2 -24   22.15    7.84
  10   2 -24   23.58    8.44
 -10  -2  24   28.26    9.77
  10  -2 -25   -0.78    5.22
  10   2 -25    8.97    7.20
 -10  -2  25    7.71    6.79
  10  -2 -26   13.92    7.30
  10   2 -26   22.86    8.54
  10  -2 -27   -0.63    6.21
  10   2 -27    1.39    5.58
  10  -2 -28    0.60    5.18
  10   2 -28    1.63    5.07
  10  -2 -29    0.44    5.90
  10   2 -29    1.26    5.20
  10  -2 -30   16.55    7.47
  10   2 -30    3.95    5.48
  10  -2 -31    2.69    5.34
  10   2 -31   -1.29    6.71
  10  -2 -32   -0.21    5.91
  10   2 -32    2.98    4.33
 -10   3   1    6.39    6.48
  10  -3  -1    4.19    5.14
  10   3  -1    8.90    5.87
 -10  -3   1   10.61    6.06
 -10   3   2   91.29   17.32
  10  -3  -2  127.01   17.42
  10   3  -2   97.30   15.93
 -10  -3   2   76.26   16.36
 -10   3   3   55.55   14.05
  10  -3  -3   84.35   14.09
  10   3  -3   86.27   14.07
 -10  -3   3   76.70   14.84
 -10   3   4    5.64    5.20
  10  -3  -4   -1.70    4.52
  10   3  -4    0.76    5.02
 -10  -3   4    0.64    5.83
 -10   3   5   16.98    7.20
  10  -3  -5   14.77    6.25
  10   3  -5   13.09    5.70
 -10  -3   5    3.46    6.29
 -10   3   6   29.98    9.57
  10  -3  -6   38.20    9.26
  10   3  -6   42.80    9.16
 -10  -3   6   27.33    9.34
 -10   3   7   21.55    7.65
  10  -3  -7   10.45    5.85
  10   3  -7   20.28    6.60
 -10  -3   7   12.71    7.08
 -10   3   8   59.64   14.25
  10  -3  -8   85.10   14.03
  10   3  -8   81.66   14.05
 -10  -3   8   65.84   14.31
 -10   3   9    5.81    6.91
  10  -3  -9    4.14    4.72
  10   3  -9   12.52    5.38
 -10  -3   9    1.13    6.11
  10  -3 -10    3.31    4.72
  10   3 -10   -3.46    5.36
 -10  -3  10    3.47    5.26
  10  -3 -11   15.97    6.66
  10   3 -11   15.75    6.16
 -10  -3  11    6.71    6.12
  10  -3 -12   40.34    9.85
  10   3 -12   41.48    9.94
  10  -3 -13   -0.84    5.43
  10   3 -13    7.60    5.29
 -10  -3  13   -4.40    6.86
  10  -3 -14   10.85    6.27
  10   3 -14   13.20    6.53
 -10  -3  14    1.10    6.27
  10  -3 -15   10.82    6.41
  10   3 -15    1.18    4.97
 -10  -3  15    4.54    6.59
  10  -3 -16   26.00    8.70
  10   3 -16   40.49    9.05
 -10  -3  16   15.90    8.38
  10  -3 -17   41.25    9.48
  10   3 -17   26.93    8.51
 -10  -3  17   13.95    8.29
  10  -3 -18   37.19    9.12
  10   3 -18   19.35    7.88
 -10  -3  18   30.93   10.03
  10  -3 -19   16.65    6.51
  10   3 -19    3.51    6.19
 -10  -3  19    8.58    7.91
  10  -3 -20    0.24    6.09
  10   3 -20   -1.21    4.36
 -10  -3  20    0.28    5.50
  10  -3 -21   14.11    7.11
  10   3 -21    8.69    6.36
 -10  -3  21    5.11    6.67
  10  -3 -22   33.13   10.08
  10   3 -22   33.61   10.38
 -10  -3  22   45.19   12.11
  10  -3 -23    7.62    6.22
  10   3 -23   10.67    6.72
 -10  -3  23   -0.51    5.88
  10  -3 -24    5.31    6.20
  10   3 -24   -3.51    6.61
 -10  -3  24    0.38    6.51
  10  -3 -25   -0.31    5.88
  10   3 -25   -2.65    5.93
 -10  -3  25    5.15    6.17
  10  -3 -26    6.20    6.58
  10   3 -26    5.14    6.24
 -10  -3  26   13.58    8.67
  10  -3 -27   10.34    6.18
  10   3 -27   22.61    9.48
 -10  -3  27   -1.06    7.58
  10  -3 -28   15.19    7.85
  10   3 -28   19.94    8.24
  10  -3 -29   -1.93    4.89
  10   3 -29   -1.62    5.07
  10  -3 -30   12.54    6.20
  10   3 -30   -0.00    6.62
  10  -3 -31   -3.02    6.27
  10   3 -31    1.27    5.17
  10  -3 -32    6.32    5.92
  10   3 -32    6.50    7.26
  10  -4  -1    3.27    4.66
  10   4  -1    0.13    4.53
 -10  -4   1    0.21    5.94
  10  -4  -2   -0.99    3.93
  10   4  -2    3.19    3.58
 -10  -4   2    0.11    4.46
  10  -4  -3    4.77    4.11
  10   4  -3   19.98    6.62
 -10  -4   3    4.80    5.49
  10  -4  -4   85.81   14.89
  10   4  -4   74.50   14.65
 -10  -4   4  106.47   16.92
  10  -4  -5   43.94    9.90
  10   4  -5   48.53    9.93
 -10  -4   5   41.65   10.57
  10  -4  -6   64.27   11.57
  10   4  -6   53.67   10.76
 -10  -4   6   41.92   11.46
  10  -4  -7   -0.10    4.30
  10   4  -7    1.40    3.35
 -10  -4   7   -1.07    5.05
  10  -4  -8   63.84   12.70
  10   4  -8   69.31   12.48
 -10  -4   8   57.81   13.38
  10  -4  -9    6.47    4.64
  10   4  -9   11.73    5.89
 -10  -4   9    5.53    6.40
  10  -4 -10   15.06    6.36
  10   4 -10   31.96    8.47
 -10  -4  10   11.13    6.66
  10  -4 -11    9.85    5.33
  10   4 -11   -0.50    4.78
 -10  -4  11    1.15    5.59
  10  -4 -12   -1.71    4.81
  10   4 -12    1.04    4.11
 -10  -4  12   -1.19    5.64
  10  -4 -13    7.80    5.78
  10   4 -13   -0.65    4.98
 -10  -4  13    1.00    5.40
  10  -4 -14   31.62    9.21
  10   4 -14   46.86   10.09
 -10  -4  14   39.59   10.96
  10  -4 -15   17.68    7.86
  10   4 -15   15.52    6.34
 -10  -4  15   15.44    8.29
  10  -4 -16   12.05    6.85
  10   4 -16   12.91    6.36
 -10  -4  16    6.08    7.69
  10  -4 -17   -0.50    5.39
  10   4 -17    2.12    5.52
 -10  -4  17   -0.43    5.03
  10  -4 -18    4.24    4.51
  10   4 -18    5.53    6.29
 -10  -4  18    3.03    6.52
  10  -4 -19   27.56    8.91
  10   4 -19    8.01    5.96
 -10  -4  19    6.91    6.84
  10  -4 -20   68.68   13.49
  10   4 -20   46.38   12.03
  10  -4 -21   25.37    8.62
  10   4 -21   31.18    9.05
 -10  -4  21   16.66    8.64
  10  -4 -22   -0.55    4.84
  10   4 -22    6.39    5.58
 -10  -4  22   -0.83    5.27
  10  -4 -23    2.55    5.85
  10   4 -23    2.46    5.33
 -10  -4  23   -0.27    5.71
  10  -4 -24   13.59    7.51
  10   4 -24   25.91    8.43
 -10  -4  24   10.85    7.31
  10  -4 -25   10.70    6.45
  10   4 -25   12.20    6.30
 -10  -4  25   15.12    8.33
  10  -4 -26    0.76    6.18
  10   4 -26   -0.23    6.62
 -10  -4  26   15.62    7.24
  10  -4 -27   -3.52    5.71
  10   4 -27    3.64    7.05
 -10  -4  27    7.15    8.18
  10  -4 -28    1.00    5.53
  10   4 -28   10.32    7.55
 -10  -4  28   -4.29    7.07
  10  -4 -29    5.76    6.60
  10   4 -29   -0.65    5.66
 -10  -4  29   -2.43    6.59
  10  -4 -30   11.79    6.78
  10   4 -30    0.88    5.46
  10  -4 -31    5.70    6.42
  10   4 -31    3.06    6.17
  10  -4 -32   -4.40    6.71
  10   4 -32    2.11    5.63
  10  -5  -1   51.66   11.09
  10   5  -1   60.20   11.35
 -10  -5   1   51.77   11.95
  10  -5  -2  211.38   32.17
  10   5  -2  255.14   32.68
 -10  -5   2  227.76   33.13
  10  -5  -3   32.02    7.35
  10   5  -3    3.09    5.17
 -10  -5   3   18.00    7.49
  10  -5  -4   -1.77    3.75
  10   5  -4    3.03    4.59
 -10  -5   4   -0.24    5.71
  10  -5  -5   12.34    5.64
  10   5  -5    4.34    5.22
 -10  -5   5   -3.59    6.00
  10  -5  -6   16.95    6.77
  10   5  -6   38.11    8.32
 -10  -5   6   44.49    9.95
  10  -5  -7   39.40    9.77
  10   5  -7   57.51   10.53
 -10  -5   7   38.82   10.02
  10  -5  -8   21.49    7.43
  10   5  -8   34.35    8.29
 -10  -5   8   27.39    8.91
  10  -5  -9    3.86    4.43
  10   5  -9    2.87    5.25
 -10  -5   9    2.19    5.02
  10  -5 -10   -3.87    5.53
  10   5 -10    0.73    4.53
 -10  -5  10   -1.31    5.23
  10  -5 -11   19.00    7.41
  10   5 -11    6.01    5.04
 -10  -5  11   14.11    7.83
  10  -5 -12   56.19   11.35
  10   5 -12   42.23   10.62
 -10  -5  12   54.24   12.28
  10  -5 -13   35.62    9.07
  10   5 -13   24.17    7.72
 -10  -5  13   10.97    6.10
  10  -5 -14    1.10    4.24
  10   5 -14   -2.63    5.56
 -10  -5  14    4.59    6.06
  10  -5 -15    5.92    5.17
  10   5 -15    2.89    4.84
 -10  -5  15    9.15    6.75
  10  -5 -16    8.18    6.62
  10   5 -16    2.66    5.35
 -10  -5  16    3.69    6.36
  10  -5 -17   49.64   10.19
  10   5 -17   16.04    7.71
 -10  -5  17   23.37    8.93
  10  -5 -18   36.47   10.08
  10   5 -18   33.21    8.99
 -10  -5  18   32.61   10.93
  10  -5 -19    0.93    4.97
  10   5 -19    2.44    5.51
 -10  -5  19    3.23    6.76
  10  -5 -20   -3.55    5.04
  10   5 -20   -0.64    4.16
 -10  -5  20   -3.26    7.22
  10  -5 -21   -2.28    5.50
  10   5 -21    7.34    6.08
 -10  -5  21    5.44    6.65
  10  -5 -22   15.09    8.89
  10   5 -22   47.11   10.29
 -10  -5  22   34.12   10.84
  10  -5 -23    6.82    6.07
  10   5 -23   14.97    7.55
 -10  -5  23    8.65    7.49
  10  -5 -24    1.70    5.50
  10   5 -24    1.28    6.28
 -10  -5  24   -4.91    7.52
  10  -5 -25   -0.06    6.08
  10   5 -25   -1.25    6.24
 -10  -5  25    1.57    7.32
  10  -5 -26    3.12    6.37
  10   5 -26   13.05    6.54
 -10  -5  26    5.72    6.45
  10  -5 -27   12.84    7.04
  10   5 -27   17.09    7.73
 -10  -5  27    0.30    6.74
  10  -5 -28    7.69    6.18
  10   5 -28    9.80    5.71
 -10  -5  28    7.35    8.84
  10  -5 -29   -1.02    5.74
  10   5 -29    2.90    6.02
 -10  -5  29    0.90    6.51
  10  -5 -30   -2.14    5.80
  10   5 -30   -1.23    5.51
 -10  -5  30   -2.91    5.84
  10  -5 -31   -0.75    5.80
  10   5 -31    3.30    5.85
 -10  -5  31    4.32    6.33
  10  -5 -32    4.93    6.46
  10  -6  -1   -0.44    4.17
  10   6  -1    0.18    3.42
 -10  -6   1    2.02    5.17
  10  -6  -2    6.49    4.90
  10   6  -2    4.40    4.14
 -10  -6   2    8.86    7.05
  10  -6  -3   17.44    7.02
  10   6  -3   17.72    6.38
 -10  -6   3   18.34    7.64
  10  -6  -4   18.60    6.70
  10   6  -4   16.08    6.42
 -10  -6   4    8.06    6.56
  10  -6  -5   27.55    7.77
  10   6  -5   27.94    7.94
 -10  -6   5   33.77    9.38
  10  -6  -6   35.92    8.55
  10   6  -6   33.23    8.01
 -10  -6   6   19.31    7.98
  10  -6  -7   -1.87    4.37
  10   6  -7    2.24    4.44
 -10  -6   7    0.86    5.38
  10  -6  -8    1.18    4.49
  10   6  -8    6.91    5.47
 -10  -6   8   -0.53    5.25
  10  -6  -9   38.05    9.68
  10   6  -9   37.26    9.50
 -10  -6   9   53.57   11.39
  10  -6 -10   62.03   11.07
  10   6 -10   25.91    8.70
 -10  -6  10   53.73   11.25
  10  -6 -11    5.86    5.08
  10   6 -11    9.90    5.35
 -10  -6  11    2.46    6.05
  10  -6 -12    0.13    4.57
  10   6 -12   -1.09    4.79
 -10  -6  12    0.30    5.60
  10  -6 -13   20.79    7.35
  10   6 -13   24.18    7.63
 -10  -6  13    7.08    6.05
  10  -6 -14    6.83    5.11
  10   6 -14    7.40    6.00
 -10  -6  14    7.55    5.40
  10  -6 -15   31.22    8.76
  10   6 -15   31.07    9.01
 -10  -6  15   37.83   10.64
  10  -6 -16    4.61    5.82
  10   6 -16    3.77    5.94
 -10  -6  16   16.90    7.60
  10  -6 -17    3.77    4.61
  10   6 -17    4.70    4.73
 -10  -6  17    0.99    5.01
  10  -6 -18   19.98    7.70
  10   6 -18   13.18    7.51
 -10  -6  18    2.35    6.15
  10  -6 -19   17.57    6.98
  10   6 -19   14.92    6.50
 -10  -6  19   28.75    9.71
  10  -6 -20   10.67    5.58
  10   6 -20    6.29    6.56
 -10  -6  20    9.03    7.52
  10  -6 -21    5.81    5.83
  10   6 -21   11.20    6.36
 -10  -6  21    5.04    6.29
  10  -6 -22    2.69    5.64
  10   6 -22    4.27    5.13
 -10  -6  22    2.94    6.37
  10  -6 -23    4.08    6.07
  10   6 -23    2.37    5.19
 -10  -6  23    4.29    6.51
  10  -6 -24    2.17    5.33
  10   6 -24    0.32    4.48
 -10  -6  24    6.47    5.91
  10  -6 -25   13.12    7.43
  10   6 -25    2.48    5.99
 -10  -6  25   12.99    7.23
  10  -6 -26   12.87    6.87
  10   6 -26    5.01    5.51
 -10  -6  26   10.28    6.83
  10  -6 -27    0.36    5.29
  10   6 -27   -1.49    6.18
 -10  -6  27    1.77    5.62
  10  -6 -28    0.70    5.91
  10   6 -28   -3.51    5.43
 -10  -6  28    3.23    6.25
  10  -6 -29   12.01    6.64
  10   6 -29   -0.41    5.48
 -10  -6  29    6.08    7.81
  10  -6 -30    1.53    5.91
  10   6 -30    0.37    4.22
 -10  -6  30   -1.50    6.80
  10  -6 -31    4.80    6.32
  10   6 -31    8.50    7.11
 -10  -6  31    2.76    6.65
  10  -6 -32   -0.51    5.31
 -10  -6  32   -1.55    7.14
 -10  -6  33    2.09    5.97
  10  -7  -1   85.80   14.41
  10   7  -1   68.10   13.39
 -10  -7   1   90.60   15.37
  10  -7  -2   -0.72    4.71
  10   7  -2    3.87    4.78
 -10  -7   2   -2.23    5.19
  10  -7  -3   16.01    6.30
  10   7  -3   23.03    7.06
 -10  -7   3   19.80    6.41
  10  -7  -4    2.14    4.49
  10   7  -4    4.82    5.06
 -10  -7   4    7.05    5.37
  10  -7  -5   49.09   10.28
  10   7  -5   45.74   10.13
 -10  -7   5   38.37   10.19
  10  -7  -6    6.25    5.09
  10   7  -6   14.63    6.15
 -10  -7   6    3.48    5.78
  10  -7  -7   44.85    9.35
  10   7  -7   25.62    8.35
 -10  -7   7   29.64    8.97
  10  -7  -8   19.70    6.69
  10   7  -8   15.23    6.33
 -10  -7   8    5.78    6.00
  10  -7  -9   -1.93    4.98
  10   7  -9    0.59    4.28
 -10  -7   9    0.19    4.95
  10  -7 -10    8.80    5.80
  10   7 -10   -3.21    4.68
 -10  -7  10   -0.34    5.86
  10  -7 -11   23.81    7.81
  10   7 -11   19.72    7.40
 -10  -7  11   21.80    7.95
  10  -7 -12    8.41    5.67
  10   7 -12    5.31    4.71
 -10  -7  12    3.67    5.91
  10  -7 -13    8.36    6.09
  10   7 -13   55.03   10.15
 -10  -7  13   32.84    9.22
  10  -7 -14    2.04    4.93
  10   7 -14    2.22    4.96
 -10  -7  14   -3.43    6.05
  10  -7 -15    2.22    4.47
  10   7 -15    0.89    4.45
 -10  -7  15    3.00    5.76
  10  -7 -16   10.15    5.57
  10   7 -16    9.50    6.55
 -10  -7  16   -0.39    6.75
  10  -7 -17   33.00    8.76
  10   7 -17   31.57    9.29
 -10  -7  17   16.59    8.50
  10  -7 -18    1.51    5.62
  10   7 -18    7.67    5.81
 -10  -7  18   -1.71    6.57
  10  -7 -19   -0.73    4.98
  10   7 -19    2.72    5.98
 -10  -7  19    2.51    5.42
  10  -7 -20   -0.59    4.88
  10   7 -20   -1.44    4.53
 -10  -7  20   -0.00    5.93
  10  -7 -21    4.98    5.53
  10   7 -21    6.29    6.24
 -10  -7  21   14.62    7.04
  10  -7 -22    1.96    5.47
  10   7 -22    0.54    4.47
 -10  -7  22    7.57    7.17
  10  -7 -23   10.34    6.88
  10   7 -23   12.18    6.49
 -10  -7  23    2.03    5.61
  10  -7 -24   -1.20    6.17
  10   7 -24   -2.13    5.79
 -10  -7  24    5.91    7.01
  10  -7 -25   -0.73    5.46
  10   7 -25    7.64    6.72
 -10  -7  25    1.87    6.10
  10  -7 -26   -0.24    5.17
  10   7 -26    1.68    6.49
 -10  -7  26   -0.87    5.95
  10  -7 -27   14.46    7.62
  10   7 -27   14.04    8.41
 -10  -7  27    7.10    6.24
  10  -7 -28   -1.10    5.45
  10   7 -28    2.81    6.20
 -10  -7  28   -4.22    8.56
  10  -7 -29    1.16    5.29
  10   7 -29    3.18    6.11
 -10  -7  29    4.69    8.83
  10  -7 -30   -3.46    6.57
  10   7 -30   -0.27    6.13
 -10  -7  30   -1.19    6.22
  10  -7 -31   -0.94    6.22
  10   7 -31   -5.66    7.38
 -10  -7  31   -2.23    7.20
 -10  -7  32    0.46    6.63
 -10  -7  33    3.50    6.58
  10  -8  -1   21.54    7.09
  10   8  -1   17.78    5.89
 -10  -8   1    6.51    5.28
  10  -8  -2    6.20    5.00
  10   8  -2    2.29    4.86
 -10  -8   2    8.94    5.59
  10  -8  -3   42.97    9.62
  10   8  -3   41.62    9.76
 -10  -8   3   39.26    9.86
  10  -8  -4   20.11    6.87
  10   8  -4   25.35    7.13
 -10  -8   4   11.25    7.40
  10  -8  -5   64.77   11.92
  10   8  -5   57.07   11.47
 -10  -8   5   48.39   11.83
  10  -8  -6   13.27    6.10
  10   8  -6    2.97    5.08
 -10  -8   6   -1.21    4.92
  10  -8  -7    5.23    5.07
  10   8  -7    4.01    4.81
 -10  -8   7    2.64    4.31
  10  -8  -8    1.33    4.35
  10   8  -8    7.59    4.64
 -10  -8   8   -1.59    4.67
  10  -8  -9   16.20    6.47
  10   8  -9   17.56    6.69
 -10  -8   9    7.32    6.36
  10  -8 -10    2.46    3.91
  10   8 -10    1.83    5.45
 -10  -8  10    5.29    5.60
  10  -8 -11    7.70    5.72
  10   8 -11   43.58    9.05
 -10  -8  11   20.74    7.91
  10  -8 -12   -0.15    4.46
  10   8 -12   -1.80    4.64
 -10  -8  12    0.57    4.65
  10  -8 -13    4.50    5.65
  10   8 -13    4.62    4.65
 -10  -8  13    0.20    5.07
  10  -8 -14    4.32    4.51
  10   8 -14    2.33    4.87
 -10  -8  14    1.11    5.91
  10  -8 -15   19.39    7.33
  10   8 -15   20.76    7.25
 -10  -8  15   13.25    7.40
  10  -8 -16   -0.31    4.61
  10   8 -16   -0.00    3.82
 -10  -8  16   -0.03    5.89
  10  -8 -17   -3.38    4.95
  10   8 -17   -1.25    5.28
 -10  -8  17    4.38    5.64
  10  -8 -18    7.64    5.91
  10   8 -18   -1.54    4.92
 -10  -8  18   -3.11    6.47
  10  -8 -19   43.78    9.79
  10   8 -19   19.29    7.77
 -10  -8  19    6.65    7.67
  10  -8 -20    0.84    4.77
  10   8 -20   -2.92    5.23
 -10  -8  20    0.11    5.62
  10  -8 -21   10.09    6.79
  10   8 -21   19.60    7.59
 -10  -8  21    0.85    6.07
  10  -8 -22   -1.86    5.51
  10   8 -22   -4.10    5.71
 -10  -8  22   -0.82    5.57
  10  -8 -23   15.02    7.56
  10   8 -23    1.87    5.31
 -10  -8  23   17.51    7.55
  10  -8 -24    1.85    4.69
  10   8 -24    2.91    4.69
 -10  -8  24    1.69    5.93
  10  -8 -25   26.53    8.85
  10   8 -25   -0.32    5.92
 -10  -8  25    4.20    5.96
  10  -8 -26   -0.74    4.61
  10   8 -26    0.31    5.65
 -10  -8  26    1.75    5.68
  10  -8 -27    2.79    5.88
  10   8 -27    0.90    5.82
 -10  -8  27   -2.24    6.23
  10  -8 -28    1.11    5.76
  10   8 -28   -2.32    5.88
 -10  -8  28    1.93    6.66
  10  -8 -29    1.47    6.08
  10   8 -29   -0.30    6.19
 -10  -8  29    1.40    7.31
  10  -8 -30   -1.50    6.35
  10   8 -30   -1.58    6.11
 -10  -8  30    4.67    7.54
  10  -8 -31    0.45    5.34
  10   9  -1   50.93    9.59
 -10  -9   1   27.42    8.89
  10  -9  -2    8.36    4.92
  10   9  -2    2.68    4.34
 -10  -9   2    9.84    5.73
  10  -9  -3   31.81    8.44
  10   9  -3   26.54    8.01
 -10  -9   3   26.42    8.63
  10  -9  -4   -2.18    5.04
  10   9  -4    3.05    3.91
 -10  -9   4    1.54    4.46
  10  -9  -5   20.02    6.58
  10   9  -5    6.90    5.47
 -10  -9   5   14.77    6.62
  10  -9  -6   -0.57    4.77
  10   9  -6    1.42    4.39
 -10  -9   6    9.36    5.74
  10  -9  -7   47.46   10.31
  10   9  -7   44.28    9.85
 -10  -9   7   36.39    9.71
  10  -9  -8    4.24    4.81
  10   9  -8    3.97    5.43
 -10  -9   8    7.85    5.85
  10  -9  -9   -0.04    4.56
  10   9  -9    2.67    4.89
 -10  -9   9   10.80    5.95
  10  -9 -10    2.59    4.44
  10   9 -10    3.64    5.13
 -10  -9  10    2.54    4.92
  10  -9 -11   26.56    8.23
  10   9 -11   20.30    7.47
 -10  -9  11   26.27    8.78
  10  -9 -12    0.07    4.20
  10   9 -12    4.83    4.45
 -10  -9  12   -0.66    4.43
  10  -9 -13    8.96    5.19
  10   9 -13    7.74    5.65
 -10  -9  13   12.14    6.65
  10  -9 -14   -1.94    4.71
  10   9 -14   -1.03    4.01
 -10  -9  14    1.21    5.69
  10  -9 -15    1.37    4.74
  10   9 -15    2.97    5.74
 -10  -9  15   -2.55    5.89
  10  -9 -16    2.58    4.67
  10   9 -16    4.46    5.23
 -10  -9  16    3.44    5.67
  10  -9 -17   30.20    8.94
  10   9 -17   20.87    8.55
 -10  -9  17   37.65   10.72
  10  -9 -18    1.38    5.51
  10   9 -18   -0.11    4.14
 -10  -9  18   -2.07    5.85
  10  -9 -19    2.07    5.44
  10   9 -19    1.58    4.74
 -10  -9  19   -0.47    5.57
  10  -9 -20    3.27    5.63
  10   9 -20    2.39    4.66
 -10  -9  20    1.32    5.15
  10  -9 -21    2.00    5.84
  10   9 -21   17.05    7.28
 -10  -9  21    3.95    6.63
  10  -9 -22   -4.10    5.73
  10   9 -22   -0.27    5.06
 -10  -9  22   -1.40    6.09
  10  -9 -23    5.75    6.18
  10   9 -23    3.07    5.50
 -10  -9  23   -3.15    6.30
  10  -9 -24   -5.82    6.81
  10   9 -24   -0.20    5.45
 -10  -9  24   -2.09    7.16
  10  -9 -25    3.45    5.74
  10   9 -25   -0.83    5.33
 -10  -9  25    0.01    6.28
  10  -9 -26   -1.31    5.34
  10   9 -26   -3.26    5.74
 -10  -9  26    1.60    6.44
  10  -9 -27   15.81    6.90
  10   9 -27    6.57    6.34
 -10  -9  27   -0.61    6.00
  10  -9 -28    3.50    5.72
  10   9 -28   -1.04    4.64
  10  -9 -29   -1.05    5.03
  10   9 -29   10.16    6.63
  10  -9 -30   -0.03    6.40
  10   9 -30   -0.95    5.11
  10  -9 -31    2.17    6.13
  10 -10  -1    2.59    4.22
 -10 -10   1    2.98    4.67
  10 -10  -2   -0.00    4.27
 -10 -10   2   -1.40    5.08
  10 -10  -3   11.51    5.72
 -10 -10   3   11.73    6.28
  10 -10  -4   -2.57    5.13
 -10 -10   4   -1.41    5.57
  10 -10  -5   34.67    9.51
 -10 -10   5   53.98   10.95
  10 -10  -6    3.21    4.81
 -10 -10   6   -0.21    4.91
  10 -10  -7    1.61    3.69
 -10 -10   7    7.42    6.68
  10 -10  -8   -0.77    4.40
 -10 -10   8   -2.23    5.16
  10 -10  -9   32.78    8.69
 -10 -10   9   17.73    7.37
  10 -10 -10   -0.99    4.29
 -10 -10  10   -2.73    5.90
  10 -10 -11    4.90    5.35
 -10 -10  11    1.19    5.28
  10 -10 -12    3.10    4.25
 -10 -10  12   -1.07    5.65
  10 -10 -13   38.63    9.44
 -10 -10  13   18.29    7.77
  10 -10 -14    0.60    6.00
 -10 -10  14   -1.55    5.21
  10 -10 -15   17.07    6.79
 -10 -10  15   10.33    7.01
  10 -10 -16   -3.90    4.96
 -10 -10  16    2.17    5.56
  10 -10 -17    3.68    5.52
 -10 -10  17   -1.49    5.34
  10 -10 -18   -0.86    4.24
 -10 -10  18   -1.23    5.82
  10 -10 -19    8.67    5.27
 -10 -10  19    5.24    6.56
  10 -10 -20   -0.74    5.20
 -10 -10  20   -2.24    5.94
  10 -10 -21    5.78    5.57
 -10 -10  21    4.79    7.02
 -10 -10  22   -1.32    5.64
 -10 -10  23    3.02    5.97
 -10 -10  24    3.42    6.07
  10 -11  -1    9.57    5.68
 -10 -11   1   23.35    7.26
  10 -11  -2    0.70    4.45
 -10 -11   2   -1.19    4.04
  10 -11  -3   13.78    6.24
 -10 -11   3    9.26    6.05
  10 -11  -4    1.92    3.61
 -10 -11   4    2.74    5.01
  10 -11  -5    6.06    5.08
 -10 -11   5    0.07    5.55
  10 -11  -6   -0.81    4.13
 -10 -11   6    0.52    4.03
  10 -11  -7   35.14    8.94
 -10 -11   7   25.50    8.58
 -10 -11   8    6.62    5.71
 -10 -11   9   -0.75    4.71
 -10 -11  10   -0.25    5.13
 -10 -11  11   16.28    7.90
 -10 -11  12    4.91    4.95
 -10 -11  13    8.02    5.32
 -10 -11  14    0.02    5.28
 -10 -11  15    1.17    5.32
 -10 -11  16   -1.27    4.23
 -10 -11  17    8.79    7.03
 -10 -11  18    0.15    5.33
 -10 -11  19    2.57    4.75
 -10 -11  20   -2.78    5.99
 -10 -11  21    0.73    6.58
 -10 -12   1   -0.48    4.46
 -10 -12   2    1.46    4.67
 -10 -12   3   17.33    6.47
 -10 -12   4   -0.48    4.77
 -10 -12   5    7.50    5.73
 -10 -12   6    2.83    5.13
 -10 -12   7    2.28    5.11
 -10 -12   8    5.53    5.40
 -10 -12   9   14.59    7.41
 -10 -12  10    0.70    5.18
 -10 -12  11    1.09    5.18
 -10 -12  12    0.58    4.98
 -10 -12  13    5.30    5.92
 -10 -12  14   -2.85    5.66
 -10 -12  15   13.17    6.97
 -10 -12  16    0.26    3.66
 -10 -12  17   -4.69    6.69
 -10 -13   1    1.71    4.89
 -10 -13   2    2.57    4.25
 -10 -13   3    0.00    5.51
 -10 -13   4   -0.06    4.37
 -10 -13   5   10.24    6.04
 -10 -13   6    0.11    4.70
 -10 -13   7   14.95    6.38
 -10 -13   8   -1.70    3.93
 -10 -13   9    3.93    4.83
 -10 -13  10   -2.57    6.03
 -10 -13  11   -0.01    5.59
 -10 -13  12    8.61    5.68
 -10 -14   1   -2.84    4.48
 -10 -14   2    1.31    4.49
 -10 -14   3   -0.68    5.35
 -10 -14   4    3.48    4.70
 -10 -14   5    4.41    5.26
  -9   0   1   15.79    7.66
  -9   0   2   -1.70    4.68
  -9   0   3  145.52   22.60
  -9   0   4   -0.56    5.09
  -9   0   5   36.77    9.59
  -9   0   6   -0.22    4.43
   9   0  -6    0.94    3.47
  -9   0   7  127.78   22.74
   9   0  -7  173.37   22.95
  -9   0   8   -2.48    5.24
   9   0  -8    0.34    3.57
  -9   0   9   71.27   14.86
   9   0  -9   92.20   14.66
  -9   0  10   -1.12    5.34
   9   0 -10   -2.50    4.41
  -9   0  11    9.60    7.02
   9   0 -11   14.75    5.95
  -9   0  12   -1.38    5.45
   9   0 -12    0.94    4.06
  -9   0  13  123.94   23.23
   9   0 -13  174.50   23.43
  -9   0  14    3.69    4.71
   9   0 -14    0.42    4.61
  -9   0  15   41.81   10.79
   9   0 -15   34.03    9.17
  -9   0  16   -1.15    5.77
   9   0 -16   -0.25    4.19
  -9   0  17   31.82   10.09
   9   0 -17   25.98    8.23
  -9   0  18    0.10    5.14
   9   0 -18   -0.96    5.15
  -9   0  19   62.55   15.91
   9   0 -19  108.43   16.62
  -9   0  20   -1.25    4.97
   9   0 -20    0.07    4.82
   9   0 -21   23.66    8.63
   9   0 -22   -0.81    5.03
   9   0 -23   48.87   11.61
   9   0 -24    3.10    6.12
   9   0 -25   10.33    6.92
   9   0 -26   -1.22    5.65
   9   0 -27    2.47    5.84
   9   0 -28   -0.44    5.03
   9   0 -29   16.68    7.74
   9   0 -30    0.00    6.27
   9   0 -31    8.05    7.37
   9   0 -32   -4.20    7.79
   9   0 -33   20.38    8.23
   9   0 -34   -0.56    6.77
  -9   1   1  454.03   58.58
  -9  -1   1  434.59   58.29
  -9   1   2    1.53    4.60
  -9  -1   2    8.36    5.71
  -9   1   3    2.80    4.95
  -9  -1   3    5.29    4.71
  -9   1   4   55.11   12.04
  -9  -1   4   52.94   11.59
  -9   1   5  115.37   19.86
   9  -1  -5  138.29   19.70
  -9  -1   5  118.40   20.00
  -9   1   6   -1.06    5.54
   9  -1  -6   -0.62    4.21
   9   1  -6   -1.69    3.60
  -9  -1   6   -2.45    6.20
  -9   1   7   50.47   11.88
   9  -1  -7   79.73   12.49
   9   1  -7   63.38   11.84
  -9  -1   7   57.34   12.33
  -9   1   8   -0.01    4.75
   9  -1  -8    7.24    4.91
   9   1  -8    5.76    4.64
  -9  -1   8   -0.89    5.14
  -9   1   9   32.74    8.57
   9  -1  -9   31.12    7.51
   9   1  -9   16.89    7.15
  -9  -1   9   21.51    7.36
  -9   1  10    1.33    5.08
   9  -1 -10    0.15    3.08
   9   1 -10   -1.37    3.36
  -9  -1  10    0.94    5.12
  -9   1  11  143.81   21.51
   9  -1 -11  105.74   19.37
   9   1 -11  125.70   19.87
  -9  -1  11  133.84   20.82
  -9   1  12    1.22    5.70
   9  -1 -12    3.31    4.78
   9   1 -12    2.04    4.22
  -9  -1  12    2.39    6.13
  -9   1  13   12.57    6.74
   9  -1 -13    8.33    5.41
   9   1 -13    8.56    5.42
  -9  -1  13   10.10    6.94
  -9   1  14    0.15    4.84
   9  -1 -14    0.40    3.87
   9   1 -14   -0.01    4.86
  -9  -1  14    1.75    5.91
  -9   1  15   88.08   17.04
   9  -1 -15   84.26   16.12
   9   1 -15   89.86   16.21
  -9  -1  15  100.81   17.41
  -9   1  16    6.78    6.79
   9  -1 -16   16.43    7.02
   9   1 -16   30.97    8.40
  -9  -1  16   18.71    7.86
  -9   1  17   55.98   13.87
   9  -1 -17   98.87   15.30
   9   1 -17   65.75   14.47
  -9   1  18    0.09    5.02
   9  -1 -18    7.30    5.22
   9   1 -18    4.45    5.40
  -9   1  19    7.92    6.93
   9  -1 -19    9.37    6.54
   9   1 -19   22.07    7.70
  -9   1  20   -1.27    6.04
   9  -1 -20   10.47    5.57
   9   1 -20    6.60    5.58
   9   1 -21   87.71   16.60
   9  -1 -22   -1.94    5.36
   9   1 -22   -4.54    5.49
  -9  -1  22    1.10    6.73
   9  -1 -23    3.77    5.42
   9   1 -23    9.15    6.91
  -9  -1  23    1.59    5.76
   9  -1 -24    7.48    4.71
   9   1 -24    0.69    4.44
  -9  -1  24    9.37    8.29
   9  -1 -25    2.02    5.83
   9   1 -25   11.70    7.42
  -9  -1  25   -2.72    5.64
   9  -1 -26   -0.20    5.33
   9   1 -26    2.78    5.25
   9  -1 -27   26.81    9.02
   9   1 -27   29.20    9.57
   9  -1 -28   -3.80    6.62
   9   1 -28   -3.95    5.71
   9  -1 -29    0.55    4.54
   9   1 -29   -0.72    5.36
   9  -1 -30   -3.44    5.17
   9   1 -30   -0.13    3.59
   9  -1 -31    9.86    6.37
   9   1 -31    6.36    6.88
   9  -1 -32    0.42    5.62
   9   1 -32    3.54    6.70
   9  -1 -33    4.49    6.55
   9   1 -33    9.15    7.26
   9  -1 -34   -1.21    5.84
   9   1 -34    1.43    6.84
  -9   2   1   50.98   11.05
   9  -2  -1   52.95   10.80
   9  -2  -1   60.33   11.90
  -9  -2   1   41.98   10.87
  -9   2   2   10.51    5.89
   9  -2  -2    1.26    4.92
   9  -2  -2    7.88    5.68
  -9  -2   2    7.42    4.95
  -9   2   3  129.48   22.86
   9  -2  -3  157.94   22.39
   9  -2  -3  154.08   23.37
  -9  -2   3  168.60   23.78
  -9   2   4    2.19    5.00
   9  -2  -4    2.64    4.18
   9  -2  -4    1.43    4.24
  -9  -2   4   14.89    5.74
  -9   2   5   15.19    6.58
   9  -2  -5   15.15    5.90
   9  -2  -5   14.55    6.36
  -9  -2   5   -0.39    4.31
  -9   2   6   -2.00    5.15
   9  -2  -6   -1.57    4.07
   9  -2  -6    1.68    5.23
  -9  -2   6   -1.23    5.00
  -9   2   7   67.57   12.81
   9  -2  -7   57.27   11.37
   9  -2  -7   49.29   11.76
   9   2  -7   60.13   11.63
  -9  -2   7   65.08   12.69
  -9   2   8   43.04   10.83
   9  -2  -8   26.62    8.61
   9  -2  -8   57.78   10.96
   9   2  -8   38.76    9.00
  -9  -2   8   40.77    9.89
  -9   2   9   65.89   12.26
   9  -2  -9   50.10    9.91
   9  -2  -9   38.71   10.18
   9   2  -9   49.60   10.42
  -9  -2   9   41.38   10.61
  -9   2  10    5.13    6.46
   9  -2 -10    0.11    3.54
   9  -2 -10    1.94    4.94
   9   2 -10   -0.64    4.68
  -9  -2  10   -0.82    5.29
  -9   2  11   -1.81    4.93
   9  -2 -11    2.22    4.85
   9  -2 -11    2.57    4.78
   9   2 -11    1.63    3.66
  -9   2  12   13.98    7.03
   9  -2 -12   24.20    6.92
   9   2 -12   30.10    7.63
  -9   2  13   33.22   10.41
   9  -2 -13   58.07   10.80
   9   2 -13   44.92   10.11
  -9   2  14   12.13    7.85
   9  -2 -14   40.39    9.15
   9   2 -14   49.53   10.10
  -9   2  15   26.90    9.23
   9  -2 -15   20.77    7.70
   9   2 -15   25.18    7.84
  -9   2  16   -1.32    6.28
   9  -2 -16   -1.95    4.57
   9   2 -16   -2.23    4.44
  -9   2  17   47.07   11.93
   9  -2 -17   51.26   11.89
   9   2 -17   55.28   11.61
   9  -2 -18    9.21    5.27
   9   2 -18    2.38    5.23
  -9  -2  18   -1.85    6.23
   9  -2 -19  135.81   21.00
   9   2 -19  128.38   20.95
  -9  -2  19  111.43   21.28
   9  -2 -20   13.43    6.53
   9   2 -20    6.17    5.45
  -9  -2  20    7.71    7.38
   9  -2 -21    1.29    5.09
   9   2 -21    4.60    5.78
  -9  -2  21   -0.44    4.71
   9  -2 -22   15.56    6.80
   9   2 -22   13.18    6.74
  -9  -2  22   11.97    7.11
   9  -2 -23   59.34   13.51
   9   2 -23   66.40   13.69
  -9  -2  23   62.82   14.76
   9  -2 -24    2.80    5.39
   9   2 -24    0.96    5.86
  -9  -2  24    3.06    6.25
   9  -2 -25    2.92    6.26
   9   2 -25    2.97    5.81
  -9  -2  25   18.63    9.73
   9  -2 -26   -3.69    5.44
   9   2 -26    0.65    3.69
  -9  -2  26    0.22    6.43
   9  -2 -27    2.48    5.00
   9   2 -27    2.83    5.13
  -9  -2  27   -2.00    6.57
   9  -2 -28   -1.41    5.23
   9  -2 -29   14.27    7.57
   9   2 -29   14.46    7.87
   9  -2 -30   -1.59    4.76
   9   2 -30    1.61    5.32
   9  -2 -31   -4.74    6.53
   9   2 -31   -2.70    5.93
   9  -2 -32    1.06    5.32
   9   2 -32    0.72    6.19
   9  -2 -33   -2.33    7.19
   9   2 -33   14.55    7.04
   9  -2 -34    0.04    4.63
   9   2 -34    3.47    5.79
  -9   3   1  222.73   34.04
   9  -3  -1  236.62   33.10
   9  -3  -1  273.72   34.87
  -9   3   2   38.94   10.47
   9  -3  -2   55.40   10.60
   9  -3  -2   59.66   11.45
  -9   3   3    4.69    5.12
   9  -3  -3    2.29    3.17
   9  -3  -3    1.22    4.75
  -9   3   4    8.66    6.46
   9  -3  -4   -2.45    5.09
   9  -3  -4   11.84    6.52
  -9   3   5   50.82   12.13
   9  -3  -5   66.15   11.88
   9  -3  -5   69.13   12.89
  -9   3   6   59.63   12.27
   9  -3  -6   56.98   11.09
   9  -3  -6   51.84   11.70
  -9   3   7   37.23    9.07
   9  -3  -7   16.05    6.16
   9  -3  -7   23.01    8.22
   9   3  -7   27.98    6.85
  -9   3   8    0.71    5.30
   9  -3  -8    7.39    4.34
   9  -3  -8   -1.68    5.54
   9   3  -8    0.01    3.97
  -9   3   9   13.39    6.74
   9  -3  -9   10.62    5.32
   9  -3  -9   14.41    6.25
   9   3  -9   13.46    5.82
  -9   3  10   -0.99    5.30
   9  -3 -10   10.82    5.16
   9  -3 -10   12.42    6.35
   9   3 -10    9.09    5.73
  -9   3  11  174.05   26.26
   9  -3 -11  179.30   25.01
   9  -3 -11  148.78   24.71
  -9   3  12   24.21    8.45
   9  -3 -12   35.64    8.43
   9  -3 -12   11.32    7.15
   9   3 -12   41.01    8.95
  -9   3  13    8.95    5.90
   9  -3 -13   23.12    6.68
   9   3 -13   13.09    5.82
  -9  -3  13    5.54    6.05
  -9   3  14   -4.07    5.79
   9  -3 -14   -0.55    4.18
   9   3 -14    2.40    4.77
  -9  -3  14   -3.25    5.13
   9  -3 -15   70.34   12.65
   9   3 -15   71.52   12.83
  -9  -3  15   30.91   11.44
   9  -3 -16   30.60    8.24
   9   3 -16   21.55    8.11
  -9  -3  16    9.41    6.74
   9  -3 -17   48.38   11.64
   9   3 -17   47.60   11.62
  -9  -3  17   63.24   13.08
   9  -3 -18   -0.02    4.66
   9   3 -18   10.12    5.25
  -9  -3  18    3.85    5.45
   9  -3 -19    0.02    4.16
   9   3 -19    5.89    5.47
  -9  -3  19    3.27    5.85
   9  -3 -20   15.53    7.40
   9   3 -20    9.11    5.82
  -9  -3  20   21.29    8.64
   9  -3 -21   62.06   13.43
   9   3 -21   51.54   12.96
  -9  -3  21   85.06   15.51
   9  -3 -22   10.05    6.47
   9   3 -22   26.34    7.90
  -9  -3  22    6.03    7.59
   9  -3 -23   14.99    6.64
   9   3 -23    9.74    5.77
  -9  -3  23   17.41    8.59
   9  -3 -24    7.00    5.79
   9   3 -24    3.44    4.91
  -9  -3  24    6.40    6.70
   9  -3 -25   12.93    7.21
   9   3 -25   18.41    7.96
  -9  -3  25   16.66    7.64
   9  -3 -26    7.48    6.68
   9   3 -26   -3.04    6.52
  -9  -3  26   15.40    7.12
   9  -3 -27    3.44    5.32
   9   3 -27    1.11    5.32
  -9  -3  27    1.69    6.22
   9  -3 -28    0.63    4.87
   9   3 -28    0.53    6.00
  -9  -3  28    1.55    5.65
   9  -3 -29   -1.26    6.31
   9   3 -29    2.66    5.46
  -9  -3  29   -3.47    6.37
   9  -3 -30    0.02    5.66
   9   3 -30   -2.00    5.01
   9  -3 -31    7.53    6.67
   9   3 -31   16.61    7.89
   9  -3 -32    3.16    6.52
   9   3 -32   -0.22    6.42
   9  -3 -33    1.53    5.63
   9   3 -33    2.70    6.08
   9  -3 -34   -3.08    7.26
   9   3 -34   -4.82    6.92
  -9   4   1   -2.35    4.93
   9  -4  -1    0.12    3.73
   9  -4  -1    8.12    6.08
  -9  -4   1    0.11    4.24
  -9   4   2   36.69   10.97
   9  -4  -2   61.18   11.44
   9  -4  -2   85.54   13.85
  -9  -4   2   63.60   11.94
  -9   4   3   67.67   13.59
   9  -4  -3   69.49   12.23
   9  -4  -3   76.34   13.85
  -9  -4   3   56.16   12.17
  -9   4   4   61.83   13.46
   9  -4  -4   61.41   12.54
   9  -4  -4   88.71   14.73
  -9  -4   4   87.06   14.27
  -9   4   5   98.52   16.69
   9  -4  -5   87.17   15.06
   9  -4  -5   78.28   15.33
  -9   4   6   -0.56    4.86
   9  -4  -6    7.99    4.82
   9  -4  -6    1.99    4.64
  -9  -4   6   -0.08    3.79
  -9   4   7   79.94   15.31
   9  -4  -7   93.95   14.59
   9  -4  -7   67.30   14.61
   9   4  -7   92.78   14.73
  -9  -4   7   69.67   14.69
  -9   4   8  105.53   20.51
   9  -4  -8  117.70   19.42
   9   4  -8  133.72   19.94
  -9  -4   8  164.84   21.89
  -9   4   9   69.01   15.12
   9  -4  -9  118.16   15.46
   9   4  -9   64.87   13.56
  -9  -4   9   71.68   14.80
   9  -4 -10    2.41    4.33
   9   4 -10    5.30    4.35
  -9  -4  10   -0.39    5.68
   9  -4 -11   10.32    5.55
   9   4 -11    7.64    5.43
  -9  -4  11    5.13    6.35
   9  -4 -12    5.23    4.28
   9   4 -12    1.09    5.34
  -9  -4  12   13.26    5.81
   9  -4 -13   47.19   10.56
   9   4 -13   50.76   10.96
  -9  -4  13   61.57   12.85
   9  -4 -14   10.26    5.51
   9   4 -14   23.97    7.62
  -9  -4  14   18.00    7.52
   9  -4 -15   40.79    9.41
   9   4 -15   40.76    9.43
  -9  -4  15   13.34    7.99
   9  -4 -16    3.69    5.87
   9   4 -16    1.26    4.98
  -9  -4  16   -1.70    4.42
   9  -4 -17   19.61    8.36
   9   4 -17   30.01    8.89
  -9  -4  17   31.18    9.69
   9  -4 -18   61.59   14.02
   9   4 -18   90.74   14.97
  -9  -4  18   67.91   15.30
   9  -4 -19   68.72   13.28
   9   4 -19   70.00   13.78
  -9  -4  19   56.09   14.16
   9  -4 -20   -2.54    6.14
   9   4 -20   -1.69    5.37
  -9  -4  20    6.83    5.97
   9  -4 -21   -2.01    6.00
   9   4 -21    6.80    6.14
  -9  -4  21    1.35    5.21
   9  -4 -22    6.26    6.58
   9   4 -22   11.67    7.67
  -9  -4  22    9.71    6.79
   9  -4 -23   48.47   11.52
   9   4 -23   35.23   10.70
  -9  -4  23   53.77   12.82
   9  -4 -24   24.39    8.83
   9   4 -24   17.66    7.67
  -9  -4  24   17.63    8.71
   9  -4 -25    2.34    5.29
   9   4 -25    2.16    6.01
  -9  -4  25   22.23    9.01
   9  -4 -26   -3.88    5.33
   9   4 -26    4.15    5.40
  -9  -4  26    2.66    6.03
   9  -4 -27    4.76    6.23
   9   4 -27   -1.78    5.66
  -9  -4  27    0.37    6.53
   9  -4 -28    5.85    6.09
   9   4 -28    2.74    6.86
  -9  -4  28    5.84    7.20
   9  -4 -29    9.73    6.84
   9   4 -29   13.45    7.63
  -9  -4  29   15.84    8.29
   9  -4 -30   -0.44    5.02
   9   4 -30    5.87    5.93
  -9  -4  30   -1.80    8.02
   9  -4 -31   13.55    6.95
   9   4 -31    7.59    6.32
  -9  -4  31   -1.59    6.94
   9  -4 -32    0.70    5.41
   9   4 -32    0.42    5.18
   9  -4 -33    6.88    6.94
   9   4 -33   -0.64    6.61
   9  -4 -34   -0.49    5.44
   9  -5  -1  150.65   21.28
  -9  -5   1  123.41   21.08
   9  -5  -2   60.88   12.06
  -9  -5   2   70.80   13.24
   9  -5  -3   13.33    5.67
  -9  -5   3    9.11    5.45
   9  -5  -4   66.32   12.45
  -9  -5   4   74.82   13.58
   9  -5  -5   42.38    8.69
  -9  -5   5   26.14    9.02
   9  -5  -6   16.53    6.06
  -9  -5   6   42.54    9.30
   9  -5  -7  119.64   16.63
  -9  -5   7   73.75   15.77
   9  -5  -8    4.97    5.01
   9   5  -8    2.68    4.44
  -9  -5   8   -0.10    4.86
   9  -5  -9   -0.38    3.90
   9   5  -9    0.45    4.07
  -9  -5   9   -0.63    4.88
   9  -5 -10    1.33    4.18
   9   5 -10    4.38    5.46
  -9  -5  10    9.98    6.13
   9  -5 -11   59.52   11.54
   9   5 -11   50.62   11.26
  -9  -5  11   55.14   12.30
   9  -5 -12   27.32    7.74
   9   5 -12   19.33    7.69
  -9  -5  12   30.70    8.86
   9  -5 -13    1.80    3.60
   9   5 -13   -2.25    4.78
  -9  -5  13   -1.21    5.29
   9  -5 -14   27.00    7.75
   9   5 -14   27.79    8.03
  -9  -5  14   23.17    9.04
   9  -5 -15   20.49    7.43
   9   5 -15   21.71    8.20
  -9  -5  15   28.49    9.20
   9  -5 -16   31.09    9.28
   9   5 -16   52.72   10.62
  -9  -5  16   35.76   10.86
   9  -5 -17   48.78   10.88
   9   5 -17   35.42    9.82
  -9  -5  17   44.63   11.18
   9  -5 -18    3.46    5.69
   9   5 -18    8.49    6.08
  -9  -5  18    2.40    5.39
   9  -5 -19    5.89    4.93
   9   5 -19    1.21    4.29
  -9  -5  19    2.02    6.44
   9  -5 -20    5.54    6.06
   9   5 -20    1.71    5.05
  -9  -5  20    3.56    6.38
   9  -5 -21   34.44    9.74
   9   5 -21   43.42    9.73
  -9  -5  21   27.27    9.83
   9  -5 -22   34.10    9.67
   9   5 -22   36.66    9.96
  -9  -5  22   31.79   10.30
   9  -5 -23    7.84    6.05
   9   5 -23    8.42    6.48
  -9  -5  23    9.57    6.57
   9  -5 -24    1.56    5.01
   9   5 -24   -0.76    4.99
  -9  -5  24    3.47    6.95
   9  -5 -25   -0.22    4.21
   9   5 -25    7.44    6.24
  -9  -5  25   -0.35    5.74
   9  -5 -26   21.87    7.78
   9   5 -26   19.49    7.49
  -9  -5  26    1.20    5.89
   9  -5 -27   13.23    6.89
   9   5 -27   19.48    7.73
  -9  -5  27    1.27    5.57
   9  -5 -28    9.60    7.05
   9   5 -28   -0.35    6.05
  -9  -5  28   13.19    8.09
   9  -5 -29   -1.55    5.19
   9   5 -29    0.23    6.42
  -9  -5  29   -3.17    5.85
   9  -5 -30    6.10    5.99
   9   5 -30    1.73    5.17
  -9  -5  30   -0.51    6.22
   9  -5 -31   -3.23    5.11
   9   5 -31   -0.09    6.53
  -9  -5  31   -3.62    7.91
   9  -5 -32   -0.61    5.05
   9   5 -32    1.41    6.91
  -9  -5  32    3.15    6.38
   9  -5 -33    9.74    6.62
   9   5 -33   -2.94    6.77
   9  -5 -34    0.76    5.41
   9  -6  -1    4.75    4.99
  -9  -6   1    1.01    4.99
   9  -6  -2  103.27   16.80
  -9  -6   2  101.44   17.17
   9  -6  -3   37.94    9.05
  -9  -6   3   34.93    9.02
   9  -6  -4   29.38    7.77
  -9  -6   4   28.61    8.39
   9  -6  -5   32.80    8.34
  -9  -6   5   26.50    8.56
   9  -6  -6    8.43    5.12
  -9  -6   6   10.03    5.40
   9  -6  -7   28.10    7.25
  -9  -6   7   11.69    6.97
   9  -6  -8   85.20   15.41
   9   6  -8  108.73   16.55
  -9  -6   8   94.08   16.74
   9  -6  -9   18.49    6.53
   9   6  -9   23.15    7.12
  -9  -6   9   11.56    6.87
   9  -6 -10    0.74    3.52
   9   6 -10   -0.81    4.08
  -9  -6  10    1.94    5.32
   9  -6 -11    2.07    5.07
   9   6 -11    2.26    4.75
  -9  -6  11    1.34    5.04
   9  -6 -12   37.60    9.00
   9   6 -12   33.58    8.57
  -9  -6  12   28.53    9.25
   9  -6 -13    4.00    5.50
   9   6 -13   33.89    7.58
  -9  -6  13   18.09    7.87
   9  -6 -14   55.21   11.32
   9   6 -14   58.93   11.26
  -9  -6  14   32.69   10.22
   9  -6 -15   27.47    7.55
   9   6 -15   30.25    8.41
  -9  -6  15    3.29    6.08
   9  -6 -16    0.14    4.60
   9   6 -16    4.91    4.93
  -9  -6  16    6.31    6.28
   9  -6 -17    9.13    6.03
   9   6 -17   20.62    7.33
  -9  -6  17   16.41    8.05
   9  -6 -18   28.97    8.89
   9   6 -18   34.99    9.13
  -9  -6  18   15.51    8.82
   9  -6 -19   17.06    6.67
   9   6 -19   10.61    6.11
  -9  -6  19    5.21    5.76
   9  -6 -20   16.98    7.02
   9   6 -20    5.63    6.38
  -9  -6  20   18.50    8.17
   9  -6 -21    0.83    4.62
   9   6 -21    4.17    6.52
  -9  -6  21   14.65    7.16
   9  -6 -22    4.96    5.69
   9   6 -22    3.60    5.71
  -9  -6  22    1.44    5.85
   9  -6 -23   20.62    8.49
   9   6 -23   20.80    7.70
  -9  -6  23   14.06    7.05
   9  -6 -24    1.18    5.66
   9   6 -24   14.58    7.31
  -9  -6  24   -1.44    6.60
   9  -6 -25   14.43    7.12
   9   6 -25    3.33    6.46
  -9  -6  25    1.29    5.40
   9  -6 -26    9.72    6.26
   9   6 -26   -2.11    6.19
  -9  -6  26   -3.85    7.15
   9  -6 -27   -2.91    5.16
   9   6 -27   -1.60    5.11
  -9  -6  27   -3.24    5.44
   9  -6 -28   15.72    7.52
   9   6 -28    4.08    5.14
  -9  -6  28   -1.53    6.15
   9  -6 -29   -2.08    5.62
   9   6 -29    3.78    5.48
  -9  -6  29   -1.54    6.79
   9  -6 -30    3.66    5.83
   9   6 -30    4.83    5.35
  -9  -6  30   -0.24    5.69
   9  -6 -31    1.44    5.35
   9   6 -31    8.56    6.51
  -9  -6  31   -0.75    6.17
   9  -6 -32   -3.50    4.94
   9   6 -32    0.13    5.79
  -9  -6  32   -3.64    7.34
   9  -6 -33   -0.04    6.84
   9   6 -33    0.57    5.30
  -9  -6  33    1.82    6.11
   9  -6 -34   -4.08    7.00
  -9  -6  34   -1.11    7.52
   9  -7  -1   14.34    6.05
  -9  -7   1   23.10    7.22
   9  -7  -2   14.56    5.81
  -9  -7   2    8.00    5.58
   9  -7  -3    2.34    4.72
  -9  -7   3    0.00    3.91
   9  -7  -4   29.44    7.68
  -9  -7   4   21.09    7.68
   9  -7  -5    4.16    3.73
  -9  -7   5    4.44    5.00
   9  -7  -6   52.31   10.47
  -9  -7   6   41.54   10.27
   9  -7  -7    5.73    4.84
  -9  -7   7    5.52    5.37
   9  -7  -8    2.14    4.57
   9   7  -8    1.60    4.53
  -9  -7   8   -2.35    5.23
   9  -7  -9    6.79    5.16
   9   7  -9   26.65    7.27
  -9  -7   9   13.44    7.02
   9  -7 -10   30.71    7.79
   9   7 -10   23.02    7.18
  -9  -7  10   21.72    8.21
   9  -7 -11   29.33    7.82
   9   7 -11   21.46    7.25
  -9  -7  11   17.14    6.99
   9  -7 -12   73.47   13.66
   9   7 -12   90.95   14.57
  -9  -7  12   57.05   13.35
   9  -7 -13    0.96    4.68
   9   7 -13    7.16    5.10
  -9  -7  13    7.23    5.36
   9  -7 -14    4.46    4.80
   9   7 -14    3.34    4.88
  -9  -7  14    5.02    5.66
   9  -7 -15    1.59    5.01
   9   7 -15    6.34    5.21
  -9  -7  15    5.27    6.02
   9  -7 -16   66.49   13.00
   9   7 -16   76.20   13.68
  -9  -7  16   47.59   12.98
   9  -7 -17    5.00    5.30
   9   7 -17    6.61    5.26
  -9  -7  17   -0.64    5.31
   9  -7 -18    1.60    5.76
   9   7 -18   -2.96    5.33
  -9  -7  18    0.07    5.74
   9  -7 -19   -0.51    4.37
   9   7 -19   -1.18    4.42
  -9  -7  19   -1.79    5.71
   9  -7 -20   11.44    7.10
   9   7 -20   14.63    7.10
  -9  -7  20   13.97    7.26
   9  -7 -21   14.30    6.93
   9   7 -21   24.20    8.40
  -9  -7  21   -1.74    6.47
   9  -7 -22   25.75    9.09
   9   7 -22   42.52    9.90
   9  -7 -23    1.16    5.29
   9   7 -23    2.94    5.20
  -9  -7  23   -0.25    6.39
   9  -7 -24    1.28    5.79
   9   7 -24    2.64    4.71
  -9  -7  24   -1.04    5.07
   9  -7 -25   -0.83    6.01
   9   7 -25    1.32    4.40
  -9  -7  25   -1.10    5.11
   9  -7 -26   22.49    8.83
   9   7 -26   20.74    8.34
  -9  -7  26   15.84    8.68
   9  -7 -27    6.06    7.03
   9   7 -27   -0.95    5.86
  -9  -7  27    3.62    7.13
   9  -7 -28   -1.89    6.84
   9   7 -28    1.49    5.40
  -9  -7  28    4.76    6.52
   9  -7 -29   -0.44    5.01
   9   7 -29   -1.26    5.64
  -9  -7  29   -1.83    5.48
   9  -7 -30    1.88    5.67
   9   7 -30   -1.25    5.48
  -9  -7  30   -4.71    8.20
   9  -7 -31    2.04    6.32
   9   7 -31   -1.51    5.63
  -9  -7  31    1.07    6.41
   9  -7 -32    3.46    6.38
   9   7 -32   -0.05    5.61
  -9  -7  32    6.83    6.88
   9  -7 -33   -3.22    5.98
  -9  -7  33   -2.95    7.03
  -9  -7  34    7.45    7.27
  -9  -7  35   -1.56    5.16
   9  -8  -1   17.00    6.30
  -9  -8   1   15.18    6.36
   9  -8  -2   40.22    8.26
  -9  -8   2   19.31    7.20
   9  -8  -3   -1.11    3.64
  -9  -8   3   -1.55    5.13
   9  -8  -4   73.13   12.38
  -9  -8   4   56.07   12.20
   9  -8  -5    4.50    4.28
  -9  -8   5   -0.31    4.59
   9  -8  -6    2.74    4.22
  -9  -8   6    2.27    4.92
   9  -8  -7    4.39    4.83
  -9  -8   7    3.00    5.51
   9  -8  -8   93.20   14.90
   9   8  -8   81.02   14.75
  -9  -8   8   73.75   14.62
   9  -8  -9    2.11    4.57
   9   8  -9   10.83    5.93
  -9  -8   9   15.61    6.98
   9  -8 -10   16.86    6.38
   9   8 -10   26.49    7.59
  -9  -8  10   10.17    6.95
   9  -8 -11    3.55    4.72
   9   8 -11   10.74    6.00
  -9  -8  11    2.70    5.60
   9  -8 -12    9.85    6.45
   9   8 -12   13.93    6.11
  -9  -8  12   19.37    7.16
   9  -8 -13    3.52    4.14
   9   8 -13   -2.42    4.20
  -9  -8  13    4.21    5.57
   9  -8 -14   22.77    7.39
   9   8 -14   20.90    8.01
  -9  -8  14   23.46    8.30
   9  -8 -15    0.75    4.12
   9   8 -15   -0.76    5.01
  -9  -8  15   -1.07    6.08
   9  -8 -16    3.00    5.27
   9   8 -16    3.01    4.67
  -9  -8  16   -2.29    5.10
   9  -8 -17    1.19    5.85
   9   8 -17   18.83    7.23
  -9  -8  17    2.29    6.42
   9  -8 -18   27.31    8.90
   9   8 -18   40.92    9.85
  -9  -8  18   34.45   10.23
   9  -8 -19    3.02    5.22
   9   8 -19    0.56    4.83
  -9  -8  19    0.65    5.45
   9  -8 -20   18.63    7.05
   9   8 -20   12.59    6.67
  -9  -8  20   10.96    7.87
   9  -8 -21    4.15    5.19
   9   8 -21   -0.70    5.36
  -9  -8  21   -0.22    5.40
   9  -8 -22    0.79    5.22
   9   8 -22    6.18    5.73
  -9  -8  22   -1.76    6.39
   9  -8 -23    0.54    4.44
   9   8 -23   -0.91    4.30
  -9  -8  23   -0.22    6.87
   9  -8 -24   17.70    7.05
   9   8 -24   24.81    8.22
  -9  -8  24    3.65    6.60
   9  -8 -25    6.31    5.84
   9   8 -25    4.74    5.89
  -9  -8  25    4.78    6.40
   9  -8 -26    3.13    5.67
   9   8 -26   13.27    6.34
  -9  -8  26    9.47    7.15
   9  -8 -27    2.59    6.13
   9   8 -27    0.34    5.35
  -9  -8  27   -1.30    7.01
   9  -8 -28    1.78    6.01
   9   8 -28   -3.03    5.78
  -9  -8  28    8.71    6.68
   9  -8 -29   -0.30    5.71
   9   8 -29    0.25    5.73
  -9  -8  29   -0.77    6.92
   9  -8 -30   -1.17    5.23
   9   8 -30    2.03    4.22
  -9  -8  30    7.71    7.01
   9  -8 -31    1.24    5.06
   9   8 -31    1.38    5.70
  -9  -8  31   -4.78    6.77
   9  -8 -32   -1.61    6.25
   9   8 -32   -3.08    6.18
  -9  -8  32   -1.21    7.09
   9  -8 -33    3.47    6.51
   9  -9  -1    8.12    5.15
  -9  -9   1    6.02    5.27
   9  -9  -2   41.70    9.44
  -9  -9   2   43.30    9.87
   9  -9  -3    7.24    4.60
  -9  -9   3    3.22    3.91
   9  -9  -4    3.05    4.45
  -9  -9   4    9.84    5.38
   9  -9  -5    3.67    4.54
  -9  -9   5   -2.26    5.26
   9  -9  -6   71.52   13.18
  -9  -9   6   68.71   13.13
   9  -9  -7    1.72    3.84
  -9  -9   7    5.73    5.44
   9  -9  -8    0.07    4.46
   9   9  -8    2.75    4.60
  -9  -9   8   -0.86    5.49
   9  -9  -9    2.44    3.98
   9   9  -9    0.16    4.15
  -9  -9   9   -2.32    5.66
   9  -9 -10   19.23    6.97
   9   9 -10   15.87    6.57
  -9  -9  10    8.07    6.23
   9  -9 -11    1.54    3.90
   9   9 -11    3.05    3.98
  -9  -9  11   -1.95    4.91
   9  -9 -12   28.90    9.27
   9   9 -12   41.57    9.92
  -9  -9  12   42.11   10.54
   9  -9 -13    4.53    4.94
   9   9 -13    0.27    4.08
  -9  -9  13   -0.60    5.93
   9  -9 -14   -0.19    4.86
   9   9 -14   -1.53    5.28
  -9  -9  14   -0.36    5.99
   9  -9 -15    5.49    5.08
   9   9 -15    3.84    5.46
  -9  -9  15    8.01    6.53
   9  -9 -16   34.48    9.96
   9   9 -16   47.43   10.91
  -9  -9  16   37.57    9.96
   9  -9 -17    3.11    5.06
   9   9 -17   -3.25    5.68
  -9  -9  17    0.70    5.35
   9  -9 -18    4.79    4.70
   9   9 -18    1.03    4.93
  -9  -9  18    1.73    5.57
   9  -9 -19    0.62    4.22
   9   9 -19    5.64    5.82
  -9  -9  19    0.37    5.06
   9  -9 -20   13.63    6.92
   9   9 -20   -0.31    5.78
  -9  -9  20   12.52    7.33
   9  -9 -21   -0.28    5.48
   9   9 -21   -0.71    5.81
  -9  -9  21    1.41    5.55
   9  -9 -22   15.79    7.63
   9   9 -22   15.20    7.15
  -9  -9  22   37.66    9.96
   9  -9 -23   -2.97    6.36
   9   9 -23   -1.03    5.17
  -9  -9  23   -1.08    5.77
   9  -9 -24    2.83    4.77
   9   9 -24   -1.38    5.20
  -9  -9  24   -1.84    4.94
   9  -9 -25   -1.99    5.22
   9   9 -25    2.32    5.91
  -9  -9  25    1.09    6.30
   9  -9 -26   21.17    8.07
   9   9 -26    9.03    7.31
  -9  -9  26    7.34    6.59
   9  -9 -27   -3.52    6.47
   9   9 -27   -3.35    5.87
  -9  -9  27    1.80    6.37
   9  -9 -28    8.37    7.05
   9   9 -28    2.66    5.11
  -9  -9  28   10.23    6.71
   9  -9 -29    0.60    5.20
   9   9 -29   -2.67    5.78
  -9  -9  29    5.21    6.26
   9  -9 -30    7.71    6.12
   9   9 -30    1.09    5.54
  -9  -9  30    3.81    7.25
   9  -9 -31   -1.25    6.04
   9   9 -31   -2.28    5.70
   9  -9 -32    5.47    6.10
   9   9 -32   -0.07    5.83
   9 -10  -1    0.96    4.33
  -9 -10   1    1.25    5.32
   9 -10  -2   24.47    7.18
  -9 -10   2   24.29    7.64
   9 -10  -3    8.25    5.12
  -9 -10   3    4.50    4.36
   9 -10  -4   53.25   10.27
  -9 -10   4   34.24    9.40
   9 -10  -5   -0.18    4.34
  -9 -10   5    0.67    3.68
   9 -10  -6    1.96    4.83
  -9 -10   6    1.82    5.03
   9 -10  -7    3.01    4.31
  -9 -10   7   -0.76    5.27
   9 -10  -8   26.12    7.45
  -9 -10   8   21.35    7.67
   9 -10  -9    9.03    5.36
  -9 -10   9    5.18    5.93
   9 -10 -10    6.47    5.45
  -9 -10  10    8.05    5.19
   9 -10 -11   -0.67    4.33
  -9 -10  11    1.75    5.76
   9 -10 -12    6.79    5.56
  -9 -10  12    2.82    4.87
   9 -10 -13   -0.83    4.72
  -9 -10  13    0.85    5.21
   9 -10 -14   43.49    9.91
  -9 -10  14   23.82    8.73
   9 -10 -15   -1.31    4.57
  -9 -10  15   -0.00    5.91
   9 -10 -16   -0.96    4.51
  -9 -10  16   -1.62    5.76
   9 -10 -17   -0.56    4.26
  -9 -10  17    1.12    4.42
   9 -10 -18   27.37    8.44
  -9 -10  18   27.48    8.72
   9 -10 -19   -1.74    5.73
  -9 -10  19    3.03    5.14
   9 -10 -20   15.07    6.66
  -9 -10  20    8.89    5.73
   9 -10 -21   -1.00    4.50
   9  10 -21    0.77    5.18
  -9 -10  21    2.07    5.45
   9 -10 -22    7.89    6.98
   9  10 -22    5.10    5.72
  -9 -10  22    8.88    6.67
   9  10 -23   -4.36    6.31
  -9 -10  23   -0.96    5.31
   9  10 -24    0.05    4.59
  -9 -10  24   18.42    7.73
   9  10 -25    2.28    6.24
  -9 -10  25   -2.62    6.29
  -9 -10  26   -6.02    7.25
  -9 -10  27   -1.98    6.17
   9 -11  -1   -0.94    3.46
  -9 -11   1    0.02    3.63
   9 -11  -2   50.30   10.66
  -9 -11   2   52.53   10.60
   9 -11  -3    0.80    4.12
  -9 -11   3   -0.16    3.43
   9 -11  -4   41.57    8.73
  -9 -11   4   18.87    7.06
   9 -11  -5   -0.90    4.23
  -9 -11   5    0.39    4.10
   9 -11  -6   29.02    7.21
  -9 -11   6    9.20    6.35
   9 -11  -7    1.01    4.05
  -9 -11   7    2.14    4.89
  -9 -11   8    3.78    5.05
  -9 -11   9    2.43    4.56
  -9 -11  10    9.88    6.20
  -9 -11  11    0.48    5.18
  -9 -11  12   14.39    7.16
  -9 -11  13    2.69    6.08
  -9 -11  14    5.14    5.08
  -9 -11  15    8.02    5.17
  -9 -11  16   33.52    9.43
  -9 -11  17   -1.39    6.21
  -9 -11  18   -0.75    5.76
  -9 -11  19    3.09    5.25
  -9 -11  20   15.52    7.43
  -9 -11  21    0.05    4.79
  -9 -11  22   13.41    7.39
  -9 -11  23    3.43    6.18
  -9 -11  24    6.11    7.34
  -9 -12   1    7.47    5.56
  -9 -12   2    2.07    4.41
  -9 -12   3   -0.56    4.18
  -9 -12   4   23.19    6.96
  -9 -12   5   -0.42    4.47
  -9 -12   6   -1.77    4.78
  -9 -12   7    4.99    5.11
  -9 -12   8   11.12    6.44
  -9 -12   9   -2.33    5.47
  -9 -12  10   16.61    6.90
  -9 -12  11   -0.40    4.11
  -9 -12  12    0.01    4.16
  -9 -12  13    1.94    5.37
  -9 -12  14   11.68    6.80
  -9 -12  15    0.16    5.10
  -9 -12  16    0.69    5.14
  -9 -12  17   -1.60    5.35
  -9 -12  18    7.10    6.04
  -9 -12  19    3.50    6.05
  -9 -12  20   -1.91    5.24
  -9 -12  21    2.92    5.95
  -9 -13   1   10.76    5.33
  -9 -13   2    2.51    3.65
  -9 -13   3    0.40    3.74
  -9 -13   4    1.67    3.77
  -9 -13   5    0.29    4.78
  -9 -13   6    7.86    4.80
  -9 -13   7    1.28    4.60
  -9 -13   8    0.71    4.48
  -9 -13   9    1.53    4.31
  -9 -13  10    7.88    5.77
  -9 -13  11    0.31    4.70
  -9 -13  12    5.55    5.60
  -9 -13  13    2.16    5.15
  -9 -13  14   -3.27    6.41
  -9 -13  15    2.17    4.72
  -9 -13  16    7.33    6.34
  -9 -13  17   -4.31    6.53
  -9 -14   1   -1.73    3.56
  -9 -14   2    7.02    4.84
  -9 -14   3    2.80    4.68
  -9 -14   4   14.35    6.37
  -9 -14   5   -1.25    5.21
  -9 -14   6   -1.61    4.01
  -9 -14   7    3.84    4.63
  -9 -14   8    3.57    4.82
  -9 -14   9    1.99    4.76
  -9 -14  10    2.39    4.33
  -9 -14  11    0.59    4.59
  -9 -14  12   -2.31    5.30
  -9 -15   1    1.03    4.19
  -9 -15   2    0.62    4.19
  -9 -15   3   -0.26    4.01
  -9 -15   4   -3.38    4.66
  -9 -15   5    2.44    4.08
  -9 -15   6   -0.61    4.32
  -8   0   1   -1.04    4.30
   8   0  -1   -1.66    3.58
   8   0  -1    0.06    3.38
  -8   0   2  607.90   70.95
   8   0  -2  465.10   68.87
   8   0  -2  629.35   70.68
  -8   0   3    3.02    4.49
   8   0  -3    1.86    3.58
   8   0  -3   -0.45    4.21
  -8   0   4  121.03   17.20
   8   0  -4   86.97   15.12
   8   0  -4   92.22   15.61
  -8   0   5   -0.32    4.48
   8   0  -5   -1.28    4.79
   8   0  -5   -1.26    4.08
  -8   0   6  111.63   17.52
   8   0  -6   90.68   15.90
   8   0  -6  118.36   17.39
  -8   0   7   -1.31    5.20
   8   0  -7   -0.33    3.47
   8   0  -7   -1.15    3.72
  -8   0   8  217.28   31.32
   8   0  -8  224.28   30.85
  -8   0   9   -1.31    5.10
   8   0  -9    0.85    4.50
  -8   0  10   -0.74    3.76
  -8   0  11    0.08    3.89
  -8   0  12  169.87   26.07
  -8   0  13   -0.32    5.64
   8   0 -13    1.66    3.53
  -8   0  14  109.62   17.87
   8   0 -14   81.78   15.51
  -8   0  15   -1.47    4.37
   8   0 -15    2.56    4.85
  -8   0  16    5.00    5.29
   8   0 -16    3.40    5.32
  -8   0  17   -0.64    5.36
   8   0 -17    1.09    5.10
  -8   0  18  118.15   19.69
   8   0 -18   97.30   17.59
  -8   0  19   -0.80    7.01
   8   0 -19   -0.31    4.71
  -8   0  20    2.60    6.25
   8   0 -20    3.92    4.58
  -8   0  21   -0.90    6.77
   8   0 -21    3.67    4.68
  -8   0  22   59.04   13.65
   8   0 -22   59.73   12.34
  -8   0  23   -0.61    5.62
   8   0 -23   -1.71    3.97
   8   0 -24   40.95   10.10
   8   0 -25    0.42    3.59
   8   0 -26    0.44    5.63
   8   0 -27   -0.43    5.67
   8   0 -28   37.69   10.96
   8   0 -29   -3.01    5.35
   8   0 -30    2.79    5.83
   8   0 -31    1.67    6.63
   8   0 -32    4.98    5.82
   8   0 -33    1.25    4.53
   8   0 -34    6.88    6.15
   8   0 -35   -4.34    6.46
  -8   1   1   71.13   14.37
   8  -1  -1   81.85   13.82
   8  -1  -1  100.05   15.45
   8   1  -1   94.20   14.13
  -8  -1   1   79.53   14.80
  -8   1   2    5.38    4.89
   8  -1  -2    7.59    4.23
   8  -1  -2    4.95    4.85
   8   1  -2    1.78    3.82
  -8  -1   2    3.63    4.39
  -8   1   3    2.89    4.02
   8  -1  -3    2.53    3.44
   8  -1  -3    9.85    4.69
   8   1  -3    5.49    4.25
  -8  -1   3    2.00    4.67
  -8   1   4   35.97    9.24
   8  -1  -4   42.87    8.38
   8  -1  -4   33.92    8.77
   8   1  -4   30.85    7.56
  -8  -1   4   47.72    9.31
  -8   1   5    3.22    5.20
   8  -1  -5   13.10    4.95
   8  -1  -5   12.51    5.47
   8   1  -5    7.89    4.47
  -8  -1   5    4.17    5.46
  -8   1   6  107.06   17.11
   8  -1  -6   98.63   15.98
   8  -1  -6   94.58   16.22
   8   1  -6   98.23   15.65
  -8  -1   6  108.58   17.15
  -8   1   7    0.29    4.34
   8  -1  -7    4.72    4.88
   8   1  -7   -0.86    4.21
  -8  -1   7    6.73    5.62
  -8   1   8    0.78    4.64
   8  -1  -8    4.33    5.14
  -8  -1   8    1.15    4.61
  -8   1   9   11.33    6.56
   8  -1  -9   19.46    6.35
  -8  -1   9   11.90    5.79
  -8   1  10  168.83   26.63
   8  -1 -10  207.46   26.69
  -8  -1  10  163.78   26.33
  -8   1  11   11.12    5.94
   8  -1 -11    4.08    4.96
  -8  -1  11   12.27    6.17
  -8   1  12    7.95    5.00
   8  -1 -12   12.87    5.59
  -8  -1  12   15.72    6.29
  -8   1  13    2.88    5.41
   8  -1 -13    1.88    4.41
   8  -1 -13    0.43    3.85
   8   1 -13   -0.76    3.39
  -8  -1  13   -2.19    4.64
  -8   1  14   77.77   14.52
   8  -1 -14   78.07   13.73
   8   1 -14   64.42   13.28
  -8  -1  14   76.65   14.49
  -8   1  15   73.33   13.18
   8  -1 -15   47.67   11.20
   8   1 -15   56.79   11.38
  -8  -1  15   30.79   10.73
  -8   1  16   61.86   14.91
   8  -1 -16   78.54   14.53
   8   1 -16   90.13   15.34
  -8  -1  16   97.48   16.67
  -8   1  17    1.57    5.40
   8  -1 -17    4.41    4.61
   8   1 -17    2.46    5.22
  -8  -1  17    0.76    5.30
  -8   1  18   -1.80    4.46
   8  -1 -18    2.18    3.93
   8   1 -18   -1.21    6.08
  -8  -1  18    7.27    6.02
  -8   1  19    3.40    5.49
   8  -1 -19   17.18    6.65
   8   1 -19    6.92    6.61
  -8  -1  19    9.97    6.23
  -8   1  20    7.66    6.94
   8  -1 -20   12.83    6.74
   8   1 -20   17.29    6.59
  -8  -1  20   21.73    8.08
  -8   1  21    0.01    5.17
   8  -1 -21   -2.19    5.48
   8   1 -21    2.85    5.67
  -8   1  22   72.35   15.67
   8  -1 -22   73.70   15.06
   8   1 -22   85.35   15.17
   8  -1 -23   -3.07    5.87
   8   1 -23   -3.61    5.75
   8  -1 -24   16.55    7.77
   8   1 -24   12.96    6.85
   8  -1 -25   -3.58    5.35
   8   1 -25   -0.10    4.75
  -8  -1  25   -0.18    6.20
   8  -1 -26   10.06    7.52
   8   1 -26   26.21    8.89
  -8  -1  26   23.87    9.30
   8  -1 -27    1.39    5.93
   8   1 -27   -0.99    3.98
   8  -1 -28    2.73    5.23
   8   1 -28   -1.49    5.83
   8  -1 -29    4.06    4.90
   8   1 -29   -0.44    6.68
   8  -1 -30   38.05    9.88
   8   1 -30   16.91    8.05
   8  -1 -31   -1.36    4.55
   8   1 -31    0.25    4.95
   8  -1 -32   33.94    9.53
   8   1 -32   12.76    7.83
   8  -1 -33   -5.50    7.15
   8   1 -33    1.93    5.11
   8  -1 -34    4.88    5.85
   8   1 -34    4.51    5.72
   8  -1 -35   -2.94    5.82
   8   1 -35   -0.47    4.95
   8  -1 -36   12.77    8.77
  -8   2   1    0.14    4.42
   8  -2  -1   -0.34    2.69
   8  -2  -1   -0.73    4.45
   8   2  -1   -0.50    3.25
  -8  -2   1    0.16    4.34
  -8   2   2   80.90   14.22
   8  -2  -2   76.00   13.26
   8  -2  -2   85.82   14.42
   8   2  -2   76.60   13.05
  -8  -2   2   78.17   13.77
  -8   2   3   10.54    5.24
   8  -2  -3   -0.43    3.27
   8  -2  -3    7.10    5.23
   8   2  -3   15.25    4.91
  -8  -2   3   18.09    6.21
  -8   2   4   57.03   10.93
   8  -2  -4   43.44    9.07
   8  -2  -4   50.05   10.35
   8   2  -4   49.18    9.67
  -8  -2   4   51.70   10.35
  -8   2   5   15.13    5.59
   8  -2  -5   12.30    4.56
   8  -2  -5    4.29    5.49
   8   2  -5    9.00    4.49
  -8  -2   5    2.05    4.96
  -8   2   6   80.09   15.15
   8  -2  -6   95.10   15.01
   8  -2  -6   85.44   15.34
   8   2  -6   92.25   14.71
  -8  -2   6  105.37   16.26
  -8   2   7   39.98   10.10
   8  -2  -7   69.72   11.35
   8   2  -7   39.97    8.94
  -8  -2   7   35.52    9.47
  -8   2   8   96.69   17.76
   8  -2  -8  113.53   17.88
  -8  -2   8  119.81   18.45
  -8   2   9    6.70    5.84
   8  -2  -9    9.58    5.64
  -8  -2   9    7.39    4.63
  -8   2  10    4.96    4.62
   8  -2 -10    3.16    4.51
  -8  -2  10    1.13    4.87
  -8   2  11   -1.80    5.26
   8  -2 -11   -1.06    3.70
  -8  -2  11    5.71    5.50
  -8   2  12   58.61   12.24
   8  -2 -12   74.16   12.67
  -8  -2  12   51.61   11.99
  -8   2  13    4.17    5.75
   8  -2 -13   42.91    9.14
   8  -2 -13   43.85    9.04
   8   2 -13   15.05    6.43
  -8  -2  13   27.05    8.40
  -8   2  14   27.27    8.50
   8  -2 -14   28.94    7.73
   8  -2 -14   30.10    8.25
   8   2 -14   23.47    7.78
  -8  -2  14   47.96   10.31
  -8   2  15   28.40    9.10
   8  -2 -15   42.55    9.28
   8  -2 -15   33.65    8.31
   8   2 -15   15.48    7.36
  -8  -2  15   29.64    8.90
  -8   2  16   28.46    9.49
   8  -2 -16   11.76    7.51
   8  -2 -16   46.56    9.52
   8   2 -16   34.54    8.99
  -8  -2  16   41.76   10.93
  -8   2  17   23.47    8.37
   8  -2 -17   35.22    8.07
   8   2 -17   12.96    6.95
  -8   2  18  167.49   32.29
   8  -2 -18  218.39   32.12
   8   2 -18  314.95   34.35
  -8   2  19    0.56    5.75
   8  -2 -19    6.43    4.70
   8   2 -19    5.49    5.45
   8  -2 -20    2.38    5.26
   8   2 -20   -0.30    3.71
   8  -2 -21   -1.43    4.32
   8   2 -21    3.64    5.27
   8  -2 -22   26.59    9.64
   8   2 -22   48.97   11.12
  -8  -2  22   54.09   12.12
   8  -2 -23   -0.78    4.52
   8   2 -23    5.27    5.10
  -8  -2  23    4.96    6.68
   8  -2 -24    5.79    6.43
   8   2 -24    2.97    5.72
  -8  -2  24   16.06    8.37
   8  -2 -25   -3.79    5.71
   8   2 -25   -0.01    5.67
  -8  -2  25   -3.16    5.94
   8  -2 -26   12.33    6.87
   8   2 -26    3.59    5.77
  -8  -2  26    2.41    6.09
   8  -2 -27   -1.70    4.45
   8   2 -27   -1.52    5.97
  -8  -2  27   -0.52    5.74
   8  -2 -28   21.61    8.16
   8   2 -28   32.38    9.39
  -8  -2  28   13.46    9.38
   8  -2 -29    1.70    4.76
   8   2 -29    6.04    6.37
   8  -2 -30    5.06    5.50
   8   2 -30    6.92    6.30
   8  -2 -31   -0.93    4.61
   8   2 -31   -1.92    5.39
   8  -2 -32   13.34    7.52
   8   2 -32    2.14    5.50
   8  -2 -33    5.23    5.64
   8   2 -33   -1.35    6.48
   8  -2 -34   22.02    8.85
   8   2 -34   13.29    7.94
   8  -2 -35   -0.58    5.68
   8   2 -35   -1.73    5.49
   8  -2 -36   -2.17    6.01
  -8   3   1  113.88   17.34
   8  -3  -1  100.03   15.69
   8  -3  -1  110.38   17.02
   8   3  -1  109.85   16.05
  -8  -3   1   77.87   15.95
  -8   3   2   -1.45    4.62
   8  -3  -2    2.36    3.94
   8  -3  -2   -0.52    4.20
   8   3  -2    1.66    3.77
  -8  -3   2    0.12    4.30
  -8   3   3   53.92   11.30
   8  -3  -3   67.65   11.09
   8  -3  -3   49.66   11.18
   8   3  -3   55.58   10.46
  -8  -3   3   54.48   11.23
  -8   3   4  116.30   21.07
   8  -3  -4  140.57   20.48
   8  -3  -4  150.24   21.76
   8   3  -4  148.12   20.72
  -8  -3   4  143.76   21.47
  -8   3   5    9.00    5.76
   8  -3  -5   10.03    6.07
   8   3  -5   25.28    6.32
  -8  -3   5   12.97    5.79
  -8   3   6   54.22   10.87
   8  -3  -6   61.93   11.49
   8   3  -6   39.45    9.23
  -8  -3   6   52.94   10.72
  -8   3   7   21.99    7.90
   8  -3  -7   26.72    7.64
   8   3  -7   35.20    7.79
  -8  -3   7   28.77    8.11
  -8   3   8    4.42    4.11
   8  -3  -8    6.84    5.28
  -8  -3   8    6.37    5.55
  -8   3   9    4.59    4.64
   8  -3  -9    1.42    5.02
  -8  -3   9    2.14    4.44
  -8   3  10   93.90   16.24
   8  -3 -10   95.91   15.80
  -8  -3  10   77.20   15.13
  -8   3  11   87.66   16.82
   8  -3 -11   98.88   16.91
  -8  -3  11  108.82   17.44
  -8   3  12    4.75    5.67
   8  -3 -12    4.59    5.06
   8  -3 -12    4.05    5.57
  -8   3  13    8.70    6.25
   8  -3 -13   14.63    5.94
   8  -3 -13    7.30    4.92
   8   3 -13   18.01    6.02
  -8   3  14   31.17    8.80
   8  -3 -14   23.80    6.93
   8  -3 -14    9.37    6.17
   8   3 -14   33.94    8.02
  -8   3  15   25.10    8.32
   8  -3 -15   25.30    8.14
   8  -3 -15   31.58    8.72
   8   3 -15   39.00    8.98
   8  -3 -16   71.38   13.99
   8  -3 -16   93.35   15.41
   8   3 -16   72.02   14.38
  -8   3  17   -0.70    5.66
   8  -3 -17   -2.46    4.64
   8   3 -17    3.48    5.20
   8  -3 -18    2.25    5.46
   8   3 -18    1.75    4.14
  -8  -3  18    0.96    5.88
   8  -3 -19   17.24    6.97
   8   3 -19   23.37    7.96
  -8  -3  19    6.86    6.89
   8  -3 -20   99.68   18.24
   8   3 -20  104.08   18.39
  -8  -3  20  125.25   19.93
   8  -3 -21   10.94    6.45
   8   3 -21   10.71    6.16
  -8  -3  21   16.78    7.82
   8  -3 -22    9.80    6.95
   8   3 -22    9.64    6.50
  -8  -3  22   15.63    7.50
   8  -3 -23    0.52    5.33
   8   3 -23    3.09    5.03
  -8  -3  23   -1.88    6.05
   8  -3 -24   31.41    8.91
   8   3 -24   20.63    8.43
  -8  -3  24   12.96    7.96
   8  -3 -25   19.08    7.34
   8   3 -25   25.56    8.25
  -8  -3  25   15.78    8.09
   8  -3 -26    3.39    4.73
   8   3 -26    6.27    5.69
  -8  -3  26    8.68    7.47
   8  -3 -27   -1.51    5.55
   8   3 -27    1.74    5.34
  -8  -3  27    7.19    6.87
   8  -3 -28    0.28    5.31
   8   3 -28   -1.09    4.10
  -8  -3  28   -0.37    5.59
   8  -3 -29   -1.38    5.65
   8   3 -29   -3.74    5.70
  -8  -3  29   -3.10    7.21
   8  -3 -30   24.67    9.23
   8   3 -30    8.69    8.15
  -8  -3  30    8.92    7.36
   8  -3 -31    3.15    5.55
   8   3 -31   -1.00    5.22
   8  -3 -32   10.65    6.75
   8   3 -32    7.81    7.08
   8  -3 -33    3.57    5.87
   8   3 -33   -0.46    5.15
   8  -3 -34   -0.87    5.75
   8   3 -34   -1.06    6.27
   8  -3 -35    3.88    6.59
   8   3 -35   -1.89    7.28
  -8   4   1   86.91   15.00
   8  -4  -1   79.68   15.02
   8   4  -1   85.27   13.73
  -8   4   2   42.39    8.75
   8  -4  -2   25.73    8.50
   8   4  -2   31.53    7.33
  -8   4   3   27.56    7.30
   8  -4  -3   10.12    6.32
   8   4  -3   23.39    6.24
  -8   4   4  160.30   23.04
   8  -4  -4  128.17   21.83
   8   4  -4  158.68   21.78
  -8   4   5    9.19    5.63
   8  -4  -5    9.61    5.71
   8   4  -5    4.90    3.92
  -8   4   6   41.04    9.95
   8  -4  -6   80.42   12.13
   8   4  -6   33.52    8.63
  -8   4   7   70.33   14.95
   8  -4  -7   89.71   15.12
   8   4  -7   92.17   14.45
  -8   4   8   33.90    8.67
   8  -4  -8   22.65    7.21
   8   4  -8   18.29    6.40
  -8   4   9    2.78    4.92
   8  -4  -9   18.72    6.19
  -8   4  10    6.16    5.86
   8  -4 -10    0.31    4.98
  -8   4  11    6.28    5.44
   8  -4 -11   16.03    6.80
  -8   4  12  114.86   18.51
   8  -4 -12   98.38   16.95
   8  -4 -12   98.77   17.42
  -8   4  13   20.32    7.66
   8  -4 -13   14.23    6.20
   8  -4 -13   21.68    7.54
   8   4 -13    5.68    5.52
   8  -4 -14   52.50   10.88
   8   4 -14   52.40   11.29
   8  -4 -15    0.88    4.43
   8   4 -15    0.48    3.37
  -8  -4  15    0.25    5.87
   8  -4 -16   31.10    8.23
   8   4 -16    9.88    6.82
  -8  -4  16   21.59    8.02
   8  -4 -17   14.57    6.87
   8   4 -17   28.47    7.88
  -8  -4  17   18.88    7.98
   8  -4 -18   83.39   15.54
   8   4 -18   93.73   15.95
  -8  -4  18   81.93   16.40
   8  -4 -19   -0.66    5.05
   8   4 -19   11.63    6.42
  -8  -4  19    8.57    5.45
   8  -4 -20   23.89    7.90
   8   4 -20   16.20    7.18
  -8  -4  20   21.97    8.42
   8  -4 -21    0.57    4.92
   8   4 -21   -0.53    4.17
  -8  -4  21    1.63    4.99
   8  -4 -22   13.09    7.47
   8   4 -22   27.79    8.64
  -8  -4  22   25.30    8.38
   8  -4 -23    9.60    6.08
   8   4 -23   10.54    6.74
  -8  -4  23    6.93    6.09
   8  -4 -24    2.49    4.47
   8   4 -24    0.95    5.45
  -8  -4  24    7.78    6.71
   8  -4 -25   -0.46    5.36
   8   4 -25   -1.81    5.49
  -8  -4  25   -1.01    5.65
   8  -4 -26   -0.92    5.77
   8   4 -26    3.20    4.64
  -8  -4  26    2.35    6.10
   8  -4 -27    0.35    5.11
   8   4 -27    3.29    4.87
  -8  -4  27    0.54    6.55
   8  -4 -28    8.89    7.45
   8   4 -28    9.41    6.67
  -8  -4  28    7.64    6.89
   8  -4 -29    1.52    4.95
   8   4 -29    0.58    5.42
  -8  -4  29    7.24    6.79
   8  -4 -30   -1.20    5.51
   8   4 -30   -1.25    5.30
  -8  -4  30   -0.33    6.04
   8  -4 -31    4.38    4.83
   8   4 -31   -0.89    5.76
  -8  -4  31    3.85    7.32
   8  -4 -32   12.93    6.55
   8   4 -32    6.42    7.59
  -8  -4  32    9.25    7.68
   8  -4 -33    3.11    5.50
   8   4 -33    1.78    5.84
   8  -4 -34   16.02    6.89
   8   4 -34    4.92    6.37
   8  -4 -35    2.61    6.07
   8   4 -35    0.51    5.10
  -8   5   1   23.16    7.52
   8  -5  -1   33.34    8.46
   8   5  -1   31.30    7.42
  -8   5   2   16.53    6.88
   8  -5  -2   35.38    8.85
   8   5  -2   24.97    6.54
  -8   5   3  121.71   18.97
   8  -5  -3  115.29   18.99
   8   5  -3  115.73   17.77
  -8   5   4   23.30    7.11
   8  -5  -4   12.72    6.90
   8   5  -4   16.99    5.60
  -8   5   5   91.56   14.02
   8  -5  -5   51.30   12.29
   8   5  -5   67.14   12.02
  -8   5   6   89.64   16.38
   8  -5  -6  104.09   17.07
   8   5  -6  101.93   15.88
  -8   5   7    5.25    5.19
   8  -5  -7   12.96    6.10
   8   5  -7    1.74    3.92
  -8   5   8    2.74    4.88
   8  -5  -8   10.79    5.80
   8   5  -8    3.11    4.32
  -8  -5   8    4.35    4.64
  -8   5   9    9.21    5.55
  -8  -5   9    8.86    5.49
  -8  -5  10  197.82   28.83
  -8  -5  11   52.95   11.39
   8  -5 -12   -0.31    4.21
  -8  -5  12    2.97    5.94
   8  -5 -13    2.40    4.55
   8   5 -13   -0.00    4.46
  -8  -5  13    7.06    5.95
   8  -5 -14    8.51    5.19
   8   5 -14   27.06    7.05
  -8  -5  14   -0.79    5.19
   8  -5 -15   17.77    7.27
   8   5 -15   21.70    7.19
  -8  -5  15   21.54    8.23
   8  -5 -16   60.27   10.62
   8   5 -16   13.85    7.26
  -8  -5  16   41.95   10.01
   8  -5 -17    5.00    5.59
   8   5 -17   11.18    6.51
  -8  -5  17   10.52    6.01
   8  -5 -18    7.58    6.33
   8   5 -18    8.55    5.82
  -8  -5  18    6.52    6.47
   8  -5 -19    8.76    6.63
   8   5 -19   36.10    8.80
  -8  -5  19   25.32    8.98
   8   5 -20   29.56    8.94
  -8  -5  20   33.58    9.84
   8  -5 -21   28.45    9.00
   8   5 -21   46.83   10.23
  -8  -5  21   16.79    8.56
   8  -5 -22   17.88    7.32
   8   5 -22   13.25    6.29
  -8  -5  22    6.91    6.65
   8  -5 -23   -2.97    5.85
   8   5 -23    1.02    5.94
  -8  -5  23    6.95    7.26
   8  -5 -24    7.45    6.18
   8   5 -24    9.60    6.76
  -8  -5  24    6.91    6.28
   8  -5 -25   22.09    8.14
   8   5 -25   16.26    7.63
  -8  -5  25   14.32    8.77
   8  -5 -26    3.13    6.62
   8   5 -26   21.03    7.80
  -8  -5  26    8.18    7.69
   8  -5 -27   -0.87    5.51
   8   5 -27   -2.74    5.72
  -8  -5  27    4.20    6.64
   8  -5 -28   -2.50    6.15
   8   5 -28   -0.53    5.15
  -8  -5  28   -1.84    5.51
   8  -5 -29   12.14    6.78
   8   5 -29    7.11    6.10
  -8  -5  29    1.87    6.80
   8  -5 -30   12.56    7.21
   8   5 -30   14.81    7.49
  -8  -5  30   11.29    7.94
   8  -5 -31    8.76    6.88
   8   5 -31    8.53    7.55
  -8  -5  31    3.49    6.40
   8  -5 -32   16.12    7.04
   8   5 -32   13.36    7.33
  -8  -5  32    1.45    6.26
   8  -5 -33    3.47    6.23
   8   5 -33    4.93    6.44
  -8  -5  33    5.44    7.53
   8  -5 -34   -0.08    4.73
   8   5 -34   11.64    7.04
  -8  -5  34    1.65    5.89
   8  -5 -35    4.58    6.84
   8   5 -35    5.53    5.63
   8   6  -1  109.14   15.15
  -8  -6   1   74.78   14.70
   8   6  -2   23.65    7.56
  -8  -6   2  110.11   12.84
   8   6  -3  101.68   15.60
  -8  -6   3   88.90   16.05
   8   6  -4   37.05    8.45
  -8  -6   4   49.55   10.07
   8   6  -5   42.23    7.66
  -8  -6   5   12.44    6.68
   8   6  -6   48.41    9.24
  -8  -6   6   27.62    8.71
   8   6  -7   42.23    8.56
  -8  -6   7   23.72    8.23
   8   6  -8   31.23    7.74
  -8  -6   8   25.95    7.93
  -8  -6   9   -0.27    4.97
  -8  -6  10    9.97    5.73
   8  -6 -11   29.75    7.49
  -8  -6  11   16.50    7.46
   8  -6 -12   31.36    8.05
  -8  -6  12   33.17    9.62
   8  -6 -13   22.25    7.32
   8   6 -13   11.25    6.26
  -8  -6  13   13.45    6.88
   8  -6 -14   21.26    7.31
   8   6 -14   31.02    8.23
  -8  -6  14   28.23    8.65
   8  -6 -15   20.98    6.96
   8   6 -15   20.05    7.16
  -8  -6  15    6.07    6.22
   8  -6 -16   -0.36    4.35
   8   6 -16    1.81    5.07
  -8  -6  16    5.55    6.16
   8  -6 -17   60.08   12.60
   8   6 -17   63.25   12.95
  -8  -6  17   65.41   13.58
   8  -6 -18   22.02    8.20
   8   6 -18   34.63    9.41
  -8  -6  18   39.62   10.59
   8  -6 -19   18.61    6.99
   8   6 -19   22.08    7.32
  -8  -6  19    1.39    6.36
   8  -6 -20    7.45    5.36
   8   6 -20   -0.37    5.07
  -8  -6  20    7.93    6.66
   8  -6 -21   -1.14    4.22
   8   6 -21    0.58    5.08
  -8  -6  21   -2.72    6.06
   8  -6 -22    4.46    5.55
   8   6 -22    3.35    4.69
  -8  -6  22    4.38    6.00
   8  -6 -23    8.89    6.44
   8   6 -23   27.30    8.01
  -8  -6  23    2.87    7.31
   8  -6 -24    3.16    5.84
   8   6 -24    8.54    6.05
  -8  -6  24   -1.17    5.24
   8  -6 -25    7.39    6.68
   8   6 -25    6.28    6.20
  -8  -6  25   -0.30    5.75
   8  -6 -26    1.36    5.85
   8   6 -26   -3.37    6.33
  -8  -6  26    0.44    6.58
   8  -6 -27   13.15    7.26
   8   6 -27   11.43    6.93
  -8  -6  27    7.97    6.66
   8  -6 -28    8.20    6.58
   8   6 -28   13.86    6.74
  -8  -6  28   -3.19    6.86
   8  -6 -29    6.12    7.06
   8   6 -29    4.56    5.92
  -8  -6  29    2.60    7.14
   8  -6 -30   -2.60    6.43
   8   6 -30   -0.82    5.83
  -8  -6  30    0.64    7.06
   8  -6 -31   -1.83    5.25
   8   6 -31   -0.02    6.87
  -8  -6  31   -3.03    7.55
   8  -6 -32   -0.69    5.67
   8   6 -32   -0.58    5.86
  -8  -6  32   -3.22    6.50
   8  -6 -33   18.99    7.70
   8   6 -33    6.20    7.03
  -8  -6  33   15.57    8.64
   8  -6 -34    3.45    6.22
   8   6 -34    4.88    6.71
  -8  -6  34    1.28    7.34
   8  -6 -35    2.18    7.04
  -8  -6  35   -0.09    6.12
   8   7  -1  118.24   16.25
  -8  -7   1   81.94   16.17
   8   7  -2   -0.25    3.84
  -8  -7   2   -1.67    4.77
   8   7  -3   38.78    8.35
  -8  -7   3   28.29    8.38
   8   7  -4   -0.78    3.55
  -8  -7   4   -0.10    4.07
   8   7  -5  102.31   14.95
  -8  -7   5   76.97   14.74
   8   7  -6   13.42    5.31
  -8  -7   6    9.67    5.18
   8   7  -7   -0.50    3.58
  -8  -7   7   -0.81    5.23
   8   7  -8   -1.29    3.70
  -8  -7   8   -0.47    4.86
  -8  -7   9   48.53   10.71
  -8  -7  10    2.63    5.20
   8  -7 -11   74.76   12.21
  -8  -7  11   43.01   11.14
   8  -7 -12    4.85    4.34
  -8  -7  12    1.98    5.38
   8  -7 -13   25.03    7.79
   8   7 -13   24.67    7.93
  -8  -7  13   17.01    8.25
   8  -7 -14   33.56    7.77
   8   7 -14   -0.25    4.93
  -8  -7  14   12.31    6.51
   8  -7 -15   61.28   12.84
   8   7 -15   77.76   13.55
  -8  -7  15   64.04   13.50
   8  -7 -16   12.01    5.76
   8   7 -16    6.82    5.20
  -8  -7  16   -0.01    4.92
   8  -7 -17    8.10    5.92
   8   7 -17   -0.23    4.52
  -8  -7  17    3.48    5.83
   8  -7 -18   -2.42    4.48
   8   7 -18   -0.11    4.42
  -8  -7  18    1.12    5.80
   8  -7 -19    2.49    4.84
   8   7 -19    2.57    5.16
  -8  -7  19    1.41    6.15
   8  -7 -20    6.06    6.03
   8   7 -20   11.30    6.54
  -8  -7  20    7.29    6.62
   8  -7 -21   54.25   10.21
   8   7 -21   30.78    8.75
  -8  -7  21    4.53    6.81
   8  -7 -22   10.81    5.74
   8   7 -22   -1.43    4.62
  -8  -7  22    3.42    6.55
   8  -7 -23    0.07    4.45
   8   7 -23    2.20    4.95
  -8  -7  23   -2.05    5.99
   8  -7 -24    1.98    5.20
   8   7 -24   -1.79    5.44
  -8  -7  24   -1.30    5.47
   8  -7 -25   30.61    8.41
   8   7 -25   16.53    7.46
  -8  -7  25    9.02    7.32
   8  -7 -26    6.86    5.93
   8   7 -26   10.25    6.55
  -8  -7  26    2.36    6.65
   8  -7 -27    9.66    6.81
   8   7 -27    4.31    5.96
  -8  -7  27    6.50    7.61
   8  -7 -28   -3.10    6.10
   8   7 -28   -0.28    5.02
  -8  -7  28   -0.82    6.23
   8  -7 -29    4.49    5.89
   8   7 -29    1.84    4.77
  -8  -7  29    3.33    6.32
   8  -7 -30    6.63    5.74
   8   7 -30   -1.89    5.36
  -8  -7  30    8.52    6.70
   8  -7 -31   10.11    6.69
   8   7 -31    7.08    6.15
  -8  -7  31   13.39    7.58
   8  -7 -32   -3.35    5.23
   8   7 -32   -2.34    5.93
  -8  -7  32   -3.68    7.06
   8  -7 -33    1.56    5.99
   8   7 -33   -2.31    6.37
  -8  -7  33   -5.25    7.17
   8  -7 -34   -1.19    5.22
   8   7 -34    3.86    4.62
  -8  -7  34   -0.19    6.27
   8  -7 -35   11.55    7.67
  -8  -7  35    1.66    6.85
  -8  -7  36    7.76    8.19
  -8  -7  37    4.08    7.57
   8   8  -1  106.79   15.63
  -8  -8   1   86.33   15.91
   8   8  -2    0.30    3.63
  -8  -8   2    3.65    3.69
   8   8  -3   55.14   10.14
  -8  -8   3   44.70    9.89
   8   8  -4   20.00    5.87
  -8  -8   4   19.63    6.39
   8   8  -5    2.19    4.03
  -8  -8   5    5.37    5.28
   8   8  -6    2.15    4.31
  -8  -8   6    3.46    4.06
   8   8  -7  118.77   17.57
  -8  -8   7   99.90   17.68
   8   8  -8    3.49    4.54
  -8  -8   8    8.88    5.80
  -8  -8   9    7.85    5.70
   8  -8 -10   17.90    6.38
  -8  -8  10   13.94    6.63
   8  -8 -11    4.01    4.49
  -8  -8  11    7.80    5.87
   8  -8 -12    0.32    3.96
  -8  -8  12    0.92    4.38
   8  -8 -13   47.92   10.61
   8   8 -13   44.29   10.45
  -8  -8  13   55.98   11.63
   8  -8 -14   -2.21    4.58
   8   8 -14    2.13    4.71
  -8  -8  14   -0.46    3.99
   8  -8 -15   13.81    6.21
   8   8 -15   17.68    6.47
  -8  -8  15   10.58    5.92
   8  -8 -16    3.41    5.90
   8   8 -16    0.00    4.61
  -8  -8  16    2.50    5.03
   8  -8 -17   34.04    9.21
   8   8 -17   53.34   10.81
  -8  -8  17   39.34   10.35
   8  -8 -18    1.92    4.62
   8   8 -18    8.26    5.76
  -8  -8  18    1.06    5.31
   8  -8 -19    4.93    5.65
   8   8 -19    5.32    5.07
  -8  -8  19   10.29    6.21
   8  -8 -20   -1.73    5.21
   8   8 -20    1.83    4.13
  -8  -8  20    1.48    5.30
   8  -8 -21   -2.14    5.03
   8   8 -21    8.56    5.42
  -8  -8  21   -2.20    5.83
   8  -8 -22    4.57    5.17
   8   8 -22   -3.69    5.69
  -8  -8  22   -2.08    6.19
   8  -8 -23   28.12    8.99
   8   8 -23   44.86   10.37
  -8  -8  23   30.98   10.08
   8  -8 -24    6.30    5.85
   8   8 -24    2.68    5.45
  -8  -8  24    3.15    5.78
   8  -8 -25   12.37    6.28
   8   8 -25    3.96    6.47
  -8  -8  25    1.82    5.46
   8  -8 -26    2.70    4.74
   8   8 -26   -2.15    5.47
  -8  -8  26   -0.60    5.60
   8  -8 -27   16.85    7.56
   8   8 -27    4.47    6.05
  -8  -8  27   14.37    8.04
   8  -8 -28    0.88    4.14
   8   8 -28   -3.83    5.77
  -8  -8  28    2.89    7.11
   8  -8 -29   30.18    8.45
   8   8 -29    9.39    6.97
  -8  -8  29    0.48    6.29
   8  -8 -30   -1.92    5.98
   8   8 -30    2.75    5.62
  -8  -8  30    0.34    5.36
   8  -8 -31    5.27    6.13
   8   8 -31   -1.87    5.89
  -8  -8  31   -2.65    6.20
   8  -8 -32   -1.51    5.80
   8   8 -32    1.58    4.89
  -8  -8  32   -1.03    7.12
   8  -8 -33    2.09    5.96
   8   8 -33   -1.13    5.83
  -8  -8  33   -0.30    6.85
   8  -8 -34    0.39    5.47
   8   8 -34   -0.62    4.69
  -8  -8  34   -0.44    6.69
   8  -8 -35    1.42    5.64
   8   9  -1  109.63   16.33
  -8  -9   1   98.23   16.60
   8   9  -2    1.68    4.00
  -8  -9   2    6.57    4.89
   8   9  -3   41.39    8.95
  -8  -9   3   46.07    9.70
   8   9  -4   11.36    5.08
  -8  -9   4    1.59    5.33
   8   9  -5   71.34   11.49
  -8  -9   5   45.65   10.34
   8   9  -6    3.51    3.81
  -8  -9   6    0.67    4.47
   8   9  -7    0.33    3.85
  -8  -9   7    7.61    5.05
   8   9  -8   -0.48    3.64
  -8  -9   8   -1.52    5.33
   8  -9  -9    7.47    5.48
  -8  -9   9   13.93    5.83
   8  -9 -10    4.07    4.01
  -8  -9  10    7.01    6.20
   8  -9 -11  109.23   16.58
  -8  -9  11   82.78   15.74
   8  -9 -12    3.68    4.46
  -8  -9  12    1.19    4.06
   8  -9 -13    0.20    4.52
   8   9 -13    3.21    4.04
  -8  -9  13   -0.70    4.71
   8  -9 -14    4.89    5.25
   8   9 -14    6.19    5.25
  -8  -9  14    6.88    6.87
   8  -9 -15   56.99   11.26
   8   9 -15   60.89   11.88
  -8  -9  15   39.54   10.69
   8  -9 -16    0.95    4.19
   8   9 -16    0.50    4.95
  -8  -9  16    1.35    4.76
   8  -9 -17   -2.38    5.10
   8   9 -17    3.25    5.20
  -8  -9  17    2.05    5.00
   8  -9 -18    9.92    6.32
   8   9 -18    8.13    5.91
  -8  -9  18    8.69    7.41
   8  -9 -19   11.00    6.59
   8   9 -19   23.83    7.63
  -8  -9  19    2.65    6.58
   8  -9 -20    8.49    5.25
   8   9 -20    0.74    5.16
  -8  -9  20   -0.89    6.26
   8  -9 -21   11.07    6.21
   8   9 -21   20.92    7.56
  -8  -9  21   11.76    6.90
   8  -9 -22   11.93    6.25
   8   9 -22   10.72    6.03
  -8  -9  22   -0.02    5.93
   8  -9 -23    3.65    5.38
   8   9 -23    1.17    5.12
  -8  -9  23    2.98    5.94
   8  -9 -24   -0.82    4.69
   8   9 -24   -2.12    5.47
  -8  -9  24    2.02    5.69
   8  -9 -25   25.40    8.57
   8   9 -25   19.22    7.71
  -8  -9  25   -0.50    5.04
   8  -9 -26    1.21    4.47
   8   9 -26    6.62    6.37
  -8  -9  26    1.04    6.16
   8  -9 -27   -2.89    5.94
   8   9 -27    1.08    4.63
  -8  -9  27    0.47    6.05
   8  -9 -28    0.49    6.35
   8   9 -28   -0.26    4.74
  -8  -9  28    1.67    6.31
   8  -9 -29    1.32    5.56
   8   9 -29    1.90    5.02
  -8  -9  29    4.60    6.52
   8  -9 -30    0.44    4.81
   8   9 -30   -2.48    4.89
  -8  -9  30   15.96    8.00
   8  -9 -31   11.03    6.87
   8   9 -31   -0.91    5.57
  -8  -9  31    4.62    7.41
   8  -9 -32    2.01    5.26
   8   9 -32   -3.04    6.16
  -8  -9  32   -2.51    7.17
   8   9 -33    8.40    6.13
  -8 -10   1   31.83    7.87
  -8 -10   2    4.27    4.77
  -8 -10   3   40.02    8.72
  -8 -10   4   16.54    5.93
  -8 -10   6    0.84    4.37
  -8 -10   7   70.63   12.99
  -8 -10   8   -1.27    4.55
   8 -10  -9   10.98    6.11
  -8 -10   9    3.46    5.48
   8 -10 -10    3.75    4.22
  -8 -10  10    4.05    5.08
   8 -10 -11   12.55    5.94
  -8 -10  11    5.74    5.53
   8 -10 -12    0.98    3.35
  -8 -10  12   -0.79    4.43
   8 -10 -13   64.76   11.36
   8  10 -13   39.86   10.05
  -8 -10  13   45.00   11.13
   8 -10 -14    3.33    4.73
   8  10 -14    0.26    5.01
  -8 -10  14    1.45    4.30
   8 -10 -15    4.73    4.80
   8  10 -15    3.82    4.99
  -8 -10  15    0.99    4.45
   8 -10 -16    1.39    4.34
   8  10 -16   -0.43    4.83
  -8 -10  16   -2.72    5.86
   8 -10 -17   50.29   10.92
   8  10 -17   44.31   10.25
  -8 -10  17   32.89   10.07
   8 -10 -18   -2.64    5.83
   8  10 -18   -2.66    5.03
  -8 -10  18    0.10    4.91
   8 -10 -19   32.08    9.23
   8  10 -19   34.49    9.38
  -8 -10  19   17.86    7.91
   8 -10 -20    8.51    5.63
   8  10 -20    2.83    5.63
  -8 -10  20    2.05    5.80
   8 -10 -21    9.04    5.30
   8  10 -21   15.35    6.87
  -8 -10  21    8.66    6.85
   8 -10 -22    3.50    5.02
   8  10 -22   -0.35    4.65
  -8 -10  22   -0.48    5.62
   8  10 -23    5.77    6.04
  -8 -10  23   14.07    7.25
   8  10 -24   -0.70    4.53
  -8 -10  24   -1.36    5.85
   8  10 -25    2.55    5.37
  -8 -10  25   -3.63    5.96
   8  10 -26    2.13    4.84
  -8 -10  26   -3.29    6.11
   8  10 -27    3.21    4.90
  -8 -10  27    3.08    5.56
   8  10 -28    2.23    5.07
  -8 -10  28   -1.77    5.05
   8  10 -29    2.34    6.12
  -8 -10  29    9.37    6.77
   8  10 -30    3.60    4.90
   8  10 -31   -0.48    5.02
   8  10 -32    2.67    5.53
   8  10 -33    0.68    5.81
  -8 -11   1   33.27    8.17
  -8 -11   2    4.36    4.41
  -8 -11   3   20.64    6.31
  -8 -11   4    6.54    5.45
  -8 -11   5   15.71    6.09
  -8 -11   6   -1.74    4.99
  -8 -11   7    7.03    4.81
  -8 -11   8    9.83    5.73
  -8 -11   9    5.77    5.51
  -8 -11  10   -1.88    5.04
  -8 -11  11   11.03    5.41
  -8 -11  12   -3.21    5.13
  -8 -11  13    0.54    4.37
  -8 -11  14    5.31    4.54
  -8 -11  15   29.57    9.54
  -8 -11  16   -1.29    5.30
  -8 -11  17    8.44    5.49
  -8 -11  18    3.96    5.63
  -8 -11  19   16.69    6.88
  -8 -11  20    3.64    6.43
  -8 -11  21    1.96    5.19
  -8 -11  22    3.95    4.95
  -8 -11  23    5.23    6.45
  -8 -11  24   -3.54    6.39
  -8 -11  25    8.96    6.92
  -8 -11  26    0.63    5.77
  -8 -12   1    1.35    3.70
  -8 -12   2   -0.12    3.72
  -8 -12   3   44.06    9.37
  -8 -12   4    1.20    4.03
  -8 -12   5    3.38    4.70
  -8 -12   6    2.20    4.40
  -8 -12   7   30.57    8.19
  -8 -12   8    2.58    5.03
  -8 -12   9   14.44    6.74
  -8 -12  10   -2.59    5.28
  -8 -12  11    0.12    4.91
  -8 -12  12   -1.86    4.88
  -8 -12  13   16.75    7.02
  -8 -12  14    4.10    5.34
  -8 -12  15   -3.85    5.61
  -8 -12  16    0.00    4.51
  -8 -12  17    3.42    5.04
  -8 -12  18    7.44    5.29
  -8 -12  19   16.55    7.82
  -8 -12  20   -2.01    5.24
  -8 -12  21   10.44    6.61
  -8 -12  22    2.00    6.77
  -8 -12  23    3.26    6.14
  -8 -13   1    8.10    4.77
  -8 -13   2   -0.25    3.60
  -8 -13   3   -0.69    4.37
  -8 -13   4   24.79    7.32
  -8 -13   5   42.15    9.27
  -8 -13   6    0.76    4.41
  -8 -13   7    6.95    4.76
  -8 -13   8   -0.06    3.87
  -8 -13   9   22.04    7.47
  -8 -13  10    3.08    5.04
  -8 -13  11   11.59    6.00
  -8 -13  12    6.60    5.40
  -8 -13  13    0.02    5.39
  -8 -13  14    6.54    5.77
  -8 -13  15   14.62    7.57
  -8 -13  16    2.31    4.83
  -8 -13  17    1.80    4.97
  -8 -13  18   -2.73    5.37
  -8 -13  19    1.05    5.22
  -8 -13  20    7.85    5.73
  -8 -14   1   13.33    5.77
  -8 -14   2    7.79    4.87
  -8 -14   3   17.50    5.94
  -8 -14   4    3.90    4.26
  -8 -14   5    1.03    4.08
  -8 -14   6    5.67    4.45
  -8 -14   7    3.03    3.77
  -8 -14   8    6.49    5.32
  -8 -14   9    5.28    4.68
  -8 -14  10    2.37    4.88
  -8 -14  11    2.32    4.88
  -8 -14  12    2.53    5.52
  -8 -14  13    9.91    5.68
  -8 -14  14    1.47    4.95
  -8 -14  15    1.07    4.99
  -8 -14  16   -0.00    5.18
  -8 -15   1    5.13    5.00
  -8 -15   2    5.11    4.69
  -8 -15   3   -2.28    4.39
  -8 -15   4    5.15    4.98
  -8 -15   5    8.76    5.08
  -8 -15   6    2.94    4.59
  -8 -15   7    0.47    4.44
  -8 -15   8    2.58    4.75
  -8 -15   9    8.34    5.01
  -8 -15  10    4.40    4.87
  -8 -15  11    1.78    5.24
  -8 -15  12   -2.25    5.07
  -8 -16   1    1.35    4.34
  -8 -16   2    2.24    4.12
  -8 -16   3   -0.60    4.23
  -8 -16   4   -1.79    3.95
  -8 -16   5   -2.17    3.94
  -8 -16   6    0.11    3.87
  -7   0   1  996.81  118.45
   7   0  -1  960.86  117.35
   7   0  -1  920.04  117.82
  -7   0   2    0.16    3.81
   7   0  -2    1.81    2.68
   7   0  -2   -1.07    3.56
  -7   0   3   15.81    5.08
   7   0  -3    5.53    4.17
   7   0  -3    0.65    3.67
  -7   0   4   -1.12    4.76
   7   0  -4    0.01    3.71
   7   0  -4   -0.08    3.94
  -7   0   5   42.81    8.99
   7   0  -5   32.09    7.45
   7   0  -5   36.22    8.53
  -7   0   6    0.49    4.17
   7   0  -6    1.75    3.40
   7   0  -6   -1.14    4.21
   7   0  -7  355.95   45.04
   7   0  -7  336.68   45.18
  -7   0   8   -0.63    4.65
   7   0  -8    1.17    3.32
   7   0  -8   -1.19    3.67
  -7   0   9   14.45    6.09
   7   0  -9   21.19    6.20
   7   0  -9   23.01    6.34
  -7   0  10    1.07    4.70
   7   0 -10   -1.16    3.48
   7   0 -10   -0.33    3.81
  -7   0  11  322.78   45.24
   7   0 -11  334.07   44.65
   7   0 -11  362.04   44.94
  -7   0  12    0.25    4.03
   7   0 -12   -1.18    4.13
   7   0 -12    0.27    3.47
  -7   0  13  122.87   21.42
   7   0 -13  159.77   21.59
  -7   0  14   -1.69    4.74
   7   0 -14    0.42    3.67
  -7   0  15    7.33    5.87
  -7   0  16    0.95    5.57
  -7   0  17  482.29   69.56
   7   0 -17  595.89   69.71
  -7   0  18   -1.16    5.07
   7   0 -18   -1.88    3.65
  -7   0  19   14.33    7.38
   7   0 -19   18.00    6.39
  -7   0  20   -0.32    5.69
   7   0 -20   -1.81    5.31
  -7   0  21   11.67    6.36
   7   0 -21   15.59    6.52
  -7   0  22   -0.23    5.39
   7   0 -22   -0.74    4.54
   7   0 -23   68.41   14.07
  -7   0  24   -0.91    6.26
   7   0 -24   -2.79    6.27
  -7   0  25   -0.83    6.09
   7   0 -25    6.44    5.59
  -7   0  26   -1.47    6.12
   7   0 -26   -2.23    5.04
   7   0 -27   85.64   16.46
   7   0 -28    0.92    5.29
   7   0 -29   29.06    9.15
   7   0 -30    1.82    5.86
   7   0 -31    8.96    6.57
   7   0 -32    3.15    6.80
   7   0 -33   32.86    9.39
   7   0 -34   -2.52    7.17
   7   0 -35   -0.21    4.80
   7   0 -36   -0.35    6.52
   7   0 -37    9.78    7.66
  -7   1   1    2.74    4.04
   7  -1  -1    0.91    3.53
   7  -1  -1    1.00    4.00
   7   1  -1    4.25    3.82
   7   1  -1    0.35    4.26
  -7  -1   1    3.94    2.87
  -7  -1   1   -1.23    4.15
  -7   1   2   41.24    9.92
   7  -1  -2   45.81    9.07
   7  -1  -2   47.25    9.79
   7   1  -2   61.72    9.70
   7   1  -2   46.77    9.64
  -7  -1   2   50.09    8.64
  -7  -1   2   44.06    9.97
  -7   1   3  317.90   41.87
   7  -1  -3  323.76   41.14
   7  -1  -3  339.70   42.06
   7   1  -3  289.64   40.72
   7   1  -3  318.67   41.49
  -7  -1   3  314.38   41.87
  -7   1   4    1.69    3.24
   7  -1  -4   -0.36    3.16
   7  -1  -4    0.45    3.26
   7   1  -4   -0.02    3.34
   7   1  -4    1.48    4.23
  -7  -1   4   -0.12    3.69
  -7   1   5   99.83   15.72
   7  -1  -5   89.99   14.88
   7  -1  -5  110.35   15.91
   7   1  -5   80.45   14.59
   7   1  -5  120.76   16.12
  -7  -1   5   89.14   15.36
  -7   1   6    2.92    3.86
   7  -1  -6    0.00    3.05
   7  -1  -6    1.30    3.70
   7   1  -6    2.53    3.70
   7   1  -6    1.93    3.55
  -7  -1   6    0.47    3.01
  -7   1   7   39.71    8.83
   7  -1  -7   37.01    7.84
   7  -1  -7   37.61    8.36
   7   1  -7   41.68    8.22
   7   1  -7   34.70    8.50
  -7  -1   7   32.76    8.60
  -7   1   8   12.39    6.22
   7  -1  -8   14.72    5.63
   7  -1  -8   28.97    6.73
   7   1  -8   29.37    6.71
   7   1  -8   14.09    5.59
  -7  -1   8   15.66    6.09
  -7   1   9  318.86   44.27
   7  -1  -9  299.89   43.23
   7  -1  -9  314.17   43.65
   7   1  -9  334.19   43.60
   7   1  -9  385.35   44.26
  -7  -1   9  359.74   44.67
  -7   1  10   24.93    7.04
   7  -1 -10   24.02    6.99
   7  -1 -10   22.70    7.20
   7   1 -10   23.23    6.94
   7   1 -10   30.71    7.33
  -7  -1  10   27.53    7.63
  -7   1  11   69.22   14.67
   7  -1 -11   99.64   14.88
   7   1 -11   91.51   14.45
   7   1 -11   83.34   14.31
  -7  -1  11   89.03   15.37
  -7   1  12   -2.16    4.41
   7  -1 -12    1.16    3.57
   7  -1 -12   -0.21    3.59
   7   1 -12   -0.09    2.80
  -7  -1  12    2.90    5.10
  -7   1  13  174.82   28.78
   7  -1 -13  211.53   28.58
  -7  -1  13  215.70   29.44
  -7   1  14    3.44    5.69
   7  -1 -14    2.29    4.74
  -7  -1  14   12.27    5.96
  -7   1  15  132.65   21.10
   7  -1 -15  126.09   20.21
  -7  -1  15  132.24   21.09
  -7   1  16   33.90    9.99
  -7  -1  16   46.28   10.77
  -7   1  17   29.30    9.10
   7  -1 -17   34.58    8.52
   7  -1 -17   17.65    6.79
   7   1 -17   18.64    6.95
  -7  -1  17   39.95    9.26
  -7   1  18   -1.31    4.89
   7  -1 -18   -0.85    4.03
   7   1 -18    1.77    4.03
  -7  -1  18    1.88    5.41
  -7   1  19  197.62   29.88
   7  -1 -19  217.53   29.34
   7   1 -19  200.65   28.95
  -7  -1  19  173.78   29.02
  -7   1  20   -0.09    4.71
   7  -1 -20    1.75    4.36
   7   1 -20    4.21    5.61
  -7  -1  20   -0.01    5.69
  -7   1  21   71.44   15.14
   7  -1 -21   65.53   13.70
   7   1 -21   86.93   14.51
  -7  -1  21   61.38   13.96
  -7   1  22    4.29    6.37
   7  -1 -22   -0.63    5.44
   7   1 -22    1.74    4.32
  -7  -1  22    7.94    6.46
  -7   1  23   46.05   11.83
   7  -1 -23   59.74   11.45
   7   1 -23   38.27   10.41
  -7  -1  23   34.09   11.32
  -7   1  24   20.58    8.97
   7  -1 -24   26.79    8.49
   7   1 -24   23.89    8.77
   7  -1 -25   70.62   14.24
   7   1 -25   64.81   13.76
   7  -1 -26   -2.89    5.51
   7   1 -26    1.21    4.71
   7  -1 -27    2.83    5.97
   7   1 -27    1.89    6.81
   7  -1 -28    3.27    5.35
   7   1 -28    5.98    6.72
  -7  -1  28   -2.59    5.89
   7  -1 -29   36.10   11.18
   7   1 -29   80.08   14.28
   7  -1 -30    2.90    4.45
   7   1 -30   -1.72    5.24
   7  -1 -31    4.47    7.34
   7   1 -31   15.16    7.74
   7  -1 -32    4.63    5.32
   7   1 -32    0.85    5.22
   7  -1 -33    2.25    5.29
   7   1 -33    5.75    5.33
   7  -1 -34    1.52    5.82
   7   1 -34    1.17    4.68
   7  -1 -35   20.38    8.74
   7   1 -35    9.48    6.60
   7  -1 -36   -0.49    6.40
   7   1 -36   -2.16    6.34
   7  -1 -37    2.33    5.90
   7   1 -37    2.36    7.09
  -7   2   1   46.98    9.74
   7  -2  -1   39.55    8.60
   7  -2  -1   48.46    9.55
   7   2  -1   37.39    8.35
   7   2  -1   55.74    9.39
  -7  -2   1   57.03    8.80
  -7  -2   1   38.44    9.21
  -7   2   2   51.10   10.53
   7  -2  -2   59.71   10.03
   7  -2  -2   59.69   10.77
   7   2  -2   54.90    9.52
   7   2  -2   40.84    9.58
  -7  -2   2   55.02    9.32
  -7  -2   2   52.97   10.49
  -7   2   3   13.01    5.24
   7  -2  -3   14.68    4.90
   7  -2  -3    6.64    5.00
   7   2  -3    8.52    3.75
   7   2  -3    6.60    4.59
  -7  -2   3    6.14    3.75
  -7  -2   3    4.03    4.27
  -7   2   4    4.59    4.35
   7  -2  -4   13.35    4.90
   7  -2  -4    5.06    4.72
   7   2  -4    8.60    4.59
   7   2  -4    8.90    5.13
  -7  -2   4    1.92    3.79
  -7   2   5  278.54   40.41
   7  -2  -5  318.09   40.07
   7  -2  -5  308.86   40.71
   7   2  -5  313.73   40.03
   7   2  -5  350.37   40.61
  -7  -2   5  265.53   40.10
  -7   2   6   13.16    5.69
   7  -2  -6   15.33    5.40
   7  -2  -6   20.03    5.97
   7   2  -6   21.30    5.63
   7   2  -6   24.68    6.58
  -7  -2   6   14.18    5.83
  -7   2   7  281.21   39.94
   7  -2  -7  283.43   39.18
   7  -2  -7  274.63   39.55
   7   2  -7  408.68   40.62
  -7  -2   7  271.45   39.65
  -7   2   8    7.03    5.11
   7  -2  -8    0.55    3.72
   7  -2  -8   10.38    4.96
   7   2  -8    2.92    4.22
  -7  -2   8    7.31    5.36
   7  -2  -9   90.94   13.84
   7  -2  -9   75.77   13.96
   7   2  -9   87.16   13.86
  -7  -2   9   79.12   14.42
  -7   2  10   17.24    6.54
   7  -2 -10   15.93    5.37
   7  -2 -10   20.14    6.49
   7   2 -10   19.87    5.64
  -7  -2  10    0.66    4.50
  -7   2  11  155.96   23.99
   7  -2 -11  143.86   22.72
   7  -2 -11  161.51   23.30
   7   2 -11  159.05   23.11
  -7  -2  11  181.11   24.26
  -7   2  12   57.25   11.50
   7  -2 -12   38.79   10.04
   7  -2 -12   54.82   10.62
   7   2 -12   59.86   10.36
  -7  -2  12   50.82   11.07
  -7   2  13   53.62   12.29
   7  -2 -13   66.16   12.40
  -7  -2  13   78.50   13.44
  -7   2  14    0.95    4.23
   7  -2 -14    4.56    3.85
  -7  -2  14    4.81    5.74
  -7   2  15   51.31   10.52
   7  -2 -15   30.58    8.87
  -7  -2  15   28.87    8.97
  -7   2  16   95.92   16.75
   7  -2 -16   85.35   15.54
  -7  -2  16   93.62   16.35
  -7   2  17   58.40   14.21
   7  -2 -17   65.90   13.18
   7  -2 -17   76.81   13.79
   7   2 -17   75.45   13.54
  -7  -2  17   80.01   14.64
  -7   2  18   39.14   11.52
   7  -2 -18   71.76   12.54
   7  -2 -18   49.59   11.40
   7   2 -18   53.26   11.25
  -7  -2  18   61.07   12.49
  -7   2  19   -0.71    4.29
   7  -2 -19   -2.93    5.04
   7  -2 -19   -2.26    4.81
   7   2 -19    4.67    5.99
  -7  -2  19    0.13    5.11
  -7   2  20    5.17    7.10
   7  -2 -20    6.52    5.47
   7  -2 -20    7.40    6.29
   7   2 -20   11.77    6.18
  -7   2  21   61.45   15.21
   7  -2 -21   97.06   16.02
   7   2 -21   89.72   15.43
   7  -2 -22   11.40    6.75
   7   2 -22   14.10    7.16
   7  -2 -23   29.03    9.35
   7   2 -23   35.07   10.08
   7  -2 -24    4.31    4.71
   7   2 -24    4.46    5.06
   7  -2 -25   14.98    6.90
   7   2 -25   10.28    6.53
  -7  -2  25   11.04    7.72
   7  -2 -26    5.12    6.16
   7   2 -26   -1.60    4.43
  -7  -2  26    0.67    5.69
   7  -2 -27    5.37    6.37
   7   2 -27   23.18    7.82
  -7  -2  27   35.68   10.17
   7  -2 -28    7.70    5.84
   7   2 -28   12.41    6.49
  -7  -2  28    7.13    7.64
   7  -2 -29    4.03    5.23
   7   2 -29   15.01    7.34
  -7  -2  29    7.79    6.21
   7  -2 -30    1.45    5.47
   7   2 -30   -0.08    6.05
  -7  -2  30   -1.00    5.20
   7  -2 -31    3.29    6.11
   7   2 -31   28.33    8.81
   7  -2 -32   -4.74    6.39
   7   2 -32   -1.92    5.43
   7  -2 -33    9.82    7.05
   7   2 -33   15.89    7.81
   7  -2 -34   -0.60    6.09
   7   2 -34   -0.98    5.74
   7  -2 -35    2.38    5.94
   7   2 -35   -1.39    5.38
   7  -2 -36    3.20    6.49
   7   2 -36   -2.86    6.88
   7  -2 -37    6.83    6.35
  -7   3   1   -0.89    4.27
   7  -3  -1   -0.55    3.18
   7  -3  -1    3.58    3.80
   7   3  -1   -1.58    2.93
  -7  -3   1   -0.42    2.57
  -7  -3   1    3.33    3.93
  -7   3   2  178.43   26.23
   7  -3  -2  185.55   25.59
   7  -3  -2  205.61   26.77
   7   3  -2  201.52   25.68
  -7  -3   2  157.31   24.59
  -7  -3   2  205.68   26.71
  -7   3   3   71.96   11.36
   7  -3  -3   69.79   10.10
   7  -3  -3   55.77   10.16
   7   3  -3   44.55    9.02
  -7  -3   3   36.44    8.32
  -7  -3   3   43.79    9.56
  -7   3   4    9.65    5.38
   7  -3  -4    6.59    4.07
   7  -3  -4   14.37    5.27
   7   3  -4   12.07    4.62
  -7  -3   4   10.23    5.00
  -7   3   5   79.07   16.49
   7  -3  -5  106.00   16.51
   7  -3  -5  155.22   18.80
   7   3  -5  111.16   16.76
  -7  -3   5  128.32   17.93
  -7   3   6   17.40    6.45
   7  -3  -6   18.89    5.61
   7  -3  -6   26.13    6.80
   7   3  -6   22.32    6.10
  -7  -3   6   23.61    6.66
  -7   3   7   -1.59    3.98
   7  -3  -7    0.34    3.40
   7  -3  -7    3.02    4.70
   7   3  -7    0.35    3.15
  -7  -3   7    2.37    4.33
  -7   3   8    2.44    4.22
   7  -3  -8    2.43    3.71
   7  -3  -8    3.01    4.20
   7   3  -8    1.25    4.03
  -7  -3   8    2.26    3.89
  -7   3   9  256.29   35.33
   7  -3  -9  276.76   34.73
   7  -3  -9  226.81   34.44
   7   3  -9  248.23   34.33
  -7  -3   9  276.78   35.43
  -7   3  10   78.11   15.50
   7  -3 -10   96.84   15.33
   7  -3 -10  106.15   16.30
   7   3 -10   95.68   15.49
  -7  -3  10  104.62   16.54
  -7   3  11   13.10    5.84
   7  -3 -11   12.69    5.48
   7  -3 -11    5.82    5.12
   7   3 -11    5.79    4.72
  -7  -3  11    7.62    5.65
  -7   3  12    0.28    4.02
   7  -3 -12    0.18    3.20
   7  -3 -12    0.79    3.94
   7   3 -12    2.21    4.48
  -7  -3  12   -0.54    4.68
  -7   3  13   86.49   15.83
   7  -3 -13  100.37   16.06
  -7   3  14   99.20   18.77
   7  -3 -14  120.49   18.94
  -7  -3  14  136.49   19.84
  -7   3  15  190.47   29.88
   7  -3 -15  216.29   29.84
  -7  -3  15  211.53   30.20
  -7   3  16   26.91    8.37
   7  -3 -16   20.18    7.07
   7  -3 -16   31.23    8.17
   7   3 -16   23.75    7.23
  -7  -3  16   32.73    8.97
  -7   3  17   -0.55    4.74
   7  -3 -17   -2.16    5.54
   7  -3 -17    1.86    5.06
   7   3 -17    1.33    4.56
  -7   3  18   26.45    8.49
   7  -3 -18    8.34    7.14
   7  -3 -18   38.99    9.42
   7   3 -18   22.54    8.02
  -7   3  19  247.48   41.67
   7  -3 -19  369.77   42.74
   7   3 -19  309.32   41.86
   7  -3 -20    1.06    5.27
   7   3 -20    0.46    5.27
   7  -3 -21   12.72    6.76
   7   3 -21   -0.58    4.71
  -7  -3  21    8.64    6.99
   7  -3 -22    1.93    4.73
   7   3 -22   -0.76    5.39
  -7  -3  22    1.84    6.38
   7  -3 -23   20.27    7.74
   7   3 -23   27.66    8.74
  -7  -3  23   22.10    8.56
   7  -3 -24    6.77    6.15
   7   3 -24    1.27    5.92
  -7  -3  24    8.28    6.94
   7  -3 -25   25.26    9.10
   7   3 -25    1.83    4.98
  -7  -3  25   26.53    8.24
   7  -3 -26    2.17    5.38
   7   3 -26   -2.20    5.55
  -7  -3  26   -0.26    5.28
   7  -3 -27    0.31    4.20
   7   3 -27    0.81    5.32
  -7  -3  27    1.03    6.23
   7  -3 -28    1.28    5.53
   7   3 -28    0.84    5.62
  -7  -3  28   -1.07    5.88
   7  -3 -29   12.80    7.30
   7   3 -29    7.33    6.00
  -7  -3  29   14.10    8.56
   7  -3 -30   -0.42    5.72
   7   3 -30    4.55    6.89
  -7  -3  30   -3.66    7.94
   7  -3 -31   12.89    6.90
   7   3 -31    9.15    6.33
  -7  -3  31   12.73    7.63
   7  -3 -32    4.75    5.18
   7   3 -32    0.67    5.64
   7  -3 -33    5.37    6.61
   7   3 -33    7.93    6.20
   7  -3 -34    8.82    7.51
   7   3 -34   13.47    8.02
   7  -3 -35    6.16    6.31
   7   3 -35   16.31    7.65
   7  -3 -36   -3.91    6.38
   7   3 -36    1.89    6.31
   7  -3 -37    7.19    6.18
  -7   4   1   82.11   13.79
   7  -4  -1   80.45   13.01
   7  -4  -1   81.56   14.03
   7   4  -1   81.40   12.82
  -7  -4   1   58.71   11.69
  -7  -4   1  126.26   15.14
  -7   4   2  107.23   18.16
   7  -4  -2  121.57   17.79
   7  -4  -2  128.04   18.97
   7   4  -2  105.12   17.18
  -7  -4   2  139.29   17.53
  -7  -4   2  118.53   18.28
  -7   4   3   16.19    5.92
   7  -4  -3   18.16    5.19
   7  -4  -3   20.45    6.67
   7   4  -3   17.04    5.24
  -7  -4   3   13.58    4.49
  -7  -4   3   16.51    5.90
  -7   4   4   35.30    8.57
   7  -4  -4   32.21    7.91
   7  -4  -4   42.62    9.09
   7   4  -4   46.94    8.55
  -7  -4   4   44.13    8.08
  -7  -4   4   60.10    9.81
  -7   4   5   61.43   13.73
   7  -4  -5   88.98   14.11
   7  -4  -5  118.71   16.07
   7   4  -5   89.18   14.11
  -7  -4   5  102.97   14.88
  -7   4   6   66.02   12.48
   7  -4  -6   76.09   12.18
   7  -4  -6   55.29   12.30
   7   4  -6   90.87   12.71
  -7  -4   6   67.00   12.35
  -7   4   7   46.40   10.01
   7  -4  -7   37.86    8.87
   7  -4  -7   41.99    9.90
   7   4  -7   55.06    9.52
  -7  -4   7   51.13    9.89
  -7   4   8   63.46   12.73
   7  -4  -8   84.38   12.88
   7  -4  -8   81.94   13.38
   7   4  -8   77.20   12.46
  -7  -4   8   57.24   12.43
  -7   4   9   29.53    8.49
   7  -4  -9   31.74    7.48
   7  -4  -9   25.68    7.60
   7   4  -9   35.43    7.91
  -7  -4   9   43.71    8.93
  -7   4  10   -0.45    3.59
   7  -4 -10    1.81    3.27
   7  -4 -10   -1.43    4.50
   7   4 -10    0.46    3.92
  -7  -4  10   -1.13    4.55
  -7   4  11  140.74   20.35
   7  -4 -11  108.99   18.40
   7  -4 -11  112.55   18.85
   7   4 -11  117.31   18.74
  -7  -4  11  147.78   20.24
  -7   4  12  122.89   22.08
   7  -4 -12  148.71   21.75
   7  -4 -12  140.33   22.21
   7   4 -12  164.49   22.29
  -7  -4  12  159.63   22.94
  -7   4  13  140.32   21.35
   7  -4 -13  127.02   20.45
  -7   4  14   28.96    8.88
   7  -4 -14   38.79    9.20
  -7   4  15   76.68   13.87
   7  -4 -15   56.98   12.42
  -7   4  16   37.87    9.33
   7  -4 -16   35.24    9.31
   7  -4 -16   30.64    9.28
   7   4 -16   43.55    9.31
   7  -4 -17  164.81   24.59
   7   4 -17  164.03   24.65
   7  -4 -18   17.06    7.64
   7   4 -18   34.57    8.06
  -7  -4  18   23.47    7.88
   7  -4 -19   24.27    7.86
   7   4 -19   24.19    7.27
  -7  -4  19   15.01    8.23
   7  -4 -20   16.31    8.12
   7   4 -20   46.80    9.84
  -7  -4  20   56.47   11.96
   7  -4 -21   39.81   10.11
   7   4 -21   55.24   11.38
  -7  -4  21   41.25   11.66
   7  -4 -22   88.11   14.17
   7   4 -22   56.67   12.71
  -7  -4  22   46.05   12.98
   7  -4 -23   16.36    7.21
   7   4 -23   17.25    7.32
  -7  -4  23    6.12    6.41
   7  -4 -24   20.97    7.99
   7   4 -24    5.24    5.61
  -7  -4  24    2.96    5.69
   7   4 -25    5.93    6.65
  -7  -4  25    3.14    6.27
   7  -4 -26   23.40    7.80
   7   4 -26   22.43    7.78
  -7  -4  26   19.70    8.19
   7  -4 -27    8.03    6.48
   7   4 -27   15.11    7.80
  -7  -4  27   10.28    6.94
   7  -4 -28   16.23    6.77
   7   4 -28    9.48    6.44
  -7  -4  28   -1.90    6.46
   7  -4 -29    7.01    6.15
   7   4 -29    8.50    7.74
  -7  -4  29    4.33    6.36
   7  -4 -30   -1.61    4.77
   7   4 -30    2.13    5.15
  -7  -4  30    2.00    6.32
   7  -4 -31    5.58    5.91
   7   4 -31    6.87    5.42
  -7  -4  31   -0.42    5.29
   7  -4 -32    6.67    7.12
   7   4 -32   13.72    6.52
  -7  -4  32    4.87    6.80
   7  -4 -33   22.48    7.54
   7   4 -33   24.31    7.98
  -7  -4  33   -0.37    5.60
   7  -4 -34    2.62    6.11
   7   4 -34   -0.94    5.71
   7  -4 -35    0.70    6.75
   7   4 -35    0.95    4.86
   7  -4 -36    9.07    6.72
   7   4 -36    3.21    6.65
   7  -4 -37    1.51    5.49
  -7   5   1    1.00    4.07
   7  -5  -1    2.60    3.64
   7  -5  -1    3.72    4.85
   7   5  -1    1.43    3.08
  -7  -5   1    2.02    2.66
  -7  -5   1   -0.43    3.12
  -7   5   2   -0.34    4.36
   7  -5  -2   -0.21    3.55
   7  -5  -2    1.00    3.89
   7   5  -2    3.54    2.98
  -7  -5   2   -1.05    3.00
  -7  -5   2   -0.59    4.20
  -7   5   3   47.43    9.94
   7  -5  -3   50.61   10.40
   7   5  -3   56.70    9.51
  -7  -5   3   46.94    8.53
  -7  -5   3   44.01    9.68
  -7   5   4  137.48   19.85
   7  -5  -4  123.94   18.56
   7  -5  -4  115.46   19.20
   7   5  -4  123.70   18.41
  -7  -5   4  125.83   17.85
  -7  -5   4  126.92   19.00
  -7   5   5   38.36    8.89
   7  -5  -5   33.33    8.13
   7  -5  -5   47.99    9.88
   7   5  -5   48.13    8.91
  -7  -5   5   36.79    8.35
  -7   5   6    1.94    4.03
   7  -5  -6    1.65    3.15
   7  -5  -6    3.26    4.00
   7   5  -6    1.88    3.30
  -7  -5   6   -0.51    3.78
  -7   5   7   16.40    6.02
   7  -5  -7    8.04    4.74
   7  -5  -7   24.72    6.91
   7   5  -7   15.97    5.37
  -7   5   8   89.16   15.62
   7  -5  -8   77.91   14.32
   7  -5  -8   87.21   15.27
   7   5  -8  118.79   15.65
  -7   5   9  110.03   20.01
   7  -5  -9  135.93   19.77
   7  -5  -9  146.95   20.81
   7   5  -9  140.66   20.08
  -7   5  10   45.72   10.26
   7  -5 -10   44.81    9.37
   7  -5 -10   43.38    9.87
   7   5 -10   46.88    9.78
  -7   5  11   81.98   16.62
   7  -5 -11  114.68   16.77
   7  -5 -11  102.61   16.85
   7   5 -11  113.68   16.87
  -7   5  12    5.74    4.76
   7  -5 -12    1.20    4.97
   7   5 -12    3.41    3.70
  -7   5  13   70.30   12.27
   7  -5 -13   38.91   10.63
  -7  -5  14   65.81   13.01
  -7  -5  15  209.14   30.39
   7  -5 -16   -2.38    4.45
   7   5 -16    6.33    5.08
  -7  -5  16   -1.53    5.11
   7  -5 -17   16.88    6.63
   7   5 -17    2.19    5.66
  -7  -5  17   11.24    6.62
   7  -5 -18   11.60    6.36
   7   5 -18   11.50    6.27
  -7  -5  18    3.18    5.17
   7  -5 -19   46.33   10.12
   7   5 -19   44.03   10.54
  -7  -5  19   34.61   10.46
   7  -5 -20   42.62    9.97
   7   5 -20   50.40   10.74
  -7  -5  20   31.27    9.87
   7  -5 -21   13.57    6.59
   7   5 -21   12.15    7.27
  -7  -5  21   27.12    8.20
   7  -5 -22   -0.43    4.95
   7   5 -22   -3.15    6.30
  -7  -5  22    2.31    5.19
   7  -5 -23    1.89    5.58
   7   5 -23    1.76    5.21
  -7  -5  23    4.27    5.86
   7  -5 -24   25.42    7.64
   7   5 -24    9.38    7.99
  -7  -5  24    5.59    6.76
   7  -5 -25   16.23    6.73
   7   5 -25   10.00    6.79
  -7  -5  25   10.75    8.39
   7  -5 -26    3.60    5.63
   7   5 -26    4.78    6.02
  -7  -5  26    0.48    4.58
   7  -5 -27   -3.34    5.58
   7   5 -27    3.26    5.71
  -7  -5  27    4.69    7.35
   7  -5 -28    1.70    5.40
   7   5 -28   -1.53    5.17
  -7  -5  28    1.58    4.81
   7  -5 -29   12.62    7.38
   7   5 -29    8.49    6.41
  -7  -5  29   11.20    7.22
   7  -5 -30   16.99    7.32
   7   5 -30   11.58    6.38
  -7  -5  30    3.91    6.38
   7  -5 -31   17.93    7.83
   7   5 -31   18.24    7.75
  -7  -5  31   16.09    8.46
   7  -5 -32    2.23    4.96
   7   5 -32    2.55    6.05
   7  -5 -33   -1.74    4.81
   7   5 -33    6.05    6.48
  -7  -5  33   -1.16    5.78
   7  -5 -34    2.83    6.08
   7   5 -34   12.88    7.01
  -7  -5  34   15.76    9.01
   7  -5 -35    5.99    5.87
   7   5 -35   13.27    6.82
  -7  -5  35    8.25    6.41
   7  -5 -36   -0.22    5.59
   7   5 -36   -3.23    6.64
   7  -5 -37   -1.10    5.92
  -7   6   1   97.89   15.35
   7  -6  -1   88.49   14.31
   7  -6  -1   72.58   14.74
   7   6  -1   86.82   13.84
  -7  -6   1   95.81   13.51
  -7   6   2   88.74   13.58
   7  -6  -2   65.89   11.98
   7  -6  -2   97.56   14.26
   7   6  -2   63.57   11.64
  -7  -6   2   68.90   11.37
  -7   6   3   42.81    9.24
   7  -6  -3   40.84    8.50
   7  -6  -3   40.70    9.73
   7   6  -3   42.84    8.61
  -7  -6   3   45.23    8.08
  -7   6   4   10.83    5.60
   7  -6  -4   18.50    5.36
   7  -6  -4   19.27    6.62
   7   6  -4   14.21    4.98
  -7  -6   4   18.22    5.08
  -7   6   5    3.90    4.38
   7  -6  -5   -0.07    3.24
   7  -6  -5    0.21    4.30
   7   6  -5   -1.00    3.33
  -7   6   6  109.01   15.33
   7  -6  -6   61.99   13.06
   7  -6  -6  111.92   15.60
   7   6  -6   78.52   13.59
  -7   6   7  181.99   25.78
   7  -6  -7  171.18   24.76
   7  -6  -7  179.08   26.00
  -7   6   8   63.28   12.48
   7  -6  -8   93.97   13.02
   7  -6  -8   47.90   12.07
   7   6  -8   72.03   12.03
   7  -6  -9    6.13    4.48
   7  -6  -9    2.90    4.95
   7   6  -9    7.56    4.49
  -7  -6   9    0.43    4.52
   7  -6 -10   89.93   15.05
  -7  -6  10   95.26   15.65
   7   6 -11  161.02   21.85
  -7  -6  11  125.32   21.54
   7   6 -12   14.18    6.19
  -7  -6  12    2.51    5.39
  -7  -6  13   13.65    6.09
  -7  -6  14    9.11    5.66
  -7  -6  15   -3.06    5.82
   7  -6 -16   55.10   12.29
   7   6 -16   63.08   12.52
  -7  -6  16   78.60   13.76
   7  -6 -17   71.36   12.97
   7   6 -17   66.07   12.71
  -7  -6  17   53.99   12.63
   7  -6 -18   90.14   16.27
   7   6 -18   94.58   16.68
  -7  -6  18  108.77   17.86
   7  -6 -19    5.10    5.44
   7   6 -19    0.34    5.52
  -7  -6  19    3.03    6.39
   7  -6 -20   -0.05    4.31
   7   6 -20   -0.37    4.39
  -7  -6  20   -2.17    5.29
   7  -6 -21    3.30    5.31
   7   6 -21    3.11    5.13
  -7  -6  21    2.67    6.23
   7  -6 -22   36.78    9.11
   7   6 -22   41.53    9.71
  -7  -6  22   15.91    7.82
   7  -6 -23   18.93    7.51
   7   6 -23   20.63    7.07
  -7  -6  23   17.75    8.21
   7  -6 -24   13.87    7.42
   7   6 -24    2.62    5.71
  -7  -6  24   15.77    7.48
   7  -6 -25   -0.31    4.52
   7   6 -25    3.05    4.77
  -7  -6  25   -2.93    5.89
   7  -6 -26   24.77    8.98
   7   6 -26   22.96    9.16
  -7  -6  26   23.80    8.76
   7  -6 -27    9.06    6.24
   7   6 -27    7.77    6.56
  -7  -6  27    2.22    6.22
   7  -6 -28   16.00    7.85
   7   6 -28   18.95    8.17
  -7  -6  28   16.27    8.26
   7  -6 -29    3.90    6.16
   7   6 -29    1.99    6.53
  -7  -6  29    2.02    7.16
   7  -6 -30    0.29    5.38
   7   6 -30    2.76    5.92
  -7  -6  30    1.81    5.74
   7  -6 -31   -0.90    5.19
   7   6 -31    4.57    5.76
  -7  -6  31    0.84    6.85
   7  -6 -32   23.05    8.47
   7   6 -32   19.75    7.99
  -7  -6  32   12.68    8.35
   7  -6 -33   -0.22    5.87
   7   6 -33    1.02    5.59
  -7  -6  33   11.13    7.61
   7  -6 -34   13.27    6.51
   7   6 -34    6.50    6.39
  -7  -6  34   -1.94    7.05
   7  -6 -35    2.54    4.88
   7   6 -35    2.18    5.44
  -7  -6  35    1.02    7.06
   7  -6 -36    0.69    5.08
  -7  -6  36   -2.06    6.25
   7  -6 -37    1.90    5.13
   7  -7  -1    3.82    3.90
   7   7  -1    2.48    3.54
  -7  -7   1    3.58    3.19
  -7  -7   1    7.04    5.03
   7  -7  -2   31.55    7.26
   7   7  -2   16.91    5.92
  -7  -7   2   30.26    6.00
  -7  -7   2   28.90    7.30
   7  -7  -3    8.79    4.49
   7   7  -3    8.16    4.40
  -7  -7   3   12.63    4.09
  -7  -7   3    5.30    3.98
   7  -7  -4  251.79   38.47
   7   7  -4  278.39   38.55
  -7  -7   4  427.69   39.39
  -7  -7   4  250.46   38.78
   7  -7  -5  112.96   16.99
   7   7  -5  104.56   16.57
  -7  -7   5  114.60   17.30
   7  -7  -6   14.20    4.93
   7   7  -6   -1.28    3.37
  -7  -7   6    3.36    4.75
   7  -7  -7  108.84   15.40
   7   7  -7   86.30   14.55
  -7  -7   7   83.89   15.20
   7  -7  -8   17.34    5.82
   7   7  -8   20.62    6.44
  -7  -7   8   13.84    5.69
   7  -7  -9   43.42    9.06
   7   7  -9   40.95    9.15
  -7  -7   9   41.29    9.24
   7  -7 -10  111.19   16.28
   7   7 -10   97.16   15.89
  -7  -7  10   86.60   16.37
   7  -7 -11   44.19    8.66
   7   7 -11   25.82    7.77
  -7  -7  11   35.09    8.82
   7   7 -12    8.20    4.95
  -7  -7  12   11.94    5.91
  -7  -7  13   26.75    7.95
  -7  -7  14  176.68   26.54
  -7  -7  15    3.50    5.32
   7  -7 -16    2.52    4.71
   7   7 -16   -0.29    4.76
  -7  -7  16   -1.30    6.05
   7  -7 -17    0.23    3.86
   7   7 -17   -0.95    5.05
  -7  -7  17   -0.18    5.05
   7  -7 -18    7.62    5.90
   7   7 -18    9.57    6.03
  -7  -7  18    6.45    6.26
   7  -7 -19    8.10    4.84
   7   7 -19    6.89    5.64
  -7  -7  19    9.50    6.06
   7  -7 -20   44.30   10.09
   7   7 -20   33.38    9.55
  -7  -7  20   35.96   10.03
   7  -7 -21    0.16    4.49
   7   7 -21    2.82    4.88
  -7  -7  21   -1.24    5.88
   7  -7 -22    1.65    4.60
   7   7 -22    4.37    5.42
  -7  -7  22    0.25    4.56
   7  -7 -23   16.35    6.79
   7   7 -23   11.73    6.42
  -7  -7  23    7.80    6.59
   7  -7 -24   31.57    9.51
   7   7 -24   30.20    9.48
  -7  -7  24   30.59    9.05
   7  -7 -25    5.72    5.75
   7   7 -25    1.29    4.79
  -7  -7  25   -1.00    4.65
   7  -7 -26   13.79    7.11
   7   7 -26   15.14    7.78
  -7  -7  26   14.64    7.68
   7  -7 -27   -3.56    5.25
   7   7 -27    0.51    5.40
  -7  -7  27    1.77    6.12
   7  -7 -28   -1.32    5.36
   7   7 -28   -3.24    5.31
  -7  -7  28   -0.00    6.74
   7  -7 -29    3.71    6.11
   7   7 -29   -0.60    6.14
  -7  -7  29    4.36    5.75
   7  -7 -30   16.19    7.71
   7   7 -30   31.55    9.34
  -7  -7  30    7.56    7.39
   7  -7 -31   14.47    7.21
   7   7 -31   -4.22    5.54
  -7  -7  31   -1.35    5.61
   7  -7 -32    1.11    5.85
   7   7 -32   -1.05    5.77
  -7  -7  32   -3.69    7.10
   7  -7 -33    4.83    6.24
   7   7 -33   -0.71    6.00
  -7  -7  33    3.70    5.22
   7  -7 -34    3.28    5.62
   7   7 -34   10.43    6.67
  -7  -7  34    6.12    6.19
   7  -7 -35   -1.93    5.24
   7   7 -35    2.94    7.01
  -7  -7  35    1.84    6.05
   7  -7 -36   14.16    6.81
  -7  -7  36    1.20    6.42
  -7  -7  37   -1.98    6.34
   7  -8  -1   45.05    9.49
   7   8  -1   52.33    9.36
  -7  -8   1   58.29    9.12
  -7  -8   1   49.52    9.86
   7  -8  -2  149.21   19.80
   7   8  -2  131.01   18.93
  -7  -8   2  124.43   18.19
  -7  -8   2  122.37   19.16
   7  -8  -3   12.47    5.44
   7   8  -3   13.02    4.72
  -7  -8   3   11.01    4.14
  -7  -8   3   10.72    5.41
   7  -8  -4   31.12    7.34
   7   8  -4   27.86    7.07
  -7  -8   4   28.10    6.32
  -7  -8   4   30.43    7.70
   7  -8  -5   14.16    5.02
   7   8  -5   12.48    4.92
  -7  -8   5    8.10    3.89
  -7  -8   5   14.63    5.97
   7  -8  -6   20.14    6.43
   7   8  -6   34.33    7.37
  -7  -8   6   28.23    7.37
   7  -8  -7    1.48    4.22
   7   8  -7    2.15    3.90
  -7  -8   7    1.26    4.11
   7  -8  -8   79.16   13.03
   7   8  -8   87.31   13.53
  -7  -8   8   62.48   12.85
   7  -8  -9    2.99    3.90
   7   8  -9    2.88    4.67
  -7  -8   9    1.89    4.94
   7  -8 -10   23.49    6.93
   7   8 -10   17.66    6.60
  -7  -8  10   29.81    8.16
   7   8 -11    7.75    4.63
  -7  -8  11    8.23    6.16
   7   8 -12  141.31   22.64
  -7  -8  12  168.39   23.70
  -7  -8  13    1.45    4.83
  -7  -8  14   12.27    5.74
  -7  -8  15   -0.34    5.54
   7  -8 -16   73.54   13.73
   7   8 -16   77.77   14.08
  -7  -8  16   66.08   13.93
   7  -8 -17   -0.09    4.40
   7   8 -17    0.10    4.01
  -7  -8  17   -2.77    5.44
   7  -8 -18   18.77    7.41
   7   8 -18   14.35    6.81
  -7  -8  18    5.95    6.09
   7  -8 -19   -0.34    4.66
   7   8 -19    1.52    4.52
  -7  -8  19   -1.29    5.11
   7  -8 -20   36.65    9.04
   7   8 -20   17.23    6.83
  -7  -8  20   17.51    7.29
   7  -8 -21    4.63    4.72
   7   8 -21    2.29    4.68
  -7  -8  21   -3.41    5.59
   7  -8 -22   27.33    7.73
   7   8 -22    8.65    5.98
  -7  -8  22    2.72    5.70
   7  -8 -23   20.46    7.08
   7   8 -23    6.38    5.24
  -7  -8  23   17.56    7.64
   7  -8 -24    9.33    6.19
   7   8 -24    5.66    6.11
  -7  -8  24   13.13    7.34
   7  -8 -25    0.39    5.17
   7   8 -25    2.41    5.99
  -7  -8  25   11.79    6.96
   7  -8 -26   23.33    7.53
   7   8 -26    6.12    5.27
  -7  -8  26    4.32    5.96
   7  -8 -27    5.67    5.39
   7   8 -27    3.45    4.57
  -7  -8  27   -1.91    6.88
   7  -8 -28    9.55    6.38
   7   8 -28   15.33    7.85
  -7  -8  28    7.04    7.43
   7  -8 -29    1.19    5.51
   7   8 -29   -1.09    5.58
  -7  -8  29    1.05    5.53
   7  -8 -30   -3.98    5.97
   7   8 -30   -0.53    5.76
  -7  -8  30    2.82    6.52
   7  -8 -31    1.43    5.03
   7   8 -31    2.24    5.31
  -7  -8  31    2.28    6.32
   7  -8 -32    2.08    5.15
   7   8 -32    6.39    5.87
  -7  -8  32    1.74    6.13
   7  -8 -33    4.97    5.21
   7   8 -33   -0.30    4.35
  -7  -8  33    0.65    6.47
   7  -8 -34    1.44    6.04
   7   8 -34   -2.08    5.33
  -7  -8  34    1.75    7.01
   7  -8 -35   -2.14    6.02
   7   8 -35    4.32    5.69
  -7  -8  35    0.88    6.37
   7  -8 -36    1.10    5.59
  -7  -8  36    0.80    7.42
   7  -9  -1   -0.00    3.74
   7   9  -1    1.77    3.68
  -7  -9   1    0.95    4.30
   7  -9  -2   49.52    9.27
   7   9  -2   39.25    8.41
  -7  -9   2   45.01    9.20
   7  -9  -3   -0.10    3.68
   7   9  -3    3.36    3.59
  -7  -9   3    4.70    4.80
   7  -9  -4   60.07   10.38
   7   9  -4   49.35    9.45
  -7  -9   4   44.98    9.93
   7  -9  -5    6.00    4.31
   7   9  -5    5.14    4.24
  -7  -9   5    3.01    4.13
   7  -9  -6   36.70    8.18
   7   9  -6   31.00    7.47
  -7  -9   6   33.62    7.97
   7  -9  -7   29.11    6.51
   7   9  -7   16.92    5.74
  -7  -9   7   18.89    6.45
   7  -9  -8   29.68    7.82
   7   9  -8   30.11    7.71
  -7  -9   8   42.37    8.97
   7  -9  -9    3.96    4.22
  -7  -9   9    1.84    4.80
   7  -9 -10  133.28   20.65
   7   9 -10  155.79   21.19
  -7  -9  10  129.01   20.80
   7   9 -11    4.66    4.36
  -7  -9  11   -0.11    5.37
   7   9 -12    2.11    4.61
  -7  -9  12    1.54    5.35
  -7  -9  13    9.88    5.74
  -7  -9  14   68.99   13.89
   7  -9 -15   -1.29    4.70
  -7  -9  15   -3.23    5.63
   7  -9 -16    6.56    6.72
   7   9 -16   19.75    7.11
  -7  -9  16   16.57    7.48
   7  -9 -17    2.60    5.34
   7   9 -17    0.96    4.56
  -7  -9  17    0.81    5.67
   7  -9 -18   33.98    8.54
   7   9 -18   29.96    8.73
  -7  -9  18   24.50    8.69
   7  -9 -19    0.44    4.44
   7   9 -19    1.59    5.11
  -7  -9  19    0.10    5.06
   7  -9 -20   23.36    7.33
   7   9 -20   25.91    8.28
  -7  -9  20   39.26    9.01
   7  -9 -21   -1.30    4.49
   7   9 -21    0.53    4.09
  -7  -9  21   -0.76    6.33
   7  -9 -22    0.93    5.01
   7   9 -22    5.45    5.65
  -7  -9  22   -2.83    5.51
   7  -9 -23   -3.11    5.07
   7   9 -23    7.00    5.42
  -7  -9  23   -2.33    5.70
   7  -9 -24   21.90    7.87
   7   9 -24   22.55    7.73
  -7  -9  24   18.49    8.29
   7  -9 -25    2.65    5.31
   7   9 -25   -0.80    3.86
  -7  -9  25    3.15    5.33
   7  -9 -26   -3.74    5.88
   7   9 -26    6.60    5.51
  -7  -9  26    5.18    6.56
   7  -9 -27   -1.63    4.69
   7   9 -27    0.55    4.44
  -7  -9  27   -1.22    5.46
   7  -9 -28   -1.62    5.48
   7   9 -28    7.26    5.87
  -7  -9  28    8.14    6.86
   7  -9 -29    0.70    6.00
   7   9 -29    0.04    5.78
  -7  -9  29    3.13    5.66
   7  -9 -30    4.38    6.05
   7   9 -30   14.20    7.34
  -7  -9  30   13.99    8.05
   7  -9 -31   -2.99    5.89
   7   9 -31   -1.95    5.40
  -7  -9  31    2.28    4.49
   7  -9 -32    2.23    4.59
   7   9 -32    1.99    6.58
  -7  -9  32    1.08    5.76
   7   9 -33    4.00    5.17
  -7  -9  33    2.85    6.27
   7   9 -34    4.49    6.51
   7 -10  -1   23.85    6.04
  -7 -10   1    8.16    5.37
   7 -10  -2   43.94    9.15
  -7 -10   2   52.55    9.68
   7 -10  -3   -0.90    2.96
  -7 -10   3   -0.31    3.71
   7 -10  -4    3.96    4.12
  -7 -10   4   -0.71    4.09
   7 -10  -5   -0.62    3.20
  -7 -10   5    1.62    3.81
   7 -10  -6  138.29   20.42
  -7 -10   6  138.41   20.71
   7 -10  -7    0.74    4.04
   7  10  -7    1.41    3.60
  -7 -10   7    1.18    4.73
   7 -10  -8    7.68    4.99
   7  10  -8    6.71    4.62
  -7 -10   8   17.79    6.01
   7 -10  -9   -1.76    4.18
   7  10  -9    4.17    3.70
  -7 -10   9    1.23    4.14
   7 -10 -10    7.33    4.50
   7  10 -10    1.98    4.03
  -7 -10  10    9.22    4.94
   7  10 -11    2.40    4.10
  -7 -10  11    0.18    4.70
   7  10 -12   52.08   10.19
  -7 -10  12   41.90   10.33
  -7 -10  13   -1.85    5.12
  -7 -10  14    8.06    5.95
   7 -10 -15   -2.04    4.42
  -7 -10  15    3.25    6.32
   7 -10 -16   53.86   11.00
   7  10 -16   52.62   11.15
  -7 -10  16   42.52   10.56
   7 -10 -17    3.48    4.79
   7  10 -17   -1.83    4.75
  -7 -10  17   -3.66    5.02
   7 -10 -18   40.02    9.08
   7  10 -18   29.04    8.81
  -7 -10  18   25.86    8.96
   7 -10 -19    6.08    5.16
   7  10 -19    6.05    4.83
  -7 -10  19    3.62    6.14
   7 -10 -20    5.39    5.04
   7  10 -20    5.66    5.03
  -7 -10  20    3.26    4.71
   7 -10 -21    9.53    6.05
   7  10 -21    3.83    4.97
  -7 -10  21    6.40    5.62
   7 -10 -22   25.46    8.54
   7  10 -22   32.94    9.05
  -7 -10  22   40.12   10.67
   7  10 -23    1.76    5.47
  -7 -10  23    2.53    4.53
   7  10 -24   -0.32    5.23
  -7 -10  24   -0.26    6.69
   7  10 -25   -0.06    5.52
  -7 -10  25    3.63    5.87
   7  10 -26    8.83    6.19
  -7 -10  26   15.62    7.88
   7  10 -27   -1.08    4.78
  -7 -10  27   -1.98    6.09
   7  10 -28   13.67    7.14
  -7 -10  28    8.76    7.11
   7  10 -29   -1.12    5.47
  -7 -10  29   -1.52    5.66
   7  10 -30   -0.51    4.82
  -7 -10  30    9.00    7.11
   7  10 -31    0.63    5.08
  -7 -10  31    2.39    6.44
   7  10 -32   13.22    6.92
   7  10 -33    4.68    5.59
   7  10 -34   -2.83    6.31
   7 -11  -1   -0.41    3.25
  -7 -11   1    0.72    4.59
   7 -11  -2    4.71    3.86
  -7 -11   2    7.29    4.68
   7 -11  -3    3.24    4.18
  -7 -11   3    7.33    4.51
   7 -11  -4   30.90    7.36
  -7 -11   4   28.31    7.37
   7 -11  -5   19.27    6.33
  -7 -11   5   21.56    6.58
   7 -11  -6   -1.38    3.74
  -7 -11   6    3.40    4.85
   7 -11  -7   23.13    6.37
  -7 -11   7   13.54    5.93
  -7 -11   8   10.00    5.50
  -7 -11   9   -0.97    3.84
  -7 -11  10   17.95    6.22
  -7 -11  11    1.93    5.26
  -7 -11  12   -0.22    4.77
  -7 -11  13   -0.69    4.43
  -7 -11  14   21.79    7.52
  -7 -11  15   -0.58    4.15
  -7 -11  16   12.48    6.04
  -7 -11  17   -2.15    4.95
  -7 -11  18   13.96    7.76
  -7 -11  19    1.10    4.78
  -7 -11  20   20.67    7.76
  -7 -11  21   -4.26    6.52
  -7 -11  22   -3.36    5.95
  -7 -11  23    1.56    5.41
  -7 -11  24   15.16    7.68
  -7 -11  25   -2.06    5.81
  -7 -11  26   -3.05    5.61
  -7 -11  27   -2.30    5.81
  -7 -11  28   -2.70    5.39
  -7 -12   1   11.94    5.24
  -7 -12   2   13.54    5.29
  -7 -12   3    1.07    3.78
  -7 -12   4   -2.96    4.27
  -7 -12   5    3.86    4.45
  -7 -12   6   55.71   10.76
  -7 -12   7    3.89    4.10
  -7 -12   8    7.60    5.37
  -7 -12   9   -0.63    3.62
  -7 -12  10    4.96    4.42
  -7 -12  11   -2.58    5.10
  -7 -12  12   38.84    9.52
  -7 -12  13   -1.36    4.29
  -7 -12  14   -1.54    4.89
  -7 -12  15    1.03    5.87
  -7 -12  16   21.62    8.28
  -7 -12  17   -0.48    4.02
  -7 -12  18    0.60    5.04
  -7 -12  19    2.51    4.05
  -7 -12  20    7.52    7.15
  -7 -12  21    3.01    5.35
  -7 -12  22   10.81    6.75
  -7 -12  23   -0.62    5.97
  -7 -12  24    3.02    5.68
  -7 -12  25   -3.00    6.34
  -7 -13   1   -0.09    3.67
  -7 -13   2   11.32    5.24
  -7 -13   3   12.82    5.06
  -7 -13   4   60.97   11.29
  -7 -13   5   11.79    5.08
  -7 -13   6   -0.38    3.82
  -7 -13   7    5.34    4.33
  -7 -13   8    4.89    4.22
  -7 -13   9    9.33    5.48
  -7 -13  10   26.70    7.27
  -7 -13  11   -0.96    4.45
  -7 -13  12    0.19    4.49
  -7 -13  13    8.90    5.48
  -7 -13  14   17.44    6.74
  -7 -13  15   -1.46    4.58
  -7 -13  16    0.29    4.09
  -7 -13  17   -1.02    5.42
  -7 -13  18    0.91    5.00
  -7 -13  19    1.59    4.98
  -7 -13  20    7.96    5.66
  -7 -13  21    0.12    4.64
  -7 -13  22   -2.64    6.34
  -7 -14   1    7.97    4.86
  -7 -14   2   12.52    5.19
  -7 -14   3    2.71    3.67
  -7 -14   4    1.34    4.28
  -7 -14   5    3.56    4.36
  -7 -14   6   17.62    5.90
  -7 -14   7   42.66    9.11
  -7 -14   8    1.81    4.09
  -7 -14   9    1.13    4.45
  -7 -14  10    2.61    4.38
  -7 -14  11    0.33    4.56
  -7 -14  12   -1.50    5.84
  -7 -14  13    4.32    4.34
  -7 -14  14    1.27    4.04
  -7 -14  15    3.95    4.01
  -7 -14  16    2.38    4.89
  -7 -14  17    5.46    5.35
  -7 -14  18   -3.92    5.39
  -7 -14  19    0.51    4.98
  -7 -15   1    0.31    3.45
  -7 -15   2    5.16    4.29
  -7 -15   3   15.28    5.44
  -7 -15   4    3.53    4.26
  -7 -15   5    0.87    3.80
  -7 -15   6    7.61    4.72
  -7 -15   7   -1.00    4.35
  -7 -15   8   -0.31    4.10
  -7 -15   9    6.77    5.16
  -7 -15  10    0.93    4.16
  -7 -15  11    0.78    4.96
  -7 -15  12    3.74    4.29
  -7 -15  13    1.32    4.69
  -7 -15  14   -0.36    4.70
  -7 -15  15    4.13    4.95
  -7 -16   1    2.44    3.31
  -7 -16   2    2.38    4.02
  -7 -16   3    0.22    3.57
  -7 -16   4    1.60    3.62
  -7 -16   5   -0.98    3.76
  -7 -16   6    4.93    4.35
  -7 -16   7    3.01    4.39
  -7 -16   8   -1.19    4.35
  -7 -16   9   -1.17    4.16
  -7 -16  10    0.90    3.99
  -7 -16  11    2.66    4.39
  -7 -17   1   -0.32    3.48
  -7 -17   2   -1.01    3.67
  -7 -17   3    4.13    4.22
  -7 -17   4    4.68    3.97
  -7 -17   5    7.28    4.24
  -7 -17   6    0.38    3.98
  -6   0   1   -1.41    3.22
  -6   0   1   -0.56    3.86
   6   0  -1    1.99    3.18
   6   0  -1   -1.78    4.90
  -6   0   2  416.61   51.58
  -6   0   2  423.77   52.68
   6   0  -2  366.55   51.61
   6   0  -2  451.94   52.77
  -6   0   3    2.40    3.26
  -6   0   3   -0.91    3.91
   6   0  -3   -0.27    3.22
   6   0  -3    0.68    4.38
  -6   0   4    9.69    4.52
  -6   0   4   34.80    6.94
   6   0  -4    6.90    4.52
   6   0  -4   15.87    5.88
  -6   0   5   -0.29    3.18
  -6   0   5   -1.02    3.96
   6   0  -5   -0.68    3.79
   6   0  -5   -1.22    4.02
  -6   0   6 1382.29  165.16
  -6   0   6 1383.18  166.29
   6   0  -6 1314.66  165.47
   6   0  -6 1383.73  165.91
  -6   0   7    1.88    3.74
  -6   0   7   -0.83    4.04
   6   0  -7   -0.37    3.56
   6   0  -7   -0.66    4.05
  -6   0   8   36.95    6.94
  -6   0   8   26.96    7.85
   6   0  -8   28.54    7.29
   6   0  -8   32.29    7.30
  -6   0   9    0.71    3.22
  -6   0   9   -0.53    3.56
   6   0  -9    0.06    3.36
   6   0  -9    1.01    3.16
  -6   0  10  223.58   31.82
  -6   0  10  237.32   33.25
   6   0 -10  251.48   32.79
   6   0 -10  269.05   33.08
  -6   0  11    2.02    4.32
   6   0 -11    1.11    3.06
   6   0 -11   -0.08    3.46
  -6   0  12  336.96   45.25
   6   0 -12  330.33   44.40
   6   0 -12  354.18   44.67
  -6   0  13   -2.38    4.22
   6   0 -13    5.08    3.28
   6   0 -13    0.77    3.98
  -6   0  14   95.67   16.10
   6   0 -14   94.43   15.32
   6   0 -14   94.82   15.63
  -6   0  15   -1.66    5.17
   6   0 -15    1.68    3.46
   6   0 -15    1.60    4.00
  -6   0  16  251.22   37.37
   6   0 -16  291.42   37.22
  -6   0  17    3.01    5.09
   6   0 -17   -2.03    3.77
  -6   0  18  194.56   29.00
   6   0 -18  193.59   27.89
  -6   0  19   -2.33    4.96
   6   0 -19   -3.01    4.80
  -6   0  20    7.58    5.47
   6   0 -20    1.71    4.45
  -6   0  21    1.46    4.73
   6   0 -21    1.55    4.18
  -6   0  22  105.22   19.07
   6   0 -22  103.95   18.06
  -6   0  23   -0.52    4.43
   6   0 -23   -1.16    5.98
  -6   0  24   -3.14    5.92
   6   0 -24   -0.34    5.30
  -6   0  25   -2.04    5.59
   6   0 -25    0.58    5.14
  -6   0  26   24.53    9.93
   6   0 -26   82.99   12.90
  -6   0  27   -1.93    6.05
   6   0 -27   -1.48    5.23
   6   0 -28   33.83    9.66
   6   0 -29   -0.58    6.38
   6   0 -30   37.93   10.56
   6   0 -31   -0.85    6.03
   6   0 -32   67.30   14.76
   6   0 -33   -2.22    5.45
   6   0 -34    1.03    5.32
   6   0 -35    3.72    5.97
   6   0 -36   18.32    8.73
   6   0 -37   -3.10    4.95
   6   0 -38   10.04    6.33
  -6   1   1    3.67    4.88
   6  -1  -1    5.60    3.74
   6  -1  -1    9.67    4.85
   6   1  -1   10.88    4.19
   6   1  -1   11.97    4.65
  -6  -1   1    7.69    3.66
  -6  -1   1   11.71    5.35
  -6   1   2  695.01   82.39
   6  -1  -2  598.44   81.17
   6  -1  -2  707.29   82.31
   6   1  -2  588.12   81.04
   6   1  -2  783.18   82.43
  -6  -1   2  618.37   80.89
  -6  -1   2  709.21   82.36
  -6   1   3   60.38    8.69
  -6   1   3   43.13    8.90
   6  -1  -3   37.26    8.15
   6  -1  -3   48.21    9.36
   6   1  -3   50.10    8.64
   6   1  -3   51.22    9.02
  -6  -1   3   30.69    7.31
  -6  -1   3   41.23    8.80
  -6   1   4  986.93  114.89
  -6   1   4  931.42  115.78
   6  -1  -4  872.41  114.84
   6  -1  -4 1029.61  116.01
   6   1  -4  820.43  114.66
   6   1  -4 1023.21  115.77
  -6  -1   4  965.38  114.75
  -6  -1   4  957.90  115.78
  -6   1   5  123.16   19.38
  -6   1   5  156.74   20.99
   6  -1  -5  171.34   20.61
   6  -1  -5  139.48   20.46
   6   1  -5  122.15   19.79
   6   1  -5  145.24   20.43
  -6  -1   5  174.21   20.24
  -6  -1   5  118.82   20.21
  -6   1   6   94.80   14.74
  -6   1   6  116.58   16.27
   6  -1  -6   85.25   14.88
   6  -1  -6  106.39   15.70
   6   1  -6  113.47   15.58
   6   1  -6   85.16   14.92
  -6  -1   6  101.78   14.70
  -6  -1   6  114.59   16.27
  -6   1   7  285.94   38.10
  -6   1   7  288.32   39.32
   6  -1  -7  289.98   38.60
   6  -1  -7  283.05   38.78
   6   1  -7  298.56   38.74
   6   1  -7  330.96   39.17
  -6  -1   7  336.38   38.57
  -6  -1   7  262.44   38.90
  -6   1   8  785.95   95.38
  -6   1   8  737.80   96.42
   6  -1  -8  742.74   95.72
   6  -1  -8  789.46   96.21
   6   1  -8  798.78   95.99
   6   1  -8  792.07   96.01
  -6  -1   8  776.91   95.30
  -6  -1   8  791.71   96.61
  -6   1   9    4.54    3.82
  -6   1   9   10.45    5.33
   6  -1  -9    9.88    4.56
   6  -1  -9    9.78    4.73
   6   1  -9   10.79    4.79
   6   1  -9   12.75    5.21
  -6  -1   9    4.44    3.77
  -6  -1   9    5.14    4.66
  -6   1  10  119.83   17.30
  -6   1  10  108.53   18.37
   6  -1 -10  135.63   18.21
   6  -1 -10  116.20   18.05
   6   1 -10  105.10   17.57
  -6  -1  10  149.29   17.98
  -6  -1  10  104.01   18.16
  -6   1  11   20.11    6.71
   6  -1 -11   18.61    6.54
   6  -1 -11   26.93    6.75
   6   1 -11   25.42    6.60
   6   1 -11   21.87    6.39
  -6  -1  11   19.49    6.84
  -6   1  12  346.10   48.82
   6  -1 -12  357.65   48.16
   6  -1 -12  325.76   47.99
   6   1 -12  533.21   50.01
   6   1 -12  382.30   48.31
  -6  -1  12  337.48   48.57
  -6   1  13   68.47   12.93
   6  -1 -13   64.25   12.14
   6  -1 -13   69.19   12.39
   6   1 -13   44.66   11.44
   6   1 -13   75.46   12.16
  -6  -1  13   96.26   13.88
  -6   1  14   77.89   21.87
   6  -1 -14  172.11   23.74
   6  -1 -14  223.25   24.86
   6   1 -14  186.45   23.97
   6   1 -14  188.86   23.87
  -6  -1  14  200.43   25.02
  -6   1  15   23.33    6.99
   6  -1 -15   14.20    5.97
   6  -1 -15   14.63    6.14
   6   1 -15    9.13    5.34
   6   1 -15   19.81    6.22
  -6  -1  15   17.10    6.82
  -6   1  16    5.63    5.17
   6  -1 -16    7.37    5.12
  -6  -1  16    3.45    5.15
  -6   1  17   10.50    6.05
   6  -1 -17    5.51    4.74
  -6  -1  17   15.46    6.64
  -6   1  18  255.22   33.67
   6  -1 -18  257.75   32.72
  -6  -1  18  183.41   31.98
  -6   1  19   36.85    9.93
   6  -1 -19   36.31    9.34
   6  -1 -19   49.65   10.25
   6   1 -19   55.13   10.70
  -6  -1  19   51.47   10.96
  -6   1  20   -0.22    5.75
   6  -1 -20   -1.52    5.37
   6  -1 -20    0.68    4.77
   6   1 -20    1.45    3.48
  -6  -1  20   -1.01    4.65
  -6   1  21    6.83    5.84
   6  -1 -21    2.00    4.68
   6   1 -21    8.11    5.31
  -6  -1  21    1.84    6.27
  -6   1  22   18.89    8.23
   6  -1 -22   18.83    7.31
   6   1 -22   15.94    7.11
  -6  -1  22   23.78    8.54
  -6   1  23   11.24    7.52
   6  -1 -23    2.42    5.01
   6   1 -23    6.13    5.94
  -6  -1  23    6.14    5.39
  -6   1  24   34.81    9.87
   6  -1 -24   42.97    9.93
   6   1 -24   35.34    9.18
  -6  -1  24   27.23   10.09
  -6   1  25   -2.72    4.84
   6  -1 -25    0.08    5.38
   6   1 -25   -4.79    6.68
  -6  -1  25    0.50    5.33
   6  -1 -26    7.62    5.24
   6   1 -26    2.62    6.79
   6  -1 -27    3.16    4.99
   6   1 -27   -2.12    4.58
   6  -1 -28   74.56   14.17
   6   1 -28   57.94   13.54
   6  -1 -29    3.80    5.18
   6   1 -29   -2.41    5.73
   6  -1 -30   19.90    8.74
   6   1 -30   30.27    9.62
   6  -1 -31   -1.23    5.47
   6   1 -31    1.19    4.68
   6  -1 -32    0.02    5.00
   6   1 -32    4.53    4.24
   6  -1 -33    0.49    5.42
   6   1 -33    3.03    6.28
   6  -1 -34   36.01    9.48
   6   1 -34   18.58    8.82
   6  -1 -35    1.58    4.80
   6   1 -35   -0.33    5.64
   6  -1 -36    9.17    6.77
   6   1 -36    0.36    5.86
   6  -1 -37    1.84    4.83
   6   1 -37   -0.96    5.98
   6  -1 -38    5.13    6.53
   6   1 -38    2.56    6.95
  -6   2   1    8.84    3.82
  -6   2   1    9.71    4.87
   6  -2  -1    7.25    3.75
   6  -2  -1    6.51    4.82
   6   2  -1    6.59    4.28
   6   2  -1    0.33    3.49
  -6  -2   1    6.51    3.58
  -6  -2   1   10.69    5.50
  -6   2   2   31.21    6.22
  -6   2   2   26.42    6.47
   6  -2  -2   19.65    5.32
   6  -2  -2   12.58    5.71
   6   2  -2   19.24    5.35
   6   2  -2   21.22    6.57
  -6  -2   2   29.04    5.64
  -6  -2   2   18.01    5.94
  -6   2   3    4.57    3.62
  -6   2   3    5.38    4.60
   6  -2  -3   15.38    4.36
   6  -2  -3    3.54    4.03
   6   2  -3    8.93    3.59
   6   2  -3    2.55    4.41
  -6  -2   3    9.65    3.90
  -6  -2   3    3.56    4.29
  -6   2   4   42.58    8.27
  -6   2   4   55.49    9.72
   6  -2  -4   43.39    8.57
   6  -2  -4   25.18    8.41
   6   2  -4   59.77    9.31
   6   2  -4   56.41    9.43
  -6  -2   4   50.42    8.25
  -6  -2   4   61.11    9.99
  -6   2   5   12.98    4.46
  -6   2   5   14.01    5.97
   6  -2  -5   14.61    4.73
   6  -2  -5   11.25    4.88
   6   2  -5    4.92    4.41
   6   2  -5   10.03    4.89
  -6  -2   5   11.07    3.87
  -6  -2   5   15.72    5.24
  -6   2   6  348.02   44.52
  -6   2   6  348.36   45.57
   6  -2  -6  377.60   45.22
   6  -2  -6  329.80   45.17
   6   2  -6  367.89   45.06
   6   2  -6  375.35   45.27
  -6  -2   6  308.71   44.16
  -6  -2   6  367.21   45.73
  -6   2   7   69.22   11.08
  -6   2   7   54.29   11.77
   6  -2  -7   58.31   11.21
   6  -2  -7   71.41   11.97
   6   2  -7   88.05   12.15
   6   2  -7   68.12   11.79
  -6  -2   7   90.33   11.62
  -6  -2   7   56.10   11.55
  -6   2   8   10.30    4.15
  -6   2   8    3.03    4.41
   6  -2  -8    6.27    4.02
   6  -2  -8    3.64    4.15
   6   2  -8    7.98    4.34
   6   2  -8   11.17    4.62
  -6  -2   8   10.00    4.30
  -6  -2   8    8.73    4.49
  -6   2   9   -0.45    3.16
  -6   2   9    1.96    4.59
   6  -2  -9    2.85    4.04
   6  -2  -9    1.97    3.70
   6   2  -9    1.06    3.62
   6   2  -9    0.89    3.20
  -6  -2   9    2.73    3.34
  -6  -2   9    1.88    4.04
  -6   2  10  304.15   41.47
   6  -2 -10  357.04   41.31
   6  -2 -10  306.50   40.91
   6   2 -10  327.19   41.05
   6   2 -10  279.94   40.30
  -6  -2  10  303.30   41.35
  -6   2  11  317.32   39.59
   6  -2 -11  296.78   38.60
   6  -2 -11  264.91   38.29
   6   2 -11  288.97   38.48
   6   2 -11  281.89   38.27
  -6  -2  11  306.47   39.29
  -6   2  12   97.30   17.83
   6  -2 -12  106.46   17.32
   6  -2 -12  129.52   18.17
   6   2 -12  109.23   17.63
   6   2 -12  132.34   17.86
  -6  -2  12  114.62   18.46
  -6   2  13   16.08    6.56
   6  -2 -13   15.70    5.53
   6  -2 -13   16.00    6.02
   6   2 -13    8.64    5.65
  -6  -2  13   11.49    5.51
  -6   2  14  118.39   18.96
   6  -2 -14  122.96   18.37
   6  -2 -14  112.71   18.06
   6   2 -14  113.66   17.93
  -6  -2  14  115.42   18.70
  -6   2  15   27.74    8.20
   6  -2 -15   42.07    8.45
   6  -2 -15   31.55    8.03
   6   2 -15   32.24    8.45
  -6  -2  15   34.37    8.72
  -6   2  16   62.09   12.41
   6  -2 -16   70.68   12.09
  -6  -2  16   46.89   11.97
  -6   2  17   35.65    8.89
   6  -2 -17   24.48    7.59
  -6  -2  17   18.89    7.06
  -6   2  18   10.57    5.72
   6  -2 -18   21.57    6.78
  -6  -2  18   12.79    6.69
  -6   2  19   10.22    6.33
   6  -2 -19   20.94    7.02
   6  -2 -19   13.02    6.72
   6   2 -19   11.88    6.27
  -6  -2  19   19.20    7.57
  -6   2  20  160.51   23.29
   6  -2 -20   80.07   19.89
   6  -2 -20  148.56   21.95
   6   2 -20  187.20   23.07
  -6  -2  20  181.98   23.81
  -6   2  21    1.80    4.45
   6  -2 -21    0.30    6.03
   6  -2 -21    7.44    5.43
   6   2 -21    2.47    5.27
  -6  -2  21    0.45    5.47
  -6   2  22   33.07    9.89
   6  -2 -22   48.99   10.25
   6  -2 -22   36.36    9.89
   6   2 -22   45.69   10.19
  -6  -2  22   30.55   10.06
  -6   2  23   -0.35    4.89
   6  -2 -23    2.60    5.54
   6   2 -23    8.24    5.75
   6  -2 -24   12.24    5.87
   6   2 -24   15.95    6.50
   6  -2 -25   21.68    7.20
   6   2 -25    3.95    6.36
   6  -2 -26   47.68   11.49
   6   2 -26   38.21   10.54
   6  -2 -27   -0.46    5.17
   6   2 -27   -1.47    5.77
  -6  -2  27    2.29    5.06
   6  -2 -28   30.07    8.35
   6   2 -28   26.24    8.06
  -6  -2  28   22.12    8.55
   6  -2 -29    3.52    5.04
   6   2 -29   -0.40    5.30
  -6  -2  29    2.08    6.05
   6  -2 -30   13.50    7.77
   6   2 -30   18.98    6.69
  -6  -2  30   12.92    7.61
   6  -2 -31    1.02    4.70
   6   2 -31   -3.15    5.70
  -6  -2  31    4.46    6.92
   6  -2 -32   21.05    8.61
   6   2 -32   16.77    7.69
   6  -2 -33   10.24    6.40
   6   2 -33    6.73    6.03
   6  -2 -34   -1.14    6.05
   6   2 -34    2.30    6.24
   6  -2 -35   -3.20    6.13
   6   2 -35   -0.18    3.82
   6  -2 -36   13.49    7.20
   6   2 -36   26.25    8.89
   6  -2 -37   -2.60    6.19
   6   2 -37   -2.34    6.23
   6  -2 -38   -1.51    4.87
  -6   3   1    1.63    2.59
  -6   3   1    2.63    4.43
   6  -3  -1    0.14    2.92
   6  -3  -1    2.23    4.79
   6   3  -1    4.57    3.12
   6   3  -1    4.92    3.67
  -6  -3   1    3.66    3.16
  -6  -3   1    2.31    3.99
  -6   3   2  162.89   20.38
  -6   3   2  171.59   21.69
   6  -3  -2  149.07   20.53
   6  -3  -2  143.87   21.28
   6   3  -2  161.56   20.61
   6   3  -2  171.24   21.05
  -6  -3   2  100.35   19.26
  -6  -3   2  154.01   21.10
  -6   3   3  150.57   22.02
  -6   3   3  194.29   23.80
   6  -3  -3  162.61   22.47
   6  -3  -3  161.53   23.27
   6   3  -3  167.67   22.47
   6   3  -3  185.05   22.99
  -6  -3   3  152.76   21.93
  -6  -3   3  147.38   22.70
  -6   3   4   49.14    7.90
  -6   3   4   50.14    9.12
   6  -3  -4   23.60    6.93
   6  -3  -4   44.90    8.76
   6   3  -4   48.38    8.03
   6   3  -4   50.26    8.31
  -6  -3   4   40.48    7.37
  -6  -3   4   26.37    7.48
  -6   3   5    7.91    3.59
  -6   3   5   13.63    4.66
   6  -3  -5   10.23    4.49
   6  -3  -5    6.30    5.14
   6   3  -5    5.38    3.77
   6   3  -5    5.58    4.00
  -6  -3   5    9.45    3.66
  -6  -3   5   15.65    5.22
  -6   3   6    7.27    3.51
  -6   3   6   19.32    5.85
   6  -3  -6   16.00    5.15
   6  -3  -6   23.73    5.81
   6   3  -6   19.98    5.42
   6   3  -6   20.48    5.44
  -6  -3   6    8.69    3.95
  -6  -3   6   19.86    5.80
  -6   3   7   12.25    4.56
  -6   3   7   13.98    5.47
   6  -3  -7   24.37    5.66
   6  -3  -7   32.52    6.60
   6   3  -7   18.46    5.38
   6   3  -7   23.92    5.79
  -6  -3   7    3.18    3.39
  -6  -3   7   18.77    6.22
  -6   3   8  460.31   53.25
  -6   3   8  382.60   53.91
   6  -3  -8  380.94   53.19
   6  -3  -8  457.23   54.26
   6   3  -8  414.81   53.54
   6   3  -8  452.69   53.64
  -6  -3   8  423.21   52.96
  -6  -3   8  395.26   53.93
  -6   3   9   69.56   13.70
   6  -3  -9   71.03   13.12
   6  -3  -9  108.54   14.62
   6   3  -9   69.43   13.09
   6   3  -9   96.06   13.72
  -6  -3   9   93.08   13.22
  -6  -3   9   89.93   14.43
  -6   3  10   30.13    7.89
   6  -3 -10   37.51    7.64
   6  -3 -10   22.43    6.90
   6   3 -10   23.18    7.02
  -6  -3  10   25.64    6.23
  -6  -3  10   46.78    8.39
  -6   3  11    5.33    4.76
   6  -3 -11   17.08    5.31
   6  -3 -11   16.12    5.51
   6   3 -11    3.38    3.90
  -6  -3  11    9.32    5.42
  -6   3  12   85.77   14.99
   6  -3 -12   85.91   14.08
   6  -3 -12   79.76   14.21
   6   3 -12   92.19   14.41
  -6  -3  12   85.36   14.80
  -6   3  13   93.66   19.17
   6  -3 -13  170.61   20.65
   6  -3 -13  113.32   19.43
   6   3 -13  144.35   20.16
  -6  -3  13  158.01   21.21
  -6   3  14  187.08   28.71
   6  -3 -14  186.55   27.95
   6  -3 -14  184.35   28.26
   6   3 -14  228.98   28.77
  -6  -3  14  224.27   29.36
  -6   3  15   23.18    7.43
   6  -3 -15   20.74    6.59
   6  -3 -15   19.37    6.64
   6   3 -15   20.79    6.98
  -6  -3  15   14.22    6.93
  -6   3  16   33.13    8.55
   6  -3 -16   25.91    7.89
  -6  -3  16   24.49    8.03
  -6   3  17   77.43   15.19
   6  -3 -17   97.30   15.71
  -6  -3  17   80.43   15.36
  -6   3  18  140.59   21.98
   6  -3 -18  143.16   21.57
  -6  -3  18  121.62   21.18
  -6   3  19   48.89   11.49
   6  -3 -19   46.79   10.78
   6  -3 -19   50.05   11.22
   6   3 -19   47.92   10.66
  -6  -3  19   42.65   11.43
  -6   3  20    2.59    5.85
   6  -3 -20    6.83    6.05
   6  -3 -20    5.14    5.71
   6   3 -20    4.03    5.77
  -6   3  21   -0.84    6.33
   6  -3 -21   -0.34    5.31
   6   3 -21   -2.54    4.97
   6  -3 -22   71.72   14.19
   6   3 -22   79.02   14.87
   6  -3 -23   13.54    7.21
   6   3 -23   31.81    8.55
   6  -3 -24   71.97   14.60
   6   3 -24   85.73   15.00
  -6  -3  24   75.58   15.18
   6  -3 -25    1.62    5.24
   6   3 -25    2.04    4.23
  -6  -3  25    4.29    5.75
   6  -3 -26    2.91    5.00
   6   3 -26    4.11    4.39
  -6  -3  26    0.91    5.99
   6  -3 -27    2.95    5.67
   6   3 -27    7.69    4.90
  -6  -3  27    1.80    5.41
   6  -3 -28   29.67    8.83
   6   3 -28   41.17   10.23
  -6  -3  28   25.51    9.25
   6  -3 -29    1.84    5.11
   6   3 -29   10.92    7.29
  -6  -3  29    7.94    7.32
   6  -3 -30   29.59    9.71
   6   3 -30   36.94    9.80
  -6  -3  30   49.21   11.72
   6  -3 -31   -0.03    4.45
   6   3 -31    0.36    5.19
  -6  -3  31   -0.05    6.11
   6  -3 -32    5.79    6.43
   6   3 -32    6.82    5.71
  -6  -3  32   -2.42    6.55
   6  -3 -33   10.66    7.32
   6   3 -33   10.96    6.89
   6  -3 -34   40.48   10.34
   6   3 -34   13.56    7.94
   6  -3 -35   -3.33    5.41
   6   3 -35   10.66    6.37
   6  -3 -36    2.19    5.31
   6   3 -36    4.95    5.73
   6  -3 -37   -1.44    5.82
   6   3 -37   -0.52    7.25
   6  -3 -38    5.38    5.69
  -6   4   1  189.50   24.81
  -6   4   1  211.22   26.35
   6  -4  -1  170.21   25.02
   6  -4  -1  198.32   26.37
   6   4  -1  161.08   24.65
   6   4  -1  210.16   25.50
  -6  -4   1  185.70   24.65
  -6  -4   1  180.80   25.66
  -6   4   2   17.00    4.52
  -6   4   2   17.76    5.89
   6  -4  -2   22.88    5.58
   6  -4  -2   35.96    7.30
   6   4  -2    7.77    4.28
   6   4  -2   15.01    4.99
  -6  -4   2   22.52    4.77
  -6  -4   2   14.59    5.24
  -6   4   3    4.32    3.30
  -6   4   3    4.77    4.19
   6  -4  -3    4.27    3.57
   6  -4  -3    6.03    4.51
   6   4  -3    8.50    3.60
   6   4  -3    5.75    3.66
  -6  -4   3    5.24    3.31
  -6  -4   3    7.74    4.71
  -6   4   4   14.11    4.52
  -6   4   4    6.50    4.82
   6  -4  -4   11.16    4.61
   6  -4  -4   38.64    7.16
   6   4  -4   20.87    5.40
  -6  -4   4   22.25    4.82
  -6  -4   4   21.68    5.74
  -6   4   5  320.07   37.91
  -6   4   5  284.59   38.64
   6  -4  -5  325.80   38.37
   6  -4  -5  262.81   38.41
   6   4  -5  310.61   38.17
  -6  -4   5  314.69   37.73
  -6  -4   5  232.01   37.81
  -6   4   6  280.29   37.14
  -6   4   6  256.55   37.97
   6  -4  -6  259.46   37.37
   6  -4  -6  311.41   38.55
   6   4  -6  303.10   37.76
  -6  -4   6  303.37   37.25
  -6  -4   6  318.44   38.50
  -6   4   7   82.31   12.32
  -6   4   7   50.94   12.29
   6  -4  -7   70.95   12.32
   6  -4  -7   82.67   13.31
   6   4  -7   80.75   12.75
  -6  -4   7   83.73   12.22
  -6  -4   7  101.00   13.80
  -6   4   8    3.57    3.15
  -6   4   8    5.62    3.90
   6  -4  -8    8.87    4.07
   6  -4  -8   13.44    5.28
   6   4  -8    2.22    3.63
  -6  -4   8    2.29    2.99
  -6  -4   8    3.78    4.03
  -6   4   9   74.89   12.20
  -6   4   9   75.07   13.47
   6  -4  -9   88.05   13.19
   6  -4  -9   89.00   13.64
   6   4  -9   67.55   12.40
  -6  -4   9   68.99   12.04
  -6  -4   9  102.60   14.23
  -6   4  10   39.95    9.03
   6  -4 -10   40.54    8.54
   6  -4 -10   38.62    8.74
   6   4 -10   47.47    9.02
  -6  -4  10   48.82    9.52
  -6   4  11  163.42   23.20
   6  -4 -11  153.01   22.35
   6  -4 -11  157.18   22.69
   6   4 -11  168.79   22.60
  -6  -4  11  135.11   22.51
  -6   4  12  107.54   18.60
   6  -4 -12  134.68   18.75
   6  -4 -12  138.69   19.21
   6   4 -12  127.54   18.76
  -6  -4  12  103.89   18.61
  -6   4  13   36.40    9.62
   6  -4 -13   59.57   10.06
   6  -4 -13   58.31   10.53
   6   4 -13   49.98    9.86
  -6  -4  13   36.53    9.79
  -6   4  14    5.25    5.24
   6  -4 -14    0.42    3.67
   6  -4 -14    0.79    3.98
   6   4 -14    1.42    3.69
  -6  -4  14    2.70    4.99
  -6   4  15  155.29   22.00
   6  -4 -15  136.32   20.72
   6  -4 -15  124.45   20.77
   6   4 -15  131.93   20.72
  -6  -4  15  140.24   21.37
  -6   4  16  137.39   23.04
   6  -4 -16  171.98   23.85
  -6   4  17   17.58    7.47
   6  -4 -17   22.15    7.56
  -6   4  18   58.15   12.96
   6  -4 -18   77.41   13.92
   6  -4 -19  120.59   19.89
   6   4 -19  134.01   20.46
   6  -4 -20  200.10   26.86
   6   4 -20  157.78   25.99
   6  -4 -21    5.05    5.22
   6   4 -21    7.62    6.94
  -6  -4  21    4.01    6.74
   6  -4 -22    9.40    5.90
   6   4 -22    8.67    5.84
  -6  -4  22   12.81    7.24
   6  -4 -23   -0.03    4.51
   6   4 -23   -2.23    6.07
  -6  -4  23    2.33    5.77
   6  -4 -24   -0.17    4.17
   6   4 -24    3.77    5.40
  -6  -4  24    3.89    5.41
   6  -4 -25    5.78    5.64
   6   4 -25    1.95    6.39
  -6  -4  25   13.54    7.46
   6  -4 -26   24.20    7.73
   6   4 -26   11.89    7.42
  -6  -4  26   37.44   10.54
   6  -4 -27   16.88    7.72
   6   4 -27   24.20    8.03
  -6  -4  27   15.11    7.97
   6  -4 -28   25.07    8.17
   6   4 -28   11.20    6.88
  -6  -4  28    9.27    7.68
   6  -4 -29   -0.74    4.59
   6   4 -29   -1.64    5.84
  -6  -4  29    1.10    6.14
   6  -4 -30   20.45    7.96
   6   4 -30   17.88    8.80
  -6  -4  30    8.73    7.68
   6  -4 -31   -1.28    6.08
   6   4 -31    2.22    5.92
  -6  -4  31   -2.80    7.18
   6  -4 -32   22.32    7.57
   6   4 -32   13.55    6.92
  -6  -4  32   18.23    8.81
   6  -4 -33   17.91    7.43
   6   4 -33    6.56    6.70
  -6  -4  33   19.50    9.53
   6  -4 -34    3.41    5.79
   6   4 -34   -0.22    4.96
  -6  -4  34    3.70    7.50
   6  -4 -35    8.12    7.04
   6   4 -35   16.61    8.40
   6  -4 -36   -0.36    4.84
   6   4 -36   17.17    7.16
   6  -4 -37    2.16    5.52
   6   4 -37    7.07    6.49
   6  -4 -38    0.33    4.20
  -6   5   1   13.38    4.30
  -6   5   1   17.25    5.92
   6  -5  -1   19.95    4.96
   6  -5  -1   11.59    5.34
   6   5  -1   23.73    5.20
  -6  -5   1   19.57    4.75
  -6  -5   1   24.67    5.83
  -6   5   2  109.79   15.88
  -6   5   2  111.18   16.88
   6  -5  -2  107.60   16.27
   6  -5  -2   83.25   16.41
   6   5  -2  118.98   16.24
  -6  -5   2  127.51   16.08
  -6  -5   2  114.69   16.65
  -6   5   3  166.12   20.99
  -6   5   3  135.97   21.38
   6  -5  -3  148.15   22.05
   6   5  -3  126.12   20.56
  -6  -5   3  174.65   20.95
  -6  -5   3  159.61   21.62
  -6   5   4  140.49   15.79
  -6   5   4   85.49   15.33
   6  -5  -4  100.94   15.31
   6  -5  -4   47.78   14.41
   6   5  -4  121.11   15.74
  -6  -5   4  133.72   15.51
  -6  -5   4  132.96   16.71
  -6   5   5    2.84    3.16
  -6   5   5    5.47    4.05
   6  -5  -5    1.95    3.10
   6  -5  -5    5.30    4.07
   6   5  -5    4.02    3.19
  -6  -5   5    9.16    3.49
  -6  -5   5    4.34    4.16
  -6   5   6    4.86    3.13
  -6   5   6    2.52    3.92
   6  -5  -6   -0.46    3.27
   6  -5  -6    2.72    3.55
   6   5  -6    0.84    3.26
  -6  -5   6    0.78    2.39
  -6  -5   6    3.26    3.73
  -6   5   7   59.96   11.65
  -6   5   7   66.91   12.74
   6  -5  -7   91.92   13.12
   6  -5  -7   88.80   13.57
   6   5  -7   87.50   12.91
  -6  -5   7   80.37   12.11
  -6  -5   7   84.33   13.29
  -6   5   8   44.85    8.95
  -6   5   8   63.63   10.77
   6  -5  -8   61.62   10.21
   6  -5  -8   62.49   10.71
   6   5  -8   55.39   10.13
  -6  -5   8   46.26    8.95
  -6  -5   8   57.10   10.37
  -6   5   9  103.72   15.41
  -6   5   9   93.49   16.32
   6  -5  -9   97.39   15.81
   6  -5  -9   96.51   16.35
   6   5  -9  117.96   16.37
  -6  -5   9   99.33   15.25
  -6  -5   9  132.89   17.32
  -6   5  10   45.48   10.34
   6  -5 -10   66.08   10.70
   6  -5 -10   51.81   10.37
   6   5 -10   59.27   10.18
  -6  -5  10   42.00    9.93
  -6   5  11    0.96    4.27
   6  -5 -11    6.16    3.92
   6  -5 -11    1.17    4.43
   6   5 -11    1.46    3.71
  -6  -5  11    6.06    4.32
  -6   5  12   10.55    5.74
   6  -5 -12    5.31    4.06
   6  -5 -12    6.28    5.25
   6   5 -12    4.69    3.91
  -6  -5  12    5.19    4.87
  -6   5  13  260.90   38.17
   6  -5 -13  296.83   37.98
   6  -5 -13  310.51   38.75
   6   5 -13  266.02   37.68
  -6   5  14  295.41   41.33
   6  -5 -14  335.97   41.03
   6  -5 -14  303.05   41.09
   6   5 -14  287.08   40.47
  -6   5  15   -3.72    5.38
   6  -5 -15   -1.51    4.13
   6  -5 -15   -1.10    3.69
   6   5 -15    0.72    4.18
  -6  -5  17    8.49    5.70
  -6  -5  18   91.47   16.86
   6  -5 -19   28.05    7.98
   6   5 -19   30.72    8.12
  -6  -5  19   26.45    8.70
   6  -5 -20   19.78    6.64
   6   5 -20   12.14    6.21
  -6  -5  20   17.48    7.66
   6  -5 -21    3.40    5.38
   6   5 -21    3.60    5.33
  -6  -5  21   -0.26    4.68
   6  -5 -22   -1.83    5.63
   6   5 -22   -2.31    3.66
  -6  -5  22   -0.84    5.98
   6  -5 -23   60.55   12.44
   6   5 -23   54.42   12.38
  -6  -5  23   62.36   13.22
   6  -5 -24   24.05    8.20
   6   5 -24   34.21    9.06
  -6  -5  24   18.30    8.33
   6  -5 -25    2.01    5.48
   6   5 -25   17.20    7.60
  -6  -5  25   10.93    6.67
   6  -5 -26    3.41    5.69
   6   5 -26    4.38    5.08
  -6  -5  26   -1.45    5.62
   6  -5 -27   -0.04    5.24
   6   5 -27    8.83    5.91
  -6  -5  27    3.75    5.81
   6  -5 -28   11.81    6.49
   6   5 -28    8.26    7.42
  -6  -5  28   14.26    8.42
   6  -5 -29   23.46    8.21
   6   5 -29   12.43    8.21
  -6  -5  29   40.54   10.37
   6  -5 -30    4.53    5.93
   6   5 -30    8.35    5.75
  -6  -5  30    6.94    8.00
   6  -5 -31   -0.23    5.21
   6   5 -31   -2.44    5.90
  -6  -5  31   10.28    7.07
   6  -5 -32    7.31    6.12
   6   5 -32    2.52    6.01
  -6  -5  32    2.36    6.55
   6  -5 -33    7.38    6.56
   6   5 -33   11.58    7.18
  -6  -5  33    9.56    7.93
   6  -5 -34    9.39    6.89
   6   5 -34    8.52    7.25
  -6  -5  34    7.23    8.20
   6  -5 -35   -0.71    6.01
   6   5 -35    1.35    5.35
  -6  -5  35    8.09    6.43
   6  -5 -36   -1.31    6.43
   6   5 -36   13.77    7.11
   6  -5 -37    3.27    5.62
   6   5 -37   -0.87    6.08
   6  -5 -38    6.72    6.89
  -6   6   1   62.77   15.49
  -6   6   1   64.63   16.06
   6  -6  -1  167.22   18.14
   6  -6  -1  177.45   19.66
   6   6  -1  168.35   17.71
  -6  -6   1  184.73   17.55
  -6  -6   1  136.84   17.83
  -6   6   2   47.95    8.01
  -6   6   2   40.78    8.38
   6  -6  -2   49.01    8.44
   6  -6  -2   43.73    9.02
   6   6  -2   41.66    8.01
  -6  -6   2   47.75    7.87
  -6  -6   2   31.38    7.74
  -6   6   3    6.79    3.57
  -6   6   3   14.45    5.04
   6  -6  -3   11.02    4.40
   6  -6  -3    6.89    4.97
   6   6  -3    7.96    3.78
  -6  -6   3   11.05    3.60
  -6  -6   3    8.12    4.31
  -6   6   4   25.28    5.57
  -6   6   4   31.02    6.89
   6  -6  -4   24.22    5.68
   6  -6  -4   27.88    6.84
   6   6  -4   25.67    6.01
  -6  -6   4   18.76    5.01
  -6  -6   4   22.90    6.12
  -6   6   5  152.92   20.72
  -6   6   5  154.57   21.81
   6  -6  -5  192.45   22.01
   6  -6  -5  146.60   21.92
   6   6  -5  138.02   20.80
  -6  -6   5  128.55   20.91
  -6   6   6  116.75   15.33
  -6   6   6  103.12   16.04
   6  -6  -6   93.61   15.24
   6  -6  -6  107.19   16.36
   6   6  -6  108.45   15.63
  -6  -6   6   94.34   14.65
  -6  -6   6   92.62   15.63
  -6   6   7   91.46   12.33
  -6   6   7   59.21   12.32
   6  -6  -7   73.25   12.18
   6  -6  -7   68.32   12.77
   6   6  -7   71.98   12.36
  -6  -6   7   81.59   11.92
  -6  -6   7   77.53   12.97
  -6   6   8   20.57    4.91
  -6   6   8   18.61    5.97
   6  -6  -8   13.12    5.01
   6  -6  -8    9.15    5.00
   6   6  -8   12.01    5.37
  -6  -6   8   20.84    5.22
  -6   6   9  116.90   18.94
   6  -6  -9  137.14   18.86
   6  -6  -9  114.28   18.88
   6   6  -9  139.15   18.96
  -6  -6   9  123.62   17.86
  -6   6  10   87.20   15.21
   6  -6 -10   92.09   14.91
   6  -6 -10  100.84   15.72
   6   6 -10   97.41   15.13
  -6   6  11   55.23   11.58
   6  -6 -11   70.93   11.91
   6  -6 -11   70.34   12.42
   6   6 -11   65.54   11.64
  -6   6  12   76.64   13.74
   6  -6 -12   80.03   13.54
   6  -6 -12   84.52   14.30
   6   6 -12   74.95   13.33
   6  -6 -13    1.26    3.93
   6  -6 -13    3.67    4.81
   6   6 -13    2.69    4.41
   6  -6 -14    3.07    4.04
   6   6 -14    1.44    4.12
  -6  -6  14    1.24    5.36
   6  -6 -15   90.96   14.98
   6   6 -15   94.91   15.27
  -6  -6  15   76.45   15.18
  -6  -6  16   12.32    6.83
  -6  -6  17   23.58    7.80
   6   6 -18   70.42   11.69
  -6  -6  18   30.23   10.10
   6  -6 -19   37.36    8.57
   6   6 -19   22.03    7.31
  -6  -6  19   36.44    9.67
   6  -6 -20    0.83    4.21
   6   6 -20    5.24    4.80
  -6  -6  20    1.53    5.32
   6  -6 -21   19.90    7.20
   6   6 -21   23.19    7.57
  -6  -6  21    4.16    6.47
   6  -6 -22   21.34    7.21
   6   6 -22   20.21    6.73
  -6  -6  22    1.79    6.25
   6  -6 -23   19.56    7.23
   6   6 -23   16.99    7.16
  -6  -6  23   26.39    8.77
   6  -6 -24    8.12    5.51
   6   6 -24    4.31    4.58
  -6  -6  24   -1.32    5.26
   6  -6 -25   45.72    9.87
   6   6 -25   32.74    8.97
  -6  -6  25   21.05    8.87
   6  -6 -26   43.44   10.28
   6   6 -26   39.77   10.06
  -6  -6  26   23.49    9.60
   6  -6 -27   14.53    7.33
   6   6 -27   14.90    6.64
  -6  -6  27   22.20    8.95
   6  -6 -28    1.62    5.84
   6   6 -28    6.30    5.35
  -6  -6  28    5.25    6.15
   6  -6 -29   -1.60    5.81
  -6  -6  29   -2.33    7.30
   6  -6 -30    5.78    5.71
   6   6 -30   -0.21    5.45
  -6  -6  30    4.66    5.18
   6  -6 -31   10.37    6.70
   6   6 -31   26.10    8.33
  -6  -6  31   21.48    9.23
   6  -6 -32    9.04    6.12
   6   6 -32    4.60    5.99
  -6  -6  32    5.28    7.42
   6  -6 -33    3.47    5.46
   6   6 -33   27.11    8.72
  -6  -6  33    6.34    7.55
   6  -6 -34   -1.44    4.87
   6   6 -34    0.15    6.45
  -6  -6  34    1.60    6.23
   6  -6 -35    3.44    5.43
   6   6 -35    8.62    6.67
  -6  -6  35    3.34    7.74
   6  -6 -36    2.13    5.41
   6   6 -36    0.10    5.01
  -6  -6  36   -0.41    6.09
   6  -6 -37    1.48    6.60
  -6  -6  37    2.00    6.79
   6  -6 -38   -0.52    6.29
  -6   7   1   22.16    5.31
   6  -7  -1   19.70    5.77
   6  -7  -1   27.96    7.24
   6   7  -1   25.10    5.42
  -6  -7   1   17.05    4.62
  -6   7   2   14.17    4.09
   6  -7  -2   11.62    4.46
   6  -7  -2   13.94    6.01
   6   7  -2   10.10    3.98
  -6  -7   2    9.47    3.70
  -6   7   3  323.05   40.88
   6  -7  -3  296.09   41.12
   6  -7  -3  367.28   43.00
   6   7  -3  336.57   41.23
  -6  -7   3  300.60   40.47
  -6   7   4   93.55   13.35
   6  -7  -4   76.51   13.24
   6  -7  -4   83.62   14.82
   6   7  -4   94.45   13.67
  -6  -7   4   87.48   13.06
  -6   7   5   36.66    6.48
   6  -7  -5   16.58    5.78
   6  -7  -5   25.91    7.29
   6   7  -5   21.99    5.98
  -6  -7   5   33.39    5.92
  -6   7   6   20.49    5.38
   6  -7  -6   25.06    6.23
   6  -7  -6   34.15    7.42
   6   7  -6   18.32    5.64
  -6  -7   6   24.36    5.57
  -6   7   7   18.73    5.46
   6  -7  -7   30.08    6.31
   6  -7  -7   32.56    7.73
   6   7  -7   16.49    5.33
  -6  -7   7   21.26    5.16
  -6   7   8   43.62    8.07
   6  -7  -8   51.88    8.90
   6  -7  -8   56.82   10.28
   6   7  -8   35.47    7.91
  -6  -7   8   34.56    7.66
   6  -7  -9  167.52   22.07
   6  -7  -9  173.54   22.92
   6   7  -9  150.58   21.73
  -6  -7   9  129.57   20.48
   6  -7 -10   -0.79    3.32
   6   7 -10    3.03    4.68
  -6  -7  10   -0.31    3.90
   6  -7 -11   -1.44    4.26
   6   7 -11   -1.34    4.24
  -6  -7  11   -0.22    4.20
   6  -7 -12   18.32    6.07
   6   7 -12   17.30    5.79
  -6  -7  12   25.10    7.36
   6  -7 -13  181.52   26.53
   6   7 -13  188.87   26.71
  -6  -7  13  197.22   27.61
   6  -7 -14    3.58    4.43
   6   7 -14    0.19    4.24
  -6  -7  14    6.52    4.61
   6  -7 -15    0.16    4.81
   6   7 -15    0.71    4.57
  -6  -7  15    0.77    4.65
  -6  -7  16    2.93    5.58
  -6  -7  17    8.45    5.91
   6   7 -18    8.62    5.28
  -6  -7  18    7.27    5.85
   6  -7 -19   84.99   15.21
   6   7 -19   81.46   15.12
  -6  -7  19   92.05   16.24
   6  -7 -20   13.18    5.96
   6   7 -20    9.96    5.66
  -6  -7  20    2.16    5.10
   6  -7 -21    3.96    5.21
   6   7 -21    1.56    4.22
  -6  -7  21   -2.41    5.15
   6  -7 -22   -3.28    5.14
   6   7 -22    1.12    5.70
  -6  -7  22    6.51    6.35
   6  -7 -23   27.25    7.93
   6   7 -23   18.06    7.31
  -6  -7  23   29.62    9.34
   6  -7 -24   13.54    5.87
   6   7 -24    3.57    5.69
  -6  -7  24    7.70    6.97
   6  -7 -25   24.88    7.95
   6   7 -25   22.41    8.32
  -6  -7  25   24.91    9.19
   6  -7 -26    1.80    4.87
   6   7 -26   -1.39    4.84
  -6  -7  26    0.43    4.75
   6  -7 -27    2.43    5.29
   6   7 -27   -0.18    5.78
  -6  -7  27   -0.84    6.58
   6  -7 -28   11.60    6.76
   6   7 -28   14.27    7.11
  -6  -7  28    4.55    5.67
   6  -7 -29   22.00    9.11
   6   7 -29   34.62    9.46
  -6  -7  29   34.80   10.74
   6  -7 -30    4.37    5.75
   6   7 -30    1.10    5.10
  -6  -7  30   -2.44    6.58
   6  -7 -31    2.36    5.34
   6   7 -31    1.77    5.60
  -6  -7  31   -4.10    7.31
   6  -7 -32    3.40    4.85
   6   7 -32   -4.35    6.78
  -6  -7  32    7.59    6.92
   6  -7 -33    3.14    5.89
   6   7 -33    7.35    6.31
  -6  -7  33   10.32    8.22
   6  -7 -34   -5.02    6.52
   6   7 -34    3.37    5.65
  -6  -7  34   -3.68    6.73
   6  -7 -35    8.58    6.95
   6   7 -35    4.48    7.11
  -6  -7  35   15.66    7.24
   6  -7 -36    1.06    6.65
   6   7 -36   -2.69    6.90
  -6  -7  36   -0.32    5.92
   6  -7 -37   -1.72    6.97
  -6  -7  37   -3.09    7.52
   6  -7 -38    3.62    6.02
  -6  -7  38   -0.40    7.06
  -6   8   1  148.20   20.52
   6  -8  -1  157.13   21.18
   6  -8  -1  142.17   22.03
   6   8  -1  154.86   20.71
  -6  -8   1  143.03   20.01
  -6   8   2    5.96    3.74
   6  -8  -2   10.16    4.35
   6  -8  -2    8.72    5.55
   6   8  -2   18.95    4.84
  -6  -8   2   10.95    3.80
  -6   8   3    0.20    2.60
   6  -8  -3   -0.72    2.90
   6   8  -3    2.87    3.28
  -6  -8   3    0.80    2.40
  -6   8   4   -1.29    2.93
   6  -8  -4    0.93    3.23
   6   8  -4    0.25    2.74
  -6  -8   4    0.37    2.58
  -6  -8   4    4.41    4.63
  -6   8   5  284.14   34.31
   6  -8  -5  249.59   34.48
   6   8  -5  251.09   34.46
  -6  -8   5  280.93   34.05
  -6  -8   5  242.10   34.56
  -6   8   6    2.21    2.97
   6  -8  -6    2.27    3.90
   6   8  -6    3.05    3.85
  -6  -8   6    2.41    2.97
  -6  -8   6    2.63    4.13
  -6   8   7  115.78   15.47
   6  -8  -7   99.87   15.57
   6   8  -7   76.61   15.00
  -6  -8   7  115.44   15.26
  -6  -8   7  107.77   16.31
   6  -8  -8   11.37    4.68
   6   8  -8    5.75    3.74
  -6  -8   8    1.77    3.02
  -6  -8   8   -0.40    3.69
   6  -8  -9  158.03   22.52
   6   8  -9  228.17   24.02
  -6  -8   9  161.93   21.86
  -6  -8   9  113.27   21.93
   6  -8 -10   46.65    9.53
   6   8 -10   62.44   10.24
  -6  -8  10   36.57    9.37
   6  -8 -11  123.66   18.73
   6   8 -11  126.98   18.83
  -6  -8  11  119.36   19.13
   6  -8 -12   25.02    6.56
   6   8 -12   27.05    6.97
  -6  -8  12   22.52    7.42
   6  -8 -13    7.81    4.66
   6   8 -13    2.00    3.42
  -6  -8  13    1.80    4.86
   6  -8 -14    2.54    4.76
   6   8 -14    5.62    4.77
  -6  -8  14    2.47    5.01
   6  -8 -15  154.08   21.21
  -6  -8  15  120.95   21.07
  -6  -8  16   -0.24    4.17
  -6  -8  17   26.94    8.62
   6   8 -18   -0.52    4.36
  -6  -8  18   -0.99    5.44
   6  -8 -19   24.77    7.76
   6   8 -19   24.51    7.77
  -6  -8  19   15.28    7.41
   6  -8 -20    1.21    4.59
   6   8 -20    2.19    4.65
  -6  -8  20    2.05    4.99
   6  -8 -21   27.14    7.99
   6   8 -21   20.49    7.72
  -6  -8  21   47.91   10.43
   6  -8 -22    3.95    5.31
   6   8 -22    3.57    4.71
  -6  -8  22   18.08    7.89
   6  -8 -23   10.65    5.72
   6   8 -23   11.42    5.97
  -6  -8  23   14.22    7.52
   6  -8 -24   -2.06    4.74
   6   8 -24   -1.13    5.70
  -6  -8  24    5.27    6.44
   6  -8 -25   19.54    7.66
   6   8 -25   44.59    9.54
  -6  -8  25    8.39    7.10
   6  -8 -26    5.04    6.52
   6   8 -26   14.09    7.45
  -6  -8  26   22.26    9.44
   6  -8 -27   17.33    7.85
   6   8 -27   23.76    8.56
  -6  -8  27   33.26    9.80
   6  -8 -28   -3.76    5.80
   6   8 -28   -1.44    4.73
  -6  -8  28   -0.00    6.13
   6  -8 -29    4.13    5.02
   6   8 -29   -1.17    5.28
  -6  -8  29   -0.22    5.58
   6  -8 -30   -1.77    5.86
   6   8 -30    0.34    4.86
  -6  -8  30   -3.42    5.89
   6  -8 -31    3.43    6.69
   6   8 -31    1.95    5.36
  -6  -8  31   14.78    8.81
   6  -8 -32   15.52    7.31
   6   8 -32    6.50    5.51
  -6  -8  32   -1.93    7.19
   6  -8 -33    9.06    6.17
   6   8 -33    8.00    6.44
  -6  -8  33    7.30    7.86
   6  -8 -34    0.00    6.64
   6   8 -34   -0.55    5.58
  -6  -8  34   -0.71    5.37
   6  -8 -35    2.30    5.14
   6   8 -35    5.77    6.51
  -6  -8  35   -3.21    7.42
   6  -8 -36    1.52    6.16
   6   8 -36   -1.18    6.33
  -6  -8  36    1.04    5.86
   6  -8 -37    1.68    5.60
  -6  -8  37   -3.41    7.12
   6  -8 -38   -0.88    5.64
  -6   9   1    6.65    3.47
   6  -9  -1    9.69    4.11
   6   9  -1    4.69    3.34
  -6  -9   1    8.13    3.18
  -6  -9   1    5.56    3.62
  -6   9   2   21.52    4.91
   6  -9  -2   15.74    5.21
   6   9  -2   18.04    4.93
  -6  -9   2   14.86    4.34
  -6  -9   2    8.50    4.56
  -6   9   3  199.72   26.23
   6  -9  -3  192.82   26.82
   6   9  -3  187.35   26.30
  -6  -9   3  204.06   25.95
  -6   9   4   15.78    4.52
   6  -9  -4    6.23    4.08
   6   9  -4    6.79    4.21
  -6  -9   4   11.45    3.97
  -6  -9   4   15.10    5.05
  -6   9   5    5.33    3.40
   6  -9  -5    6.96    4.11
   6   9  -5    0.09    3.17
  -6  -9   5    1.20    2.76
  -6  -9   5    4.98    3.84
  -6   9   6   19.22    5.34
   6  -9  -6   21.26    5.90
   6   9  -6   18.45    5.94
  -6  -9   6   22.44    5.15
  -6  -9   6   16.17    5.70
  -6   9   7   13.38    4.78
   6  -9  -7   16.76    5.19
   6   9  -7   13.99    5.18
  -6  -9   7   10.73    4.24
  -6  -9   7   10.14    5.49
   6  -9  -8    0.49    3.49
   6   9  -8    3.03    4.42
  -6  -9   8    0.62    2.98
  -6  -9   8    3.70    4.79
   6  -9  -9  136.37   16.46
   6   9  -9  110.25   15.64
  -6  -9   9   80.97   14.01
  -6  -9   9   77.59   15.12
   6  -9 -10    7.31    4.45
   6   9 -10    3.76    4.07
  -6  -9  10   15.00    5.79
   6  -9 -11    0.36    3.73
   6   9 -11    0.68    3.53
  -6  -9  11    1.31    4.49
   6  -9 -12    1.15    4.13
   6   9 -12    6.88    4.91
  -6  -9  12    1.96    4.28
   6  -9 -13  109.25   16.10
   6   9 -13   91.62   15.81
  -6  -9  13   91.86   15.92
   6  -9 -14    1.41    4.06
   6   9 -14    8.06    4.59
  -6  -9  14    0.00    4.40
   6  -9 -15   30.57    7.62
  -6  -9  15   29.14    8.75
  -6  -9  16    9.88    5.83
  -6  -9  17    8.86    6.61
   6   9 -18    0.96    3.65
  -6  -9  18    3.87    5.61
   6  -9 -19   51.84   10.18
   6   9 -19   49.38   10.51
  -6  -9  19   23.38    8.77
   6  -9 -20    0.42    5.08
   6   9 -20    5.30    4.52
  -6  -9  20    4.82    5.17
   6  -9 -21    1.10    4.27
   6   9 -21   -0.71    4.70
  -6  -9  21    0.34    5.29
   6  -9 -22   -2.53    5.22
   6   9 -22   -2.31    5.64
  -6  -9  22    9.86    6.54
   6  -9 -23   69.78   12.59
   6   9 -23   60.97   12.60
  -6  -9  23   42.30   12.26
   6  -9 -24   -0.02    4.32
   6   9 -24   -0.83    4.58
  -6  -9  24    2.55    5.11
   6  -9 -25   19.73    6.89
   6   9 -25    7.99    6.35
  -6  -9  25    2.31    5.77
   6  -9 -26   -0.12    5.47
   6   9 -26   -1.57    5.18
  -6  -9  26   11.01    7.46
   6  -9 -27    0.00    4.86
   6   9 -27    3.43    5.61
  -6  -9  27    3.05    6.36
   6  -9 -28   -0.35    4.57
   6   9 -28   -0.34    5.19
  -6  -9  28   -1.98    6.92
   6  -9 -29   25.07    7.71
   6   9 -29    5.08    6.51
  -6  -9  29    3.50    6.60
   6  -9 -30    0.42    4.66
   6   9 -30    2.51    6.87
  -6  -9  30    1.47    5.77
   6  -9 -31    0.82    5.78
   6   9 -31    0.29    5.48
  -6  -9  31    6.70    6.75
   6  -9 -32    2.73    5.52
   6   9 -32    1.21    5.04
  -6  -9  32    0.74    6.01
   6   9 -33    7.17    6.20
  -6  -9  33    6.62    7.09
   6   9 -34   -1.12    5.91
  -6  -9  34   -1.05    7.29
   6   9 -35    0.60    5.95
  -6  -9  35   -1.80    6.50
   6 -10  -1   45.98    8.79
  -6 -10   1   41.27    8.37
   6 -10  -2   22.49    5.99
  -6 -10   2   18.98    5.76
   6 -10  -3    1.07    3.32
  -6 -10   3   -1.26    3.64
   6 -10  -4   11.46    4.73
   6  10  -4   14.30    4.71
  -6 -10   4    9.73    4.93
   6 -10  -5   54.57    9.10
   6  10  -5   39.32    8.34
  -6 -10   5   39.93    8.68
   6 -10  -6    3.41    3.82
   6  10  -6   -0.09    2.83
  -6 -10   6    4.67    4.39
   6 -10  -7   22.30    6.54
   6  10  -7   26.57    6.12
  -6 -10   7   18.54    6.42
   6 -10  -8    4.98    4.05
   6  10  -8    1.12    3.63
  -6 -10   8    0.71    4.16
   6 -10  -9    1.41    3.36
   6  10  -9   -1.24    2.94
  -6 -10   9    2.49    4.11
   6 -10 -10    1.47    4.26
   6  10 -10    1.98    3.97
  -6 -10  10    3.65    4.15
   6 -10 -11  105.24   17.12
   6  10 -11  126.53   17.87
  -6 -10  11  105.87   17.63
   6 -10 -12    1.62    3.78
   6  10 -12   -0.86    3.53
  -6 -10  12    0.97    4.45
   6 -10 -13   20.15    6.15
   6  10 -13    5.32    4.62
  -6 -10  13    8.27    5.14
   6 -10 -14    2.06    4.21
   6  10 -14   11.49    5.44
  -6 -10  14   21.23    6.88
   6 -10 -15   53.47   11.17
  -6 -10  15   56.63   11.65
  -6 -10  16    1.31    4.70
  -6 -10  17   46.52   10.47
   6  10 -18    1.26    4.91
  -6 -10  18    3.63    5.42
   6 -10 -19    1.19    4.56
   6  10 -19    1.34    4.15
  -6 -10  19    7.01    6.18
   6 -10 -20    5.77    5.06
   6  10 -20   -1.00    4.46
  -6 -10  20    4.31    5.40
   6 -10 -21   57.50   11.69
   6  10 -21   57.04   12.42
  -6 -10  21   41.99   11.83
   6  10 -22    6.26    5.48
  -6 -10  22    3.65    6.26
   6  10 -23    4.58    5.40
  -6 -10  23    2.61    6.06
   6  10 -24   -1.02    4.59
  -6 -10  24   -0.02    5.71
   6  10 -25    5.94    5.28
  -6 -10  25    5.36    6.81
   6  10 -26   -1.56    4.67
  -6 -10  26   -1.24    5.46
   6  10 -27   12.04    6.76
  -6 -10  27    6.85    7.05
   6  10 -28   -0.71    4.83
  -6 -10  28   -2.86    6.75
   6  10 -29   -0.50    5.59
  -6 -10  29    0.05    5.27
   6  10 -30   -0.68    4.73
  -6 -10  30    2.17    5.87
   6  10 -31    1.04    4.94
  -6 -10  31    2.11    4.97
   6  10 -32    1.50    5.68
  -6 -10  32    1.63    6.61
   6  10 -33    9.95    7.34
   6  10 -34   -3.56    6.53
   6  10 -35   -3.91    6.21
   6 -11  -1    4.84    3.72
  -6 -11   1    6.01    4.30
   6 -11  -2   -2.15    3.43
  -6 -11   2   -0.86    3.80
   6 -11  -3   37.25    8.23
  -6 -11   3   49.93    9.15
   6 -11  -4    5.03    3.60
  -6 -11   4   -0.27    4.31
   6 -11  -5    2.19    3.62
  -6 -11   5    7.52    4.23
   6 -11  -6    0.49    3.04
  -6 -11   6    0.81    4.09
  -6 -11   7   10.87    5.27
  -6 -11   8   23.83    7.19
  -6 -11   9   41.52    9.38
  -6 -11  10    2.59    3.97
  -6 -11  11    0.99    3.81
  -6 -11  12    7.38    4.77
  -6 -11  13   40.04    9.47
  -6 -11  14   -0.23    5.06
  -6 -11  15   11.12    5.74
  -6 -11  16    4.59    5.06
  -6 -11  17   24.91    8.77
  -6 -11  18   -0.73    4.89
  -6 -11  19   34.01    9.84
  -6 -11  20   -1.64    5.12
  -6 -11  21   -0.33    4.35
  -6 -11  22   -0.88    5.51
  -6 -11  23   30.36    9.43
  -6 -11  24    2.16    5.89
  -6 -11  25    4.68    6.26
  -6 -11  26    3.01    6.42
  -6 -11  27    5.88    6.65
  -6 -11  28    2.01    5.50
  -6 -11  29    5.80    6.44
  -6 -11  30   -0.98    5.90
  -6 -12   1   52.74    9.42
  -6 -12   2    2.90    3.72
  -6 -12   3    4.83    4.26
  -6 -12   4    0.32    3.50
  -6 -12   5   44.98    8.89
  -6 -12   6    1.61    3.98
  -6 -12   7   13.01    5.10
  -6 -12   8   -1.91    4.05
  -6 -12   9    5.19    4.87
  -6 -12  10   11.21    5.62
  -6 -12  11   31.22    8.02
  -6 -12  12    1.46    4.18
  -6 -12  13   -0.90    4.25
  -6 -12  14    0.70    4.16
  -6 -12  15   16.04    6.31
  -6 -12  16   -0.04    4.46
  -6 -12  17   12.10    6.42
  -6 -12  18   -1.52    5.22
  -6 -12  19   -0.07    3.62
  -6 -12  20   -0.77    4.59
  -6 -12  21   30.23    8.94
  -6 -12  22    0.52    4.81
  -6 -12  23    0.17    5.16
  -6 -12  24    2.79    6.49
  -6 -12  25    4.87    6.58
  -6 -12  26    0.87    6.26
  -6 -12  27    7.76    8.56
  -6 -13   1    8.33    4.49
  -6 -13   2    2.39    3.84
  -6 -13   3   53.80    9.75
  -6 -13   4   29.59    6.89
  -6 -13   5    9.45    4.63
  -6 -13   6    6.81    5.19
  -6 -13   7   11.53    5.23
  -6 -13   8   10.13    4.92
  -6 -13   9   52.75   10.38
  -6 -13  10    3.57    4.49
  -6 -13  11    2.81    4.27
  -6 -13  12    8.52    5.85
  -6 -13  13   11.42    5.91
  -6 -13  14    1.04    4.52
  -6 -13  15    6.93    5.63
  -6 -13  16   -0.60    4.89
  -6 -13  17    4.26    5.60
  -6 -13  18    5.81    5.39
  -6 -13  19   16.02    7.64
  -6 -13  20    2.96    6.02
  -6 -13  21   -0.97    4.94
  -6 -13  22   -4.17    5.79
  -6 -13  23   12.63    6.62
  -6 -13  24   -0.24    5.25
  -6 -14   1   18.54    5.33
  -6 -14   2    7.40    3.98
  -6 -14   3   -1.09    3.56
  -6 -14   4    7.76    4.78
  -6 -14   5   19.04    5.87
  -6 -14   6   10.60    4.76
  -6 -14   7    8.07    4.97
  -6 -14   8   -0.16    4.08
  -6 -14   9    6.25    4.78
  -6 -14  10    5.00    4.98
  -6 -14  11    6.63    5.19
  -6 -14  12   -1.11    4.25
  -6 -14  13   -1.00    3.65
  -6 -14  14   -1.18    3.87
  -6 -14  15    4.24    4.68
  -6 -14  16   -0.26    4.36
  -6 -14  17    7.28    5.24
  -6 -14  18   10.16    5.88
  -6 -14  19   -0.93    4.17
  -6 -14  20   -2.52    6.05
  -6 -14  21    5.46    5.77
  -6 -15   1    0.37    3.39
  -6 -15   2    4.80    3.81
  -6 -15   3   13.42    4.65
  -6 -15   4   -0.84    3.35
  -6 -15   5    1.75    3.45
  -6 -15   6   -0.97    3.53
  -6 -15   7    5.48    4.25
  -6 -15   8    1.54    3.74
  -6 -15   9    6.40    5.30
  -6 -15  10    1.68    4.25
  -6 -15  11    2.40    4.73
  -6 -15  12    4.25    4.98
  -6 -15  13   14.00    5.55
  -6 -15  14   17.78    6.70
  -6 -15  15   -2.52    4.37
  -6 -15  16   -1.13    5.17
  -6 -15  17   -0.50    4.02
  -6 -15  18    3.44    6.30
  -6 -16   1    8.13    4.10
  -6 -16   2    2.91    3.23
  -6 -16   3   -0.08    3.07
  -6 -16   4    2.29    3.61
  -6 -16   5    1.47    3.83
  -6 -16   6    6.46    4.47
  -6 -16   7   -1.06    3.73
  -6 -16   8    3.48    3.98
  -6 -16   9    2.07    3.83
  -6 -16  10    2.37    3.36
  -6 -16  11    3.62    4.50
  -6 -16  12    4.21    4.28
  -6 -16  13    3.09    4.66
  -6 -16  14   -1.57    4.74
  -6 -17   1   -0.11    2.98
  -6 -17   2    2.36    3.39
  -6 -17   3    2.68    3.78
  -6 -17   4    5.36    3.61
  -6 -17   5   -0.00    3.32
  -6 -17   6    0.01    3.17
  -6 -17   7    3.24    4.04
  -6 -17   8    0.71    3.54
  -6 -17   9   -1.50    3.85
  -6 -17  10    2.33    4.45
  -6 -18   1    1.31    3.35
  -6 -18   2    0.53    3.24
  -6 -18   3   -0.58    3.78
  -6 -18   4    2.80    3.78
  -6 -18   5    6.40    4.07
  -5   0   1    5.92    2.84
  -5   0   1    0.24    3.42
   5   0  -1    3.75    3.42
   5   0  -1    4.53    3.56
  -5   0   2   -0.84    2.53
  -5   0   2   -0.20    3.47
   5   0  -2   -0.51    3.31
   5   0  -2    1.13    3.79
  -5   0   3   88.69   12.81
  -5   0   3   74.42   13.30
   5   0  -3   84.23   12.78
   5   0  -3  102.08   13.90
  -5   0   4   -0.22    2.60
  -5   0   4    2.73    3.64
   5   0  -4   -0.85    2.31
   5   0  -4   -0.25    3.21
  -5   0   5 2477.64  307.80
  -5   0   5 2798.20  309.04
   5   0  -5 2540.34  308.16
   5   0  -5 2521.83  308.38
  -5   0   6    1.56    3.46
  -5   0   6   -0.52    4.12
   5   0  -6    0.53    3.48
   5   0  -6    1.03    4.04
  -5   0   7   59.37   10.02
  -5   0   7   57.72   11.12
   5   0  -7   59.72   10.39
   5   0  -7   80.18   11.43
  -5   0   8    2.47    3.04
  -5   0   8    0.39    4.26
   5   0  -8    2.47    3.80
   5   0  -8    0.86    3.49
  -5   0   9  621.43   76.55
  -5   0   9  563.86   77.26
   5   0  -9  630.07   77.10
   5   0  -9  665.67   77.35
  -5   0  10   -0.05    3.19
  -5   0  10    0.82    4.11
   5   0 -10    2.49    3.78
   5   0 -10   -0.30    4.18
  -5   0  11   24.67    6.13
  -5   0  11   33.80    7.53
   5   0 -11   29.16    7.11
   5   0 -11   26.55    7.22
  -5   0  12   -2.10    3.54
  -5   0  12   -1.81    3.72
   5   0 -12   -0.33    3.16
   5   0 -12    3.21    3.78
  -5   0  13   10.05    5.78
   5   0 -13    6.75    3.93
   5   0 -13    8.68    4.21
  -5   0  14    1.35    4.45
   5   0 -14    5.22    3.90
   5   0 -14    0.83    4.14
  -5   0  15  146.37   22.65
   5   0 -15  158.53   22.23
   5   0 -15  148.76   22.21
  -5   0  16   -1.83    4.63
   5   0 -16   -2.33    4.39
   5   0 -16   -0.48    3.33
  -5   0  17   96.40   15.89
   5   0 -17   88.09   14.92
   5   0 -17   82.28   14.70
  -5   0  18    3.11    4.15
   5   0 -18    0.80    3.76
  -5   0  19  141.29   23.62
   5   0 -19  170.14   23.76
  -5   0  20    3.39    5.40
   5   0 -20   -1.89    4.87
  -5   0  21  230.99   33.68
   5   0 -21  233.10   32.91
  -5   0  22   -1.26    4.76
   5   0 -22   -1.21    4.22
  -5   0  23    0.17    5.71
   5   0 -23   -4.72    5.15
  -5   0  24    1.16    5.57
   5   0 -24    0.35    5.07
  -5   0  25   20.14    7.97
   5   0 -25   23.93    7.84
  -5   0  26    1.79    6.44
   5   0 -26    2.53    5.38
  -5   0  27   48.56   12.86
   5   0 -27   63.52   12.70
  -5   0  28   -3.46    6.13
   5   0 -28   -2.38    5.71
   5   0 -29    8.30    6.19
   5   0 -30   -1.59    5.41
   5   0 -31   40.27   11.07
   5   0 -32    0.10    5.34
   5   0 -33   -0.05    4.99
   5   0 -34   -1.11    5.47
   5   0 -35   13.26    6.91
   5   0 -36   -4.06    6.03
   5   0 -37   22.14    8.21
   5   0 -38   -0.50    5.46
   5   0 -39    7.42    6.34
  -5   1   1  483.15   63.77
  -5   1   1  443.89   64.33
   5  -1  -1  612.28   64.62
   5  -1  -1  520.33   64.73
   5   1  -1  542.42   64.19
   5   1  -1  530.09   64.57
  -5  -1   1  497.69   63.76
  -5  -1   1  539.91   64.88
  -5   1   2    5.56    3.31
  -5   1   2    7.66    3.97
   5  -1  -2    5.85    3.75
   5  -1  -2    5.45    4.11
   5   1  -2    2.12    3.54
   5   1  -2    2.40    3.75
  -5  -1   2    5.93    3.59
  -5  -1   2    6.78    4.10
  -5   1   3  571.08   65.12
  -5   1   3  520.61   65.71
   5  -1  -3  461.54   64.86
   5  -1  -3  715.56   66.78
   5   1  -3  419.11   64.64
   5   1  -3  582.28   65.83
  -5  -1   3  560.29   65.02
  -5  -1   3  490.00   65.51
  -5   1   4   14.52    4.58
  -5   1   4   10.16    5.19
   5  -1  -4   13.30    4.55
   5  -1  -4   11.29    5.18
   5   1  -4   17.08    4.85
   5   1  -4   15.25    5.41
  -5  -1   4   12.25    3.85
  -5  -1   4   10.64    4.78
  -5   1   5  101.67   15.65
  -5   1   5  111.97   16.74
   5  -1  -5  107.39   16.04
   5  -1  -5  152.31   17.51
   5   1  -5   98.55   15.97
   5   1  -5  112.89   16.44
  -5  -1   5  104.41   15.83
  -5  -1   5  137.63   17.24
  -5   1   6  661.73   82.57
  -5   1   6  691.60   83.62
   5  -1  -6  748.22   83.25
   5  -1  -6  717.21   83.42
   5   1  -6  586.26   82.55
   5   1  -6  681.23   83.10
  -5  -1   6  655.20   82.48
  -5  -1   6  682.79   83.48
  -5   1   7  683.42   82.05
  -5   1   7  634.75   82.86
   5  -1  -7  564.42   81.98
   5  -1  -7  702.68   82.85
   5   1  -7  735.21   82.72
   5   1  -7  731.19   82.81
  -5  -1   7  652.46   81.96
  -5  -1   7  673.14   83.02
  -5   1   8    2.36    3.85
  -5   1   8   -0.95    4.61
   5  -1  -8    4.61    4.76
   5  -1  -8    0.82    3.74
   5   1  -8    0.34    3.70
   5   1  -8   -0.53    4.21
  -5  -1   8   -0.90    3.59
  -5  -1   8    3.65    4.90
  -5   1   9   37.49    8.16
   5  -1  -9   30.55    6.87
   5  -1  -9   46.33    8.31
   5   1  -9   27.35    7.31
   5   1  -9   26.60    6.94
  -5  -1   9   33.40    6.86
  -5  -1   9   39.17    8.05
  -5   1  10    0.53    3.07
  -5   1  10    1.53    4.36
   5  -1 -10    1.69    3.29
   5  -1 -10    0.59    3.42
   5   1 -10    3.28    3.60
   5   1 -10    0.53    3.30
  -5  -1  10    1.74    3.33
  -5  -1  10   -1.90    4.10
  -5   1  11  230.46   30.92
  -5   1  11  240.13   32.31
   5  -1 -11  247.36   31.81
   5  -1 -11  233.56   31.69
   5   1 -11  229.54   31.65
   5   1 -11  253.93   31.79
  -5  -1  11  238.14   31.16
  -5  -1  11  215.98   31.91
  -5   1  12   12.43    4.88
  -5   1  12   15.99    6.08
   5  -1 -12   10.93    4.95
   5  -1 -12   18.76    5.92
   5   1 -12   24.80    6.18
   5   1 -12   15.32    5.20
  -5  -1  12   13.62    4.72
  -5  -1  12   14.04    6.06
  -5   1  13  449.53   58.02
  -5   1  13  408.72   58.91
   5  -1 -13  427.83   58.54
   5  -1 -13  529.86   59.49
   5   1 -13  455.64   58.78
   5   1 -13  449.22   58.62
  -5  -1  13  487.03   58.32
  -5  -1  13  506.27   59.84
  -5   1  14    0.29    4.19
   5  -1 -14    0.91    3.44
   5  -1 -14    0.70    3.90
   5   1 -14    2.73    3.41
   5   1 -14    3.39    3.98
  -5  -1  14   -0.40    4.39
  -5   1  15   64.90   11.88
   5  -1 -15   62.69   11.25
   5  -1 -15   59.71   11.32
   5   1 -15   57.64   11.06
   5   1 -15   49.61   10.66
  -5  -1  15   67.64   11.97
  -5   1  16    3.68    4.39
   5  -1 -16    1.42    3.43
   5  -1 -16    8.37    4.59
   5   1 -16    3.58    4.85
   5   1 -16    4.18    4.30
  -5  -1  16    4.56    4.40
  -5   1  17   36.75    8.67
   5  -1 -17   33.56    7.94
   5  -1 -17   29.21    7.99
   5   1 -17   47.12    9.06
   5   1 -17   40.48    8.41
  -5  -1  17   26.68    7.89
  -5   1  18   -0.13    3.93
   5  -1 -18    5.43    5.14
   5  -1 -18    8.07    5.14
   5   1 -18   -0.02    4.21
  -5  -1  18    3.26    4.67
  -5   1  19   93.41   20.15
   5  -1 -19  196.98   22.72
  -5  -1  19  145.94   21.90
  -5   1  20    3.80    5.03
   5  -1 -20    9.39    5.16
  -5  -1  20    7.29    5.61
  -5   1  21    2.20    4.20
   5  -1 -21    0.48    5.53
   5  -1 -21    3.42    5.48
   5   1 -21    5.02    4.97
  -5  -1  21    0.84    4.84
  -5   1  22   17.28    7.60
   5  -1 -22   17.67    6.93
   5  -1 -22   11.77    6.28
   5   1 -22    7.76    6.24
  -5  -1  22   15.17    7.23
  -5   1  23   40.45   11.96
   5  -1 -23   60.92   12.20
   5   1 -23   65.64   12.80
  -5  -1  23   58.12   13.11
  -5   1  24    2.93    6.00
   5  -1 -24    1.98    4.84
   5   1 -24    4.70    5.43
  -5  -1  24    2.59    5.90
  -5   1  25   23.31    8.70
   5  -1 -25   19.49    7.90
   5   1 -25   20.80    6.68
  -5  -1  25   14.24    8.36
  -5   1  26    0.69    6.45
   5  -1 -26    6.16    6.09
   5   1 -26   20.04    6.97
  -5  -1  26   13.53    7.58
   5  -1 -27  101.80   17.39
   5   1 -27   88.28   16.93
  -5  -1  27   90.16   18.12
   5  -1 -28   14.09    7.36
   5   1 -28   14.44    6.54
   5  -1 -29   66.98   13.31
   5   1 -29   51.19   12.39
   5  -1 -30    5.17    4.54
   5   1 -30   -2.87    6.19
   5  -1 -31    1.56    5.13
   5   1 -31    2.31    4.86
   5  -1 -32   -3.78    5.45
   5   1 -32    1.20    5.76
   5  -1 -33   39.51   11.88
   5   1 -33   74.16   13.27
   5  -1 -34    0.96    6.07
   5   1 -34    1.59    6.88
   5  -1 -35    5.48    6.61
   5   1 -35    2.05    4.83
   5  -1 -36   -1.72    5.35
   5   1 -36    0.96    5.00
   5  -1 -37    7.69    6.57
   5   1 -37    0.13    4.94
   5  -1 -38    0.35    5.14
   5   1 -38   -1.62    6.07
   5  -1 -39   11.32    6.63
  -5   2   1    3.47    3.12
  -5   2   1    8.07    4.10
   5  -2  -1    5.72    3.37
   5  -2  -1   16.43    5.42
   5   2  -1    3.42    3.49
   5   2  -1    6.55    4.50
  -5  -2   1    2.98    3.02
  -5  -2   1    4.59    4.78
  -5   2   2   23.57    4.94
  -5   2   2   12.26    5.68
   5  -2  -2   18.69    5.20
   5  -2  -2   12.24    5.43
   5   2  -2   21.83    4.95
   5   2  -2   15.56    5.41
  -5  -2   2   21.43    4.64
  -5  -2   2   26.45    6.21
  -5   2   3  175.19   25.24
  -5   2   3  219.15   26.58
   5  -2  -3  197.90   25.75
   5  -2  -3  230.02   26.79
   5   2  -3  181.36   25.50
   5   2  -3  194.53   25.97
  -5  -2   3  188.45   25.29
  -5  -2   3  186.68   26.10
  -5   2   4   90.18   12.51
  -5   2   4   76.94   12.71
   5  -2  -4   70.87   12.28
   5  -2  -4   66.07   12.61
   5   2  -4   67.43   12.13
   5   2  -4   94.74   13.05
  -5  -2   4   92.53   12.21
  -5  -2   4   96.64   13.41
  -5   2   5  695.63   80.41
   5  -2  -5  639.76   80.47
   5  -2  -5  756.17   81.48
   5   2  -5  585.98   80.25
   5   2  -5  663.58   80.72
  -5  -2   5  596.01   79.94
  -5  -2   5  699.19   81.23
  -5   2   6    5.59    3.85
  -5   2   6   11.18    4.87
   5  -2  -6    2.72    3.96
   5  -2  -6    7.94    4.58
   5   2  -6   10.42    4.43
   5   2  -6   12.52    5.07
  -5  -2   6    6.64    3.64
  -5  -2   6    6.29    4.87
  -5   2   7  101.91   14.61
   5  -2  -7   94.10   14.85
   5  -2  -7   96.81   15.30
   5   2  -7  100.80   14.97
   5   2  -7  101.24   15.19
  -5  -2   7  111.92   14.76
  -5  -2   7   95.23   15.26
  -5   2   8   10.83    4.24
  -5   2   8    4.50    4.73
   5  -2  -8   10.08    3.93
   5  -2  -8   13.73    5.23
   5   2  -8    8.10    4.06
   5   2  -8   15.03    4.84
  -5  -2   8   16.08    4.32
  -5  -2   8   13.17    5.20
  -5   2   9  751.17   91.78
  -5   2   9  783.01   93.07
   5  -2  -9  674.23   91.94
   5  -2  -9  758.08   92.57
   5   2  -9  787.83   92.52
   5   2  -9  821.77   92.48
  -5  -2   9  748.92   91.78
  -5  -2   9  682.24   92.51
  -5   2  10    7.56    3.94
  -5   2  10    6.21    4.77
   5  -2 -10    2.26    3.59
   5  -2 -10    5.10    4.65
   5   2 -10    1.45    3.45
   5   2 -10    3.41    4.09
  -5  -2  10    0.29    3.06
  -5  -2  10    1.90    4.09
  -5   2  11   10.38    4.15
  -5   2  11    4.64    4.78
   5  -2 -11   11.83    4.44
   5  -2 -11    5.82    3.96
   5   2 -11    4.90    3.98
   5   2 -11    8.07    4.53
  -5  -2  11   11.39    4.30
  -5  -2  11    5.21    4.35
  -5   2  12  109.49   13.73
  -5   2  12   75.61   13.89
   5  -2 -12   89.91   13.99
   5  -2 -12   66.22   13.27
   5   2 -12   87.21   13.81
   5   2 -12   72.99   13.20
  -5  -2  12  103.00   13.57
  -5  -2  12   76.04   14.12
  -5   2  13   69.44   11.12
  -5   2  13   67.13   12.17
   5  -2 -13   77.22   12.06
   5  -2 -13   88.93   12.61
   5   2 -13   82.95   12.24
   5   2 -13   56.71   11.18
  -5  -2  13   58.66   10.74
  -5  -2  13   49.11   11.43
  -5   2  14   37.63    8.50
   5  -2 -14   30.84    7.96
   5  -2 -14   37.96    8.70
   5   2 -14   39.40    8.56
   5   2 -14   43.17    8.66
  -5  -2  14   45.11    9.37
  -5   2  15  405.95   53.89
   5  -2 -15  423.15   53.41
   5  -2 -15  417.31   53.56
   5   2 -15  410.04   53.35
   5   2 -15  400.72   53.03
  -5  -2  15  424.07   54.08
  -5   2  16   -1.35    3.88
   5  -2 -16    0.19    4.23
   5  -2 -16   -0.01    4.19
   5   2 -16    1.62    3.88
  -5  -2  16    5.59    5.12
  -5   2  17    7.92    4.86
   5  -2 -17    8.99    4.57
   5  -2 -17    8.43    5.41
   5   2 -17   -0.39    4.67
  -5  -2  17    0.65    4.22
  -5   2  18   -2.01    4.67
   5  -2 -18   -0.02    3.78
   5  -2 -18    2.39    3.59
  -5  -2  18   -2.99    5.05
  -5   2  19  108.91   19.76
   5  -2 -19  133.49   19.91
  -5  -2  19  122.93   19.91
  -5   2  20   62.69   12.58
   5  -2 -20   58.08   11.94
  -5  -2  20   41.90   11.06
  -5   2  21    1.70    4.80
   5  -2 -21    3.84    4.93
   5  -2 -21   -2.23    5.05
   5   2 -21    4.86    5.02
  -5  -2  21    4.32    5.98
  -5   2  22    3.85    5.62
   5  -2 -22    8.07    4.91
   5  -2 -22   18.64    6.21
   5   2 -22    9.76    6.45
  -5  -2  22   10.39    6.85
  -5   2  23    6.33    5.68
   5  -2 -23    9.63    5.65
   5  -2 -23   20.83    7.83
   5   2 -23   17.34    7.52
  -5  -2  23   24.87    8.39
  -5   2  24    1.68    5.70
   5  -2 -24    4.80    4.83
   5   2 -24    7.68    5.73
  -5  -2  24    0.05    5.95
   5  -2 -25  119.65   20.12
   5   2 -25  114.47   19.47
   5  -2 -26   18.01    7.60
   5   2 -26   14.40    7.12
   5  -2 -27   73.49   13.73
   5   2 -27   54.45   12.65
   5  -2 -28    0.88    5.78
   5   2 -28    0.58    4.88
  -5  -2  28    0.73    7.04
   5  -2 -29   51.00   11.72
   5   2 -29   57.36   12.63
  -5  -2  29   48.91   12.90
   5  -2 -30    2.63    5.83
   5   2 -30    8.85    6.24
  -5  -2  30    1.42    6.24
   5  -2 -31   39.00   11.53
   5   2 -31   36.90   10.00
  -5  -2  31   39.77   11.63
   5  -2 -32    2.41    6.11
   5   2 -32    4.40    6.35
   5  -2 -33   -0.18    4.72
   5   2 -33   -2.68    6.22
   5  -2 -34   -3.15    6.98
   5   2 -34    4.91    6.37
   5  -2 -35    5.19    6.52
   5   2 -35    9.48    6.52
   5  -2 -36    2.21    6.17
   5   2 -36   -1.23    7.05
   5  -2 -37    6.83    6.57
   5   2 -37    2.92    6.85
   5  -2 -38    1.99    6.29
   5   2 -38    5.48    8.12
   5  -2 -39   -1.14    7.20
  -5   3   1  315.69   40.17
  -5   3   1  304.36   40.92
   5  -3  -1  320.20   40.45
   5  -3  -1  344.57   41.39
   5   3  -1  296.08   40.08
   5   3  -1  309.40   40.61
  -5  -3   1  303.38   39.90
  -5  -3   1  380.88   41.56
  -5   3   2   62.86   10.36
  -5   3   2   58.87   11.09
   5  -3  -2   66.11   10.71
   5  -3  -2   81.04   12.00
   5   3  -2   69.78   10.53
   5   3  -2   88.48   11.67
  -5  -3   2   62.19   10.14
  -5  -3   2   56.13   10.92
  -5   3   3  188.34   18.28
  -5   3   3  104.61   17.71
   5  -3  -3  116.75   17.94
   5   3  -3  131.89   17.47
   5   3  -3  131.43   17.80
  -5  -3   3  100.11   16.66
  -5  -3   3  118.77   17.80
  -5   3   4    3.82    3.26
  -5   3   4    6.34    4.39
   5  -3  -4    3.21    3.72
   5  -3  -4    4.39    3.79
   5   3  -4    6.05    3.28
   5   3  -4    4.66    4.29
  -5  -3   4    7.22    3.32
  -5  -3   4    3.62    4.38
  -5   3   5  335.26   32.30
  -5   3   5  209.14   31.85
   5  -3  -5  234.73   31.64
   5  -3  -5  221.32   32.06
   5   3  -5  255.04   31.83
   5   3  -5  245.46   31.85
  -5  -3   5  249.12   31.36
  -5  -3   5  207.07   31.67
  -5   3   6  263.15   33.10
  -5   3   6  240.73   33.74
   5  -3  -6  253.43   33.32
   5  -3  -6  260.73   33.97
   5   3  -6  243.42   33.27
   5   3  -6  228.70   33.09
  -5  -3   6  238.11   32.78
  -5  -3   6  385.49   35.40
  -5   3   7   76.95   11.58
  -5   3   7   69.93   12.33
   5  -3  -7   71.65   11.94
   5  -3  -7  112.54   13.48
   5   3  -7   75.05   12.04
   5   3  -7   86.15   12.28
  -5  -3   7   60.65   11.15
  -5  -3   7   66.41   12.20
  -5   3   8  113.05   16.21
  -5   3   8  117.93   17.41
   5  -3  -8  105.52   16.55
   5  -3  -8  117.75   17.12
   5   3  -8  113.46   16.74
   5   3  -8  113.03   16.50
  -5  -3   8   98.61   15.87
  -5  -3   8  149.15   18.07
  -5   3   9   99.34   14.72
  -5   3   9   90.85   15.49
   5  -3  -9  130.21   15.98
   5  -3  -9  104.34   15.71
   5   3  -9   93.90   15.09
  -5  -3   9   88.07   14.44
  -5  -3   9  110.17   16.01
  -5   3  10   25.33    5.57
  -5   3  10   21.65    6.63
   5  -3 -10   19.64    5.75
   5  -3 -10   27.13    6.19
   5   3 -10   12.86    5.20
   5   3 -10   20.57    5.45
  -5  -3  10   18.29    4.98
  -5  -3  10   20.90    6.45
  -5   3  11    1.80    3.27
  -5   3  11    2.04    4.17
   5  -3 -11   -0.30    3.31
   5  -3 -11   -1.12    4.00
   5   3 -11   -0.72    2.96
   5   3 -11    1.07    3.67
  -5  -3  11   -0.86    2.68
  -5  -3  11   -0.08    3.88
  -5   3  12   23.75    5.79
  -5   3  12   26.57    7.38
   5  -3 -12   25.73    6.59
   5  -3 -12   27.68    6.84
   5   3 -12   23.66    6.21
   5   3 -12   32.17    6.71
  -5  -3  12   13.87    5.25
  -5  -3  12   24.94    7.01
  -5   3  13  262.29   32.30
  -5   3  13  238.97   33.39
   5  -3 -13  195.70   32.05
   5  -3 -13  263.01   33.40
   5   3 -13  260.78   33.04
   5   3 -13  249.79   32.66
  -5   3  14   34.24    8.22
   5  -3 -14   28.05    7.16
   5  -3 -14   32.75    7.27
   5   3 -14   23.85    6.95
  -5  -3  14   31.24    8.19
  -5   3  15   15.70    6.06
   5  -3 -15   17.74    6.08
   5  -3 -15   16.68    5.87
   5   3 -15   12.67    5.15
  -5  -3  15    5.46    5.11
  -5   3  16   47.36   10.28
   5  -3 -16   42.96    9.58
   5  -3 -16   64.82   11.13
   5   3 -16   57.12   10.30
  -5  -3  16   36.50   10.01
  -5   3  17   73.27   14.43
   5  -3 -17   81.14   13.98
   5  -3 -17   96.91   15.14
   5   3 -17   78.11   14.06
  -5  -3  17   90.08   15.34
  -5   3  18   11.08    5.99
   5  -3 -18    7.39    5.31
   5  -3 -18    5.54    4.87
  -5  -3  18   22.20    6.87
  -5   3  19    1.04    5.27
   5  -3 -19   -0.82    4.47
  -5  -3  19   -0.75    4.35
  -5   3  20    1.51    5.42
   5  -3 -20    2.11    4.13
  -5  -3  20   -1.35    5.17
  -5   3  21   66.28   13.46
   5  -3 -21   84.62   13.73
   5  -3 -21   59.07   12.81
   5   3 -21   55.26   12.56
  -5  -3  21   77.24   14.21
  -5   3  22   70.72   16.64
   5  -3 -22  145.14   18.36
   5   3 -22   89.68   16.30
   5  -3 -23   95.50   18.09
   5   3 -23  127.50   19.15
   5  -3 -24   10.14    6.87
   5   3 -24   15.75    7.31
   5  -3 -25    1.49    5.43
   5   3 -25   -1.27    5.61
   5  -3 -26    3.77    5.29
   5   3 -26    1.50    4.36
  -5  -3  26    1.36    5.34
   5  -3 -27   48.25   10.79
   5   3 -27   36.18    9.70
  -5  -3  27   28.26   10.44
   5  -3 -28    8.03    5.88
   5   3 -28    5.92    5.42
  -5  -3  28   -2.64    6.74
   5  -3 -29   51.02   11.10
   5   3 -29   33.59    9.85
  -5  -3  29   41.02   11.42
   5  -3 -30    3.37    4.98
   5   3 -30    5.74    5.35
  -5  -3  30    4.08    6.83
   5  -3 -31    4.37    5.79
   5   3 -31    1.97    5.02
  -5  -3  31    0.54    6.61
   5  -3 -32   -2.84    6.24
   5   3 -32    0.58    5.32
  -5  -3  32    5.78    7.03
   5  -3 -33   17.57    8.12
   5   3 -33   26.18    9.18
  -5  -3  33   18.38    9.26
   5  -3 -34   -2.00    5.40
   5   3 -34    7.98    6.26
   5  -3 -35    4.57    5.24
   5   3 -35    3.74    6.02
   5  -3 -36   -1.83    6.08
   5   3 -36   -3.39    6.87
   5  -3 -37    0.41    5.45
   5   3 -37    8.89    7.81
   5  -3 -38    2.56    5.28
   5   3 -38    6.94    6.91
   5  -3 -39    9.28    6.09
  -5   4   1   70.63   12.29
  -5   4   1   97.99   13.86
   5  -4  -1  105.24   13.46
   5  -4  -1  115.32   14.69
   5   4  -1   80.55   12.57
   5   4  -1   94.48   13.08
  -5  -4   1   91.38   12.62
  -5  -4   1   63.12   12.80
  -5   4   2   20.54    4.75
  -5   4   2   16.43    5.72
   5  -4  -2   14.63    4.40
   5  -4  -2   13.43    5.13
   5   4  -2   16.82    4.51
   5   4  -2    9.46    4.35
  -5  -4   2   16.39    4.38
  -5  -4   2   16.67    5.21
  -5   4   3   31.39    6.97
  -5   4   3   39.33    7.88
   5  -4  -3   52.53    8.12
   5  -4  -3   57.85    9.22
   5   4  -3   29.82    7.02
   5   4  -3   40.34    7.84
  -5  -4   3   46.68    7.32
  -5  -4   3   44.85    8.15
  -5   4   4   83.17   11.22
  -5   4   4   76.33   12.01
   5  -4  -4   76.91   11.46
   5  -4  -4   62.56   11.60
   5   4  -4   77.63   11.37
   5   4  -4   62.41   10.92
  -5  -4   4   71.51   10.73
  -5  -4   4   59.01   11.20
  -5   4   5  188.64   25.20
  -5   4   5  193.26   26.01
   5  -4  -5  197.21   25.52
   5  -4  -5  216.97   26.47
   5   4  -5  165.06   25.10
   5   4  -5  228.69   25.86
  -5  -4   5  174.20   24.85
  -5  -4   5  179.99   25.69
  -5   4   6   -0.60    2.81
  -5   4   6    3.17    4.06
   5  -4  -6   -1.60    3.40
   5  -4  -6   -0.93    3.69
   5   4  -6   -0.67    3.22
   5   4  -6    2.03    2.87
  -5  -4   6   -1.04    2.59
  -5  -4   6    0.21    3.77
  -5   4   7    4.83    3.11
  -5   4   7    4.69    4.25
   5  -4  -7    2.12    3.24
   5  -4  -7    6.98    4.17
   5   4  -7    3.55    3.70
   5   4  -7    8.05    4.03
  -5  -4   7    8.33    3.38
  -5  -4   7    9.67    4.68
  -5   4   8   71.15   12.32
   5  -4  -8   68.79   11.71
   5  -4  -8   78.71   12.45
   5   4  -8   59.51   11.31
   5   4  -8   80.40   11.69
  -5  -4   8   79.22   11.44
  -5   4   9  125.86   17.21
  -5   4   9   99.12   17.85
   5  -4  -9  178.49   18.91
   5  -4  -9   98.14   17.48
   5   4  -9  139.82   18.14
   5   4  -9  133.43   17.67
  -5  -4   9  105.78   16.90
  -5  -4   9  114.08   17.96
  -5   4  10  180.30   24.89
  -5   4  10  184.15   26.09
   5  -4 -10  172.10   25.38
   5  -4 -10  179.92   25.82
   5   4 -10  169.93   25.38
   5   4 -10  237.79   26.06
  -5  -4  10  195.54   25.12
  -5  -4  10  178.43   25.92
  -5   4  11  218.13   26.78
  -5   4  11  224.59   28.04
   5  -4 -11  190.89   27.06
   5  -4 -11  208.40   27.73
   5   4 -11  203.48   27.27
  -5  -4  11  156.23   26.01
  -5  -4  11  216.68   27.96
  -5   4  12    8.52    3.86
  -5   4  12    8.39    4.75
   5  -4 -12    7.76    4.44
   5  -4 -12    7.60    4.87
   5   4 -12    8.21    4.28
  -5  -4  12   10.74    4.21
  -5  -4  12   -0.52    4.48
  -5   4  13    2.71    3.29
  -5   4  13    0.80    3.54
   5  -4 -13   -0.91    3.74
   5  -4 -13    1.93    4.17
   5   4 -13    0.47    2.83
  -5  -4  13    0.52    3.43
  -5   4  14   31.55    8.38
   5  -4 -14   33.95    8.34
   5  -4 -14   32.52    8.18
   5   4 -14   51.14    9.16
  -5  -4  14   39.31    8.88
  -5   4  15  376.83   48.38
   5  -4 -15  352.15   47.52
   5  -4 -15  343.57   47.84
   5   4 -15  362.35   47.70
  -5  -4  15  401.54   48.69
  -5   4  16   63.52   13.39
   5  -4 -16   89.13   13.96
   5  -4 -16   69.90   13.72
   5   4 -16   74.71   13.51
  -5  -4  16  106.99   15.63
  -5   4  17  108.89   17.11
   5  -4 -17  112.53   16.60
   5  -4 -17   88.43   16.21
   5   4 -17   80.02   15.75
  -5  -4  17  110.54   17.07
  -5   4  18   -1.98    5.08
   5  -4 -18    6.84    4.59
   5  -4 -18   -2.32    4.90
  -5  -4  18   -0.81    5.61
  -5   4  19  209.72   31.26
   5  -4 -19  224.07   31.27
  -5   4  20    7.00    5.18
   5   4 -20    4.83    4.72
   5  -4 -21   47.03   10.54
   5   4 -21   51.11   10.63
   5  -4 -22   -0.25    4.70
   5   4 -22   10.85    6.19
   5  -4 -23    3.49    5.45
   5   4 -23   -1.35    5.08
  -5  -4  23    1.66    6.28
   5  -4 -24   -0.36    5.08
   5   4 -24    5.31    5.86
  -5  -4  24    9.70    7.13
   5  -4 -25   27.35    8.52
   5   4 -25   47.56   10.51
  -5  -4  25   42.11   11.27
   5  -4 -26   21.55    7.97
   5   4 -26   31.69    8.74
  -5  -4  26   16.35    8.48
   5  -4 -27   30.46    8.54
   5   4 -27   12.76    6.66
  -5  -4  27   28.87    9.65
   5  -4 -28   -1.27    5.30
   5   4 -28    2.42    5.08
  -5  -4  28   -1.92    5.85
   5  -4 -29   17.22    8.01
   5   4 -29   19.09    8.05
  -5  -4  29   21.14    8.92
   5  -4 -30   21.31    8.61
   5   4 -30   13.58    6.73
  -5  -4  30   10.64    7.12
   5  -4 -31   40.28    9.58
   5   4 -31   16.20    7.26
  -5  -4  31   18.39    8.87
   5  -4 -32   24.83    8.48
   5   4 -32   11.99    7.04
  -5  -4  32   22.24    9.14
   5  -4 -33    1.48    5.12
   5   4 -33   -3.08    5.80
  -5  -4  33   -0.24    5.21
   5  -4 -34    1.65    5.95
   5   4 -34    6.00    6.35
  -5  -4  34   11.57    8.32
   5  -4 -35    0.74    5.90
   5   4 -35    4.97    6.15
   5  -4 -36    0.96    5.89
   5   4 -36    2.46    7.17
   5  -4 -37   -2.33    5.26
   5   4 -37   -1.28    6.54
   5  -4 -38    2.94    5.38
   5   4 -38    4.48    6.38
   5  -4 -39   -0.07    5.53
  -5   5   1  196.88   28.28
  -5   5   1  201.29   29.03
   5  -5  -1  284.04   29.57
   5  -5  -1  229.05   29.73
   5   5  -1  240.20   28.75
   5   5  -1  220.44   28.52
  -5  -5   1  207.32   28.17
  -5  -5   1  203.23   28.90
  -5   5   2   73.32   10.53
  -5   5   2   70.56   11.22
   5  -5  -2   47.97    9.99
   5  -5  -2   69.59   11.57
   5   5  -2   61.91   10.28
   5   5  -2   71.20   10.49
  -5  -5   2   68.92   10.18
  -5  -5   2   73.86   11.04
  -5   5   3  181.77   22.86
  -5   5   3  141.14   22.99
   5  -5  -3  148.00   22.64
   5  -5  -3  205.63   24.32
   5   5  -3  158.28   22.73
   5   5  -3  172.48   22.84
  -5  -5   3  184.69   22.67
  -5  -5   3  190.80   23.67
  -5   5   4   46.15    7.83
  -5   5   4   42.00    8.46
   5  -5  -4   40.91    7.98
   5  -5  -4   56.91    9.55
   5   5  -4   36.30    7.76
   5   5  -4   48.92    8.04
  -5  -5   4   39.93    7.37
  -5  -5   4   58.04    8.81
  -5   5   5   28.68    5.23
  -5   5   5   13.23    5.45
   5  -5  -5   17.76    5.07
   5  -5  -5    2.53    3.87
   5   5  -5   17.98    4.99
   5   5  -5   21.66    5.25
  -5  -5   5   23.95    4.88
  -5  -5   5   29.66    6.12
  -5   5   6   14.92    4.11
  -5   5   6   15.23    4.88
   5  -5  -6   18.74    5.05
   5  -5  -6   18.51    5.59
   5   5  -6   12.94    4.37
   5   5  -6    8.70    3.93
  -5  -5   6    4.37    3.08
  -5  -5   6    9.78    4.43
  -5   5   7  306.77   37.44
  -5   5   7  285.08   38.18
   5  -5  -7  255.22   37.40
   5  -5  -7  272.69   38.07
   5   5  -7  285.11   37.78
  -5  -5   7  316.85   37.46
  -5  -5   7  328.64   38.58
  -5   5   8  150.85   19.89
  -5   5   8  110.80   20.01
   5  -5  -8  130.80   20.05
   5  -5  -8  160.88   21.00
   5   5  -8  163.34   20.68
  -5  -5   8  154.37   19.95
  -5  -5   8  145.84   20.77
  -5   5   9   14.77    4.83
  -5   5   9   19.27    5.57
   5  -5  -9   16.15    4.90
   5  -5  -9   17.69    5.31
   5   5  -9    9.23    4.46
  -5  -5   9    9.98    3.84
  -5  -5   9   10.27    4.91
  -5   5  10    0.88    2.72
  -5   5  10    3.14    3.73
   5  -5 -10    4.61    3.17
   5  -5 -10    0.50    3.31
   5   5 -10    1.33    3.29
  -5  -5  10    3.27    3.00
  -5  -5  10    3.83    3.70
  -5   5  11   14.69    4.28
  -5   5  11   19.56    5.93
   5  -5 -11   15.79    4.88
   5  -5 -11    8.02    4.58
   5   5 -11    3.89    4.19
  -5  -5  11   18.45    4.76
  -5  -5  11   18.79    5.57
  -5   5  12  289.21   37.28
  -5   5  12  296.20   38.63
   5  -5 -12  274.22   37.81
   5  -5 -12  278.67   38.28
   5   5 -12  311.15   38.33
  -5  -5  12  297.08   37.49
  -5  -5  12  271.16   38.29
  -5   5  13  317.11   38.73
  -5   5  13  287.03   39.62
   5  -5 -13  290.54   39.20
   5  -5 -13  280.42   39.59
   5   5 -13  358.84   40.12
  -5  -5  13  258.38   39.32
  -5   5  14   32.02    7.12
   5  -5 -14   17.82    6.21
   5  -5 -14   23.70    7.30
   5   5 -14   21.91    6.68
  -5  -5  14   27.23    7.46
  -5   5  15    6.46    4.66
   5  -5 -15    1.73    4.03
   5  -5 -15    7.51    4.90
   5   5 -15    3.77    4.33
  -5  -5  15    3.51    4.14
  -5   5  16   48.40   10.84
   5  -5 -16   71.82   11.52
   5  -5 -16   58.20   11.67
   5   5 -16   49.89   10.86
  -5   5  17  105.93   17.84
   5  -5 -17   99.37   16.85
   5  -5 -17  118.78   18.14
   5   5 -17  109.45   17.36
   5  -5 -18   34.25    8.36
   5   5 -20   -0.17    4.57
  -5  -5  20    7.84    6.29
   5  -5 -21    2.28    5.25
   5   5 -21    4.77    5.80
  -5  -5  21    3.87    5.41
   5  -5 -22   66.75   12.44
   5   5 -22   57.83   11.98
  -5  -5  22   50.15   12.26
   5  -5 -23   27.28    8.50
   5   5 -23   44.64   10.63
  -5  -5  23   43.12   10.61
   5  -5 -24   20.96    6.97
   5   5 -24    5.29    6.21
  -5  -5  24   12.37    8.23
   5  -5 -25    0.12    4.61
   5   5 -25    9.51    5.59
  -5  -5  25    1.69    6.08
   5  -5 -26    0.68    3.42
   5   5 -26    0.88    4.33
  -5  -5  26   -1.87    6.02
   5  -5 -27   12.37    6.53
   5   5 -27   35.05    9.05
  -5  -5  27   15.08    8.46
   5  -5 -28   19.02    8.15
   5   5 -28   32.04    8.70
  -5  -5  28   16.75    8.07
   5  -5 -29    7.93    6.76
   5   5 -29   12.14    6.70
  -5  -5  29    5.23    7.41
   5  -5 -30    0.41    4.85
   5   5 -30   -1.45    5.32
  -5  -5  30   -1.69    7.64
   5  -5 -31   -0.34    4.53
   5   5 -31    3.48    6.12
  -5  -5  31   -1.54    6.71
   5  -5 -32   15.70    6.87
   5   5 -32   15.86    6.97
  -5  -5  32   13.83    8.31
   5  -5 -33   23.86    8.30
   5   5 -33   14.15    7.40
  -5  -5  33    0.43    6.56
   5  -5 -34    6.94    6.78
   5   5 -34    7.65    7.45
  -5  -5  34    3.63    5.87
   5  -5 -35    8.78    6.51
   5   5 -35   -0.16    5.11
  -5  -5  35   -1.84    6.48
   5  -5 -36    5.36    6.63
   5   5 -36    1.28    5.88
  -5  -5  36   -1.44    6.31
   5  -5 -37    0.16    5.32
   5   5 -37    1.09    5.96
   5  -5 -38   13.14    7.44
   5   5 -38    4.80    7.69
   5  -5 -39    8.68    7.24
  -5   6   1   10.82    4.15
   5  -6  -1   24.14    5.53
   5  -6  -1   19.41    5.40
   5   6  -1   25.78    5.24
  -5  -6   1   29.33    5.07
  -5  -6   1   24.39    5.72
  -5   6   2    0.90    2.52
   5  -6  -2    2.30    3.08
   5  -6  -2    0.76    3.48
   5   6  -2    1.50    2.65
  -5  -6   2    2.77    2.43
  -5  -6   2    1.26    3.15
  -5   6   3   30.39    9.10
   5  -6  -3   83.13   10.91
   5  -6  -3  104.54   12.79
   5   6  -3   88.53   10.92
  -5  -6   3   75.40   10.22
  -5  -6   3   71.54   10.88
  -5   6   4  142.83   18.34
   5  -6  -4  124.00   18.35
   5  -6  -4  137.40   19.44
   5   6  -4  123.21   18.27
  -5  -6   4  156.00   18.34
  -5  -6   4  112.63   18.23
  -5   6   5  149.31   17.45
   5  -6  -5  103.48   16.95
   5  -6  -5  111.08   17.76
   5   6  -5  118.71   17.18
  -5  -6   5  132.13   16.95
  -5  -6   5  116.72   17.54
  -5   6   6   20.93    4.91
   5  -6  -6   19.87    5.13
   5  -6  -6   13.81    5.36
   5   6  -6   19.92    5.27
  -5  -6   6   26.67    5.42
  -5  -6   6   21.09    5.82
  -5   6   7   90.42   13.44
   5  -6  -7   89.00   13.89
   5  -6  -7   88.96   14.40
   5   6  -7   95.03   14.04
  -5  -6   7   99.51   13.64
  -5  -6   7   87.58   14.28
  -5   6   8   31.94    5.77
   5  -6  -8   28.33    6.09
   5  -6  -8   39.00    7.64
   5   6  -8   32.79    6.54
  -5  -6   8    7.74    4.47
  -5  -6   8   27.13    6.56
  -5   6   9  122.06   16.82
   5  -6  -9  113.29   17.28
   5  -6  -9  139.47   18.42
   5   6  -9  103.26   16.97
  -5  -6   9  129.75   17.03
  -5  -6   9  106.90   17.41
  -5   6  10  123.47   19.09
   5  -6 -10  130.35   19.80
   5  -6 -10  163.54   21.01
   5   6 -10  142.67   20.16
  -5  -6  10  149.60   19.63
  -5  -6  10  137.39   20.35
  -5   6  11   92.48   14.97
   5  -6 -11  106.47   16.00
   5  -6 -11   95.24   16.08
   5   6 -11  113.95   16.17
  -5  -6  11  101.40   15.23
  -5  -6  11  119.56   16.75
  -5   6  12   18.10    5.43
   5  -6 -12   29.27    6.88
   5  -6 -12   18.11    6.68
   5   6 -12   27.53    6.82
  -5  -6  12   27.61    6.13
  -5   6  13    7.00    3.98
  -5   6  13    4.87    4.19
   5  -6 -13    4.21    4.02
   5  -6 -13    6.74    5.12
   5   6 -13    4.06    4.05
  -5   6  14  117.70   16.66
   5  -6 -14   68.55   14.97
   5  -6 -14  101.59   16.34
   5   6 -14  133.43   17.06
  -5   6  15   88.86   16.20
   5  -6 -15   96.42   15.99
   5  -6 -15  115.05   17.20
   5   6 -15  103.52   16.29
   5  -6 -16    0.72    3.88
   5   6 -16    1.62    3.66
   5  -6 -17   96.95   16.68
   5   6 -17  114.74   17.38
  -5  -6  17   97.38   17.06
   5  -6 -18   11.44    5.86
  -5  -6  18   23.05    7.49
  -5  -6  19   41.69   10.02
   5   6 -20    1.73    4.90
  -5  -6  20    4.92    5.20
   5  -6 -21   20.21    7.09
   5   6 -21   12.38    6.23
  -5  -6  21   12.12    6.62
   5  -6 -22   39.31    9.47
   5   6 -22   38.95    9.51
  -5  -6  22   34.76    9.48
   5  -6 -23   -3.97    5.38
   5   6 -23   -0.31    5.04
  -5  -6  23   -1.97    5.37
   5  -6 -24    6.59    5.52
   5   6 -24    6.22    5.32
  -5  -6  24   15.15    7.88
   5  -6 -25   17.31    7.11
   5   6 -25    9.58    6.68
  -5  -6  25    6.00    5.99
   5  -6 -26   28.50    8.07
   5   6 -26   22.38    7.81
  -5  -6  26   23.96    8.81
   5  -6 -27    4.06    5.42
   5   6 -27    3.46    5.21
  -5  -6  27    8.88    6.00
   5  -6 -28    1.94    5.24
   5   6 -28    4.85    6.59
  -5  -6  28    0.65    6.38
   5  -6 -29    7.17    5.70
   5   6 -29    1.95    6.23
  -5  -6  29    6.23    5.85
   5  -6 -30   31.46    8.73
   5   6 -30   14.98    7.66
  -5  -6  30   10.55    7.77
   5  -6 -31   -1.64    5.66
   5   6 -31   13.13    7.43
  -5  -6  31    7.43    5.87
   5  -6 -32   11.20    6.20
   5   6 -32   10.19    7.34
  -5  -6  32    5.77    6.28
   5  -6 -33   -4.10    6.02
   5   6 -33    3.02    6.28
  -5  -6  33    6.00    7.05
   5  -6 -34    5.27    7.20
   5   6 -34    4.74    7.34
  -5  -6  34   -0.10    6.52
   5  -6 -35   -3.47    6.13
   5   6 -35   -3.41    5.93
  -5  -6  35   -4.07    7.20
   5  -6 -36   17.36    8.22
   5   6 -36   13.27    7.85
  -5  -6  36    4.29    6.44
   5  -6 -37   -1.51    6.06
   5   6 -37    7.47    7.44
  -5  -6  37    7.41    7.60
   5  -6 -38    3.64    6.13
   5  -6 -39    8.99    6.94
  -5   7   1    6.64    3.17
  -5   7   1   16.99    4.60
   5  -7  -1    5.56    3.54
   5  -7  -1   12.47    5.21
   5   7  -1   13.01    3.81
  -5  -7   1   11.77    3.39
  -5  -7   1   14.20    4.36
  -5   7   2  178.44   23.78
  -5   7   2  213.41   25.03
   5  -7  -2  170.50   24.11
   5   7  -2  182.10   23.92
  -5  -7   2  168.98   23.42
  -5  -7   2  179.90   24.33
  -5   7   3  134.70   18.55
  -5   7   3  121.02   18.81
   5  -7  -3  118.48   18.53
   5   7  -3  137.31   18.74
  -5  -7   3  162.26   18.66
  -5  -7   3  138.61   19.04
  -5   7   4  100.48   13.99
  -5   7   4   93.98   14.58
   5  -7  -4   87.60   14.12
   5   7  -4   87.79   14.08
  -5  -7   4  113.06   14.06
  -5  -7   4   97.61   14.48
  -5   7   5   16.03    4.44
  -5   7   5   16.19    5.28
   5  -7  -5   20.73    5.22
   5   7  -5   27.32    5.42
  -5  -7   5   18.13    4.69
  -5  -7   5   15.06    4.95
  -5   7   6   23.24    5.96
  -5   7   6   44.08    7.41
   5  -7  -6   39.81    7.08
   5  -7  -6   28.15    7.03
   5   7  -6   26.63    6.34
  -5  -7   6   33.09    6.26
  -5  -7   6   34.64    7.28
  -5   7   7  186.72   21.12
  -5   7   7  162.70   21.52
   5  -7  -7  142.92   20.85
   5  -7  -7  144.94   21.48
   5   7  -7  139.83   20.92
  -5  -7   7  149.30   20.49
  -5  -7   7  134.51   21.03
  -5   7   8  319.29   41.25
  -5   7   8  330.00   42.13
   5  -7  -8  284.09   41.45
   5  -7  -8  328.69   42.52
   5   7  -8  314.59   41.83
  -5  -7   8  382.69   41.71
  -5  -7   8  320.45   42.18
  -5   7   9   26.34    6.42
  -5   7   9   55.90    8.54
   5  -7  -9   53.11    8.35
   5  -7  -9   25.63    7.34
   5   7  -9   30.33    7.20
  -5  -7   9   29.92    6.64
  -5   7  10   14.52    4.39
  -5   7  10   24.38    5.67
   5  -7 -10   15.17    5.08
   5  -7 -10   10.78    5.62
   5   7 -10   11.48    5.08
  -5  -7  10   13.44    4.43
  -5   7  11    8.41    3.98
  -5   7  11   19.01    5.96
   5  -7 -11   21.01    5.71
   5  -7 -11   20.02    5.94
   5   7 -11   12.23    5.02
  -5  -7  11   17.97    4.97
  -5   7  12  160.67   23.25
  -5   7  12  156.34   24.06
   5  -7 -12  159.18   23.97
   5  -7 -12  208.94   25.49
   5   7 -12  218.77   25.17
  -5  -7  12  156.31   23.22
  -5   7  13   87.32   13.09
   5  -7 -13  105.26   14.47
   5   7 -13   69.99   13.40
  -5  -7  13   72.99   14.21
   5  -7 -14   -0.29    3.49
   5   7 -14   -1.30    4.23
  -5  -7  14    2.01    4.47
   5  -7 -15   57.89   11.55
   5   7 -15   67.58   12.18
  -5  -7  15   67.21   12.49
   5  -7 -16    8.16    5.11
   5   7 -16    7.94    4.91
  -5  -7  16    3.00    4.32
   5  -7 -17   -0.08    4.01
  -5  -7  17    8.86    6.07
   5  -7 -18  148.01   21.21
  -5  -7  18  123.11   21.25
  -5  -7  19   -2.37    5.50
   5   7 -20   17.07    6.56
  -5  -7  20    4.03    5.90
   5  -7 -21    5.21    4.97
   5   7 -21    2.67    5.34
  -5  -7  21    7.54    6.30
   5  -7 -22   42.00    9.74
   5   7 -22   43.83   10.18
  -5  -7  22   41.12   10.51
   5  -7 -23   30.09    8.53
   5   7 -23   29.11    8.49
  -5  -7  23   23.97    8.23
   5  -7 -24   16.53    7.39
   5   7 -24   34.33    9.05
  -5  -7  24   13.07    7.39
   5  -7 -25    2.53    5.02
   5   7 -25    4.91    5.21
  -5  -7  25   -0.42    6.04
   5  -7 -26    2.53    5.89
   5   7 -26    8.81    4.99
  -5  -7  26    3.27    5.92
   5  -7 -27   11.80    7.31
   5   7 -27   23.86    8.18
  -5  -7  27   12.59    8.34
   5  -7 -28   62.74   11.69
   5   7 -28   48.08   11.01
  -5  -7  28   19.82    8.83
   5  -7 -29   -0.27    4.87
   5   7 -29    4.77    6.19
  -5  -7  29   -0.51    6.37
   5  -7 -30   -3.65    5.76
   5   7 -30    4.45    6.15
  -5  -7  30    3.46    6.39
   5  -7 -31   -0.27    4.79
   5   7 -31   -2.44    6.35
  -5  -7  31    1.80    6.31
   5  -7 -32    6.53    6.71
   5   7 -32   -0.01    4.57
  -5  -7  32   19.56    8.41
   5  -7 -33    1.67    5.53
   5   7 -33    4.95    5.36
  -5  -7  33   -1.90    5.37
   5  -7 -34   14.21    7.62
   5   7 -34   27.54    8.79
  -5  -7  34   24.62    8.89
   5  -7 -35   -2.72    7.09
   5   7 -35   -1.94    6.02
  -5  -7  35    4.28    7.51
   5  -7 -36   -3.78    5.79
   5   7 -36   10.01    7.48
  -5  -7  36    2.24    6.49
   5  -7 -37    0.32    4.63
   5   7 -37    0.28    5.65
  -5  -7  37   -0.87    6.73
   5  -7 -38    0.10    5.08
  -5  -7  38    1.72    8.12
   5  -7 -39    3.26    6.74
  -5  -7  39    3.07    7.67
  -5   8   1   19.13    4.84
  -5   8   1   30.72    6.11
   5  -8  -1   17.36    4.96
   5   8  -1   24.34    5.23
  -5  -8   1   22.63    4.86
  -5  -8   1   25.60    5.88
  -5   8   2    9.47    3.33
  -5   8   2   17.09    4.68
   5  -8  -2    4.83    3.55
   5   8  -2    8.13    3.53
  -5  -8   2   12.80    3.63
  -5  -8   2    9.40    3.96
  -5   8   3   12.69    4.31
  -5   8   3   20.78    5.27
   5  -8  -3   29.27    5.56
   5   8  -3   11.13    4.38
  -5  -8   3   16.34    4.30
  -5   8   4  453.18   57.71
  -5   8   4  457.11   58.30
   5  -8  -4  479.51   58.30
   5   8  -4  418.33   57.78
  -5  -8   4  517.58   57.74
  -5   8   5   54.02    8.47
  -5   8   5   51.20    9.10
   5  -8  -5   60.98    9.11
   5   8  -5   31.98    7.99
  -5  -8   5   48.37    8.15
  -5   8   6  131.51   18.84
  -5   8   6  133.05   19.33
   5  -8  -6  153.80   19.63
   5   8  -6  125.58   19.07
  -5  -8   6  144.97   18.84
  -5   8   7    0.35    2.80
  -5   8   7    2.27    2.98
   5  -8  -7   -0.99    3.10
   5   8  -7   -0.73    3.35
  -5  -8   7    0.23    2.64
  -5   8   8  123.60   17.56
  -5   8   8  132.19   18.31
   5  -8  -8  119.83   18.07
   5   8  -8  113.60   17.92
  -5  -8   8  137.52   17.74
  -5   8   9  165.39   22.56
   5  -8  -9  145.65   22.79
   5   8  -9  172.23   23.32
  -5  -8   9  185.17   22.90
  -5   8  10   66.93   10.96
   5  -8 -10   64.65   11.42
   5   8 -10   68.18   11.72
  -5  -8  10   63.82   10.81
  -5  -8  10   83.48   12.80
  -5   8  11   35.49    6.73
   5  -8 -11   26.20    6.89
   5   8 -11   26.61    6.95
  -5  -8  11   30.34    6.26
  -5  -8  11   23.60    7.35
  -5   8  12   23.59    5.82
   5  -8 -12   23.47    6.81
   5   8 -12   26.30    6.51
  -5  -8  12   26.96    6.17
  -5  -8  12   30.83    7.58
   5  -8 -13    3.07    3.50
   5   8 -13    4.03    4.55
  -5  -8  13    1.10    3.61
   5  -8 -14  165.43   22.41
   5   8 -14  168.53   22.72
  -5  -8  14  125.94   22.36
   5  -8 -15    4.76    4.51
   5   8 -15    0.89    4.79
  -5  -8  15   -0.18    4.88
   5  -8 -16   30.20    7.42
   5   8 -16   22.40    6.91
  -5  -8  16   18.92    6.87
   5  -8 -17    6.80    4.67
  -5  -8  17    3.50    4.58
   5  -8 -18    0.35    3.63
  -5  -8  18    2.30    5.13
  -5  -8  19    5.65    5.89
   5   8 -20   86.99   14.48
  -5  -8  20   65.20   14.14
   5  -8 -21    0.86    4.76
   5   8 -21    1.35    3.81
  -5  -8  21    3.15    5.16
   5  -8 -22   12.58    6.32
   5   8 -22   16.85    6.63
  -5  -8  22    5.95    7.36
   5  -8 -23    3.81    5.39
   5   8 -23    8.79    6.29
  -5  -8  23    9.46    6.33
   5  -8 -24   18.37    8.18
   5   8 -24   49.91   10.09
  -5  -8  24   23.32    9.74
   5  -8 -25    2.43    5.92
   5   8 -25    2.95    5.08
  -5  -8  25    1.55    5.67
   5  -8 -26   24.11    7.91
   5   8 -26   17.77    7.82
  -5  -8  26   12.13    8.41
   5  -8 -27    0.94    4.89
   5   8 -27   -3.61    5.58
  -5  -8  27   -0.35    6.52
   5  -8 -28   -1.05    5.31
   5   8 -28    0.12    4.67
  -5  -8  28    7.32    7.06
   5  -8 -29   -3.54    5.06
   5   8 -29   -1.29    5.20
  -5  -8  29    4.26    6.84
   5  -8 -30   20.89    7.56
   5   8 -30   12.63    7.51
  -5  -8  30   18.02    9.01
   5  -8 -31    7.51    5.87
   5   8 -31    5.28    5.11
  -5  -8  31   13.56    6.89
   5  -8 -32   12.71    6.69
   5   8 -32   22.89    8.57
  -5  -8  32   16.99    8.81
   5  -8 -33    3.17    5.16
   5   8 -33    2.99    5.35
  -5  -8  33   -1.02    6.17
   5  -8 -34    3.16    5.71
   5   8 -34   -3.09    6.89
  -5  -8  34   -4.99    8.41
   5  -8 -35    6.71    5.91
   5   8 -35   -0.70    5.84
  -5  -8  35    4.01    6.95
   5  -8 -36    7.79    6.46
   5   8 -36    3.25    6.08
  -5  -8  36    8.27    7.15
   5  -8 -37   -0.22    5.68
   5   8 -37   -0.09    4.60
  -5  -8  37   -1.81    5.78
   5  -8 -38   -0.36    5.27
  -5  -8  38   -3.04    5.98
  -5   9   1    0.48    2.41
   5  -9  -1   -0.30    2.76
   5  -9  -1   -0.96    3.96
   5   9  -1    0.65    2.50
  -5  -9   1   -0.11    1.78
  -5   9   2  168.44   22.57
   5  -9  -2  160.52   22.89
   5  -9  -2  157.35   23.89
   5   9  -2  186.83   22.89
  -5  -9   2  170.31   22.23
  -5   9   3   19.30    4.72
   5  -9  -3   21.94    5.40
   5  -9  -3   13.10    5.72
   5   9  -3   12.12    4.30
  -5  -9   3   23.73    4.62
  -5   9   4   -0.15    2.74
   5  -9  -4   -0.12    2.50
   5   9  -4   -0.96    2.75
  -5  -9   4   -0.12    2.21
  -5   9   5   12.38    3.42
   5  -9  -5    6.76    3.48
   5   9  -5    8.69    4.04
  -5  -9   5   13.73    3.92
  -5  -9   5    0.77    4.33
  -5   9   6   51.99    8.76
   5  -9  -6   52.20    9.32
   5   9  -6   56.57    9.46
  -5  -9   6   53.67    8.70
  -5  -9   6   48.93    9.48
  -5   9   7    9.28    3.63
   5  -9  -7   15.45    4.92
   5   9  -7    6.40    3.75
  -5  -9   7   16.88    4.25
  -5  -9   7    9.39    5.05
  -5   9   8  246.05   24.15
   5  -9  -8  146.73   23.20
   5   9  -8  157.75   23.41
  -5  -9   8  160.40   22.86
  -5  -9   8  165.11   23.97
  -5   9   9   13.79    4.02
   5  -9  -9    2.99    3.59
   5   9  -9   10.79    4.63
  -5  -9   9    9.94    3.74
  -5  -9   9    5.89    4.89
  -5   9  10    2.05    2.82
   5  -9 -10   -0.34    3.33
   5   9 -10    0.67    3.31
  -5  -9  10    4.88    3.35
  -5  -9  10    1.39    4.25
  -5   9  11    8.44    3.75
   5  -9 -11    3.46    4.14
   5   9 -11    5.32    4.40
  -5  -9  11    5.13    3.52
  -5  -9  11    2.28    5.04
  -5   9  12  224.11   24.89
   5  -9 -12  213.14   25.66
   5   9 -12  106.16   23.70
  -5  -9  12  200.90   24.73
  -5  -9  12  192.36   25.74
   5  -9 -13   10.02    4.68
   5   9 -13   12.91    5.51
  -5  -9  13    6.75    5.21
   5  -9 -14   43.95    9.38
   5   9 -14   48.30    9.84
  -5  -9  14   46.70    9.96
   5  -9 -15    8.21    4.90
   5   9 -15    3.76    5.08
  -5  -9  15    9.96    5.98
   5  -9 -16   30.98    7.38
   5   9 -16   23.02    7.05
  -5  -9  16   20.23    6.65
   5  -9 -17    6.04    4.21
  -5  -9  17   -2.60    4.93
   5  -9 -18   65.27   11.07
  -5  -9  18   35.55   10.43
   5   9 -19    4.03    4.20
  -5  -9  19    1.62    6.25
   5   9 -20    5.41    5.17
  -5  -9  20    2.83    5.01
   5  -9 -21    5.09    5.13
   5   9 -21   -0.34    3.90
  -5  -9  21    0.25    5.40
   5  -9 -22   40.63   11.01
   5   9 -22   61.85   12.28
  -5  -9  22   75.69   13.56
   5  -9 -23   -2.87    5.29
   5   9 -23    1.68    3.85
  -5  -9  23   10.05    6.18
   5  -9 -24   35.08    8.27
   5   9 -24   15.73    7.11
  -5  -9  24    9.56    7.08
   5  -9 -25   -2.85    4.86
   5   9 -25    0.11    5.13
  -5  -9  25   -1.59    4.83
   5  -9 -26   -4.71    5.75
   5   9 -26    4.20    5.82
  -5  -9  26   -3.00    6.27
   5  -9 -27    1.54    5.07
   5   9 -27   -0.85    5.43
  -5  -9  27   -1.85    5.84
   5  -9 -28    9.63    6.02
   5   9 -28    6.46    5.77
  -5  -9  28   29.69    8.86
   5  -9 -29    6.23    4.88
   5   9 -29   -3.84    6.38
  -5  -9  29   -2.85    5.81
   5  -9 -30   -3.39    5.44
   5   9 -30   -1.69    5.93
  -5  -9  30   -0.00    6.30
   5  -9 -31    3.69    5.91
   5   9 -31   -0.09    6.76
  -5  -9  31   -0.48    6.12
   5   9 -32    0.69    5.06
  -5  -9  32    3.61    6.50
   5   9 -33    1.17    6.15
  -5  -9  33    1.18    5.49
   5   9 -34    1.85    5.84
  -5  -9  34    5.99    6.33
   5   9 -35    1.66    5.37
  -5  -9  35   -2.50    5.65
   5   9 -36    3.07    5.64
  -5  -9  36    0.46    5.08
   5 -10  -1   13.58    4.42
   5  10  -1    9.23    3.55
  -5 -10   1   12.41    4.26
   5 -10  -2    1.77    3.20
   5  10  -2    1.45    2.66
  -5 -10   2   -0.45    3.02
   5 -10  -3   -0.05    2.60
   5  10  -3   -0.29    3.01
  -5 -10   3   -0.03    3.15
   5 -10  -4   11.42    4.05
   5  10  -4   15.08    4.65
  -5 -10   4   18.19    5.22
   5 -10  -5    0.21    2.83
   5  10  -5    3.88    3.40
  -5 -10   5   -0.07    3.28
   5 -10  -6   47.71    8.26
   5  10  -6   46.90    8.37
  -5 -10   6   35.90    8.34
   5 -10  -7    9.32    4.06
   5  10  -7    6.32    3.68
  -5 -10   7    2.09    3.76
   5 -10  -8    3.58    3.99
   5  10  -8    5.70    3.84
  -5 -10   8    5.54    4.69
   5 -10  -9    1.39    3.31
   5  10  -9    2.61    3.21
  -5 -10   9    1.88    3.72
   5 -10 -10  104.07   16.35
   5  10 -10  119.01   16.90
  -5 -10  10  105.70   16.84
   5 -10 -11    0.90    3.51
   5  10 -11    1.12    3.83
  -5 -10  11    0.97    3.73
   5 -10 -12    0.92    3.72
   5  10 -12    7.91    4.12
  -5 -10  12    6.49    5.17
   5 -10 -13   -1.79    3.41
   5  10 -13    4.44    4.16
  -5 -10  13    0.05    3.97
   5 -10 -14   55.69   10.60
   5  10 -14   51.27   10.58
  -5 -10  14   58.07   11.43
   5 -10 -15    0.61    3.48
   5  10 -15    7.81    4.77
  -5 -10  15    3.97    4.65
   5 -10 -16   36.70    8.51
   5  10 -16   33.38    8.80
  -5 -10  16   49.67    9.68
   5 -10 -17   -1.57    3.93
  -5 -10  17    8.78    5.87
   5 -10 -18    0.76    3.84
  -5 -10  18    5.10    5.48
   5  10 -19   -1.16    4.74
  -5 -10  19    0.57    4.76
   5  10 -20   50.40   10.71
  -5 -10  20   50.15   11.69
   5 -10 -21   -2.30    4.54
   5  10 -21    1.37    4.65
  -5 -10  21   -0.24    5.66
   5  10 -22    5.79    5.85
  -5 -10  22   11.79    7.07
   5  10 -23   -1.90    4.97
  -5 -10  23    0.63    4.38
   5  10 -24   14.73    6.35
  -5 -10  24   -0.31    4.60
   5  10 -25   -1.48    4.86
  -5 -10  25   -1.54    6.31
   5  10 -26   17.47    7.72
  -5 -10  26   22.57    8.24
   5  10 -27   -0.35    4.50
  -5 -10  27    0.09    5.55
   5  10 -28    2.21    5.73
  -5 -10  28   -1.62    5.81
   5  10 -29    7.82    6.14
  -5 -10  29   -1.36    5.81
   5  10 -30    8.07    6.99
  -5 -10  30    7.69    6.74
   5  10 -31    8.93    6.52
  -5 -10  31   -0.07    5.19
   5  10 -32   -1.63    5.98
  -5 -10  32    2.13    5.69
   5  10 -33   -1.56    6.43
  -5 -10  33    3.81    6.21
   5  10 -34   -0.62    5.02
   5  10 -35   -1.02    4.80
   5  10 -36   -0.23    5.49
   5 -11  -1   17.88    5.00
  -5 -11   1   23.85    5.35
   5 -11  -2  114.07   16.56
  -5 -11   2  114.58   16.48
   5 -11  -3   10.69    4.31
  -5 -11   3   10.23    4.09
   5 -11  -4    1.69    2.76
  -5 -11   4    1.62    3.61
  -5 -11   5   -0.51    3.59
  -5 -11   6   10.28    5.20
  -5 -11   7    3.59    3.78
  -5 -11   8   40.85    8.33
  -5 -11   9    1.18    4.19
  -5 -11  10    9.52    5.63
  -5 -11  11    7.22    4.36
  -5 -11  12   53.69   10.62
  -5 -11  13    1.44    3.96
  -5 -11  14   29.75    7.92
  -5 -11  15    3.81    5.18
  -5 -11  16   19.58    7.21
  -5 -11  17   -3.88    5.38
  -5 -11  18   24.35    7.53
  -5 -11  19   -1.12    6.08
  -5 -11  20    1.33    4.94
  -5 -11  21    5.62    5.11
  -5 -11  22   16.61    7.60
  -5 -11  23    0.59    4.51
  -5 -11  24   10.85    6.55
  -5 -11  25   -1.49    4.62
  -5 -11  26    0.52    5.46
  -5 -11  27   -4.60    6.73
  -5 -11  28    7.22    5.95
  -5 -11  29    1.19    5.72
  -5 -11  30    1.45    7.19
  -5 -11  31    3.40    6.39
  -5 -12   1    1.36    2.94
  -5 -12   2    1.60    3.20
  -5 -12   4   74.99   12.14
  -5 -12   5   18.05    5.28
  -5 -12   6   12.45    4.75
  -5 -12   7   -0.87    3.64
  -5 -12   8    5.44    5.01
  -5 -12   9    8.65    4.82
  -5 -12  10   33.97    7.62
  -5 -12  11    1.95    3.45
  -5 -12  12    5.89    3.92
  -5 -12  13   -2.13    4.50
  -5 -12  14   14.74    6.07
  -5 -12  15    4.85    4.83
  -5 -12  16   34.25    8.65
  -5 -12  17    1.49    3.71
  -5 -12  18   -3.88    6.10
  -5 -12  19    2.31    5.67
  -5 -12  20    1.74    6.08
  -5 -12  21   -0.05    4.71
  -5 -12  22    7.39    5.60
  -5 -12  23    0.87    5.48
  -5 -12  24    9.62    5.64
  -5 -12  25   -0.07    4.50
  -5 -12  26   -1.61    5.17
  -5 -12  27   -2.11    5.38
  -5 -12  28   -0.81    6.27
  -5 -13   1   18.82    4.99
  -5 -13   2   56.86    9.51
  -5 -13   3   10.76    4.57
  -5 -13   4   23.98    6.25
  -5 -13   5   -0.33    3.16
  -5 -13   6   56.09   10.27
  -5 -13   7   15.95    5.73
  -5 -13   8   39.25    8.47
  -5 -13   9    0.85    3.66
  -5 -13  10   -0.11    3.78
  -5 -13  11   15.64    5.69
  -5 -13  12   20.32    6.40
  -5 -13  13    6.95    5.25
  -5 -13  14   12.21    5.34
  -5 -13  15    2.53    5.01
  -5 -13  16    1.93    4.84
  -5 -13  17    1.47    5.10
  -5 -13  18   16.91    6.67
  -5 -13  19   -0.64    4.20
  -5 -13  20    1.65    3.96
  -5 -13  21   -2.94    5.96
  -5 -13  22   10.58    6.83
  -5 -13  23    0.00    4.40
  -5 -13  24    7.83    5.82
  -5 -13  25   -0.22    5.35
  -5 -14   1   -0.09    2.99
  -5 -14   2   -1.65    3.53
  -5 -14   3    2.44    3.31
  -5 -14   4   11.92    4.73
  -5 -14   5   23.49    6.27
  -5 -14   6   23.79    6.03
  -5 -14   7    3.77    3.90
  -5 -14   8    2.98    3.92
  -5 -14   9    5.81    4.63
  -5 -14  10   21.88    6.59
  -5 -14  11    7.06    4.46
  -5 -14  12    3.73    3.98
  -5 -14  13    1.19    4.20
  -5 -14  14   10.40    5.09
  -5 -14  15    9.50    5.53
  -5 -14  16   11.45    6.15
  -5 -14  17    0.63    4.01
  -5 -14  18    2.95    4.76
  -5 -14  19   -3.58    5.25
  -5 -14  20    8.76    5.39
  -5 -14  21    1.46    5.48
  -5 -14  22    7.98    6.73
  -5 -14  23    4.20    5.83
  -5 -15   1    1.54    2.88
  -5 -15   2    7.79    3.71
  -5 -15   3   11.25    4.05
  -5 -15   4    0.93    3.17
  -5 -15   5    0.46    3.08
  -5 -15   6    4.53    3.89
  -5 -15   7   10.19    4.67
  -5 -15   8    5.89    4.45
  -5 -15   9    3.14    3.46
  -5 -15  10    6.35    3.88
  -5 -15  11    9.71    5.64
  -5 -15  12   21.03    6.35
  -5 -15  13    6.20    5.05
  -5 -15  14    3.92    4.80
  -5 -15  15   -2.50    4.69
  -5 -15  16    0.39    4.52
  -5 -15  17    1.91    4.90
  -5 -15  18    4.88    6.11
  -5 -15  19    5.42    4.75
  -5 -16   1   -0.38    2.82
  -5 -16   2   -1.38    3.04
  -5 -16   3    2.02    2.78
  -5 -16   4    2.36    3.18
  -5 -16   5    9.22    4.35
  -5 -16   6    0.48    3.45
  -5 -16   7    4.59    4.22
  -5 -16   8    1.01    3.86
  -5 -16   9    2.56    4.20
  -5 -16  10    2.35    3.92
  -5 -16  11   -0.33    4.13
  -5 -16  12    2.14    3.79
  -5 -16  13   -2.33    4.26
  -5 -16  14   -1.68    4.70
  -5 -16  15    7.24    5.05
  -5 -16  16   -2.65    4.26
  -5 -17   1   -0.63    3.22
  -5 -17   2   13.13    4.26
  -5 -17   3    3.17    3.56
  -5 -17   4    0.49    3.37
  -5 -17   5   -0.01    2.96
  -5 -17   6    0.48    3.28
  -5 -17   7    5.82    3.91
  -5 -17   8   -0.80    3.36
  -5 -17   9   -0.96    3.45
  -5 -17  10   -0.54    4.05
  -5 -17  11    3.94    4.84
  -5 -17  12   -0.66    3.84
  -5 -17  13   10.26    5.25
  -5 -18   2   -2.35    3.12
  -5 -18   3    1.47    2.97
  -5 -18   4    2.89    3.18
  -5 -18   5    4.16    3.73
  -5 -18   6    3.74    3.64
  -5 -18   7    4.39    4.03
  -5 -18   8   -0.93    3.31
  -5 -18   9    5.67    4.05
  -4   0   1    0.10    2.43
  -4   0   1    1.11    2.53
   4   0  -1   -0.35    2.28
   4   0  -1   -1.14    3.01
  -4   0   2   23.86    5.02
  -4   0   2   29.18    5.89
   4   0  -2   21.77    4.86
   4   0  -2   19.75    5.54
  -4   0   3   -0.54    2.18
  -4   0   3    2.06    3.04
   4   0  -3   -0.37    2.12
   4   0  -3   -0.09    3.04
  -4   0   4 1182.15  153.42
  -4   0   4 1384.15  154.43
   4   0  -4 1162.71  153.55
   4   0  -4 1465.54  154.42
  -4   0   5   -0.79    2.24
  -4   0   5   -0.15    3.30
   4   0  -5   -0.98    2.85
   4   0  -5    1.87    2.90
  -4   0   6  649.01   85.50
  -4   0   6  712.25   86.44
   4   0  -6  804.06   86.29
   4   0  -6  669.46   85.98
  -4   0   7    0.25    2.14
  -4   0   7   -0.97    4.02
   4   0  -7    0.01    2.66
   4   0  -7    0.06    3.48
  -4   0   8 3143.17  366.35
  -4   0   8 2832.15  366.73
   4   0  -8 3241.41  366.89
   4   0  -8 3020.97  366.67
  -4   0   9   -0.39    3.07
  -4   0   9    0.26    3.34
   4   0  -9   -0.11    3.56
   4   0  -9    0.14    3.84
  -4   0  10   18.87    5.56
  -4   0  10   43.82    7.83
   4   0 -10   36.74    7.17
   4   0 -10   36.21    7.11
  -4   0  11   -0.62    3.29
  -4   0  11    0.58    4.41
   4   0 -11   -0.91    4.10
   4   0 -11    2.77    3.83
  -4   0  12   10.37    5.60
  -4   0  12   32.05    7.18
   4   0 -12   21.01    6.09
   4   0 -12   32.58    7.08
  -4   0  13   -0.54    3.69
  -4   0  13   -3.01    4.26
   4   0 -13   -1.30    3.87
   4   0 -13   -0.05    4.53
  -4   0  14 1706.17  190.23
  -4   0  14 1506.94  190.80
   4   0 -14 1680.22  190.73
   4   0 -14 1397.73  190.05
  -4   0  15   -1.36    3.90
  -4   0  15    0.74    3.68
   4   0 -15    0.20    4.62
   4   0 -15    0.66    3.98
  -4   0  16   53.42   10.40
   4   0 -16   45.86    9.59
   4   0 -16   47.59    9.73
  -4   0  17    0.70    4.14
   4   0 -17   -0.22    3.60
   4   0 -17   -2.11    4.04
  -4   0  18  169.88   26.61
   4   0 -18  207.74   26.84
   4   0 -18  176.81   26.25
  -4   0  19   -2.39    5.08
   4   0 -19   -1.43    3.61
   4   0 -19   -2.91    5.10
  -4   0  20  152.63   25.42
   4   0 -20  187.49   25.46
  -4   0  21    1.58    4.75
   4   0 -21    0.62    4.20
  -4   0  22   15.65    6.80
   4   0 -22   14.47    6.88
   4   0 -22   22.02    7.23
  -4   0  23   -0.94    5.68
   4   0 -23   -2.01    4.11
  -4   0  24   39.70   10.92
   4   0 -24   43.69   10.15
  -4   0  25   -2.48    6.46
   4   0 -25   -0.28    5.10
  -4   0  26   80.45   16.19
   4   0 -26   85.09   15.54
  -4   0  27   -1.26    4.94
   4   0 -27   -2.91    5.64
  -4   0  28   19.73    7.97
   4   0 -28   13.03    6.63
   4   0 -29   -0.58    5.09
   4   0 -30   14.31    6.99
   4   0 -31   -2.42    6.17
   4   0 -32   -2.70    6.43
   4   0 -33    1.21    4.78
   4   0 -34    5.65    5.15
   4   0 -35   -0.37    4.62
   4   0 -36   43.21   11.91
   4   0 -37    1.59    5.38
   4   0 -38    2.69    5.59
   4   0 -39   -2.77    5.91
  -4   1   1   25.46    4.92
  -4   1   1   25.66    5.57
   4  -1  -1   28.99    5.07
   4  -1  -1   16.17    5.23
   4   1  -1   15.98    4.50
   4   1  -1   28.07    5.71
  -4  -1   1   22.92    4.67
  -4  -1   1   21.19    5.40
  -4   1   2 1016.57  139.18
  -4   1   2 1219.62  140.20
   4  -1  -2 1212.58  139.72
   4  -1  -2 1174.30  140.10
   4   1  -2 1223.27  139.68
   4   1  -2 1093.65  139.76
  -4  -1   2 1205.18  139.46
  -4  -1   2 1154.64  139.98
  -4   1   3   26.78    5.36
  -4   1   3   17.45    5.32
   4  -1  -3   28.39    5.54
   4  -1  -3   24.00    5.95
   4   1  -3   36.33    5.63
   4   1  -3   31.54    5.94
  -4  -1   3   24.54    5.08
  -4  -1   3   27.13    5.95
  -4   1   4    0.11    2.47
  -4   1   4    3.28    3.26
   4  -1  -4    0.94    2.75
   4  -1  -4    0.49    2.90
   4   1  -4    3.45    2.94
   4   1  -4    0.86    3.05
  -4  -1   4    4.07    2.32
  -4  -1   4    0.89    2.93
  -4   1   5   24.12    4.43
  -4   1   5   14.20    4.25
   4  -1  -5   15.97    4.30
   4  -1  -5    9.94    3.82
   4   1  -5    0.02    3.20
   4   1  -5   19.53    4.53
  -4  -1   5   11.05    3.61
  -4  -1   5   22.51    5.11
  -4   1   6  402.92   51.17
  -4   1   6  519.24   52.67
   4  -1  -6  367.83   51.25
   4  -1  -6  458.37   52.05
   4   1  -6  382.16   51.33
   4   1  -6  346.64   51.24
  -4  -1   6  436.59   51.37
  -4  -1   6  458.26   52.30
  -4   1   7   59.03    8.85
  -4   1   7   60.92    9.74
   4  -1  -7   61.50    9.20
   4  -1  -7   40.47    9.11
   4   1  -7   51.87    9.11
   4   1  -7   54.93    9.17
  -4  -1   7   63.40    9.03
  -4  -1   7   38.60    9.17
  -4   1   8 1390.87  180.36
  -4   1   8 1959.03  182.47
   4  -1  -8 1267.52  180.45
   4  -1  -8 1425.02  180.94
   4   1  -8 1181.45  180.30
   4   1  -8 2007.27  182.02
  -4  -1   8 1837.81  181.22
  -4  -1   8 1391.61  181.10
  -4   1   9    0.30    2.78
  -4   1   9    0.90    3.80
   4  -1  -9    0.57    3.26
   4  -1  -9    1.02    4.11
   4   1  -9    2.19    3.20
   4   1  -9    1.42    3.48
  -4  -1   9   -1.31    4.02
  -4  -1   9    1.51    4.62
  -4   1  10  556.65   70.76
  -4   1  10  639.30   72.16
   4  -1 -10  558.00   71.18
   4  -1 -10  579.46   71.45
   4   1 -10  555.37   71.17
   4   1 -10  620.25   71.59
  -4  -1  10  557.41   70.82
  -4  -1  10  544.34   71.64
  -4   1  11  221.48   25.98
  -4   1  11  168.73   26.06
   4  -1 -11  243.04   26.75
   4  -1 -11  180.04   25.93
   4   1 -11  187.98   25.87
   4   1 -11  177.53   25.72
  -4  -1  11  173.36   25.39
  -4  -1  11  186.08   26.44
  -4   1  12  538.10   64.80
   4  -1 -12  526.87   64.46
   4   1 -12  415.84   63.58
   4   1 -12  540.56   64.35
  -4  -1  12  513.96   63.80
  -4  -1  12  565.76   65.05
  -4   1  13   72.01   14.07
  -4   1  13  112.60   16.07
   4  -1 -13   87.00   15.06
   4  -1 -13  130.87   16.45
   4   1 -13   87.10   15.00
   4   1 -13  126.61   16.10
  -4  -1  13  100.67   14.93
  -4  -1  13   99.76   15.75
  -4   1  14    1.66    4.04
  -4   1  14   -1.33    3.49
   4  -1 -14   -0.71    4.46
   4  -1 -14   -0.69    4.14
   4   1 -14    0.64    3.60
   4   1 -14   -0.33    4.04
  -4  -1  14    0.42    3.03
  -4  -1  14    1.10    4.45
  -4   1  15   43.53    7.92
  -4   1  15   38.24    8.75
   4  -1 -15   24.29    6.98
   4  -1 -15   34.08    7.96
   4   1 -15   54.31    9.21
   4   1 -15   48.64    9.01
  -4  -1  15   43.86    7.97
  -4  -1  15   18.46    7.06
  -4   1  16  352.43   41.04
   4  -1 -16  250.70   39.05
   4  -1 -16  291.30   39.76
   4   1 -16  282.91   39.55
   4   1 -16  345.20   40.28
  -4  -1  16  303.40   40.38
  -4   1  17   -0.81    4.27
   4  -1 -17   -0.85    3.57
   4  -1 -17    2.09    3.76
   4   1 -17   -2.02    4.18
   4   1 -17    2.17    4.38
  -4  -1  17   -0.03    4.40
  -4   1  18  319.45   48.70
   4  -1 -18  372.53   48.76
   4  -1 -18  365.83   48.81
   4   1 -18  560.24   50.82
   4   1 -18  351.40   48.37
  -4  -1  18  325.87   48.77
  -4   1  19   18.38    7.15
   4  -1 -19   13.65    5.69
   4  -1 -19   16.09    6.76
   4   1 -19   25.70    6.83
   4   1 -19   22.66    6.53
  -4  -1  19   34.07    7.85
  -4   1  20   20.44    8.09
   4  -1 -20   37.47    8.50
   4   1 -20   26.90    7.85
  -4  -1  20   23.53    7.77
  -4   1  21    5.42    5.93
   4  -1 -21    9.69    4.59
  -4  -1  21   -0.35    4.88
  -4   1  22  305.90   38.72
   4  -1 -22  293.52   37.63
   4  -1 -22  267.07   37.15
   4   1 -22  255.61   37.01
  -4  -1  22  232.16   37.32
  -4   1  23    3.50    6.20
   4  -1 -23    6.95    4.95
   4  -1 -23    6.08    5.24
   4   1 -23    8.98    5.71
  -4  -1  23    2.95    5.23
  -4   1  24    9.75    6.87
   4  -1 -24   23.01    7.19
   4  -1 -24   15.26    6.58
   4   1 -24   13.34    6.39
  -4  -1  24    5.48    7.12
  -4   1  25    7.58    6.41
   4  -1 -25   37.27    9.08
   4   1 -25   31.66    9.09
  -4  -1  25   28.04    8.82
  -4   1  26   79.13   16.33
   4  -1 -26   76.94   15.58
   4   1 -26   95.90   16.19
  -4  -1  26   86.46   17.13
  -4   1  27    3.93    4.63
   4  -1 -27   -1.50    5.12
   4   1 -27    5.61    4.85
  -4  -1  27    4.08    5.99
   4  -1 -28   32.89   10.73
   4   1 -28   75.78   12.58
  -4  -1  28   44.05   11.57
   4  -1 -29    3.79    5.91
   4   1 -29    5.80    6.19
   4  -1 -30    1.98    5.03
   4   1 -30   -0.32    4.96
   4  -1 -31   -0.80    4.27
   4   1 -31    6.06    7.00
   4  -1 -32   46.03   11.68
   4   1 -32   61.43   12.69
   4  -1 -33   -1.18    5.78
   4   1 -33   -1.79    4.75
   4  -1 -34   10.83    7.11
   4   1 -34   11.96    6.20
   4  -1 -35    0.21    5.25
   4   1 -35    5.42    6.08
   4  -1 -36   32.22    9.90
   4   1 -36   10.84    7.59
   4  -1 -37   -1.11    5.90
   4   1 -37   -0.15    4.12
   4  -1 -38    8.71    7.44
   4   1 -38    4.99    7.41
   4  -1 -39   -0.32    5.90
   4   1 -39    1.03    5.43
  -4   2   1   86.88   10.54
  -4   2   1   77.73   10.94
   4  -2  -1   75.59   10.56
   4  -2  -1   89.02   11.35
   4   2  -1   81.59   10.48
   4   2  -1   90.58   11.10
  -4  -2   1   30.59    9.21
  -4  -2   1   98.67   11.51
  -4   2   2  210.06   25.94
  -4   2   2  240.68   26.89
   4  -2  -2  196.71   25.97
   4   2  -2  170.77   25.61
   4   2  -2  214.50   26.33
  -4  -2   2  204.77   25.78
  -4  -2   2  187.37   26.19
  -4   2   3   15.86    4.02
  -4   2   3   20.37    5.04
   4  -2  -3   15.60    4.04
   4  -2  -3   12.42    4.42
   4   2  -3   13.18    3.95
   4   2  -3   18.08    4.64
  -4  -2   3    9.47    3.58
  -4  -2   3   12.07    4.41
  -4   2   4 1989.64  231.23
  -4   2   4 1986.10  231.84
   4  -2  -4 1672.86  230.97
   4  -2  -4 1919.63  231.69
   4   2  -4 1813.90  231.17
   4   2  -4 1991.69  231.55
  -4  -2   4 2252.41  231.52
  -4  -2   4 1869.26  231.59
  -4   2   5   39.63    7.03
  -4   2   5   49.07    8.01
   4  -2  -5   37.67    7.22
   4  -2  -5   48.53    8.02
   4   2  -5   29.77    6.93
   4   2  -5   54.71    7.91
  -4  -2   5   32.15    6.73
  -4  -2   5   46.09    7.90
  -4   2   6    9.93    3.43
  -4   2   6    5.33    4.02
   4  -2  -6    6.18    3.80
   4  -2  -6    9.47    3.80
   4   2  -6   10.55    3.77
   4   2  -6    9.50    4.12
  -4  -2   6   12.38    3.80
  -4  -2   6   16.00    4.65
  -4   2   7  391.36   46.29
  -4   2   7  386.89   47.09
   4  -2  -7  319.03   46.19
   4  -2  -7  356.86   46.67
   4   2  -7  390.27   46.72
   4   2  -7  398.43   46.71
  -4  -2   7  370.50   46.23
  -4  -2   7  350.00   46.80
  -4   2   8  796.40  100.83
  -4   2   8  825.69  101.79
   4  -2  -8  882.60  101.52
   4  -2  -8  824.96  101.55
   4   2  -8  788.61  101.22
   4   2  -8  890.31  101.46
  -4  -2   8  798.36  100.88
  -4  -2   8  846.71  101.77
  -4   2   9  215.40   28.64
  -4   2   9  238.73   29.77
   4  -2  -9  192.51   28.84
   4  -2  -9  212.96   29.24
   4   2  -9  188.59   28.81
   4   2  -9  230.22   29.15
  -4  -2   9  241.73   28.94
  -4  -2   9  255.21   30.02
  -4   2  10   85.97   12.06
  -4   2  10   78.44   12.80
   4  -2 -10   74.40   12.30
   4  -2 -10   71.39   12.30
   4   2 -10   96.57   12.86
   4   2 -10   67.81   12.02
  -4  -2  10   66.50   11.49
  -4  -2  10   79.14   12.97
  -4   2  11   62.87    9.84
  -4   2  11   68.35   11.03
   4  -2 -11   70.03   10.46
   4  -2 -11   63.59   10.63
   4   2 -11   84.37   11.18
   4   2 -11   63.87   10.59
  -4  -2  11   60.06    9.79
  -4  -2  11   21.06    9.04
  -4   2  12   -1.32    3.00
  -4   2  12    0.36    3.97
   4  -2 -12   -0.74    3.47
   4  -2 -12    1.61    3.94
   4   2 -12    0.81    4.02
   4   2 -12    0.31    3.76
  -4  -2  12    2.49    3.42
  -4  -2  12    5.17    4.70
  -4   2  13   12.73    5.12
  -4   2  13   15.37    5.83
   4  -2 -13   13.96    5.62
   4  -2 -13   23.72    6.16
   4   2 -13   25.83    5.94
   4   2 -13   22.44    6.08
  -4  -2  13   19.21    5.44
  -4  -2  13   13.40    5.70
  -4   2  14  818.34  104.29
  -4   2  14  888.46  105.69
   4  -2 -14  822.16  104.83
   4  -2 -14  829.39  105.18
   4   2 -14  924.92  105.35
   4   2 -14  901.13  105.12
  -4  -2  14  821.76  104.39
  -4  -2  14  829.60  105.44
  -4   2  15   60.89    9.70
  -4   2  15   44.17   10.14
   4  -2 -15   65.21   10.46
   4  -2 -15   51.66    9.79
   4   2 -15   49.44    9.83
   4   2 -15   57.98   10.21
  -4  -2  15   29.10    8.40
  -4  -2  15   58.77   10.77
  -4   2  16   17.38    6.37
   4  -2 -16   21.45    5.89
   4  -2 -16   14.23    5.44
   4   2 -16   20.83    6.26
   4   2 -16   22.93    6.35
  -4  -2  16   10.87    5.71
  -4   2  17    3.85    5.23
   4  -2 -17    0.80    3.73
   4  -2 -17    8.89    4.54
   4   2 -17    7.90    4.80
   4   2 -17    0.85    4.09
  -4  -2  17    2.66    4.23
  -4   2  18  123.64   20.94
   4  -2 -18  118.13   20.19
   4  -2 -18  145.28   21.11
   4   2 -18  147.44   20.92
  -4  -2  18  155.79   21.75
  -4   2  19  130.44   20.78
   4  -2 -19  216.72   22.40
   4  -2 -19  136.39   20.35
   4   2 -19   97.61   19.01
  -4  -2  19  115.56   20.31
  -4   2  20   41.53   10.29
   4  -2 -20   47.85   10.29
  -4  -2  20   50.03   10.70
  -4   2  21    3.18    5.01
   4  -2 -21    0.09    4.97
  -4  -2  21    2.90    4.63
  -4   2  22    6.06    6.26
   4  -2 -22    5.81    5.72
   4  -2 -22   12.77    7.26
   4   2 -22   11.88    5.77
  -4  -2  22   13.64    6.23
  -4   2  23   -2.54    5.96
   4  -2 -23   -1.49    4.52
   4  -2 -23   -1.02    5.17
   4   2 -23    1.17    4.34
  -4  -2  23   -0.42    4.36
  -4   2  24  154.67   24.28
   4  -2 -24  147.24   23.01
   4  -2 -24  132.75   22.74
   4   2 -24  146.23   22.93
  -4  -2  24  167.43   24.59
  -4   2  25   12.65    7.36
   4  -2 -25   36.56    8.79
   4   2 -25   23.94    8.12
  -4  -2  25   11.18    7.96
   4  -2 -26   61.20   13.82
   4   2 -26   94.45   15.34
   4  -2 -27    7.74    5.83
   4   2 -27    0.44    4.34
   4  -2 -28   46.29   11.38
   4   2 -28   58.79   12.68
   4  -2 -29    8.31    6.09
   4   2 -29   22.14    7.18
   4  -2 -30  111.37   17.52
   4   2 -30   84.70   16.38
  -4  -2  30   69.50   16.90
   4  -2 -31    7.78    6.01
   4   2 -31    6.33    6.18
  -4  -2  31   -0.08    5.70
   4  -2 -32   -5.04    6.34
   4   2 -32    4.05    6.31
  -4  -2  32   -1.94    5.96
   4  -2 -33    9.76    6.73
   4   2 -33    4.35    6.96
   4  -2 -34   12.34    7.19
   4   2 -34   11.36    8.26
   4  -2 -35    8.42    6.99
   4   2 -35    1.80    4.54
   4  -2 -36    5.21    5.83
   4   2 -36    7.07    6.04
   4  -2 -37    7.50    5.73
   4   2 -37   -4.19    7.07
   4  -2 -38    0.26    5.58
   4   2 -38    5.44    5.67
   4  -2 -39   -0.63    6.72
   4   2 -39   -3.57    6.83
  -4   3   1   35.31    6.80
  -4   3   1   42.99    7.83
   4  -3  -1   39.72    7.19
   4  -3  -1   40.84    7.86
   4   3  -1   29.80    6.69
   4   3  -1   67.81    8.11
  -4  -3   1   51.57    7.26
  -4  -3   1   51.44    8.23
  -4   3   2  366.51   45.48
  -4   3   2  390.15   46.25
   4  -3  -2  342.51   45.52
   4  -3  -2  361.24   46.10
   4   3  -2  391.17   45.63
   4   3  -2  363.30   45.73
  -4  -3   2  355.88   45.25
  -4  -3   2  362.69   45.94
  -4   3   3   10.00    3.32
  -4   3   3    7.09    4.03
   4  -3  -3    5.35    3.25
   4  -3  -3   11.40    4.24
   4   3  -3    4.54    3.18
   4   3  -3   15.67    3.74
  -4  -3   3    7.80    3.01
  -4  -3   3   14.46    4.29
  -4   3   4   21.49    4.32
  -4   3   4    7.36    4.58
   4  -3  -4   11.57    3.88
   4  -3  -4   17.66    4.94
   4   3  -4   11.76    4.19
   4   3  -4   21.73    5.03
  -4  -3   4   14.79    3.88
  -4  -3   4   11.79    4.53
  -4   3   5   50.90    7.91
  -4   3   5   50.58    8.76
   4  -3  -5   41.48    7.88
   4  -3  -5   53.37    8.71
   4   3  -5   46.07    8.02
   4   3  -5   39.63    7.90
  -4  -3   5   51.83    7.80
  -4  -3   5   46.28    8.34
  -4   3   6   55.11    9.03
  -4   3   6   66.38   10.29
   4  -3  -6   58.41    9.44
   4  -3  -6   53.59    9.67
   4   3  -6   51.69    9.30
   4   3  -6   56.95    9.27
  -4  -3   6   55.77    9.04
  -4  -3   6   66.95   10.11
  -4   3   7  549.55   69.80
  -4   3   7  736.90   71.59
   4  -3  -7  515.83   70.00
   4  -3  -7  548.50   70.47
   4   3  -7  453.29   69.77
   4   3  -7  774.31   71.08
  -4  -3   7  549.03   69.87
  -4  -3   7  565.32   70.62
  -4   3   8   74.26   12.56
  -4   3   8  102.41   14.10
   4  -3  -8   89.38   13.24
   4  -3  -8   93.93   13.68
   4   3  -8   89.65   13.33
   4   3  -8   92.92   13.22
  -4  -3   8   93.56   12.99
  -4  -3   8   69.27   13.23
  -4   3   9    1.02    2.93
  -4   3   9    0.54    3.67
   4  -3  -9    4.13    3.76
   4  -3  -9    0.74    3.71
   4   3  -9    0.23    3.50
   4   3  -9    3.01    3.68
  -4  -3   9   -1.20    3.11
  -4  -3   9    1.90    4.00
  -4   3  10  230.97   27.10
  -4   3  10  213.02   27.83
   4  -3 -10  245.61   27.86
   4  -3 -10  253.58   28.16
   4   3 -10  101.62   25.88
   4   3 -10  226.27   27.53
  -4  -3  10  259.67   27.58
  -4  -3  10  202.71   27.73
  -4   3  11  416.89   54.69
  -4   3  11  398.22   55.45
   4  -3 -11  423.06   55.23
   4  -3 -11  411.72   55.39
   4   3 -11  443.79   55.44
   4   3 -11  388.33   54.86
  -4  -3  11  436.11   54.95
  -4  -3  11  753.28   58.41
  -4   3  12  352.70   45.85
  -4   3  12  326.91   46.56
   4  -3 -12  316.12   46.00
   4  -3 -12  362.78   46.77
   4   3 -12  366.54   46.64
   4   3 -12  568.39   48.12
  -4  -3  12  338.40   45.95
  -4  -3  12  347.02   46.91
  -4   3  13  115.11   16.44
  -4   3  13   85.99   16.67
   4  -3 -13  102.78   16.72
   4  -3 -13  128.86   17.74
   4   3 -13  116.62   17.13
   4   3 -13  132.36   17.27
  -4  -3  13  120.06   16.75
  -4  -3  13  111.96   17.35
  -4   3  14    5.63    3.69
  -4   3  14    4.94    4.42
   4  -3 -14    5.70    4.33
   4  -3 -14    6.25    4.22
   4   3 -14   16.01    5.20
   4   3 -14    8.98    4.64
  -4  -3  14    4.62    3.83
  -4  -3  14    4.96    4.53
  -4   3  15   40.48    8.37
  -4   3  15   43.66    9.61
   4  -3 -15   44.24    9.02
   4  -3 -15   53.63    9.90
   4   3 -15   46.54    9.33
   4   3 -15   50.77    9.37
  -4  -3  15   49.97    9.96
  -4   3  16  272.15   38.38
   4  -3 -16  289.93   38.15
   4  -3 -16  320.53   39.02
   4   3 -16  275.99   38.09
  -4  -3  16  279.02   38.71
  -4   3  17   19.02    6.38
   4  -3 -17   17.30    5.63
   4  -3 -17   17.12    6.11
   4   3 -17   16.46    6.13
  -4  -3  17   15.05    5.78
  -4   3  18   64.06   11.99
   4  -3 -18   76.66   11.81
   4  -3 -18   51.22   11.30
   4   3 -18   45.00   10.59
  -4  -3  18   58.67   11.52
  -4   3  19    2.78    4.89
   4  -3 -19    7.43    4.77
   4  -3 -19    3.36    5.02
   4   3 -19    2.53    4.61
  -4  -3  19   -0.41    4.99
  -4   3  20    9.75    5.99
   4  -3 -20   30.94    7.92
  -4  -3  20   11.60    7.41
  -4   3  21   62.41   12.94
   4  -3 -21   71.39   13.15
  -4  -3  21   63.77   12.90
  -4   3  22   74.48   15.22
   4  -3 -22   93.66   15.78
   4   3 -22   83.27   15.03
  -4  -3  22  100.81   16.81
  -4   3  23   55.24   13.22
   4  -3 -23   76.62   13.27
   4  -3 -23   58.43   12.67
   4   3 -23   54.87   12.09
  -4  -3  23   74.03   13.87
   4  -3 -24    4.02    5.59
   4   3 -24    4.72    5.43
   4  -3 -25    4.40    5.45
   4   3 -25   12.68    6.32
   4  -3 -26   58.15   12.85
   4   3 -26   68.92   13.35
   4  -3 -27    7.97    6.23
   4   3 -27    3.59    4.81
  -4  -3  27   15.52    7.87
   4  -3 -28   73.70   15.36
   4   3 -28  109.53   17.78
  -4  -3  28   95.21   17.92
   4  -3 -29    7.11    5.58
   4   3 -29   17.81    6.69
  -4  -3  29    4.16    7.53
   4  -3 -30   18.07    7.38
   4   3 -30   11.25    7.12
  -4  -3  30    8.72    7.91
   4  -3 -31   14.32    6.39
   4   3 -31   -1.98    5.33
  -4  -3  31   10.82    7.12
   4  -3 -32   39.45   10.40
   4   3 -32   42.91   11.18
  -4  -3  32   40.31   12.39
   4  -3 -33    8.76    6.29
   4   3 -33    3.39    5.83
  -4  -3  33    1.96    5.60
   4  -3 -34    4.09    5.65
   4   3 -34   -2.11    4.29
   4  -3 -35    2.40    5.70
   4   3 -35   -0.48    5.87
   4  -3 -36    5.03    6.54
   4   3 -36    9.46    6.23
   4  -3 -37   -0.50    5.30
   4   3 -37    3.77    5.84
   4  -3 -38   -3.05    5.68
   4   3 -38    7.80    5.70
   4  -3 -39    6.03    6.31
   4   3 -39    0.74    6.67
  -4   4   1   79.88   11.74
  -4   4   1   69.86   12.19
   4  -4  -1   81.07   11.90
   4  -4  -1   74.66   12.57
   4   4  -1   70.71   11.43
   4   4  -1   91.69   12.04
  -4  -4   1  107.42   12.02
  -4  -4   1   78.80   12.14
  -4   4   2  133.90   20.40
  -4   4   2  160.12   21.19
   4  -4  -2  147.26   20.68
   4  -4  -2  172.42   21.70
   4   4  -2  157.75   20.60
   4   4  -2  159.97   20.76
  -4  -4   2  174.95   20.60
  -4  -4   2  150.95   21.00
  -4   4   3   48.31   10.82
  -4   4   3   93.01   12.46
   4  -4  -3   83.24   11.73
   4  -4  -3   98.23   12.62
   4   4  -3   66.27   11.23
   4   4  -3  105.83   12.25
  -4  -4   3   84.87   11.49
  -4  -4   3   94.08   12.30
  -4   4   4  361.20   43.33
  -4   4   4  344.92   43.77
   4  -4  -4  323.24   43.28
   4  -4  -4  332.09   43.78
   4   4  -4  341.42   43.36
   4   4  -4  349.30   43.38
  -4  -4   4  379.49   43.28
  -4  -4   4  331.37   43.64
  -4   4   5    4.59    3.24
  -4   4   5    2.40    3.73
   4  -4  -5    4.72    3.45
   4  -4  -5   12.11    4.13
   4   4  -5   11.36    3.59
   4   4  -5    8.66    4.02
  -4  -4   5    7.41    3.54
  -4  -4   5    8.99    4.14
  -4   4   6   91.14   13.33
  -4   4   6   74.46   13.76
   4  -4  -6  106.13   13.97
   4  -4  -6   84.64   13.76
   4   4  -6  104.26   14.08
   4   4  -6  114.87   14.07
  -4  -4   6   91.44   13.36
  -4  -4   6   90.99   13.96
  -4   4   7    5.17    3.83
  -4   4   7   12.04    4.46
   4  -4  -7    5.71    3.62
   4  -4  -7    6.34    3.97
   4   4  -7    5.45    3.73
   4   4  -7    7.99    4.13
  -4  -4   7   12.23    3.98
  -4  -4   7    4.16    3.93
  -4   4   8  125.76   15.62
  -4   4   8  112.45   16.20
   4  -4  -8  107.33   15.69
   4  -4  -8   92.59   15.65
   4   4  -8  114.85   15.97
   4   4  -8  109.80   15.66
  -4  -4   8  104.64   15.30
  -4  -4   8  104.22   16.07
  -4   4   9  304.19   42.14
  -4   4   9  347.40   43.35
   4  -4  -9  319.98   42.67
   4  -4  -9  352.04   43.34
   4   4  -9  384.75   43.32
   4   4  -9  320.04   42.47
  -4  -4   9  346.25   42.57
  -4  -4   9  331.37   43.26
  -4   4  10  270.85   33.95
  -4   4  10  229.33   34.26
   4  -4 -10  255.84   34.31
   4  -4 -10  300.83   35.24
   4   4 -10  283.40   34.75
  -4  -4  10  255.37   33.97
  -4  -4  10  258.43   34.86
  -4   4  11   28.74    6.60
  -4   4  11   37.09    7.67
   4  -4 -11   21.93    6.37
   4  -4 -11   33.51    7.33
   4   4 -11   36.39    7.42
   4   4 -11   36.80    7.32
  -4  -4  11   34.13    6.79
  -4   4  12   53.96    9.44
  -4   4  12   58.93   10.38
   4  -4 -12   44.90    9.52
   4  -4 -12   45.74    9.84
   4   4 -12   71.96   10.79
   4   4 -12   62.90   10.06
  -4  -4  12   72.84   10.47
  -4  -4  12   49.64   10.22
  -4   4  13  112.80   16.37
  -4   4  13  119.17   17.36
   4  -4 -13  116.49   16.95
   4  -4 -13  124.70   17.69
   4   4 -13   87.43   16.45
  -4  -4  13  109.70   16.42
  -4  -4  13  133.07   18.10
  -4   4  14  345.05   42.56
  -4   4  14  344.77   43.64
   4  -4 -14  328.32   43.09
   4  -4 -14  368.66   43.94
   4   4 -14  267.53   42.48
  -4  -4  14  330.73   42.63
  -4  -4  14  353.04   43.93
  -4   4  15   98.47   16.08
  -4   4  15  112.10   17.33
   4  -4 -15  106.48   16.86
   4  -4 -15  109.58   17.50
   4   4 -15  121.11   17.46
  -4  -4  15  126.54   18.14
  -4   4  16   20.98    6.79
   4  -4 -16   26.40    7.00
   4  -4 -16   20.76    6.90
   4   4 -16   26.63    7.08
  -4  -4  16   24.04    7.19
  -4   4  17    1.77    4.47
   4  -4 -17   -1.22    4.09
   4  -4 -17    1.55    3.87
   4   4 -17    5.90    4.48
  -4  -4  17    5.94    5.19
  -4   4  18  152.67   21.38
   4  -4 -18  109.60   19.54
   4  -4 -18  143.09   20.77
   4   4 -18  162.54   21.14
  -4  -4  18  118.45   20.44
  -4   4  19   80.11   15.09
   4  -4 -19  124.05   15.93
   4  -4 -19   95.30   15.54
  -4  -4  19   59.32   14.36
  -4   4  20   70.37   12.86
   4  -4 -20   53.05   11.77
  -4  -4  20   51.00   11.62
  -4   4  21   20.35    7.08
   4  -4 -21   17.17    7.08
   4   4 -22   15.13    6.56
   4  -4 -23   36.37    8.23
   4   4 -23   21.69    8.02
   4  -4 -24   27.23   10.27
   4   4 -24   82.88   13.08
  -4  -4  24   83.71   14.00
   4  -4 -25   62.39   12.70
   4   4 -25   84.35   13.91
  -4  -4  25   46.13   12.91
   4  -4 -26   64.58   14.03
   4   4 -26   76.13   14.64
  -4  -4  26   79.71   15.57
   4  -4 -27    0.34    5.17
   4   4 -27    0.67    4.81
  -4  -4  27    0.54    5.20
   4  -4 -28   63.54   12.17
   4   4 -28   49.82   11.84
  -4  -4  28   36.31   11.59
   4  -4 -29   19.18    7.75
   4   4 -29   21.99    7.73
  -4  -4  29   11.60    7.62
   4  -4 -30   21.07    7.51
   4   4 -30   13.27    6.61
  -4  -4  30   14.13    7.15
   4  -4 -31    6.60    6.34
   4   4 -31    5.90    6.18
  -4  -4  31    2.96    5.88
   4  -4 -32    0.12    4.55
   4   4 -32    3.46    6.71
  -4  -4  32   -2.44    6.04
   4  -4 -33    8.10    6.56
   4   4 -33    4.33    7.23
  -4  -4  33    7.00    6.69
   4  -4 -34    9.72    7.20
   4   4 -34   15.82    6.73
  -4  -4  34   13.51    7.88
   4  -4 -35   -0.77    5.66
   4   4 -35    1.01    6.16
  -4  -4  35   20.19    8.37
   4  -4 -36    6.15    6.48
   4   4 -36   14.72    6.89
   4  -4 -37    6.79    6.77
   4   4 -37   -0.46    4.53
   4  -4 -38   -1.60    5.35
   4   4 -38    0.13    6.19
   4  -4 -39    0.09    5.15
  -4   5   1   96.30   14.45
   4  -5  -1  122.04   15.15
   4  -5  -1  102.63   15.57
   4   5  -1  107.25   14.60
   4   5  -1  110.02   14.62
  -4  -5   1  102.69   14.34
  -4  -5   1  106.26   15.15
  -4   5   2  163.43   38.33
   4  -5  -2  390.55   40.02
   4  -5  -2  540.02   42.06
   4   5  -2  331.76   39.39
   4   5  -2  345.03   39.42
  -4  -5   2  366.35   39.35
  -4  -5   2  351.19   39.91
  -4   5   3  178.21   24.58
   4  -5  -3  189.07   24.90
   4  -5  -3  215.65   25.81
   4   5  -3  173.48   24.63
   4   5  -3  214.27   24.96
  -4  -5   3  190.13   24.51
  -4  -5   3  185.27   25.13
  -4   5   4   48.54    7.31
   4  -5  -4   43.29    7.34
   4  -5  -4   40.55    7.73
   4   5  -4   47.89    7.55
   4   5  -4   39.15    7.24
  -4  -5   4   49.80    7.26
  -4  -5   4   27.22    6.97
  -4   5   5   58.11    8.67
   4  -5  -5   46.79    8.53
   4  -5  -5   56.20    9.21
   4   5  -5   44.98    8.47
   4   5  -5   53.71    8.67
  -4  -5   5   53.84    8.31
  -4   5   6   99.26   12.63
   4  -5  -6   68.59   12.20
   4  -5  -6   91.44   13.34
   4   5  -6   60.37   12.07
   4   5  -6  109.38   12.98
  -4  -5   6   92.01   12.51
  -4  -5   6   95.08   13.38
  -4   5   7  252.27   32.89
   4  -5  -7  226.26   32.92
   4  -5  -7  254.83   33.59
   4   5  -7  233.34   33.12
   4   5  -7  291.90   33.25
  -4  -5   7  285.45   33.17
  -4  -5   7  267.24   33.80
  -4   5   8   39.32    7.14
   4  -5  -8   35.61    7.46
   4  -5  -8   43.89    8.31
   4   5  -8   41.55    7.77
   4   5  -8   41.29    7.27
  -4  -5   8   45.67    7.59
  -4  -5   8   40.98    8.07
  -4   5   9   35.45    6.43
   4  -5  -9   34.67    6.88
   4  -5  -9   28.33    6.75
   4   5  -9   34.89    6.93
   4   5  -9   23.53    6.20
  -4  -5   9   35.48    6.73
  -4  -5   9   40.97    7.77
  -4   5  10   29.33    6.43
   4  -5 -10   26.43    6.67
   4  -5 -10   50.84    8.22
   4   5 -10   32.10    7.11
  -4  -5  10   37.37    7.09
  -4  -5  10   38.89    8.01
  -4   5  11  302.24   35.95
   4  -5 -11  300.81   36.47
   4  -5 -11  304.27   37.01
   4   5 -11  180.47   35.29
  -4  -5  11  324.41   36.36
  -4  -5  11  308.16   37.15
  -4   5  12  359.56   45.55
  -4   5  12  327.40   46.08
   4  -5 -12  422.49   46.67
   4  -5 -12  368.64   46.67
   4   5 -12  349.86   46.21
  -4  -5  12  384.43   45.98
  -4  -5  12  311.82   46.26
[truncated: 818,180 more chars]
