# Supplementary material for: LED-pump-X-ray-multiprobe crystallography for sub-second timescales
Source: Commun Chem. 2022 Aug 26;5:102. doi: 10.1038/s42004-022-00716-1 (PMC9814726; doi:10.1038/s42004-022-00716-1)
Supplement: Supplementary file 10 — Supplementary Data 1 [file 42004_2022_716_MOESM10_ESM.zip › CIFs/4s_270K/270K_4s_t9_decay.cif]

  data_global

# SUBMISSION DETAILS
 
_publ_contact_author_name       'Hatcher, Lauren'
_publ_contact_author_address
;
School of Chemistry
Cardiff University
Main Building
Park Place 
Cardiff
CF10 3AT
United Kingdom
;
_publ_contact_author_email       'HatcherL1@cardiff.ac.uk'
_publ_requested_category          FM
_publ_section_comment
; 
?
;
_publ_section_references
;
Diamond General Data Aquisition (GDA) software: http://www.opengda.org/

XIA2: Winter, G. (2010) J. Appl. Cryst. 43, 186-190.
POINTLESS: Evans, P. (2006) Acta Cryst. D62, 72-82.
AIMLESS: Evans, P. R. and Murshudov, G. N. (2013) Acta Cryst. D69, 1204-1214.
DIALS: Winter, G., et al. Acta Cryst. (2018) D74, 85-97.
CCP4: Winn, M. D. et al. (2011) Acta Cryst. D67, 235-242.
   
SHELXL: Sheldrick G. M. (2015). Acta Cryst. C71, 3-8.
SHELXT:	Sheldrick, G. M. (2015). Acta Cryst. A71, 3-8.
 
OLEX2: Dolomanov, O.V.; Bourhis, L.J.; Gildea, R.J.; Howard, J.A.K.; Puschmann,
 H., OLEX2: A complete structure solution, refinement and analysis program 
 (2009). J. Appl. Cryst., 42, 339-341.

MERCURY: Macrae, C. F., Bruno, I. J., Chisholm, J. A., Edgington,
P. R., McCabe, P., Pidcock, E., Rodriguez-Monge, L., Taylor, R.,
van de Streek, J. & Wood, P. A. (2008). J. Appl. Cryst. 41, 466-470.
;

####
 
data_270K_4s_t9_decay
 
_audit_creation_method            'SHELXL-2018/3'
_shelx_SHELXL_version_number      '2018/3'
_chemical_name_systematic         
;
Nitro-(N,N,N',N'-tetrabutyldiethylenetriamine)palladium(II)
tetraphenylborate, tetrahydrofuran solvate
;
_chemical_name_common             ?
_chemical_melting_point           ?
_chemical_formula_moiety          
;
C20 H45 N4 O2 Pd, C24 H20 B, C4 H8 O
;
_chemical_formula_sum            'C48 H73 B N4 O3 Pd' 
_chemical_formula_weight          871.31

loop_
 _atom_type_symbol
 _atom_type_description
 _atom_type_scat_dispersion_real
 _atom_type_scat_dispersion_imag
 _atom_type_scat_source
 'C'  'C'   0.0010   0.0010
 'International Tables Vol C Tables 4.2.6.8 and 6.1.1.4'
 'H'  'H'   0.0000   0.0000
 'International Tables Vol C Tables 4.2.6.8 and 6.1.1.4'
 'B'  'B'   0.0000   0.0000
 'International Tables Vol C Tables 4.2.6.8 and 6.1.1.4'
 'N'  'N'   0.0030   0.0020
 'International Tables Vol C Tables 4.2.6.8 and 6.1.1.4'
 'O'  'O'   0.0050   0.0030
 'International Tables Vol C Tables 4.2.6.8 and 6.1.1.4'
 'Pd'  'Pd'  -2.5040   0.6150
 'International Tables Vol C Tables 4.2.6.8 and 6.1.1.4'
 
_space_group_crystal_system       monoclinic
_space_group_IT_number            14
_space_group_name_H-M_alt         'P 21/n'
_space_group_name_Hall            '-P 2yn'
 
_shelx_space_group_comment
;
The symmetry employed for this shelxl refinement is uniquely defined
by the following loop, which should always be used as a source of
symmetry information in preference to the above space-group names.
They are only intended as comments.
;
 
loop_
 _space_group_symop_operation_xyz
 'x, y, z'
 '-x+1/2, y+1/2, -z+1/2'
 '-x, -y, -z'
 'x-1/2, -y-1/2, z-1/2'
 
_cell_length_a                    11.6891(4)
_cell_length_b                    13.5986(4)
_cell_length_c                    30.2611(10)
_cell_angle_alpha                 90
_cell_angle_beta                  93.510(3)
_cell_angle_gamma                 90
_cell_volume                      4801.1(3)
_cell_formula_units_Z             4
_cell_measurement_temperature     270(2)
_cell_measurement_reflns_used     9989
_cell_measurement_theta_max       20.5534614971
_cell_measurement_theta_min       1.22344184874
 
_exptl_crystal_description        Plate
_exptl_crystal_colour             Yellow
_exptl_crystal_density_meas       ?
_exptl_crystal_density_method     ?
_exptl_crystal_density_diffrn     1.205          
_exptl_crystal_F_000              1856
_exptl_transmission_factor_min    ?
_exptl_transmission_factor_max    ?
_exptl_crystal_size_max           0.100
_exptl_crystal_size_mid           0.100
_exptl_crystal_size_min           0.050
_exptl_absorpt_coefficient_mu     0.201
_shelx_estimated_absorpt_T_min    0.980
_shelx_estimated_absorpt_T_max    0.990
_exptl_absorpt_correction_T_min   0.994996135269
_exptl_absorpt_correction_T_max   1.0
_exptl_absorpt_correction_type    empirical
_exptl_absorpt_process_details    
;
CCP4 7.0.058: AIMLESS, version 0.7.1 : 27/03/18
Scaling & analysis of unmerged intensities, absorption correction using spherical harmonics
;
_exptl_absorpt_special_details    ?
_diffrn_ambient_temperature       270(2)
_diffrn_radiation_wavelength      0.534
_diffrn_measurement_device_type   'Photon counting pixel array'
_diffrn_radiation_type            Synchrotron
_diffrn_measurement_method        'shutterless scans'
_diffrn_radiation_source          'Diamond Light Source Beamline I19-2'
_diffrn_radiation_monochromator   'Silicon 111'
_diffrn_detector_area_resol_mean  ?
_diffrn_reflns_number             32775
_diffrn_reflns_av_unetI/netI      0.1053
_diffrn_reflns_av_R_equivalents   0.0911
_diffrn_reflns_limit_h_min        -14
_diffrn_reflns_limit_h_max        14
_diffrn_reflns_limit_k_min        -16
_diffrn_reflns_limit_k_max        11
_diffrn_reflns_limit_l_min        -37
_diffrn_reflns_limit_l_max        36
_diffrn_reflns_theta_min          1.377
_diffrn_reflns_theta_max          19.495
_diffrn_reflns_theta_full         18.687
_diffrn_measured_fraction_theta_max   0.996
_diffrn_measured_fraction_theta_full  0.995
_diffrn_reflns_Laue_measured_fraction_max    0.996
_diffrn_reflns_Laue_measured_fraction_full   0.995
_diffrn_reflns_point_group_measured_fraction_max   0.996
_diffrn_reflns_point_group_measured_fraction_full  0.995
_reflns_number_total              9776
_reflns_number_gt                 5546
_reflns_threshold_expression      'I > 2\s(I)'
_reflns_Friedel_coverage          0.000
_reflns_Friedel_fraction_max      .
_reflns_Friedel_fraction_full     .
 
_reflns_special_details
;
 Reflections were merged by SHELXL according to the crystal
 class for the calculation of statistics and refinement.
 
 _reflns_Friedel_fraction is defined as the number of unique
 Friedel pairs measured divided by the number that would be
 possible theoretically, ignoring centric projections and
 systematic absences.
;
 
_computing_data_collection        'Diamond GDA (http://www.opengda.org/)'
_computing_cell_refinement        'DIALS (Winter, 2018)'
_computing_data_reduction         'XIA2 (Winter 2010)'
_computing_structure_solution     'SHELXT (Sheldrick, 2015)'
_computing_structure_refinement   'SHELXL (Sheldrick, 2015)'
_computing_molecular_graphics     'OLEX2 (Dolomanov et al., 2009)'
_computing_publication_material   'MERCURY (Macrae et al., 2008)'
_refine_special_details           ?
_refine_ls_structure_factor_coef  Fsqd
_refine_ls_matrix_type            full
_refine_ls_weighting_scheme       calc
_refine_ls_weighting_details
'w=1/[\s^2^(Fo^2^)+(0.0428P)^2^] where P=(Fo^2^+2Fc^2^)/3'
_atom_sites_solution_primary      ?
_atom_sites_solution_secondary    ?
_atom_sites_solution_hydrogens    geom
_refine_ls_hydrogen_treatment     constr
_refine_ls_extinction_method      none
_refine_ls_extinction_coef        .
_refine_ls_number_reflns          9776
_refine_ls_number_parameters      526
_refine_ls_number_restraints      490
_refine_ls_R_factor_all           0.0973
_refine_ls_R_factor_gt            0.0545
_refine_ls_wR_factor_ref          0.1328
_refine_ls_wR_factor_gt           0.1168
_refine_ls_goodness_of_fit_ref    0.908
_refine_ls_restrained_S_all       0.911
_refine_ls_shift/su_max           0.001
_refine_ls_shift/su_mean          0.000
 
loop_
 _atom_site_label
 _atom_site_type_symbol
 _atom_site_fract_x
 _atom_site_fract_y
 _atom_site_fract_z
 _atom_site_U_iso_or_equiv
 _atom_site_adp_type
 _atom_site_occupancy
 _atom_site_site_symmetry_order  
 _atom_site_calc_flag
 _atom_site_refinement_flags_posn
 _atom_site_refinement_flags_adp
 _atom_site_refinement_flags_occupancy
 _atom_site_disorder_assembly
 _atom_site_disorder_group
Pd1 Pd 0.33992(2) 0.77517(2) 0.34664(2) 0.04719(12) Uani 1 1 d . . . . .
N2 N 0.3466(3) 0.9273(2) 0.33785(10) 0.0563(7) Uani 1 1 d . . . . .
N3 N 0.4550(2) 0.79841(18) 0.39820(9) 0.0470(7) Uani 1 1 d . . . . .
H3 H 0.531998 0.787961 0.387956 0.056 Uiso 1 1 calc R U . . .
N4 N 0.3309(2) 0.63174(18) 0.37146(10) 0.0492(7) Uani 1 1 d . . . . .
C1 C 0.4423(3) 0.9634(3) 0.36978(13) 0.0645(10) Uani 1 1 d . . . . .
H1A H 0.515152 0.957760 0.356234 0.077 Uiso 1 1 calc R U . . .
H1B H 0.430105 1.032126 0.376698 0.077 Uiso 1 1 calc R U . . .
C2 C 0.4451(3) 0.9031(2) 0.41172(12) 0.0613(10) Uani 1 1 d . . . . .
H2A H 0.510177 0.921806 0.431363 0.074 Uiso 1 1 calc R U . . .
H2B H 0.375544 0.913218 0.427013 0.074 Uiso 1 1 calc R U . . .
C3 C 0.4343(3) 0.7231(2) 0.43292(12) 0.0525(9) Uani 1 1 d . . . . .
H3A H 0.365309 0.738696 0.447751 0.063 Uiso 1 1 calc R U . . .
H3B H 0.498394 0.720840 0.454823 0.063 Uiso 1 1 calc R U . . .
C4 C 0.4212(3) 0.6258(2) 0.40907(12) 0.0529(9) Uani 1 1 d . . . . .
H4A H 0.493901 0.607340 0.397620 0.063 Uiso 1 1 calc R U . . .
H4B H 0.400246 0.575424 0.429774 0.063 Uiso 1 1 calc R U . . .
C5 C 0.2315(3) 0.9655(2) 0.35090(14) 0.0687(11) Uani 1 1 d . . . . .
H5A H 0.220305 0.943376 0.380797 0.082 Uiso 1 1 calc R U . . .
H5B H 0.172299 0.935032 0.331633 0.082 Uiso 1 1 calc R U . . .
C6 C 0.2127(4) 1.0760(3) 0.34936(17) 0.0928(15) Uani 1 1 d . . . . .
H6A H 0.219159 1.099194 0.319309 0.111 Uiso 1 1 calc R U . . .
H6B H 0.271766 1.108091 0.368113 0.111 Uiso 1 1 calc R U . . .
C7 C 0.0952(4) 1.1036(3) 0.3649(2) 0.1159(18) Uani 1 1 d . . . . .
H7A H 0.036820 1.064944 0.348688 0.139 Uiso 1 1 calc R U . . .
H7B H 0.092394 1.088048 0.396062 0.139 Uiso 1 1 calc R U . . .
C8 C 0.0701(6) 1.2108(4) 0.3579(3) 0.184(3) Uani 1 1 d . . . . .
H8A H 0.044774 1.221849 0.327551 0.275 Uiso 1 1 calc R U . . .
H8B H 0.138329 1.248320 0.364994 0.275 Uiso 1 1 calc R U . . .
H8C H 0.011180 1.230740 0.376757 0.275 Uiso 1 1 calc R U . . .
C9 C 0.3658(3) 0.9606(3) 0.29156(13) 0.0634(10) Uani 1 1 d . . . . .
H9A H 0.298291 0.944653 0.272686 0.076 Uiso 1 1 calc R U . . .
H9B H 0.374257 1.031527 0.291617 0.076 Uiso 1 1 calc R U . . .
C10 C 0.4686(3) 0.9159(3) 0.27195(13) 0.0705(11) Uani 1 1 d . . . . .
H10A H 0.465857 0.844991 0.274987 0.085 Uiso 1 1 calc R U . . .
H10B H 0.537739 0.939318 0.287945 0.085 Uiso 1 1 calc R U . . .
C11 C 0.4722(4) 0.9429(3) 0.22297(14) 0.0879(13) Uani 1 1 d . . . . .
H11A H 0.407845 0.912232 0.206571 0.105 Uiso 1 1 calc R U . . .
H11B H 0.464000 1.013563 0.219760 0.105 Uiso 1 1 calc R U . . .
C12 C 0.5800(4) 0.9116(5) 0.20360(18) 0.128(2) Uani 1 1 d . . . . .
H12A H 0.576596 0.927795 0.172669 0.192 Uiso 1 1 calc R U . . .
H12B H 0.589489 0.841887 0.207160 0.192 Uiso 1 1 calc R U . . .
H12C H 0.643794 0.944955 0.218451 0.192 Uiso 1 1 calc R U . . .
C13 C 0.2120(3) 0.6236(2) 0.38883(13) 0.0565(9) Uani 1 1 d . . . . .
H13A H 0.204003 0.675611 0.410372 0.068 Uiso 1 1 calc R U . . .
H13B H 0.156408 0.636325 0.364369 0.068 Uiso 1 1 calc R U . . .
C14 C 0.1803(3) 0.5280(3) 0.40998(14) 0.0673(11) Uani 1 1 d . . . . .
H14A H 0.232766 0.515181 0.435409 0.081 Uiso 1 1 calc R U . . .
H14B H 0.187499 0.474787 0.388985 0.081 Uiso 1 1 calc R U . . .
C15 C 0.0587(3) 0.5312(3) 0.42457(16) 0.0784(13) Uani 1 1 d . . . . .
H15A H 0.052436 0.584685 0.445496 0.094 Uiso 1 1 calc R U . . .
H15B H 0.007159 0.545416 0.399021 0.094 Uiso 1 1 calc R U . . .
C16 C 0.0203(4) 0.4371(3) 0.44578(16) 0.0894(14) Uani 1 1 d . . . . .
H16A H 0.023946 0.383989 0.425027 0.134 Uiso 1 1 calc R U . . .
H16B H -0.057008 0.444525 0.454249 0.134 Uiso 1 1 calc R U . . .
H16C H 0.069720 0.423127 0.471529 0.134 Uiso 1 1 calc R U . . .
C17 C 0.3494(3) 0.5516(2) 0.33889(12) 0.0582(10) Uani 1 1 d . . . . .
H17A H 0.283154 0.548815 0.317993 0.070 Uiso 1 1 calc R U . . .
H17B H 0.353620 0.489448 0.354630 0.070 Uiso 1 1 calc R U . . .
C18 C 0.4545(3) 0.5621(3) 0.31350(14) 0.0744(12) Uani 1 1 d . . . . .
H18A H 0.521672 0.563067 0.333981 0.089 Uiso 1 1 calc R U . . .
H18B H 0.451475 0.624156 0.297633 0.089 Uiso 1 1 calc R U . . .
C19 C 0.4651(5) 0.4781(4) 0.28069(18) 0.120(2) Uani 1 1 d . . . . .
H19A H 0.459841 0.416483 0.296569 0.143 Uiso 1 1 calc R U . . .
H19B H 0.400272 0.481169 0.259131 0.143 Uiso 1 1 calc R U . . .
C20 C 0.5688(5) 0.4769(4) 0.2572(2) 0.146(2) Uani 1 1 d . . . . .
H20A H 0.568343 0.420695 0.238002 0.219 Uiso 1 1 calc R U . . .
H20B H 0.633958 0.473375 0.278068 0.219 Uiso 1 1 calc R U . . .
H20C H 0.573212 0.535831 0.239923 0.219 Uiso 1 1 calc R U . . .
C21 C 0.6564(3) 0.3740(2) 0.42708(13) 0.0510(8) Uani 1 1 d . . . . .
C22 C 0.7086(3) 0.4241(3) 0.39371(14) 0.0669(11) Uani 1 1 d . . . . .
H22 H 0.724977 0.389692 0.368293 0.080 Uiso 1 1 calc R U . . .
C23 C 0.7373(3) 0.5226(3) 0.39653(17) 0.0832(13) Uani 1 1 d . . . . .
H23 H 0.771332 0.553290 0.373190 0.100 Uiso 1 1 calc R U . . .
C24 C 0.7155(4) 0.5753(3) 0.43394(18) 0.0808(12) Uani 1 1 d . . . . .
H24 H 0.737767 0.640776 0.436678 0.097 Uiso 1 1 calc R U . . .
C25 C 0.6609(3) 0.5302(3) 0.46692(15) 0.0694(11) Uani 1 1 d . . . . .
H25 H 0.643349 0.565633 0.491897 0.083 Uiso 1 1 calc R U . . .
C26 C 0.6317(3) 0.4322(2) 0.46339(13) 0.0602(10) Uani 1 1 d . . . . .
H26 H 0.593791 0.403489 0.486232 0.072 Uiso 1 1 calc R U . . .
C27 C 0.7350(3) 0.2014(2) 0.45896(13) 0.0518(8) Uani 1 1 d . . . . .
C28 C 0.8090(3) 0.2511(3) 0.48867(14) 0.0619(10) Uani 1 1 d . . . . .
H28 H 0.803558 0.319181 0.490355 0.074 Uiso 1 1 calc R U . . .
C29 C 0.8914(4) 0.2033(3) 0.51618(15) 0.0813(13) Uani 1 1 d . . . . .
H29 H 0.939109 0.239853 0.535613 0.098 Uiso 1 1 calc R U . . .
C30 C 0.9027(4) 0.1042(3) 0.51495(17) 0.0867(14) Uani 1 1 d . . . . .
H30 H 0.956210 0.072168 0.533855 0.104 Uiso 1 1 calc R U . . .
C31 C 0.8333(4) 0.0522(3) 0.48516(18) 0.0861(14) Uani 1 1 d . . . . .
H31 H 0.841279 -0.015719 0.483358 0.103 Uiso 1 1 calc R U . . .
C32 C 0.7516(3) 0.0993(3) 0.45776(16) 0.0775(13) Uani 1 1 d . . . . .
H32 H 0.705992 0.061996 0.437854 0.093 Uiso 1 1 calc R U . . .
C33 C 0.5054(3) 0.2307(2) 0.44427(12) 0.0494(8) Uani 1 1 d . . . . .
C34 C 0.4792(3) 0.1455(2) 0.46677(12) 0.0530(9) Uani 1 1 d . . . . .
H34 H 0.537789 0.100800 0.473587 0.064 Uiso 1 1 calc R U . . .
C35 C 0.3702(3) 0.1234(3) 0.47969(13) 0.0631(10) Uani 1 1 d . . . . .
H35 H 0.357415 0.064724 0.494362 0.076 Uiso 1 1 calc R U . . .
C36 C 0.2808(3) 0.1881(3) 0.47085(15) 0.0707(11) Uani 1 1 d . . . . .
H36 H 0.207898 0.174603 0.479976 0.085 Uiso 1 1 calc R U . . .
C37 C 0.3024(4) 0.2733(3) 0.44814(16) 0.0786(13) Uani 1 1 d . . . . .
H37 H 0.243245 0.317377 0.441067 0.094 Uiso 1 1 calc R U . . .
C38 C 0.4126(3) 0.2932(3) 0.43583(15) 0.0681(11) Uani 1 1 d . . . . .
H38 H 0.424937 0.351899 0.421068 0.082 Uiso 1 1 calc R U . . .
C39 C 0.6364(4) 0.2131(2) 0.37477(14) 0.0630(10) Uani 1 1 d . . . . .
C40 C 0.5440(4) 0.2200(3) 0.34442(15) 0.0771(12) Uani 1 1 d . . . . .
H40 H 0.474921 0.243840 0.353776 0.092 Uiso 1 1 calc R U . . .
C41 C 0.5500(5) 0.1922(3) 0.29963(17) 0.0966(15) Uani 1 1 d . . . . .
H41 H 0.486061 0.198996 0.280005 0.116 Uiso 1 1 calc R U . . .
C42 C 0.6490(6) 0.1557(4) 0.2853(2) 0.123(2) Uani 1 1 d . . . . .
H42 H 0.653185 0.137056 0.255913 0.147 Uiso 1 1 calc R U . . .
C43 C 0.7432(6) 0.1463(5) 0.3145(2) 0.139(2) Uani 1 1 d . . . . .
H43 H 0.811110 0.120395 0.304940 0.166 Uiso 1 1 calc R U . . .
C44 C 0.7369(5) 0.1754(4) 0.35807(18) 0.1097(17) Uani 1 1 d . . . . .
H44 H 0.802068 0.169863 0.377137 0.132 Uiso 1 1 calc R U . . .
B1 B 0.6336(4) 0.2548(3) 0.42657(15) 0.0534(9) Uani 1 1 d . . . . .
O3 O 0.6854(16) 0.807(4) 0.3645(14) 0.0908(9) Uani 0.534(16) 1 d D . P A 1
C45 C 0.7278(13) 0.7581(15) 0.3270(6) 0.0926(18) Uani 0.534(16) 1 d D . P A 1
H45A H 0.705121 0.793709 0.300128 0.111 Uiso 0.534(16) 1 calc R U P A 1
H45B H 0.696819 0.692048 0.324607 0.111 Uiso 0.534(16) 1 calc R U P A 1
C46 C 0.8542(12) 0.7546(19) 0.3334(7) 0.112(2) Uani 0.534(16) 1 d D . P A 1
H46A H 0.880424 0.687246 0.336856 0.135 Uiso 0.534(16) 1 calc R U P A 1
H46B H 0.889271 0.783588 0.308286 0.135 Uiso 0.534(16) 1 calc R U P A 1
C47 C 0.8838(9) 0.8116(14) 0.3740(4) 0.112(2) Uani 0.534(16) 1 d D . P A 1
H47A H 0.926620 0.770801 0.395495 0.135 Uiso 0.534(16) 1 calc R U P A 1
H47B H 0.931086 0.867581 0.367179 0.135 Uiso 0.534(16) 1 calc R U P A 1
C48 C 0.7796(10) 0.8448(11) 0.3919(4) 0.0926(18) Uani 0.534(16) 1 d D . P A 1
H48A H 0.775402 0.821269 0.422057 0.111 Uiso 0.534(16) 1 calc R U P A 1
H48B H 0.777220 0.916112 0.392302 0.111 Uiso 0.534(16) 1 calc R U P A 1
O3A O 0.6808(18) 0.804(4) 0.3628(16) 0.0908(9) Uani 0.466(16) 1 d D . P A 2
C45A C 0.7407(15) 0.7777(17) 0.3246(6) 0.0926(18) Uani 0.466(16) 1 d D . P A 2
H45C H 0.726165 0.825720 0.301236 0.111 Uiso 0.466(16) 1 calc R U P A 2
H45D H 0.716250 0.713591 0.313604 0.111 Uiso 0.466(16) 1 calc R U P A 2
C46A C 0.8647(14) 0.7761(19) 0.3391(9) 0.112(2) Uani 0.466(16) 1 d D . P A 2
H46C H 0.885412 0.718812 0.356997 0.135 Uiso 0.466(16) 1 calc R U P A 2
H46D H 0.913699 0.780657 0.314475 0.135 Uiso 0.466(16) 1 calc R U P A 2
C47A C 0.8649(11) 0.8653(15) 0.3649(5) 0.112(2) Uani 0.466(16) 1 d D . P A 2
H47C H 0.923439 0.861718 0.389040 0.135 Uiso 0.466(16) 1 calc R U P A 2
H47D H 0.881348 0.921268 0.346525 0.135 Uiso 0.466(16) 1 calc R U P A 2
C48A C 0.7538(12) 0.8763(11) 0.3823(5) 0.0926(18) Uani 0.466(16) 1 d D . P A 2
H48C H 0.759545 0.868642 0.414188 0.111 Uiso 0.466(16) 1 calc R U P A 2
H48D H 0.723442 0.941246 0.375313 0.111 Uiso 0.466(16) 1 calc R U P A 2
O1 O 0.1259(3) 0.7598(2) 0.29867(11) 0.1122(10) Uani 0.888(5) 1 d D . P B 3
O2 O 0.2618(3) 0.72394(18) 0.25940(11) 0.1122(10) Uani 0.888(5) 1 d D . P B 3
N1 N 0.2264(2) 0.74926(11) 0.29409(9) 0.0675(10) Uani 0.888(5) 1 d D . P B 3
O1A O 0.2084(17) 0.7575(2) 0.3046(4) 0.1122(10) Uani 0.112(5) 1 d D . P B 4
O2A O 0.3159(14) 0.7168(3) 0.2547(5) 0.1122(10) Uani 0.112(5) 1 d D . P B 4
N1A N 0.2096(12) 0.7305(3) 0.2635(3) 0.0675(10) Uani 0.112(5) 1 d D . P B 4
 
loop_
 _atom_site_aniso_label
 _atom_site_aniso_U_11
 _atom_site_aniso_U_22
 _atom_site_aniso_U_33
 _atom_site_aniso_U_23
 _atom_site_aniso_U_13
 _atom_site_aniso_U_12
Pd1 0.04603(19) 0.0516(2) 0.0434(2) 0.00119(14) -0.00096(13) -0.00192(14)
N2 0.0606(18) 0.0568(17) 0.0511(17) 0.0051(14) 0.0007(13) 0.0007(13)
N3 0.0478(17) 0.0535(13) 0.0393(16) -0.0021(11) -0.0009(13) -0.0067(13)
N4 0.0450(15) 0.0516(15) 0.0505(17) -0.0044(13) -0.0008(12) 0.0001(13)
C1 0.074(3) 0.059(2) 0.060(2) 0.0006(17) -0.0074(18) -0.0068(19)
C2 0.074(3) 0.0535(16) 0.055(2) -0.0051(15) -0.0063(19) -0.0033(18)
C3 0.057(2) 0.0591(18) 0.041(2) 0.0046(13) -0.0024(17) -0.0024(17)
C4 0.048(2) 0.0578(17) 0.052(2) 0.0020(16) -0.0018(15) 0.0015(17)
C5 0.072(2) 0.0626(18) 0.071(3) 0.000(2) 0.007(2) 0.0090(18)
C6 0.104(3) 0.066(2) 0.108(4) 0.002(2) -0.004(3) 0.021(2)
C7 0.103(4) 0.096(3) 0.147(5) -0.025(3) -0.010(3) 0.036(3)
C8 0.155(6) 0.099(3) 0.291(10) -0.036(4) -0.028(7) 0.053(4)
C9 0.072(3) 0.062(2) 0.056(2) 0.0113(19) 0.0014(18) -0.0033(19)
C10 0.067(3) 0.083(3) 0.062(2) 0.009(2) 0.0024(19) -0.006(2)
C11 0.090(3) 0.109(3) 0.066(2) 0.012(3) 0.015(2) -0.007(3)
C12 0.094(4) 0.197(6) 0.094(4) -0.006(4) 0.028(3) -0.004(4)
C13 0.0452(18) 0.0600(19) 0.064(3) 0.0038(18) 0.0000(17) -0.0022(16)
C14 0.056(2) 0.064(2) 0.082(3) 0.008(2) 0.008(2) -0.0049(18)
C15 0.057(2) 0.082(2) 0.097(4) 0.008(2) 0.017(2) -0.008(2)
C16 0.077(3) 0.085(3) 0.109(4) 0.009(3) 0.028(3) -0.010(2)
C17 0.064(2) 0.0495(19) 0.060(2) -0.0055(16) 0.0030(18) 0.0004(18)
C18 0.069(3) 0.087(3) 0.069(3) -0.011(2) 0.012(2) 0.007(2)
C19 0.126(4) 0.123(4) 0.116(4) -0.045(3) 0.052(4) -0.006(3)
C20 0.144(5) 0.163(5) 0.138(6) -0.028(4) 0.071(4) 0.011(4)
C21 0.044(2) 0.0510(15) 0.057(2) 0.0062(14) -0.0048(16) 0.0006(15)
C22 0.057(2) 0.073(2) 0.072(3) 0.0121(19) 0.008(2) -0.0072(19)
C23 0.060(3) 0.071(2) 0.119(4) 0.023(2) 0.014(3) -0.009(2)
C24 0.061(3) 0.055(2) 0.124(4) 0.0140(19) -0.009(2) -0.005(2)
C25 0.067(3) 0.0502(17) 0.088(3) 0.0000(19) -0.016(2) 0.0068(17)
C26 0.071(3) 0.0501(16) 0.058(2) 0.0065(16) 0.000(2) 0.0032(17)
C27 0.0491(19) 0.0489(15) 0.059(2) 0.0037(15) 0.0132(15) 0.0001(14)
C28 0.058(2) 0.057(2) 0.070(3) -0.0013(17) -0.0002(17) 0.0082(16)
C29 0.072(3) 0.086(2) 0.084(3) -0.006(2) -0.014(2) 0.021(2)
C30 0.060(3) 0.084(2) 0.115(4) 0.012(2) 0.000(2) 0.023(2)
C31 0.060(3) 0.063(2) 0.135(4) 0.014(2) 0.005(2) 0.0124(19)
C32 0.060(3) 0.0525(16) 0.119(4) -0.001(2) -0.001(2) 0.0042(17)
C33 0.0521(17) 0.0453(16) 0.050(2) -0.0031(15) -0.0025(15) -0.0020(13)
C34 0.0542(19) 0.0484(17) 0.056(2) 0.0019(16) 0.0031(18) 0.0020(16)
C35 0.0574(19) 0.064(2) 0.067(3) 0.007(2) 0.0044(19) -0.0060(16)
C36 0.051(2) 0.068(2) 0.093(3) -0.002(2) 0.009(2) -0.0039(16)
C37 0.054(2) 0.063(2) 0.119(4) 0.006(2) 0.002(2) 0.0036(19)
C38 0.0569(19) 0.051(2) 0.095(3) 0.010(2) -0.001(2) 0.0022(16)
C39 0.078(2) 0.057(2) 0.055(2) -0.0029(18) 0.0070(16) -0.011(2)
C40 0.099(3) 0.068(3) 0.062(2) 0.007(2) -0.010(2) -0.023(2)
C41 0.148(5) 0.079(3) 0.060(2) 0.008(2) -0.011(3) -0.036(3)
C42 0.183(5) 0.112(4) 0.076(4) -0.006(3) 0.020(3) -0.022(4)
C43 0.162(5) 0.172(5) 0.085(3) -0.040(4) 0.033(3) 0.024(5)
C44 0.100(3) 0.151(4) 0.080(3) -0.030(3) 0.022(3) 0.009(3)
B1 0.056(2) 0.0497(16) 0.054(2) 0.0001(16) 0.0048(17) -0.0003(16)
O3 0.073(2) 0.102(3) 0.099(3) -0.0106(18) 0.013(2) -0.0086(18)
C45 0.086(2) 0.098(5) 0.094(3) -0.009(3) 0.0083(19) -0.006(2)
C46 0.082(2) 0.121(7) 0.134(5) -0.015(3) 0.013(2) -0.009(3)
C47 0.082(2) 0.121(7) 0.134(5) -0.015(3) 0.013(2) -0.009(3)
C48 0.086(2) 0.098(5) 0.094(3) -0.009(3) 0.0083(19) -0.006(2)
O3A 0.073(2) 0.102(3) 0.099(3) -0.0106(18) 0.013(2) -0.0086(18)
C45A 0.086(2) 0.098(5) 0.094(3) -0.009(3) 0.0083(19) -0.006(2)
C46A 0.082(2) 0.121(7) 0.134(5) -0.015(3) 0.013(2) -0.009(3)
C47A 0.082(2) 0.121(7) 0.134(5) -0.015(3) 0.013(2) -0.009(3)
C48A 0.086(2) 0.098(5) 0.094(3) -0.009(3) 0.0083(19) -0.006(2)
O1 0.0689(19) 0.190(3) 0.0758(16) -0.0262(16) -0.0108(15) 0.0056(16)
O2 0.0689(19) 0.190(3) 0.0758(16) -0.0262(16) -0.0108(15) 0.0056(16)
N1 0.0661(19) 0.071(2) 0.0632(19) 0.0034(17) -0.0105(18) -0.0027(17)
O1A 0.0689(19) 0.190(3) 0.0758(16) -0.0262(16) -0.0108(15) 0.0056(16)
O2A 0.0689(19) 0.190(3) 0.0758(16) -0.0262(16) -0.0108(15) 0.0056(16)
N1A 0.0661(19) 0.071(2) 0.0632(19) 0.0034(17) -0.0105(18) -0.0027(17)
 
_geom_special_details
;
 All esds (except the esd in the dihedral angle between two l.s. planes)
 are estimated using the full covariance matrix.  The cell esds are taken
 into account individually in the estimation of esds in distances, angles
 and torsion angles; correlations between esds in cell parameters are only
 used when they are defined by crystal symmetry.  An approximate (isotropic)
 treatment of cell esds is used for estimating esds involving l.s. planes.
;
 
loop_
 _geom_bond_atom_site_label_1
 _geom_bond_atom_site_label_2
 _geom_bond_distance
 _geom_bond_site_symmetry_2
 _geom_bond_publ_flag
Pd1 O1A 1.949(19) . ?
Pd1 N3 2.022(3) . ?
Pd1 N1 2.038(2) . ?
Pd1 N2 2.087(3) . ?
Pd1 N4 2.095(3) . ?
N2 C9 1.502(4) . ?
N2 C1 1.515(4) . ?
N2 C5 1.518(4) . ?
N3 C2 1.488(4) . ?
N3 C3 1.497(4) . ?
N3 H3 0.9800 . ?
N4 C17 1.494(4) . ?
N4 C4 1.507(4) . ?
N4 C13 1.520(4) . ?
C1 C2 1.510(5) . ?
C1 H1A 0.9700 . ?
C1 H1B 0.9700 . ?
C2 H2A 0.9700 . ?
C2 H2B 0.9700 . ?
C3 C4 1.510(4) . ?
C3 H3A 0.9700 . ?
C3 H3B 0.9700 . ?
C4 H4A 0.9700 . ?
C4 H4B 0.9700 . ?
C5 C6 1.518(5) . ?
C5 H5A 0.9700 . ?
C5 H5B 0.9700 . ?
C6 C7 1.525(6) . ?
C6 H6A 0.9700 . ?
C6 H6B 0.9700 . ?
C7 C8 1.499(6) . ?
C7 H7A 0.9700 . ?
C7 H7B 0.9700 . ?
C8 H8A 0.9600 . ?
C8 H8B 0.9600 . ?
C8 H8C 0.9600 . ?
C9 C10 1.500(5) . ?
C9 H9A 0.9700 . ?
C9 H9B 0.9700 . ?
C10 C11 1.530(5) . ?
C10 H10A 0.9700 . ?
C10 H10B 0.9700 . ?
C11 C12 1.484(6) . ?
C11 H11A 0.9700 . ?
C11 H11B 0.9700 . ?
C12 H12A 0.9600 . ?
C12 H12B 0.9600 . ?
C12 H12C 0.9600 . ?
C13 C14 1.506(5) . ?
C13 H13A 0.9700 . ?
C13 H13B 0.9700 . ?
C14 C15 1.515(5) . ?
C14 H14A 0.9700 . ?
C14 H14B 0.9700 . ?
C15 C16 1.511(5) . ?
C15 H15A 0.9700 . ?
C15 H15B 0.9700 . ?
C16 H16A 0.9600 . ?
C16 H16B 0.9600 . ?
C16 H16C 0.9600 . ?
C17 C18 1.496(5) . ?
C17 H17A 0.9700 . ?
C17 H17B 0.9700 . ?
C18 C19 1.524(5) . ?
C18 H18A 0.9700 . ?
C18 H18B 0.9700 . ?
C19 C20 1.442(6) . ?
C19 H19A 0.9700 . ?
C19 H19B 0.9700 . ?
C20 H20A 0.9600 . ?
C20 H20B 0.9600 . ?
C20 H20C 0.9600 . ?
C21 C22 1.390(5) . ?
C21 C26 1.399(5) . ?
C21 B1 1.642(5) . ?
C22 C23 1.383(5) . ?
C22 H22 0.9300 . ?
C23 C24 1.376(6) . ?
C23 H23 0.9300 . ?
C24 C25 1.363(6) . ?
C24 H24 0.9300 . ?
C25 C26 1.377(5) . ?
C25 H25 0.9300 . ?
C26 H26 0.9300 . ?
C27 C28 1.385(5) . ?
C27 C32 1.403(5) . ?
C27 B1 1.659(6) . ?
C28 C29 1.394(5) . ?
C28 H28 0.9300 . ?
C29 C30 1.355(6) . ?
C29 H29 0.9300 . ?
C30 C31 1.371(6) . ?
C30 H30 0.9300 . ?
C31 C32 1.383(5) . ?
C31 H31 0.9300 . ?
C32 H32 0.9300 . ?
C33 C34 1.387(4) . ?
C33 C38 1.391(5) . ?
C33 B1 1.654(6) . ?
C34 C35 1.388(5) . ?
C34 H34 0.9300 . ?
C35 C36 1.380(5) . ?
C35 H35 0.9300 . ?
C36 C37 1.378(5) . ?
C36 H36 0.9300 . ?
C37 C38 1.389(5) . ?
C37 H37 0.9300 . ?
C38 H38 0.9300 . ?
C39 C40 1.377(6) . ?
C39 C44 1.404(6) . ?
C39 B1 1.669(6) . ?
C40 C41 1.413(6) . ?
C40 H40 0.9300 . ?
C41 C42 1.355(7) . ?
C41 H41 0.9300 . ?
C42 C43 1.375(8) . ?
C42 H42 0.9300 . ?
C43 C44 1.383(7) . ?
C43 H43 0.9300 . ?
C44 H44 0.9300 . ?
O3 C45 1.428(11) . ?
O3 C48 1.434(15) . ?
C45 C46 1.479(11) . ?
C45 H45A 0.9700 . ?
C45 H45B 0.9700 . ?
C46 C47 1.476(13) . ?
C46 H46A 0.9700 . ?
C46 H46B 0.9700 . ?
C47 C48 1.436(10) . ?
C47 H47A 0.9700 . ?
C47 H47B 0.9700 . ?
C48 H48A 0.9700 . ?
C48 H48B 0.9700 . ?
O3A C48A 1.41(2) . ?
O3A C45A 1.433(14) . ?
C45A C46A 1.489(13) . ?
C45A H45C 0.9700 . ?
C45A H45D 0.9700 . ?
C46A C47A 1.442(13) . ?
C46A H46C 0.9700 . ?
C46A H46D 0.9700 . ?
C47A C48A 1.437(11) . ?
C47A H47C 0.9700 . ?
C47A H47D 0.9700 . ?
C48A H48C 0.9700 . ?
C48A H48D 0.9700 . ?
O1 N1 1.2006(10) . ?
O2 N1 1.2017(10) . ?
O1A N1A 1.3001(10) . ?
O2A N1A 1.3002(10) . ?
 
loop_
 _geom_angle_atom_site_label_1
 _geom_angle_atom_site_label_2
 _geom_angle_atom_site_label_3
 _geom_angle
 _geom_angle_site_symmetry_1
 _geom_angle_site_symmetry_3
 _geom_angle_publ_flag
O1A Pd1 N3 169.7(4) . . ?
N3 Pd1 N1 178.63(11) . . ?
O1A Pd1 N2 94.21(11) . . ?
N3 Pd1 N2 85.12(11) . . ?
N1 Pd1 N2 95.72(9) . . ?
O1A Pd1 N4 93.67(10) . . ?
N3 Pd1 N4 85.10(10) . . ?
N1 Pd1 N4 94.25(9) . . ?
N2 Pd1 N4 166.23(11) . . ?
C9 N2 C1 110.5(3) . . ?
C9 N2 C5 108.9(3) . . ?
C1 N2 C5 110.8(3) . . ?
C9 N2 Pd1 115.3(2) . . ?
C1 N2 Pd1 105.8(2) . . ?
C5 N2 Pd1 105.4(2) . . ?
C2 N3 C3 116.3(3) . . ?
C2 N3 Pd1 107.6(2) . . ?
C3 N3 Pd1 107.83(18) . . ?
C2 N3 H3 108.3 . . ?
C3 N3 H3 108.3 . . ?
Pd1 N3 H3 108.3 . . ?
C17 N4 C4 109.7(3) . . ?
C17 N4 C13 110.3(3) . . ?
C4 N4 C13 110.4(3) . . ?
C17 N4 Pd1 115.5(2) . . ?
C4 N4 Pd1 105.80(19) . . ?
C13 N4 Pd1 104.99(18) . . ?
C2 C1 N2 109.7(3) . . ?
C2 C1 H1A 109.7 . . ?
N2 C1 H1A 109.7 . . ?
C2 C1 H1B 109.7 . . ?
N2 C1 H1B 109.7 . . ?
H1A C1 H1B 108.2 . . ?
N3 C2 C1 106.7(3) . . ?
N3 C2 H2A 110.4 . . ?
C1 C2 H2A 110.4 . . ?
N3 C2 H2B 110.4 . . ?
C1 C2 H2B 110.4 . . ?
H2A C2 H2B 108.6 . . ?
N3 C3 C4 106.2(3) . . ?
N3 C3 H3A 110.5 . . ?
C4 C3 H3A 110.5 . . ?
N3 C3 H3B 110.5 . . ?
C4 C3 H3B 110.5 . . ?
H3A C3 H3B 108.7 . . ?
N4 C4 C3 111.1(3) . . ?
N4 C4 H4A 109.4 . . ?
C3 C4 H4A 109.4 . . ?
N4 C4 H4B 109.4 . . ?
C3 C4 H4B 109.4 . . ?
H4A C4 H4B 108.0 . . ?
N2 C5 C6 117.4(3) . . ?
N2 C5 H5A 108.0 . . ?
C6 C5 H5A 108.0 . . ?
N2 C5 H5B 108.0 . . ?
C6 C5 H5B 108.0 . . ?
H5A C5 H5B 107.2 . . ?
C5 C6 C7 111.4(4) . . ?
C5 C6 H6A 109.3 . . ?
C7 C6 H6A 109.3 . . ?
C5 C6 H6B 109.3 . . ?
C7 C6 H6B 109.3 . . ?
H6A C6 H6B 108.0 . . ?
C8 C7 C6 111.6(5) . . ?
C8 C7 H7A 109.3 . . ?
C6 C7 H7A 109.3 . . ?
C8 C7 H7B 109.3 . . ?
C6 C7 H7B 109.3 . . ?
H7A C7 H7B 108.0 . . ?
C7 C8 H8A 109.5 . . ?
C7 C8 H8B 109.5 . . ?
H8A C8 H8B 109.5 . . ?
C7 C8 H8C 109.5 . . ?
H8A C8 H8C 109.5 . . ?
H8B C8 H8C 109.5 . . ?
C10 C9 N2 114.6(3) . . ?
C10 C9 H9A 108.6 . . ?
N2 C9 H9A 108.6 . . ?
C10 C9 H9B 108.6 . . ?
N2 C9 H9B 108.6 . . ?
H9A C9 H9B 107.6 . . ?
C9 C10 C11 110.9(3) . . ?
C9 C10 H10A 109.5 . . ?
C11 C10 H10A 109.5 . . ?
C9 C10 H10B 109.5 . . ?
C11 C10 H10B 109.5 . . ?
H10A C10 H10B 108.0 . . ?
C12 C11 C10 112.9(4) . . ?
C12 C11 H11A 109.0 . . ?
C10 C11 H11A 109.0 . . ?
C12 C11 H11B 109.0 . . ?
C10 C11 H11B 109.0 . . ?
H11A C11 H11B 107.8 . . ?
C11 C12 H12A 109.5 . . ?
C11 C12 H12B 109.5 . . ?
H12A C12 H12B 109.5 . . ?
C11 C12 H12C 109.5 . . ?
H12A C12 H12C 109.5 . . ?
H12B C12 H12C 109.5 . . ?
C14 C13 N4 117.6(3) . . ?
C14 C13 H13A 107.9 . . ?
N4 C13 H13A 107.9 . . ?
C14 C13 H13B 107.9 . . ?
N4 C13 H13B 107.9 . . ?
H13A C13 H13B 107.2 . . ?
C13 C14 C15 111.0(3) . . ?
C13 C14 H14A 109.4 . . ?
C15 C14 H14A 109.4 . . ?
C13 C14 H14B 109.4 . . ?
C15 C14 H14B 109.4 . . ?
H14A C14 H14B 108.0 . . ?
C16 C15 C14 114.0(3) . . ?
C16 C15 H15A 108.7 . . ?
C14 C15 H15A 108.7 . . ?
C16 C15 H15B 108.7 . . ?
C14 C15 H15B 108.7 . . ?
H15A C15 H15B 107.6 . . ?
C15 C16 H16A 109.5 . . ?
C15 C16 H16B 109.5 . . ?
H16A C16 H16B 109.5 . . ?
C15 C16 H16C 109.5 . . ?
H16A C16 H16C 109.5 . . ?
H16B C16 H16C 109.5 . . ?
N4 C17 C18 115.2(3) . . ?
N4 C17 H17A 108.5 . . ?
C18 C17 H17A 108.5 . . ?
N4 C17 H17B 108.5 . . ?
C18 C17 H17B 108.5 . . ?
H17A C17 H17B 107.5 . . ?
C17 C18 C19 111.4(4) . . ?
C17 C18 H18A 109.3 . . ?
C19 C18 H18A 109.3 . . ?
C17 C18 H18B 109.3 . . ?
C19 C18 H18B 109.3 . . ?
H18A C18 H18B 108.0 . . ?
C20 C19 C18 115.7(5) . . ?
C20 C19 H19A 108.4 . . ?
C18 C19 H19A 108.4 . . ?
C20 C19 H19B 108.4 . . ?
C18 C19 H19B 108.4 . . ?
H19A C19 H19B 107.4 . . ?
C19 C20 H20A 109.5 . . ?
C19 C20 H20B 109.5 . . ?
H20A C20 H20B 109.5 . . ?
C19 C20 H20C 109.5 . . ?
H20A C20 H20C 109.5 . . ?
H20B C20 H20C 109.5 . . ?
C22 C21 C26 114.4(3) . . ?
C22 C21 B1 123.7(3) . . ?
C26 C21 B1 121.7(3) . . ?
C23 C22 C21 123.1(4) . . ?
C23 C22 H22 118.5 . . ?
C21 C22 H22 118.5 . . ?
C24 C23 C22 119.9(4) . . ?
C24 C23 H23 120.1 . . ?
C22 C23 H23 120.1 . . ?
C25 C24 C23 119.1(4) . . ?
C25 C24 H24 120.4 . . ?
C23 C24 H24 120.4 . . ?
C24 C25 C26 120.2(4) . . ?
C24 C25 H25 119.9 . . ?
C26 C25 H25 119.9 . . ?
C25 C26 C21 123.1(4) . . ?
C25 C26 H26 118.4 . . ?
C21 C26 H26 118.4 . . ?
C28 C27 C32 114.7(4) . . ?
C28 C27 B1 124.5(3) . . ?
C32 C27 B1 120.8(3) . . ?
C27 C28 C29 122.8(4) . . ?
C27 C28 H28 118.6 . . ?
C29 C28 H28 118.6 . . ?
C30 C29 C28 120.8(4) . . ?
C30 C29 H29 119.6 . . ?
C28 C29 H29 119.6 . . ?
C29 C30 C31 118.4(4) . . ?
C29 C30 H30 120.8 . . ?
C31 C30 H30 120.8 . . ?
C30 C31 C32 120.9(4) . . ?
C30 C31 H31 119.5 . . ?
C32 C31 H31 119.5 . . ?
C31 C32 C27 122.3(4) . . ?
C31 C32 H32 118.9 . . ?
C27 C32 H32 118.9 . . ?
C34 C33 C38 114.0(3) . . ?
C34 C33 B1 123.8(3) . . ?
C38 C33 B1 122.1(3) . . ?
C33 C34 C35 123.6(3) . . ?
C33 C34 H34 118.2 . . ?
C35 C34 H34 118.2 . . ?
C36 C35 C34 120.3(4) . . ?
C36 C35 H35 119.8 . . ?
C34 C35 H35 119.8 . . ?
C37 C36 C35 118.2(4) . . ?
C37 C36 H36 120.9 . . ?
C35 C36 H36 120.9 . . ?
C36 C37 C38 119.9(4) . . ?
C36 C37 H37 120.0 . . ?
C38 C37 H37 120.0 . . ?
C37 C38 C33 123.9(4) . . ?
C37 C38 H38 118.1 . . ?
C33 C38 H38 118.1 . . ?
C40 C39 C44 115.1(4) . . ?
C40 C39 B1 122.9(4) . . ?
C44 C39 B1 121.8(4) . . ?
C39 C40 C41 122.6(5) . . ?
C39 C40 H40 118.7 . . ?
C41 C40 H40 118.7 . . ?
C42 C41 C40 119.9(6) . . ?
C42 C41 H41 120.1 . . ?
C40 C41 H41 120.1 . . ?
C41 C42 C43 119.7(6) . . ?
C41 C42 H42 120.1 . . ?
C43 C42 H42 120.1 . . ?
C42 C43 C44 119.8(6) . . ?
C42 C43 H43 120.1 . . ?
C44 C43 H43 120.1 . . ?
C43 C44 C39 122.8(6) . . ?
C43 C44 H44 118.6 . . ?
C39 C44 H44 118.6 . . ?
C21 B1 C33 110.0(3) . . ?
C21 B1 C27 108.5(3) . . ?
C33 B1 C27 110.5(3) . . ?
C21 B1 C39 109.4(3) . . ?
C33 B1 C39 107.9(3) . . ?
C27 B1 C39 110.6(3) . . ?
C45 O3 C48 109.6(11) . . ?
O3 C45 C46 107.7(11) . . ?
O3 C45 H45A 110.2 . . ?
C46 C45 H45A 110.2 . . ?
O3 C45 H45B 110.2 . . ?
C46 C45 H45B 110.2 . . ?
H45A C45 H45B 108.5 . . ?
C47 C46 C45 105.9(9) . . ?
C47 C46 H46A 110.6 . . ?
C45 C46 H46A 110.6 . . ?
C47 C46 H46B 110.6 . . ?
C45 C46 H46B 110.6 . . ?
H46A C46 H46B 108.7 . . ?
C48 C47 C46 108.5(9) . . ?
C48 C47 H47A 110.0 . . ?
C46 C47 H47A 110.0 . . ?
C48 C47 H47B 110.0 . . ?
C46 C47 H47B 110.0 . . ?
H47A C47 H47B 108.4 . . ?
O3 C48 C47 107.9(9) . . ?
O3 C48 H48A 110.1 . . ?
C47 C48 H48A 110.1 . . ?
O3 C48 H48B 110.1 . . ?
C47 C48 H48B 110.1 . . ?
H48A C48 H48B 108.4 . . ?
C48A O3A C45A 101.3(18) . . ?
O3A C45A C46A 106.3(14) . . ?
O3A C45A H45C 110.5 . . ?
C46A C45A H45C 110.5 . . ?
O3A C45A H45D 110.5 . . ?
C46A C45A H45D 110.5 . . ?
H45C C45A H45D 108.7 . . ?
C47A C46A C45A 96.7(12) . . ?
C47A C46A H46C 112.4 . . ?
C45A C46A H46C 112.4 . . ?
C47A C46A H46D 112.4 . . ?
C45A C46A H46D 112.4 . . ?
H46C C46A H46D 110.0 . . ?
C48A C47A C46A 108.3(10) . . ?
C48A C47A H47C 110.0 . . ?
C46A C47A H47C 110.0 . . ?
C48A C47A H47D 110.0 . . ?
C46A C47A H47D 110.0 . . ?
H47C C47A H47D 108.4 . . ?
O3A C48A C47A 108.2(10) . . ?
O3A C48A H48C 110.1 . . ?
C47A C48A H48C 110.1 . . ?
O3A C48A H48D 110.1 . . ?
C47A C48A H48D 110.1 . . ?
H48C C48A H48D 108.4 . . ?
O1 N1 O2 121.77(15) . . ?
O1 N1 Pd1 119.0(2) . . ?
O2 N1 Pd1 119.3(2) . . ?
N1A O1A Pd1 127.2(9) . . ?
O1A N1A O2A 107.71(12) . . ?
 
loop_
 _geom_torsion_atom_site_label_1
 _geom_torsion_atom_site_label_2
 _geom_torsion_atom_site_label_3
 _geom_torsion_atom_site_label_4
 _geom_torsion
 _geom_torsion_site_symmetry_1
 _geom_torsion_site_symmetry_2
 _geom_torsion_site_symmetry_3
 _geom_torsion_site_symmetry_4
 _geom_torsion_publ_flag
C9 N2 C1 C2 -160.8(3) . . . . ?
C5 N2 C1 C2 78.3(4) . . . . ?
Pd1 N2 C1 C2 -35.4(3) . . . . ?
C3 N3 C2 C1 -167.4(3) . . . . ?
Pd1 N3 C2 C1 -46.4(3) . . . . ?
N2 C1 C2 N3 55.1(4) . . . . ?
C2 N3 C3 C4 166.9(3) . . . . ?
Pd1 N3 C3 C4 46.0(3) . . . . ?
C17 N4 C4 C3 158.7(3) . . . . ?
C13 N4 C4 C3 -79.5(3) . . . . ?
Pd1 N4 C4 C3 33.6(3) . . . . ?
N3 C3 C4 N4 -53.6(4) . . . . ?
C9 N2 C5 C6 -57.9(4) . . . . ?
C1 N2 C5 C6 63.9(4) . . . . ?
Pd1 N2 C5 C6 177.9(3) . . . . ?
N2 C5 C6 C7 -178.0(4) . . . . ?
C5 C6 C7 C8 -172.6(5) . . . . ?
C1 N2 C9 C10 66.5(4) . . . . ?
C5 N2 C9 C10 -171.6(3) . . . . ?
Pd1 N2 C9 C10 -53.4(4) . . . . ?
N2 C9 C10 C11 172.3(3) . . . . ?
C9 C10 C11 C12 172.4(4) . . . . ?
C17 N4 C13 C14 56.3(4) . . . . ?
C4 N4 C13 C14 -65.1(4) . . . . ?
Pd1 N4 C13 C14 -178.7(3) . . . . ?
N4 C13 C14 C15 -178.8(3) . . . . ?
C13 C14 C15 C16 179.5(4) . . . . ?
C4 N4 C17 C18 -68.7(4) . . . . ?
C13 N4 C17 C18 169.5(3) . . . . ?
Pd1 N4 C17 C18 50.7(4) . . . . ?
N4 C17 C18 C19 -179.1(4) . . . . ?
C17 C18 C19 C20 -174.9(5) . . . . ?
C26 C21 C22 C23 1.9(5) . . . . ?
B1 C21 C22 C23 -173.5(4) . . . . ?
C21 C22 C23 C24 0.8(6) . . . . ?
C22 C23 C24 C25 -3.0(7) . . . . ?
C23 C24 C25 C26 2.2(6) . . . . ?
C24 C25 C26 C21 0.7(6) . . . . ?
C22 C21 C26 C25 -2.7(5) . . . . ?
B1 C21 C26 C25 172.9(3) . . . . ?
C32 C27 C28 C29 -1.7(6) . . . . ?
B1 C27 C28 C29 178.3(4) . . . . ?
C27 C28 C29 C30 0.0(7) . . . . ?
C28 C29 C30 C31 1.7(7) . . . . ?
C29 C30 C31 C32 -1.6(7) . . . . ?
C30 C31 C32 C27 -0.2(7) . . . . ?
C28 C27 C32 C31 1.8(6) . . . . ?
B1 C27 C32 C31 -178.2(4) . . . . ?
C38 C33 C34 C35 0.4(5) . . . . ?
B1 C33 C34 C35 -176.8(3) . . . . ?
C33 C34 C35 C36 -0.9(6) . . . . ?
C34 C35 C36 C37 1.5(6) . . . . ?
C35 C36 C37 C38 -1.7(7) . . . . ?
C36 C37 C38 C33 1.3(7) . . . . ?
C34 C33 C38 C37 -0.6(6) . . . . ?
B1 C33 C38 C37 176.6(4) . . . . ?
C44 C39 C40 C41 -0.6(6) . . . . ?
B1 C39 C40 C41 174.4(3) . . . . ?
C39 C40 C41 C42 1.1(7) . . . . ?
C40 C41 C42 C43 -0.3(8) . . . . ?
C41 C42 C43 C44 -0.9(10) . . . . ?
C42 C43 C44 C39 1.4(10) . . . . ?
C40 C39 C44 C43 -0.6(7) . . . . ?
B1 C39 C44 C43 -175.7(5) . . . . ?
C22 C21 B1 C33 -138.9(4) . . . . ?
C26 C21 B1 C33 46.0(5) . . . . ?
C22 C21 B1 C27 100.1(4) . . . . ?
C26 C21 B1 C27 -75.0(4) . . . . ?
C22 C21 B1 C39 -20.6(5) . . . . ?
C26 C21 B1 C39 164.3(3) . . . . ?
C34 C33 B1 C21 -149.0(3) . . . . ?
C38 C33 B1 C21 34.0(5) . . . . ?
C34 C33 B1 C27 -29.3(5) . . . . ?
C38 C33 B1 C27 153.8(4) . . . . ?
C34 C33 B1 C39 91.8(4) . . . . ?
C38 C33 B1 C39 -85.2(4) . . . . ?
C28 C27 B1 C21 13.4(5) . . . . ?
C32 C27 B1 C21 -166.6(4) . . . . ?
C28 C27 B1 C33 -107.3(4) . . . . ?
C32 C27 B1 C33 72.7(4) . . . . ?
C28 C27 B1 C39 133.3(4) . . . . ?
C32 C27 B1 C39 -46.7(5) . . . . ?
C40 C39 B1 C21 -81.2(4) . . . . ?
C44 C39 B1 C21 93.5(4) . . . . ?
C40 C39 B1 C33 38.4(4) . . . . ?
C44 C39 B1 C33 -146.8(4) . . . . ?
C40 C39 B1 C27 159.4(3) . . . . ?
C44 C39 B1 C27 -25.9(5) . . . . ?
C48 O3 C45 C46 7(5) . . . . ?
O3 C45 C46 C47 -5(3) . . . . ?
C45 C46 C47 C48 2(2) . . . . ?
C45 O3 C48 C47 -6(5) . . . . ?
C46 C47 C48 O3 2(3) . . . . ?
C48A O3A C45A C46A 40(5) . . . . ?
O3A C45A C46A C47A -43(3) . . . . ?
C45A C46A C47A C48A 30(2) . . . . ?
C45A O3A C48A C47A -19(5) . . . . ?
C46A C47A C48A O3A -8(4) . . . . ?
Pd1 O1A N1A O2A 0.00(3) . . . . ?
 
_refine_diff_density_max    0.362
_refine_diff_density_min   -0.407
_refine_diff_density_rms    0.064

_shelx_res_file
;
TITL shelxt in P 1 21/n 1
    71b_pdno2_tr_270k_100s_09_decay.res
    created by SHELXL-2018/3 at 14:48:13 on 30-Mar-2020
CELL 0.534 11.6891 13.5986 30.2611 90 93.51 90
ZERR 4 0.000392 0.000443 0.001048 0 0.003017 0
LATT 1
SYMM 0.5-X,0.5+Y,0.5-Z
SFAC C H B N O Pd
DISP B 0 0 4.561
DISP C 0.001 0.001 6.94
DISP H -0 0 0.611
DISP N 0.003 0.002 10.693
DISP O 0.005 0.003 16.398
DISP Pd -2.504 0.615 1934.604
UNIT 192 292 4 16 12 4
DFIX 1.2 0.001 N1 O1 N1 O2
DFIX 1.3 0.001 O1A N1A N1A O2A
DANG 2.1 0.001 O1 O2 O1A O2A
FLAT 0.001 Pd1 O1 O2 N1 O1A O2A N1A
RIGU 0.001 0.002
EADP O3 O3A
EADP C45 C45A C48 C48A
EADP C46 C46A C47 C47A
EADP O1 O1A O2 O2A
EADP N1 N1A

L.S. 20
PLAN  5
SIZE 0.1 0.1 0.05
TEMP -3
BOND $H
list 4
CONF
fmap 2
acta
SHEL 999 0.8
OMIT -7 12 6
OMIT -1 2 3
OMIT -6 12 5
REM <olex2.extras>
REM <HklSrc "%.\\71b_PdNO2_TR_270K_100S_09_decay.hkl">
REM </olex2.extras>

WGHT    0.042800
FVAR       0.23539   0.53390   0.88835
PD1   6    0.339923    0.775171    0.346640    11.00000    0.04603    0.05165 =
         0.04345    0.00119   -0.00096   -0.00192
N2    4    0.346644    0.927251    0.337852    11.00000    0.06061    0.05683 =
         0.05113    0.00505    0.00066    0.00074
N3    4    0.455002    0.798405    0.398198    11.00000    0.04777    0.05352 =
         0.03931   -0.00214   -0.00087   -0.00668
AFIX  13
H3    2    0.531998    0.787961    0.387956    11.00000   -1.20000
AFIX   0
N4    4    0.330903    0.631737    0.371461    11.00000    0.04495    0.05160 =
         0.05047   -0.00435   -0.00076    0.00007
C1    1    0.442341    0.963422    0.369776    11.00000    0.07356    0.05860 =
         0.05983    0.00062   -0.00743   -0.00683
AFIX  23
H1A   2    0.515152    0.957760    0.356234    11.00000   -1.20000
H1B   2    0.430105    1.032126    0.376698    11.00000   -1.20000
AFIX   0
C2    1    0.445130    0.903097    0.411718    11.00000    0.07399    0.05348 =
         0.05515   -0.00510   -0.00631   -0.00328
AFIX  23
H2A   2    0.510177    0.921806    0.431363    11.00000   -1.20000
H2B   2    0.375544    0.913218    0.427013    11.00000   -1.20000
AFIX   0
C3    1    0.434293    0.723107    0.432920    11.00000    0.05717    0.05908 =
         0.04063    0.00465   -0.00237   -0.00244
AFIX  23
H3A   2    0.365309    0.738696    0.447751    11.00000   -1.20000
H3B   2    0.498394    0.720840    0.454823    11.00000   -1.20000
AFIX   0
C4    1    0.421229    0.625813    0.409074    11.00000    0.04798    0.05776 =
         0.05226    0.00203   -0.00183    0.00148
AFIX  23
H4A   2    0.493901    0.607340    0.397620    11.00000   -1.20000
H4B   2    0.400246    0.575424    0.429774    11.00000   -1.20000
AFIX   0
C5    1    0.231475    0.965526    0.350897    11.00000    0.07236    0.06261 =
         0.07143   -0.00002    0.00671    0.00901
AFIX  23
H5A   2    0.220305    0.943376    0.380797    11.00000   -1.20000
H5B   2    0.172299    0.935032    0.331633    11.00000   -1.20000
AFIX   0
C6    1    0.212722    1.075983    0.349365    11.00000    0.10353    0.06593 =
         0.10757    0.00198   -0.00374    0.02146
AFIX  23
H6A   2    0.219159    1.099194    0.319309    11.00000   -1.20000
H6B   2    0.271766    1.108091    0.368113    11.00000   -1.20000
AFIX   0
C7    1    0.095212    1.103598    0.364864    11.00000    0.10287    0.09597 =
         0.14661   -0.02494   -0.00988    0.03592
AFIX  23
H7A   2    0.036820    1.064944    0.348688    11.00000   -1.20000
H7B   2    0.092394    1.088048    0.396062    11.00000   -1.20000
AFIX   0
C8    1    0.070119    1.210756    0.357917    11.00000    0.15548    0.09945 =
         0.29069   -0.03581   -0.02827    0.05253
AFIX 137
H8A   2    0.044774    1.221849    0.327551    11.00000   -1.50000
H8B   2    0.138329    1.248320    0.364994    11.00000   -1.50000
H8C   2    0.011180    1.230740    0.376757    11.00000   -1.50000
AFIX   0
C9    1    0.365820    0.960565    0.291559    11.00000    0.07235    0.06163 =
         0.05578    0.01127    0.00142   -0.00327
AFIX  23
H9A   2    0.298291    0.944653    0.272686    11.00000   -1.20000
H9B   2    0.374257    1.031527    0.291617    11.00000   -1.20000
AFIX   0
C10   1    0.468580    0.915948    0.271949    11.00000    0.06656    0.08319 =
         0.06151    0.00879    0.00239   -0.00606
AFIX  23
H10A  2    0.465857    0.844991    0.274987    11.00000   -1.20000
H10B  2    0.537739    0.939318    0.287945    11.00000   -1.20000
AFIX   0
C11   1    0.472233    0.942900    0.222969    11.00000    0.09046    0.10893 =
         0.06556    0.01175    0.01503   -0.00716
AFIX  23
H11A  2    0.407845    0.912232    0.206571    11.00000   -1.20000
H11B  2    0.464000    1.013563    0.219760    11.00000   -1.20000
AFIX   0
C12   1    0.580049    0.911622    0.203602    11.00000    0.09440    0.19727 =
         0.09432   -0.00577    0.02818   -0.00439
AFIX 137
H12A  2    0.576596    0.927795    0.172669    11.00000   -1.50000
H12B  2    0.589489    0.841887    0.207160    11.00000   -1.50000
H12C  2    0.643794    0.944955    0.218451    11.00000   -1.50000
AFIX   0
C13   1    0.211996    0.623632    0.388827    11.00000    0.04522    0.05998 =
         0.06379    0.00376   -0.00002   -0.00223
AFIX  23
H13A  2    0.204003    0.675611    0.410372    11.00000   -1.20000
H13B  2    0.156408    0.636325    0.364369    11.00000   -1.20000
AFIX   0
C14   1    0.180316    0.528011    0.409976    11.00000    0.05581    0.06396 =
         0.08248    0.00823    0.00812   -0.00493
AFIX  23
H14A  2    0.232766    0.515181    0.435409    11.00000   -1.20000
H14B  2    0.187499    0.474787    0.388985    11.00000   -1.20000
AFIX   0
C15   1    0.058683    0.531203    0.424571    11.00000    0.05738    0.08194 =
         0.09744    0.00769    0.01690   -0.00784
AFIX  23
H15A  2    0.052436    0.584685    0.445496    11.00000   -1.20000
H15B  2    0.007159    0.545416    0.399021    11.00000   -1.20000
AFIX   0
C16   1    0.020338    0.437131    0.445778    11.00000    0.07714    0.08468 =
         0.10895    0.00924    0.02780   -0.01032
AFIX 137
H16A  2    0.023946    0.383989    0.425027    11.00000   -1.50000
H16B  2   -0.057008    0.444525    0.454249    11.00000   -1.50000
H16C  2    0.069720    0.423127    0.471529    11.00000   -1.50000
AFIX   0
C17   1    0.349386    0.551610    0.338893    11.00000    0.06445    0.04948 =
         0.06047   -0.00546    0.00305    0.00044
AFIX  23
H17A  2    0.283154    0.548815    0.317993    11.00000   -1.20000
H17B  2    0.353620    0.489448    0.354630    11.00000   -1.20000
AFIX   0
C18   1    0.454515    0.562143    0.313501    11.00000    0.06910    0.08659 =
         0.06852   -0.01129    0.01204    0.00748
AFIX  23
H18A  2    0.521672    0.563067    0.333981    11.00000   -1.20000
H18B  2    0.451475    0.624156    0.297633    11.00000   -1.20000
AFIX   0
C19   1    0.465100    0.478117    0.280686    11.00000    0.12585    0.12253 =
         0.11576   -0.04491    0.05207   -0.00575
AFIX  23
H19A  2    0.459841    0.416483    0.296569    11.00000   -1.20000
H19B  2    0.400272    0.481169    0.259131    11.00000   -1.20000
AFIX   0
C20   1    0.568827    0.476903    0.257206    11.00000    0.14369    0.16342 =
         0.13753   -0.02793    0.07051    0.01146
AFIX 137
H20A  2    0.568343    0.420695    0.238002    11.00000   -1.50000
H20B  2    0.633958    0.473375    0.278068    11.00000   -1.50000
H20C  2    0.573212    0.535831    0.239923    11.00000   -1.50000
AFIX   0

C21   1    0.656355    0.373982    0.427082    11.00000    0.04380    0.05103 =
         0.05715    0.00619   -0.00483    0.00064
C22   1    0.708586    0.424066    0.393711    11.00000    0.05678    0.07252 =
         0.07174    0.01209    0.00766   -0.00717
AFIX  43
H22   2    0.724977    0.389692    0.368293    11.00000   -1.20000
AFIX   0
C23   1    0.737334    0.522643    0.396532    11.00000    0.06037    0.07137 =
         0.11890    0.02273    0.01446   -0.00912
AFIX  43
H23   2    0.771332    0.553290    0.373190    11.00000   -1.20000
AFIX   0
C24   1    0.715535    0.575285    0.433940    11.00000    0.06145    0.05518 =
         0.12391    0.01395   -0.00891   -0.00535
AFIX  43
H24   2    0.737767    0.640776    0.436678    11.00000   -1.20000
AFIX   0
C25   1    0.660933    0.530173    0.466924    11.00000    0.06714    0.05016 =
         0.08833    0.00004   -0.01637    0.00684
AFIX  43
H25   2    0.643349    0.565633    0.491897    11.00000   -1.20000
AFIX   0
C26   1    0.631717    0.432249    0.463387    11.00000    0.07142    0.05012 =
         0.05845    0.00647   -0.00019    0.00325
AFIX  43
H26   2    0.593791    0.403489    0.486232    11.00000   -1.20000
AFIX   0
C27   1    0.735040    0.201410    0.458956    11.00000    0.04907    0.04886 =
         0.05856    0.00373    0.01317    0.00007
C28   1    0.809023    0.251071    0.488674    11.00000    0.05794    0.05733 =
         0.06982   -0.00135   -0.00019    0.00821
AFIX  43
H28   2    0.803558    0.319181    0.490355    11.00000   -1.20000
AFIX   0
C29   1    0.891352    0.203264    0.516177    11.00000    0.07172    0.08615 =
         0.08358   -0.00604   -0.01406    0.02129
AFIX  43
H29   2    0.939109    0.239853    0.535613    11.00000   -1.20000
AFIX   0
C30   1    0.902657    0.104177    0.514946    11.00000    0.05999    0.08437 =
         0.11524    0.01240    0.00023    0.02332
AFIX  43
H30   2    0.956210    0.072168    0.533855    11.00000   -1.20000
AFIX   0
C31   1    0.833282    0.052180    0.485163    11.00000    0.06031    0.06302 =
         0.13499    0.01433    0.00516    0.01243
AFIX  43
H31   2    0.841279   -0.015719    0.483358    11.00000   -1.20000
AFIX   0
C32   1    0.751563    0.099314    0.457762    11.00000    0.05982    0.05255 =
         0.11932   -0.00146   -0.00071    0.00424
AFIX  43
H32   2    0.705992    0.061996    0.437854    11.00000   -1.20000
AFIX   0
C33   1    0.505439    0.230675    0.444266    11.00000    0.05213    0.04533 =
         0.05011   -0.00306   -0.00250   -0.00202
C34   1    0.479158    0.145531    0.466774    11.00000    0.05421    0.04840 =
         0.05627    0.00191    0.00308    0.00199
AFIX  43
H34   2    0.537789    0.100800    0.473587    11.00000   -1.20000
AFIX   0
C35   1    0.370216    0.123421    0.479686    11.00000    0.05736    0.06440 =
         0.06748    0.00741    0.00439   -0.00600
AFIX  43
H35   2    0.357415    0.064724    0.494362    11.00000   -1.20000
AFIX   0
C36   1    0.280792    0.188123    0.470849    11.00000    0.05115    0.06790 =
         0.09346   -0.00161    0.00880   -0.00387
AFIX  43
H36   2    0.207898    0.174603    0.479976    11.00000   -1.20000
AFIX   0
C37   1    0.302374    0.273288    0.448143    11.00000    0.05413    0.06257 =
         0.11886    0.00553    0.00229    0.00360
AFIX  43
H37   2    0.243245    0.317377    0.441067    11.00000   -1.20000
AFIX   0
C38   1    0.412560    0.293230    0.435829    11.00000    0.05691    0.05132 =
         0.09544    0.01028   -0.00135    0.00220
AFIX  43
H38   2    0.424937    0.351899    0.421068    11.00000   -1.20000
AFIX   0
C39   1    0.636354    0.213068    0.374772    11.00000    0.07769    0.05695 =
         0.05485   -0.00286    0.00703   -0.01131
C40   1    0.543966    0.219969    0.344419    11.00000    0.09909    0.06811 =
         0.06217    0.00746   -0.01021   -0.02251
AFIX  43
H40   2    0.474921    0.243840    0.353776    11.00000   -1.20000
AFIX   0
C41   1    0.549963    0.192211    0.299632    11.00000    0.14811    0.07943 =
         0.06010    0.00753   -0.01054   -0.03645
AFIX  43
H41   2    0.486061    0.198996    0.280005    11.00000   -1.20000
AFIX   0
C42   1    0.648985    0.155694    0.285338    11.00000    0.18268    0.11153 =
         0.07600   -0.00576    0.02045   -0.02200
AFIX  43
H42   2    0.653185    0.137056    0.255913    11.00000   -1.20000
AFIX   0
C43   1    0.743244    0.146289    0.314491    11.00000    0.16188    0.17195 =
         0.08536   -0.03970    0.03292    0.02374
AFIX  43
H43   2    0.811110    0.120395    0.304940    11.00000   -1.20000
AFIX   0
C44   1    0.736905    0.175437    0.358074    11.00000    0.09995    0.15073 =
         0.08042   -0.03042    0.02198    0.00933
AFIX  43
H44   2    0.802068    0.169863    0.377137    11.00000   -1.20000
AFIX   0
B1    3    0.633577    0.254802    0.426571    11.00000    0.05619    0.04971 =
         0.05439    0.00013    0.00475   -0.00031

PART 1
O3    5    0.685363    0.806933    0.364509    21.00000    0.07287    0.10205 =
         0.09854   -0.01062    0.01330   -0.00855
C45   1    0.727757    0.758147    0.327043    21.00000    0.08587    0.09773 =
         0.09445   -0.00885    0.00832   -0.00620
AFIX  23
H45A  2    0.705121    0.793709    0.300128    21.00000   -1.20000
H45B  2    0.696819    0.692048    0.324607    21.00000   -1.20000
AFIX   0
C46   1    0.854185    0.754646    0.333444    21.00000    0.08206    0.12089 =
         0.13425   -0.01540    0.01320   -0.00866
AFIX  23
H46A  2    0.880424    0.687246    0.336856    21.00000   -1.20000
H46B  2    0.889271    0.783588    0.308286    21.00000   -1.20000
AFIX   0
C47   1    0.883819    0.811644    0.374031    21.00000    0.08206    0.12089 =
         0.13425   -0.01540    0.01320   -0.00866
AFIX  23
H47A  2    0.926620    0.770801    0.395495    21.00000   -1.20000
H47B  2    0.931086    0.867581    0.367179    21.00000   -1.20000
AFIX   0
C48   1    0.779612    0.844817    0.391943    21.00000    0.08587    0.09773 =
         0.09445   -0.00885    0.00832   -0.00620
AFIX  23
H48A  2    0.775402    0.821269    0.422057    21.00000   -1.20000
H48B  2    0.777220    0.916112    0.392302    21.00000   -1.20000
AFIX   0
SAME 0.02 0.04 O3 > C48
PART 0
PART 2
O3A   5    0.680797    0.803653    0.362823   -21.00000    0.07287    0.10205 =
         0.09854   -0.01062    0.01330   -0.00855
C45A  1    0.740747    0.777690    0.324603   -21.00000    0.08587    0.09773 =
         0.09445   -0.00885    0.00832   -0.00620
AFIX  23
H45C  2    0.726165    0.825720    0.301236   -21.00000   -1.20000
H45D  2    0.716250    0.713591    0.313604   -21.00000   -1.20000
AFIX   0
C46A  1    0.864730    0.776079    0.339139   -21.00000    0.08206    0.12089 =
         0.13425   -0.01540    0.01320   -0.00866
AFIX  23
H46C  2    0.885412    0.718812    0.356997   -21.00000   -1.20000
H46D  2    0.913699    0.780657    0.314475   -21.00000   -1.20000
AFIX   0
C47A  1    0.864902    0.865265    0.364949   -21.00000    0.08206    0.12089 =
         0.13425   -0.01540    0.01320   -0.00866
AFIX  23
H47C  2    0.923439    0.861718    0.389040   -21.00000   -1.20000
H47D  2    0.881348    0.921268    0.346525   -21.00000   -1.20000
AFIX   0
C48A  1    0.753827    0.876312    0.382261   -21.00000    0.08587    0.09773 =
         0.09445   -0.00885    0.00832   -0.00620
AFIX  23
H48C  2    0.759545    0.868642    0.414188   -21.00000   -1.20000
H48D  2    0.723442    0.941246    0.375313   -21.00000   -1.20000
AFIX   0

PART 0
PART 3
O1    5    0.125856    0.759756    0.298672    31.00000    0.06891    0.18991 =
         0.07580   -0.02623   -0.01084    0.00557
O2    5    0.261790    0.723944    0.259404    31.00000    0.06891    0.18991 =
         0.07580   -0.02623   -0.01084    0.00557
N1    4    0.226426    0.749262    0.294088    31.00000    0.06614    0.07142 =
         0.06320    0.00341   -0.01055   -0.00274
PART 0
PART 4
O1A   5    0.208365    0.757512    0.304645   -31.00000    0.06891    0.18991 =
         0.07580   -0.02623   -0.01084    0.00557
O2A   5    0.315944    0.716801    0.254653   -31.00000    0.06891    0.18991 =
         0.07580   -0.02623   -0.01084    0.00557
N1A   4    0.209634    0.730488    0.263467   -31.00000    0.06614    0.07142 =
         0.06320    0.00341   -0.01055   -0.00274
HKLF 4


REM  shelxt in P 1 21/n 1
REM wR2 = 0.1328, GooF = S = 0.908, Restrained GooF = 0.911 for all data
REM R1 = 0.0545 for 5546 Fo > 4sig(Fo) and 0.0973 for all 9776 data
REM 526 parameters refined using 490 restraints

END

WGHT      0.0428      0.0000

REM Highest difference peak  0.362,  deepest hole -0.407,  1-sigma level  0.064
Q1    1   0.1980  0.6782  0.2731  11.00000  0.05    0.36
Q2    1   0.3470  0.6709  0.3479  11.00000  0.05    0.33
Q3    1   0.1423  0.7074  0.2878  11.00000  0.05    0.31
Q4    1   0.8616  0.8425  0.3951  11.00000  0.05    0.29
Q5    1   0.0541  0.7613  0.3532  11.00000  0.05    0.28
;
_shelx_res_checksum   24771

_shelx_hkl_file
;
 -16  -4   1    1.76    5.59
 -16  -4   2    3.63    6.19
 -16  -4   3    1.86    6.50
 -16  -4   4    5.70    6.50
 -16  -4   5    5.72    6.58
 -16  -4   6   -1.80    6.79
 -16  -4   7    7.30    7.03
 -16  -4   8    3.51    8.00
 -16  -5   1    1.35    5.17
 -16  -5   2    4.96    6.21
 -16  -5   3   -3.29    6.41
 -16  -5   4   -2.67    7.38
 -16  -5   5   -3.44    6.93
 -16  -5   6   -2.11    5.72
 -16  -5   7   -2.46    6.37
 -16  -5   8    7.50    7.44
 -16  -5   9   -0.37    6.08
 -16  -5  10   -0.23    5.00
 -16  -5  11   -1.02    5.13
 -16  -5  12    3.91    7.07
 -16  -5  13   -0.71    6.24
  15   0  -1   -0.23    5.15
  15   0  -2   -1.77    5.27
  15   0  -3   17.50    7.80
  15   0  -4   -1.11    4.25
  15   0  -5    8.62    6.16
  15   0  -6   -3.02    5.06
  15   0  -7    1.62    4.81
  15   0  -8   -0.22    5.88
  15   0  -9    3.25    4.46
  15   0 -10    1.71    5.57
  15   0 -11   -1.31    5.16
  15   0 -12    1.61    4.74
  15   0 -13    3.07    5.98
  15  -1  -1   10.32    5.51
  15   1  -1    8.00    5.88
  15  -1  -2   10.31    6.91
  15   1  -2    1.79    5.53
  15  -1  -3    1.47    5.21
  15   1  -3   -1.94    6.18
  15  -1  -4    0.84    4.83
  15   1  -4    1.41    4.99
  15  -1  -5   28.50    8.63
  15   1  -5    8.92    6.56
  15  -1  -6   -1.16    4.25
  15   1  -6    0.22    4.86
  15  -1  -7    9.10    5.86
  15   1  -7   15.99    7.83
  15  -1  -8   -2.42    6.55
  15   1  -8    2.59    5.09
  15  -1  -9    1.40    4.40
  15   1  -9    4.20    5.65
  15  -1 -10   -0.60    5.20
  15   1 -10   -1.48    5.03
  15  -1 -11   13.36    6.92
  15   1 -11   18.98    7.49
  15  -1 -12    2.96    5.53
  15   1 -12    1.37    5.52
  15  -1 -13    4.99    6.21
  15   1 -13    8.71    6.73
  15   1 -14   -2.88    5.21
  15  -2  -1   -0.84    4.37
  15   2  -1    0.52    3.61
 -15  -2   1    1.41    5.51
  15  -2  -2   -0.40    3.82
  15   2  -2   -1.73    4.98
  15  -2  -3   22.69    7.93
  15   2  -3   17.51    7.04
  15  -2  -4   -0.17    4.20
  15   2  -4    3.66    5.72
  15  -2  -5   10.50    6.61
  15   2  -5   14.25    6.50
  15  -2  -6   -0.71    3.90
  15   2  -6   -3.31    5.75
  15  -2  -7    6.89    6.30
  15   2  -7    3.60    5.64
  15  -2  -8    0.23    4.75
  15   2  -8    7.28    6.29
  15  -2  -9    5.02    6.35
  15   2  -9    5.89    5.50
  15  -2 -10    4.96    6.07
  15   2 -10    6.84    5.36
  15  -2 -11   -0.27    4.63
  15   2 -11   -0.92    4.88
  15  -2 -12    3.55    5.01
  15   2 -12    0.74    5.30
  15   2 -13    9.97    7.22
  15   2 -14    2.96    5.78
  15  -3  -1    5.81    6.68
  15   3  -1    8.06    5.51
 -15  -3   1    3.50    6.87
  15  -3  -2    5.75    5.01
  15   3  -2    2.57    5.32
 -15  -3   2    1.29    5.56
  15  -3  -3    0.51    3.61
  15   3  -3    1.08    3.97
 -15  -3   3    0.73    5.36
  15  -3  -4    5.01    5.10
  15   3  -4    1.14    5.48
 -15  -3   4   -0.72    6.81
  15  -3  -5    2.30    5.26
  15   3  -5   12.53    6.51
 -15  -3   5   12.86    7.34
  15  -3  -6    1.54    5.40
  15   3  -6    0.88    5.89
 -15  -3   6    2.56    5.64
  15  -3  -7    5.95    6.86
  15   3  -7    6.70    5.62
 -15  -3   7   17.01    7.84
  15  -3  -8    2.90    6.20
  15   3  -8    3.10    5.33
 -15  -3   8    5.53    7.35
  15  -3  -9    0.02    3.35
  15   3  -9   -0.23    4.17
 -15  -3   9    1.00    6.18
  15  -3 -10    8.43    7.26
  15   3 -10    9.99    5.92
 -15  -3  10    1.23    6.95
  15  -3 -11   28.97    9.41
  15   3 -11   23.06    9.41
  15  -3 -12    0.92    5.06
  15   3 -12    4.67    5.34
  15   3 -13    1.86    6.06
  15   3 -14   -0.94    4.88
  15  -4  -1   -0.70    4.52
  15   4  -1    0.41    4.36
 -15  -4   1   -0.77    5.18
  15  -4  -2    0.11    4.62
  15   4  -2    4.28    5.50
 -15  -4   2    3.60    7.26
  15  -4  -3    5.14    5.16
  15   4  -3   -0.33    5.17
 -15  -4   3    3.86    6.06
  15  -4  -4    1.18    6.11
  15   4  -4   10.49    6.64
 -15  -4   4    6.78    6.19
  15  -4  -5   11.42    7.21
  15   4  -5   -0.46    5.04
 -15  -4   5    8.08    7.57
  15  -4  -6   -0.22    5.24
  15   4  -6   -1.99    5.71
 -15  -4   6    0.00    5.19
  15  -4  -7    4.34    5.41
  15   4  -7    3.29    4.58
 -15  -4   7    0.72    6.19
  15  -4  -8    8.14    6.91
  15   4  -8    0.86    5.07
 -15  -4   8    2.37    5.53
  15  -4  -9    6.53    6.13
  15   4  -9    0.73    5.07
 -15  -4   9   11.31    7.99
  15  -4 -10    4.32    5.34
  15   4 -10    2.46    6.28
 -15  -4  10    0.30    5.87
  15  -4 -11    4.99    5.76
  15   4 -11    3.83    6.01
 -15  -4  11    1.10    6.45
  15   4 -12    3.28    6.38
 -15  -4  12    5.81    7.01
  15   4 -13   14.45    7.25
 -15  -4  13   -0.13    7.31
  15   4 -14    9.09    7.01
 -15  -4  14    2.19    6.91
 -15  -4  15   12.72    7.39
  15  -5  -1    8.66    6.51
  15   5  -1    1.57    5.52
 -15  -5   1    2.18    5.69
  15  -5  -2    1.14    4.28
  15   5  -2    2.92    4.13
 -15  -5   2    6.15    6.52
  15  -5  -3    4.15    4.86
  15   5  -3    4.70    5.74
 -15  -5   3   -2.11    6.45
  15  -5  -4    1.13    5.50
  15   5  -4   -0.81    4.57
 -15  -5   4    1.43    6.10
  15  -5  -5    0.43    3.90
  15   5  -5    2.34    5.46
 -15  -5   5   -1.16    5.46
  15  -5  -6   11.05    6.32
  15   5  -6    5.44    5.39
 -15  -5   6   -1.58    6.18
  15  -5  -7   15.41    6.76
  15   5  -7    8.02    5.91
 -15  -5   7    7.20    7.51
  15  -5  -8   -1.20    4.50
  15   5  -8   -2.11    4.90
 -15  -5   8   -0.24    5.82
  15  -5  -9   -0.99    4.88
  15   5  -9   -2.00    5.70
 -15  -5   9   -1.71    5.90
  15   5 -10    3.01    5.19
 -15  -5  10    7.11    6.69
  15   5 -11   12.82    7.09
 -15  -5  11   -1.53    5.57
  15   5 -12    1.16    4.19
 -15  -5  12    3.95    7.40
  15   5 -13    0.18    4.96
 -15  -5  13    0.55    6.86
  15   5 -14   -2.32    5.22
 -15  -5  14   -1.87    6.36
 -15  -5  15    2.60    5.34
 -15  -5  16    1.40    5.27
 -15  -5  17   -1.17    7.47
 -15  -5  18   -3.72    6.84
  15  -6  -1   -0.53    3.89
  15   6  -1    7.93    4.98
 -15  -6   1   -1.05    6.27
  15  -6  -2    5.80    4.71
  15   6  -2    1.38    4.84
 -15  -6   2   -3.29    7.33
  15  -6  -3    1.91    4.98
  15   6  -3   -0.90    3.80
 -15  -6   3    1.88    4.90
  15  -6  -4    6.09    6.26
  15   6  -4   11.03    6.56
 -15  -6   4    4.08    5.51
  15  -6  -5    0.56    4.85
  15   6  -5   -0.16    4.62
 -15  -6   5   -1.24    5.67
  15  -6  -6   -0.14    4.38
  15   6  -6   -2.57    5.30
 -15  -6   6   -1.67    7.01
  15  -6  -7   -0.61    4.85
  15   6  -7   -1.67    4.83
 -15  -6   7    2.89    5.56
  15   6  -8    4.09    5.19
 -15  -6   8   -0.18    4.39
  15   6  -9    6.57    4.95
 -15  -6   9   -1.85    6.35
  15   6 -10    4.30    5.53
 -15  -6  10   -1.30    6.16
  15   6 -11   -1.31    4.85
 -15  -6  11   -1.46    5.27
  15   6 -12    0.67    4.76
 -15  -6  12   -1.17    7.39
  15   6 -13   -1.63    5.44
 -15  -6  13    1.43    6.90
 -15  -6  14    4.37    6.17
 -15  -6  15    3.70    6.45
 -15  -6  16   -0.00    5.87
  15   7  -1    2.01    5.25
 -15  -7   1    1.38    6.01
  15   7  -2    7.70    6.17
 -15  -7   2    3.17    5.45
  15   7  -3   -1.74    4.39
 -15  -7   3    2.73    6.21
  15   7  -4    9.25    5.94
 -15  -7   4   -0.29    5.89
  15   7  -5    3.01    5.16
 -15  -7   5    2.28    5.21
  15   7  -6    8.50    6.26
 -15  -7   6    3.41    6.09
  15   7  -7   -0.35    4.32
 -15  -7   7   -1.40    5.94
  15   7  -8    1.40    5.51
 -15  -7   8    4.63    6.76
  15   7  -9    1.14    4.74
 -15  -7   9   -1.77    7.11
  15   7 -10    7.57    6.30
  15   7 -11    4.56    5.42
  15   7 -12    2.86    5.80
  15   7 -13    0.57    5.17
  15   8  -4    1.89    5.14
  15   8  -5   -2.22    4.86
  15   8  -6    1.09    5.64
  15   8  -7    0.68    4.66
  15   8  -8   11.61    6.53
  15   8  -9   -0.02    4.87
  15   8 -10    2.43    5.45
  15   8 -11   -2.21    6.05
  15   8 -12    0.00    4.32
  15   8 -13    5.67    5.34
  14   0  -1   -0.04    4.50
  14   0  -2   24.70    8.66
  14   0  -3   -1.41    4.95
  14   0  -4   17.44    7.00
  14   0  -5    2.00    5.74
  14   0  -6    9.81    6.79
  14   0  -7   -1.48    5.78
  14   0  -8    7.26    5.43
  14   0  -9   -2.96    5.17
  14   0 -10    3.90    5.39
  14   0 -11    3.43    4.96
  14   0 -12    0.07    5.22
  14   0 -13    0.48    4.50
  14   0 -14    9.82    6.73
  14   0 -15   -0.72    4.87
  14   0 -16    4.86    5.47
  14   0 -17   -1.39    5.24
  14   0 -18    7.47    6.15
  14   0 -19   -1.06    5.26
  14   0 -20    3.83    5.43
  14  -1  -1    1.27    4.18
  14   1  -1   -0.74    3.69
 -14  -1   1    6.19    5.95
  14  -1  -2    0.00    4.77
  14   1  -2    3.36    4.79
 -14  -1   2   -1.52    4.90
  14  -1  -3    0.70    4.63
  14   1  -3    0.27    4.77
 -14  -1   3    5.15    6.63
  14  -1  -4    0.63    5.22
  14   1  -4    5.83    5.82
 -14  -1   4   21.74    9.97
  14  -1  -5    7.08    5.32
  14   1  -5    2.58    5.21
 -14  -1   5    2.23    6.02
  14  -1  -6   12.78    6.87
  14   1  -6    8.89    6.67
  14  -1  -7    1.66    5.20
  14   1  -7   -0.71    5.30
  14  -1  -8   11.45    7.13
  14   1  -8    0.38    4.47
  14  -1  -9    1.82    4.55
  14   1  -9    0.68    4.35
  14  -1 -10   11.58    6.63
  14   1 -10   14.69    6.64
  14  -1 -11   -1.29    4.90
  14   1 -11    9.51    5.47
  14  -1 -12    2.34    5.16
  14   1 -12    9.10    5.42
  14  -1 -13    1.57    4.72
  14   1 -13    1.74    4.95
  14  -1 -14   -1.76    5.49
  14   1 -14   12.28    6.65
  14  -1 -15    0.80    4.64
  14   1 -15   -1.45    5.65
  14  -1 -16    4.95    6.02
  14   1 -16   21.31    7.84
  14  -1 -17    2.44    5.15
  14   1 -17    5.41    6.56
  14  -1 -18    1.09    5.25
  14   1 -18    6.96    6.95
  14  -1 -19   -2.40    5.10
  14   1 -19   -0.68    6.14
  14  -1 -20   -0.01    4.94
  14   1 -20    8.64    6.71
  14  -2  -1   -3.17    5.22
  14   2  -1    2.86    4.09
 -14  -2   1    1.66    4.87
  14  -2  -2   13.60    6.78
  14   2  -2   28.44    8.19
 -14  -2   2   21.08    8.40
  14  -2  -3    0.82    5.39
  14   2  -3    1.46    4.44
 -14  -2   3    4.69    6.29
  14  -2  -4   13.36    6.22
  14   2  -4    5.90    5.31
 -14  -2   4    9.22    7.31
  14  -2  -5    4.41    4.54
  14   2  -5   -2.85    4.95
 -14  -2   5    1.09    5.26
  14  -2  -6   15.69    6.64
  14   2  -6   12.44    6.47
 -14  -2   6    4.65    5.47
  14  -2  -7    7.84    5.38
  14   2  -7    4.18    4.63
 -14  -2   7   -1.68    5.61
  14  -2  -8   10.72    5.40
  14   2  -8    5.36    5.31
 -14  -2   8    0.61    6.04
  14  -2  -9    0.95    5.16
  14   2  -9    3.75    4.82
 -14  -2   9    0.59    4.88
  14  -2 -10   -3.32    6.23
  14   2 -10   -0.14    4.84
 -14  -2  10   -0.02    5.41
  14  -2 -11   -0.29    5.64
  14   2 -11    4.27    5.23
 -14  -2  11    0.53    6.28
  14  -2 -12    9.78    7.47
  14   2 -12    7.94    6.53
  14  -2 -13   -0.03    4.87
  14   2 -13   -3.95    6.20
  14  -2 -14    9.20    7.15
  14   2 -14    0.95    6.29
  14  -2 -15   -2.99    6.30
  14   2 -15   -0.85    5.06
  14  -2 -16   -0.00    5.38
  14   2 -16    0.72    5.43
  14  -2 -17    3.52    4.60
  14   2 -17   -0.88    5.87
  14  -2 -18    9.62    6.73
  14   2 -18   -2.24    6.32
  14  -2 -19    6.14    6.36
  14   2 -19    2.56    4.53
  14   2 -20    2.81    6.71
  14  -3  -1   -0.00    4.11
  14   3  -1    3.69    4.63
 -14  -3   1    0.51    5.63
  14  -3  -2    3.31    4.86
  14   3  -2   -1.98    5.90
 -14  -3   2    4.11    4.79
  14  -3  -3    0.52    5.59
  14   3  -3    1.38    4.64
 -14  -3   3    6.20    6.14
  14  -3  -4    1.26    6.06
  14   3  -4    4.03    5.27
 -14  -3   4    0.09    5.05
  14  -3  -5    5.76    6.34
  14   3  -5    3.03    4.55
 -14  -3   5    6.86    6.58
  14  -3  -6   16.50    7.25
  14   3  -6   18.30    7.76
 -14  -3   6   16.60    8.43
  14  -3  -7    2.22    5.65
  14   3  -7   20.01    6.86
 -14  -3   7   -1.28    5.63
  14  -3  -8    3.80    5.77
  14   3  -8    2.46    5.10
 -14  -3   8   -2.29    6.90
  14  -3  -9   -3.49    5.74
  14   3  -9    0.87    4.51
 -14  -3   9   -0.68    5.59
  14  -3 -10   12.61    6.71
  14   3 -10    5.17    5.76
 -14  -3  10   13.58    8.15
  14  -3 -11    9.48    6.08
  14   3 -11    1.73    5.31
 -14  -3  11    9.01    6.95
  14  -3 -12    0.26    4.82
  14   3 -12    0.20    4.24
 -14  -3  12    4.82    5.53
  14  -3 -13    2.38    4.95
  14   3 -13    1.04    4.21
 -14  -3  13   -0.32    6.62
  14  -3 -14    0.01    4.68
  14   3 -14    0.58    5.47
 -14  -3  14   -0.10    7.13
  14  -3 -15   16.19    7.77
  14   3 -15   -3.91    6.03
 -14  -3  15    0.66    4.92
  14  -3 -16    8.08    6.92
  14   3 -16    9.76    6.99
 -14  -3  16   -0.56    6.07
  14  -3 -17   -0.12    5.34
  14   3 -17   -0.70    4.95
  14  -3 -18   -1.74    5.30
  14   3 -18    4.35    6.42
  14  -3 -19   -2.48    6.10
  14   3 -19    0.94    4.30
  14   3 -20    9.68    6.85
  14  -4  -1    6.48    4.69
  14   4  -1    2.37    6.00
 -14  -4   1    7.73    6.46
  14  -4  -2   11.15    6.04
  14   4  -2    6.49    6.15
 -14  -4   2   -1.11    5.61
  14  -4  -3   -0.85    5.29
  14   4  -3   -3.53    5.94
 -14  -4   3    2.04    5.95
  14  -4  -4    9.45    5.73
  14   4  -4    3.98    5.15
 -14  -4   4   -2.40    6.58
  14  -4  -5    1.21    5.34
  14   4  -5   -2.41    5.36
 -14  -4   5   -0.01    5.67
  14  -4  -6    0.00    4.83
  14   4  -6    3.67    5.01
 -14  -4   6   -2.94    6.56
  14  -4  -7   14.36    7.32
  14   4  -7    1.48    5.34
 -14  -4   7    0.02    5.26
  14  -4  -8    3.08    5.59
  14   4  -8    6.10    5.67
 -14  -4   8   -1.55    6.10
  14  -4  -9    4.19    5.51
  14   4  -9    5.95    5.98
 -14  -4   9    4.30    6.78
  14  -4 -10   11.26    7.01
  14   4 -10   21.56    7.59
 -14  -4  10    8.61    7.00
  14  -4 -11    0.52    4.48
  14   4 -11    5.12    5.25
 -14  -4  11   -1.77    5.47
  14  -4 -12   15.91    7.14
  14   4 -12   15.49    7.26
 -14  -4  12    6.39    7.24
  14  -4 -13    8.11    5.96
  14   4 -13    6.91    6.64
 -14  -4  13    2.12    5.85
  14  -4 -14   13.75    6.83
  14   4 -14   14.81    7.29
 -14  -4  14   13.05    7.61
  14  -4 -15   -0.36    4.49
  14   4 -15   -2.98    5.94
 -14  -4  15   -0.45    5.81
  14  -4 -16   18.82    8.13
  14   4 -16    3.71    6.10
 -14  -4  16    1.70    6.83
  14  -4 -17    0.12    5.72
  14   4 -17    0.73    5.55
 -14  -4  17    7.01    7.59
  14  -4 -18    3.07    6.82
  14   4 -18    8.46    6.23
 -14  -4  18   -0.63    6.86
  14   4 -19   -3.12    5.54
 -14  -4  19   -3.23    6.79
  14   4 -20    2.56    5.05
  14  -5  -1    8.73    5.75
  14   5  -1   22.46    7.39
 -14  -5   1   11.34    7.26
  14  -5  -2    3.33    4.59
  14   5  -2    1.44    5.28
 -14  -5   2    1.93    5.25
  14  -5  -3    0.19    4.41
  14   5  -3    4.78    6.08
 -14  -5   3    5.45    6.81
  14  -5  -4   -2.46    5.36
  14   5  -4   -1.08    4.19
 -14  -5   4    2.22    6.16
  14  -5  -5   12.64    6.73
  14   5  -5    6.80    5.82
 -14  -5   5    3.48    6.04
  14  -5  -6    6.21    6.14
  14   5  -6    4.59    5.36
 -14  -5   6    6.85    7.34
  14  -5  -7   -2.71    5.11
  14   5  -7   -0.92    4.84
 -14  -5   7   -0.57    5.21
  14  -5  -8    5.18    4.86
  14   5  -8   -2.26    4.77
 -14  -5   8   -3.20    6.53
  14  -5  -9   13.11    6.48
  14   5  -9    5.06    5.39
 -14  -5   9   10.00    6.92
  14  -5 -10    4.35    5.98
  14   5 -10    8.50    6.79
 -14  -5  10    9.27    7.15
  14  -5 -11    5.45    6.39
  14   5 -11    0.00    4.79
 -14  -5  11    8.18    7.07
  14  -5 -12    1.51    6.10
  14   5 -12   10.87    6.80
 -14  -5  12   10.39    6.98
  14  -5 -13   -0.21    5.31
  14   5 -13    6.17    6.96
 -14  -5  13   -3.17    6.08
  14  -5 -14    2.18    6.29
  14   5 -14    2.56    4.90
 -14  -5  14    4.31    7.06
  14  -5 -15    6.18    5.59
  14   5 -15    0.68    4.99
 -14  -5  15   13.58    8.28
  14  -5 -16    5.07    6.22
  14   5 -16    4.17    6.77
 -14  -5  16   17.13    9.80
  14  -5 -17    1.34    5.93
  14   5 -17   -1.27    4.73
 -14  -5  17    3.55    5.52
  14  -5 -18   -2.89    5.33
  14   5 -18   -2.34    6.49
 -14  -5  18   -3.01    7.87
  14   5 -19   -2.55    5.74
 -14  -5  19    3.29    6.66
 -14  -5  20    1.07    6.14
 -14  -5  21    4.71    6.41
 -14  -5  22    0.49    5.70
  14  -6  -1   12.71    6.35
  14   6  -1    8.30    5.50
 -14  -6   1    2.84    5.39
  14  -6  -2    2.20    5.31
  14   6  -2    3.12    4.95
 -14  -6   2    4.85    4.91
  14  -6  -3   10.55    5.29
  14   6  -3    1.69    3.62
 -14  -6   3    2.70    5.61
  14  -6  -4   19.85    7.14
  14   6  -4    6.08    5.69
 -14  -6   4    4.33    6.49
  14  -6  -5   -2.86    5.05
  14   6  -5   -0.38    4.64
 -14  -6   5    1.47    5.36
  14  -6  -6    1.47    4.94
  14   6  -6    4.59    5.54
 -14  -6   6    1.38    7.10
  14  -6  -7    3.71    4.64
  14   6  -7    9.59    6.32
 -14  -6   7    6.21    5.32
  14  -6  -8   -0.69    4.78
  14   6  -8    1.51    4.46
 -14  -6   8    1.87    5.63
  14  -6  -9    8.20    5.77
  14   6  -9    6.76    6.05
 -14  -6   9    5.59    5.89
  14  -6 -10    1.46    5.24
  14   6 -10   -3.63    6.23
 -14  -6  10   -2.88    5.41
  14  -6 -11    1.14    4.27
  14   6 -11    2.55    5.73
 -14  -6  11    0.83    6.72
  14  -6 -12    4.81    4.49
  14   6 -12    2.17    5.10
 -14  -6  12    3.95    5.33
  14  -6 -13    2.74    4.85
  14   6 -13   -0.22    4.03
 -14  -6  13   -1.50    6.12
  14  -6 -14    0.96    5.77
  14   6 -14    5.82    5.78
 -14  -6  14    1.40    6.36
  14  -6 -15    4.01    4.53
  14   6 -15    0.74    5.25
 -14  -6  15   -0.95    6.42
  14  -6 -16   -2.37    4.77
  14   6 -16    0.14    4.95
 -14  -6  16   -1.51    6.54
  14  -6 -17    6.72    6.94
  14   6 -17   -0.22    5.26
 -14  -6  17   -2.50    6.25
  14   6 -18    0.61    4.64
 -14  -6  18   -0.24    6.14
  14   6 -19    3.30    5.55
 -14  -6  19   -0.83    7.22
 -14  -6  20    3.84    7.03
 -14  -6  21   -4.40    6.60
 -14  -6  22   -2.61    6.70
 -14  -6  23   -0.40    4.87
  14  -7  -1   16.40    6.61
  14   7  -1    7.31    5.82
 -14  -7   1   -0.03    4.83
  14  -7  -2    4.44    5.52
  14   7  -2   -0.31    3.93
 -14  -7   2   -0.26    5.15
  14  -7  -3    0.21    5.57
  14   7  -3   -1.99    4.73
 -14  -7   3    0.30    5.49
  14  -7  -4    1.22    4.74
  14   7  -4   -0.48    3.60
 -14  -7   4    4.97    6.56
  14  -7  -5    6.83    6.09
  14   7  -5   20.15    7.21
 -14  -7   5    9.99    6.67
  14  -7  -6    8.18    5.95
  14   7  -6    0.02    4.61
 -14  -7   6    0.49    5.31
  14  -7  -7    2.74    5.13
  14   7  -7    4.20    5.05
 -14  -7   7   -2.16    5.89
  14  -7  -8    1.14    4.59
  14   7  -8    2.44    4.60
 -14  -7   8    4.12    6.04
  14  -7  -9   -1.45    5.02
  14   7  -9    4.09    5.00
 -14  -7   9    5.37    5.83
  14  -7 -10    0.67    4.69
  14   7 -10    5.65    4.94
 -14  -7  10   -2.11    5.41
  14  -7 -11   10.02    5.48
  14   7 -11   10.45    6.74
 -14  -7  11   -1.23    5.94
  14  -7 -12    1.80    4.88
  14   7 -12    0.73    5.43
 -14  -7  12   -1.96    6.96
  14  -7 -13   -0.59    4.79
  14   7 -13   -1.93    5.61
 -14  -7  13    0.04    5.12
  14  -7 -14   -1.59    4.48
  14   7 -14    5.68    5.42
 -14  -7  14   -0.89    4.94
  14  -7 -15    4.71    5.50
  14   7 -15    5.59    6.16
 -14  -7  15   11.23    7.16
  14  -7 -16    2.04    5.53
  14   7 -16    5.84    5.35
 -14  -7  16    2.78    5.46
  14   7 -17    2.92    5.79
 -14  -7  17    1.84    5.76
  14   7 -18    2.79    5.05
 -14  -7  18   -0.80    6.09
  14   7 -19   -1.90    4.89
  14  -8  -1    8.65    5.48
  14   8  -1    4.13    5.68
 -14  -8   1    3.90    4.89
  14  -8  -2    2.62    4.99
  14   8  -2    0.49    4.50
 -14  -8   2   -4.34    6.40
  14  -8  -3    7.78    5.83
  14   8  -3   10.49    6.20
 -14  -8   3    0.06    6.31
  14  -8  -4    2.42    4.29
  14   8  -4   -2.69    5.85
 -14  -8   4   -2.41    5.50
  14  -8  -5   -0.14    3.30
  14   8  -5   -3.05    5.38
 -14  -8   5   -2.94    6.10
  14  -8  -6    1.47    4.90
  14   8  -6    1.76    4.28
 -14  -8   6   -0.18    4.81
  14  -8  -7   10.62    6.29
  14   8  -7    4.90    5.61
 -14  -8   7   15.78    7.72
  14  -8  -8    0.49    4.82
  14   8  -8   -3.87    5.93
 -14  -8   8    4.20    6.24
  14  -8  -9    6.92    6.06
  14   8  -9   10.33    7.14
 -14  -8   9    7.72    6.03
  14  -8 -10   -0.69    4.78
  14   8 -10    1.52    4.98
 -14  -8  10    5.34    6.49
  14  -8 -11    1.46    4.46
  14   8 -11    6.03    5.32
 -14  -8  11    2.58    5.82
  14  -8 -12   -1.56    5.25
  14   8 -12    0.08    5.08
 -14  -8  12    2.28    5.53
  14  -8 -13    3.23    5.60
  14   8 -13    6.29    5.32
 -14  -8  13    6.94    6.76
  14  -8 -14   -2.61    5.23
  14   8 -14   -0.72    4.29
  14  -8 -15   -0.93    4.62
  14   8 -15    3.56    5.12
  14   8 -16    2.25    5.05
  14   8 -17   -1.50    5.83
  14   8 -18   -0.86    5.59
  14   8 -19   -0.59    5.61
  14  -9  -1    4.18    4.84
  14  -9  -2   -0.84    4.95
  14  -9  -3   -1.31    4.89
  14  -9  -4    3.88    4.54
  14  -9  -5   14.13    7.14
  14  -9  -6   -3.74    5.88
  14  -9  -7    4.77    6.18
  14  -9  -8    3.59    5.04
  14  -9  -9    0.25    5.81
  14  -9 -10    1.66    4.95
  14  -9 -11   13.35    7.08
  14  -9 -12   -0.94    4.87
  14  -9 -13   -2.04    5.99
  14  -9 -14    0.22    5.69
  14 -10  -1   -0.20    4.13
  14 -10  -2   -0.93    4.31
  14 -10  -3   -1.39    5.03
  14 -10  -4   -0.51    4.49
  14 -10  -5   -0.34    3.98
  14 -10  -6    9.16    5.93
  14 -10  -7    7.94    5.48
  14 -10  -8    0.42    4.07
  14 -10  -9    1.58    5.03
  14 -10 -10    2.48    4.62
  14 -10 -11   -1.34    4.98
  14 -10 -12   -1.48    5.51
  14 -10 -13    4.62    5.68
  14 -11  -1    1.77    5.72
  14 -11  -2   -3.22    5.13
 -13   0   1   48.09   13.03
  13   0  -1   48.33   11.64
 -13   0   2   -2.83    5.89
  13   0  -2   -0.75    3.09
 -13   0   3    6.51    6.29
  13   0  -3   17.11    6.71
 -13   0   4    0.12    5.62
  13   0  -4   -0.48    5.18
 -13   0   5    6.54    6.43
  13   0  -5    8.38    6.45
 -13   0   6    2.23    6.03
  13   0  -6   -0.19    5.23
 -13   0   7   16.54    8.48
  13   0  -7   23.43    7.32
  13   0  -8   -0.59    3.75
  13   0  -9    6.01    5.70
  13   0 -10    1.56    4.50
  13   0 -11   29.06    8.47
  13   0 -12    2.68    5.02
  13   0 -13   25.07    8.35
  13   0 -14    9.47    5.58
  13   0 -15    1.28    5.13
  13   0 -16   -1.74    4.48
  13   0 -17   15.76    7.39
  13   0 -18    3.86    5.25
  13   0 -19    0.26    4.72
  13   0 -20   -1.54    5.47
  13   0 -21    0.79    5.03
  13   0 -22    0.18    5.22
  13   0 -23    5.99    6.84
  13   0 -24   -0.82    4.62
  13  -1  -1   11.25    5.87
  13   1  -1    2.96    5.04
 -13  -1   1    6.24    7.08
  13  -1  -2    1.91    4.41
  13   1  -2    5.84    5.92
 -13  -1   2    1.88    5.41
  13  -1  -3    1.59    4.56
  13   1  -3   17.77    6.91
 -13  -1   3   -0.45    5.15
  13  -1  -4    3.84    4.28
  13   1  -4    3.63    4.69
 -13  -1   4    2.26    5.33
  13  -1  -5   12.62    8.18
  13   1  -5   57.39   10.84
 -13  -1   5   64.42   13.11
  13  -1  -6   -1.13    5.57
  13   1  -6   -0.00    5.70
 -13  -1   6   -0.46    5.24
  13  -1  -7    3.69    5.29
  13   1  -7    1.10    4.51
 -13  -1   7   -1.15    5.11
  13  -1  -8    2.69    4.86
  13   1  -8   -3.54    5.30
 -13  -1   8   -3.04    6.51
  13  -1  -9   34.74    8.81
  13   1  -9    2.39    5.30
 -13  -1   9    5.63    6.40
  13  -1 -10    3.42    4.93
  13   1 -10   10.00    6.03
 -13  -1  10    3.67    5.61
  13  -1 -11    6.43    5.90
  13   1 -11    1.93    5.32
 -13  -1  11    8.67    7.91
  13  -1 -12    0.64    4.47
  13   1 -12    0.23    4.14
 -13  -1  12    0.03    5.57
  13  -1 -13    7.98    6.37
  13   1 -13    1.20    4.32
  13  -1 -14    1.44    5.25
  13   1 -14    0.03    4.96
  13  -1 -15   32.03   10.18
  13   1 -15   33.72    9.89
  13  -1 -16   -1.99    4.66
  13   1 -16    2.81    4.55
  13  -1 -17   -1.25    4.95
  13   1 -17   -0.97    5.08
  13  -1 -18    0.67    4.38
  13   1 -18   -0.30    4.68
  13  -1 -19    3.05    5.81
  13   1 -19   12.73    6.78
  13  -1 -20   -0.30    4.78
  13   1 -20   -0.46    4.63
  13  -1 -21   12.26    6.57
  13   1 -21   23.41    8.03
  13  -1 -22    1.85    4.61
  13   1 -22   -3.60    6.70
  13  -1 -23    0.55    5.42
  13   1 -23    0.42    4.36
  13  -1 -24    0.32    4.53
  13   1 -24    7.01    5.38
  13  -2  -1   34.96    9.42
  13   2  -1   36.36    9.45
 -13  -2   1   33.55   10.04
  13  -2  -2    2.88    5.59
  13   2  -2   -1.94    5.62
 -13  -2   2    3.70    5.80
  13  -2  -3    8.60    5.49
  13   2  -3    1.80    4.35
 -13  -2   3    1.11    5.93
  13  -2  -4    5.95    5.56
  13   2  -4   -1.69    5.25
 -13  -2   4   -1.54    6.29
  13  -2  -5    1.49    4.52
  13   2  -5    2.75    5.66
 -13  -2   5   -2.93    6.06
  13  -2  -6    0.13    5.08
  13   2  -6   -0.45    3.47
 -13  -2   6    2.83    4.62
  13  -2  -7   38.84    9.72
  13   2  -7   36.52    9.48
 -13  -2   7   22.07    9.26
  13  -2  -8    3.26    4.56
  13   2  -8    4.28    5.02
 -13  -2   8    5.89    7.34
  13  -2  -9   -1.84    5.60
  13   2  -9   -2.88    5.45
 -13  -2   9   -1.92    7.54
  13  -2 -10    1.96    3.81
  13   2 -10   -1.87    4.42
 -13  -2  10   -3.19    6.68
  13  -2 -11   24.99    7.87
  13   2 -11   15.35    7.60
 -13  -2  11   16.80    9.02
  13  -2 -12    5.12    5.73
  13   2 -12    1.59    4.73
 -13  -2  12   -0.86    5.85
  13  -2 -13   18.51    7.20
  13   2 -13   12.65    6.84
 -13  -2  13    3.34    5.74
  13  -2 -14   -2.74    6.51
  13   2 -14    0.50    4.42
 -13  -2  14   -0.25    5.55
  13  -2 -15   10.94    6.40
  13   2 -15    2.20    4.56
 -13  -2  15    2.73    7.12
  13  -2 -16   -2.15    6.80
  13   2 -16    4.41    6.48
 -13  -2  16    4.40    5.29
  13  -2 -17    4.22    5.83
  13   2 -17    5.02    6.09
  13  -2 -18    1.14    4.50
  13   2 -18   -1.28    4.83
  13  -2 -19   -0.37    5.24
  13   2 -19    1.90    6.32
  13  -2 -20    2.76    5.34
  13   2 -20    4.95    5.62
  13  -2 -21   -0.27    4.59
  13   2 -21   -3.06    5.71
  13  -2 -22    2.92    7.38
  13   2 -22    4.84    6.67
  13  -2 -23   18.07    7.91
  13   2 -23   15.69    7.57
  13  -2 -24    0.32    6.59
  13   2 -24   -0.59    6.42
  13  -3  -1    5.76    5.58
  13   3  -1    4.42    4.50
 -13  -3   1    4.96    5.71
  13  -3  -2    0.10    4.22
  13   3  -2   -2.84    5.12
 -13  -3   2   -0.65    5.36
  13  -3  -3    2.34    4.85
  13   3  -3    4.57    4.91
 -13  -3   3   11.08    6.56
  13  -3  -4    7.86    4.88
  13   3  -4   -0.43    4.77
 -13  -3   4    5.21    6.40
  13  -3  -5   15.51    6.95
  13   3  -5   16.31    6.58
 -13  -3   5   15.20    7.66
  13  -3  -6    0.13    4.85
  13   3  -6   -1.99    4.18
 -13  -3   6   -0.59    4.72
  13  -3  -7   -0.22    5.02
  13   3  -7   -1.25    4.72
 -13  -3   7   -0.53    4.15
  13  -3  -8    4.57    4.48
  13   3  -8   -3.63    5.60
 -13  -3   8   10.85    6.57
  13  -3  -9   20.45    7.54
  13   3  -9    6.54    5.61
 -13  -3   9    8.46    7.75
  13  -3 -10   13.57    7.22
  13   3 -10    5.79    6.05
 -13  -3  10   13.53    6.82
  13  -3 -11   16.53    7.24
  13   3 -11   10.10    6.29
 -13  -3  11    5.26    6.68
  13  -3 -12    1.14    3.83
  13   3 -12   -0.80    4.38
 -13  -3  12    2.59    4.89
  13  -3 -13    0.81    5.73
  13   3 -13    6.00    5.59
 -13  -3  13    4.17    6.27
  13  -3 -14    3.67    5.28
  13   3 -14    3.38    6.00
 -13  -3  14    2.79    6.37
  13  -3 -15   29.78    8.99
  13   3 -15   14.45    7.25
 -13  -3  15   15.22    8.80
  13  -3 -16   -0.07    4.92
  13   3 -16   11.10    5.79
 -13  -3  16   -2.66    5.53
  13  -3 -17   -0.66    4.00
  13   3 -17   -2.93    5.18
 -13  -3  17   -3.75    6.85
  13  -3 -18    8.10    5.96
  13   3 -18   -0.75    5.19
 -13  -3  18    4.71    6.28
  13  -3 -19   18.59    7.28
  13   3 -19    9.02    6.75
 -13  -3  19    8.19    6.82
  13  -3 -20   -0.10    3.96
  13   3 -20   12.41    7.25
 -13  -3  20    9.88    7.53
  13  -3 -21    2.57    4.62
  13   3 -21    2.31    5.05
  13  -3 -22    0.22    4.60
  13   3 -22    1.36    4.74
  13  -3 -23    4.71    6.28
  13   3 -23    4.53    5.77
  13   3 -24    1.87    5.82
  13  -4  -1   16.35    6.86
 -13  -4   1    7.41    6.74
  13  -4  -2    4.98    4.85
 -13  -4   2   14.01    7.48
  13  -4  -3   -0.72    5.17
 -13  -4   3    0.07    5.11
  13  -4  -4   -2.59    4.96
 -13  -4   4   -2.11    5.02
  13  -4  -5   -3.41    5.35
  13   4  -5   -1.33    4.57
 -13  -4   5    1.54    5.68
  13  -4  -6    3.29    3.99
  13   4  -6   13.05    6.13
 -13  -4   6    0.99    5.39
  13  -4  -7    6.10    5.99
  13   4  -7   19.55    7.27
 -13  -4   7   26.55    8.42
  13  -4  -8    5.56    5.68
  13   4  -8   12.89    6.21
 -13  -4   8    1.63    4.53
  13  -4  -9    1.89    4.69
  13   4  -9    1.81    5.51
 -13  -4   9    1.40    4.65
  13  -4 -10    6.92    5.60
  13   4 -10    5.05    4.80
 -13  -4  10    2.95    5.86
  13  -4 -11   15.57    6.94
  13   4 -11    7.72    5.85
 -13  -4  11   10.40    7.16
  13  -4 -12    7.60    6.36
  13   4 -12    6.64    5.59
 -13  -4  12    1.10    6.55
  13  -4 -13   15.79    7.38
  13   4 -13   26.03    8.88
 -13  -4  13   15.89    8.43
  13  -4 -14   -0.83    4.25
  13   4 -14    0.69    4.73
 -13  -4  14   -3.09    6.13
  13  -4 -15    2.17    4.82
  13   4 -15    1.18    5.96
 -13  -4  15    1.71    5.42
  13  -4 -16    8.67    7.02
  13   4 -16    8.06    5.46
 -13  -4  16    6.69    7.22
  13  -4 -17    8.97    6.53
  13   4 -17    1.18    5.63
 -13  -4  17    1.99    5.62
  13  -4 -18    2.76    5.14
  13   4 -18   -0.90    4.92
 -13  -4  18   -1.43    6.15
  13  -4 -19    5.48    5.38
  13   4 -19    4.15    6.44
 -13  -4  19    6.97    7.13
  13  -4 -20    1.34    4.44
  13   4 -20   -0.14    5.58
 -13  -4  20   -1.73    5.35
  13  -4 -21    0.52    5.73
  13   4 -21    2.55    4.58
 -13  -4  21    2.01    6.19
  13  -4 -22   15.05    8.05
  13   4 -22    4.48    6.83
 -13  -4  22    0.02    6.51
  13  -4 -23   11.22    7.10
  13   4 -23    3.20    5.61
  13   4 -24    4.64    5.70
  13  -5  -1    9.18    6.89
  13   5  -1   14.46    6.84
 -13  -5   1   11.54    7.42
  13  -5  -2    4.25    5.23
  13   5  -2    2.70    4.88
 -13  -5   2    3.56    5.18
  13  -5  -3    3.24    5.14
  13   5  -3    3.60    5.10
 -13  -5   3   15.72    7.68
  13  -5  -4    0.46    4.07
  13   5  -4    5.58    5.45
 -13  -5   4    1.58    5.78
  13  -5  -5   10.83    6.46
  13   5  -5   10.41    5.98
 -13  -5   5   11.00    7.39
  13  -5  -6    4.86    5.40
  13   5  -6    4.53    5.31
 -13  -5   6    2.36    3.97
  13  -5  -7    1.61    5.11
  13   5  -7   -1.70    4.85
 -13  -5   7   -0.58    4.21
  13  -5  -8   -1.34    4.54
  13   5  -8    1.19    4.71
 -13  -5   8   -1.46    5.82
  13  -5  -9    9.09    5.79
  13   5  -9    7.06    5.76
 -13  -5   9   -2.01    6.46
  13  -5 -10   15.62    7.46
  13   5 -10   13.44    6.46
 -13  -5  10   21.69    8.45
  13  -5 -11    7.36    5.07
  13   5 -11    6.74    5.89
 -13  -5  11    3.41    6.16
  13  -5 -12    0.38    4.62
  13   5 -12    3.79    4.75
 -13  -5  12   -0.11    4.71
  13  -5 -13   -0.50    4.79
  13   5 -13    1.40    6.06
 -13  -5  13    1.69    5.02
  13  -5 -14    3.65    5.89
  13   5 -14   -1.75    5.18
 -13  -5  14    6.07    7.51
  13  -5 -15   16.27    7.63
  13   5 -15   19.80    7.79
 -13  -5  15   20.09    8.28
  13  -5 -16   11.83    6.89
  13   5 -16    7.45    5.63
 -13  -5  16    1.16    5.40
  13  -5 -17   -3.27    6.42
  13   5 -17   -0.82    4.26
 -13  -5  17    6.79    6.61
  13  -5 -18   -0.23    4.12
  13   5 -18    3.02    5.84
 -13  -5  18    0.12    6.26
  13  -5 -19   -2.02    5.31
  13   5 -19    3.06    6.74
 -13  -5  19    7.19    6.62
  13  -5 -20    5.40    6.51
  13   5 -20    0.65    4.86
 -13  -5  20    1.11    5.25
  13  -5 -21   -2.41    4.48
  13   5 -21    4.61    5.95
 -13  -5  21    2.35    5.38
  13  -5 -22    2.62    5.30
  13   5 -22   -1.67    4.65
 -13  -5  22   -1.83    5.81
  13  -5 -23    2.12    5.68
  13   5 -23   -1.75    5.01
 -13  -5  23    2.51    7.71
 -13  -5  24    1.65    6.45
 -13  -5  25    7.97    7.18
  13  -6  -1   13.23    6.53
  13   6  -1    3.08    4.79
 -13  -6   1   13.27    7.24
  13  -6  -2    0.22    4.71
  13   6  -2    4.72    4.42
 -13  -6   2    8.39    5.89
  13  -6  -3   -0.93    4.12
  13   6  -3    3.24    4.02
 -13  -6   3    3.74    5.14
  13  -6  -4    6.81    6.14
  13   6  -4    5.10    5.72
 -13  -6   4    3.62    5.13
  13  -6  -5   -2.95    5.26
  13   6  -5    1.14    4.53
 -13  -6   5    2.27    5.11
  13  -6  -6   12.56    6.37
  13   6  -6   19.79    7.38
 -13  -6   6    4.82    5.59
  13  -6  -7    5.03    5.90
  13   6  -7    1.61    5.18
 -13  -6   7    6.38    7.18
  13  -6  -8    4.96    5.73
  13   6  -8   10.27    6.49
 -13  -6   8    5.91    6.48
  13  -6  -9    5.81    6.21
  13   6  -9    6.55    5.45
 -13  -6   9    9.46    6.59
  13  -6 -10    6.19    4.98
  13   6 -10    8.26    5.89
 -13  -6  10    1.78    6.32
  13  -6 -11    1.83    5.39
  13   6 -11    4.66    5.49
 -13  -6  11    2.27    6.28
  13  -6 -12   12.64    6.37
  13   6 -12   17.66    6.86
 -13  -6  12    5.18    5.90
  13  -6 -13    9.80    6.91
  13   6 -13    2.13    5.71
 -13  -6  13    5.05    5.73
  13  -6 -14    1.60    4.19
  13   6 -14    0.33    6.01
 -13  -6  14   -0.00    5.84
  13  -6 -15    1.33    4.88
  13   6 -15   -1.71    5.37
 -13  -6  15   -0.06    5.23
  13  -6 -16    6.90    5.95
  13   6 -16    1.83    6.54
 -13  -6  16    6.58    6.15
  13  -6 -17    5.28    4.72
  13   6 -17    2.59    6.11
 -13  -6  17    2.36    5.08
  13  -6 -18    2.22    6.71
  13   6 -18   -2.08    4.38
 -13  -6  18    2.41    6.54
  13  -6 -19    8.50    7.25
  13   6 -19    0.98    5.94
 -13  -6  19    5.66    7.62
  13  -6 -20   -0.58    5.95
  13   6 -20    0.50    5.61
 -13  -6  20   -1.01    4.88
  13  -6 -21    3.93    5.29
  13   6 -21   -0.84    5.60
 -13  -6  21   -2.58    5.51
  13  -6 -22    4.56    5.47
  13   6 -22    6.35    6.02
 -13  -6  22    2.46    7.84
  13   6 -23    3.28    5.35
 -13  -6  23   -0.63    5.55
 -13  -6  24   -2.57    5.75
 -13  -6  25    0.39    6.53
 -13  -6  26    3.80    6.12
 -13  -6  27   -0.95    5.22
  13  -7  -1    0.63    4.25
  13   7  -1    0.38    3.71
 -13  -7   1    0.81    5.16
  13  -7  -2   -1.86    4.69
  13   7  -2   -1.53    4.97
 -13  -7   2   -0.02    4.85
  13  -7  -3   -0.34    4.52
  13   7  -3    0.61    4.23
 -13  -7   3   -3.85    5.67
  13  -7  -4   24.53    7.87
  13   7  -4   29.18    8.52
 -13  -7   4   21.05    8.09
  13  -7  -5   12.16    6.67
  13   7  -5    7.78    5.76
 -13  -7   5    1.86    4.22
  13  -7  -6   -1.93    4.52
  13   7  -6    3.79    5.65
 -13  -7   6    7.85    5.59
  13  -7  -7   -2.77    5.62
  13   7  -7    2.01    4.84
 -13  -7   7    3.00    5.06
  13  -7  -8    3.24    4.33
  13   7  -8   -0.94    5.00
 -13  -7   8    0.46    4.24
  13  -7  -9    8.62    6.41
  13   7  -9    1.54    5.70
 -13  -7   9    3.32    6.93
  13  -7 -10    4.66    5.42
  13   7 -10    5.65    5.66
 -13  -7  10   12.42    6.49
  13  -7 -11   -1.48    4.72
  13   7 -11    2.18    4.69
 -13  -7  11   -0.25    3.66
  13  -7 -12    0.15    5.13
  13   7 -12   -2.08    5.52
 -13  -7  12   -1.26    4.91
  13  -7 -13    3.58    5.43
  13   7 -13   -3.01    5.05
 -13  -7  13    1.11    6.16
  13  -7 -14   -1.42    5.21
  13   7 -14    5.21    4.77
 -13  -7  14    8.49    7.33
  13  -7 -15    1.29    3.94
  13   7 -15   -1.14    5.55
 -13  -7  15    3.01    5.35
  13  -7 -16   -0.80    4.57
  13   7 -16   -1.49    4.32
 -13  -7  16    1.50    5.81
  13  -7 -17    3.42    6.09
  13   7 -17   -0.64    4.74
 -13  -7  17    0.38    5.23
  13  -7 -18    7.68    6.29
  13   7 -18    1.46    5.35
 -13  -7  18   -2.02    5.51
  13  -7 -19    7.31    6.29
  13   7 -19    3.77    5.64
 -13  -7  19    5.64    6.59
  13  -7 -20    8.01    7.41
  13   7 -20   10.29    7.34
 -13  -7  20    5.86    7.04
  13  -7 -21    3.15    6.43
  13   7 -21    9.76    7.01
 -13  -7  21    0.63    5.83
  13  -7 -22   -4.20    6.04
  13   7 -22   -0.57    5.79
 -13  -7  22    0.49    5.14
  13   7 -23    6.40    5.60
 -13  -7  23   -0.54    5.58
 -13  -7  24   -0.94    6.13
  13  -8  -1    0.59    4.38
  13   8  -1    0.47    4.67
 -13  -8   1    0.60    3.87
  13  -8  -2    8.95    6.07
  13   8  -2    6.47    4.64
 -13  -8   2   20.58    8.12
  13  -8  -3    1.08    4.91
  13   8  -3    4.15    4.89
 -13  -8   3    2.46    6.21
  13  -8  -4    1.48    4.01
  13   8  -4    9.54    5.15
 -13  -8   4    6.54    6.35
  13  -8  -5   10.00    6.13
  13   8  -5   12.03    5.93
 -13  -8   5   -2.92    5.45
  13  -8  -6   22.12    7.54
  13   8  -6    7.07    5.97
 -13  -8   6    4.99    6.13
  13  -8  -7    1.08    4.54
  13   8  -7   -1.69    4.50
 -13  -8   7   -1.41    5.24
  13  -8  -8   13.79    6.81
  13   8  -8    6.53    6.58
 -13  -8   8    2.22    5.27
  13  -8  -9   -3.80    5.95
  13   8  -9    7.08    6.10
 -13  -8   9    1.70    6.34
  13  -8 -10    0.04    5.12
  13   8 -10   12.90    6.07
 -13  -8  10    3.03    5.64
  13  -8 -11   -1.05    4.08
  13   8 -11    1.32    5.11
 -13  -8  11    2.39    4.23
  13  -8 -12    0.31    5.13
  13   8 -12    3.34    6.03
 -13  -8  12    0.53    5.88
  13  -8 -13    5.46    5.27
  13   8 -13    4.66    5.57
 -13  -8  13    2.05    6.00
  13  -8 -14    3.47    5.65
  13   8 -14    6.54    5.31
 -13  -8  14   17.27    7.21
  13  -8 -15    6.05    6.35
  13   8 -15   -0.52    5.01
 -13  -8  15    4.74    6.45
  13  -8 -16    4.53    5.36
  13   8 -16    0.42    6.01
 -13  -8  16   10.66    7.25
  13  -8 -17   -0.40    4.12
  13   8 -17    0.10    4.39
 -13  -8  17    4.53    7.21
  13  -8 -18   -0.79    5.31
  13   8 -18    3.80    5.99
 -13  -8  18   11.19    7.58
  13  -8 -19    0.23    5.51
  13   8 -19   -0.64    4.93
 -13  -8  19   -1.82    6.56
  13  -8 -20   -1.32    5.35
  13   8 -20   -0.68    4.88
 -13  -8  20    0.25    5.92
  13  -8 -21   -1.70    5.12
  13   8 -21   -1.90    6.06
  13   8 -22    8.43    5.77
  13   8 -23   -0.03    4.81
  13  -9  -1    1.08    4.56
 -13  -9   1   -2.11    5.64
  13  -9  -2    0.62    4.78
 -13  -9   2    3.56    5.15
  13  -9  -3    4.13    4.87
 -13  -9   3   -1.42    5.04
  13  -9  -4   11.68    5.86
 -13  -9   4    3.47    5.67
  13  -9  -5    0.33    4.68
 -13  -9   5   -2.52    6.78
  13  -9  -6    6.49    5.45
 -13  -9   6    3.18    5.84
  13  -9  -7    0.32    4.70
 -13  -9   7   -1.51    6.21
  13  -9  -8    0.81    4.57
 -13  -9   8    0.22    5.80
  13  -9  -9   -3.30    5.35
 -13  -9   9   -0.79    5.61
  13  -9 -10    6.71    5.78
 -13  -9  10    7.23    6.44
  13  -9 -11   -3.19    5.49
 -13  -9  11   -2.65    6.02
  13  -9 -12   -1.56    5.05
 -13  -9  12   -2.00    5.51
  13  -9 -13   -2.18    5.84
 -13  -9  13   -0.00    5.36
  13  -9 -14    6.67    5.61
 -13  -9  14    3.74    6.54
  13  -9 -15   -0.86    4.89
 -13  -9  15   -0.92    4.94
  13  -9 -16   -1.89    5.13
  13  -9 -17    0.04    4.37
  13  -9 -18    3.80    4.76
  13   9 -18    8.09    6.98
  13  -9 -19   -0.39    4.67
  13   9 -19   -0.78    5.29
  13  -9 -20   10.23    6.24
  13   9 -20    5.43    6.12
  13  -9 -21   -2.13    5.79
  13   9 -21    3.31    6.77
  13   9 -22   -0.19    6.01
  13 -10  -1   -2.42    4.50
 -13 -10   1    0.10    4.74
  13 -10  -2   -1.34    4.28
 -13 -10   2    2.61    4.78
  13 -10  -3   -0.79    4.75
 -13 -10   3   -2.21    4.73
  13 -10  -4    6.92    5.45
 -13 -10   4    6.52    5.58
  13 -10  -5    2.12    5.60
 -13 -10   5   -3.83    5.33
  13 -10  -6    6.34    5.70
 -13 -10   6    0.16    4.42
  13 -10  -7   -0.29    3.55
 -13 -10   7    2.01    4.38
  13 -10  -8    1.88    4.97
 -13 -10   8    8.42    6.32
  13 -10  -9   -1.49    5.18
  13 -10 -10    0.11    4.54
  13 -10 -11    1.06    4.90
  13 -10 -12    9.86    6.63
  13 -10 -13    0.61    5.13
  13 -10 -14    4.86    5.53
  13 -10 -15    2.81    5.09
  13 -10 -16    0.46    4.54
  13 -10 -17   -1.86    5.88
  13 -10 -18    0.71    5.95
  13 -10 -19   -3.08    5.61
  13 -11  -1    1.56    3.75
  13 -11  -2    3.76    5.00
  13 -11  -3   -0.60    4.54
  13 -11  -4    2.64    5.02
 -12   0   1   -4.27    5.88
  12   0  -1    1.14    3.20
 -12   0   2   10.98    7.49
  12   0  -2   13.74    6.35
 -12   0   3    3.37    6.33
  12   0  -3   -0.06    4.33
 -12   0   4    2.29    5.67
  12   0  -4   -0.70    4.24
 -12   0   5    0.08    5.79
  12   0  -5    2.29    4.78
 -12   0   6   87.74   16.30
  12   0  -6   61.00   13.16
 -12   0   7   -1.81    5.75
  12   0  -7    0.21    3.60
 -12   0   8    8.49    6.78
  12   0  -8    5.28    5.47
 -12   0   9    3.85    5.68
  12   0  -9    0.49    4.91
 -12   0  10   31.78   11.18
  12   0 -10   42.86   10.28
 -12   0  11   -1.06    5.15
  12   0 -11    1.82    5.13
 -12   0  12   19.74    8.99
  12   0 -12   43.29   10.23
 -12   0  13    5.69    6.27
  12   0 -13   -2.43    5.29
  12   0 -14    1.09    5.45
  12   0 -15   -4.00    6.00
  12   0 -16   21.44    7.84
  12   0 -17    0.89    3.82
  12   0 -18   12.98    7.17
  12   0 -19    3.53    5.30
  12   0 -20    5.27    5.12
  12   0 -21   -2.71    5.41
  12   0 -22   18.41    7.49
  12   0 -23   -1.54    4.71
  12   0 -24   -1.29    4.87
  12   0 -25   -2.96    5.83
  12   0 -26    5.44    6.33
  12   0 -27    1.51    4.51
  12  -1  -1    2.14    4.04
  12   1  -1   -1.18    4.67
 -12  -1   1    6.55    5.92
  12  -1  -2   32.13    8.71
  12   1  -2   41.97    9.45
 -12  -1   2   24.31    9.59
  12  -1  -3    5.26    5.71
  12   1  -3    1.88    4.37
 -12  -1   3    1.96    5.57
  12  -1  -4   65.16   12.20
  12   1  -4   48.85   11.90
 -12  -1   4   57.14   13.21
  12  -1  -5    2.17    4.24
  12   1  -5    3.06    5.07
 -12  -1   5   -4.52    6.17
  12  -1  -6   -0.46    5.09
  12   1  -6    4.91    4.24
 -12  -1   6    0.77    4.98
  12  -1  -7    2.61    4.41
  12   1  -7    2.14    4.73
 -12  -1   7    6.30    6.34
  12  -1  -8   54.93   12.57
  12   1  -8   68.63   13.31
 -12  -1   8   72.61   14.76
  12  -1  -9    3.05    4.89
  12   1  -9    5.47    5.09
 -12  -1   9    5.89    6.41
  12  -1 -10   17.25    7.46
  12   1 -10   16.97    7.44
 -12  -1  10   20.14    9.02
  12  -1 -11   -0.07    3.83
  12   1 -11    1.61    5.11
 -12  -1  11    6.51    6.14
  12  -1 -12    4.22    5.41
  12   1 -12    3.84    4.49
 -12  -1  12    8.49    7.63
  12  -1 -13   -1.23    4.73
  12   1 -13   -0.06    3.98
 -12  -1  13   -1.31    4.93
  12  -1 -14   37.12   10.15
  12   1 -14   74.80   13.25
 -12  -1  14   47.43   12.45
  12  -1 -15   -1.88    5.57
  12   1 -15    1.15    5.12
 -12  -1  15    2.05    6.17
  12  -1 -16   -0.17    5.10
  12   1 -16   -3.77    5.95
 -12  -1  16    4.07    6.13
  12  -1 -17    0.17    4.15
  12   1 -17    1.04    4.67
 -12  -1  17    0.07    6.55
  12  -1 -18   14.22    6.86
  12   1 -18    2.35    5.28
  12  -1 -19    0.91    4.51
  12   1 -19   -1.40    5.11
  12  -1 -20   12.77    6.94
  12   1 -20    8.21    6.78
  12  -1 -21   -3.99    5.87
  12   1 -21   -0.55    5.09
  12  -1 -22   -3.10    5.39
  12   1 -22   -1.68    5.22
  12  -1 -23   -2.19    5.77
  12   1 -23   -1.51    6.57
  12  -1 -24    7.35    5.87
  12   1 -24    9.10    6.39
  12  -1 -25    0.49    5.59
  12   1 -25    1.57    4.15
  12  -1 -26    8.94    6.32
  12   1 -26    9.54    6.76
  12  -1 -27    4.43    5.51
  12   1 -27    5.17    6.26
  12  -2  -1    8.35    5.41
  12   2  -1    7.02    5.26
 -12  -2   1    0.81    6.55
  12  -2  -2   20.71    8.07
  12   2  -2   20.47    6.94
 -12  -2   2   20.65    8.11
  12  -2  -3    0.48    4.73
  12   2  -3    7.42    5.06
 -12  -2   3    2.23    4.56
  12  -2  -4   18.85    6.46
  12   2  -4    9.67    5.90
 -12  -2   4    5.84    6.31
  12  -2  -5    1.71    4.26
  12   2  -5    5.99    4.95
 -12  -2   5    9.97    6.60
  12  -2  -6   28.07    9.07
  12   2  -6   54.89   11.00
 -12  -2   6   61.46   12.86
  12  -2  -7   16.96    7.12
  12   2  -7   19.39    7.86
 -12  -2   7    9.78    7.12
  12  -2  -8    6.54    6.45
  12   2  -8   11.89    6.05
 -12  -2   8    5.42    5.55
  12  -2  -9   -0.35    4.20
  12   2  -9   -3.20    5.17
 -12  -2   9   -0.16    4.75
  12  -2 -10   53.59   10.53
  12   2 -10   30.52    8.90
 -12  -2  10   16.00    8.70
  12  -2 -11    7.64    6.17
  12   2 -11    3.44    4.53
 -12  -2  11    8.69    7.59
  12  -2 -12   18.52    7.43
  12   2 -12   15.58    7.02
 -12  -2  12   22.57   10.38
  12  -2 -13   -0.10    4.88
  12   2 -13    0.36    4.45
 -12  -2  13    1.46    5.68
  12  -2 -14   -0.16    3.87
  12   2 -14   -0.55    4.44
 -12  -2  14    0.85    5.28
  12  -2 -15   -0.74    4.94
  12   2 -15    2.80    5.76
 -12  -2  15   -0.95    6.69
  12  -2 -16   10.25    7.09
  12   2 -16   24.32    7.89
 -12  -2  16    1.88    6.17
  12  -2 -17    2.52    3.92
  12   2 -17    3.45    4.67
 -12  -2  17   -2.30    6.49
  12  -2 -18    7.39    6.07
  12   2 -18    1.06    3.63
 -12  -2  18   -0.63    5.48
  12  -2 -19    3.02    5.31
  12   2 -19   -2.89    5.37
 -12  -2  19   -0.04    5.10
  12  -2 -20    0.78    5.25
  12   2 -20    6.58    5.33
 -12  -2  20   -4.05    7.13
  12  -2 -21    9.82    6.67
  12   2 -21   -0.51    6.14
  12  -2 -22   18.51    7.59
  12   2 -22    5.17    7.67
  12  -2 -23    1.02    5.20
  12   2 -23   -1.21    5.53
  12  -2 -24   -0.93    5.38
  12   2 -24    0.42    5.38
  12  -2 -25    1.73    4.93
  12   2 -25    1.78    5.99
  12  -2 -26   15.08    7.01
  12   2 -26    8.27    7.18
  12  -2 -27    0.45    5.28
  12   2 -27   -0.11    5.07
  12  -3  -1    4.55    4.46
  12   3  -1    2.59    4.52
 -12  -3   1   -0.55    4.38
  12  -3  -2   19.00    6.63
  12   3  -2   25.41    7.94
 -12  -3   2   20.58    9.22
  12  -3  -3   13.59    6.51
  12   3  -3    6.14    5.82
 -12  -3   3   13.20    6.86
  12  -3  -4   37.55    9.34
  12   3  -4   30.54    8.74
 -12  -3   4   20.96    8.20
  12  -3  -5    2.26    4.20
  12   3  -5   12.32    5.63
 -12  -3   5    2.48    6.27
  12  -3  -6   -1.53    5.15
  12   3  -6    0.10    3.77
 -12  -3   6    0.65    5.29
  12  -3  -7    7.28    5.72
  12   3  -7    1.62    5.27
 -12  -3   7    0.25    4.76
  12  -3  -8   37.34    9.71
  12   3  -8   57.46   11.11
 -12  -3   8   26.05    9.53
  12  -3  -9   17.29    6.83
  12   3  -9    1.96    4.69
 -12  -3   9   12.97    7.84
  12  -3 -10   24.57    8.02
  12   3 -10   15.06    7.08
 -12  -3  10   33.28    9.80
  12  -3 -11    0.09    4.78
  12   3 -11   -0.03    4.30
 -12  -3  11    0.85    5.02
  12  -3 -12    5.03    5.53
  12   3 -12   20.69    7.66
 -12  -3  12   14.18    7.66
  12  -3 -13    8.49    5.51
  12   3 -13    0.74    5.40
 -12  -3  13    0.59    5.62
  12  -3 -14   25.37    8.21
  12   3 -14   33.34    9.51
 -12  -3  14   19.35    8.94
  12  -3 -15    9.59    6.31
  12   3 -15   -2.36    5.45
 -12  -3  15    8.74    7.15
  12  -3 -16   10.18    5.89
  12   3 -16    2.28    4.65
 -12  -3  16    0.77    5.34
  12  -3 -17    1.70    5.19
  12   3 -17    3.94    5.67
 -12  -3  17   -0.01    4.40
  12  -3 -18    5.84    5.55
  12   3 -18   -3.22    5.76
 -12  -3  18   -2.19    6.12
  12  -3 -19   14.57    6.81
  12   3 -19    4.57    6.05
 -12  -3  19    3.30    6.67
  12  -3 -20    5.73    6.11
  12   3 -20    7.60    5.60
 -12  -3  20    2.26    6.32
  12  -3 -21    8.68    5.85
  12   3 -21    4.68    4.64
 -12  -3  21    1.83    6.35
  12  -3 -22    2.56    5.99
  12   3 -22    3.59    5.36
 -12  -3  22   -0.21    5.91
  12  -3 -23    2.06    4.51
  12   3 -23    2.89    5.85
 -12  -3  23   14.54    8.50
  12  -3 -24    8.91    6.26
  12   3 -24   22.88    8.73
  12  -3 -25    0.41    6.60
  12   3 -25   -1.39    4.56
  12  -3 -26   -1.86    5.60
  12   3 -26    4.21    6.80
  12  -3 -27    8.39    7.08
  12   3 -27   -3.25    6.43
  12  -4  -1    8.32    5.78
  12   4  -1   15.36    6.40
 -12  -4   1    7.22    7.24
  12  -4  -2    4.25    5.50
  12   4  -2    8.93    6.05
 -12  -4   2    7.04    5.51
  12  -4  -3    3.19    5.05
  12   4  -3   10.56    4.96
 -12  -4   3    0.00    5.62
  12  -4  -4    1.85    4.98
  12   4  -4    1.36    4.09
 -12  -4   4    1.39    5.53
  12  -4  -5    1.17    3.84
  12   4  -5    6.42    5.83
 -12  -4   5   10.04    7.08
  12  -4  -6   36.45    8.92
  12   4  -6   32.57    8.53
 -12  -4   6   19.70    8.27
  12  -4  -7   22.15    8.23
  12   4  -7   22.90    7.64
 -12  -4   7    6.18    6.44
  12  -4  -8   -0.52    3.81
  12   4  -8    5.09    5.02
 -12  -4   8    7.37    6.13
  12  -4  -9    3.56    5.02
  12   4  -9    3.96    4.74
 -12  -4   9    8.44    6.30
  12  -4 -10   21.89    7.97
  12   4 -10   13.65    6.38
 -12  -4  10    2.27    5.95
  12  -4 -11   16.17    7.16
  12   4 -11    7.55    6.43
 -12  -4  11    1.13    6.20
  12  -4 -12   31.22    9.37
  12   4 -12   30.73    9.38
 -12  -4  12   24.73    9.36
  12  -4 -13    5.19    4.85
  12   4 -13   -1.32    3.71
 -12  -4  13   -0.97    4.67
  12  -4 -14    0.94    4.58
  12   4 -14    0.07    4.69
 -12  -4  14    3.75    6.55
  12  -4 -15    2.56    5.47
  12   4 -15    0.69    4.63
 -12  -4  15    1.19    5.35
  12  -4 -16   10.76    6.31
  12   4 -16   28.49    8.22
 -12  -4  16    6.38    6.55
  12  -4 -17   16.15    7.80
  12   4 -17   11.59    6.61
 -12  -4  17   20.02    9.03
  12  -4 -18    2.64    5.02
  12   4 -18    5.73    6.40
 -12  -4  18    4.34    7.23
  12  -4 -19   -2.04    5.95
  12   4 -19    0.39    4.90
 -12  -4  19   -3.91    6.31
  12  -4 -20    3.74    5.51
  12   4 -20   26.37    8.25
 -12  -4  20    9.42    7.84
  12  -4 -21    6.96    6.03
  12   4 -21    0.68    5.19
  12  -4 -22    9.89    6.60
  12   4 -22   23.56    8.88
 -12  -4  22    4.06    6.49
  12  -4 -23    2.77    5.24
  12   4 -23    3.25    5.64
 -12  -4  23   -2.09    6.15
  12  -4 -24   -1.86    5.77
  12   4 -24   -3.20    6.86
 -12  -4  24   -0.83    5.27
  12  -4 -25   -1.21    5.53
  12   4 -25   -1.38    5.04
 -12  -4  25   -1.79    6.24
  12  -4 -26    5.97    6.40
  12   4 -26    6.06    5.32
  12  -4 -27    9.53    6.14
  12   4 -27    7.32    6.75
  12  -5  -1   -0.29    3.83
  12   5  -1    6.62    4.87
 -12  -5   1    0.63    5.81
  12  -5  -2    8.17    5.31
  12   5  -2    7.04    5.25
 -12  -5   2    6.90    6.58
  12  -5  -3   25.31    7.54
  12   5  -3   17.48    6.54
 -12  -5   3   13.46    6.58
  12  -5  -4   12.87    6.67
  12   5  -4   10.71    6.26
 -12  -5   4   16.17    7.79
  12  -5  -5   16.23    6.31
  12   5  -5    9.81    5.86
 -12  -5   5    2.61    5.62
  12  -5  -6   -2.64    4.24
  12   5  -6    0.49    3.83
 -12  -5   6    0.40    5.59
  12  -5  -7    1.09    4.37
  12   5  -7    5.61    5.70
 -12  -5   7    9.23    6.32
  12  -5  -8   21.19    8.09
  12   5  -8   19.69    7.53
 -12  -5   8    9.12    6.11
  12  -5  -9   27.21    7.78
  12   5  -9   25.20    8.18
 -12  -5   9   15.23    8.15
  12  -5 -10   22.01    7.28
  12   5 -10   14.65    6.65
 -12  -5  10   11.83    6.84
  12  -5 -11    0.56    5.25
  12   5 -11   -1.12    4.68
 -12  -5  11   -1.53    4.65
  12  -5 -12    0.36    4.61
  12   5 -12   -0.75    4.13
 -12  -5  12   -0.23    5.20
  12  -5 -13   17.29    7.11
  12   5 -13   21.25    7.40
 -12  -5  13    7.63    7.23
  12  -5 -14   11.76    6.41
  12   5 -14   26.00    8.17
 -12  -5  14   22.48    9.19
  12  -5 -15   -0.58    5.05
  12   5 -15    3.04    4.95
 -12  -5  15    3.12    5.66
  12  -5 -16    8.40    6.87
  12   5 -16    5.11    5.89
 -12  -5  16   -3.56    6.29
  12  -5 -17   -0.11    4.82
  12   5 -17    0.83    4.45
 -12  -5  17    7.07    6.15
  12  -5 -18    9.19    6.31
  12   5 -18   10.86    6.54
 -12  -5  18   11.62    6.78
  12  -5 -19   -1.58    5.67
  12   5 -19    8.52    5.86
 -12  -5  19   -2.79    6.23
  12  -5 -20    3.33    4.64
  12   5 -20    6.28    5.51
 -12  -5  20   -1.14    5.91
  12  -5 -21   -1.64    4.43
  12   5 -21   -1.96    4.82
 -12  -5  21    1.57    5.80
  12  -5 -22   -2.17    4.71
  12   5 -22   -1.01    3.90
 -12  -5  22    4.99    6.37
  12  -5 -23    0.56    4.59
  12   5 -23    4.45    6.05
 -12  -5  23    3.96    6.50
  12  -5 -24    6.95    6.19
  12   5 -24   10.91    6.45
 -12  -5  24   -0.81    5.82
  12  -5 -25    1.63    5.87
  12   5 -25    4.94    5.14
 -12  -5  25    7.93    7.26
  12  -5 -26   -0.11    4.38
  12   5 -26   -2.47    5.37
 -12  -5  26   -4.91    9.04
  12   5 -27   -2.57    5.70
 -12  -5  27   -2.12    6.06
  12  -6  -1   21.83    7.33
  12   6  -1   24.17    7.76
 -12  -6   1   21.23    7.74
  12  -6  -2    9.48    5.90
  12   6  -2   12.94    5.95
 -12  -6   2   10.08    7.15
  12  -6  -3    5.29    5.86
  12   6  -3    3.28    4.94
 -12  -6   3    3.83    5.31
  12  -6  -4    3.49    5.19
  12   6  -4    2.28    3.49
 -12  -6   4    1.68    4.67
  12  -6  -5   37.30    9.31
  12   6  -5   24.24    8.38
 -12  -6   5   31.27    9.99
  12  -6  -6    8.00    5.25
  12   6  -6   11.28    5.92
 -12  -6   6    7.26    6.62
  12  -6  -7    8.88    5.27
  12   6  -7   11.22    5.92
 -12  -6   7    3.05    7.05
  12  -6  -8   10.40    6.13
  12   6  -8    8.11    5.90
 -12  -6   8    3.01    4.46
  12  -6  -9    1.05    4.67
  12   6  -9    4.48    5.20
  12  -6 -10    4.33    5.32
  12   6 -10    0.69    4.58
  12  -6 -11   43.81   10.70
  12   6 -11   39.56   10.75
 -12  -6  11   33.33   10.40
  12  -6 -12    9.97    6.00
  12   6 -12    3.60    5.45
 -12  -6  12    9.09    6.82
  12  -6 -13   -0.15    5.04
  12   6 -13    3.20    4.66
 -12  -6  13    0.80    4.65
  12  -6 -14   -1.51    5.46
  12   6 -14   -0.72    4.76
 -12  -6  14   -0.45    4.92
  12  -6 -15   12.32    6.39
  12   6 -15    8.44    6.33
 -12  -6  15    3.79    6.04
  12  -6 -16    4.40    5.59
  12   6 -16    6.90    6.02
 -12  -6  16   10.70    7.03
  12  -6 -17    1.95    5.27
  12   6 -17    0.00    4.08
 -12  -6  17    2.53    6.35
  12  -6 -18   -0.19    4.75
  12   6 -18    2.47    5.42
 -12  -6  18    0.13    5.35
  12  -6 -19   -0.97    4.69
  12   6 -19    3.62    5.00
 -12  -6  19   -1.67    5.73
  12  -6 -20    0.17    4.53
  12   6 -20    2.21    5.14
 -12  -6  20    0.89    6.07
  12  -6 -21    2.30    5.77
  12   6 -21    1.73    4.56
 -12  -6  21   -2.09    6.58
  12  -6 -22    7.35    6.28
  12   6 -22    4.64    7.02
 -12  -6  22    5.57    6.35
  12  -6 -23   -4.16    6.55
  12   6 -23    2.44    5.36
 -12  -6  23    0.85    5.61
  12  -6 -24   -4.48    6.66
  12   6 -24   -0.87    4.55
 -12  -6  24    1.84    5.16
  12  -6 -25   -1.08    4.92
  12   6 -25    1.35    4.55
 -12  -6  25    1.17    5.21
  12  -6 -26   -0.05    6.32
  12   6 -26    6.25    5.20
 -12  -6  26   -3.21    7.05
 -12  -6  27    2.95    5.35
 -12  -6  28   -0.05    5.08
 -12  -6  29   -3.83    6.18
  12  -7  -1    2.42    4.75
  12   7  -1    5.02    5.22
 -12  -7   1    2.55    5.04
  12  -7  -2    3.33    4.16
  12   7  -2   11.59    5.30
 -12  -7   2   20.24    8.28
  12  -7  -3   19.05    6.90
  12   7  -3   30.52    7.69
 -12  -7   3    7.57    6.78
  12  -7  -4    4.65    4.70
  12   7  -4    3.38    4.59
 -12  -7   4    7.83    5.82
  12  -7  -5    6.30    4.67
  12   7  -5   -0.25    4.17
 -12  -7   5    6.92    5.51
  12  -7  -6    7.49    5.58
  12   7  -6   -0.82    4.34
 -12  -7   6    4.48    6.36
  12  -7  -7    2.48    5.10
  12   7  -7    3.82    5.12
 -12  -7   7    0.38    5.35
  12  -7  -8    3.39    4.71
  12   7  -8   -0.67    3.62
 -12  -7   8    9.86    6.66
  12  -7  -9   25.22    8.58
  12   7  -9   38.19    9.51
 -12  -7   9   38.13   10.56
  12  -7 -10   -1.69    4.59
  12   7 -10    0.18    4.40
 -12  -7  10    2.07    5.40
  12  -7 -11    1.62    4.17
  12   7 -11   -1.90    3.75
 -12  -7  11   -1.84    4.41
  12  -7 -12    3.18    4.51
  12   7 -12   -0.50    5.53
 -12  -7  12    1.04    6.41
  12  -7 -13   14.71    7.10
  12   7 -13    5.64    5.70
 -12  -7  13   -0.55    5.69
  12  -7 -14    6.92    5.38
  12   7 -14    5.44    5.32
 -12  -7  14    8.84    6.12
  12  -7 -15    5.00    6.15
  12   7 -15    9.32    6.41
 -12  -7  15    9.17    6.85
  12  -7 -16   -0.52    5.35
  12   7 -16    1.07    5.63
 -12  -7  16    1.04    5.67
  12  -7 -17    1.81    4.90
  12   7 -17    3.56    5.03
 -12  -7  17   -1.53    5.67
  12  -7 -18   -3.90    6.02
  12   7 -18    3.00    5.89
 -12  -7  18    1.91    5.57
  12  -7 -19    5.87    5.64
  12   7 -19   22.96    8.40
 -12  -7  19   10.74    7.19
  12  -7 -20    3.47    5.87
  12   7 -20    0.96    5.10
 -12  -7  20    0.93    5.69
  12  -7 -21   -1.00    4.65
  12   7 -21    4.84    5.74
 -12  -7  21   -0.75    5.41
  12  -7 -22    6.84    5.62
  12   7 -22   -2.87    6.07
 -12  -7  22   -1.47    5.81
  12  -7 -23    1.82    5.25
  12   7 -23   -2.06    5.04
 -12  -7  23    7.01    6.82
  12  -7 -24    2.75    5.66
  12   7 -24    7.35    6.06
 -12  -7  24   -2.86    6.48
  12  -7 -25   11.74    6.91
  12   7 -25    3.85    5.09
 -12  -7  25    9.14    7.21
  12  -7 -26    4.29    5.36
  12   7 -26    2.51    4.66
 -12  -7  26    3.16    5.87
 -12  -7  27    5.67    6.27
  12  -8  -1   20.90    7.52
  12   8  -1   19.87    7.24
 -12  -8   1   20.45    7.77
  12  -8  -2    1.57    4.63
  12   8  -2    2.16    3.69
 -12  -8   2   -1.47    4.90
  12  -8  -3   13.85    5.98
  12   8  -3   -0.11    4.50
 -12  -8   3    5.18    5.36
  12  -8  -4    4.73    5.33
  12   8  -4    0.47    4.12
 -12  -8   4    2.74    4.54
  12  -8  -5   24.89    7.59
  12   8  -5   11.17    6.25
 -12  -8   5    9.35    6.08
  12  -8  -6   -1.81    4.64
  12   8  -6   -2.68    4.66
 -12  -8   6   -1.41    4.68
  12  -8  -7   16.57    6.85
  12   8  -7   43.16    9.72
 -12  -8   7   26.18    8.67
  12  -8  -8   -1.59    4.89
  12   8  -8    3.16    4.87
 -12  -8   8    1.62    5.79
  12  -8  -9   -1.07    5.05
  12   8  -9   -3.59    5.58
 -12  -8   9    1.83    4.80
  12  -8 -10   -1.95    5.22
  12   8 -10   -1.46    5.43
 -12  -8  10   -3.10    5.99
  12  -8 -11   16.14    6.65
  12   8 -11    8.39    6.13
 -12  -8  11    1.03    4.59
  12  -8 -12    0.45    4.26
  12   8 -12   -0.74    3.79
 -12  -8  12   -1.79    6.40
  12  -8 -13   -0.67    4.30
 -12  -8  13   -0.35    6.67
  12  -8 -14    3.03    4.85
  12   8 -14   -0.32    4.38
 -12  -8  14   -0.34    4.34
  12  -8 -15    4.86    5.16
  12   8 -15   11.62    5.68
 -12  -8  15    4.98    5.61
  12  -8 -16    3.06    5.83
  12   8 -16   -3.10    6.31
 -12  -8  16    6.52    5.45
  12  -8 -17   10.71    6.01
  12   8 -17    3.10    4.79
 -12  -8  17    5.37    7.22
  12  -8 -18    0.40    4.98
  12   8 -18   -0.15    4.43
 -12  -8  18    0.65    5.35
  12  -8 -19    0.45    5.48
  12   8 -19   -0.24    5.37
 -12  -8  19    3.25    5.16
  12  -8 -20   -0.00    5.35
  12   8 -20   -0.17    4.25
 -12  -8  20    0.25    5.57
  12  -8 -21   14.29    6.74
  12   8 -21   10.24    7.54
 -12  -8  21   10.44    6.38
  12  -8 -22    0.93    4.82
  12   8 -22   -1.51    5.32
 -12  -8  22   -2.09    5.54
  12  -8 -23    3.92    5.34
  12   8 -23    1.43    6.01
 -12  -8  23   -4.30    6.43
  12  -8 -24    3.47    5.26
  12   8 -24    0.00    4.66
 -12  -8  24   -2.27    6.00
  12  -8 -25   -3.65    6.28
  12   8 -25   -1.36    5.14
  12   8 -26    0.52    4.94
  12  -9  -1   -0.27    4.24
 -12  -9   1    2.15    5.22
  12  -9  -2    7.91    5.70
 -12  -9   2    1.13    4.86
  12  -9  -3   17.47    6.74
 -12  -9   3   16.62    7.25
  12  -9  -4    3.44    4.87
 -12  -9   4   -0.26    5.71
  12  -9  -5    5.75    5.60
 -12  -9   5   13.26    6.18
  12  -9  -6    1.56    3.82
 -12  -9   6   -1.04    5.32
  12  -9  -7    5.31    4.89
  12   9  -7    3.32    4.72
 -12  -9   7    3.78    5.82
  12  -9  -8    2.45    5.44
  12   9  -8   -1.92    4.87
 -12  -9   8    0.58    5.14
  12  -9  -9   27.28    8.30
  12   9  -9   24.94    8.49
 -12  -9   9   22.81    8.26
  12  -9 -10    5.65    5.19
  12   9 -10    3.99    4.12
 -12  -9  10    1.16    5.15
  12  -9 -11    1.94    5.32
  12   9 -11    0.64    4.94
 -12  -9  11   -0.28    4.32
  12  -9 -12   -2.94    4.99
  12   9 -12    1.30    4.34
 -12  -9  12   -2.10    6.13
  12  -9 -13   -0.37    4.06
  12   9 -13    4.22    5.23
 -12  -9  13   16.43    7.63
  12  -9 -14    3.30    4.97
  12   9 -14    0.20    4.75
 -12  -9  14   -0.10    5.75
  12  -9 -15   10.82    6.20
  12   9 -15   10.92    6.21
 -12  -9  15    4.97    6.13
  12  -9 -16    1.58    5.34
  12   9 -16    0.15    4.12
 -12  -9  16   -0.74    5.23
  12  -9 -17    2.22    4.54
  12   9 -17    0.72    4.54
 -12  -9  17   -1.65    5.27
  12  -9 -18   -0.07    5.23
  12   9 -18    0.02    5.24
 -12  -9  18    4.20    6.53
  12  -9 -19   12.03    6.09
  12   9 -19    7.39    6.36
 -12  -9  19    6.94    6.04
  12  -9 -20    3.55    5.28
  12   9 -20   -0.50    3.81
 -12  -9  20   -0.46    6.03
  12  -9 -21    3.97    5.17
  12   9 -21    1.31    4.99
 -12  -9  21    2.99    6.95
  12  -9 -22   -0.32    5.02
  12   9 -22    4.05    5.80
  12  -9 -23   -5.31    7.05
  12   9 -23    4.76    6.06
  12  -9 -24   -1.94    5.53
  12   9 -24   -0.13    4.12
  12  -9 -25    1.60    4.17
  12   9 -25   -3.63    6.61
  12 -10  -1   10.38    5.30
 -12 -10   1    6.32    5.43
  12 -10  -2    1.51    4.52
 -12 -10   2    3.26    5.17
  12 -10  -3    2.50    4.57
 -12 -10   3    0.20    5.49
  12 -10  -4   -0.43    4.77
 -12 -10   4   -0.73    3.91
  12 -10  -5    3.85    5.85
 -12 -10   5    2.47    6.10
  12 -10  -6   -1.18    3.43
 -12 -10   6    3.04    5.17
  12 -10  -7    8.82    5.61
 -12 -10   7   10.40    6.72
  12 -10  -8   -0.67    4.92
 -12 -10   8    3.02    4.57
  12 -10  -9    5.44    5.21
 -12 -10   9    4.66    5.29
  12 -10 -10    0.31    4.66
 -12 -10  10   -2.31    5.27
  12 -10 -11   10.21    6.54
 -12 -10  11    8.63    7.17
  12 -10 -12   -0.10    4.08
 -12 -10  12    2.36    5.31
  12 -10 -13   -2.29    4.61
 -12 -10  13    5.45    5.31
  12 -10 -14    1.49    4.89
 -12 -10  14   -0.26    4.04
  12 -10 -15    1.72    4.92
 -12 -10  15    4.82    5.61
  12 -10 -16    2.72    5.26
 -12 -10  16   -0.25    5.19
  12 -10 -17    0.23    5.67
  12 -10 -18   -1.70    4.99
  12 -10 -19    0.80    5.64
  12 -10 -20   -1.75    4.40
  12 -11  -1   -1.26    4.28
 -12 -11   1   -1.09    5.12
  12 -11  -2   -2.26    4.56
 -12 -11   2    0.12    4.35
  12 -11  -3    0.43    4.60
 -12 -11   3    9.08    6.02
  12 -11  -4    2.42    4.98
 -12 -11   4   -0.78    4.57
  12 -11  -5    3.36    5.59
 -12 -11   5    2.40    5.11
 -12 -11   6   -0.39    5.40
 -12 -11   7    7.22    6.09
 -12 -11   8   -2.28    5.69
 -12 -11   9    4.34    5.96
 -12 -11  10   -1.15    4.87
 -12 -11  11   -0.49    6.21
  11   0  -1  122.20   19.50
  11   0  -2    3.80    4.33
  11   0  -3   53.04   11.06
  11   0  -4   -1.65    4.13
  11   0  -5  156.99   23.36
  11   0  -6    0.95    3.31
  11   0  -7    3.44    4.73
  11   0  -8    0.13    4.69
  11   0  -9   37.98   10.31
  11   0 -10   -1.87    6.03
  11   0 -11   57.37   12.03
  11   0 -12    0.62    3.86
  11   0 -13    4.58    4.08
  11   0 -14    1.57    4.81
  11   0 -15   27.71    8.22
  11   0 -16   -0.75    5.78
 -11   0  17   11.06    7.52
  11   0 -17   11.13    6.06
  11   0 -18   -0.37    3.58
  11   0 -19   17.13    6.90
  11   0 -20    0.98    5.43
  11   0 -21   16.24    6.83
  11   0 -22    0.89    5.17
  11   0 -23    4.05    6.39
  11   0 -24   -0.19    4.21
  11   0 -25   11.19    6.39
  11   0 -26   -1.90    5.22
  11   0 -27    7.09    6.18
  11   0 -28   -0.71    5.48
  11   0 -29    2.09    5.67
  11   0 -30   -3.07    6.39
 -11   1   1   91.36   19.33
  11  -1  -1  147.59   19.47
  11   1  -1  109.98   18.27
 -11   1   2    4.46    5.00
  11  -1  -2    2.54    4.34
  11   1  -2    5.08    4.26
 -11   1   3   43.43   11.75
  11  -1  -3   54.56   11.30
  11   1  -3   68.03   11.86
 -11   1   4   -2.38    5.51
  11  -1  -4    1.32    4.10
  11   1  -4   -2.78    4.64
 -11   1   5    5.69    5.55
  11  -1  -5    5.63    5.06
  11   1  -5    3.33    3.82
 -11   1   6   -2.11    4.61
  11  -1  -6    3.48    5.31
  11   1  -6   -0.26    4.65
 -11   1   7   54.32   12.77
  11  -1  -7   30.01   10.31
  11   1  -7   72.30   12.09
 -11   1   8   -1.14    5.45
  11  -1  -8    6.01    4.82
  11   1  -8    1.33    3.94
 -11   1   9   28.15    9.75
  11  -1  -9   36.79    8.72
 -11  -1   9   31.43    9.88
 -11   1  10   -0.16    5.42
  11  -1 -10   -2.18    4.62
  11   1 -10   -1.21    4.31
 -11  -1  10   -0.04    4.37
 -11   1  11   24.17    8.59
  11  -1 -11   24.43    7.66
  11   1 -11    9.55    6.18
 -11  -1  11   14.95    8.04
 -11   1  12    3.70    5.55
  11  -1 -12    5.15    5.66
  11   1 -12    5.59    5.10
 -11  -1  12   -1.09    4.79
 -11   1  13   36.87   10.36
  11  -1 -13   50.44   10.11
  11   1 -13   13.85    7.33
 -11  -1  13   31.04    9.73
 -11   1  14    1.89    5.37
  11  -1 -14   -0.37    3.70
  11   1 -14   -2.33    5.12
 -11  -1  14    2.79    6.32
  11  -1 -15    1.93    5.76
  11   1 -15   -1.45    5.01
 -11  -1  15    0.73    4.91
  11  -1 -16    1.15    5.73
  11   1 -16    0.90    4.84
 -11  -1  16   -2.25    6.34
  11  -1 -17   19.52    7.23
  11   1 -17   16.76    8.17
 -11  -1  17   22.91    8.80
  11  -1 -18    0.40    4.71
  11   1 -18   -0.43    5.00
 -11  -1  18   -0.03    5.56
  11  -1 -19    0.83    6.23
  11   1 -19   16.03    7.39
 -11  -1  19   11.11    7.07
  11  -1 -20   -2.86    5.99
  11   1 -20   -0.66    4.85
 -11  -1  20   -1.30    4.72
  11  -1 -21    2.66    4.66
  11   1 -21    1.64    4.72
  11  -1 -22    0.06    5.58
  11   1 -22    1.70    4.96
  11  -1 -23   38.94   10.66
  11   1 -23   36.27   10.58
  11  -1 -24    4.30    5.59
  11   1 -24   -1.33    5.59
  11  -1 -25    8.90    6.46
  11   1 -25    4.00    5.46
  11  -1 -26    1.52    4.33
  11   1 -26    1.76    4.98
  11  -1 -27    0.59    5.08
  11   1 -27   15.41    6.80
  11  -1 -28   -1.96    5.87
  11   1 -28    0.20    5.08
  11  -1 -29    7.12    6.00
  11   1 -29   -0.58    4.67
  11  -1 -30   -0.71    4.26
  11   1 -30    2.29    5.84
 -11   2   1   40.74   11.02
  11  -2  -1   24.51    8.97
  11   2  -1   53.65   10.16
 -11  -2   1   47.99   10.99
 -11   2   2    0.39    5.21
  11  -2  -2    0.67    3.77
  11   2  -2   -0.63    4.37
 -11  -2   2   -1.72    6.15
 -11   2   3   23.03    7.92
  11  -2  -3    8.53    6.51
  11   2  -3   14.96    6.94
 -11  -2   3   19.78    7.61
 -11   2   4    8.66    6.61
  11  -2  -4   10.93    5.67
  11   2  -4    6.48    5.84
 -11  -2   4    5.61    6.48
 -11   2   5   73.95   13.70
  11  -2  -5   69.35   12.18
  11   2  -5   35.74   10.13
 -11  -2   5   48.12   11.81
 -11   2   6   18.28    8.45
  11  -2  -6   30.58    8.22
  11   2  -6   42.49    9.08
 -11  -2   6   12.95    7.52
 -11   2   7    9.94    6.00
  11  -2  -7   17.90    7.16
  11   2  -7   20.66    6.92
 -11  -2   7   12.01    6.51
 -11   2   8   16.23    7.64
  11  -2  -8   30.11    7.84
  11   2  -8   17.09    7.33
 -11  -2   8   13.65    6.83
 -11   2   9   33.22   10.50
  11  -2  -9   45.02   10.03
  11   2  -9   44.13   10.33
 -11  -2   9   30.88    9.65
  11  -2 -10    6.72    5.25
  11   2 -10    1.54    4.66
 -11  -2  10   -0.96    5.47
  11  -2 -11   37.85    9.41
  11   2 -11   34.68    8.98
 -11  -2  11   24.11    9.20
  11  -2 -12   -0.33    3.26
  11   2 -12   -3.65    5.35
 -11  -2  12    1.52    5.24
  11  -2 -13    1.14    4.79
  11   2 -13    0.71    5.10
 -11  -2  13    3.27    5.67
  11  -2 -14   -0.33    3.83
  11   2 -14    7.82    5.70
 -11  -2  14    0.39    4.79
  11  -2 -15   31.43    8.49
  11   2 -15   25.89    8.36
 -11  -2  15    8.72    6.94
  11  -2 -16    7.23    5.22
  11   2 -16    7.44    5.77
 -11  -2  16    3.36    5.46
  11  -2 -17    5.75    5.55
  11   2 -17    8.13    6.13
 -11  -2  17    5.67    5.96
  11  -2 -18   -1.19    6.35
  11   2 -18   -0.42    4.28
 -11  -2  18   -0.10    4.13
  11  -2 -19   14.37    6.86
  11   2 -19   21.18    7.82
 -11  -2  19   12.88    8.57
  11  -2 -20    1.55    5.17
  11   2 -20   -0.25    4.80
 -11  -2  20    8.86    6.51
  11  -2 -21   28.64    9.08
  11   2 -21   20.16    7.93
 -11  -2  21   12.57    8.74
  11  -2 -22   -2.58    5.94
  11   2 -22   -1.71    4.36
 -11  -2  22   -1.73    5.49
  11  -2 -23    1.54    3.68
  11   2 -23    0.34    4.94
 -11  -2  23   -3.03    6.38
  11  -2 -24    0.12    5.18
  11   2 -24    2.48    6.32
  11  -2 -25   18.62    7.56
  11   2 -25    4.08    6.29
  11  -2 -26    0.55    6.49
  11   2 -26   -1.63    5.53
  11  -2 -27    8.30    6.44
  11   2 -27   20.35    8.75
  11  -2 -28   -3.67    7.20
  11   2 -28    4.29    6.56
  11  -2 -29    2.37    4.70
  11   2 -29    1.17    5.93
  11  -2 -30    3.24    4.87
  11   2 -30   -2.75    5.83
  11  -3  -1   24.14    7.03
  11   3  -1   13.11    6.01
 -11  -3   1   22.50    8.60
  11  -3  -2   26.26    7.60
  11   3  -2   25.39    7.43
 -11  -3   2   23.18    7.87
  11  -3  -3   91.78   14.61
  11   3  -3   65.61   13.34
 -11  -3   3   71.61   14.89
  11  -3  -4   13.58    6.25
  11   3  -4   24.79    7.06
 -11  -3   4   12.91    7.23
  11  -3  -5    3.06    4.51
  11   3  -5   10.37    5.18
 -11  -3   5    6.79    7.03
  11  -3  -6   12.13    5.69
  11   3  -6   23.45    7.45
 -11  -3   6   20.27    7.54
  11  -3  -7   58.78   11.75
  11   3  -7   66.93   12.43
 -11  -3   7   45.92   12.23
  11  -3  -8    5.66    4.82
  11   3  -8    0.16    4.70
 -11  -3   8    1.60    5.92
  11  -3  -9   30.11    7.72
  11   3  -9   20.94    6.94
 -11  -3   9    4.61    5.99
  11  -3 -10   10.32    6.10
  11   3 -10    1.18    4.91
 -11  -3  10    3.11    5.24
  11  -3 -11   12.86    6.15
  11   3 -11   14.57    7.04
 -11  -3  11    9.67    6.97
  11  -3 -12    9.47    5.67
  11   3 -12    2.06    3.92
 -11  -3  12   10.49    6.47
  11  -3 -13    7.95    6.16
  11   3 -13   27.42    7.64
 -11  -3  13   15.01    7.82
  11  -3 -14   -2.83    5.32
  11   3 -14   -1.88    4.67
 -11  -3  14    0.29    5.21
  11  -3 -15    7.12    6.08
  11   3 -15   -1.14    5.10
 -11  -3  15   -3.88    6.88
  11  -3 -16   -0.04    4.41
  11   3 -16   -0.64    5.03
 -11  -3  16    1.76    5.77
  11  -3 -17   16.49    7.22
  11   3 -17    6.88    7.33
 -11  -3  17    3.70    6.99
  11  -3 -18   13.53    6.61
  11   3 -18    5.13    5.35
 -11  -3  18    5.22    6.96
  11  -3 -19   20.57    8.43
  11   3 -19   11.57    6.88
 -11  -3  19   19.34    8.90
  11  -3 -20    7.85    5.93
  11   3 -20    0.57    4.84
 -11  -3  20   -1.42    6.31
  11  -3 -21   -2.21    4.91
  11   3 -21    2.01    4.02
 -11  -3  21    7.82    6.19
  11  -3 -22    6.15    5.05
  11   3 -22    8.05    5.84
 -11  -3  22   11.25    7.28
  11  -3 -23   20.97    8.64
  11   3 -23   22.56    8.07
 -11  -3  23   11.04    8.26
  11  -3 -24   11.35    6.74
  11   3 -24    9.60    5.38
 -11  -3  24    1.39    5.29
  11  -3 -25    1.42    3.87
  11   3 -25    7.21    5.84
 -11  -3  25   -0.00    4.29
  11  -3 -26    1.54    4.71
  11   3 -26    1.86    5.54
  11  -3 -27   12.16    7.93
  11   3 -27    7.74    6.46
  11  -3 -28   -0.97    5.12
  11   3 -28    4.11    5.08
  11  -3 -29   -0.23    4.32
  11   3 -29    1.11    5.35
  11  -3 -30    0.93    5.48
  11   3 -30    0.65    7.19
  11  -4  -1   41.20    9.35
  11   4  -1   28.29    8.24
 -11  -4   1   51.90   10.89
  11  -4  -2   -2.16    4.37
  11   4  -2    0.41    3.63
 -11  -4   2   -0.36    4.94
  11  -4  -3    3.67    4.14
  11   4  -3   13.38    5.50
 -11  -4   3    2.40    4.92
  11  -4  -4   12.77    5.51
  11   4  -4    9.15    5.24
 -11  -4   4    4.86    6.38
  11  -4  -5   65.48   13.36
  11   4  -5   80.04   13.85
 -11  -4   5   69.76   14.12
  11  -4  -6   17.98    6.95
  11   4  -6   11.86    6.01
 -11  -4   6   22.38    7.53
  11  -4  -7   24.64    7.44
  11   4  -7   14.39    6.26
 -11  -4   7    8.24    6.89
  11  -4  -8    3.16    4.61
  11   4  -8    7.16    5.19
 -11  -4   8    3.74    4.77
  11  -4  -9   38.89   10.23
  11   4  -9   60.57   11.33
 -11  -4   9   29.47   10.04
  11  -4 -10   12.06    7.01
  11   4 -10    6.01    5.11
 -11  -4  10    1.80    5.45
  11  -4 -11   35.61    8.48
  11   4 -11   30.13    9.18
 -11  -4  11   13.69    7.79
  11  -4 -12    4.63    4.94
  11   4 -12   -0.75    4.55
 -11  -4  12   -2.38    6.05
  11  -4 -13    2.28    4.42
  11   4 -13    1.74    4.65
 -11  -4  13    2.17    6.09
  11  -4 -14   -0.21    5.20
  11   4 -14    4.04    4.63
 -11  -4  14    6.70    6.11
  11  -4 -15   27.85    8.30
  11   4 -15   14.22    6.91
 -11  -4  15   17.38    7.48
  11  -4 -16   11.84    6.14
  11   4 -16    1.19    4.70
 -11  -4  16    3.43    5.92
  11  -4 -17    0.70    4.36
  11   4 -17   10.38    6.25
 -11  -4  17   -1.72    4.97
  11  -4 -18    4.22    5.77
  11   4 -18    4.04    5.95
 -11  -4  18   -3.04    5.70
  11  -4 -19    4.40    5.91
  11   4 -19    3.66    4.42
 -11  -4  19    3.08    6.31
  11  -4 -20   -2.24    5.11
  11   4 -20    3.74    5.82
 -11  -4  20    9.79    6.31
  11  -4 -21    7.85    7.39
  11   4 -21   27.53    8.59
 -11  -4  21   23.62    8.72
  11  -4 -22    5.11    5.48
  11   4 -22   -2.56    6.23
 -11  -4  22   12.29    6.97
  11  -4 -23   -4.74    7.34
  11   4 -23    0.21    4.03
 -11  -4  23    1.54    6.73
  11  -4 -24   -1.73    5.38
  11   4 -24    6.11    6.69
 -11  -4  24   -1.19    5.60
  11  -4 -25   16.05    7.85
  11   4 -25   10.51    6.98
 -11  -4  25   17.92    8.46
  11  -4 -26    4.05    6.19
  11   4 -26   10.79    8.08
 -11  -4  26    7.05    7.17
  11  -4 -27    4.16    5.48
  11   4 -27    3.23    5.93
 -11  -4  27    5.73    6.96
  11  -4 -28    1.66    5.08
  11   4 -28    0.67    5.75
  11  -4 -29    2.11    6.42
  11   4 -29   10.05    7.20
  11  -4 -30    1.93    5.84
  11  -5  -1    1.90    4.46
  11   5  -1    3.71    4.32
 -11  -5   1   -1.24    5.13
  11  -5  -2   41.94    9.36
  11   5  -2   60.10   10.95
 -11  -5   2   23.01    9.07
  11  -5  -3   68.34   11.53
  11   5  -3   45.33   10.43
 -11  -5   3   35.65   10.60
  11  -5  -4    9.03    5.15
  11   5  -4    6.23    5.20
 -11  -5   4    2.43    5.93
  11  -5  -5    0.21    3.93
  11   5  -5   -0.64    4.02
 -11  -5   5   -0.87    5.19
  11  -5  -6   21.85    6.98
  11   5  -6   15.77    6.43
 -11  -5   6    8.17    6.88
  11  -5  -7   34.37    8.59
  11   5  -7   18.37    7.29
 -11  -5   7   24.76    8.10
  11  -5  -8    7.83    5.94
  11   5  -8    6.89    5.51
 -11  -5   8    6.92    6.60
  11  -5  -9   14.93    6.32
  11   5  -9   26.05    7.93
 -11  -5   9   13.00    6.78
  11  -5 -10    0.85    3.27
  11   5 -10   -0.17    3.53
 -11  -5  10   -1.06    5.14
  11  -5 -11    8.92    4.96
  11   5 -11   17.37    7.11
 -11  -5  11    4.81    6.64
  11  -5 -12   27.59    8.00
  11   5 -12   17.54    6.97
 -11  -5  12   24.80    8.29
  11  -5 -13   32.22    9.42
  11   5 -13   30.57    8.97
 -11  -5  13   28.19    9.49
  11  -5 -14    5.00    5.74
  11   5 -14    4.91    5.25
 -11  -5  14    0.04    5.36
  11  -5 -15    0.77    3.94
  11   5 -15   -1.14    4.65
 -11  -5  15   -2.74    6.61
  11  -5 -16    2.84    4.82
  11   5 -16    3.88    4.95
 -11  -5  16   -0.01    5.34
  11  -5 -17    3.24    5.68
  11   5 -17   -1.35    6.07
 -11  -5  17   -2.74    7.53
  11  -5 -18   22.32    8.41
 -11  -5  18   11.20    7.63
  11  -5 -19    7.48    6.04
  11   5 -19   10.48    6.68
 -11  -5  19    7.19    6.88
  11  -5 -20    5.21    4.79
  11   5 -20    7.24    6.22
 -11  -5  20   -1.44    6.42
  11  -5 -21    1.87    6.15
  11   5 -21    1.64    5.53
 -11  -5  21   -0.71    4.87
  11  -5 -22    2.87    4.86
  11   5 -22    2.68    5.07
 -11  -5  22    0.68    6.01
  11  -5 -23   19.39    9.12
  11   5 -23   20.00    8.88
 -11  -5  23   12.55    7.46
  11  -5 -24    5.04    5.71
  11   5 -24    0.48    5.46
 -11  -5  24   -2.59    5.81
  11  -5 -25    1.13    5.28
  11   5 -25    1.01    6.14
 -11  -5  25    4.26    6.23
  11  -5 -26   -2.39    5.67
  11   5 -26   -1.31    5.37
 -11  -5  26   -0.91    7.15
  11  -5 -27    1.99    5.71
  11   5 -27   -0.47    4.88
 -11  -5  27   -0.57    6.13
  11  -5 -28    2.61    5.06
  11   5 -28    4.25    6.42
 -11  -5  28    7.02    6.84
  11  -5 -29    0.42    6.90
  11   5 -29    2.32    6.41
 -11  -5  29    9.83    7.04
  11  -6  -1   27.90    7.88
  11   6  -1   31.61    8.09
 -11  -6   1   21.21    8.17
  11  -6  -2    2.00    4.21
  11   6  -2   -0.53    4.11
 -11  -6   2    5.38    5.42
  11  -6  -3    2.47    4.00
  11   6  -3    7.80    4.89
 -11  -6   3    1.48    5.13
  11  -6  -4   31.55    8.25
  11   6  -4   32.64    8.44
 -11  -6   4   23.00    8.90
  11  -6  -5   31.62    7.77
  11   6  -5   25.88    7.32
 -11  -6   5    7.66    5.83
  11  -6  -6   29.68    7.62
  11   6  -6   21.14    7.31
 -11  -6   6    8.27    6.64
  11  -6  -7    3.09    3.87
  11   6  -7    6.92    5.24
 -11  -6   7    7.57    6.08
  11  -6  -8   18.10    6.01
  11   6  -8   14.88    6.21
 -11  -6   8   -2.44    4.80
  11  -6  -9    6.24    4.99
  11   6  -9    9.73    5.79
 -11  -6   9    7.95    6.39
  11  -6 -10   20.13    7.31
  11   6 -10   26.51    8.12
 -11  -6  10   20.82    8.29
  11  -6 -11    7.28    5.12
  11   6 -11    8.89    6.16
 -11  -6  11    4.29    5.09
  11  -6 -12    2.02    5.40
  11   6 -12    3.44    5.20
 -11  -6  12   -0.14    4.84
  11  -6 -13    5.02    5.57
  11   6 -13    2.39    4.97
 -11  -6  13    2.48    5.80
  11  -6 -14   14.43    6.28
  11   6 -14    8.59    6.08
 -11  -6  14   16.70    7.21
  11  -6 -15   16.87    7.70
  11   6 -15   16.85    7.10
 -11  -6  15    4.97    6.28
  11  -6 -16   21.12    7.34
  11   6 -16   19.78    7.57
 -11  -6  16   -2.11    5.76
  11  -6 -17    4.89    4.68
  11   6 -17    1.76    3.94
 -11  -6  17    1.49    5.02
  11  -6 -18   -0.65    4.01
  11   6 -18    0.99    5.62
 -11  -6  18    0.53    5.26
  11  -6 -19    8.07    5.02
  11   6 -19    8.04    5.86
 -11  -6  19   12.91    7.73
  11  -6 -20    1.47    5.20
  11   6 -20    7.40    5.83
 -11  -6  20    4.54    7.34
  11  -6 -21    2.89    5.56
  11   6 -21    0.36    5.22
 -11  -6  21   11.30    6.80
  11  -6 -22    3.73    5.46
  11   6 -22   -0.97    5.62
 -11  -6  22    1.52    5.70
  11  -6 -23    5.22    4.81
  11   6 -23   -0.51    5.49
 -11  -6  23    1.49    6.12
  11  -6 -24   -1.43    5.59
  11   6 -24   -0.92    4.89
 -11  -6  24    0.63    6.43
  11  -6 -25    6.74    5.92
  11   6 -25    4.79    5.19
 -11  -6  25   16.22    8.26
  11  -6 -26   10.92    7.97
  11   6 -26   14.26    7.18
 -11  -6  26    9.01    6.81
  11  -6 -27    1.89    5.50
  11   6 -27    1.40    5.68
 -11  -6  27   -1.19    5.08
  11  -6 -28   -2.46    5.62
  11   6 -28   -1.72    5.90
 -11  -6  28   -1.16    5.44
  11  -6 -29    1.51    5.35
  11   6 -29    9.41    6.25
 -11  -6  29   -0.46    5.76
 -11  -6  30    2.67    7.95
 -11  -6  31    4.87    7.15
  11  -7  -1   15.04    6.27
  11   7  -1    5.32    4.66
 -11  -7   1   13.96    6.78
  11  -7  -2   31.68    8.04
  11   7  -2   22.66    7.49
 -11  -7   2   24.74    8.72
  11  -7  -3    1.02    4.28
  11   7  -3    1.87    4.80
 -11  -7   3   -0.90    5.08
  11  -7  -4   22.09    6.93
  11   7  -4   21.87    7.33
 -11  -7   4    9.70    6.59
  11  -7  -5    3.85    4.60
  11   7  -5    1.93    4.74
 -11  -7   5    4.32    5.74
  11  -7  -6   13.42    6.22
  11   7  -6   12.95    6.47
 -11  -7   6   12.71    6.25
  11  -7  -7   -1.20    4.53
  11   7  -7   -2.75    4.52
 -11  -7   7   -2.41    5.23
  11  -7  -8   55.82   10.92
  11   7  -8   42.00    9.65
 -11  -7   8   21.67    9.61
  11  -7  -9   52.91   10.70
  11   7  -9   47.00   10.43
 -11  -7   9   28.18    9.33
  11  -7 -10    2.79    4.80
  11   7 -10   -0.21    4.61
 -11  -7  10   -1.26    4.50
  11  -7 -11    3.46    4.92
  11   7 -11   -0.63    3.95
 -11  -7  11    0.91    5.05
  11  -7 -12   31.17    8.71
  11   7 -12   28.45    8.55
 -11  -7  12   21.80    8.55
  11  -7 -13   11.95    6.01
  11   7 -13    9.33    6.18
 -11  -7  13    2.18    7.36
  11  -7 -14    6.78    5.74
  11   7 -14    9.97    6.58
 -11  -7  14   17.03    7.81
  11  -7 -15   -3.96    5.52
  11   7 -15   -0.90    4.17
 -11  -7  15   -1.44    4.72
  11  -7 -16    2.36    5.52
  11   7 -16   -0.41    5.46
 -11  -7  16   -2.51    5.85
  11  -7 -17    6.88    5.44
  11   7 -17    2.28    5.52
 -11  -7  17    0.59    5.86
  11  -7 -18    4.01    6.02
  11   7 -18   14.50    7.09
 -11  -7  18   13.10    7.71
  11  -7 -19    1.23    4.69
  11   7 -19   -1.46    5.25
 -11  -7  19   -0.59    5.51
  11  -7 -20   -1.60    4.52
  11   7 -20    3.48    5.55
 -11  -7  20   -1.87    5.61
  11  -7 -21    3.64    5.52
  11   7 -21    1.59    4.61
 -11  -7  21    1.87    5.32
  11  -7 -22   -0.92    4.47
  11   7 -22    2.01    5.69
 -11  -7  22    2.11    5.68
  11  -7 -23   -0.47    5.38
  11   7 -23    3.95    5.79
 -11  -7  23    1.81    7.09
  11  -7 -24   -0.03    5.37
  11   7 -24    0.52    5.30
 -11  -7  24   -3.71    6.63
  11  -7 -25    3.58    6.21
  11   7 -25   -0.41    4.83
 -11  -7  25   -1.41    5.63
  11  -7 -26    1.02    5.45
  11   7 -26   -3.08    5.07
 -11  -7  26    1.80    6.73
  11  -7 -27   -2.69    5.70
  11   7 -27   -1.78    4.95
 -11  -7  27   -0.81    4.52
  11  -7 -28   -1.67    4.96
  11   7 -28    8.75    6.03
 -11  -7  28    3.86    6.64
  11  -7 -29   -1.12    6.10
  11   7 -29   -0.46    4.20
 -11  -7  29   -1.43    5.91
 -11  -7  30    2.75    5.59
  11  -8  -1   -0.87    3.17
  11   8  -1   -0.51    3.39
 -11  -8   1    0.28    4.39
  11  -8  -2    5.09    4.12
  11   8  -2    5.77    5.35
 -11  -8   2    5.86    5.56
  11  -8  -3   -0.48    3.82
  11   8  -3   -2.04    4.55
 -11  -8   3   -1.54    4.88
  11  -8  -4   38.55    9.43
  11   8  -4   46.34    9.96
 -11  -8   4   37.72   10.73
  11  -8  -5    8.01    5.78
  11   8  -5    2.86    4.73
 -11  -8   5   -0.46    5.28
  11  -8  -6   23.98    8.14
  11   8  -6   21.96    7.20
 -11  -8   6    8.96    6.92
  11  -8  -7    5.57    4.95
  11   8  -7    1.95    4.70
 -11  -8   7    6.66    5.27
  11  -8  -8    2.17    4.89
  11   8  -8    2.99    4.54
 -11  -8   8    9.74    6.14
  11  -8  -9   13.72    6.39
  11   8  -9    6.20    4.80
 -11  -8   9   -1.46    6.24
  11  -8 -10   25.58    7.60
  11   8 -10   19.30    7.33
 -11  -8  10   16.23    7.64
  11  -8 -11    4.29    4.57
  11   8 -11    3.10    4.24
 -11  -8  11   -1.24    5.59
  11  -8 -12    5.21    5.21
  11   8 -12    1.73    4.67
 -11  -8  12    0.48    5.73
  11  -8 -13    2.84    4.48
  11   8 -13    1.68    4.95
 -11  -8  13    9.01    6.51
  11  -8 -14    1.99    3.92
  11   8 -14   -1.57    4.82
 -11  -8  14    0.06    5.15
  11  -8 -15    7.80    5.84
  11   8 -15    7.66    6.22
 -11  -8  15   16.66    6.97
  11  -8 -16   12.71    6.82
  11   8 -16   14.32    6.61
 -11  -8  16    9.50    7.54
  11  -8 -17   -2.44    5.61
  11   8 -17    1.01    4.92
 -11  -8  17   -1.49    5.75
  11  -8 -18    2.56    4.79
  11   8 -18   -2.29    5.87
 -11  -8  18   -0.12    5.34
  11  -8 -19   -0.42    4.89
  11   8 -19   -0.00    4.08
 -11  -8  19    3.96    6.87
  11  -8 -20    5.95    6.23
  11   8 -20   23.67    8.41
 -11  -8  20   14.05    6.96
  11  -8 -21   -1.61    3.87
  11   8 -21   -2.22    5.19
 -11  -8  21   -1.15    5.42
  11  -8 -22    9.52    7.01
  11   8 -22   15.30    7.08
 -11  -8  22    8.82    7.38
  11  -8 -23   -0.23    4.91
  11   8 -23   -2.29    5.13
 -11  -8  23    3.14    6.55
  11  -8 -24    3.87    5.41
  11   8 -24    0.20    3.89
 -11  -8  24   -1.45    6.22
  11  -8 -25    1.45    5.60
  11   8 -25    8.83    7.21
 -11  -8  25    4.80    6.49
  11  -8 -26    7.53    6.23
  11   8 -26   13.09    7.09
 -11  -8  26    5.58    6.49
  11  -8 -27   -0.62    5.15
  11   8 -27    5.54    5.47
 -11  -8  27    1.55    6.19
  11  -8 -28    2.05    5.65
  11   8 -28   -3.30    6.28
  11  -9  -1    2.79    4.48
  11   9  -1    2.30    4.72
 -11  -9   1    0.31    4.55
  11  -9  -2   48.30    9.89
  11   9  -2   19.77    7.40
 -11  -9   2   31.50    8.96
  11  -9  -3   -2.60    4.98
  11   9  -3   -2.23    4.32
 -11  -9   3   -1.61    4.94
  11  -9  -4   16.93    6.42
  11   9  -4   16.92    6.45
 -11  -9   4   12.85    6.93
  11  -9  -5   -0.63    3.45
  11   9  -5    2.28    4.38
 -11  -9   5   -0.02    5.15
  11  -9  -6    5.63    5.20
  11   9  -6    7.11    5.43
 -11  -9   6   10.09    5.98
  11  -9  -7   -0.99    4.24
  11   9  -7   -2.37    4.70
 -11  -9   7    0.89    3.41
  11  -9  -8   28.01    8.59
  11   9  -8   23.20    8.22
 -11  -9   8   30.24    8.27
  11  -9  -9    0.96    4.72
  11   9  -9   -1.00    4.31
 -11  -9   9    0.33    4.60
  11  -9 -10   -0.91    4.64
  11   9 -10    0.26    4.00
 -11  -9  10   -0.66    5.14
  11  -9 -11   -0.57    4.34
  11   9 -11    2.61    4.95
 -11  -9  11    4.47    5.12
  11  -9 -12    5.04    5.22
  11   9 -12   12.77    5.87
 -11  -9  12   12.90    7.21
  11  -9 -13    0.26    4.13
  11   9 -13    4.23    4.66
 -11  -9  13    0.69    4.93
  11  -9 -14    3.54    5.23
  11   9 -14   -0.83    4.48
 -11  -9  14    3.78    5.17
  11  -9 -15   -1.57    5.09
  11   9 -15   -0.16    4.74
 -11  -9  15   -2.14    6.39
  11  -9 -16    0.67    4.97
  11   9 -16    1.78    4.60
 -11  -9  16    0.77    4.24
  11  -9 -17   -1.18    4.58
  11   9 -17    1.06    5.08
 -11  -9  17    0.00    5.49
  11  -9 -18   14.52    6.89
  11   9 -18   12.34    6.25
 -11  -9  18   24.62    8.56
  11  -9 -19   -2.51    5.36
  11   9 -19    3.09    5.15
 -11  -9  19   -2.90    5.67
  11  -9 -20    0.56    4.14
  11   9 -20    8.35    5.71
 -11  -9  20   -1.98    6.16
  11  -9 -21   -1.40    4.36
  11   9 -21   -2.16    5.49
 -11  -9  21   -0.42    5.69
  11  -9 -22    9.70    6.48
  11   9 -22    1.16    4.89
 -11  -9  22    4.54    5.69
  11  -9 -23   -2.92    6.19
  11   9 -23   -0.74    5.35
 -11  -9  23   -0.63    4.98
  11  -9 -24    7.78    6.18
  11   9 -24    5.58    6.97
 -11  -9  24    2.04    6.57
  11  -9 -25   -3.79    6.24
  11   9 -25   -0.71    5.57
  11  -9 -26   -1.24    4.79
  11   9 -26    4.09    6.01
  11  -9 -27    1.08    5.66
  11   9 -27   -2.17    5.39
  11  -9 -28    4.61    5.50
  11   9 -28    2.72    6.58
  11 -10  -1   -1.83    4.26
 -11 -10   1    1.22    4.22
  11 -10  -2   -2.92    4.24
 -11 -10   2   -2.28    4.94
  11 -10  -3    2.80    4.90
 -11 -10   3   -0.53    4.33
  11 -10  -4   22.60    7.61
 -11 -10   4    6.75    5.56
  11 -10  -5   -0.20    4.09
 -11 -10   5    0.58    4.87
  11 -10  -6   19.25    7.02
 -11 -10   6    6.05    5.67
  11 -10  -7    1.76    4.27
 -11 -10   7   -1.28    5.14
  11 -10  -8    4.30    4.76
 -11 -10   8   -0.08    4.64
  11 -10  -9   -0.66    4.15
 -11 -10   9   -2.09    5.34
  11 -10 -10   15.55    6.91
 -11 -10  10    1.24    4.34
  11 -10 -11   -0.12    3.93
 -11 -10  11    1.75    4.96
  11 -10 -12    2.70    4.85
 -11 -10  12    1.13    4.95
  11 -10 -13   -0.48    4.35
 -11 -10  13    4.56    5.80
  11 -10 -14    6.15    5.21
 -11 -10  14   -2.08    5.33
  11 -10 -15    4.23    5.56
 -11 -10  15    2.35    5.71
  11 -10 -16    6.13    5.41
 -11 -10  16   11.21    7.15
  11 -10 -17    0.26    4.04
 -11 -10  17   -1.96    6.49
  11 -10 -18    6.09    5.30
 -11 -10  18   -0.02    4.98
  11 -10 -19   -2.25    5.46
 -11 -10  19   -1.59    6.54
  11 -10 -20   10.48    6.77
 -11 -10  20   12.11    7.65
  11 -10 -21   -0.88    4.83
 -11 -10  21   -0.13    5.03
  11 -11  -1   -0.46    3.85
 -11 -11   1    0.41    4.19
  11 -11  -2   28.08    7.56
 -11 -11   2    7.95    6.37
  11 -11  -3    1.83    4.39
 -11 -11   3   -0.76    4.02
  11 -11  -4    1.02    4.52
 -11 -11   4    1.15    4.31
  11 -11  -5    1.91    5.25
 -11 -11   5    0.14    3.88
  11 -11  -6    3.61    4.45
 -11 -11   6   -0.33    4.88
 -11 -11   7    5.72    5.09
 -11 -11   8    7.09    6.67
 -11 -11   9   -0.18    4.75
 -11 -11  10    2.35    5.45
 -11 -11  11    0.29    4.19
 -11 -11  12   13.32    6.62
 -11 -11  13   -1.49    5.21
 -11 -11  14    7.38    5.49
 -11 -11  15   -0.43    4.74
 -11 -11  16   -0.83    5.36
 -11 -11  17    5.23    5.41
 -11 -12   1   -0.62    4.27
 -11 -12   2   -1.23    4.59
 -11 -12   3    0.57    3.97
 -11 -12   4    7.13    5.84
 -11 -12   5    0.32    4.56
 -11 -12   6    5.39    5.82
 -11 -12   7   -3.31    5.51
 -11 -12   8   -0.73    5.11
 -11 -12   9   -0.21    4.50
 -11 -12  10   16.92    6.89
 -11 -12  11    1.60    4.43
 -11 -12  12    3.52    4.52
 -10   0   1    0.16    4.24
  10   0  -1   -1.43    4.36
 -10   0   2   28.64    9.07
  10   0  -2   19.21    7.03
 -10   0   3   -1.44    5.07
  10   0  -3   -0.57    3.68
 -10   0   4  121.27   22.37
  10   0  -4  160.13   21.86
 -10   0   5   -1.23    4.81
  10   0  -5   -1.24    4.58
 -10   0   6   20.87    8.93
  10   0  -6   39.28    8.38
 -10   0   7   -0.35    4.44
  10   0  -7   -2.56    4.76
 -10   0   8    2.44    5.60
  10   0  -8   18.67    6.93
 -10   0   9   -0.48    6.35
  10   0  -9   -2.58    4.87
 -10   0  10  148.57   24.60
  10   0 -10  168.25   24.02
 -10   0  11   -0.51    5.08
  10   0 -11   -1.31    3.98
 -10   0  12   -2.80    5.90
  10   0 -12    2.55    4.71
 -10   0  13    2.40    4.82
  10   0 -13   -2.63    4.98
 -10   0  14   28.75    8.95
  10   0 -14   21.84    7.93
 -10   0  15   -0.97    5.45
  10   0 -15   -0.48    3.93
  10   0 -16   86.62   15.65
  10   0 -17    0.82    4.66
  10   0 -18   26.80    8.26
  10   0 -19   -0.65    4.65
  10   0 -20   43.26   10.76
  10   0 -21    1.54    4.65
  10   0 -22   -1.91    4.90
  10   0 -23   -1.01    5.40
  10   0 -24    6.39    5.90
  10   0 -25    0.10    5.38
  10   0 -26   37.30   10.08
  10   0 -27    0.38    4.80
  10   0 -28    7.98    5.74
  10   0 -29   -3.05    7.03
  10   0 -30    1.82    6.54
  10   0 -31   -2.89    6.17
  10   0 -32    3.11    5.54
 -10   1   1    1.47    4.35
  10  -1  -1   -0.53    3.30
  10   1  -1   -2.78    4.94
 -10  -1   1   -2.50    5.33
 -10   1   2  145.27   23.99
  10  -1  -2  183.33   23.49
  10   1  -2  129.16   22.14
 -10  -1   2  179.84   24.93
 -10   1   3    0.56    5.36
  10  -1  -3    9.47    5.23
  10   1  -3   12.12    5.51
 -10  -1   3   12.87    6.78
 -10   1   4    5.28    4.87
  10  -1  -4    1.01    3.82
  10   1  -4    4.85    4.41
 -10  -1   4   -1.83    5.30
 -10   1   5   22.00    8.50
  10  -1  -5   24.14    6.94
  10   1  -5   30.87    7.70
 -10  -1   5   14.73    7.65
 -10   1   6  109.01   17.24
  10  -1  -6   80.60   14.92
  10   1  -6   89.93   15.27
 -10  -1   6   76.98   15.63
 -10   1   7    5.36    5.41
  10  -1  -7    2.43    4.57
  10   1  -7    2.45    4.54
 -10  -1   7    4.63    6.50
 -10   1   8   50.55   12.96
  10  -1  -8   62.95   12.60
  10   1  -8   85.09   13.41
 -10   1   9   -2.45    4.76
  10  -1  -9    4.57    4.74
  10   1  -9    1.09    3.55
 -10   1  10   -1.64    4.64
  10  -1 -10    0.63    4.14
  10   1 -10   -2.10    4.48
 -10   1  11   10.47    6.43
  10  -1 -11   29.83    7.88
  10   1 -11   10.84    5.86
 -10   1  12   79.38   16.12
  10  -1 -12   91.85   15.72
  10   1 -12   84.97   15.35
 -10   1  13    1.04    5.87
  10  -1 -13   -0.00    4.20
  10   1 -13   -0.64    4.90
 -10   1  14   10.52    6.51
  10  -1 -14   17.24    6.92
  10   1 -14   20.73    6.94
 -10   1  15   -2.09    5.20
  10  -1 -15    3.01    4.53
  10   1 -15   -1.98    5.49
 -10   1  16   12.96    7.21
  10  -1 -16   28.61    8.31
  10   1 -16   37.16    9.74
 -10   1  17   -1.55    4.72
  10  -1 -17    6.40    5.46
  10   1 -17    6.98    5.01
  10  -1 -18   43.46   10.12
  10   1 -18   25.64    8.30
 -10  -1  18   11.67    8.10
  10  -1 -19   -1.05    4.48
  10   1 -19   12.07    5.69
 -10  -1  19    0.95    5.65
  10  -1 -20   -1.45    4.61
  10   1 -20    1.80    4.94
 -10  -1  20   -2.52    6.42
  10  -1 -21    0.53    3.94
  10   1 -21    0.53    4.54
 -10  -1  21   -2.88    6.14
  10  -1 -22   69.74   15.67
  10   1 -22  101.16   17.00
 -10  -1  22   90.32   17.65
  10  -1 -23    5.90    5.54
  10   1 -23    0.93    4.30
 -10  -1  23    4.00    5.79
  10  -1 -24    4.02    5.65
  10   1 -24   12.20    7.38
  10  -1 -25   -3.27    5.65
  10   1 -25    1.55    4.73
  10  -1 -26    6.95    5.48
  10   1 -26    1.43    5.11
  10  -1 -27   -3.16    5.71
  10   1 -27   -2.19    5.84
  10  -1 -28   13.11    7.13
  10   1 -28    6.98    5.30
  10  -1 -29    2.69    6.11
  10   1 -29   -0.61    5.01
  10  -1 -30   -2.55    5.74
  10   1 -30    5.38    5.54
  10  -1 -31   -0.36    4.93
  10   1 -31   -1.71    6.47
  10  -1 -32   16.52    8.52
  10   1 -32    4.69    6.33
 -10   2   1   -1.88    5.32
  10  -2  -1   -0.40    4.37
  10   2  -1    2.65    3.92
 -10   2   2    2.04    4.96
  10  -2  -2    1.00    2.96
  10   2  -2    2.03    3.77
 -10   2   3   -1.35    4.69
  10  -2  -3   -0.00    3.72
  10   2  -3    4.63    4.54
 -10   2   4  164.45   24.49
  10  -2  -4  142.68   22.13
  10   2  -4  148.57   22.30
 -10   2   5   40.75   11.27
  10  -2  -5   55.82   11.36
  10   2  -5   68.53   11.71
 -10   2   6   20.85    8.67
  10  -2  -6   56.49   11.03
  10   2  -6   45.50    9.74
 -10   2   7    7.36    6.36
  10  -2  -7    6.93    4.55
  10   2  -7    3.29    4.07
 -10   2   8   28.54    8.45
  10  -2  -8   22.38    6.94
  10   2  -8   29.32    8.10
 -10   2   9    5.46    5.96
  10  -2  -9    5.83    4.74
  10   2  -9   11.47    5.48
 -10   2  10   88.11   16.17
  10  -2 -10   81.44   15.17
  10   2 -10   88.72   15.57
 -10   2  11   15.61    7.44
  10  -2 -11    8.63    6.00
  10   2 -11   18.70    7.29
 -10   2  12   -1.32    5.11
  10  -2 -12   -1.38    3.79
  10   2 -12    2.12    4.55
 -10  -2  12   -1.33    5.08
 -10   2  13    3.41    6.12
  10  -2 -13   -1.50    4.87
  10   2 -13    2.29    4.63
 -10  -2  13   -0.17    4.96
 -10   2  14   33.69    9.59
  10  -2 -14   35.26    9.34
  10   2 -14   32.22    9.26
 -10  -2  14   23.96    9.27
  10  -2 -15   19.40    7.21
  10   2 -15   33.99    8.37
 -10  -2  15   11.87    7.30
  10  -2 -16   12.52    6.16
  10   2 -16    4.92    5.20
 -10  -2  16    8.50    6.43
  10  -2 -17   -0.26    4.15
  10   2 -17    0.10    4.99
 -10  -2  17    2.88    5.14
  10  -2 -18    5.88    4.91
  10   2 -18    1.97    4.89
 -10  -2  18   19.41    8.36
  10  -2 -19    1.72    4.39
  10   2 -19    8.91    5.70
 -10  -2  19    3.10    4.70
  10  -2 -20   64.33   12.72
  10   2 -20   52.67   11.88
 -10  -2  20   45.14   12.71
  10  -2 -21    5.15    5.16
  10   2 -21   13.37    7.04
 -10  -2  21    0.95    6.08
  10  -2 -22    8.36    5.58
  10   2 -22    3.43    5.05
 -10  -2  22    0.86    6.00
  10  -2 -23    2.00    5.54
  10   2 -23    0.85    5.18
 -10  -2  23    3.82    6.62
  10  -2 -24   17.66    7.17
  10   2 -24   30.24    8.68
 -10  -2  24   20.63    8.80
  10  -2 -25    3.37    4.68
  10   2 -25    5.93    6.12
 -10  -2  25    4.00    5.16
  10  -2 -26   42.42   10.38
  10   2 -26   22.82    8.97
  10  -2 -27   -1.57    4.73
  10   2 -27    0.33    4.54
  10  -2 -28    8.67    5.54
  10   2 -28    4.10    5.56
  10  -2 -29   -2.17    6.46
  10   2 -29    1.56    4.34
  10  -2 -30    5.16    6.54
  10   2 -30    5.16    6.34
  10  -2 -31   -0.47    5.71
  10   2 -31   -0.97    6.77
  10  -2 -32   -1.86    7.13
  10   2 -32   -0.86    5.03
 -10   3   1   12.85    6.57
  10  -3  -1   11.11    5.46
  10   3  -1   10.51    4.49
 -10  -3   1   13.18    6.96
 -10   3   2  100.18   17.75
  10  -3  -2  104.07   16.72
  10   3  -2   97.15   15.97
 -10  -3   2   90.28   16.94
 -10   3   3   50.01   12.23
  10  -3  -3   51.43   11.29
  10   3  -3   66.91   12.02
 -10  -3   3   85.60   14.14
 -10   3   4    0.83    4.24
  10  -3  -4    0.67    3.85
  10   3  -4   -1.36    4.75
 -10  -3   4    2.56    4.55
 -10   3   5   21.06    7.66
  10  -3  -5   11.97    5.75
  10   3  -5    8.86    5.14
 -10  -3   5    9.12    6.52
 -10   3   6   31.62    8.66
  10  -3  -6    2.92    4.35
  10   3  -6   30.90    7.20
 -10  -3   6   23.45    7.99
 -10   3   7   21.13    7.89
  10  -3  -7   13.72    6.66
  10   3  -7   23.84    7.02
 -10  -3   7   22.64    8.16
 -10   3   8   78.58   15.31
  10  -3  -8   70.69   13.67
  10   3  -8   96.44   14.89
 -10  -3   8   65.75   14.08
 -10   3   9    4.43    5.74
  10  -3  -9    7.27    5.00
  10   3  -9   11.48    5.37
 -10  -3   9    5.36    6.45
  10  -3 -10    6.95    5.52
  10   3 -10   -1.36    4.76
 -10  -3  10   -0.73    4.80
  10  -3 -11   18.11    6.71
  10   3 -11   12.98    5.87
 -10  -3  11   19.71    7.49
  10  -3 -12   32.52    9.21
  10   3 -12   59.23   11.13
 -10  -3  12   30.49    9.79
  10  -3 -13    2.05    4.70
  10   3 -13   -1.54    4.75
 -10  -3  13   10.26    6.84
  10  -3 -14    1.28    4.79
  10   3 -14    3.52    5.51
 -10  -3  14    2.07    5.57
  10  -3 -15    7.47    5.65
  10   3 -15    3.16    6.20
 -10  -3  15    6.43    6.45
  10  -3 -16   25.67    8.31
  10   3 -16   38.53    9.33
 -10  -3  16   26.24    9.53
  10  -3 -17   23.41    8.00
  10   3 -17   26.86    8.62
 -10  -3  17   17.45    8.34
  10  -3 -18   42.40   10.03
  10   3 -18   22.96    8.52
 -10  -3  18   25.47    8.85
  10  -3 -19    4.14    4.63
  10   3 -19    7.86    5.68
 -10  -3  19    4.35    6.22
  10  -3 -20    0.15    3.85
  10   3 -20    0.95    3.80
 -10  -3  20    7.88    6.55
  10  -3 -21   10.46    6.42
  10   3 -21    5.37    6.64
 -10  -3  21    8.99    6.76
  10  -3 -22   48.68   10.58
  10   3 -22   29.23    9.17
 -10  -3  22   35.92   11.34
  10  -3 -23    1.82    4.66
  10   3 -23    3.23    5.54
 -10  -3  23   -2.69    5.46
  10  -3 -24   -3.18    5.93
  10   3 -24   -1.41    6.01
 -10  -3  24    0.51    6.00
  10  -3 -25    0.56    5.52
  10   3 -25   -0.73    5.23
 -10  -3  25   -0.03    4.63
  10  -3 -26   15.47    7.75
  10   3 -26    7.86    7.13
 -10  -3  26   14.38    8.42
  10  -3 -27   12.96    6.27
  10   3 -27   11.15    6.70
 -10  -3  27    1.36    7.01
  10  -3 -28    6.86    5.80
  10   3 -28    6.32    5.93
  10  -3 -29   -1.93    5.55
  10   3 -29   -2.47    5.42
  10  -3 -30   -0.86    4.73
  10   3 -30    3.26    5.77
  10  -3 -31    3.30    5.12
  10   3 -31   -4.19    7.45
  10  -3 -32    6.84    6.08
  10   3 -32    8.93    6.39
  10  -4  -1    5.63    4.35
  10   4  -1    2.74    3.95
 -10  -4   1    2.02    6.40
  10  -4  -2   -1.10    3.25
  10   4  -2    1.17    3.63
 -10  -4   2   -3.02    5.28
  10  -4  -3   10.85    5.54
  10   4  -3    8.37    4.98
 -10  -4   3    7.01    6.30
  10  -4  -4   82.22   14.01
  10   4  -4   76.73   13.95
 -10  -4   4   75.12   14.68
  10  -4  -5   46.14   10.48
  10   4  -5   56.77   11.30
 -10  -4   5   56.54   11.89
  10   4  -6   70.72   12.07
 -10  -4   6   43.71   11.57
  10  -4  -7    0.33    3.37
  10   4  -7   -0.86    3.89
 -10  -4   7    2.28    5.29
  10  -4  -8   90.25   14.47
  10   4  -8   72.55   13.70
 -10  -4   8   67.79   14.39
  10  -4  -9    9.78    5.47
  10   4  -9    9.75    5.86
 -10  -4   9    4.94    5.74
  10  -4 -10   19.62    6.73
  10   4 -10   24.90    8.12
 -10  -4  10   19.12    8.11
  10  -4 -11    4.03    4.63
  10   4 -11    9.76    5.68
 -10  -4  11   13.01    6.64
  10  -4 -12    1.12    4.45
  10   4 -12   -0.23    3.55
 -10  -4  12   -2.16    5.64
  10  -4 -13    1.44    4.45
  10   4 -13    1.66    4.46
 -10  -4  13    3.11    5.30
  10  -4 -14   27.17    8.21
  10   4 -14   46.74    9.53
 -10  -4  14   14.57    7.43
  10  -4 -15   13.24    6.33
  10   4 -15   16.91    6.86
 -10  -4  15   12.02    6.85
  10  -4 -16   12.47    5.92
  10   4 -16    8.34    5.41
 -10  -4  16   16.72    7.23
  10  -4 -17    2.97    4.96
  10   4 -17    2.01    4.54
 -10  -4  17   -3.63    5.90
  10  -4 -18   -2.62    4.95
  10   4 -18    5.50    4.68
 -10  -4  18    1.90    5.80
  10  -4 -19    8.39    5.73
  10   4 -19   11.59    5.80
 -10  -4  19   15.15    6.96
  10  -4 -20   35.11   10.59
  10   4 -20   43.21   10.78
 -10  -4  20   59.10   13.44
  10  -4 -21   27.33    7.93
  10   4 -21   17.19    7.90
 -10  -4  21    3.58    7.00
  10  -4 -22    4.32    5.55
  10   4 -22    4.20    5.12
 -10  -4  22    8.06    6.01
  10  -4 -23   17.33    7.69
  10   4 -23   10.15    6.16
 -10  -4  23   11.30    7.65
  10  -4 -24   28.92    9.14
  10   4 -24   30.78    9.60
 -10  -4  24   34.92   11.07
  10  -4 -25    7.62    6.08
  10   4 -25    9.04    6.33
 -10  -4  25    6.74    6.39
  10  -4 -26    3.49    6.09
  10   4 -26    3.80    6.18
 -10  -4  26    2.72    5.70
  10  -4 -27    0.17    4.78
  10   4 -27   -2.08    5.73
 -10  -4  27   -2.97    6.16
  10  -4 -28    8.79    6.00
  10   4 -28    5.89    6.32
 -10  -4  28   -2.39    6.92
  10  -4 -29    2.88    6.44
  10   4 -29    0.27    5.25
 -10  -4  29   -2.42    5.93
  10  -4 -30    4.02    6.17
  10   4 -30    0.51    5.41
  10  -4 -31   10.95    7.37
  10   4 -31   -3.16    6.14
  10  -4 -32    1.02    6.01
  10   4 -32    3.89    5.25
  10  -5  -1   43.69   10.66
  10   5  -1   79.93   12.27
 -10  -5   1   46.62   12.03
  10  -5  -2  229.26   30.51
  10   5  -2  216.37   30.13
 -10  -5   2  211.52   31.39
  10  -5  -3   24.17    7.21
  10   5  -3   32.24    7.71
 -10  -5   3   17.95    6.77
  10  -5  -4    2.90    4.09
  10   5  -4   -0.79    4.17
 -10  -5   4    0.72    4.99
  10  -5  -5    5.24    4.85
  10   5  -5    3.07    4.44
 -10  -5   5   13.01    6.82
  10  -5  -6   67.69   10.83
  10   5  -6   38.81    9.20
 -10  -5   6   22.61    9.00
  10  -5  -7   68.85   11.42
  10   5  -7   32.20    9.13
 -10  -5   7   40.26   10.32
  10  -5  -8   42.66    8.91
  10   5  -8   22.54    7.19
 -10  -5   8   28.63    9.03
  10  -5  -9    3.10    4.34
  10   5  -9   -0.37    4.45
 -10  -5   9    0.43    4.13
  10  -5 -10    4.59    4.98
  10   5 -10    1.20    3.96
 -10  -5  10    3.39    5.03
  10  -5 -11   17.74    7.81
  10   5 -11    7.59    5.39
 -10  -5  11   14.15    7.37
  10  -5 -12   49.84   10.43
  10   5 -12   49.35   10.55
 -10  -5  12   31.57    9.89
  10  -5 -13   15.29    7.28
  10   5 -13   30.29    8.32
 -10  -5  13   28.09    8.99
  10  -5 -14    4.73    4.64
  10   5 -14    0.00    3.97
 -10  -5  14   -1.65    5.80
  10  -5 -15    6.24    5.08
  10   5 -15    6.77    5.30
 -10  -5  15   10.98    6.78
  10  -5 -16    5.88    5.31
  10   5 -16    4.73    5.25
 -10  -5  16   10.68    5.95
  10  -5 -17   43.38   10.13
  10   5 -17   17.85    7.85
 -10  -5  17   38.01   10.82
  10  -5 -18   24.38    8.00
  10   5 -18   16.49    6.84
 -10  -5  18   17.41    7.78
  10  -5 -19   -0.83    3.64
  10   5 -19    2.69    5.30
 -10  -5  19   -2.98    5.85
  10  -5 -20    0.64    3.85
  10   5 -20   -0.49    4.67
 -10  -5  20    2.49    6.09
  10  -5 -21    5.87    5.13
  10   5 -21    2.95    4.72
 -10  -5  21    0.94    5.64
  10  -5 -22   13.77    6.79
  10   5 -22   26.22    8.44
 -10  -5  22   19.81    8.89
  10  -5 -23   13.32    6.79
  10   5 -23   16.60    7.33
 -10  -5  23    9.28    7.02
  10  -5 -24    1.86    4.67
  10   5 -24    6.43    6.27
 -10  -5  24   -1.05    4.94
  10  -5 -25   -0.29    5.12
  10   5 -25    0.97    5.03
 -10  -5  25   -1.39    5.77
  10  -5 -26    3.28    6.52
  10   5 -26   -2.46    5.42
 -10  -5  26    3.82    6.26
  10  -5 -27   12.97    7.94
  10   5 -27    4.51    5.69
 -10  -5  27    9.04    7.38
  10  -5 -28    7.73    5.79
  10   5 -28    2.83    5.70
 -10  -5  28    9.76    7.87
  10  -5 -29   -0.66    5.80
  10   5 -29   -0.19    6.15
 -10  -5  29   -0.00    5.54
  10  -5 -30   -1.65    5.87
  10   5 -30    0.19    5.48
 -10  -5  30   -2.92    6.34
  10  -5 -31    2.71    6.39
  10   5 -31    2.20    6.49
 -10  -5  31   -0.20    5.33
  10  -5 -32   -1.79    5.84
  10  -6  -1    0.19    4.11
  10   6  -1   -0.96    3.35
 -10  -6   1    0.70    5.15
  10  -6  -2    5.09    4.79
  10   6  -2    3.39    4.43
 -10  -6   2    4.62    4.86
  10  -6  -3   21.18    6.99
  10   6  -3   16.40    6.34
 -10  -6   3   10.18    5.97
  10  -6  -4   21.24    6.74
  10   6  -4   12.67    5.82
 -10  -6   4   10.60    6.31
  10  -6  -5   27.90    7.04
  10   6  -5   24.63    6.85
 -10  -6   5    4.46    6.19
  10  -6  -6   30.72    7.99
  10   6  -6   29.67    7.79
 -10  -6   6   24.06    8.18
  10  -6  -7    1.63    3.66
  10   6  -7   -0.52    3.41
 -10  -6   7    2.51    5.02
  10  -6  -8    2.97    4.02
  10   6  -8    5.01    4.50
 -10  -6   8    7.97    5.13
  10  -6  -9   54.04   10.85
  10   6  -9   50.85   10.94
 -10  -6   9   43.42   11.08
  10  -6 -10   21.89    7.52
  10   6 -10   31.56    8.38
 -10  -6  10   36.27    9.09
  10  -6 -11    1.85    4.38
  10   6 -11    1.81    4.50
 -10  -6  11    4.35    4.64
  10  -6 -12    1.60    3.74
  10   6 -12    1.24    4.48
 -10  -6  12    1.97    5.17
  10  -6 -13   28.70    7.74
  10   6 -13   19.84    7.04
 -10  -6  13   13.19    7.92
  10  -6 -14    8.69    6.15
  10   6 -14    4.93    5.14
 -10  -6  14    5.24    5.46
  10  -6 -15   33.64    9.33
  10   6 -15   38.33    9.38
 -10  -6  15   26.93    9.24
  10  -6 -16    6.02    5.33
  10   6 -16   -0.47    4.03
 -10  -6  16   -0.34    4.49
  10  -6 -17   -0.40    3.73
  10   6 -17    4.55    5.16
 -10  -6  17    1.10    5.49
  10  -6 -18    8.10    6.02
  10   6 -18   15.93    7.17
 -10  -6  18   11.04    6.92
  10  -6 -19    6.42    5.83
  10   6 -19   13.49    6.49
 -10  -6  19   15.91    7.15
  10  -6 -20    6.49    5.47
  10   6 -20    7.76    6.08
 -10  -6  20    3.18    5.53
  10  -6 -21    6.32    5.00
  10   6 -21    1.79    5.34
 -10  -6  21   14.60    7.35
  10  -6 -22    1.71    5.53
  10   6 -22    6.09    5.61
 -10  -6  22    2.95    6.31
  10  -6 -23    7.15    5.83
  10   6 -23    1.67    5.10
 -10  -6  23    2.10    5.56
  10  -6 -24    3.28    5.40
  10   6 -24   -0.90    4.33
 -10  -6  24    1.89    5.43
  10  -6 -25   -1.25    5.64
  10   6 -25    6.34    6.70
 -10  -6  25   -3.16    6.02
  10  -6 -26    1.46    5.45
  10   6 -26    1.56    5.73
 -10  -6  26   16.68    8.15
  10  -6 -27   -1.99    5.05
  10   6 -27   -0.19    5.82
 -10  -6  27   -1.63    6.66
  10  -6 -28   -0.90    5.85
  10   6 -28   -1.69    6.12
 -10  -6  28   -3.69    7.26
  10  -6 -29    0.39    5.15
  10   6 -29    1.70    5.54
 -10  -6  29    1.86    6.32
  10  -6 -30    5.36    5.47
  10   6 -30    1.63    6.33
 -10  -6  30   -3.03    6.50
  10  -6 -31   11.97    7.98
  10   6 -31    8.24    7.18
 -10  -6  31    1.31    6.10
  10  -6 -32    3.86    5.55
 -10  -6  32   -3.00    7.47
 -10  -6  33    0.36    6.66
  10  -7  -1   64.67   12.82
  10   7  -1  104.20   14.50
 -10  -7   1   60.07   13.70
  10  -7  -2    8.88    5.18
  10   7  -2    1.59    4.17
 -10  -7   2   -0.27    5.07
  10  -7  -3   23.04    6.98
  10   7  -3   18.79    6.70
 -10  -7   3   11.82    6.47
  10  -7  -4   -0.74    4.28
  10   7  -4   -0.10    4.46
 -10  -7   4    2.07    4.81
  10  -7  -5   59.13   11.21
  10   7  -5   50.20   10.84
 -10  -7   5   51.44   11.37
  10  -7  -6   13.11    5.77
  10   7  -6   14.09    6.21
 -10  -7   6    9.36    5.89
  10  -7  -7   34.21    8.49
  10   7  -7   41.22    9.22
 -10  -7   7   27.05    8.96
  10  -7  -8   11.00    6.00
  10   7  -8   22.53    6.63
 -10  -7   8   23.83    7.51
  10  -7  -9   -2.81    5.07
  10   7  -9   -1.04    4.33
 -10  -7   9    0.59    5.50
  10  -7 -10    0.75    4.55
  10   7 -10   -0.45    4.09
 -10  -7  10   -1.54    5.25
  10  -7 -11   21.29    6.51
  10   7 -11   14.91    5.94
 -10  -7  11   13.90    7.35
  10  -7 -12    0.57    5.29
  10   7 -12    8.86    5.49
 -10  -7  12    5.59    5.42
  10  -7 -13   45.70    9.80
  10   7 -13   44.68    9.99
 -10  -7  13   18.00    8.32
  10  -7 -14   -0.98    3.17
  10   7 -14   -0.67    5.50
 -10  -7  14   -1.42    5.69
  10  -7 -15   -0.75    5.09
  10   7 -15   -1.77    4.62
 -10  -7  15    0.62    4.52
  10  -7 -16    1.29    4.58
  10   7 -16    6.53    4.77
 -10  -7  16    4.61    6.44
  10  -7 -17   26.49    8.61
  10   7 -17   34.58    9.33
 -10  -7  17   24.48    9.09
  10  -7 -18   -1.33    4.81
  10   7 -18   -0.25    3.85
 -10  -7  18    5.84    6.83
  10  -7 -19    5.74    5.18
  10   7 -19    8.87    5.95
 -10  -7  19    0.21    5.32
  10  -7 -20   -3.18    5.37
  10   7 -20    0.02    4.22
 -10  -7  20    0.63    4.97
  10  -7 -21   -1.93    5.55
  10   7 -21    2.86    5.89
 -10  -7  21    3.32    6.17
  10  -7 -22   -1.35    4.55
  10   7 -22    3.03    4.85
 -10  -7  22   -0.27    5.02
  10  -7 -23   18.75    7.37
  10   7 -23    7.10    5.91
 -10  -7  23    2.86    6.39
  10  -7 -24    3.86    5.38
  10   7 -24   -0.01    4.82
 -10  -7  24   -0.01    5.79
  10  -7 -25   -1.46    4.76
  10   7 -25   -0.35    5.00
 -10  -7  25   -1.10    6.25
  10  -7 -26    3.13    5.21
  10   7 -26   -0.88    5.85
 -10  -7  26    5.81    6.84
  10  -7 -27    8.91    7.24
  10   7 -27    9.38    7.58
 -10  -7  27    3.17    5.43
  10  -7 -28    3.01    5.78
  10   7 -28    1.52    6.07
 -10  -7  28   -1.52    6.52
  10  -7 -29   -1.85    5.95
  10   7 -29    4.54    5.83
 -10  -7  29    5.31    6.66
  10  -7 -30   -1.05    5.61
  10   7 -30    3.68    6.38
 -10  -7  30   -0.04    5.67
  10  -7 -31    0.99    4.15
  10   7 -31    1.90    5.77
 -10  -7  31    3.19    7.09
 -10  -7  32   -2.10    6.97
 -10  -7  33   -1.77    6.00
  10  -8  -1   12.29    5.24
  10   8  -1    0.36    4.42
 -10  -8   1   11.56    5.95
  10  -8  -2   10.48    5.36
  10   8  -2    6.43    4.26
 -10  -8   2    8.36    5.86
  10  -8  -3   39.71    8.93
  10   8  -3   44.21    9.33
 -10  -8   3   24.70    8.07
  10  -8  -4   16.78    6.68
  10   8  -4   20.74    6.60
 -10  -8   4   18.39    6.95
  10  -8  -5   67.11   11.42
  10   8  -5   45.83   10.06
 -10  -8   5   29.76    9.79
  10  -8  -6    4.04    4.71
  10   8  -6    8.43    5.09
 -10  -8   6   -0.82    4.88
  10  -8  -7    4.07    4.13
  10   8  -7   11.83    5.16
 -10  -8   7    0.35    4.50
  10  -8  -8    0.37    4.78
  10   8  -8    6.10    4.74
 -10  -8   8   -3.84    5.96
  10  -8  -9   14.36    6.24
  10   8  -9   14.12    6.22
 -10  -8   9    9.08    5.41
  10  -8 -10    5.63    5.53
  10   8 -10    9.32    5.57
 -10  -8  10    4.50    4.94
  10  -8 -11   43.01    9.72
  10   8 -11   30.08    8.34
 -10  -8  11   21.41    8.21
  10  -8 -12    0.60    4.58
  10   8 -12   -0.79    4.67
 -10  -8  12   -0.00    4.81
  10  -8 -13    6.69    5.61
  10   8 -13    6.78    5.66
 -10  -8  13    2.09    5.54
  10  -8 -14    4.44    5.19
  10   8 -14   -0.78    4.52
 -10  -8  14   10.80    5.84
  10  -8 -15   13.46    7.59
  10   8 -15   22.65    7.29
 -10  -8  15   14.32    7.89
  10  -8 -16   -1.58    4.50
  10   8 -16   -0.26    3.76
 -10  -8  16   -2.69    6.98
  10  -8 -17   -0.76    4.80
  10   8 -17   -1.02    5.29
 -10  -8  17    3.14    5.49
  10  -8 -18    0.45    4.18
  10   8 -18    3.11    4.99
 -10  -8  18    3.80    5.24
  10  -8 -19   14.30    6.06
  10   8 -19   26.67    8.39
 -10  -8  19    0.33    6.06
  10  -8 -20    0.90    4.14
  10   8 -20   -1.24    4.75
 -10  -8  20    2.05    5.89
  10  -8 -21   15.21    6.13
  10   8 -21   14.43    6.29
 -10  -8  21    3.92    5.80
  10  -8 -22    3.35    5.17
  10   8 -22   -0.08    4.92
 -10  -8  22   -0.47    4.89
  10  -8 -23    4.56    5.10
  10   8 -23    5.13    6.47
 -10  -8  23    4.59    5.61
  10  -8 -24    1.40    4.98
  10   8 -24    7.76    5.46
 -10  -8  24   -1.40    5.40
  10  -8 -25    9.31    7.16
  10   8 -25   13.05    7.23
 -10  -8  25    2.05    5.70
  10  -8 -26    2.12    5.24
  10   8 -26   -1.28    5.94
 -10  -8  26   -1.48    6.33
  10  -8 -27    1.56    4.34
  10   8 -27   -2.05    5.14
 -10  -8  27    3.35    5.61
  10  -8 -28    1.62    5.52
  10   8 -28   -0.75    5.65
 -10  -8  28    0.31    5.70
  10  -8 -29    2.31    4.85
  10   8 -29   -3.10    6.63
 -10  -8  29   -1.77    5.69
  10  -8 -30   -2.05    4.68
  10   8 -30    1.22    5.96
 -10  -8  30   -2.47    6.48
  10  -8 -31    0.09    4.16
  10  -9  -1   65.66   11.05
  10   9  -1   46.28    9.79
 -10  -9   1   30.02    9.12
  10  -9  -2    8.40    5.18
  10   9  -2    4.41    4.72
 -10  -9   2    2.91    4.91
  10  -9  -3   41.40    8.88
  10   9  -3   26.78    7.37
 -10  -9   3   10.61    6.94
  10  -9  -4    1.90    4.18
  10   9  -4   -2.04    4.26
 -10  -9   4   -1.35    4.92
  10  -9  -5    6.39    5.07
  10   9  -5    6.62    4.64
 -10  -9   5    1.00    5.06
  10  -9  -6   -1.34    3.89
  10   9  -6    1.56    4.45
 -10  -9   6   -0.13    4.40
  10  -9  -7   52.61   10.67
  10   9  -7   41.47   10.18
 -10  -9   7   54.31   11.15
  10  -9  -8    9.09    5.69
  10   9  -8    2.39    4.68
 -10  -9   8    8.47    5.55
  10  -9  -9    3.79    4.51
  10   9  -9    5.94    5.01
 -10  -9   9    6.30    5.10
  10  -9 -10    5.98    4.40
  10   9 -10    0.18    3.75
 -10  -9  10    2.98    4.68
  10  -9 -11   21.57    7.57
  10   9 -11   25.74    7.72
 -10  -9  11   16.61    7.14
  10  -9 -12    0.96    3.85
  10   9 -12    1.01    4.14
 -10  -9  12    6.70    4.80
  10  -9 -13   10.50    6.04
  10   9 -13    7.24    4.92
 -10  -9  13    4.92    5.97
  10  -9 -14    1.39    5.72
  10   9 -14   -0.52    3.58
 -10  -9  14    4.15    4.65
  10  -9 -15    1.01    4.46
  10   9 -15    0.35    4.87
 -10  -9  15   -0.22    4.25
  10  -9 -16   -1.44    5.17
  10   9 -16   -0.13    4.30
 -10  -9  16    1.09    5.34
  10  -9 -17   46.83   10.67
  10   9 -17   36.00    9.94
 -10  -9  17   37.89   10.54
  10  -9 -18   -2.69    4.97
  10   9 -18    3.26    5.20
 -10  -9  18    2.99    5.39
  10  -9 -19    0.34    5.96
  10   9 -19   -1.67    4.85
 -10  -9  19   -2.31    5.87
  10  -9 -20   -1.69    5.33
  10   9 -20    4.82    5.40
 -10  -9  20   -0.03    5.83
  10  -9 -21   -1.67    5.39
  10   9 -21    5.95    5.55
 -10  -9  21    7.12    6.73
  10  -9 -22   -3.88    5.65
  10   9 -22   -3.05    4.88
 -10  -9  22    3.62    5.65
  10  -9 -23   17.95    7.51
  10   9 -23   17.81    7.16
 -10  -9  23   14.27    7.60
  10  -9 -24   -2.17    5.13
  10   9 -24    0.05    5.42
 -10  -9  24   -2.71    6.19
  10  -9 -25    3.14    5.76
  10   9 -25    6.74    6.30
 -10  -9  25   -2.55    5.58
  10  -9 -26   -2.23    4.93
  10   9 -26    1.98    4.21
 -10  -9  26   -1.20    5.75
  10  -9 -27    7.22    5.76
  10   9 -27    9.77    7.21
 -10  -9  27   17.07    7.54
  10  -9 -28   -2.45    5.83
  10   9 -28    1.25    5.09
  10  -9 -29   -2.65    5.92
  10   9 -29    1.39    5.60
  10  -9 -30   -1.44    5.39
  10   9 -30   -2.53    6.16
  10  -9 -31    3.02    5.18
  10 -10  -1    8.63    5.06
 -10 -10   1    9.69    5.97
  10 -10  -2   -1.03    3.91
 -10 -10   2   -1.41    3.78
  10 -10  -3   11.29    5.72
 -10 -10   3    8.84    5.34
  10 -10  -4   -0.38    3.52
 -10 -10   4   -0.95    5.89
  10 -10  -5   56.56   10.19
 -10 -10   5   22.51    8.16
  10 -10  -6    1.69    4.25
 -10 -10   6    7.85    5.11
  10 -10  -7    2.55    4.24
 -10 -10   7    7.41    5.18
  10 -10  -8   -1.85    4.59
 -10 -10   8    1.33    4.66
  10 -10  -9   26.97    7.93
 -10 -10   9   30.21    8.33
  10 -10 -10    2.27    4.38
 -10 -10  10   -0.08    4.91
  10 -10 -11    8.40    5.56
 -10 -10  11    1.04    4.56
  10 -10 -12   -0.56    4.51
 -10 -10  12   -1.52    5.08
  10 -10 -13   39.02    9.35
 -10 -10  13   25.36    9.19
  10 -10 -14    0.11    4.06
 -10 -10  14    3.47    5.24
  10 -10 -15   19.16    7.64
 -10 -10  15   10.42    7.54
  10 -10 -16    4.06    4.78
 -10 -10  16   -5.37    7.39
  10 -10 -17   -1.83    5.22
 -10 -10  17   -1.43    4.88
  10 -10 -18    3.07    5.56
 -10 -10  18   -1.75    4.82
  10 -10 -19   10.96    6.52
 -10 -10  19    2.35    5.96
  10 -10 -20    4.61    5.27
 -10 -10  20   -1.55    5.83
  10 -10 -21    1.35    4.57
 -10 -10  21   -0.09    5.68
 -10 -10  22    4.48    6.02
 -10 -10  23    1.66    5.50
 -10 -10  24   -2.09    5.68
  10 -11  -1   15.56    6.17
 -10 -11   1   17.72    7.07
  10 -11  -2   -1.02    4.20
 -10 -11   2   -0.54    4.72
  10 -11  -3   19.03    6.75
 -10 -11   3   11.28    6.24
  10 -11  -4    6.49    4.53
 -10 -11   4   -1.32    4.11
  10 -11  -5    2.28    4.92
 -10 -11   5    4.10    5.06
  10 -11  -6   -0.50    3.95
 -10 -11   6   -1.21    3.80
  10 -11  -7   45.08   10.40
 -10 -11   7   42.48   10.62
 -10 -11   8    6.71    5.31
 -10 -11   9   -3.87    5.84
 -10 -11  10   -1.96    4.91
 -10 -11  11   12.74    6.67
 -10 -11  12    0.84    3.73
 -10 -11  13    6.13    4.98
 -10 -11  14   -0.24    5.02
 -10 -11  15    6.10    5.20
 -10 -11  16    0.74    4.83
 -10 -11  17   13.74    7.41
 -10 -11  18   -1.03    5.32
 -10 -11  19    0.62    5.92
 -10 -11  20   -0.00    5.55
 -10 -11  21   -1.26    5.42
 -10 -12   1   -1.68    4.18
 -10 -12   2   -0.08    4.19
 -10 -12   3   11.49    6.27
 -10 -12   4   -0.43    3.77
 -10 -12   5   10.96    5.73
 -10 -12   6   -2.44    4.27
 -10 -12   7    1.84    5.50
 -10 -12   8    0.03    3.49
 -10 -12   9   10.32    6.28
 -10 -12  10   -0.50    5.19
 -10 -12  11    2.83    4.29
 -10 -12  12    1.05    5.39
 -10 -12  13    9.05    5.39
 -10 -12  14    5.20    5.20
 -10 -12  15   10.67    6.52
 -10 -12  16    0.76    4.90
 -10 -12  17    1.31    5.43
 -10 -13   1    7.33    5.43
 -10 -13   2    3.07    4.67
 -10 -13   3    5.87    4.26
 -10 -13   4   -0.37    4.98
 -10 -13   5    5.42    4.94
 -10 -13   6   -1.64    4.28
 -10 -13   7    4.21    4.39
 -10 -13   8    0.72    3.89
 -10 -13   9    0.67    3.65
 -10 -13  10   -2.24    5.16
 -10 -13  11   -0.05    3.71
 -10 -13  12    6.13    5.77
 -10 -14   1   -0.83    4.21
 -10 -14   2    0.16    4.26
 -10 -14   3    1.70    3.76
 -10 -14   4   -0.59    5.00
 -10 -14   5    1.84    4.26
  -9   0   1   14.59    6.86
  -9   0   2   -2.80    5.15
  -9   0   3  156.56   23.66
  -9   0   4   -0.32    4.72
  -9   0   5   48.81   10.86
  -9   0   6    0.53    3.68
   9   0  -6   -2.31    3.66
  -9   0   7  166.36   22.32
   9   0  -7  113.15   19.39
  -9   0   8   -0.34    4.68
   9   0  -8   -0.14    3.70
  -9   0   9   81.69   16.06
   9   0  -9   93.80   14.96
  -9   0  10   -0.63    5.12
   9   0 -10    1.96    3.90
  -9   0  11    0.65    5.75
   9   0 -11    5.26    5.45
  -9   0  12    2.15    4.21
   9   0 -12   -1.98    4.07
  -9   0  13  110.39   19.85
   9   0 -13  121.08   18.75
  -9   0  14   -1.07    5.13
   9   0 -14   -1.83    4.51
  -9   0  15   43.45   10.56
   9   0 -15   39.46    9.80
  -9   0  16   -0.16    5.06
   9   0 -16   -0.53    4.56
  -9   0  17   24.79    8.76
   9   0 -17   22.25    7.86
  -9   0  18    0.49    4.03
   9   0 -18   -2.32    5.21
  -9   0  19   90.94   17.97
   9   0 -19   97.41   16.84
  -9   0  20   -0.70    4.64
   9   0 -20    7.28    5.98
   9   0 -21   18.09    7.11
   9   0 -22   -1.58    4.60
   9   0 -23   51.62   12.28
   9   0 -24   -0.50    4.21
   9   0 -25   29.32    8.98
   9   0 -26   -1.42    5.12
   9   0 -27   -0.33    5.39
   9   0 -28   -0.07    5.21
   9   0 -29   28.43    8.73
   9   0 -30   -1.72    5.69
   9   0 -31    3.47    5.25
   9   0 -32   -1.22    6.71
   9   0 -33    0.77    6.01
   9   0 -34   -1.56    5.78
  -9   1   1  435.22   56.10
  -9  -1   1  434.49   55.98
  -9   1   2    2.96    4.10
  -9  -1   2    3.46    4.99
  -9   1   3    7.41    5.16
  -9  -1   3    1.53    4.16
  -9   1   4   64.16   12.34
  -9  -1   4   47.36   11.03
  -9   1   5  131.22   19.64
   9  -1  -5  107.78   17.97
  -9  -1   5  114.01   19.14
  -9   1   6   -1.46    4.36
   9  -1  -6   -0.81    3.82
   9   1  -6   -0.66    3.48
  -9  -1   6   -0.94    4.97
  -9   1   7   58.19   12.28
   9  -1  -7   78.76   12.38
   9   1  -7   66.71   11.65
  -9  -1   7   43.07   11.33
  -9   1   8    2.62    4.74
   9  -1  -8    6.94    5.14
   9   1  -8    3.21    5.00
  -9  -1   8    7.20    5.58
  -9   1   9   20.12    7.26
   9  -1  -9    5.60    4.71
   9   1  -9   18.03    6.11
  -9  -1   9   26.25    7.88
  -9   1  10   -1.44    4.60
   9  -1 -10    1.08    3.91
   9   1 -10   -0.56    3.75
  -9  -1  10   -0.09    4.59
  -9   1  11  122.93   19.03
   9  -1 -11  101.18   17.02
   9   1 -11  100.98   17.10
  -9  -1  11   91.30   17.30
  -9   1  12    9.87    6.50
   9  -1 -12    3.65    3.78
   9   1 -12    0.95    3.69
  -9  -1  12   -0.35    4.54
  -9   1  13   13.24    6.88
   9  -1 -13    6.45    5.48
   9   1 -13   16.10    6.11
  -9  -1  13   -0.94    4.70
  -9   1  14    0.94    4.87
   9  -1 -14    0.88    4.00
   9   1 -14    2.94    5.00
  -9  -1  14    1.64    5.54
  -9   1  15   96.27   16.91
   9  -1 -15   94.81   16.17
   9   1 -15   95.17   15.69
  -9  -1  15   65.22   15.33
  -9   1  16   17.82    8.13
   9  -1 -16   20.18    7.17
   9   1 -16   26.26    8.67
  -9  -1  16    9.36    6.73
  -9   1  17   67.47   13.74
   9  -1 -17   53.76   11.68
   9   1 -17   56.90   12.07
  -9   1  18   -0.12    5.00
   9  -1 -18    6.45    4.96
   9   1 -18    8.42    5.67
  -9   1  19   -0.45    4.86
   9  -1 -19   11.30    6.42
   9   1 -19    6.97    6.39
  -9   1  20    8.18    6.90
   9  -1 -20    8.80    6.05
   9   1 -20    9.52    6.76
   9   1 -21   92.01   16.64
   9  -1 -22    0.16    5.33
   9   1 -22   -0.12    4.79
  -9  -1  22   -2.42    6.24
   9  -1 -23   10.06    6.15
   9   1 -23   15.20    6.92
  -9  -1  23    4.55    5.74
   9  -1 -24   -0.38    5.06
   9   1 -24   -3.45    6.44
  -9  -1  24   -4.23    6.74
   9  -1 -25   15.85    7.50
   9   1 -25   20.70    7.66
  -9  -1  25   17.74    7.88
   9  -1 -26   -1.38    6.00
   9   1 -26    3.46    5.52
   9  -1 -27   19.81    7.49
   9   1 -27   30.66    9.23
   9  -1 -28   -1.50    6.40
   9   1 -28    2.77    5.28
   9  -1 -29    0.89    4.20
   9   1 -29    1.68    4.70
   9  -1 -30   -1.38    5.14
   9   1 -30    2.32    4.94
   9  -1 -31   10.98    6.23
   9   1 -31   13.96    7.27
   9  -1 -32   -0.38    5.28
   9   1 -32   -0.00    5.58
   9  -1 -33    8.91    8.57
   9   1 -33    4.24    6.65
   9  -1 -34   -0.33    5.32
   9   1 -34    8.39    8.31
  -9   2   1   39.21    9.99
   9  -2  -1   54.35   10.19
   9  -2  -1   56.11   10.88
  -9  -2   1   39.45   10.42
  -9   2   2    9.16    5.10
   9  -2  -2    4.95    5.00
   9  -2  -2    2.99    4.96
  -9  -2   2   -0.44    4.08
  -9   2   3  124.51   21.97
   9  -2  -3  158.80   21.76
   9  -2  -3  153.95   22.59
  -9  -2   3  151.48   22.64
  -9   2   4    8.93    5.95
   9  -2  -4    6.91    4.76
   9  -2  -4    3.99    5.19
  -9  -2   4    9.66    6.13
  -9   2   5   14.04    6.80
   9  -2  -5   31.01    7.48
   9  -2  -5   16.80    6.71
  -9  -2   5   28.37    7.84
  -9   2   6    0.65    4.37
   9  -2  -6   -0.29    3.20
   9  -2  -6   -1.06    3.83
  -9  -2   6   -0.80    3.88
  -9   2   7   47.77   11.96
   9  -2  -7   80.23   12.81
   9  -2  -7   88.27   14.00
   9   2  -7   54.68   11.61
  -9  -2   7   65.74   13.13
  -9   2   8   26.10    9.14
   9  -2  -8   42.91    9.06
   9  -2  -8   36.45    9.51
  -9  -2   8   35.17    9.27
  -9   2   9   42.47   10.85
   9  -2  -9   52.73   10.09
   9  -2  -9   64.47   11.17
   9   2  -9   42.17    9.64
  -9  -2   9   17.32    8.65
  -9   2  10    3.24    5.52
   9  -2 -10    2.57    4.00
   9  -2 -10    0.89    4.21
   9   2 -10    1.74    4.35
  -9  -2  10    0.80    4.35
  -9   2  11    3.61    5.44
   9  -2 -11    1.66    4.54
   9  -2 -11    2.04    4.28
   9   2 -11    0.25    3.30
  -9   2  12   17.35    7.18
   9  -2 -12   13.14    5.81
   9   2 -12    9.85    5.69
  -9   2  13   42.32   11.17
   9  -2 -13   51.16   10.68
   9   2 -13   54.72   11.23
  -9   2  14   44.19   11.80
   9  -2 -14   53.25   11.15
   9   2 -14   48.78   10.73
  -9   2  15   19.59    7.70
   9  -2 -15   17.69    6.78
   9   2 -15   12.56    5.90
  -9   2  16   -0.60    4.42
   9  -2 -16    2.75    4.30
   9   2 -16    3.24    4.60
  -9   2  17   46.02   11.95
   9  -2 -17   72.86   12.73
   9   2 -17   50.17   11.88
   9  -2 -18    0.37    4.11
   9   2 -18   -0.48    4.89
  -9  -2  18    4.34    6.00
   9  -2 -19  120.44   18.60
   9   2 -19  113.06   18.61
  -9  -2  19   86.81   18.16
   9  -2 -20   11.18    5.97
   9   2 -20   14.21    7.11
  -9  -2  20    5.43    7.05
   9  -2 -21    3.33    4.63
   9   2 -21    1.03    5.50
  -9  -2  21    2.17    5.51
   9  -2 -22   11.37    6.90
   9   2 -22    6.54    5.75
  -9  -2  22   13.65    6.99
   9  -2 -23   74.96   13.38
   9   2 -23   65.56   13.35
  -9  -2  23   38.27   12.03
   9  -2 -24    3.68    5.57
   9   2 -24    2.45    5.73
  -9  -2  24   -3.16    6.11
   9  -2 -25   10.87    6.56
   9   2 -25    8.04    6.18
  -9  -2  25    8.27    6.93
   9  -2 -26    0.31    4.71
   9   2 -26    3.31    6.17
  -9  -2  26   -2.71    6.00
   9  -2 -27    7.98    5.35
   9   2 -27    1.53    4.53
  -9  -2  27   -2.13    7.11
   9  -2 -28    1.11    5.21
   9  -2 -29    7.60    5.60
   9   2 -29    5.53    6.71
   9  -2 -30   -0.28    5.51
   9   2 -30   -0.81    6.26
   9  -2 -31   -1.05    4.38
   9   2 -31    2.54    5.30
   9  -2 -32    2.93    5.40
   9   2 -32   -1.35    6.22
   9  -2 -33    2.64    6.62
   9   2 -33    0.70    4.63
   9  -2 -34    3.72    5.43
   9   2 -34    2.89    5.73
  -9   3   1  224.96   30.68
   9  -3  -1  202.73   28.74
  -9   3   2   42.55   10.76
   9  -3  -2   54.93   10.08
   9  -3  -2   46.24   10.38
  -9   3   3   -1.20    4.46
   9  -3  -3   -0.09    3.16
   9  -3  -3   -1.86    4.27
  -9   3   4   -1.55    4.50
   9  -3  -4    0.46    4.07
   9  -3  -4   -1.00    3.91
  -9   3   5   72.51   13.55
   9  -3  -5   46.28   10.94
   9  -3  -5   80.87   13.31
  -9   3   6   36.05    9.96
   9  -3  -6   45.19   10.36
  -9   3   7   18.35    6.72
   9  -3  -7   29.43    7.36
   9  -3  -7   11.04    7.25
   9   3  -7   20.96    6.87
  -9   3   8   -2.10    5.41
   9  -3  -8   -0.04    3.41
   9  -3  -8    2.90    5.44
   9   3  -8    1.24    3.56
  -9   3   9   16.34    7.08
   9  -3  -9    7.62    4.51
   9  -3  -9   14.58    6.63
   9   3  -9   12.62    5.63
  -9   3  10   15.78    6.65
   9  -3 -10    1.71    3.75
   9  -3 -10    5.37    5.27
   9   3 -10    5.04    4.85
  -9   3  11  141.29   24.29
   9  -3 -11  145.22   23.48
   9  -3 -11  136.48   23.58
   9   3 -11  252.59   26.21
  -9   3  12   49.36   11.08
   9  -3 -12   39.74    9.17
   9  -3 -12   34.76    9.39
   9   3 -12   31.27    8.53
  -9   3  13   15.21    7.14
   9  -3 -13   14.61    6.06
   9   3 -13    6.49    5.29
  -9  -3  13    9.75    5.79
  -9   3  14   -1.53    4.51
   9  -3 -14   -3.34    5.17
   9   3 -14    0.77    3.79
  -9  -3  14    3.12    5.16
   9  -3 -15   53.78   11.96
   9   3 -15   56.22   12.13
  -9  -3  15   89.05   15.00
   9  -3 -16   18.39    7.35
   9   3 -16   13.65    6.18
  -9  -3  16   12.83    7.22
   9  -3 -17   35.04   10.34
   9   3 -17   34.90   10.23
  -9  -3  17   55.43   11.54
   9  -3 -18    5.53    5.10
   9   3 -18    3.82    5.05
  -9  -3  18    1.60    4.49
   9  -3 -19   -2.15    4.76
   9   3 -19   -0.16    4.83
  -9  -3  19   -0.04    5.40
   9  -3 -20    8.69    6.01
   9   3 -20   17.56    7.18
  -9  -3  20    5.86    5.55
   9  -3 -21   67.96   13.44
   9   3 -21   53.29   12.49
  -9  -3  21   52.27   13.57
   9  -3 -22   -0.32    6.45
   9   3 -22    3.26    4.55
  -9  -3  22    8.68    6.86
   9  -3 -23   22.73    7.98
   9   3 -23   12.10    7.04
  -9  -3  23   17.57    7.90
   9  -3 -24    7.42    6.31
   9   3 -24   -1.83    4.58
  -9  -3  24    0.35    5.36
   9  -3 -25   22.22    8.35
   9   3 -25   14.55    7.33
  -9  -3  25   22.78    8.53
   9  -3 -26    8.86    5.94
   9   3 -26    4.91    5.19
  -9  -3  26   -2.08    5.32
   9  -3 -27    2.71    4.98
   9   3 -27    9.76    6.52
  -9  -3  27    9.15    7.00
   9  -3 -28    4.88    5.55
   9   3 -28    2.62    5.66
  -9  -3  28   -2.18    6.23
   9  -3 -29    0.10    6.46
   9   3 -29    0.58    5.85
  -9  -3  29    5.39    6.39
   9  -3 -30   -1.72    6.81
   9   3 -30    5.10    5.05
   9  -3 -31   10.66    6.70
   9   3 -31   12.93    6.99
   9  -3 -32    2.76    6.09
   9   3 -32   -1.29    5.17
   9  -3 -33    5.16    6.11
   9   3 -33    8.55    7.38
   9  -3 -34    4.60    6.29
   9   3 -34    0.91    4.65
  -9   4   1    3.30    5.01
   9  -4  -1    2.32    3.54
   9  -4  -1    0.29    4.96
  -9  -4   1    3.69    4.35
  -9   4   2   54.72   11.56
   9  -4  -2   48.42   10.04
   9  -4  -2   46.62   11.18
  -9  -4   2   55.45   11.69
  -9   4   3   66.31   12.81
   9  -4  -3   54.29   10.92
   9  -4  -3   55.27   12.13
  -9  -4   3   64.35   12.14
  -9   4   4   56.95   12.55
   9  -4  -4   61.01   11.50
   9  -4  -4   71.56   12.94
  -9  -4   4   48.85   11.52
  -9   4   5   83.78   17.11
   9  -4  -5  120.17   16.93
   9  -4  -5   84.11   16.45
  -9  -4   5  124.45   17.98
  -9   4   6   -1.78    5.01
   9  -4  -6   -0.24    3.16
   9  -4  -6    4.59    5.33
  -9  -4   6    2.63    4.72
  -9   4   7   57.55   12.53
   9  -4  -7   98.32   13.56
   9  -4  -7   64.95   13.13
   9   4  -7   51.43   11.44
  -9  -4   7   68.55   13.69
  -9   4   8   88.24   18.16
   9  -4  -8  129.69   18.33
   9  -4  -8  137.70   19.68
   9   4  -8  101.45   17.44
  -9   4   9   68.19   13.18
   9  -4  -9   69.52   12.14
   9   4  -9   40.48   10.66
  -9  -4   9   60.11   12.13
   9  -4 -10   -0.51    3.54
   9   4 -10   -1.00    4.03
  -9  -4  10   -2.13    4.99
   9  -4 -11   10.87    5.72
   9   4 -11    5.41    5.38
  -9  -4  11    4.00    4.40
   9  -4 -12    4.86    4.82
   9   4 -12    8.06    5.07
  -9  -4  12    1.41    5.15
   9  -4 -13   45.08    9.71
   9   4 -13   39.36    9.60
  -9  -4  13   36.05   10.22
   9  -4 -14   10.56    5.28
   9   4 -14    8.26    5.75
  -9  -4  14    4.36    6.02
   9  -4 -15   17.80    6.90
   9   4 -15   38.70    9.11
  -9  -4  15   28.83    9.56
   9  -4 -16   -0.44    4.91
   9   4 -16    0.31    4.12
  -9  -4  16    2.32    4.67
   9  -4 -17   28.89    8.62
   9   4 -17   16.76    6.75
  -9  -4  17   15.37    7.90
   9  -4 -18   72.94   13.39
   9   4 -18   67.23   13.14
  -9  -4  18   43.26   12.53
   9  -4 -19   86.55   14.39
   9   4 -19   51.44   12.35
  -9  -4  19   66.84   14.39
   9  -4 -20   -0.46    5.05
   9   4 -20    2.50    4.92
  -9  -4  20    5.42    5.54
   9  -4 -21    2.23    5.09
   9   4 -21   -1.22    4.52
  -9  -4  21    1.13    5.17
   9  -4 -22    8.68    6.25
   9   4 -22    6.34    6.51
  -9  -4  22    1.59    5.36
   9  -4 -23   37.26   10.69
   9   4 -23   46.77   11.75
  -9  -4  23   58.26   13.33
   9  -4 -24    9.68    5.84
   9   4 -24   12.13    6.30
  -9  -4  24    6.56    7.09
   9  -4 -25    0.60    4.93
   9   4 -25   -0.95    4.64
  -9  -4  25    5.23    6.47
   9  -4 -26    0.22    4.71
   9   4 -26   -0.08    4.28
  -9  -4  26   -2.43    5.89
   9  -4 -27    3.56    5.17
   9   4 -27    4.43    5.40
  -9  -4  27   -0.54    5.34
   9  -4 -28    9.35    6.44
   9   4 -28   -1.04    6.09
  -9  -4  28   12.21    6.63
   9  -4 -29   15.33    7.62
   9   4 -29   17.50    8.21
  -9  -4  29   18.14    8.70
   9  -4 -30   -2.33    4.50
   9   4 -30    0.25    5.61
  -9  -4  30    0.30    6.60
   9  -4 -31    0.00    5.03
   9   4 -31    1.36    5.22
  -9  -4  31    8.06    7.79
   9  -4 -32   -2.97    6.21
   9   4 -32   -1.16    5.45
   9  -4 -33    5.73    7.24
   9   4 -33    2.55    5.35
   9  -4 -34    3.14    5.19
   9  -5  -1  149.24   20.43
  -9  -5   1  120.75   20.76
   9  -5  -2   63.05   11.10
  -9  -5   2   39.32   10.88
   9  -5  -3    9.93    4.95
  -9  -5   3    4.42    5.36
   9  -5  -4  102.17   13.90
  -9  -5   4   47.90   12.38
   9  -5  -5   42.11    8.70
  -9  -5   5   21.04    7.94
   9  -5  -6   49.73   10.11
  -9  -5   6   49.89   11.12
   9  -5  -7  102.61   15.61
  -9  -5   7   72.16   15.06
   9  -5  -8    7.01    5.54
   9   5  -8    0.50    4.53
  -9  -5   8    1.46    4.55
   9  -5  -9   -0.36    3.52
   9   5  -9    2.05    4.20
  -9  -5   9    0.60    5.11
   9  -5 -10   -0.77    4.07
   9   5 -10   -2.69    4.60
  -9  -5  10    2.77    4.84
   9  -5 -11   73.61   13.30
   9   5 -11   61.89   12.67
  -9  -5  11   62.78   13.11
   9  -5 -12   30.44    7.70
   9   5 -12   24.51    8.18
  -9  -5  12   17.48    8.01
   9  -5 -13   -4.75    5.02
   9   5 -13   -1.27    4.48
  -9  -5  13   -1.73    4.47
   9  -5 -14   24.84    7.55
   9   5 -14   10.78    5.82
  -9  -5  14   13.05    6.65
   9  -5 -15   26.61    7.44
   9   5 -15   39.20    8.57
  -9  -5  15    2.90    5.19
   9  -5 -16   35.16    9.22
   9   5 -16   32.89    9.04
  -9  -5  16   24.91    9.73
   9  -5 -17   35.35    9.47
   9   5 -17   36.61    9.36
  -9  -5  17   28.85    9.45
   9  -5 -18    1.94    4.95
   9   5 -18    5.49    4.93
  -9  -5  18    5.41    5.58
   9  -5 -19    1.55    4.29
   9   5 -19   -2.64    4.94
  -9  -5  19   -1.47    6.34
   9  -5 -20   12.06    6.58
   9   5 -20    0.31    4.81
  -9  -5  20    3.55    5.81
   9  -5 -21   14.16    7.06
   9   5 -21   33.06    8.84
  -9  -5  21   24.77    9.62
   9  -5 -22   40.66    9.39
   9   5 -22    4.02    5.61
  -9  -5  22   21.35    8.14
   9  -5 -23   13.56    6.87
   9   5 -23   15.36    6.75
  -9  -5  23    2.71    5.08
   9  -5 -24   -0.66    5.26
   9   5 -24   -0.51    5.55
  -9  -5  24    1.76    5.55
   9  -5 -25    2.25    4.84
   9   5 -25    0.36    5.11
  -9  -5  25   -0.21    4.47
   9  -5 -26   22.86    7.93
   9   5 -26   19.20    7.83
  -9  -5  26   20.65    8.84
   9  -5 -27   15.30    7.30
   9   5 -27   11.08    6.52
  -9  -5  27   14.07    8.13
   9  -5 -28   -2.10    5.37
   9   5 -28    3.96    5.54
  -9  -5  28    2.97    6.03
   9  -5 -29   -3.30    5.45
   9   5 -29   -3.43    6.28
  -9  -5  29    0.64    5.65
   9  -5 -30   -1.37    4.61
   9   5 -30    9.06    6.28
  -9  -5  30   -2.05    6.41
   9  -5 -31    8.19    6.06
   9   5 -31    3.17    6.59
  -9  -5  31    2.40    6.74
   9  -5 -32    4.45    5.62
   9   5 -32    1.12    5.75
  -9  -5  32    8.42    6.45
   9  -5 -33    0.84    4.67
   9   5 -33    7.05    7.46
   9  -5 -34    1.20    5.56
   9  -6  -1    0.76    4.13
  -9  -6   1   -1.42    5.06
   9  -6  -2  118.26   17.14
  -9  -6   2   93.96   17.18
   9  -6  -3   35.38    8.32
  -9  -6   3   25.39    8.06
   9  -6  -4   21.75    7.17
  -9  -6   4   33.12    8.46
   9  -6  -5   23.60    7.15
  -9  -6   5   13.55    6.88
   9  -6  -6    9.79    5.33
  -9  -6   6    6.75    5.49
   9  -6  -7   17.77    6.55
  -9  -6   7   15.59    6.83
   9  -6  -8   73.91   14.23
   9   6  -8   92.48   14.94
  -9  -6   8   88.81   15.33
   9  -6  -9    3.72    4.34
   9   6  -9   10.92    5.72
  -9  -6   9   18.52    7.31
   9  -6 -10    0.27    3.61
   9   6 -10   -0.78    3.82
  -9  -6  10   -2.41    5.38
   9  -6 -11    5.90    5.14
   9   6 -11   -0.44    3.61
  -9  -6  11   -2.50    5.85
   9  -6 -12   37.20    8.78
   9   6 -12   43.70    9.74
  -9  -6  12   25.17    8.83
   9  -6 -13   18.51    6.52
   9   6 -13   14.18    5.77
  -9  -6  13   22.67    7.89
   9  -6 -14   46.80   10.75
   9   6 -14   49.27   10.87
  -9  -6  14   51.78   11.47
   9  -6 -15   13.08    6.97
   9   6 -15   22.72    7.75
  -9  -6  15   18.44    7.16
   9  -6 -16    3.05    4.87
   9   6 -16   -0.98    4.85
  -9  -6  16   -1.27    5.80
   9  -6 -17    8.52    5.30
   9   6 -17   11.43    6.64
  -9  -6  17   12.44    7.25
   9  -6 -18   42.50   10.31
   9   6 -18   30.59    9.65
  -9  -6  18   45.05   11.43
   9  -6 -19    9.26    5.25
   9   6 -19    4.25    4.94
  -9  -6  19    5.42    5.86
   9  -6 -20    7.06    6.53
   9   6 -20   12.19    6.32
  -9  -6  20    1.79    6.05
   9  -6 -21    0.61    4.70
   9   6 -21    3.93    4.89
  -9  -6  21    1.99    6.29
   9  -6 -22    4.23    5.83
   9   6 -22    7.92    5.49
  -9  -6  22    2.59    6.18
   9  -6 -23   19.04    7.72
   9   6 -23   12.44    6.39
  -9  -6  23    3.80    5.17
   9  -6 -24   10.24    5.74
   9   6 -24    8.40    6.11
  -9  -6  24   16.78    7.55
   9  -6 -25    6.55    5.64
   9   6 -25   13.44    7.33
  -9  -6  25    6.32    6.47
   9  -6 -26    1.83    5.81
   9   6 -26   -1.48    5.52
  -9  -6  26   -2.41    5.94
   9  -6 -27   -3.03    5.89
   9   6 -27   -0.93    5.27
  -9  -6  27   -1.35    4.65
   9  -6 -28    2.44    6.13
   9   6 -28   10.24    6.94
  -9  -6  28   -0.10    5.88
   9  -6 -29   13.88    6.84
   9   6 -29    3.47    5.50
  -9  -6  29    3.47    6.04
   9  -6 -30   -2.36    5.82
   9   6 -30    9.05    5.86
  -9  -6  30    6.57    6.16
   9  -6 -31    0.13    4.73
   9   6 -31   -0.55    5.63
  -9  -6  31   -1.14    5.68
   9  -6 -32    2.30    5.48
   9   6 -32    0.89    5.12
  -9  -6  32   -0.58    6.67
   9  -6 -33   -0.80    6.26
   9   6 -33    0.41    5.72
  -9  -6  33    6.48    6.33
   9  -6 -34    2.89    5.46
  -9  -6  34    4.92    8.06
   9  -7  -1   11.30    4.81
  -9  -7   1   16.99    6.76
   9  -7  -2   14.96    5.68
  -9  -7   2   16.70    6.39
   9  -7  -3    1.68    4.09
  -9  -7   3    3.47    4.61
   9  -7  -4   30.39    7.89
  -9  -7   4   31.58    8.84
   9  -7  -5   12.33    5.26
  -9  -7   5   10.99    5.95
   9  -7  -6   47.09   10.42
  -9  -7   6   47.88   10.75
   9  -7  -7    9.97    5.07
  -9  -7   7    1.07    5.20
   9  -7  -8    1.26    4.44
   9   7  -8    2.89    4.91
  -9  -7   8    2.49    4.74
   9  -7  -9   17.61    6.96
   9   7  -9   20.74    6.57
  -9  -7   9   17.15    6.82
   9  -7 -10   25.69    6.94
   9   7 -10   24.58    7.32
  -9  -7  10   26.93    8.43
   9  -7 -11   25.14    7.29
   9   7 -11   26.45    7.77
  -9  -7  11    6.28    6.04
   9  -7 -12   80.52   13.20
   9   7 -12   57.82   12.07
  -9  -7  12   59.44   13.10
   9  -7 -13    6.37    4.55
   9   7 -13    3.86    4.81
  -9  -7  13    1.87    5.79
   9  -7 -14    3.24    4.22
   9   7 -14    3.33    4.26
  -9  -7  14    1.93    5.22
   9  -7 -15    0.01    3.84
   9   7 -15    1.54    4.77
  -9  -7  15    0.30    5.61
   9  -7 -16   14.64    6.78
   9   7 -16   49.11   10.32
  -9  -7  16   35.85    9.69
   9  -7 -17    8.30    5.28
   9   7 -17    0.02    4.66
  -9  -7  17    7.95    5.67
   9  -7 -18    3.88    4.88
   9   7 -18    0.63    4.85
  -9  -7  18   -3.31    6.13
   9  -7 -19    0.41    5.23
   9   7 -19    7.38    5.63
  -9  -7  19   -0.50    5.53
   9  -7 -20    3.66    5.41
   9   7 -20   -2.85    5.68
  -9  -7  20   13.78    6.64
   9  -7 -21   13.79    7.12
   9   7 -21   21.83    7.74
  -9  -7  21   14.52    7.37
   9  -7 -22   31.27    8.98
   9   7 -22   20.58    8.61
   9  -7 -23    6.00    4.94
   9   7 -23    0.03    4.91
  -9  -7  23   -2.91    5.49
   9  -7 -24   -2.35    5.67
   9   7 -24   -0.45    4.09
  -9  -7  24    7.69    5.50
   9  -7 -25   -1.51    6.03
   9   7 -25    0.93    4.58
  -9  -7  25    1.44    4.45
   9  -7 -26   29.42    9.26
   9   7 -26   26.05    8.77
  -9  -7  26   26.17    9.79
   9  -7 -27    5.29    6.30
   9   7 -27    9.71    7.55
  -9  -7  27    0.45    5.60
   9  -7 -28    0.41    5.12
   9   7 -28   -0.80    4.70
  -9  -7  28    2.82    5.80
   9  -7 -29   -3.07    5.64
   9   7 -29    6.57    6.05
  -9  -7  29   -0.54    5.72
   9  -7 -30    5.96    5.89
   9   7 -30   -0.33    5.95
  -9  -7  30    0.44    4.76
   9  -7 -31    0.67    5.12
   9   7 -31    5.09    6.19
  -9  -7  31   -1.40    5.97
   9  -7 -32   -0.62    5.98
   9   7 -32    4.67    6.91
  -9  -7  32    9.82    8.38
   9  -7 -33   -1.33    5.93
  -9  -7  33   -3.55    7.22
  -9  -7  34   -3.06    7.88
  -9  -7  35   -2.08    5.99
   9  -8  -1    9.95    5.16
  -9  -8   1   23.10    7.69
   9  -8  -2   11.77    5.53
  -9  -8   2   33.45    7.86
   9  -8  -3   -0.15    4.22
  -9  -8   3   -2.55    4.84
   9  -8  -4   82.32   13.61
  -9  -8   4   65.54   12.73
   9  -8  -5    1.91    3.88
  -9  -8   5   -2.43    4.92
   9  -8  -6    8.25    5.11
  -9  -8   6    6.70    4.82
   9  -8  -7   -0.01    3.53
  -9  -8   7   -0.25    4.71
   9  -8  -8   78.05   14.52
   9   8  -8  107.87   15.82
  -9  -8   8   74.26   14.85
   9  -8  -9   11.39    5.38
   9   8  -9    6.01    4.64
  -9  -8   9   10.33    6.61
   9  -8 -10   21.07    7.10
   9   8 -10   16.57    6.42
  -9  -8  10    9.25    5.44
   9  -8 -11    2.67    4.35
   9   8 -11    6.57    5.75
  -9  -8  11    0.18    5.37
   9  -8 -12   40.44    8.67
   9   8 -12   11.18    6.58
  -9  -8  12   19.88    7.33
   9  -8 -13    0.72    3.90
   9   8 -13    0.22    4.05
  -9  -8  13    0.01    4.41
   9  -8 -14    8.75    5.82
   9   8 -14   22.03    7.48
  -9  -8  14   24.82    8.02
   9  -8 -15    0.74    4.33
   9   8 -15   -0.81    5.02
  -9  -8  15    0.97    3.98
   9  -8 -16   -0.24    3.93
   9   8 -16   -0.50    4.58
  -9  -8  16    2.56    5.66
   9  -8 -17    4.44    4.47
   9   8 -17    9.03    5.83
  -9  -8  17    1.29    5.69
   9  -8 -18   14.38    6.77
   9   8 -18   24.18    7.87
  -9  -8  18   27.35    8.86
   9  -8 -19    2.15    4.62
   9   8 -19    7.10    5.68
  -9  -8  19    2.35    5.78
   9  -8 -20   13.51    6.53
   9   8 -20   14.74    6.67
  -9  -8  20   10.36    6.75
   9  -8 -21    2.43    4.15
   9   8 -21    4.60    4.84
  -9  -8  21    0.52    4.70
   9  -8 -22    2.97    4.48
   9   8 -22    2.22    5.31
  -9  -8  22   -0.55    5.27
   9  -8 -23    0.88    4.54
   9   8 -23   -1.03    4.68
  -9  -8  23    0.12    5.58
   9  -8 -24    8.90    5.30
   9   8 -24   12.95    6.94
  -9  -8  24   -0.39    6.57
   9  -8 -25   -2.69    5.16
   9   8 -25    1.74    5.71
  -9  -8  25   -0.54    6.66
   9  -8 -26    7.22    5.63
   9   8 -26    1.54    4.24
  -9  -8  26    5.30    5.46
   9  -8 -27   -2.74    5.16
   9   8 -27   -0.38    5.90
  -9  -8  27   -1.31    5.63
   9  -8 -28    5.04    5.84
   9   8 -28    4.21    5.54
  -9  -8  28    7.47    6.22
   9  -8 -29    2.29    4.57
   9   8 -29    4.90    5.43
  -9  -8  29    3.20    5.65
   9  -8 -30    1.64    5.28
   9   8 -30    3.91    5.65
  -9  -8  30   -1.76    5.08
   9  -8 -31   -2.29    5.36
   9   8 -31   -2.12    4.64
  -9  -8  31   -4.58    7.54
   9  -8 -32   -0.55    5.40
   9   8 -32   -3.51    6.84
  -9  -8  32   -2.22    7.35
   9  -8 -33   -2.56    5.59
   9  -9  -1    4.14    4.46
  -9  -9   1    2.06    4.31
   9  -9  -2   28.08    7.99
  -9  -9   2   45.42    9.58
   9  -9  -3    3.42    3.72
  -9  -9   3    3.52    4.42
   9  -9  -4    7.94    5.15
  -9  -9   4   10.82    5.71
   9  -9  -5   11.50    5.49
  -9  -9   5    4.02    4.87
   9  -9  -6   92.49   15.97
  -9  -9   6  104.16   16.78
   9  -9  -7    0.14    4.01
  -9  -9   7   -1.38    4.92
   9  -9  -8    5.60    5.04
   9   9  -8    2.67    3.82
  -9  -9   8    7.56    5.25
   9  -9  -9   -1.33    3.65
   9   9  -9    0.50    4.62
  -9  -9   9   -1.26    4.05
   9  -9 -10    7.17    5.24
   9   9 -10    6.09    5.37
  -9  -9  10    1.38    4.30
   9  -9 -11   -2.00    4.30
   9   9 -11   -1.97    3.98
  -9  -9  11    1.03    4.79
   9  -9 -12   43.84    9.32
   9   9 -12   11.17    6.29
  -9  -9  12   39.80    9.33
   9  -9 -13    3.76    4.89
   9   9 -13    6.28    4.68
  -9  -9  13    5.04    5.61
   9  -9 -14   -0.74    4.46
   9   9 -14    3.16    4.69
  -9  -9  14    4.76    4.30
   9  -9 -15    5.49    5.53
   9   9 -15   10.27    5.58
  -9  -9  15    4.83    5.22
   9  -9 -16   42.31    9.78
   9   9 -16   21.22    7.76
  -9  -9  16   25.71    8.82
   9  -9 -17    5.39    5.79
   9   9 -17    0.08    3.37
  -9  -9  17    0.00    5.32
   9  -9 -18    4.41    4.61
   9   9 -18   -2.78    5.08
  -9  -9  18   -1.37    4.22
   9  -9 -19    2.24    4.92
   9   9 -19    2.47    4.30
  -9  -9  19   -0.00    5.30
   9  -9 -20    7.45    5.78
   9   9 -20    7.40    5.68
  -9  -9  20   12.87    6.80
   9  -9 -21   -0.69    4.36
   9   9 -21   -2.18    5.07
  -9  -9  21   -0.07    5.28
   9  -9 -22    9.34    6.66
   9   9 -22   18.73    8.04
  -9  -9  22   14.10    8.22
   9  -9 -23    0.48    3.98
   9   9 -23    0.13    4.70
  -9  -9  23    0.65    5.27
   9  -9 -24   -0.77    4.56
   9   9 -24   -1.99    4.29
  -9  -9  24    0.85    4.78
   9  -9 -25    2.31    5.35
   9   9 -25   -1.78    5.38
  -9  -9  25    1.80    6.10
   9  -9 -26   11.57    6.92
   9   9 -26   30.62    8.94
  -9  -9  26   13.04    7.15
   9  -9 -27   -2.70    5.15
   9   9 -27   -1.81    5.78
  -9  -9  27   -0.02    6.57
   9  -9 -28   12.75    6.96
   9   9 -28   20.56    7.88
  -9  -9  28    8.97    7.17
   9  -9 -29    1.41    5.38
   9   9 -29    1.11    5.55
  -9  -9  29   -1.10    4.41
   9  -9 -30    2.55    5.35
   9   9 -30   -1.98    4.40
  -9  -9  30   10.61    7.50
   9  -9 -31    0.41    5.72
   9   9 -31    6.71    6.18
   9  -9 -32    6.26    6.30
   9   9 -32    4.03    6.53
   9 -10  -1    1.82    3.06
  -9 -10   1    4.57    3.88
   9 -10  -2   10.71    5.87
  -9 -10   2   22.01    6.97
   9 -10  -3    3.25    4.33
  -9 -10   3    8.91    4.96
   9 -10  -4   65.83   11.73
  -9 -10   4   51.20   11.27
   9 -10  -5   -0.58    3.58
  -9 -10   5    2.35    3.84
   9 -10  -6    0.15    3.78
  -9 -10   6   -0.00    4.13
   9 -10  -7    2.35    4.23
  -9 -10   7    1.60    4.69
   9 -10  -8   27.21    7.92
  -9 -10   8   22.21    7.02
   9 -10  -9    4.94    4.37
  -9 -10   9    0.58    5.56
   9 -10 -10    8.08    5.08
  -9 -10  10    2.22    4.46
   9 -10 -11    7.72    5.42
  -9 -10  11    9.19    5.55
   9 -10 -12   16.76    6.17
  -9 -10  12    7.08    5.91
   9 -10 -13    1.04    4.13
  -9 -10  13   -2.13    4.66
   9 -10 -14   32.37    9.16
  -9 -10  14   31.88    9.31
   9 -10 -15    2.18    4.30
  -9 -10  15    1.57    5.02
   9 -10 -16    1.15    4.49
  -9 -10  16    5.16    5.39
   9 -10 -17   -0.73    4.53
  -9 -10  17    0.02    4.86
   9 -10 -18   45.58    9.78
  -9 -10  18   13.65    7.42
   9 -10 -19   -0.03    4.66
  -9 -10  19    3.16    5.04
   9 -10 -20   12.50    5.97
  -9 -10  20    5.45    5.95
   9 -10 -21   -2.11    4.65
   9  10 -21    0.22    4.58
  -9 -10  21    0.46    5.09
   9 -10 -22   19.66    7.04
   9  10 -22   13.40    6.99
  -9 -10  22    9.69    6.43
   9  10 -23   -2.06    5.36
  -9 -10  23    0.41    5.21
   9  10 -24   11.30    6.36
  -9 -10  24   -2.69    5.46
   9  10 -25    1.95    4.70
  -9 -10  25    0.50    5.71
   9  10 -26    7.48    5.69
  -9 -10  26    1.63    5.73
  -9 -10  27    0.83    6.13
   9 -11  -1   -0.01    3.25
  -9 -11   1   -0.40    3.74
   9 -11  -2   20.42    6.98
  -9 -11   2   32.89    8.01
   9 -11  -3    2.52    4.53
  -9 -11   3   -0.07    3.47
   9 -11  -4   11.30    5.26
  -9 -11   4   14.78    5.93
   9 -11  -5   -0.66    3.41
  -9 -11   5    1.72    4.10
   9 -11  -6   15.72    6.49
  -9 -11   6   27.54    7.76
   9 -11  -7    0.09    3.69
  -9 -11   7   -0.36    4.10
  -9 -11   8    1.62    4.37
  -9 -11   9    3.01    4.90
  -9 -11  10   36.70    9.62
  -9 -11  11    4.70    4.35
  -9 -11  12    9.72    6.19
  -9 -11  13   -0.22    4.54
  -9 -11  14    2.41    4.81
  -9 -11  15    0.33    4.58
  -9 -11  16   16.36    7.72
  -9 -11  17    0.44    4.48
  -9 -11  18    1.11    4.53
  -9 -11  19    1.21    4.86
  -9 -11  20    0.77    5.62
  -9 -11  21   -0.22    4.82
  -9 -11  22   -0.21    4.84
  -9 -11  23   -0.97    5.11
  -9 -11  24   -0.81    5.11
  -9 -12   1    5.71    4.40
  -9 -12   2    2.01    5.37
  -9 -12   3   -0.79    4.62
  -9 -12   4   19.65    6.81
  -9 -12   5    0.48    4.30
  -9 -12   6   -1.89    4.17
  -9 -12   7   -0.11    3.67
  -9 -12   8   29.86    8.31
  -9 -12   9    2.94    4.07
  -9 -12  10    9.05    5.34
  -9 -12  11    3.93    4.06
  -9 -12  12    5.24    5.79
  -9 -12  13   -2.34    5.18
  -9 -12  14    0.57    5.60
  -9 -12  15   -1.32    4.82
  -9 -12  16   -1.46    4.80
  -9 -12  17   -0.79    4.49
  -9 -12  18   15.63    6.95
  -9 -12  19   -1.57    4.88
  -9 -12  20    9.55    6.42
  -9 -12  21   -1.47    5.59
  -9 -13   1   12.39    5.79
  -9 -13   2    7.37    4.78
  -9 -13   3   -0.94    3.68
  -9 -13   4    0.84    4.28
  -9 -13   5    1.36    3.76
  -9 -13   6    9.19    5.78
  -9 -13   7    3.30    4.03
  -9 -13   8    0.34    4.25
  -9 -13   9    1.03    4.28
  -9 -13  10    2.83    5.35
  -9 -13  11    1.60    4.34
  -9 -13  12   10.65    5.90
  -9 -13  13    2.03    5.61
  -9 -13  14    4.04    5.43
  -9 -13  15    0.50    3.50
  -9 -13  16    8.96    6.06
  -9 -13  17    1.04    3.96
  -9 -14   1    1.36    3.72
  -9 -14   2    7.08    4.92
  -9 -14   3    9.15    5.16
  -9 -14   4    8.07    5.63
  -9 -14   5   -0.32    4.30
  -9 -14   6    0.30    3.63
  -9 -14   7   -0.86    4.81
  -9 -14   8    3.02    4.11
  -9 -14   9    1.39    3.99
  -9 -14  10    5.82    5.02
  -9 -14  11   -1.28    4.41
  -9 -14  12   -0.33    4.36
  -9 -15   1    0.18    3.51
  -9 -15   2    1.37    4.30
  -9 -15   3   -1.80    4.67
  -9 -15   4    1.63    3.73
  -9 -15   5    0.85    2.75
  -9 -15   6    1.48    4.24
  -8   0   1    0.64    3.96
   8   0  -1    0.06    3.51
   8   0  -1   -0.94    3.72
  -8   0   2  548.65   64.84
   8   0  -2  488.11   63.16
   8   0  -2  518.18   63.95
  -8   0   3    1.82    4.05
   8   0  -3    0.80    3.30
   8   0  -3   -0.08    3.22
  -8   0   4   87.79   14.99
   8   0  -4   69.91   13.12
   8   0  -4  109.09   15.24
  -8   0   5    0.15    3.88
   8   0  -5   -0.13    2.89
   8   0  -5    1.98    3.72
  -8   0   6   86.01   15.19
   8   0  -6   90.40   14.18
   8   0  -6   84.02   14.55
  -8   0   7   -0.10    4.29
   8   0  -7   -1.43    3.43
   8   0  -7   -0.57    3.59
  -8   0   8  198.54   28.32
   8   0  -8  199.96   27.79
  -8   0   9    0.76    3.67
   8   0  -9    0.07    3.35
  -8   0  10    2.29    4.27
  -8   0  11    0.21    4.00
  -8   0  12  202.62   29.28
  -8   0  13   -0.55    5.03
   8   0 -13    0.21    3.98
  -8   0  14   52.46   12.23
   8   0 -14   57.47   11.31
  -8   0  15   -0.20    4.45
   8   0 -15    0.61    5.01
  -8   0  16    5.40    5.58
   8   0 -16   -2.60    4.35
  -8   0  17   -0.96    5.23
   8   0 -17   -1.33    3.87
  -8   0  18   72.63   15.37
   8   0 -18   90.67   15.17
  -8   0  19   -1.78    6.40
   8   0 -19    0.58    5.07
  -8   0  20   10.05    6.74
   8   0 -20   18.88    7.53
  -8   0  21   -0.29    5.43
   8   0 -21   -3.85    5.43
  -8   0  22   85.33   15.94
   8   0 -22   62.49   13.40
  -8   0  23    2.49    5.01
   8   0 -23    0.15    4.51
   8   0 -24   24.94    7.88
   8   0 -25    1.90    6.02
   8   0 -26   -1.06    4.73
   8   0 -27    0.13    5.63
   8   0 -28   80.23   15.66
   8   0 -29   -2.05    5.80
   8   0 -30   14.07    6.77
   8   0 -31    0.05    4.25
   8   0 -32    4.37    6.41
   8   0 -33    0.26    4.46
   8   0 -34    9.56    7.03
   8   0 -35    4.93    5.94
  -8   1   1   74.88   13.08
   8  -1  -1   71.24   12.10
   8  -1  -1   79.11   12.89
   8   1  -1   61.33   11.63
  -8  -1   1   69.03   13.03
  -8   1   2    5.86    4.23
   8  -1  -2    2.57    3.69
   8  -1  -2    0.66    3.31
   8   1  -2    6.04    3.79
  -8  -1   2    0.90    3.74
  -8   1   3    1.46    4.18
   8  -1  -3    4.38    3.11
   8  -1  -3    4.89    4.36
   8   1  -3    1.37    2.85
  -8  -1   3    4.51    4.49
  -8   1   4   28.66    7.98
   8  -1  -4   29.88    7.11
   8  -1  -4   43.24    8.84
   8   1  -4   37.39    7.73
  -8  -1   4   33.59    8.18
  -8   1   5   10.92    5.27
   8  -1  -5   11.17    4.57
   8  -1  -5    9.90    4.77
   8   1  -5   11.87    4.64
  -8  -1   5    2.60    4.46
  -8   1   6   72.82   13.92
   8  -1  -6   84.33   13.39
   8  -1  -6  100.03   14.52
   8   1  -6   76.56   13.07
  -8  -1   6   61.69   13.43
  -8   1   7    6.98    4.95
   8  -1  -7    6.72    4.60
   8   1  -7    6.95    4.69
  -8  -1   7    4.14    4.87
  -8   1   8    1.39    4.72
   8  -1  -8    3.07    4.22
  -8  -1   8    4.45    4.48
  -8   1   9   12.46    6.31
   8  -1  -9   11.34    6.01
  -8  -1   9   11.41    6.05
  -8   1  10  142.73   22.25
  -8  -1  10  146.96   22.29
  -8   1  11    5.45    5.70
   8  -1 -11    6.44    4.56
  -8  -1  11    5.37    5.19
  -8   1  12   18.48    6.33
   8  -1 -12    5.90    5.62
  -8  -1  12   11.04    5.82
  -8   1  13    1.00    3.86
   8  -1 -13   -0.85    4.45
   8  -1 -13   -1.62    4.18
   8   1 -13   -1.68    4.40
  -8  -1  13   -1.13    4.72
  -8   1  14   64.90   13.69
   8  -1 -14   67.20   12.85
   8   1 -14   66.18   13.13
  -8  -1  14   95.29   15.20
  -8   1  15   52.89   11.78
   8  -1 -15   47.75   10.90
   8   1 -15   46.61   10.40
  -8  -1  15   44.49   10.90
  -8   1  16   91.64   16.83
   8  -1 -16   86.65   15.67
   8   1 -16   96.53   16.04
  -8  -1  16   90.14   16.67
  -8   1  17    6.71    6.28
   8  -1 -17    3.59    4.99
   8   1 -17    3.19    4.54
  -8  -1  17    1.61    5.41
  -8   1  18    1.45    5.29
   8  -1 -18    4.80    5.29
   8   1 -18    1.55    5.31
  -8  -1  18    3.42    4.89
  -8   1  19    0.92    4.95
   8  -1 -19   11.78    6.29
   8   1 -19   16.08    6.93
  -8  -1  19    8.90    6.03
  -8   1  20   15.98    7.57
   8  -1 -20   19.82    7.31
   8   1 -20   16.52    6.42
  -8  -1  20    8.12    5.97
  -8   1  21    3.26    5.25
   8  -1 -21    0.74    3.59
   8   1 -21    0.23    5.17
  -8   1  22   56.79   13.49
   8  -1 -22   61.91   12.81
   8   1 -22   70.80   13.90
   8  -1 -23    1.61    4.99
   8   1 -23   -1.71    5.08
   8  -1 -24    7.34    5.66
   8   1 -24    5.40    5.44
   8  -1 -25    5.14    4.99
   8   1 -25   -0.70    4.98
  -8  -1  25    7.74    6.99
   8  -1 -26   19.69    7.92
   8   1 -26   29.45    8.11
  -8  -1  26   21.08    9.63
   8  -1 -27    0.45    5.90
   8   1 -27   -1.25    4.71
   8  -1 -28    8.62    5.53
   8   1 -28   -1.03    5.61
   8  -1 -29    0.94    4.73
   8   1 -29   -3.00    5.60
   8  -1 -30   30.37    9.02
   8   1 -30   13.12    7.46
   8  -1 -31    5.98    4.97
   8   1 -31    2.17    5.42
   8  -1 -32   21.12    8.76
   8   1 -32   25.61    9.03
   8  -1 -33    2.83    4.97
   8   1 -33    0.01    5.42
   8  -1 -34   -3.19    6.86
   8   1 -34   -2.51    6.84
   8  -1 -35    2.98    4.42
   8   1 -35   -1.98    4.63
   8  -1 -36    4.10    6.11
  -8   2   1   -2.15    4.61
   8  -2  -1    1.79    3.62
   8  -2  -1   -2.35    4.43
   8   2  -1    0.94    2.95
  -8  -2   1   -0.95    4.00
  -8   2   2   57.09   12.17
   8  -2  -2   76.45   12.24
   8  -2  -2   69.42   12.57
   8   2  -2   72.81   12.04
  -8  -2   2   76.39   13.10
  -8   2   3   14.40    5.82
   8  -2  -3   16.33    5.26
   8  -2  -3   13.77    5.37
   8   2  -3   13.70    5.38
  -8  -2   3   20.04    6.47
  -8   2   4   38.43    9.09
   8  -2  -4   65.00    9.78
   8  -2  -4   47.62    9.85
   8   2  -4   40.44    8.45
  -8  -2   4   27.04    8.39
  -8   2   5   12.70    5.44
   8  -2  -5   12.18    4.74
   8  -2  -5    3.50    4.78
   8   2  -5    7.57    4.09
  -8  -2   5   13.87    6.22
  -8   2   6   80.31   14.78
   8  -2  -6   95.23   14.80
   8  -2  -6   90.44   15.33
   8   2  -6   98.94   14.62
  -8  -2   6   75.45   14.57
  -8   2   7   29.60    8.40
   8  -2  -7   44.96    9.12
   8   2  -7   38.03    8.57
  -8  -2   7   40.09    9.16
  -8   2   8  108.32   19.06
   8  -2  -8  127.41   19.15
  -8  -2   8  133.20   19.69
  -8   2   9   22.61    6.89
   8  -2  -9    3.88    4.67
  -8  -2   9    4.73    5.13
  -8   2  10    0.54    3.24
   8  -2 -10    0.62    4.10
  -8  -2  10   -1.53    4.64
  -8   2  11   -0.35    4.58
   8  -2 -11   -0.92    4.24
  -8  -2  11    5.74    4.39
  -8   2  12   55.63   11.42
   8  -2 -12   43.11   10.39
  -8  -2  12   68.18   12.54
  -8   2  13   63.10   11.58
   8  -2 -13   37.86    9.36
   8  -2 -13   44.17    9.79
   8   2 -13   34.64    9.39
  -8  -2  13   28.70    9.36
  -8   2  14   27.96    8.82
   8  -2 -14   30.62    8.20
   8  -2 -14   21.01    7.72
   8   2 -14   30.56    7.88
  -8  -2  14   39.22    9.81
  -8   2  15   14.03    7.39
   8  -2 -15   33.95    8.38
   8  -2 -15   41.07    9.12
   8   2 -15   35.20    8.82
  -8  -2  15   26.25    8.19
  -8   2  16   29.45    9.25
   8  -2 -16   23.59    8.42
   8  -2 -16   28.80    8.22
   8   2 -16   28.53    8.01
  -8  -2  16   31.38    9.40
  -8   2  17   17.24    8.04
   8  -2 -17   24.57    7.13
   8   2 -17   20.28    7.28
  -8   2  18  152.11   26.20
   8  -2 -18  184.68   25.52
  -8   2  19    3.86    7.03
   8  -2 -19    3.17    4.79
   8   2 -19    4.60    4.72
   8  -2 -20   -0.54    4.63
   8   2 -20   13.67    5.98
   8  -2 -21   -1.81    5.30
   8   2 -21   -3.08    5.00
   8  -2 -22   29.93    8.86
   8   2 -22   28.50    9.22
  -8  -2  22   23.30    8.82
   8  -2 -23    0.66    3.71
   8   2 -23    0.41    3.70
  -8  -2  23    0.72    5.27
   8  -2 -24   15.18    6.70
   8   2 -24    4.70    4.80
  -8  -2  24    9.98    7.65
   8  -2 -25   -1.80    4.90
   8   2 -25    4.22    4.90
  -8  -2  25    2.11    5.26
   8  -2 -26   -1.06    6.15
   8   2 -26    7.82    4.87
  -8  -2  26   -0.56    6.19
   8  -2 -27   -0.74    4.42
   8   2 -27    0.77    4.48
  -8  -2  27   -3.34    5.99
   8  -2 -28   31.01    8.95
   8   2 -28   18.47    7.93
  -8  -2  28    2.31    7.72
   8  -2 -29    4.64    5.05
   8   2 -29    1.08    4.55
   8  -2 -30    3.47    5.30
   8   2 -30    4.94    6.11
   8  -2 -31   -1.99    5.05
   8   2 -31   -3.17    5.57
   8  -2 -32    4.39    5.37
   8   2 -32    2.38    5.36
   8  -2 -33    1.82    5.07
   8   2 -33    4.24    5.39
   8  -2 -34   11.81    6.81
   8   2 -34    5.73    6.14
   8  -2 -35   -0.02    4.00
   8   2 -35    7.50    6.51
   8  -2 -36   -2.04    5.88
  -8   3   1   88.58   15.04
   8  -3  -1   88.63   13.91
   8  -3  -1   82.55   14.74
   8   3  -1   84.88   13.82
  -8  -3   1   87.78   15.01
  -8   3   2    3.59    3.97
   8  -3  -2    0.98    2.78
   8  -3  -2    2.74    4.18
   8   3  -2    0.09    2.87
  -8  -3   2    0.51    3.60
  -8   3   3   42.70    8.94
   8  -3  -3   15.52    6.49
   8  -3  -3   40.68    8.77
   8   3  -3   38.93    7.87
  -8  -3   3   48.91    9.26
  -8   3   4  122.73   20.65
   8  -3  -4  149.49   20.44
   8  -3  -4  126.73   20.51
   8   3  -4  141.71   20.10
  -8  -3   4  152.59   21.24
  -8   3   5    8.65    5.21
   8  -3  -5   17.73    5.35
   8  -3  -5   16.27    6.06
   8   3  -5   14.38    5.36
  -8  -3   5   18.26    5.98
  -8   3   6   33.14    9.28
   8  -3  -6   50.25   10.33
   8   3  -6   44.87    9.03
  -8  -3   6   48.02    9.95
  -8   3   7   12.97    6.04
   8  -3  -7   33.66    7.35
   8   3  -7   -0.03    3.70
  -8  -3   7   10.97    5.58
  -8   3   8    8.44    4.69
   8  -3  -8    7.80    4.96
  -8  -3   8    6.48    4.84
  -8   3   9   -0.16    3.04
   8  -3  -9    4.46    4.24
  -8  -3   9    5.68    4.52
  -8   3  10   81.26   16.28
   8  -3 -10  124.12   17.58
  -8  -3  10   97.79   16.84
  -8   3  11   89.68   16.00
   8  -3 -11   99.98   16.06
  -8  -3  11   86.49   15.88
  -8   3  12   -0.13    3.44
   8  -3 -12    3.60    5.06
   8  -3 -12    5.62    4.69
  -8   3  13    3.44    5.49
   8  -3 -13   15.87    6.96
   8  -3 -13   17.89    6.34
   8   3 -13   16.90    5.87
  -8   3  14   26.38    8.24
   8  -3 -14   38.98    8.97
   8  -3 -14   33.81    8.79
   8   3 -14   25.62    7.82
  -8   3  15   28.47    9.00
   8  -3 -15   38.28    9.03
   8  -3 -15   26.76    8.71
   8   3 -15   29.47    8.15
  -8   3  16  131.07   18.58
   8  -3 -16   93.91   15.90
   8  -3 -16   74.72   15.46
   8   3 -16   82.58   15.42
  -8   3  17   -2.79    6.29
   8  -3 -17   -2.52    4.98
   8   3 -17   -2.96    4.51
   8  -3 -18   10.30    6.16
   8   3 -18    7.45    5.33
  -8  -3  18   -0.31    5.53
   8  -3 -19   17.63    7.57
   8   3 -19   13.39    6.35
  -8  -3  19   11.97    7.06
   8  -3 -20   86.48   15.90
   8   3 -20   86.34   16.12
  -8  -3  20   89.79   16.79
   8  -3 -21    7.59    5.77
   8   3 -21    4.88    4.66
  -8  -3  21    2.86    5.90
   8  -3 -22    9.49    6.73
   8   3 -22   15.95    7.16
  -8  -3  22   10.86    7.03
   8  -3 -23    0.79    4.44
   8   3 -23   -1.10    4.71
  -8  -3  23    1.57    5.48
   8  -3 -24   35.12    8.99
   8   3 -24   22.26    8.37
  -8  -3  24   13.78    8.24
   8  -3 -25    8.28    5.97
   8   3 -25   19.61    7.74
  -8  -3  25    7.11    6.24
   8  -3 -26    3.44    5.88
   8   3 -26    5.09    5.63
  -8  -3  26   12.72    7.65
   8  -3 -27    1.68    4.22
   8   3 -27   -1.59    4.90
  -8  -3  27    1.93    5.87
   8  -3 -28    7.44    5.72
   8   3 -28   -2.63    5.25
  -8  -3  28   -1.51    5.42
   8  -3 -29   -1.64    5.29
   8   3 -29   -0.79    4.65
  -8  -3  29   -1.72    5.16
   8  -3 -30    9.63    6.50
   8   3 -30    5.39    6.97
  -8  -3  30    1.06    6.74
   8  -3 -31    2.28    4.37
   8   3 -31   -3.57    5.66
   8  -3 -32    4.76    6.51
   8   3 -32    7.40    6.03
   8  -3 -33   -2.04    5.10
   8   3 -33    4.15    6.11
   8  -3 -34    3.58    7.08
   8   3 -34    5.16    6.75
   8  -3 -35   -0.88    4.66
   8   3 -35    3.63    5.43
  -8   4   1   86.55   14.35
   8  -4  -1   67.42   13.62
   8   4  -1   79.05   12.76
  -8   4   2   23.54    6.92
   8  -4  -2   35.38    7.28
   8  -4  -2   25.97    7.98
   8   4  -2   28.14    6.89
  -8   4   3   10.25    5.81
   8  -4  -3   27.50    7.82
   8   4  -3   24.63    6.12
  -8   4   4  128.10   20.97
   8  -4  -4  142.43   21.28
   8   4  -4  150.03   20.50
  -8   4   5    6.63    4.83
   8  -4  -5   15.16    5.92
   8   4  -5   10.30    4.63
  -8   4   6   54.23   11.40
   8  -4  -6   59.41   11.62
   8   4  -6   50.14   10.33
  -8   4   7  102.13   17.02
   8  -4  -7  111.70   17.05
   8   4  -7   90.09   15.42
  -8   4   8   14.54    7.14
   8  -4  -8   14.83    6.63
   8   4  -8   30.08    6.91
  -8   4   9   17.86    7.38
   8  -4  -9    8.12    5.10
  -8   4  10   -1.29    5.00
   8  -4 -10    3.07    4.71
  -8   4  11   13.89    6.22
   8  -4 -11   22.34    6.53
  -8   4  12   94.22   14.82
   8  -4 -12   39.43   10.71
   8  -4 -12   85.11   13.70
  -8   4  13   14.91    6.98
   8  -4 -13   14.90    6.25
   8  -4 -13   10.22    6.24
   8   4 -13   17.30    6.31
   8  -4 -14   68.81   12.03
   8   4 -14   43.00   11.00
  -8  -4  14   61.94   12.19
   8  -4 -15    1.09    4.30
   8   4 -15    0.97    4.03
  -8  -4  15    0.15    4.65
   8  -4 -16   13.43    6.53
   8   4 -16   18.43    6.54
  -8  -4  16   21.02    8.00
   8  -4 -17   10.09    6.42
   8   4 -17   17.89    6.67
  -8  -4  17   13.77    7.31
   8  -4 -18   65.09   13.61
   8   4 -18  105.99   15.17
  -8  -4  18   47.65   12.71
   8  -4 -19    7.47    6.10
   8   4 -19    4.57    5.71
  -8  -4  19    1.69    5.67
   8  -4 -20   24.16    7.57
   8   4 -20   20.60    7.70
  -8  -4  20    7.56    7.27
   8  -4 -21    0.28    4.11
   8   4 -21    1.42    4.09
  -8  -4  21    0.63    4.58
   8  -4 -22   20.16    7.30
   8   4 -22   11.40    6.45
  -8  -4  22   23.35    8.30
   8  -4 -23   14.87    6.89
   8   4 -23    5.41    5.81
  -8  -4  23   21.21    7.98
   8  -4 -24    3.60    4.88
   8   4 -24    0.91    4.11
  -8  -4  24    4.27    5.58
   8  -4 -25    1.06    4.72
   8   4 -25   -2.51    5.66
  -8  -4  25    3.24    5.83
   8  -4 -26   -0.05    5.78
   8   4 -26    3.42    5.26
  -8  -4  26   -4.73    7.79
   8  -4 -27   -1.52    4.68
   8   4 -27    1.47    5.55
  -8  -4  27    0.89    5.41
   8  -4 -28   10.07    6.93
   8   4 -28   27.12    8.49
  -8  -4  28   13.11    7.91
   8  -4 -29    7.32    5.75
   8   4 -29    3.19    5.73
  -8  -4  29    5.10    6.04
   8  -4 -30    1.66    5.52
   8   4 -30    3.77    6.26
  -8  -4  30   -2.14    6.92
   8  -4 -31   -0.21    5.16
   8   4 -31    0.07    5.95
  -8  -4  31    0.48    5.50
   8  -4 -32    7.91    5.72
   8   4 -32    7.70    6.63
  -8  -4  32    0.84    5.46
   8  -4 -33    5.12    6.85
   8   4 -33    4.82    5.91
   8  -4 -34   25.53    8.33
   8   4 -34    9.46    7.08
   8  -4 -35   -2.63    6.38
   8   4 -35    1.08    5.40
  -8   5   1   41.66    9.05
   8  -5  -1   30.02    8.28
   8   5  -1   20.61    6.15
  -8   5   2   25.80    7.69
   8  -5  -2   20.84    7.24
   8   5  -2   26.40    6.77
  -8   5   3   76.70   14.18
   8  -5  -3   86.39   14.60
   8   5  -3   76.78   13.09
  -8   5   4   27.67    7.32
   8  -5  -4   14.37    6.29
   8   5  -4   14.44    5.41
   8  -5  -5   44.19   10.89
   8   5  -5   70.67   11.17
  -8   5   6   59.42   12.71
   8  -5  -6   82.68   13.62
   8   5  -6   70.07   12.34
  -8   5   7    1.85    4.55
   8  -5  -7    6.58    5.19
   8   5  -7   10.44    4.77
  -8   5   8    1.34    4.52
   8  -5  -8    3.80    4.36
   8   5  -8   11.00    5.04
  -8  -5   8    8.15    4.96
  -8   5   9   13.25    5.96
  -8  -5   9    9.34    5.83
  -8  -5  10  162.41   24.10
  -8  -5  11   31.40    8.57
   8  -5 -12   -0.97    4.76
  -8  -5  12   -0.59    5.40
   8  -5 -13   -1.05    4.37
   8   5 -13   -1.16    3.63
  -8  -5  13   -2.35    4.52
   8  -5 -14   16.88    5.85
   8   5 -14    8.54    5.00
  -8  -5  14    0.24    4.24
   8  -5 -15   34.28    8.58
   8   5 -15   19.73    7.01
  -8  -5  15   23.22    8.21
   8  -5 -16   65.92   13.06
   8   5 -16   56.19   12.46
  -8  -5  16   75.56   14.15
   8  -5 -17    9.61    6.12
   8   5 -17   12.26    5.81
  -8  -5  17   13.88    6.68
   8  -5 -18    4.74    5.28
   8   5 -18    4.36    4.70
  -8  -5  18    3.42    5.11
   8  -5 -19   20.70    7.62
   8   5 -19   22.33    7.38
  -8  -5  19    6.65    6.99
   8   5 -20   31.61    8.55
  -8  -5  20   27.88    9.39
   8  -5 -21   40.98   10.27
   8   5 -21   33.40    9.19
  -8  -5  21   32.16    9.68
   8  -5 -22   18.00    6.85
   8   5 -22   17.23    6.80
  -8  -5  22    4.77    6.50
   8  -5 -23   -2.86    5.38
   8   5 -23   -3.13    5.35
  -8  -5  23    6.70    5.31
   8  -5 -24    4.64    5.57
   8   5 -24   -2.15    5.15
  -8  -5  24    8.22    6.59
   8  -5 -25    8.97    6.59
   8   5 -25   13.03    6.45
  -8  -5  25   10.59    6.64
   8  -5 -26    7.23    5.83
   8   5 -26    7.84    6.20
  -8  -5  26    9.25    6.33
   8  -5 -27    5.10    5.37
   8   5 -27    0.71    4.47
  -8  -5  27   -0.97    7.11
   8  -5 -28    5.05    5.43
   8   5 -28    6.43    5.37
  -8  -5  28    2.94    5.44
   8  -5 -29    9.77    6.75
   8   5 -29    1.82    6.16
  -8  -5  29   -0.40    4.89
   8  -5 -30   14.51    7.58
   8   5 -30    3.01    6.49
  -8  -5  30   15.29    7.64
   8  -5 -31    0.50    6.24
   8   5 -31    4.60    5.82
  -8  -5  31    7.88    6.71
   8  -5 -32    5.38    7.38
   8   5 -32   14.75    7.46
  -8  -5  32   28.83    9.57
   8  -5 -33    0.32    4.81
   8   5 -33    0.11    5.14
  -8  -5  33    1.25    7.07
   8  -5 -34    0.63    4.69
   8   5 -34   -0.19    6.80
  -8  -5  34   -1.98    6.29
   8  -5 -35    1.03    4.42
   8   5 -35   -0.58    4.70
   8   6  -1   93.24   14.23
  -8  -6   1   82.40   14.80
   8   6  -2  154.59   18.86
  -8  -6   2   94.55   17.94
   8   6  -3  124.83   16.64
  -8  -6   3   84.37   16.07
   8   6  -4   33.95    7.87
  -8  -6   4   41.49    8.84
   8   6  -5   19.32    6.32
  -8  -6   5   18.73    7.04
   8   6  -6   40.00    8.64
  -8  -6   6   37.76    9.30
   8   6  -7   27.51    6.97
  -8  -6   7   18.82    6.97
   8   6  -8   37.88    8.22
  -8  -6   8   19.36    7.41
  -8  -6   9   -0.97    4.15
  -8  -6  10    3.77    5.14
   8  -6 -11   27.28    7.15
  -8  -6  11    7.32    6.23
   8  -6 -12   26.81    7.65
  -8  -6  12   31.71    8.57
   8  -6 -13   11.92    6.08
   8   6 -13   25.07    6.93
  -8  -6  13   21.45    7.10
   8  -6 -14   32.51    8.88
   8   6 -14   45.02    9.31
  -8  -6  14   20.27    7.88
   8  -6 -15   20.74    7.56
   8   6 -15   28.88    7.67
  -8  -6  15    9.41    6.25
   8  -6 -16    9.53    6.01
   8   6 -16   -0.16    4.62
  -8  -6  16    9.19    5.35
   8  -6 -17   79.47   13.55
   8   6 -17   68.65   13.06
  -8  -6  17   49.56   12.57
   8  -6 -18   25.20    8.01
   8   6 -18   32.87    9.14
  -8  -6  18   32.95    9.41
   8  -6 -19   -1.03    4.53
   8   6 -19   11.27    6.38
  -8  -6  19    7.75    5.64
   8  -6 -20    1.07    4.34
   8   6 -20    3.70    4.59
  -8  -6  20   -0.92    5.55
   8  -6 -21    0.31    4.04
   8   6 -21    2.05    3.80
  -8  -6  21   -1.19    6.04
   8  -6 -22    9.19    5.49
   8   6 -22    5.15    5.57
  -8  -6  22    4.38    6.94
   8  -6 -23   27.11    8.37
   8   6 -23   27.51    8.74
  -8  -6  23   16.75    7.93
   8  -6 -24    9.56    6.14
   8   6 -24    0.42    4.76
  -8  -6  24    4.17    5.30
   8  -6 -25    9.21    6.42
   8   6 -25   11.53    6.20
  -8  -6  25    8.88    7.41
   8  -6 -26    5.24    5.58
   8   6 -26    1.79    5.43
  -8  -6  26   -3.85    6.69
   8  -6 -27    5.44    6.91
   8   6 -27   16.57    7.12
  -8  -6  27    1.43    5.52
   8  -6 -28   14.68    6.42
   8   6 -28    7.73    6.13
  -8  -6  28   10.88    7.34
   8  -6 -29    3.40    5.98
   8   6 -29   13.73    6.56
  -8  -6  29    9.10    7.13
   8  -6 -30    3.87    5.96
   8   6 -30   -1.47    6.42
  -8  -6  30    4.45    6.26
   8  -6 -31   -1.08    5.15
   8   6 -31   -0.95    5.87
  -8  -6  31    3.49    6.60
   8  -6 -32   -0.29    6.24
   8   6 -32    4.62    5.86
  -8  -6  32    0.81    6.14
   8  -6 -33    6.53    5.67
   8   6 -33    6.90    6.01
  -8  -6  33    5.43    6.53
   8  -6 -34   -1.56    5.66
   8   6 -34   -0.47    4.63
  -8  -6  34    0.52    6.16
   8  -6 -35   -0.34    6.55
  -8  -6  35    8.73    7.62
   8   7  -1    6.27    4.43
  -8  -7   1   75.09   10.69
   8   7  -2    0.44    3.51
  -8  -7   2    1.18    5.11
   8   7  -3   29.60    7.35
  -8  -7   3   32.01    8.09
   8   7  -4   -0.52    3.26
  -8  -7   4   -0.19    3.66
   8   7  -5   82.36   13.31
  -8  -7   5   73.47   13.71
   8   7  -6   14.64    5.48
  -8  -7   6   11.29    5.89
   8   7  -7    0.45    3.37
  -8  -7   7   -1.69    4.01
   8   7  -8   -0.64    3.37
  -8  -7   8    3.75    5.25
  -8  -7   9   52.48   10.99
  -8  -7  10   16.88    6.88
   8  -7 -11   55.09   10.12
  -8  -7  11   25.88    8.48
   8  -7 -12   -0.46    3.33
  -8  -7  12    1.62    3.90
   8  -7 -13   16.77    6.37
   8   7 -13   21.78    7.14
  -8  -7  13   24.89    7.62
   8  -7 -14   18.44    6.75
   8   7 -14   29.50    7.69
  -8  -7  14   11.69    6.34
   8  -7 -15  137.08   16.97
   8   7 -15   89.90   14.97
  -8  -7  15   47.55   12.90
   8  -7 -16    3.43    4.66
   8   7 -16    5.20    5.31
  -8  -7  16    7.65    6.09
   8  -7 -17    2.45    4.77
   8   7 -17    4.55    5.46
  -8  -7  17   14.04    6.97
   8  -7 -18    7.49    4.97
   8   7 -18    1.82    3.58
  -8  -7  18   -0.75    5.52
   8  -7 -19   -0.24    4.47
   8   7 -19   -1.58    4.92
  -8  -7  19    3.27    4.12
   8  -7 -20   15.69    7.02
   8   7 -20   10.82    6.40
  -8  -7  20    7.79    6.21
   8  -7 -21   29.52    8.55
   8   7 -21   34.97    9.34
  -8  -7  21   16.26    7.62
   8  -7 -22    4.84    4.57
   8   7 -22    0.69    4.21
  -8  -7  22    4.81    6.15
   8  -7 -23   -0.36    4.57
   8   7 -23    2.02    5.00
  -8  -7  23   -0.84    4.37
   8  -7 -24    0.77    4.66
   8   7 -24    2.70    4.68
  -8  -7  24   -1.32    5.51
   8  -7 -25   11.74    6.44
   8   7 -25    1.29    4.74
  -8  -7  25    1.91    6.52
   8  -7 -26    8.70    5.64
   8   7 -26    7.84    6.28
  -8  -7  26    4.43    5.58
   8  -7 -27    6.93    5.52
   8   7 -27   24.99    8.29
  -8  -7  27    7.48    5.82
   8  -7 -28   -1.18    4.69
   8   7 -28    0.46    4.72
  -8  -7  28   -0.65    5.04
   8  -7 -29    3.67    5.61
   8   7 -29   -1.48    5.02
  -8  -7  29    0.68    5.04
   8  -7 -30   -1.66    4.82
   8   7 -30   -0.96    5.16
  -8  -7  30    4.80    5.96
   8  -7 -31   12.03    6.60
   8   7 -31    2.54    5.39
  -8  -7  31   19.22    7.93
   8  -7 -32    0.20    4.80
   8   7 -32    4.52    6.37
  -8  -7  32    1.48    5.83
   8  -7 -33    2.63    6.11
   8   7 -33    1.14    6.27
  -8  -7  33    0.00    6.13
   8  -7 -34   -0.28    4.75
   8   7 -34   -3.45    6.18
  -8  -7  34   -2.80    7.02
   8  -7 -35    2.25    6.70
  -8  -7  35    5.64    6.92
  -8  -7  36    4.03    7.66
  -8  -7  37   -0.55    5.72
   8   8  -1   85.16   14.40
  -8  -8   1  102.61   15.60
   8   8  -2    0.66    4.07
  -8  -8   2    2.08    3.94
   8   8  -3   41.63    8.90
  -8  -8   3   38.32    8.84
   8   8  -4    6.87    4.87
  -8  -8   4   18.41    6.49
   8   8  -5    0.73    3.57
  -8  -8   5    2.48    4.65
   8   8  -6    1.00    3.82
  -8  -8   6    0.54    3.88
   8   8  -7  120.71   18.35
  -8  -8   7  118.55   18.83
   8   8  -8   -1.07    4.35
  -8  -8   8    5.57    4.36
  -8  -8   9    8.77    5.35
   8  -8 -10   10.82    5.52
  -8  -8  10   11.51    6.42
   8  -8 -11    0.74    4.13
  -8  -8  11    4.45    4.77
   8  -8 -12    3.09    4.29
  -8  -8  12    0.40    4.42
   8  -8 -13   38.76    9.33
   8   8 -13   27.03    8.20
  -8  -8  13   55.38   10.66
   8  -8 -14   -0.00    3.48
   8   8 -14    7.59    4.87
  -8  -8  14   -0.93    4.31
   8  -8 -15    9.03    5.36
   8   8 -15    6.14    4.63
  -8  -8  15   10.26    5.81
   8  -8 -16    0.58    4.17
   8   8 -16    4.80    5.51
  -8  -8  16   -0.36    4.98
   8  -8 -17   21.72    7.41
   8   8 -17    6.47    5.32
  -8  -8  17   42.31    9.03
   8  -8 -18    1.05    4.65
   8   8 -18    2.96    4.55
  -8  -8  18    0.58    3.60
   8  -8 -19   12.45    6.49
   8   8 -19   18.95    6.92
  -8  -8  19    4.25    6.06
   8  -8 -20   -2.10    5.28
   8   8 -20    0.40    4.06
  -8  -8  20    2.77    4.02
   8  -8 -21    5.37    5.48
   8   8 -21   -2.71    4.86
  -8  -8  21    1.47    4.71
   8  -8 -22    3.88    4.63
   8   8 -22    3.39    5.18
  -8  -8  22   -0.91    5.06
   8  -8 -23   35.04    9.21
   8   8 -23   24.62    8.32
  -8  -8  23   18.32    8.17
   8  -8 -24    3.26    4.60
   8   8 -24   10.77    6.69
  -8  -8  24   -2.76    5.41
   8  -8 -25    6.40    5.86
   8   8 -25    5.82    5.71
  -8  -8  25    3.59    5.68
   8  -8 -26    0.49    4.99
   8   8 -26   -1.54    6.20
  -8  -8  26   -2.73    5.98
   8  -8 -27    9.40    6.24
   8   8 -27   10.82    6.43
  -8  -8  27   12.26    6.93
   8  -8 -28    0.94    4.28
   8   8 -28    1.20    4.57
  -8  -8  28    6.11    6.34
   8  -8 -29   13.10    6.16
   8   8 -29    2.95    5.49
  -8  -8  29    0.83    5.93
   8  -8 -30    0.66    5.01
   8   8 -30   -1.22    4.55
  -8  -8  30   -1.19    5.55
   8  -8 -31   -0.52    4.23
   8   8 -31    2.65    5.87
  -8  -8  31    4.40    6.06
   8  -8 -32   -0.31    5.39
   8   8 -32    2.51    5.69
  -8  -8  32   -1.36    6.34
   8  -8 -33    4.11    5.73
   8   8 -33    2.01    6.06
  -8  -8  33    2.54    6.86
   8  -8 -34    2.32    5.29
   8   8 -34   -1.39    4.47
  -8  -8  34   -1.01    6.38
   8  -8 -35   -0.95    4.79
   8   9  -1   89.06   14.45
  -8  -9   1   96.29   15.48
   8   9  -2    0.85    2.96
  -8  -9   2    2.60    4.45
   8   9  -3   53.88    9.38
  -8  -9   3   31.79    8.78
   8   9  -4   10.83    5.14
  -8  -9   4   12.93    5.62
   8   9  -5   52.20   10.08
  -8  -9   5   46.80   10.08
   8   9  -6    1.06    3.56
  -8  -9   6   -0.71    4.18
   8   9  -7    4.83    4.10
  -8  -9   7   15.24    6.10
   8   9  -8    1.23    4.30
  -8  -9   8   -1.70    4.17
   8  -9  -9    9.22    4.91
  -8  -9   9    0.88    4.52
   8  -9 -10   11.32    5.32
  -8  -9  10    6.90    4.77
   8  -9 -11  115.10   18.14
  -8  -9  11  110.97   18.13
   8  -9 -12    1.26    3.94
  -8  -9  12    0.38    4.43
   8  -9 -13    2.85    4.67
   8   9 -13   -0.15    3.56
  -8  -9  13   -0.09    4.19
   8  -9 -14    6.21    4.65
   8   9 -14    8.95    4.96
  -8  -9  14    3.02    3.98
   8  -9 -15   67.16   12.05
   8   9 -15   58.95   11.49
  -8  -9  15   37.72   10.77
   8  -9 -16    3.14    4.32
   8   9 -16   -0.97    5.19
  -8  -9  16    1.87    4.61
   8  -9 -17    1.35    3.73
   8   9 -17    1.79    4.03
  -8  -9  17   -0.52    4.49
   8  -9 -18    6.82    5.00
   8   9 -18    2.75    5.39
  -8  -9  18    5.99    5.86
   8  -9 -19   16.62    6.44
   8   9 -19   20.16    7.20
  -8  -9  19    8.62    6.31
   8  -9 -20    6.31    5.77
   8   9 -20    6.10    5.83
  -8  -9  20    9.16    5.45
   8  -9 -21   30.07    8.50
   8   9 -21   22.91    8.22
  -8  -9  21   13.14    7.59
   8  -9 -22   -0.91    4.69
   8   9 -22    6.21    5.74
  -8  -9  22    1.87    5.37
   8  -9 -23    0.17    4.70
   8   9 -23   -0.50    4.67
  -8  -9  23   -0.45    5.29
   8  -9 -24   -2.84    5.80
   8   9 -24    1.29    5.07
  -8  -9  24    0.40    5.76
   8  -9 -25   13.35    6.05
   8   9 -25   15.76    7.10
  -8  -9  25   14.00    7.84
   8  -9 -26    1.09    4.33
   8   9 -26    2.39    5.88
  -8  -9  26    3.99    5.78
   8  -9 -27    4.39    5.97
   8   9 -27   -1.65    5.41
  -8  -9  27   -1.57    4.66
   8  -9 -28    1.94    6.20
   8   9 -28    0.17    5.76
  -8  -9  28   -3.57    7.91
   8  -9 -29    1.28    5.09
   8   9 -29    5.35    5.06
  -8  -9  29   -0.24    4.95
   8  -9 -30    1.69    5.17
   8   9 -30    0.44    4.10
  -8  -9  30    4.64    5.97
   8  -9 -31    6.49    6.01
   8   9 -31    0.86    6.02
  -8  -9  31    1.98    7.06
   8  -9 -32    3.86    5.53
   8   9 -32   -1.91    5.00
  -8  -9  32   -0.41    5.95
   8   9 -33    1.74    5.58
  -8 -10   1   23.17    6.87
  -8 -10   2    0.11    4.25
  -8 -10   3   40.59    9.14
  -8 -10   4   14.84    6.03
  -8 -10   6    1.63    3.68
  -8 -10   7   54.74   10.91
  -8 -10   8    0.33    3.97
   8 -10  -9    9.15    5.09
  -8 -10   9    8.89    5.30
   8 -10 -10   -0.78    3.55
  -8 -10  10   -0.63    4.19
   8 -10 -11   15.57    5.70
  -8 -10  11    4.80    4.90
   8 -10 -12   -0.81    4.89
  -8 -10  12   -2.28    4.82
   8 -10 -13   55.07   10.81
   8  10 -13   53.46   10.99
  -8 -10  13   42.34   10.77
   8 -10 -14   -0.22    4.10
   8  10 -14   -0.19    4.78
  -8 -10  14   -3.17    5.46
   8 -10 -15    7.76    5.41
   8  10 -15    2.01    4.18
  -8 -10  15   -0.83    5.15
   8 -10 -16   -0.51    4.16
   8  10 -16   -0.40    4.52
  -8 -10  16   -2.10    4.50
   8 -10 -17   33.44    9.47
   8  10 -17   43.14   10.26
  -8 -10  17   41.63    9.95
   8 -10 -18   -0.62    4.68
   8  10 -18   -0.70    3.85
  -8 -10  18   -1.08    4.87
   8 -10 -19   10.03    6.72
   8  10 -19   11.29    5.67
  -8 -10  19   16.95    6.79
   8 -10 -20    2.95    4.44
   8  10 -20   -1.77    5.11
  -8 -10  20    7.02    4.87
   8 -10 -21   17.26    6.56
   8  10 -21   -0.20    4.44
  -8 -10  21    7.33    5.26
   8 -10 -22   -1.45    4.71
   8  10 -22    0.64    5.06
  -8 -10  22    2.43    4.79
   8  10 -23   11.83    6.51
  -8 -10  23    7.59    5.77
   8  10 -24   -1.20    5.69
  -8 -10  24   -0.83    4.36
   8  10 -25   -3.38    5.70
  -8 -10  25   -1.31    4.35
   8  10 -26    1.07    4.70
  -8 -10  26   -3.59    5.41
   8  10 -27    4.59    5.08
  -8 -10  27    1.05    4.89
   8  10 -28   -2.63    5.43
  -8 -10  28    1.06    5.00
   8  10 -29   16.86    7.70
  -8 -10  29    0.91    6.61
   8  10 -30    0.77    4.51
   8  10 -31    2.10    5.12
   8  10 -32   -2.28    5.48
   8  10 -33   -0.00    5.42
  -8 -11   1   48.95    9.63
  -8 -11   2    6.64    4.73
  -8 -11   3    7.67    4.86
  -8 -11   4    1.42    4.42
  -8 -11   5   28.73    7.57
  -8 -11   6    2.61    4.03
  -8 -11   7    6.34    4.79
  -8 -11   8   -0.60    3.96
  -8 -11   9   19.97    6.69
  -8 -11  10   -0.35    3.59
  -8 -11  11   12.88    5.69
  -8 -11  12   -0.98    5.01
  -8 -11  13   -0.28    4.35
  -8 -11  14    1.07    4.27
  -8 -11  15   40.48    9.78
  -8 -11  16   -3.07    5.46
  -8 -11  17   -1.72    4.34
  -8 -11  18   -0.14    4.39
  -8 -11  19   11.59    6.35
  -8 -11  20   -0.17    4.66
  -8 -11  21    6.09    5.84
  -8 -11  22    2.72    5.17
  -8 -11  23   -2.99    5.61
  -8 -11  24   -1.80    4.89
  -8 -11  25    3.67    6.08
  -8 -11  26   -0.37    5.87
  -8 -12   1    3.73    4.23
  -8 -12   2    2.86    4.20
  -8 -12   3   50.22   10.27
  -8 -12   4   -1.50    4.20
  -8 -12   5    0.62    3.83
  -8 -12   6    0.30    4.57
  -8 -12   7   20.51    6.43
  -8 -12   8   10.15    5.01
  -8 -12   9   13.12    5.58
  -8 -12  10    4.14    4.79
  -8 -12  11    0.07    3.22
  -8 -12  12    1.54    4.73
  -8 -12  13   30.26    8.41
  -8 -12  14   -0.10    4.02
  -8 -12  15   -0.33    4.22
  -8 -12  16    0.63    4.10
  -8 -12  17    0.02    4.27
  -8 -12  18    3.90    5.12
  -8 -12  19   10.12    6.42
  -8 -12  20    0.23    4.80
  -8 -12  21    0.70    4.51
  -8 -12  22   -3.82    6.27
  -8 -12  23   10.43    6.56
  -8 -13   1    7.18    4.71
  -8 -13   2    5.69    4.82
  -8 -13   3   -0.79    4.48
  -8 -13   4   16.58    5.74
  -8 -13   5   24.05    7.12
  -8 -13   6    0.66    3.95
  -8 -13   7    5.42    4.64
  -8 -13   8    2.56    4.22
  -8 -13   9   10.33    5.56
  -8 -13  10   -2.26    4.77
  -8 -13  11    5.59    5.02
  -8 -13  12    4.30    5.19
  -8 -13  13   -1.06    4.69
  -8 -13  14   -1.04    4.83
  -8 -13  15   18.70    7.64
  -8 -13  16   -2.09    4.45
  -8 -13  17    1.00    4.61
  -8 -13  18   -0.70    5.30
  -8 -13  19    5.70    5.56
  -8 -13  20    7.50    5.26
  -8 -14   1   12.51    5.07
  -8 -14   2    1.08    3.34
  -8 -14   3   13.31    5.35
  -8 -14   4   -0.76    4.19
  -8 -14   5    3.19    4.75
  -8 -14   6    3.24    3.74
  -8 -14   7    5.40    4.53
  -8 -14   8    6.66    5.28
  -8 -14   9    3.05    4.66
  -8 -14  10   -0.25    3.97
  -8 -14  11    0.91    3.94
  -8 -14  12    0.99    4.28
  -8 -14  13   10.28    5.79
  -8 -14  14    2.88    5.05
  -8 -14  15    2.14    4.60
  -8 -14  16   -2.33    4.39
  -8 -15   1    5.15    4.14
  -8 -15   2    1.70    3.97
  -8 -15   3    2.44    3.51
  -8 -15   4    5.43    4.66
  -8 -15   5   12.17    5.61
  -8 -15   6    8.45    4.87
  -8 -15   7    2.71    4.40
  -8 -15   8    1.18    3.96
  -8 -15   9   -0.90    4.54
  -8 -15  10    1.41    4.46
  -8 -15  11    5.31    5.22
  -8 -15  12   -1.41    4.51
  -8 -16   1   -1.35    4.39
  -8 -16   2    3.96    4.00
  -8 -16   3    5.24    4.01
  -8 -16   4   -1.57    3.63
  -8 -16   5    0.00    3.98
  -8 -16   6    0.79    3.74
  -7   0   1  806.54   99.53
   7   0  -1  826.80   98.54
   7   0  -1  841.90   99.24
  -7   0   2    0.22    3.74
   7   0  -2   -0.57    2.85
   7   0  -2    1.68    3.59
  -7   0   3    5.21    4.06
   7   0  -3    8.93    4.34
   7   0  -3   17.23    5.55
  -7   0   4   -0.56    3.56
   7   0  -4   -1.18    2.95
   7   0  -4   -0.26    3.95
  -7   0   5   47.05    9.06
   7   0  -5   28.70    7.56
   7   0  -5   42.25    8.48
  -7   0   6    0.39    3.09
   7   0  -6   -1.40    3.28
   7   0  -6    1.62    4.03
  -7   0   7  508.01   48.25
   7   0  -7  325.08   45.26
   7   0  -7  316.51   45.36
  -7   0   8   -0.01    3.66
   7   0  -8    2.51    3.37
   7   0  -8    0.46    3.17
  -7   0   9    6.70    4.84
   7   0  -9   25.05    6.00
   7   0  -9   12.77    4.97
  -7   0  10    0.86    4.65
   7   0 -10    0.00    4.08
   7   0 -10    1.31    3.95
  -7   0  11  340.15   43.93
   7   0 -11  322.65   42.87
   7   0 -11  341.28   43.12
  -7   0  12   -1.77    4.09
   7   0 -12   -0.78    3.68
   7   0 -12    1.42    3.16
  -7   0  13  120.74   19.29
   7   0 -13  120.49   18.46
  -7   0  14    1.70    3.97
   7   0 -14   -0.32    4.10
  -7   0  15    1.57    4.21
  -7   0  16   -0.83    5.02
  -7   0  17  460.01   62.37
   7   0 -17  515.54   62.06
  -7   0  18    1.42    4.60
   7   0 -18   -2.23    4.25
  -7   0  19   13.36    7.25
   7   0 -19   15.54    6.17
  -7   0  20   -2.20    5.81
   7   0 -20   -1.15    4.00
  -7   0  21   12.23    6.45
   7   0 -21   16.15    6.22
  -7   0  22   -0.39    5.67
   7   0 -22    0.59    3.93
   7   0 -23   64.98   13.16
  -7   0  24   -1.12    6.00
   7   0 -24    1.66    4.81
  -7   0  25    2.23    5.99
   7   0 -25   -0.63    4.96
  -7   0  26    0.62    5.57
   7   0 -26   -4.09    5.65
   7   0 -27   82.18   15.82
   7   0 -28    2.37    5.35
   7   0 -29   11.52    5.89
   7   0 -30    4.00    4.60
   7   0 -31   10.64    6.08
   7   0 -32   -1.62    5.26
   7   0 -33   54.08   12.33
   7   0 -34   -0.60    6.07
   7   0 -35    6.39    6.28
   7   0 -36    7.55    5.94
   7   0 -37   15.54    8.43
  -7   1   1    1.77    4.31
   7  -1  -1    0.38    2.75
   7  -1  -1    3.12    3.79
   7   1  -1    0.24    2.60
   7   1  -1    4.80    3.70
  -7  -1   1    1.41    2.65
  -7  -1   1    6.18    4.12
  -7   1   2   51.34    9.83
   7  -1  -2   48.01    8.88
   7  -1  -2   54.29    9.77
   7   1  -2   44.77    8.61
   7   1  -2   36.19    9.01
  -7  -1   2   50.88    8.56
  -7  -1   2   42.79    9.34
  -7   1   3  288.71   36.82
   7  -1  -3  299.18   35.94
   7  -1  -3  310.21   36.92
   7   1  -3  247.25   35.30
   7   1  -3  270.14   36.00
  -7  -1   3  271.23   36.50
  -7   1   4    0.36    3.62
   7  -1  -4   -0.39    2.75
   7  -1  -4    1.83    3.24
   7   1  -4   -0.29    2.62
   7   1  -4    0.64    3.73
  -7  -1   4   -1.28    4.26
  -7   1   5   90.85   14.25
   7  -1  -5   70.05   12.73
   7  -1  -5   84.36   13.72
   7   1  -5   91.80   13.47
   7   1  -5   90.20   13.75
  -7  -1   5   70.04   13.39
  -7   1   6    0.75    3.99
   7  -1  -6    2.13    2.65
   7  -1  -6    2.62    4.21
   7   1  -6    3.45    3.49
   7   1  -6    0.85    3.75
  -7  -1   6   -0.10    3.68
  -7   1   7   33.09    8.02
   7  -1  -7   30.05    7.20
   7  -1  -7   40.90    8.34
   7   1  -7   34.39    7.90
   7   1  -7   27.98    7.48
  -7  -1   7   29.49    7.55
  -7   1   8   19.17    6.39
   7  -1  -8   15.90    5.41
   7  -1  -8   23.18    6.63
   7   1  -8   10.36    4.74
   7   1  -8   20.45    6.00
  -7  -1   8   24.36    6.91
  -7   1   9  296.04   39.27
   7  -1  -9  245.09   37.78
   7  -1  -9  324.44   39.04
   7   1  -9  247.32   37.72
   7   1  -9  376.44   39.49
  -7  -1   9  334.07   39.69
  -7   1  10   30.16    7.70
   7  -1 -10   24.96    6.64
   7  -1 -10   26.34    6.93
   7   1 -10   24.00    7.04
   7   1 -10   19.51    6.21
  -7  -1  10   31.79    8.08
  -7   1  11   88.62   15.18
   7  -1 -11  109.46   15.19
   7  -1 -11   76.96   14.11
   7   1 -11   82.97   14.31
   7   1 -11   87.24   14.41
  -7  -1  11   84.04   14.84
  -7   1  12   -0.32    3.63
   7  -1 -12    0.05    3.48
   7  -1 -12   -0.08    3.34
   7   1 -12   -1.09    3.29
  -7  -1  12    4.24    4.40
  -7   1  13  199.32   28.18
   7  -1 -13  205.96   27.41
  -7  -1  13  178.17   27.53
  -7   1  14    3.32    4.73
   7  -1 -14    4.98    4.82
  -7  -1  14    5.83    4.96
  -7   1  15  144.26   21.68
   7  -1 -15  139.04   20.72
  -7  -1  15  125.85   21.36
  -7   1  16   21.52    7.11
   7  -1 -16   35.95    8.38
  -7  -1  16    4.45    4.91
  -7   1  17   31.72    9.03
   7  -1 -17   35.11    8.74
   7  -1 -17   28.73    8.30
   7   1 -17   34.59    8.63
  -7  -1  17   31.82    9.11
  -7   1  18    0.52    5.38
   7  -1 -18   -0.28    3.73
   7   1 -18    3.20    4.47
  -7  -1  18   -0.87    5.54
  -7   1  19  168.72   25.62
   7  -1 -19  152.67   24.14
   7   1 -19  164.54   24.53
  -7  -1  19  172.83   25.60
  -7   1  20   13.74    6.15
   7  -1 -20    6.31    4.89
   7   1 -20    3.24    5.30
  -7  -1  20    9.02    6.10
  -7   1  21   52.96   13.64
   7  -1 -21   84.14   14.38
  -7  -1  21   75.57   14.77
  -7   1  22    4.24    5.92
   7  -1 -22    1.36    4.98
   7   1 -22    1.75    4.53
  -7  -1  22    0.45    6.16
  -7   1  23   26.45    9.79
   7  -1 -23   48.75   10.66
   7   1 -23   49.32   11.07
  -7  -1  23   28.18   10.17
  -7   1  24   14.84    7.78
   7  -1 -24   16.14    7.55
   7   1 -24   35.46    9.26
   7  -1 -25   51.52   13.03
   7   1 -25   65.07   13.34
   7  -1 -26    2.51    4.39
   7   1 -26    0.17    5.23
   7  -1 -27    6.44    4.97
   7   1 -27   12.19    6.78
   7  -1 -28   -0.93    4.31
   7   1 -28   -2.26    5.99
  -7  -1  28    1.45    5.65
   7  -1 -29   55.72   12.51
   7   1 -29   46.43   11.91
   7  -1 -30   -1.44    4.16
   7   1 -30    4.79    5.59
   7  -1 -31   12.93    7.64
   7   1 -31   19.31    8.36
   7  -1 -32   -1.69    5.01
   7   1 -32    1.41    5.64
   7  -1 -33    5.46    6.87
   7   1 -33    4.69    6.21
   7  -1 -34    0.56    5.64
   7   1 -34    5.05    6.03
   7  -1 -35    8.24    6.21
   7   1 -35    8.14    7.20
   7  -1 -36   -2.77    6.39
   7   1 -36   -0.75    5.39
   7  -1 -37   -0.95    4.82
   7   1 -37    0.97    6.63
  -7   2   1   33.63    8.86
   7  -2  -1   44.10    8.59
   7  -2  -1   56.53    9.77
   7   2  -1   41.92    8.26
   7   2  -1   47.59    8.94
  -7  -2   1   39.87    7.89
  -7  -2   1   48.61    9.49
  -7   2   2   52.04   10.25
   7  -2  -2   43.52    8.89
   7  -2  -2   46.48    9.74
   7   2  -2   50.10    8.94
   7   2  -2   40.51    9.07
  -7  -2   2   58.14    9.03
  -7  -2   2   59.73   10.35
  -7   2   3   10.27    4.90
   7  -2  -3    0.42    2.69
   7  -2  -3    9.50    5.35
   7   2  -3    5.65    3.20
   7   2  -3    5.58    3.67
  -7  -2   3    8.85    3.60
  -7  -2   3    4.92    3.86
  -7   2   4   13.83    5.41
   7  -2  -4    8.06    3.88
   7  -2  -4    1.50    4.30
   7   2  -4    3.35    3.36
   7   2  -4   12.26    4.52
  -7  -2   4    3.06    4.32
  -7   2   5  270.42   36.47
   7  -2  -5  271.41   35.55
   7  -2  -5  297.36   36.62
   7   2  -5  258.02   35.43
   7   2  -5  281.11   35.88
  -7  -2   5  285.49   36.47
  -7   2   6   19.25    6.26
   7  -2  -6   13.45    5.18
   7  -2  -6   15.40    5.79
   7   2  -6   23.04    5.76
   7   2  -6   24.23    6.08
  -7  -2   6   12.21    5.27
  -7   2   7  236.48   35.29
   7  -2  -7  287.86   35.07
   7  -2  -7  290.47   35.67
  -7  -2   7  255.51   35.29
  -7   2   8    2.66    4.22
   7  -2  -8    1.63    3.60
   7  -2  -8   -0.34    3.65
   7   2  -8    7.22    4.27
  -7  -2   8    2.80    3.56
  -7   2   9  106.06   14.55
   7  -2  -9   78.85   12.50
   7  -2  -9   51.35   11.80
   7   2  -9   80.76   12.74
  -7  -2   9   64.20   12.54
  -7   2  10    6.62    5.45
   7  -2 -10   21.33    5.68
   7  -2 -10   17.37    6.01
   7   2 -10   21.69    6.08
  -7  -2  10   17.54    6.24
  -7   2  11  144.84   22.56
   7  -2 -11  149.83   21.94
   7  -2 -11  177.06   22.87
   7   2 -11  133.88   21.53
  -7  -2  11  166.98   23.05
  -7   2  12   28.56    9.13
   7  -2 -12   43.40    9.08
   7  -2 -12   38.85    9.05
   7   2 -12   51.20    9.52
  -7  -2  12   51.79   10.33
  -7   2  13   58.24   13.35
   7  -2 -13  103.85   14.68
  -7  -2  13   76.84   14.01
  -7   2  14    7.39    5.17
   7  -2 -14   -1.22    4.03
  -7  -2  14    4.17    5.80
   7  -2 -15   45.37    9.76
  -7  -2  15   40.75   10.30
  -7   2  16   86.30   15.81
   7  -2 -16   90.01   15.55
  -7  -2  16   93.22   16.09
  -7   2  17   62.57   13.36
   7  -2 -17   74.81   13.02
   7  -2 -17   67.91   12.92
   7   2 -17   70.35   12.93
  -7  -2  17   59.07   13.02
  -7   2  18   47.82   11.17
   7  -2 -18   45.87   10.62
   7  -2 -18   39.40   10.49
   7   2 -18   72.91   11.99
  -7  -2  18   56.31   12.22
  -7   2  19    0.60    4.60
   7  -2 -19    0.18    4.16
   7  -2 -19    2.05    4.91
   7   2 -19    0.81    4.68
  -7  -2  19   -0.04    4.99
  -7   2  20    6.50    5.62
   7  -2 -20    3.14    5.36
   7  -2 -20    9.09    5.68
   7   2 -20    7.29    5.40
  -7   2  21   70.08   14.44
   7  -2 -21   72.91   13.70
   7   2 -21   69.83   13.29
   7  -2 -22   20.57    6.64
   7   2 -22    6.62    6.32
   7  -2 -23   63.64   13.80
   7   2 -23   84.99   14.82
   7  -2 -24    2.06    4.14
   7   2 -24   -0.71    5.11
   7  -2 -25   19.03    7.36
   7   2 -25   20.40    7.82
  -7  -2  25   13.99    8.10
   7  -2 -26   -2.18    5.27
   7   2 -26   -2.25    5.16
  -7  -2  26    0.83    5.81
   7  -2 -27   12.96    7.67
   7   2 -27   16.10    7.62
  -7  -2  27   17.61    8.35
   7  -2 -28    7.74    5.43
   7   2 -28    7.33    5.50
  -7  -2  28    6.56    6.64
   7  -2 -29   18.09    7.39
   7   2 -29   10.78    6.43
  -7  -2  29    4.34    6.09
   7  -2 -30   -0.48    3.78
   7   2 -30    8.94    6.64
  -7  -2  30    0.57    5.29
   7  -2 -31   17.58    7.33
   7   2 -31   15.28    7.62
   7  -2 -32   -1.26    5.25
   7   2 -32   -0.99    5.04
   7  -2 -33   12.34    7.64
   7   2 -33   19.23    8.19
   7  -2 -34   -1.97    5.84
   7   2 -34   -2.06    6.75
   7  -2 -35   -2.20    5.63
   7   2 -35    8.09    6.24
   7  -2 -36   -1.89    5.92
   7   2 -36   -1.09    6.03
   7  -2 -37    0.75    5.85
  -7   3   1   -1.44    4.19
   7  -3  -1    0.17    2.24
   7  -3  -1    0.86    3.46
   7   3  -1    0.93    2.12
  -7  -3   1   -0.31    2.40
  -7  -3   1    1.05    3.84
  -7   3   2  185.15   24.99
   7  -3  -2  155.45   23.39
   7  -3  -2  190.13   25.05
   7   3  -2  172.49   23.61
  -7  -3   2  173.69   23.20
  -7  -3   2  184.79   24.75
  -7   3   3   60.68   10.65
   7  -3  -3   56.54    9.80
   7  -3  -3   52.66   10.42
   7   3  -3   46.15    9.08
  -7  -3   3   47.88    8.87
  -7  -3   3   58.22   10.59
  -7   3   4    6.16    4.31
   7  -3  -4   11.97    4.58
   7  -3  -4    9.15    4.95
   7   3  -4    9.70    4.26
  -7  -3   4   10.36    5.00
  -7   3   5  103.85   17.17
   7  -3  -5  108.10   16.48
   7   3  -5  130.78   17.04
  -7  -3   5  104.89   16.94
  -7   3   6   11.07    5.42
   7  -3  -6   21.01    5.65
   7  -3  -6   31.62    7.23
   7   3  -6   24.94    5.94
  -7  -3   6   11.85    5.94
  -7   3   7   -1.05    3.52
   7  -3  -7    0.21    3.57
   7  -3  -7    5.54    4.01
   7   3  -7   -0.96    3.01
  -7  -3   7    4.54    4.93
  -7   3   8    0.77    3.07
   7  -3  -8   -1.71    3.61
   7  -3  -8   -1.08    3.28
   7   3  -8    0.18    2.55
  -7  -3   8   -0.66    2.87
  -7   3   9  241.73   33.66
   7  -3  -9  252.78   32.84
   7  -3  -9  263.05   33.63
   7   3  -9  248.17   32.89
  -7  -3   9  236.74   33.29
  -7   3  10   65.32   13.55
   7  -3 -10   69.81   12.92
   7  -3 -10   73.26   13.67
   7   3 -10   86.56   13.70
  -7  -3  10  125.85   16.17
  -7   3  11   11.40    5.30
   7  -3 -11    4.61    4.20
   7  -3 -11   10.62    5.62
   7   3 -11    6.76    4.64
  -7  -3  11    8.08    5.24
  -7   3  12   -0.67    4.76
   7  -3 -12    2.35    3.80
   7  -3 -12   -1.48    3.65
   7   3 -12   -0.28    3.77
  -7  -3  12   -1.81    4.01
  -7   3  13   85.25   15.69
   7  -3 -13   89.95   15.47
  -7  -3  13  105.41   16.71
  -7   3  14   88.90   17.02
   7  -3 -14  111.99   17.34
  -7  -3  14  107.22   17.35
  -7   3  15  184.46   27.62
   7  -3 -15  202.84   27.40
  -7  -3  15  180.80   27.43
  -7   3  16   33.25    8.56
   7  -3 -16   12.77    6.21
   7  -3 -16   33.04    8.32
   7   3 -16   24.86    6.91
  -7  -3  16   22.23    8.16
  -7   3  17   10.99    6.45
   7  -3 -17   -0.25    4.10
   7  -3 -17    1.22    3.86
   7   3 -17    1.58    4.41
  -7   3  18   33.06    9.89
   7  -3 -18   38.54    9.40
   7  -3 -18   28.67    8.70
   7   3 -18   36.96    9.06
  -7   3  19  304.69   42.79
   7  -3 -19  325.03   42.08
   7   3 -19  310.18   41.95
   7  -3 -20   -0.20    5.12
   7   3 -20   -0.09    4.83
   7  -3 -21    2.86    4.71
   7   3 -21    7.10    4.87
  -7  -3  21   11.10    6.65
   7  -3 -22   -1.54    3.72
   7   3 -22    4.56    4.86
  -7  -3  22    1.90    6.06
   7  -3 -23   22.54    7.55
   7   3 -23   14.59    6.58
  -7  -3  23   25.51    8.99
   7  -3 -24   15.02    6.92
   7   3 -24   11.29    6.54
  -7  -3  24   11.44    6.81
   7  -3 -25   26.83    8.93
   7   3 -25   20.76    7.74
  -7  -3  25   12.91    7.28
   7  -3 -26   -1.15    4.96
   7   3 -26    0.24    5.55
  -7  -3  26   -2.17    5.38
   7  -3 -27   -0.10    4.09
   7   3 -27    2.33    5.20
  -7  -3  27    2.01    5.67
   7  -3 -28   -0.71    4.97
   7   3 -28   -1.03    5.10
  -7  -3  28    4.09    6.50
   7  -3 -29   19.63    7.87
   7   3 -29   27.33    8.27
  -7  -3  29   12.81    7.85
   7  -3 -30   -1.04    4.57
   7   3 -30    2.83    6.39
  -7  -3  30    5.33    5.83
   7  -3 -31    9.90    7.13
   7   3 -31   18.97    7.44
  -7  -3  31    0.33    5.36
   7  -3 -32   -3.51    6.18
   7   3 -32   -0.47    4.84
   7  -3 -33    7.66    7.64
   7   3 -33    4.89    6.21
   7  -3 -34   10.16    6.73
   7   3 -34    9.24    6.54
   7  -3 -35   21.91    8.31
   7   3 -35    4.71    6.50
   7  -3 -36   -1.62    4.88
   7   3 -36    7.84    5.62
   7  -3 -37   -2.00    5.63
  -7   4   1   66.83   12.28
   7  -4  -1   77.08   11.89
   7  -4  -1   76.45   12.94
   7   4  -1   62.20   11.19
  -7  -4   1   64.81   10.85
  -7  -4   1   79.13   12.50
  -7   4   2  101.33   16.03
   7  -4  -2   92.27   14.68
   7  -4  -2  117.55   16.48
   7   4  -2  103.52   14.89
  -7  -4   2   84.94   13.92
  -7  -4   2  103.06   15.80
  -7   4   3   17.36    5.90
   7  -4  -3    8.42    3.72
   7  -4  -3   13.49    5.01
   7   4  -3    8.60    4.14
  -7  -4   3    9.26    4.07
  -7  -4   3    7.79    5.26
  -7   4   4   32.28    8.16
   7  -4  -4   30.67    7.23
   7  -4  -4   32.67    7.74
   7   4  -4   48.23    7.93
  -7  -4   4   27.81    6.37
  -7  -4   4   32.23    7.85
  -7   4   5   81.49   13.77
   7  -4  -5   75.55   12.79
   7   4  -5   94.88   13.47
  -7  -4   5   71.67   13.08
  -7   4   6   69.84   13.33
   7  -4  -6   69.90   12.27
   7  -4  -6   72.05   13.31
   7   4  -6   97.05   13.24
  -7  -4   6   72.44   13.04
  -7   4   7   48.19    9.95
   7  -4  -7   47.11    8.95
   7  -4  -7   48.56    9.82
   7   4  -7   35.41    8.11
  -7  -4   7   38.15    8.95
  -7   4   8   52.68   10.53
   7  -4  -8   50.70    9.54
   7  -4  -8   28.48    8.84
   7   4  -8   74.19   10.60
  -7  -4   8   52.08   10.24
  -7   4   9   28.73    7.65
   7  -4  -9   26.43    7.05
   7  -4  -9   39.15    8.07
   7   4  -9   26.50    6.88
  -7  -4   9   25.51    7.01
  -7   4  10    2.91    4.15
   7  -4 -10    1.21    3.32
   7  -4 -10    0.01    4.24
   7   4 -10    1.74    3.82
  -7  -4  10    5.24    4.14
  -7   4  11  132.36   18.95
   7  -4 -11   99.21   16.98
   7  -4 -11  145.31   19.01
   7   4 -11   97.58   17.17
  -7  -4  11  110.91   18.15
  -7   4  12  131.01   21.32
   7  -4 -12  164.66   21.47
   7  -4 -12  112.88   20.50
   7   4 -12  142.87   20.85
  -7  -4  12  151.99   21.67
  -7   4  13  145.47   21.76
   7  -4 -13  133.74   20.97
  -7   4  14   40.72    9.61
   7  -4 -14   37.24    9.19
  -7   4  15   47.65   11.26
   7  -4 -15   63.62   11.85
  -7   4  16   33.77    9.15
   7  -4 -16   37.64    8.59
   7  -4 -16   29.58    9.01
   7   4 -16   32.45    8.82
   7  -4 -17  151.18   23.06
   7   4 -17  160.59   23.60
   7  -4 -18   42.16    9.27
   7   4 -18   30.48    7.98
  -7  -4  18   16.27    7.69
   7  -4 -19   14.77    6.54
   7   4 -19   19.59    6.99
  -7  -4  19   13.99    7.72
   7  -4 -20   44.30    9.19
   7   4 -20   25.87    7.98
  -7  -4  20    6.00    6.07
   7  -4 -21   57.85   12.09
   7   4 -21   46.09   11.24
  -7  -4  21   50.09   12.11
   7  -4 -22   41.42   10.69
   7   4 -22   45.45   10.93
  -7  -4  22   50.39   11.94
   7  -4 -23   12.05    6.62
   7   4 -23   13.02    6.90
  -7  -4  23   13.91    7.76
   7  -4 -24    1.27    4.73
   7   4 -24   -1.12    4.05
  -7  -4  24    4.66    5.10
   7   4 -25   11.31    6.79
  -7  -4  25    2.48    5.52
   7  -4 -26    9.12    5.93
   7   4 -26   21.14    7.67
  -7  -4  26   11.84    7.30
   7  -4 -27   24.48    8.59
   7   4 -27    2.01    5.92
  -7  -4  27   18.85    7.84
   7  -4 -28   14.91    6.79
   7   4 -28   12.75    6.58
  -7  -4  28    9.51    6.72
   7  -4 -29    2.27    6.28
   7   4 -29   14.67    6.68
  -7  -4  29   -0.50    6.02
   7  -4 -30   -0.00    5.91
   7   4 -30    5.34    5.50
  -7  -4  30    0.55    5.72
   7  -4 -31   11.20    6.77
   7   4 -31    9.04    6.75
  -7  -4  31    2.72    7.17
   7  -4 -32    4.24    5.99
   7   4 -32    3.85    5.76
  -7  -4  32   17.92    9.35
   7  -4 -33    4.79    6.02
   7   4 -33   16.94    7.76
  -7  -4  33   21.22    9.26
   7  -4 -34    8.14    7.04
   7   4 -34   -1.88    6.31
   7  -4 -35   -1.97    6.70
   7   4 -35   -4.56    6.19
   7  -4 -36    2.74    6.85
   7   4 -36    7.08    7.08
   7  -4 -37    4.02    6.38
  -7   5   1    2.01    4.07
   7  -5  -1    1.37    3.24
   7  -5  -1    0.21    4.19
   7   5  -1    1.07    2.82
  -7  -5   1    1.16    2.47
  -7  -5   1    4.19    3.99
  -7   5   2    0.62    3.60
   7  -5  -2    2.15    2.95
   7  -5  -2   -0.78    4.07
   7   5  -2   -0.20    2.83
  -7  -5   2    0.89    2.80
  -7  -5   2    5.06    4.43
  -7   5   3   46.58    9.84
   7  -5  -3   54.00    9.16
   7  -5  -3   56.02   10.22
   7   5  -3   54.81    9.27
  -7  -5   3   44.15    8.32
  -7  -5   3   31.74    8.65
  -7   5   4  123.35   19.04
   7  -5  -4  141.84   18.68
   7  -5  -4  117.48   19.00
   7   5  -4   96.39   17.44
  -7  -5   4  156.38   18.18
  -7  -5   4  126.60   18.83
  -7   5   5   35.09    8.76
   7  -5  -5   35.36    8.10
   7  -5  -5   48.62    9.67
   7   5  -5   45.61    8.44
  -7  -5   5   49.26    9.41
  -7   5   6   -2.19    3.92
   7  -5  -6    3.20    3.37
   7  -5  -6    0.07    3.34
   7   5  -6    1.67    3.77
  -7  -5   6    2.01    4.36
  -7   5   7   24.91    6.77
   7  -5  -7   12.83    5.03
   7  -5  -7   24.58    7.52
   7   5  -7   17.20    5.61
  -7   5   8   88.55   15.72
   7  -5  -8   90.34   14.95
   7  -5  -8  110.92   16.22
   7   5  -8   96.21   15.08
  -7   5   9  123.26   20.38
   7  -5  -9  137.13   20.09
   7  -5  -9  144.38   20.79
   7   5  -9  139.06   20.07
  -7   5  10   40.38    9.81
   7  -5 -10   36.99    8.85
   7  -5 -10   59.09   10.42
   7   5 -10   47.40    9.57
  -7   5  11   88.01   16.26
   7  -5 -11  129.51   17.09
   7  -5 -11  107.37   16.80
   7   5 -11   87.56   15.74
  -7   5  12    4.75    4.25
   7  -5 -12   -1.43    5.00
   7   5 -12    2.77    4.26
  -7   5  13   25.03    8.10
   7  -5 -13   55.15   10.39
  -7  -5  14   64.67   12.66
  -7  -5  15  150.75   23.15
   7  -5 -16   -1.90    3.85
   7   5 -16    3.72    3.47
  -7  -5  16   -0.53    4.32
   7  -5 -17   13.68    5.44
   7   5 -17   11.34    5.88
  -7  -5  17    7.84    5.26
   7  -5 -18    5.13    4.20
   7   5 -18    5.67    5.42
  -7  -5  18   14.79    7.30
   7  -5 -19   22.77    8.53
   7   5 -19   41.68    9.57
  -7  -5  19   37.56    9.89
   7  -5 -20   52.12   10.67
   7   5 -20   33.13    9.42
  -7  -5  20   38.78   10.66
   7  -5 -21   14.34    6.86
   7   5 -21    7.68    6.68
  -7  -5  21   10.25    6.32
   7  -5 -22   -0.21    4.68
   7   5 -22   -0.83    4.41
  -7  -5  22   -2.27    5.26
   7  -5 -23    4.55    5.00
   7   5 -23    6.63    5.88
  -7  -5  23    0.07    3.79
   7  -5 -24   36.85    8.97
   7   5 -24   27.12    8.38
  -7  -5  24    9.53    6.75
   7  -5 -25   17.21    7.22
   7   5 -25   14.25    6.70
  -7  -5  25    8.12    6.64
   7  -5 -26    2.71    5.27
   7   5 -26    8.81    6.00
  -7  -5  26    1.48    5.56
   7  -5 -27   -1.96    5.58
   7   5 -27    0.40    5.92
  -7  -5  27    2.61    6.57
   7  -5 -28    4.88    5.83
   7   5 -28    1.69    3.83
  -7  -5  28    0.85    5.18
   7  -5 -29   18.32    7.20
   7   5 -29   11.40    7.39
  -7  -5  29    9.68    6.60
   7  -5 -30    5.75    6.24
   7   5 -30    6.52    6.70
  -7  -5  30    7.21    7.39
   7  -5 -31    5.10    6.31
   7   5 -31   11.12    7.23
  -7  -5  31    5.16    7.23
   7  -5 -32    0.55    4.23
   7   5 -32    1.15    6.68
   7  -5 -33   -3.01    6.39
   7   5 -33   -1.84    4.89
  -7  -5  33    2.59    7.01
   7  -5 -34    7.29    5.65
   7   5 -34   18.58    8.25
  -7  -5  34   11.80    7.96
   7  -5 -35   -2.87    5.10
   7   5 -35    6.73    5.90
  -7  -5  35    1.31    6.89
   7  -5 -36    4.05    5.32
   7   5 -36    2.15    5.30
   7  -5 -37    7.35    5.48
  -7   6   1   79.72   13.58
   7  -6  -1   71.51   12.58
   7  -6  -1   87.90   14.55
   7   6  -1   83.49   12.66
  -7  -6   1   77.35   11.97
  -7   6   2   62.34   11.94
   7  -6  -2   74.86   11.77
   7  -6  -2   66.80   12.42
   7   6  -2   73.44   11.51
  -7  -6   2   63.03   10.61
  -7   6   3   28.34    7.64
   7  -6  -3   31.42    7.27
   7  -6  -3   42.81    9.04
   7   6  -3   35.74    7.37
  -7  -6   3   37.83    7.06
  -7   6   4   11.89    5.31
   7  -6  -4   16.00    5.66
   7  -6  -4   20.40    6.27
   7   6  -4   15.54    4.96
  -7  -6   4   14.54    4.45
  -7   6   5    3.12    3.79
   7  -6  -5   -1.32    3.64
   7  -6  -5   -1.05    4.34
   7   6  -5    2.10    3.37
  -7   6   6   75.41   13.10
   7  -6  -6   61.33   11.77
   7  -6  -6  101.27   14.55
   7   6  -6   65.53   11.89
  -7   6   7  144.67   23.87
   7  -6  -7  160.40   23.51
   7  -6  -7  156.96   24.28
   7   6  -7  226.89   24.86
  -7   6   8   89.08   12.44
   7  -6  -8   22.40    8.08
   7  -6  -8   55.60   10.76
   7   6  -8   64.31   10.29
   7  -6  -9    2.99    3.92
   7  -6  -9    4.21    4.86
   7   6  -9    5.34    4.07
   7  -6 -10   74.76   14.65
   7   6 -10  131.66   16.46
  -7  -6  10   87.27   15.63
   7  -6 -11  174.34   21.35
   7   6 -11  138.49   20.43
  -7  -6  11  108.47   19.93
   7   6 -12   23.76    6.67
  -7  -6  12   13.59    6.48
  -7  -6  13   17.03    6.72
  -7  -6  14   10.03    6.23
  -7  -6  15    5.91    5.32
   7  -6 -16   71.63   13.19
   7   6 -16   79.00   13.82
  -7  -6  16   58.85   13.11
   7  -6 -17   59.64   12.42
   7   6 -17   57.03   12.06
  -7  -6  17   82.06   13.77
   7  -6 -18   91.38   15.06
   7   6 -18   80.24   14.73
  -7  -6  18   75.71   15.34
   7  -6 -19    4.71    4.66
   7   6 -19    3.52    5.33
  -7  -6  19    3.53    6.51
   7  -6 -20    0.39    4.09
   7   6 -20    2.38    4.69
  -7  -6  20    3.51    4.64
   7  -6 -21   11.98    6.62
   7   6 -21    7.23    5.36
  -7  -6  21   -2.72    6.51
   7  -6 -22   40.42    9.71
   7   6 -22   41.43   10.37
  -7  -6  22   34.00    9.85
   7  -6 -23   13.51    6.60
   7   6 -23   17.47    6.87
  -7  -6  23   14.66    7.96
   7  -6 -24   12.10    6.77
   7   6 -24   21.98    7.74
  -7  -6  24    5.98    5.59
   7  -6 -25    0.40    4.80
   7   6 -25   -1.37    4.18
  -7  -6  25   -2.14    5.52
   7  -6 -26   27.70    9.69
   7   6 -26   26.13    9.07
  -7  -6  26   34.17   10.10
   7  -6 -27    5.76    6.02
   7   6 -27   12.43    7.06
  -7  -6  27    7.69    7.43
   7  -6 -28   17.91    7.87
   7   6 -28    0.82    5.49
  -7  -6  28    8.63    6.77
   7  -6 -29    1.16    4.73
   7   6 -29    3.04    5.45
  -7  -6  29    1.68    6.35
   7  -6 -30   -1.77    4.64
   7   6 -30    2.83    5.71
  -7  -6  30   -0.72    5.91
   7  -6 -31   -3.37    6.30
   7   6 -31    0.01    4.75
  -7  -6  31   -0.02    6.09
   7  -6 -32   20.99    8.77
   7   6 -32   17.55    7.87
  -7  -6  32    5.25    6.79
   7  -6 -33   -0.21    4.63
   7   6 -33    7.43    6.36
  -7  -6  33    4.92    7.04
   7  -6 -34    4.00    5.99
   7   6 -34    3.37    5.22
  -7  -6  34   -0.76    5.19
   7  -6 -35   -2.53    5.60
   7   6 -35    4.98    5.31
  -7  -6  35   -0.25    5.75
   7  -6 -36   10.69    7.08
  -7  -6  36   11.67    7.79
   7  -6 -37    9.87    7.05
   7  -7  -1    4.83    3.59
   7   7  -1    2.96    4.03
  -7  -7   1    3.20    3.06
  -7  -7   1    0.04    3.73
   7  -7  -2   25.70    6.29
   7   7  -2   29.59    6.60
  -7  -7   2   23.71    5.34
  -7  -7   2   19.87    6.74
   7  -7  -3    9.49    4.44
   7   7  -3   19.61    5.54
  -7  -7   3   16.75    4.61
  -7  -7   3   12.19    5.50
   7  -7  -4  270.43   31.90
   7   7  -4  228.50   31.10
  -7  -7   4  219.29   31.51
   7  -7  -5  113.00   16.59
   7   7  -5  107.69   16.31
  -7  -7   5  102.46   16.71
   7  -7  -6    9.62    4.70
   7   7  -6   18.38    5.61
  -7  -7   6    9.42    5.08
   7  -7  -7   80.62   12.98
   7   7  -7   70.16   12.65
  -7  -7   7   73.88   13.11
   7  -7  -8    7.75    4.75
   7   7  -8   27.30    6.76
  -7  -7   8   28.50    7.37
   7  -7  -9   35.22    8.35
   7   7  -9   39.25    8.69
  -7  -7   9   51.32    9.75
   7  -7 -10   89.91   14.62
   7   7 -10   85.10   14.55
  -7  -7  10   90.70   15.11
   7  -7 -11   52.49    9.54
   7   7 -11   30.85    8.29
  -7  -7  11   33.23    8.78
   7   7 -12    8.47    4.72
  -7  -7  12    2.96    5.32
  -7  -7  13   18.48    7.17
  -7  -7  14  142.97   22.02
  -7  -7  15   -1.66    5.26
   7  -7 -16    0.13    4.20
   7   7 -16    2.23    4.58
  -7  -7  16    2.44    4.41
   7  -7 -17    3.72    4.83
   7   7 -17    3.72    4.46
  -7  -7  17   -1.45    5.19
   7  -7 -18    1.09    4.39
   7   7 -18    9.39    5.19
  -7  -7  18    7.95    5.43
   7  -7 -19    5.76    4.94
   7   7 -19   -0.01    3.77
  -7  -7  19    6.28    4.67
   7  -7 -20   43.86   10.22
   7   7 -20   45.18   10.85
  -7  -7  20   39.55   10.63
   7  -7 -21   -0.00    4.01
   7   7 -21   -2.30    4.85
  -7  -7  21    1.03    5.37
   7  -7 -22    0.75    5.15
   7   7 -22   -1.61    4.77
  -7  -7  22    0.01    4.84
   7  -7 -23    3.43    4.56
   7   7 -23    3.01    5.86
  -7  -7  23    1.71    5.05
   7  -7 -24   26.87    8.10
   7   7 -24   25.65    8.44
  -7  -7  24   12.79    7.88
   7  -7 -25    2.44    5.25
   7   7 -25   -0.26    3.98
  -7  -7  25    3.73    5.30
   7  -7 -26    9.96    6.47
   7   7 -26   16.94    7.42
  -7  -7  26   10.09    7.71
   7  -7 -27    2.13    4.41
   7   7 -27   -0.16    3.95
  -7  -7  27   -1.75    6.73
   7  -7 -28    1.28    4.94
   7   7 -28    6.03    4.83
  -7  -7  28   -3.84    5.85
   7  -7 -29    6.64    5.81
   7   7 -29    7.74    5.50
  -7  -7  29    7.58    6.68
   7  -7 -30    8.85    5.94
   7   7 -30   15.93    7.34
  -7  -7  30   13.76    8.15
   7  -7 -31    3.89    6.57
   7   7 -31   -0.40    4.39
  -7  -7  31    5.60    7.44
   7  -7 -32    8.75    6.25
   7   7 -32    4.49    5.97
  -7  -7  32   -0.56    5.12
   7  -7 -33   -1.67    5.29
   7   7 -33   -1.13    4.70
  -7  -7  33   -3.72    6.94
   7  -7 -34    9.88    6.30
   7   7 -34    2.33    5.78
  -7  -7  34   -2.69    6.06
   7  -7 -35   -1.78    5.28
   7   7 -35   -0.18    5.92
  -7  -7  35   -3.21    6.06
   7  -7 -36    6.10    6.35
  -7  -7  36    2.89    6.29
  -7  -7  37   -2.11    6.97
   7  -8  -1   50.68    9.21
   7   8  -1   49.65    9.00
  -7  -8   1   39.22    7.90
  -7  -8   1   49.30    9.64
   7  -8  -2  110.50   15.97
   7   8  -2  117.41   16.00
  -7  -8   2  107.94   15.08
  -7  -8   2   83.61   15.43
   7  -8  -3    8.99    4.67
   7   8  -3    9.99    4.45
  -7  -8   3    6.84    3.69
  -7  -8   3    7.28    4.50
   7  -8  -4   31.80    7.26
   7   8  -4   30.72    7.16
  -7  -8   4   28.07    6.11
  -7  -8   4   21.94    6.81
   7  -8  -5   14.93    5.20
   7   8  -5   18.28    6.05
  -7  -8   5   17.20    4.89
  -7  -8   5   19.47    6.17
   7  -8  -6   33.22    7.33
   7   8  -6   26.59    7.16
  -7  -8   6   31.86    7.88
   7  -8  -7    5.43    4.23
   7   8  -7    0.27    4.13
  -7  -8   7    0.51    3.36
   7  -8  -8   57.20   11.20
   7   8  -8   59.12   11.38
  -7  -8   8   83.85   12.97
   7  -8  -9    8.97    4.80
   7   8  -9    7.38    4.38
  -7  -8   9    8.22    4.79
   7  -8 -10   24.57    7.02
   7   8 -10   10.96    5.45
  -7  -8  10   25.56    6.87
   7   8 -11    4.86    4.36
  -7  -8  11   13.14    5.95
   7   8 -12  129.74   20.19
  -7  -8  12  142.62   21.09
  -7  -8  13    0.80    4.45
  -7  -8  14    8.24    5.74
  -7  -8  15    2.78    4.46
   7  -8 -16   65.66   13.41
   7   8 -16   90.77   14.80
  -7  -8  16   80.67   14.43
   7  -8 -17   -0.50    3.75
   7   8 -17   -0.68    4.00
  -7  -8  17    0.31    4.25
   7  -8 -18    9.82    5.23
   7   8 -18   10.18    5.18
  -7  -8  18    9.96    6.43
   7  -8 -19    1.54    4.79
   7   8 -19    0.11    3.70
  -7  -8  19    1.25    5.66
   7  -8 -20   17.22    6.41
   7   8 -20   17.28    6.80
  -7  -8  20   10.22    6.79
   7  -8 -21    0.01    3.66
   7   8 -21   -1.93    4.62
  -7  -8  21    0.15    4.77
   7  -8 -22   16.68    6.69
   7   8 -22    7.92    5.30
  -7  -8  22   16.74    7.53
   7  -8 -23   10.46    6.02
   7   8 -23   24.58    7.70
  -7  -8  23   13.79    7.25
   7  -8 -24   15.92    6.78
   7   8 -24   12.80    6.87
  -7  -8  24    5.78    5.90
   7  -8 -25    1.84    4.87
   7   8 -25   -1.04    4.41
  -7  -8  25   -2.74    5.71
   7  -8 -26   21.03    7.87
   7   8 -26   10.27    6.39
  -7  -8  26   10.11    6.24
   7  -8 -27    2.37    5.07
   7   8 -27   -0.37    4.13
  -7  -8  27    1.94    6.38
   7  -8 -28   14.90    6.80
   7   8 -28   10.11    6.35
  -7  -8  28    5.48    6.13
   7  -8 -29   -1.34    4.03
   7   8 -29   -0.67    5.61
  -7  -8  29   -1.47    5.21
   7  -8 -30   -1.75    4.54
   7   8 -30   -1.89    5.25
  -7  -8  30   -2.29    5.86
   7  -8 -31   -1.08    4.58
   7   8 -31   -1.50    6.22
  -7  -8  31   -0.58    6.47
   7  -8 -32    5.11    6.08
   7   8 -32    5.00    4.76
  -7  -8  32    0.76    5.96
   7  -8 -33   -2.40    5.59
   7   8 -33   -1.95    4.94
  -7  -8  33   -0.85    4.79
   7  -8 -34    0.81    5.60
   7   8 -34    1.66    6.22
  -7  -8  34   -0.93    6.31
   7  -8 -35   -1.11    5.10
   7   8 -35   -2.25    4.65
  -7  -8  35   -2.00    7.37
   7  -8 -36    5.00    5.86
  -7  -8  36   -0.82    6.17
   7  -9  -1   -1.28    3.65
   7   9  -1    0.13    3.09
  -7  -9   1   -2.18    4.48
   7  -9  -2   41.51    8.27
   7   9  -2   40.05    7.97
  -7  -9   2   34.62    8.08
   7  -9  -3    1.48    3.95
   7   9  -3    1.42    3.10
  -7  -9   3    1.70    4.38
   7  -9  -4   58.54   10.13
   7   9  -4   51.69    9.55
  -7  -9   4   37.16    8.99
   7  -9  -5    5.03    3.96
   7   9  -5    4.47    3.96
  -7  -9   5    2.98    4.09
   7  -9  -6   32.94    7.57
   7   9  -6   23.85    6.73
  -7  -9   6   29.70    7.19
   7  -9  -7   24.08    6.43
   7   9  -7   19.52    5.99
  -7  -9   7   23.33    7.37
   7  -9  -8   25.93    7.43
   7   9  -8   36.79    7.94
  -7  -9   8   36.16    8.34
   7  -9  -9    0.56    3.33
  -7  -9   9    2.03    4.35
   7  -9 -10  142.69   18.42
   7   9 -10  110.35   17.33
  -7  -9  10   90.42   17.12
   7   9 -11   -1.69    4.01
  -7  -9  11   -0.72    4.52
   7   9 -12    1.33    4.02
  -7  -9  12    4.71    4.86
  -7  -9  13    3.93    5.35
  -7  -9  14   65.41   12.84
   7  -9 -15   -2.23    4.28
  -7  -9  15   -3.80    5.39
   7  -9 -16   13.74    6.23
   7   9 -16   19.82    6.40
  -7  -9  16   20.03    7.82
   7  -9 -17   -1.96    4.34
   7   9 -17   -1.18    4.15
  -7  -9  17   -1.54    5.12
   7  -9 -18   30.15    8.18
   7   9 -18   22.89    7.52
  -7  -9  18   13.12    7.03
   7  -9 -19   -2.85    4.38
   7   9 -19    0.74    4.85
  -7  -9  19    1.74    3.86
   7  -9 -20   16.96    6.88
   7   9 -20   25.37    7.77
  -7  -9  20   16.77    6.93
   7  -9 -21    5.92    4.26
   7   9 -21   -0.39    4.21
  -7  -9  21    0.16    4.12
   7  -9 -22   -0.28    4.80
   7   9 -22    0.83    4.53
  -7  -9  22   -2.01    5.74
   7  -9 -23    5.27    5.19
   7   9 -23   -1.04    4.31
  -7  -9  23   -3.32    6.36
   7  -9 -24   33.02    9.10
   7   9 -24   17.69    6.91
  -7  -9  24   19.93    8.77
   7  -9 -25   -2.86    5.12
   7   9 -25    1.15    5.34
  -7  -9  25   -1.78    5.31
   7  -9 -26    2.02    4.44
   7   9 -26    1.45    5.04
  -7  -9  26    0.94    5.63
   7  -9 -27   -0.39    4.92
   7   9 -27   -2.90    5.72
  -7  -9  27    1.04    5.65
   7  -9 -28   -0.18    5.25
   7   9 -28   -3.40    5.83
  -7  -9  28   -0.35    4.88
   7  -9 -29    1.11    4.96
   7   9 -29    1.67    5.27
  -7  -9  29   -0.46    4.19
   7  -9 -30    4.73    4.95
   7   9 -30    6.51    5.66
  -7  -9  30   -0.80    6.62
   7  -9 -31   -0.39    5.52
   7   9 -31    1.54    5.20
  -7  -9  31    5.58    6.25
   7  -9 -32    2.45    5.15
   7   9 -32    0.92    5.94
  -7  -9  32   -2.88    6.31
   7   9 -33   -1.49    5.51
  -7  -9  33   -0.14    5.40
   7   9 -34    9.28    6.97
   7 -10  -1    3.05    3.39
  -7 -10   1   11.81    5.06
   7 -10  -2   57.69    9.83
  -7 -10   2   46.81    9.86
   7 -10  -3    0.51    2.86
  -7 -10   3    1.79    3.56
   7 -10  -4   -0.31    2.87
  -7 -10   4   -0.50    3.98
   7 -10  -5   -0.30    2.81
  -7 -10   5    0.86    3.64
   7 -10  -6  126.26   17.39
  -7 -10   6   96.15   16.74
   7 -10  -7    0.02    3.81
   7  10  -7   -1.03    3.07
  -7 -10   7   -0.25    3.67
   7 -10  -8    1.85    3.66
   7  10  -8    4.88    3.88
  -7 -10   8    4.84    4.67
   7 -10  -9    3.36    3.78
   7  10  -9    0.04    3.19
  -7 -10   9    1.86    4.36
   7 -10 -10   13.72    5.04
   7  10 -10    4.87    4.73
  -7 -10  10    5.23    5.08
   7  10 -11    3.80    3.55
  -7 -10  11   -1.71    4.19
   7  10 -12   52.33   10.12
  -7 -10  12   41.35    9.63
  -7 -10  13    1.81    3.94
  -7 -10  14   13.56    6.24
   7 -10 -15   -1.45    4.57
  -7 -10  15    3.52    4.04
   7 -10 -16   52.93   10.56
   7  10 -16   42.24   10.26
  -7 -10  16   39.03   10.27
   7 -10 -17    2.93    4.41
   7  10 -17    6.35    5.13
  -7 -10  17   -2.38    5.23
   7 -10 -18   30.41    8.22
   7  10 -18   23.19    8.04
  -7 -10  18   30.88    9.28
   7 -10 -19    4.31    4.77
   7  10 -19    2.12    3.90
  -7 -10  19    0.38    5.37
   7 -10 -20   -0.52    4.87
   7  10 -20    7.90    5.85
  -7 -10  20    5.66    5.23
   7 -10 -21    1.51    4.68
   7  10 -21    2.17    4.28
  -7 -10  21    2.76    5.04
   7  10 -22    2.71    5.38
  -7 -10  22    9.67    6.26
   7  10 -23    3.20    4.98
  -7 -10  23    2.17    4.41
   7  10 -24    1.88    5.15
  -7 -10  24    2.10    6.25
   7  10 -25    2.74    5.30
  -7 -10  25    0.49    5.11
   7  10 -26    7.46    5.79
  -7 -10  26    9.50    6.91
   7  10 -27   -2.03    5.66
  -7 -10  27   -0.89    5.78
   7  10 -28   10.00    6.79
  -7 -10  28    6.42    6.10
   7  10 -29   -0.79    4.68
  -7 -10  29   -2.34    6.95
   7  10 -30   -2.82    5.63
  -7 -10  30   -0.60    4.84
   7  10 -31   -0.18    4.71
  -7 -10  31    0.94    6.77
   7  10 -32    2.31    6.09
   7  10 -33    1.10    5.67
   7  10 -34   10.44    6.39
   7 -11  -1   -1.28    3.23
  -7 -11   1    2.30    3.90
   7 -11  -2   -0.84    3.37
  -7 -11   2    4.53    4.06
   7 -11  -3    6.81    4.21
  -7 -11   3    6.37    4.56
   7 -11  -4   35.15    7.93
  -7 -11   4   29.70    7.63
   7 -11  -5   27.33    6.75
  -7 -11   5   17.73    6.32
   7 -11  -6   -0.22    2.74
  -7 -11   6    2.33    3.97
   7 -11  -7   20.10    6.05
  -7 -11   7   16.81    5.44
  -7 -11   8   26.05    7.09
  -7 -11   9   -1.33    4.48
  -7 -11  10   35.99    8.39
  -7 -11  11    1.72    4.05
  -7 -11  12    2.40    3.95
  -7 -11  13   -0.51    3.75
  -7 -11  14   26.53    8.06
  -7 -11  15    0.63    4.35
  -7 -11  16    3.45    5.40
  -7 -11  17   -2.87    4.86
  -7 -11  18   17.01    6.85
  -7 -11  19   -1.32    4.60
  -7 -11  20   15.44    6.90
  -7 -11  21   -1.30    5.22
  -7 -11  22   -1.18    5.84
  -7 -11  23    1.94    4.77
  -7 -11  24    7.94    6.86
  -7 -11  25   -1.42    5.99
  -7 -11  26   -1.59    4.99
  -7 -11  27   -0.30    4.80
  -7 -11  28    3.20    6.85
  -7 -12   1    6.55    3.96
  -7 -12   2   13.63    5.18
  -7 -12   3    1.44    3.27
  -7 -12   4    1.54    4.19
  -7 -12   5   12.48    5.55
  -7 -12   6    3.47    4.41
  -7 -12   7    0.59    3.48
  -7 -12   8   13.76    5.69
  -7 -12   9   -0.97    4.15
  -7 -12  10    8.60    4.51
  -7 -12  11    3.03    4.15
  -7 -12  12   19.23    6.63
  -7 -12  13   -2.08    4.76
  -7 -12  14   -0.62    4.04
  -7 -12  15    0.73    4.80
  -7 -12  16   20.28    7.47
  -7 -12  17   -0.29    3.94
  -7 -12  18    6.90    5.34
  -7 -12  19    1.39    4.54
  -7 -12  20    6.93    6.18
  -7 -12  21   -1.93    5.00
  -7 -12  22    9.90    6.69
  -7 -12  23    3.83    5.72
  -7 -12  24   -1.01    5.34
  -7 -12  25   -3.59    6.86
  -7 -13   1    0.09    3.90
  -7 -13   2   11.11    4.67
  -7 -13   3    8.55    4.67
  -7 -13   4   53.96   10.48
  -7 -13   5   -0.45    3.96
  -7 -13   6    2.84    4.19
  -7 -13   7    1.66    3.93
  -7 -13   8    8.15    5.05
  -7 -13   9    6.47    5.08
  -7 -13  10   12.11    5.63
  -7 -13  11    4.04    4.37
  -7 -13  12   -1.96    4.38
  -7 -13  13    3.14    4.51
  -7 -13  14   21.45    7.37
  -7 -13  15   -0.33    4.56
  -7 -13  16   -0.88    4.19
  -7 -13  17    7.36    4.91
  -7 -13  18   -2.69    5.14
  -7 -13  19   -1.04    4.74
  -7 -13  20    7.81    4.93
  -7 -13  21    8.09    5.92
  -7 -13  22   -0.11    4.08
  -7 -14   1    6.45    4.30
  -7 -14   2   22.97    6.11
  -7 -14   3    3.52    3.89
  -7 -14   4    2.48    3.81
  -7 -14   5    0.15    3.28
  -7 -14   6   12.95    5.97
  -7 -14   7   26.59    7.55
  -7 -14   8    6.22    3.93
  -7 -14   9    1.70    4.11
  -7 -14  10    4.48    4.82
  -7 -14  11   -0.46    3.99
  -7 -14  12    8.16    5.19
  -7 -14  13   -0.26    3.51
  -7 -14  14   -0.30    4.12
  -7 -14  15   -0.00    4.92
  -7 -14  16    1.27    4.37
  -7 -14  17    0.26    3.86
  -7 -14  18   12.68    6.33
  -7 -14  19    1.80    4.54
  -7 -15   1   -1.70    3.74
  -7 -15   2   -0.38    3.73
  -7 -15   3    7.15    4.31
  -7 -15   4    4.32    3.34
  -7 -15   5   -1.78    3.89
  -7 -15   6    2.88    3.55
  -7 -15   7    0.05    3.85
  -7 -15   8    1.98    3.96
  -7 -15   9   -2.28    4.21
  -7 -15  10    3.52    3.89
  -7 -15  11    0.93    3.13
  -7 -15  12    0.12    4.14
  -7 -15  13    0.20    3.66
  -7 -15  14    1.13    4.58
  -7 -15  15   -1.65    4.40
  -7 -16   1    0.10    3.18
  -7 -16   2   -0.57    3.51
  -7 -16   3    3.06    3.68
  -7 -16   4   -0.44    3.64
  -7 -16   5   -1.69    3.44
  -7 -16   6    3.76    4.09
  -7 -16   7    3.99    3.95
  -7 -16   8   -0.40    4.06
  -7 -16   9   -1.87    4.39
  -7 -16  10    7.46    4.88
  -7 -16  11    0.00    3.64
  -7 -17   1    0.64    3.33
  -7 -17   2   -0.46    3.42
  -7 -17   3    2.02    3.70
  -7 -17   4    4.15    3.88
  -7 -17   5    3.94    4.15
  -7 -17   6   -2.44    3.98
  -6   0   1    0.99    2.47
  -6   0   1    0.00    3.98
   6   0  -1   -0.89    3.18
   6   0  -1    0.39    3.87
  -6   0   2  346.27   40.55
  -6   0   2  312.28   41.36
   6   0  -2  292.32   40.39
   6   0  -2  362.39   41.59
  -6   0   3   -0.12    2.82
  -6   0   3   -0.82    3.71
   6   0  -3    0.66    3.10
   6   0  -3    0.98    4.10
  -6   0   4   17.35    4.46
  -6   0   4   18.37    5.72
   6   0  -4    9.11    4.62
   6   0  -4   25.65    6.24
  -6   0   5   -0.15    3.08
  -6   0   5    3.90    4.26
   6   0  -5   -0.74    3.83
   6   0  -5   -1.59    3.98
  -6   0   6 1220.02  144.77
  -6   0   6 1184.18  145.90
   6   0  -6 1143.38  145.11
   6   0  -6 1435.36  146.35
  -6   0   7   -0.43    3.51
  -6   0   7   -0.98    4.28
   6   0  -7   -0.78    3.38
   6   0  -7    2.47    3.73
  -6   0   8   24.96    5.68
  -6   0   8   29.35    7.38
   6   0  -8   13.16    4.99
   6   0  -8   30.95    6.67
  -6   0   9   -0.38    3.26
  -6   0   9    1.84    3.87
   6   0  -9   -0.39    3.86
   6   0  -9    0.42    3.29
  -6   0  10  208.35   28.11
  -6   0  10  228.79   29.80
   6   0 -10  178.55   28.26
   6   0 -10  273.61   29.86
  -6   0  11    2.35    3.72
   6   0 -11    1.19    3.47
   6   0 -11   -1.38    3.75
  -6   0  12  304.87   42.77
   6   0 -12  340.18   42.64
   6   0 -12  349.54   42.68
  -6   0  13    0.44    3.44
   6   0 -13   -0.94    3.39
   6   0 -13   -0.40    4.04
  -6   0  14  101.23   15.29
   6   0 -14   69.24   13.16
   6   0 -14   82.47   13.92
  -6   0  15   -0.74    4.61
   6   0 -15   -0.64    3.67
   6   0 -15   -0.98    4.30
  -6   0  16  250.54   34.72
   6   0 -16  253.40   33.91
  -6   0  17   -0.88    4.21
   6   0 -17    1.96    4.04
  -6   0  18  185.03   29.18
   6   0 -18  225.01   29.18
  -6   0  19   -3.27    5.06
   6   0 -19   -0.78    3.84
  -6   0  20   -0.82    4.43
   6   0 -20   -1.31    4.52
  -6   0  21   -2.74    5.11
   6   0 -21    2.57    4.70
  -6   0  22  117.89   19.83
   6   0 -22  112.98   19.00
  -6   0  23    0.17    5.07
   6   0 -23   -0.84    4.48
  -6   0  24    1.16    4.97
   6   0 -24    0.43    3.75
  -6   0  25   -2.08    4.63
   6   0 -25    3.23    5.84
  -6   0  26   51.63   13.29
   6   0 -26   66.46   12.94
  -6   0  27   -2.62    6.10
   6   0 -27   -3.18    5.87
   6   0 -28   44.61   11.65
   6   0 -29    1.15    5.27
   6   0 -30   29.93   10.56
   6   0 -31    0.52    5.05
   6   0 -32   45.61   12.05
   6   0 -33   -2.48    4.45
   6   0 -34   -0.50    6.16
   6   0 -35   -3.78    6.30
   6   0 -36    7.68    7.60
   6   0 -37   -0.83    5.76
   6   0 -38   14.43    7.71
  -6   1   1    3.22    4.30
   6  -1  -1    9.80    4.12
   6  -1  -1    6.27    4.11
   6   1  -1    7.93    3.69
   6   1  -1    3.22    3.84
  -6  -1   1   12.99    3.98
  -6  -1   1    4.76    4.56
  -6   1   2  621.63   72.21
   6  -1  -2  571.36   71.07
   6  -1  -2  687.40   72.43
   6   1  -2  474.15   70.46
   6   1  -2  659.68   71.94
  -6  -1   2  587.23   70.75
  -6  -1   2  623.27   72.18
  -6   1   3   57.56    8.48
  -6   1   3   45.30    9.24
   6  -1  -3   46.29    8.44
   6  -1  -3   38.33    8.64
   6   1  -3   38.04    8.05
   6   1  -3   44.56    8.46
  -6  -1   3   46.46    7.97
  -6  -1   3   42.47    8.95
  -6   1   4  897.13  102.93
  -6   1   4  910.28  104.23
   6  -1  -4  845.06  103.13
   6  -1  -4  960.25  104.25
   6   1  -4  724.47  102.64
   6   1  -4  891.75  103.68
  -6  -1   4  890.83  102.83
  -6  -1   4  897.86  104.09
  -6   1   5  112.32   16.38
  -6   1   5  119.09   17.78
   6  -1  -5  133.11   17.36
   6  -1  -5  124.41   17.54
   6   1  -5  123.94   17.22
   6   1  -5  123.16   17.33
  -6  -1   5  110.70   16.41
  -6  -1   5  106.56   17.50
  -6   1   6   94.35   14.42
  -6   1   6   98.61   15.71
   6  -1  -6  101.82   15.27
   6  -1  -6  112.27   15.81
   6   1  -6   94.66   14.96
   6   1  -6   95.90   15.13
  -6  -1   6  105.12   14.56
  -6  -1   6  109.21   15.83
  -6   1   7  301.30   34.66
  -6   1   7  263.51   35.61
   6  -1  -7  251.68   34.75
   6  -1  -7  276.06   35.36
   6   1  -7  301.60   35.47
   6   1  -7  300.16   35.44
  -6  -1   7  261.30   34.29
  -6  -1   7  232.60   35.06
  -6   1   8  724.64   87.91
  -6   1   8  733.74   89.36
   6  -1  -8  693.15   88.43
   6  -1  -8  784.16   89.15
   6   1  -8  690.01   88.39
   6   1  -8  757.52   88.82
  -6  -1   8  766.96   88.06
  -6  -1   8  770.35   89.52
  -6   1   9    3.11    3.16
  -6   1   9   11.22    5.25
   6  -1  -9   10.85    4.44
   6  -1  -9    3.55    3.64
   6   1  -9    7.85    4.27
   6   1  -9    9.95    4.59
  -6  -1   9    0.95    3.11
  -6  -1   9    9.91    5.09
  -6   1  10  100.04   15.74
  -6   1  10   95.55   17.06
   6  -1 -10  131.33   17.32
   6  -1 -10   92.66   16.22
   6   1 -10  107.81   16.60
   6   1 -10  138.71   17.47
  -6  -1  10  127.21   16.57
  -6  -1  10  112.60   17.44
  -6   1  11   15.11    6.00
   6  -1 -11   19.38    5.85
   6  -1 -11   13.36    5.42
   6   1 -11   17.65    6.18
   6   1 -11   29.45    6.35
  -6  -1  11    9.51    5.76
  -6   1  12  339.60   42.88
   6  -1 -12  314.67   41.87
   6  -1 -12  313.31   41.97
   6   1 -12  344.36   42.12
  -6  -1  12  330.41   42.69
  -6   1  13   66.41   11.85
   6  -1 -13   40.50   10.11
   6  -1 -13   64.01   11.14
   6   1 -13   56.37   10.77
   6   1 -13   65.60   11.14
  -6  -1  13   57.37   11.28
  -6   1  14  261.16   28.42
   6  -1 -14  166.95   25.38
   6  -1 -14  180.09   25.81
   6   1 -14  167.26   25.37
   6   1 -14  173.23   25.43
  -6  -1  14  198.97   26.81
  -6   1  15   10.95    5.64
   6  -1 -15    3.10    4.82
   6  -1 -15   11.04    4.77
   6   1 -15   12.78    5.12
   6   1 -15   14.40    5.16
  -6  -1  15    8.94    5.93
  -6   1  16    4.22    4.79
   6  -1 -16    4.33    5.02
  -6  -1  16    2.40    4.74
  -6   1  17   -0.43    4.30
   6  -1 -17    8.19    4.73
  -6  -1  17    4.25    4.46
  -6   1  18  238.20   35.79
   6  -1 -18  249.38   35.33
  -6  -1  18  316.05   37.33
  -6   1  19   32.80    9.03
   6  -1 -19   30.84    8.66
   6  -1 -19   40.29    9.20
  -6  -1  19   30.80    8.77
  -6   1  20    1.51    4.97
   6  -1 -20    7.07    4.54
   6  -1 -20   -1.36    5.09
   6   1 -20   -0.70    3.96
  -6  -1  20    5.37    5.01
  -6   1  21    2.99    4.85
   6  -1 -21    8.04    5.62
   6   1 -21    0.43    3.48
  -6  -1  21    0.89    5.01
  -6   1  22   14.56    6.87
   6  -1 -22   12.84    6.43
   6   1 -22   10.86    5.79
  -6  -1  22    1.47    5.50
  -6   1  23    6.64    5.65
   6  -1 -23    4.10    4.76
   6   1 -23    9.76    5.89
  -6  -1  23    6.06    6.03
  -6   1  24   49.52   11.39
   6  -1 -24   32.01    9.48
   6   1 -24   32.12    8.91
  -6  -1  24   15.17    8.63
  -6   1  25   -1.39    5.38
   6  -1 -25   -1.58    4.80
   6   1 -25    5.47    6.44
  -6  -1  25   -0.51    5.98
   6  -1 -26    1.81    5.45
   6   1 -26    6.07    5.57
   6  -1 -27   -1.86    4.65
   6   1 -27   -3.01    5.20
   6  -1 -28   81.26   15.13
   6   1 -28   70.46   14.82
   6  -1 -29   -0.66    4.66
   6   1 -29    4.25    5.77
   6  -1 -30   34.44   10.12
   6   1 -30   37.59   10.04
   6  -1 -31   -1.99    4.62
   6   1 -31    1.79    4.07
   6  -1 -32   -1.22    5.17
   6   1 -32   -1.47    5.15
   6  -1 -33    5.48    6.12
   6   1 -33   -3.20    5.46
   6  -1 -34   15.63    6.89
   6   1 -34   17.13    7.96
   6  -1 -35   -2.06    4.69
   6   1 -35   -0.97    4.54
   6  -1 -36    3.86    6.50
   6   1 -36   -2.80    6.24
   6  -1 -37   -1.82    6.22
   6   1 -37    6.96    5.60
   6  -1 -38    9.96    6.10
   6   1 -38    4.19    6.66
  -6   2   1    1.60    2.79
  -6   2   1    5.43    4.25
   6  -2  -1    4.39    3.24
   6  -2  -1    5.19    4.20
   6   2  -1    2.29    3.21
   6   2  -1   10.34    4.81
  -6  -2   1    3.10    3.18
  -6  -2   1    8.14    4.68
  -6   2   2   13.73    4.55
  -6   2   2   23.80    6.40
   6  -2  -2   12.46    4.20
   6  -2  -2   14.16    5.73
   6   2  -2   21.74    5.37
   6   2  -2   13.63    5.00
  -6  -2   2   15.23    4.86
  -6  -2   2    9.00    4.89
  -6   2   3    7.89    3.34
  -6   2   3    1.96    4.09
   6  -2  -3    0.54    2.81
   6  -2  -3    9.21    4.56
   6   2  -3    2.95    2.91
   6   2  -3    0.83    3.03
  -6  -2   3    1.59    2.85
  -6  -2   3    5.52    4.17
  -6   2   4   40.71    8.69
  -6   2   4   65.91   10.65
   6  -2  -4   48.39    9.18
   6  -2  -4   76.65   11.39
   6   2  -4   57.96    9.79
  -6  -2   4   56.81    9.23
  -6  -2   4   56.25   10.22
  -6   2   5   14.90    4.46
  -6   2   5   20.39    5.92
   6  -2  -5   14.12    4.73
   6  -2  -5   15.74    5.55
   6   2  -5   13.12    5.06
   6   2  -5   17.29    5.13
  -6  -2   5   13.06    4.24
  -6  -2   5   12.75    5.21
  -6   2   6  292.52   41.18
  -6   2   6  369.59   43.27
   6  -2  -6  346.43   42.25
   6  -2  -6  316.38   42.31
   6   2  -6  346.92   42.25
   6   2  -6  354.88   42.40
  -6  -2   6  325.55   41.39
  -6  -2   6  363.53   43.00
  -6   2   7   51.05    9.33
  -6   2   7   49.88   10.71
   6  -2  -7   68.48   10.72
   6  -2  -7   65.20   10.95
   6   2  -7   51.50    9.85
   6   2  -7   79.75   11.34
  -6  -2   7   52.34   10.52
  -6   2   8    9.03    3.76
  -6   2   8    4.35    4.26
   6  -2  -8    8.53    4.26
   6  -2  -8    8.18    4.58
   6   2  -8    1.87    3.85
   6   2  -8   11.68    4.29
  -6  -2   8    5.38    3.61
  -6  -2   8   12.77    5.29
  -6   2   9    4.15    3.11
  -6   2   9    0.58    3.02
   6  -2  -9    0.49    3.41
   6  -2  -9    0.12    2.76
   6   2  -9   -0.07    3.54
   6   2  -9    0.15    2.99
  -6  -2   9   -0.45    3.16
  -6  -2   9    1.24    4.17
  -6   2  10  241.63   36.78
   6  -2 -10  240.46   36.16
   6  -2 -10  318.43   37.41
   6   2 -10  292.92   37.02
   6   2 -10  256.47   36.22
  -6  -2  10  430.11   37.60
  -6  -2  10  254.31   36.92
  -6   2  11  258.72   37.60
   6  -2 -11  328.81   37.82
   6  -2 -11  295.92   37.61
   6   2 -11  271.36   37.02
   6   2 -11  270.83   36.86
  -6  -2  11  310.23   38.23
  -6   2  12   90.54   15.96
   6  -2 -12   92.64   15.55
   6  -2 -12  125.05   16.70
   6   2 -12  131.04   16.72
   6   2 -12   95.08   15.45
  -6  -2  12   86.82   15.82
  -6   2  13    2.96    4.73
   6  -2 -13   15.38    5.24
   6  -2 -13    6.54    5.21
   6   2 -13   14.36    5.86
  -6  -2  13   12.93    5.60
  -6   2  14   98.73   17.83
   6  -2 -14  119.21   17.97
   6  -2 -14  123.57   18.35
   6   2 -14  123.41   18.21
  -6  -2  14  122.65   18.62
  -6   2  15   37.84    9.54
   6  -2 -15   44.52    9.14
   6  -2 -15   40.90    8.88
   6   2 -15   34.97    8.93
  -6  -2  15   49.07    9.95
  -6   2  16   58.40   12.48
   6  -2 -16   67.86   12.50
  -6  -2  16   87.14   14.15
  -6   2  17   25.62    7.96
   6  -2 -17    8.99    5.81
  -6  -2  17   24.88    7.17
  -6   2  18   20.04    7.16
   6  -2 -18   21.86    6.98
  -6  -2  18   23.38    7.40
  -6   2  19   16.11    6.99
   6  -2 -19   22.64    6.85
   6  -2 -19   19.22    6.52
   6   2 -19   17.50    6.79
  -6  -2  19   13.17    6.13
  -6   2  20  164.04   28.44
   6  -2 -20  263.13   30.06
   6  -2 -20  201.79   28.90
   6   2 -20  189.37   28.38
  -6  -2  20  200.44   29.43
  -6   2  21    5.57    5.16
   6  -2 -21    3.91    5.39
   6  -2 -21    1.89    4.22
   6   2 -21    0.77    4.45
  -6  -2  21    6.79    6.24
  -6   2  22   27.85    9.55
   6  -2 -22   22.40    7.72
   6  -2 -22   43.03    9.98
   6   2 -22   21.50    7.93
  -6  -2  22   42.84   10.44
  -6   2  23    2.92    5.20
   6  -2 -23    2.52    5.35
   6   2 -23   -1.24    4.58
   6  -2 -24    7.19    5.40
   6   2 -24    7.79    5.97
   6  -2 -25    7.03    5.33
   6   2 -25   13.75    6.80
   6  -2 -26   52.20   12.25
   6   2 -26   62.13   13.15
   6  -2 -27    9.16    6.51
   6   2 -27    0.45    4.76
  -6  -2  27    1.05    5.90
   6  -2 -28    6.57    6.29
   6   2 -28   17.14    7.14
  -6  -2  28   12.99    7.24
   6  -2 -29    1.89    4.35
   6   2 -29    1.07    5.33
  -6  -2  29    6.84    6.10
   6  -2 -30    4.86    5.65
   6   2 -30   14.12    6.42
  -6  -2  30    5.29    6.31
   6  -2 -31   -0.59    5.15
   6   2 -31   -0.80    4.81
  -6  -2  31    0.89    6.12
   6  -2 -32   16.86    8.13
   6   2 -32   21.66    8.62
   6  -2 -33    5.29    6.01
   6   2 -33    3.50    5.25
   6  -2 -34   -2.92    6.10
   6   2 -34   -1.86    5.72
   6  -2 -35   -2.51    6.22
   6   2 -35    1.33    4.22
   6  -2 -36   23.88    8.50
   6   2 -36   14.10    8.40
   6  -2 -37    1.05    5.57
   6   2 -37   -2.25    4.81
   6  -2 -38    3.55    5.42
  -6   3   1    4.57    2.77
  -6   3   1   -0.73    4.03
   6  -3  -1    3.35    2.81
   6  -3  -1    0.74    3.82
   6   3  -1    1.72    3.06
   6   3  -1    0.64    3.55
  -6  -3   1    1.08    3.07
  -6  -3   1    4.64    3.85
  -6   3   2  132.87   18.26
  -6   3   2  132.63   19.33
   6  -3  -2  126.15   18.42
   6  -3  -2  149.55   19.84
   6   3  -2  137.47   18.55
   6   3  -2  121.86   18.62
  -6  -3   2  145.20   18.41
  -6  -3   2  133.60   19.31
  -6   3   3  175.00   20.09
  -6   3   3  145.08   20.76
   6  -3  -3  165.78   20.31
   6  -3  -3  128.61   20.37
   6   3  -3  129.26   19.53
   6   3  -3  146.09   19.98
  -6  -3   3  130.86   19.21
  -6  -3   3  146.55   20.46
  -6   3   4   28.74    6.84
  -6   3   4   31.36    7.41
   6  -3  -4   39.87    7.37
   6  -3  -4   44.88    8.38
   6   3  -4   44.78    7.70
   6   3  -4   29.33    6.97
  -6  -3   4   31.87    6.58
  -6  -3   4   35.13    8.01
  -6   3   5   10.01    3.61
  -6   3   5    8.24    4.39
   6  -3  -5   13.80    4.57
   6  -3  -5   12.68    5.17
   6   3  -5   12.29    4.25
   6   3  -5   10.33    4.23
  -6  -3   5    7.82    3.48
  -6  -3   5   10.20    4.96
  -6   3   6   10.57    3.85
  -6   3   6   15.93    5.49
   6  -3  -6   14.42    4.75
   6  -3  -6   20.63    5.59
   6   3  -6   12.68    4.35
   6   3  -6   12.60    4.59
  -6  -3   6    7.72    3.77
  -6  -3   6    8.11    4.26
  -6   3   7    8.55    4.13
  -6   3   7   26.51    6.92
   6  -3  -7   16.73    5.14
   6  -3  -7   24.80    6.58
   6   3  -7   17.21    5.53
   6   3  -7   16.84    5.35
  -6  -3   7   27.43    5.31
  -6  -3   7   20.59    6.06
  -6   3   8  419.34   48.47
  -6   3   8  407.12   49.92
   6  -3  -8  377.49   48.78
   6  -3  -8  413.55   49.59
   6   3  -8  410.68   49.22
   6   3  -8  407.44   48.90
  -6  -3   8  381.69   48.16
  -6  -3   8  332.47   48.98
  -6   3   9  120.20   13.40
  -6   3   9   84.38   13.83
   6  -3  -9   77.36   12.70
   6   3  -9   68.78   12.58
   6   3  -9   84.82   12.91
  -6  -3   9   76.43   12.26
  -6  -3   9   55.18   12.39
  -6   3  10   10.59    5.65
   6  -3 -10   24.85    6.05
   6  -3 -10   27.27    6.90
   6   3 -10   24.99    6.33
  -6  -3  10   20.82    5.60
  -6  -3  10   19.95    6.33
  -6   3  11    4.16    4.61
   6  -3 -11   14.74    5.37
   6  -3 -11    7.98    5.00
   6   3 -11   20.88    5.83
  -6  -3  11   22.52    6.36
  -6   3  12   93.81   14.43
   6  -3 -12   80.49   12.91
   6  -3 -12   75.56   13.27
   6   3 -12   65.33   12.62
  -6  -3  12   70.99   13.01
  -6   3  13  155.05   22.24
   6  -3 -13  181.60   22.08
   6  -3 -13  145.33   21.39
   6   3 -13  126.98   20.59
  -6  -3  13  131.45   21.49
  -6   3  14  160.87   21.92
   6  -3 -14  189.00   22.02
   6  -3 -14  153.77   21.37
   6   3 -14   84.66   19.17
  -6  -3  14  171.22   22.12
  -6   3  15   32.93    8.39
   6  -3 -15   12.27    5.49
   6  -3 -15   12.02    5.97
   6   3 -15   15.87    6.10
  -6  -3  15   23.07    7.13
  -6   3  16   27.42    7.50
   6  -3 -16   12.27    6.31
  -6  -3  16    9.41    5.91
  -6   3  17   59.44   12.20
  -6  -3  17   66.86   13.32
  -6   3  18  114.97   20.06
   6  -3 -18  136.91   20.47
  -6  -3  18  127.77   20.44
  -6   3  19   44.32   10.84
   6  -3 -19   42.86   10.14
   6  -3 -19   37.42    9.83
   6   3 -19   47.05    9.92
  -6  -3  19   37.33   10.13
  -6   3  20    1.03    5.21
   6  -3 -20    3.73    3.90
   6  -3 -20    5.59    5.24
   6   3 -20    2.74    4.46
  -6   3  21   -0.45    6.12
   6  -3 -21    7.30    5.56
   6   3 -21   -2.02    5.35
   6  -3 -22   64.44   13.02
   6   3 -22   63.89   13.34
   6  -3 -23   14.81    6.88
   6   3 -23   14.46    7.35
   6  -3 -24   72.69   14.17
   6   3 -24   66.95   13.79
  -6  -3  24   71.34   14.91
   6  -3 -25    3.13    5.66
   6   3 -25    4.57    4.85
  -6  -3  25    6.99    6.10
   6  -3 -26    1.14    4.82
   6   3 -26    2.63    4.93
  -6  -3  26    1.91    6.33
   6  -3 -27   -0.26    4.28
   6   3 -27   -1.80    4.97
  -6  -3  27   -1.35    5.51
   6  -3 -28   20.99    7.38
   6   3 -28    3.39    5.80
  -6  -3  28   14.96    7.82
   6  -3 -29    6.12    5.75
   6   3 -29    5.06    6.14
  -6  -3  29    2.81    5.87
   6  -3 -30    7.17    5.92
   6   3 -30   25.54    8.37
  -6  -3  30   41.45   11.16
   6  -3 -31    2.01    5.28
   6   3 -31    5.72    5.59
  -6  -3  31    1.35    6.22
   6  -3 -32    2.89    5.87
   6   3 -32    0.17    4.89
  -6  -3  32    8.23    6.42
   6  -3 -33    9.35    6.73
   6   3 -33    6.63    6.87
   6  -3 -34    6.19    6.25
   6   3 -34   27.72    9.02
   6  -3 -35   -0.22    5.16
   6   3 -35   -0.81    5.49
   6  -3 -36   -4.44    6.11
   6   3 -36   -3.23    5.65
   6  -3 -37    2.97    5.52
   6   3 -37   -0.05    4.59
   6  -3 -38    0.57    5.01
  -6   4   1  170.60   23.27
  -6   4   1  191.46   24.99
   6  -4  -1  172.60   23.75
   6  -4  -1  179.17   24.65
   6   4  -1  146.60   23.06
   6   4  -1  203.28   24.06
  -6  -4   1  190.76   23.40
  -6  -4   1  191.64   24.63
  -6   4   2   16.59    4.65
  -6   4   2   18.03    5.54
   6  -4  -2   10.66    4.70
   6  -4  -2   20.24    5.80
   6   4  -2   10.03    4.26
   6   4  -2   20.45    5.25
  -6  -4   2   20.34    4.60
  -6  -4   2   14.59    5.52
  -6   4   3    5.15    3.45
  -6   4   3    5.50    4.43
   6  -4  -3    3.67    3.21
   6  -4  -3    5.03    4.29
   6   4  -3    4.39    3.16
   6   4  -3    4.07    3.29
  -6  -4   3    3.27    2.69
  -6  -4   3    8.58    4.06
  -6   4   4   18.81    4.72
  -6   4   4   18.67    5.54
   6  -4  -4   19.43    5.12
   6  -4  -4   19.37    5.88
   6   4  -4   11.62    4.62
  -6  -4   4    9.75    3.86
  -6  -4   4   13.88    5.51
  -6   4   5  284.75   35.23
  -6   4   5  271.12   36.30
   6  -4  -5  322.23   36.13
   6  -4  -5  325.72   37.00
   6   4  -5  268.49   35.52
  -6  -4   5  266.00   34.88
  -6  -4   5  242.32   35.65
  -6   4   6  275.61   33.33
  -6   4   6  220.12   33.93
   6  -4  -6  276.79   33.94
   6  -4  -6  239.04   34.07
   6   4  -6  259.67   33.69
  -6  -4   6  301.04   33.46
  -6  -4   6  255.83   34.07
  -6   4   7   65.75   11.91
  -6   4   7   98.92   14.31
   6  -4  -7   75.62   12.67
   6  -4  -7   82.35   13.50
   6   4  -7   80.57   12.71
  -6  -4   7  123.18   13.37
  -6  -4   7   62.35   12.47
  -6   4   8    4.01    3.20
  -6   4   8    3.12    3.26
   6  -4  -8    3.11    3.17
   6  -4  -8    9.89    4.40
   6   4  -8   10.05    4.03
  -6  -4   8    4.48    3.48
  -6  -4   8    5.22    4.69
  -6   4   9   65.52   10.56
  -6   4   9   64.73   11.79
   6  -4  -9   67.58   11.21
   6  -4  -9   56.79   11.17
   6   4  -9   86.44   11.98
  -6  -4   9   56.02   10.13
  -6   4  10   37.02    8.44
   6  -4 -10   34.67    7.71
   6  -4 -10   40.75    8.59
   6   4 -10   28.27    7.64
  -6  -4  10   51.26    9.35
  -6   4  11  149.87   22.03
   6  -4 -11  145.87   21.24
   6  -4 -11  156.56   21.91
   6   4 -11  146.98   21.26
  -6  -4  11  148.44   21.98
  -6   4  12  113.40   18.75
   6  -4 -12  132.12   18.68
   6  -4 -12  129.15   19.04
   6   4 -12  124.13   18.52
  -6  -4  12  120.53   18.89
  -6   4  13   26.70    8.44
   6  -4 -13   59.54    9.97
   6  -4 -13   49.16    9.84
   6   4 -13   48.46    9.35
  -6  -4  13   43.67    9.68
  -6   4  14    0.62    4.06
   6  -4 -14    1.08    3.13
   6  -4 -14    0.38    3.97
   6   4 -14   -1.66    3.76
  -6  -4  14   -0.01    4.47
  -6   4  15  127.05   19.93
   6  -4 -15  131.12   19.50
   6  -4 -15  107.42   19.19
   6   4 -15  160.83   20.29
  -6  -4  15  119.39   19.68
  -6   4  16  177.96   25.90
   6  -4 -16  172.48   25.43
  -6   4  17   21.57    7.64
   6  -4 -17   15.14    6.21
  -6   4  18   58.39   12.15
   6  -4 -18   51.12   11.28
   6  -4 -19  116.29   18.60
   6   4 -19  114.28   18.69
   6  -4 -20  175.81   23.82
   6   4 -20  134.93   22.86
   6  -4 -21    8.42    5.25
   6   4 -21   11.26    5.67
  -6  -4  21   -3.84    5.93
   6  -4 -22    0.94    4.25
   6   4 -22   20.34    7.18
  -6  -4  22    6.83    5.61
   6  -4 -23    4.51    5.31
   6   4 -23    1.46    4.90
  -6  -4  23   -1.80    4.73
   6  -4 -24    1.11    4.36
   6   4 -24    0.64    4.25
  -6  -4  24    3.58    4.47
   6  -4 -25    3.67    5.39
   6   4 -25    6.66    5.13
  -6  -4  25    6.26    6.15
   6  -4 -26   20.67    6.80
   6   4 -26   28.62    8.40
  -6  -4  26    7.74    7.35
   6  -4 -27   14.76    7.07
   6   4 -27   10.78    6.59
  -6  -4  27   20.31    8.00
   6  -4 -28   14.65    7.39
   6   4 -28   24.27    8.39
  -6  -4  28   27.63    9.54
   6  -4 -29    4.34    6.45
   6   4 -29   -0.67    4.53
  -6  -4  29   -2.55    5.33
   6  -4 -30    9.39    7.23
   6   4 -30    2.54    4.66
  -6  -4  30   12.12    7.33
   6  -4 -31   -1.64    5.67
   6   4 -31    6.35    6.56
  -6  -4  31   -0.14    6.11
   6  -4 -32   33.36    9.16
   6   4 -32    6.65    6.44
  -6  -4  32   17.55    9.07
   6  -4 -33    1.93    5.74
   6   4 -33    4.24    4.98
  -6  -4  33    9.23    6.68
   6  -4 -34   -2.13    4.91
   6   4 -34   -1.46    5.62
  -6  -4  34    0.53    5.48
   6  -4 -35    4.88    6.32
   6   4 -35    0.88    5.40
   6  -4 -36   14.52    7.35
   6   4 -36    4.28    6.89
   6  -4 -37    0.69    6.16
   6   4 -37   20.02    7.83
   6  -4 -38   10.78    6.53
  -6   5   1   12.47    4.07
  -6   5   1   19.38    5.63
   6  -5  -1   14.79    4.39
   6  -5  -1   13.64    5.27
   6   5  -1   13.08    4.27
  -6  -5   1   17.66    4.38
  -6  -5   1   10.94    4.82
  -6   5   2   89.69   14.13
  -6   5   2  102.76   15.53
   6  -5  -2   79.52   14.20
   6  -5  -2   94.42   15.47
   6   5  -2  103.60   14.69
  -6  -5   2  124.90   14.70
  -6  -5   2  112.09   15.53
  -6   5   3  135.32   18.37
  -6   5   3  140.38   19.58
   6  -5  -3  139.82   18.78
   6  -5  -3  141.92   19.79
   6   5  -3  130.67   18.49
  -6  -5   3  132.26   18.07
  -6  -5   3  119.15   18.81
  -6   5   4  117.56   17.71
  -6   5   4  144.46   19.42
   6  -5  -4  123.13   18.19
   6  -5  -4  156.64   19.85
   6   5  -4  109.96   17.88
  -6  -5   4  133.70   17.85
  -6  -5   4  152.82   19.14
  -6   5   5    1.18    2.62
  -6   5   5    2.96    3.71
   6  -5  -5    1.55    3.11
   6  -5  -5    5.89    4.44
   6   5  -5    4.92    3.47
  -6  -5   5    7.79    3.26
  -6  -5   5    1.26    3.34
  -6   5   6    1.78    2.63
  -6   5   6    0.06    3.13
   6  -5  -6    2.22    2.76
   6  -5  -6    1.13    3.69
   6   5  -6    0.59    3.13
  -6  -5   6    1.71    2.56
  -6  -5   6    2.55    3.73
  -6   5   7   70.54   10.35
  -6   5   7   62.96   11.20
   6  -5  -7   54.03   10.21
   6  -5  -7   59.45   11.09
   6   5  -7   53.25   10.22
  -6  -5   7   67.57   10.18
  -6  -5   7   68.14   11.40
  -6   5   8   46.80    9.06
  -6   5   8   49.83   10.24
   6  -5  -8   63.07   10.33
   6  -5  -8   83.59   11.71
   6   5  -8   51.25    9.80
  -6  -5   8   51.02    9.11
  -6  -5   8   62.71   10.63
  -6   5   9   91.62   14.04
  -6   5   9   94.78   15.45
   6  -5  -9   82.80   14.34
   6  -5  -9  103.82   15.63
   6   5  -9   91.24   14.64
  -6  -5   9  117.05   14.62
  -6  -5   9   89.73   14.97
  -6   5  10   39.60    9.45
   6  -5 -10   44.27    9.23
   6  -5 -10   55.23   10.02
   6   5 -10   52.41    9.65
  -6  -5  10   50.23    9.94
  -6   5  11   -0.45    3.40
   6  -5 -11    1.02    2.70
   6  -5 -11   -0.62    3.79
   6   5 -11   -1.83    3.18
  -6  -5  11    7.39    4.54
  -6   5  12    1.95    3.83
   6  -5 -12    2.51    3.99
   6  -5 -12    5.56    5.17
   6   5 -12    5.25    4.04
  -6  -5  12   10.16    4.81
  -6   5  13  201.49   31.78
   6  -5 -13  286.62   32.80
   6  -5 -13  242.06   32.51
   6   5 -13  235.31   32.02
  -6   5  14  255.46   39.59
   6  -5 -14  337.22   40.10
   6  -5 -14  292.81   40.06
   6   5 -14  339.60   40.36
  -6   5  15   -0.02    3.19
   6  -5 -15    6.10    4.57
   6  -5 -15   -1.30    4.28
   6   5 -15   -0.66    4.11
  -6  -5  17    0.34    4.65
  -6  -5  18  136.50   21.70
   6  -5 -19   28.60    7.78
   6   5 -19   23.76    7.81
  -6  -5  19   21.64    8.11
   6  -5 -20   17.72    6.50
   6   5 -20   16.87    7.00
  -6  -5  20   12.98    6.87
   6  -5 -21    5.62    5.39
   6   5 -21   -2.92    5.31
  -6  -5  21    2.47    5.86
   6  -5 -22    5.67    5.94
   6   5 -22   -1.21    3.50
  -6  -5  22    2.49    5.48
   6  -5 -23   49.04   11.02
   6   5 -23   51.18   11.41
  -6  -5  23   37.66   10.98
   6  -5 -24   42.70   10.01
   6   5 -24   22.15    8.38
  -6  -5  24   26.38    9.16
   6  -5 -25   22.20    8.30
   6   5 -25    6.82    5.65
  -6  -5  25   18.71    7.91
   6  -5 -26    0.37    4.51
   6   5 -26    0.19    4.78
  -6  -5  26    2.83    6.75
   6  -5 -27   -0.62    3.61
   6   5 -27   -2.15    5.02
  -6  -5  27    0.10    6.30
   6  -5 -28    8.42    6.43
   6   5 -28   18.79    7.88
  -6  -5  28   16.65    8.34
   6  -5 -29   16.40    6.88
   6   5 -29   10.31    7.56
  -6  -5  29   14.19    7.57
   6  -5 -30    8.12    5.72
   6   5 -30    8.03    6.17
  -6  -5  30    5.72    7.81
   6  -5 -31    3.47    6.75
   6   5 -31   -0.22    4.79
  -6  -5  31   -2.50    6.71
   6  -5 -32    1.65    4.66
   6   5 -32    2.50    6.15
  -6  -5  32    3.14    5.69
   6  -5 -33   13.91    6.47
   6   5 -33   31.21    9.27
  -6  -5  33   11.15    8.15
   6  -5 -34    7.84    5.64
   6   5 -34    3.43    5.71
  -6  -5  34   12.82    7.24
   6  -5 -35   18.42    7.39
   6   5 -35    8.65    6.04
  -6  -5  35    1.34    5.29
   6  -5 -36    1.38    6.16
   6   5 -36   -3.29    5.86
   6  -5 -37   -0.24    5.87
   6   5 -37    3.54    6.10
   6  -5 -38    3.16    7.03
  -6   6   1  228.72   23.52
  -6   6   1  204.68   24.34
   6  -6  -1  154.32   22.76
   6  -6  -1  187.57   24.53
   6   6  -1  153.12   22.52
  -6  -6   1  154.25   22.10
  -6  -6   1  154.92   23.16
  -6   6   2   43.14    7.17
  -6   6   2   33.58    7.48
   6  -6  -2   32.43    6.78
   6  -6  -2   26.16    7.27
   6   6  -2   42.66    7.35
  -6  -6   2   31.26    6.40
  -6  -6   2   36.57    7.57
  -6   6   3    6.15    3.18
  -6   6   3   10.54    4.13
   6  -6  -3    2.99    2.62
   6  -6  -3    7.06    4.42
   6   6  -3    6.20    3.33
  -6  -6   3    2.77    2.44
  -6  -6   3   12.72    4.40
  -6   6   4   22.31    5.19
  -6   6   4   28.05    6.55
   6  -6  -4   19.43    5.51
   6  -6  -4   28.03    7.17
   6   6  -4   17.96    4.93
  -6  -6   4   13.13    4.35
  -6  -6   4   28.60    6.49
  -6   6   5  157.34   20.29
  -6   6   5  126.80   20.63
   6  -6  -5  156.83   21.61
   6   6  -5  146.98   20.54
  -6  -6   5  170.95   20.24
  -6  -6   5  133.21   20.58
  -6   6   6   89.33   13.95
  -6   6   6   72.05   14.39
   6  -6  -6  111.50   15.16
   6  -6  -6  112.18   16.03
   6   6  -6  114.36   15.31
  -6  -6   6  101.76   14.12
  -6  -6   6   93.28   14.97
  -6   6   7   93.61   12.02
  -6   6   7   64.54   12.21
   6  -6  -7   69.12   11.86
   6  -6  -7   64.51   12.34
   6   6  -7   64.31   11.69
  -6  -6   7   74.65   11.37
  -6  -6   7   87.77   12.81
  -6   6   8   22.48    5.10
  -6   6   8    7.79    4.69
   6  -6  -8   18.00    5.28
   6  -6  -8    8.76    4.57
   6   6  -8   15.81    5.20
  -6  -6   8   19.96    4.76
  -6   6   9   90.97   16.33
   6  -6  -9  111.05   16.60
   6  -6  -9  144.88   18.05
   6   6  -9  122.00   16.84
  -6  -6   9   96.88   15.40
  -6   6  10   89.06   15.62
   6  -6 -10  108.25   15.77
   6  -6 -10  109.69   16.45
   6   6 -10   99.73   15.64
  -6   6  11   55.71   11.28
   6  -6 -11   66.38   11.54
   6  -6 -11   69.39   12.23
   6   6 -11   64.43   11.40
  -6   6  12   63.08   13.44
   6  -6 -12   90.85   14.07
   6  -6 -12   91.26   14.36
   6   6 -12   90.04   14.07
   6  -6 -13    7.32    4.46
   6  -6 -13    0.61    4.59
   6   6 -13    7.03    5.01
   6  -6 -14   -1.70    4.24
   6   6 -14    1.49    4.19
  -6  -6  14    1.71    3.71
   6  -6 -15   57.87   10.84
   6   6 -15   64.28   11.49
  -6  -6  15   45.88   10.96
  -6  -6  16   13.79    6.27
  -6  -6  17   31.12    8.80
   6   6 -18   65.72   12.17
  -6  -6  18   47.30   11.83
   6  -6 -19   11.38    6.12
   6   6 -19   24.77    7.27
  -6  -6  19   15.18    6.76
   6  -6 -20    1.02    4.08
   6   6 -20    1.17    4.57
  -6  -6  20    7.32    5.77
   6  -6 -21   36.56    8.37
   6   6 -21   25.16    7.90
  -6  -6  21   17.76    7.17
   6  -6 -22   21.22    6.59
   6   6 -22    6.07    5.48
  -6  -6  22   17.93    7.72
   6  -6 -23   35.82    9.06
   6   6 -23   24.58    7.79
  -6  -6  23   18.66    8.28
   6  -6 -24   -2.37    4.82
   6   6 -24   -2.66    4.47
  -6  -6  24   -0.54    4.62
   6  -6 -25   36.06    9.87
   6   6 -25   35.76    9.97
  -6  -6  25   44.93   10.97
   6  -6 -26   27.28    8.50
   6   6 -26   38.20    9.76
  -6  -6  26   26.46    9.50
   6  -6 -27   12.01    6.66
   6   6 -27   13.59    6.60
  -6  -6  27    1.78    6.19
   6  -6 -28   -2.84    5.60
   6   6 -28    1.55    4.79
  -6  -6  28    1.98    5.91
   6  -6 -29    3.46    5.65
  -6  -6  29   -1.13    6.45
   6  -6 -30   -2.38    4.53
   6   6 -30    4.03    5.20
  -6  -6  30    4.95    6.09
   6  -6 -31   17.45    7.19
   6   6 -31    9.45    6.50
  -6  -6  31   16.88    8.24
   6  -6 -32   14.00    7.19
   6   6 -32    1.01    5.42
  -6  -6  32   11.01    8.05
   6  -6 -33    9.08    6.09
   6   6 -33   -0.69    5.86
  -6  -6  33    7.23    8.88
   6  -6 -34   -1.28    5.92
   6   6 -34    5.34    6.91
  -6  -6  34    1.08    6.56
   6  -6 -35   -0.36    5.19
   6   6 -35   -0.67    5.07
  -6  -6  35    0.57    5.46
   6  -6 -36   -2.64    5.81
   6   6 -36   -0.41    6.03
  -6  -6  36   -3.19    7.65
   6  -6 -37   -1.48    6.01
  -6  -6  37   10.15    7.86
   6  -6 -38    0.46    4.61
  -6   7   1   13.73    4.19
   6  -7  -1   24.00    5.34
   6  -7  -1   14.43    5.33
   6   7  -1   16.04    4.69
  -6  -7   1   12.30    4.10
  -6   7   2   14.05    3.93
   6  -7  -2    9.78    4.10
   6  -7  -2    5.04    5.13
   6   7  -2    7.61    3.62
  -6  -7   2   10.51    3.67
  -6   7   3  310.12   37.84
   6  -7  -3  297.77   38.21
   6  -7  -3  270.20   38.92
   6   7  -3  313.81   38.17
  -6  -7   3  310.98   37.58
  -6   7   4   75.91   12.42
   6  -7  -4   99.28   13.53
   6  -7  -4   88.32   14.13
   6   7  -4   70.56   12.55
  -6  -7   4   95.47   12.72
  -6   7   5   28.89    5.84
   6  -7  -5   20.95    5.73
   6  -7  -5   32.97    7.52
   6   7  -5   23.38    5.91
  -6  -7   5   21.15    5.12
  -6   7   6   21.30    5.08
   6  -7  -6   19.28    5.59
   6  -7  -6   18.89    6.34
   6   7  -6   22.78    5.81
  -6  -7   6   22.84    5.18
  -6   7   7   20.34    5.06
   6  -7  -7   36.34    6.53
   6  -7  -7    0.83    4.19
   6   7  -7   19.35    5.44
  -6  -7   7   11.26    4.03
  -6   7   8   35.02    7.05
   6  -7  -8   41.80    7.97
   6  -7  -8   35.39    8.35
   6   7  -8   28.75    7.08
  -6  -7   8   41.23    7.36
   6  -7  -9  159.92   21.26
   6  -7  -9  163.50   22.18
   6   7  -9  156.89   21.22
  -6  -7   9  127.16   19.73
   6  -7 -10    0.57    3.28
   6   7 -10    0.85    3.89
  -6  -7  10   -0.58    3.38
   6  -7 -11    0.95    3.34
   6   7 -11   -1.64    3.69
  -6  -7  11   -1.10    4.01
   6  -7 -12   11.79    5.40
   6   7 -12   22.18    6.24
  -6  -7  12   22.97    6.46
   6  -7 -13  163.38   23.97
   6   7 -13  152.99   23.78
  -6  -7  13  208.69   25.74
   6  -7 -14    3.78    4.02
   6   7 -14    3.89    4.65
  -6  -7  14    3.08    4.74
   6  -7 -15    4.11    4.32
   6   7 -15    1.47    4.00
  -6  -7  15    3.14    4.58
  -6  -7  16    1.58    3.79
  -6  -7  17   14.54    6.89
   6   7 -18   11.66    5.41
  -6  -7  18    1.40    3.93
   6  -7 -19   66.49   13.23
   6   7 -19   80.46   13.99
  -6  -7  19   71.53   14.21
   6  -7 -20   10.22    5.70
   6   7 -20   16.59    6.81
  -6  -7  20    8.30    6.82
   6  -7 -21    1.08    3.92
   6   7 -21    2.88    4.29
  -6  -7  21    2.77    5.78
   6  -7 -22    7.15    5.51
   6   7 -22   -0.52    4.67
  -6  -7  22    5.75    4.71
   6  -7 -23   24.78    7.83
   6   7 -23   22.06    7.83
  -6  -7  23   29.74    8.78
   6  -7 -24    8.44    6.43
   6   7 -24   19.35    7.43
  -6  -7  24    4.83    5.60
   6  -7 -25   29.13    8.58
   6   7 -25    9.08    6.60
  -6  -7  25   28.05    8.73
   6  -7 -26    0.04    3.51
   6   7 -26   -1.20    4.01
  -6  -7  26   -3.22    5.90
   6  -7 -27    0.43    4.47
   6   7 -27    5.86    6.81
  -6  -7  27   -2.35    5.18
   6  -7 -28    7.87    6.00
   6   7 -28    9.05    6.41
  -6  -7  28   12.89    6.80
   6  -7 -29   46.12   10.52
   6   7 -29   19.06    8.32
  -6  -7  29   12.40    7.98
   6  -7 -30    0.69    4.50
   6   7 -30    0.18    5.02
  -6  -7  30    7.46    6.53
   6  -7 -31    1.84    5.10
   6   7 -31    5.63    6.26
  -6  -7  31    0.71    6.19
   6  -7 -32    0.77    4.28
   6   7 -32    2.01    5.45
  -6  -7  32   -4.47    7.91
   6  -7 -33    2.56    6.03
   6   7 -33   14.92    7.05
  -6  -7  33    7.43    7.33
   6  -7 -34   -3.26    6.08
   6   7 -34   -2.78    5.08
  -6  -7  34   -0.83    6.03
   6  -7 -35   13.26    7.67
   6   7 -35    0.70    6.64
  -6  -7  35    3.63    5.65
   6  -7 -36    2.12    5.40
   6   7 -36   -2.47    6.78
  -6  -7  36   -1.12    5.86
   6  -7 -37    1.32    5.59
  -6  -7  37    0.48    6.17
   6  -7 -38    5.66    5.91
  -6  -7  38    3.94    7.15
  -6   8   1  160.76   20.30
   6  -8  -1  144.48   20.44
   6  -8  -1  153.50   21.95
   6   8  -1  150.22   20.24
  -6  -8   1  139.28   19.52
  -6   8   2   10.00    3.85
   6  -8  -2    5.83    3.42
   6  -8  -2    8.50    5.84
   6   8  -2    6.49    3.48
  -6  -8   2    6.34    3.07
  -6   8   3    1.32    2.36
   6  -8  -3    0.05    2.92
   6   8  -3    0.96    2.69
  -6  -8   3    0.13    2.36
  -6   8   4    2.60    2.87
   6  -8  -4   -1.62    3.83
   6   8  -4   -1.16    3.42
  -6  -8   4    1.71    2.77
  -6  -8   4   -0.03    3.66
  -6   8   5  288.63   31.42
   6  -8  -5  239.38   31.48
   6   8  -5  224.36   31.18
  -6  -8   5  236.27   30.55
  -6  -8   5  224.14   31.40
  -6   8   6    2.38    3.00
   6  -8  -6    8.04    4.11
   6   8  -6    8.94    4.17
  -6  -8   6    0.46    2.27
  -6  -8   6    5.04    4.19
  -6   8   7  112.93   15.43
   6  -8  -7  102.91   15.72
   6   8  -7  117.99   16.11
  -6  -8   7  102.10   14.79
  -6  -8   7   89.85   15.61
   6  -8  -8    2.00    3.84
   6   8  -8    6.19    3.64
  -6  -8   8    1.92    2.60
  -6  -8   8    3.55    4.20
   6  -8  -9  143.71   21.00
  -6  -8   9  167.89   20.65
  -6  -8   9  133.11   21.24
   6  -8 -10   41.09    8.81
   6   8 -10   60.59   10.07
  -6  -8  10   34.70    8.56
   6  -8 -11   99.32   15.80
   6   8 -11  108.68   16.30
  -6  -8  11   99.35   16.19
   6  -8 -12   22.95    6.54
   6   8 -12   14.43    5.94
  -6  -8  12   28.53    7.64
   6  -8 -13    4.65    4.11
   6   8 -13    1.28    3.87
  -6  -8  13    5.38    4.67
   6  -8 -14    4.11    4.02
   6   8 -14    2.54    4.41
  -6  -8  14   -0.55    5.53
   6  -8 -15   39.46    9.71
  -6  -8  15   85.53   13.28
  -6  -8  16    1.13    4.94
  -6  -8  17   29.89    8.62
   6   8 -18    7.49    5.40
  -6  -8  18   -0.57    3.66
   6  -8 -19   20.47    7.02
   6   8 -19   21.93    7.34
  -6  -8  19   15.90    7.74
   6  -8 -20   -0.57    4.26
   6   8 -20    3.47    4.37
  -6  -8  20    3.52    5.18
   6  -8 -21   10.26    5.66
   6   8 -21    9.18    5.62
  -6  -8  21   -0.03    4.96
   6  -8 -22    7.51    5.52
   6   8 -22    1.30    4.25
  -6  -8  22    6.07    5.42
   6  -8 -23    5.31    4.83
   6   8 -23    5.73    5.23
  -6  -8  23    5.99    5.43
   6  -8 -24   -0.91    4.54
   6   8 -24   -1.27    4.82
  -6  -8  24   -3.10    5.43
   6  -8 -25   20.63    7.37
   6   8 -25   24.82    8.54
  -6  -8  25   20.64    7.76
   6  -8 -26    5.23    6.08
   6   8 -26    8.34    5.87
  -6  -8  26   14.51    8.41
   6  -8 -27   25.19    7.74
   6   8 -27   12.38    6.87
  -6  -8  27   23.79    9.24
   6  -8 -28    1.42    4.48
   6   8 -28   -0.43    4.68
  -6  -8  28   -2.39    6.88
   6  -8 -29   -2.73    4.69
   6   8 -29   -0.48    4.58
  -6  -8  29    5.17    5.86
   6  -8 -30   -1.10    5.25
   6   8 -30   -1.71    5.11
  -6  -8  30   -2.56    5.59
   6  -8 -31   15.22    7.29
   6   8 -31   12.27    6.88
  -6  -8  31    0.69    7.22
   6  -8 -32    9.48    6.29
   6   8 -32    0.25    4.06
  -6  -8  32    8.39    6.73
   6  -8 -33    2.13    5.69
   6   8 -33    4.22    4.62
  -6  -8  33   -1.46    6.09
   6  -8 -34    0.24    5.64
   6   8 -34   -1.22    5.06
  -6  -8  34    0.79    6.32
   6  -8 -35    0.47    5.09
   6   8 -35    2.49    5.54
  -6  -8  35    4.11    6.47
   6  -8 -36    5.24    4.94
   6   8 -36    3.77    6.20
  -6  -8  36    0.61    4.62
   6  -8 -37   -0.88    5.72
  -6  -8  37    4.76    7.64
   6  -8 -38    8.47    6.70
  -6   9   1    9.87    3.71
   6  -9  -1    2.71    3.93
   6   9  -1    7.24    3.44
  -6  -9   1    8.30    3.48
  -6  -9   1   11.74    4.22
  -6   9   2    7.71    3.96
   6  -9  -2   11.35    4.25
   6   9  -2    9.97    4.26
  -6  -9   2    9.62    3.49
  -6  -9   2   12.03    4.58
  -6   9   3  180.22   24.07
   6  -9  -3  177.91   24.46
   6   9  -3  178.80   24.30
  -6  -9   3  167.78   23.45
  -6  -9   3  224.53   25.36
  -6   9   4   19.83    4.92
   6  -9  -4   12.10    4.78
   6   9  -4   10.69    4.41
  -6  -9   4   19.58    4.57
  -6  -9   4   12.94    5.03
  -6   9   5    1.49    2.94
   6  -9  -5    1.18    2.80
   6   9  -5    1.19    3.41
  -6  -9   5    1.74    2.59
  -6  -9   5    1.04    3.55
  -6   9   6   15.37    4.66
   6  -9  -6   17.51    5.53
   6   9  -6   17.57    5.32
  -6  -9   6   11.68    4.10
  -6  -9   6   12.68    5.14
  -6   9   7   16.25    4.81
   6  -9  -7   17.93    5.14
   6   9  -7   17.32    5.19
  -6  -9   7   10.04    3.75
  -6  -9   7    6.49    4.06
   6  -9  -8    1.39    2.93
   6   9  -8    1.27    3.30
  -6  -9   8    0.38    2.86
  -6  -9   8   -0.27    4.38
   6  -9  -9  100.50   15.44
   6   9  -9  103.81   15.43
  -6  -9   9  101.88   14.48
  -6  -9   9   86.90   15.38
   6  -9 -10    7.47    4.84
   6   9 -10    3.73    3.54
  -6  -9  10   13.01    5.39
   6  -9 -11   -1.58    3.49
   6   9 -11   -1.18    3.48
  -6  -9  11   -1.32    4.72
   6  -9 -12    3.68    4.10
   6   9 -12    6.55    4.49
  -6  -9  12    5.14    4.99
   6  -9 -13  109.73   16.32
   6   9 -13  102.95   16.35
  -6  -9  13   84.87   15.86
   6  -9 -14    8.67    5.11
   6   9 -14    7.20    4.42
  -6  -9  14    6.87    5.38
   6  -9 -15   20.89    6.67
  -6  -9  15   18.35    7.39
  -6  -9  16    6.35    4.81
  -6  -9  17    8.61    4.95
   6   9 -18    3.33    4.46
  -6  -9  18   -0.03    3.70
   6  -9 -19   48.14    9.22
   6   9 -19   26.41    8.34
  -6  -9  19   20.80    7.90
   6  -9 -20    6.03    5.32
   6   9 -20    6.42    5.34
  -6  -9  20    0.78    5.00
   6  -9 -21    0.25    4.28
   6   9 -21    1.75    4.85
  -6  -9  21   -2.09    4.86
   6  -9 -22    0.35    3.86
   6   9 -22    3.34    4.86
  -6  -9  22   -0.10    4.29
   6  -9 -23   50.36   11.19
   6   9 -23   41.26   10.58
  -6  -9  23   37.99   10.52
   6  -9 -24   -1.37    4.36
   6   9 -24   -1.61    4.74
  -6  -9  24    0.02    4.75
   6  -9 -25   14.08    6.26
   6   9 -25   19.54    7.81
  -6  -9  25   15.80    8.12
   6  -9 -26    3.01    4.60
   6   9 -26    2.30    4.83
  -6  -9  26    3.21    6.17
   6  -9 -27    2.67    5.20
   6   9 -27   -1.84    4.82
  -6  -9  27   -1.62    5.92
   6  -9 -28   -0.14    4.84
   6   9 -28    9.78    6.43
  -6  -9  28   -2.14    6.49
   6  -9 -29   12.96    6.61
   6   9 -29   15.96    7.34
  -6  -9  29    5.31    6.13
   6  -9 -30    7.35    5.67
   6   9 -30    3.66    5.07
  -6  -9  30   -2.08    4.91
   6  -9 -31    1.64    5.19
   6   9 -31    5.59    5.81
  -6  -9  31    7.70    6.45
   6  -9 -32   -2.57    5.05
   6   9 -32    6.31    5.63
  -6  -9  32    2.34    5.34
   6   9 -33   11.46    6.76
  -6  -9  33   11.58    7.68
   6   9 -34    1.55    6.15
  -6  -9  34    2.19    6.01
   6   9 -35    1.82    5.98
  -6  -9  35    2.28    6.18
   6 -10  -1    6.08    4.22
  -6 -10   1   35.85    6.55
   6 -10  -2   11.38    4.77
  -6 -10   2   12.04    4.58
   6 -10  -3   -1.01    3.35
   6  10  -3   -0.72    2.67
  -6 -10   3    1.84    3.74
   6 -10  -4   13.73    5.02
   6  10  -4   17.18    4.70
  -6 -10   4   14.41    5.34
   6 -10  -5   34.12    8.03
   6  10  -5   49.07    8.35
  -6 -10   5   38.76    8.14
   6 -10  -6    5.69    3.87
   6  10  -6    5.11    3.52
  -6 -10   6    3.43    4.04
   6 -10  -7   11.29    4.38
   6  10  -7   10.93    4.54
  -6 -10   7   20.95    5.74
   6 -10  -8    0.08    3.29
   6  10  -8    0.80    2.86
  -6 -10   8   -0.66    3.68
   6 -10  -9    4.59    3.83
   6  10  -9    1.31    3.47
  -6 -10   9    4.66    3.97
   6 -10 -10    6.12    4.63
   6  10 -10    3.18    3.79
  -6 -10  10    6.10    3.86
   6 -10 -11  124.36   16.91
   6  10 -11  108.54   16.48
  -6 -10  11   85.48   15.91
   6 -10 -12   -0.60    3.70
   6  10 -12   -1.22    3.69
  -6 -10  12    1.12    3.94
   6 -10 -13   13.21    5.47
   6  10 -13   10.05    5.45
  -6 -10  13   20.52    6.37
   6 -10 -14    6.13    4.33
   6  10 -14    8.19    4.87
  -6 -10  14    4.69    4.61
   6 -10 -15   54.70   11.36
  -6 -10  15   63.96   12.03
  -6 -10  16   -2.50    5.05
  -6 -10  17   26.13    7.70
   6  10 -18    3.56    4.42
  -6 -10  18    2.95    5.16
   6 -10 -19    1.63    4.32
   6  10 -19    5.63    4.97
  -6 -10  19    8.36    5.90
   6 -10 -20    2.22    3.98
   6  10 -20    0.56    4.02
  -6 -10  20    3.32    4.50
   6 -10 -21   56.76   11.53
   6  10 -21   49.34   11.51
  -6 -10  21   51.90   11.52
   6  10 -22    2.03    5.86
  -6 -10  22   -2.37    4.84
   6  10 -23    8.01    5.63
  -6 -10  23   10.73    7.18
   6  10 -24   -1.54    4.65
  -6 -10  24   -0.58    5.15
   6  10 -25   12.53    6.64
  -6 -10  25   18.18    8.15
   6  10 -26    2.64    4.14
  -6 -10  26    3.56    6.06
   6  10 -27   15.67    6.85
  -6 -10  27    8.44    6.46
   6  10 -28    2.04    4.68
  -6 -10  28   -4.14    6.04
   6  10 -29    2.18    5.81
  -6 -10  29   -2.67    5.98
   6  10 -30    2.44    5.61
  -6 -10  30    0.74    4.35
   6  10 -31    2.48    5.21
  -6 -10  31    1.02    6.41
   6  10 -32    0.80    4.33
  -6 -10  32    3.11    5.25
   6  10 -33    8.29    6.69
   6  10 -34   -1.08    5.56
   6  10 -35    5.98    6.95
   6 -11  -1    8.70    3.68
  -6 -11   1    7.56    4.07
   6 -11  -2   -0.04    2.80
  -6 -11   2   -0.62    3.99
   6 -11  -3   45.70    8.94
  -6 -11   3   52.62    9.22
   6 -11  -4    0.09    3.03
  -6 -11   4    4.87    3.82
   6 -11  -5    0.14    3.17
  -6 -11   5    7.20    4.26
   6 -11  -6    0.66    3.29
  -6 -11   6    5.69    4.31
  -6 -11   7    7.36    4.65
  -6 -11   8   29.79    7.63
  -6 -11   9   50.46    9.90
  -6 -11  10    5.39    4.73
  -6 -11  11   -0.03    4.27
  -6 -11  12    6.85    5.00
  -6 -11  13   29.72    8.22
  -6 -11  14    2.21    4.60
  -6 -11  15   29.80    8.06
  -6 -11  16    3.97    5.65
  -6 -11  17   17.20    6.57
  -6 -11  18   -1.13    3.98
  -6 -11  19   39.81   10.07
  -6 -11  20    0.26    5.32
  -6 -11  21    1.28    4.67
  -6 -11  22   -0.34    5.03
  -6 -11  23   20.42    7.71
  -6 -11  24   -1.55    5.46
  -6 -11  25    6.75    5.50
  -6 -11  26   -2.52    4.95
  -6 -11  27    2.68    5.85
  -6 -11  28   -1.32    4.52
  -6 -11  29    8.01    6.38
  -6 -11  30   -4.36    7.92
  -6 -12   1   39.38    7.81
  -6 -12   2    0.40    3.18
  -6 -12   3    0.18    3.41
  -6 -12   4    2.92    3.86
  -6 -12   5    9.97    4.53
  -6 -12   6    1.32    3.67
  -6 -12   7    2.07    3.69
  -6 -12   8    0.77    3.25
  -6 -12   9    7.35    4.55
  -6 -12  10    6.45    4.37
  -6 -12  11   32.05    7.83
  -6 -12  12    1.17    3.72
  -6 -12  13   10.19    4.99
  -6 -12  14   -1.98    4.09
  -6 -12  15   20.01    7.04
  -6 -12  16    7.33    5.69
  -6 -12  17    5.77    4.97
  -6 -12  18    0.57    4.74
  -6 -12  19   -0.98    3.97
  -6 -12  20    0.47    4.77
  -6 -12  21   24.00    7.93
  -6 -12  22    1.22    5.06
  -6 -12  23    3.76    5.28
  -6 -12  24   -0.82    4.80
  -6 -12  25    8.51    5.95
  -6 -12  26   -0.95    5.87
  -6 -12  27    6.08    6.66
  -6 -13   1    4.21    3.28
  -6 -13   2    1.47    3.09
  -6 -13   3   45.77    8.71
  -6 -13   4    9.73    4.55
  -6 -13   5    2.76    3.97
  -6 -13   6    6.43    4.28
  -6 -13   7   12.23    4.90
  -6 -13   8    8.85    4.84
  -6 -13   9   19.13    6.04
  -6 -13  10    2.54    3.84
  -6 -13  11   -0.86    3.70
  -6 -13  12    2.91    4.40
  -6 -13  13    8.96    4.89
  -6 -13  14   -0.30    3.58
  -6 -13  15   10.18    5.60
  -6 -13  16    1.79    4.74
  -6 -13  17   -0.89    5.27
  -6 -13  18    7.85    5.25
  -6 -13  19    4.83    5.43
  -6 -13  20    3.85    5.25
  -6 -13  21   -2.96    4.96
  -6 -13  22    1.55    4.53
  -6 -13  23    4.45    4.92
  -6 -13  24    2.44    4.57
  -6 -14   1   12.66    4.74
  -6 -14   2    3.14    3.48
  -6 -14   3    2.90    3.30
  -6 -14   4    5.16    3.89
  -6 -14   5   33.69    7.49
  -6 -14   6   14.75    5.29
  -6 -14   7    8.92    4.80
  -6 -14   8   -0.49    3.34
  -6 -14   9    9.38    4.95
  -6 -14  10    5.59    4.59
  -6 -14  11    8.31    4.89
  -6 -14  12    5.36    4.89
  -6 -14  13    2.51    3.72
  -6 -14  14    2.04    3.98
  -6 -14  15    1.92    3.97
  -6 -14  16    6.90    5.42
  -6 -14  17    0.44    4.19
  -6 -14  18    5.47    4.58
  -6 -14  19   -1.11    4.75
  -6 -14  20    3.54    5.23
  -6 -14  21    5.58    5.84
  -6 -15   1   -0.33    2.66
  -6 -15   2    7.71    3.79
  -6 -15   3   10.91    4.52
  -6 -15   4    2.32    3.53
  -6 -15   5   -0.44    3.16
  -6 -15   6   -1.32    3.48
  -6 -15   7    3.35    3.54
  -6 -15   8    0.87    3.20
  -6 -15   9    4.57    4.81
  -6 -15  10   -2.41    3.93
  -6 -15  11    2.75    3.39
  -6 -15  12    3.92    4.36
  -6 -15  13    5.96    4.44
  -6 -15  14    4.18    4.65
  -6 -15  15    3.92    4.09
  -6 -15  16   -1.63    5.01
  -6 -15  17    1.39    3.98
  -6 -15  18   -0.26    4.17
  -6 -16   1    6.82    3.87
  -6 -16   2   -0.23    2.67
  -6 -16   3    0.00    2.90
  -6 -16   4    0.67    3.09
  -6 -16   5    1.36    3.33
  -6 -16   6    9.49    4.63
  -6 -16   7   -1.06    3.14
  -6 -16   8    2.20    4.27
  -6 -16   9   -1.33    3.10
  -6 -16  10    1.59    3.48
  -6 -16  11   -1.30    3.85
  -6 -16  12    6.17    3.83
  -6 -16  13   -1.46    4.21
  -6 -16  14    0.76    4.33
  -6 -17   1    2.14    3.03
  -6 -17   2    0.20    2.61
  -6 -17   3    1.22    3.11
  -6 -17   4    1.63    3.45
  -6 -17   5   -0.60    3.37
  -6 -17   6    0.32    3.64
  -6 -17   7   -0.59    3.70
  -6 -17   8    7.00    4.22
  -6 -17   9    0.29    3.41
  -6 -17  10    7.72    4.54
  -6 -18   1    0.78    2.96
  -6 -18   2    1.56    3.12
  -6 -18   3   -0.44    2.87
  -6 -18   4   -0.59    3.45
  -6 -18   5    0.53    3.18
  -5   0   1    1.35    2.64
  -5   0   1    2.23    3.48
   5   0  -1    2.22    2.78
   5   0  -1    2.17    3.13
  -5   0   2   -0.59    2.49
  -5   0   2   -0.38    3.27
   5   0  -2   -0.06    3.00
   5   0  -2    1.44    3.67
  -5   0   3   87.83   12.49
  -5   0   3   84.12   13.52
   5   0  -3   89.68   12.75
   5   0  -3   84.52   13.13
  -5   0   4   -1.17    2.73
  -5   0   4    1.40    3.52
   5   0  -4    0.64    2.12
   5   0  -4    0.15    3.12
  -5   0   5 2360.18  283.21
  -5   0   5 2393.45  284.17
   5   0  -5 2556.87  283.88
   5   0  -5 2480.84  284.02
  -5   0   6   -0.22    2.70
  -5   0   6   -1.59    4.20
   5   0  -6    1.40    3.67
   5   0  -6   -0.57    3.48
  -5   0   7   79.82   11.19
  -5   0   7   60.96   11.75
   5   0  -7   66.03   11.34
   5   0  -7   73.50   11.57
  -5   0   8   -0.50    2.81
  -5   0   8    1.21    4.05
   5   0  -8   -0.83    3.23
   5   0  -8    0.37    3.64
  -5   0   9  571.43   66.62
  -5   0   9  598.07   67.92
   5   0  -9  572.64   67.23
   5   0  -9  483.72   66.65
  -5   0  10    0.74    2.76
  -5   0  10    0.74    3.66
   5   0 -10   -0.26    2.88
   5   0 -10    1.20    4.20
  -5   0  11   26.03    6.09
  -5   0  11   27.10    7.02
   5   0 -11   28.17    6.96
   5   0 -11   36.75    7.66
  -5   0  12   -0.67    2.72
  -5   0  12    0.27    3.79
   5   0 -12   -0.85    2.97
   5   0 -12   -0.27    3.06
  -5   0  13   11.81    5.23
   5   0 -13    8.86    4.27
   5   0 -13    2.92    3.73
  -5   0  14   -0.87    4.22
   5   0 -14    0.45    2.83
   5   0 -14   -1.33    4.05
  -5   0  15  104.18   19.28
   5   0 -15  167.94   20.43
   5   0 -15  134.83   19.60
  -5   0  16   -0.05    3.92
   5   0 -16    0.81    4.16
   5   0 -16   -0.13    3.32
  -5   0  17   76.58   14.01
   5   0 -17   92.61   14.02
   5   0 -17   62.31   12.66
  -5   0  18   -0.00    3.89
   5   0 -18   -0.82    4.99
  -5   0  19  167.06   18.12
   5   0 -19   44.42   12.22
  -5   0  20   -0.43    4.28
   5   0 -20    0.49    4.52
  -5   0  21  232.96   32.13
   5   0 -21  211.07   30.86
  -5   0  22    1.02    5.66
   5   0 -22   -2.74    5.21
  -5   0  23   -2.93    5.15
   5   0 -23    1.06    4.58
  -5   0  24   -0.75    5.48
   5   0 -24   -1.58    5.28
  -5   0  25   23.16    8.49
   5   0 -25   25.20    7.98
  -5   0  26    0.23    6.09
   5   0 -26   -2.17    5.53
  -5   0  27   52.32   12.54
   5   0 -27   39.00   10.39
  -5   0  28   -0.21    5.40
   5   0 -28    2.76    5.43
   5   0 -29    3.50    5.16
   5   0 -30   -3.60    5.34
   5   0 -31   54.47   12.54
   5   0 -32   -0.36    4.90
   5   0 -33    2.04    4.97
   5   0 -34   -3.89    6.93
   5   0 -35    4.94    4.91
   5   0 -36   -0.38    5.04
   5   0 -37   16.56    7.85
   5   0 -38   -0.76    5.48
   5   0 -39    2.10    5.45
  -5   1   1  450.80   57.01
  -5   1   1  434.86   57.81
   5  -1  -1  567.60   57.86
   5  -1  -1  444.95   57.73
   5   1  -1  475.90   57.25
   5   1  -1  460.01   57.56
  -5  -1   1  485.34   57.09
  -5  -1   1  494.53   58.21
  -5   1   2    1.79    2.55
  -5   1   2    1.93    3.17
   5  -1  -2    5.82    3.48
   5  -1  -2    3.96    3.60
   5   1  -2    3.96    3.35
   5   1  -2    0.41    3.04
  -5  -1   2    1.86    3.01
  -5  -1   2    3.67    4.05
  -5   1   3  563.19   53.57
  -5   1   3  519.52   54.47
   5  -1  -3  421.67   53.05
   5  -1  -3  232.26   52.14
   5   1  -3  426.18   53.06
   5   1  -3  490.67   53.88
  -5  -1   3  552.80   53.42
  -5  -1   3  495.47   54.22
  -5   1   4   15.39    4.25
  -5   1   4    6.69    4.18
   5  -1  -4   11.62    4.02
   5  -1  -4   14.73    4.89
   5   1  -4    7.22    3.91
   5   1  -4    9.25    4.83
  -5  -1   4   11.80    3.61
  -5  -1   4    2.38    3.68
  -5   1   5  101.99   13.89
  -5   1   5  114.07   15.39
   5  -1  -5  103.86   14.45
   5   1  -5   72.99   13.73
   5   1  -5  104.25   14.68
  -5  -1   5   93.63   13.75
  -5  -1   5  116.45   15.32
  -5   1   6  636.62   72.88
  -5   1   6  624.38   73.88
   5  -1  -6  662.62   73.48
   5  -1  -6  669.89   73.86
   5   1  -6  766.89   74.01
   5   1  -6  554.75   73.06
  -5  -1   6  501.21   72.28
  -5  -1   6  554.96   73.41
  -5   1   7  561.98   71.12
  -5   1   7  593.81   72.40
   5  -1  -7  576.45   71.68
   5  -1  -7  597.83   72.03
   5   1  -7  601.61   71.84
   5   1  -7  684.26   72.37
  -5  -1   7  553.95   71.10
  -5  -1   7  648.06   72.71
  -5   1   8   -0.14    3.72
  -5   1   8    1.01    4.54
   5  -1  -8    0.51    4.26
   5  -1  -8   -0.36    3.20
   5   1  -8    1.12    3.88
   5   1  -8    1.38    3.56
  -5  -1   8   -0.03    2.92
  -5  -1   8   -1.07    4.27
  -5   1   9   41.28    8.60
   5  -1  -9   23.29    6.62
   5  -1  -9   37.01    7.78
   5   1  -9   35.67    7.46
   5   1  -9   22.62    6.97
  -5  -1   9   42.79    7.17
  -5  -1   9   36.86    7.99
  -5   1  10    3.96    3.08
  -5   1  10    1.83    3.88
   5  -1 -10    1.64    3.55
   5  -1 -10   -0.82    3.57
   5   1 -10    2.45    3.12
   5   1 -10    2.52    3.50
  -5  -1  10    0.97    3.58
  -5  -1  10    3.07    4.29
  -5   1  11  208.39   27.87
  -5   1  11  227.64   29.31
   5  -1 -11  183.35   28.06
   5  -1 -11  236.86   29.03
   5   1 -11  235.88   29.01
   5   1 -11  210.63   28.42
  -5  -1  11  213.01   27.95
  -5  -1  11  220.13   29.20
  -5   1  12   10.34    4.41
  -5   1  12   17.12    5.55
   5  -1 -12   11.74    4.63
   5  -1 -12   14.48    5.36
   5   1 -12   28.63    6.44
   5   1 -12   18.58    5.60
  -5  -1  12   12.78    4.91
  -5  -1  12    7.65    5.13
  -5   1  13  371.93   49.50
  -5   1  13  405.52   51.09
   5  -1 -13  397.72   50.35
   5  -1 -13  413.35   50.64
   5   1 -13  370.69   50.06
   5   1 -13  465.41   50.95
  -5  -1  13  428.11   50.03
  -5  -1  13  381.64   50.80
  -5   1  14    2.34    4.08
   5  -1 -14   -0.37    2.86
   5  -1 -14    2.30    3.73
   5   1 -14    0.42    3.52
   5   1 -14    0.80    3.18
  -5  -1  14    0.30    3.20
  -5   1  15   54.11   10.66
   5  -1 -15   53.24   10.35
   5  -1 -15   40.26    9.75
   5   1 -15   52.48   10.07
   5   1 -15   54.00   10.27
  -5  -1  15   67.59   11.26
  -5   1  16    0.17    4.15
   5  -1 -16    1.75    3.54
   5  -1 -16    7.78    4.44
   5   1 -16    1.63    3.60
   5   1 -16    4.42    3.53
  -5  -1  16    0.83    3.85
  -5   1  17   16.13    7.02
   5  -1 -17   20.00    6.68
   5  -1 -17   29.59    7.42
   5   1 -17   27.02    7.18
   5   1 -17   33.92    7.57
  -5  -1  17   34.17    8.51
  -5   1  18    4.66    5.13
   5  -1 -18    5.55    4.61
   5  -1 -18    0.74    3.99
   5   1 -18    5.88    4.71
  -5  -1  18    1.63    4.26
  -5   1  19  184.67   26.49
   5  -1 -19  199.02   26.10
  -5  -1  19  152.52   25.52
  -5   1  20    6.96    4.76
   5  -1 -20    6.03    5.21
  -5  -1  20   12.33    6.20
  -5   1  21    3.16    5.84
   5  -1 -21    8.52    5.12
   5  -1 -21    3.08    4.83
   5   1 -21    2.37    3.91
  -5  -1  21    2.77    5.03
  -5   1  22    3.58    5.73
   5  -1 -22   10.35    5.93
   5  -1 -22    5.88    6.09
   5   1 -22    3.33    4.56
  -5  -1  22   10.89    6.51
  -5   1  23   62.95   13.12
   5  -1 -23   58.77   12.02
   5   1 -23   60.65   12.00
  -5  -1  23   44.09   11.61
  -5   1  24    9.11    6.48
   5  -1 -24    0.78    5.06
   5   1 -24   -2.60    5.20
  -5  -1  24    6.37    6.28
  -5   1  25   22.32    8.03
   5  -1 -25   19.39    7.21
   5   1 -25   22.88    7.37
  -5  -1  25   15.49    7.87
  -5   1  26    8.47    6.51
   5  -1 -26    7.33    5.91
   5   1 -26    7.83    5.43
  -5  -1  26    2.36    6.45
   5   1 -27   63.81   12.98
  -5  -1  27   46.09   13.02
   5  -1 -28    5.71    6.51
   5   1 -28    7.39    5.86
   5  -1 -29   34.14   10.76
   5   1 -29   55.93   12.05
   5  -1 -30    1.99    5.07
   5   1 -30    4.35    4.83
   5  -1 -31   -0.70    4.16
   5   1 -31    0.87    4.75
   5  -1 -32    6.53    5.20
   5   1 -32    2.87    5.40
   5  -1 -33   42.70   10.08
   5   1 -33   16.12    7.87
   5  -1 -34    1.44    6.03
   5   1 -34   -0.53    5.26
   5  -1 -35   10.68    6.81
   5   1 -35    7.36    6.48
   5  -1 -36    2.35    5.13
   5   1 -36    2.61    5.44
   5  -1 -37    1.28    5.82
   5   1 -37   10.88    6.17
   5  -1 -38   -2.13    5.07
   5   1 -38    3.63    5.88
   5  -1 -39    2.22    4.68
  -5   2   1    5.40    3.19
  -5   2   1    8.05    3.72
   5  -2  -1   -1.20    2.97
   5  -2  -1    1.75    3.55
   5   2  -1    4.77    3.47
   5   2  -1    4.23    3.34
  -5  -2   1    6.17    3.18
  -5  -2   1    4.91    4.32
  -5   2   2   19.59    4.43
  -5   2   2   18.17    5.37
   5  -2  -2   13.08    4.03
   5  -2  -2   13.64    5.07
   5   2  -2   17.44    4.58
   5   2  -2   13.93    5.01
  -5  -2   2   15.80    4.04
  -5  -2   2   18.44    5.31
  -5   2   3  158.44   22.64
  -5   2   3  190.55   24.08
   5  -2  -3  158.09   22.74
   5  -2  -3  198.63   24.11
   5   2  -3  175.67   23.06
   5   2  -3  189.58   23.55
  -5  -2   3  172.65   22.67
  -5  -2   3  194.29   24.13
  -5   2   4   72.61   10.65
  -5   2   4   75.43   11.54
   5  -2  -4   61.85   10.57
   5  -2  -4   84.90   12.03
   5   2  -4   60.72   10.42
   5   2  -4   61.51   10.87
  -5  -2   4   75.30   10.44
  -5  -2   4   59.32   10.84
  -5   2   5  607.44   74.45
  -5   2   5  830.02   76.74
   5  -2  -5  564.16   74.64
   5  -2  -5  694.36   75.75
   5   2  -5  548.47   74.57
   5   2  -5  625.71   75.08
  -5  -2   5  643.62   74.56
  -5  -2   5  602.82   75.29
  -5   2   6    8.86    3.98
  -5   2   6    8.76    4.82
   5  -2  -6    8.52    4.14
   5  -2  -6   10.73    4.76
   5   2  -6   16.00    4.43
   5   2  -6   12.23    4.75
  -5  -2   6   11.77    3.94
  -5  -2   6    4.84    4.55
  -5   2   7   90.57   12.79
  -5   2   7  132.56   15.17
   5  -2  -7   94.21   13.54
   5  -2  -7   34.19   11.92
   5   2  -7  103.89   13.59
   5   2  -7   89.69   13.40
  -5  -2   7  124.22   13.59
  -5  -2   7   93.58   13.88
  -5   2   8   11.44    4.05
  -5   2   8    8.81    4.55
   5  -2  -8    6.73    3.86
   5  -2  -8    6.02    4.85
   5   2  -8    2.84    3.38
   5   2  -8   18.04    4.81
  -5  -2   8   12.12    4.01
  -5  -2   8    0.69    3.85
  -5   2   9  748.63   84.44
  -5   2   9  709.49   85.44
   5  -2  -9  747.51   85.09
   5  -2  -9  638.11   84.77
   5   2  -9  781.25   85.31
   5   2  -9  693.72   84.69
  -5  -2   9  694.77   84.25
  -5  -2   9  654.90   85.15
  -5   2  10    5.36    3.96
  -5   2  10    2.44    4.08
   5  -2 -10    2.01    3.22
   5  -2 -10    6.90    4.83
   5   2 -10    5.16    3.72
   5   2 -10    4.17    3.95
  -5  -2  10    2.82    3.17
  -5  -2  10    1.86    3.58
  -5   2  11    4.99    3.35
  -5   2  11    8.72    4.77
   5  -2 -11    1.86    3.43
   5  -2 -11   14.98    4.85
   5   2 -11    7.01    4.12
   5   2 -11    3.61    3.71
  -5  -2  11    6.37    3.57
  -5  -2  11    3.65    4.23
  -5   2  12   93.95   12.72
  -5   2  12   77.78   13.30
   5  -2 -12   91.15   13.19
   5  -2 -12   77.84   13.11
   5   2 -12   72.85   12.60
   5   2 -12   65.33   12.23
  -5  -2  12   97.12   12.87
  -5  -2  12   57.10   12.64
  -5   2  13   70.97   11.49
  -5   2  13   81.19   13.01
   5  -2 -13   53.76   11.45
   5  -2 -13   72.43   12.29
   5   2 -13   60.42   11.66
   5   2 -13   89.34   12.87
  -5  -2  13   74.59   11.70
  -5  -2  13   91.96   13.60
  -5   2  14   49.76    9.35
   5  -2 -14   34.48    8.08
   5  -2 -14   48.31    9.26
   5   2 -14   33.55    8.05
   5   2 -14   34.69    7.81
  -5  -2  14   30.49    8.12
  -5   2  15  345.54   48.20
   5  -2 -15  393.54   48.05
   5  -2 -15  408.54   48.53
   5   2 -15  326.80   47.42
   5   2 -15  462.79   48.69
  -5  -2  15  352.15   48.23
  -5   2  16    1.64    3.25
   5  -2 -16    2.47    3.71
   5  -2 -16    1.90    3.63
   5   2 -16   -1.00    3.16
  -5  -2  16   -1.01    3.92
  -5   2  17    8.62    4.64
   5  -2 -17    3.42    3.08
   5  -2 -17    1.64    3.68
   5   2 -17    1.82    4.20
  -5  -2  17   12.78    5.16
  -5   2  18    1.12    4.51
   5  -2 -18   -1.03    3.99
   5  -2 -18   -1.22    3.89
  -5  -2  18    2.12    3.98
  -5   2  19  104.25   19.06
   5  -2 -19  114.90   18.73
  -5  -2  19  133.13   19.60
  -5   2  20   45.92   11.89
   5  -2 -20   63.92   12.34
  -5  -2  20   70.57   13.23
  -5   2  21    1.22    3.78
   5  -2 -21    3.16    4.41
   5  -2 -21    4.08    4.19
   5   2 -21   10.99    5.32
  -5  -2  21    5.16    5.48
  -5   2  22    6.51    6.05
   5  -2 -22   14.33    6.21
   5  -2 -22   14.36    6.39
   5   2 -22   13.01    6.02
  -5  -2  22   12.85    7.29
  -5   2  23   10.76    6.90
   5  -2 -23   15.23    6.19
   5  -2 -23   12.46    6.48
   5   2 -23   13.78    6.76
  -5  -2  23   13.84    7.12
  -5   2  24   -0.60    5.20
   5  -2 -24   -1.63    4.66
   5   2 -24   -3.29    5.28
  -5  -2  24    2.91    6.43
   5  -2 -25   92.58   16.81
   5   2 -25   90.13   16.27
   5  -2 -26    0.95    4.89
   5   2 -26   21.26    7.68
   5  -2 -27   89.85   14.90
   5   2 -27   53.87   13.00
   5  -2 -28    1.76    5.71
   5   2 -28   -0.03    5.63
  -5  -2  28    1.32    5.31
   5  -2 -29   47.00   11.51
   5   2 -29   45.56   11.28
  -5  -2  29   48.02   12.55
   5  -2 -30    2.09    5.90
   5   2 -30    3.01    5.18
  -5  -2  30    9.04    7.12
   5  -2 -31   38.01   10.71
   5   2 -31   36.65    9.96
  -5  -2  31   36.08   11.26
   5  -2 -32    0.15    4.91
   5   2 -32    6.06    5.50
   5  -2 -33   -1.39    4.67
   5   2 -33   -3.09    6.05
   5  -2 -34    1.68    6.20
   5   2 -34   -1.96    6.39
   5  -2 -35   19.79    8.38
   5   2 -35    4.74    6.16
   5  -2 -36   -1.97    6.26
   5   2 -36   -1.01    5.27
   5  -2 -37    5.16    4.94
   5   2 -37    8.44    6.78
   5  -2 -38   -0.05    4.81
   5   2 -38   -1.25    5.91
   5  -2 -39    1.71    4.93
  -5   3   1  308.85   37.71
  -5   3   1  296.86   38.46
   5  -3  -1  287.68   37.76
   5  -3  -1  354.87   39.16
   5   3  -1  281.11   37.52
   5   3  -1  324.49   38.14
  -5  -3   1  296.65   37.41
  -5  -3   1  318.60   38.54
  -5   3   2   59.97    9.34
  -5   3   2   54.40    9.83
   5  -3  -2   50.54    9.15
   5  -3  -2   67.96   10.66
   5   3  -2   63.81    9.62
   5   3  -2   53.96    9.41
  -5  -3   2   52.00    9.02
  -5  -3   2   74.08   10.65
  -5   3   3  109.71   16.17
   5  -3  -3  126.65   15.90
   5  -3  -3   90.01   15.83
   5   3  -3  112.62   15.90
  -5  -3   3  105.53   15.07
  -5  -3   3  126.95   16.59
  -5   3   4    2.33    3.09
  -5   3   4    0.26    3.76
   5  -3  -4    6.27    3.38
   5  -3  -4   11.68    4.38
   5   3  -4    2.40    3.26
   5   3  -4    4.94    3.58
  -5  -3   4    1.06    2.10
  -5  -3   4    2.51    3.85
  -5   3   5  199.37   27.97
   5  -3  -5  210.97   27.63
   5  -3  -5  239.08   28.60
   5   3  -5  229.18   27.76
   5   3  -5  213.75   27.66
  -5  -3   5  227.82   27.26
  -5  -3   5  181.55   27.55
  -5   3   6  210.61   26.83
  -5   3   6  174.53   27.29
   5  -3  -6  213.12   27.23
   5  -3  -6  230.40   28.01
   5   3  -6  227.24   27.45
   5   3  -6  223.20   27.48
  -5  -3   6  200.16   26.64
  -5   3   7   67.88   10.50
  -5   3   7   89.93   12.35
   5  -3  -7   66.83   11.13
   5   3  -7   78.27   11.42
   5   3  -7   70.36   10.96
  -5  -3   7   59.43   10.25
  -5  -3   7   54.11   11.19
  -5   3   8  114.02   15.05
  -5   3   8  108.14   16.10
   5  -3  -8   95.35   15.24
   5  -3  -8  114.69   15.96
   5   3  -8   93.86   15.23
   5   3  -8  109.22   15.27
  -5  -3   8  101.74   14.97
  -5   3   9   99.00   14.54
  -5   3   9   85.58   15.16
   5  -3  -9  117.02   16.02
   5   3  -9  111.11   15.46
   5   3  -9  135.23   15.84
  -5  -3   9   85.29   14.33
  -5  -3   9   97.17   15.52
  -5   3  10   22.93    5.33
  -5   3  10   21.09    6.38
   5  -3 -10   20.01    5.69
   5  -3 -10   25.00    6.14
   5   3 -10   19.22    5.59
   5   3 -10   17.82    5.69
  -5  -3  10   21.16    5.36
  -5  -3  10   22.39    6.40
  -5   3  11   -0.39    2.94
  -5   3  11   -0.89    3.68
   5  -3 -11    0.87    3.47
   5  -3 -11    2.45    3.73
   5   3 -11   -0.74    3.42
   5   3 -11   -0.92    3.41
  -5  -3  11   -0.51    2.98
  -5  -3  11   -0.02    3.81
  -5   3  12   33.36    6.33
  -5   3  12   32.95    7.54
   5  -3 -12   17.75    5.86
   5  -3 -12   22.34    6.52
   5   3 -12   28.63    6.72
   5   3 -12   29.07    6.46
  -5  -3  12   17.65    5.60
  -5  -3  12   35.65    7.55
  -5   3  13  264.37   30.06
  -5   3  13  203.21   30.40
   5  -3 -13  212.05   29.91
   5   3 -13  210.29   30.06
   5   3 -13  243.79   30.28
  -5  -3  13  193.53   29.25
  -5  -3  13  300.26   32.13
  -5   3  14    5.34    4.48
   5  -3 -14   25.18    6.26
   5  -3 -14   18.00    5.64
   5   3 -14   19.82    5.81
  -5  -3  14   24.24    6.61
  -5   3  15   18.94    6.26
   5  -3 -15   11.13    4.65
   5  -3 -15   11.19    5.59
   5   3 -15    7.65    4.35
  -5  -3  15   16.47    5.88
  -5   3  16   48.07    9.80
   5  -3 -16   43.64    9.06
   5  -3 -16   43.04    9.20
   5   3 -16   49.82    9.68
  -5  -3  16   30.24    8.67
  -5   3  17   92.46   14.31
   5  -3 -17   88.89   13.53
   5  -3 -17   75.80   13.35
   5   3 -17   74.72   13.17
  -5  -3  17   47.47   12.07
  -5   3  18   13.97    6.34
   5  -3 -18    4.69    4.38
   5  -3 -18   11.78    6.23
  -5  -3  18   10.40    5.63
  -5   3  19    2.12    5.22
   5  -3 -19    1.84    4.15
  -5  -3  19   -1.72    4.22
  -5   3  20   -2.64    5.72
   5  -3 -20   -0.71    4.18
  -5  -3  20   -1.59    4.05
  -5   3  21   67.72   13.59
   5  -3 -21   55.36   11.87
   5  -3 -21   50.01   12.08
   5   3 -21   81.92   13.76
  -5  -3  21   70.09   13.47
  -5   3  22  123.13   19.64
   5  -3 -22  101.55   17.87
   5   3 -22  100.82   17.68
   5  -3 -23  106.23   18.46
   5   3 -23  120.40   18.87
   5  -3 -24   15.56    6.20
   5   3 -24    7.65    5.29
   5  -3 -25    3.86    5.34
   5   3 -25    2.82    6.29
   5  -3 -26   -0.85    4.76
   5   3 -26   -1.92    4.76
  -5  -3  26   -1.15    5.89
   5  -3 -27   51.49   10.93
   5   3 -27   27.18    9.09
  -5  -3  27   39.10   11.59
   5  -3 -28    2.38    5.90
   5   3 -28   10.69    6.47
  -5  -3  28    6.14    6.40
   5  -3 -29   21.91    8.52
   5   3 -29   32.25    9.63
  -5  -3  29   34.99   10.30
   5  -3 -30   -0.50    5.42
   5   3 -30    1.98    5.23
  -5  -3  30    1.06    5.70
   5  -3 -31    5.77    5.73
   5   3 -31    0.97    4.87
  -5  -3  31    4.20    6.23
   5  -3 -32    2.18    5.72
   5   3 -32   10.25    7.12
  -5  -3  32    6.68    7.34
   5  -3 -33   22.55    8.34
   5   3 -33   21.90    8.63
  -5  -3  33   14.83    9.14
   5  -3 -34    0.61    4.42
   5   3 -34    1.80    4.23
   5  -3 -35   -2.89    6.29
   5   3 -35    7.18    4.96
   5  -3 -36   -3.79    5.66
   5   3 -36   -0.38    4.93
   5  -3 -37   10.89    6.28
   5   3 -37   16.65    8.82
   5  -3 -38    1.92    5.19
   5   3 -38   -1.65    7.08
   5  -3 -39   13.06    7.34
  -5   4   1   84.58   11.23
  -5   4   1   85.91   12.25
   5  -4  -1   93.32   12.49
   5   4  -1   52.48   10.31
   5   4  -1   70.16   11.06
  -5  -4   1   66.46   10.43
  -5  -4   1   77.83   11.80
  -5   4   2    6.51    3.43
  -5   4   2    4.17    3.73
   5  -4  -2   18.39    4.15
   5  -4  -2    9.00    4.47
   5   4  -2   10.07    3.86
   5   4  -2    7.44    3.78
  -5  -4   2    8.69    3.37
  -5  -4   2   11.95    4.74
  -5   4   3   50.84    7.36
  -5   4   3   32.73    7.42
   5  -4  -3   33.90    6.68
   5  -4  -3   39.47    7.89
   5   4  -3   40.27    7.04
   5   4  -3   29.71    6.84
  -5  -4   3   28.07    6.21
  -5  -4   3   42.29    7.65
  -5   4   4   75.91   10.32
  -5   4   4   78.04   11.19
   5  -4  -4   56.06    9.99
   5  -4  -4   60.19   10.82
   5   4  -4   57.64    9.96
   5   4  -4   73.82   10.66
  -5  -4   4   59.49    9.62
  -5  -4   4   61.66   10.54
  -5   4   5  173.71   22.16
  -5   4   5  179.91   23.25
   5  -4  -5  163.99   22.38
   5  -4  -5  178.61   23.33
   5   4  -5  120.47   21.77
   5   4  -5  197.31   22.84
  -5  -4   5  171.92   22.06
  -5  -4   5  206.48   23.64
  -5   4   6    1.19    2.94
  -5   4   6   -0.23    3.74
   5  -4  -6   -0.33    2.86
   5  -4  -6   -0.91    3.62
   5   4  -6   -0.32    3.36
   5   4  -6   -0.56    3.28
  -5  -4   6   -0.31    2.60
  -5  -4   6    5.72    3.90
  -5   4   7    9.53    3.53
  -5   4   7    2.62    3.70
   5  -4  -7   11.47    4.40
   5  -4  -7    2.49    3.59
   5   4  -7    8.18    3.95
   5   4  -7   11.41    3.97
  -5  -4   7    5.41    3.23
  -5  -4   7    6.03    4.01
  -5   4   8   96.90   12.10
  -5   4   8  112.67   14.09
   5  -4  -8   53.99   11.40
   5  -4  -8   62.37   12.04
   5   4  -8   62.97   11.82
   5   4  -8   85.13   12.21
  -5  -4   8   72.84   11.62
  -5  -4   8  109.94   13.68
  -5   4   9   98.87   14.43
  -5   4   9   98.97   15.43
   5  -4  -9  106.63   15.51
   5   4  -9   89.55   14.73
   5   4  -9  107.60   14.77
  -5  -4   9  100.52   14.49
  -5  -4   9  100.10   15.36
  -5   4  10  179.20   23.60
  -5   4  10  180.40   24.75
   5  -4 -10  160.56   23.90
   5  -4 -10  169.49   24.35
   5   4 -10  195.70   24.60
   5   4 -10  181.81   23.98
  -5  -4  10  179.18   23.63
  -5  -4  10  191.49   25.00
  -5   4  11  213.96   25.91
  -5   4  11  199.52   26.86
   5  -4 -11  187.56   26.21
   5  -4 -11  215.08   27.10
   5   4 -11  186.35   26.20
  -5  -4  11  185.83   25.57
  -5  -4  11  188.10   26.76
  -5   4  12    4.98    3.23
  -5   4  12    2.71    4.11
   5  -4 -12    9.13    4.23
   5  -4 -12    6.53    4.05
   5   4 -12    5.77    4.61
  -5  -4  12   11.69    4.48
  -5  -4  12    2.06    3.60
  -5   4  13    0.78    2.89
  -5   4  13    4.00    4.60
   5  -4 -13    0.34    2.68
   5  -4 -13    4.90    4.94
   5   4 -13   -0.35    2.84
  -5  -4  13    1.72    3.34
  -5   4  14   45.39    8.52
   5  -4 -14   12.61    5.95
   5  -4 -14   35.98    7.80
   5   4 -14   33.78    7.68
  -5  -4  14   30.60    7.86
  -5   4  15  373.81   43.61
   5  -4 -15  310.96   42.01
   5  -4 -15  364.20   43.20
   5   4 -15  276.63   41.81
  -5  -4  15  348.15   43.21
  -5   4  16   59.46   11.98
   5  -4 -16   69.76   12.02
   5  -4 -16   72.70   12.92
   5   4 -16   66.76   12.10
  -5   4  17   65.45   15.00
   5  -4 -17  104.68   15.70
   5  -4 -17   93.59   15.76
   5   4 -17   99.00   15.78
  -5  -4  17  112.42   16.64
  -5   4  18    2.47    4.91
   5  -4 -18    0.86    3.49
   5  -4 -18    0.23    4.69
  -5  -4  18    0.77    5.07
  -5   4  19  214.77   30.85
   5  -4 -19  218.82   30.54
  -5   4  20    5.32    4.92
   5   4 -20    4.65    5.31
   5  -4 -21   60.44   12.44
   5   4 -21   70.82   13.01
   5  -4 -22    8.77    4.59
   5   4 -22    2.06    5.85
   5  -4 -23   -3.48    5.29
   5   4 -23    8.46    5.69
  -5  -4  23   10.74    6.37
   5  -4 -24    2.01    4.60
   5   4 -24   -0.81    5.14
  -5  -4  24    2.67    5.23
   5  -4 -25   36.65    8.86
   5   4 -25   11.58    7.39
  -5  -4  25   34.39    9.49
   5  -4 -26   24.63    8.63
   5   4 -26   13.19    7.06
  -5  -4  26   19.41    8.60
   5  -4 -27   -0.00    5.36
   5   4 -27   21.63    7.55
  -5  -4  27   13.75    7.56
   5  -4 -28    3.84    5.48
   5   4 -28   -0.20    4.93
  -5  -4  28   -2.31    5.19
   5  -4 -29   34.70    9.15
   5   4 -29   18.27    7.90
  -5  -4  29   17.60    8.33
   5  -4 -30   23.56    8.31
   5   4 -30   17.43    7.62
  -5  -4  30   11.77    7.22
   5  -4 -31   24.70    8.46
   5   4 -31   20.97    8.18
  -5  -4  31    9.55    7.45
   5  -4 -32    4.95    5.73
   5   4 -32    5.17    6.31
  -5  -4  32   13.89    7.50
   5  -4 -33   -1.28    5.24
   5   4 -33    9.57    5.89
  -5  -4  33   -2.61    6.35
   5  -4 -34    1.24    3.94
   5   4 -34   16.29    7.10
  -5  -4  34    4.06    6.68
   5  -4 -35    8.37    7.33
   5   4 -35    3.16    5.78
   5  -4 -36    6.86    6.29
   5   4 -36    3.87    5.29
   5  -4 -37    3.72    5.02
   5   4 -37    8.07    6.96
   5  -4 -38    1.25    5.42
   5   4 -38   -1.45    5.78
   5  -4 -39   -0.50    4.21
  -5   5   1  217.51   28.72
  -5   5   1  193.41   29.12
   5  -5  -1  256.60   29.38
   5  -5  -1  329.79   31.35
   5   5  -1  228.18   28.84
   5   5  -1  221.00   28.69
  -5  -5   1  213.06   28.38
  -5  -5   1  224.53   29.39
  -5   5   2   64.10    9.66
  -5   5   2   53.05   10.06
   5  -5  -2   46.22    9.23
   5  -5  -2   67.09   10.92
   5   5  -2   65.32    9.78
   5   5  -2   74.21   10.00
  -5  -5   2   67.36    9.48
  -5  -5   2   57.35   10.00
  -5   5   3  151.26   20.14
  -5   5   3  161.42   21.15
   5  -5  -3  131.91   20.07
   5  -5  -3  173.19   21.66
   5   5  -3  162.80   20.52
   5   5  -3  143.77   20.04
  -5  -5   3  148.97   19.87
  -5  -5   3  168.40   21.19
  -5   5   4   43.63    6.89
  -5   5   4   38.88    7.33
   5  -5  -4   31.89    6.65
   5  -5  -4   40.18    7.71
   5   5  -4   38.29    6.90
   5   5  -4   36.76    6.72
  -5  -5   4   38.71    6.42
  -5  -5   4   20.09    6.25
  -5   5   5   26.14    5.17
  -5   5   5   15.54    5.18
   5  -5  -5    8.81    4.11
   5  -5  -5   28.32    6.25
   5   5  -5   21.68    5.13
   5   5  -5   22.41    5.18
  -5  -5   5   11.35    4.02
  -5  -5   5   18.96    5.25
  -5   5   6   12.82    3.93
  -5   5   6    8.96    4.25
   5  -5  -6   10.82    3.91
   5  -5  -6   12.54    4.92
   5   5  -6   11.70    3.95
   5   5  -6   10.69    3.99
  -5  -5   6    9.95    3.53
  -5  -5   6   14.68    5.05
  -5   5   7  239.51   32.45
  -5   5   7  268.01   33.77
   5  -5  -7  262.59   33.24
   5  -5  -7  236.84   33.47
   5   5  -7  285.24   33.58
  -5  -5   7  265.13   32.68
  -5  -5   7  275.93   33.82
  -5   5   8  128.37   18.32
  -5   5   8  124.40   19.20
   5  -5  -8  142.05   19.21
   5  -5  -8  133.11   19.46
   5   5  -8  165.80   19.71
  -5  -5   8  132.90   18.48
  -5  -5   8  139.18   19.45
  -5   5   9   15.72    4.25
  -5   5   9   15.71    5.22
   5  -5  -9    8.42    3.85
   5  -5  -9   14.21    5.08
   5   5  -9   17.53    4.90
  -5  -5   9   13.02    4.20
  -5  -5   9   13.00    4.81
  -5   5  10    0.82    2.74
  -5   5  10    3.52    3.03
   5  -5 -10   -0.05    2.83
   5  -5 -10    0.98    3.47
   5   5 -10    1.81    3.26
  -5  -5  10    0.64    2.88
  -5  -5  10    2.94    3.48
  -5   5  11   12.74    4.30
  -5   5  11   12.85    5.35
   5  -5 -11   17.17    4.83
   5  -5 -11    9.65    4.35
   5   5 -11    9.68    4.56
  -5  -5  11   16.61    4.52
  -5  -5  11   12.51    5.02
  -5   5  12  273.49   32.20
  -5   5  12  216.25   32.47
   5  -5 -12  267.09   32.91
   5  -5 -12  250.09   33.13
   5   5 -12  281.52   33.22
  -5  -5  12  253.61   32.11
  -5  -5  12  209.48   32.47
  -5   5  13  312.49   38.69
  -5   5  13  285.15   39.47
   5  -5 -13  307.67   39.43
   5  -5 -13  349.85   40.47
   5   5 -13  308.85   39.52
  -5  -5  13  282.34   39.60
  -5   5  14   25.60    6.99
   5  -5 -14   12.99    5.11
   5  -5 -14   23.80    7.03
   5   5 -14   18.14    5.51
  -5  -5  14   12.05    5.97
  -5   5  15    0.91    3.64
   5  -5 -15    2.35    3.46
   5  -5 -15    1.81    4.83
   5   5 -15    5.14    4.52
  -5  -5  15    1.38    3.64
  -5   5  16   45.03   10.47
   5  -5 -16   55.74   10.38
   5  -5 -16   54.12   10.67
   5   5 -16   49.89   10.24
  -5   5  17   88.55   15.26
   5  -5 -17   95.75   15.13
   5  -5 -17   76.71   14.66
   5   5 -17   88.04   14.99
   5  -5 -18   37.92    8.84
   5   5 -20   -3.10    5.23
  -5  -5  20   -2.63    5.86
   5  -5 -21    1.14    4.22
   5   5 -21    2.20    4.26
  -5  -5  21    3.15    5.14
   5  -5 -22   56.24   11.66
   5   5 -22   63.54   12.28
  -5  -5  22   45.08   11.47
   5  -5 -23   36.68    9.00
   5   5 -23   33.39    8.67
  -5  -5  23   29.02    9.52
   5  -5 -24   13.77    5.89
   5   5 -24    7.92    6.20
  -5  -5  24   18.13    8.36
   5  -5 -25    0.98    5.03
   5   5 -25    0.52    4.50
  -5  -5  25   -1.50    5.17
   5  -5 -26    2.84    4.82
   5   5 -26    4.82    5.19
  -5  -5  26    0.59    5.45
   5  -5 -27   14.79    6.57
   5   5 -27   22.70    8.21
  -5  -5  27    6.09    6.51
   5  -5 -28   21.54    7.73
   5   5 -28   40.90   10.57
  -5  -5  28   28.60    9.55
   5  -5 -29   28.26    8.69
   5   5 -29   12.45    7.96
  -5  -5  29   16.65    8.70
   5  -5 -30    1.84    4.53
   5   5 -30   -1.64    5.29
  -5  -5  30    0.69    5.55
   5  -5 -31   -0.32    4.59
   5   5 -31   -2.01    7.10
  -5  -5  31    3.25    5.33
   5  -5 -32    9.24    6.21
   5   5 -32    9.82    6.69
  -5  -5  32   13.44    7.68
   5  -5 -33   15.54    6.78
   5   5 -33    9.15    6.28
  -5  -5  33    1.11    5.74
   5  -5 -34    8.36    6.27
   5   5 -34    4.46    5.86
  -5  -5  34   12.24    8.20
   5  -5 -35    4.81    5.22
   5   5 -35   -5.52    7.15
  -5  -5  35   -0.42    6.53
   5  -5 -36    6.82    6.54
   5   5 -36    3.63    5.57
  -5  -5  36   -0.22    6.36
   5  -5 -37   -0.49    4.90
   5   5 -37   -1.81    5.35
   5  -5 -38    3.76    4.70
   5   5 -38    1.94    6.41
   5  -5 -39   -1.95    5.02
  -5   6   1   30.52    5.39
   5  -6  -1   15.80    4.74
   5  -6  -1   16.13    5.59
   5   6  -1   22.73    5.06
  -5  -6   1   22.86    4.70
  -5  -6   1   17.24    4.92
  -5   6   2    0.57    2.32
   5  -6  -2    1.51    2.54
   5  -6  -2    3.43    3.35
   5   6  -2    3.41    2.74
  -5  -6   2   -0.35    2.00
  -5  -6   2    2.31    3.30
  -5   6   3  112.45   12.92
   5  -6  -3   82.33   12.47
   5  -6  -3   74.60   12.96
   5   6  -3   83.52   12.36
  -5  -6   3   84.36   12.01
  -5  -6   3   71.98   12.58
  -5   6   4  111.13   15.86
   5  -6  -4  124.83   16.42
   5  -6  -4  108.02   16.91
   5   6  -4  127.14   16.53
  -5  -6   4  127.96   15.85
  -5  -6   4   97.97   16.03
   5  -6  -5   95.16   14.42
   5  -6  -5   97.09   15.12
   5   6  -5  107.58   14.76
  -5  -6   5  101.50   13.95
  -5  -6   5  101.95   15.11
  -5   6   6   21.59    5.05
   5  -6  -6   21.79    5.56
   5  -6  -6   28.86    6.62
   5   6  -6   22.99    5.66
  -5  -6   6   25.64    5.41
  -5  -6   6   25.26    6.11
  -5   6   7  100.06   12.55
   5  -6  -7   70.25   12.30
   5  -6  -7   67.41   12.77
   5   6  -7   86.14   12.81
  -5  -6   7   80.53   12.05
  -5  -6   7   88.06   13.11
  -5   6   8   29.39    6.32
   5  -6  -8   33.88    7.08
   5  -6  -8   39.86    7.56
   5   6  -8   29.20    6.78
  -5  -6   8   38.88    6.67
  -5  -6   8   30.76    7.17
  -5   6   9  119.23   15.36
   5  -6  -9  110.90   15.92
   5  -6  -9  104.81   16.14
   5   6  -9   88.19   15.22
  -5  -6   9  105.69   15.14
  -5  -6   9  115.34   16.38
  -5   6  10  126.44   18.06
   5  -6 -10  133.25   18.87
   5  -6 -10  141.34   19.55
   5   6 -10  116.63   18.60
  -5  -6  10  150.00   18.68
  -5  -6  10  133.34   19.35
  -5   6  11  112.46   14.66
   5  -6 -11  109.21   15.36
   5  -6 -11  109.50   15.84
   5   6 -11   82.90   14.56
  -5  -6  11   90.95   14.22
  -5  -6  11   87.85   15.17
  -5   6  12   30.41    6.12
   5  -6 -12   34.46    7.01
   5  -6 -12   22.16    6.61
   5   6 -12   11.82    5.76
  -5  -6  12   23.81    5.77
  -5   6  13    2.30    3.16
  -5   6  13    3.63    3.48
   5  -6 -13    6.20    4.04
   5  -6 -13    5.37    4.26
   5   6 -13    6.40    3.85
  -5   6  14   77.91   16.38
   5  -6 -14  151.60   18.37
   5  -6 -14  152.26   19.15
   5   6 -14  106.80   17.26
  -5   6  15   62.00   12.90
   5  -6 -15   89.35   13.69
   5  -6 -15   80.72   13.82
   5   6 -15   82.99   13.65
   5  -6 -16   -0.79    3.16
   5   6 -16   -0.91    3.41
   5  -6 -17  104.59   14.72
   5   6 -17   86.55   14.00
  -5  -6  17   51.07   13.05
   5  -6 -18   18.06    6.37
  -5  -6  18   27.09    7.62
  -5  -6  19   27.86    8.45
   5   6 -20    2.74    4.82
  -5  -6  20    5.86    5.08
   5  -6 -21   33.97    8.05
   5   6 -21   11.51    6.46
  -5  -6  21   15.83    7.30
   5  -6 -22   48.92    9.96
   5   6 -22   34.39    9.67
  -5  -6  22   31.71    9.27
   5  -6 -23    9.31    5.24
   5   6 -23   -0.80    3.81
  -5  -6  23   -1.07    4.86
   5  -6 -24    3.24    4.25
   5   6 -24    6.27    5.45
  -5  -6  24   -0.20    5.77
   5  -6 -25   12.84    6.28
   5   6 -25   15.53    7.17
  -5  -6  25   13.13    6.45
   5  -6 -26   22.10    7.84
   5   6 -26   36.36    9.04
  -5  -6  26   18.16    8.16
   5  -6 -27   19.69    6.85
   5   6 -27    9.58    5.71
  -5  -6  27    9.77    5.89
   5  -6 -28   -2.09    5.01
   5   6 -28   -0.84    4.92
  -5  -6  28   -3.44    6.76
   5  -6 -29    6.61    5.67
   5   6 -29    3.35    5.59
  -5  -6  29    6.11    5.46
   5  -6 -30   20.56    9.04
   5   6 -30   22.62    8.30
  -5  -6  30   21.43    8.74
   5  -6 -31    7.16    6.65
   5   6 -31    9.00    6.13
  -5  -6  31    2.00    4.88
   5  -6 -32    7.57    6.19
   5   6 -32   13.60    6.51
  -5  -6  32    7.12    6.85
   5  -6 -33    2.61    5.42
   5   6 -33    5.57    6.73
  -5  -6  33    2.66    5.89
   5  -6 -34    5.79    5.34
   5   6 -34   12.03    7.41
  -5  -6  34    1.13    5.53
   5  -6 -35   -1.87    5.98
   5   6 -35   -0.67    4.58
  -5  -6  35    0.84    6.98
   5  -6 -36   19.62    8.13
   5   6 -36   11.10    7.16
  -5  -6  36   13.03    7.81
   5  -6 -37   10.98    6.01
   5   6 -37    1.79    5.66
  -5  -6  37   -0.20    6.23
   5  -6 -38    0.18    5.56
   5  -6 -39    2.49    5.97
  -5   7   1    5.06    3.12
  -5   7   1   16.30    4.39
   5  -7  -1    6.72    3.18
   5  -7  -1   12.95    4.84
   5   7  -1    6.61    3.07
  -5  -7   1   10.72    3.30
  -5  -7   1   16.97    4.63
  -5   7   2  179.97   21.69
  -5   7   2  179.86   22.41
   5  -7  -2  174.54   21.96
   5   7  -2  126.64   20.99
  -5  -7   2  159.93   21.08
  -5  -7   2  188.46   22.36
  -5   7   3  111.56   16.82
  -5   7   3  124.56   17.58
   5  -7  -3  142.96   17.69
   5   7  -3  132.26   17.36
  -5  -7   3  119.11   16.62
  -5  -7   3  131.21   17.63
  -5   7   4   82.56   12.59
  -5   7   4   99.58   13.79
   5  -7  -4   81.47   12.85
   5   7  -4   98.51   13.23
  -5  -7   4   91.61   12.52
  -5  -7   4   79.30   12.98
  -5   7   5   21.42    4.73
  -5   7   5   15.65    5.16
   5  -7  -5   21.67    5.18
   5   7  -5   17.15    4.94
  -5  -7   5   17.88    4.25
  -5  -7   5   14.95    5.02
  -5   7   6   34.22    6.30
  -5   7   6   40.55    7.29
   5  -7  -6   29.76    6.50
   5  -7  -6   35.08    7.39
   5   7  -6   25.72    6.13
  -5  -7   6   20.80    6.15
  -5   7   7  156.93   19.87
  -5   7   7  162.62   20.85
   5  -7  -7  135.18   20.07
   5  -7  -7  142.90   20.86
   5   7  -7  145.05   20.29
  -5  -7   7  158.49   19.84
  -5  -7   7  133.61   20.24
  -5   7   8  315.47   39.05
  -5   7   8  333.06   40.19
   5  -7  -8  328.66   39.87
   5  -7  -8  349.56   40.79
   5   7  -8  311.18   39.74
  -5  -7   8  314.12   39.07
  -5  -7   8  269.78   39.55
  -5   7   9   40.11    6.75
  -5   7   9   22.77    6.33
   5  -7  -9   37.71    7.30
   5  -7  -9   27.63    7.33
   5   7  -9   26.89    6.90
  -5  -7   9   40.90    7.08
  -5   7  10    8.65    3.50
  -5   7  10    4.33    3.58
   5  -7 -10    7.89    4.20
   5  -7 -10   12.05    5.03
   5   7 -10    8.76    4.33
  -5  -7  10    9.09    3.95
  -5   7  11   15.37    4.49
  -5   7  11   19.29    5.33
   5  -7 -11   11.88    4.90
   5  -7 -11   21.08    6.20
   5   7 -11   13.94    5.28
  -5  -7  11   20.26    5.12
  -5   7  12  147.51   20.59
  -5   7  12  126.15   20.98
   5  -7 -12  159.02   21.74
   5  -7 -12  153.17   22.13
   5   7 -12  166.14   21.94
  -5  -7  12  171.01   21.30
  -5   7  13   79.32   12.08
   5  -7 -13   86.65   13.03
   5   7 -13   74.79   12.87
  -5  -7  13   64.22   12.93
   5  -7 -14    4.51    3.56
   5   7 -14    4.78    4.13
  -5  -7  14    1.28    4.15
   5  -7 -15   47.91   10.08
   5   7 -15   49.86   10.36
  -5  -7  15   57.71   11.04
   5  -7 -16    9.98    4.82
   5   7 -16    3.79    4.74
  -5  -7  16   14.21    5.73
   5  -7 -17    1.96    4.09
  -5  -7  17    4.58    4.40
   5  -7 -18  134.47   19.90
  -5  -7  18  128.09   20.77
  -5  -7  19   -0.00    5.22
   5   7 -20    8.96    5.74
  -5  -7  20    6.75    6.22
   5  -7 -21    1.80    4.28
   5   7 -21    9.08    5.36
  -5  -7  21    1.14    4.83
   5  -7 -22   31.09    8.70
   5   7 -22   32.46    8.79
  -5  -7  22   29.49    9.05
   5  -7 -23   16.15    7.01
   5   7 -23   31.14    8.49
  -5  -7  23   28.70    8.72
   5  -7 -24   36.95    9.10
   5   7 -24   13.12    7.11
  -5  -7  24   38.53   10.27
   5  -7 -25    2.33    4.56
   5   7 -25   -2.75    5.37
  -5  -7  25   -1.71    5.44
   5  -7 -26    0.70    5.23
   5   7 -26    3.33    4.81
  -5  -7  26   -2.48    5.72
   5  -7 -27   23.75    8.12
   5   7 -27   21.67    8.27
  -5  -7  27    9.49    7.22
   5  -7 -28   25.99    8.55
   5   7 -28   28.58    8.96
  -5  -7  28   21.65    8.25
   5  -7 -29    2.51    5.54
   5   7 -29   -0.34    4.37
  -5  -7  29   -2.65    4.88
   5  -7 -30   -1.67    4.71
   5   7 -30    2.08    4.19
  -5  -7  30    2.47    5.86
   5  -7 -31   -2.09    5.20
   5   7 -31    1.36    5.24
  -5  -7  31    2.29    4.93
   5  -7 -32    7.57    5.38
   5   7 -32   10.37    6.67
  -5  -7  32    8.30    7.65
   5  -7 -33    4.60    5.39
   5   7 -33    1.05    4.81
  -5  -7  33    0.91    5.96
   5  -7 -34   31.74   10.02
   5   7 -34   34.10   10.40
  -5  -7  34   24.00    9.74
   5  -7 -35    2.71    5.72
   5   7 -35   -1.92    5.25
  -5  -7  35    4.04    7.42
   5  -7 -36   -1.69    6.47
   5   7 -36    3.96    6.41
  -5  -7  36    1.28    6.73
   5  -7 -37    5.48    5.91
   5   7 -37    1.55    5.98
  -5  -7  37    1.83    6.11
   5  -7 -38    3.50    6.07
  -5  -7  38    9.31    7.39
   5  -7 -39    6.45    6.09
  -5  -7  39   -1.72    7.68
  -5   8   1   21.47    4.53
  -5   8   1   22.87    5.30
   5  -8  -1   15.32    4.70
   5   8  -1   11.07    3.85
  -5  -8   1   21.22    4.32
  -5  -8   1   16.48    4.71
  -5   8   2   11.58    3.54
  -5   8   2   13.24    4.32
   5  -8  -2   12.76    4.06
   5   8  -2    8.48    3.29
  -5  -8   2   10.40    3.18
  -5  -8   2    7.97    3.72
  -5   8   3   14.35    4.17
  -5   8   3   16.19    4.90
   5  -8  -3   13.56    4.66
   5   8  -3   18.21    4.87
  -5  -8   3   18.42    4.10
  -5   8   4  461.50   51.71
  -5   8   4  392.41   51.74
   5  -8  -4  424.16   51.87
   5   8  -4  406.03   51.62
  -5  -8   4  435.48   51.15
  -5   8   5   43.69    7.62
  -5   8   5   36.99    7.85
   5  -8  -5   52.51    8.56
   5   8  -5   41.27    8.05
  -5  -8   5   50.96    7.80
  -5   8   6  126.11   17.74
  -5   8   6  133.05   18.30
   5  -8  -6  141.43   18.50
   5   8  -6  115.29   17.91
  -5  -8   6  141.10   17.71
  -5   8   7   -1.18    2.69
  -5   8   7    0.12    2.86
   5  -8  -7    0.61    2.85
   5   8  -7   -0.97    2.98
  -5  -8   7   -0.03    2.41
  -5   8   8  104.51   13.01
  -5   8   8   97.71   13.43
   5  -8  -8   40.31   11.69
   5   8  -8  106.48   13.79
  -5  -8   8  113.00   13.18
  -5   8   9  129.87   19.40
   5  -8  -9  144.02   20.43
   5   8  -9  167.45   20.88
  -5  -8   9  153.26   19.93
  -5   8  10   66.81   11.04
   5  -8 -10   78.61   12.07
   5   8 -10   95.28   12.82
  -5  -8  10   62.23   11.04
  -5  -8  10   67.41   12.16
  -5   8  11   25.83    5.75
   5  -8 -11   23.21    6.27
   5   8 -11   33.97    7.30
  -5  -8  11   25.91    5.91
  -5  -8  11   24.46    6.94
  -5   8  12   45.68    7.51
   5  -8 -12   41.81    8.13
   5   8 -12   22.74    6.93
  -5  -8  12   46.05    7.70
  -5  -8  12   19.91    7.06
   5  -8 -13   -0.82    3.55
   5   8 -13    1.76    3.52
  -5  -8  13    1.41    4.28
   5  -8 -14  128.11   18.90
   5   8 -14  134.11   19.55
  -5  -8  14  122.68   19.49
   5  -8 -15    2.64    4.12
   5   8 -15    0.66    3.41
  -5  -8  15   -0.11    4.71
   5  -8 -16   26.06    7.05
   5   8 -16   34.71    8.41
  -5  -8  16   24.25    7.51
   5  -8 -17    2.22    4.16
  -5  -8  17    2.41    3.96
   5  -8 -18    1.90    3.80
  -5  -8  18   -2.52    5.03
  -5  -8  19    3.36    4.72
   5   8 -20   65.10   12.71
  -5  -8  20   61.41   12.72
   5  -8 -21    5.19    5.68
   5   8 -21   -2.21    5.63
  -5  -8  21   -0.58    5.67
   5  -8 -22   20.86    6.69
   5   8 -22   12.06    6.79
  -5  -8  22    9.73    6.78
   5  -8 -23   -1.08    4.52
   5   8 -23    2.77    5.24
  -5  -8  23    7.66    5.91
   5  -8 -24   40.65    9.51
   5   8 -24   30.64    8.58
  -5  -8  24   19.04    8.68
   5  -8 -25    4.13    5.26
   5   8 -25    3.99    5.19
  -5  -8  25    8.55    6.09
   5  -8 -26   30.30    8.13
   5   8 -26    9.32    6.25
  -5  -8  26   22.30    8.72
   5  -8 -27   -2.31    5.21
   5   8 -27   -3.69    5.41
  -5  -8  27    4.44    6.48
   5  -8 -28   -0.16    4.54
   5   8 -28    2.71    4.19
  -5  -8  28    2.32    5.35
   5  -8 -29    1.47    4.91
   5   8 -29    1.50    4.68
  -5  -8  29    1.14    6.09
   5  -8 -30   13.20    6.89
   5   8 -30   16.62    7.89
  -5  -8  30   23.19    8.47
   5  -8 -31    3.93    5.97
   5   8 -31   15.87    7.08
  -5  -8  31   20.39    8.19
   5  -8 -32    7.82    5.73
   5   8 -32   14.80    7.54
  -5  -8  32    4.88    7.64
   5  -8 -33   -2.55    5.69
   5   8 -33   -0.86    4.35
  -5  -8  33   -3.32    5.35
   5  -8 -34    0.10    5.14
   5   8 -34    0.20    4.75
  -5  -8  34    1.15    6.59
   5  -8 -35   -1.66    5.04
   5   8 -35    2.98    5.75
  -5  -8  35   -0.66    5.42
   5  -8 -36    9.04    6.14
   5   8 -36    7.59    7.04
  -5  -8  36   -4.53    6.60
   5  -8 -37   -2.36    5.60
   5   8 -37    2.82    5.09
  -5  -8  37    2.10    6.43
   5  -8 -38    3.38    6.09
  -5  -8  38   -4.17    6.43
  -5   9   1    1.69    2.53
   5  -9  -1    0.03    2.61
   5  -9  -1    0.82    3.88
   5   9  -1   -0.09    2.33
  -5  -9   1    0.14    1.97
  -5   9   2  165.31   20.99
   5  -9  -2  134.29   20.92
   5  -9  -2  158.23   22.28
   5   9  -2  184.03   21.42
  -5  -9   2  157.74   20.46
  -5   9   3   16.34    4.69
   5  -9  -3   21.10    5.36
   5  -9  -3   13.83    5.64
   5   9  -3   20.07    4.77
  -5  -9   3   22.14    4.57
  -5   9   4   -0.56    2.16
   5  -9  -4    1.88    2.86
   5   9  -4   -1.52    3.01
  -5  -9   4    1.19    2.20
  -5   9   5   11.03    3.66
   5  -9  -5    5.64    3.41
   5   9  -5    9.97    3.99
  -5  -9   5    7.80    3.09
  -5  -9   5    6.10    4.16
  -5   9   6   48.06    8.31
   5  -9  -6   45.54    8.70
   5   9  -6   63.44    9.44
  -5  -9   6   44.36    8.07
  -5  -9   6   55.63    9.43
  -5   9   7   10.08    3.57
   5  -9  -7   13.63    4.65
   5   9  -7   14.00    4.39
  -5  -9   7   -0.11    2.50
  -5  -9   7   13.07    4.73
  -5   9   8   95.16   17.46
   5  -9  -8  147.49   19.16
   5   9  -8  164.74   19.54
  -5  -9   8  140.43   18.24
  -5  -9   8  157.95   19.71
  -5   9   9    7.46    3.59
   5  -9  -9    4.51    3.91
   5   9  -9   15.53    5.03
  -5  -9   9   21.07    4.68
  -5  -9   9   11.40    4.85
  -5   9  10    1.84    2.84
   5  -9 -10    0.61    3.20
   5   9 -10    1.78    3.46
  -5  -9  10    2.55    3.13
  -5  -9  10   -0.30    3.62
  -5   9  11    5.15    3.18
   5  -9 -11    2.83    3.28
   5   9 -11    3.19    4.12
  -5  -9  11    1.88    3.23
  -5  -9  11    1.86    4.13
  -5   9  12  191.89   25.02
   5  -9 -12  168.22   25.52
   5   9 -12  194.99   26.33
  -5  -9  12  201.25   25.43
  -5  -9  12  196.04   26.45
   5  -9 -13    5.57    3.87
   5   9 -13    1.28    3.66
  -5  -9  13    3.23    4.91
   5  -9 -14   31.99    7.30
   5   9 -14   45.44    8.71
  -5  -9  14   14.45    6.28
   5  -9 -15   -0.48    2.72
   5   9 -15    1.55    4.35
  -5  -9  15    2.31    3.84
   5  -9 -16   25.27    6.98
   5   9 -16   26.45    7.40
  -5  -9  16   25.87    7.45
   5  -9 -17   -0.85    4.11
  -5  -9  17   -0.84    4.37
   5  -9 -18   53.87   10.81
  -5  -9  18   60.23   12.15
   5   9 -19    3.23    4.35
  -5  -9  19    3.12    4.98
   5   9 -20   -0.30    3.93
  -5  -9  20   -2.52    4.81
   5  -9 -21    2.32    4.39
   5   9 -21    2.79    4.01
  -5  -9  21    0.08    5.26
   5  -9 -22   37.94   10.60
   5   9 -22   53.60   11.18
  -5  -9  22   62.73   12.64
   5  -9 -23    3.23    5.43
   5   9 -23    5.18    4.99
  -5  -9  23    3.53    5.01
   5  -9 -24   23.39    7.72
   5   9 -24   34.10    8.96
  -5  -9  24   20.15    8.06
   5  -9 -25   -0.46    4.48
   5   9 -25    2.13    5.36
  -5  -9  25   -1.06    4.51
   5  -9 -26    4.32    4.32
   5   9 -26    2.18    4.51
  -5  -9  26    8.16    7.04
   5  -9 -27    3.69    4.78
   5   9 -27    7.19    6.09
  -5  -9  27    0.14    4.82
   5  -9 -28   17.53    7.38
   5   9 -28   31.15    8.57
  -5  -9  28   18.15    8.28
   5  -9 -29    0.00    4.17
   5   9 -29   -0.88    3.75
  -5  -9  29   -0.10    4.20
   5  -9 -30   -1.11    3.91
   5   9 -30    3.89    5.63
  -5  -9  30    0.78    5.70
   5  -9 -31    1.47    5.40
   5   9 -31    1.08    5.29
  -5  -9  31   -1.92    5.66
   5   9 -32   14.11    7.93
  -5  -9  32    0.98    4.95
   5   9 -33    4.10    5.61
  -5  -9  33   -1.85    6.20
   5   9 -34    2.12    5.15
  -5  -9  34    6.46    7.24
   5   9 -35    5.97    5.87
  -5  -9  35   -2.06    6.02
   5   9 -36   -0.55    5.00
  -5  -9  36   -2.26    5.85
   5 -10  -1   14.39    4.46
   5  10  -1   10.10    3.68
  -5 -10   1    8.72    3.93
   5 -10  -2   -0.57    2.74
   5  10  -2   -1.07    2.67
  -5 -10   2    1.13    2.81
   5 -10  -3   -0.56    2.47
   5  10  -3    0.58    2.45
  -5 -10   3   -2.37    3.18
   5 -10  -4   10.79    4.10
   5  10  -4   11.48    4.01
  -5 -10   4   16.29    4.82
   5 -10  -5    3.67    3.42
   5  10  -5    1.22    3.09
  -5 -10   5    2.67    3.30
   5 -10  -6   42.72    7.83
   5  10  -6   32.39    7.18
  -5 -10   6   47.98    8.36
   5 -10  -7    9.63    4.14
   5  10  -7    9.41    3.95
  -5 -10   7    8.69    4.72
   5 -10  -8   -0.09    3.18
   5  10  -8    3.34    3.33
  -5 -10   8    1.74    3.64
   5 -10  -9    1.55    3.15
   5  10  -9    0.88    3.05
  -5 -10   9    3.52    3.94
   5 -10 -10   98.59   15.49
   5  10 -10  121.73   16.26
  -5 -10  10   92.16   15.63
   5 -10 -11    5.29    3.94
   5  10 -11    4.62    4.35
  -5 -10  11    3.28    4.59
   5 -10 -12    7.33    4.30
   5  10 -12    5.28    4.33
  -5 -10  12    6.55    4.40
   5 -10 -13    3.21    3.87
   5  10 -13    1.92    3.96
  -5 -10  13    2.97    4.39
   5 -10 -14   57.91   10.77
   5  10 -14   75.48   11.83
  -5 -10  14   46.03   10.48
   5 -10 -15    1.35    3.35
   5  10 -15   -1.81    3.41
  -5 -10  15   -0.01    4.09
   5 -10 -16   23.22    7.48
   5  10 -16   35.55    8.58
  -5 -10  16   54.50   10.05
   5 -10 -17    2.47    3.53
  -5 -10  17    1.35    4.95
   5 -10 -18    1.09    3.69
  -5 -10  18    2.19    5.22
   5  10 -19   -0.47    4.16
  -5 -10  19   -1.96    4.32
   5  10 -20   31.84    8.99
  -5 -10  20   48.21   10.58
   5 -10 -21    1.05    4.20
   5  10 -21   -0.38    4.43
  -5 -10  21   -0.85    4.62
   5  10 -22    0.93    4.66
  -5 -10  22    2.96    6.08
   5  10 -23   -0.84    4.40
  -5 -10  23    1.09    4.36
   5  10 -24   -0.08    4.11
  -5 -10  24    9.15    6.63
   5  10 -25    3.08    5.06
  -5 -10  25    1.26    5.71
   5  10 -26   17.93    7.41
  -5 -10  26   19.36    8.33
   5  10 -27    0.47    4.11
  -5 -10  27    0.44    4.31
   5  10 -28    5.58    5.55
  -5 -10  28   -1.51    5.22
   5  10 -29   -2.36    4.99
  -5 -10  29    0.68    5.59
   5  10 -30    1.96    5.99
  -5 -10  30    5.67    6.35
   5  10 -31    5.50    6.44
  -5 -10  31    5.78    6.29
   5  10 -32    3.03    5.35
  -5 -10  32    1.36    6.23
   5  10 -33    4.93    5.21
  -5 -10  33    2.45    6.91
   5  10 -34   10.83    7.09
   5  10 -35   -2.42    5.05
   5  10 -36    5.45    5.93
   5 -11  -1   19.73    4.98
  -5 -11   1   15.36    4.39
   5 -11  -2  114.99   15.10
  -5 -11   2   90.50   14.60
   5 -11  -3   15.62    4.72
  -5 -11   3   14.20    4.64
   5 -11  -4   -1.60    2.86
  -5 -11   4    0.40    3.32
  -5 -11   5    3.46    3.81
  -5 -11   6    8.80    4.14
  -5 -11   7    1.60    3.05
  -5 -11   8   51.51    9.65
  -5 -11   9    5.44    4.15
  -5 -11  10    0.39    3.68
  -5 -11  11   -0.60    3.57
  -5 -11  12   63.52   11.53
  -5 -11  13    0.02    3.62
  -5 -11  14   28.05    7.77
  -5 -11  15    5.62    4.71
  -5 -11  16   12.82    5.94
  -5 -11  17   -1.16    4.96
  -5 -11  18   37.48    9.17
  -5 -11  19   -2.54    5.30
  -5 -11  20   -1.82    4.87
  -5 -11  21    0.75    4.80
  -5 -11  22   26.28    8.46
  -5 -11  23    0.49    4.21
  -5 -11  24   16.29    7.72
  -5 -11  25   -3.04    5.36
  -5 -11  26    7.76    5.95
  -5 -11  27    3.04    6.48
  -5 -11  28   17.00    7.33
  -5 -11  29    0.72    6.24
  -5 -11  30   -1.64    5.32
  -5 -11  31    0.60    5.17
  -5 -12   1    0.56    3.16
  -5 -12   2   -0.42    3.13
  -5 -12   4   88.03   13.38
  -5 -12   5    5.29    4.02
  -5 -12   6    9.29    4.03
  -5 -12   7   -0.40    3.24
  -5 -12   8    8.73    4.62
  -5 -12   9    5.93    4.27
  -5 -12  10   32.74    7.52
  -5 -12  11   -1.66    4.28
  -5 -12  12    0.93    3.50
  -5 -12  13   -0.47    3.69
  -5 -12  14    8.01    4.40
  -5 -12  15    2.68    4.44
  -5 -12  16   16.17    6.72
  -5 -12  17   -4.79    5.64
  -5 -12  18    5.11    6.01
  -5 -12  19    0.28    4.54
  -5 -12  20   26.38    8.79
  -5 -12  21    2.19    5.06
  -5 -12  22    1.59    4.36
  -5 -12  23    0.47    4.54
  -5 -12  24   12.24    6.33
  -5 -12  25   -0.48    5.65
  -5 -12  26    4.57    5.47
  -5 -12  27   -0.20    4.18
  -5 -12  28    0.74    5.10
  -5 -13   1   21.48    5.29
  -5 -13   2   59.09    9.80
  -5 -13   3    4.91    3.50
  -5 -13   4   21.02    5.37
  -5 -13   5    0.63    2.87
  -5 -13   6   45.10    8.77
  -5 -13   7   11.85    4.69
  -5 -13   8   39.75    8.32
  -5 -13   9    3.03    3.77
  -5 -13  10   -2.00    3.78
  -5 -13  11    6.71    4.52
  -5 -13  12   19.44    6.06
  -5 -13  13    1.37    4.19
  -5 -13  14   11.73    5.60
  -5 -13  15    2.75    4.48
  -5 -13  16    2.37    4.78
  -5 -13  17    2.16    5.16
  -5 -13  18   17.37    6.74
  -5 -13  19   -0.03    3.75
  -5 -13  20    0.43    4.75
  -5 -13  21    2.61    5.17
  -5 -13  22   16.42    7.97
  -5 -13  23   -0.15    5.03
  -5 -13  24    3.40    5.57
  -5 -13  25   -3.49    6.22
  -5 -14   1    2.68    2.99
  -5 -14   2    0.11    2.91
  -5 -14   3    4.79    3.47
  -5 -14   4   18.63    5.32
  -5 -14   5   17.13    5.24
  -5 -14   6   19.54    5.26
  -5 -14   7   -0.76    2.99
  -5 -14   8    2.16    3.72
  -5 -14   9    1.44    3.50
  -5 -14  10   21.91    6.33
  -5 -14  11    9.38    4.65
  -5 -14  12    0.57    3.12
  -5 -14  13   -0.60    3.61
  -5 -14  14   10.20    5.02
  -5 -14  15   10.46    5.98
  -5 -14  16    8.94    5.79
  -5 -14  17   -1.32    4.34
  -5 -14  18   -0.83    4.91
  -5 -14  19   -0.98    4.08
  -5 -14  20    3.51    4.66
  -5 -14  21    1.73    5.26
  -5 -14  22   -0.14    6.08
  -5 -14  23    0.82    5.14
  -5 -15   1    5.25    3.03
  -5 -15   2   13.43    4.56
  -5 -15   3   15.87    4.73
  -5 -15   4    2.43    3.05
  -5 -15   5    2.95    3.43
  -5 -15   6    2.59    3.62
  -5 -15   7    7.03    4.53
  -5 -15   8    4.45    3.51
  -5 -15   9   -1.61    3.79
  -5 -15  10    0.20    3.17
  -5 -15  11    5.30    4.43
  -5 -15  12   11.17    5.19
  -5 -15  13    0.08    3.52
  -5 -15  14   -2.94    4.74
  -5 -15  15    0.55    3.66
  -5 -15  16   -1.61    4.76
  -5 -15  17    1.15    4.79
  -5 -15  18   -0.72    4.18
  -5 -15  19    5.13    5.34
  -5 -16   1   -0.75    2.79
  -5 -16   2    0.52    2.47
  -5 -16   3    2.41    2.81
  -5 -16   4   -0.58    2.64
  -5 -16   5    8.60    3.70
  -5 -16   6    2.53    3.22
  -5 -16   7   -0.69    2.63
  -5 -16   8   -0.02    2.88
  -5 -16   9    1.44    3.20
  -5 -16  10   -0.07    3.26
  -5 -16  11   -0.13    3.74
  -5 -16  12    1.34    3.99
  -5 -16  13   -2.02    4.33
  -5 -16  14   -0.21    3.88
  -5 -16  15    4.90    5.09
  -5 -16  16    2.20    4.24
  -5 -17   1   -0.38    2.69
  -5 -17   2    3.20    2.96
  -5 -17   3    8.05    3.74
  -5 -17   4   -0.43    2.84
  -5 -17   5   -0.70    3.14
  -5 -17   6    0.09    2.82
  -5 -17   7    3.43    3.73
  -5 -17   8    2.44    2.92
  -5 -17   9   -1.37    3.79
  -5 -17  10   -1.93    3.84
  -5 -17  11   -0.33    3.71
  -5 -17  12   -0.27    3.23
  -5 -17  13    8.26    4.89
  -5 -18   2   -0.20    2.83
  -5 -18   3    4.96    3.29
  -5 -18   4    2.23    2.94
  -5 -18   5    2.99    3.23
  -5 -18   6   -0.74    3.40
  -5 -18   7    0.41    3.15
  -5 -18   8    2.02    3.38
  -5 -18   9    4.95    3.87
  -4   0   1   -0.29    1.89
  -4   0   1    0.08    2.45
   4   0  -1   -0.47    1.98
   4   0  -1    1.21    3.17
  -4   0   2   22.63    4.73
  -4   0   2   23.67    5.44
   4   0  -2   20.11    4.41
   4   0  -2   13.43    4.65
  -4   0   3   -0.33    2.45
  -4   0   3   -1.55    2.96
   4   0  -3    1.26    2.21
   4   0  -3    1.17    2.96
  -4   0   4 1199.82  140.87
  -4   0   4 1147.61  141.44
   4   0  -4 1134.20  140.98
   4   0  -4 1389.51  141.85
  -4   0   5    1.84    2.25
  -4   0   5   -1.25    2.93
   4   0  -5   -1.45    2.61
   4   0  -5   -0.30    2.59
  -4   0   6  675.88   78.67
  -4   0   6  691.55   79.53
   4   0  -6  624.25   78.77
   4   0  -6  671.30   79.15
  -4   0   7   -0.53    2.45
  -4   0   7   -1.11    3.10
   4   0  -7   -0.52    2.94
   4   0  -7   -0.12    3.21
  -4   0   8 3159.27  323.93
  -4   0   8 2621.00  324.01
   4   0  -8 2752.46  323.83
   4   0  -8 2642.72  323.77
  -4   0   9   -0.88    3.00
  -4   0   9   -0.51    4.21
   4   0  -9    0.66    3.57
   4   0  -9    1.95    3.20
  -4   0  10   35.89    6.80
  -4   0  10   39.04    7.81
   4   0 -10   33.28    7.06
   4   0 -10   29.44    6.93
  -4   0  11    0.46    3.29
  -4   0  11    0.52    3.72
   4   0 -11    0.41    3.11
   4   0 -11    2.60    3.93
  -4   0  12   10.09    4.16
  -4   0  12   21.12    6.11
   4   0 -12    8.98    4.53
   4   0 -12   11.36    5.24
  -4   0  13   -0.24    2.99
  -4   0  13    3.06    4.43
   4   0 -13    4.56    3.53
   4   0 -13   -0.79    3.61
  -4   0  14 1574.94  178.60
  -4   0  14 1283.15  178.82
   4   0 -14 1540.67  179.07
   4   0 -14 1723.94  179.68
  -4   0  15   -0.76    2.80
  -4   0  15   -0.62    3.88
   4   0 -15   -1.13    4.07
   4   0 -15   -1.43    3.49
  -4   0  16   44.27    9.60
   4   0 -16   42.69    9.32
   4   0 -16   52.24    9.62
  -4   0  17   -1.04    4.24
   4   0 -17   -2.60    4.15
   4   0 -17   -1.65    4.06
  -4   0  18  189.34   25.48
   4   0 -18  162.17   24.25
   4   0 -18  167.04   24.36
  -4   0  19   -1.71    3.97
   4   0 -19   -0.69    3.72
   4   0 -19   -1.54    4.29
  -4   0  20  142.61   23.22
   4   0 -20  162.26   22.98
  -4   0  21    2.73    4.74
   4   0 -21   -1.04    3.78
  -4   0  22   25.03    7.79
   4   0 -22   21.83    7.46
   4   0 -22   13.40    6.96
  -4   0  23    3.44    5.37
   4   0 -23    1.64    3.87
  -4   0  24   44.52   11.06
   4   0 -24   52.20   10.93
  -4   0  25    0.68    4.74
   4   0 -25   -1.41    3.95
  -4   0  26   67.31   14.57
   4   0 -26   69.37   13.49
  -4   0  27    0.43    4.88
   4   0 -27    0.50    5.55
  -4   0  28   16.44    7.63
   4   0 -28    9.46    6.56
   4   0 -29    0.26    5.13
   4   0 -30   57.75   12.77
   4   0 -31   -1.99    5.35
   4   0 -32    2.66    5.11
   4   0 -33    0.91    4.72
   4   0 -34    7.02    5.21
   4   0 -35   -2.63    5.45
   4   0 -36   27.37    9.57
   4   0 -37   -3.33    8.11
   4   0 -38    7.08    5.59
   4   0 -39    1.45    6.17
  -4   1   1   19.60    4.05
  -4   1   1   18.59    4.79
   4  -1  -1    7.21    3.52
   4  -1  -1   19.90    4.70
   4   1  -1   18.58    4.21
   4   1  -1   20.40    4.64
  -4  -1   1   21.57    4.27
  -4  -1   1   21.77    4.92
  -4   1   2  911.18  118.81
  -4   1   2 1021.05  119.76
   4  -1  -2 1041.49  119.27
   4  -1  -2 1144.57  120.08
   4   1  -2 1011.92  119.14
   4   1  -2  981.29  119.45
  -4  -1   2  991.25  118.92
  -4  -1   2 1131.96  120.00
  -4   1   3   28.09    5.12
  -4   1   3   35.85    6.00
   4  -1  -3   19.27    4.77
   4  -1  -3   19.86    5.14
   4   1  -3   23.97    4.92
   4   1  -3   14.27    4.66
  -4  -1   3   35.93    5.29
  -4  -1   3   20.23    5.14
  -4   1   4    2.25    2.82
  -4   1   4    2.98    3.19
   4  -1  -4    1.50    2.79
   4  -1  -4    4.20    3.17
   4   1  -4    0.48    2.49
   4   1  -4    2.23    2.93
  -4  -1   4    4.16    2.31
  -4  -1   4    3.25    3.24
  -4   1   5   16.24    3.77
  -4   1   5    8.94    3.89
   4  -1  -5   18.99    4.20
   4  -1  -5   13.83    4.21
   4   1  -5   21.95    4.58
   4   1  -5   11.77    3.99
  -4  -1   5    8.13    3.43
  -4  -1   5    1.86    3.43
  -4   1   6  356.66   46.67
  -4   1   6  468.69   48.27
   4  -1  -6  326.17   46.83
   4  -1  -6  459.29   47.96
   4   1  -6  324.30   46.81
  -4  -1   6  412.35   47.02
  -4  -1   6  452.23   48.18
  -4   1   7   61.36    8.29
  -4   1   7   36.40    8.23
   4  -1  -7   53.16    8.42
   4  -1  -7   49.39    8.69
   4   1  -7   53.70    8.55
   4   1  -7   30.22    7.64
  -4  -1   7   44.07    7.65
  -4  -1   7   48.61    8.71
  -4   1   8 1307.03  143.45
   4  -1  -8 1204.15  143.60
   4  -1  -8 1146.55  143.62
   4   1  -8 1141.44  143.47
  -4  -1   8 1347.37  144.44
  -4   1   9    0.07    3.13
  -4   1   9   -0.62    3.97
   4  -1  -9    1.57    2.90
   4  -1  -9    0.35    2.94
   4   1  -9    0.29    3.12
   4   1  -9    0.62    3.01
  -4  -1   9   -0.84    3.38
  -4  -1   9    0.25    4.20
  -4   1  10  491.49   61.96
  -4   1  10  546.64   63.27
   4  -1 -10  525.16   62.57
   4  -1 -10  618.93   63.40
   4   1 -10  511.92   62.52
   4   1 -10  485.84   62.39
  -4  -1  10  476.25   61.99
  -4  -1  10  508.26   62.99
  -4   1  11  161.35   22.57
  -4   1  11  174.55   23.69
   4  -1 -11  185.94   23.43
   4  -1 -11  172.96   23.33
   4   1 -11  163.19   23.02
   4   1 -11  175.60   23.31
  -4  -1  11  186.60   23.06
  -4  -1  11  153.69   23.48
  -4   1  12  698.17   60.18
  -4   1  12  428.44   59.29
   4  -1 -12  583.60   60.02
   4  -1 -12  455.69   59.29
   4   1 -12  389.01   58.66
   4   1 -12  493.86   59.39
  -4  -1  12  442.51   58.59
  -4  -1  12  469.69   59.63
  -4   1  13  114.70   15.14
  -4   1  13  115.05   16.06
   4  -1 -13   91.98   14.97
   4  -1 -13   90.93   15.03
   4   1 -13  106.90   15.40
   4   1 -13   95.99   15.04
  -4  -1  13  125.55   15.61
  -4  -1  13   65.47   14.28
  -4   1  14   -0.88    3.71
  -4   1  14   -1.68    3.99
   4  -1 -14   -0.35    3.63
   4  -1 -14   -1.28    3.84
   4   1 -14    1.78    3.48
   4   1 -14    0.35    4.03
  -4  -1  14   -0.03    3.15
  -4  -1  14   -0.82    3.89
  -4   1  15   64.56    9.65
  -4   1  15   33.27    8.56
   4  -1 -15   39.13    8.58
   4  -1 -15   50.72    9.47
   4   1 -15   55.06    9.70
   4   1 -15   48.82    9.17
  -4  -1  15   49.78    8.93
  -4  -1  15   35.06    8.94
   4  -1 -16  246.79   34.23
   4  -1 -16  240.56   34.24
   4   1 -16  263.02   34.63
   4   1 -16  266.48   34.49
  -4  -1  16  302.16   35.76
  -4   1  17   -0.95    3.77
   4  -1 -17   -0.62    3.46
   4  -1 -17   -1.59    3.52
   4   1 -17    0.98    2.78
   4   1 -17    0.88    4.50
  -4  -1  17   -0.80    3.73
  -4   1  18  306.31   41.85
   4  -1 -18  344.91   41.69
   4  -1 -18  306.10   41.28
   4   1 -18  347.23   41.62
  -4  -1  18  283.69   41.51
  -4   1  19   18.44    7.02
   4  -1 -19   23.56    6.32
   4  -1 -19   10.39    5.53
   4   1 -19   22.89    6.42
   4   1 -19   17.67    5.82
  -4  -1  19   19.50    6.72
  -4   1  20   38.12    9.03
   4  -1 -20   14.62    6.95
   4   1 -20   17.09    6.52
  -4  -1  20   32.86    8.48
  -4   1  21    3.13    5.55
   4  -1 -21    9.54    5.31
  -4  -1  21   10.61    6.16
  -4   1  22  264.81   37.05
   4  -1 -22  297.37   36.48
   4  -1 -22  273.56   36.07
   4   1 -22  236.54   35.47
  -4  -1  22  248.38   36.61
  -4   1  23   14.21    6.12
   4  -1 -23    8.09    4.72
   4  -1 -23    8.37    5.16
   4   1 -23    3.69    4.91
  -4  -1  23    1.39    4.05
  -4   1  24   14.32    7.22
   4  -1 -24   28.84    7.73
   4  -1 -24    9.29    5.98
   4   1 -24   11.87    6.04
  -4  -1  24   15.69    8.45
  -4   1  25   33.99    9.58
   4  -1 -25   17.12    7.46
   4   1 -25   29.33    7.94
  -4  -1  25   19.90    8.85
  -4   1  26   93.40   16.14
   4  -1 -26   84.20   14.53
   4   1 -26   71.00   13.63
  -4  -1  26   38.33   12.74
  -4   1  27   -0.29    4.50
   4  -1 -27    0.19    4.54
   4   1 -27    1.38    4.74
  -4  -1  27    7.27    6.17
   4  -1 -28   60.20   12.39
   4   1 -28   41.36   10.89
  -4  -1  28   38.49   11.47
   4  -1 -29    0.61    4.54
   4   1 -29   -2.42    4.73
   4  -1 -30   -1.60    5.38
   4   1 -30   -1.32    4.19
   4  -1 -31    1.18    4.93
   4   1 -31    0.07    3.86
   4  -1 -32   39.91   10.96
   4   1 -32   41.24   10.73
   4  -1 -33    2.82    4.78
   4   1 -33    2.56    4.68
   4  -1 -34    6.55    6.43
   4   1 -34    7.83    6.34
   4  -1 -35    0.64    4.71
   4   1 -35   -1.16    4.94
   4  -1 -36    5.04    6.21
   4   1 -36   16.04    7.85
   4  -1 -37   -0.79    5.53
   4   1 -37    5.12    5.67
   4  -1 -38    6.56    6.59
   4   1 -38    3.30    6.83
   4  -1 -39   -3.08    6.29
   4   1 -39    0.19    5.19
  -4   2   1   83.04   11.25
  -4   2   1   82.51   11.91
   4  -2  -1   62.79   10.94
   4  -2  -1   75.72   11.85
   4   2  -1   73.09   11.07
   4   2  -1   86.77   11.61
  -4  -2   1  100.30   11.53
  -4  -2   1   80.07   11.88
  -4   2   2  200.79   24.92
  -4   2   2  194.45   25.51
   4  -2  -2  195.52   24.99
   4  -2  -2  288.77   26.73
   4   2  -2  169.96   24.62
   4   2  -2  221.21   25.46
  -4  -2   2  191.61   24.67
  -4  -2   2  172.90   25.13
  -4   2   3   10.81    3.60
  -4   2   3   15.40    4.71
   4  -2  -3   15.20    3.96
   4  -2  -3   12.97    4.51
   4   2  -3   19.27    4.33
   4   2  -3   17.11    4.27
  -4  -2   3   12.59    3.55
  -4  -2   3   11.23    4.44
  -4   2   4 1652.39  204.55
  -4   2   4 1916.58  205.72
   4  -2  -4 1563.88  204.63
   4  -2  -4 1800.73  205.44
   4   2  -4 1725.73  204.92
   4   2  -4 1783.20  205.11
  -4  -2   4 1997.04  205.00
  -4  -2   4 1760.94  205.36
  -4   2   5   40.45    6.70
  -4   2   5   35.26    7.07
   4  -2  -5   39.03    6.89
   4  -2  -5   41.09    7.62
   4   2  -5   33.18    6.66
   4   2  -5   42.40    7.15
  -4  -2   5   31.95    6.41
  -4  -2   5   41.42    7.46
  -4   2   6    7.58    2.92
  -4   2   6    5.13    3.89
   4  -2  -6    6.17    3.79
   4  -2  -6   14.91    4.14
   4   2  -6    9.20    3.63
   4   2  -6   11.68    4.25
  -4  -2   6    6.92    2.95
  -4  -2   6    7.06    3.94
  -4   2   7  381.80   42.32
  -4   2   7  337.33   42.85
   4  -2  -7  385.35   42.80
   4  -2  -7  373.52   43.02
   4   2  -7  334.43   42.44
   4   2  -7  325.85   42.30
  -4  -2   7  321.69   41.99
  -4  -2   7  311.01   42.62
  -4   2   8  674.58   87.00
  -4   2   8  809.40   88.42
   4  -2  -8  711.11   87.52
   4  -2  -8  749.14   87.93
   4   2  -8  678.03   87.47
   4   2  -8  793.41   87.81
  -4  -2   8  769.37   87.40
  -4  -2   8  748.05   88.13
  -4   2   9  191.45   24.68
  -4   2   9  198.40   25.62
   4  -2  -9  165.70   24.72
   4  -2  -9  217.28   25.84
   4   2  -9  181.15   25.08
   4   2  -9  204.42   25.25
  -4  -2   9  172.83   24.51
  -4  -2   9  219.39   26.01
  -4   2  10   80.33   10.88
  -4   2  10   87.31   12.15
   4  -2 -10   72.66   11.20
   4  -2 -10   56.45   10.80
   4   2 -10   52.47   10.31
   4   2 -10   68.18   11.04
  -4  -2  10   61.44   10.23
  -4  -2  10   55.21   10.94
  -4   2  11   58.38    9.82
  -4   2  11   49.02    9.96
   4  -2 -11   57.93    9.97
   4  -2 -11   57.01   10.31
   4   2 -11   64.47   10.45
   4   2 -11   47.53    9.83
  -4  -2  11   57.06    9.77
  -4  -2  11   94.58   12.01
  -4   2  12    1.69    2.95
  -4   2  12   -0.83    3.33
   4  -2 -12    3.00    3.86
   4  -2 -12    0.53    3.90
   4   2 -12    1.75    3.60
   4   2 -12    0.47    3.53
  -4  -2  12   -0.02    2.86
  -4  -2  12    0.16    3.82
  -4   2  13   15.19    5.17
  -4   2  13   19.08    6.18
   4  -2 -13   16.64    5.15
   4  -2 -13    5.08    4.74
   4   2 -13   11.10    4.61
   4   2 -13    9.35    5.05
  -4  -2  13   17.07    5.21
  -4  -2  13   16.81    5.22
  -4   2  14  793.73   98.54
  -4   2  14  882.12  100.07
   4  -2 -14  716.58   98.65
   4  -2 -14  751.74   99.13
   4   2 -14  862.10   99.50
   4   2 -14  897.75   99.50
  -4  -2  14  943.36   99.27
  -4  -2  14  824.56   99.78
  -4   2  15   46.51    9.68
  -4   2  15   56.14   11.09
   4  -2 -15   51.29   10.33
   4  -2 -15   50.90   10.30
   4   2 -15   62.33   10.89
   4   2 -15   72.29   11.15
  -4  -2  15   73.56   10.80
  -4  -2  15   49.23   10.93
  -4   2  16   18.14    6.50
   4  -2 -16   20.43    5.93
   4  -2 -16   16.46    5.92
   4   2 -16   36.85    7.37
   4   2 -16   18.22    5.69
  -4  -2  16   16.98    6.13
  -4   2  17    2.21    4.14
   4  -2 -17    1.63    3.29
   4  -2 -17    0.63    3.38
   4   2 -17    5.40    3.62
   4   2 -17   -1.21    3.83
  -4  -2  17   -0.75    3.70
  -4   2  18  120.16   20.80
   4  -2 -18  128.87   20.32
   4  -2 -18  152.88   21.30
   4   2 -18  139.78   20.77
  -4  -2  18  158.73   21.84
  -4   2  19  134.56   18.75
   4  -2 -19   63.77   15.35
   4  -2 -19  154.47   18.70
   4   2 -19  113.32   17.30
  -4  -2  19  112.12   17.93
  -4   2  20   33.78    9.64
   4  -2 -20   49.08   10.11
  -4  -2  20   51.84   11.09
  -4   2  21   -2.18    4.94
   4  -2 -21    7.68    5.78
  -4  -2  21    7.85    5.32
  -4   2  22    7.40    6.28
   4  -2 -22   15.43    6.18
   4  -2 -22   13.08    6.79
   4   2 -22    7.52    5.92
  -4  -2  22    7.47    5.55
  -4   2  23    0.42    3.79
   4  -2 -23   -0.37    4.71
   4  -2 -23   -0.80    4.61
   4   2 -23   -2.98    5.47
  -4  -2  23    6.90    5.85
  -4   2  24  156.57   25.47
   4  -2 -24  204.28   25.84
   4  -2 -24  143.63   24.29
   4   2 -24  169.90   24.72
  -4  -2  24  152.86   25.44
  -4   2  25   27.47    9.20
   4  -2 -25   36.43    8.89
   4   2 -25   21.46    8.30
  -4  -2  25   16.76    8.23
   4  -2 -26   52.69   11.92
   4   2 -26   57.33   12.31
   4  -2 -27   -0.53    4.58
   4   2 -27    0.45    5.05
   4  -2 -28   28.93    9.43
   4   2 -28   52.06   11.64
   4  -2 -29   26.79    8.38
   4   2 -29   32.04    9.14
   4  -2 -30  105.18   17.41
   4   2 -30   77.98   16.52
  -4  -2  30   90.71   18.23
   4  -2 -31    0.35    5.99
   4   2 -31    1.74    4.43
  -4  -2  31    0.93    6.11
   4  -2 -32   -3.77    5.76
   4   2 -32    0.33    5.19
  -4  -2  32    2.06    5.20
   4  -2 -33    3.22    5.71
   4   2 -33    9.86    6.47
   4  -2 -34    1.77    7.93
   4   2 -34    6.88    6.31
   4  -2 -35   -0.14    5.38
   4   2 -35   -0.25    5.44
   4  -2 -36    6.91    7.16
   4   2 -36    0.36    7.11
   4  -2 -37    1.63    4.72
   4   2 -37    0.69    5.94
   4  -2 -38    4.85    5.30
   4   2 -38   -0.25    4.51
   4  -2 -39    4.25    7.15
   4   2 -39   -1.62    6.02
  -4   3   1   36.40    6.36
  -4   3   1   36.36    7.16
   4  -3  -1   29.60    6.25
   4  -3  -1   38.04    7.05
   4   3  -1   47.03    6.78
   4   3  -1   26.08    6.19
  -4  -3   1   48.46    6.64
  -4  -3   1   44.47    7.15
  -4   3   2  312.60   41.10
  -4   3   2  373.94   42.18
   4  -3  -2  326.31   41.30
   4  -3  -2  298.25   41.69
   4   3  -2  336.84   41.27
   4   3  -2  370.67   41.72
  -4  -3   2  370.38   41.25
  -4  -3   2  348.45   41.84
  -4   3   3    9.43    3.17
  -4   3   3   11.06    4.07
   4  -3  -3    7.49    3.21
   4  -3  -3   14.47    4.08
   4   3  -3    5.41    3.09
   4   3  -3   13.06    3.72
  -4  -3   3    7.62    2.83
  -4  -3   3   12.51    3.99
  -4   3   4   10.15    3.53
  -4   3   4    9.04    4.15
   4  -3  -4    5.68    3.52
   4  -3  -4   15.01    4.61
   4   3  -4    9.01    3.33
   4   3  -4   19.05    4.41
  -4  -3   4   14.54    3.72
  -4  -3   4   22.65    5.18
  -4   3   5   32.31    6.26
  -4   3   5   40.21    7.55
   4  -3  -5   28.25    6.63
   4  -3  -5   39.92    7.35
   4   3  -5   52.27    7.57
   4   3  -5   43.30    7.27
  -4  -3   5   39.94    6.67
  -4  -3   5   36.18    7.36
  -4   3   6   57.95    8.94
  -4   3   6   58.87    9.83
   4  -3  -6   56.00    9.30
   4  -3  -6   59.78    9.85
   4   3  -6   42.26    8.95
   4   3  -6   71.34    9.68
  -4  -3   6   57.12    9.02
  -4  -3   6   66.39   10.10
  -4   3   7  493.84   59.04
   4  -3  -7  519.91   59.62
   4  -3  -7  486.93   59.78
   4   3  -7  453.99   59.34
  -4  -3   7  506.04   59.20
  -4  -3   7  499.12   59.88
  -4   3   8   74.57   12.12
  -4   3   8  106.01   13.82
   4  -3  -8   86.56   12.85
   4  -3  -8   99.62   13.35
   4   3  -8   73.35   12.57
   4   3  -8   82.84   12.62
  -4  -3   8   82.23   12.35
  -4  -3   8   86.31   13.39
  -4   3   9   -0.05    2.80
  -4   3   9   -0.12    3.25
   4  -3  -9    1.58    3.62
   4  -3  -9   -0.42    3.32
   4   3  -9   -0.93    3.71
   4   3  -9    0.74    3.11
  -4  -3   9    1.50    2.93
  -4  -3   9    0.80    3.66
  -4   3  10  198.73   26.87
  -4   3  10  205.55   27.82
   4  -3 -10  189.22   27.31
   4  -3 -10  249.52   28.33
   4   3 -10  297.22   28.83
   4   3 -10  175.84   27.00
  -4  -3  10  212.82   27.20
  -4  -3  10  200.53   27.91
  -4   3  11  378.21   46.43
  -4   3  11  332.83   46.90
   4  -3 -11  343.95   46.61
   4  -3 -11  409.12   47.48
   4   3 -11  416.68   47.34
   4   3 -11  365.21   46.74
  -4  -3  11  411.92   46.82
  -4   3  12  271.13   38.34
  -4   3  12  289.25   39.40
   4  -3 -12  303.99   39.16
   4  -3 -12  294.78   39.35
   4   3 -12  352.26   39.87
   4   3 -12  337.83   39.42
  -4  -3  12  344.01   39.24
  -4  -3  12  303.79   39.71
  -4   3  13  128.92   16.52
  -4   3  13  111.92   16.99
   4  -3 -13  105.30   16.54
   4  -3 -13  108.37   16.83
   4   3 -13  108.24   16.64
   4   3 -13  129.23   16.97
  -4  -3  13  108.14   16.15
  -4  -3  13  103.36   16.82
  -4   3  14    9.81    3.96
  -4   3  14    9.14    4.65
   4  -3 -14    9.01    4.17
   4  -3 -14    1.15    2.83
   4   3 -14    5.81    4.40
   4   3 -14    4.84    4.05
  -4  -3  14    2.66    3.47
  -4  -3  14   11.58    4.88
  -4   3  15   48.30    8.99
  -4   3  15   49.74    9.71
   4  -3 -15   34.89    8.51
   4  -3 -15   57.62   10.12
   4   3 -15   43.46    9.09
   4   3 -15   50.99    9.46
  -4  -3  15   45.29    9.71
  -4   3  16  249.01   34.19
   4  -3 -16  247.91   33.60
   4  -3 -16  265.51   34.30
   4   3 -16  249.18   33.85
  -4  -3  16  271.33   34.63
  -4   3  17   25.08    6.77
   4  -3 -17   14.83    5.47
   4  -3 -17   26.25    6.79
   4   3 -17   11.34    5.49
  -4  -3  17   12.99    5.80
  -4   3  18   56.60   11.69
   4  -3 -18   56.77   10.96
   4  -3 -18   53.47   10.89
   4   3 -18   57.06   11.06
  -4  -3  18   70.24   12.09
  -4   3  19    6.28    5.82
   4  -3 -19    1.09    3.54
   4  -3 -19    2.76    4.62
   4   3 -19    7.11    4.87
  -4  -3  19    6.01    5.11
  -4   3  20   11.10    5.31
   4  -3 -20   21.35    6.92
  -4  -3  20   20.60    7.63
  -4   3  21   49.06   11.57
   4  -3 -21   57.08   11.77
  -4  -3  21   70.29   13.12
  -4   3  22   72.34   14.77
   4  -3 -22   85.97   14.73
   4   3 -22   71.02   13.90
  -4  -3  22   81.60   15.17
  -4   3  23   70.07   13.44
   4  -3 -23   46.11   11.13
   4  -3 -23   46.65   10.84
   4   3 -23   79.63   13.12
  -4  -3  23   46.39   11.85
   4  -3 -24    5.19    5.44
   4   3 -24   11.87    5.49
   4  -3 -25   12.31    6.23
   4   3 -25    9.59    6.42
   4  -3 -26   84.94   15.15
   4   3 -26   77.65   15.30
   4  -3 -27    8.31    5.85
   4   3 -27   31.96    8.46
  -4  -3  27   32.11    9.93
   4  -3 -28   79.28   14.80
  -4  -3  28   67.81   15.78
   4  -3 -29   10.56    5.94
   4   3 -29   12.69    6.22
  -4  -3  29    4.00    5.75
   4  -3 -30   10.62    6.45
   4   3 -30   11.03    5.77
  -4  -3  30    6.89    6.82
   4  -3 -31    6.32    5.71
   4   3 -31   11.15    6.60
  -4  -3  31    8.56    6.69
   4  -3 -32   39.37   10.35
   4   3 -32   55.78   11.56
  -4  -3  32   29.70   10.79
   4  -3 -33    6.38    6.71
   4   3 -33    9.44    6.71
  -4  -3  33    3.15    5.88
   4  -3 -34    1.66    5.95
   4   3 -34   10.15    6.77
   4  -3 -35    6.09    5.75
   4   3 -35   -1.38    5.73
   4  -3 -36    5.09    6.50
   4   3 -36    1.79    6.40
   4  -3 -37    1.68    5.78
   4   3 -37   12.26    6.45
   4  -3 -38    3.49    6.01
   4   3 -38   -0.28    5.87
   4  -3 -39    0.25    4.40
   4   3 -39    8.58    6.55
  -4   4   1   63.69    9.78
  -4   4   1   84.55   10.89
   4  -4  -1   62.39    9.81
   4  -4  -1   69.92   10.61
   4   4  -1   60.58    9.45
   4   4  -1   65.39    9.71
  -4  -4   1   63.76   10.01
  -4   4   2  132.34   18.54
  -4   4   2  138.87   19.22
   4  -4  -2  126.66   18.58
   4  -4  -2  170.22   19.84
   4   4  -2  137.15   18.58
   4   4  -2  161.48   18.94
  -4  -4   2  145.56   18.43
  -4  -4   2  148.80   19.19
  -4   4   3   77.90    8.98
  -4   4   3   23.75    7.65
   4  -4  -3   66.39    8.83
   4  -4  -3   70.36    9.54
   4   4  -3   50.96    8.32
   4   4  -3   28.68    7.68
  -4  -4   3   74.31    8.60
  -4  -4   3   69.63    9.26
  -4   4   4  315.37   38.73
  -4   4   4  317.41   39.45
   4  -4  -4  327.27   39.07
   4  -4  -4  343.74   39.73
   4   4  -4  281.21   38.73
   4   4  -4  328.31   38.96
  -4  -4   4  335.57   38.73
  -4  -4   4  303.53   39.23
  -4   4   5    6.78    3.05
  -4   4   5    5.19    3.84
   4  -4  -5    4.07    3.33
   4  -4  -5   14.37    4.53
   4   4  -5    9.01    3.81
   4   4  -5    4.33    3.13
  -4  -4   5    5.59    3.00
  -4  -4   5    3.78    3.67
  -4   4   6   83.98   12.93
  -4   4   6   93.30   13.85
   4  -4  -6   96.42   13.63
   4  -4  -6  103.79   14.23
   4   4  -6   79.56   13.28
   4   4  -6  123.11   14.04
  -4  -4   6   92.99   13.21
  -4  -4   6   94.24   13.87
  -4   4   7    5.85    3.03
  -4   4   7    4.19    3.74
   4  -4  -7    2.20    3.41
   4  -4  -7    3.29    3.46
   4   4  -7    2.97    3.41
   4   4  -7   12.08    3.94
  -4  -4   7    9.37    3.50
  -4  -4   7    1.73    3.43
  -4   4   8  110.90   14.03
  -4   4   8  107.87   14.80
   4  -4  -8   92.26   14.13
   4  -4  -8   85.42   14.28
   4   4  -8   84.78   13.92
   4   4  -8   96.52   13.98
  -4  -4   8  102.67   14.00
  -4  -4   8  108.33   15.01
  -4   4   9  302.32   38.40
  -4   4   9  301.13   39.14
   4  -4  -9  294.31   38.79
   4  -4  -9  314.17   39.34
   4   4  -9  357.47   39.48
   4   4  -9  330.62   38.92
  -4  -4   9  302.61   38.47
  -4  -4   9  298.69   39.32
  -4   4  10  259.17   33.45
  -4   4  10  261.08   34.30
   4  -4 -10  247.88   33.86
   4  -4 -10  266.05   34.43
   4   4 -10  271.29   34.18
   4   4 -10  378.02   35.02
  -4  -4  10  256.46   33.59
  -4  -4  10  230.54   34.03
  -4   4  11   37.61    6.94
  -4   4  11   33.29    7.53
   4  -4 -11   27.88    7.07
   4  -4 -11   26.50    7.09
   4   4 -11   28.59    7.13
   4   4 -11   40.53    7.38
  -4  -4  11   33.86    6.84
  -4  -4  11   44.31    8.29
  -4   4  12   40.22    8.28
  -4   4  12   52.44    9.58
   4  -4 -12   48.62    9.03
   4  -4 -12   56.39    9.73
   4   4 -12   42.66    8.95
   4   4 -12   57.70    9.39
  -4  -4  12   57.18    9.15
  -4  -4  12   43.15    9.34
  -4   4  13  108.88   15.44
  -4   4  13  100.33   16.09
   4  -4 -13   98.37   15.67
   4  -4 -13  132.98   17.07
   4   4 -13   98.24   15.96
  -4  -4  13  110.02   15.60
  -4  -4  13  106.30   16.35
  -4   4  14  311.63   38.17
  -4   4  14  302.57   39.17
   4  -4 -14  280.61   38.41
   4  -4 -14  281.81   38.83
   4   4 -14  333.11   39.23
  -4  -4  14  325.09   38.48
  -4  -4  14  279.92   38.89
  -4   4  15  125.08   15.94
  -4   4  15  103.28   16.43
   4  -4 -15  110.71   15.99
   4  -4 -15  104.84   16.48
   4   4 -15   88.91   15.75
  -4  -4  15   88.78   16.03
  -4   4  16   32.13    7.95
   4  -4 -16   32.63    7.68
   4  -4 -16   24.13    7.45
   4   4 -16   37.47    7.82
  -4  -4  16   25.93    7.76
  -4   4  17    3.69    4.05
   4  -4 -17    1.04    3.69
   4  -4 -17    4.78    4.50
   4   4 -17    1.33    3.42
  -4  -4  17    4.53    5.05
  -4   4  18   92.06   17.40
   4  -4 -18  125.64   17.89
   4  -4 -18  137.07   18.66
   4   4 -18  109.42   17.54
  -4  -4  18  103.86   17.96
  -4   4  19   80.86   14.79
   4  -4 -19   71.68   13.69
   4  -4 -19   83.95   14.59
  -4  -4  19  100.91   15.75
  -4   4  20   46.21   11.68
   4  -4 -20   84.15   13.43
  -4  -4  20   82.41   14.37
  -4   4  21   30.34    9.23
   4  -4 -21   26.44    8.21
   4   4 -22   14.13    6.46
   4  -4 -23   34.96    8.61
   4   4 -23   25.67    7.83
   4  -4 -24  105.17   17.57
   4   4 -24  103.69   17.38
  -4  -4  24   91.39   17.63
   4  -4 -25   65.44   12.93
   4   4 -25   57.95   12.22
  -4  -4  25   60.14   13.30
   4  -4 -26   51.33   12.24
   4   4 -26   68.64   13.23
  -4  -4  26   67.43   14.22
   4  -4 -27   -2.12    3.80
   4   4 -27   -1.67    5.43
  -4  -4  27   -0.52    5.51
   4  -4 -28   59.37   11.58
   4   4 -28   35.11    9.93
  -4  -4  28   32.86   10.55
   4  -4 -29   24.03    7.42
   4   4 -29   11.07    5.75
  -4  -4  29    5.78    6.23
   4  -4 -30   -1.97    6.04
   4   4 -30   15.01    6.98
  -4  -4  30   17.94    8.41
   4  -4 -31    0.10    5.36
   4   4 -31    5.17    5.21
  -4  -4  31    7.55    6.52
   4  -4 -32   -4.64    5.63
   4   4 -32   -2.94    5.47
  -4  -4  32   -3.25    6.28
   4  -4 -33    0.73    5.12
   4   4 -33    1.34    6.28
  -4  -4  33    7.06    5.73
   4  -4 -34    3.22    5.91
   4   4 -34    6.38    6.37
  -4  -4  34    4.02    6.15
   4  -4 -35    4.20    5.60
   4   4 -35    4.81    6.89
  -4  -4  35   -1.55    5.66
   4  -4 -36    7.17    5.79
   4   4 -36    3.15    5.08
   4  -4 -37   -0.57    5.57
   4   4 -37    5.72    4.78
   4  -4 -38    2.26    6.20
   4   4 -38    1.36    6.02
   4  -4 -39   -1.38    5.83
  -4   5   1   82.78   10.76
   4  -5  -1   39.57    9.89
   4  -5  -1   78.96   11.61
   4   5  -1   86.79   10.89
   4   5  -1   80.27   10.69
  -4  -5   1   88.19   10.62
  -4  -5   1   82.08   11.21
  -4   5   2  433.47   38.24
   4  -5  -2  311.08   37.59
   4  -5  -2  187.90   37.14
   4   5  -2  328.14   37.54
   4   5  -2  304.88   37.21
  -4  -5   2  306.02   37.09
  -4  -5   2  328.34   37.93
  -4   5   3  191.13   23.32
   4  -5  -3  181.66   23.41
   4  -5  -3  191.44   24.21
   4   5  -3  171.79   23.21
   4   5  -3  185.98   23.16
  -4  -5   3  183.22   22.94
  -4  -5   3  175.80   23.68
  -4   5   4   30.70    5.70
   4  -5  -4   30.46    5.87
   4  -5  -4   36.83    6.96
   4   5  -4   38.33    6.41
   4   5  -4   29.25    5.75
  -4  -5   4   21.00    5.88
  -4   5   5   39.92    7.60
   4  -5  -5   53.22    8.40
   4  -5  -5   57.11    9.03
   4   5  -5   33.33    7.66
   4   5  -5   59.65    8.23
  -4  -5   5   51.05    7.93
  -4  -5   5   61.62    8.99
  -4   5   6   76.17   11.53
   4  -5  -6   67.82   11.66
   4  -5  -6   84.60   12.65
   4   5  -6  103.46   12.64
   4   5  -6   92.36   12.07
  -4  -5   6   68.02   11.38
  -4  -5   6   93.83   12.79
  -4   5   7  238.22   29.35
   4  -5  -7  219.33   29.59
   4  -5  -7  231.38   30.24
   4   5  -7  223.62   29.70
   4   5  -7  241.68   29.50
  -4  -5   7  223.63   29.31
  -4  -5   7  275.24   30.72
  -4   5   8   48.94    7.35
   4  -5  -8   38.48    7.64
   4  -5  -8   38.09    7.67
   4   5  -8   33.22    7.17
   4   5  -8   38.56    7.07
  -4  -5   8   42.52    7.38
  -4  -5   8   40.38    7.79
  -4   5   9   26.12    5.64
   4  -5  -9   29.58    6.37
   4  -5  -9   34.57    6.79
   4   5  -9   23.15    5.85
   4   5  -9   29.52    5.99
  -4  -5   9   27.91    5.87
  -4  -5   9   29.98    6.88
  -4   5  10   40.32    6.43
   4  -5 -10   24.21    6.06
   4  -5 -10   31.07    6.84
   4   5 -10   30.67    6.47
  -4  -5  10   23.29    5.71
  -4  -5  10   20.66    6.32
  -4   5  11  261.25   35.62
   4  -5 -11  291.19   36.44
   4  -5 -11  275.39   36.70
   4   5 -11  344.16   37.26
  -4  -5  11  293.03   36.13
  -4  -5  11  271.05   36.71
  -4   5  12  363.66   38.42
  -4   5  12  327.64   39.02
   4  -5 -12  187.49   36.99
   4  -5 -12  354.70   39.41
   4   5 -12  299.65   38.58
  -4  -5  12  354.21   38.51
  -4  -5  12  323.79   39.22
  -4   5  13   38.53    8.14
  -4   5  13   63.80   10.18
   4  -5 -13   56.47    9.56
   4  -5 -13   54.90    9.93
   4   5 -13   49.09    9.26
  -4  -5  13   52.49    9.21
  -4  -5  13   37.75    9.06
  -4   5  14   22.81    5.59
  -4   5  14   15.37    5.72
[truncated: 817,136 more chars]
