# Supplementary material for: LED-pump-X-ray-multiprobe crystallography for sub-second timescales
Source: Commun Chem. 2022 Aug 26;5:102. doi: 10.1038/s42004-022-00716-1 (PMC9814726; doi:10.1038/s42004-022-00716-1)
Supplement: Supplementary file 10 — Supplementary Data 1 [file 42004_2022_716_MOESM10_ESM.zip › CIFs/4s_272K/272K_4s_t1_excit.cif]

  data_global

# SUBMISSION DETAILS
 
_publ_contact_author_name       'Hatcher, Lauren'
_publ_contact_author_address
;
School of Chemistry
Cardiff University
Main Building
Park Place 
Cardiff
CF10 3AT
United Kingdom
;
_publ_contact_author_email       'HatcherL1@cardiff.ac.uk'
_publ_requested_category          FM
_publ_section_comment
; 
?
;
_publ_section_references
;
Diamond General Data Aquisition (GDA) software: http://www.opengda.org/

XIA2: Winter, G. (2010) J. Appl. Cryst. 43, 186-190.
POINTLESS: Evans, P. (2006) Acta Cryst. D62, 72-82.
AIMLESS: Evans, P. R. and Murshudov, G. N. (2013) Acta Cryst. D69, 1204-1214.
DIALS: Winter, G., et al. Acta Cryst. (2018) D74, 85-97.
CCP4: Winn, M. D. et al. (2011) Acta Cryst. D67, 235-242.
   
SHELXL: Sheldrick G. M. (2015). Acta Cryst. C71, 3-8.
SHELXT:	Sheldrick, G. M. (2015). Acta Cryst. A71, 3-8.
 
OLEX2: Dolomanov, O.V.; Bourhis, L.J.; Gildea, R.J.; Howard, J.A.K.; Puschmann,
 H., OLEX2: A complete structure solution, refinement and analysis program 
 (2009). J. Appl. Cryst., 42, 339-341.

MERCURY: Macrae, C. F., Bruno, I. J., Chisholm, J. A., Edgington,
P. R., McCabe, P., Pidcock, E., Rodriguez-Monge, L., Taylor, R.,
van de Streek, J. & Wood, P. A. (2008). J. Appl. Cryst. 41, 466-470.
;

####
 
data_272K_4s_t1_excit
 
_audit_creation_method            'SHELXL-2018/3'
_shelx_SHELXL_version_number      '2018/3'
_chemical_name_systematic         
;
Nitro-(N,N,N',N'-tetrabutyldiethylenetriamine)palladium(II)
tetraphenylborate, tetrahydrofuran solvate
;
_chemical_name_common             ?
_chemical_melting_point           ?
_chemical_formula_moiety          
;
C20 H45 N4 O2 Pd, C24 H20 B, C4 H8 O
;
_chemical_formula_sum            'C48 H73 B N4 O3 Pd' 
_chemical_formula_weight          871.31

loop_
 _atom_type_symbol
 _atom_type_description
 _atom_type_scat_dispersion_real
 _atom_type_scat_dispersion_imag
 _atom_type_scat_source
 'C'  'C'   0.0010   0.0010
 'International Tables Vol C Tables 4.2.6.8 and 6.1.1.4'
 'H'  'H'   0.0000   0.0000
 'International Tables Vol C Tables 4.2.6.8 and 6.1.1.4'
 'B'  'B'   0.0000   0.0000
 'International Tables Vol C Tables 4.2.6.8 and 6.1.1.4'
 'N'  'N'   0.0030   0.0020
 'International Tables Vol C Tables 4.2.6.8 and 6.1.1.4'
 'O'  'O'   0.0050   0.0030
 'International Tables Vol C Tables 4.2.6.8 and 6.1.1.4'
 'Pd'  'Pd'  -2.5040   0.6150
 'International Tables Vol C Tables 4.2.6.8 and 6.1.1.4'
 
_space_group_crystal_system       monoclinic
_space_group_IT_number            14
_space_group_name_H-M_alt         'P 21/n'
_space_group_name_Hall            '-P 2yn'
 
_shelx_space_group_comment
;
The symmetry employed for this shelxl refinement is uniquely defined
by the following loop, which should always be used as a source of
symmetry information in preference to the above space-group names.
They are only intended as comments.
;
 
loop_
 _space_group_symop_operation_xyz
 'x, y, z'
 '-x+1/2, y+1/2, -z+1/2'
 '-x, -y, -z'
 'x-1/2, -y-1/2, z-1/2'
 
_cell_length_a                    11.6748(5)
_cell_length_b                    13.5835(5)
_cell_length_c                    30.1791(10)
_cell_angle_alpha                 90
_cell_angle_beta                  93.478(3)
_cell_angle_gamma                 90
_cell_volume                      4777.1(3)
_cell_formula_units_Z             4
_cell_measurement_temperature     272(2)
_cell_measurement_reflns_used     7708
_cell_measurement_theta_max       20.7021749794
_cell_measurement_theta_min       1.22513891692
 
_exptl_crystal_description        Plate
_exptl_crystal_colour             Yellow
_exptl_crystal_density_meas       ?
_exptl_crystal_density_method     ?
_exptl_crystal_density_diffrn     1.211          
_exptl_crystal_F_000              1856
_exptl_transmission_factor_min    ?
_exptl_transmission_factor_max    ?
_exptl_crystal_size_max           0.100
_exptl_crystal_size_mid           0.100
_exptl_crystal_size_min           0.050
_exptl_absorpt_coefficient_mu     0.202
_shelx_estimated_absorpt_T_min    0.980
_shelx_estimated_absorpt_T_max    0.990
_exptl_absorpt_correction_T_min   0.997354815347
_exptl_absorpt_correction_T_max   1.0
_exptl_absorpt_correction_type    empirical
_exptl_absorpt_process_details    
;
CCP4 7.0.048: AIMLESS, version 0.5.32 : 29/03/17
Scaling & analysis of unmerged intensities, absorption correction using spherical harmonics
;
_exptl_absorpt_special_details    ?
_diffrn_ambient_temperature       272(2)
_diffrn_radiation_wavelength      0.534
_diffrn_measurement_device_type   'Photon counting pixel array'
_diffrn_radiation_type            Synchrotron
_diffrn_measurement_method        'shutterless scans'
_diffrn_radiation_source          'Diamond Light Source Beamline I19-2'
_diffrn_radiation_monochromator   'Silicon 111'
_diffrn_detector_area_resol_mean  ?
_diffrn_reflns_number             32740
_diffrn_reflns_av_unetI/netI      0.2654
_diffrn_reflns_av_R_equivalents   0.1623
_diffrn_reflns_limit_h_min        -14
_diffrn_reflns_limit_h_max        14
_diffrn_reflns_limit_k_min        -16
_diffrn_reflns_limit_k_max        13
_diffrn_reflns_limit_l_min        -35
_diffrn_reflns_limit_l_max        37
_diffrn_reflns_theta_min          1.379
_diffrn_reflns_theta_max          19.496
_diffrn_reflns_theta_full         18.687
_diffrn_measured_fraction_theta_max   0.992
_diffrn_measured_fraction_theta_full  0.992
_diffrn_reflns_Laue_measured_fraction_max    0.992
_diffrn_reflns_Laue_measured_fraction_full   0.992
_diffrn_reflns_point_group_measured_fraction_max   0.992
_diffrn_reflns_point_group_measured_fraction_full  0.992
_reflns_number_total              9689
_reflns_number_gt                 4559
_reflns_threshold_expression      'I > 2\s(I)'
_reflns_Friedel_coverage          0.000
_reflns_Friedel_fraction_max      .
_reflns_Friedel_fraction_full     .
 
_reflns_special_details
;
 Reflections were merged by SHELXL according to the crystal
 class for the calculation of statistics and refinement.
 
 _reflns_Friedel_fraction is defined as the number of unique
 Friedel pairs measured divided by the number that would be
 possible theoretically, ignoring centric projections and
 systematic absences.
;
 
_computing_data_collection        'Diamond GDA (http://www.opengda.org/)'
_computing_cell_refinement        'DIALS (Winter, 2018)'
_computing_data_reduction         'XIA2 (Winter 2010)'
_computing_structure_solution     'SHELXT (Sheldrick, 2015)'
_computing_structure_refinement   'SHELXL (Sheldrick, 2015)'
_computing_molecular_graphics     'OLEX2 (Dolomanov et al., 2009)'
_computing_publication_material   'MERCURY (Macrae et al., 2008)'
_refine_special_details           ?
_refine_ls_structure_factor_coef  Fsqd
_refine_ls_matrix_type            full
_refine_ls_weighting_scheme       calc
_refine_ls_weighting_details
'w=1/[\s^2^(Fo^2^)+(0.0001P)^2^] where P=(Fo^2^+2Fc^2^)/3'
_atom_sites_solution_primary      ?
_atom_sites_solution_secondary    ?
_atom_sites_solution_hydrogens    geom
_refine_ls_hydrogen_treatment     constr
_refine_ls_extinction_method      'SHELXL-2018/3 (Sheldrick 2018)'
_refine_ls_extinction_coef        0.0011(4)
_refine_ls_extinction_expression
 'Fc^*^=kFc[1+0.001xFc^2^\l^3^/sin(2\q)]^-1/4^'
_refine_ls_number_reflns          9689
_refine_ls_number_parameters      527
_refine_ls_number_restraints      490
_refine_ls_R_factor_all           0.1583
_refine_ls_R_factor_gt            0.0700
_refine_ls_wR_factor_ref          0.1610
_refine_ls_wR_factor_gt           0.1419
_refine_ls_goodness_of_fit_ref    0.805
_refine_ls_restrained_S_all       0.805
_refine_ls_shift/su_max           0.001
_refine_ls_shift/su_mean          0.000
 
loop_
 _atom_site_label
 _atom_site_type_symbol
 _atom_site_fract_x
 _atom_site_fract_y
 _atom_site_fract_z
 _atom_site_U_iso_or_equiv
 _atom_site_adp_type
 _atom_site_occupancy
 _atom_site_site_symmetry_order  
 _atom_site_calc_flag
 _atom_site_refinement_flags_posn
 _atom_site_refinement_flags_adp
 _atom_site_refinement_flags_occupancy
 _atom_site_disorder_assembly
 _atom_site_disorder_group
Pd1 Pd 0.33983(3) 0.77514(3) 0.34653(2) 0.04940(16) Uani 1 1 d . . . . .
N2 N 0.3458(3) 0.9275(3) 0.33760(13) 0.0578(10) Uani 1 1 d . . . . .
N3 N 0.4536(3) 0.7989(3) 0.39838(12) 0.0487(9) Uani 1 1 d . . . . .
H3 H 0.530740 0.788933 0.388075 0.058 Uiso 1 1 calc R U . . .
N4 N 0.3310(3) 0.6311(3) 0.37139(13) 0.0479(8) Uani 1 1 d . . . . .
C1 C 0.4412(4) 0.9633(4) 0.36987(17) 0.0636(13) Uani 1 1 d . . . . .
H1A H 0.514242 0.957630 0.356391 0.076 Uiso 1 1 calc R U . . .
H1B H 0.428949 1.032057 0.376809 0.076 Uiso 1 1 calc R U . . .
C2 C 0.4440(5) 0.9032(3) 0.41188(17) 0.0635(13) Uani 1 1 d . . . . .
H2A H 0.509167 0.921934 0.431530 0.076 Uiso 1 1 calc R U . . .
H2B H 0.374341 0.913502 0.427249 0.076 Uiso 1 1 calc R U . . .
C3 C 0.4341(4) 0.7234(4) 0.43217(15) 0.0526(11) Uani 1 1 d . . . . .
H3A H 0.365177 0.738529 0.447243 0.063 Uiso 1 1 calc R U . . .
H3B H 0.498412 0.721481 0.454062 0.063 Uiso 1 1 calc R U . . .
C4 C 0.4213(4) 0.6251(3) 0.40895(15) 0.0538(12) Uani 1 1 d . . . . .
H4A H 0.493962 0.606150 0.397529 0.065 Uiso 1 1 calc R U . . .
H4B H 0.399986 0.575285 0.429951 0.065 Uiso 1 1 calc R U . . .
C5 C 0.2304(4) 0.9666(4) 0.35075(18) 0.0685(14) Uani 1 1 d . . . . .
H5A H 0.170843 0.935711 0.331733 0.082 Uiso 1 1 calc R U . . .
H5B H 0.219553 0.945325 0.380892 0.082 Uiso 1 1 calc R U . . .
C6 C 0.2122(5) 1.0760(4) 0.3486(2) 0.0933(19) Uani 1 1 d . . . . .
H6A H 0.217066 1.098523 0.318316 0.112 Uiso 1 1 calc R U . . .
H6B H 0.271765 1.108821 0.366948 0.112 Uiso 1 1 calc R U . . .
C7 C 0.0936(6) 1.1025(5) 0.3651(3) 0.122(3) Uani 1 1 d . . . . .
H7A H 0.034882 1.062966 0.349536 0.147 Uiso 1 1 calc R U . . .
H7B H 0.092336 1.088246 0.396579 0.147 Uiso 1 1 calc R U . . .
C8 C 0.0689(8) 1.2088(6) 0.3573(4) 0.172(4) Uani 1 1 d . . . . .
H8A H -0.001232 1.226068 0.370384 0.259 Uiso 1 1 calc R U . . .
H8B H 0.061299 1.221228 0.325910 0.259 Uiso 1 1 calc R U . . .
H8C H 0.130695 1.247602 0.370427 0.259 Uiso 1 1 calc R U . . .
C9 C 0.3659(4) 0.9600(4) 0.29112(17) 0.0649(13) Uani 1 1 d . . . . .
H9A H 0.298374 0.943914 0.272172 0.078 Uiso 1 1 calc R U . . .
H9B H 0.374121 1.031091 0.291033 0.078 Uiso 1 1 calc R U . . .
C10 C 0.4685(5) 0.9158(4) 0.27140(18) 0.0737(15) Uani 1 1 d . . . . .
H10A H 0.465636 0.844694 0.274207 0.088 Uiso 1 1 calc R U . . .
H10B H 0.537681 0.938788 0.287617 0.088 Uiso 1 1 calc R U . . .
C11 C 0.4731(5) 0.9434(5) 0.2224(2) 0.0932(19) Uani 1 1 d . . . . .
H11A H 0.408126 0.913925 0.205815 0.112 Uiso 1 1 calc R U . . .
H11B H 0.466513 1.014266 0.219425 0.112 Uiso 1 1 calc R U . . .
C12 C 0.5808(6) 0.9105(6) 0.2030(3) 0.136(3) Uani 1 1 d . . . . .
H12A H 0.576976 0.925195 0.171815 0.204 Uiso 1 1 calc R U . . .
H12B H 0.589928 0.840795 0.207193 0.204 Uiso 1 1 calc R U . . .
H12C H 0.645031 0.944202 0.217396 0.204 Uiso 1 1 calc R U . . .
C13 C 0.2112(4) 0.6239(4) 0.38827(18) 0.0603(13) Uani 1 1 d . . . . .
H13A H 0.202057 0.676843 0.409315 0.072 Uiso 1 1 calc R U . . .
H13B H 0.156106 0.634949 0.363398 0.072 Uiso 1 1 calc R U . . .
C14 C 0.1810(4) 0.5293(4) 0.41007(19) 0.0669(14) Uani 1 1 d . . . . .
H14A H 0.233539 0.518050 0.435728 0.080 Uiso 1 1 calc R U . . .
H14B H 0.189425 0.475287 0.389481 0.080 Uiso 1 1 calc R U . . .
C15 C 0.0583(4) 0.5313(4) 0.4247(2) 0.0799(16) Uani 1 1 d . . . . .
H15A H 0.051464 0.584141 0.445938 0.096 Uiso 1 1 calc R U . . .
H15B H 0.006868 0.545929 0.399069 0.096 Uiso 1 1 calc R U . . .
C16 C 0.0204(5) 0.4365(4) 0.4453(2) 0.093(2) Uani 1 1 d . . . . .
H16A H 0.023585 0.384138 0.424037 0.139 Uiso 1 1 calc R U . . .
H16B H -0.056784 0.443572 0.454083 0.139 Uiso 1 1 calc R U . . .
H16C H 0.070372 0.421564 0.470832 0.139 Uiso 1 1 calc R U . . .
C17 C 0.3488(4) 0.5513(4) 0.33888(17) 0.0635(13) Uani 1 1 d . . . . .
H17A H 0.282114 0.548216 0.318153 0.076 Uiso 1 1 calc R U . . .
H17B H 0.353746 0.489068 0.354684 0.076 Uiso 1 1 calc R U . . .
C18 C 0.4543(5) 0.5624(4) 0.31288(19) 0.0746(15) Uani 1 1 d . . . . .
H18A H 0.521905 0.563961 0.333200 0.090 Uiso 1 1 calc R U . . .
H18B H 0.450370 0.624299 0.296819 0.090 Uiso 1 1 calc R U . . .
C19 C 0.4648(6) 0.4782(5) 0.2802(3) 0.119(3) Uani 1 1 d . . . . .
H19A H 0.458301 0.416506 0.296101 0.143 Uiso 1 1 calc R U . . .
H19B H 0.400828 0.481684 0.258206 0.143 Uiso 1 1 calc R U . . .
C20 C 0.5703(7) 0.4769(6) 0.2575(3) 0.148(3) Uani 1 1 d . . . . .
H20A H 0.578615 0.414270 0.243344 0.221 Uiso 1 1 calc R U . . .
H20B H 0.634078 0.487588 0.278567 0.221 Uiso 1 1 calc R U . . .
H20C H 0.568313 0.528108 0.235541 0.221 Uiso 1 1 calc R U . . .
C21 C 0.6560(4) 0.3739(4) 0.42704(17) 0.0551(11) Uani 1 1 d . . . . .
C22 C 0.7087(4) 0.4238(4) 0.3934(2) 0.0691(14) Uani 1 1 d . . . . .
H22 H 0.724615 0.389720 0.367737 0.083 Uiso 1 1 calc R U . . .
C23 C 0.7380(5) 0.5220(4) 0.3969(2) 0.0865(17) Uani 1 1 d . . . . .
H23 H 0.774132 0.552290 0.373844 0.104 Uiso 1 1 calc R U . . .
C24 C 0.7146(5) 0.5756(4) 0.4336(2) 0.0818(16) Uani 1 1 d . . . . .
H24 H 0.734828 0.641729 0.435929 0.098 Uiso 1 1 calc R U . . .
C25 C 0.6606(5) 0.5294(4) 0.4670(2) 0.0743(15) Uani 1 1 d . . . . .
H25 H 0.644560 0.564418 0.492412 0.089 Uiso 1 1 calc R U . . .
C26 C 0.6302(4) 0.4320(4) 0.46331(17) 0.0592(12) Uani 1 1 d . . . . .
H26 H 0.590784 0.403458 0.485897 0.071 Uiso 1 1 calc R U . . .
C27 C 0.7348(4) 0.2010(4) 0.45900(17) 0.0558(11) Uani 1 1 d . . . . .
C28 C 0.8093(5) 0.2507(4) 0.48890(19) 0.0696(15) Uani 1 1 d . . . . .
H28 H 0.804407 0.318926 0.490584 0.084 Uiso 1 1 calc R U . . .
C29 C 0.8908(5) 0.2023(5) 0.5164(2) 0.0844(18) Uani 1 1 d . . . . .
H29 H 0.938350 0.238705 0.536031 0.101 Uiso 1 1 calc R U . . .
C30 C 0.9022(5) 0.1045(5) 0.5151(2) 0.0922(19) Uani 1 1 d . . . . .
H30 H 0.955342 0.072642 0.534313 0.111 Uiso 1 1 calc R U . . .
C31 C 0.8342(5) 0.0520(5) 0.4850(3) 0.0939(19) Uani 1 1 d . . . . .
H31 H 0.843214 -0.015885 0.482923 0.113 Uiso 1 1 calc R U . . .
C32 C 0.7517(5) 0.0996(4) 0.4575(2) 0.0796(17) Uani 1 1 d . . . . .
H32 H 0.706199 0.062409 0.437427 0.095 Uiso 1 1 calc R U . . .
C33 C 0.5045(4) 0.2310(4) 0.44392(16) 0.0548(11) Uani 1 1 d . . . . .
C34 C 0.4787(4) 0.1459(3) 0.46661(16) 0.0551(11) Uani 1 1 d . . . . .
H34 H 0.537457 0.101089 0.473333 0.066 Uiso 1 1 calc R U . . .
C35 C 0.3697(4) 0.1240(4) 0.47982(18) 0.0678(14) Uani 1 1 d . . . . .
H35 H 0.357000 0.065705 0.494890 0.081 Uiso 1 1 calc R U . . .
C36 C 0.2806(5) 0.1883(4) 0.4707(2) 0.0741(16) Uani 1 1 d . . . . .
H36 H 0.207256 0.174594 0.479474 0.089 Uiso 1 1 calc R U . . .
C37 C 0.3027(5) 0.2734(4) 0.4483(2) 0.0832(17) Uani 1 1 d . . . . .
H37 H 0.243879 0.318047 0.441497 0.100 Uiso 1 1 calc R U . . .
C38 C 0.4121(5) 0.2928(4) 0.4358(2) 0.0719(15) Uani 1 1 d . . . . .
H38 H 0.424257 0.351518 0.420939 0.086 Uiso 1 1 calc R U . . .
C39 C 0.6358(5) 0.2131(4) 0.37489(17) 0.0685(13) Uani 1 1 d . . . . .
C40 C 0.5441(6) 0.2200(4) 0.34423(18) 0.0805(16) Uani 1 1 d . . . . .
H40 H 0.475497 0.244427 0.353836 0.097 Uiso 1 1 calc R U . . .
C41 C 0.5469(7) 0.1928(5) 0.2997(2) 0.101(2) Uani 1 1 d . . . . .
H41 H 0.482516 0.200496 0.280292 0.121 Uiso 1 1 calc R U . . .
C42 C 0.6474(9) 0.1542(6) 0.2851(3) 0.124(3) Uani 1 1 d . . . . .
H42 H 0.650950 0.133672 0.255813 0.149 Uiso 1 1 calc R U . . .
C43 C 0.7424(9) 0.1463(7) 0.3144(3) 0.144(3) Uani 1 1 d . . . . .
H43 H 0.811082 0.121868 0.304766 0.173 Uiso 1 1 calc R U . . .
C44 C 0.7350(7) 0.1747(6) 0.3577(2) 0.117(2) Uani 1 1 d . . . . .
H44 H 0.799965 0.168090 0.376836 0.140 Uiso 1 1 calc R U . . .
B1 B 0.6342(5) 0.2563(4) 0.4268(2) 0.0584(11) Uani 1 1 d . . . . .
O3 O 0.6879(12) 0.801(2) 0.3656(8) 0.090(3) Uani 0.595(18) 1 d D . P A 1
C45 C 0.7360(12) 0.7742(18) 0.3250(7) 0.097(2) Uani 0.595(18) 1 d D . P A 1
H45A H 0.727966 0.827470 0.303606 0.117 Uiso 0.595(18) 1 calc R U P A 1
H45B H 0.698298 0.716154 0.312359 0.117 Uiso 0.595(18) 1 calc R U P A 1
C46 C 0.8607(12) 0.7536(15) 0.3370(6) 0.111(3) Uani 0.595(18) 1 d D . P A 1
H46A H 0.872899 0.684893 0.344737 0.133 Uiso 0.595(18) 1 calc R U P A 1
H46B H 0.908181 0.770611 0.312847 0.133 Uiso 0.595(18) 1 calc R U P A 1
C47 C 0.8846(11) 0.8171(15) 0.3751(5) 0.111(3) Uani 0.595(18) 1 d D . P A 1
H47A H 0.929945 0.781721 0.397913 0.133 Uiso 0.595(18) 1 calc R U P A 1
H47B H 0.928140 0.873975 0.366428 0.133 Uiso 0.595(18) 1 calc R U P A 1
C48 C 0.7779(11) 0.8485(12) 0.3922(5) 0.097(2) Uani 0.595(18) 1 d D . P A 1
H48A H 0.774736 0.829384 0.423056 0.117 Uiso 0.595(18) 1 calc R U P A 1
H48B H 0.770346 0.919477 0.390115 0.117 Uiso 0.595(18) 1 calc R U P A 1
O3A O 0.6733(18) 0.809(3) 0.3605(12) 0.090(3) Uani 0.405(18) 1 d D . P A 2
C45A C 0.7269(18) 0.756(3) 0.3269(10) 0.097(2) Uani 0.405(18) 1 d D . P A 2
H45C H 0.697394 0.775068 0.297478 0.117 Uiso 0.405(18) 1 calc R U P A 2
H45D H 0.716660 0.685170 0.330415 0.117 Uiso 0.405(18) 1 calc R U P A 2
C46A C 0.8517(17) 0.785(2) 0.3353(10) 0.111(3) Uani 0.405(18) 1 d D . P A 2
H46C H 0.894343 0.731802 0.350036 0.133 Uiso 0.405(18) 1 calc R U P A 2
H46D H 0.885439 0.798556 0.307380 0.133 Uiso 0.405(18) 1 calc R U P A 2
C47A C 0.8570(16) 0.8711(19) 0.3627(8) 0.111(3) Uani 0.405(18) 1 d D . P A 2
H47C H 0.871545 0.929095 0.345163 0.133 Uiso 0.405(18) 1 calc R U P A 2
H47D H 0.917670 0.864904 0.385964 0.133 Uiso 0.405(18) 1 calc R U P A 2
C48A C 0.7468(17) 0.8780(17) 0.3815(7) 0.097(2) Uani 0.405(18) 1 d D . P A 2
H48C H 0.754590 0.864836 0.413105 0.117 Uiso 0.405(18) 1 calc R U P A 2
H48D H 0.715780 0.943801 0.377136 0.117 Uiso 0.405(18) 1 calc R U P A 2
O1 O 0.1253(3) 0.7602(3) 0.29824(13) 0.1148(14) Uani 0.900(6) 1 d D . P B 3
O2 O 0.2626(3) 0.7245(2) 0.25937(13) 0.1148(14) Uani 0.900(6) 1 d D . P B 3
N1 N 0.2262(3) 0.74971(15) 0.29397(11) 0.0677(13) Uani 0.900(6) 1 d D . P B 3
O1A O 0.2093(19) 0.7560(3) 0.3017(4) 0.1148(14) Uani 0.100(6) 1 d D . P B 4
O2A O 0.3235(15) 0.7161(4) 0.2537(5) 0.1148(14) Uani 0.100(6) 1 d D . P B 4
N1A N 0.2157(14) 0.7289(3) 0.2606(4) 0.0677(13) Uani 0.100(6) 1 d D . P B 4
 
loop_
 _atom_site_aniso_label
 _atom_site_aniso_U_11
 _atom_site_aniso_U_22
 _atom_site_aniso_U_33
 _atom_site_aniso_U_23
 _atom_site_aniso_U_13
 _atom_site_aniso_U_12
Pd1 0.0484(2) 0.0532(3) 0.0463(2) 0.0011(2) 0.00069(16) -0.0027(2)
N2 0.061(2) 0.057(3) 0.055(2) 0.0037(17) 0.0007(16) 0.0019(17)
N3 0.049(2) 0.0464(18) 0.051(2) 0.0003(14) 0.0050(17) -0.0051(16)
N4 0.0479(18) 0.047(2) 0.049(2) -0.0010(15) 0.0004(14) -0.0015(16)
C1 0.073(3) 0.056(3) 0.060(3) 0.004(2) -0.005(2) -0.006(2)
C2 0.085(4) 0.046(2) 0.058(3) -0.0005(19) -0.003(2) -0.003(2)
C3 0.058(3) 0.061(2) 0.039(2) 0.0039(16) 0.000(2) -0.005(2)
C4 0.053(3) 0.057(2) 0.051(3) 0.0046(19) -0.003(2) -0.004(2)
C5 0.073(3) 0.067(3) 0.065(3) -0.003(3) 0.005(2) 0.013(2)
C6 0.106(4) 0.069(3) 0.103(5) -0.006(3) -0.008(4) 0.024(3)
C7 0.105(5) 0.100(4) 0.160(7) -0.035(5) -0.010(4) 0.040(4)
C8 0.172(9) 0.098(5) 0.243(11) -0.051(6) -0.023(8) 0.057(5)
C9 0.072(3) 0.064(4) 0.059(2) 0.012(2) 0.001(2) -0.004(2)
C10 0.072(3) 0.085(4) 0.065(3) 0.006(3) 0.007(2) -0.006(3)
C11 0.100(4) 0.114(5) 0.068(3) 0.012(3) 0.019(3) -0.008(4)
C12 0.112(5) 0.206(9) 0.095(6) -0.011(5) 0.034(4) 0.003(5)
C13 0.050(2) 0.058(3) 0.074(4) 0.004(2) 0.009(2) -0.002(2)
C14 0.066(3) 0.063(3) 0.073(4) 0.006(2) 0.012(3) -0.008(2)
C15 0.063(3) 0.083(4) 0.095(5) 0.001(3) 0.017(3) -0.013(3)
C16 0.069(4) 0.096(4) 0.116(6) 0.018(4) 0.028(4) -0.009(3)
C17 0.074(3) 0.054(3) 0.062(3) -0.011(2) 0.005(2) -0.001(2)
C18 0.076(3) 0.084(4) 0.065(3) -0.009(3) 0.008(2) 0.003(3)
C19 0.129(6) 0.117(5) 0.114(5) -0.046(4) 0.041(4) -0.007(4)
C20 0.154(7) 0.156(8) 0.140(7) -0.032(6) 0.067(5) 0.014(5)
C21 0.046(3) 0.057(2) 0.062(3) 0.0085(17) -0.005(2) -0.0021(19)
C22 0.059(3) 0.067(3) 0.083(4) 0.014(2) 0.013(3) -0.006(2)
C23 0.066(4) 0.065(3) 0.129(5) 0.019(3) 0.010(3) -0.010(3)
C24 0.067(4) 0.050(3) 0.125(4) 0.019(2) -0.013(3) -0.002(3)
C25 0.077(4) 0.050(2) 0.092(4) 0.002(2) -0.021(3) -0.001(2)
C26 0.066(3) 0.047(2) 0.063(3) 0.011(2) -0.004(2) 0.000(2)
C27 0.055(2) 0.053(2) 0.061(3) 0.001(2) 0.0142(19) 0.0016(19)
C28 0.064(3) 0.065(3) 0.079(3) -0.004(2) -0.003(2) 0.009(2)
C29 0.075(4) 0.083(3) 0.093(4) -0.003(3) -0.012(3) 0.018(3)
C30 0.068(4) 0.081(3) 0.127(5) 0.014(3) -0.002(3) 0.023(3)
C31 0.074(4) 0.064(4) 0.144(5) 0.009(3) 0.005(3) 0.013(3)
C32 0.065(3) 0.054(2) 0.119(5) -0.006(3) 0.002(3) 0.000(2)
C33 0.058(2) 0.050(2) 0.055(3) -0.001(2) -0.002(2) -0.0005(18)
C34 0.059(2) 0.050(3) 0.056(3) 0.000(2) 0.001(2) 0.004(2)
C35 0.063(2) 0.068(3) 0.072(4) 0.006(3) 0.006(3) -0.003(2)
C36 0.058(3) 0.064(3) 0.101(5) -0.001(3) 0.011(3) -0.003(2)
C37 0.060(2) 0.065(3) 0.124(5) 0.012(3) 0.002(3) 0.004(3)
C38 0.063(2) 0.054(3) 0.097(4) 0.014(3) -0.001(3) 0.003(2)
C39 0.088(3) 0.062(3) 0.056(2) -0.003(2) 0.010(2) -0.020(3)
C40 0.109(4) 0.071(4) 0.060(3) 0.005(3) -0.005(2) -0.028(3)
C41 0.168(6) 0.074(5) 0.058(3) 0.009(3) 0.000(3) -0.039(4)
C42 0.200(7) 0.110(6) 0.065(4) -0.008(4) 0.024(3) -0.024(5)
C43 0.185(7) 0.170(8) 0.080(4) -0.025(5) 0.032(4) 0.020(6)
C44 0.113(4) 0.161(7) 0.079(4) -0.024(4) 0.020(3) 0.015(4)
B1 0.063(2) 0.057(2) 0.056(2) 0.000(2) 0.003(2) -0.004(2)
O3 0.076(4) 0.099(6) 0.095(5) -0.004(5) 0.004(4) 0.004(4)
C45 0.087(3) 0.106(6) 0.099(4) -0.011(4) 0.003(2) 0.004(3)
C46 0.084(3) 0.115(9) 0.133(5) -0.002(5) 0.010(3) 0.005(3)
C47 0.084(3) 0.115(9) 0.133(5) -0.002(5) 0.010(3) 0.005(3)
C48 0.087(3) 0.106(6) 0.099(4) -0.011(4) 0.003(2) 0.004(3)
O3A 0.076(4) 0.099(6) 0.095(5) -0.004(5) 0.004(4) 0.004(4)
C45A 0.087(3) 0.106(6) 0.099(4) -0.011(4) 0.003(2) 0.004(3)
C46A 0.084(3) 0.115(9) 0.133(5) -0.002(5) 0.010(3) 0.005(3)
C47A 0.084(3) 0.115(9) 0.133(5) -0.002(5) 0.010(3) 0.005(3)
C48A 0.087(3) 0.106(6) 0.099(4) -0.011(4) 0.003(2) 0.004(3)
O1 0.066(2) 0.203(4) 0.0741(19) -0.029(2) -0.0073(17) 0.001(2)
O2 0.066(2) 0.203(4) 0.0741(19) -0.029(2) -0.0073(17) 0.001(2)
N1 0.066(2) 0.075(3) 0.061(2) 0.010(2) -0.003(2) -0.006(2)
O1A 0.066(2) 0.203(4) 0.0741(19) -0.029(2) -0.0073(17) 0.001(2)
O2A 0.066(2) 0.203(4) 0.0741(19) -0.029(2) -0.0073(17) 0.001(2)
N1A 0.066(2) 0.075(3) 0.061(2) 0.010(2) -0.003(2) -0.006(2)
 
_geom_special_details
;
 All esds (except the esd in the dihedral angle between two l.s. planes)
 are estimated using the full covariance matrix.  The cell esds are taken
 into account individually in the estimation of esds in distances, angles
 and torsion angles; correlations between esds in cell parameters are only
 used when they are defined by crystal symmetry.  An approximate (isotropic)
 treatment of cell esds is used for estimating esds involving l.s. planes.
;
 
loop_
 _geom_bond_atom_site_label_1
 _geom_bond_atom_site_label_2
 _geom_bond_distance
 _geom_bond_site_symmetry_2
 _geom_bond_publ_flag
Pd1 O1A 1.99(2) . ?
Pd1 N3 2.016(4) . ?
Pd1 N1 2.035(3) . ?
Pd1 N2 2.088(4) . ?
Pd1 N4 2.100(4) . ?
N2 C9 1.503(6) . ?
N2 C1 1.515(6) . ?
N2 C5 1.523(6) . ?
N3 C3 1.474(6) . ?
N3 C2 1.481(6) . ?
N3 H3 0.9800 . ?
N4 C17 1.486(6) . ?
N4 C4 1.502(5) . ?
N4 C13 1.521(6) . ?
C1 C2 1.506(7) . ?
C1 H1A 0.9700 . ?
C1 H1B 0.9700 . ?
C2 H2A 0.9700 . ?
C2 H2B 0.9700 . ?
C3 C4 1.511(6) . ?
C3 H3A 0.9700 . ?
C3 H3B 0.9700 . ?
C4 H4A 0.9700 . ?
C4 H4B 0.9700 . ?
C5 C6 1.502(7) . ?
C5 H5A 0.9700 . ?
C5 H5B 0.9700 . ?
C6 C7 1.542(9) . ?
C6 H6A 0.9700 . ?
C6 H6B 0.9700 . ?
C7 C8 1.488(9) . ?
C7 H7A 0.9700 . ?
C7 H7B 0.9700 . ?
C8 H8A 0.9600 . ?
C8 H8B 0.9600 . ?
C8 H8C 0.9600 . ?
C9 C10 1.496(7) . ?
C9 H9A 0.9700 . ?
C9 H9B 0.9700 . ?
C10 C11 1.529(7) . ?
C10 H10A 0.9700 . ?
C10 H10B 0.9700 . ?
C11 C12 1.488(8) . ?
C11 H11A 0.9700 . ?
C11 H11B 0.9700 . ?
C12 H12A 0.9600 . ?
C12 H12B 0.9600 . ?
C12 H12C 0.9600 . ?
C13 C14 1.496(6) . ?
C13 H13A 0.9700 . ?
C13 H13B 0.9700 . ?
C14 C15 1.524(7) . ?
C14 H14A 0.9700 . ?
C14 H14B 0.9700 . ?
C15 C16 1.507(7) . ?
C15 H15A 0.9700 . ?
C15 H15B 0.9700 . ?
C16 H16A 0.9600 . ?
C16 H16B 0.9600 . ?
C16 H16C 0.9600 . ?
C17 C18 1.507(7) . ?
C17 H17A 0.9700 . ?
C17 H17B 0.9700 . ?
C18 C19 1.520(8) . ?
C18 H18A 0.9700 . ?
C18 H18B 0.9700 . ?
C19 C20 1.446(9) . ?
C19 H19A 0.9700 . ?
C19 H19B 0.9700 . ?
C20 H20A 0.9600 . ?
C20 H20B 0.9600 . ?
C20 H20C 0.9600 . ?
C21 C22 1.395(7) . ?
C21 C26 1.397(7) . ?
C21 B1 1.617(7) . ?
C22 C23 1.380(7) . ?
C22 H22 0.9300 . ?
C23 C24 1.368(9) . ?
C23 H23 0.9300 . ?
C24 C25 1.373(8) . ?
C24 H24 0.9300 . ?
C25 C26 1.373(6) . ?
C25 H25 0.9300 . ?
C26 H26 0.9300 . ?
C27 C28 1.390(7) . ?
C27 C32 1.393(6) . ?
C27 B1 1.658(8) . ?
C28 C29 1.389(7) . ?
C28 H28 0.9300 . ?
C29 C30 1.336(7) . ?
C29 H29 0.9300 . ?
C30 C31 1.370(8) . ?
C30 H30 0.9300 . ?
C31 C32 1.393(8) . ?
C31 H31 0.9300 . ?
C32 H32 0.9300 . ?
C33 C38 1.378(6) . ?
C33 C34 1.386(6) . ?
C33 B1 1.666(8) . ?
C34 C35 1.389(6) . ?
C34 H34 0.9300 . ?
C35 C36 1.374(7) . ?
C35 H35 0.9300 . ?
C36 C37 1.371(7) . ?
C36 H36 0.9300 . ?
C37 C38 1.378(7) . ?
C37 H37 0.9300 . ?
C38 H38 0.9300 . ?
C39 C40 1.375(7) . ?
C39 C44 1.398(8) . ?
C39 B1 1.673(8) . ?
C40 C41 1.396(8) . ?
C40 H40 0.9300 . ?
C41 C42 1.382(10) . ?
C41 H41 0.9300 . ?
C42 C43 1.380(10) . ?
C42 H42 0.9300 . ?
C43 C44 1.371(9) . ?
C43 H43 0.9300 . ?
C44 H44 0.9300 . ?
O3 C45 1.426(14) . ?
O3 C48 1.436(11) . ?
C45 C46 1.505(15) . ?
C45 H45A 0.9700 . ?
C45 H45B 0.9700 . ?
C46 C47 1.450(13) . ?
C46 H46A 0.9700 . ?
C46 H46B 0.9700 . ?
C47 C48 1.441(12) . ?
C47 H47A 0.9700 . ?
C47 H47B 0.9700 . ?
C48 H48A 0.9700 . ?
C48 H48B 0.9700 . ?
O3A C48A 1.393(16) . ?
O3A C45A 1.425(15) . ?
C45A C46A 1.517(16) . ?
C45A H45C 0.9700 . ?
C45A H45D 0.9700 . ?
C46A C47A 1.431(15) . ?
C46A H46C 0.9700 . ?
C46A H46D 0.9700 . ?
C47A C48A 1.441(15) . ?
C47A H47C 0.9700 . ?
C47A H47D 0.9700 . ?
C48A H48C 0.9700 . ?
C48A H48D 0.9700 . ?
O1 N1 1.2006(10) . ?
O2 N1 1.2008(10) . ?
O1A N1A 1.3001(10) . ?
O2A N1A 1.3001(10) . ?
 
loop_
 _geom_angle_atom_site_label_1
 _geom_angle_atom_site_label_2
 _geom_angle_atom_site_label_3
 _geom_angle
 _geom_angle_site_symmetry_1
 _geom_angle_site_symmetry_3
 _geom_angle_publ_flag
O1A Pd1 N3 171.3(4) . . ?
N3 Pd1 N1 179.30(15) . . ?
O1A Pd1 N2 94.11(13) . . ?
N3 Pd1 N2 85.17(14) . . ?
N1 Pd1 N2 95.33(12) . . ?
O1A Pd1 N4 93.97(12) . . ?
N3 Pd1 N4 85.19(14) . . ?
N1 Pd1 N4 94.40(11) . . ?
N2 Pd1 N4 166.37(15) . . ?
C9 N2 C1 110.8(4) . . ?
C9 N2 C5 109.3(4) . . ?
C1 N2 C5 110.3(4) . . ?
C9 N2 Pd1 114.9(3) . . ?
C1 N2 Pd1 105.3(3) . . ?
C5 N2 Pd1 106.0(3) . . ?
C3 N3 C2 117.3(4) . . ?
C3 N3 Pd1 107.6(2) . . ?
C2 N3 Pd1 108.0(3) . . ?
C3 N3 H3 107.8 . . ?
C2 N3 H3 107.8 . . ?
Pd1 N3 H3 107.8 . . ?
C17 N4 C4 109.8(3) . . ?
C17 N4 C13 110.0(4) . . ?
C4 N4 C13 111.2(4) . . ?
C17 N4 Pd1 115.6(3) . . ?
C4 N4 Pd1 105.8(2) . . ?
C13 N4 Pd1 104.3(3) . . ?
C2 C1 N2 110.2(4) . . ?
C2 C1 H1A 109.6 . . ?
N2 C1 H1A 109.6 . . ?
C2 C1 H1B 109.6 . . ?
N2 C1 H1B 109.6 . . ?
H1A C1 H1B 108.1 . . ?
N3 C2 C1 106.5(4) . . ?
N3 C2 H2A 110.4 . . ?
C1 C2 H2A 110.4 . . ?
N3 C2 H2B 110.4 . . ?
C1 C2 H2B 110.4 . . ?
H2A C2 H2B 108.6 . . ?
N3 C3 C4 108.0(4) . . ?
N3 C3 H3A 110.1 . . ?
C4 C3 H3A 110.1 . . ?
N3 C3 H3B 110.1 . . ?
C4 C3 H3B 110.1 . . ?
H3A C3 H3B 108.4 . . ?
N4 C4 C3 110.3(4) . . ?
N4 C4 H4A 109.6 . . ?
C3 C4 H4A 109.6 . . ?
N4 C4 H4B 109.6 . . ?
C3 C4 H4B 109.6 . . ?
H4A C4 H4B 108.1 . . ?
C6 C5 N2 117.4(5) . . ?
C6 C5 H5A 108.0 . . ?
N2 C5 H5A 108.0 . . ?
C6 C5 H5B 108.0 . . ?
N2 C5 H5B 108.0 . . ?
H5A C5 H5B 107.2 . . ?
C5 C6 C7 110.2(5) . . ?
C5 C6 H6A 109.6 . . ?
C7 C6 H6A 109.6 . . ?
C5 C6 H6B 109.6 . . ?
C7 C6 H6B 109.6 . . ?
H6A C6 H6B 108.1 . . ?
C8 C7 C6 110.1(7) . . ?
C8 C7 H7A 109.6 . . ?
C6 C7 H7A 109.6 . . ?
C8 C7 H7B 109.6 . . ?
C6 C7 H7B 109.6 . . ?
H7A C7 H7B 108.1 . . ?
C7 C8 H8A 109.5 . . ?
C7 C8 H8B 109.5 . . ?
H8A C8 H8B 109.5 . . ?
C7 C8 H8C 109.5 . . ?
H8A C8 H8C 109.5 . . ?
H8B C8 H8C 109.5 . . ?
C10 C9 N2 115.3(4) . . ?
C10 C9 H9A 108.5 . . ?
N2 C9 H9A 108.5 . . ?
C10 C9 H9B 108.5 . . ?
N2 C9 H9B 108.5 . . ?
H9A C9 H9B 107.5 . . ?
C9 C10 C11 111.2(5) . . ?
C9 C10 H10A 109.4 . . ?
C11 C10 H10A 109.4 . . ?
C9 C10 H10B 109.4 . . ?
C11 C10 H10B 109.4 . . ?
H10A C10 H10B 108.0 . . ?
C12 C11 C10 112.8(6) . . ?
C12 C11 H11A 109.0 . . ?
C10 C11 H11A 109.0 . . ?
C12 C11 H11B 109.0 . . ?
C10 C11 H11B 109.0 . . ?
H11A C11 H11B 107.8 . . ?
C11 C12 H12A 109.5 . . ?
C11 C12 H12B 109.5 . . ?
H12A C12 H12B 109.5 . . ?
C11 C12 H12C 109.5 . . ?
H12A C12 H12C 109.5 . . ?
H12B C12 H12C 109.5 . . ?
C14 C13 N4 116.7(4) . . ?
C14 C13 H13A 108.1 . . ?
N4 C13 H13A 108.1 . . ?
C14 C13 H13B 108.1 . . ?
N4 C13 H13B 108.1 . . ?
H13A C13 H13B 107.3 . . ?
C13 C14 C15 111.2(4) . . ?
C13 C14 H14A 109.4 . . ?
C15 C14 H14A 109.4 . . ?
C13 C14 H14B 109.4 . . ?
C15 C14 H14B 109.4 . . ?
H14A C14 H14B 108.0 . . ?
C16 C15 C14 114.1(5) . . ?
C16 C15 H15A 108.7 . . ?
C14 C15 H15A 108.7 . . ?
C16 C15 H15B 108.7 . . ?
C14 C15 H15B 108.7 . . ?
H15A C15 H15B 107.6 . . ?
C15 C16 H16A 109.5 . . ?
C15 C16 H16B 109.5 . . ?
H16A C16 H16B 109.5 . . ?
C15 C16 H16C 109.5 . . ?
H16A C16 H16C 109.5 . . ?
H16B C16 H16C 109.5 . . ?
N4 C17 C18 115.0(4) . . ?
N4 C17 H17A 108.5 . . ?
C18 C17 H17A 108.5 . . ?
N4 C17 H17B 108.5 . . ?
C18 C17 H17B 108.5 . . ?
H17A C17 H17B 107.5 . . ?
C17 C18 C19 111.2(5) . . ?
C17 C18 H18A 109.4 . . ?
C19 C18 H18A 109.4 . . ?
C17 C18 H18B 109.4 . . ?
C19 C18 H18B 109.4 . . ?
H18A C18 H18B 108.0 . . ?
C20 C19 C18 114.9(6) . . ?
C20 C19 H19A 108.6 . . ?
C18 C19 H19A 108.6 . . ?
C20 C19 H19B 108.6 . . ?
C18 C19 H19B 108.6 . . ?
H19A C19 H19B 107.5 . . ?
C19 C20 H20A 109.5 . . ?
C19 C20 H20B 109.5 . . ?
H20A C20 H20B 109.5 . . ?
C19 C20 H20C 109.5 . . ?
H20A C20 H20C 109.5 . . ?
H20B C20 H20C 109.5 . . ?
C22 C21 C26 114.9(5) . . ?
C22 C21 B1 123.5(5) . . ?
C26 C21 B1 121.4(5) . . ?
C23 C22 C21 122.2(6) . . ?
C23 C22 H22 118.9 . . ?
C21 C22 H22 118.9 . . ?
C24 C23 C22 121.0(6) . . ?
C24 C23 H23 119.5 . . ?
C22 C23 H23 119.5 . . ?
C23 C24 C25 118.4(6) . . ?
C23 C24 H24 120.8 . . ?
C25 C24 H24 120.8 . . ?
C24 C25 C26 120.5(6) . . ?
C24 C25 H25 119.7 . . ?
C26 C25 H25 119.7 . . ?
C25 C26 C21 122.8(5) . . ?
C25 C26 H26 118.6 . . ?
C21 C26 H26 118.6 . . ?
C28 C27 C32 114.7(5) . . ?
C28 C27 B1 123.6(5) . . ?
C32 C27 B1 121.7(5) . . ?
C29 C28 C27 122.5(5) . . ?
C29 C28 H28 118.8 . . ?
C27 C28 H28 118.8 . . ?
C30 C29 C28 121.3(6) . . ?
C30 C29 H29 119.4 . . ?
C28 C29 H29 119.4 . . ?
C29 C30 C31 118.8(6) . . ?
C29 C30 H30 120.6 . . ?
C31 C30 H30 120.6 . . ?
C30 C31 C32 120.3(6) . . ?
C30 C31 H31 119.8 . . ?
C32 C31 H31 119.8 . . ?
C27 C32 C31 122.3(6) . . ?
C27 C32 H32 118.8 . . ?
C31 C32 H32 118.8 . . ?
C38 C33 C34 113.9(5) . . ?
C38 C33 B1 122.4(5) . . ?
C34 C33 B1 123.7(4) . . ?
C33 C34 C35 123.4(5) . . ?
C33 C34 H34 118.3 . . ?
C35 C34 H34 118.3 . . ?
C36 C35 C34 120.2(5) . . ?
C36 C35 H35 119.9 . . ?
C34 C35 H35 119.9 . . ?
C37 C36 C35 118.1(5) . . ?
C37 C36 H36 120.9 . . ?
C35 C36 H36 120.9 . . ?
C36 C37 C38 120.1(5) . . ?
C36 C37 H37 119.9 . . ?
C38 C37 H37 119.9 . . ?
C33 C38 C37 124.3(5) . . ?
C33 C38 H38 117.9 . . ?
C37 C38 H38 117.9 . . ?
C40 C39 C44 113.8(6) . . ?
C40 C39 B1 123.6(5) . . ?
C44 C39 B1 122.3(5) . . ?
C39 C40 C41 124.6(7) . . ?
C39 C40 H40 117.7 . . ?
C41 C40 H40 117.7 . . ?
C42 C41 C40 118.5(8) . . ?
C42 C41 H41 120.8 . . ?
C40 C41 H41 120.8 . . ?
C43 C42 C41 119.4(8) . . ?
C43 C42 H42 120.3 . . ?
C41 C42 H42 120.3 . . ?
C44 C43 C42 119.6(9) . . ?
C44 C43 H43 120.2 . . ?
C42 C43 H43 120.2 . . ?
C43 C44 C39 124.1(8) . . ?
C43 C44 H44 117.9 . . ?
C39 C44 H44 117.9 . . ?
C21 B1 C27 109.8(4) . . ?
C21 B1 C33 110.3(4) . . ?
C27 B1 C33 110.4(4) . . ?
C21 B1 C39 109.9(4) . . ?
C27 B1 C39 110.0(4) . . ?
C33 B1 C39 106.3(4) . . ?
C45 O3 C48 106.4(9) . . ?
O3 C45 C46 105.5(14) . . ?
O3 C45 H45A 110.6 . . ?
C46 C45 H45A 110.6 . . ?
O3 C45 H45B 110.6 . . ?
C46 C45 H45B 110.6 . . ?
H45A C45 H45B 108.8 . . ?
C47 C46 C45 102.5(9) . . ?
C47 C46 H46A 111.3 . . ?
C45 C46 H46A 111.3 . . ?
C47 C46 H46B 111.3 . . ?
C45 C46 H46B 111.3 . . ?
H46A C46 H46B 109.2 . . ?
C48 C47 C46 109.3(9) . . ?
C48 C47 H47A 109.8 . . ?
C46 C47 H47A 109.8 . . ?
C48 C47 H47B 109.8 . . ?
C46 C47 H47B 109.8 . . ?
H47A C47 H47B 108.3 . . ?
O3 C48 C47 106.6(9) . . ?
O3 C48 H48A 110.4 . . ?
C47 C48 H48A 110.4 . . ?
O3 C48 H48B 110.4 . . ?
C47 C48 H48B 110.4 . . ?
H48A C48 H48B 108.6 . . ?
C48A O3A C45A 112.4(13) . . ?
O3A C45A C46A 101.8(12) . . ?
O3A C45A H45C 111.4 . . ?
C46A C45A H45C 111.4 . . ?
O3A C45A H45D 111.4 . . ?
C46A C45A H45D 111.4 . . ?
H45C C45A H45D 109.3 . . ?
C47A C46A C45A 108.7(13) . . ?
C47A C46A H46C 110.0 . . ?
C45A C46A H46C 110.0 . . ?
C47A C46A H46D 110.0 . . ?
C45A C46A H46D 110.0 . . ?
H46C C46A H46D 108.3 . . ?
C46A C47A C48A 105.8(13) . . ?
C46A C47A H47C 110.6 . . ?
C48A C47A H47C 110.6 . . ?
C46A C47A H47D 110.6 . . ?
C48A C47A H47D 110.6 . . ?
H47C C47A H47D 108.7 . . ?
O3A C48A C47A 108.5(12) . . ?
O3A C48A H48C 110.0 . . ?
C47A C48A H48C 110.0 . . ?
O3A C48A H48D 110.0 . . ?
C47A C48A H48D 110.0 . . ?
H48C C48A H48D 108.4 . . ?
O1 N1 O2 121.89(15) . . ?
O1 N1 Pd1 119.6(3) . . ?
O2 N1 Pd1 118.5(3) . . ?
N1A O1A Pd1 126.8(10) . . ?
O1A N1A O2A 107.72(12) . . ?
 
loop_
 _geom_torsion_atom_site_label_1
 _geom_torsion_atom_site_label_2
 _geom_torsion_atom_site_label_3
 _geom_torsion_atom_site_label_4
 _geom_torsion
 _geom_torsion_site_symmetry_1
 _geom_torsion_site_symmetry_2
 _geom_torsion_site_symmetry_3
 _geom_torsion_site_symmetry_4
 _geom_torsion_publ_flag
C9 N2 C1 C2 -160.3(4) . . . . ?
C5 N2 C1 C2 78.5(5) . . . . ?
Pd1 N2 C1 C2 -35.5(5) . . . . ?
C3 N3 C2 C1 -167.7(4) . . . . ?
Pd1 N3 C2 C1 -45.9(4) . . . . ?
N2 C1 C2 N3 54.9(5) . . . . ?
C2 N3 C3 C4 167.3(4) . . . . ?
Pd1 N3 C3 C4 45.3(4) . . . . ?
C17 N4 C4 C3 158.3(4) . . . . ?
C13 N4 C4 C3 -79.7(5) . . . . ?
Pd1 N4 C4 C3 32.9(4) . . . . ?
N3 C3 C4 N4 -53.0(5) . . . . ?
C9 N2 C5 C6 -57.3(6) . . . . ?
C1 N2 C5 C6 64.9(6) . . . . ?
Pd1 N2 C5 C6 178.4(4) . . . . ?
N2 C5 C6 C7 -177.3(5) . . . . ?
C5 C6 C7 C8 -172.3(6) . . . . ?
C1 N2 C9 C10 66.1(6) . . . . ?
C5 N2 C9 C10 -172.1(4) . . . . ?
Pd1 N2 C9 C10 -53.1(5) . . . . ?
N2 C9 C10 C11 173.0(5) . . . . ?
C9 C10 C11 C12 173.4(6) . . . . ?
C17 N4 C13 C14 58.0(6) . . . . ?
C4 N4 C13 C14 -63.8(5) . . . . ?
Pd1 N4 C13 C14 -177.4(4) . . . . ?
N4 C13 C14 C15 -179.0(5) . . . . ?
C13 C14 C15 C16 177.6(5) . . . . ?
C4 N4 C17 C18 -69.3(6) . . . . ?
C13 N4 C17 C18 168.1(4) . . . . ?
Pd1 N4 C17 C18 50.4(5) . . . . ?
N4 C17 C18 C19 -179.4(5) . . . . ?
C17 C18 C19 C20 -173.2(7) . . . . ?
C26 C21 C22 C23 3.0(7) . . . . ?
B1 C21 C22 C23 -172.4(5) . . . . ?
C21 C22 C23 C24 -1.0(9) . . . . ?
C22 C23 C24 C25 -0.3(9) . . . . ?
C23 C24 C25 C26 -0.5(8) . . . . ?
C24 C25 C26 C21 2.8(8) . . . . ?
C22 C21 C26 C25 -3.9(7) . . . . ?
B1 C21 C26 C25 171.6(4) . . . . ?
C32 C27 C28 C29 -2.6(8) . . . . ?
B1 C27 C28 C29 178.2(5) . . . . ?
C27 C28 C29 C30 0.5(10) . . . . ?
C28 C29 C30 C31 2.1(10) . . . . ?
C29 C30 C31 C32 -2.5(11) . . . . ?
C28 C27 C32 C31 2.1(8) . . . . ?
B1 C27 C32 C31 -178.7(6) . . . . ?
C30 C31 C32 C27 0.3(10) . . . . ?
C38 C33 C34 C35 0.4(7) . . . . ?
B1 C33 C34 C35 -178.3(5) . . . . ?
C33 C34 C35 C36 -0.2(8) . . . . ?
C34 C35 C36 C37 0.2(9) . . . . ?
C35 C36 C37 C38 -0.4(9) . . . . ?
C34 C33 C38 C37 -0.7(8) . . . . ?
B1 C33 C38 C37 178.1(6) . . . . ?
C36 C37 C38 C33 0.7(10) . . . . ?
C44 C39 C40 C41 -0.6(8) . . . . ?
B1 C39 C40 C41 173.8(5) . . . . ?
C39 C40 C41 C42 1.5(9) . . . . ?
C40 C41 C42 C43 -1.9(11) . . . . ?
C41 C42 C43 C44 1.5(13) . . . . ?
C42 C43 C44 C39 -0.6(14) . . . . ?
C40 C39 C44 C43 0.2(11) . . . . ?
B1 C39 C44 C43 -174.3(7) . . . . ?
C22 C21 B1 C27 99.7(5) . . . . ?
C26 C21 B1 C27 -75.4(6) . . . . ?
C22 C21 B1 C33 -138.4(5) . . . . ?
C26 C21 B1 C33 46.5(6) . . . . ?
C22 C21 B1 C39 -21.5(7) . . . . ?
C26 C21 B1 C39 163.4(4) . . . . ?
C28 C27 B1 C21 13.2(7) . . . . ?
C32 C27 B1 C21 -166.0(5) . . . . ?
C28 C27 B1 C33 -108.7(6) . . . . ?
C32 C27 B1 C33 72.2(6) . . . . ?
C28 C27 B1 C39 134.3(5) . . . . ?
C32 C27 B1 C39 -44.8(7) . . . . ?
C38 C33 B1 C21 32.6(7) . . . . ?
C34 C33 B1 C21 -148.8(5) . . . . ?
C38 C33 B1 C27 154.2(5) . . . . ?
C34 C33 B1 C27 -27.2(7) . . . . ?
C38 C33 B1 C39 -86.5(6) . . . . ?
C34 C33 B1 C39 92.1(6) . . . . ?
C40 C39 B1 C21 -79.9(6) . . . . ?
C44 C39 B1 C21 94.0(6) . . . . ?
C40 C39 B1 C27 159.0(5) . . . . ?
C44 C39 B1 C27 -27.1(7) . . . . ?
C40 C39 B1 C33 39.5(7) . . . . ?
C44 C39 B1 C33 -146.6(6) . . . . ?
C48 O3 C45 C46 31(3) . . . . ?
O3 C45 C46 C47 -29(3) . . . . ?
C45 C46 C47 C48 16(2) . . . . ?
C45 O3 C48 C47 -21(3) . . . . ?
C46 C47 C48 O3 2(2) . . . . ?
C48A O3A C45A C46A 11(5) . . . . ?
O3A C45A C46A C47A -16(4) . . . . ?
C45A C46A C47A C48A 16(3) . . . . ?
C45A O3A C48A C47A -1(4) . . . . ?
C46A C47A C48A O3A -9(3) . . . . ?
Pd1 O1A N1A O2A 0.00(3) . . . . ?
 
_refine_diff_density_max    0.528
_refine_diff_density_min   -0.475
_refine_diff_density_rms    0.078

_shelx_res_file
;
TITL shelxt in P 1 21/n 1
    01_excit.res
    created by SHELXL-2018/3 at 17:31:22 on 30-Mar-2020
CELL 0.534 11.6748 13.5835 30.1791 90 93.478 90
ZERR 4 0.000472 0.000536 0.001014 0 0.003408 0
LATT 1
SYMM 0.5-X,0.5+Y,0.5-Z
SFAC C H B N O Pd
DISP B 0 0 4.561
DISP C 0.001 0.001 6.94
DISP H -0 0 0.611
DISP N 0.003 0.002 10.693
DISP O 0.005 0.003 16.398
DISP Pd -2.504 0.615 1934.604
UNIT 192 292 4 16 12 4
DFIX 1.2 0.001 N1 O1 N1 O2
DFIX 1.3 0.001 O1A N1A N1A O2A
DANG 2.1 0.001 O1 O2 O1A O2A
FLAT 0.001 Pd1 O1 O2 N1 O1A O2A N1A
RIGU 0.001 0.002
EADP O3 O3A
EADP C45 C45A C48 C48A
EADP C46 C46A C47 C47A
EADP O1 O1A O2 O2A
EADP N1 N1A

L.S. 20
PLAN  5
SIZE 0.1 0.1 0.05
TEMP -1
BOND $H
list 4
CONF
fmap 2
acta
SHEL 999 0.8
OMIT -4 0 18
REM <olex2.extras>
REM <HklSrc "%.\\01_excit.hkl">
REM </olex2.extras>

WGHT    0.000100
EXTI    0.001050
FVAR       0.00838   0.59514   0.90042
PD1   6    0.339829    0.775138    0.346526    11.00000    0.04838    0.05323 =
         0.04631    0.00112    0.00069   -0.00273
N2    4    0.345781    0.927457    0.337599    11.00000    0.06111    0.05713 =
         0.05488    0.00368    0.00074    0.00195
N3    4    0.453587    0.798927    0.398376    11.00000    0.04944    0.04637 =
         0.05060    0.00033    0.00497   -0.00513
AFIX  13
H3    2    0.530740    0.788933    0.388075    11.00000   -1.20000
AFIX   0
N4    4    0.331014    0.631134    0.371394    11.00000    0.04787    0.04673 =
         0.04881   -0.00098    0.00044   -0.00151
C1    1    0.441192    0.963270    0.369875    11.00000    0.07278    0.05630 =
         0.06047    0.00352   -0.00527   -0.00645
AFIX  23
H1A   2    0.514242    0.957630    0.356391    11.00000   -1.20000
H1B   2    0.428949    1.032057    0.376809    11.00000   -1.20000
AFIX   0
C2    1    0.443960    0.903244    0.411880    11.00000    0.08503    0.04624 =
         0.05819   -0.00048   -0.00337   -0.00274
AFIX  23
H2A   2    0.509167    0.921934    0.431530    11.00000   -1.20000
H2B   2    0.374341    0.913502    0.427249    11.00000   -1.20000
AFIX   0
C3    1    0.434083    0.723355    0.432172    11.00000    0.05755    0.06055 =
         0.03944    0.00392   -0.00017   -0.00496
AFIX  23
H3A   2    0.365177    0.738529    0.447243    11.00000   -1.20000
H3B   2    0.498412    0.721481    0.454062    11.00000   -1.20000
AFIX   0
C4    1    0.421265    0.625118    0.408946    11.00000    0.05334    0.05660 =
         0.05073    0.00464   -0.00294   -0.00438
AFIX  23
H4A   2    0.493962    0.606150    0.397529    11.00000   -1.20000
H4B   2    0.399986    0.575285    0.429951    11.00000   -1.20000
AFIX   0
C5    1    0.230415    0.966607    0.350754    11.00000    0.07285    0.06748 =
         0.06530   -0.00265    0.00463    0.01281
AFIX  23
H5A   2    0.170843    0.935711    0.331733    11.00000   -1.20000
H5B   2    0.219553    0.945325    0.380892    11.00000   -1.20000
AFIX   0
C6    1    0.212194    1.076003    0.348645    11.00000    0.10623    0.06922 =
         0.10276   -0.00566   -0.00779    0.02440
AFIX  23
H6A   2    0.217066    1.098523    0.318316    11.00000   -1.20000
H6B   2    0.271765    1.108821    0.366948    11.00000   -1.20000
AFIX   0
C7    1    0.093588    1.102544    0.365122    11.00000    0.10496    0.09950 =
         0.15958   -0.03502   -0.01043    0.04022
AFIX  23
H7A   2    0.034882    1.062966    0.349536    11.00000   -1.20000
H7B   2    0.092336    1.088246    0.396579    11.00000   -1.20000
AFIX   0
C8    1    0.068898    1.208783    0.357264    11.00000    0.17195    0.09782 =
         0.24320   -0.05097   -0.02281    0.05669
AFIX 137
H8A   2   -0.001232    1.226068    0.370384    11.00000   -1.50000
H8B   2    0.061299    1.221228    0.325910    11.00000   -1.50000
H8C   2    0.130695    1.247602    0.370427    11.00000   -1.50000
AFIX   0
C9    1    0.365859    0.960037    0.291115    11.00000    0.07187    0.06388 =
         0.05865    0.01200    0.00089   -0.00409
AFIX  23
H9A   2    0.298374    0.943914    0.272172    11.00000   -1.20000
H9B   2    0.374121    1.031091    0.291033    11.00000   -1.20000
AFIX   0
C10   1    0.468546    0.915773    0.271396    11.00000    0.07161    0.08475 =
         0.06498    0.00595    0.00661   -0.00607
AFIX  23
H10A  2    0.465636    0.844694    0.274207    11.00000   -1.20000
H10B  2    0.537681    0.938788    0.287617    11.00000   -1.20000
AFIX   0
C11   1    0.473142    0.943362    0.222416    11.00000    0.09970    0.11398 =
         0.06771    0.01186    0.01901   -0.00782
AFIX  23
H11A  2    0.408126    0.913925    0.205815    11.00000   -1.20000
H11B  2    0.466513    1.014266    0.219425    11.00000   -1.20000
AFIX   0
C12   1    0.580818    0.910472    0.202981    11.00000    0.11171    0.20592 =
         0.09454   -0.01057    0.03372    0.00322
AFIX 137
H12A  2    0.576976    0.925195    0.171815    11.00000   -1.50000
H12B  2    0.589928    0.840795    0.207193    11.00000   -1.50000
H12C  2    0.645031    0.944202    0.217396    11.00000   -1.50000
AFIX   0
C13   1    0.211189    0.623869    0.388266    11.00000    0.04973    0.05795 =
         0.07391    0.00371    0.00923   -0.00171
AFIX  23
H13A  2    0.202057    0.676843    0.409315    11.00000   -1.20000
H13B  2    0.156106    0.634949    0.363398    11.00000   -1.20000
AFIX   0
C14   1    0.181022    0.529265    0.410074    11.00000    0.06574    0.06324 =
         0.07252    0.00588    0.01172   -0.00826
AFIX  23
H14A  2    0.233539    0.518050    0.435728    11.00000   -1.20000
H14B  2    0.189425    0.475287    0.389481    11.00000   -1.20000
AFIX   0
C15   1    0.058317    0.531255    0.424664    11.00000    0.06333    0.08251 =
         0.09517    0.00120    0.01656   -0.01300
AFIX  23
H15A  2    0.051464    0.584141    0.445938    11.00000   -1.20000
H15B  2    0.006868    0.545929    0.399069    11.00000   -1.20000
AFIX   0
C16   1    0.020435    0.436537    0.445274    11.00000    0.06886    0.09582 =
         0.11625    0.01822    0.02828   -0.00920
AFIX 137
H16A  2    0.023585    0.384138    0.424037    11.00000   -1.50000
H16B  2   -0.056784    0.443572    0.454083    11.00000   -1.50000
H16C  2    0.070372    0.421564    0.470832    11.00000   -1.50000
AFIX   0
C17   1    0.348841    0.551256    0.338884    11.00000    0.07436    0.05381 =
         0.06244   -0.01083    0.00485   -0.00136
AFIX  23
H17A  2    0.282114    0.548216    0.318153    11.00000   -1.20000
H17B  2    0.353746    0.489068    0.354684    11.00000   -1.20000
AFIX   0
C18   1    0.454298    0.562413    0.312876    11.00000    0.07595    0.08381 =
         0.06456   -0.00939    0.00780    0.00296
AFIX  23
H18A  2    0.521905    0.563961    0.333200    11.00000   -1.20000
H18B  2    0.450370    0.624299    0.296819    11.00000   -1.20000
AFIX   0
C19   1    0.464762    0.478157    0.280227    11.00000    0.12936    0.11744 =
         0.11388   -0.04556    0.04146   -0.00694
AFIX  23
H19A  2    0.458301    0.416506    0.296101    11.00000   -1.20000
H19B  2    0.400828    0.481684    0.258206    11.00000   -1.20000
AFIX   0
C20   1    0.570312    0.476927    0.257511    11.00000    0.15436    0.15585 =
         0.13975   -0.03213    0.06725    0.01376
AFIX 137
H20A  2    0.578615    0.414270    0.243344    11.00000   -1.50000
H20B  2    0.634078    0.487588    0.278567    11.00000   -1.50000
H20C  2    0.568313    0.528108    0.235541    11.00000   -1.50000
AFIX   0

C21   1    0.655955    0.373903    0.427039    11.00000    0.04571    0.05704 =
         0.06163    0.00846   -0.00476   -0.00205
C22   1    0.708678    0.423797    0.393373    11.00000    0.05867    0.06651 =
         0.08322    0.01374    0.01327   -0.00608
AFIX  43
H22   2    0.724615    0.389720    0.367737    11.00000   -1.20000
AFIX   0
C23   1    0.737965    0.522031    0.396851    11.00000    0.06607    0.06526 =
         0.12859    0.01896    0.00961   -0.01030
AFIX  43
H23   2    0.774132    0.552290    0.373844    11.00000   -1.20000
AFIX   0
C24   1    0.714619    0.575619    0.433627    11.00000    0.06735    0.05046 =
         0.12536    0.01853   -0.01278   -0.00205
AFIX  43
H24   2    0.734828    0.641729    0.435929    11.00000   -1.20000
AFIX   0
C25   1    0.660647    0.529432    0.467040    11.00000    0.07729    0.05012 =
         0.09225    0.00223   -0.02081   -0.00077
AFIX  43
H25   2    0.644560    0.564418    0.492412    11.00000   -1.20000
AFIX   0
C26   1    0.630215    0.431989    0.463309    11.00000    0.06600    0.04747 =
         0.06337    0.01143   -0.00354    0.00028
AFIX  43
H26   2    0.590784    0.403458    0.485897    11.00000   -1.20000
AFIX   0
C27   1    0.734796    0.201024    0.458998    11.00000    0.05488    0.05311 =
         0.06070    0.00103    0.01421    0.00159
C28   1    0.809300    0.250706    0.488902    11.00000    0.06405    0.06507 =
         0.07880   -0.00393   -0.00281    0.00856
AFIX  43
H28   2    0.804407    0.318926    0.490584    11.00000   -1.20000
AFIX   0
C29   1    0.890783    0.202313    0.516368    11.00000    0.07490    0.08324 =
         0.09315   -0.00294   -0.01155    0.01814
AFIX  43
H29   2    0.938350    0.238705    0.536031    11.00000   -1.20000
AFIX   0
C30   1    0.902187    0.104501    0.515101    11.00000    0.06760    0.08139 =
         0.12658    0.01363   -0.00154    0.02320
AFIX  43
H30   2    0.955342    0.072642    0.534313    11.00000   -1.20000
AFIX   0
C31   1    0.834197    0.051951    0.484999    11.00000    0.07372    0.06359 =
         0.14436    0.00913    0.00548    0.01342
AFIX  43
H31   2    0.843214   -0.015885    0.482923    11.00000   -1.20000
AFIX   0
C32   1    0.751656    0.099611    0.457498    11.00000    0.06482    0.05396 =
         0.11946   -0.00629    0.00212    0.00017
AFIX  43
H32   2    0.706199    0.062409    0.437427    11.00000   -1.20000
AFIX   0
C33   1    0.504472    0.230974    0.443919    11.00000    0.05793    0.05042 =
         0.05549   -0.00124   -0.00196   -0.00050
C34   1    0.478709    0.145880    0.466608    11.00000    0.05940    0.04951 =
         0.05616   -0.00037    0.00133    0.00386
AFIX  43
H34   2    0.537457    0.101089    0.473333    11.00000   -1.20000
AFIX   0
C35   1    0.369697    0.124042    0.479820    11.00000    0.06327    0.06829 =
         0.07208    0.00566    0.00551   -0.00278
AFIX  43
H35   2    0.357000    0.065705    0.494890    11.00000   -1.20000
AFIX   0
C36   1    0.280558    0.188348    0.470699    11.00000    0.05782    0.06435 =
         0.10094   -0.00113    0.01149   -0.00341
AFIX  43
H36   2    0.207256    0.174594    0.479474    11.00000   -1.20000
AFIX   0
C37   1    0.302733    0.273396    0.448287    11.00000    0.06026    0.06488 =
         0.12410    0.01191    0.00234    0.00392
AFIX  43
H37   2    0.243879    0.318047    0.441497    11.00000   -1.20000
AFIX   0
C38   1    0.412066    0.292827    0.435806    11.00000    0.06334    0.05422 =
         0.09746    0.01412   -0.00112    0.00323
AFIX  43
H38   2    0.424257    0.351518    0.420939    11.00000   -1.20000
AFIX   0
C39   1    0.635818    0.213098    0.374889    11.00000    0.08774    0.06224 =
         0.05610   -0.00298    0.01028   -0.01958
C40   1    0.544144    0.219964    0.344233    11.00000    0.10915    0.07113 =
         0.05994    0.00514   -0.00499   -0.02838
AFIX  43
H40   2    0.475497    0.244427    0.353836    11.00000   -1.20000
AFIX   0
C41   1    0.546874    0.192785    0.299691    11.00000    0.16847    0.07446 =
         0.05813    0.00873    0.00014   -0.03916
AFIX  43
H41   2    0.482516    0.200496    0.280292    11.00000   -1.20000
AFIX   0
C42   1    0.647383    0.154174    0.285099    11.00000    0.20018    0.10986 =
         0.06469   -0.00792    0.02367   -0.02417
AFIX  43
H42   2    0.650950    0.133672    0.255813    11.00000   -1.20000
AFIX   0
C43   1    0.742414    0.146302    0.314362    11.00000    0.18459    0.17003 =
         0.07991   -0.02468    0.03237    0.02020
AFIX  43
H43   2    0.811082    0.121868    0.304766    11.00000   -1.20000
AFIX   0
C44   1    0.734956    0.174743    0.357689    11.00000    0.11277    0.16113 =
         0.07888   -0.02377    0.01965    0.01496
AFIX  43
H44   2    0.799965    0.168090    0.376836    11.00000   -1.20000
AFIX   0
B1    3    0.634240    0.256300    0.426756    11.00000    0.06273    0.05657 =
         0.05589   -0.00035    0.00330   -0.00369

PART 1
O3    5    0.687853    0.801140    0.365551    21.00000    0.07632    0.09884 =
         0.09517   -0.00357    0.00428    0.00418
C45   1    0.736021    0.774221    0.324984    21.00000    0.08732    0.10562 =
         0.09920   -0.01050    0.00333    0.00387
AFIX  23
H45A  2    0.727966    0.827470    0.303606    21.00000   -1.20000
H45B  2    0.698298    0.716154    0.312359    21.00000   -1.20000
AFIX   0
C46   1    0.860724    0.753568    0.337000    21.00000    0.08415    0.11518 =
         0.13266   -0.00230    0.01027    0.00518
AFIX  23
H46A  2    0.872899    0.684893    0.344737    21.00000   -1.20000
H46B  2    0.908181    0.770611    0.312847    21.00000   -1.20000
AFIX   0
C47   1    0.884583    0.817054    0.375092    21.00000    0.08415    0.11518 =
         0.13266   -0.00230    0.01027    0.00518
AFIX  23
H47A  2    0.929945    0.781721    0.397913    21.00000   -1.20000
H47B  2    0.928140    0.873975    0.366428    21.00000   -1.20000
AFIX   0
C48   1    0.777899    0.848486    0.392184    21.00000    0.08732    0.10562 =
         0.09920   -0.01050    0.00333    0.00387
AFIX  23
H48A  2    0.774736    0.829384    0.423056    21.00000   -1.20000
H48B  2    0.770346    0.919477    0.390115    21.00000   -1.20000
AFIX   0

SAME 0.02 0.04 O3 > C48
PART 0
PART 2
O3A   5    0.673282    0.809289    0.360523   -21.00000    0.07632    0.09884 =
         0.09517   -0.00357    0.00428    0.00418
C45A  1    0.726889    0.755549    0.326913   -21.00000    0.08732    0.10562 =
         0.09920   -0.01050    0.00333    0.00387
AFIX  23
H45C  2    0.697394    0.775068    0.297478   -21.00000   -1.20000
H45D  2    0.716660    0.685170    0.330415   -21.00000   -1.20000
AFIX   0
C46A  1    0.851669    0.785012    0.335325   -21.00000    0.08415    0.11518 =
         0.13266   -0.00230    0.01027    0.00518
AFIX  23
H46C  2    0.894343    0.731802    0.350036   -21.00000   -1.20000
H46D  2    0.885439    0.798556    0.307380   -21.00000   -1.20000
AFIX   0
C47A  1    0.857016    0.871082    0.362705   -21.00000    0.08415    0.11518 =
         0.13266   -0.00230    0.01027    0.00518
AFIX  23
H47C  2    0.871545    0.929095    0.345163   -21.00000   -1.20000
H47D  2    0.917670    0.864904    0.385964   -21.00000   -1.20000
AFIX   0
C48A  1    0.746755    0.878007    0.381477   -21.00000    0.08732    0.10562 =
         0.09920   -0.01050    0.00333    0.00387
AFIX  23
H48C  2    0.754590    0.864836    0.413105   -21.00000   -1.20000
H48D  2    0.715780    0.943801    0.377136   -21.00000   -1.20000
AFIX   0

PART 0
PART 3
O1    5    0.125341    0.760173    0.298240    31.00000    0.06607    0.20280 =
         0.07408   -0.02920   -0.00733    0.00128
O2    5    0.262607    0.724488    0.259375    31.00000    0.06607    0.20280 =
         0.07408   -0.02920   -0.00733    0.00128
N1    4    0.226193    0.749709    0.293970    31.00000    0.06604    0.07514 =
         0.06094    0.00997   -0.00297   -0.00588
PART 0
PART 4
O1A   5    0.209295    0.756022    0.301714   -31.00000    0.06607    0.20280 =
         0.07408   -0.02920   -0.00733    0.00128
O2A   5    0.323486    0.716130    0.253650   -31.00000    0.06607    0.20280 =
         0.07408   -0.02920   -0.00733    0.00128
N1A   4    0.215689    0.728880    0.260627   -31.00000    0.06604    0.07514 =
         0.06094    0.00997   -0.00297   -0.00588
HKLF 4


REM  shelxt in P 1 21/n 1
REM wR2 = 0.1610, GooF = S = 0.805, Restrained GooF = 0.805 for all data
REM R1 = 0.0700 for 4519 Fo > 4sig(Fo) and 0.1583 for all 9689 data
REM 527 parameters refined using 490 restraints

END

WGHT      0.0003      0.0000

REM Highest difference peak  0.528,  deepest hole -0.475,  1-sigma level  0.078
Q1    1   0.8541  0.7728  0.3910  11.00000  0.05    0.41
Q2    1   0.1671  0.6682  0.2812  11.00000  0.05    0.35
Q3    1   0.5729  0.2035  0.2772  11.00000  0.05    0.32
Q4    1   0.7005  0.7734  0.3710  11.00000  0.05    0.32
Q5    1   0.5204  0.6229  0.3798  11.00000  0.05    0.31
;
_shelx_res_checksum   35851

_shelx_hkl_file
;
 -15   0   1    0.00    0.01
 -15   0   2   -0.00    0.00
 -15   0   3    0.04    0.01
 -15   0   4   -0.00    0.01
 -15   0   5    0.02    0.01
 -15   0   6    0.00    0.00
 -15   0   7    0.01    0.01
 -15   0   8    0.00    0.01
 -15   0   9    0.03    0.01
 -15   0  10   -0.00    0.01
 -15   0  11    0.00    0.01
 -15   0  12   -0.00    0.01
 -15   0  13    0.01    0.01
 -15   0  14   -0.00    0.01
 -15   0  15    0.02    0.01
 -15   0  16   -0.00    0.00
 -15   0  17   -0.00    0.01
 -15   0  18    0.00    0.01
 -15   0  19    0.01    0.01
 -15   0  20   -0.00    0.01
 -15   0  21    0.00    0.01
 -15   0  22    0.00    0.01
 -15   0  23    0.00    0.01
 -15   1   1    0.01    0.01
 -15  -1   1    0.03    0.01
 -15   1   2    0.00    0.01
 -15  -1   2    0.00    0.00
 -15   1   3    0.00    0.00
 -15  -1   3    0.00    0.00
 -15   1   4   -0.00    0.01
 -15  -1   4   -0.00    0.01
 -15   1   5    0.02    0.01
 -15  -1   5    0.02    0.01
 -15   1   6   -0.00    0.01
 -15  -1   6    0.00    0.00
 -15   1   7    0.00    0.00
 -15  -1   7    0.00    0.00
 -15   1   8   -0.00    0.01
 -15  -1   8    0.00    0.00
 -15   1   9    0.01    0.01
 -15  -1   9   -0.00    0.01
 -15   1  10   -0.00    0.01
 -15  -1  10    0.00    0.01
 -15   1  11    0.01    0.01
 -15  -1  11    0.01    0.01
 -15   1  12    0.01    0.01
 -15  -1  12    0.00    0.01
 -15   1  13    0.01    0.01
 -15  -1  13    0.01    0.01
 -15   1  14    0.00    0.01
 -15  -1  14   -0.00    0.01
 -15   1  15   -0.00    0.00
 -15  -1  15    0.00    0.01
 -15   1  16   -0.00    0.00
 -15  -1  16   -0.00    0.01
 -15   1  17    0.01    0.01
 -15  -1  17    0.00    0.01
 -15   1  18    0.01    0.01
 -15  -1  18    0.01    0.01
 -15   1  19    0.00    0.00
 -15  -1  19   -0.00    0.00
 -15   1  20    0.01    0.01
 -15  -1  20    0.01    0.01
 -15   1  21    0.01    0.01
 -15  -1  21   -0.00    0.00
 -15   2   1    0.00    0.01
 -15  -2   1   -0.00    0.00
 -15   2   2    0.00    0.00
 -15  -2   2   -0.00    0.01
 -15   2   3    0.03    0.01
 -15  -2   3    0.02    0.01
 -15   2   4    0.00    0.00
 -15  -2   4   -0.00    0.00
 -15   2   5    0.01    0.01
 -15  -2   5    0.00    0.01
 -15   2   6    0.00    0.01
 -15  -2   6    0.00    0.00
 -15   2   7    0.02    0.01
 -15  -2   7    0.00    0.01
 -15   2   8    0.02    0.01
 -15  -2   8   -0.00    0.00
 -15   2   9    0.03    0.01
 -15  -2   9    0.00    0.01
 -15   2  10    0.01    0.01
 -15  -2  10    0.01    0.01
 -15   2  11   -0.00    0.01
 -15  -2  11    0.01    0.01
 -15   2  12    0.00    0.01
 -15  -2  12    0.01    0.01
 -15   2  13    0.00    0.01
 -15  -2  13    0.01    0.01
 -15   2  14    0.00    0.01
 -15  -2  14    0.01    0.01
 -15   2  15    0.03    0.01
 -15  -2  15    0.01    0.01
 -15   2  16    0.00    0.00
 -15  -2  16    0.01    0.01
 -15   2  17    0.01    0.01
 -15  -2  17   -0.00    0.01
 -15   2  18    0.00    0.01
 -15  -2  18    0.00    0.01
 -15  -2  19    0.01    0.01
 -15  -2  20    0.00    0.00
 -15   3   1    0.00    0.01
 -15  -3   1    0.01    0.01
 -15   3   2    0.00    0.00
 -15  -3   2    0.00    0.01
 -15   3   3    0.00    0.01
 -15  -3   3    0.00    0.01
 -15   3   4   -0.00    0.01
 -15  -3   4    0.00    0.01
 -15   3   5   -0.00    0.00
 -15  -3   5   -0.00    0.00
 -15   3   6    0.00    0.01
 -15  -3   6    0.00    0.00
 -15   3   7    0.01    0.01
 -15  -3   7    0.01    0.01
 -15   3   8    0.00    0.01
 -15  -3   8    0.01    0.01
 -15   3   9   -0.00    0.00
 -15  -3   9    0.01    0.01
 -15   3  10   -0.00    0.01
 -15  -3  10    0.00    0.01
 -15   3  11    0.01    0.01
 -15  -3  11    0.03    0.01
 -15   3  12    0.00    0.00
 -15  -3  12    0.01    0.01
 -15   3  13   -0.00    0.00
 -15  -3  13   -0.00    0.00
 -15   3  14   -0.00    0.01
 -15  -3  14    0.00    0.00
 -15   3  15    0.00    0.01
 -15  -3  15   -0.00    0.01
 -15  -3  16   -0.00    0.00
 -15  -3  17    0.01    0.01
 -15  -3  18    0.01    0.01
 -15   4   1    0.00    0.00
 -15  -4   1    0.00    0.01
 -15   4   2    0.01    0.01
 -15  -4   2   -0.00    0.01
 -15   4   3    0.00    0.01
 -15  -4   3    0.01    0.01
 -15   4   4    0.01    0.01
 -15  -4   4    0.01    0.01
 -15   4   5    0.02    0.01
 -15  -4   5    0.01    0.01
 -15   4   6    0.00    0.01
 -15  -4   6   -0.00    0.01
 -15   4   7    0.00    0.01
 -15  -4   7    0.00    0.01
 -15   4   8    0.00    0.01
 -15  -4   8    0.00    0.01
 -15   4   9    0.00    0.01
 -15  -4   9    0.01    0.01
 -15   4  10    0.01    0.01
 -15  -4  10    0.01    0.01
 -15  -4  11    0.00    0.00
 -15  -4  12    0.01    0.01
 -15  -4  13    0.01    0.01
 -15  -4  14    0.00    0.01
 -15  -4  15    0.02    0.01
 -15  -4  16   -0.00    0.01
 -15  -4  17    0.01    0.01
 -15   5   1    0.01    0.01
 -15  -5   1    0.02    0.01
 -15   5   2    0.00    0.01
 -15  -5   2    0.00    0.00
 -15   5   3   -0.00    0.00
 -15  -5   3   -0.00    0.01
 -15   5   4    0.00    0.01
 -15  -5   4    0.00    0.01
 -15  -5   5    0.00    0.01
 -15  -5   6    0.01    0.01
 -15  -5   7    0.00    0.01
 -15  -5   8    0.00    0.01
 -15  -5   9   -0.00    0.01
 -15  -5  10   -0.00    0.00
 -15  -5  11    0.02    0.01
 -15  -5  12    0.00    0.01
 -15  -5  13    0.00    0.00
 -15  -5  14   -0.00    0.00
 -15  -5  15    0.00    0.00
 -15  -6   1   -0.00    0.01
 -15  -6   2    0.01    0.01
 -15  -6   3    0.01    0.01
 -15  -6   4    0.01    0.01
 -15  -6   5    0.00    0.01
 -15  -6   6    0.01    0.01
 -15  -6   7    0.00    0.01
 -15  -6   8    0.01    0.01
 -15  -6   9    0.01    0.01
 -15  -6  10   -0.00    0.00
 -15  -6  11    0.01    0.01
 -15  -6  12    0.00    0.00
 -15  -6  13    0.01    0.01
 -15  -6  14    0.00    0.01
 -15  -7   3    0.00    0.01
 -15  -7   4    0.01    0.01
 -15  -7   5   -0.00    0.01
 -15  -7   6    0.02    0.01
 -15  -7   7   -0.00    0.01
 -15  -7   8    0.00    0.01
 -15  -7   9    0.01    0.01
 -15  -7  10    0.01    0.01
 -15  -7  11    0.00    0.01
 -15  -7  12    0.00    0.00
 -15  -8   6   -0.00    0.01
 -15  -8   7   -0.00    0.01
 -15  -8   8    0.01    0.01
 -15  -8   9   -0.00    0.01
 -15  -8  10    0.01    0.01
 -14   0   1    0.00    0.00
 -14   0   2    0.02    0.01
 -14   0   3   -0.00    0.01
 -14   0   4    0.04    0.01
 -14   0   5   -0.00    0.01
 -14   0   6    0.02    0.01
 -14   0   7    0.00    0.00
 -14   0   8    0.02    0.01
 -14   0   9   -0.00    0.00
 -14   0  10    0.00    0.00
 -14   0  11    0.00    0.00
 -14   0  12    0.01    0.01
 -14   0  13    0.00    0.01
 -14   0  14    0.00    0.01
 -14   0  15    0.00    0.00
 -14   0  16    0.00    0.01
 -14   0  17   -0.00    0.00
 -14   0  18    0.01    0.01
 -14   0  19    0.00    0.01
 -14   0  20    0.00    0.01
 -14   0  21   -0.00    0.01
 -14   0  22    0.01    0.01
 -14   0  23   -0.00    0.00
 -14   1   1    0.00    0.00
 -14  -1   1    0.01    0.01
 -14   1   2    0.01    0.01
 -14  -1   2    0.00    0.00
 -14   1   3    0.00    0.00
 -14  -1   3   -0.00    0.00
 -14   1   4    0.02    0.01
 -14  -1   4    0.01    0.01
 -14   1   5    0.00    0.00
 -14  -1   5   -0.00    0.00
 -14   1   6    0.02    0.01
 -14  -1   6    0.03    0.01
 -14   1   7    0.01    0.01
 -14  -1   7   -0.00    0.00
 -14   1   8    0.00    0.00
 -14  -1   8    0.01    0.01
 -14   1   9    0.00    0.00
 -14  -1   9   -0.00    0.00
 -14   1  10    0.03    0.01
 -14  -1  10    0.02    0.01
 -14   1  11    0.00    0.00
 -14  -1  11    0.00    0.00
 -14   1  12    0.00    0.01
 -14  -1  12    0.01    0.01
 -14   1  13    0.00    0.01
 -14  -1  13   -0.00    0.00
 -14   1  14    0.01    0.01
 -14  -1  14    0.01    0.01
 -14   1  15   -0.00    0.00
 -14  -1  15    0.00    0.01
 -14   1  16    0.00    0.01
 -14  -1  16    0.01    0.01
 -14   1  17    0.00    0.00
 -14  -1  17   -0.00    0.01
 -14   1  18    0.00    0.00
 -14  -1  18    0.00    0.01
 -14   1  19   -0.00    0.01
 -14  -1  19   -0.00    0.01
 -14   1  20    0.01    0.01
 -14  -1  20    0.01    0.01
 -14   1  21   -0.00    0.01
 -14  -1  21    0.00    0.01
 -14   1  22   -0.00    0.00
 -14  -1  22    0.00    0.00
 -14   1  23    0.02    0.01
 -14   1  24    0.00    0.01
 -14   1  25    0.01    0.01
 -14   2   1    0.00    0.00
 -14  -2   1   -0.00    0.01
 -14   2   2    0.02    0.01
 -14  -2   2    0.02    0.01
 -14   2   3    0.00    0.01
 -14  -2   3    0.00    0.01
 -14   2   4    0.03    0.01
 -14  -2   4    0.03    0.01
 -14   2   5    0.00    0.01
 -14  -2   5    0.00    0.00
 -14   2   6    0.01    0.01
 -14  -2   6    0.01    0.01
 -14   2   7    0.01    0.01
 -14  -2   7   -0.00    0.00
 -14   2   8    0.00    0.01
 -14  -2   8    0.01    0.01
 -14   2   9    0.01    0.01
 -14  -2   9   -0.00    0.00
 -14   2  10    0.00    0.00
 -14  -2  10    0.00    0.00
 -14   2  11   -0.00    0.01
 -14  -2  11   -0.00    0.00
 -14   2  12    0.02    0.01
 -14  -2  12    0.02    0.01
 -14   2  13    0.00    0.00
 -14  -2  13    0.01    0.01
 -14   2  14    0.01    0.01
 -14  -2  14    0.00    0.01
 -14   2  15   -0.00    0.00
 -14  -2  15    0.00    0.01
 -14   2  16    0.00    0.01
 -14  -2  16    0.00    0.01
 -14   2  17    0.01    0.01
 -14  -2  17    0.00    0.01
 -14   2  18    0.01    0.01
 -14  -2  18    0.01    0.01
 -14   2  19    0.00    0.01
 -14  -2  19   -0.00    0.01
 -14   2  20    0.00    0.01
 -14  -2  20   -0.00    0.00
 -14   2  21    0.00    0.01
 -14   2  22    0.01    0.01
 -14   2  23    0.00    0.00
 -14   2  24    0.01    0.01
 -14   2  25    0.00    0.01
 -14   2  26    0.00    0.01
 -14   3   1   -0.00    0.00
 -14  -3   1    0.00    0.01
 -14   3   2   -0.00    0.00
 -14  -3   2    0.00    0.01
 -14   3   3    0.00    0.00
 -14  -3   3   -0.00    0.01
 -14   3   4   -0.00    0.00
 -14  -3   4    0.01    0.01
 -14   3   5    0.01    0.01
 -14  -3   5    0.01    0.01
 -14   3   6    0.03    0.01
 -14  -3   6    0.02    0.01
 -14   3   7    0.00    0.01
 -14  -3   7    0.01    0.01
 -14   3   8    0.00    0.01
 -14  -3   8   -0.00    0.00
 -14   3   9    0.00    0.00
 -14  -3   9    0.00    0.00
 -14   3  10    0.02    0.01
 -14  -3  10    0.01    0.01
 -14   3  11    0.02    0.01
 -14  -3  11    0.01    0.01
 -14   3  12    0.00    0.01
 -14  -3  12   -0.00    0.00
 -14   3  13   -0.00    0.00
 -14  -3  13    0.00    0.01
 -14   3  14    0.00    0.01
 -14  -3  14   -0.00    0.00
 -14   3  15    0.00    0.01
 -14  -3  15   -0.00    0.01
 -14   3  16    0.00    0.01
 -14  -3  16    0.01    0.01
 -14   3  17    0.01    0.01
 -14  -3  17    0.01    0.01
 -14   3  18   -0.00    0.01
 -14  -3  18    0.00    0.01
 -14   3  19    0.01    0.01
 -14  -3  19   -0.00    0.01
 -14   3  20    0.02    0.01
 -14   3  21    0.00    0.01
 -14   3  22   -0.00    0.01
 -14   3  23   -0.00    0.01
 -14   3  24    0.00    0.01
 -14   3  25   -0.00    0.01
 -14   4   1    0.00    0.00
 -14  -4   1    0.00    0.01
 -14   4   2    0.01    0.01
 -14  -4   2    0.01    0.01
 -14   4   3   -0.00    0.01
 -14  -4   3   -0.00    0.01
 -14   4   4   -0.00    0.01
 -14  -4   4    0.01    0.01
 -14   4   5   -0.00    0.00
 -14  -4   5    0.00    0.01
 -14   4   6    0.00    0.01
 -14  -4   6   -0.00    0.00
 -14   4   7    0.00    0.01
 -14  -4   7   -0.00    0.00
 -14   4   8    0.00    0.01
 -14  -4   8    0.01    0.01
 -14   4   9   -0.00    0.01
 -14  -4   9    0.00    0.00
 -14   4  10    0.00    0.01
 -14  -4  10    0.00    0.01
 -14   4  11    0.01    0.01
 -14  -4  11   -0.00    0.00
 -14   4  12    0.01    0.01
 -14  -4  12    0.03    0.01
 -14   4  13    0.01    0.01
 -14  -4  13    0.02    0.01
 -14   4  14    0.02    0.01
 -14  -4  14    0.03    0.01
 -14   4  15   -0.00    0.01
 -14  -4  15    0.00    0.00
 -14   4  16    0.02    0.01
 -14  -4  16    0.01    0.01
 -14   4  17    0.00    0.01
 -14  -4  17    0.00    0.01
 -14   4  18    0.00    0.01
 -14   4  19   -0.00    0.01
 -14   4  20    0.00    0.01
 -14   4  21   -0.00    0.01
 -14   4  22    0.02    0.01
 -14   5   1    0.01    0.01
 -14  -5   1    0.01    0.01
 -14   5   2    0.00    0.00
 -14  -5   2    0.00    0.01
 -14   5   3   -0.00    0.01
 -14  -5   3    0.01    0.01
 -14   5   4    0.00    0.00
 -14  -5   4   -0.00    0.00
 -14   5   5    0.01    0.01
 -14  -5   5    0.01    0.01
 -14   5   6    0.01    0.01
 -14  -5   6    0.00    0.01
 -14   5   7   -0.00    0.01
 -14  -5   7   -0.00    0.00
 -14   5   8    0.00    0.01
 -14  -5   8    0.00    0.01
 -14   5   9    0.00    0.01
 -14  -5   9    0.01    0.01
 -14   5  10    0.01    0.01
 -14  -5  10    0.03    0.01
 -14   5  11    0.02    0.01
 -14  -5  11   -0.00    0.01
 -14   5  12    0.00    0.01
 -14  -5  12    0.00    0.01
 -14   5  13    0.00    0.01
 -14  -5  13    0.00    0.01
 -14   5  14   -0.00    0.01
 -14  -5  14    0.00    0.01
 -14   5  15    0.01    0.01
 -14  -5  15    0.00    0.01
 -14   5  16    0.02    0.01
 -14  -5  16    0.01    0.01
 -14   5  17    0.00    0.00
 -14   5  18    0.00    0.01
 -14   5  19   -0.00    0.01
 -14   6   1    0.00    0.01
 -14  -6   1    0.00    0.01
 -14   6   2    0.01    0.01
 -14  -6   2    0.01    0.01
 -14   6   3    0.02    0.01
 -14  -6   3    0.00    0.01
 -14   6   4    0.03    0.01
 -14  -6   4    0.02    0.01
 -14   6   5   -0.00    0.00
 -14  -6   5    0.00    0.01
 -14   6   6    0.01    0.01
 -14  -6   6    0.00    0.01
 -14   6   7    0.01    0.01
 -14  -6   7    0.00    0.01
 -14   6   8   -0.00    0.01
 -14  -6   8    0.00    0.00
 -14   6   9    0.01    0.01
 -14  -6   9    0.00    0.01
 -14   6  10    0.00    0.01
 -14  -6  10    0.00    0.00
 -14   6  11    0.00    0.01
 -14  -6  11    0.00    0.00
 -14   6  12    0.01    0.01
 -14  -6  12    0.00    0.01
 -14   6  13    0.00    0.01
 -14  -6  13    0.00    0.01
 -14   6  14   -0.00    0.01
 -14  -6  14    0.01    0.01
 -14   6  15    0.00    0.01
 -14   7   1    0.01    0.01
 -14  -7   1    0.01    0.01
 -14   7   2    0.01    0.01
 -14  -7   2    0.00    0.00
 -14   7   3   -0.00    0.01
 -14  -7   3    0.00    0.01
 -14   7   4    0.01    0.01
 -14  -7   4    0.01    0.01
 -14   7   5    0.01    0.01
 -14  -7   5    0.00    0.01
 -14   7   6   -0.00    0.00
 -14  -7   6   -0.00    0.01
 -14   7   7    0.00    0.01
 -14  -7   7    0.00    0.01
 -14   7   8   -0.00    0.01
 -14  -7   8    0.00    0.01
 -14   7   9    0.00    0.01
 -14  -7   9    0.00    0.01
 -14   7  10   -0.00    0.00
 -14  -7  10    0.01    0.01
 -14   7  11    0.02    0.01
 -14  -7  11    0.01    0.01
 -14  -7  12    0.00    0.00
 -14  -7  13   -0.00    0.00
 -14   8   1    0.01    0.01
 -14  -8   1    0.01    0.01
 -14   8   2    0.00    0.01
 -14  -8   2    0.00    0.01
 -14   8   3    0.01    0.01
 -14  -8   3   -0.00    0.01
 -14   8   4   -0.00    0.01
 -14  -8   4    0.00    0.01
 -14   8   5   -0.00    0.01
 -14  -8   5   -0.00    0.01
 -14  -8   6   -0.00    0.00
 -14  -8   7    0.00    0.01
 -14  -8   8   -0.00    0.01
 -14  -8   9    0.01    0.01
 -14  -8  10   -0.00    0.01
 -14  -8  11   -0.00    0.01
 -14  -9   1    0.01    0.01
 -14  -9   2    0.00    0.00
 -14  -9   3    0.00    0.01
 -14  -9   4    0.00    0.01
 -14  -9   5    0.01    0.01
 -14  -9   6   -0.00    0.01
 -14  -9   7    0.01    0.01
 -14  -9   8    0.00    0.01
 -14  -9   9    0.00    0.01
 -14 -10   1    0.01    0.01
 -14 -10   2    0.00    0.01
 -14 -10   3    0.00    0.01
 -14 -10   4    0.01    0.01
 -14 -10   5    0.00    0.01
 -14 -10   6   -0.00    0.01
 -14 -10   7    0.00    0.01
 -14 -11   5    0.00    0.01
 -14 -11   6    0.01    0.01
 -13   0   1    0.07    0.02
 -13   0   2    0.00    0.01
 -13   0   3    0.02    0.01
 -13   0   4    0.00    0.01
 -13   0   5    0.01    0.01
 -13   0   6    0.01    0.01
 -13   0   7    0.04    0.02
 -13   0   8   -0.00    0.00
 -13   0   9    0.00    0.00
 -13   0  10    0.00    0.00
 -13   0  11    0.04    0.01
 -13   0  12    0.01    0.01
 -13   0  13    0.03    0.01
 -13   0  14    0.00    0.01
 -13   0  15   -0.00    0.00
 -13   0  16   -0.00    0.01
 -13   0  17    0.04    0.02
 -13   0  18    0.00    0.00
 -13   0  19    0.01    0.01
 -13   0  20    0.00    0.01
 -13   0  21    0.01    0.01
 -13   0  22    0.00    0.01
 -13   0  23   -0.00    0.01
 -13   0  24   -0.00    0.00
 -13   1   1    0.01    0.01
 -13  -1   1    0.00    0.01
 -13   1   2    0.00    0.00
 -13  -1   2    0.00    0.00
 -13   1   3    0.00    0.01
 -13  -1   3    0.00    0.00
 -13   1   4    0.01    0.01
 -13  -1   4   -0.00    0.01
 -13   1   5    0.04    0.02
 -13  -1   5    0.10    0.02
 -13   1   6    0.01    0.01
 -13  -1   6    0.00    0.00
 -13   1   7    0.01    0.01
 -13  -1   7   -0.00    0.00
 -13   1   8    0.00    0.00
 -13  -1   8    0.00    0.00
 -13   1   9    0.03    0.01
 -13  -1   9    0.05    0.01
 -13   1  10    0.00    0.01
 -13  -1  10   -0.00    0.00
 -13   1  11    0.01    0.01
 -13  -1  11   -0.00    0.00
 -13   1  12   -0.00    0.01
 -13  -1  12   -0.00    0.00
 -13   1  13    0.01    0.01
 -13  -1  13    0.01    0.01
 -13   1  14    0.00    0.00
 -13  -1  14    0.00    0.00
 -13   1  15    0.04    0.01
 -13  -1  15    0.04    0.01
 -13   1  16    0.00    0.00
 -13  -1  16    0.00    0.01
 -13   1  17   -0.00    0.01
 -13  -1  17    0.00    0.01
 -13   1  18   -0.00    0.01
 -13  -1  18   -0.00    0.01
 -13   1  19    0.01    0.01
 -13  -1  19    0.03    0.01
 -13   1  20    0.00    0.00
 -13  -1  20   -0.00    0.00
 -13   1  21    0.02    0.01
 -13  -1  21    0.01    0.01
 -13   1  22    0.00    0.01
 -13  -1  22    0.00    0.00
 -13   1  23    0.01    0.01
 -13  -1  23   -0.00    0.01
 -13   1  24    0.00    0.01
 -13   1  25    0.02    0.01
 -13   2   1    0.05    0.02
 -13  -2   1    0.04    0.02
 -13   2   2    0.00    0.00
 -13  -2   2   -0.00    0.00
 -13   2   3    0.01    0.01
 -13  -2   3    0.01    0.01
 -13   2   4    0.01    0.01
 -13  -2   4    0.01    0.01
 -13   2   5    0.01    0.01
 -13  -2   5    0.00    0.00
 -13   2   6    0.00    0.01
 -13  -2   6   -0.00    0.00
 -13   2   7    0.03    0.01
 -13  -2   7    0.00    0.01
 -13   2   8    0.01    0.01
 -13  -2   8    0.01    0.01
 -13   2   9    0.01    0.01
 -13  -2   9   -0.00    0.00
 -13   2  10    0.00    0.00
 -13  -2  10   -0.00    0.00
 -13   2  11    0.03    0.01
 -13  -2  11    0.02    0.01
 -13   2  12    0.01    0.01
 -13  -2  12    0.00    0.01
 -13   2  13    0.01    0.01
 -13  -2  13    0.00    0.00
 -13   2  14   -0.00    0.01
 -13  -2  14    0.00    0.01
 -13   2  15    0.02    0.01
 -13  -2  15    0.01    0.01
 -13   2  16   -0.00    0.00
 -13  -2  16    0.01    0.01
 -13   2  17    0.01    0.01
 -13  -2  17    0.02    0.01
 -13   2  18   -0.00    0.00
 -13  -2  18   -0.00    0.00
 -13   2  19    0.00    0.00
 -13  -2  19    0.01    0.01
 -13   2  20    0.01    0.01
 -13  -2  20    0.00    0.00
 -13   2  21    0.01    0.01
 -13  -2  21    0.00    0.00
 -13   2  22    0.00    0.01
 -13   2  23    0.05    0.02
 -13   2  24    0.01    0.01
 -13   2  25   -0.00    0.00
 -13   2  26    0.00    0.00
 -13   2  27    0.02    0.01
 -13   3   1    0.00    0.00
 -13  -3   1    0.00    0.01
 -13   3   2    0.01    0.01
 -13  -3   2    0.01    0.01
 -13   3   3    0.01    0.01
 -13  -3   3    0.01    0.01
 -13   3   4    0.00    0.01
 -13  -3   4    0.00    0.00
 -13   3   5    0.01    0.01
 -13  -3   5    0.01    0.01
 -13   3   6    0.00    0.01
 -13  -3   6    0.00    0.00
 -13   3   7   -0.00    0.01
 -13  -3   7   -0.00    0.00
 -13   3   8    0.00    0.00
 -13  -3   8    0.00    0.00
 -13   3   9    0.02    0.01
 -13  -3   9    0.03    0.01
 -13   3  10    0.02    0.01
 -13  -3  10    0.01    0.01
 -13   3  11    0.01    0.01
 -13  -3  11    0.00    0.00
 -13   3  12   -0.00    0.01
 -13  -3  12   -0.00    0.00
 -13   3  13    0.01    0.01
 -13  -3  13    0.01    0.01
 -13   3  14   -0.00    0.00
 -13  -3  14    0.00    0.00
 -13   3  15    0.03    0.01
 -13  -3  15    0.04    0.01
 -13   3  16    0.01    0.01
 -13  -3  16    0.00    0.00
 -13   3  17   -0.00    0.01
 -13  -3  17    0.00    0.01
 -13   3  18    0.01    0.01
 -13  -3  18    0.00    0.00
 -13   3  19    0.02    0.01
 -13  -3  19    0.01    0.01
 -13   3  20    0.01    0.01
 -13  -3  20    0.01    0.01
 -13   3  21    0.00    0.01
 -13   3  22    0.00    0.01
 -13   3  23    0.00    0.01
 -13   3  24    0.01    0.01
 -13   3  25    0.02    0.01
 -13   3  26    0.00    0.01
 -13   3  27    0.00    0.01
 -13   3  28    0.01    0.01
 -13   4   1    0.01    0.01
 -13  -4   1    0.01    0.01
 -13   4   2    0.02    0.01
 -13  -4   2   -0.00    0.01
 -13   4   3    0.00    0.01
 -13  -4   3    0.01    0.00
 -13   4   4    0.00    0.00
 -13  -4   4    0.00    0.01
 -13   4   5    0.01    0.01
 -13  -4   5    0.00    0.00
 -13   4   6    0.01    0.01
 -13  -4   6    0.02    0.01
 -13   4   7    0.02    0.01
 -13  -4   7    0.03    0.01
 -13   4   8    0.01    0.01
 -13  -4   8    0.00    0.01
 -13   4   9   -0.00    0.00
 -13  -4   9    0.00    0.00
 -13   4  10    0.00    0.00
 -13  -4  10    0.00    0.00
 -13   4  11    0.04    0.01
 -13  -4  11    0.00    0.01
 -13   4  12    0.02    0.01
 -13  -4  12    0.01    0.01
 -13   4  13    0.02    0.01
 -13  -4  13    0.01    0.01
 -13   4  14   -0.00    0.01
 -13  -4  14   -0.00    0.00
 -13   4  15   -0.00    0.01
 -13  -4  15    0.00    0.00
 -13   4  16    0.01    0.01
 -13  -4  16    0.01    0.01
 -13   4  17    0.01    0.01
 -13  -4  17    0.00    0.01
 -13   4  18    0.00    0.01
 -13  -4  18   -0.00    0.00
 -13   4  19    0.00    0.01
 -13   4  20   -0.00    0.01
 -13   4  21    0.00    0.01
 -13   4  22    0.01    0.01
 -13   4  23    0.00    0.01
 -13   4  24    0.00    0.01
 -13   4  25   -0.00    0.01
 -13   4  26   -0.00    0.01
 -13   4  27    0.00    0.01
 -13   4  28   -0.00    0.01
 -13   4  29    0.00    0.01
 -13   5   1    0.01    0.01
 -13  -5   1    0.00    0.01
 -13   5   2    0.00    0.00
 -13  -5   2    0.02    0.01
 -13   5   3    0.00    0.01
 -13  -5   3    0.02    0.01
 -13   5   4    0.02    0.01
 -13  -5   4    0.01    0.01
 -13   5   5    0.01    0.01
 -13  -5   5    0.01    0.01
 -13   5   6   -0.00    0.01
 -13  -5   6    0.00    0.01
 -13   5   7    0.00    0.00
 -13  -5   7    0.00    0.00
 -13   5   8    0.00    0.01
 -13  -5   8    0.01    0.01
 -13   5   9    0.01    0.01
 -13  -5   9    0.02    0.01
 -13   5  10    0.01    0.01
 -13  -5  10    0.02    0.01
 -13   5  11    0.00    0.01
 -13  -5  11    0.01    0.01
 -13   5  12    0.01    0.01
 -13  -5  12   -0.00    0.00
 -13   5  13   -0.00    0.01
 -13  -5  13    0.00    0.01
 -13   5  14    0.01    0.01
 -13  -5  14    0.01    0.01
 -13   5  15    0.01    0.01
 -13  -5  15    0.02    0.01
 -13   5  16   -0.00    0.01
 -13  -5  16    0.01    0.01
 -13   5  17   -0.00    0.01
 -13  -5  17    0.00    0.00
 -13   5  18   -0.00    0.01
 -13   5  19    0.01    0.01
 -13   5  20    0.00    0.01
 -13   5  21    0.01    0.01
 -13   5  22   -0.00    0.01
 -13   5  23    0.00    0.01
 -13   5  24   -0.00    0.00
 -13   5  25    0.00    0.01
 -13   5  26    0.00    0.01
 -13   6   1    0.01    0.01
  13  -6  -1    0.00    0.01
 -13  -6   1    0.01    0.01
 -13   6   2    0.01    0.01
 -13  -6   2   -0.00    0.01
 -13   6   3    0.00    0.01
 -13  -6   3    0.01    0.01
 -13   6   4    0.00    0.01
 -13  -6   4    0.02    0.01
 -13   6   5   -0.00    0.01
 -13  -6   5    0.00    0.01
 -13   6   6    0.01    0.01
 -13  -6   6    0.03    0.01
 -13   6   7    0.02    0.01
 -13  -6   7    0.00    0.01
 -13   6   8    0.00    0.01
 -13  -6   8    0.01    0.01
 -13   6   9   -0.00    0.00
 -13  -6   9    0.00    0.01
 -13   6  10    0.01    0.01
 -13  -6  10   -0.00    0.00
 -13   6  11    0.00    0.01
 -13  -6  11    0.00    0.01
 -13   6  12    0.01    0.01
 -13  -6  12    0.01    0.01
 -13   6  13    0.00    0.01
 -13  -6  13    0.01    0.01
 -13   6  14   -0.00    0.01
 -13  -6  14    0.00    0.01
 -13   6  15   -0.00    0.00
 -13  -6  15   -0.00    0.00
 -13   6  16    0.02    0.01
 -13   6  17    0.01    0.01
 -13   6  18    0.00    0.01
 -13   6  19    0.01    0.01
 -13   6  20    0.00    0.01
 -13   6  21   -0.00    0.01
 -13   6  22   -0.00    0.01
 -13   6  23   -0.00    0.01
 -13   7   1   -0.00    0.01
  13  -7  -1    0.00    0.01
 -13  -7   1    0.00    0.01
 -13   7   2    0.00    0.00
 -13  -7   2    0.00    0.01
 -13   7   3    0.00    0.01
 -13  -7   3    0.00    0.01
 -13   7   4    0.02    0.01
 -13  -7   4    0.01    0.01
 -13   7   5    0.01    0.01
 -13  -7   5    0.01    0.01
 -13   7   6    0.00    0.01
 -13  -7   6    0.01    0.01
 -13   7   7   -0.00    0.01
 -13  -7   7    0.00    0.01
 -13   7   8    0.01    0.01
 -13  -7   8    0.00    0.01
 -13   7   9    0.01    0.01
 -13  -7   9    0.01    0.01
 -13   7  10    0.02    0.01
 -13  -7  10    0.00    0.01
 -13   7  11    0.00    0.01
 -13  -7  11   -0.00    0.01
 -13   7  12    0.02    0.01
 -13  -7  12    0.00    0.00
 -13   7  13    0.01    0.01
 -13  -7  13    0.00    0.00
 -13   7  14    0.00    0.01
 -13   7  15    0.00    0.01
 -13   7  16    0.01    0.01
 -13   7  17    0.01    0.01
 -13   7  18   -0.00    0.01
 -13   7  19    0.01    0.01
 -13   8   1   -0.00    0.01
  13  -8  -1    0.00    0.01
 -13  -8   1    0.01    0.01
 -13   8   2    0.01    0.01
 -13  -8   2    0.02    0.01
 -13   8   3   -0.00    0.01
 -13  -8   3    0.00    0.01
 -13   8   4    0.00    0.01
 -13  -8   4    0.01    0.01
 -13   8   5    0.01    0.01
 -13  -8   5    0.01    0.01
 -13   8   6    0.00    0.01
 -13  -8   6    0.00    0.01
 -13   8   7    0.01    0.01
 -13  -8   7    0.01    0.01
 -13   8   8    0.01    0.01
 -13  -8   8    0.01    0.01
 -13   8   9    0.00    0.01
 -13  -8   9    0.00    0.01
 -13   8  10    0.00    0.01
 -13  -8  10   -0.00    0.01
 -13   8  11   -0.00    0.01
 -13  -8  11   -0.00    0.00
 -13   8  12    0.00    0.01
 -13  -8  12   -0.00    0.01
 -13   8  13   -0.00    0.01
 -13   8  14   -0.00    0.01
 -13   8  15    0.00    0.01
 -13   8  16    0.00    0.01
 -13   9   1   -0.00    0.01
  13  -9  -1   -0.00    0.01
 -13  -9   1    0.00    0.01
 -13   9   2   -0.00    0.00
 -13  -9   2    0.00    0.01
 -13   9   3    0.01    0.01
 -13  -9   3    0.01    0.01
 -13   9   4    0.02    0.01
 -13  -9   4    0.02    0.01
 -13   9   5    0.00    0.01
 -13  -9   5    0.00    0.01
 -13   9   6    0.01    0.01
 -13  -9   6    0.01    0.01
 -13   9   7    0.00    0.01
 -13  -9   7   -0.00    0.01
 -13   9   8    0.01    0.01
 -13  -9   8    0.00    0.01
 -13   9   9    0.00    0.01
 -13  -9   9   -0.00    0.01
 -13   9  10    0.01    0.01
 -13  -9  10    0.01    0.01
 -13   9  11   -0.00    0.01
 -13   9  12   -0.00    0.01
 -13  10   1   -0.00    0.01
  13 -10  -1    0.01    0.01
 -13 -10   1   -0.00    0.01
 -13  10   2    0.01    0.01
 -13 -10   2    0.01    0.01
 -13  10   3    0.00    0.01
 -13 -10   3    0.01    0.01
 -13  10   4   -0.00    0.00
 -13 -10   4   -0.00    0.01
 -13  10   5    0.01    0.01
 -13 -10   5    0.00    0.01
 -13  10   6    0.01    0.01
 -13 -10   6    0.01    0.01
 -13  10   7    0.01    0.01
 -13 -10   7    0.00    0.01
 -13 -10   8    0.00    0.01
  13 -11  -1    0.00    0.01
 -13 -11   1    0.00    0.01
 -13 -11   2   -0.00    0.00
 -13 -11   3    0.00    0.01
 -13 -11   4    0.01    0.01
 -13 -11   5    0.00    0.01
 -13 -11   6   -0.00    0.01
  13 -12  -1   -0.00    0.01
 -13 -12   1   -0.00    0.01
 -13 -12   2    0.01    0.01
 -13 -12   3    0.00    0.01
 -13 -12   4   -0.00    0.01
 -13 -12   5   -0.00    0.01
 -12   0   1   -0.00    0.01
 -12   0   2    0.03    0.01
 -12   0   3   -0.00    0.00
 -12   0   4   -0.00    0.00
 -12   0   5    0.00    0.00
 -12   0   6    0.09    0.03
 -12   0   7    0.00    0.01
 -12   0   8    0.02    0.01
 -12   0   9    0.00    0.00
 -12   0  10    0.08    0.02
 -12   0  11    0.01    0.01
 -12   0  12    0.04    0.01
 -12   0  13    0.00    0.00
 -12   0  14    0.00    0.00
 -12   0  15   -0.00    0.00
 -12   0  16    0.03    0.01
 -12   0  17    0.00    0.00
 -12   0  18    0.01    0.01
 -12   0  19    0.00    0.00
 -12   0  20    0.00    0.01
 -12   0  21   -0.00    0.00
 -12   0  22    0.02    0.01
 -12   0  23    0.00    0.00
 -12   0  24   -0.00    0.01
 -12   1   1   -0.00    0.00
 -12  -1   1    0.00    0.00
 -12   1   2    0.05    0.02
 -12  -1   2    0.07    0.02
 -12   1   3    0.01    0.01
 -12  -1   3    0.00    0.00
 -12   1   4    0.05    0.02
 -12  -1   4    0.07    0.02
 -12   1   5    0.00    0.01
 -12  -1   5    0.00    0.01
 -12   1   6   -0.00    0.00
 -12  -1   6    0.00    0.00
 -12   1   7    0.01    0.01
 -12  -1   7    0.01    0.00
 -12   1   8    0.09    0.03
 -12  -1   8    0.10    0.03
 -12   1   9    0.01    0.01
 -12  -1   9    0.00    0.00
 -12   1  10    0.03    0.01
 -12  -1  10    0.02    0.01
 -12   1  11    0.00    0.00
 -12  -1  11    0.00    0.00
 -12   1  12    0.00    0.00
 -12  -1  12    0.00    0.00
 -12   1  13    0.01    0.01
 -12  -1  13    0.01    0.01
 -12   1  14    0.08    0.02
 -12  -1  14    0.04    0.02
 -12   1  15   -0.00    0.00
 -12  -1  15    0.00    0.01
 -12   1  16   -0.00    0.00
 -12  -1  16   -0.00    0.00
 -12   1  17    0.00    0.00
 -12  -1  17    0.00    0.00
 -12   1  18    0.02    0.01
 -12  -1  18    0.01    0.01
 -12   1  19    0.00    0.01
 -12  -1  19   -0.00    0.00
 -12   1  20    0.01    0.01
 -12  -1  20    0.02    0.01
 -12   1  21   -0.00    0.01
 -12  -1  21   -0.00    0.00
 -12   1  22   -0.00    0.01
 -12  -1  22    0.01    0.01
 -12   1  23   -0.00    0.01
 -12  -1  23   -0.00    0.00
 -12   1  24    0.01    0.01
 -12   1  25    0.00    0.01
 -12   1  26    0.00    0.01
 -12   2   1    0.02    0.01
 -12  -2   1   -0.00    0.01
 -12   2   2    0.03    0.01
 -12  -2   2    0.02    0.01
 -12   2   3    0.00    0.01
 -12  -2   3    0.00    0.01
 -12   2   4    0.00    0.00
 -12  -2   4    0.00    0.01
 -12   2   5    0.02    0.01
 -12  -2   5    0.01    0.01
 -12   2   6    0.07    0.02
 -12  -2   6    0.06    0.02
 -12   2   7    0.03    0.01
 -12  -2   7    0.00    0.01
 -12   2   8    0.01    0.01
 -12  -2   8    0.01    0.01
 -12   2   9    0.00    0.01
 -12  -2   9    0.00    0.01
 -12   2  10    0.06    0.02
 -12  -2  10    0.05    0.02
 -12   2  11    0.03    0.01
 -12  -2  11    0.02    0.01
 -12   2  12    0.04    0.01
 -12  -2  12    0.03    0.01
 -12   2  13    0.00    0.01
 -12  -2  13    0.00    0.00
 -12   2  14   -0.00    0.00
 -12  -2  14   -0.00    0.00
 -12   2  15    0.00    0.00
 -12  -2  15    0.00    0.00
 -12   2  16    0.01    0.01
 -12  -2  16    0.02    0.01
 -12   2  17    0.00    0.00
 -12  -2  17   -0.00    0.00
 -12   2  18    0.01    0.01
 -12  -2  18    0.01    0.01
 -12   2  19    0.00    0.00
 -12  -2  19    0.00    0.00
 -12   2  20    0.00    0.01
 -12  -2  20    0.01    0.01
 -12   2  21    0.00    0.01
 -12  -2  21    0.00    0.00
 -12   2  22    0.02    0.01
 -12  -2  22    0.02    0.01
 -12   2  23    0.00    0.01
 -12   2  24    0.00    0.01
 -12   2  25    0.01    0.01
 -12   2  26    0.01    0.01
 -12   2  27   -0.00    0.01
 -12   3   1    0.00    0.00
  12  -3  -1   -0.00    0.01
 -12  -3   1   -0.00    0.00
 -12   3   2    0.03    0.01
 -12  -3   2    0.04    0.01
 -12   3   3    0.03    0.01
 -12  -3   3    0.01    0.01
 -12   3   4    0.04    0.01
 -12  -3   4    0.01    0.01
 -12   3   5    0.00    0.01
 -12  -3   5    0.00    0.01
 -12   3   6   -0.00    0.00
 -12  -3   6    0.00    0.00
 -12   3   7    0.01    0.00
 -12  -3   7   -0.00    0.00
 -12   3   8    0.01    0.01
 -12  -3   8    0.03    0.01
 -12   3   9    0.01    0.01
 -12  -3   9    0.02    0.01
 -12   3  10    0.04    0.01
 -12  -3  10    0.00    0.00
 -12   3  11    0.00    0.01
 -12  -3  11    0.00    0.00
 -12   3  12    0.01    0.01
 -12  -3  12    0.01    0.01
 -12   3  13   -0.00    0.00
 -12  -3  13   -0.00    0.00
 -12   3  14    0.01    0.01
 -12  -3  14    0.01    0.01
 -12   3  15    0.01    0.01
 -12  -3  15    0.01    0.01
 -12   3  16    0.00    0.00
 -12  -3  16    0.00    0.00
 -12   3  17    0.00    0.00
 -12  -3  17   -0.00    0.00
 -12   3  18    0.00    0.01
 -12  -3  18    0.00    0.00
 -12   3  19    0.02    0.01
 -12  -3  19    0.00    0.00
 -12   3  20    0.00    0.01
 -12  -3  20    0.01    0.01
 -12   3  21   -0.00    0.00
 -12   3  22    0.00    0.01
 -12   3  23    0.01    0.01
 -12   3  24    0.02    0.01
 -12   3  25    0.00    0.01
 -12   3  26    0.00    0.01
 -12   3  27    0.00    0.01
 -12   3  28    0.02    0.01
 -12   4   1    0.01    0.01
  12  -4  -1    0.01    0.01
 -12  -4   1    0.00    0.01
 -12   4   2    0.01    0.01
  12  -4  -2    0.00    0.01
 -12  -4   2    0.01    0.01
 -12   4   3    0.00    0.00
  12  -4  -3   -0.00    0.01
 -12  -4   3    0.00    0.01
 -12   4   4    0.00    0.00
 -12  -4   4    0.00    0.01
 -12   4   5    0.02    0.01
 -12  -4   5    0.01    0.01
 -12   4   6    0.03    0.01
 -12  -4   6    0.03    0.01
 -12   4   7    0.02    0.01
 -12  -4   7    0.02    0.01
 -12   4   8   -0.00    0.00
 -12  -4   8    0.00    0.00
 -12   4   9   -0.00    0.00
 -12  -4   9    0.01    0.01
 -12   4  10    0.01    0.01
 -12  -4  10    0.01    0.01
 -12   4  11    0.00    0.01
 -12  -4  11    0.00    0.00
 -12   4  12    0.01    0.01
 -12  -4  12    0.04    0.01
 -12   4  13    0.01    0.01
 -12  -4  13   -0.00    0.00
 -12   4  14   -0.00    0.01
 -12  -4  14    0.00    0.00
 -12   4  15    0.01    0.01
 -12  -4  15    0.01    0.01
 -12   4  16    0.01    0.01
 -12  -4  16    0.01    0.01
 -12   4  17    0.01    0.01
 -12  -4  17    0.01    0.01
 -12   4  18    0.01    0.01
 -12  -4  18    0.00    0.00
 -12   4  19    0.01    0.01
 -12  -4  19    0.00    0.00
 -12   4  20    0.01    0.01
 -12   4  21    0.02    0.01
 -12   4  22    0.01    0.01
 -12   4  23    0.00    0.01
 -12   4  24   -0.00    0.01
 -12   4  25    0.00    0.01
 -12   4  26    0.01    0.01
 -12   4  27    0.01    0.01
 -12   4  28   -0.00    0.01
  12  -4 -28    0.01    0.16
 -12   4  29    0.01    0.01
  12  -4 -29   -0.00    0.13
 -12   5   1   -0.00    0.01
  12  -5  -1    0.00    0.01
 -12  -5   1   -0.00    0.00
 -12   5   2    0.00    0.01
  12  -5  -2    0.00    0.01
 -12  -5   2    0.00    0.01
 -12   5   3    0.02    0.01
  12  -5  -3    0.01    0.01
 -12  -5   3    0.02    0.01
 -12   5   4    0.01    0.01
  12  -5  -4    0.02    0.01
 -12  -5   4    0.02    0.01
 -12   5   5    0.00    0.01
 -12  -5   5    0.01    0.01
 -12   5   6   -0.00    0.01
 -12  -5   6    0.01    0.01
 -12   5   7    0.02    0.01
 -12  -5   7    0.01    0.01
 -12   5   8    0.03    0.01
 -12  -5   8    0.02    0.01
 -12   5   9    0.02    0.01
 -12  -5   9    0.02    0.01
 -12   5  10    0.01    0.01
 -12  -5  10    0.01    0.01
 -12   5  11    0.00    0.01
 -12  -5  11    0.00    0.01
 -12   5  12    0.01    0.01
 -12  -5  12    0.00    0.00
 -12   5  13    0.01    0.01
 -12  -5  13    0.03    0.01
 -12   5  14    0.02    0.01
 -12  -5  14    0.01    0.01
 -12   5  15    0.01    0.01
 -12  -5  15   -0.00    0.00
 -12   5  16    0.00    0.01
 -12  -5  16    0.01    0.01
 -12   5  17    0.01    0.01
 -12  -5  17    0.00    0.00
 -12   5  18    0.02    0.01
 -12   5  19    0.00    0.01
 -12   5  20    0.01    0.01
 -12   5  21    0.00    0.01
 -12   5  22   -0.00    0.00
 -12   5  23    0.00    0.01
 -12   5  24    0.00    0.01
 -12   5  25    0.00    0.01
 -12   5  26   -0.00    0.01
  12  -5 -26    0.11    0.22
 -12   5  27    0.00    0.01
  12  -5 -27    0.07    0.18
 -12   5  28   -0.00    0.01
  12  -5 -28   -0.00    0.08
  12  -5 -29   -0.00    0.08
  12  -5 -30   -0.00    0.05
 -12   6   1    0.03    0.01
  12  -6  -1    0.01    0.01
 -12  -6   1    0.01    0.01
 -12   6   2    0.01    0.01
  12  -6  -2    0.00    0.01
 -12  -6   2    0.00    0.01
 -12   6   3    0.01    0.01
  12  -6  -3    0.00    0.01
 -12  -6   3   -0.00    0.00
 -12   6   4    0.00    0.01
  12  -6  -4   -0.00    0.01
 -12  -6   4    0.00    0.00
 -12   6   5    0.04    0.02
 -12  -6   5    0.06    0.02
 -12   6   6    0.02    0.01
 -12  -6   6    0.02    0.01
 -12   6   7    0.03    0.01
 -12  -6   7    0.00    0.01
 -12   6   8    0.01    0.01
 -12  -6   8    0.01    0.01
 -12   6   9    0.00    0.01
 -12  -6   9    0.00    0.01
 -12   6  10    0.00    0.01
 -12  -6  10    0.01    0.01
 -12   6  11    0.07    0.02
 -12  -6  11    0.05    0.02
 -12   6  12    0.01    0.01
 -12  -6  12    0.00    0.01
 -12   6  13   -0.00    0.01
 -12  -6  13   -0.00    0.00
 -12   6  14   -0.00    0.01
 -12  -6  14   -0.00    0.00
 -12   6  15    0.02    0.01
 -12  -6  15    0.00    0.00
 -12   6  16    0.01    0.01
 -12  -6  16    0.02    0.01
 -12   6  17    0.01    0.01
 -12   6  18    0.01    0.01
 -12   6  19    0.00    0.01
 -12   6  20   -0.00    0.01
 -12   6  21    0.01    0.01
 -12   6  22    0.01    0.01
 -12   6  23   -0.00    0.00
 -12   6  24   -0.00    0.01
 -12   6  25    0.00    0.01
  12  -6 -25    0.01    0.18
 -12   6  26   -0.00    0.01
  12  -6 -26    0.25    0.19
 -12   6  27    0.00    0.01
  12  -6 -27   -0.00    0.08
  12  -6 -28    0.01    0.06
  12  -6 -29    0.00    0.05
 -12   7   1    0.00    0.01
  12  -7  -1    0.00    0.01
 -12  -7   1    0.00    0.01
 -12   7   2    0.00    0.01
  12  -7  -2   -0.00    0.01
 -12  -7   2    0.01    0.01
 -12   7   3    0.02    0.01
  12  -7  -3    0.02    0.01
 -12  -7   3    0.01    0.01
 -12   7   4    0.00    0.01
  12  -7  -4    0.01    0.01
 -12  -7   4    0.01    0.01
 -12   7   5    0.01    0.01
 -12  -7   5    0.00    0.00
 -12   7   6    0.00    0.01
 -12  -7   6    0.00    0.01
 -12   7   7    0.01    0.01
 -12  -7   7   -0.00    0.01
 -12   7   8    0.00    0.01
 -12  -7   8    0.00    0.01
 -12   7   9    0.05    0.02
 -12  -7   9    0.03    0.01
 -12   7  10    0.00    0.00
 -12  -7  10    0.00    0.01
 -12   7  11    0.00    0.00
 -12  -7  11   -0.00    0.00
 -12   7  12    0.00    0.01
 -12  -7  12    0.00    0.00
 -12   7  13    0.00    0.01
 -12  -7  13    0.00    0.01
 -12   7  14    0.00    0.01
 -12  -7  14    0.01    0.01
 -12   7  15    0.00    0.01
 -12   7  16    0.00    0.01
 -12   7  17   -0.00    0.01
 -12   7  18    0.00    0.01
 -12   7  19    0.02    0.01
 -12   7  20    0.00    0.01
 -12   7  21    0.01    0.01
 -12   7  22   -0.00    0.01
 -12   7  23    0.00    0.01
  12  -7 -23   -0.00    0.19
 -12   7  24   -0.00    0.01
  12  -7 -24   -0.00    0.19
 -12   7  25    0.00    0.01
  12  -7 -25   -0.00    0.12
  12  -7 -26   -0.00    0.09
 -12   8   1    0.01    0.01
  12  -8  -1    0.02    0.01
 -12  -8   1    0.00    0.01
 -12   8   2   -0.00    0.01
  12  -8  -2    0.00    0.01
 -12  -8   2   -0.00    0.00
 -12   8   3    0.01    0.01
  12  -8  -3   -0.00    0.01
 -12  -8   3    0.00    0.01
 -12   8   4    0.00    0.01
  12  -8  -4   -0.00    0.01
 -12  -8   4    0.00    0.01
 -12   8   5    0.03    0.01
 -12  -8   5    0.03    0.01
 -12   8   6    0.00    0.01
 -12  -8   6    0.00    0.01
 -12   8   7    0.04    0.02
 -12  -8   7    0.05    0.02
 -12   8   8   -0.00    0.01
 -12  -8   8    0.00    0.01
 -12   8   9    0.01    0.01
 -12  -8   9   -0.00    0.01
 -12   8  10    0.01    0.01
 -12  -8  10    0.00    0.00
 -12   8  11    0.03    0.01
 -12  -8  11    0.01    0.01
 -12   8  12    0.01    0.01
 -12  -8  12    0.00    0.01
 -12   8  13   -0.00    0.01
 -12   8  14   -0.00    0.00
 -12   8  15    0.01    0.01
 -12   8  16    0.03    0.01
 -12   8  17    0.03    0.01
 -12   8  18   -0.00    0.01
 -12   8  19   -0.00    0.01
 -12   8  20    0.00    0.01
 -12   8  21    0.00    0.01
  12  -8 -21   -0.00    0.22
 -12   8  22   -0.00    0.00
  12  -8 -22    0.13    0.18
 -12   9   1   -0.00    0.01
  12  -9  -1    0.00    0.01
 -12  -9   1   -0.00    0.00
 -12   9   2    0.00    0.01
  12  -9  -2    0.00    0.01
 -12  -9   2    0.00    0.00
 -12   9   3    0.04    0.01
  12  -9  -3    0.00    0.01
 -12  -9   3   -0.00    0.01
 -12   9   4   -0.00    0.01
  12  -9  -4    0.00    0.01
 -12  -9   4    0.00    0.01
 -12   9   5    0.01    0.01
 -12  -9   5    0.00    0.01
 -12   9   6    0.00    0.01
 -12  -9   6   -0.00    0.00
 -12   9   7    0.00    0.01
 -12  -9   7    0.00    0.01
 -12   9   8    0.01    0.01
 -12  -9   8   -0.00    0.01
 -12   9   9    0.03    0.01
 -12  -9   9    0.04    0.01
 -12   9  10   -0.00    0.01
 -12  -9  10    0.00    0.01
 -12   9  11   -0.00    0.01
 -12  -9  11    0.01    0.01
 -12   9  12    0.00    0.01
 -12   9  13    0.01    0.01
 -12   9  14    0.00    0.01
 -12   9  15    0.01    0.01
 -12   9  16   -0.00    0.00
 -12   9  17   -0.00    0.01
 -12   9  18   -0.00    0.01
  12  -9 -19    0.07    0.19
 -12  10   1    0.00    0.01
  12 -10  -1    0.01    0.01
 -12 -10   1    0.00    0.01
 -12  10   2    0.01    0.01
  12 -10  -2   -0.00    0.01
 -12 -10   2    0.00    0.01
 -12  10   3    0.00    0.01
  12 -10  -3   -0.00    0.01
 -12 -10   3    0.00    0.01
 -12  10   4    0.00    0.01
  12 -10  -4    0.01    0.01
 -12 -10   4    0.00    0.01
 -12  10   5    0.01    0.01
 -12 -10   5    0.02    0.01
 -12  10   6    0.00    0.01
 -12 -10   6   -0.00    0.01
 -12  10   7    0.00    0.01
 -12 -10   7    0.01    0.01
 -12  10   8    0.00    0.01
 -12 -10   8    0.01    0.01
 -12  10   9    0.00    0.01
 -12 -10   9    0.02    0.01
 -12  10  10    0.01    0.01
 -12  10  11    0.00    0.01
 -12  10  12   -0.00    0.01
 -12  10  13    0.01    0.01
 -12  10  14    0.00    0.01
 -12  10  15   -0.00    0.01
 -12  11   1    0.00    0.01
  12 -11  -1    0.00    0.01
 -12 -11   1   -0.00    0.01
 -12  11   2   -0.00    0.01
  12 -11  -2    0.00    0.01
 -12 -11   2   -0.00    0.01
 -12  11   3    0.01    0.01
  12 -11  -3    0.00    0.01
 -12 -11   3    0.00    0.01
 -12  11   4    0.00    0.01
  12 -11  -4    0.00    0.01
 -12 -11   4    0.00    0.01
 -12  11   5    0.01    0.01
 -12 -11   5    0.01    0.01
 -12  11   6   -0.00    0.01
 -12 -11   6    0.00    0.01
 -12  11   7    0.01    0.01
 -12 -11   7    0.01    0.01
 -12  11   8    0.00    0.01
 -12  11   9    0.03    0.01
 -12  11  10   -0.00    0.01
 -12  12   1    0.01    0.01
  12 -12  -1    0.01    0.01
 -12 -12   1    0.02    0.01
 -12  12   2    0.00    0.01
  12 -12  -2    0.00    0.01
 -12 -12   2   -0.00    0.01
 -12  12   3    0.00    0.01
  12 -12  -3    0.01    0.01
 -12 -12   3    0.01    0.01
 -12  12   4   -0.00    0.01
  12 -12  -4   -0.00    0.01
 -12 -12   4    0.00    0.01
 -12  12   5    0.01    0.01
 -12 -12   5    0.02    0.01
  12 -13  -1    0.00    0.01
 -12 -13   1    0.00    0.01
  12 -13  -2    0.00    0.01
 -12 -13   2   -0.00    0.01
  12 -13  -3    0.00    0.01
 -12 -13   3    0.01    0.01
  12 -13  -4    0.00    0.01
 -12 -14   1    0.00    0.01
  12 -14  -3   -0.00    0.01
 -11   0   1    0.10    0.03
  11   0  -1    0.12    0.03
 -11   0   2   -0.00    0.01
  11   0  -2   -0.00    0.01
 -11   0   3    0.03    0.01
  11   0  -3    0.07    0.02
 -11   0   4    0.00    0.01
 -11   0   5    0.20    0.05
 -11   0   6   -0.00    0.00
 -11   0   7    0.00    0.00
 -11   0   8    0.00    0.00
 -11   0   9    0.06    0.02
 -11   0  10   -0.00    0.00
 -11   0  11    0.12    0.03
 -11   0  12   -0.00    0.00
 -11   0  13    0.00    0.00
 -11   0  14   -0.00    0.00
 -11   0  15    0.04    0.01
 -11   0  16   -0.00    0.00
 -11   0  17    0.02    0.01
 -11   0  18    0.00    0.00
 -11   0  20    0.01    0.01
 -11   0  21    0.04    0.01
 -11   0  22    0.00    0.01
 -11   0  23    0.00    0.01
 -11   0  24   -0.00    0.00
 -11   0  25    0.01    0.01
 -11   1   1    0.20    0.04
  11  -1  -1    0.11    0.04
  11   1  -1    0.10    0.04
 -11  -1   1    0.19    0.04
 -11   1   2    0.00    0.00
  11  -1  -2    0.00    0.01
 -11  -1   2   -0.00    0.00
 -11   1   3    0.09    0.02
  11  -1  -3    0.05    0.02
 -11  -1   3    0.06    0.02
 -11   1   4   -0.00    0.01
  11  -1  -4    0.00    0.01
 -11  -1   4    0.00    0.00
 -11   1   5    0.01    0.01
 -11  -1   5    0.00    0.01
 -11   1   6    0.00    0.01
 -11  -1   6    0.01    0.01
 -11   1   7    0.00    0.01
 -11  -1   7    0.10    0.02
 -11   1   8    0.00    0.01
 -11  -1   8    0.00    0.00
 -11   1   9    0.03    0.01
 -11  -1   9    0.04    0.01
 -11   1  10   -0.00    0.00
 -11   1  11    0.02    0.01
 -11  -1  11    0.02    0.01
 -11   1  12   -0.00    0.00
 -11  -1  12    0.00    0.00
 -11   1  13    0.04    0.02
 -11  -1  13    0.08    0.02
 -11   1  14    0.00    0.00
 -11  -1  14    0.00    0.00
 -11   1  15    0.00    0.00
 -11  -1  15    0.00    0.00
 -11   1  16    0.00    0.00
 -11  -1  16    0.00    0.00
 -11   1  17    0.02    0.01
 -11  -1  17    0.04    0.01
 -11   1  18    0.00    0.01
 -11  -1  18   -0.00    0.00
 -11   1  19    0.02    0.01
 -11  -1  19    0.02    0.01
 -11   1  20    0.00    0.01
 -11  -1  20   -0.00    0.00
 -11   1  21   -0.00    0.01
 -11  -1  21   -0.00    0.00
 -11   1  22   -0.00    0.00
 -11  -1  22    0.00    0.01
 -11   1  23    0.07    0.02
 -11  -1  23    0.03    0.01
 -11   1  24   -0.00    0.00
 -11  -1  24   -0.00    0.00
 -11   1  25    0.00    0.01
 -11   1  26    0.00    0.01
 -11   2   1    0.06    0.02
  11  -2  -1    0.03    0.02
 -11  -2   1    0.05    0.02
 -11   2   2    0.00    0.00
  11  -2  -2    0.00    0.01
 -11  -2   2    0.01    0.01
 -11   2   3    0.02    0.01
  11  -2  -3    0.02    0.01
 -11  -2   3    0.01    0.01
 -11   2   4    0.00    0.01
  11  -2  -4    0.00    0.01
 -11  -2   4    0.02    0.01
 -11   2   5    0.07    0.02
  11  -2  -5    0.07    0.02
 -11  -2   5    0.07    0.02
 -11   2   6    0.02    0.01
 -11  -2   6    0.01    0.01
 -11   2   7    0.02    0.01
 -11  -2   7    0.03    0.01
 -11   2   8    0.03    0.01
 -11  -2   8    0.03    0.01
 -11   2   9    0.07    0.02
 -11  -2   9    0.04    0.02
 -11   2  10    0.01    0.01
 -11  -2  10    0.00    0.00
 -11   2  11    0.05    0.02
 -11  -2  11    0.04    0.01
 -11   2  12   -0.00    0.00
 -11  -2  12    0.00    0.00
 -11   2  13   -0.00    0.00
 -11  -2  13   -0.00    0.00
 -11   2  14   -0.00    0.00
 -11  -2  14    0.00    0.00
 -11   2  15    0.06    0.02
 -11  -2  15    0.04    0.01
 -11   2  16    0.00    0.01
 -11  -2  16    0.01    0.01
 -11   2  17    0.01    0.01
 -11  -2  17    0.00    0.00
 -11   2  18    0.00    0.00
 -11  -2  18    0.00    0.00
 -11   2  19    0.02    0.01
 -11  -2  19    0.00    0.01
 -11   2  20    0.02    0.01
 -11  -2  20    0.01    0.01
 -11   2  21    0.00    0.01
 -11  -2  21    0.03    0.01
 -11   2  22    0.01    0.01
 -11  -2  22   -0.00    0.00
 -11   2  23   -0.00    0.00
 -11   2  24    0.00    0.01
 -11   2  25    0.00    0.01
 -11   2  26    0.00    0.01
 -11   2  27    0.02    0.01
 -11   2  28    0.00    0.01
 -11   3   1    0.02    0.01
 -11  -3   1    0.02    0.01
 -11   3   2    0.02    0.01
  11  -3  -2    0.03    0.01
 -11  -3   2    0.01    0.01
 -11   3   3    0.08    0.02
  11  -3  -3    0.07    0.03
 -11  -3   3    0.12    0.03
 -11   3   4    0.01    0.01
  11  -3  -4    0.03    0.01
 -11  -3   4    0.01    0.01
 -11   3   5    0.00    0.00
  11  -3  -5    0.01    0.01
 -11  -3   5    0.00    0.01
 -11   3   6    0.02    0.01
  11  -3  -6    0.01    0.01
 -11  -3   6    0.02    0.01
 -11   3   7    0.09    0.03
 -11   3   8    0.00    0.00
 -11  -3   8   -0.00    0.00
 -11   3   9    0.02    0.01
 -11  -3   9    0.02    0.01
 -11   3  10    0.00    0.00
 -11  -3  10    0.00    0.00
 -11   3  11    0.01    0.01
 -11  -3  11    0.01    0.01
 -11   3  12    0.01    0.01
 -11  -3  12    0.02    0.01
 -11   3  13    0.05    0.01
 -11  -3  13    0.02    0.01
 -11   3  14    0.00    0.00
 -11  -3  14   -0.00    0.00
 -11   3  15    0.00    0.00
 -11  -3  15   -0.00    0.00
 -11   3  16    0.00    0.01
 -11  -3  16    0.00    0.00
 -11   3  17    0.01    0.01
 -11  -3  17    0.02    0.01
 -11   3  18    0.01    0.01
 -11  -3  18    0.00    0.00
 -11   3  19    0.04    0.01
 -11  -3  19    0.03    0.01
 -11   3  20   -0.00    0.01
 -11  -3  20    0.00    0.01
 -11   3  21   -0.00    0.00
 -11  -3  21    0.00    0.00
 -11   3  22    0.01    0.01
 -11   3  23    0.05    0.02
 -11   3  24    0.00    0.01
 -11   3  25   -0.00    0.01
 -11   3  26   -0.00    0.01
 -11   3  27    0.02    0.01
 -11   3  28    0.01    0.01
  11  -3 -28    0.14    0.19
 -11   3  29    0.01    0.01
 -11   4   1    0.01    0.01
 -11  -4   1    0.02    0.01
 -11   4   2    0.01    0.01
 -11  -4   2   -0.00    0.01
 -11   4   3    0.01    0.01
 -11  -4   3    0.00    0.01
 -11   4   4    0.01    0.01
  11  -4  -4    0.00    0.01
 -11  -4   4   -0.00    0.00
 -11   4   5    0.01    0.01
  11  -4  -5    0.07    0.02
 -11  -4   5    0.05    0.01
 -11   4   6    0.02    0.01
  11  -4  -6    0.02    0.01
 -11  -4   6    0.02    0.01
 -11   4   7    0.02    0.01
 -11  -4   7    0.01    0.01
 -11   4   8    0.00    0.01
 -11  -4   8    0.01    0.01
 -11   4   9    0.05    0.01
 -11  -4   9    0.04    0.01
 -11   4  10    0.01    0.01
 -11  -4  10    0.00    0.00
 -11   4  11    0.03    0.01
 -11  -4  11    0.03    0.01
 -11   4  12    0.00    0.01
 -11  -4  12   -0.00    0.00
 -11   4  13   -0.00    0.01
 -11  -4  13    0.00    0.00
 -11   4  14   -0.00    0.01
 -11  -4  14    0.01    0.01
 -11   4  15    0.02    0.01
 -11  -4  15    0.02    0.01
 -11   4  16    0.00    0.01
 -11  -4  16    0.01    0.01
 -11   4  17    0.01    0.01
 -11  -4  17    0.01    0.01
 -11   4  18   -0.00    0.00
 -11  -4  18    0.00    0.00
 -11   4  19    0.00    0.01
 -11  -4  19    0.00    0.00
 -11   4  20    0.01    0.01
 -11   4  21    0.03    0.01
 -11   4  22    0.01    0.01
 -11   4  23   -0.00    0.01
 -11   4  24    0.01    0.01
 -11   4  25    0.01    0.01
 -11   4  26    0.01    0.01
  11  -4 -26    0.40    0.32
 -11   4  27   -0.00    0.01
  11  -4 -27   -0.00    0.15
 -11   4  28    0.01    0.01
  11  -4 -28   -0.00    0.10
  11  -4 -29    0.11    0.09
  11  -4 -30    0.00    0.04
 -11   5   1    0.00    0.00
  11  -5  -1    0.00    0.01
 -11  -5   1    0.00    0.01
 -11   5   2    0.06    0.02
  11  -5  -2    0.06    0.02
 -11  -5   2    0.05    0.02
 -11   5   3    0.05    0.02
 -11  -5   3    0.05    0.02
 -11   5   4    0.01    0.01
 -11  -5   4    0.00    0.01
 -11   5   5    0.00    0.01
 -11  -5   5   -0.00    0.01
 -11   5   6    0.01    0.01
 -11  -5   6    0.02    0.01
 -11   5   7    0.03    0.01
  11  -5  -7    0.02    0.01
 -11  -5   7    0.06    0.01
 -11   5   8    0.01    0.01
 -11  -5   8    0.02    0.01
 -11   5   9    0.03    0.01
 -11  -5   9    0.03    0.01
 -11   5  10    0.00    0.01
 -11  -5  10    0.00    0.00
 -11   5  11    0.01    0.01
 -11  -5  11    0.01    0.01
 -11   5  12    0.03    0.01
 -11  -5  12    0.04    0.01
 -11   5  13    0.04    0.02
 -11  -5  13    0.05    0.02
 -11   5  14   -0.00    0.01
 -11  -5  14    0.00    0.00
 -11   5  15   -0.00    0.00
 -11  -5  15   -0.00    0.00
 -11   5  16   -0.00    0.01
 -11  -5  16   -0.00    0.00
 -11   5  17    0.01    0.01
 -11  -5  17    0.01    0.01
 -11   5  18    0.01    0.01
 -11  -5  18    0.01    0.01
 -11   5  19    0.01    0.01
 -11   5  20    0.01    0.01
 -11   5  21   -0.00    0.01
 -11   5  22    0.01    0.01
 -11   5  23    0.03    0.01
 -11   5  24    0.00    0.01
 -11   5  25    0.00    0.01
  11  -5 -25   -0.00    0.18
 -11   5  26    0.01    0.01
  11  -5 -26   -0.00    0.13
 -11   5  27   -0.00    0.01
  11  -5 -27   -0.00    0.09
  11  -5 -28   -0.00    0.06
  11  -5 -29   -0.00    0.03
  11  -5 -30   -0.00    0.03
  11  -5 -31   -0.00    0.02
 -11   6   1    0.03    0.01
  11  -6  -1    0.03    0.01
 -11  -6   1    0.02    0.01
 -11   6   2    0.01    0.01
  11  -6  -2   -0.00    0.01
 -11  -6   2    0.00    0.00
 -11   6   3    0.01    0.01
  11  -6  -3    0.02    0.01
 -11  -6   3    0.00    0.01
 -11   6   4    0.05    0.01
  11  -6  -4    0.03    0.01
 -11  -6   4    0.03    0.01
 -11   6   5    0.02    0.01
  11  -6  -5    0.02    0.01
 -11  -6   5    0.01    0.01
 -11   6   6    0.00    0.01
 -11  -6   6    0.02    0.01
 -11   6   7    0.00    0.01
 -11  -6   7    0.01    0.01
 -11   6   8    0.00    0.01
 -11  -6   8    0.01    0.01
 -11   6   9    0.02    0.01
 -11  -6   9   -0.00    0.01
 -11   6  10    0.02    0.01
 -11  -6  10    0.01    0.01
 -11   6  11   -0.00    0.01
 -11  -6  11    0.01    0.01
 -11   6  12    0.01    0.01
 -11  -6  12    0.01    0.01
 -11   6  13    0.00    0.01
 -11  -6  13    0.01    0.01
 -11   6  14    0.01    0.01
 -11  -6  14    0.01    0.01
 -11   6  15    0.01    0.01
 -11  -6  15    0.02    0.01
 -11   6  16    0.03    0.01
 -11  -6  16    0.03    0.01
 -11   6  17   -0.00    0.01
 -11   6  18    0.00    0.01
 -11   6  19    0.02    0.01
 -11   6  20    0.03    0.01
 -11   6  21    0.01    0.01
 -11   6  22    0.01    0.01
 -11   6  23   -0.00    0.01
  11  -6 -23    0.05    0.24
 -11   6  24   -0.00    0.01
  11  -6 -24   -0.00    0.14
 -11   6  25   -0.00    0.01
  11  -6 -25   -0.00    0.11
  11  -6 -26    0.07    0.10
  11  -6 -27    0.00    0.04
  11  -6 -28    0.06    0.05
  11  -6 -29   -0.00    0.02
  11  -6 -30    0.02    0.03
  11  -6 -31   -0.00    0.01
  11  -6 -32    0.02    0.02
 -11   7   1    0.00    0.01
  11  -7  -1   -0.00    0.01
 -11  -7   1    0.02    0.01
 -11   7   2    0.03    0.01
  11  -7  -2    0.01    0.01
 -11  -7   2    0.01    0.01
 -11   7   3   -0.00    0.01
  11  -7  -3    0.01    0.01
 -11  -7   3   -0.00    0.01
 -11   7   4    0.02    0.01
  11  -7  -4    0.01    0.01
 -11  -7   4    0.00    0.01
 -11   7   5   -0.00    0.01
  11  -7  -5   -0.00    0.01
 -11  -7   5    0.00    0.01
 -11   7   6    0.02    0.01
  11  -7  -6    0.02    0.01
 -11  -7   6    0.02    0.01
 -11   7   7   -0.00    0.00
  11  -7  -7    0.00    0.01
 -11  -7   7    0.00    0.01
 -11   7   8    0.03    0.01
 -11  -7   8    0.00    0.01
 -11   7   9    0.03    0.01
 -11  -7   9    0.03    0.01
 -11   7  10    0.00    0.01
 -11  -7  10   -0.00    0.00
 -11   7  11    0.00    0.01
 -11  -7  11    0.00    0.01
 -11   7  12    0.01    0.01
 -11  -7  12    0.02    0.01
 -11   7  13    0.01    0.01
 -11  -7  13    0.01    0.01
 -11   7  14    0.00    0.01
 -11  -7  14    0.00    0.00
 -11   7  15   -0.00    0.01
 -11  -7  15    0.01    0.01
 -11   7  16    0.00    0.01
 -11   7  17   -0.00    0.01
 -11   7  18    0.01    0.01
 -11   7  19    0.01    0.01
 -11   7  20    0.00    0.01
 -11   7  21    0.00    0.01
  11  -7 -21   -0.00    0.19
 -11   7  22    0.04    0.02
  11  -7 -22    0.09    0.23
 -11   7  23    0.01    0.01
  11  -7 -23    0.00    0.13
 -11   7  24    0.00    0.01
  11  -7 -24   -0.00    0.08
  11  -7 -25    0.00    0.06
  11  -7 -26    0.04    0.05
  11  -7 -27   -0.00    0.04
  11  -7 -28    0.03    0.03
  11  -7 -29    0.00    0.02
  11  -7 -30    0.01    0.02
 -11   8   1    0.00    0.01
  11  -8  -1   -0.00    0.00
 -11  -8   1   -0.00    0.01
 -11   8   2    0.01    0.01
  11  -8  -2    0.01    0.01
 -11  -8   2    0.01    0.01
 -11   8   3   -0.00    0.01
  11  -8  -3    0.01    0.01
 -11  -8   3   -0.00    0.00
 -11   8   4    0.03    0.01
  11  -8  -4    0.02    0.01
 -11  -8   4    0.04    0.01
 -11   8   5    0.01    0.01
  11  -8  -5    0.01    0.01
 -11  -8   5    0.00    0.01
 -11   8   6    0.01    0.01
  11  -8  -6    0.02    0.01
 -11  -8   6    0.05    0.01
 -11   8   7   -0.00    0.01
  11  -8  -7   -0.00    0.01
 -11  -8   7    0.00    0.00
 -11   8   8    0.02    0.01
 -11  -8   8   -0.00    0.01
 -11   8   9    0.01    0.01
 -11  -8   9    0.01    0.01
 -11   8  10    0.02    0.01
 -11  -8  10    0.05    0.01
 -11   8  11    0.01    0.01
 -11  -8  11    0.00    0.00
 -11   8  12    0.01    0.01
 -11  -8  12    0.00    0.01
 -11   8  13   -0.00    0.01
 -11  -8  13    0.00    0.01
 -11   8  14   -0.00    0.01
 -11   8  15    0.01    0.01
 -11   8  16    0.03    0.01
 -11   8  17    0.00    0.01
 -11   8  18    0.00    0.01
 -11   8  19    0.00    0.01
  11  -8 -19   -0.00    0.20
 -11   8  20    0.00    0.01
  11  -8 -20   -0.00    0.23
 -11   8  21   -0.00    0.01
  11  -8 -21   -0.00    0.14
 -11   8  22    0.05    0.02
  11  -8 -22   -0.00    0.07
  11  -8 -23   -0.00    0.06
  11  -8 -24   -0.00    0.05
  11  -8 -25    0.05    0.05
  11  -8 -26    0.01    0.02
  11  -8 -27    0.00    0.02
 -11   8  28    0.00    0.01
 -11   8  29   -0.00    0.00
 -11   9   1    0.02    0.01
  11  -9  -1    0.00    0.01
 -11  -9   1    0.01    0.01
 -11   9   2    0.03    0.01
  11  -9  -2    0.04    0.02
 -11  -9   2    0.03    0.01
 -11   9   3    0.00    0.00
  11  -9  -3   -0.00    0.01
 -11  -9   3    0.00    0.01
 -11   9   4    0.02    0.01
  11  -9  -4    0.00    0.01
 -11  -9   4    0.01    0.01
 -11   9   5   -0.00    0.01
  11  -9  -5    0.00    0.01
 -11  -9   5   -0.00    0.01
 -11   9   6    0.00    0.01
  11  -9  -6   -0.00    0.01
 -11  -9   6    0.01    0.01
 -11   9   7   -0.00    0.01
  11  -9  -7    0.00    0.01
 -11  -9   7   -0.00    0.01
 -11   9   8    0.01    0.01
 -11  -9   8    0.05    0.01
 -11   9   9    0.00    0.01
 -11  -9   9   -0.00    0.01
 -11   9  10   -0.00    0.01
 -11  -9  10    0.00    0.01
 -11   9  11    0.02    0.01
 -11  -9  11    0.00    0.01
 -11   9  12    0.01    0.01
 -11   9  13    0.01    0.01
 -11   9  14    0.01    0.01
 -11   9  15    0.00    0.01
 -11   9  16    0.00    0.01
 -11   9  17   -0.00    0.01
  11  -9 -17    0.15    0.29
 -11   9  18    0.02    0.01
  11  -9 -18    0.16    0.18
 -11   9  19    0.00    0.01
  11  -9 -19   -0.00    0.11
 -11   9  20    0.00    0.01
  11  -9 -20   -0.00    0.08
  11  -9 -21   -0.00    0.06
  11  -9 -22    0.00    0.05
  11  -9 -23   -0.00    0.04
  11  -9 -24   -0.00    0.03
 -11   9  26   -0.00    0.01
 -11   9  27    0.00    0.01
 -11   9  28    0.01    0.01
 -11  10   1    0.00    0.01
  11 -10  -1    0.00    0.01
 -11 -10   1   -0.00    0.01
 -11  10   2    0.00    0.01
  11 -10  -2    0.00    0.01
 -11 -10   2   -0.00    0.01
 -11  10   3   -0.00    0.01
  11 -10  -3   -0.00    0.01
 -11 -10   3   -0.00    0.01
 -11  10   4    0.03    0.01
  11 -10  -4    0.01    0.01
 -11 -10   4    0.02    0.01
 -11  10   5    0.00    0.01
  11 -10  -5    0.00    0.01
 -11 -10   5    0.00    0.01
 -11  10   6    0.03    0.01
  11 -10  -6   -0.00    0.01
 -11 -10   6    0.02    0.01
 -11  10   7    0.00    0.01
  11 -10  -7    0.00    0.01
 -11 -10   7   -0.00    0.01
 -11  10   8    0.00    0.01
 -11 -10   8    0.01    0.01
 -11  10   9   -0.00    0.01
 -11 -10   9    0.00    0.01
 -11  10  10    0.02    0.01
 -11 -10  10    0.01    0.01
 -11  10  11   -0.00    0.01
 -11  10  12   -0.00    0.01
 -11  10  13   -0.00    0.01
 -11  10  14    0.00    0.01
  11 -10 -14   -0.00    0.21
 -11  10  15    0.00    0.01
  11 -10 -15   -0.00    0.19
 -11  10  16    0.03    0.01
  11 -10 -16    0.02    0.17
 -11  10  17    0.00    0.01
  11 -10 -17    0.05    0.13
  11 -10 -18   -0.00    0.09
  11 -10 -19    0.03    0.07
  11 -10 -20   -0.00    0.04
 -11  11   1    0.01    0.01
  11 -11  -1   -0.00    0.01
 -11 -11   1   -0.00    0.01
 -11  11   2    0.02    0.01
  11 -11  -2    0.01    0.01
 -11 -11   2    0.00    0.01
 -11  11   3    0.00    0.01
  11 -11  -3   -0.00    0.01
 -11 -11   3    0.00    0.01
 -11  11   4    0.01    0.01
  11 -11  -4    0.01    0.01
 -11 -11   4    0.01    0.01
 -11  11   5    0.01    0.01
  11 -11  -5   -0.00    0.01
 -11 -11   5   -0.00    0.01
 -11  11   6    0.00    0.01
  11 -11  -6    0.00    0.01
 -11 -11   6   -0.00    0.01
 -11  11   7    0.01    0.01
  11 -11  -7    0.01    0.01
 -11 -11   7    0.00    0.01
 -11  11   8    0.02    0.01
 -11 -11   8    0.00    0.01
 -11  11   9   -0.00    0.01
 -11  11  10    0.00    0.01
 -11  11  11   -0.00    0.00
  11 -11 -11    0.00    0.23
 -11  11  12    0.04    0.02
  11 -11 -12    0.20    0.26
 -11  11  13    0.00    0.01
  11 -11 -13   -0.00    0.12
 -11  11  14    0.00    0.01
  11 -11 -14    0.05    0.11
 -11  11  15   -0.00    0.01
  11 -11 -15   -0.00    0.08
  11 -11 -16   -0.00    0.08
 -11  12   1   -0.00    0.01
  11 -12  -1    0.00    0.01
 -11 -12   1    0.00    0.01
 -11  12   2    0.01    0.01
  11 -12  -2   -0.00    0.01
 -11 -12   2    0.00    0.01
 -11  12   3    0.00    0.01
  11 -12  -3    0.00    0.01
 -11 -12   3   -0.00    0.01
 -11  12   4    0.00    0.01
  11 -12  -4    0.00    0.01
 -11 -12   4    0.01    0.01
 -11  12   5   -0.00    0.01
  11 -12  -5    0.01    0.01
 -11 -12   5    0.01    0.01
 -11  12   6   -0.00    0.01
  11 -12  -6    0.02    0.01
 -11 -12   6    0.00    0.01
 -11  12   7    0.01    0.01
 -11  12   8    0.00    0.01
  11 -12  -8   -0.00    0.22
 -11  12   9    0.00    0.01
  11 -12  -9   -0.00    0.17
 -11  12  10    0.00    0.01
  11 -12 -10    0.06    0.18
 -11  12  11   -0.00    0.01
  11 -12 -11    0.05    0.13
 -11  12  12    0.00    0.01
  11 -12 -12   -0.00    0.08
 -11  13   1    0.01    0.01
  11 -13  -1   -0.00    0.01
 -11 -13   1    0.00    0.01
 -11  13   2    0.00    0.01
  11 -13  -2    0.00    0.01
 -11 -13   2    0.02    0.01
 -11  13   3   -0.00    0.01
  11 -13  -3    0.07    0.24
  11 -13  -3    0.00    0.01
 -11 -13   3    0.00    0.01
 -11  13   4    0.01    0.01
  11 -13  -4    0.13    0.20
  11 -13  -4    0.01    0.01
 -11 -13   4    0.01    0.01
 -11  13   5    0.00    0.01
  11 -13  -5    0.00    0.22
  11 -13  -5   -0.00    0.01
 -11  13   6   -0.00    0.01
  11 -13  -6    0.09    0.20
  11 -13  -6   -0.00    0.01
 -11  13   7    0.00    0.01
  11 -13  -7   -0.00    0.10
 -11  13   8    0.01    0.01
 -11  14   1    0.01    0.01
  11 -14  -1   -0.00    0.13
  11 -14  -1    0.00    0.01
 -11 -14   1    0.00    0.01
 -11  14   2   -0.00    0.00
  11 -14  -2    0.00    0.01
 -11 -14   2   -0.00    0.01
  11 -14  -3   -0.00    0.01
  11 -14  -4    0.00    0.01
  11 -14  -5    0.01    0.01
  11 -15  -5    0.01    0.01
 -10   0   1   -0.00    0.00
  10   0  -1   -0.00    0.01
 -10   0   2    0.02    0.01
  10   0  -2    0.03    0.01
 -10   0   3   -0.00    0.00
 -10   0   3    0.00    0.00
  10   0  -3   -0.00    0.01
 -10   0   4    0.12    0.04
 -10   0   4    0.17    0.04
  10   0  -4    0.14    0.04
 -10   0   5    0.00    0.00
 -10   0   5   -0.00    0.01
  10   0  -5    0.00    0.01
 -10   0   6    0.03    0.01
 -10   0   6    0.02    0.01
  10   0  -6    0.03    0.01
 -10   0   7    0.00    0.00
  10   0  -7    0.01    0.01
 -10   0   8    0.03    0.01
 -10   0   9    0.00    0.00
 -10   0  10    0.13    0.03
 -10   0  11    0.00    0.00
 -10   0  12    0.01    0.01
 -10   0  13   -0.00    0.00
 -10   0  14    0.03    0.01
 -10   0  15    0.00    0.00
 -10   0  16    0.05    0.02
 -10   0  17    0.00    0.01
 -10   0  18    0.03    0.01
 -10   0  19    0.00    0.01
 -10   0  20    0.04    0.01
 -10   0  21   -0.00    0.00
 -10   0  22    0.00    0.01
 -10   0  23    0.00    0.01
 -10   0  24    0.01    0.01
 -10   0  25    0.01    0.01
 -10   0  26    0.04    0.01
 -10   1   1    0.00    0.00
  10  -1  -1    0.00    0.01
  10   1  -1    0.00    0.01
 -10  -1   1    0.00    0.00
 -10   1   2    0.16    0.04
  10  -1  -2    0.16    0.05
  10   1  -2    0.17    0.05
 -10  -1   2    0.20    0.05
 -10  -1   2    0.20    0.05
 -10   1   3    0.01    0.01
  10  -1  -3    0.02    0.01
  10   1  -3    0.02    0.01
 -10  -1   3    0.03    0.01
 -10  -1   3    0.01    0.01
 -10   1   4    0.00    0.00
  10  -1  -4   -0.00    0.01
  10   1  -4    0.00    0.01
 -10  -1   4    0.00    0.00
 -10  -1   4    0.00    0.01
 -10   1   5    0.03    0.01
 -10   1   5    0.02    0.01
  10  -1  -5    0.02    0.01
  10   1  -5    0.04    0.01
 -10  -1   5    0.02    0.01
 -10  -1   5    0.04    0.01
 -10   1   6    0.11    0.03
 -10   1   6    0.14    0.03
  10  -1  -6    0.10    0.03
 -10  -1   6    0.10    0.03
 -10   1   7    0.00    0.00
 -10   1   7    0.00    0.01
  10  -1  -7    0.00    0.01
 -10  -1   7    0.01    0.01
 -10   1   8    0.05    0.02
  10  -1  -8    0.07    0.02
 -10  -1   8    0.09    0.02
 -10   1   9    0.00    0.00
 -10  -1   9   -0.00    0.00
 -10   1  10    0.00    0.00
 -10  -1  10   -0.00    0.00
 -10   1  11    0.01    0.01
 -10  -1  11    0.03    0.01
 -10   1  12    0.12    0.03
 -10  -1  12    0.12    0.03
 -10   1  13    0.01    0.01
 -10  -1  13    0.01    0.01
 -10   1  14    0.03    0.01
 -10  -1  14    0.01    0.01
 -10   1  15   -0.00    0.00
 -10  -1  15   -0.00    0.00
 -10   1  16    0.03    0.01
 -10  -1  16    0.00    0.00
 -10   1  17   -0.00    0.00
 -10  -1  17    0.01    0.01
 -10   1  18    0.03    0.01
 -10  -1  18    0.04    0.01
 -10   1  19    0.00    0.00
 -10  -1  19    0.00    0.00
 -10   1  20    0.00    0.01
 -10  -1  20   -0.00    0.00
 -10   1  21    0.01    0.01
 -10  -1  21    0.00    0.00
 -10   1  22    0.07    0.02
 -10  -1  22    0.06    0.02
 -10   1  23   -0.00    0.00
 -10  -1  23    0.00    0.00
 -10   1  24    0.00    0.00
 -10  -1  24    0.01    0.01
 -10   1  25   -0.00    0.00
 -10   1  26    0.01    0.01
 -10   1  27   -0.00    0.00
 -10   2   1    0.01    0.01
  10  -2  -1    0.00    0.00
  10   2  -1    0.01    0.01
 -10  -2   1    0.00    0.01
 -10  -2   1    0.00    0.01
 -10   2   2   -0.00    0.01
  10  -2  -2    0.00    0.01
  10   2  -2    0.01    0.01
 -10  -2   2    0.00    0.01
 -10  -2   2   -0.00    0.01
 -10   2   3    0.00    0.00
  10  -2  -3    0.00    0.01
  10   2  -3    0.01    0.01
 -10  -2   3    0.00    0.01
 -10  -2   3   -0.00    0.01
 -10   2   4    0.21    0.05
  10  -2  -4    0.15    0.05
  10   2  -4    0.24    0.05
 -10  -2   4    0.18    0.05
 -10   2   5    0.07    0.02
  10  -2  -5    0.07    0.02
 -10  -2   5    0.05    0.02
 -10   2   6    0.06    0.02
  10  -2  -6    0.05    0.02
 -10  -2   6    0.03    0.01
 -10   2   7    0.00    0.00
  10  -2  -7    0.01    0.01
 -10  -2   7    0.01    0.01
 -10   2   8    0.05    0.01
 -10   2   8    0.02    0.01
  10  -2  -8    0.02    0.01
 -10  -2   8    0.03    0.01
 -10   2   9    0.01    0.01
 -10  -2   9    0.02    0.01
 -10   2  10    0.01    0.01
 -10  -2  10    0.14    0.02
 -10   2  11    0.01    0.01
 -10  -2  11    0.01    0.01
 -10   2  12   -0.00    0.00
 -10  -2  12   -0.00    0.00
 -10   2  13   -0.00    0.00
 -10  -2  13   -0.00    0.00
 -10   2  14    0.04    0.01
 -10  -2  14    0.03    0.01
 -10   2  15    0.00    0.01
 -10  -2  15    0.02    0.01
 -10   2  16    0.01    0.01
 -10  -2  16    0.02    0.01
 -10   2  17    0.00    0.00
 -10  -2  17   -0.00    0.00
 -10   2  18    0.01    0.01
 -10  -2  18    0.02    0.01
 -10   2  19    0.01    0.01
 -10  -2  19    0.01    0.01
 -10   2  20    0.07    0.02
 -10  -2  20    0.09    0.02
 -10   2  21   -0.00    0.01
 -10  -2  21    0.00    0.00
 -10   2  22    0.00    0.01
 -10  -2  22    0.01    0.01
 -10   2  23    0.00    0.00
 -10  -2  23   -0.00    0.00
 -10   2  24    0.03    0.01
 -10   2  25    0.01    0.01
 -10   2  26    0.03    0.01
 -10   2  27   -0.00    0.01
 -10   2  28   -0.00    0.01
  10  -2 -28    0.00    0.14
 -10   3   1    0.01    0.01
  10  -3  -1    0.00    0.01
  10   3  -1    0.03    0.01
 -10  -3   1   -0.00    0.01
 -10  -3   1    0.01    0.01
 -10   3   2    0.17    0.04
  10  -3  -2    0.13    0.04
 -10  -3   2    0.11    0.03
 -10   3   3    0.08    0.02
  10  -3  -3    0.04    0.02
 -10  -3   3    0.04    0.02
 -10   3   4    0.00    0.00
  10  -3  -4   -0.00    0.00
 -10  -3   4    0.00    0.01
 -10   3   5    0.01    0.01
  10  -3  -5    0.01    0.01
 -10  -3   5    0.01    0.01
 -10   3   6    0.02    0.01
  10  -3  -6    0.05    0.02
 -10  -3   6    0.04    0.01
 -10   3   7    0.02    0.01
  10  -3  -7    0.00    0.01
 -10  -3   7    0.04    0.01
 -10   3   8    0.09    0.03
  10  -3  -8    0.12    0.03
 -10  -3   8    0.09    0.03
 -10   3   9    0.01    0.01
  10  -3  -9    0.01    0.01
 -10  -3   9    0.00    0.00
 -10   3  10   -0.00    0.00
 -10  -3  10   -0.00    0.00
 -10   3  11    0.01    0.01
 -10  -3  11    0.01    0.01
 -10   3  12    0.06    0.02
 -10  -3  12    0.09    0.02
 -10   3  13    0.00    0.01
 -10  -3  13    0.01    0.00
 -10   3  14    0.00    0.00
 -10  -3  14    0.01    0.00
 -10   3  15    0.00    0.01
 -10  -3  15    0.00    0.00
 -10   3  16    0.03    0.01
 -10  -3  16    0.04    0.01
 -10   3  17    0.02    0.01
 -10  -3  17    0.02    0.01
 -10   3  18    0.06    0.02
 -10  -3  18    0.03    0.01
 -10   3  19    0.01    0.01
 -10  -3  19    0.00    0.00
 -10   3  20    0.00    0.01
 -10  -3  20    0.00    0.00
 -10   3  21    0.00    0.01
 -10  -3  21    0.00    0.00
 -10   3  22    0.07    0.02
 -10   3  23    0.00    0.01
 -10   3  24    0.01    0.01
 -10   3  25    0.00    0.01
 -10   3  26    0.01    0.01
  10  -3 -26   -0.00    0.20
 -10   3  27    0.01    0.01
  10  -3 -27   -0.00    0.13
 -10   3  28    0.01    0.01
  10  -3 -28   -0.00    0.08
  10  -3 -29   -0.00    0.05
 -10   4   1    0.00    0.01
  10  -4  -1    0.01    0.01
 -10  -4   1   -0.00    0.01
 -10   4   2   -0.00    0.00
  10  -4  -2   -0.00    0.01
 -10  -4   2   -0.00    0.00
 -10   4   3    0.01    0.01
  10  -4  -3    0.02    0.01
 -10  -4   3    0.01    0.01
 -10   4   4    0.11    0.03
  10  -4  -4    0.11    0.03
 -10  -4   4    0.10    0.03
 -10   4   5    0.07    0.02
  10  -4  -5    0.05    0.02
 -10  -4   5    0.05    0.02
 -10   4   6    0.09    0.02
  10  -4  -6    0.04    0.02
 -10  -4   6    0.06    0.02
 -10   4   7    0.00    0.00
  10  -4  -7    0.00    0.01
 -10  -4   7   -0.00    0.00
 -10   4   8    0.05    0.02
  10  -4  -8    0.05    0.02
 -10  -4   8    0.09    0.02
 -10   4   9    0.01    0.01
  10  -4  -9    0.00    0.01
 -10  -4   9    0.01    0.01
 -10   4  10    0.01    0.01
 -10  -4  10    0.04    0.01
 -10   4  11    0.00    0.01
 -10  -4  11    0.00    0.00
 -10   4  12    0.00    0.00
 -10  -4  12   -0.00    0.00
 -10   4  13    0.01    0.01
 -10  -4  13   -0.00    0.00
 -10   4  14    0.03    0.01
 -10  -4  14    0.03    0.01
 -10   4  15    0.03    0.01
 -10  -4  15    0.02    0.01
 -10   4  16    0.04    0.01
 -10  -4  16    0.01    0.01
 -10   4  17   -0.00    0.01
 -10  -4  17    0.00    0.00
 -10   4  18    0.01    0.01
 -10  -4  18    0.00    0.00
 -10   4  19    0.00    0.00
 -10  -4  19    0.01    0.01
 -10   4  20    0.04    0.02
 -10  -4  20    0.03    0.01
 -10   4  21    0.02    0.01
 -10   4  22    0.03    0.01
 -10   4  23    0.01    0.01
 -10   4  24    0.05    0.02
 -10   4  25    0.01    0.01
  10  -4 -25    0.00    0.18
 -10   4  26   -0.00    0.01
  10  -4 -26   -0.00    0.11
 -10   4  27    0.01    0.01
  10  -4 -27   -0.00    0.05
  10  -4 -28   -0.00    0.05
  10  -4 -29   -0.00    0.04
  10  -4 -30    0.06    0.04
 -10   5   1    0.07    0.02
 -10  -5   1    0.06    0.02
 -10   5   2    0.27    0.06
 -10  -5   2    0.22    0.06
 -10   5   3    0.02    0.01
 -10  -5   3    0.03    0.01
 -10   5   4    0.00    0.00
  10  -5  -4    0.00    0.01
 -10  -5   4    0.00    0.01
 -10   5   5    0.00    0.00
  10  -5  -5    0.00    0.01
 -10  -5   5    0.01    0.01
 -10   5   6    0.03    0.01
  10  -5  -6    0.04    0.02
 -10  -5   6    0.04    0.01
 -10   5   7    0.04    0.02
  10  -5  -7    0.05    0.02
 -10  -5   7    0.07    0.02
 -10   5   8   -0.00    0.01
  10  -5  -8    0.02    0.01
 -10  -5   8    0.02    0.01
 -10   5   9    0.00    0.00
  10  -5  -9    0.00    0.01
 -10  -5   9    0.00    0.01
 -10   5  10    0.00    0.00
 -10  -5  10   -0.00    0.00
 -10   5  11    0.01    0.01
 -10  -5  11    0.01    0.01
 -10   5  12    0.05    0.01
 -10  -5  12    0.02    0.01
 -10   5  13    0.02    0.01
 -10  -5  13    0.02    0.01
 -10   5  14    0.01    0.01
 -10  -5  14    0.00    0.00
 -10   5  15   -0.00    0.01
 -10  -5  15    0.01    0.01
 -10   5  16    0.00    0.01
 -10  -5  16    0.00    0.00
 -10   5  17    0.03    0.01
 -10  -5  17    0.04    0.01
 -10   5  18    0.01    0.01
 -10  -5  18    0.01    0.01
 -10   5  19   -0.00    0.00
 -10   5  20    0.00    0.01
 -10   5  21    0.01    0.01
 -10   5  22    0.02    0.01
 -10   5  23    0.01    0.01
  10  -5 -23    0.01    0.19
 -10   5  24    0.00    0.01
  10  -5 -24    0.10    0.17
 -10   5  25    0.00    0.01
  10  -5 -25   -0.00    0.08
  10  -5 -26   -0.00    0.06
  10  -5 -27   -0.00    0.04
  10  -5 -28    0.00    0.03
  10  -5 -29    0.01    0.02
  10  -5 -30   -0.00    0.02
  10  -5 -31   -0.00    0.01
 -10   6   1    0.00    0.00
  10  -6  -1   -0.00    0.01
 -10  -6   1    0.00    0.01
 -10   6   2    0.00    0.01
  10  -6  -2    0.01    0.01
 -10  -6   2    0.01    0.01
 -10   6   3    0.02    0.01
 -10  -6   3    0.02    0.01
 -10   6   4    0.02    0.01
 -10  -6   4    0.01    0.01
 -10   6   5   -0.00    0.01
 -10  -6   5    0.03    0.01
 -10   6   6    0.03    0.01
 -10  -6   6    0.06    0.02
 -10   6   7    0.00    0.01
  10  -6  -7   -0.00    0.01
 -10  -6   7    0.01    0.01
 -10   6   8   -0.00    0.01
  10  -6  -8   -0.00    0.01
 -10  -6   8    0.01    0.01
 -10   6   9    0.06    0.02
  10  -6  -9    0.06    0.02
 -10  -6   9    0.05    0.02
 -10   6  10    0.03    0.01
  10  -6 -10    0.03    0.01
 -10  -6  10    0.04    0.01
 -10   6  11    0.00    0.01
 -10  -6  11    0.02    0.01
 -10   6  12    0.00    0.00
 -10  -6  12   -0.00    0.00
 -10   6  13    0.02    0.01
 -10  -6  13    0.02    0.01
 -10   6  14    0.02    0.01
 -10  -6  14    0.01    0.01
 -10   6  15    0.05    0.02
 -10  -6  15    0.04    0.01
 -10   6  16    0.02    0.01
 -10  -6  16    0.01    0.01
 -10   6  17    0.00    0.01
 -10  -6  17    0.00    0.01
 -10   6  18    0.02    0.01
 -10   6  19    0.02    0.01
 -10   6  20    0.03    0.01
 -10   6  21    0.01    0.01
 -10   6  22   -0.00    0.01
  10  -6 -22   -0.00    0.17
 -10   6  23    0.01    0.01
  10  -6 -23    0.03    0.14
 -10   6  24    0.01    0.01
  10  -6 -24    0.01    0.08
  10  -6 -25    0.12    0.08
  10  -6 -26   -0.00    0.05
  10  -6 -27   -0.00    0.03
  10  -6 -28    0.00    0.02
  10  -6 -29    0.03    0.02
  10  -6 -30    0.01    0.01
 -10   6  31    0.01    0.01
  10  -6 -31    0.02    0.01
  10  -6 -32    0.01    0.01
 -10   7   1    0.11    0.03
  10  -7  -1    0.07    0.03
 -10  -7   1    0.09    0.03
 -10   7   2    0.00    0.01
  10  -7  -2    0.00    0.01
 -10  -7   2    0.00    0.01
 -10   7   3    0.02    0.01
  10  -7  -3    0.02    0.01
 -10  -7   3    0.02    0.01
 -10   7   4    0.01    0.01
  10  -7  -4    0.01    0.01
 -10  -7   4    0.00    0.01
 -10   7   5    0.05    0.02
  10  -7  -5    0.03    0.02
 -10  -7   5    0.06    0.02
 -10   7   6    0.01    0.01
  10  -7  -6    0.00    0.01
 -10  -7   6    0.02    0.01
 -10   7   7    0.04    0.02
 -10  -7   7    0.05    0.02
 -10   7   8    0.01    0.01
 -10  -7   8    0.01    0.01
 -10   7   9   -0.00    0.01
 -10  -7   9    0.00    0.00
 -10   7  10   -0.00    0.00
 -10  -7  10   -0.00    0.00
 -10   7  11    0.04    0.01
 -10  -7  11    0.01    0.01
 -10   7  12    0.01    0.01
 -10  -7  12    0.01    0.01
 -10   7  13    0.03    0.01
 -10  -7  13    0.05    0.01
 -10   7  14    0.00    0.01
 -10  -7  14    0.00    0.00
 -10   7  15   -0.00    0.01
 -10  -7  15    0.01    0.00
 -10   7  16   -0.00    0.01
 -10   7  17    0.02    0.01
 -10   7  18   -0.00    0.01
 -10   7  19    0.00    0.01
 -10   7  20   -0.00    0.01
  10  -7 -20    0.03    0.16
 -10   7  21    0.01    0.01
  10  -7 -21    0.10    0.16
 -10   7  22    0.01    0.01
  10  -7 -22    0.02    0.10
  10  -7 -23   -0.00    0.06
  10  -7 -24   -0.00    0.06
  10  -7 -25    0.00    0.03
  10  -7 -26   -0.00    0.02
  10  -7 -27    0.03    0.03
  10  -7 -28   -0.00    0.01
 -10   7  29    0.01    0.01
  10  -7 -29    0.00    0.01
 -10   7  30   -0.00    0.01
  10  -7 -30   -0.00    0.01
 -10   7  31    0.00    0.01
  10  -7 -31   -0.00    0.01
  10  -7 -32   -0.00    0.00
  10  -7 -33    0.00    0.01
 -10   8   1    0.01    0.01
  10  -8  -1    0.01    0.01
 -10  -8   1    0.00    0.01
 -10   8   2   -0.00    0.00
  10  -8  -2    0.01    0.01
 -10  -8   2    0.00    0.01
 -10   8   3    0.05    0.01
  10  -8  -3    0.02    0.01
 -10  -8   3    0.04    0.01
 -10   8   4    0.02    0.01
  10  -8  -4    0.01    0.01
 -10  -8   4    0.01    0.01
 -10   8   5    0.08    0.02
  10  -8  -5    0.04    0.02
 -10  -8   5    0.07    0.02
 -10   8   6    0.02    0.01
  10  -8  -6    0.00    0.01
 -10  -8   6    0.01    0.01
 -10   8   7    0.00    0.00
  10  -8  -7    0.00    0.01
 -10  -8   7    0.00    0.01
 -10   8   8    0.00    0.00
  10  -8  -8    0.00    0.01
 -10  -8   8    0.01    0.01
 -10   8   9    0.03    0.01
  10  -8  -9    0.01    0.01
 -10  -8   9    0.01    0.01
 -10   8  10    0.00    0.00
  10  -8 -10    0.01    0.01
 -10  -8  10    0.00    0.01
 -10   8  11    0.02    0.01
 -10  -8  11    0.02    0.01
 -10   8  12    0.00    0.01
 -10  -8  12    0.00    0.01
 -10   8  13    0.02    0.01
 -10  -8  13    0.00    0.01
 -10   8  14    0.01    0.01
 -10   8  15    0.03    0.01
 -10   8  16    0.00    0.01
 -10   8  17    0.00    0.01
 -10   8  18    0.00    0.01
  10  -8 -18   -0.00    0.16
 -10   8  19    0.05    0.02
  10  -8 -19    0.01    0.12
 -10   8  20   -0.00    0.01
  10  -8 -20   -0.00    0.09
  10  -8 -21   -0.00    0.06
  10  -8 -22    0.03    0.06
  10  -8 -23    0.05    0.05
  10  -8 -24   -0.00    0.03
  10  -8 -25    0.09    0.04
 -10   8  26    0.00    0.00
  10  -8 -26   -0.00    0.02
 -10   8  27    0.00    0.01
  10  -8 -27    0.01    0.02
 -10   8  28    0.00    0.00
  10  -8 -28    0.01    0.01
 -10   8  29    0.00    0.01
  10  -8 -29    0.00    0.01
 -10   8  30   -0.00    0.01
  10  -8 -30   -0.00    0.01
 -10   9   1    0.05    0.02
  10  -9  -1    0.03    0.02
 -10  -9   1    0.06    0.02
 -10   9   2    0.00    0.00
  10  -9  -2    0.00    0.01
 -10  -9   2    0.00    0.01
 -10   9   3    0.05    0.01
  10  -9  -3    0.03    0.01
 -10  -9   3    0.02    0.01
 -10   9   4    0.00    0.01
  10  -9  -4   -0.00    0.01
 -10  -9   4    0.00    0.01
 -10   9   5    0.01    0.01
  10  -9  -5    0.01    0.01
 -10  -9   5    0.01    0.01
 -10   9   6    0.01    0.01
  10  -9  -6    0.00    0.01
 -10  -9   6   -0.00    0.01
 -10   9   7    0.07    0.02
  10  -9  -7    0.04    0.02
 -10  -9   7    0.06    0.02
 -10   9   8    0.00    0.01
  10  -9  -8    0.01    0.01
 -10  -9   8    0.01    0.01
 -10   9   9    0.00    0.01
  10  -9  -9    0.00    0.01
 -10  -9   9    0.01    0.01
 -10   9  10    0.01    0.01
 -10  -9  10    0.01    0.01
 -10   9  11    0.00    0.01
 -10  -9  11    0.02    0.01
 -10   9  12   -0.00    0.01
 -10  -9  12   -0.00    0.01
 -10   9  13    0.00    0.01
 -10   9  14   -0.00    0.01
 -10   9  15    0.00    0.01
  10  -9 -15    0.17    0.28
 -10   9  16    0.01    0.01
  10  -9 -16    0.04    0.19
 -10   9  17    0.05    0.02
  10  -9 -17    0.09    0.12
 -10   9  18    0.00    0.00
  10  -9 -18    0.12    0.13
  10  -9 -19    0.05    0.08
  10  -9 -20   -0.00    0.06
  10  -9 -21    0.03    0.05
  10  -9 -22    0.04    0.03
 -10   9  23    0.01    0.01
  10  -9 -23    0.01    0.02
 -10   9  24    0.01    0.01
  10  -9 -24    0.01    0.02
 -10   9  25   -0.00    0.00
  10  -9 -25   -0.00    0.01
 -10   9  26    0.00    0.01
  10  -9 -26   -0.00    0.01
 -10   9  27    0.00    0.01
  10  -9 -27    0.01    0.01
 -10   9  28   -0.00    0.01
 -10   9  29    0.00    0.01
 -10   9  30   -0.00    0.01
 -10  10   1    0.01    0.01
  10 -10  -1    0.01    0.01
 -10 -10   1    0.00    0.01
 -10  10   2   -0.00    0.01
  10 -10  -2   -0.00    0.01
 -10 -10   2   -0.00    0.01
 -10  10   3    0.01    0.01
  10 -10  -3    0.02    0.01
 -10 -10   3    0.03    0.01
 -10  10   4    0.00    0.01
  10 -10  -4   -0.00    0.00
 -10 -10   4    0.00    0.01
 -10  10   5    0.07    0.02
  10 -10  -5    0.05    0.02
 -10 -10   5    0.04    0.02
 -10  10   6    0.02    0.01
  10 -10  -6    0.00    0.01
 -10 -10   6    0.00    0.01
 -10  10   7    0.01    0.01
  10 -10  -7    0.00    0.01
 -10 -10   7    0.02    0.01
 -10  10   8   -0.00    0.01
  10 -10  -8    0.00    0.01
 -10 -10   8   -0.00    0.00
 -10  10   9    0.03    0.01
  10 -10  -9    0.03    0.01
 -10 -10   9    0.04    0.01
 -10  10  10    0.00    0.01
 -10 -10  10    0.00    0.00
 -10  10  11    0.02    0.01
 -10  10  12    0.00    0.01
  10 -10 -12    0.21    0.28
 -10  10  13    0.05    0.02
  10 -10 -13    0.11    0.23
 -10  10  14   -0.00    0.01
  10 -10 -14   -0.00    0.16
 -10  10  15    0.03    0.01
  10 -10 -15    0.02    0.11
 -10  10  16    0.00    0.01
  10 -10 -16   -0.00    0.07
  10 -10 -17   -0.00    0.06
  10 -10 -18    0.00    0.07
  10 -10 -19    0.00    0.04
  10 -10 -20   -0.00    0.03
  10 -10 -21    0.08    0.04
  10 -10 -22   -0.00    0.02
  10 -10 -23    0.01    0.02
  10 -10 -24   -0.00    0.01
 -10  11   1    0.03    0.01
  10 -11  -1    0.01    0.01
 -10 -11   1    0.05    0.01
 -10  11   2    0.00    0.01
  10 -11  -2   -0.00    0.01
 -10 -11   2    0.00    0.01
 -10  11   3    0.01    0.01
  10 -11  -3    0.01    0.01
 -10 -11   3    0.01    0.01
 -10  11   4   -0.00    0.01
  10 -11  -4   -0.00    0.01
 -10 -11   4    0.00    0.01
 -10  11   5   -0.00    0.01
  10 -11  -5    0.01    0.01
 -10 -11   5    0.00    0.01
 -10  11   6    0.00    0.01
  10 -11  -6   -0.00    0.01
 -10 -11   6   -0.00    0.00
 -10  11   7    0.06    0.02
  10 -11  -7    0.03    0.02
 -10 -11   7    0.03    0.01
 -10  11   8   -0.00    0.01
  10 -11  -8    0.01    0.01
 -10 -11   8    0.01    0.01
 -10  11   9   -0.00    0.01
  10 -11  -9    0.00    0.24
  10 -11  -9   -0.00    0.01
 -10  11  10    0.00    0.01
  10 -11 -10   -0.00    0.15
 -10  11  11    0.00    0.01
  10 -11 -11   -0.00    0.15
 -10  11  12   -0.00    0.01
  10 -11 -12   -0.00    0.09
 -10  11  13    0.01    0.01
  10 -11 -13    0.00    0.08
  10 -11 -14    0.09    0.07
  10 -11 -15   -0.00    0.06
  10 -11 -16   -0.00    0.04
  10 -11 -17   -0.00    0.03
  10 -11 -18    0.00    0.02
  10 -11 -19    0.01    0.03
  10 -11 -20    0.02    0.02
  10 -11 -21    0.01    0.02
 -10  12   1    0.02    0.01
  10 -12  -1    0.00    0.01
 -10 -12   1    0.00    0.01
 -10  12   2    0.00    0.01
  10 -12  -2   -0.00    0.01
 -10 -12   2    0.01    0.01
 -10  12   3    0.00    0.01
  10 -12  -3    0.00    0.01
 -10 -12   3    0.01    0.01
 -10  12   4    0.01    0.01
  10 -12  -4    0.00    0.01
 -10 -12   4    0.00    0.01
 -10  12   5    0.02    0.01
  10 -12  -5    0.09    0.26
  10 -12  -5    0.01    0.01
 -10 -12   5    0.03    0.01
 -10  12   6   -0.00    0.01
  10 -12  -6    0.00    0.18
  10 -12  -6    0.00    0.01
 -10 -12   6    0.00    0.01
 -10  12   7    0.00    0.01
  10 -12  -7    0.06    0.15
  10 -12  -7    0.01    0.01
 -10  12   8    0.00    0.01
  10 -12  -8   -0.00    0.13
  10 -12  -8    0.01    0.01
 -10  12   9    0.02    0.01
  10 -12  -9    0.03    0.10
  10 -12 -10   -0.00    0.07
  10 -12 -11    0.04    0.07
  10 -12 -12   -0.00    0.07
  10 -12 -13    0.00    0.05
  10 -12 -14    0.00    0.04
  10 -12 -15   -0.00    0.03
  10 -12 -16    0.00    0.02
  10 -12 -17   -0.00    0.02
 -10  13   1    0.01    0.01
  10 -13  -1    0.16    0.25
  10 -13  -1    0.01    0.01
 -10 -13   1    0.00    0.01
 -10  13   2    0.00    0.01
  10 -13  -2   -0.00    0.17
  10 -13  -2    0.00    0.01
 -10 -13   2    0.00    0.01
 -10  13   3    0.01    0.01
  10 -13  -3   -0.00    0.12
  10 -13  -3    0.00    0.01
 -10 -13   3    0.02    0.01
 -10  13   4    0.00    0.01
  10 -13  -4   -0.00    0.11
  10 -13  -4    0.00    0.01
 -10 -13   4    0.00    0.00
 -10  13   5    0.01    0.01
  10 -13  -5   -0.00    0.11
  10 -13  -5    0.01    0.01
 -10 -13   5    0.01    0.01
 -10  13   6   -0.00    0.01
  10 -13  -6    0.04    0.09
  10 -13  -6    0.00    0.01
  10 -13  -7   -0.00    0.06
  10 -13  -7    0.03    0.01
  10 -13  -8   -0.00    0.06
  10 -13  -8    0.00    0.01
  10 -13  -9   -0.00    0.06
  10 -13 -10   -0.00    0.04
  10 -13 -11    0.00    0.03
  10 -13 -12    0.01    0.04
  10 -13 -13    0.02    0.03
 -10  14   1    0.00    0.01
  10 -14  -1   -0.00    0.09
  10 -14  -1    0.01    0.01
 -10 -14   1   -0.00    0.01
  10 -14  -2    0.00    0.08
  10 -14  -2   -0.00    0.01
 -10 -14   2   -0.00    0.01
  10 -14  -3    0.01    0.06
  10 -14  -3    0.01    0.01
 -10 -14   3   -0.00    0.01
  10 -14  -4   -0.00    0.06
  10 -14  -4   -0.00    0.01
  10 -14  -5    0.00    0.05
  10 -14  -5    0.01    0.01
  10 -14  -6    0.04    0.05
  10 -14  -6    0.00    0.01
  10 -14  -7    0.00    0.03
  10 -14  -7   -0.00    0.01
  10 -14  -8   -0.00    0.03
  10 -15  -1   -0.00    0.03
  10 -15  -1   -0.00    0.01
 -10 -15   1    0.01    0.01
  10 -15  -2   -0.00    0.04
  10 -15  -2    0.00    0.01
  10 -15  -3   -0.00    0.03
  10 -15  -3    0.00    0.01
  10 -15  -4   -0.00    0.01
  10 -15  -5   -0.00    0.01
  10 -15  -6   -0.00    0.01
  10 -15  -7   -0.00    0.01
  -9   0   1    0.01    0.01
   9   0  -1    0.01    0.01
  -9   0   2   -0.00    0.01
   9   0  -2    0.00    0.00
  -9   0   3    0.20    0.05
   9   0  -3    0.19    0.05
  -9   0   4    0.00    0.00
   9   0  -4   -0.00    0.01
  -9   0   5    0.02    0.01
   9   0  -5    0.03    0.01
  -9   0   6   -0.00    0.00
   9   0  -6    0.00    0.01
  -9   0   7    0.20    0.04
   9   0  -7    0.13    0.04
  -9   0   8   -0.00    0.00
   9   0  -8    0.00    0.00
  -9   0   9    0.12    0.03
   9   0  -9    0.15    0.04
  -9   0  10    0.00    0.01
   9   0 -10    0.00    0.00
  -9   0  15    0.05    0.02
  -9   0  16   -0.00    0.00
  -9   0  17    0.03    0.01
  -9   0  18    0.00    0.00
  -9   0  19    0.10    0.03
  -9   0  20   -0.00    0.00
  -9   0  21    0.03    0.01
  -9   0  22    0.01    0.01
  -9   0  23    0.07    0.02
  -9   0  24   -0.00    0.00
  -9   0  25    0.04    0.01
  -9   0  26    0.00    0.00
  -9   1   1    0.45    0.12
   9  -1  -1    0.49    0.12
   9   1  -1    0.53    0.12
  -9  -1   1    0.50    0.12
  -9   1   2    0.01    0.01
   9  -1  -2    0.01    0.01
   9   1  -2    0.01    0.01
  -9  -1   2    0.01    0.01
  -9   1   3   -0.00    0.00
   9  -1  -3    0.01    0.01
   9   1  -3    0.00    0.01
  -9  -1   3    0.00    0.00
  -9   1   4    0.11    0.02
   9  -1  -4    0.07    0.02
   9   1  -4    0.03    0.01
  -9  -1   4    0.01    0.01
  -9   1   5    0.14    0.04
   9  -1  -5    0.12    0.04
   9   1  -5    0.14    0.04
  -9  -1   5    0.15    0.04
  -9   1   6    0.00    0.00
   9  -1  -6   -0.00    0.01
   9   1  -6    0.00    0.00
  -9  -1   6    0.00    0.01
  -9   1   7    0.06    0.02
   9  -1  -7    0.05    0.02
   9   1  -7    0.07    0.02
  -9  -1   7    0.05    0.02
  -9   1   8    0.01    0.01
   9  -1  -8    0.00    0.01
   9   1  -8    0.00    0.01
  -9  -1   8    0.00    0.01
  -9   1   9    0.03    0.01
  -9   1   9    0.05    0.01
   9  -1  -9    0.02    0.01
   9   1  -9    0.03    0.01
  -9  -1   9    0.03    0.01
  -9   1  10   -0.00    0.00
  -9   1  10   -0.00    0.00
   9  -1 -10   -0.00    0.00
  -9   1  11    0.13    0.02
   9  -1 -11    0.00    0.01
  -9   1  12    0.00    0.00
  -9   1  13    0.01    0.01
  -9   1  14    0.00    0.00
  -9   1  15    0.08    0.02
  -9   1  16    0.01    0.01
  -9   1  17    0.06    0.02
  -9   1  18    0.01    0.01
  -9   1  19    0.01    0.01
  -9   1  20    0.00    0.01
  -9  -1  20    0.00    0.00
  -9   1  21    0.10    0.03
  -9  -1  21    0.12    0.03
  -9   1  22   -0.00    0.00
  -9  -1  22    0.00    0.00
  -9   1  23    0.02    0.01
  -9  -1  23    0.00    0.01
  -9   1  24    0.00    0.00
  -9  -1  24   -0.00    0.00
  -9   1  25    0.01    0.01
  -9  -1  25    0.01    0.01
  -9   1  26    0.00    0.01
  -9   1  27    0.06    0.02
   9  -1 -27    0.13    0.18
  -9   2   1    0.06    0.01
   9  -2  -1    0.05    0.01
   9   2  -1    0.00    0.01
  -9  -2   1    0.07    0.01
  -9   2   2    0.02    0.01
   9  -2  -2    0.01    0.01
   9   2  -2   -0.00    0.01
  -9  -2   2    0.01    0.01
  -9   2   3    0.16    0.04
  -9   2   3    0.14    0.04
   9  -2  -3    0.15    0.04
   9   2  -3    0.13    0.04
  -9  -2   3    0.20    0.04
  -9   2   4    0.01    0.01
  -9   2   4    0.00    0.00
   9  -2  -4    0.02    0.01
   9   2  -4    0.01    0.01
  -9  -2   4    0.01    0.01
  -9   2   5    0.03    0.01
  -9   2   5    0.02    0.01
   9  -2  -5    0.02    0.01
   9   2  -5    0.03    0.01
  -9  -2   5    0.02    0.01
  -9   2   6    0.00    0.00
  -9   2   6    0.00    0.01
   9  -2  -6    0.00    0.01
   9   2  -6   -0.00    0.00
  -9  -2   6   -0.00    0.00
  -9   2   7    0.08    0.02
  -9   2   7    0.16    0.03
   9  -2  -7    0.06    0.02
   9   2  -7    0.09    0.03
  -9  -2   7    0.08    0.02
  -9   2   8    0.04    0.01
  -9   2   8    0.04    0.01
   9  -2  -8    0.04    0.02
   9   2  -8    0.05    0.02
  -9  -2   8    0.04    0.01
  -9   2   9    0.04    0.02
  -9   2   9    0.05    0.02
   9  -2  -9    0.07    0.02
  -9   2  10    0.00    0.00
  -9   2  10   -0.00    0.00
   9  -2 -10   -0.00    0.01
  -9   2  11   -0.00    0.00
  -9   2  11    0.00    0.01
   9  -2 -11    0.01    0.01
  -9   2  12    0.01    0.01
  -9   2  13    0.06    0.02
  -9   2  14    0.03    0.01
  -9   2  15    0.03    0.01
  -9   2  16   -0.00    0.00
  -9   2  17    0.08    0.02
  -9   2  18    0.00    0.01
  -9   2  19    0.15    0.04
  -9   2  20    0.01    0.01
  -9   2  21    0.00    0.01
  -9   2  22    0.01    0.01
  -9   2  23    0.08    0.02
  -9   2  24    0.00    0.01
  -9   2  25    0.02    0.01
  -9   2  26    0.00    0.01
   9  -2 -26    0.00    0.16
  -9   2  27    0.00    0.01
   9  -2 -27    0.01    0.12
   9  -2 -28   -0.00    0.04
  -9   3   1    0.22    0.05
   9  -3  -1    0.21    0.05
   9   3  -1    0.17    0.05
  -9  -3   1    0.22    0.05
  -9  -3   1    0.20    0.05
  -9   3   2    0.05    0.02
   9  -3  -2    0.05    0.02
   9   3  -2    0.04    0.02
  -9  -3   2    0.07    0.02
  -9   3   3    0.00    0.00
   9  -3  -3    0.02    0.01
   9   3  -3   -0.00    0.01
  -9  -3   3    0.00    0.01
  -9   3   4    0.01    0.01
   9  -3  -4    0.00    0.01
   9   3  -4    0.00    0.00
  -9  -3   4    0.01    0.01
  -9   3   5    0.06    0.02
   9  -3  -5    0.05    0.02
   9   3  -5    0.07    0.02
  -9  -3   5    0.07    0.02
  -9   3   6    0.04    0.01
  -9   3   6    0.04    0.02
   9  -3  -6    0.03    0.01
   9   3  -6    0.06    0.02
  -9  -3   6    0.05    0.02
  -9   3   7    0.05    0.01
  -9   3   7    0.04    0.01
   9  -3  -7    0.02    0.01
  -9   3   8    0.00    0.00
  -9   3   8    0.00    0.01
   9  -3  -8   -0.00    0.01
  -9   3   9    0.01    0.01
  -9   3   9   -0.00    0.01
   9  -3  -9    0.00    0.01
  -9   3  10    0.00    0.00
  -9   3  10    0.02    0.01
   9  -3 -10    0.00    0.01
  -9   3  11    0.23    0.05
  -9   3  11    0.17    0.05
   9  -3 -11    0.14    0.04
  -9   3  12    0.00    0.01
   9  -3 -12    0.07    0.02
  -9   3  13    0.01    0.01
  -9   3  14   -0.00    0.00
  -9   3  15    0.11    0.03
  -9   3  16    0.04    0.01
  -9   3  17    0.03    0.01
  -9   3  18    0.00    0.00
  -9   3  19    0.01    0.01
  -9   3  20    0.02    0.01
  -9   3  21    0.08    0.03
  -9   3  22    0.02    0.01
  -9   3  23    0.01    0.01
  -9   3  24   -0.00    0.01
  -9   3  25    0.02    0.01
   9  -3 -25   -0.00    0.15
  -9   3  26    0.02    0.01
   9  -3 -26   -0.00    0.10
   9  -3 -27    0.00    0.05
   9  -3 -28   -0.00    0.03
   9  -3 -29    0.03    0.03
  -9   4   1    0.00    0.01
   9  -4  -1   -0.00    0.01
   9   4  -1    0.00    0.01
  -9  -4   1    0.00    0.01
  -9  -4   1   -0.00    0.01
  -9   4   2    0.08    0.02
   9  -4  -2    0.07    0.02
   9   4  -2    0.06    0.02
  -9  -4   2    0.08    0.02
  -9  -4   2    0.08    0.02
  -9   4   3    0.07    0.02
   9  -4  -3    0.05    0.02
   9   4  -3    0.08    0.02
  -9  -4   3    0.08    0.02
  -9   4   4    0.06    0.02
   9  -4  -4    0.07    0.02
  -9   4   5    0.14    0.03
   9  -4  -5    0.10    0.03
  -9   4   6    0.00    0.00
   9  -4  -6    0.00    0.01
  -9   4   7    0.07    0.02
   9  -4  -7    0.07    0.02
  -9   4   8    0.09    0.03
   9  -4  -8    0.12    0.03
  -9   4   9    0.09    0.02
   9  -4  -9    0.07    0.02
  -9   4  10   -0.00    0.01
  -9   4  10   -0.00    0.01
   9  -4 -10    0.00    0.01
  -9   4  11    0.02    0.01
  -9   4  11    0.01    0.01
   9  -4 -11    0.01    0.01
  -9   4  12    0.00    0.01
   9  -4 -12    0.01    0.01
  -9   4  13    0.05    0.02
  -9   4  14    0.01    0.01
  -9   4  15    0.01    0.01
  -9   4  16    0.01    0.01
  -9   4  17    0.03    0.01
  -9   4  19    0.07    0.02
  -9   4  20   -0.00    0.01
  -9   4  21    0.01    0.01
  -9   4  22    0.01    0.01
  -9   4  23    0.05    0.02
   9  -4 -23   -0.00    0.23
  -9   4  24    0.03    0.01
   9  -4 -24    0.09    0.14
  -9   4  25    0.01    0.01
   9  -4 -25    0.03    0.08
   9  -4 -26   -0.00    0.05
   9  -4 -27   -0.00    0.03
   9  -4 -28    0.01    0.02
   9  -4 -29    0.12    0.05
   9  -4 -30    0.01    0.01
   9  -4 -31    0.00    0.01
  -9   4  33    0.02    0.01
  -9   5   1    0.14    0.03
   9  -5  -1    0.12    0.04
  -9  -5   1    0.13    0.03
  -9   5   2    0.07    0.02
   9  -5  -2    0.05    0.02
  -9  -5   2    0.06    0.02
  -9   5   3    0.01    0.01
   9  -5  -3    0.02    0.01
  -9  -5   3    0.01    0.01
  -9   5   4    0.09    0.02
   9  -5  -4    0.07    0.02
  -9  -5   4    0.08    0.02
  -9   5   5    0.05    0.02
   9  -5  -5    0.05    0.02
  -9   5   6    0.05    0.02
   9  -5  -6    0.07    0.02
  -9   5   7    0.20    0.04
   9  -5  -7    0.12    0.04
  -9   5   8    0.00    0.00
   9  -5  -8    0.00    0.01
  -9   5   9    0.00    0.00
   9  -5  -9    0.01    0.01
  -9   5  10    0.00    0.01
   9  -5 -10    0.01    0.01
  -9   5  11    0.08    0.02
   9  -5 -11    0.08    0.03
  -9   5  12    0.05    0.02
   9  -5 -12    0.07    0.02
  -9   5  13    0.00    0.01
  -9   5  14    0.01    0.01
  -9   5  15    0.01    0.01
  -9   5  16    0.06    0.02
  -9   5  17    0.04    0.01
  -9  -5  17    0.04    0.01
  -9   5  18    0.01    0.01
  -9  -5  18    0.01    0.01
  -9   5  19   -0.00    0.01
  -9  -5  19    0.00    0.00
  -9   5  20    0.02    0.01
  -9   5  21    0.03    0.01
  -9   5  22    0.04    0.02
   9  -5 -22   -0.00    0.18
  -9   5  23    0.00    0.01
   9  -5 -23   -0.00    0.11
   9  -5 -24    0.00    0.07
   9  -5 -25   -0.00    0.04
   9  -5 -26    0.00    0.03
   9  -5 -27    0.10    0.05
   9  -5 -28   -0.00    0.01
   9  -5 -29   -0.00    0.01
   9  -5 -30    0.04    0.02
  -9   5  31    0.01    0.01
   9  -5 -31    0.01    0.01
  -9   5  32    0.01    0.01
   9  -5 -32    0.00    0.01
  -9   5  33    0.02    0.01
  -9   6   1   -0.00    0.00
  -9  -6   1    0.00    0.00
  -9   6   2    0.11    0.03
  -9  -6   2    0.16    0.04
  -9   6   3    0.03    0.01
  -9  -6   3    0.03    0.01
  -9   6   4    0.04    0.01
   9  -6  -4    0.04    0.02
  -9  -6   4    0.03    0.01
  -9   6   5    0.04    0.01
   9  -6  -5    0.02    0.01
  -9  -6   5    0.03    0.01
  -9   6   6    0.01    0.01
   9  -6  -6    0.02    0.01
  -9  -6   6    0.02    0.01
  -9   6   7    0.03    0.01
   9  -6  -7    0.03    0.01
  -9   6   8    0.11    0.03
   9  -6  -8    0.09    0.03
  -9   6   9    0.02    0.01
   9  -6  -9    0.02    0.01
  -9   6  10    0.00    0.00
   9  -6 -10    0.00    0.01
  -9   6  11   -0.00    0.01
   9  -6 -11    0.01    0.01
  -9   6  12    0.05    0.01
   9  -6 -12    0.02    0.01
  -9   6  13    0.02    0.01
  -9   6  14    0.05    0.02
  -9   6  15    0.01    0.01
  -9   6  16    0.00    0.01
  -9   6  17    0.01    0.01
  -9  -6  17    0.01    0.01
  -9   6  18    0.05    0.02
  -9   6  19    0.00    0.01
  -9   6  20    0.01    0.01
   9  -6 -20    0.07    0.20
  -9   6  21   -0.00    0.01
   9  -6 -21   -0.00    0.14
  -9   6  22   -0.00    0.01
   9  -6 -22    0.03    0.09
   9  -6 -23    0.00    0.05
   9  -6 -24   -0.00    0.04
   9  -6 -25    0.05    0.04
   9  -6 -26   -0.00    0.02
   9  -6 -27    0.01    0.02
   9  -6 -28    0.04    0.02
  -9   6  29    0.01    0.01
   9  -6 -29    0.00    0.01
  -9   6  30    0.01    0.01
   9  -6 -30    0.00    0.01
  -9   6  31    0.00    0.01
   9  -6 -31    0.01    0.01
  -9   6  32    0.00    0.00
   9  -6 -32    0.01    0.01
  -9   6  33    0.00    0.01
   9  -6 -33   -0.00    0.01
  -9   7   1    0.02    0.01
   9  -7  -1    0.00    0.01
  -9  -7   1    0.00    0.01
  -9   7   2    0.00    0.01
   9  -7  -2    0.00    0.01
  -9  -7   2    0.02    0.01
  -9   7   3    0.00    0.00
  -9  -7   3    0.00    0.01
  -9   7   4    0.03    0.01
  -9  -7   4    0.03    0.01
  -9   7   5    0.01    0.01
  -9  -7   5    0.01    0.01
  -9   7   6    0.06    0.02
  -9  -7   6    0.07    0.02
  -9   7   7    0.01    0.01
  -9  -7   7    0.00    0.01
  -9   7   8   -0.00    0.01
   9  -7  -8    0.00    0.01
  -9  -7   8    0.01    0.01
  -9   7   9    0.03    0.01
   9  -7  -9    0.02    0.01
  -9   7  10    0.02    0.01
   9  -7 -10    0.01    0.01
  -9   7  11    0.03    0.01
   9  -7 -11    0.02    0.01
  -9   7  12    0.11    0.03
   9  -7 -12    0.06    0.02
  -9   7  13   -0.00    0.01
  -9   7  14    0.01    0.01
  -9   7  15   -0.00    0.01
  -9   7  16    0.06    0.02
  -9   7  17   -0.00    0.01
  -9   7  18    0.01    0.01
   9  -7 -18   -0.00    0.18
  -9   7  19   -0.00    0.01
   9  -7 -19   -0.00    0.13
  -9   7  20    0.02    0.01
   9  -7 -20    0.04    0.08
   9  -7 -21    0.01    0.06
   9  -7 -22    0.03    0.04
   9  -7 -23    0.01    0.03
   9  -7 -24    0.00    0.03
   9  -7 -25    0.00    0.01
   9  -7 -26    0.05    0.03
  -9   7  27   -0.00    0.00
   9  -7 -27    0.02    0.02
  -9   7  28    0.00    0.01
   9  -7 -28    0.00    0.01
  -9   7  29    0.00    0.00
   9  -7 -29    0.01    0.01
  -9   7  30   -0.00    0.01
   9  -7 -30    0.00    0.01
  -9   7  31    0.01    0.01
   9  -7 -31    0.00    0.01
  -9   7  32    0.00    0.01
   9  -7 -32    0.00    0.01
   9  -7 -33    0.00    0.00
   9  -7 -34    0.01    0.00
  -9   8   1    0.02    0.01
   9  -8  -1    0.02    0.01
  -9  -8   1    0.02    0.01
  -9   8   2    0.01    0.01
   9  -8  -2    0.00    0.01
  -9  -8   2    0.03    0.01
  -9   8   3    0.01    0.01
   9  -8  -3    0.00    0.01
  -9  -8   3   -0.00    0.00
  -9   8   4    0.01    0.01
   9  -8  -4    0.08    0.02
  -9  -8   4    0.06    0.02
  -9   8   5   -0.00    0.01
   9  -8  -5    0.00    0.00
  -9  -8   5   -0.00    0.01
  -9   8   6    0.00    0.01
   9  -8  -6    0.01    0.01
  -9  -8   6    0.00    0.01
  -9   8   7    0.00    0.01
  -9  -8   7   -0.00    0.01
  -9   8   8    0.08    0.03
  -9  -8   8    0.12    0.03
  -9   8   9    0.01    0.01
  -9  -8   9    0.01    0.01
  -9   8  10    0.03    0.01
  -9  -8  10    0.02    0.01
  -9   8  11    0.01    0.01
  -9  -8  11    0.00    0.00
  -9   8  12    0.02    0.01
  -9   8  13    0.00    0.01
  -9   8  14    0.03    0.01
  -9   8  15   -0.00    0.00
  -9   8  16    0.00    0.01
   9  -8 -16    0.19    0.26
  -9   8  17    0.01    0.01
   9  -8 -17    0.02    0.15
  -9   8  18    0.05    0.02
   9  -8 -18    0.12    0.13
   9  -8 -19   -0.00    0.05
   9  -8 -20   -0.00    0.05
   9  -8 -21    0.01    0.04
   9  -8 -22    0.00    0.03
   9  -8 -23    0.00    0.02
  -9   8  24    0.01    0.01
   9  -8 -24    0.04    0.02
  -9   8  25   -0.00    0.00
   9  -8 -25    0.01    0.01
  -9   8  26    0.01    0.01
   9  -8 -26    0.05    0.02
  -9   8  27    0.00    0.01
   9  -8 -27    0.00    0.01
  -9   8  28    0.01    0.01
   9  -8 -28   -0.00    0.01
  -9   8  29   -0.00    0.01
   9  -8 -29    0.01    0.01
  -9   8  30    0.00    0.01
   9  -8 -30    0.00    0.01
  -9   8  31    0.00    0.01
   9  -8 -31   -0.00    0.00
  -9   8  32    0.01    0.01
   9  -8 -32    0.00    0.00
   9  -8 -33    0.00    0.00
  -9   9   1    0.01    0.01
   9  -9  -1   -0.00    0.01
  -9  -9   1    0.02    0.01
  -9   9   2    0.05    0.01
   9  -9  -2    0.01    0.01
  -9  -9   2    0.05    0.01
  -9   9   3    0.01    0.01
   9  -9  -3   -0.00    0.01
  -9  -9   3    0.01    0.01
  -9   9   4    0.02    0.01
   9  -9  -4    0.00    0.01
  -9  -9   4    0.01    0.01
  -9   9   5    0.00    0.01
   9  -9  -5   -0.00    0.01
  -9  -9   5    0.01    0.01
  -9   9   6    0.12    0.03
   9  -9  -6    0.07    0.03
  -9  -9   6    0.10    0.03
  -9   9   7    0.00    0.01
   9  -9  -7    0.00    0.01
  -9  -9   7    0.00    0.01
  -9   9   8    0.00    0.01
   9  -9  -8    0.00    0.01
  -9  -9   8   -0.00    0.01
  -9   9   9   -0.00    0.00
   9  -9  -9   -0.00    0.01
  -9  -9   9   -0.00    0.00
  -9   9  10    0.01    0.01
   9  -9 -10    0.01    0.01
  -9  -9  10    0.01    0.01
  -9   9  11   -0.00    0.01
   9  -9 -11   -0.00    0.01
  -9  -9  11   -0.00    0.00
  -9   9  12    0.04    0.02
  -9  -9  12    0.05    0.01
  -9   9  13   -0.00    0.01
   9  -9 -13   -0.00    0.19
  -9   9  14    0.01    0.01
   9  -9 -14    0.05    0.16
  -9   9  15    0.00    0.01
   9  -9 -15    0.00    0.06
  -9   9  16    0.05    0.02
   9  -9 -16   -0.00    0.11
   9  -9 -17   -0.00    0.05
   9  -9 -18    0.03    0.06
   9  -9 -19   -0.00    0.04
  -9   9  20    0.01    0.01
   9  -9 -20   -0.00    0.03
  -9   9  21    0.01    0.01
   9  -9 -21    0.03    0.03
  -9   9  22    0.01    0.01
   9  -9 -22    0.02    0.03
  -9   9  23   -0.00    0.01
   9  -9 -23    0.02    0.02
  -9   9  24    0.00    0.01
   9  -9 -24    0.00    0.01
  -9   9  25    0.00    0.01
   9  -9 -25    0.00    0.01
  -9   9  26    0.01    0.01
   9  -9 -26    0.03    0.01
  -9   9  27    0.00    0.01
   9  -9 -27    0.01    0.01
  -9   9  28    0.00    0.01
   9  -9 -28    0.01    0.01
  -9   9  29    0.00    0.01
   9  -9 -29   -0.00    0.00
  -9   9  30    0.01    0.01
   9  -9 -30    0.00    0.01
  -9   9  31    0.00    0.01
  -9  10   1    0.01    0.01
   9 -10  -1    0.01    0.01
  -9 -10   1    0.01    0.01
  -9  10   2    0.02    0.01
   9 -10  -2    0.01    0.01
  -9 -10   2    0.03    0.01
  -9  10   3    0.01    0.01
   9 -10  -3    0.01    0.01
  -9 -10   3    0.00    0.01
  -9  10   4    0.10    0.02
   9 -10  -4    0.04    0.02
  -9 -10   4    0.06    0.02
  -9  10   5    0.00    0.01
   9 -10  -5   -0.00    0.01
  -9 -10   5    0.00    0.01
  -9  10   6   -0.00    0.01
   9 -10  -6    0.01    0.01
  -9 -10   6    0.01    0.01
  -9  10   7    0.01    0.01
   9 -10  -7    0.00    0.01
  -9 -10   7    0.00    0.01
  -9  10   8    0.02    0.01
   9 -10  -8    0.02    0.01
  -9 -10   8    0.01    0.01
  -9  10   9    0.01    0.01
   9 -10  -9    0.01    0.01
  -9 -10   9    0.00    0.01
  -9  10  10    0.00    0.01
   9 -10 -10    0.15    0.19
   9 -10 -10    0.02    0.01
  -9 -10  10    0.00    0.01
  -9  10  11    0.00    0.01
   9 -10 -11   -0.00    0.15
   9 -10 -11    0.01    0.01
  -9 -10  11    0.01    0.01
  -9  10  12    0.02    0.01
   9 -10 -12    0.00    0.11
  -9  10  13   -0.00    0.01
   9 -10 -13    0.09    0.11
   9 -10 -14    0.09    0.08
   9 -10 -15   -0.00    0.07
   9 -10 -16    0.03    0.06
   9 -10 -17    0.02    0.04
   9 -10 -18    0.01    0.03
   9 -10 -19   -0.00    0.02
   9 -10 -20    0.01    0.02
   9 -10 -21   -0.00    0.02
   9 -10 -22    0.03    0.02
  -9  10  23   -0.00    0.01
   9 -10 -23    0.01    0.01
  -9  10  24    0.00    0.00
   9 -10 -24    0.01    0.01
  -9  10  25    0.00    0.01
   9 -10 -25   -0.00    0.01
  -9  10  26   -0.00    0.01
   9 -10 -26   -0.00    0.01
  -9  10  27    0.00    0.01
   9 -10 -27   -0.00    0.01
  -9  10  28    0.01    0.01
  -9  10  29    0.00    0.01
  -9  10  30    0.00    0.01
  -9  10  31    0.00    0.01
  -9  11   1    0.00    0.01
   9 -11  -1    0.00    0.01
  -9 -11   1   -0.00    0.00
  -9  11   2    0.06    0.02
   9 -11  -2    0.04    0.02
  -9 -11   2    0.04    0.02
  -9  11   3   -0.00    0.00
   9 -11  -3    0.01    0.01
  -9 -11   3    0.01    0.01
  -9  11   4    0.02    0.01
   9 -11  -4    0.01    0.01
  -9 -11   4    0.04    0.01
  -9  11   5   -0.00    0.01
   9 -11  -5   -0.00    0.01
  -9 -11   5   -0.00    0.01
  -9  11   6    0.03    0.01
   9 -11  -6    0.01    0.01
  -9 -11   6    0.02    0.01
  -9  11   7    0.00    0.00
   9 -11  -7   -0.00    0.17
   9 -11  -7   -0.00    0.01
  -9 -11   7    0.00    0.00
  -9  11   8    0.01    0.01
   9 -11  -8    0.07    0.16
   9 -11  -8    0.00    0.01
  -9 -11   8    0.00    0.01
  -9  11   9    0.00    0.01
   9 -11  -9    0.00    0.15
   9 -11  -9    0.01    0.01
  -9 -11   9    0.01    0.01
  -9  11  10    0.02    0.01
   9 -11 -10    0.11    0.13
   9 -11 -10    0.01    0.01
   9 -11 -11    0.02    0.06
   9 -11 -11    0.01    0.01
   9 -11 -12    0.05    0.07
   9 -11 -13    0.03    0.05
   9 -11 -14   -0.00    0.04
   9 -11 -15    0.00    0.03
   9 -11 -16    0.14    0.06
   9 -11 -17   -0.00    0.02
   9 -11 -18    0.00    0.02
   9 -11 -19    0.02    0.02
   9 -11 -20    0.03    0.02
   9 -11 -21    0.02    0.02
   9 -11 -22    0.00    0.01
   9 -11 -23   -0.00    0.01
   9 -11 -24    0.01    0.01
  -9  12   1    0.00    0.01
   9 -12  -1   -0.00    0.01
  -9 -12   1    0.01    0.01
  -9  12   2    0.01    0.01
   9 -12  -2    0.14    0.29
   9 -12  -2   -0.00    0.01
  -9 -12   2   -0.00    0.01
  -9  12   3   -0.00    0.01
   9 -12  -3    0.26    0.22
   9 -12  -3    0.00    0.01
  -9 -12   3   -0.00    0.01
  -9  12   4    0.03    0.01
   9 -12  -4   -0.00    0.17
   9 -12  -4    0.04    0.01
  -9 -12   4    0.02    0.01
  -9  12   5   -0.00    0.01
   9 -12  -5   -0.00    0.11
   9 -12  -5   -0.00    0.01
  -9 -12   5   -0.00    0.00
  -9  12   6   -0.00    0.01
   9 -12  -6    0.00    0.08
   9 -12  -6    0.00    0.01
  -9 -12   6    0.00    0.01
  -9  12   7    0.00    0.01
   9 -12  -7   -0.00    0.07
   9 -12  -7   -0.00    0.01
  -9 -12   7    0.00    0.01
   9 -12  -8   -0.00    0.07
   9 -12  -8    0.02    0.01
   9 -12  -9    0.00    0.06
   9 -12  -9   -0.00    0.01
   9 -12 -10   -0.00    0.05
   9 -12 -10    0.01    0.01
   9 -12 -11    0.00    0.04
   9 -12 -12   -0.00    0.03
   9 -12 -13    0.00    0.03
   9 -12 -14    0.04    0.03
   9 -12 -15    0.02    0.02
   9 -12 -16    0.01    0.02
   9 -12 -17    0.00    0.01
   9 -12 -18    0.03    0.02
   9 -12 -19    0.01    0.01
   9 -12 -20    0.03    0.01
   9 -12 -21    0.00    0.01
  -9  13   1    0.01    0.01
   9 -13  -1   -0.00    0.11
   9 -13  -1    0.01    0.01
  -9 -13   1    0.00    0.01
  -9  13   2    0.01    0.01
   9 -13  -2    0.00    0.12
   9 -13  -2    0.00    0.01
  -9 -13   2   -0.00    0.01
   9 -13  -3    0.09    0.10
   9 -13  -3    0.00    0.01
  -9 -13   3    0.00    0.01
   9 -13  -4   -0.00    0.07
   9 -13  -4   -0.00    0.01
  -9 -13   4   -0.00    0.01
   9 -13  -5   -0.00    0.05
   9 -13  -5    0.01    0.01
  -9 -13   5    0.00    0.00
   9 -13  -6    0.00    0.05
   9 -13  -6   -0.00    0.01
   9 -13  -7   -0.00    0.05
   9 -13  -8    0.01    0.04
   9 -13  -8   -0.00    0.01
   9 -13  -9    0.03    0.04
   9 -13  -9    0.00    0.01
   9 -13 -10    0.08    0.04
   9 -13 -10    0.01    0.01
   9 -13 -11    0.02    0.03
   9 -13 -12    0.02    0.02
   9 -13 -13    0.01    0.01
   9 -13 -14   -0.00    0.01
   9 -13 -15   -0.00    0.01
   9 -13 -16    0.03    0.01
   9 -13 -17    0.01    0.01
   9 -14  -1   -0.00    0.05
   9 -14  -1   -0.00    0.01
  -9 -14   1    0.00    0.01
   9 -14  -2   -0.00    0.03
   9 -14  -2   -0.00    0.01
  -9 -14   2    0.01    0.01
   9 -14  -3    0.00    0.03
   9 -14  -3   -0.00    0.01
  -9 -14   3    0.01    0.01
   9 -14  -4   -0.00    0.04
   9 -14  -4    0.01    0.01
   9 -14  -5   -0.00    0.03
   9 -14  -5   -0.00    0.01
   9 -14  -6   -0.00    0.02
   9 -14  -6   -0.00    0.01
   9 -14  -7    0.01    0.03
   9 -14  -7   -0.00    0.01
   9 -14  -8    0.03    0.02
   9 -14  -8    0.00    0.01
   9 -14  -9    0.00    0.01
   9 -14  -9    0.00    0.01
   9 -14 -10   -0.00    0.01
   9 -14 -11    0.01    0.02
   9 -14 -12    0.01    0.01
   9 -14 -13   -0.00    0.01
   9 -15  -1   -0.00    0.02
   9 -15  -1    0.00    0.01
  -9 -15   1    0.00    0.01
   9 -15  -2    0.01    0.02
   9 -15  -2    0.01    0.01
   9 -15  -3   -0.00    0.02
   9 -15  -3   -0.00    0.01
   9 -15  -4    0.01    0.02
   9 -15  -4    0.00    0.01
   9 -15  -5    0.01    0.01
   9 -15  -5    0.00    0.01
   9 -15  -6    0.02    0.01
   9 -15  -6    0.00    0.01
   9 -15  -7    0.00    0.01
   9 -15  -7    0.00    0.01
   9 -15  -8    0.01    0.01
   9 -16  -1   -0.00    0.01
   9 -16  -2    0.00    0.01
   9 -16  -2    0.00    0.01
   9 -16  -3   -0.00    0.01
   9 -16  -3   -0.00    0.01
   9 -16  -4    0.00    0.01
   9 -16  -5    0.00    0.01
  -8   0   1   -0.00    0.00
  -8   0   1    0.00    0.00
   8   0  -1   -0.00    0.00
  -8   0   2    0.60    0.14
  -8   0   2    0.65    0.15
  -8   0   3   -0.00    0.01
  -8   0   3   -0.00    0.00
   8   0  -3    0.00    0.00
  -8   0   4    0.09    0.02
  -8   0   4    0.08    0.02
   8   0  -4    0.09    0.03
  -8   0   5    0.00    0.00
  -8   0   5   -0.00    0.00
   8   0  -5    0.01    0.01
  -8   0   6    0.12    0.03
  -8   0   6    0.12    0.03
   8   0  -6    0.15    0.03
  -8   0   7    0.01    0.00
  -8   0   7    0.00    0.01
   8   0  -7   -0.00    0.00
  -8   0   8    0.25    0.06
  -8   0   8    0.24    0.06
   8   0  -8    0.30    0.06
  -8   0   9    0.00    0.00
  -8   0   9    0.00    0.01
   8   0  -9    0.01    0.01
  -8   0  10    0.00    0.00
  -8   0  10   -0.00    0.00
   8   0 -10   -0.00    0.00
  -8   0  11    0.00    0.00
  -8   0  11   -0.00    0.00
   8   0 -11   -0.00    0.00
  -8   0  12    0.21    0.05
  -8   0  12    0.23    0.06
   8   0 -12    0.24    0.06
  -8   0  13   -0.00    0.00
  -8   0  13    0.00    0.00
   8   0 -13   -0.00    0.01
  -8   0  14    0.13    0.03
  -8   0  15   -0.00    0.00
  -8   0  16    0.00    0.00
  -8   0  25   -0.00    0.00
  -8   0  26    0.00    0.01
   8   0 -26    0.16    0.20
  -8   1   1    0.07    0.02
  -8   1   1    0.09    0.02
   8  -1  -1    0.07    0.02
   8   1  -1    0.08    0.02
  -8  -1   1    0.06    0.02
  -8  -1   1    0.08    0.02
  -8   1   2    0.01    0.00
  -8   1   2    0.01    0.01
   8  -1  -2   -0.00    0.00
   8   1  -2    0.00    0.00
  -8  -1   2    0.00    0.01
  -8  -1   2   -0.00    0.00
  -8   1   3    0.00    0.01
  -8   1   3    0.00    0.01
   8  -1  -3    0.01    0.01
   8   1  -3    0.01    0.01
  -8  -1   3    0.00    0.00
  -8  -1   3   -0.00    0.01
  -8   1   4    0.04    0.01
  -8   1   4    0.03    0.01
   8  -1  -4    0.06    0.02
   8   1  -4    0.05    0.02
  -8  -1   4    0.06    0.01
  -8  -1   4    0.03    0.01
  -8   1   5    0.01    0.00
  -8   1   5    0.01    0.01
   8  -1  -5    0.01    0.01
   8   1  -5    0.01    0.01
  -8  -1   5    0.01    0.01
  -8  -1   5    0.00    0.01
  -8   1   6    0.08    0.03
  -8   1   6    0.09    0.03
   8  -1  -6    0.13    0.03
   8   1  -6    0.09    0.03
  -8  -1   6    0.11    0.03
  -8  -1   6    0.11    0.03
  -8   1   7    0.01    0.00
  -8   1   7    0.01    0.01
   8  -1  -7    0.00    0.01
   8   1  -7    0.00    0.00
  -8  -1   7    0.00    0.00
  -8  -1   7    0.02    0.01
  -8   1   8    0.00    0.00
  -8   1   8    0.00    0.00
   8  -1  -8    0.01    0.01
   8   1  -8    0.00    0.01
  -8  -1   8    0.00    0.00
  -8  -1   8    0.01    0.01
  -8   1   9    0.02    0.01
  -8   1   9    0.01    0.01
   8  -1  -9    0.01    0.01
   8   1  -9    0.03    0.01
  -8  -1   9    0.02    0.01
  -8  -1   9    0.01    0.01
  -8   1  10    0.18    0.04
  -8   1  10    0.14    0.04
   8  -1 -10    0.21    0.05
   8   1 -10    0.17    0.05
  -8  -1  10    0.18    0.04
  -8  -1  10    0.21    0.05
  -8   1  11    0.02    0.01
  -8   1  11    0.01    0.01
   8  -1 -11    0.01    0.01
   8   1 -11    0.01    0.01
  -8  -1  11    0.01    0.01
  -8  -1  11   -0.00    0.00
  -8   1  12    0.02    0.01
  -8   1  12    0.01    0.01
   8  -1 -12    0.00    0.01
   8   1 -12    0.01    0.01
  -8  -1  12    0.01    0.01
  -8  -1  12    0.01    0.01
  -8   1  13   -0.00    0.01
   8  -1 -13    0.00    0.00
  -8  -1  13   -0.00    0.00
  -8  -1  13   -0.00    0.00
  -8  -1  14    0.08    0.02
  -8  -1  15    0.05    0.02
  -8  -1  16    0.09    0.02
  -8  -1  17    0.00    0.00
  -8  -1  18    0.01    0.01
  -8  -1  19    0.01    0.01
  -8  -1  20    0.02    0.01
  -8  -1  21    0.00    0.00
  -8   1  22    0.06    0.02
  -8   1  23   -0.00    0.00
  -8   1  24    0.02    0.01
  -8   1  25    0.00    0.01
   8  -1 -25    0.11    0.19
  -8   1  26    0.04    0.02
   8  -1 -26    0.02    0.10
   8  -1 -27    0.02    0.05
  -8   2   1   -0.00    0.00
  -8   2   1    0.00    0.00
   8  -2  -1    0.00    0.00
   8   2  -1    0.00    0.00
  -8  -2   1   -0.00    0.00
  -8  -2   1   -0.00    0.00
  -8   2   2    0.09    0.02
  -8   2   2    0.08    0.02
   8  -2  -2    0.11    0.03
   8   2  -2    0.11    0.03
  -8  -2   2    0.06    0.02
  -8  -2   2    0.10    0.03
  -8   2   3    0.01    0.01
  -8   2   3    0.02    0.01
   8  -2  -3    0.01    0.01
   8   2  -3    0.00    0.01
  -8  -2   3    0.01    0.01
  -8  -2   3    0.01    0.01
  -8   2   4    0.05    0.02
   8  -2  -4    0.05    0.02
   8   2  -4    0.04    0.02
  -8  -2   4    0.04    0.02
  -8  -2   4    0.07    0.02
  -8   2   5    0.01    0.00
  -8   2   5   -0.00    0.00
   8  -2  -5    0.01    0.01
   8   2  -5    0.01    0.01
  -8  -2   5    0.01    0.01
  -8  -2   5    0.01    0.01
  -8   2   6    0.11    0.03
  -8   2   6    0.10    0.03
   8  -2  -6    0.13    0.03
   8   2  -6    0.09    0.03
  -8  -2   6    0.15    0.03
  -8  -2   6    0.11    0.03
  -8   2   7    0.04    0.01
   8  -2  -7    0.03    0.01
   8   2  -7    0.03    0.01
  -8  -2   7    0.04    0.01
  -8  -2   7    0.05    0.01
  -8   2   8    0.16    0.04
   8  -2  -8    0.15    0.04
   8   2  -8    0.11    0.04
  -8  -2   8    0.17    0.04
  -8  -2   8    0.14    0.04
  -8   2   9    0.02    0.01
   8  -2  -9    0.02    0.01
   8   2  -9    0.01    0.01
  -8  -2   9    0.01    0.01
  -8  -2   9    0.01    0.01
  -8   2  10   -0.00    0.00
   8  -2 -10    0.00    0.00
   8   2 -10    0.00    0.00
  -8  -2  10    0.00    0.00
  -8  -2  10   -0.00    0.00
  -8   2  11    0.01    0.01
   8  -2 -11    0.00    0.01
   8   2 -11    0.00    0.01
  -8  -2  11    0.00    0.00
  -8  -2  11    0.00    0.00
  -8   2  12    0.08    0.02
   8  -2 -12    0.12    0.03
  -8  -2  12    0.08    0.02
  -8  -2  12    0.09    0.02
  -8   2  13    0.05    0.02
   8  -2 -13    0.08    0.02
  -8  -2  13    0.06    0.02
  -8   2  14    0.02    0.01
   8  -2 -14    0.02    0.01
  -8  -2  14    0.03    0.01
  -8  -2  15    0.03    0.01
  -8  -2  16    0.04    0.01
  -8  -2  17    0.02    0.01
  -8   2  18    0.17    0.05
  -8  -2  18    0.18    0.04
  -8   2  19    0.01    0.01
  -8  -2  19    0.01    0.01
  -8   2  20    0.00    0.00
  -8  -2  20    0.00    0.00
  -8   2  21   -0.00    0.00
  -8  -2  21    0.01    0.01
  -8   2  22    0.03    0.01
  -8  -2  22    0.04    0.01
  -8   2  23   -0.00    0.00
  -8  -2  23    0.00    0.00
  -8   2  24    0.01    0.01
   8  -2 -24    0.06    0.19
  -8  -2  24    0.02    0.01
  -8   2  25    0.00    0.01
   8  -2 -25    0.06    0.10
   8  -2 -26    0.00    0.05
   8  -2 -27   -0.00    0.02
   8  -2 -28   -0.00    0.02
  -8   2  35    0.00    0.01
   8  -3  -1    0.12    0.03
   8   3  -1    0.08    0.03
  -8  -3   1    0.15    0.03
  -8  -3   1    0.10    0.03
  -8   3   2    0.01    0.01
   8  -3  -2    0.01    0.01
   8   3  -2    0.01    0.01
  -8  -3   2    0.00    0.00
  -8  -3   2    0.00    0.01
  -8   3   3    0.10    0.02
   8  -3  -3    0.04    0.02
   8   3  -3    0.04    0.02
  -8  -3   3    0.05    0.02
  -8  -3   3    0.06    0.02
  -8   3   4    0.17    0.04
   8  -3  -4    0.21    0.05
   8   3  -4    0.14    0.04
  -8  -3   4    0.19    0.04
  -8   3   5    0.01    0.01
   8  -3  -5    0.02    0.01
   8   3  -5    0.02    0.01
  -8  -3   5    0.03    0.01
  -8  -3   5    0.03    0.01
  -8   3   6    0.05    0.02
   8  -3  -6    0.05    0.02
   8   3  -6    0.05    0.02
  -8  -3   6    0.05    0.02
  -8  -3   6    0.05    0.02
  -8   3   7    0.02    0.01
   8  -3  -7    0.00    0.01
   8   3  -7    0.01    0.01
  -8  -3   7    0.01    0.01
  -8  -3   7    0.02    0.01
  -8   3   8    0.01    0.01
   8  -3  -8    0.02    0.01
   8   3  -8    0.01    0.01
  -8  -3   8    0.01    0.01
  -8  -3   8    0.00    0.00
  -8   3   9    0.02    0.01
   8  -3  -9    0.00    0.01
   8   3  -9    0.01    0.01
  -8  -3   9    0.00    0.00
  -8  -3   9    0.00    0.01
  -8   3  10    0.09    0.03
   8  -3 -10    0.11    0.03
   8   3 -10    0.12    0.03
  -8  -3  10    0.10    0.03
  -8  -3  10    0.11    0.03
  -8   3  11    0.14    0.03
   8  -3 -11    0.16    0.03
  -8  -3  11    0.09    0.03
  -8   3  12   -0.00    0.01
   8  -3 -12    0.00    0.01
  -8  -3  12    0.01    0.01
  -8   3  13    0.01    0.01
   8  -3 -13    0.01    0.01
  -8  -3  13    0.02    0.01
  -8   3  14    0.02    0.01
  -8   3  14    0.04    0.01
   8  -3 -14    0.02    0.01
  -8  -3  14    0.04    0.01
  -8   3  15    0.03    0.02
  -8  -3  15    0.09    0.02
  -8   3  16    0.14    0.03
  -8  -3  16    0.11    0.03
  -8   3  17   -0.00    0.01
  -8  -3  17   -0.00    0.00
  -8   3  18    0.00    0.00
  -8  -3  18    0.00    0.00
  -8   3  19    0.02    0.01
  -8  -3  19    0.02    0.01
  -8   3  20    0.13    0.03
  -8  -3  20    0.12    0.03
  -8   3  21    0.01    0.01
  -8  -3  21    0.01    0.01
  -8   3  22    0.03    0.01
  -8  -3  22    0.02    0.01
  -8   3  23    0.00    0.01
   8  -3 -23   -0.00    0.16
  -8   3  24    0.04    0.01
   8  -3 -24   -0.00    0.09
   8  -3 -25    0.08    0.07
   8  -3 -26    0.03    0.04
   8  -3 -27   -0.00    0.02
   8  -3 -28   -0.00    0.01
   8  -3 -29   -0.00    0.01
   8  -3 -30    0.01    0.01
  -8   3  33    0.00    0.00
  -8   3  34    0.00    0.01
  -8   3  35    0.01    0.01
   8  -4  -1    0.11    0.03
   8   4  -1    0.12    0.03
  -8  -4   1    0.08    0.03
  -8  -4   1    0.11    0.03
   8  -4  -2    0.04    0.01
   8   4  -2    0.03    0.01
  -8  -4   2    0.05    0.01
  -8  -4   2    0.03    0.01
   8  -4  -3    0.02    0.01
   8   4  -3    0.03    0.01
  -8  -4   3    0.03    0.01
  -8  -4   3    0.01    0.01
   8  -4  -4    0.13    0.04
   8   4  -4    0.16    0.04
  -8  -4   4    0.18    0.04
  -8  -4   4    0.18    0.04
  -8   4   5    0.02    0.01
   8  -4  -5    0.01    0.01
   8   4  -5    0.02    0.01
  -8  -4   5    0.01    0.01
  -8  -4   5    0.01    0.01
  -8   4   6    0.01    0.01
   8  -4  -6    0.06    0.02
   8   4  -6    0.06    0.01
  -8  -4   6    0.06    0.01
  -8  -4   6    0.06    0.01
  -8   4   7    0.14    0.03
   8  -4  -7    0.12    0.03
   8   4  -7    0.11    0.03
  -8  -4   7    0.10    0.03
  -8  -4   7    0.12    0.03
  -8   4   8    0.03    0.01
   8  -4  -8    0.03    0.01
   8   4  -8    0.05    0.01
  -8  -4   8    0.03    0.01
  -8  -4   8    0.04    0.01
  -8   4   9    0.01    0.01
  -8   4   9    0.00    0.01
   8  -4  -9    0.02    0.01
  -8  -4   9    0.00    0.00
  -8  -4   9    0.01    0.01
  -8   4  10    0.01    0.01
  -8   4  10    0.00    0.01
   8  -4 -10    0.00    0.01
  -8  -4  10    0.00    0.00
  -8   4  11    0.01    0.01
  -8   4  11    0.02    0.01
   8  -4 -11    0.01    0.01
  -8  -4  11    0.01    0.01
  -8   4  12    0.14    0.03
  -8   4  12    0.11    0.03
   8  -4 -12    0.09    0.03
  -8  -4  12    0.12    0.03
  -8   4  13    0.02    0.01
  -8   4  13    0.03    0.01
   8  -4 -13    0.01    0.01
  -8  -4  13    0.02    0.01
  -8   4  14    0.06    0.02
  -8   4  14    0.04    0.02
   8  -4 -14    0.06    0.02
  -8  -4  14    0.07    0.02
  -8   4  15    0.00    0.00
  -8  -4  15    0.00    0.00
  -8   4  16    0.02    0.01
  -8  -4  16    0.03    0.01
  -8   4  17    0.04    0.01
  -8  -4  17    0.02    0.01
  -8   4  18    0.08    0.03
  -8  -4  18    0.11    0.03
  -8   4  19    0.01    0.01
  -8  -4  19    0.01    0.01
  -8   4  20    0.03    0.01
  -8  -4  20    0.01    0.01
  -8   4  21    0.00    0.00
   8  -4 -21    0.38    0.27
  -8  -4  21   -0.00    0.00
  -8   4  22    0.01    0.01
   8  -4 -22   -0.00    0.13
  -8   4  23    0.01    0.01
   8  -4 -23    0.04    0.11
   8  -4 -24   -0.00    0.05
   8  -4 -25    0.07    0.05
   8  -4 -26   -0.00    0.02
   8  -4 -27    0.00    0.02
   8  -4 -28    0.04    0.02
   8  -4 -29    0.01    0.01
   8  -4 -30    0.00    0.01
  -8   4  31    0.00    0.00
   8  -4 -31   -0.00    0.01
  -8   4  32    0.01    0.01
  -8   4  33    0.01    0.01
  -8   4  34    0.01    0.01
  -8   4  35   -0.00    0.01
   8  -5  -1    0.03    0.01
   8   5  -1    0.02    0.01
  -8  -5   1    0.07    0.02
   8  -5  -2    0.02    0.01
   8   5  -2    0.04    0.01
  -8  -5   2    0.02    0.01
   8  -5  -3    0.10    0.03
   8   5  -3    0.14    0.03
  -8  -5   3    0.08    0.03
  -8  -5   3    0.10    0.03
  -8   5   4    0.01    0.01
   8  -5  -4   -0.00    0.01
   8   5  -4    0.01    0.01
  -8  -5   4    0.01    0.01
  -8  -5   4    0.02    0.01
  -8   5   5    0.05    0.01
   8  -5  -5    0.06    0.02
   8   5  -5    0.06    0.01
  -8  -5   5    0.06    0.01
  -8  -5   5    0.01    0.01
  -8   5   6    0.13    0.03
   8  -5  -6    0.07    0.03
  -8  -5   6    0.11    0.03
  -8  -5   6    0.13    0.03
  -8   5   7    0.01    0.01
   8  -5  -7   -0.00    0.00
  -8  -5   7    0.00    0.00
  -8   5   8    0.01    0.01
   8  -5  -8    0.01    0.01
  -8  -5   8    0.00    0.01
  -8   5   9    0.01    0.01
   8  -5  -9    0.01    0.01
  -8  -5   9    0.01    0.01
  -8   5  10    0.21    0.05
  -8   5  10    0.25    0.06
   8  -5 -10    0.18    0.05
  -8  -5  10    0.23    0.05
  -8   5  11    0.05    0.02
  -8   5  11    0.05    0.02
   8  -5 -11    0.05    0.02
  -8  -5  11    0.03    0.01
  -8   5  12   -0.00    0.00
  -8   5  12    0.01    0.01
   8  -5 -12    0.00    0.01
  -8  -5  12    0.00    0.01
  -8   5  13    0.00    0.01
  -8   5  13   -0.00    0.01
   8  -5 -13    0.00    0.01
  -8  -5  13   -0.00    0.00
  -8   5  14    0.02    0.01
   8  -5 -14    0.01    0.01
  -8  -5  14    0.02    0.01
  -8   5  15    0.03    0.01
  -8  -5  15    0.03    0.01
  -8   5  16    0.08    0.03
  -8  -5  16    0.10    0.02
  -8   5  17    0.01    0.01
  -8  -5  17    0.01    0.01
  -8   5  18    0.00    0.01
  -8  -5  18    0.01    0.01
  -8   5  19    0.03    0.01
  -8  -5  19    0.02    0.01
   8  -5 -20    0.09    0.17
  -8   5  21    0.04    0.02
   8  -5 -21   -0.00    0.11
   8  -5 -22    0.00    0.05
   8  -5 -23    0.02    0.05
   8  -5 -24   -0.00    0.04
   8  -5 -25    0.18    0.07
   8  -5 -26    0.01    0.02
   8  -5 -27    0.03    0.02
   8  -5 -28   -0.00    0.01
  -8   5  29   -0.00    0.00
   8  -5 -29    0.02    0.01
  -8   5  30    0.01    0.01
   8  -5 -30    0.00    0.01
  -8   5  31    0.01    0.01
   8  -5 -31    0.00    0.01
  -8   5  32    0.01    0.01
   8  -5 -32    0.01    0.01
  -8   5  33    0.01    0.01
  -8   5  34    0.00    0.01
  -8   6   1    0.13    0.03
   8  -6  -1    0.15    0.03
   8   6  -1    0.11    0.03
  -8  -6   1    0.08    0.03
  -8   6   2    0.13    0.02
   8  -6  -2    0.01    0.01
   8   6  -2    0.10    0.02
  -8  -6   2    0.10    0.02
  -8   6   3    0.09    0.03
   8  -6  -3    0.13    0.03
  -8   6   4    0.04    0.01
   8  -6  -4    0.03    0.01
  -8   6   5    0.04    0.01
   8  -6  -5    0.02    0.01
  -8   6   6    0.03    0.01
   8  -6  -6    0.04    0.01
  -8  -6   6    0.03    0.01
  -8   6   7    0.03    0.01
   8  -6  -7    0.04    0.01
  -8  -6   7    0.02    0.01
  -8   6   8    0.02    0.01
   8  -6  -8    0.01    0.01
  -8  -6   8    0.02    0.01
  -8   6   9   -0.00    0.00
   8  -6  -9    0.00    0.01
  -8  -6   9    0.00    0.01
  -8   6  10    0.01    0.01
   8  -6 -10    0.01    0.01
  -8  -6  10    0.01    0.01
  -8   6  11    0.03    0.01
   8  -6 -11    0.00    0.01
  -8  -6  11    0.02    0.01
  -8   6  12    0.02    0.01
   8  -6 -12    0.01    0.01
  -8  -6  12    0.02    0.01
  -8   6  13    0.02    0.01
   8  -6 -13    0.03    0.01
  -8  -6  13    0.03    0.01
  -8   6  14    0.04    0.01
   8  -6 -14    0.04    0.01
  -8  -6  14    0.03    0.01
  -8   6  15    0.02    0.01
  -8  -6  15    0.03    0.01
  -8   6  16    0.02    0.01
  -8  -6  16    0.01    0.01
  -8   6  17    0.12    0.03
  -8  -6  17    0.05    0.02
  -8   6  18    0.01    0.01
   8  -6 -18   -0.00    0.13
  -8   6  19    0.02    0.01
   8  -6 -19    0.04    0.09
   8  -6 -20    0.16    0.11
   8  -6 -21    0.04    0.06
   8  -6 -22    0.02    0.04
   8  -6 -23   -0.00    0.03
   8  -6 -24   -0.00    0.02
   8  -6 -25    0.03    0.02
   8  -6 -26    0.01    0.01
  -8   6  27    0.02    0.01
   8  -6 -27    0.02    0.01
  -8   6  28    0.01    0.01
   8  -6 -28    0.01    0.01
  -8   6  29    0.01    0.01
   8  -6 -29    0.02    0.01
  -8   6  30   -0.00    0.00
   8  -6 -30    0.01    0.01
  -8   6  31    0.00    0.01
   8  -6 -31   -0.00    0.00
  -8   6  32   -0.00    0.00
   8  -6 -32    0.01    0.01
  -8   6  33   -0.00    0.00
   8  -6 -33    0.02    0.01
  -8   6  34   -0.00    0.01
  -8   7   1    0.07    0.02
  -8  -7   1    0.07    0.02
  -8   7   2    0.00    0.01
  -8   7   3    0.03    0.01
  -8   7   4   -0.00    0.01
   8  -7  -4    0.00    0.01
  -8   7   5    0.13    0.03
   8  -7  -5    0.07    0.03
  -8   7   6    0.02    0.01
   8  -7  -6    0.01    0.01
   8  -7  -7    0.00    0.01
  -8   7   8   -0.00    0.01
   8  -7  -8    0.00    0.01
  -8  -7   8    0.01    0.01
  -8   7   9    0.07    0.02
   8  -7  -9    0.04    0.02
  -8  -7   9    0.04    0.01
  -8   7  10    0.01    0.01
   8  -7 -10    0.00    0.01
  -8  -7  10    0.02    0.01
  -8   7  11    0.03    0.02
   8  -7 -11    0.07    0.02
  -8  -7  11    0.07    0.02
  -8   7  12    0.00    0.01
   8  -7 -12    0.00    0.01
  -8  -7  12   -0.00    0.00
  -8   7  13    0.03    0.01
   8  -7 -13    0.03    0.01
  -8  -7  13    0.03    0.01
  -8   7  14    0.01    0.01
   8  -7 -14    0.02    0.01
  -8  -7  14    0.02    0.01
  -8   7  15    0.07    0.02
  -8  -7  15    0.07    0.02
  -8   7  16    0.01    0.01
   8  -7 -16   -0.00    0.20
  -8  -7  16    0.01    0.01
  -8   7  17    0.00    0.01
   8  -7 -17    0.08    0.13
  -8   7  18   -0.00    0.01
   8  -7 -18    0.06    0.11
   8  -7 -19   -0.00    0.04
   8  -7 -20   -0.00    0.05
   8  -7 -21    0.05    0.04
   8  -7 -22    0.03    0.03
   8  -7 -23   -0.00    0.02
  -8   7  24    0.01    0.01
   8  -7 -24    0.00    0.01
  -8   7  25    0.02    0.01
   8  -7 -25    0.04    0.02
  -8   7  26    0.00    0.01
   8  -7 -26    0.01    0.01
  -8   7  27    0.00    0.01
   8  -7 -27    0.01    0.01
  -8   7  28    0.00    0.01
   8  -7 -28   -0.00    0.01
  -8   7  29    0.00    0.01
   8  -7 -29    0.01    0.01
  -8   7  30    0.00    0.01
   8  -7 -30    0.01    0.01
  -8   7  31    0.00    0.01
   8  -7 -31    0.01    0.01
  -8   7  32    0.00    0.01
   8  -7 -32    0.00    0.00
  -8   7  33    0.00    0.01
   8  -7 -33    0.00    0.00
   8  -7 -34    0.00    0.00
  -8   8   1    0.08    0.03
   8  -8  -1    0.07    0.03
  -8  -8   1    0.13    0.03
  -8   8   2    0.00    0.01
   8  -8  -2   -0.00    0.01
  -8  -8   2    0.00    0.01
  -8   8   3    0.04    0.01
   8  -8  -3    0.04    0.02
  -8  -8   3    0.05    0.02
  -8   8   4    0.03    0.01
  -8  -8   4    0.02    0.01
  -8   8   5    0.00    0.01
  -8   8   6   -0.00    0.01
  -8   8   7    0.15    0.04
  -8   8   8    0.00    0.01
  -8   8   9    0.01    0.01
   8  -8  -9    0.01    0.01
  -8   8  10    0.01    0.01
   8  -8 -10    0.01    0.01
  -8  -8  10    0.01    0.01
  -8   8  11    0.02    0.01
   8  -8 -11   -0.00    0.01
  -8  -8  11    0.00    0.01
  -8   8  12   -0.00    0.01
   8  -8 -12    0.01    0.01
  -8  -8  12    0.01    0.01
  -8   8  13    0.04    0.02
   8  -8 -13    0.01    0.19
   8  -8 -13    0.05    0.02
  -8  -8  13    0.05    0.02
  -8   8  14   -0.00    0.01
   8  -8 -14    0.00    0.19
  -8  -8  14    0.00    0.00
  -8   8  15    0.03    0.01
   8  -8 -15    0.03    0.13
  -8   8  16   -0.00    0.01
   8  -8 -16   -0.00    0.08
   8  -8 -17    0.01    0.06
   8  -8 -18    0.02    0.05
   8  -8 -19   -0.00    0.04
   8  -8 -20    0.03    0.03
  -8   8  21    0.01    0.01
   8  -8 -21   -0.00    0.02
  -8   8  22   -0.00    0.00
   8  -8 -22    0.02    0.02
  -8   8  23    0.05    0.02
   8  -8 -23    0.09    0.03
  -8   8  24    0.00    0.01
   8  -8 -24    0.01    0.01
  -8   8  25    0.01    0.01
   8  -8 -25    0.01    0.01
  -8   8  26    0.00    0.00
   8  -8 -26    0.00    0.01
  -8   8  27    0.01    0.01
   8  -8 -27    0.02    0.01
  -8   8  28    0.00    0.01
   8  -8 -28   -0.00    0.01
  -8   8  29    0.01    0.01
   8  -8 -29    0.01    0.01
  -8   8  30   -0.00    0.01
   8  -8 -30    0.00    0.00
  -8   8  31    0.01    0.01
   8  -8 -31    0.00    0.00
  -8   8  32   -0.00    0.01
   8  -8 -32    0.01    0.01
  -8   8  33   -0.00    0.00
   8  -8 -33   -0.00    0.00
   8  -8 -34    0.00    0.00
   8  -8 -35    0.00    0.00
  -8   9   1    0.11    0.03
   8  -9  -1    0.08    0.03
  -8  -9   1    0.14    0.03
  -8   9   2    0.01    0.01
   8  -9  -2    0.01    0.01
  -8  -9   2    0.01    0.01
  -8   9   3    0.06    0.02
   8  -9  -3    0.03    0.02
  -8  -9   3    0.07    0.02
  -8   9   4    0.02    0.01
   8  -9  -4   -0.00    0.01
  -8  -9   4    0.01    0.01
  -8   9   5    0.06    0.02
   8  -9  -5    0.07    0.02
  -8  -9   5    0.08    0.02
  -8   9   6    0.01    0.01
   8  -9  -6    0.00    0.01
  -8  -9   6    0.00    0.01
  -8   9   7    0.01    0.01
   8  -9  -7   -0.00    0.01
  -8   9   8    0.01    0.01
   8  -9  -8    0.00    0.01
  -8   9   9    0.02    0.01
  -8   9  10    0.01    0.01
  -8   9  11    0.10    0.03
   8  -9 -11    0.05    0.19
  -8   9  12    0.00    0.01
   8  -9 -12    0.03    0.10
  -8  -9  12   -0.00    0.00
  -8   9  13    0.00    0.01
   8  -9 -13   -0.00    0.11
  -8  -9  13    0.01    0.01
   8  -9 -14    0.03    0.09
   8  -9 -15   -0.00    0.06
  -8   9  16    0.00    0.01
   8  -9 -16    0.04    0.04
  -8   9  17   -0.00    0.01
   8  -9 -17   -0.00    0.03
  -8   9  18    0.01    0.01
   8  -9 -18    0.01    0.03
  -8   9  19    0.02    0.01
   8  -9 -19    0.12    0.04
  -8   9  20    0.01    0.01
   8  -9 -20    0.00    0.02
  -8   9  21    0.04    0.01
   8  -9 -21    0.05    0.02
  -8   9  22    0.00    0.01
   8  -9 -22    0.00    0.01
  -8   9  23   -0.00    0.01
   8  -9 -23   -0.00    0.01
  -8   9  24    0.00    0.01
   8  -9 -24   -0.00    0.01
  -8   9  25    0.01    0.01
   8  -9 -25    0.01    0.01
  -8   9  26    0.00    0.01
   8  -9 -26    0.00    0.01
  -8   9  27    0.00    0.01
   8  -9 -27    0.00    0.00
  -8   9  28    0.01    0.01
   8  -9 -28    0.00    0.01
  -8   9  29    0.00    0.01
   8  -9 -29    0.00    0.00
  -8   9  30    0.00    0.01
   8  -9 -30    0.00    0.00
  -8   9  31    0.01    0.01
   8  -9 -31    0.00    0.00
  -8   9  32    0.01    0.01
   8  -9 -32    0.00    0.00
   8  -9 -33   -0.00    0.00
  -8  10   1    0.03    0.01
   8 -10  -1    0.02    0.01
  -8 -10   1    0.03    0.01
  -8  10   2    0.00    0.01
   8 -10  -2    0.00    0.01
  -8 -10   2    0.01    0.01
  -8  10   3    0.04    0.02
   8 -10  -3    0.05    0.02
  -8 -10   3    0.09    0.02
  -8  10   4    0.04    0.01
   8 -10  -4   -0.00    0.01
  -8 -10   4    0.02    0.01
  -8  10   5    0.01    0.01
   8 -10  -5    0.00    0.01
  -8 -10   5    0.00    0.01
  -8  10   6   -0.00    0.01
   8 -10  -6   -0.00    0.00
  -8 -10   6    0.00    0.01
  -8  10   7    0.07    0.03
   8 -10  -7    0.00    0.18
   8 -10  -7    0.08    0.03
  -8 -10   7    0.11    0.03
  -8  10   8    0.01    0.01
   8 -10  -8   -0.00    0.17
   8 -10  -8    0.00    0.01
  -8 -10   8   -0.00    0.01
  -8  10   9    0.03    0.01
   8 -10  -9    0.07    0.15
   8 -10  -9    0.00    0.01
  -8 -10   9    0.00    0.01
  -8  10  10    0.00    0.01
   8 -10 -10    0.18    0.15
   8 -10 -10   -0.00    0.01
  -8  10  11    0.01    0.01
   8 -10 -11    0.05    0.08
   8 -10 -11    0.01    0.01
   8 -10 -12    0.00    0.06
   8 -10 -12   -0.00    0.01
   8 -10 -13   -0.00    0.06
   8 -10 -13    0.04    0.02
   8 -10 -14    0.02    0.04
   8 -10 -15    0.01    0.03
   8 -10 -16   -0.00    0.02
  -8  10  17    0.06    0.02
   8 -10 -17    0.16    0.05
  -8  10  18    0.00    0.01
   8 -10 -18   -0.00    0.01
  -8  10  19    0.04    0.02
   8 -10 -19    0.07    0.03
  -8  10  20   -0.00    0.01
   8 -10 -20   -0.00    0.01
  -8  10  21   -0.00    0.01
   8 -10 -21    0.00    0.01
  -8  10  22    0.00    0.01
   8 -10 -22   -0.00    0.01
  -8  10  23   -0.00    0.00
   8 -10 -23    0.01    0.01
  -8  10  24   -0.00    0.01
   8 -10 -24   -0.00    0.01
  -8  10  25    0.00    0.01
   8 -10 -25   -0.00    0.00
  -8  10  26   -0.00    0.00
   8 -10 -26    0.00    0.01
  -8  10  27   -0.00    0.01
   8 -10 -27   -0.00    0.00
  -8  10  28    0.00    0.00
   8 -10 -28   -0.00    0.00
  -8  10  29    0.02    0.01
   8 -10 -29    0.01    0.01
  -8  10  30   -0.00    0.01
   8 -10 -30   -0.00    0.00
  -8  10  31   -0.00    0.00
  -8  10  32   -0.00    0.01
  -8  11   1    0.06    0.02
   8 -11  -1    0.00    0.01
  -8 -11   1    0.07    0.02
  -8  11   2    0.01    0.01
   8 -11  -2    0.01    0.01
  -8 -11   2    0.02    0.01
  -8  11   3    0.00    0.01
   8 -11  -3    0.00    0.22
   8 -11  -3    0.01    0.01
  -8 -11   3    0.01    0.01
  -8  11   4    0.00    0.01
   8 -11  -4    0.26    0.26
   8 -11  -4    0.00    0.01
  -8  11   5    0.04    0.01
   8 -11  -5   -0.00    0.18
   8 -11  -5    0.02    0.01
  -8 -11   5   -0.00    0.01
  -8  11   6   -0.00    0.01
   8 -11  -6    0.01    0.15
   8 -11  -6   -0.00    0.01
  -8 -11   6    0.00    0.01
  -8  11   7    0.01    0.01
   8 -11  -7    0.04    0.12
   8 -11  -7    0.00    0.01
  -8 -11   7    0.01    0.01
   8 -11  -8   -0.00    0.08
   8 -11  -8   -0.00    0.01
  -8 -11   8    0.00    0.01
   8 -11  -9    0.00    0.06
   8 -11  -9    0.02    0.01
  -8 -11   9    0.04    0.01
   8 -11 -10    0.02    0.05
   8 -11 -10    0.00    0.01
   8 -11 -11    0.00    0.04
   8 -11 -11    0.00    0.01
   8 -11 -12   -0.00    0.03
   8 -11 -12   -0.00    0.01
   8 -11 -13   -0.00    0.03
   8 -11 -14    0.00    0.03
   8 -11 -15    0.18    0.06
   8 -11 -16    0.01    0.02
   8 -11 -17    0.00    0.01
   8 -11 -18   -0.00    0.01
   8 -11 -19    0.01    0.01
   8 -11 -20    0.00    0.01
   8 -11 -21    0.01    0.01
   8 -11 -22    0.01    0.01
   8 -11 -23   -0.00    0.01
   8 -11 -24    0.01    0.01
   8 -11 -25    0.02    0.01
   8 -11 -26   -0.00    0.00
   8 -11 -27    0.01    0.01
  -8  12   1    0.01    0.01
   8 -12  -1    0.09    0.18
   8 -12  -1   -0.00    0.01
  -8 -12   1    0.00    0.01
  -8  12   2   -0.00    0.01
   8 -12  -2   -0.00    0.09
   8 -12  -2   -0.00    0.01
  -8 -12   2   -0.00    0.00
  -8  12   3    0.04    0.02
   8 -12  -3    0.13    0.12
   8 -12  -3    0.06    0.02
  -8 -12   3    0.07    0.02
   8 -12  -4   -0.00    0.06
   8 -12  -4    0.00    0.01
  -8 -12   4   -0.00    0.00
   8 -12  -5   -0.00    0.06
   8 -12  -5    0.00    0.01
  -8 -12   5    0.00    0.00
   8 -12  -6    0.04    0.06
   8 -12  -6    0.01    0.01
  -8 -12   6    0.01    0.01
   8 -12  -7    0.00    0.05
   8 -12  -7    0.02    0.01
  -8 -12   7    0.04    0.01
   8 -12  -8    0.02    0.04
   8 -12  -8    0.01    0.01
   8 -12  -9    0.02    0.03
   8 -12  -9    0.01    0.01
   8 -12 -10    0.02    0.03
   8 -12 -10    0.01    0.01
   8 -12 -11    0.03    0.03
   8 -12 -11    0.00    0.01
   8 -12 -12   -0.00    0.02
   8 -12 -12   -0.00    0.01
   8 -12 -13    0.13    0.05
   8 -12 -14   -0.00    0.01
   8 -12 -15   -0.00    0.01
   8 -12 -16    0.00    0.01
   8 -12 -17    0.00    0.01
   8 -12 -18   -0.00    0.01
   8 -12 -19    0.01    0.01
   8 -12 -20    0.00    0.01
   8 -12 -21    0.00    0.00
   8 -12 -22    0.00    0.00
   8 -12 -23    0.00    0.01
   8 -13  -1   -0.00    0.05
   8 -13  -1    0.02    0.01
  -8 -13   1    0.00    0.01
   8 -13  -2    0.02    0.04
   8 -13  -2   -0.00    0.01
  -8 -13   2   -0.00    0.01
   8 -13  -3   -0.00    0.03
   8 -13  -3    0.01    0.01
  -8 -13   3   -0.00    0.00
   8 -13  -4    0.00    0.03
   8 -13  -4    0.01    0.01
  -8 -13   4    0.03    0.01
   8 -13  -5   -0.00    0.03
   8 -13  -5    0.02    0.01
  -8 -13   5    0.08    0.02
   8 -13  -6    0.05    0.04
   8 -13  -6    0.00    0.01
  -8 -13   6    0.01    0.01
   8 -13  -7    0.03    0.03
   8 -13  -7    0.00    0.01
   8 -13  -8   -0.00    0.02
   8 -13  -8   -0.00    0.01
   8 -13  -9    0.06    0.02
   8 -13  -9    0.01    0.01
   8 -13 -10    0.01    0.02
   8 -13 -10    0.00    0.01
   8 -13 -11    0.02    0.02
   8 -13 -12    0.00    0.01
   8 -13 -13    0.00    0.01
   8 -13 -14    0.00    0.01
   8 -13 -15    0.03    0.02
   8 -13 -16   -0.00    0.01
   8 -13 -17    0.01    0.01
   8 -13 -18   -0.00    0.01
   8 -13 -19   -0.00    0.00
   8 -13 -20    0.00    0.01
   8 -14  -1    0.01    0.02
   8 -14  -1    0.00    0.01
  -8 -14   1    0.03    0.01
   8 -14  -2    0.07    0.04
   8 -14  -2    0.01    0.01
  -8 -14   2   -0.00    0.01
   8 -14  -3    0.02    0.03
   8 -14  -3    0.01    0.01
  -8 -14   3    0.01    0.01
   8 -14  -4    0.03    0.02
   8 -14  -4    0.00    0.01
  -8 -14   4    0.01    0.01
   8 -14  -5   -0.00    0.01
   8 -14  -5    0.00    0.01
   8 -14  -6    0.01    0.01
   8 -14  -6    0.00    0.01
   8 -14  -7    0.00    0.01
   8 -14  -7   -0.00    0.01
   8 -14  -8    0.03    0.02
   8 -14  -9    0.01    0.01
   8 -14 -10    0.00    0.01
   8 -14 -11    0.01    0.01
   8 -14 -12    0.00    0.01
   8 -14 -13    0.01    0.01
   8 -14 -14   -0.00    0.01
   8 -14 -15    0.00    0.01
   8 -14 -16    0.00    0.01
   8 -15  -1    0.03    0.02
   8 -15  -1    0.00    0.01
  -8 -15   1    0.02    0.01
   8 -15  -2   -0.00    0.01
   8 -15  -2    0.00    0.01
  -8 -15   2   -0.00    0.00
   8 -15  -3    0.00    0.01
   8 -15  -3    0.00    0.01
   8 -15  -4    0.02    0.01
   8 -15  -4    0.01    0.01
   8 -15  -5    0.02    0.01
   8 -15  -5    0.00    0.01
   8 -15  -6   -0.00    0.01
   8 -15  -7   -0.00    0.01
   8 -15  -8    0.01    0.01
   8 -15  -9    0.01    0.01
   8 -15 -10    0.00    0.01
   8 -15 -11    0.01    0.01
   8 -15 -12    0.00    0.00
   8 -16  -1    0.01    0.01
   8 -16  -1   -0.00    0.01
   8 -16  -2    0.00    0.01
   8 -16  -2   -0.00    0.01
   8 -16  -3    0.00    0.01
   8 -16  -4    0.00    0.01
   8 -16  -5    0.00    0.00
   8 -16  -6   -0.00    0.01
   8 -16  -7    0.00    0.01
   8 -17  -1   -0.00    0.00
   8 -17  -2   -0.00    0.01
  -7   0   1    1.06    0.23
   7   0  -1    0.99    0.23
   7   0  -1    0.99    0.23
  -7   0   2    0.00    0.00
  -7   0   2   -0.00    0.00
   7   0  -2    0.00    0.00
   7   0  -2    0.00    0.00
  -7   0   3    0.02    0.01
  -7   0   3    0.01    0.01
   7   0  -3    0.01    0.01
   7   0  -3    0.02    0.01
  -7   0   4   -0.00    0.00
  -7   0   4    0.00    0.00
   7   0  -4    0.00    0.00
   7   0  -4    0.00    0.00
  -7   0   5   -0.00    0.00
  -7   0   5    0.04    0.01
   7   0  -5    0.04    0.01
   7   0  -5    0.05    0.01
  -7   0   6   -0.00    0.00
  -7   0   6   -0.00    0.00
   7   0  -6    0.00    0.00
   7   0  -6    0.00    0.00
  -7   0   7    0.37    0.09
  -7   0   7    0.43    0.09
   7   0  -7    0.38    0.09
   7   0  -7    0.36    0.09
  -7   0   8   -0.00    0.00
  -7   0   8    0.00    0.00
   7   0  -8    0.00    0.00
   7   0  -8   -0.00    0.00
  -7   0   9    0.02    0.01
  -7   0   9    0.02    0.01
   7   0  -9    0.04    0.01
   7   0  -9    0.03    0.01
  -7   0  10    0.00    0.00
  -7   0  10    0.00    0.00
   7   0 -10    0.00    0.00
  -7   0  11    0.43    0.05
  -7   0  11    0.08    0.04
   7   0 -11    0.36    0.05
  -7   0  12    0.00    0.00
  -7   0  12    0.00    0.01
   7   0 -12   -0.00    0.00
  -7   0  13    0.12    0.03
  -7   0  13    0.14    0.03
   7   0 -13    0.14    0.03
  -7   0  14    0.00    0.00
  -7   0  14    0.00    0.00
   7   0 -14    0.00    0.00
  -7   0  15    0.00    0.00
  -7   0  15    0.02    0.01
   7   0 -15    0.00    0.00
  -7   0  16   -0.00    0.00
  -7   0  16   -0.00    0.00
  -7   0  17    0.57    0.13
  -7   0  18   -0.00    0.00
  -7   0  19    0.05    0.01
  -7   0  20   -0.00    0.00
  -7   0  21    0.01    0.01
  -7   0  22   -0.00    0.00
  -7   0  23    0.10    0.03
  -7   0  24    0.00    0.00
  -7   0  25    0.00    0.01
   7   0 -25   -0.00    0.11
  -7   0  35    0.00    0.00
  -7   0  36    0.00    0.00
  -7   0  37    0.02    0.01
  -7   1   1    0.00    0.00
  -7   1   1    0.00    0.00
   7  -1  -1    0.00    0.00
   7   1  -1    0.00    0.00
   7   1  -1    0.00    0.01
  -7  -1   1    0.00    0.00
  -7  -1   1    0.00    0.00
  -7   1   2    0.07    0.02
  -7   1   2    0.05    0.02
   7  -1  -2    0.05    0.02
   7   1  -2    0.06    0.02
   7   1  -2    0.06    0.02
  -7  -1   2    0.06    0.02
  -7  -1   2    0.08    0.02
  -7   1   3    0.29    0.08
  -7   1   3    0.36    0.08
   7  -1  -3    0.30    0.08
   7   1  -3    0.37    0.08
   7   1  -3    0.38    0.08
  -7  -1   3    0.31    0.08
  -7  -1   3    0.39    0.08
  -7   1   4    0.00    0.00
  -7   1   4    0.00    0.00
   7  -1  -4   -0.00    0.00
   7   1  -4    0.00    0.01
   7   1  -4    0.00    0.00
  -7  -1   4   -0.00    0.00
  -7  -1   4    0.00    0.00
  -7   1   5    0.12    0.03
  -7   1   5    0.10    0.03
   7  -1  -5    0.11    0.03
   7   1  -5    0.11    0.03
   7   1  -5    0.10    0.03
  -7  -1   5    0.11    0.03
  -7  -1   5    0.13    0.03
  -7   1   6    0.01    0.00
  -7   1   6   -0.00    0.00
   7  -1  -6    0.00    0.00
   7   1  -6    0.00    0.00
   7   1  -6   -0.00    0.00
  -7  -1   6    0.00    0.00
  -7  -1   6    0.01    0.01
  -7   1   7    0.05    0.01
  -7   1   7    0.04    0.01
   7  -1  -7    0.04    0.01
   7   1  -7    0.05    0.01
   7   1  -7    0.04    0.01
  -7  -1   7    0.04    0.01
  -7  -1   7    0.07    0.02
  -7   1   8    0.02    0.01
  -7   1   8    0.02    0.01
   7  -1  -8    0.01    0.01
   7   1  -8    0.02    0.01
   7   1  -8    0.01    0.01
  -7  -1   8    0.03    0.01
  -7  -1   8    0.04    0.01
  -7   1   9    0.35    0.10
  -7   1   9    0.62    0.10
   7  -1  -9    0.39    0.10
   7   1  -9    0.31    0.10
   7   1  -9    0.42    0.10
  -7  -1   9    0.45    0.10
  -7  -1   9    0.51    0.10
  -7   1  10    0.00    0.01
  -7   1  10    0.03    0.01
   7  -1 -10    0.03    0.01
   7   1 -10    0.03    0.01
   7   1 -10    0.04    0.01
  -7  -1  10    0.04    0.01
  -7  -1  10    0.04    0.01
  -7   1  11    0.08    0.02
  -7   1  11    0.08    0.03
   7  -1 -11    0.10    0.03
   7   1 -11    0.08    0.02
   7   1 -11    0.08    0.03
  -7  -1  11    0.16    0.03
  -7  -1  11    0.10    0.03
  -7   1  12    0.00    0.00
  -7   1  12    0.00    0.00
   7  -1 -12    0.00    0.01
   7   1 -12    0.00    0.00
   7   1 -12   -0.00    0.00
  -7  -1  12    0.00    0.00
  -7  -1  12   -0.00    0.00
  -7   1  13    0.21    0.05
  -7   1  13    0.30    0.06
   7  -1 -13    0.23    0.05
   7   1 -13    0.19    0.05
   7   1 -13    0.21    0.05
  -7  -1  13    0.22    0.05
  -7  -1  13    0.20    0.05
  -7   1  14    0.01    0.01
  -7   1  14    0.01    0.01
   7  -1 -14    0.00    0.01
   7   1 -14    0.01    0.01
  -7  -1  14    0.00    0.00
  -7  -1  14    0.01    0.01
  -7   1  15    0.14    0.04
  -7   1  15    0.16    0.04
   7  -1 -15    0.16    0.04
   7   1 -15    0.15    0.04
  -7  -1  15    0.16    0.04
  -7  -1  15    0.16    0.04
  -7   1  16    0.04    0.01
  -7   1  16    0.04    0.01
   7  -1 -16    0.03    0.01
  -7  -1  16    0.03    0.01
  -7  -1  16    0.05    0.01
  -7   1  17    0.05    0.02
  -7  -1  17    0.05    0.01
  -7   1  18   -0.00    0.00
  -7  -1  18    0.00    0.00
  -7   1  19    0.22    0.06
  -7  -1  19    0.24    0.06
  -7   1  20    0.01    0.01
  -7  -1  20    0.01    0.01
  -7   1  21    0.03    0.01
  -7  -1  21    0.09    0.02
  -7  -1  22    0.00    0.01
  -7  -1  23    0.05    0.02
  -7  -1  24    0.03    0.01
   7   1 -25   -0.00    0.14
  -7  -1  25    0.07    0.02
  -7   1  34   -0.00    0.00
  -7   1  35    0.00    0.01
  -7   1  36    0.00    0.00
  -7  -1  36   -0.00    0.00
  -7   1  37    0.01    0.01
  -7  -1  37    0.00    0.00
  -7   2   1    0.04    0.01
  -7   2   1    0.03    0.01
   7  -2  -1    0.06    0.01
   7   2  -1    0.03    0.01
  -7  -2   1    0.06    0.01
  -7  -2   1    0.04    0.01
  -7   2   2    0.05    0.02
  -7   2   2    0.07    0.02
   7  -2  -2    0.08    0.02
   7   2  -2    0.05    0.02
   7   2  -2    0.04    0.02
  -7  -2   2    0.05    0.02
  -7  -2   2    0.07    0.02
  -7   2   3    0.01    0.00
  -7   2   3    0.00    0.00
   7  -2  -3    0.01    0.01
   7   2  -3    0.01    0.01
   7   2  -3    0.01    0.01
  -7  -2   3    0.01    0.01
  -7  -2   3    0.02    0.01
  -7   2   4    0.00    0.00
  -7   2   4    0.01    0.01
   7  -2  -4    0.00    0.01
   7   2  -4    0.00    0.01
   7   2  -4    0.00    0.01
  -7  -2   4    0.02    0.01
  -7  -2   4    0.01    0.01
  -7   2   5    0.36    0.06
  -7   2   5    0.38    0.07
   7  -2  -5    0.08    0.06
   7   2  -5    0.37    0.06
   7   2  -5    0.35    0.07
  -7  -2   5    0.33    0.06
  -7  -2   5    0.42    0.07
  -7   2   6    0.02    0.01
  -7   2   6    0.02    0.01
   7  -2  -6    0.03    0.01
   7   2  -6    0.02    0.01
   7   2  -6    0.02    0.01
  -7  -2   6    0.02    0.01
  -7  -2   6    0.03    0.01
  -7   2   7    0.30    0.07
  -7   2   7    0.18    0.07
   7  -2  -7    0.35    0.07
   7   2  -7    0.31    0.07
   7   2  -7    0.30    0.07
  -7  -2   7    0.34    0.07
  -7  -2   7    0.37    0.07
  -7   2   8    0.01    0.01
  -7   2   8    0.00    0.01
   7  -2  -8    0.00    0.01
   7   2  -8    0.01    0.01
   7   2  -8    0.00    0.01
  -7  -2   8    0.00    0.00
  -7  -2   8    0.01    0.01
  -7   2   9    0.09    0.02
  -7   2   9    0.09    0.02
   7  -2  -9    0.07    0.02
   7   2  -9    0.07    0.02
   7   2  -9    0.09    0.02
  -7  -2   9    0.07    0.02
  -7  -2   9    0.09    0.02
  -7   2  10    0.03    0.01
  -7   2  10    0.00    0.01
   7  -2 -10    0.03    0.01
   7   2 -10    0.03    0.01
   7   2 -10    0.02    0.01
  -7  -2  10    0.02    0.01
  -7  -2  10    0.03    0.01
  -7   2  11    0.19    0.05
  -7   2  11    0.21    0.05
   7  -2 -11    0.18    0.05
   7   2 -11    0.28    0.05
   7   2 -11    0.19    0.05
  -7  -2  11    0.18    0.05
  -7  -2  11    0.21    0.05
  -7   2  12    0.05    0.02
  -7   2  12    0.08    0.02
   7  -2 -12    0.07    0.02
   7   2 -12    0.06    0.02
  -7  -2  12    0.06    0.02
  -7  -2  12    0.09    0.02
  -7   2  13    0.08    0.02
  -7   2  13    0.09    0.02
   7  -2 -13    0.08    0.02
   7   2 -13    0.12    0.02
  -7  -2  13    0.07    0.02
  -7  -2  13    0.08    0.02
  -7   2  14    0.01    0.01
  -7   2  14    0.00    0.01
   7  -2 -14    0.01    0.01
   7   2 -14    0.00    0.00
  -7  -2  14    0.00    0.00
  -7  -2  14    0.01    0.01
  -7   2  15    0.05    0.01
  -7   2  15    0.03    0.01
   7  -2 -15    0.04    0.01
   7   2 -15    0.03    0.01
  -7  -2  15    0.05    0.01
  -7  -2  15    0.03    0.01
  -7   2  16    0.08    0.02
  -7   2  16    0.11    0.03
   7  -2 -16    0.09    0.03
   7   2 -16    0.11    0.02
  -7  -2  16    0.07    0.02
  -7   2  17    0.11    0.03
   7   2 -17    0.12    0.02
  -7  -2  17    0.06    0.02
   7   2 -18    0.07    0.02
  -7  -2  18    0.05    0.02
   7   2 -19    0.00    0.00
  -7  -2  19    0.00    0.00
   7   2 -20    0.01    0.01
  -7  -2  20    0.01    0.01
  -7  -2  21    0.07    0.02
  -7  -2  22    0.02    0.01
  -7  -2  23    0.04    0.01
   7  -2 -24    0.05    0.06
  -7  -2  24    0.01    0.01
   7  -2 -25   -0.00    0.03
   7  -2 -26    0.02    0.02
   7  -2 -27    0.08    0.03
   7  -2 -28    0.04    0.02
   7  -2 -29    0.03    0.01
  -7   2  32    0.00    0.00
  -7   2  33    0.01    0.01
  -7   2  34    0.00    0.00
  -7   2  35   -0.00    0.00
  -7   2  36   -0.00    0.01
  -7   3   1    0.00    0.00
  -7   3   1    0.00    0.00
   7  -3  -1    0.00    0.00
   7   3  -1    0.00    0.00
  -7  -3   1    0.00    0.01
  -7  -3   1   -0.00    0.00
  -7   3   2    0.14    0.04
  -7   3   2    0.22    0.04
   7  -3  -2    0.21    0.04
   7   3  -2    0.19    0.04
  -7  -3   2    0.12    0.04
  -7  -3   2    0.22    0.04
  -7   3   3    0.05    0.01
  -7   3   3    0.03    0.01
   7  -3  -3    0.05    0.02
   7   3  -3    0.07    0.02
  -7  -3   3    0.06    0.02
  -7  -3   3    0.04    0.01
  -7   3   4    0.01    0.01
  -7   3   4    0.01    0.01
   7  -3  -4    0.01    0.01
   7   3  -4    0.01    0.01
   7   3  -4    0.01    0.01
  -7  -3   4    0.02    0.01
  -7  -3   4    0.01    0.01
  -7   3   5    0.11    0.03
   7  -3  -5    0.16    0.04
   7   3  -5    0.14    0.03
   7   3  -5    0.15    0.03
  -7  -3   5    0.13    0.03
  -7  -3   5    0.12    0.03
  -7   3   6    0.04    0.01
  -7   3   6    0.02    0.01
   7  -3  -6    0.03    0.01
   7   3  -6    0.02    0.01
   7   3  -6    0.02    0.01
  -7  -3   6    0.02    0.01
  -7  -3   6    0.03    0.01
  -7   3   7    0.00    0.00
  -7   3   7    0.00    0.00
   7  -3  -7    0.00    0.01
   7   3  -7    0.00    0.00
   7   3  -7    0.01    0.00
  -7  -3   7    0.00    0.00
  -7  -3   7    0.01    0.01
  -7   3   8    0.00    0.00
  -7   3   8    0.00    0.00
   7  -3  -8    0.00    0.01
   7   3  -8    0.00    0.00
   7   3  -8    0.00    0.00
  -7  -3   8    0.00    0.00
  -7  -3   8    0.00    0.01
  -7   3   9    0.30    0.07
  -7   3   9    0.28    0.07
   7  -3  -9    0.32    0.08
   7   3  -9    0.35    0.07
   7   3  -9    0.34    0.07
  -7  -3   9    0.28    0.07
  -7  -3   9    0.29    0.07
  -7   3  10    0.09    0.03
  -7   3  10    0.14    0.03
   7  -3 -10    0.13    0.03
  -7  -3  10    0.11    0.03
  -7  -3  10    0.11    0.03
  -7   3  11    0.01    0.01
  -7   3  11    0.02    0.01
   7  -3 -11    0.01    0.01
   7   3 -11    0.02    0.01
  -7  -3  11    0.01    0.01
  -7  -3  11    0.00    0.00
  -7   3  12    0.00    0.00
  -7   3  12    0.01    0.01
   7  -3 -12    0.00    0.01
   7   3 -12   -0.00    0.00
  -7  -3  12    0.00    0.00
  -7  -3  12    0.00    0.01
  -7   3  13    0.09    0.03
  -7   3  13    0.11    0.03
   7  -3 -13    0.16    0.03
   7   3 -13    0.12    0.03
   7   3 -13    0.09    0.03
  -7  -3  13    0.10    0.03
  -7  -3  13    0.11    0.03
  -7   3  14    0.16    0.04
   7  -3 -14    0.13    0.04
   7   3 -14    0.14    0.04
  -7  -3  14    0.15    0.04
  -7  -3  14    0.13    0.04
  -7   3  15    0.21    0.05
   7  -3 -15    0.20    0.05
   7   3 -15    0.18    0.05
  -7  -3  15    0.21    0.05
  -7   3  16    0.03    0.01
   7  -3 -16    0.02    0.01
   7   3 -16    0.03    0.01
  -7  -3  16    0.03    0.01
   7   3 -17    0.01    0.01
  -7  -3  17    0.00    0.00
   7   3 -18    0.05    0.01
  -7  -3  18    0.03    0.01
   7   3 -19    0.41    0.10
  -7  -3  19    0.43    0.10
  -7   3  20    0.00    0.00
  -7  -3  20    0.00    0.00
  -7   3  21    0.00    0.01
   7  -3 -21    0.08    0.13
  -7  -3  21    0.00    0.00
  -7   3  22   -0.00    0.00
   7  -3 -22    0.03    0.10
  -7  -3  22    0.00    0.00
   7  -3 -23    0.03    0.07
   7  -3 -24    0.03    0.04
   7  -3 -25    0.27    0.08
   7  -3 -26    0.00    0.01
   7  -3 -27    0.01    0.01
   7  -3 -28    0.01    0.01
   7  -3 -29    0.01    0.01
   7  -3 -30    0.00    0.00
  -7   3  32    0.01    0.01
  -7   3  33    0.00    0.00
  -7   3  34    0.01    0.01
  -7   3  35    0.01    0.01
  -7   3  36    0.00    0.00
  -7   4   1    0.09    0.02
  -7   4   1    0.07    0.02
   7  -4  -1    0.07    0.02
   7   4  -1    0.05    0.02
  -7  -4   1    0.08    0.02
  -7  -4   1    0.08    0.02
  -7   4   2    0.18    0.04
   7  -4  -2    0.11    0.03
   7   4  -2    0.14    0.03
  -7  -4   2    0.14    0.03
  -7  -4   2    0.10    0.03
  -7   4   3    0.03    0.01
  -7   4   3    0.03    0.01
   7  -4  -3    0.01    0.01
   7   4  -3    0.02    0.01
  -7  -4   3    0.03    0.01
  -7  -4   3    0.02    0.01
  -7   4   4    0.05    0.01
  -7   4   4    0.05    0.01
   7  -4  -4    0.03    0.01
   7   4  -4    0.03    0.01
  -7  -4   4    0.04    0.01
  -7  -4   4    0.04    0.01
  -7   4   5    0.07    0.02
  -7   4   5    0.10    0.02
   7  -4  -5    0.15    0.03
   7   4  -5    0.08    0.02
   7   4  -5    0.08    0.02
  -7  -4   5    0.09    0.02
  -7  -4   5    0.07    0.02
  -7   4   6    0.07    0.02
  -7   4   6    0.07    0.02
   7  -4  -6    0.08    0.02
   7   4  -6    0.09    0.02
   7   4  -6    0.06    0.02
  -7  -4   6    0.07    0.02
  -7  -4   6    0.07    0.02
  -7   4   7    0.09    0.02
  -7   4   7    0.06    0.02
   7  -4  -7    0.05    0.02
   7   4  -7    0.06    0.02
   7   4  -7    0.03    0.01
  -7  -4   7    0.05    0.02
  -7  -4   7    0.04    0.01
  -7   4   8    0.06    0.02
  -7   4   8    0.09    0.02
   7  -4  -8    0.06    0.02
   7   4  -8    0.08    0.02
   7   4  -8    0.02    0.01
  -7  -4   8    0.09    0.02
  -7  -4   8    0.07    0.02
  -7   4   9    0.03    0.01
  -7   4   9    0.02    0.01
   7  -4  -9    0.03    0.01
   7   4  -9    0.05    0.01
  -7  -4   9    0.04    0.01
  -7  -4   9    0.05    0.01
  -7   4  10    0.00    0.00
   7  -4 -10   -0.00    0.01
   7   4 -10   -0.00    0.00
  -7  -4  10    0.00    0.00
  -7  -4  10    0.00    0.00
  -7   4  11    0.14    0.04
   7  -4 -11    0.15    0.04
   7   4 -11    0.20    0.04
   7   4 -11    0.18    0.04
  -7  -4  11    0.15    0.04
  -7  -4  11    0.17    0.04
  -7   4  12    0.18    0.05
   7  -4 -12    0.21    0.05
   7   4 -12    0.20    0.05
   7   4 -12    0.15    0.05
  -7  -4  12    0.19    0.05
  -7  -4  12    0.23    0.05
  -7   4  13    0.21    0.04
   7  -4 -13    0.16    0.04
   7   4 -13    0.17    0.04
  -7  -4  13    0.14    0.04
  -7  -4  13    0.18    0.04
  -7   4  14    0.03    0.01
   7  -4 -14    0.04    0.01
   7   4 -14    0.05    0.01
  -7  -4  14    0.02    0.01
  -7   4  15    0.08    0.02
   7  -4 -15    0.08    0.02
   7   4 -15    0.05    0.02
  -7  -4  15    0.06    0.02
  -7   4  16    0.03    0.01
  -7   4  16    0.04    0.01
   7  -4 -16    0.07    0.02
   7   4 -16    0.03    0.01
  -7  -4  16    0.05    0.01
  -7   4  17    0.26    0.06
   7   4 -17    0.30    0.05
  -7  -4  17    0.17    0.05
  -7   4  18    0.04    0.01
  -7  -4  18    0.02    0.01
  -7   4  19    0.03    0.01
   7  -4 -19    0.05    0.15
  -7  -4  19    0.02    0.01
  -7   4  20    0.03    0.01
   7  -4 -20    0.03    0.11
  -7  -4  20    0.05    0.01
  -7   4  21    0.08    0.02
   7  -4 -21    0.03    0.08
  -7  -4  21    0.01    0.01
   7  -4 -22    0.01    0.05
   7  -4 -23    0.02    0.04
   7  -4 -24    0.04    0.03
   7  -4 -25    0.02    0.02
   7  -4 -26    0.07    0.03
   7  -4 -27    0.02    0.01
   7  -4 -28    0.01    0.01
  -7   4  29    0.01    0.01
   7  -4 -29    0.01    0.01
  -7   4  30    0.00    0.00
   7  -4 -30    0.00    0.00
  -7   4  31    0.01    0.01
   7  -4 -31    0.01    0.01
  -7   4  32    0.00    0.01
  -7   4  33    0.03    0.01
  -7   4  34   -0.00    0.01
  -7   4  35   -0.00    0.01
  -7   4  36   -0.00    0.01
  -7   5   1    0.01    0.00
   7  -5  -1    0.01    0.01
   7   5  -1   -0.00    0.00
  -7  -5   1    0.00    0.00
  -7  -5   1    0.00    0.00
  -7   5   2    0.00    0.00
   7  -5  -2   -0.00    0.01
   7   5  -2   -0.00    0.00
  -7  -5   2    0.00    0.01
  -7  -5   2    0.00    0.00
  -7   5   3    0.06    0.02
   7   5  -3    0.05    0.02
  -7  -5   3    0.07    0.02
  -7  -5   3    0.07    0.02
   7  -5  -4    0.16    0.04
  -7  -5   4    0.21    0.04
  -7  -5   4    0.15    0.04
  -7   5   5    0.06    0.02
   7  -5  -5    0.07    0.02
   7   5  -5    0.04    0.01
  -7  -5   5    0.03    0.01
  -7  -5   5    0.04    0.01
  -7   5   6    0.00    0.00
   7  -5  -6    0.00    0.01
   7   5  -6    0.00    0.00
  -7  -5   6    0.00    0.00
  -7  -5   6   -0.00    0.01
  -7   5   7    0.03    0.01
   7  -5  -7    0.03    0.01
   7   5  -7    0.04    0.01
   7   5  -7    0.02    0.01
  -7  -5   7    0.02    0.01
  -7  -5   7    0.00    0.01
  -7   5   8    0.09    0.03
   7  -5  -8    0.11    0.03
   7   5  -8    0.10    0.03
  -7  -5   8    0.11    0.03
  -7  -5   8    0.07    0.02
  -7   5   9    0.15    0.05
   7  -5  -9    0.14    0.05
   7   5  -9    0.27    0.05
  -7  -5   9    0.16    0.04
  -7  -5   9    0.19    0.05
  -7   5  10    0.05    0.02
   7  -5 -10    0.06    0.02
   7   5 -10    0.05    0.02
   7   5 -10    0.06    0.02
  -7  -5  10    0.05    0.02
  -7  -5  10    0.07    0.02
  -7   5  11    0.10    0.03
   7  -5 -11    0.14    0.03
   7   5 -11    0.14    0.03
  -7  -5  11    0.13    0.03
  -7  -5  11    0.13    0.03
  -7   5  12    0.01    0.01
   7  -5 -12    0.00    0.01
   7   5 -12    0.00    0.00
  -7  -5  12    0.00    0.00
  -7   5  13    0.08    0.02
  -7   5  13    0.06    0.02
   7  -5 -13    0.05    0.02
   7   5 -13    0.06    0.02
  -7  -5  13    0.05    0.02
  -7   5  14    0.03    0.02
  -7   5  14    0.06    0.02
   7  -5 -14    0.06    0.02
   7   5 -14    0.07    0.02
  -7  -5  14    0.06    0.02
  -7   5  15    0.23    0.06
  -7   5  15    0.24    0.06
   7  -5 -15    0.26    0.06
   7   5 -15    0.22    0.06
  -7  -5  15    0.25    0.06
  -7   5  16   -0.00    0.00
   7  -5 -16    0.00    0.01
   7   5 -16    0.00    0.00
  -7  -5  16    0.00    0.00
  -7   5  17    0.02    0.01
  -7  -5  17    0.02    0.01
  -7   5  18    0.02    0.01
   7  -5 -18    0.16    0.17
  -7  -5  18    0.01    0.01
  -7   5  19    0.04    0.01
   7  -5 -19   -0.00    0.08
  -7  -5  19    0.02    0.01
   7  -5 -20    0.04    0.06
   7  -5 -21    0.00    0.03
   7  -5 -22    0.00    0.03
   7  -5 -23    0.02    0.02
   7  -5 -24    0.06    0.03
   7  -5 -25    0.03    0.02
  -7   5  26    0.03    0.01
   7  -5 -26    0.00    0.01
  -7   5  27    0.00    0.01
   7  -5 -27    0.00    0.01
  -7   5  28    0.00    0.00
   7  -5 -28    0.00    0.00
  -7   5  29    0.01    0.01
   7  -5 -29    0.01    0.01
  -7   5  30    0.02    0.01
   7  -5 -30    0.01    0.01
  -7   5  31    0.01    0.01
   7  -5 -31    0.02    0.01
  -7   5  32    0.00    0.00
   7  -5 -32   -0.00    0.00
  -7   5  33    0.01    0.01
   7  -5 -33    0.00    0.00
  -7   5  34    0.01    0.01
  -7   5  35    0.02    0.01
   7   6  -1    0.07    0.02
  -7  -6   1    0.10    0.03
  -7  -6   1    0.11    0.03
   7  -6  -2    0.10    0.03
   7   6  -2    0.08    0.02
  -7  -6   2    0.09    0.02
  -7  -6   2    0.08    0.02
   7  -6  -3    0.07    0.02
   7   6  -3    0.05    0.02
  -7  -6   3    0.03    0.01
  -7  -6   3    0.05    0.02
   7  -6  -4    0.02    0.01
   7   6  -4    0.02    0.01
  -7  -6   4    0.02    0.01
  -7  -6   4    0.01    0.01
   7  -6  -5   -0.00    0.01
   7   6  -5    0.01    0.00
  -7  -6   5    0.00    0.01
  -7  -6   5   -0.00    0.00
   7  -6  -6    0.10    0.03
   7   6  -6    0.11    0.03
  -7  -6   6    0.11    0.03
  -7  -6   6    0.12    0.03
   7  -6  -7    0.14    0.04
  -7  -6   7    0.17    0.04
  -7  -6   7    0.23    0.05
   7  -6  -8    0.07    0.02
  -7  -6   8    0.09    0.02
  -7   6   9    0.00    0.00
   7  -6  -9    0.01    0.01
   7   6  -9    0.01    0.01
  -7  -6   9    0.00    0.00
  -7   6  10    0.13    0.03
   7  -6 -10    0.10    0.03
   7   6 -10    0.11    0.03
  -7  -6  10    0.09    0.03
  -7   6  11    0.14    0.04
  -7   6  11    0.18    0.04
   7  -6 -11    0.13    0.04
   7   6 -11    0.17    0.04
  -7  -6  11    0.15    0.04
  -7   6  12    0.02    0.01
  -7   6  12    0.02    0.01
   7  -6 -12    0.01    0.01
   7   6 -12    0.01    0.01
  -7  -6  12    0.02    0.01
  -7   6  13    0.02    0.01
  -7   6  13    0.02    0.01
   7  -6 -13    0.01    0.01
   7   6 -13    0.02    0.01
  -7  -6  13    0.01    0.01
  -7   6  14    0.03    0.01
  -7   6  14    0.03    0.01
   7  -6 -14    0.01    0.01
   7   6 -14    0.01    0.01
  -7  -6  14    0.00    0.01
  -7   6  15    0.00    0.01
  -7   6  15    0.01    0.01
   7  -6 -15   -0.00    0.01
  -7  -6  15    0.00    0.00
  -7   6  16    0.06    0.02
   7  -6 -16    0.10    0.16
   7  -6 -16    0.06    0.02
  -7  -6  16    0.05    0.01
  -7   6  17    0.07    0.03
   7  -6 -17    0.04    0.11
  -7  -6  17    0.10    0.02
   7  -6 -18    0.01    0.07
  -7  -6  18    0.11    0.03
   7  -6 -19   -0.00    0.05
   7  -6 -20   -0.00    0.03
   7  -6 -21    0.03    0.03
   7  -6 -22    0.09    0.04
   7  -6 -23    0.07    0.03
  -7   6  24    0.02    0.01
   7  -6 -24    0.07    0.02
  -7   6  25    0.00    0.00
   7  -6 -25   -0.00    0.01
  -7   6  26    0.03    0.01
   7  -6 -26    0.05    0.02
  -7   6  27    0.01    0.01
   7  -6 -27    0.01    0.01
  -7   6  28    0.02    0.01
   7  -6 -28    0.03    0.01
  -7   6  29    0.00    0.01
   7  -6 -29    0.00    0.00
  -7   6  30   -0.00    0.01
   7  -6 -30    0.01    0.00
  -7   6  31    0.01    0.01
   7  -6 -31    0.00    0.00
  -7   6  32    0.02    0.01
   7  -6 -32    0.01    0.01
  -7   6  33    0.00    0.01
   7  -6 -33    0.01    0.01
  -7   6  34    0.01    0.01
   7  -6 -34    0.01    0.01
  -7   6  35    0.01    0.01
   7  -7  -1    0.00    0.00
   7   7  -1    0.00    0.01
  -7  -7   1    0.00    0.00
  -7  -7   1    0.00    0.00
   7  -7  -2    0.03    0.01
   7   7  -2    0.04    0.01
  -7  -7   2    0.03    0.01
  -7  -7   2    0.02    0.01
   7  -7  -3    0.00    0.01
  -7  -7   3    0.01    0.01
  -7  -7   3    0.01    0.01
  -7   7   4    0.29    0.07
   7  -7  -4    0.34    0.08
  -7  -7   4    0.29    0.07
  -7   7   5    0.14    0.03
   7  -7  -5    0.14    0.03
  -7  -7   5    0.08    0.03
  -7   7   6    0.01    0.01
   7  -7  -6    0.01    0.01
  -7  -7   6    0.02    0.01
  -7   7   7    0.14    0.03
   7  -7  -7    0.10    0.03
  -7  -7   7    0.10    0.03
  -7   7   8    0.05    0.01
   7  -7  -8    0.00    0.01
  -7  -7   8    0.03    0.01
  -7   7   9    0.05    0.02
   7  -7  -9    0.06    0.02
  -7  -7   9    0.04    0.01
  -7   7  10    0.14    0.04
   7  -7 -10    0.08    0.03
  -7  -7  10    0.18    0.03
  -7   7  11    0.05    0.02
   7  -7 -11    0.03    0.01
   7   7 -11    0.05    0.01
  -7  -7  11    0.03    0.01
  -7   7  12    0.00    0.00
   7  -7 -12    0.01    0.01
   7   7 -12    0.00    0.00
  -7  -7  12    0.01    0.00
  -7   7  13    0.04    0.02
   7  -7 -13   -0.00    0.21
   7  -7 -13    0.04    0.02
  -7  -7  13    0.04    0.01
  -7   7  14    0.17    0.05
   7  -7 -14    0.01    0.14
   7  -7 -14    0.24    0.05
  -7  -7  14    0.19    0.05
  -7   7  15    0.00    0.01
   7  -7 -15    0.01    0.07
   7  -7 -15    0.00    0.01
  -7  -7  15    0.00    0.00
   7  -7 -16    0.07    0.09
  -7  -7  16    0.01    0.01
   7  -7 -17   -0.00    0.05
   7  -7 -18    0.04    0.04
   7  -7 -19    0.03    0.04
   7  -7 -20    0.12    0.05
  -7   7  21    0.01    0.01
   7  -7 -21    0.02    0.02
  -7   7  22    0.00    0.01
   7  -7 -22    0.00    0.01
  -7   7  23    0.01    0.01
   7  -7 -23    0.01    0.01
  -7   7  24    0.01    0.01
   7  -7 -24    0.08    0.02
  -7   7  25    0.01    0.01
   7  -7 -25    0.00    0.01
  -7   7  26    0.02    0.01
   7  -7 -26    0.02    0.01
  -7   7  27   -0.00    0.00
   7  -7 -27   -0.00    0.01
  -7   7  28    0.00    0.01
   7  -7 -28   -0.00    0.00
  -7   7  29    0.01    0.01
   7  -7 -29    0.01    0.01
  -7   7  30    0.02    0.01
   7  -7 -30    0.00    0.01
  -7   7  31   -0.00    0.01
   7  -7 -31    0.00    0.00
  -7   7  32   -0.00    0.01
   7  -7 -32   -0.00    0.00
  -7   7  33    0.00    0.01
   7  -7 -33   -0.00    0.00
  -7   7  34    0.00    0.01
   7  -7 -34    0.01    0.01
  -7   7  35    0.00    0.01
   7  -7 -35    0.01    0.00
  -7   8   1    0.06    0.02
  -7   8   2    0.17    0.04
  -7   8   3    0.02    0.01
  -7   8   4    0.04    0.01
  -7  -8   4    0.03    0.01
  -7   8   5    0.02    0.01
  -7  -8   5    0.02    0.01
  -7   8   6    0.05    0.01
   7  -8  -6    0.01    0.01
  -7  -8   6    0.04    0.01
  -7   8   7    0.01    0.01
   7  -8  -7   -0.00    0.01
  -7  -8   7    0.00    0.00
  -7   8   8    0.09    0.03
   7  -8  -8    0.07    0.03
  -7  -8   8    0.14    0.03
  -7   8   9    0.01    0.01
   7  -8  -9    0.01    0.01
  -7  -8   9    0.00    0.01
  -7   8  10    0.01    0.01
   7  -8 -10    0.02    0.01
  -7  -8  10    0.02    0.01
  -7   8  11    0.01    0.01
   7  -8 -11    0.01    0.17
   7  -8 -11    0.00    0.01
  -7  -8  11    0.00    0.00
  -7   8  12    0.16    0.05
   7  -8 -12    0.07    0.11
   7  -8 -12    0.21    0.05
  -7  -8  12    0.21    0.05
  -7   8  13   -0.00    0.01
   7  -8 -13    0.04    0.08
   7  -8 -13    0.00    0.01
  -7  -8  13   -0.00    0.00
   7  -8 -14   -0.00    0.06
   7  -8 -14    0.01    0.01
  -7  -8  14    0.00    0.01
   7  -8 -15   -0.00    0.04
   7  -8 -15    0.01    0.01
  -7  -8  15    0.01    0.01
   7  -8 -16    0.02    0.04
  -7   8  17    0.00    0.01
   7  -8 -17    0.01    0.02
  -7   8  18    0.00    0.00
   7  -8 -18    0.05    0.03
  -7   8  19    0.00    0.01
   7  -8 -19    0.00    0.02
  -7   8  20    0.02    0.01
   7  -8 -20    0.07    0.03
  -7   8  21   -0.00    0.00
   7  -8 -21    0.00    0.01
  -7   8  22    0.04    0.01
   7  -8 -22    0.01    0.01
  -7   8  23    0.02    0.01
   7  -8 -23    0.02    0.01
  -7   8  24    0.00    0.01
   7  -8 -24   -0.00    0.01
  -7   8  25   -0.00    0.00
   7  -8 -25    0.01    0.01
  -7   8  26    0.02    0.01
   7  -8 -26    0.01    0.01
  -7   8  27    0.01    0.01
   7  -8 -27    0.00    0.00
  -7   8  28    0.02    0.01
   7  -8 -28    0.01    0.01
  -7   8  29    0.00    0.01
   7  -8 -29   -0.00    0.00
  -7   8  30   -0.00    0.01
   7  -8 -30   -0.00    0.00
  -7   8  31    0.00    0.01
   7  -8 -31    0.00    0.00
  -7   8  32    0.00    0.01
   7  -8 -32    0.01    0.00
  -7   8  33   -0.00    0.01
   7  -8 -33   -0.00    0.00
  -7   8  34    0.01    0.01
   7  -8 -34    0.00    0.00
   7  -8 -35    0.00    0.00
   7  -8 -36    0.00    0.00
  -7   9   1    0.00    0.01
   7  -9  -1    0.00    0.00
  -7  -9   1    0.00    0.00
  -7   9   2    0.05    0.01
   7  -9  -2    0.02    0.01
  -7   9   3    0.00    0.01
   7  -9  -3    0.01    0.01
  -7   9   4    0.05    0.02
   7  -9  -4    0.03    0.02
  -7   9   5    0.01    0.01
  -7   9   6    0.04    0.01
  -7   9   7    0.01    0.01
  -7  -9   7    0.03    0.01
  -7   9   8    0.06    0.02
   7  -9  -8   -0.00    0.21
  -7  -9   8    0.04    0.01
  -7   9   9   -0.00    0.01
   7  -9  -9    0.05    0.14
  -7  -9   9    0.00    0.01
  -7   9  10    0.11    0.04
   7  -9 -10    0.07    0.11
  -7  -9  10    0.16    0.04
   7  -9 -11   -0.00    0.06
  -7  -9  11    0.01    0.01
  -7   9  12    0.00    0.01
   7  -9 -12    0.00    0.05
   7  -9 -12    0.01    0.01
  -7  -9  12    0.00    0.00
  -7   9  13    0.01    0.01
   7  -9 -13    0.01    0.05
   7  -9 -13    0.01    0.01
  -7  -9  13    0.00    0.01
   7  -9 -14    0.00    0.03
   7  -9 -14    0.07    0.02
   7  -9 -15   -0.00    0.02
  -7   9  16    0.01    0.01
   7  -9 -16    0.05    0.03
  -7   9  17    0.00    0.01
   7  -9 -17    0.00    0.02
  -7   9  18    0.03    0.01
   7  -9 -18    0.06    0.03
  -7   9  19   -0.00    0.00
   7  -9 -19    0.00    0.01
  -7   9  20    0.01    0.01
   7  -9 -20    0.08    0.02
  -7   9  21    0.01    0.01
   7  -9 -21    0.00    0.01
  -7   9  22    0.00    0.01
   7  -9 -22    0.01    0.01
  -7   9  23    0.00    0.01
   7  -9 -23    0.00    0.01
  -7   9  24    0.01    0.01
   7  -9 -24    0.02    0.01
  -7   9  25    0.00    0.00
   7  -9 -25   -0.00    0.00
  -7   9  26    0.01    0.01
   7  -9 -26   -0.00    0.00
  -7   9  27    0.00    0.01
   7  -9 -27    0.00    0.00
  -7   9  28    0.00    0.01
   7  -9 -28    0.01    0.01
  -7   9  29    0.00    0.01
   7  -9 -29   -0.00    0.00
  -7   9  30    0.02    0.01
   7  -9 -30    0.01    0.01
  -7   9  31   -0.00    0.01
   7  -9 -31    0.00    0.00
  -7   9  32   -0.00    0.01
   7  -9 -32    0.01    0.00
  -7   9  33   -0.00    0.01
   7  -9 -33    0.00    0.00
   7  -9 -34    0.01    0.00
   7  -9 -35    0.01    0.01
  -7  10   1    0.01    0.01
   7 -10  -1    0.01    0.01
  -7 -10   1    0.02    0.01
  -7  10   2    0.08    0.02
   7 -10  -2    0.05    0.02
  -7 -10   2    0.08    0.02
  -7  10   3    0.00    0.01
   7 -10  -3   -0.00    0.00
  -7 -10   3    0.01    0.01
  -7  10   4    0.00    0.01
   7 -10  -4   -0.00    0.24
   7 -10  -4    0.00    0.01
  -7 -10   4    0.00    0.00
  -7  10   5   -0.00    0.01
   7 -10  -5    0.08    0.12
   7 -10  -5    0.01    0.01
  -7  10   6    0.13    0.04
   7 -10  -6   -0.00    0.12
   7 -10  -6    0.13    0.04
  -7  10   7    0.00    0.01
   7 -10  -7   -0.00    0.10
   7 -10  -7   -0.00    0.00
   7 -10  -8   -0.00    0.07
   7 -10  -8    0.00    0.01
   7 -10  -9    0.00    0.05
   7 -10  -9   -0.00    0.01
  -7 -10   9    0.00    0.00
   7 -10 -10    0.04    0.05
   7 -10 -10    0.01    0.01
  -7 -10  10    0.01    0.01
   7 -10 -11    0.00    0.01
  -7 -10  11    0.00    0.01
   7 -10 -12   -0.00    0.03
  -7  10  13   -0.00    0.01
   7 -10 -13    0.01    0.02
   7 -10 -14    0.04    0.03
   7 -10 -15    0.01    0.01
  -7  10  16    0.04    0.02
   7 -10 -16    0.12    0.03
  -7  10  17   -0.00    0.00
   7 -10 -17   -0.00    0.01
  -7  10  18    0.04    0.02
   7 -10 -18    0.04    0.02
  -7  10  19    0.00    0.01
   7 -10 -19    0.00    0.01
  -7  10  20    0.00    0.00
   7 -10 -20    0.00    0.01
  -7  10  21    0.01    0.01
   7 -10 -21    0.01    0.01
  -7  10  22    0.03    0.01
   7 -10 -22    0.06    0.02
  -7  10  23    0.00    0.01
   7 -10 -23    0.00    0.00
  -7  10  24    0.00    0.01
   7 -10 -24    0.00    0.01
  -7  10  25   -0.00    0.01
   7 -10 -25   -0.00    0.00
  -7  10  26    0.03    0.01
   7 -10 -26    0.01    0.01
  -7  10  27   -0.00    0.01
   7 -10 -27    0.01    0.01
  -7  10  28    0.02    0.01
   7 -10 -28    0.01    0.01
  -7  10  29   -0.00    0.00
   7 -10 -29    0.00    0.00
  -7  10  30    0.01    0.01
   7 -10 -30    0.00    0.00
  -7  10  31   -0.00    0.01
   7 -10 -31    0.00    0.00
  -7  10  32    0.01    0.01
   7 -10 -32    0.01    0.00
  -7  10  33    0.00    0.01
  -7  11   1    0.00    0.01
   7 -11  -1    0.01    0.11
   7 -11  -1   -0.00    0.01
  -7 -11   1    0.00    0.00
  -7  11   2    0.00    0.01
   7 -11  -2    0.02    0.13
   7 -11  -2   -0.00    0.01
  -7 -11   2   -0.00    0.00
  -7  11   3    0.01    0.01
   7 -11  -3   -0.00    0.11
   7 -11  -3    0.01    0.01
  -7 -11   3    0.01    0.01
  -7  11   4    0.04    0.02
   7 -11  -4   -0.00    0.08
   7 -11  -4    0.04    0.02
  -7 -11   4    0.05    0.02
   7 -11  -5    0.02    0.07
   7 -11  -5    0.02    0.01
  -7 -11   5    0.03    0.01
   7 -11  -6   -0.00    0.05
   7 -11  -6    0.00    0.01
  -7 -11   6   -0.00    0.00
   7 -11  -7   -0.00    0.05
   7 -11  -7    0.00    0.01
  -7 -11   7    0.01    0.01
   7 -11  -8   -0.00    0.03
   7 -11  -8    0.02    0.01
   7 -11  -9    0.03    0.03
   7 -11  -9   -0.00    0.01
   7 -11 -10    0.15    0.05
   7 -11 -10    0.01    0.01
   7 -11 -11    0.01    0.02
   7 -11 -11    0.00    0.01
   7 -11 -12    0.01    0.02
   7 -11 -13   -0.00    0.02
   7 -11 -14    0.10    0.04
   7 -11 -15    0.01    0.01
   7 -11 -16    0.01    0.01
   7 -11 -17    0.01    0.01
   7 -11 -18    0.03    0.01
   7 -11 -19    0.01    0.01
   7 -11 -20    0.04    0.02
   7 -11 -21    0.00    0.01
   7 -11 -22   -0.00    0.00
   7 -11 -23    0.00    0.01
  -7  11  24    0.00    0.01
   7 -11 -24    0.02    0.01
  -7  11  25    0.01    0.01
   7 -11 -25    0.00    0.00
  -7  11  26    0.00    0.01
   7 -11 -26    0.00    0.00
  -7  11  27   -0.00    0.01
   7 -11 -27    0.00    0.00
  -7  11  28    0.00    0.01
   7 -11 -28    0.00    0.00
  -7  11  29    0.00    0.01
   7 -11 -29   -0.00    0.00
  -7  11  30    0.01    0.01
  -7  11  31    0.01    0.01
  -7  11  32   -0.00    0.01
   7 -12  -1    0.02    0.06
   7 -12  -1    0.00    0.01
  -7 -12   1    0.00    0.00
   7 -12  -2    0.01    0.05
   7 -12  -2    0.00    0.01
  -7 -12   2    0.03    0.01
   7 -12  -3   -0.00    0.03
   7 -12  -3    0.00    0.01
  -7 -12   3    0.00    0.01
   7 -12  -4   -0.00    0.03
   7 -12  -4   -0.00    0.01
  -7 -12   4    0.00    0.00
   7 -12  -5    0.01    0.03
   7 -12  -5    0.00    0.01
  -7 -12   5    0.01    0.01
   7 -12  -6    0.29    0.07
   7 -12  -6    0.04    0.02
  -7 -12   6    0.06    0.02
   7 -12  -7    0.01    0.02
   7 -12  -7    0.00    0.01
  -7 -12   7   -0.00    0.01
   7 -12  -8    0.01    0.02
   7 -12  -8    0.01    0.01
  -7 -12   8    0.01    0.01
   7 -12  -9    0.00    0.01
   7 -12  -9    0.00    0.01
   7 -12 -10    0.03    0.02
   7 -12 -11    0.00    0.01
   7 -12 -12    0.06    0.02
   7 -12 -13   -0.00    0.01
   7 -12 -14    0.00    0.01
   7 -12 -15    0.01    0.01
   7 -12 -16    0.05    0.02
   7 -12 -17    0.00    0.01
   7 -12 -18    0.02    0.01
   7 -12 -19    0.00    0.01
   7 -12 -20    0.01    0.01
   7 -12 -21    0.00    0.00
   7 -12 -22    0.00    0.00
   7 -12 -23    0.00    0.00
   7 -12 -24    0.01    0.01
   7 -12 -25   -0.00    0.00
   7 -12 -26    0.00    0.01
   7 -13  -1    0.03    0.03
   7 -13  -1   -0.00    0.01
  -7 -13   1    0.00    0.01
   7 -13  -2    0.02    0.02
   7 -13  -2    0.00    0.01
  -7 -13   2    0.01    0.01
   7 -13  -3    0.12    0.04
   7 -13  -3    0.00    0.01
  -7 -13   3    0.02    0.01
   7 -13  -4    0.23    0.05
   7 -13  -4    0.06    0.02
  -7 -13   4    0.04    0.02
   7 -13  -5    0.01    0.02
   7 -13  -5   -0.00    0.01
  -7 -13   5    0.00    0.01
   7 -13  -6    0.00    0.01
   7 -13  -6    0.01    0.01
  -7 -13   6   -0.00    0.01
   7 -13  -7   -0.00    0.01
   7 -13  -7    0.00    0.01
   7 -13  -8    0.03    0.02
   7 -13  -9    0.02    0.01
   7 -13 -10    0.02    0.02
   7 -13 -11    0.00    0.01
   7 -13 -12    0.00    0.01
   7 -13 -13    0.00    0.01
   7 -13 -14    0.02    0.01
   7 -13 -15   -0.00    0.01
   7 -13 -16   -0.00    0.00
   7 -13 -17    0.01    0.01
   7 -13 -18    0.01    0.01
   7 -13 -19    0.00    0.00
   7 -13 -20    0.01    0.01
   7 -13 -21    0.01    0.01
   7 -13 -22    0.00    0.00
   7 -14  -1    0.04    0.02
   7 -14  -1    0.01    0.01
  -7 -14   1    0.01    0.01
   7 -14  -2    0.03    0.02
   7 -14  -2    0.03    0.01
  -7 -14   2    0.01    0.01
   7 -14  -3    0.01    0.01
   7 -14  -3   -0.00    0.01
  -7 -14   3    0.00    0.01
   7 -14  -4   -0.00    0.01
   7 -14  -4   -0.00    0.01
  -7 -14   4   -0.00    0.00
   7 -14  -5    0.01    0.01
   7 -14  -5    0.01    0.01
   7 -14  -6    0.04    0.02
   7 -14  -7    0.05    0.02
   7 -14  -8    0.02    0.01
   7 -14  -9   -0.00    0.00
   7 -14 -10    0.02    0.01
   7 -14 -11   -0.00    0.01
   7 -14 -12    0.01    0.01
   7 -14 -13    0.00    0.01
   7 -14 -14   -0.00    0.00
   7 -14 -15    0.00    0.01
   7 -14 -16    0.01    0.01
   7 -14 -17    0.00    0.01
   7 -14 -18    0.00    0.00
   7 -14 -19    0.00    0.00
   7 -15  -1    0.01    0.01
   7 -15  -1    0.00    0.01
  -7 -15   1    0.01    0.01
   7 -15  -2    0.01    0.01
   7 -15  -2    0.00    0.01
  -7 -15   2   -0.00    0.01
   7 -15  -3    0.01    0.01
   7 -15  -4    0.01    0.01
   7 -15  -5    0.01    0.01
   7 -15  -6    0.01    0.01
   7 -15  -7    0.00    0.00
   7 -15  -8    0.03    0.01
   7 -15  -9   -0.00    0.01
   7 -15 -10   -0.00    0.00
   7 -15 -11    0.00    0.01
   7 -15 -12    0.00    0.00
   7 -15 -13    0.01    0.01
   7 -15 -14    0.00    0.00
   7 -15 -15    0.00    0.00
   7 -16  -1    0.00    0.00
   7 -16  -2    0.01    0.01
   7 -16  -3    0.00    0.00
   7 -16  -4    0.00    0.00
   7 -16  -5    0.00    0.00
   7 -16  -6    0.01    0.01
   7 -16  -7    0.00    0.00
   7 -16  -8    0.00    0.00
   7 -16  -9   -0.00    0.00
   7 -16 -10    0.01    0.01
   7 -16 -11    0.00    0.00
   7 -17  -1   -0.00    0.00
   7 -17  -2    0.00    0.00
   7 -17  -3   -0.00    0.00
   7 -17  -4    0.00    0.00
   7 -17  -5    0.00    0.00
   7 -17  -6    0.00    0.00
   7 -18  -1    0.01    0.01
  -6   0   1   -0.00    0.00
  -6   0   1   -0.00    0.00
   6   0  -1   -0.00    0.00
   6   0  -1   -0.00    0.00
  -6   0   2    0.34    0.10
  -6   0   2    0.48    0.10
   6   0  -2    0.41    0.10
   6   0  -2    0.50    0.10
  -6   0   3    0.00    0.01
  -6   0   3    0.00    0.00
   6   0  -3    0.00    0.00
   6   0  -3    0.00    0.01
  -6   0   4    0.03    0.01
  -6   0   4    0.03    0.01
   6   0  -4    0.03    0.01
   6   0  -4    0.03    0.01
  -6   0   5   -0.00    0.00
  -6   0   5    0.00    0.00
   6   0  -5    0.00    0.00
   6   0  -5    0.00    0.00
  -6   0   6    1.63    0.39
  -6   0   6    1.77    0.39
   6   0  -6    1.66    0.39
   6   0  -6    1.81    0.39
  -6   0   7    0.00    0.00
  -6   0   7    0.00    0.01
   6   0  -7    0.00    0.00
   6   0  -7    0.00    0.00
  -6   0   8    0.00    0.01
  -6   0   8    0.03    0.01
   6   0  -8    0.05    0.01
   6   0  -8    0.04    0.01
  -6   0   9    0.00    0.00
  -6   0   9   -0.00    0.00
   6   0  -9   -0.00    0.00
   6   0  -9    0.00    0.00
  -6   0  10    0.26    0.07
  -6   0  10    0.40    0.08
   6   0 -10    0.33    0.07
  -6   0  11   -0.00    0.00
  -6   0  11   -0.00    0.00
   6   0 -11   -0.00    0.00
   6   0 -11   -0.00    0.00
  -6   0  12    0.44    0.09
  -6   0  12    0.35    0.09
   6   0 -12    0.38    0.09
  -6   0  13    0.00    0.00
  -6   0  13   -0.00    0.00
   6   0 -13   -0.00    0.00
   6   0 -13    0.00    0.00
  -6   0  14    0.15    0.03
  -6   0  14    0.12    0.03
   6   0 -14    0.11    0.03
   6   0 -14    0.11    0.03
  -6   0  15    0.00    0.00
  -6   0  15    0.00    0.00
   6   0 -15   -0.00    0.00
  -6   0  16    0.36    0.08
  -6   0  16    0.35    0.08
  -6   0  17   -0.00    0.00
  -6   0  17   -0.00    0.00
   6   0 -17   -0.00    0.00
  -6   0  18    0.26    0.06
  -6   0  18    0.25    0.06
   6   0 -18    0.25    0.06
   6   0 -18    0.23    0.06
  -6   0  19   -0.00    0.00
   6   0 -19   -0.00    0.00
  -6   0  20    0.00    0.00
   6   0 -20   -0.00    0.00
  -6   0  21    0.00    0.00
  -6   0  22    0.11    0.03
   6   0 -22    0.05    0.15
  -6   0  23    0.00    0.00
   6   0 -23    0.09    0.09
   6   0 -24   -0.00    0.04
   6   0 -25    0.01    0.02
   6   0 -26    0.28    0.08
  -6   0  33    0.00    0.01
  -6   0  34    0.00    0.00
  -6   0  35    0.00    0.00
  -6   0  36    0.01    0.01
  -6   0  37   -0.00    0.01
  -6   0  38    0.01    0.01
  -6   1   1    0.01    0.01
  -6   1   1    0.00    0.01
   6  -1  -1    0.02    0.01
   6  -1  -1    0.01    0.01
   6   1  -1    0.00    0.01
   6   1  -1    0.02    0.01
  -6  -1   1    0.01    0.01
  -6  -1   1    0.00    0.01
  -6   1   2    0.85    0.19
  -6   1   2    0.91    0.19
   6  -1  -2    0.87    0.19
   6  -1  -2    0.79    0.19
   6   1  -2    0.86    0.19
   6   1  -2    0.79    0.19
  -6  -1   2    0.57    0.19
  -6  -1   2    1.01    0.19
  -6   1   3    0.07    0.02
  -6   1   3    0.03    0.01
   6  -1  -3    0.07    0.02
   6  -1  -3    0.04    0.01
   6   1  -3    0.06    0.02
   6   1  -3    0.05    0.02
  -6  -1   3    0.05    0.01
  -6  -1   3    0.04    0.01
  -6   1   4    1.06    0.22
  -6   1   4    0.86    0.22
   6  -1  -4    1.09    0.22
   6  -1  -4    1.16    0.22
   6   1  -4    1.19    0.22
   6   1  -4    0.69    0.22
  -6  -1   4    0.80    0.22
  -6  -1   4    1.04    0.22
  -6   1   5    0.14    0.04
  -6   1   5    0.19    0.04
   6  -1  -5    0.14    0.04
   6  -1  -5    0.14    0.04
   6   1  -5    0.15    0.04
  -6  -1   5    0.15    0.04
  -6  -1   5    0.17    0.04
  -6   1   6    0.12    0.03
  -6   1   6    0.13    0.03
   6  -1  -6    0.12    0.03
   6  -1  -6    0.16    0.03
   6   1  -6    0.11    0.03
   6   1  -6    0.11    0.03
  -6  -1   6    0.13    0.03
  -6  -1   6    0.15    0.03
  -6   1   7    0.32    0.07
  -6   1   7    0.37    0.08
   6  -1  -7    0.33    0.07
   6  -1  -7    0.26    0.07
   6   1  -7    0.30    0.07
   6   1  -7    0.30    0.07
  -6  -1   7    0.34    0.07
  -6  -1   7    0.29    0.07
  -6   1   8    0.84    0.21
  -6   1   8    0.95    0.21
   6  -1  -8    1.04    0.21
   6  -1  -8    0.94    0.21
   6   1  -8    0.98    0.21
   6   1  -8    0.91    0.21
  -6  -1   8    0.77    0.21
  -6  -1   8    0.91    0.21
  -6   1   9    0.01    0.01
  -6   1   9    0.02    0.01
   6  -1  -9    0.01    0.00
   6  -1  -9    0.02    0.01
   6   1  -9    0.01    0.00
   6   1  -9    0.02    0.01
  -6  -1   9    0.00    0.00
  -6  -1   9    0.01    0.01
  -6   1  10    0.16    0.04
  -6   1  10    0.15    0.04
   6  -1 -10    0.13    0.03
   6  -1 -10    0.16    0.04
   6   1 -10    0.17    0.04
   6   1 -10    0.16    0.04
  -6  -1  10    0.14    0.03
  -6  -1  10    0.09    0.03
  -6   1  11    0.03    0.01
  -6   1  11    0.02    0.01
   6  -1 -11    0.02    0.01
   6  -1 -11    0.00    0.01
   6   1 -11    0.03    0.01
   6   1 -11    0.03    0.01
  -6  -1  11    0.02    0.01
  -6  -1  11    0.03    0.01
  -6   1  12    0.48    0.10
  -6   1  12    0.36    0.10
   6  -1 -12    0.39    0.10
   6  -1 -12    0.42    0.10
   6   1 -12    0.42    0.10
  -6  -1  12    0.38    0.10
  -6  -1  12    0.44    0.10
  -6   1  13    0.05    0.02
  -6   1  13    0.06    0.02
   6  -1 -13    0.08    0.02
   6  -1 -13    0.08    0.02
   6   1 -13    0.06    0.02
  -6  -1  13    0.09    0.02
  -6   1  14    0.21    0.05
  -6   1  14    0.21    0.05
   6  -1 -14    0.20    0.05
   6  -1 -14    0.20    0.05
   6   1 -14    0.18    0.05
  -6  -1  14    0.20    0.05
  -6  -1  14    0.23    0.05
  -6   1  15    0.02    0.01
  -6   1  15    0.01    0.01
   6  -1 -15    0.02    0.01
   6  -1 -15    0.01    0.01
   6   1 -15    0.03    0.01
   6   1 -15    0.00    0.01
  -6  -1  15    0.02    0.01
  -6  -1  15    0.02    0.01
  -6   1  16    0.00    0.00
  -6   1  16    0.00    0.00
   6  -1 -16    0.00    0.00
   6  -1 -16    0.00    0.00
   6   1 -16    0.01    0.00
   6   1 -16    0.00    0.00
  -6  -1  16   -0.00    0.00
  -6  -1  16    0.01    0.01
  -6   1  17    0.00    0.00
  -6   1  17    0.01    0.01
   6  -1 -17    0.02    0.01
   6   1 -17    0.01    0.01
   6   1 -17    0.01    0.01
  -6  -1  17    0.01    0.01
  -6  -1  17    0.01    0.01
  -6   1  18    0.30    0.07
  -6   1  18    0.29    0.07
   6   1 -18    0.30    0.07
   6   1 -18    0.28    0.07
  -6  -1  18    0.28    0.07
  -6   1  19    0.00    0.01
   6   1 -19    0.03    0.01
  -6  -1  19    0.05    0.01
  -6   1  20    0.00    0.00
   6   1 -20    0.00    0.00
  -6  -1  20   -0.00    0.00
  -6   1  21    0.00    0.00
   6  -1 -21    0.18    0.16
   6   1 -21    0.00    0.00
  -6  -1  21    0.00    0.00
  -6   1  22    0.01    0.01
   6  -1 -22    0.03    0.09
   6   1 -22    0.01    0.01
  -6  -1  22    0.02    0.01
   6  -1 -23   -0.00    0.04
   6   1 -23   -0.00    0.14
  -6  -1  23    0.01    0.01
   6  -1 -24   -0.00    0.02
   6   1 -24    0.02    0.05
  -6  -1  24    0.04    0.01
   6  -1 -25   -0.00    0.01
   6   1 -25   -0.00    0.03
   6  -1 -26    0.02    0.01
  -6   1  31    0.00    0.00
  -6   1  32    0.00    0.00
  -6   1  33    0.00    0.00
  -6   1  34    0.02    0.01
  -6  -1  34    0.01    0.01
  -6   1  35    0.00    0.00
  -6  -1  35    0.00    0.00
  -6   1  36    0.01    0.01
  -6  -1  36   -0.00    0.00
  -6   1  37   -0.00    0.00
  -6  -1  37    0.01    0.01
  -6   1  38    0.01    0.01
  -6  -1  38    0.00    0.00
  -6   2   1    0.01    0.01
  -6   2   1    0.01    0.01
   6  -2  -1    0.00    0.00
   6  -2  -1    0.00    0.01
   6   2  -1    0.01    0.00
   6   2  -1    0.01    0.01
  -6  -2   1    0.00    0.01
  -6  -2   1    0.02    0.01
  -6   2   2    0.01    0.01
  -6   2   2    0.01    0.01
   6  -2  -2    0.02    0.01
   6  -2  -2    0.01    0.01
   6   2  -2    0.02    0.01
   6   2  -2    0.00    0.01
  -6  -2   2    0.02    0.01
  -6  -2   2    0.03    0.01
  -6   2   3    0.01    0.00
  -6   2   3    0.01    0.01
   6  -2  -3    0.01    0.00
   6  -2  -3    0.00    0.00
   6   2  -3    0.01    0.00
   6   2  -3    0.01    0.01
  -6  -2   3    0.01    0.01
  -6  -2   3    0.01    0.01
  -6   2   4    0.06    0.02
  -6   2   4    0.05    0.02
   6  -2  -4    0.06    0.02
   6  -2  -4    0.07    0.02
   6   2  -4    0.07    0.02
   6   2  -4    0.07    0.02
  -6  -2   4    0.08    0.02
  -6  -2   4    0.10    0.02
  -6   2   5    0.02    0.01
  -6   2   5    0.01    0.01
   6  -2  -5    0.02    0.01
   6  -2  -5    0.01    0.01
   6   2  -5    0.02    0.01
   6   2  -5    0.03    0.01
  -6  -2   5    0.01    0.01
  -6  -2   5    0.01    0.01
  -6   2   6    0.37    0.09
  -6   2   6    0.48    0.10
   6  -2  -6    0.35    0.09
   6  -2  -6    0.46    0.10
   6   2  -6    0.47    0.10
   6   2  -6    0.40    0.10
  -6  -2   6    0.36    0.09
  -6  -2   6    0.44    0.10
  -6   2   7    0.07    0.02
  -6   2   7    0.08    0.02
   6  -2  -7    0.10    0.02
   6  -2  -7    0.03    0.02
   6   2  -7    0.09    0.02
   6   2  -7    0.07    0.02
  -6  -2   7    0.09    0.02
  -6  -2   7    0.09    0.02
  -6   2   8    0.01    0.01
  -6   2   8    0.01    0.01
   6  -2  -8    0.01    0.01
   6  -2  -8    0.01    0.01
   6   2  -8    0.01    0.01
   6   2  -8    0.01    0.01
  -6  -2   8    0.01    0.01
  -6  -2   8    0.02    0.01
  -6   2   9    0.00    0.00
  -6   2   9    0.00    0.00
   6  -2  -9    0.00    0.00
   6  -2  -9    0.00    0.00
   6   2  -9    0.00    0.00
   6   2  -9    0.00    0.00
  -6  -2   9    0.00    0.00
  -6  -2   9    0.00    0.00
  -6   2  10    0.33    0.08
  -6   2  10    0.46    0.09
   6  -2 -10    0.29    0.08
   6  -2 -10    0.35    0.08
   6   2 -10    0.35    0.08
  -6  -2  10    0.35    0.08
  -6  -2  10    0.41    0.08
  -6   2  11    0.32    0.08
  -6   2  11    0.30    0.08
   6  -2 -11    0.36    0.08
   6  -2 -11    0.34    0.08
   6   2 -11    0.36    0.08
  -6  -2  11    0.36    0.08
  -6  -2  11    0.34    0.08
  -6   2  12    0.10    0.03
  -6   2  12    0.16    0.03
   6  -2 -12    0.11    0.03
   6  -2 -12    0.12    0.03
   6   2 -12    0.10    0.03
  -6  -2  12    0.09    0.03
  -6  -2  12    0.11    0.03
  -6   2  13    0.01    0.01
  -6   2  13    0.01    0.01
   6  -2 -13    0.01    0.01
   6   2 -13    0.02    0.01
   6   2 -13    0.03    0.01
  -6  -2  13    0.01    0.01
  -6  -2  13    0.02    0.01
  -6   2  14    0.17    0.03
  -6   2  14    0.13    0.03
   6  -2 -14    0.11    0.03
   6   2 -14    0.14    0.03
   6   2 -14    0.11    0.03
  -6  -2  14    0.11    0.03
  -6   2  15    0.05    0.02
  -6   2  15    0.05    0.02
   6  -2 -15    0.06    0.02
   6   2 -15    0.04    0.01
   6   2 -15    0.04    0.01
  -6  -2  15    0.04    0.01
  -6   2  16    0.08    0.02
  -6   2  16    0.11    0.02
   6  -2 -16    0.08    0.02
   6   2 -16    0.08    0.02
   6   2 -16    0.08    0.02
  -6  -2  16    0.06    0.02
  -6   2  17    0.03    0.01
  -6   2  17    0.01    0.01
   6  -2 -17    0.03    0.01
   6   2 -17    0.03    0.01
   6   2 -17    0.03    0.01
  -6  -2  17    0.03    0.01
  -6   2  18    0.01    0.01
  -6   2  18    0.02    0.01
   6  -2 -18    0.03    0.01
   6   2 -18    0.02    0.01
  -6  -2  18    0.01    0.01
  -6   2  19    0.02    0.01
   6   2 -19    0.02    0.01
  -6  -2  19    0.02    0.01
  -6   2  20    0.26    0.06
   6  -2 -20    0.00    0.16
   6   2 -20    0.22    0.05
  -6  -2  20    0.20    0.05
  -6   2  21    0.00    0.01
   6  -2 -21    0.01    0.07
   6   2 -21    0.00    0.00
  -6  -2  21   -0.00    0.00
   6  -2 -22    0.05    0.05
  -6  -2  22    0.05    0.02
  -6  -2  23    0.00    0.00
  -6  -2  24    0.01    0.01
   6  -2 -28    0.02    0.01
   6  -2 -29    0.00    0.01
  -6   2  30    0.02    0.01
  -6   2  31    0.00    0.01
  -6   2  32    0.03    0.01
  -6   2  33    0.00    0.01
  -6   2  34   -0.00    0.00
  -6   2  35    0.00    0.01
  -6  -2  35    0.00    0.00
  -6   2  36    0.01    0.01
  -6  -2  36    0.02    0.01
  -6   2  37    0.00    0.00
  -6  -2  37    0.00    0.00
  -6  -2  38    0.00    0.00
  -6   3   1    0.00    0.00
  -6   3   1   -0.00    0.00
   6  -3  -1    0.00    0.00
   6  -3  -1    0.01    0.01
   6   3  -1    0.01    0.00
   6   3  -1   -0.00    0.00
  -6  -3   1    0.00    0.00
  -6  -3   1   -0.00    0.00
  -6   3   2    0.15    0.04
  -6   3   2    0.20    0.04
   6  -3  -2    0.19    0.04
   6  -3  -2    0.20    0.04
   6   3  -2    0.15    0.04
   6   3  -2    0.19    0.04
  -6  -3   2    0.18    0.04
  -6  -3   2    0.17    0.04
  -6   3   3    0.15    0.04
  -6   3   3    0.20    0.04
   6  -3  -3    0.18    0.04
   6  -3  -3    0.12    0.04
   6   3  -3    0.20    0.04
   6   3  -3    0.15    0.04
  -6  -3   3    0.18    0.04
  -6  -3   3    0.15    0.04
  -6   3   4    0.05    0.01
  -6   3   4    0.06    0.02
   6  -3  -4    0.04    0.01
   6  -3  -4    0.05    0.02
   6   3  -4    0.05    0.01
   6   3  -4    0.05    0.02
  -6  -3   4    0.05    0.01
  -6  -3   4    0.06    0.02
  -6   3   5    0.00    0.00
  -6   3   5    0.01    0.01
   6  -3  -5    0.01    0.00
   6  -3  -5    0.01    0.01
   6   3  -5    0.02    0.01
   6   3  -5    0.02    0.01
  -6  -3   5    0.02    0.01
  -6  -3   5    0.01    0.01
  -6   3   6    0.02    0.01
  -6   3   6    0.01    0.01
   6  -3  -6    0.02    0.01
   6  -3  -6    0.02    0.01
   6   3  -6    0.02    0.01
   6   3  -6    0.02    0.01
  -6  -3   6    0.01    0.01
  -6  -3   6    0.03    0.01
  -6   3   7    0.02    0.01
  -6   3   7    0.03    0.01
   6  -3  -7    0.02    0.01
   6  -3  -7    0.04    0.01
   6   3  -7    0.03    0.01
   6   3  -7    0.01    0.01
  -6  -3   7    0.02    0.01
  -6  -3   7    0.02    0.01
  -6   3   8    0.49    0.11
  -6   3   8    0.45    0.11
   6  -3  -8    0.44    0.11
   6  -3  -8    0.51    0.11
   6   3  -8    0.46    0.11
  -6  -3   8    0.48    0.11
  -6  -3   8    0.52    0.11
  -6   3   9    0.08    0.02
  -6   3   9    0.07    0.02
   6  -3  -9    0.09    0.02
   6   3  -9    0.09    0.02
  -6  -3   9    0.05    0.02
  -6  -3   9    0.07    0.02
  -6   3  10    0.05    0.01
  -6   3  10    0.03    0.01
   6  -3 -10    0.02    0.01
   6   3 -10    0.04    0.01
  -6  -3  10    0.04    0.01
  -6  -3  10    0.03    0.01
  -6   3  11    0.00    0.00
  -6   3  11    0.01    0.01
   6  -3 -11    0.01    0.01
   6   3 -11    0.02    0.01
   6   3 -11    0.01    0.01
  -6  -3  11    0.02    0.01
  -6  -3  11    0.01    0.01
  -6   3  12    0.15    0.03
  -6   3  12    0.10    0.03
   6  -3 -12    0.11    0.03
   6   3 -12    0.09    0.03
   6   3 -12    0.13    0.03
  -6  -3  12    0.09    0.03
  -6   3  13    0.18    0.04
  -6   3  13    0.17    0.04
   6  -3 -13    0.16    0.04
   6   3 -13    0.18    0.04
   6   3 -13    0.17    0.04
  -6  -3  13    0.13    0.04
  -6   3  14    0.23    0.06
  -6   3  14    0.25    0.06
   6  -3 -14    0.24    0.06
   6   3 -14    0.25    0.06
   6   3 -14    0.23    0.06
  -6  -3  14    0.36    0.06
  -6   3  15    0.04    0.01
  -6   3  15    0.02    0.01
   6  -3 -15    0.02    0.01
   6   3 -15    0.00    0.00
   6   3 -15    0.02    0.01
  -6  -3  15    0.04    0.01
  -6   3  16    0.02    0.01
  -6   3  16    0.00    0.01
   6  -3 -16    0.03    0.01
   6   3 -16    0.04    0.01
   6   3 -16    0.01    0.01
  -6  -3  16    0.02    0.01
  -6  -3  16    0.02    0.01
  -6   3  17    0.12    0.03
  -6   3  17    0.12    0.03
   6  -3 -17    0.10    0.03
   6   3 -17    0.08    0.02
   6   3 -17    0.08    0.02
  -6  -3  17    0.08    0.02
  -6  -3  17    0.14    0.03
  -6   3  18    0.12    0.04
  -6   3  18    0.11    0.03
   6   3 -18    0.14    0.03
  -6  -3  18    0.13    0.03
  -6  -3  18    0.16    0.03
   6  -3 -19    0.01    0.12
   6   3 -19    0.06    0.02
  -6  -3  19    0.06    0.02
  -6  -3  20    0.00    0.00
  -6  -3  21    0.00    0.00
  -6  -3  22    0.07    0.02
  -6  -3  23    0.03    0.01
   6  -3 -25   -0.00    0.01
   6  -3 -26   -0.00    0.01
   6  -3 -27    0.01    0.01
  -6   3  28    0.04    0.01
   6  -3 -28    0.04    0.01
  -6   3  29    0.01    0.01
   6  -3 -29    0.01    0.01
  -6   3  30    0.03    0.01
   6  -3 -30    0.02    0.01
  -6   3  31   -0.00    0.00
  -6   3  32    0.02    0.01
  -6   3  33    0.01    0.01
  -6   3  34    0.01    0.01
  -6   3  35    0.00    0.00
  -6   3  36   -0.00    0.01
  -6  -3  36    0.00    0.00
  -6   3  37   -0.00    0.00
  -6  -3  37   -0.00    0.00
  -6  -3  38    0.01    0.01
  -6   4   1    0.24    0.04
  -6   4   1    0.24    0.04
   6  -4  -1    0.25    0.04
   6  -4  -1    0.23    0.04
   6   4  -1    0.26    0.04
   6   4  -1    0.03    0.03
  -6  -4   1    0.21    0.04
  -6  -4   1    0.22    0.04
  -6   4   2    0.01    0.01
  -6   4   2    0.01    0.01
   6  -4  -2    0.00    0.01
   6  -4  -2    0.03    0.01
   6   4  -2    0.02    0.01
   6   4  -2    0.03    0.01
  -6  -4   2    0.01    0.01
  -6  -4   2    0.02    0.01
  -6   4   3    0.01    0.01
  -6   4   3    0.00    0.01
   6  -4  -3    0.01    0.01
   6  -4  -3    0.00    0.01
   6   4  -3    0.00    0.00
   6   4  -3    0.01    0.01
  -6  -4   3    0.01    0.00
  -6  -4   3    0.01    0.01
  -6   4   4    0.01    0.01
  -6   4   4    0.02    0.01
   6  -4  -4    0.03    0.01
   6   4  -4    0.03    0.01
   6   4  -4    0.01    0.01
  -6  -4   4    0.02    0.01
  -6  -4   4    0.03    0.01
  -6   4   5    0.41    0.08
  -6   4   5    0.31    0.08
   6  -4  -5    0.29    0.08
   6   4  -5    0.31    0.08
   6   4  -5    0.26    0.08
  -6  -4   5    0.32    0.08
  -6  -4   5    0.36    0.08
  -6   4   6    0.37    0.08
  -6   4   6    0.33    0.08
   6  -4  -6    0.33    0.08
   6   4  -6    0.35    0.08
  -6  -4   6    0.30    0.08
  -6  -4   6    0.33    0.08
  -6   4   7    0.10    0.02
  -6   4   7    0.09    0.02
   6  -4  -7    0.12    0.03
   6   4  -7    0.10    0.02
  -6  -4   7    0.07    0.02
  -6  -4   7    0.07    0.02
  -6   4   8    0.00    0.01
  -6   4   8    0.02    0.01
   6  -4  -8    0.01    0.01
   6   4  -8    0.01    0.01
  -6  -4   8    0.01    0.01
  -6  -4   8    0.02    0.01
  -6   4   9    0.08    0.02
  -6   4   9    0.09    0.02
   6  -4  -9    0.08    0.02
   6   4  -9    0.10    0.02
   6   4  -9    0.11    0.02
  -6  -4   9    0.08    0.02
  -6  -4   9    0.06    0.02
  -6   4  10    0.04    0.01
  -6   4  10    0.03    0.01
   6  -4 -10    0.05    0.01
   6   4 -10    0.00    0.01
   6   4 -10    0.04    0.01
  -6  -4  10    0.05    0.01
  -6  -4  10    0.03    0.01
  -6   4  11    0.17    0.05
  -6   4  11    0.26    0.05
   6  -4 -11    0.19    0.05
   6   4 -11    0.19    0.05
   6   4 -11    0.16    0.05
  -6  -4  11    0.30    0.05
  -6   4  12    0.11    0.03
  -6   4  12    0.10    0.03
   6  -4 -12    0.15    0.04
   6   4 -12    0.19    0.03
   6   4 -12    0.12    0.03
  -6  -4  12    0.14    0.03
  -6   4  13    0.05    0.02
  -6   4  13    0.05    0.02
   6  -4 -13    0.08    0.02
   6   4 -13    0.07    0.02
   6   4 -13    0.05    0.01
  -6  -4  13    0.04    0.01
  -6   4  14    0.00    0.00
  -6   4  14   -0.00    0.00
   6  -4 -14    0.00    0.00
   6   4 -14    0.00    0.00
   6   4 -14   -0.00    0.00
  -6  -4  14    0.00    0.00
  -6  -4  14    0.00    0.00
  -6   4  15    0.18    0.04
  -6   4  15    0.18    0.04
   6  -4 -15    0.13    0.04
   6   4 -15    0.17    0.04
   6   4 -15    0.20    0.04
  -6  -4  15    0.16    0.04
  -6  -4  15    0.14    0.04
  -6   4  16    0.14    0.03
   6  -4 -16    0.18    0.03
   6   4 -16    0.03    0.02
   6   4 -16    0.22    0.03
  -6  -4  16    0.22    0.03
  -6  -4  16    0.18    0.03
  -6   4  17    0.02    0.01
   6  -4 -17    0.03    0.01
   6   4 -17    0.02    0.01
  -6  -4  17    0.01    0.01
  -6  -4  17    0.02    0.01
   6   4 -18    0.09    0.02
  -6  -4  18    0.08    0.02
  -6  -4  19    0.13    0.03
  -6  -4  20    0.16    0.04
   6  -4 -21    0.00    0.02
  -6  -4  21    0.02    0.01
   6  -4 -22    0.03    0.02
   6  -4 -23   -0.00    0.01
   6  -4 -24   -0.00    0.01
   6  -4 -25    0.00    0.01
  -6   4  26    0.02    0.01
   6  -4 -26    0.03    0.01
  -6   4  27    0.02    0.01
   6  -4 -27    0.01    0.01
  -6   4  28    0.03    0.01
   6  -4 -28    0.02    0.01
  -6   4  29    0.00    0.00
   6  -4 -29    0.00    0.00
  -6   4  30    0.01    0.01
   6  -4 -30    0.01    0.01
  -6   4  31   -0.00    0.00
   6  -4 -31    0.00    0.00
  -6   4  32    0.03    0.01
   6  -4 -32    0.02    0.01
  -6   4  33    0.01    0.01
  -6   4  34    0.01    0.01
  -6   4  35    0.02    0.01
  -6   4  36    0.02    0.01
  -6   4  37   -0.00    0.01
  -6  -4  37    0.01    0.00
  -6  -4  38    0.00    0.00
  -6   5   1    0.03    0.01
  -6   5   1    0.02    0.01
   6  -5  -1    0.01    0.01
   6   5  -1    0.01    0.01
   6   5  -1    0.01    0.01
  -6  -5   1    0.03    0.01
  -6  -5   1    0.03    0.01
  -6   5   2    0.13    0.03
   6  -5  -2    0.21    0.04
   6   5  -2    0.13    0.03
   6   5  -2    0.12    0.03
  -6  -5   2    0.13    0.04
  -6   5   3    0.18    0.04
  -6   5   3    0.19    0.05
   6  -5  -3    0.17    0.05
   6   5  -3    0.16    0.04
   6   5  -3    0.16    0.04
  -6  -5   3    0.18    0.04
  -6  -5   3    0.20    0.05
  -6   5   4    0.14    0.04
  -6   5   4    0.19    0.04
   6  -5  -4    0.13    0.04
   6   5  -4    0.23    0.04
   6   5  -4    0.16    0.04
  -6  -5   4    0.16    0.04
  -6  -5   4    0.15    0.04
  -6   5   5    0.01    0.00
  -6   5   5    0.00    0.01
   6  -5  -5    0.01    0.01
   6   5  -5    0.01    0.00
   6   5  -5    0.00    0.00
  -6  -5   5    0.00    0.00
  -6  -5   5    0.00    0.01
  -6   5   6   -0.00    0.00
  -6   5   6    0.01    0.01
   6  -5  -6    0.01    0.01
   6   5  -6    0.00    0.00
  -6  -5   6    0.00    0.00
  -6  -5   6    0.01    0.00
  -6   5   7    0.07    0.02
   6  -5  -7    0.08    0.02
   6   5  -7    0.08    0.02
  -6  -5   7    0.08    0.02
  -6  -5   7    0.08    0.02
  -6   5   8    0.07    0.02
  -6   5   8    0.11    0.02
   6  -5  -8    0.07    0.02
   6   5  -8    0.05    0.02
   6   5  -8    0.08    0.02
  -6  -5   8    0.05    0.02
  -6  -5   8    0.06    0.02
  -6   5   9    0.12    0.03
  -6   5   9    0.13    0.03
   6  -5  -9    0.15    0.03
   6   5  -9    0.14    0.03
   6   5  -9    0.12    0.03
  -6  -5   9    0.12    0.03
  -6  -5   9    0.12    0.03
  -6   5  10    0.09    0.02
  -6   5  10    0.07    0.02
   6  -5 -10    0.09    0.02
   6   5 -10    0.07    0.02
   6   5 -10    0.07    0.02
  -6  -5  10    0.06    0.02
  -6   5  11   -0.00    0.01
  -6   5  11    0.00    0.01
   6  -5 -11   -0.00    0.00
   6   5 -11   -0.00    0.00
   6   5 -11    0.00    0.00
  -6  -5  11    0.00    0.00
  -6   5  12    0.00    0.01
   6  -5 -12    0.01    0.01
   6   5 -12    0.01    0.00
   6   5 -12    0.01    0.00
  -6  -5  12    0.01    0.00
  -6   5  13    0.33    0.09
   6  -5 -13    0.34    0.09
   6   5 -13    0.37    0.08
   6   5 -13    0.34    0.08
  -6  -5  13    0.33    0.08
  -6  -5  13    0.47    0.09
  -6   5  14    0.32    0.09
   6  -5 -14    0.36    0.09
   6   5 -14    0.43    0.09
  -6  -5  14    0.32    0.09
  -6  -5  14    0.40    0.09
  -6   5  15   -0.00    0.01
   6  -5 -15    0.00    0.01
   6   5 -15    0.00    0.00
   6   5 -15   -0.00    0.00
  -6  -5  15    0.00    0.00
  -6  -5  15   -0.00    0.00
  -6   5  16    0.01    0.01
   6  -5 -16    0.02    0.01
   6   5 -16    0.02    0.01
  -6  -5  16    0.01    0.00
  -6   5  17   -0.00    0.00
  -6   5  17    0.00    0.01
   6  -5 -17   -0.00    0.07
   6   5 -17    0.01    0.00
  -6  -5  17   -0.00    0.00
   6  -5 -18    0.00    0.05
  -6  -5  18    0.15    0.03
   6  -5 -19   -0.00    0.03
  -6  -5  19    0.05    0.01
   6  -5 -20    0.11    0.04
  -6  -5  20    0.03    0.01
   6  -5 -21    0.01    0.02
   6  -5 -22    0.01    0.01
  -6   5  23    0.07    0.02
   6  -5 -23    0.06    0.02
  -6   5  24    0.04    0.02
   6  -5 -24    0.05    0.02
  -6   5  25    0.02    0.01
   6  -5 -25    0.01    0.01
  -6   5  26    0.00    0.00
   6  -5 -26   -0.00    0.00
  -6   5  27    0.00    0.00
   6  -5 -27    0.00    0.00
  -6   5  28    0.01    0.01
   6  -5 -28    0.01    0.01
  -6   5  29    0.03    0.01
   6  -5 -29    0.02    0.01
  -6   5  30    0.02    0.01
   6  -5 -30    0.01    0.01
  -6   5  31   -0.00    0.01
   6  -5 -31   -0.00    0.00
  -6   5  32    0.01    0.01
   6  -5 -32    0.00    0.00
  -6   5  33    0.02    0.01
   6  -5 -33    0.00    0.01
  -6   5  34    0.01    0.01
  -6   5  35    0.00    0.01
  -6   5  36   -0.00    0.01
  -6  -5  38    0.00    0.00
  -6   6   1    0.20    0.05
   6  -6  -1    0.19    0.05
   6   6  -1    0.15    0.05
  -6  -6   1    0.23    0.05
  -6  -6   1    0.23    0.05
  -6   6   2    0.04    0.01
   6  -6  -2    0.04    0.01
   6   6  -2    0.04    0.01
   6   6  -2    0.05    0.01
  -6  -6   2    0.03    0.01
  -6  -6   2    0.03    0.01
  -6   6   3    0.00    0.00
   6  -6  -3    0.00    0.01
   6   6  -3    0.00    0.00
   6   6  -3    0.01    0.01
  -6  -6   3    0.01    0.01
  -6  -6   3    0.01    0.01
  -6   6   4    0.00    0.01
   6  -6  -4    0.02    0.01
   6   6  -4    0.02    0.01
   6   6  -4    0.02    0.01
  -6  -6   4    0.02    0.01
  -6  -6   4    0.04    0.01
  -6   6   5    0.20    0.04
  -6   6   5    0.18    0.04
   6  -6  -5    0.15    0.04
   6   6  -5    0.14    0.04
   6   6  -5    0.15    0.04
  -6  -6   5    0.17    0.04
  -6   6   6    0.12    0.03
  -6   6   6    0.11    0.03
   6  -6  -6    0.12    0.03
   6   6  -6    0.14    0.03
  -6  -6   6    0.11    0.03
  -6  -6   6    0.09    0.03
  -6   6   7    0.07    0.03
  -6   6   7    0.12    0.03
   6  -6  -7    0.07    0.03
   6   6  -7    0.09    0.02
  -6  -6   7    0.09    0.02
  -6  -6   7    0.11    0.03
  -6   6   8    0.02    0.01
   6  -6  -8    0.03    0.01
   6   6  -8    0.03    0.01
   6   6  -8    0.02    0.01
  -6  -6   8    0.02    0.01
  -6  -6   8    0.02    0.01
  -6   6   9    0.18    0.04
   6  -6  -9    0.13    0.04
   6   6  -9    0.15    0.04
   6   6  -9    0.15    0.04
  -6  -6   9    0.12    0.04
  -6   6  10    0.08    0.03
   6  -6 -10    0.09    0.03
   6   6 -10    0.10    0.02
   6   6 -10    0.10    0.02
  -6  -6  10    0.10    0.03
  -6   6  11    0.07    0.02
   6  -6 -11    0.10    0.03
   6   6 -11    0.09    0.02
  -6  -6  11    0.07    0.02
  -6   6  12    0.04    0.02
   6  -6 -12    0.12    0.03
   6   6 -12    0.11    0.02
   6   6 -12    0.12    0.02
  -6  -6  12    0.12    0.03
  -6   6  13    0.00    0.00
   6  -6 -13    0.00    0.00
   6   6 -13    0.00    0.00
  -6  -6  13    0.00    0.00
  -6  -6  13    0.00    0.00
  -6   6  14   -0.00    0.01
  -6   6  14   -0.00    0.00
   6  -6 -14    0.21    0.16
   6  -6 -14    0.00    0.01
   6   6 -14    0.01    0.00
  -6  -6  14    0.00    0.00
  -6   6  15    0.10    0.03
  -6   6  15    0.11    0.03
   6  -6 -15   -0.00    0.06
   6  -6 -15    0.07    0.02
   6   6 -15    0.07    0.02
  -6  -6  15    0.10    0.02
  -6   6  16    0.01    0.01
   6  -6 -16    0.03    0.05
  -6  -6  16    0.01    0.00
  -6   6  17    0.02    0.01
   6  -6 -17   -0.00    0.04
  -6  -6  17    0.03    0.01
   6  -6 -18   -0.00    0.02
  -6  -6  18    0.05    0.01
   6  -6 -19    0.10    0.04
  -6   6  20    0.00    0.01
   6  -6 -20    0.01    0.02
  -6   6  21    0.02    0.01
   6  -6 -21    0.01    0.01
  -6   6  22    0.01    0.01
   6  -6 -22    0.02    0.01
  -6   6  23    0.01    0.01
   6  -6 -23    0.03    0.01
  -6   6  24    0.00    0.00
   6  -6 -24    0.01    0.01
  -6   6  25    0.05    0.02
   6  -6 -25    0.04    0.01
  -6   6  26    0.05    0.02
   6  -6 -26    0.03    0.01
  -6   6  27    0.03    0.01
   6  -6 -27    0.00    0.01
  -6   6  28    0.00    0.01
   6  -6 -28    0.00    0.00
  -6   6  29    0.00    0.01
   6  -6 -29    0.00    0.00
  -6   6  30    0.01    0.01
   6  -6 -30    0.00    0.00
  -6   6  31    0.03    0.01
   6  -6 -31    0.01    0.01
  -6   6  32    0.00    0.01
   6  -6 -32    0.01    0.01
  -6   6  33    0.02    0.01
   6  -6 -33    0.00    0.00
  -6   6  34    0.00    0.01
   6  -6 -34   -0.00    0.00
  -6   6  35    0.00    0.01
  -6   6  36    0.00    0.00
  -6  -6  38    0.00    0.00
  -6   7   1    0.02    0.01
   6  -7  -1    0.02    0.01
   6   7  -1    0.02    0.01
  -6  -7   1    0.01    0.01
  -6  -7   1    0.02    0.01
  -6   7   2    0.01    0.01
   6  -7  -2    0.03    0.01
   6   7  -2    0.03    0.01
  -6  -7   2    0.01    0.01
  -6  -7   2    0.00    0.01
  -6   7   3    0.33    0.08
   6  -7  -3    0.33    0.08
   6   7  -3    0.34    0.08
  -6  -7   3    0.35    0.08
  -6  -7   3    0.32    0.08
   6  -7  -4    0.11    0.03
   6   7  -4    0.09    0.03
  -6  -7   4    0.11    0.03
  -6  -7   4    0.16    0.03
   6  -7  -5    0.03    0.01
   6   7  -5    0.04    0.01
  -6  -7   5    0.03    0.01
  -6  -7   5    0.04    0.01
   6  -7  -6    0.05    0.01
   6   7  -6    0.03    0.01
  -6  -7   6    0.03    0.01
  -6  -7   6    0.04    0.01
   6  -7  -7    0.04    0.01
   6   7  -7    0.03    0.01
   6   7  -7    0.03    0.01
  -6  -7   7    0.02    0.01
  -6  -7   7    0.02    0.01
   6  -7  -8    0.05    0.02
   6   7  -8    0.04    0.01
   6   7  -8    0.08    0.02
  -6  -7   8    0.06    0.02
  -6  -7   8    0.05    0.02
   6  -7  -9    0.17    0.05
   6   7  -9    0.22    0.05
  -6  -7   9    0.17    0.05
  -6   7  10   -0.00    0.01
   6  -7 -10    0.10    0.17
   6  -7 -10   -0.00    0.01
   6   7 -10    0.00    0.00
  -6  -7  10   -0.00    0.00
  -6   7  11   -0.00    0.01
   6  -7 -11    0.00    0.12
   6  -7 -11   -0.00    0.00
   6   7 -11   -0.00    0.00
  -6  -7  11   -0.00    0.00
  -6   7  12    0.05    0.02
   6  -7 -12   -0.00    0.08
   6  -7 -12    0.04    0.01
   6   7 -12    0.04    0.01
  -6  -7  12    0.02    0.01
   6  -7 -13   -0.00    0.07
   6  -7 -13    0.16    0.05
   6   7 -13    0.20    0.04
  -6  -7  13    0.18    0.04
  -6   7  14    0.00    0.01
   6  -7 -14   -0.00    0.05
   6  -7 -14    0.00    0.01
  -6  -7  14    0.00    0.00
  -6   7  15   -0.00    0.01
   6  -7 -15    0.03    0.04
  -6  -7  15    0.00    0.00
  -6   7  16    0.00    0.01
   6  -7 -16   -0.00    0.02
  -6  -7  16    0.00    0.00
   6  -7 -17    0.01    0.02
  -6   7  18    0.00    0.01
   6  -7 -18    0.01    0.02
  -6   7  19    0.09    0.03
   6  -7 -19    0.22    0.05
  -6   7  20    0.00    0.01
   6  -7 -20    0.01    0.01
  -6   7  21   -0.00    0.01
   6  -7 -21    0.01    0.01
  -6   7  22   -0.00    0.00
   6  -7 -22    0.01    0.01
  -6   7  23    0.01    0.01
   6  -7 -23    0.04    0.01
  -6   7  24    0.01    0.01
   6  -7 -24    0.01    0.01
  -6   7  25    0.04    0.01
   6  -7 -25    0.03    0.01
  -6   7  26   -0.00    0.01
   6  -7 -26    0.00    0.00
  -6   7  27    0.01    0.01
   6  -7 -27    0.00    0.00
  -6   7  28    0.00    0.01
   6  -7 -28    0.00    0.01
  -6   7  29    0.05    0.01
   6  -7 -29    0.02    0.01
  -6   7  30    0.01    0.01
   6  -7 -30    0.00    0.00
  -6   7  31    0.00    0.01
   6  -7 -31    0.01    0.01
  -6   7  32    0.01    0.01
   6  -7 -32    0.00    0.00
  -6   7  33    0.01    0.01
   6  -7 -33   -0.00    0.00
  -6   7  34    0.00    0.01
   6  -7 -34   -0.00    0.00
  -6   7  35    0.01    0.01
   6  -7 -35    0.01    0.01
   6   8  -1    0.16    0.04
  -6  -8   1    0.19    0.04
  -6  -8   1    0.18    0.04
   6  -8  -2    0.01    0.01
   6   8  -2    0.01    0.01
  -6  -8   2    0.00    0.01
  -6  -8   2    0.02    0.01
   6  -8  -3    0.00    0.01
  -6  -8   3   -0.00    0.00
  -6  -8   3   -0.00    0.00
   6  -8  -4   -0.00    0.00
  -6  -8   4    0.01    0.01
   6  -8  -5    0.23    0.06
  -6  -8   5    0.29    0.06
  -6   8   6    0.00    0.00
   6  -8  -6   -0.00    0.01
  -6  -8   6    0.01    0.01
  -6   8   7    0.13    0.03
   6  -8  -7    0.11    0.03
   6   8  -7    0.14    0.03
  -6  -8   7    0.10    0.03
  -6   8   8    0.00    0.01
   6  -8  -8    0.20    0.20
   6  -8  -8    0.01    0.01
   6   8  -8    0.01    0.00
  -6  -8   8    0.01    0.01
  -6   8   9    0.16    0.05
   6  -8  -9    0.09    0.14
   6  -8  -9    0.24    0.05
   6   8  -9    0.22    0.05
  -6  -8   9    0.20    0.05
  -6   8  10    0.05    0.02
   6  -8 -10    0.04    0.09
   6  -8 -10    0.06    0.02
   6   8 -10    0.01    0.01
  -6  -8  10    0.07    0.01
   6  -8 -11    0.00    0.06
   6  -8 -11    0.12    0.04
   6   8 -11    0.22    0.04
  -6  -8  11    0.12    0.04
  -6   8  12    0.01    0.01
   6  -8 -12    0.00    0.04
   6  -8 -12    0.03    0.01
  -6  -8  12    0.02    0.01
  -6   8  13    0.00    0.01
   6  -8 -13    0.02    0.04
   6  -8 -13    0.01    0.01
  -6  -8  13    0.00    0.00
  -6   8  14    0.00    0.01
   6  -8 -14    0.00    0.02
  -6  -8  14    0.01    0.00
   6  -8 -15    0.60    0.08
  -6  -8  15    0.02    0.01
   6  -8 -16   -0.00    0.01
   6  -8 -17    0.08    0.03
  -6   8  18   -0.00    0.01
   6  -8 -18    0.00    0.01
  -6   8  19    0.02    0.01
   6  -8 -19    0.04    0.02
  -6   8  20    0.01    0.00
   6  -8 -20    0.00    0.01
  -6   8  21    0.02    0.01
   6  -8 -21    0.00    0.00
  -6   8  22    0.01    0.01
   6  -8 -22   -0.00    0.01
  -6   8  23    0.01    0.01
   6  -8 -23    0.00    0.01
  -6   8  24   -0.00    0.00
   6  -8 -24   -0.00    0.00
  -6   8  25    0.02    0.01
   6  -8 -25    0.02    0.01
  -6   8  26    0.01    0.01
   6  -8 -26    0.01    0.01
  -6   8  27    0.02    0.01
   6  -8 -27    0.02    0.01
  -6   8  28   -0.00    0.01
   6  -8 -28    0.01    0.00
  -6   8  29   -0.00    0.01
   6  -8 -29   -0.00    0.00
  -6   8  30   -0.00    0.01
   6  -8 -30    0.01    0.01
  -6   8  31    0.01    0.01
   6  -8 -31    0.01    0.01
  -6   8  32    0.01    0.01
   6  -8 -32   -0.00    0.00
  -6   8  33    0.00    0.01
   6  -8 -33    0.01    0.01
  -6   8  34   -0.00    0.00
   6  -8 -34    0.00    0.00
  -6   8  35    0.00    0.00
   6  -8 -35    0.01    0.01
   6  -8 -36    0.00    0.00
  -6   9   2    0.03    0.01
  -6  -9   2    0.01    0.01
  -6   9   3    0.21    0.06
  -6  -9   3    0.23    0.06
  -6   9   4    0.01    0.01
  -6   9   4    0.01    0.01
   6  -9  -4    0.17    0.22
  -6  -9   4    0.01    0.01
  -6   9   5   -0.00    0.00
  -6   9   5    0.00    0.00
   6  -9  -5    0.00    0.13
  -6  -9   5    0.00    0.00
  -6   9   6    0.04    0.01
  -6   9   6    0.01    0.01
   6  -9  -6    0.01    0.10
  -6  -9   6    0.02    0.01
  -6   9   7    0.01    0.01
  -6   9   7    0.02    0.01
   6  -9  -7   -0.00    0.08
  -6  -9   7    0.03    0.01
  -6   9   8   -0.00    0.00
   6  -9  -8    0.02    0.06
   6  -9  -8   -0.00    0.01
  -6  -9   8   -0.00    0.00
  -6   9   9    0.13    0.03
   6  -9  -9    0.02    0.07
   6  -9  -9    0.09    0.03
  -6  -9   9    0.10    0.03
  -6   9  10    0.01    0.01
   6  -9 -10   -0.00    0.04
   6  -9 -10    0.01    0.01
  -6  -9  10    0.01    0.01
  -6   9  11   -0.00    0.00
   6  -9 -11    0.01    0.03
   6  -9 -11    0.01    0.01
  -6  -9  11   -0.00    0.00
  -6   9  12   -0.00    0.00
   6  -9 -12    0.01    0.02
   6  -9 -12    0.00    0.01
  -6  -9  12    0.00    0.00
  -6   9  13    0.11    0.03
   6  -9 -13    0.44    0.07
  -6  -9  13    0.09    0.03
  -6   9  14    0.02    0.01
   6  -9 -14    0.00    0.01
   6  -9 -15    0.07    0.03
   6  -9 -16    0.01    0.01
  -6   9  17    0.01    0.01
   6  -9 -17    0.02    0.01
  -6   9  18    0.00    0.00
   6  -9 -18    0.00    0.01
  -6   9  19    0.04    0.02
   6  -9 -19    0.05    0.02
  -6   9  20    0.00    0.00
   6  -9 -20    0.00    0.01
  -6   9  21    0.00    0.01
   6  -9 -21    0.00    0.01
  -6   9  22   -0.00    0.01
   6  -9 -22    0.00    0.00
  -6   9  23    0.06    0.02
   6  -9 -23    0.02    0.01
  -6   9  24    0.01    0.01
   6  -9 -24    0.01    0.01
  -6   9  25    0.01    0.01
   6  -9 -25    0.01    0.01
  -6   9  26    0.01    0.01
   6  -9 -26   -0.00    0.00
  -6   9  27    0.00    0.01
   6  -9 -27    0.00    0.00
  -6   9  28   -0.00    0.01
   6  -9 -28    0.00    0.00
  -6   9  29    0.01    0.01
   6  -9 -29    0.00    0.00
  -6   9  30    0.00    0.01
   6  -9 -30    0.00    0.00
  -6   9  31    0.00    0.01
   6  -9 -31    0.00    0.00
  -6   9  32    0.00    0.01
   6  -9 -32    0.00    0.00
  -6   9  33    0.00    0.01
   6  -9 -33    0.01    0.01
  -6   9  34    0.00    0.01
   6  -9 -34   -0.00    0.00
   6  -9 -35   -0.00    0.00
   6  -9 -36    0.00    0.01
  -6  10   1    0.06    0.02
   6 -10  -1   -0.00    0.15
   6 -10  -1    0.02    0.01
  -6  10   2    0.01    0.01
   6 -10  -2   -0.00    0.11
   6 -10  -2    0.01    0.01
  -6  10   3    0.00    0.01
   6 -10  -3   -0.00    0.09
   6 -10  -3   -0.00    0.01
   6 -10  -4    0.05    0.07
   6 -10  -4    0.02    0.01
   6 -10  -5    0.00    0.06
   6 -10  -5    0.04    0.01
  -6 -10   5    0.01    0.01
   6 -10  -6    0.00    0.03
   6 -10  -6    0.01    0.01
  -6 -10   6    0.00    0.00
   6 -10  -7    0.01    0.04
   6 -10  -7    0.02    0.01
  -6 -10   7    0.03    0.01
   6 -10  -8   -0.00    0.03
  -6 -10   8   -0.00    0.00
  -6  10   9   -0.00    0.01
   6 -10  -9    0.03    0.03
  -6 -10   9    0.00    0.00
  -6  10  10    0.00    0.01
   6 -10 -10    0.04    0.03
  -6 -10  10    0.01    0.01
  -6  10  11    0.13    0.04
   6 -10 -11    0.51    0.07
  -6 -10  11    0.11    0.03
  -6  10  12    0.00    0.01
   6 -10 -12    0.01    0.02
  -6 -10  12   -0.00    0.00
  -6  10  13   -0.00    0.00
   6 -10 -13    0.04    0.02
  -6  10  14   -0.00    0.01
   6 -10 -14    0.01    0.01
   6 -10 -15    0.11    0.03
   6 -10 -16   -0.00    0.01
  -6  10  17    0.06    0.02
   6 -10 -17    0.04    0.02
  -6  10  18    0.00    0.00
   6 -10 -18    0.01    0.01
  -6  10  19    0.01    0.01
   6 -10 -19    0.01    0.01
  -6  10  20    0.00    0.01
   6 -10 -20   -0.00    0.01
  -6  10  21    0.05    0.02
   6 -10 -21    0.02    0.01
  -6  10  22   -0.00    0.01
   6 -10 -22    0.00    0.00
  -6  10  23    0.00    0.01
   6 -10 -23   -0.00    0.00
  -6  10  24   -0.00    0.01
   6 -10 -24   -0.00    0.00
  -6  10  25    0.01    0.01
   6 -10 -25    0.00    0.01
  -6  10  26   -0.00    0.01
   6 -10 -26   -0.00    0.00
  -6  10  27    0.00    0.00
   6 -10 -27    0.01    0.01
  -6  10  28    0.01    0.01
   6 -10 -28   -0.00    0.00
  -6  10  29    0.00    0.01
   6 -10 -29    0.00    0.00
  -6  10  30   -0.00    0.01
   6 -10 -30    0.01    0.01
  -6  10  31   -0.00    0.01
   6 -10 -31    0.00    0.01
  -6  10  32   -0.00    0.01
   6 -10 -32   -0.00    0.01
  -6  10  33    0.00    0.01
   6 -10 -33    0.00    0.01
  -6  10  34    0.00    0.01
   6 -11  -1    0.00    0.05
   6 -11  -1    0.00    0.01
  -6 -11   1    0.01    0.01
   6 -11  -2   -0.00    0.04
   6 -11  -2   -0.00    0.01
  -6 -11   2    0.00    0.01
   6 -11  -3   -0.00    0.04
   6 -11  -3    0.00    0.01
  -6 -11   3    0.05    0.01
   6 -11  -4   -0.00    0.03
   6 -11  -4   -0.00    0.01
   6 -11  -5   -0.00    0.03
   6 -11  -5    0.00    0.01
   6 -11  -6    0.03    0.02
   6 -11  -6   -0.00    0.01
   6 -11  -7    0.05    0.03
   6 -11  -7    0.01    0.01
   6 -11  -8    0.10    0.03
   6 -11  -8    0.01    0.01
  -6 -11   8    0.01    0.01
   6 -11  -9    0.08    0.03
   6 -11  -9    0.06    0.02
  -6 -11   9    0.04    0.02
   6 -11 -10   -0.00    0.01
  -6 -11  10    0.00    0.01
   6 -11 -11   -0.00    0.01
   6 -11 -12    0.01    0.01
   6 -11 -13    0.03    0.02
   6 -11 -14    0.01    0.01
   6 -11 -15    0.03    0.01
   6 -11 -16    0.00    0.01
   6 -11 -17    0.00    0.01
   6 -11 -18   -0.00    0.00
  -6  11  19    0.01    0.01
   6 -11 -19    0.02    0.01
  -6  11  20   -0.00    0.01
   6 -11 -20    0.01    0.01
  -6  11  21   -0.00    0.00
   6 -11 -21   -0.00    0.00
  -6  11  22    0.00    0.01
   6 -11 -22   -0.00    0.00
  -6  11  23    0.02    0.01
   6 -11 -23    0.03    0.01
  -6  11  24    0.00    0.01
   6 -11 -24    0.00    0.00
  -6  11  25    0.01    0.01
   6 -11 -25    0.00    0.00
  -6  11  26   -0.00    0.01
   6 -11 -26    0.00    0.00
  -6  11  27   -0.00    0.01
   6 -11 -27    0.00    0.00
  -6  11  28    0.01    0.01
   6 -11 -28   -0.00    0.00
  -6  11  29    0.01    0.01
   6 -11 -29    0.01    0.01
  -6  11  30    0.00    0.01
   6 -11 -30   -0.00    0.01
  -6  11  31    0.00    0.01
   6 -11 -31    0.00    0.00
  -6  11  32    0.00    0.01
  -6  11  33    0.00    0.01
   6 -12  -1    0.26    0.06
   6 -12  -1    0.02    0.01
  -6 -12   1    0.10    0.02
   6 -12  -2    0.00    0.02
   6 -12  -2   -0.00    0.01
  -6 -12   2    0.00    0.00
   6 -12  -3    0.01    0.02
   6 -12  -3   -0.00    0.01
  -6 -12   3    0.00    0.01
   6 -12  -4    0.01    0.02
   6 -12  -4   -0.00    0.00
  -6 -12   4    0.01    0.01
   6 -12  -5    0.13    0.03
   6 -12  -5    0.03    0.02
  -6 -12   5    0.06    0.02
   6 -12  -6    0.00    0.01
   6 -12  -6    0.00    0.01
  -6 -12   6    0.01    0.01
   6 -12  -7    0.02    0.01
   6 -12  -7    0.01    0.01
   6 -12  -8    0.00    0.01
   6 -12  -9    0.02    0.01
   6 -12 -10    0.00    0.01
   6 -12 -11    0.06    0.02
   6 -12 -12    0.01    0.01
   6 -12 -13    0.00    0.00
   6 -12 -14   -0.00    0.00
   6 -12 -15    0.03    0.01
   6 -12 -16    0.00    0.00
   6 -12 -17    0.01    0.01
   6 -12 -18    0.00    0.00
   6 -12 -19    0.00    0.00
   6 -12 -20    0.01    0.00
   6 -12 -21    0.03    0.01
   6 -12 -22    0.00    0.00
   6 -12 -23   -0.00    0.00
   6 -12 -24    0.00    0.00
   6 -12 -25    0.01    0.00
   6 -12 -26   -0.00    0.00
   6 -12 -27    0.01    0.01
   6 -12 -28    0.00    0.00
   6 -13  -1    0.06    0.02
   6 -13  -1    0.00    0.01
  -6 -13   1    0.02    0.01
   6 -13  -2    0.03    0.01
   6 -13  -2    0.00    0.01
  -6 -13   2    0.01    0.01
   6 -13  -3    0.13    0.03
   6 -13  -3    0.03    0.01
  -6 -13   3    0.04    0.01
   6 -13  -4    0.03    0.02
   6 -13  -4    0.02    0.01
  -6 -13   4    0.01    0.01
   6 -13  -5    0.03    0.01
  -6 -13   5    0.01    0.01
   6 -13  -6    0.01    0.01
  -6 -13   6    0.02    0.01
   6 -13  -7    0.02    0.01
   6 -13  -8    0.01    0.01
   6 -13  -9    0.09    0.03
   6 -13 -10    0.00    0.01
   6 -13 -11   -0.00    0.00
   6 -13 -12    0.01    0.01
   6 -13 -13    0.01    0.01
   6 -13 -14    0.00    0.01
   6 -13 -15    0.01    0.00
   6 -13 -16    0.00    0.00
   6 -13 -17    0.01    0.01
   6 -13 -18    0.00    0.00
   6 -13 -19    0.01    0.01
   6 -13 -20   -0.00    0.00
   6 -13 -21   -0.00    0.00
   6 -13 -22    0.00    0.00
   6 -13 -23    0.00    0.01
   6 -13 -24    0.00    0.00
   6 -14  -1    0.04    0.01
   6 -14  -1    0.01    0.01
  -6 -14   1    0.03    0.01
   6 -14  -2    0.01    0.01
   6 -14  -2    0.01    0.01
  -6 -14   2   -0.00    0.00
   6 -14  -3    0.00    0.01
  -6 -14   3    0.00    0.01
   6 -14  -4    0.02    0.01
  -6 -14   4    0.00    0.01
   6 -14  -5    0.03    0.01
  -6 -14   5    0.05    0.02
   6 -14  -6    0.03    0.01
   6 -14  -7    0.01    0.01
   6 -14  -8   -0.00    0.00
   6 -14  -9    0.01    0.01
   6 -14 -10    0.00    0.00
   6 -14 -11    0.02    0.01
   6 -14 -12   -0.00    0.00
   6 -14 -13   -0.00    0.00
   6 -14 -14    0.00    0.00
   6 -14 -15    0.00    0.01
   6 -14 -16    0.01    0.01
   6 -14 -17    0.01    0.01
   6 -14 -18    0.00    0.01
   6 -14 -19    0.00    0.00
   6 -14 -20    0.00    0.00
   6 -14 -21   -0.00    0.00
   6 -15  -1    0.00    0.00
  -6 -15   1    0.01    0.01
   6 -15  -2    0.02    0.01
  -6 -15   2    0.01    0.01
   6 -15  -3    0.01    0.01
  -6 -15   3    0.01    0.01
   6 -15  -4    0.00    0.00
   6 -15  -5    0.00    0.01
   6 -15  -6   -0.00    0.00
   6 -15  -7    0.00    0.00
   6 -15  -8    0.00    0.00
   6 -15  -9    0.01    0.01
   6 -15 -10   -0.00    0.00
   6 -15 -11    0.00    0.00
   6 -15 -12    0.00    0.00
   6 -15 -13    0.01    0.01
   6 -15 -14    0.00    0.01
   6 -15 -15   -0.00    0.00
   6 -15 -16    0.00    0.00
   6 -15 -17    0.00    0.00
   6 -16  -1    0.00    0.00
  -6 -16   1    0.00    0.01
   6 -16  -2   -0.00    0.00
   6 -16  -3   -0.00    0.00
   6 -16  -4    0.00    0.00
   6 -16  -5    0.00    0.00
   6 -16  -6    0.01    0.01
   6 -16  -7    0.00    0.00
   6 -16  -8    0.01    0.00
   6 -16  -9   -0.00    0.00
   6 -16 -10    0.00    0.00
   6 -16 -11   -0.00    0.00
   6 -16 -12   -0.00    0.00
   6 -16 -13   -0.00    0.00
   6 -17  -1   -0.00    0.00
   6 -17  -2    0.00    0.00
   6 -17  -3   -0.00    0.00
   6 -17  -4    0.01    0.01
   6 -17  -5   -0.00    0.00
   6 -17  -6    0.00    0.00
   6 -17  -7    0.01    0.01
   6 -17  -8    0.01    0.00
   6 -17  -9   -0.00    0.00
   6 -18  -1    0.00    0.01
   6 -18  -2    0.01    0.01
   6 -18  -3   -0.00    0.00
   6 -18  -4   -0.00    0.00
  -5   0   1    0.01    0.00
  -5   0   1    0.00    0.00
   5   0  -1    0.01    0.00
   5   0  -1    0.01    0.00
  -5   0   2    0.00    0.00
  -5   0   2    0.00    0.00
   5   0  -2    0.00    0.00
   5   0  -2   -0.00    0.00
  -5   0   3    0.12    0.03
  -5   0   3    0.11    0.03
   5   0  -3    0.12    0.03
   5   0  -3    0.10    0.03
  -5   0   4   -0.00    0.00
  -5   0   4    0.00    0.00
   5   0  -4    0.00    0.00
   5   0  -4    0.00    0.00
  -5   0   5    3.06    0.72
  -5   0   5    3.16    0.72
   5   0  -5    3.41    0.72
   5   0  -5    2.95    0.72
  -5   0   6    0.00    0.00
  -5   0   6    0.00    0.00
   5   0  -6    0.00    0.00
   5   0  -6   -0.00    0.00
  -5   0   7    0.08    0.02
  -5   0   7    0.11    0.02
   5   0  -7    0.07    0.02
   5   0  -7    0.08    0.02
  -5   0   8    0.00    0.00
  -5   0   8   -0.00    0.00
   5   0  -8    0.00    0.00
   5   0  -8    0.00    0.00
  -5   0   9    0.71    0.17
  -5   0   9    0.80    0.17
   5   0  -9    0.70    0.17
   5   0  -9    0.73    0.17
  -5   0  10   -0.00    0.00
  -5   0  10    0.00    0.00
   5   0 -10   -0.00    0.00
   5   0 -10   -0.00    0.00
  -5   0  11    0.02    0.01
  -5   0  11    0.04    0.01
   5   0 -11    0.03    0.01
   5   0 -11    0.05    0.01
  -5   0  12   -0.00    0.00
  -5   0  12   -0.00    0.00
   5   0 -12    0.00    0.00
  -5   0  13    0.01    0.01
  -5   0  13    0.01    0.01
   5   0 -13    0.02    0.01
  -5   0  14    0.00    0.00
  -5   0  14    0.01    0.00
   5   0 -14    0.00    0.00
  -5   0  15    0.17    0.04
  -5   0  15    0.18    0.04
   5   0 -15    0.18    0.04
  -5   0  16   -0.00    0.00
  -5   0  16    0.00    0.00
   5   0 -16    0.00    0.00
   5   0 -16    0.00    0.00
  -5   0  17    0.14    0.03
  -5   0  17    0.15    0.03
   5   0 -17    0.12    0.03
  -5   0  18   -0.00    0.00
   5   0 -18   -0.00    0.00
  -5   0  19    0.18    0.05
   5   0 -19    0.18    0.04
  -5   0  20    0.00    0.00
   5   0 -20    0.03    0.10
   5   0 -20    0.00    0.00
   5   0 -21   -0.00    0.07
   5   0 -21    0.27    0.05
   5   0 -22    0.00    0.03
   5   0 -22   -0.00    0.00
   5   0 -23    0.00    0.01
   5   0 -23    0.00    0.00
   5   0 -24    0.00    0.01
   5   0 -24   -0.00    0.00
   5   0 -25    0.05    0.02
   5   0 -26    0.00    0.00
   5   0 -27    0.07    0.02
  -5   0  30   -0.00    0.00
  -5   0  31    0.07    0.02
  -5   0  32   -0.00    0.00
  -5   0  33    0.01    0.00
  -5   0  34    0.00    0.00
  -5   0  35    0.01    0.01
  -5   0  36    0.00    0.00
  -5   0  37    0.02    0.01
  -5   0  38   -0.00    0.00
  -5   0  39   -0.00    0.00
  -5   1   1    0.47    0.13
  -5   1   1    0.67    0.13
   5  -1  -1    0.62    0.13
   5  -1  -1    0.49    0.13
   5   1  -1    0.62    0.13
   5   1  -1    0.56    0.13
  -5  -1   1    0.55    0.13
  -5  -1   1    0.65    0.13
  -5   1   2    0.00    0.00
  -5   1   2    0.00    0.00
   5  -1  -2    0.00    0.00
   5  -1  -2    0.00    0.01
   5   1  -2    0.01    0.01
   5   1  -2    0.00    0.00
  -5  -1   2    0.01    0.00
  -5  -1   2    0.01    0.00
  -5   1   3    0.63    0.15
  -5   1   3    0.69    0.15
   5  -1  -3    0.70    0.15
   5  -1  -3    0.68    0.15
   5   1  -3    0.58    0.15
   5   1  -3    0.67    0.15
  -5  -1   3    0.53    0.15
  -5  -1   3    0.64    0.15
  -5   1   4    0.02    0.01
  -5   1   4    0.02    0.01
   5  -1  -4   -0.00    0.00
   5  -1  -4    0.01    0.01
   5   1  -4    0.03    0.01
   5   1  -4   -0.00    0.00
  -5  -1   4    0.02    0.01
  -5  -1   4    0.03    0.01
  -5   1   5    0.12    0.03
  -5   1   5    0.16    0.03
   5  -1  -5    0.12    0.03
   5  -1  -5    0.13    0.03
   5   1  -5    0.11    0.03
   5   1  -5    0.12    0.03
  -5  -1   5    0.12    0.03
  -5  -1   5    0.09    0.03
  -5   1   6    0.68    0.18
  -5   1   6    0.78    0.19
   5  -1  -6    0.72    0.18
   5  -1  -6    0.76    0.19
   5   1  -6    0.75    0.18
   5   1  -6    1.53    0.19
  -5  -1   6    0.76    0.18
  -5  -1   6    0.89    0.19
  -5   1   7    0.69    0.16
  -5   1   7    0.89    0.16
   5  -1  -7    0.74    0.16
   5  -1  -7    0.77    0.16
   5   1  -7    0.77    0.16
   5   1  -7    0.76    0.16
  -5  -1   7    0.48    0.16
  -5  -1   7    0.75    0.16
  -5   1   8   -0.00    0.00
  -5   1   8    0.00    0.00
   5  -1  -8   -0.00    0.00
   5  -1  -8    0.00    0.00
   5   1  -8   -0.00    0.00
   5   1  -8    0.00    0.00
  -5  -1   8    0.00    0.00
  -5  -1   8    0.00    0.00
  -5   1   9    0.04    0.02
  -5   1   9    0.06    0.02
   5  -1  -9    0.06    0.02
   5  -1  -9    0.07    0.02
   5   1  -9    0.05    0.02
   5   1  -9    0.05    0.02
  -5  -1   9    0.05    0.02
  -5  -1   9    0.08    0.02
  -5   1  10    0.00    0.00
  -5   1  10    0.00    0.00
   5  -1 -10    0.00    0.00
   5  -1 -10    0.01    0.01
   5   1 -10    0.00    0.00
  -5  -1  10    0.00    0.00
  -5  -1  10    0.00    0.01
  -5   1  11    0.25    0.06
  -5   1  11    0.29    0.06
   5  -1 -11    0.27    0.06
   5  -1 -11    0.27    0.06
   5   1 -11    0.29    0.06
  -5  -1  11    0.26    0.06
  -5  -1  11    0.23    0.06
  -5   1  12    0.02    0.01
  -5   1  12    0.02    0.01
   5  -1 -12    0.03    0.01
   5  -1 -12    0.02    0.01
   5   1 -12    0.02    0.01
  -5  -1  12    0.02    0.01
  -5  -1  12    0.02    0.01
  -5   1  13    0.60    0.12
  -5   1  13    0.54    0.12
   5  -1 -13    0.61    0.12
   5  -1 -13    0.42    0.12
   5   1 -13    0.50    0.12
   5   1 -13    0.45    0.12
  -5  -1  13    0.55    0.12
  -5  -1  13    0.49    0.12
  -5   1  14    0.00    0.00
  -5   1  14    0.00    0.00
   5  -1 -14    0.00    0.00
   5  -1 -14    0.00    0.00
   5   1 -14    0.00    0.00
   5   1 -14    0.00    0.00
  -5  -1  14    0.00    0.00
  -5   1  15    0.06    0.02
  -5   1  15    0.05    0.02
   5  -1 -15    0.05    0.01
   5  -1 -15    0.04    0.02
   5   1 -15    0.07    0.02
   5   1 -15    0.05    0.01
  -5  -1  15    0.06    0.02
  -5   1  16    0.00    0.00
  -5   1  16    0.01    0.00
   5  -1 -16    0.01    0.00
   5   1 -16    0.01    0.00
  -5  -1  16    0.01    0.00
  -5   1  17    0.04    0.01
  -5   1  17    0.04    0.01
   5  -1 -17    0.04    0.01
   5   1 -17    0.03    0.01
   5   1 -17    0.04    0.01
  -5  -1  17    0.03    0.01
  -5   1  18    0.00    0.00
  -5   1  18    0.00    0.00
   5  -1 -18    0.00    0.00
   5   1 -18    0.00    0.00
  -5  -1  18    0.00    0.00
  -5   1  19    0.21    0.06
  -5   1  19    0.27    0.06
   5  -1 -19    0.14    0.14
   5  -1 -19    0.23    0.05
   5   1 -19    0.23    0.05
  -5  -1  19    0.19    0.05
  -5  -1  19    0.22    0.05
  -5   1  20    0.01    0.01
   5  -1 -20    0.03    0.05
   5  -1 -20    0.01    0.00
   5   1 -20    0.01    0.00
  -5  -1  20    0.01    0.01
  -5  -1  20    0.02    0.01
   5  -1 -21    0.00    0.03
   5  -1 -21    0.00    0.00
   5   1 -21   -0.00    0.08
   5   1 -21    0.00    0.00
  -5  -1  21    0.00    0.00
   5  -1 -22    0.06    0.03
   5   1 -22    0.00    0.03
   5   1 -22    0.01    0.00
   5  -1 -23    0.18    0.03
   5   1 -23    0.04    0.03
   5   1 -23    0.06    0.02
   5  -1 -24    0.01    0.01
   5   1 -24    0.00    0.01
   5  -1 -25    0.02    0.01
   5   1 -25    0.06    0.02
   5  -1 -26    0.00    0.00
   5  -1 -27    0.09    0.02
  -5   1  28    0.02    0.01
   5  -1 -28    0.01    0.01
  -5   1  29    0.08    0.02
  -5   1  30   -0.00    0.00
  -5   1  31   -0.00    0.00
  -5  -1  31    0.00    0.00
  -5   1  32    0.00    0.00
  -5  -1  32    0.00    0.00
  -5   1  33    0.08    0.02
  -5  -1  33    0.08    0.02
  -5   1  34    0.00    0.00
  -5  -1  34    0.00    0.00
  -5   1  35    0.00    0.01
  -5  -1  35    0.02    0.01
  -5   1  36   -0.00    0.00
  -5  -1  36    0.00    0.00
  -5   1  37    0.01    0.01
  -5  -1  37    0.01    0.01
  -5   1  38    0.00    0.00
  -5  -1  38    0.00    0.00
  -5   1  39    0.01    0.01
  -5  -1  39    0.02    0.01
  -5   2   1    0.00    0.00
  -5   2   1    0.00    0.00
   5  -2  -1    0.00    0.00
   5  -2  -1    0.00    0.00
   5   2  -1    0.00    0.00
   5   2  -1    0.01    0.00
  -5  -2   1    0.01    0.00
  -5  -2   1    0.00    0.00
  -5   2   2    0.02    0.01
  -5   2   2    0.02    0.01
   5  -2  -2    0.03    0.01
   5  -2  -2    0.02    0.01
   5   2  -2    0.03    0.01
   5   2  -2    0.02    0.01
  -5  -2   2    0.03    0.01
  -5  -2   2    0.02    0.01
  -5   2   3    0.23    0.05
   5  -2  -3    0.25    0.05
   5  -2  -3    0.27    0.05
   5   2  -3    0.18    0.05
   5   2  -3    0.21    0.05
  -5  -2   3    0.19    0.05
  -5  -2   3    0.24    0.05
  -5   2   4    0.09    0.02
  -5   2   4    0.10    0.02
   5  -2  -4    0.08    0.02
   5  -2  -4    0.09    0.02
   5   2  -4    0.09    0.02
   5   2  -4    0.08    0.02
  -5  -2   4    0.08    0.02
  -5  -2   4    0.09    0.02
  -5   2   5    0.79    0.18
  -5   2   5    0.78    0.18
   5  -2  -5    0.80    0.18
   5  -2  -5    0.76    0.18
   5   2  -5    0.83    0.18
   5   2  -5    0.77    0.18
  -5  -2   5    0.75    0.18
  -5  -2   5    0.79    0.18
  -5   2   6    0.01    0.01
  -5   2   6    0.01    0.01
   5  -2  -6    0.01    0.01
   5  -2  -6    0.02    0.01
   5   2  -6    0.01    0.01
   5   2  -6    0.01    0.01
  -5  -2   6    0.02    0.01
  -5  -2   6    0.02    0.01
  -5   2   7    0.13    0.03
  -5   2   7    0.11    0.03
   5  -2  -7    0.13    0.03
   5  -2  -7    0.09    0.03
   5   2  -7    0.12    0.03
   5   2  -7    0.10    0.03
  -5  -2   7    0.11    0.03
  -5  -2   7    0.11    0.03
  -5   2   8    0.00    0.00
  -5   2   8    0.01    0.01
   5  -2  -8    0.01    0.01
   5  -2  -8    0.02    0.01
   5   2  -8    0.01    0.01
  -5  -2   8    0.02    0.01
  -5  -2   8    0.01    0.00
  -5   2   9    0.81    0.19
  -5   2   9    1.21    0.19
   5  -2  -9    1.07    0.19
   5  -2  -9    0.91    0.19
   5   2  -9    0.68    0.19
  -5  -2   9    0.70    0.19
  -5  -2   9    0.79    0.19
  -5   2  10    0.01    0.01
  -5   2  10    0.00    0.00
   5  -2 -10    0.00    0.00
   5  -2 -10    0.01    0.01
   5   2 -10    0.01    0.00
   5   2 -10    0.00    0.00
  -5  -2  10    0.01    0.00
  -5  -2  10    0.00    0.00
  -5   2  11    0.01    0.01
  -5   2  11    0.01    0.01
   5  -2 -11    0.01    0.00
   5  -2 -11    0.01    0.01
   5   2 -11    0.01    0.00
   5   2 -11    0.02    0.01
  -5  -2  11    0.00    0.00
  -5   2  12    0.11    0.03
  -5   2  12    0.10    0.03
   5  -2 -12    0.11    0.03
   5  -2 -12    0.11    0.03
   5   2 -12    0.13    0.03
   5   2 -12    0.08    0.03
  -5  -2  12    0.09    0.03
  -5   2  13    0.08    0.02
  -5   2  13    0.13    0.02
   5  -2 -13    0.08    0.02
   5  -2 -13    0.09    0.02
   5   2 -13    0.06    0.02
   5   2 -13    0.07    0.02
  -5  -2  13    0.07    0.02
  -5   2  14    0.03    0.01
  -5   2  14    0.05    0.01
   5  -2 -14    0.05    0.01
   5  -2 -14    0.05    0.02
   5   2 -14    0.05    0.01
   5   2 -14    0.05    0.01
  -5  -2  14    0.05    0.01
  -5   2  15    0.55    0.07
  -5   2  15    0.48    0.07
   5  -2 -15    0.07    0.06
   5  -2 -15    0.47    0.07
   5   2 -15    0.51    0.07
   5   2 -15    0.47    0.07
  -5  -2  15    0.40    0.07
  -5  -2  15    0.52    0.07
  -5   2  16    0.01    0.01
  -5   2  16    0.00    0.01
   5  -2 -16    0.00    0.00
   5  -2 -16   -0.00    0.00
   5   2 -16    0.01    0.00
   5   2 -16    0.01    0.00
  -5  -2  16    0.02    0.01
  -5  -2  16    0.01    0.00
  -5   2  17    0.00    0.00
  -5   2  17    0.01    0.01
   5  -2 -17   -0.00    0.13
   5  -2 -17    0.01    0.00
   5   2 -17    0.01    0.00
   5   2 -17    0.01    0.01
  -5  -2  17    0.01    0.01
  -5  -2  17    0.01    0.01
  -5   2  18    0.00    0.00
  -5   2  18   -0.00    0.00
   5  -2 -18   -0.00    0.07
   5   2 -18    0.00    0.00
  -5  -2  18   -0.00    0.00
  -5  -2  18    0.00    0.00
  -5   2  19    0.15    0.04
   5  -2 -19   -0.00    0.06
   5   2 -19    0.16    0.04
  -5  -2  19    0.16    0.04
  -5  -2  19    0.16    0.04
  -5   2  20    0.06    0.02
   5  -2 -20   -0.00    0.03
   5   2 -20    0.08    0.02
  -5  -2  20    0.08    0.02
  -5  -2  20    0.07    0.02
   5  -2 -21    0.04    0.02
   5   2 -21    0.00    0.00
  -5  -2  21    0.01    0.00
   5  -2 -22    0.02    0.02
   5   2 -22   -0.00    0.06
  -5  -2  22    0.01    0.01
   5  -2 -23    0.04    0.01
   5   2 -23   -0.00    0.03
   5  -2 -24   -0.00    0.00
   5   2 -24    0.02    0.01
   5  -2 -25    0.17    0.04
   5  -2 -26    0.01    0.01
  -5   2  27    0.11    0.03
  -5   2  28   -0.00    0.00
  -5   2  29    0.05    0.02
  -5   2  30    0.00    0.00
  -5   2  31    0.05    0.02
  -5   2  32    0.00    0.01
  -5   2  33   -0.00    0.00
  -5  -2  33    0.00    0.00
  -5   2  34    0.00    0.01
  -5  -2  34    0.00    0.00
  -5   2  35    0.02    0.01
  -5  -2  35    0.01    0.01
  -5   2  36    0.00    0.00
  -5  -2  36    0.00    0.00
  -5   2  37    0.02    0.01
  -5  -2  37    0.00    0.00
  -5   2  38   -0.00    0.00
  -5  -2  38    0.00    0.00
  -5  -2  39    0.01    0.01
  -5   3   1    0.43    0.07
  -5   3   1    0.42    0.08
   5  -3  -1    0.35    0.07
   5  -3  -1    0.39    0.08
   5   3  -1    0.39    0.07
   5   3  -1    0.44    0.08
  -5  -3   1    0.47    0.08
  -5  -3   1    0.11    0.07
  -5   3   2    0.08    0.02
  -5   3   2    0.07    0.02
   5  -3  -2    0.09    0.02
   5  -3  -2    0.05    0.02
   5   3  -2    0.07    0.02
   5   3  -2    0.07    0.02
  -5  -3   2    0.07    0.02
  -5  -3   2    0.09    0.02
  -5   3   3    0.15    0.03
  -5   3   3    0.13    0.03
   5  -3  -3    0.15    0.03
   5  -3  -3    0.12    0.03
   5   3  -3    0.16    0.03
   5   3  -3    0.17    0.03
  -5  -3   3    0.09    0.03
  -5  -3   3    0.14    0.03
  -5   3   4    0.00    0.00
  -5   3   4    0.00    0.00
   5  -3  -4    0.00    0.00
   5  -3  -4    0.01    0.01
   5   3  -4    0.00    0.00
   5   3  -4    0.00    0.00
  -5  -3   4    0.00    0.00
  -5  -3   4    0.00    0.00
  -5   3   5    0.27    0.06
  -5   3   5    0.35    0.06
   5  -3  -5    0.26    0.06
   5  -3  -5    0.26    0.06
   5   3  -5    0.27    0.06
   5   3  -5    0.24    0.06
  -5  -3   5    0.22    0.06
  -5  -3   5    0.27    0.06
  -5   3   6    0.41    0.07
  -5   3   6    0.28    0.07
   5  -3  -6    0.27    0.07
   5   3  -6    0.28    0.07
  -5  -3   6    0.23    0.07
  -5  -3   6    0.28    0.07
  -5   3   7    0.10    0.02
  -5   3   7    0.09    0.02
   5  -3  -7    0.09    0.02
   5  -3  -7    0.04    0.02
   5   3  -7    0.10    0.02
  -5  -3   7    0.12    0.02
  -5  -3   7    0.12    0.02
  -5   3   8    0.12    0.03
  -5   3   8    0.12    0.03
   5  -3  -8    0.13    0.03
   5  -3  -8    0.14    0.03
   5   3  -8    0.15    0.03
  -5  -3   8    0.10    0.03
  -5  -3   8    0.13    0.03
  -5   3   9    0.12    0.03
  -5   3   9    0.13    0.03
   5  -3  -9    0.11    0.03
   5  -3  -9    0.09    0.03
   5   3  -9    0.12    0.03
   5   3  -9    0.12    0.03
  -5  -3   9    0.11    0.03
  -5   3  10    0.02    0.01
  -5   3  10    0.03    0.01
   5  -3 -10    0.03    0.01
   5  -3 -10    0.02    0.01
   5   3 -10    0.04    0.01
   5   3 -10    0.04    0.01
  -5  -3  10    0.04    0.01
  -5   3  11   -0.00    0.00
  -5   3  11   -0.00    0.00
   5  -3 -11    0.00    0.00
   5  -3 -11    0.00    0.00
   5   3 -11   -0.00    0.00
   5   3 -11    0.00    0.00
  -5  -3  11    0.00    0.00
  -5   3  12    0.03    0.01
  -5   3  12    0.04    0.01
   5  -3 -12    0.04    0.01
   5  -3 -12    0.03    0.01
   5   3 -12    0.05    0.01
   5   3 -12    0.03    0.01
  -5  -3  12    0.02    0.01
  -5  -3  12    0.02    0.01
  -5   3  13    0.27    0.07
  -5   3  13    0.24    0.06
   5  -3 -13    0.26    0.06
   5  -3 -13    0.26    0.07
   5   3 -13    0.26    0.06
   5   3 -13    0.40    0.06
  -5  -3  13    0.24    0.06
  -5  -3  13    0.24    0.06
  -5   3  14    0.03    0.01
  -5   3  14    0.04    0.01
   5  -3 -14    0.04    0.01
   5  -3 -14    0.03    0.01
   5   3 -14    0.03    0.01
   5   3 -14    0.03    0.01
  -5  -3  14    0.04    0.01
  -5  -3  14    0.02    0.01
  -5   3  15    0.01    0.01
  -5   3  15    0.01    0.01
   5  -3 -15    0.02    0.01
   5   3 -15    0.01    0.00
   5   3 -15    0.02    0.01
  -5  -3  15    0.01    0.00
  -5  -3  15    0.01    0.00
  -5   3  16    0.06    0.02
  -5   3  16    0.05    0.02
   5  -3 -16   -0.00    0.13
   5   3 -16    0.06    0.01
   5   3 -16    0.04    0.01
  -5  -3  16    0.05    0.01
  -5  -3  16    0.07    0.02
  -5   3  17    0.11    0.03
  -5   3  17    0.15    0.03
   5  -3 -17   -0.00    0.06
   5   3 -17    0.10    0.03
  -5  -3  17    0.10    0.03
  -5  -3  17    0.11    0.03
  -5   3  18    0.01    0.01
   5  -3 -18   -0.00    0.05
   5   3 -18    0.02    0.01
  -5  -3  18    0.01    0.01
  -5  -3  18    0.02    0.01
  -5   3  19    0.00    0.00
   5  -3 -19   -0.00    0.03
   5   3 -19    0.00    0.00
  -5  -3  19    0.00    0.00
  -5  -3  19   -0.00    0.00
   5  -3 -20    0.00    0.02
   5   3 -20   -0.00    0.00
  -5  -3  20   -0.00    0.00
  -5  -3  20   -0.00    0.00
   5  -3 -21    0.16    0.04
  -5  -3  21    0.05    0.02
   5  -3 -22    0.21    0.04
  -5  -3  22    0.09    0.03
  -5  -3  23    0.12    0.03
  -5   3  25    0.01    0.01
  -5   3  26    0.01    0.01
  -5   3  27    0.04    0.01
   5  -3 -27    0.03    0.01
  -5   3  28    0.00    0.00
   5  -3 -28    0.00    0.00
  -5   3  29    0.03    0.01
   5  -3 -29    0.03    0.01
  -5   3  30    0.00    0.01
   5  -3 -30    0.00    0.00
  -5   3  31    0.00    0.00
   5  -3 -31   -0.00    0.00
  -5   3  32    0.00    0.00
  -5   3  33    0.04    0.01
  -5   3  34   -0.00    0.00
  -5  -3  34    0.00    0.00
  -5   3  35   -0.00    0.01
  -5  -3  35    0.00    0.00
  -5   3  36    0.00    0.00
  -5  -3  36    0.00    0.00
  -5   3  37    0.01    0.01
  -5  -3  37    0.00    0.00
  -5   3  38    0.01    0.01
  -5  -3  38    0.00    0.00
  -5  -3  39    0.02    0.01
  -5   4   1    0.08    0.03
  -5   4   1    0.09    0.03
   5  -4  -1    0.10    0.03
   5  -4  -1    0.10    0.03
   5   4  -1    0.12    0.03
   5   4  -1    0.09    0.03
  -5  -4   1    0.12    0.03
  -5  -4   1    0.11    0.03
  -5   4   2    0.02    0.01
  -5   4   2    0.01    0.01
   5  -4  -2    0.01    0.01
   5  -4  -2    0.02    0.01
   5   4  -2    0.01    0.01
   5   4  -2    0.01    0.01
  -5  -4   2    0.02    0.01
  -5  -4   2    0.01    0.01
  -5   4   3    0.03    0.01
  -5   4   3    0.05    0.02
   5  -4  -3    0.05    0.01
   5  -4  -3    0.04    0.01
   5   4  -3    0.06    0.01
   5   4  -3    0.06    0.01
  -5  -4   3    0.06    0.02
  -5  -4   3    0.06    0.02
  -5   4   4    0.07    0.02
  -5   4   4    0.09    0.02
   5  -4  -4    0.07    0.02
   5  -4  -4    0.07    0.02
   5   4  -4    0.07    0.02
   5   4  -4    0.05    0.02
  -5  -4   4    0.09    0.02
  -5  -4   4    0.08    0.02
  -5   4   5    0.25    0.06
  -5   4   5    0.26    0.06
   5  -4  -5    0.24    0.06
   5  -4  -5    0.28    0.06
   5   4  -5    0.20    0.06
   5   4  -5    0.19    0.06
  -5  -4   5    0.24    0.06
  -5  -4   5    0.28    0.06
  -5   4   6   -0.00    0.00
  -5   4   6   -0.00    0.00
   5  -4  -6    0.00    0.00
   5  -4  -6   -0.00    0.00
   5   4  -6    0.00    0.00
  -5  -4   6    0.00    0.00
  -5  -4   6   -0.00    0.00
  -5   4   7    0.01    0.01
  -5   4   7    0.01    0.01
   5  -4  -7    0.01    0.01
   5  -4  -7    0.02    0.01
   5   4  -7    0.02    0.01
  -5  -4   7    0.02    0.01
  -5  -4   7    0.01    0.01
  -5   4   8    0.09    0.02
  -5   4   8    0.08    0.02
   5  -4  -8    0.10    0.02
   5  -4  -8    0.09    0.02
   5   4  -8    0.09    0.02
   5   4  -8    0.08    0.02
  -5  -4   8    0.08    0.02
  -5   4   9    0.17    0.04
  -5   4   9    0.14    0.04
   5  -4  -9    0.11    0.03
   5  -4  -9    0.14    0.04
   5   4  -9    0.14    0.03
   5   4  -9    0.17    0.03
  -5   4  10    0.20    0.05
  -5   4  10    0.13    0.05
   5  -4 -10    0.24    0.05
   5  -4 -10    0.23    0.05
   5   4 -10    0.18    0.05
   5   4 -10    0.24    0.05
  -5  -4  10    0.20    0.05
  -5   4  11    0.28    0.06
  -5   4  11    0.26    0.06
   5  -4 -11    0.26    0.06
   5   4 -11    0.22    0.06
   5   4 -11    0.20    0.05
  -5  -4  11    0.25    0.06
  -5  -4  11    0.22    0.06
  -5   4  12    0.01    0.01
  -5   4  12    0.01    0.01
   5  -4 -12    0.01    0.01
   5   4 -12    0.02    0.01
   5   4 -12    0.01    0.00
  -5  -4  12    0.00    0.00
  -5  -4  12    0.00    0.00
  -5   4  13    0.00    0.01
  -5   4  13    0.00    0.00
   5  -4 -13   -0.00    0.00
   5   4 -13    0.00    0.00
   5   4 -13    0.00    0.00
  -5  -4  13   -0.00    0.00
  -5  -4  13    0.00    0.00
  -5   4  14    0.03    0.01
  -5   4  14    0.05    0.01
   5  -4 -14    0.03    0.14
   5  -4 -14    0.03    0.01
   5   4 -14    0.05    0.01
   5   4 -14    0.05    0.01
  -5  -4  14    0.03    0.01
  -5  -4  14    0.04    0.01
  -5   4  15    0.54    0.10
  -5   4  15    0.45    0.10
   5  -4 -15   -0.00    0.14
   5  -4 -15    0.42    0.10
   5   4 -15    0.46    0.10
   5   4 -15    0.41    0.10
  -5  -4  15    0.38    0.10
  -5  -4  15    0.37    0.10
  -5   4  16    0.12    0.02
   5  -4 -16   -0.00    0.05
   5   4 -16    0.07    0.02
  -5  -4  16    0.07    0.02
  -5  -4  16    0.08    0.02
  -5   4  17    0.13    0.03
   5  -4 -17    0.04    0.04
   5   4 -17    0.12    0.03
  -5  -4  17    0.14    0.03
  -5  -4  17    0.10    0.03
  -5   4  18    0.01    0.01
   5  -4 -18    0.01    0.02
   5   4 -18    0.01    0.00
  -5  -4  18    0.00    0.00
  -5  -4  18    0.00    0.00
  -5   4  19    0.23    0.06
   5  -4 -19    0.75    0.10
   5   4 -19    0.30    0.06
  -5  -4  19    0.22    0.06
  -5  -4  19    0.23    0.06
  -5  -4  20    0.01    0.00
  -5  -4  20    0.00    0.00
  -5  -4  21    0.07    0.02
  -5   4  22    0.01    0.01
  -5   4  23    0.00    0.00
  -5   4  24    0.00    0.00
   5  -4 -24    0.00    0.01
  -5   4  25    0.04    0.01
   5  -4 -25    0.04    0.01
  -5   4  26    0.02    0.01
   5  -4 -26    0.01    0.00
  -5   4  27    0.01    0.01
   5  -4 -27    0.02    0.01
  -5   4  28   -0.00    0.00
   5  -4 -28   -0.00    0.00
  -5   4  29    0.03    0.01
   5  -4 -29    0.01    0.01
  -5   4  30    0.02    0.01
   5  -4 -30    0.01    0.01
  -5   4  31    0.04    0.01
   5  -4 -31    0.03    0.01
  -5   4  32    0.02    0.01
   5  -4 -32    0.01    0.01
  -5   4  33   -0.00    0.00
  -5   4  34    0.03    0.01
  -5  -4  34    0.01    0.01
  -5   4  35    0.00    0.01
  -5  -4  35    0.01    0.00
  -5   4  36    0.01    0.01
  -5  -4  36    0.00    0.00
  -5   4  37    0.01    0.01
  -5  -4  37    0.01    0.00
  -5   4  38   -0.00    0.00
  -5  -4  38   -0.00    0.00
  -5  -4  39    0.00    0.00
  -5   5   1    0.20    0.06
  -5   5   1    0.27    0.06
   5  -5  -1    0.25    0.06
   5   5  -1    0.29    0.06
   5   5  -1    0.24    0.06
  -5  -5   1    0.32    0.06
  -5  -5   1    0.24    0.06
  -5   5   2    0.08    0.02
  -5   5   2    0.08    0.02
   5  -5  -2    0.07    0.02
   5  -5  -2    0.07    0.02
   5   5  -2    0.07    0.02
   5   5  -2    0.08    0.02
  -5  -5   2    0.06    0.02
  -5  -5   2    0.06    0.02
  -5   5   3    0.18    0.05
  -5   5   3    0.16    0.05
   5  -5  -3    0.20    0.05
   5  -5  -3    0.20    0.05
   5   5  -3    0.20    0.05
   5   5  -3    0.20    0.05
  -5  -5   3    0.37    0.05
  -5  -5   3    0.26    0.05
  -5   5   4    0.03    0.01
  -5   5   4    0.04    0.01
   5  -5  -4    0.04    0.01
   5  -5  -4    0.04    0.01
   5   5  -4    0.04    0.01
   5   5  -4    0.06    0.01
  -5  -5   4    0.06    0.01
  -5  -5   4    0.04    0.01
  -5   5   5    0.05    0.01
  -5   5   5    0.03    0.01
   5  -5  -5    0.03    0.01
   5  -5  -5    0.02    0.01
   5   5  -5    0.02    0.01
  -5  -5   5    0.03    0.01
  -5  -5   5    0.01    0.01
  -5   5   6    0.00    0.01
  -5   5   6    0.04    0.01
   5  -5  -6    0.01    0.00
   5  -5  -6    0.00    0.01
   5   5  -6    0.02    0.01
  -5  -5   6    0.01    0.00
  -5  -5   6    0.02    0.01
  -5   5   7    0.38    0.09
  -5   5   7    0.41    0.09
   5  -5  -7    0.34    0.09
   5   5  -7    0.54    0.09
   5   5  -7    0.35    0.09
  -5  -5   7    0.27    0.09
  -5  -5   7    0.40    0.09
  -5   5   8    0.19    0.05
  -5   5   8    0.14    0.04
   5  -5  -8    0.19    0.05
   5   5  -8    0.20    0.04
   5   5  -8    0.17    0.04
  -5  -5   8    0.18    0.04
  -5   5   9    0.02    0.01
  -5   5   9    0.03    0.01
   5  -5  -9    0.02    0.01
   5   5  -9    0.02    0.01
   5   5  -9    0.02    0.01
  -5  -5   9    0.02    0.01
  -5   5  10    0.00    0.00
  -5   5  10    0.01    0.01
   5  -5 -10    0.00    0.00
   5   5 -10   -0.00    0.00
   5   5 -10    0.00    0.00
  -5  -5  10    0.00    0.00
  -5  -5  10    0.00    0.00
  -5   5  11    0.01    0.01
  -5   5  11    0.02    0.01
   5  -5 -11    0.01    0.01
   5   5 -11    0.02    0.01
   5   5 -11    0.01    0.01
  -5  -5  11    0.02    0.01
  -5  -5  11    0.02    0.01
  -5   5  12    0.36    0.08
  -5   5  12    0.31    0.08
   5  -5 -12    0.03    0.14
   5  -5 -12    0.30    0.08
   5   5 -12    0.33    0.08
   5   5 -12    0.32    0.08
  -5  -5  12    0.30    0.08
  -5  -5  12    0.35    0.08
  -5   5  13    0.41    0.08
  -5   5  13    0.31    0.08
   5  -5 -13    0.06    0.11
   5  -5 -13    0.28    0.08
  -5  -5  13    0.38    0.07
  -5  -5  13    0.26    0.07
  -5   5  14    0.03    0.01
   5  -5 -14   -0.00    0.05
   5  -5 -14    0.02    0.01
   5   5 -14    0.04    0.01
   5   5 -14    0.01    0.01
  -5  -5  14    0.01    0.01
  -5  -5  14    0.03    0.01
  -5   5  15    0.01    0.01
   5  -5 -15   -0.00    0.05
   5   5 -15    0.00    0.00
   5   5 -15    0.01    0.00
  -5  -5  15    0.01    0.00
  -5  -5  15    0.00    0.00
  -5   5  16    0.07    0.02
   5   5 -16    0.06    0.02
   5   5 -16    0.06    0.01
  -5  -5  16    0.06    0.02
  -5  -5  16    0.05    0.02
  -5   5  17    0.12    0.03
   5   5 -17    0.11    0.03
  -5  -5  17    0.11    0.03
  -5  -5  17    0.13    0.03
  -5   5  18    0.04    0.01
  -5  -5  18    0.05    0.01
  -5  -5  18    0.03    0.01
  -5  -5  19    0.09    0.02
  -5  -5  19    0.09    0.02
  -5   5  20   -0.00    0.00
  -5  -5  20    0.00    0.00
  -5   5  21    0.01    0.01
   5  -5 -21    0.01    0.01
  -5   5  22    0.06    0.01
   5  -5 -22    0.01    0.01
  -5   5  23    0.07    0.02
   5  -5 -23    0.04    0.02
  -5   5  24    0.04    0.01
   5  -5 -24    0.04    0.01
  -5   5  25    0.00    0.01
   5  -5 -25   -0.00    0.00
  -5   5  26   -0.00    0.00
   5  -5 -26   -0.00    0.00
  -5   5  27    0.01    0.01
   5  -5 -27    0.00    0.00
  -5   5  28    0.03    0.01
   5  -5 -28    0.02    0.01
  -5   5  29    0.01    0.01
   5  -5 -29    0.00    0.00
  -5   5  30    0.00    0.00
   5  -5 -30   -0.00    0.00
  -5   5  31   -0.00    0.01
   5  -5 -31    0.00    0.00
  -5   5  32    0.01    0.01
   5  -5 -32    0.01    0.01
  -5   5  33    0.02    0.01
   5  -5 -33    0.01    0.01
  -5   5  34    0.00    0.00
  -5   5  35    0.00    0.00
  -5  -5  35    0.00    0.00
  -5   5  36    0.01    0.01
  -5  -5  36    0.01    0.00
  -5   5  37    0.01    0.01
  -5  -5  37    0.00    0.00
  -5  -5  38    0.01    0.00
  -5  -5  39    0.00    0.00
  -5  -5  40    0.00    0.00
  -5   6   1    0.02    0.01
  -5   6   1    0.03    0.01
   5  -6  -1    0.02    0.01
   5  -6  -1    0.03    0.01
   5   6  -1    0.02    0.01
   5   6  -1    0.04    0.01
  -5  -6   1    0.02    0.01
  -5  -6   1    0.04    0.01
  -5   6   2    0.00    0.00
  -5   6   2    0.00    0.00
   5  -6  -2    0.00    0.00
   5  -6  -2    0.00    0.01
   5   6  -2   -0.00    0.00
   5   6  -2    0.00    0.00
  -5  -6   2    0.00    0.00
  -5  -6   2    0.00    0.00
  -5   6   3    0.06    0.02
  -5   6   3    0.11    0.03
   5  -6  -3    0.11    0.03
   5   6  -3    0.08    0.02
   5   6  -3    0.09    0.02
  -5  -6   3    0.11    0.02
  -5  -6   3    0.10    0.02
  -5   6   4    0.13    0.04
  -5   6   4    0.22    0.04
   5  -6  -4    0.22    0.04
   5   6  -4    0.13    0.04
  -5  -6   4    0.20    0.04
  -5  -6   4    0.15    0.04
  -5   6   5    0.11    0.04
  -5   6   5    0.14    0.04
   5  -6  -5    0.15    0.04
   5   6  -5    0.14    0.04
  -5  -6   5    0.14    0.04
  -5  -6   5    0.18    0.04
  -5   6   6    0.03    0.01
  -5   6   6    0.04    0.01
   5  -6  -6    0.03    0.01
   5   6  -6    0.03    0.01
   5   6  -6    0.02    0.01
  -5  -6   6    0.03    0.01
  -5  -6   6    0.03    0.01
  -5   6   7    0.11    0.03
  -5   6   7    0.12    0.03
   5  -6  -7    0.10    0.03
   5   6  -7    0.12    0.03
   5   6  -7    0.12    0.03
  -5  -6   7    0.08    0.03
  -5   6   8    0.03    0.01
  -5   6   8    0.04    0.01
   5  -6  -8    0.04    0.01
   5   6  -8    0.04    0.01
  -5  -6   8    0.04    0.01
  -5   6   9    0.17    0.04
  -5   6   9    0.14    0.03
   5  -6  -9    0.09    0.03
   5   6  -9    0.12    0.03
   5   6  -9    0.13    0.03
  -5  -6   9    0.14    0.03
  -5   6  10    0.19    0.05
  -5   6  10    0.16    0.04
   5  -6 -10   -0.00    0.11
   5  -6 -10    0.19    0.05
   5   6 -10    0.16    0.04
   5   6 -10    0.18    0.04
  -5  -6  10    0.15    0.04
  -5  -6  10    0.28    0.05
  -5   6  11    0.10    0.03
  -5   6  11    0.12    0.03
   5  -6 -11   -0.00    0.08
   5  -6 -11    0.14    0.03
   5   6 -11    0.11    0.03
   5   6 -11    0.11    0.03
  -5  -6  11    0.10    0.03
  -5  -6  11    0.11    0.03
  -5   6  12    0.02    0.01
   5  -6 -12   -0.00    0.05
   5  -6 -12    0.03    0.01
   5   6 -12    0.04    0.01
   5   6 -12    0.03    0.01
  -5  -6  12    0.03    0.01
  -5  -6  12    0.03    0.01
  -5   6  13    0.00    0.00
   5  -6 -13    0.01    0.01
   5   6 -13    0.01    0.00
   5   6 -13    0.01    0.00
  -5  -6  13    0.01    0.00
  -5  -6  13    0.00    0.00
  -5   6  14    0.12    0.03
   5   6 -14    0.13    0.03
   5   6 -14    0.10    0.03
  -5  -6  14    0.11    0.03
  -5  -6  14    0.10    0.03
  -5   6  15    0.10    0.03
   5   6 -15    0.10    0.02
   5   6 -15    0.08    0.02
  -5  -6  15    0.12    0.02
  -5  -6  15    0.09    0.02
  -5   6  16    0.01    0.00
  -5   6  16    0.01    0.01
   5   6 -16   -0.00    0.00
   5   6 -16    0.00    0.00
  -5  -6  16    0.00    0.00
  -5  -6  16    0.00    0.00
  -5   6  17    0.11    0.03
   5  -6 -17    0.20    0.04
  -5  -6  17    0.09    0.03
  -5  -6  17    0.15    0.03
  -5   6  18    0.02    0.01
   5  -6 -18    0.04    0.02
  -5  -6  18    0.02    0.01
  -5  -6  18    0.01    0.01
  -5   6  19    0.05    0.02
   5  -6 -19    0.06    0.02
  -5   6  20   -0.00    0.00
   5  -6 -20   -0.00    0.01
  -5   6  21    0.03    0.01
   5  -6 -21    0.01    0.01
  -5   6  22    0.06    0.02
   5  -6 -22    0.05    0.02
  -5   6  23    0.00    0.01
   5  -6 -23    0.00    0.00
  -5   6  24    0.01    0.01
   5  -6 -24    0.01    0.00
  -5   6  25    0.02    0.01
   5  -6 -25    0.01    0.01
  -5   6  26    0.02    0.01
   5  -6 -26    0.02    0.01
  -5   6  27    0.01    0.01
   5  -6 -27    0.01    0.01
  -5   6  28   -0.00    0.00
   5  -6 -28    0.00    0.00
  -5   6  29    0.01    0.01
   5  -6 -29    0.00    0.00
  -5   6  30    0.04    0.01
   5  -6 -30    0.01    0.01
  -5   6  31    0.01    0.01
   5  -6 -31    0.00    0.00
  -5   6  32    0.02    0.01
   5  -6 -32    0.00    0.00
  -5   6  33    0.00    0.00
   5  -6 -33    0.00    0.00
  -5   6  34    0.01    0.01
   5  -6 -34    0.00    0.00
  -5   6  35   -0.00    0.00
  -5   6  36    0.01    0.01
  -5  -6  36    0.02    0.01
  -5   6  37    0.01    0.01
  -5  -6  37    0.00    0.00
  -5  -6  38    0.00    0.00
  -5  -6  39    0.00    0.00
  -5  -6  40    0.00    0.00
  -5   7   1    0.02    0.01
   5  -7  -1    0.01    0.01
   5   7  -1    0.01    0.01
   5   7  -1    0.02    0.01
  -5  -7   1    0.01    0.01
  -5  -7   1    0.02    0.01
  -5   7   2    0.18    0.05
   5  -7  -2    0.30    0.06
   5   7  -2    0.21    0.05
   5   7  -2    0.21    0.05
  -5  -7   2    0.22    0.05
  -5  -7   2    0.22    0.05
  -5   7   3    0.19    0.05
   5  -7  -3    0.15    0.04
   5   7  -3    0.18    0.04
   5   7  -3    0.15    0.04
  -5  -7   3    0.20    0.04
  -5  -7   3    0.19    0.04
  -5   7   4    0.14    0.03
   5  -7  -4    0.14    0.03
   5   7  -4    0.11    0.03
  -5  -7   4    0.10    0.03
  -5  -7   4    0.11    0.03
  -5   7   5    0.03    0.01
   5  -7  -5    0.02    0.01
   5   7  -5    0.02    0.01
  -5  -7   5    0.03    0.01
  -5  -7   5    0.03    0.01
  -5   7   6    0.02    0.01
   5  -7  -6    0.05    0.01
   5   7  -6    0.04    0.01
   5   7  -6    0.01    0.01
  -5  -7   6    0.02    0.01
  -5  -7   6    0.03    0.01
  -5   7   7    0.18    0.04
   5  -7  -7   -0.00    0.17
   5  -7  -7    0.17    0.04
   5   7  -7    0.15    0.04
  -5  -7   7    0.15    0.04
  -5   7   8    0.36    0.11
  -5   7   8    0.39    0.11
   5  -7  -8   -0.00    0.15
   5   7  -8    0.48    0.11
   5   7  -8    0.55    0.11
  -5  -7   8    0.47    0.11
  -5   7   9    0.04    0.01
   5  -7  -9    0.05    0.02
   5   7  -9    0.05    0.01
   5   7  -9    0.05    0.01
  -5  -7   9    0.04    0.01
  -5  -7   9    0.03    0.01
  -5   7  10    0.01    0.01
   5  -7 -10    0.01    0.01
   5   7 -10    0.02    0.01
   5   7 -10    0.02    0.01
  -5  -7  10    0.00    0.00
  -5  -7  10    0.01    0.01
  -5   7  11    0.01    0.01
  -5   7  11    0.02    0.01
   5  -7 -11    0.01    0.01
   5   7 -11    0.03    0.01
   5   7 -11    0.02    0.01
  -5  -7  11    0.02    0.01
  -5  -7  11    0.02    0.01
  -5   7  12    0.16    0.04
  -5   7  12    0.19    0.05
   5  -7 -12    0.16    0.05
   5   7 -12    0.23    0.04
   5   7 -12    0.19    0.04
  -5  -7  12    0.14    0.04
  -5  -7  12    0.17    0.04
  -5   7  13    0.09    0.02
  -5   7  13    0.01    0.01
   5   7 -13    0.13    0.02
   5   7 -13    0.10    0.02
  -5  -7  13    0.07    0.02
  -5  -7  13    0.08    0.02
  -5   7  14    0.00    0.00
  -5   7  14    0.00    0.01
   5  -7 -14   -0.00    0.01
   5   7 -14    0.00    0.00
   5   7 -14    0.00    0.00
  -5  -7  14    0.00    0.00
  -5  -7  14    0.01    0.00
  -5   7  15    0.04    0.01
  -5   7  15    0.04    0.02
   5  -7 -15    0.09    0.03
   5   7 -15    0.04    0.01
  -5  -7  15    0.05    0.01
  -5  -7  15    0.04    0.01
  -5   7  16    0.01    0.01
  -5   7  16    0.01    0.01
   5  -7 -16    0.01    0.01
  -5  -7  16    0.00    0.00
  -5   7  17    0.00    0.01
   5  -7 -17   -0.00    0.01
  -5  -7  17    0.00    0.00
   5  -7 -18    0.27    0.07
  -5   7  19    0.00    0.01
   5  -7 -19    0.00    0.00
  -5   7  20    0.00    0.01
   5  -7 -20    0.01    0.01
  -5   7  21    0.00    0.01
   5  -7 -21    0.01    0.01
  -5   7  22    0.03    0.01
   5  -7 -22    0.02    0.01
  -5   7  23    0.04    0.01
   5  -7 -23    0.01    0.01
  -5   7  24    0.02    0.01
   5  -7 -24    0.02    0.01
  -5   7  25   -0.00    0.01
   5  -7 -25    0.00    0.00
  -5   7  26    0.00    0.00
   5  -7 -26    0.00    0.00
  -5   7  27    0.01    0.01
   5  -7 -27    0.02    0.01
  -5   7  28    0.02    0.01
   5  -7 -28    0.03    0.01
  -5   7  29    0.00    0.01
   5  -7 -29   -0.00    0.00
  -5   7  30    0.00    0.01
   5  -7 -30    0.00    0.00
  -5   7  31    0.00    0.01
   5  -7 -31    0.00    0.00
  -5   7  32    0.01    0.01
   5  -7 -32    0.00    0.00
  -5   7  33    0.00    0.01
   5  -7 -33    0.00    0.01
  -5   7  34    0.03    0.01
   5  -7 -34    0.03    0.01
  -5   7  35    0.00    0.00
   5  -7 -35    0.00    0.00
  -5   7  36   -0.00    0.00
  -5  -7  36    0.00    0.00
  -5  -7  37    0.00    0.00
  -5  -7  38    0.00    0.00
  -5  -7  39   -0.00    0.00
  -5   8   1    0.02    0.01
   5  -8  -1    0.02    0.01
   5   8  -1    0.03    0.01
  -5  -8   1    0.02    0.01
  -5  -8   1    0.02    0.01
  -5   8   2    0.02    0.01
   5  -8  -2    0.02    0.01
   5   8  -2    0.01    0.01
  -5  -8   2    0.01    0.01
  -5  -8   2    0.02    0.01
  -5   8   3    0.00    0.01
   5  -8  -3    0.03    0.01
   5   8  -3    0.02    0.01
   5   8  -3    0.03    0.01
  -5  -8   3    0.02    0.01
  -5  -8   3    0.02    0.01
  -5   8   4    0.47    0.12
  -5   8   4    0.56    0.12
   5  -8  -4    0.12    0.22
   5  -8  -4    0.48    0.12
  -5  -8   4    0.48    0.12
  -5  -8   4    0.56    0.12
  -5   8   5    0.05    0.02
   5  -8  -5    0.08    0.02
   5   8  -5    0.07    0.02
   5   8  -5    0.05    0.02
  -5  -8   5    0.07    0.02
  -5  -8   5    0.09    0.02
  -5   8   6    0.14    0.04
   5  -8  -6    0.12    0.04
   5   8  -6    0.16    0.04
   5   8  -6    0.13    0.04
  -5  -8   6    0.14    0.04
  -5  -8   6    0.18    0.04
  -5   8   7    0.01    0.01
   5  -8  -7   -0.00    0.01
   5   8  -7   -0.00    0.00
   5   8  -7    0.00    0.00
  -5  -8   7    0.00    0.00
  -5   8   8    0.10    0.03
   5  -8  -8    0.12    0.03
   5   8  -8    0.16    0.03
   5   8  -8    0.11    0.03
  -5  -8   8    0.11    0.03
  -5   8   9    0.16    0.04
   5  -8  -9    0.20    0.05
   5   8  -9    0.16    0.04
  -5  -8   9    0.20    0.04
  -5  -8   9    0.15    0.04
  -5   8  10    0.09    0.02
   5  -8 -10    0.00    0.03
   5  -8 -10    0.07    0.02
   5   8 -10    0.10    0.02
  -5  -8  10    0.08    0.02
  -5   8  11    0.02    0.01
   5  -8 -11    0.14    0.04
   5  -8 -11    0.03    0.01
   5   8 -11    0.04    0.01
  -5  -8  11    0.06    0.01
  -5   8  12    0.05    0.01
   5  -8 -12    0.11    0.03
   5   8 -12    0.03    0.01
  -5  -8  12    0.05    0.01
  -5   8  13   -0.00    0.01
   5  -8 -13    0.01    0.01
  -5  -8  13    0.00    0.00
  -5   8  14    0.12    0.04
   5  -8 -14    0.30    0.05
  -5  -8  14    0.14    0.04
  -5   8  15    0.00    0.01
   5  -8 -15    0.01    0.01
   5   8 -15    0.00    0.00
  -5  -8  15    0.00    0.00
   5  -8 -16    0.04    0.02
   5  -8 -17    0.01    0.01
   5  -8 -18    0.00    0.01
  -5   8  19   -0.00    0.00
   5  -8 -19    0.00    0.01
  -5   8  20    0.08    0.02
   5  -8 -20    0.08    0.02
  -5   8  21   -0.00    0.01
   5  -8 -21   -0.00    0.00
  -5   8  22    0.02    0.01
   5  -8 -22    0.03    0.01
  -5   8  23    0.01    0.01
   5  -8 -23    0.00    0.00
  -5   8  24    0.04    0.01
   5  -8 -24    0.02    0.01
  -5   8  25   -0.00    0.00
   5  -8 -25    0.00    0.00
  -5   8  26    0.02    0.01
   5  -8 -26    0.00    0.01
  -5   8  27   -0.00    0.00
   5  -8 -27    0.00    0.00
  -5   8  28    0.00    0.01
   5  -8 -28   -0.00    0.00
  -5   8  29    0.01    0.01
   5  -8 -29    0.00    0.00
  -5   8  30    0.02    0.01
   5  -8 -30    0.01    0.01
  -5   8  31    0.01    0.01
   5  -8 -31    0.00    0.01
  -5   8  32    0.00    0.00
   5  -8 -32    0.01    0.01
  -5   8  33   -0.00    0.01
   5  -8 -33    0.00    0.01
  -5   8  34    0.00    0.01
   5  -8 -34    0.00    0.01
  -5   8  35   -0.00    0.00
   5  -8 -35    0.00    0.01
  -5   8  36    0.02    0.01
   5  -8 -36    0.01    0.01
   5  -8 -37    0.00    0.01
  -5   9   1   -0.00    0.00
  -5  -9   1   -0.00    0.00
  -5  -9   1    0.00    0.00
  -5   9   2    0.21    0.02
  -5  -9   2    0.01    0.01
  -5   9   3    0.01    0.01
  -5  -9   3    0.02    0.01
  -5   9   4   -0.00    0.00
  -5  -9   4    0.00    0.00
  -5   9   5    0.01    0.01
   5  -9  -5    0.01    0.01
  -5  -9   5    0.01    0.01
  -5   9   6    0.05    0.02
   5  -9  -6    0.02    0.03
   5  -9  -6    0.07    0.02
   5   9  -6    0.04    0.01
  -5  -9   6    0.05    0.01
  -5   9   7    0.00    0.01
   5  -9  -7    0.00    0.02
   5  -9  -7    0.01    0.01
   5   9  -7    0.02    0.01
  -5  -9   7    0.00    0.01
  -5   9   8    0.17    0.05
   5  -9  -8    0.18    0.05
   5   9  -8    0.16    0.04
  -5  -9   8    0.21    0.05
  -5   9   9    0.00    0.01
   5  -9  -9    0.03    0.02
   5  -9  -9    0.01    0.01
   5   9  -9    0.03    0.01
  -5  -9   9    0.01    0.01
  -5   9  10    0.00    0.01
   5  -9 -10    0.02    0.02
   5   9 -10    0.00    0.00
  -5  -9  10    0.00    0.00
  -5   9  11    0.02    0.01
   5  -9 -11    0.01    0.01
  -5  -9  11    0.00    0.00
  -5   9  12    0.37    0.07
   5  -9 -12    0.46    0.08
  -5  -9  12    0.22    0.07
  -5   9  13    0.01    0.01
   5  -9 -13    0.02    0.01
  -5  -9  13   -0.00    0.00
  -5   9  14    0.07    0.02
   5  -9 -14    0.07    0.02
  -5  -9  14    0.05    0.02
  -5   9  15    0.01    0.01
   5  -9 -15    0.00    0.01
   5  -9 -16    0.04    0.02
   5  -9 -17    0.00    0.00
  -5   9  18    0.09    0.02
   5  -9 -18    0.06    0.02
  -5   9  19    0.01    0.01
   5  -9 -19    0.01    0.01
  -5   9  20    0.00    0.00
   5  -9 -20   -0.00    0.00
  -5   9  21    0.00    0.01
   5  -9 -21    0.00    0.00
  -5   9  22    0.06    0.02
   5  -9 -22    0.03    0.01
  -5   9  23   -0.00    0.01
   5  -9 -23   -0.00    0.00
  -5   9  24    0.03    0.01
   5  -9 -24    0.01    0.01
  -5   9  25   -0.00    0.01
   5  -9 -25   -0.00    0.00
  -5   9  26    0.01    0.01
   5  -9 -26    0.00    0.00
  -5   9  27    0.01    0.01
   5  -9 -27    0.00    0.00
  -5   9  28    0.02    0.01
   5  -9 -28    0.02    0.01
  -5   9  29    0.01    0.01
   5  -9 -29   -0.00    0.00
  -5   9  30   -0.00    0.01
   5  -9 -30    0.01    0.01
  -5   9  31   -0.00    0.01
   5  -9 -31    0.00    0.00
  -5   9  32    0.01    0.01
   5  -9 -32    0.02    0.01
  -5   9  33   -0.00    0.01
   5  -9 -33   -0.00    0.00
  -5   9  34    0.01    0.01
   5  -9 -34    0.00    0.01
  -5   9  35    0.00    0.01
   5  -9 -35    0.00    0.00
   5  -9 -36   -0.00    0.00
   5  -9 -37    0.00    0.00
   5 -10  -1    0.00    0.00
   5 -10  -2   -0.00    0.04
   5 -10  -2    0.00    0.00
  -5 -10   2    0.00    0.01
   5 -10  -3   -0.00    0.03
   5 -10  -3    0.00    0.00
  -5 -10   3    0.01    0.01
   5 -10  -4    0.01    0.02
   5 -10  -4    0.01    0.01
  -5 -10   4    0.03    0.01
  -5  10   5    0.01    0.01
   5 -10  -5    0.01    0.02
  -5 -10   5    0.01    0.01
  -5  10   6    0.06    0.02
   5 -10  -6    0.12    0.04
  -5 -10   6    0.06    0.02
  -5  10   7    0.01    0.01
   5 -10  -7    0.01    0.02
  -5 -10   7    0.00    0.00
  -5  10   8    0.01    0.01
   5 -10  -8    0.01    0.01
   5  10  -8    0.00    0.00
  -5 -10   8    0.01    0.01
  -5  10   9    0.00    0.00
   5 -10  -9    0.01    0.01
  -5 -10   9   -0.00    0.00
  -5  10  10    0.14    0.04
   5 -10 -10    0.25    0.05
  -5 -10  10    0.12    0.04
  -5  10  11   -0.00    0.01
   5 -10 -11    0.00    0.01
  -5 -10  11    0.01    0.01
  -5  10  12    0.01    0.01
   5 -10 -12    0.00    0.01
  -5 -10  12    0.00    0.00
  -5  10  13    0.00    0.01
   5 -10 -13    0.00    0.01
  -5  10  14    0.07    0.02
   5 -10 -14    0.04    0.02
  -5  10  15   -0.00    0.01
   5 -10 -15   -0.00    0.00
   5 -10 -16    0.04    0.01
   5 -10 -17   -0.00    0.00
  -5  10  18    0.01    0.01
   5 -10 -18    0.01    0.00
  -5  10  19    0.00    0.01
   5 -10 -19    0.00    0.00
  -5  10  20    0.04    0.01
   5 -10 -20    0.03    0.01
  -5  10  21    0.00    0.01
   5 -10 -21   -0.00    0.00
  -5  10  22    0.02    0.01
   5 -10 -22    0.00    0.01
  -5  10  23   -0.00    0.00
   5 -10 -23   -0.00    0.00
  -5  10  24    0.00    0.01
   5 -10 -24    0.01    0.00
  -5  10  25   -0.00    0.00
   5 -10 -25    0.00    0.00
  -5  10  26    0.04    0.01
   5 -10 -26    0.02    0.01
  -5  10  27    0.00    0.01
   5 -10 -27    0.00    0.00
  -5  10  28   -0.00    0.00
   5 -10 -28    0.01    0.01
  -5  10  29   -0.00    0.01
   5 -10 -29    0.00    0.01
  -5  10  30    0.02    0.01
   5 -10 -30    0.00    0.01
  -5  10  31   -0.00    0.01
   5 -10 -31    0.00    0.01
  -5  10  32    0.00    0.01
   5 -10 -32    0.00    0.01
  -5  10  33    0.00    0.01
   5 -10 -33   -0.00    0.01
  -5  10  34    0.00    0.01
   5 -10 -34    0.00    0.01
  -5  10  35    0.00    0.01
   5 -10 -35    0.00    0.01
   5 -11  -1    0.07    0.03
   5 -11  -1    0.01    0.01
   5 -11  -2    0.43    0.06
   5 -11  -2    0.08    0.03
   5 -11  -3    0.06    0.02
   5 -11  -3    0.01    0.01
   5 -11  -4   -0.00    0.01
   5 -11  -4    0.00    0.01
   5 -11  -5    0.01    0.01
   5 -11  -5   -0.00    0.00
  -5 -11   5   -0.00    0.00
   5 -11  -6    0.02    0.01
   5 -11  -6    0.01    0.01
  -5 -11   6    0.01    0.01
   5 -11  -7   -0.00    0.01
  -5 -11   7   -0.00    0.01
   5 -11  -8    0.05    0.02
  -5 -11   8    0.03    0.01
   5 -11  -9    0.01    0.01
  -5 -11   9   -0.00    0.00
   5 -11 -10   -0.00    0.01
  -5 -11  10    0.00    0.00
   5 -11 -11    0.00    0.01
   5 -11 -12    0.07    0.02
   5 -11 -13    0.00    0.00
   5 -11 -14    0.01    0.01
   5 -11 -15    0.01    0.01
   5 -11 -16    0.04    0.01
   5 -11 -17   -0.00    0.01
  -5  11  18    0.06    0.02
   5 -11 -18    0.02    0.01
  -5  11  19   -0.00    0.00
   5 -11 -19    0.01    0.00
  -5  11  20   -0.00    0.01
   5 -11 -20    0.00    0.00
  -5  11  21    0.00    0.01
   5 -11 -21    0.00    0.00
  -5  11  22    0.03    0.01
   5 -11 -22    0.02    0.01
  -5  11  23    0.00    0.00
   5 -11 -23   -0.00    0.00
  -5  11  24    0.00    0.01
   5 -11 -24    0.00    0.00
  -5  11  25   -0.00    0.01
   5 -11 -25   -0.00    0.00
  -5  11  26    0.02    0.01
   5 -11 -26    0.01    0.01
  -5  11  27    0.00    0.00
   5 -11 -27   -0.00    0.00
  -5  11  28    0.01    0.01
   5 -11 -28    0.02    0.01
  -5  11  29    0.00    0.01
   5 -11 -29   -0.00    0.00
  -5  11  30    0.00    0.01
   5 -11 -30    0.01    0.01
  -5  11  31   -0.00    0.01
   5 -11 -31   -0.00    0.00
  -5  11  32    0.00    0.01
   5 -11 -32    0.01    0.01
  -5  11  33   -0.00    0.01
  -5  11  34    0.01    0.01
   5 -12  -1    0.00    0.01
   5 -12  -1    0.01    0.01
  -5 -12   1    0.01    0.01
   5 -12  -2    0.00    0.01
   5 -12  -2    0.00    0.01
  -5 -12   2    0.01    0.01
   5 -12  -3    0.00    0.01
   5 -12  -3    0.00    0.01
  -5 -12   3    0.00    0.01
   5 -12  -4    0.09    0.03
   5 -12  -5    0.01    0.01
   5 -12  -6    0.02    0.01
   5 -12  -7    0.00    0.01
   5 -12  -8    0.01    0.01
  -5 -12   8    0.01    0.01
   5 -12  -9    0.01    0.01
  -5 -12   9    0.01    0.01
   5 -12 -10    0.04    0.01
   5 -12 -11    0.00    0.00
   5 -12 -12    0.00    0.00
   5 -12 -13    0.00    0.01
   5 -12 -14    0.02    0.01
   5 -12 -15    0.01    0.01
   5 -12 -16    0.02    0.01
   5 -12 -17   -0.00    0.00
   5 -12 -18   -0.00    0.00
   5 -12 -19    0.00    0.00
   5 -12 -20    0.02    0.01
   5 -12 -21    0.00    0.00
   5 -12 -22    0.00    0.00
   5 -12 -23   -0.00    0.01
   5 -12 -24    0.01    0.01
   5 -12 -25   -0.00    0.00
   5 -12 -26    0.00    0.00
   5 -12 -27    0.00    0.01
   5 -12 -28   -0.00    0.00
   5 -12 -29    0.00    0.01
   5 -13  -1    0.02    0.01
   5 -13  -1    0.02    0.01
  -5 -13   1    0.04    0.01
   5 -13  -2    0.11    0.02
  -5 -13   2    0.06    0.02
   5 -13  -3    0.01    0.01
  -5 -13   3    0.00    0.01
   5 -13  -4    0.03    0.01
  -5 -13   4    0.03    0.01
   5 -13  -5    0.00    0.00
  -5 -13   5   -0.00    0.00
   5 -13  -6    0.06    0.02
  -5 -13   6    0.12    0.03
   5 -13  -7    0.01    0.01
   5 -13  -8    0.03    0.01
   5 -13  -9    0.00    0.00
   5 -13 -10    0.00    0.00
   5 -13 -11    0.01    0.01
   5 -13 -12    0.02    0.01
   5 -13 -13   -0.00    0.00
   5 -13 -14    0.00    0.00
   5 -13 -15   -0.00    0.00
   5 -13 -16    0.01    0.01
   5 -13 -17    0.00    0.00
   5 -13 -18    0.01    0.01
   5 -13 -19    0.00    0.00
   5 -13 -20    0.01    0.01
   5 -13 -21    0.00    0.00
   5 -13 -22    0.02    0.01
   5 -13 -23    0.00    0.01
   5 -13 -24    0.01    0.01
   5 -13 -25    0.01    0.01
   5 -13 -26   -0.00    0.01
   5 -14  -1    0.00    0.00
  -5 -14   1    0.00    0.01
   5 -14  -2    0.00    0.00
  -5 -14   2    0.00    0.00
   5 -14  -3    0.01    0.01
  -5 -14   3    0.01    0.01
   5 -14  -4    0.02    0.01
  -5 -14   4    0.04    0.01
   5 -14  -5    0.02    0.01
  -5 -14   5    0.03    0.01
   5 -14  -6    0.01    0.01
   5 -14  -7    0.00    0.00
   5 -14  -8   -0.00    0.00
   5 -14  -9    0.00    0.00
   5 -14 -10    0.02    0.01
   5 -14 -11    0.01    0.01
   5 -14 -12   -0.00    0.00
   5 -14 -13   -0.00    0.00
   5 -14 -14    0.01    0.01
   5 -14 -15    0.01    0.01
   5 -14 -16    0.00    0.01
   5 -14 -17   -0.00    0.01
   5 -14 -18    0.00    0.01
   5 -14 -19    0.00    0.00
   5 -14 -20   -0.00    0.00
   5 -14 -21    0.00    0.01
   5 -14 -22    0.01    0.01
   5 -14 -23    0.00    0.00
   5 -15  -1    0.00    0.00
  -5 -15   1    0.01    0.01
   5 -15  -2    0.01    0.01
  -5 -15   2    0.01    0.01
   5 -15  -3    0.01    0.01
  -5 -15   3    0.01    0.01
   5 -15  -4    0.00    0.00
   5 -15  -5    0.00    0.01
   5 -15  -6    0.00    0.00
   5 -15  -7   -0.00    0.00
   5 -15  -8    0.01    0.01
   5 -15  -9    0.01    0.00
   5 -15 -10   -0.00    0.00
   5 -15 -11    0.00    0.00
   5 -15 -12    0.02    0.01
   5 -15 -13    0.00    0.00
   5 -15 -14   -0.01    0.01
   5 -15 -15    0.00    0.00
   5 -15 -16   -0.00    0.00
   5 -15 -17    0.01    0.01
   5 -15 -18   -0.00    0.01
   5 -15 -19    0.00    0.01
   5 -16  -1   -0.00    0.00
  -5 -16   1   -0.00    0.00
   5 -16  -2    0.00    0.00
   5 -16  -3    0.00    0.00
   5 -16  -4   -0.00    0.00
   5 -16  -5    0.00    0.00
   5 -16  -6   -0.00    0.00
   5 -16  -7    0.00    0.01
   5 -16  -8    0.00    0.00
   5 -16  -9    0.00    0.00
   5 -16 -10    0.00    0.00
   5 -16 -11    0.00    0.00
   5 -16 -12   -0.00    0.00
   5 -16 -13   -0.00    0.00
   5 -16 -14    0.01    0.01
   5 -16 -15    0.00    0.00
   5 -17  -1   -0.00    0.00
   5 -17  -2    0.01    0.01
   5 -17  -3    0.02    0.01
   5 -17  -4    0.00    0.00
   5 -17  -5    0.01    0.01
   5 -17  -6    0.00    0.00
   5 -17  -7    0.01    0.01
   5 -17  -8    0.00    0.00
   5 -17  -9    0.00    0.00
   5 -17 -10    0.00    0.00
   5 -17 -11    0.00    0.00
   5 -18  -1    0.01    0.01
   5 -18  -2    0.00    0.00
   5 -18  -3    0.00    0.00
   5 -18  -4    0.00    0.00
   5 -18  -5    0.01    0.01
   5 -18  -6    0.00    0.00
   5 -18  -7    0.00    0.00
  -4   0   1   -0.00    0.00
  -4   0   1    0.00    0.00
   4   0  -1    0.00    0.00
   4   0  -1    0.00    0.00
  -4   0   2    0.02    0.01
  -4   0   2    0.02    0.01
   4   0  -2    0.03    0.01
   4   0  -2    0.02    0.01
  -4   0   3    0.00    0.00
  -4   0   3    0.00    0.00
   4   0  -3   -0.00    0.00
   4   0  -3    0.00    0.00
  -4   0   4    1.77    0.37
  -4   0   4    1.51    0.37
   4   0  -4    1.44    0.37
   4   0  -4    1.88    0.37
  -4   0   5    0.00    0.00
  -4   0   5    0.00    0.00
   4   0  -5    0.00    0.00
   4   0  -5    0.00    0.00
  -4   0   6    0.75    0.19
  -4   0   6    0.79    0.19
   4   0  -6    1.01    0.19
   4   0  -6    0.74    0.19
  -4   0   7   -0.00    0.00
  -4   0   7   -0.00    0.00
   4   0  -7   -0.00    0.00
   4   0  -7    0.00    0.00
  -4   0   8    2.61    0.68
  -4   0   8    3.37    0.68
   4   0  -8    3.05    0.68
   4   0  -8    3.16    0.68
  -4   0   9    0.00    0.00
  -4   0   9   -0.00    0.00
   4   0  -9    0.00    0.00
   4   0  -9    0.00    0.00
  -4   0  10    0.03    0.01
  -4   0  10    0.05    0.01
   4   0 -10    0.03    0.01
  -4   0  11    0.00    0.00
  -4   0  11   -0.00    0.00
   4   0 -11    0.00    0.00
  -4   0  12    0.02    0.01
  -4   0  12    0.03    0.01
   4   0 -12    0.01    0.01
  -4   0  13   -0.00    0.00
  -4   0  13    0.00    0.00
   4   0 -13    0.00    0.00
  -4   0  14    1.73    0.38
   4   0 -14    1.56    0.38
   4   0 -14    1.88    0.39
  -4   0  15    0.00    0.00
   4   0 -15    0.00    0.00
  -4   0  16    0.09    0.02
   4   0 -16    0.06    0.02
  -4   0  17    0.00    0.00
   4   0 -17   -0.00    0.07
   4   0 -17   -0.00    0.00
   4   0 -18   -0.00    0.04
   4   0 -18    0.04    0.01
   4   0 -19   -0.00    0.02
   4   0 -19    0.00    0.00
   4   0 -20    0.68    0.08
   4   0 -20    0.18    0.05
  -4   0  21    0.01    0.00
   4   0 -21   -0.00    0.01
   4   0 -21   -0.00    0.00
  -4   0  22    0.02    0.01
   4   0 -22    0.04    0.01
   4   0 -22    0.03    0.01
   4   0 -23   -0.00    0.00
   4   0 -23   -0.00    0.00
   4   0 -24    0.04    0.01
   4   0 -24    0.06    0.01
   4   0 -25   -0.00    0.00
   4   0 -26    0.05    0.01
  -4   0  27    0.00    0.00
   4   0 -27    0.00    0.00
  -4   0  28    0.01    0.01
  -4   0  29    0.00    0.00
  -4   0  30    0.05    0.02
  -4   0  31    0.00    0.00
  -4   0  32   -0.00    0.00
  -4   0  33   -0.00    0.00
  -4   0  34    0.01    0.01
  -4   0  35   -0.00    0.00
  -4   0  36    0.03    0.01
  -4   0  37   -0.00    0.00
  -4   0  38    0.01    0.00
  -4   0  39    0.01    0.00
  -4   0  40    0.01    0.01
  -4   1   1    0.02    0.01
  -4   1   1    0.02    0.01
   4  -1  -1    0.03    0.01
   4  -1  -1    0.03    0.01
   4   1  -1    0.02    0.01
   4   1  -1    0.02    0.01
  -4  -1   1    0.03    0.01
  -4  -1   1    0.03    0.01
  -4   1   2    1.26    0.30
  -4   1   2    1.11    0.30
   4  -1  -2    1.38    0.30
   4  -1  -2    1.36    0.30
   4   1  -2    1.36    0.30
   4   1  -2    1.32    0.30
  -4  -1   2    1.15    0.30
  -4  -1   2    1.52    0.30
  -4   1   3    0.03    0.01
  -4   1   3    0.03    0.01
   4  -1  -3    0.02    0.01
   4  -1  -3    0.02    0.01
   4   1  -3    0.03    0.01
   4   1  -3    0.01    0.01
  -4  -1   3    0.03    0.01
  -4  -1   3    0.02    0.01
  -4   1   4    0.00    0.00
  -4   1   4    0.00    0.00
   4  -1  -4    0.00    0.00
   4  -1  -4    0.00    0.00
   4   1  -4    0.00    0.00
   4   1  -4    0.01    0.00
  -4  -1   4    0.00    0.00
  -4  -1   4    0.00    0.00
  -4   1   5    0.02    0.01
  -4   1   5    0.01    0.01
   4  -1  -5    0.02    0.01
   4  -1  -5    0.01    0.01
   4   1  -5    0.01    0.01
   4   1  -5    0.01    0.01
  -4  -1   5    0.02    0.01
  -4  -1   5    0.01    0.01
  -4   1   6    0.59    0.12
  -4   1   6    0.50    0.12
   4  -1  -6    0.51    0.12
   4  -1  -6    0.78    0.13
   4   1  -6    0.43    0.12
   4   1  -6    0.66    0.12
  -4  -1   6    0.42    0.12
  -4  -1   6    0.65    0.12
  -4   1   7    0.06    0.02
  -4   1   7    0.07    0.02
   4  -1  -7    0.05    0.02
   4  -1  -7    0.05    0.02
   4   1  -7    0.07    0.02
  -4  -1   7    0.06    0.02
  -4  -1   7    0.07    0.02
  -4   1   8    1.30    0.33
  -4   1   8    1.69    0.33
   4  -1  -8    1.59    0.33
   4  -1  -8    1.30    0.33
   4   1  -8    1.59    0.33
  -4  -1   8    1.24    0.33
  -4  -1   8    1.65    0.33
  -4   1   9    0.00    0.00
  -4   1   9    0.00    0.00
   4  -1  -9    0.00    0.00
   4  -1  -9    0.00    0.00
   4   1  -9    0.00    0.00
  -4  -1   9    0.00    0.00
  -4  -1   9    0.00    0.00
  -4   1  10    0.66    0.14
  -4   1  10    0.71    0.15
   4  -1 -10    0.63    0.14
   4  -1 -10    0.70    0.15
   4   1 -10    0.62    0.14
   4   1 -10    0.53    0.14
  -4  -1  10    0.60    0.14
  -4   1  11    0.23    0.05
  -4   1  11    0.21    0.05
   4  -1 -11    0.25    0.05
   4  -1 -11    0.19    0.05
   4   1 -11    0.19    0.05
   4   1 -11    0.23    0.05
  -4  -1  11    0.19    0.05
  -4   1  12    0.64    0.13
  -4   1  12    0.62    0.13
   4  -1 -12    0.59    0.13
   4  -1 -12    0.66    0.13
   4   1 -12    0.44    0.13
   4   1 -12    0.56    0.13
  -4  -1  12    0.50    0.13
  -4   1  13    0.15    0.03
  -4   1  13    0.10    0.03
   4  -1 -13    0.17    0.03
   4  -1 -13    0.11    0.03
   4   1 -13    0.16    0.03
   4   1 -13    0.15    0.03
  -4  -1  13    0.14    0.03
  -4   1  14   -0.00    0.00
  -4   1  14    0.00    0.00
   4  -1 -14   -0.00    0.00
   4   1 -14    0.00    0.00
   4   1 -14   -0.00    0.00
  -4  -1  14   -0.00    0.00
  -4   1  15    0.06    0.02
  -4   1  15    0.04    0.01
   4  -1 -15    0.05    0.01
   4   1 -15    0.05    0.01
  -4  -1  15    0.05    0.01
  -4  -1  15    0.05    0.01
  -4   1  16    0.41    0.08
  -4   1  16    0.31    0.08
   4  -1 -16   -0.00    0.12
   4  -1 -16    0.33    0.08
   4   1 -16    0.32    0.08
  -4  -1  16    0.33    0.08
  -4  -1  16    0.32    0.08
  -4   1  17    0.00    0.00
   4  -1 -17    0.01    0.04
   4  -1 -17   -0.00    0.00
   4   1 -17   -0.00    0.00
  -4  -1  17    0.00    0.00
  -4  -1  17   -0.00    0.00
  -4   1  18    0.43    0.08
   4  -1 -18    0.01    0.08
   4  -1 -18    0.36    0.08
   4   1 -18   -0.00    0.13
   4   1 -18    0.45    0.08
  -4  -1  18    0.43    0.08
  -4  -1  18    0.36    0.08
  -4   1  19    0.02    0.01
   4  -1 -19    0.13    0.03
   4  -1 -19    0.02    0.01
   4   1 -19    0.01    0.04
   4   1 -19    0.02    0.01
  -4  -1  19    0.02    0.01
  -4   1  20    0.01    0.01
   4  -1 -20    0.02    0.01
   4  -1 -20    0.03    0.01
   4   1 -20   -0.00    0.01
   4   1 -20    0.02    0.01
  -4  -1  20    0.04    0.01
  -4   1  21    0.01    0.01
   4  -1 -21    0.01    0.01
   4  -1 -21    0.00    0.00
   4   1 -21    0.02    0.01
   4   1 -21    0.01    0.00
  -4  -1  21    0.01    0.00
   4  -1 -22    0.45    0.08
   4  -1 -22    0.28    0.08
   4   1 -22    0.51    0.08
   4   1 -22    0.30    0.08
  -4  -1  22    0.26    0.08
   4  -1 -23    0.02    0.01
   4  -1 -23    0.01    0.01
   4   1 -23    0.01    0.01
   4   1 -23    0.01    0.00
   4  -1 -24    0.02    0.01
   4  -1 -24    0.02    0.01
   4   1 -24    0.02    0.01
  -4   1  25    0.02    0.01
   4  -1 -25    0.02    0.01
   4   1 -25    0.03    0.01
  -4   1  26    0.11    0.03
   4  -1 -26    0.10    0.03
  -4   1  27    0.00    0.00
   4  -1 -27    0.00    0.00
  -4   1  28    0.07    0.02
   4  -1 -28    0.05    0.01
  -4  -1  28    0.05    0.02
  -4   1  29   -0.00    0.00
  -4  -1  29    0.00    0.00
  -4   1  30   -0.00    0.00
  -4  -1  30    0.00    0.00
  -4   1  31    0.01    0.01
  -4  -1  31    0.01    0.00
  -4   1  32    0.04    0.02
  -4  -1  32    0.06    0.02
  -4   1  33    0.00    0.00
  -4  -1  33    0.00    0.00
  -4   1  34    0.00    0.00
  -4  -1  34    0.01    0.01
  -4   1  35    0.00    0.00
  -4  -1  35   -0.00    0.00
  -4   1  36    0.02    0.01
  -4  -1  36    0.02    0.01
  -4   1  37    0.01    0.01
  -4  -1  37   -0.00    0.00
  -4   1  38    0.01    0.01
  -4  -1  38    0.01    0.01
  -4   1  39    0.00    0.00
  -4  -1  39   -0.00    0.00
  -4  -1  40   -0.00    0.00
  -4   2   1    0.11    0.02
  -4   2   1    0.09    0.03
   4  -2  -1    0.09    0.02
   4  -2  -1    0.09    0.03
   4   2  -1    0.11    0.03
   4   2  -1    0.09    0.03
  -4  -2   1    0.10    0.03
  -4  -2   1    0.11    0.03
  -4   2   2    0.25    0.06
  -4   2   2    0.30    0.06
   4  -2  -2    0.21    0.06
   4   2  -2    0.28    0.06
   4   2  -2    0.24    0.06
  -4  -2   2    0.21    0.06
  -4  -2   2    0.26    0.06
  -4   2   3    0.01    0.00
  -4   2   3    0.02    0.01
   4  -2  -3    0.01    0.01
   4  -2  -3    0.02    0.01
   4   2  -3    0.01    0.01
   4   2  -3    0.02    0.01
  -4  -2   3    0.02    0.01
  -4  -2   3    0.01    0.01
  -4   2   4    2.30    0.52
  -4   2   4    2.26    0.52
   4  -2  -4    2.15    0.52
   4  -2  -4    2.47    0.52
   4   2  -4    2.39    0.52
   4   2  -4    2.33    0.52
  -4  -2   4    2.25    0.52
  -4  -2   4    2.23    0.52
  -4   2   5    0.05    0.01
  -4   2   5    0.05    0.01
   4  -2  -5    0.06    0.01
   4  -2  -5    0.05    0.01
   4   2  -5    0.04    0.01
   4   2  -5    0.04    0.01
  -4  -2   5    0.01    0.01
  -4  -2   5    0.05    0.01
  -4   2   6    0.02    0.01
  -4   2   6    0.01    0.01
   4  -2  -6    0.01    0.00
   4  -2  -6    0.01    0.01
   4   2  -6    0.01    0.00
  -4  -2   6    0.01    0.00
  -4  -2   6    0.01    0.01
  -4   2   7    0.34    0.08
  -4   2   7    0.41    0.08
   4  -2  -7    0.43    0.08
   4  -2  -7    0.38    0.08
   4   2  -7    0.51    0.08
  -4  -2   7    0.16    0.07
  -4  -2   7    0.38    0.08
  -4   2   8    0.77    0.19
  -4   2   8    1.04    0.19
   4  -2  -8    0.81    0.19
   4  -2  -8    0.90    0.19
   4   2  -8    0.76    0.19
   4   2  -8    0.87    0.19
  -4  -2   8    0.81    0.19
  -4   2   9    0.20    0.06
  -4   2   9    0.23    0.06
   4  -2  -9    0.27    0.06
   4   2  -9    0.27    0.06
   4   2  -9    0.32    0.06
  -4  -2   9    0.19    0.06
  -4   2  10    0.09    0.02
  -4   2  10    0.09    0.02
   4  -2 -10    0.07    0.02
   4  -2 -10    0.11    0.02
   4   2 -10    0.09    0.02
   4   2 -10    0.09    0.02
  -4  -2  10    0.08    0.02
  -4   2  11    0.07    0.02
  -4   2  11    0.05    0.02
   4  -2 -11    0.07    0.02
   4  -2 -11    0.08    0.02
   4   2 -11    0.08    0.02
   4   2 -11    0.08    0.02
  -4  -2  11    0.07    0.02
  -4  -2  11    0.09    0.02
  -4   2  12    0.00    0.00
  -4   2  12    0.00    0.00
   4  -2 -12    0.00    0.00
   4  -2 -12    0.00    0.00
   4   2 -12    0.00    0.00
   4   2 -12   -0.00    0.00
  -4  -2  12   -0.00    0.00
  -4  -2  12    0.00    0.00
  -4   2  13    0.01    0.01
  -4   2  13    0.03    0.01
   4  -2 -13    0.01    0.01
   4  -2 -13    0.02    0.01
   4   2 -13    0.02    0.01
   4   2 -13    0.02    0.01
  -4  -2  13    0.02    0.01
  -4  -2  13    0.03    0.01
  -4   2  14    0.99    0.24
  -4   2  14    1.08    0.24
   4  -2 -14    0.96    0.24
   4   2 -14    0.92    0.24
   4   2 -14    1.07    0.24
  -4  -2  14    1.25    0.24
  -4   2  15    0.08    0.02
  -4   2  15    0.06    0.02
   4  -2 -15   -0.00    0.08
   4  -2 -15    0.09    0.02
   4   2 -15    0.08    0.02
  -4  -2  15    0.08    0.02
  -4  -2  15    0.07    0.02
  -4   2  16    0.03    0.01
   4  -2 -16   -0.00    0.04
   4  -2 -16    0.02    0.01
   4   2 -16    0.04    0.01
  -4  -2  16    0.04    0.01
  -4  -2  16    0.01    0.01
  -4   2  17    0.00    0.00
   4  -2 -17   -0.00    0.02
   4  -2 -17    0.00    0.00
   4   2 -17    0.00    0.00
  -4  -2  17    0.00    0.00
  -4  -2  17    0.00    0.00
  -4   2  18    0.11    0.04
   4  -2 -18    0.17    0.04
   4   2 -18    0.15    0.04
  -4  -2  18    0.18    0.04
  -4  -2  18    0.13    0.04
  -4   2  19    0.13    0.04
   4  -2 -19    0.39    0.05
   4  -2 -19    0.16    0.04
   4   2 -19    0.03    0.10
   4   2 -19    0.20    0.04
  -4  -2  19    0.17    0.04
  -4  -2  19    0.12    0.04
  -4   2  20    0.04    0.02
   4  -2 -20    0.11    0.02
   4  -2 -20    0.06    0.02
   4   2 -20    0.00    0.02
   4   2 -20    0.07    0.02
  -4  -2  20    0.04    0.02
  -4   2  21    0.01    0.01
   4  -2 -21    0.00    0.01
   4  -2 -21    0.01    0.01
   4   2 -21    0.03    0.02
   4   2 -21    0.00    0.00
  -4  -2  21    0.00    0.00
   4  -2 -22    0.01    0.01
   4   2 -22    0.03    0.01
   4   2 -22    0.01    0.00
  -4  -2  22    0.02    0.01
  -4   2  23   -0.00    0.00
   4  -2 -23   -0.00    0.00
   4   2 -23    0.00    0.00
  -4   2  24    0.16    0.04
   4  -2 -24    0.12    0.04
   4   2 -24    0.17    0.04
  -4   2  25    0.02    0.01
   4  -2 -25    0.01    0.01
  -4   2  26    0.09    0.02
   4  -2 -26    0.07    0.02
  -4   2  27    0.02    0.01
   4  -2 -27    0.00    0.00
  -4   2  28    0.04    0.01
   4  -2 -28    0.04    0.01
  -4   2  29    0.03    0.01
  -4   2  30    0.11    0.03
  -4  -2  30    0.12    0.03
  -4   2  31    0.00    0.01
  -4  -2  31    0.01    0.00
  -4   2  32    0.00    0.00
  -4  -2  32    0.00    0.00
  -4   2  33    0.00    0.00
  -4  -2  33    0.01    0.00
  -4   2  34    0.00    0.00
  -4  -2  34    0.01    0.01
  -4   2  35    0.01    0.01
  -4  -2  35    0.01    0.01
  -4   2  36    0.01    0.01
  -4  -2  36    0.01    0.00
  -4   2  37    0.00    0.00
  -4  -2  37   -0.00    0.00
  -4   2  38    0.01    0.01
  -4  -2  38    0.00    0.00
  -4   2  39    0.01    0.01
  -4  -2  39   -0.00    0.00
  -4  -2  40    0.02    0.01
  -4   3   1    0.05    0.01
  -4   3   1    0.05    0.01
   4  -3  -1    0.06    0.01
   4  -3  -1    0.05    0.01
   4   3  -1    0.05    0.01
   4   3  -1    0.06    0.01
  -4  -3   1    0.04    0.01
  -4  -3   1    0.06    0.02
  -4   3   2    0.39    0.10
   4  -3  -2    0.42    0.10
   4  -3  -2    0.45    0.10
   4   3  -2    0.43    0.10
  -4  -3   2    0.42    0.10
  -4  -3   2    0.47    0.10
  -4   3   3    0.01    0.01
  -4   3   3    0.02    0.01
   4  -3  -3    0.01    0.01
   4  -3  -3    0.02    0.01
   4   3  -3    0.01    0.01
   4   3  -3    0.02    0.01
  -4  -3   3    0.01    0.01
  -4  -3   3    0.01    0.01
  -4   3   4    0.02    0.01
  -4   3   4    0.02    0.01
   4  -3  -4    0.02    0.01
   4  -3  -4    0.02    0.01
   4   3  -4    0.01    0.01
   4   3  -4    0.01    0.01
  -4  -3   4    0.02    0.01
  -4  -3   4    0.02    0.01
  -4   3   5    0.05    0.01
  -4   3   5    0.06    0.02
   4  -3  -5    0.05    0.01
   4  -3  -5    0.05    0.01
   4   3  -5    0.05    0.01
  -4  -3   5    0.05    0.01
  -4  -3   5    0.04    0.01
  -4   3   6    0.09    0.02
  -4   3   6    0.08    0.02
   4  -3  -6    0.01    0.01
   4  -3  -6    0.09    0.02
   4   3  -6    0.08    0.01
  -4  -3   6    0.08    0.01
  -4   3   7    0.62    0.15
   4  -3  -7    0.65    0.15
   4  -3  -7    0.67    0.15
   4   3  -7    0.69    0.15
   4   3  -7    0.64    0.15
  -4  -3   7    0.56    0.15
  -4   3   8    0.14    0.03
  -4   3   8    0.11    0.03
   4  -3  -8    0.11    0.03
   4  -3  -8    0.10    0.03
   4   3  -8    0.11    0.03
   4   3  -8    0.15    0.03
  -4  -3   8    0.09    0.03
  -4   3   9    0.00    0.00
  -4   3   9   -0.00    0.00
   4  -3  -9   -0.00    0.00
   4  -3  -9    0.00    0.01
   4   3  -9   -0.00    0.00
   4   3  -9   -0.00    0.00
  -4  -3   9    0.00    0.00
  -4  -3   9    0.00    0.00
  -4   3  10    0.33    0.06
  -4   3  10    0.29    0.06
   4  -3 -10    0.24    0.06
   4  -3 -10    0.20    0.06
   4   3 -10    0.24    0.06
   4   3 -10    0.26    0.06
  -4  -3  10    0.20    0.06
  -4  -3  10    0.27    0.06
  -4   3  11    0.41    0.11
  -4   3  11    0.54    0.11
   4  -3 -11    0.49    0.11
   4  -3 -11    0.50    0.11
   4   3 -11    0.39    0.10
   4   3 -11    0.43    0.10
  -4  -3  11    0.46    0.10
  -4  -3  11    0.45    0.10
  -4   3  12    0.43    0.09
  -4   3  12    0.37    0.09
   4  -3 -12    0.36    0.08
   4  -3 -12    0.36    0.09
   4   3 -12    0.36    0.08
   4   3 -12    0.37    0.08
  -4  -3  12    0.34    0.08
  -4  -3  12    0.35    0.08
  -4   3  13    0.12    0.03
  -4   3  13    0.12    0.03
   4  -3 -13    0.06    0.12
   4  -3 -13    0.13    0.03
   4  -3 -13    0.11    0.03
   4   3 -13    0.10    0.03
  -4  -3  13    0.11    0.03
  -4  -3  13    0.11    0.03
  -4   3  14    0.01    0.01
  -4   3  14    0.01    0.01
   4  -3 -14    0.02    0.04
   4  -3 -14    0.01    0.01
   4   3 -14    0.01    0.00
   4   3 -14    0.01    0.00
  -4  -3  14    0.01    0.00
  -4  -3  14    0.01    0.00
  -4   3  15    0.05    0.02
   4  -3 -15    0.02    0.03
   4  -3 -15    0.06    0.02
   4   3 -15    0.05    0.01
  -4  -3  15    0.06    0.01
  -4  -3  15    0.05    0.01
  -4   3  16    0.37    0.07
   4  -3 -16    0.00    0.06
   4  -3 -16    0.34    0.06
   4   3 -16    0.33    0.06
  -4  -3  16    0.29    0.06
  -4  -3  16    0.40    0.06
  -4   3  17    0.02    0.01
   4  -3 -17    0.09    0.03
   4  -3 -17    0.02    0.01
   4   3 -17    0.02    0.01
  -4  -3  17    0.00    0.00
  -4  -3  17    0.00    0.00
  -4   3  18    0.08    0.02
   4  -3 -18    0.15    0.03
   4   3 -18    0.07    0.02
  -4  -3  18    0.05    0.02
  -4  -3  18    0.06    0.02
  -4   3  19    0.00    0.01
   4  -3 -19    0.02    0.01
  -4  -3  19    0.01    0.01
  -4  -3  19    0.01    0.01
  -4   3  20    0.03    0.01
   4  -3 -20    0.03    0.01
   4   3 -20   -0.00    0.06
   4   3 -20    0.01    0.01
  -4  -3  20    0.03    0.01
  -4  -3  20    0.01    0.01
  -4   3  21    0.04    0.02
   4  -3 -21    0.08    0.02
   4   3 -21    0.00    0.02
   4   3 -21    0.07    0.02
  -4  -3  21    0.06    0.02
  -4   3  22    0.08    0.03
   4  -3 -22    0.09    0.03
   4   3 -22    0.25    0.03
  -4  -3  22    0.09    0.02
  -4   3  23    0.08    0.02
   4  -3 -23    0.06    0.02
  -4   3  24    0.00    0.01
   4  -3 -24    0.00    0.00
  -4   3  25    0.01    0.01
   4  -3 -25    0.01    0.01
  -4   3  26    0.12    0.03
  -4   3  27    0.03    0.01
  -4   3  28    0.08    0.02
  -4   3  29    0.02    0.01
   4  -3 -29    0.01    0.01
  -4   3  30    0.00    0.00
   4  -3 -30    0.01    0.01
  -4   3  31    0.00    0.01
   4  -3 -31    0.01    0.01
  -4  -3  31    0.01    0.01
  -4   3  32    0.03    0.01
  -4  -3  32    0.03    0.01
  -4   3  33    0.01    0.01
  -4  -3  33    0.01    0.00
  -4   3  34   -0.00    0.00
  -4  -3  34    0.00    0.00
  -4   3  35    0.00    0.00
  -4  -3  35    0.00    0.00
  -4   3  36    0.00    0.01
  -4  -3  36    0.00    0.00
  -4   3  37    0.00    0.01
  -4  -3  37    0.00    0.00
  -4   3  38    0.00    0.00
  -4  -3  38    0.00    0.00
  -4   3  39    0.00    0.00
  -4  -3  39    0.00    0.00
  -4  -3  40    0.00    0.00
  -4   4   1    0.08    0.02
  -4   4   1    0.10    0.02
   4  -4  -1    0.07    0.02
   4  -4  -1    0.02    0.02
   4   4  -1    0.10    0.02
   4   4  -1    0.08    0.02
  -4  -4   1    0.08    0.02
  -4  -4   1    0.09    0.02
  -4   4   2    0.15    0.04
  -4   4   2    0.19    0.04
   4  -4  -2    0.19    0.04
   4  -4  -2    0.19    0.05
   4   4  -2    0.15    0.04
   4   4  -2    0.20    0.04
  -4  -4   2    0.21    0.04
  -4  -4   2    0.22    0.05
  -4   4   3    0.09    0.02
  -4   4   3    0.10    0.02
   4  -4  -3    0.10    0.02
   4  -4  -3    0.08    0.02
   4   4  -3    0.09    0.02
   4   4  -3    0.07    0.02
  -4  -4   3    0.06    0.02
  -4  -4   3    0.10    0.02
  -4   4   4    0.40    0.10
  -4   4   4    0.43    0.10
   4  -4  -4    0.44    0.10
   4  -4  -4    0.45    0.10
  -4  -4   4    0.49    0.10
  -4  -4   4    0.36    0.10
  -4   4   5    0.02    0.01
  -4   4   5    0.01    0.01
   4  -4  -5    0.01    0.00
   4  -4  -5    0.01    0.01
   4   4  -5    0.01    0.00
  -4  -4   5    0.01    0.01
  -4  -4   5    0.00    0.00
  -4   4   6    0.12    0.03
  -4   4   6    0.09    0.03
   4  -4  -6    0.12    0.03
   4  -4  -6    0.11    0.03
   4   4  -6    0.10    0.03
   4   4  -6    0.12    0.03
  -4  -4   6    0.10    0.03
  -4   4   7    0.01    0.01
  -4   4   7    0.01    0.01
   4  -4  -7    0.01    0.01
   4  -4  -7    0.01    0.01
   4   4  -7    0.01    0.00
   4   4  -7    0.00    0.00
  -4  -4   7    0.01    0.01
  -4   4   8    0.14    0.03
  -4   4   8    0.12    0.03
   4  -4  -8    0.12    0.03
   4   4  -8    0.14    0.03
   4   4  -8    0.12    0.03
  -4  -4   8    0.12    0.03
  -4  -4   8    0.12    0.03
  -4   4   9    0.35    0.10
  -4   4   9    0.47    0.10
   4  -4  -9    0.38    0.10
   4  -4  -9    0.44    0.10
   4   4  -9    0.44    0.10
   4   4  -9    0.46    0.10
  -4  -4   9    0.29    0.09
  -4  -4   9    0.58    0.10
  -4   4  10    0.33    0.07
  -4   4  10    0.14    0.07
   4  -4 -10    0.33    0.07
   4  -4 -10    0.32    0.07
   4   4 -10    0.32    0.07
   4   4 -10    0.29    0.07
  -4  -4  10    0.29    0.07
  -4  -4  10    0.31    0.07
  -4   4  11    0.02    0.01
  -4   4  11    0.04    0.01
   4  -4 -11   -0.00    0.13
   4  -4 -11    0.03    0.01
   4  -4 -11    0.04    0.01
   4   4 -11    0.04    0.01
   4   4 -11    0.03    0.01
  -4  -4  11    0.04    0.01
  -4  -4  11    0.00    0.01
  -4   4  12    0.07    0.02
  -4   4  12    0.06    0.02
   4  -4 -12    0.04    0.08
   4  -4 -12    0.06    0.02
   4  -4 -12    0.07    0.02
   4   4 -12    0.07    0.02
   4   4 -12    0.04    0.01
  -4  -4  12    0.05    0.01
  -4  -4  12    0.07    0.02
  -4   4  13    0.15    0.03
   4  -4 -13   -0.00    0.05
   4  -4 -13    0.14    0.03
   4   4 -13    0.14    0.03
   4   4 -13    0.13    0.03
  -4  -4  13    0.10    0.03
  -4  -4  13    0.14    0.03
  -4   4  14    0.45    0.08
   4  -4 -14   -0.00    0.08
   4  -4 -14    0.43    0.08
   4   4 -14    0.40    0.08
   4   4 -14    0.41    0.08
  -4  -4  14    0.25    0.08
  -4  -4  14    0.41    0.08
  -4   4  15    0.14    0.03
   4   4 -15    0.13    0.03
  -4  -4  15    0.12    0.03
  -4  -4  15    0.12    0.03
  -4   4  16    0.05    0.01
   4  -4 -16    0.11    0.03
   4   4 -16    0.04    0.01
  -4  -4  16    0.04    0.01
  -4  -4  16    0.02    0.01
  -4   4  17    0.00    0.00
   4  -4 -17    0.01    0.01
   4   4 -17    0.00    0.00
  -4  -4  17    0.01    0.00
  -4  -4  17    0.00    0.00
  -4   4  18    0.10    0.03
  -4   4  18    0.12    0.04
   4  -4 -18    0.24    0.04
   4   4 -18    0.14    0.03
  -4  -4  18    0.17    0.03
  -4  -4  18    0.13    0.03
  -4   4  19    0.11    0.03
   4  -4 -19    0.13    0.03
   4   4 -19    0.09    0.02
  -4  -4  19    0.08    0.02
  -4  -4  19    0.09    0.02
  -4   4  20    0.11    0.03
   4  -4 -20    0.12    0.03
  -4  -4  20    0.08    0.02
  -4  -4  20    0.08    0.02
  -4   4  21    0.04    0.01
   4  -4 -21    0.03    0.01
   4   4 -21    0.00    0.03
  -4  -4  21    0.03    0.01
  -4   4  22    0.00    0.01
  -4  -4  22    0.01    0.00
  -4   4  23    0.02    0.01
  -4   4  24    0.17    0.04
  -4   4  25    0.05    0.02
  -4   4  26    0.10    0.02
   4  -4 -26    0.06    0.02
  -4   4  27   -0.00    0.00
   4  -4 -27   -0.00    0.00
  -4   4  28    0.07    0.02
   4  -4 -28    0.04    0.01
  -4   4  29    0.02    0.01
   4  -4 -29    0.02    0.01
  -4   4  30    0.01    0.01
   4  -4 -30    0.00    0.00
  -4   4  31    0.01    0.01
   4  -4 -31    0.01    0.01
  -4   4  32    0.00    0.00
   4  -4 -32    0.00    0.00
  -4  -4  32   -0.00    0.00
  -4   4  33    0.01    0.01
  -4  -4  33    0.00    0.00
  -4   4  34    0.01    0.01
  -4  -4  34    0.02    0.01
  -4   4  35    0.01    0.01
  -4  -4  35    0.01    0.00
  -4   4  36    0.01    0.01
  -4  -4  36    0.00    0.00
  -4   4  37    0.00    0.00
  -4  -4  37    0.00    0.00
  -4   4  38   -0.00    0.00
  -4  -4  38    0.00    0.00
  -4  -4  39    0.00    0.00
  -4  -4  40    0.00    0.00
  -4   5   1    0.10    0.03
  -4   5   1    0.11    0.03
   4  -5  -1    0.10    0.03
   4  -5  -1    0.12    0.03
   4   5  -1    0.10    0.03
   4   5  -1    0.12    0.03
  -4  -5   1    0.11    0.03
  -4  -5   1    0.09    0.03
  -4   5   2    0.43    0.10
  -4   5   2    0.44    0.10
   4  -5  -2    0.41    0.10
   4  -5  -2    0.65    0.10
   4   5  -2    0.37    0.10
   4   5  -2    0.40    0.10
  -4  -5   2    0.39    0.10
  -4  -5   2    0.43    0.10
  -4   5   3    0.21    0.06
  -4   5   3    0.27    0.06
   4  -5  -3    0.24    0.06
   4  -5  -3    0.22    0.06
   4   5  -3    0.24    0.06
   4   5  -3    0.40    0.06
  -4  -5   3    0.23    0.06
  -4  -5   3    0.21    0.06
  -4   5   4    0.03    0.01
  -4   5   4    0.03    0.01
   4  -5  -4    0.03    0.01
   4  -5  -4    0.03    0.01
   4   5  -4    0.04    0.01
  -4  -5   4    0.03    0.01
  -4  -5   4    0.05    0.01
  -4   5   5    0.08    0.02
  -4   5   5    0.07    0.02
   4  -5  -5    0.07    0.02
   4  -5  -5    0.11    0.02
   4   5  -5    0.05    0.02
  -4  -5   5    0.05    0.02
  -4  -5   5    0.06    0.02
  -4   5   6    0.14    0.03
  -4   5   6    0.13    0.03
   4  -5  -6    0.10    0.03
   4   5  -6    0.09    0.03
   4   5  -6    0.08    0.03
  -4  -5   6    0.11    0.03
  -4   5   7    0.37    0.08
  -4   5   7    0.31    0.08
   4  -5  -7    0.27    0.08
   4  -5  -7    0.29    0.08
   4   5  -7    0.35    0.07
   4   5  -7    0.31    0.07
  -4  -5   7    0.35    0.08
  -4   5   8    0.07    0.02
  -4   5   8    0.08    0.02
   4  -5  -8    0.05    0.01
   4  -5  -8    0.04    0.01
   4   5  -8    0.04    0.01
   4   5  -8    0.05    0.01
  -4  -5   8    0.05    0.01
  -4  -5   8    0.05    0.01
  -4   5   9    0.03    0.01
  -4   5   9    0.05    0.01
   4  -5  -9   -0.00    0.12
   4  -5  -9    0.03    0.01
   4  -5  -9    0.02    0.01
   4   5  -9    0.02    0.01
   4   5  -9    0.04    0.01
  -4  -5   9    0.03    0.01
  -4  -5   9    0.05    0.01
  -4   5  10    0.03    0.01
  -4   5  10    0.02    0.01
   4  -5 -10   -0.00    0.07
   4  -5 -10    0.01    0.01
   4  -5 -10    0.04    0.01
   4   5 -10    0.04    0.01
  -4  -5  10    0.03    0.01
  -4  -5  10    0.03    0.01
  -4   5  11    0.38    0.09
   4  -5 -11    0.37    0.09
   4   5 -11    0.47    0.09
  -4  -5  11    0.34    0.09
  -4  -5  11    0.33    0.09
  -4   5  12    0.44    0.09
   4  -5 -12   -0.00    0.09
   4   5 -12    0.36    0.08
   4   5 -12    0.41    0.08
  -4  -5  12    0.38    0.08
  -4  -5  12    0.33    0.08
  -4   5  13    0.04    0.02
   4  -5 -13    0.01    0.02
   4   5 -13    0.06    0.02
   4   5 -13    0.07    0.01
  -4  -5  13    0.06    0.02
  -4  -5  13    0.07    0.02
  -4   5  14    0.02    0.01
  -4   5  14    0.01    0.01
   4  -5 -14    0.07    0.02
   4   5 -14    0.02    0.01
  -4  -5  14    0.03    0.01
  -4  -5  14    0.02    0.01
  -4   5  15    0.12    0.03
  -4   5  15    0.16    0.03
   4  -5 -15    0.40    0.05
   4   5 -15    0.12    0.03
  -4  -5  15    0.10    0.03
  -4  -5  15    0.14    0.03
  -4   5  16    0.18    0.04
  -4   5  16    0.15    0.04
   4  -5 -16    0.31    0.05
   4   5 -16    0.17    0.04
  -4  -5  16    0.15    0.04
  -4  -5  16    0.13    0.04
  -4   5  17    0.13    0.04
  -4   5  17    0.14    0.04
   4  -5 -17    0.17    0.04
   4   5 -17    0.17    0.03
  -4  -5  17    0.12    0.03
  -4  -5  17    0.12    0.03
  -4   5  18    0.16    0.05
  -4   5  18    0.18    0.05
   4  -5 -18    0.25    0.05
   4   5 -18    0.20    0.04
  -4  -5  18    0.18    0.04
  -4  -5  18    0.16    0.04
  -4   5  19    0.01    0.01
  -4  -5  19    0.00    0.00
  -4  -5  19    0.00    0.00
  -4  -5  20    0.01    0.00
  -4  -5  20    0.00    0.00
  -4   5  21    0.06    0.02
  -4  -5  21    0.05    0.01
  -4   5  22    0.14    0.04
  -4  -5  22    0.16    0.04
  -4   5  23    0.02    0.01
   4  -5 -23    0.01    0.01
  -4   5  24    0.01    0.01
   4  -5 -24    0.00    0.00
  -4   5  25    0.00    0.01
   4  -5 -25   -0.00    0.00
  -4   5  26    0.02    0.01
   4  -5 -26    0.02    0.01
  -4   5  27    0.05    0.01
   4  -5 -27    0.04    0.01
  -4   5  28    0.02    0.01
   4  -5 -28    0.01    0.01
  -4   5  29    0.01    0.01
   4  -5 -29    0.02    0.01
  -4   5  30    0.00    0.01
   4  -5 -30   -0.00    0.00
  -4   5  31    0.03    0.01
   4  -5 -31    0.03    0.01
  -4   5  32    0.01    0.01
   4  -5 -32    0.01    0.01
  -4  -5  32    0.01    0.00
  -4   5  33    0.02    0.01
   4  -5 -33    0.00    0.01
  -4  -5  33    0.01    0.00
  -4   5  34   -0.00    0.01
   4  -5 -34    0.00    0.00
  -4  -5  34    0.00    0.00
  -4   5  35    0.01    0.01
  -4  -5  35   -0.00    0.00
  -4   5  36   -0.00    0.01
  -4  -5  36    0.00    0.00
  -4   5  37    0.01    0.01
  -4  -5  37    0.00    0.00
  -4   5  38    0.00    0.01
  -4  -5  38    0.00    0.00
  -4  -5  39    0.00    0.00
  -4  -5  40   -0.00    0.00
  -4   6   1    0.07    0.02
  -4   6   1    0.07    0.02
   4  -6  -1    0.06    0.02
   4  -6  -1    0.05    0.02
   4   6  -1    0.06    0.02
   4   6  -1    0.08    0.02
  -4  -6   1    0.09    0.02
  -4  -6   1    0.11    0.02
  -4   6   2    0.10    0.03
  -4   6   2    0.12    0.03
   4  -6  -2    0.08    0.03
   4  -6  -2    0.11    0.03
   4   6  -2    0.11    0.03
   4   6  -2    0.18    0.03
  -4  -6   2    0.11    0.03
  -4  -6   2    0.09    0.03
  -4   6   3    0.15    0.03
  -4   6   3    0.09    0.03
   4  -6  -3    0.08    0.03
   4  -6  -3    0.09    0.03
   4   6  -3    0.09    0.03
  -4  -6   3    0.12    0.03
  -4  -6   3    0.10    0.03
  -4   6   4    0.16    0.05
  -4   6   4    0.16    0.05
   4  -6  -4    0.24    0.05
   4  -6  -4    0.26    0.05
   4   6  -4    0.21    0.05
  -4  -6   4    0.18    0.05
  -4  -6   4    0.21    0.05
  -4   6   5    0.15    0.03
  -4   6   5    0.10    0.03
   4  -6  -5    0.13    0.03
   4  -6  -5    0.08    0.03
   4   6  -5    0.11    0.03
   4   6  -5    0.13    0.03
  -4  -6   5    0.11    0.03
  -4   6   6    0.06    0.01
  -4   6   6    0.04    0.01
   4  -6  -6    0.20    0.15
   4  -6  -6    0.04    0.01
   4  -6  -6    0.04    0.01
   4   6  -6    0.11    0.01
   4   6  -6    0.01    0.01
  -4  -6   6    0.05    0.01
  -4   6   7    0.00    0.01
  -4   6   7   -0.00    0.00
   4  -6  -7   -0.00    0.10
   4  -6  -7    0.00    0.00
   4  -6  -7    0.01    0.01
   4   6  -7    0.00    0.00
   4   6  -7   -0.00    0.00
  -4  -6   7   -0.00    0.00
  -4   6   8    0.48    0.09
  -4   6   8    0.32    0.08
   4  -6  -8   -0.00    0.10
   4  -6  -8    0.41    0.09
   4   6  -8    0.38    0.08
   4   6  -8    0.40    0.08
  -4  -6   8    0.35    0.08
  -4  -6   8    0.31    0.08
  -4   6   9    0.45    0.11
   4  -6  -9    0.43    0.11
   4   6  -9    0.45    0.11
   4   6  -9    0.49    0.11
  -4  -6   9    0.49    0.11
  -4  -6   9    0.46    0.11
  -4   6  10    0.01    0.01
  -4   6  10    0.01    0.01
   4  -6 -10    0.01    0.03
   4  -6 -10    0.01    0.01
   4   6 -10    0.00    0.00
   4   6 -10    0.01    0.00
  -4  -6  10    0.00    0.00
  -4  -6  10    0.01    0.00
  -4   6  11    0.00    0.00
  -4   6  11    0.00    0.00
   4  -6 -11    0.03    0.02
   4   6 -11    0.00    0.00
   4   6 -11    0.00    0.00
  -4  -6  11    0.00    0.00
  -4  -6  11    0.00    0.00
  -4   6  12    0.00    0.00
  -4   6  12    0.00    0.01
   4  -6 -12    0.03    0.02
   4   6 -12    0.01    0.00
   4   6 -12    0.01    0.00
  -4  -6  12    0.01    0.00
  -4  -6  12    0.00    0.00
  -4   6  13    0.13    0.04
  -4   6  13    0.17    0.04
   4  -6 -13    0.30    0.05
   4   6 -13    0.16    0.04
   4   6 -13    0.15    0.04
  -4  -6  13    0.16    0.04
  -4  -6  13    0.14    0.04
  -4   6  14    0.11    0.04
  -4   6  14    0.14    0.04
   4  -6 -14    0.29    0.05
   4   6 -14    0.14    0.03
  -4  -6  14    0.14    0.03
  -4  -6  14    0.13    0.03
  -4   6  15    0.12    0.03
  -4   6  15    0.15    0.03
   4   6 -15    0.11    0.03
  -4  -6  15    0.13    0.03
  -4  -6  15    0.11    0.03
  -4   6  16    0.06    0.02
  -4   6  16    0.05    0.02
   4   6 -16    0.06    0.01
  -4  -6  16    0.05    0.01
  -4  -6  16    0.05    0.01
  -4   6  17    0.00    0.00
  -4   6  17    0.01    0.01
   4   6 -17    0.00    0.00
  -4  -6  17    0.00    0.00
  -4  -6  17    0.00    0.00
  -4   6  18    0.08    0.02
  -4  -6  18    0.08    0.02
  -4  -6  18    0.08    0.02
  -4   6  19    0.09    0.02
   4  -6 -19    0.06    0.02
  -4  -6  19    0.08    0.02
  -4   6  20    0.04    0.01
   4  -6 -20    0.03    0.01
  -4  -6  20    0.03    0.01
  -4   6  21    0.02    0.01
   4  -6 -21    0.01    0.01
  -4  -6  21    0.00    0.00
  -4   6  22    0.00    0.00
   4  -6 -22    0.00    0.00
  -4   6  23    0.02    0.01
   4  -6 -23    0.01    0.01
  -4   6  24    0.01    0.01
   4  -6 -24    0.00    0.00
  -4   6  25    0.03    0.01
   4  -6 -25    0.03    0.01
  -4   6  26    0.02    0.01
   4  -6 -26    0.02    0.01
  -4   6  27    0.01    0.01
   4  -6 -27    0.00    0.00
  -4   6  28    0.01    0.01
   4  -6 -28    0.00    0.01
  -4   6  29    0.03    0.01
   4  -6 -29    0.01    0.01
  -4   6  30    0.01    0.01
   4  -6 -30    0.01    0.01
  -4   6  31    0.00    0.01
   4  -6 -31    0.01    0.01
  -4   6  32    0.00    0.00
   4  -6 -32   -0.00    0.00
  -4   6  33    0.00    0.01
   4  -6 -33    0.00    0.01
  -4  -6  33    0.01    0.00
  -4   6  34    0.00    0.00
   4  -6 -34    0.00    0.00
  -4  -6  34    0.00    0.00
  -4   6  35    0.01    0.01
   4  -6 -35    0.01    0.01
  -4  -6  35    0.02    0.01
  -4   6  36    0.01    0.01
  -4  -6  36    0.01    0.00
  -4   6  37   -0.00    0.01
  -4  -6  37    0.00    0.00
  -4  -6  38   -0.00    0.00
  -4  -6  39    0.00    0.00
  -4  -6  40    0.00    0.00
  -4  -6  41    0.00    0.00
  -4   7   1    0.40    0.08
   4  -7  -1    0.34    0.08
   4  -7  -1    0.42    0.08
   4   7  -1    0.36    0.08
   4   7  -1    0.23    0.08
  -4  -7   1    0.40    0.08
  -4  -7   1    0.35    0.08
  -4   7   2    0.03    0.01
  -4   7   2    0.07    0.02
  -4   7   2    0.07    0.02
   4  -7  -2    0.07    0.02
   4  -7  -2    0.05    0.02
   4   7  -2    0.04    0.01
   4   7  -2    0.05    0.02
  -4  -7   2    0.06    0.02
  -4  -7   2    0.05    0.01
  -4   7   3    0.15    0.04
  -4   7   3    0.11    0.03
  -4   7   3    0.12    0.03
   4  -7  -3   -0.00    0.17
   4  -7  -3    0.13    0.03
   4  -7  -3    0.11    0.03
   4   7  -3    0.15    0.03
  -4  -7   3    0.16    0.03
  -4   7   4    0.03    0.01
  -4   7   4    0.01    0.01
  -4   7   4    0.04    0.01
   4  -7  -4   -0.00    0.08
   4  -7  -4    0.02    0.01
   4   7  -4    0.02    0.01
  -4  -7   4    0.02    0.01
  -4  -7   4    0.01    0.01
  -4   7   5    0.26    0.05
  -4   7   5    0.19    0.05
  -4   7   5    0.22    0.05
   4  -7  -5    0.00    0.08
   4  -7  -5    0.15    0.05
   4   7  -5    0.19    0.05
  -4  -7   5    0.23    0.05
  -4  -7   5    0.16    0.05
  -4   7   6    0.22    0.06
  -4   7   6    0.24    0.06
   4  -7  -6    0.10    0.08
   4  -7  -6    0.24    0.06
   4   7  -6    0.30    0.06
   4   7  -6    0.23    0.06
  -4  -7   6    0.19    0.05
  -4   7   7    0.58    0.13
  -4   7   7    0.59    0.13
   4  -7  -7    0.03    0.13
   4  -7  -7    0.63    0.13
   4   7  -7    0.63    0.13
   4   7  -7    0.65    0.13
  -4  -7   7    0.59    0.13
  -4   7   8    0.00    0.00
  -4   7   8    0.00    0.01
   4  -7  -8    0.02    0.03
   4  -7  -8   -0.00    0.00
   4   7  -8    0.00    0.00
   4   7  -8    0.00    0.00
  -4  -7   8    0.00    0.00
  -4  -7   8    0.00    0.00
  -4   7   9    0.03    0.01
  -4   7   9    0.01    0.01
   4  -7  -9    0.13    0.04
   4  -7  -9    0.02    0.01
   4   7  -9    0.01    0.01
   4   7  -9    0.01    0.00
  -4  -7   9    0.02    0.01
  -4  -7   9    0.01    0.01
  -4   7  10    0.02    0.01
  -4   7  10    0.01    0.01
   4  -7 -10    0.02    0.01
   4   7 -10    0.01    0.00
   4   7 -10    0.01    0.00
  -4  -7  10    0.02    0.01
  -4  -7  10    0.00    0.00
  -4   7  11    0.20    0.05
  -4   7  11    0.17    0.04
   4  -7 -11    0.46    0.06
   4   7 -11    0.17    0.04
   4   7 -11    0.17    0.04
  -4  -7  11    0.19    0.04
  -4  -7  11    0.16    0.04
  -4   7  12    0.02    0.01
  -4   7  12    0.02    0.01
   4   7 -12    0.03    0.01
   4   7 -12    0.03    0.01
  -4  -7  12    0.02    0.01
  -4  -7  12    0.02    0.01
  -4   7  13    0.06    0.02
  -4   7  13    0.06    0.02
   4   7 -13    0.06    0.02
   4   7 -13    0.06    0.01
   4   7 -13    0.06    0.01
  -4  -7  13    0.06    0.02
  -4  -7  13    0.07    0.02
  -4   7  14    0.01    0.01
  -4   7  14   -0.00    0.01
   4   7 -14    0.01    0.00
  -4  -7  14    0.01    0.00
  -4  -7  14    0.00    0.00
  -4   7  15    0.07    0.02
  -4   7  15    0.08    0.02
   4   7 -15    0.09    0.02
  -4  -7  15    0.08    0.02
  -4  -7  15    0.07    0.02
  -4   7  16    0.01    0.01
  -4   7  16    0.00    0.01
   4  -7 -16    0.00    0.00
  -4  -7  16   -0.00    0.00
  -4  -7  16    0.00    0.00
  -4   7  17    0.02    0.01
  -4   7  17    0.03    0.01
   4  -7 -17    0.01    0.01
  -4  -7  17    0.03    0.01
  -4  -7  17    0.03    0.01
  -4   7  18    0.00    0.01
   4  -7 -18    0.00    0.00
  -4  -7  18    0.00    0.00
   4  -7 -19    0.00    0.00
  -4  -7  19    0.00    0.00
  -4   7  20   -0.00    0.00
   4  -7 -20    0.00    0.00
  -4  -7  20    0.01    0.00
  -4   7  21    0.06    0.02
   4  -7 -21    0.07    0.02
  -4   7  22    0.04    0.01
   4  -7 -22    0.00    0.00
  -4   7  23    0.07    0.02
   4  -7 -23    0.03    0.01
  -4   7  24    0.00    0.00
   4  -7 -24    0.01    0.00
  -4   7  25    0.01    0.01
   4  -7 -25    0.00    0.00
  -4   7  26    0.01    0.01
   4  -7 -26   -0.00    0.00
  -4   7  27    0.04    0.01
   4  -7 -27    0.02    0.01
  -4   7  28    0.01    0.01
   4  -7 -28    0.00    0.00
  -4   7  29    0.01    0.01
   4  -7 -29    0.00    0.01
  -4   7  30   -0.00    0.01
   4  -7 -30    0.01    0.00
  -4   7  31    0.01    0.01
   4  -7 -31    0.00    0.01
  -4   7  32    0.00    0.00
   4  -7 -32    0.01    0.01
  -4   7  33    0.00    0.01
   4  -7 -33    0.05    0.01
  -4  -7  33    0.04    0.01
  -4   7  34    0.01    0.01
   4  -7 -34    0.00    0.01
  -4  -7  34    0.01    0.00
  -4   7  35    0.01    0.01
   4  -7 -35    0.00    0.00
  -4  -7  35    0.00    0.00
  -4   7  36    0.00    0.01
   4  -7 -36    0.00    0.01
  -4  -7  36    0.00    0.00
  -4   7  37    0.01    0.01
  -4  -7  37    0.01    0.00
  -4  -7  38    0.00    0.00
  -4   8   1    0.02    0.01
  -4   8   1    0.01    0.01
   4  -8  -1    0.01    0.08
   4  -8  -1    0.02    0.01
   4   8  -1    0.01    0.01
   4   8  -1    0.03    0.01
  -4  -8   1    0.02    0.01
  -4  -8   1    0.01    0.01
  -4   8   2    0.03    0.01
   4  -8  -2    0.05    0.07
   4  -8  -2    0.02    0.01
   4   8  -2    0.03    0.01
   4   8  -2    0.03    0.01
  -4  -8   2    0.04    0.01
  -4  -8   2    0.03    0.01
  -4   8   3    0.21    0.04
   4  -8  -3    0.01    0.06
   4  -8  -3    0.18    0.04
   4   8  -3    0.17    0.04
  -4  -8   3    0.15    0.04
  -4  -8   3    0.22    0.04
  -4   8   4    0.06    0.01
   4  -8  -4    0.02    0.03
   4  -8  -4    0.03    0.01
   4   8  -4    0.03    0.01
   4   8  -4   -0.00    0.01
  -4  -8   4    0.03    0.01
  -4  -8   4    0.04    0.01
  -4   8   5    0.11    0.03
   4  -8  -5    0.01    0.03
   4  -8  -5    0.06    0.02
   4   8  -5    0.11    0.02
   4   8  -5    0.10    0.02
  -4  -8   5    0.12    0.02
  -4  -8   5    0.07    0.02
  -4   8   6    0.05    0.01
   4  -8  -6    0.38    0.06
   4  -8  -6    0.01    0.01
   4   8  -6    0.05    0.01
   4   8  -6    0.04    0.01
  -4  -8   6    0.04    0.01
  -4   8   7    0.01    0.00
   4  -8  -7    0.00    0.01
   4  -8  -7    0.00    0.01
   4   8  -7   -0.00    0.00
   4   8  -7    0.00    0.00
  -4  -8   7    0.00    0.00
  -4   8   8    0.03    0.01
   4  -8  -8    0.04    0.01
   4   8  -8    0.04    0.01
   4   8  -8    0.01    0.01
  -4  -8   8    0.04    0.01
  -4  -8   8    0.02    0.01
  -4   8   9    0.83    0.12
   4   8  -9    0.50    0.12
   4   8  -9    0.51    0.12
  -4  -8   9    0.49    0.12
  -4  -8   9    0.40    0.12
  -4   8  10    0.00    0.01
   4   8 -10    0.00    0.00
   4   8 -10    0.00    0.00
  -4  -8  10    0.00    0.00
  -4  -8  10    0.00    0.00
  -4   8  11    0.04    0.01
   4   8 -11    0.05    0.01
   4   8 -11    0.02    0.01
  -4  -8  11   -0.00    0.00
  -4  -8  11    0.02    0.01
  -4   8  12   -0.00    0.00
   4   8 -12    0.00    0.00
   4   8 -12    0.00    0.00
  -4  -8  12   -0.00    0.00
  -4  -8  12    0.00    0.00
  -4   8  13    0.13    0.04
   4  -8 -13    0.18    0.04
   4   8 -13    0.23    0.04
   4   8 -13    0.15    0.04
  -4  -8  13    0.16    0.04
  -4   8  14    0.01    0.01
   4  -8 -14    0.01    0.01
  -4  -8  14    0.01    0.01
  -4  -8  14    0.01    0.01
  -4   8  15    0.06    0.02
   4  -8 -15    0.04    0.02
  -4  -8  15    0.05    0.01
  -4  -8  15    0.06    0.01
  -4   8  16   -0.00    0.00
   4  -8 -16    0.00    0.00
  -4  -8  16    0.00    0.00
  -4   8  17    0.01    0.01
   4  -8 -17    0.00    0.00
  -4   8  18    0.02    0.01
   4  -8 -18    0.01    0.01
   4  -8 -19    0.07    0.02
  -4   8  20    0.00    0.01
   4  -8 -20    0.00    0.00
  -4   8  21    0.11    0.03
   4  -8 -21    0.07    0.02
  -4   8  22    0.02    0.01
   4  -8 -22    0.01    0.01
  -4   8  23    0.02    0.01
   4  -8 -23    0.01    0.01
  -4   8  24   -0.00    0.01
   4  -8 -24    0.01    0.01
  -4   8  25    0.04    0.01
   4  -8 -25    0.03    0.01
  -4   8  26    0.01    0.01
   4  -8 -26    0.00    0.01
  -4   8  27    0.00    0.00
   4  -8 -27    0.00    0.00
  -4   8  28    0.00    0.01
   4  -8 -28    0.00    0.00
  -4   8  29    0.05    0.01
   4  -8 -29    0.02    0.01
  -4   8  30    0.00    0.00
   4  -8 -30    0.00    0.01
  -4   8  31    0.00    0.01
   4  -8 -31    0.00    0.01
  -4   8  32    0.01    0.01
   4  -8 -32   -0.00    0.00
  -4   8  33    0.00    0.00
   4  -8 -33    0.00    0.01
  -4   8  34   -0.00    0.01
   4  -8 -34    0.00    0.01
  -4  -8  34    0.00    0.00
  -4   8  35    0.02    0.01
   4  -8 -35    0.02    0.01
  -4   8  36    0.00    0.01
   4  -8 -36    0.00    0.01
   4  -8 -37    0.01    0.01
  -4   9   1    0.23    0.06
   4  -9  -1    0.26    0.06
   4   9  -1    0.24    0.06
  -4  -9   1    0.22    0.06
  -4   9   2    0.01    0.01
   4  -9  -2    0.03    0.03
   4  -9  -2    0.00    0.01
   4   9  -2    0.00    0.00
  -4  -9   2    0.00    0.00
  -4  -9   2    0.00    0.01
  -4   9   3    0.02    0.01
   4  -9  -3    0.16    0.04
   4  -9  -3    0.03    0.01
   4   9  -3    0.02    0.01
  -4  -9   3    0.04    0.01
  -4  -9   3    0.03    0.01
  -4   9   4    0.00    0.00
   4  -9  -4    0.00    0.01
   4   9  -4    0.00    0.00
   4   9  -4    0.00    0.00
  -4  -9   4    0.01    0.00
  -4  -9   4   -0.00    0.00
  -4   9   5    0.15    0.04
   4  -9  -5    0.11    0.04
   4   9  -5    0.16    0.04
   4   9  -5    0.14    0.04
  -4  -9   5    0.13    0.04
  -4  -9   5    0.15    0.04
  -4   9   6    0.01    0.01
   4  -9  -6    0.00    0.01
   4   9  -6   -0.00    0.00
   4   9  -6    0.00    0.00
  -4  -9   6    0.00    0.00
  -4   9   7    0.36    0.10
   4   9  -7    0.42    0.09
  -4  -9   7    0.41    0.09
  -4   9   8   -0.00    0.00
   4   9  -8    0.00    0.00
  -4  -9   8    0.00    0.00
  -4  -9   8    0.00    0.00
  -4   9   9    0.02    0.01
   4  -9  -9    0.01    0.01
   4   9  -9    0.03    0.01
  -4  -9   9    0.01    0.01
  -4  -9   9    0.03    0.01
  -4   9  10    0.00    0.01
   4  -9 -10    0.00    0.01
   4   9 -10    0.01    0.00
  -4  -9  10    0.01    0.00
  -4   9  11    0.24    0.07
   4  -9 -11    0.40    0.07
   4   9 -11    0.35    0.07
  -4  -9  11    0.24    0.07
  -4   9  12    0.00    0.01
   4  -9 -12    0.00    0.00
  -4  -9  12    0.00    0.00
  -4   9  13    0.02    0.01
   4  -9 -13    0.00    0.01
   4   9 -13    0.01    0.00
  -4  -9  13    0.01    0.01
  -4   9  14    0.02    0.01
   4  -9 -14    0.01    0.01
  -4  -9  14    0.02    0.01
  -4   9  15    0.07    0.02
   4  -9 -15    0.03    0.01
  -4   9  16    0.00    0.00
   4  -9 -16    0.00    0.00
   4  -9 -17    0.09    0.03
   4  -9 -18    0.01    0.00
  -4   9  19    0.00    0.00
   4  -9 -19    0.00    0.00
  -4   9  20   -0.00    0.00
   4  -9 -20    0.01    0.00
  -4   9  21    0.06    0.02
   4  -9 -21    0.06    0.02
  -4   9  22    0.00    0.01
   4  -9 -22    0.00    0.01
  -4   9  23    0.02    0.01
   4  -9 -23    0.03    0.01
  -4   9  24   -0.00    0.01
   4  -9 -24   -0.00    0.00
  -4   9  25    0.01    0.01
   4  -9 -25    0.00    0.01
  -4   9  26    0.00    0.01
   4  -9 -26   -0.00    0.00
  -4   9  27    0.01    0.01
   4  -9 -27    0.01    0.01
  -4   9  28    0.00    0.01
   4  -9 -28   -0.00    0.00
  -4   9  29    0.00    0.00
   4  -9 -29    0.01    0.01
  -4   9  30    0.01    0.01
   4  -9 -30   -0.00    0.01
  -4   9  31    0.02    0.01
   4  -9 -31    0.00    0.01
  -4   9  32    0.00    0.01
   4  -9 -32    0.01    0.01
  -4   9  33    0.01    0.01
   4  -9 -33    0.02    0.01
  -4   9  34    0.01    0.01
   4  -9 -34    0.00    0.01
  -4   9  35    0.01    0.01
   4  -9 -35    0.01    0.01
  -4   9  36   -0.00    0.00
   4  -9 -36   -0.00    0.01
   4  -9 -37    0.01    0.01
   4  -9 -38    0.00    0.01
  -4 -10   1    0.00    0.00
  -4  10   2    0.00    0.00
  -4 -10   2    0.01    0.01
  -4  10   3    0.02    0.01
  -4 -10   3    0.03    0.01
  -4  10   4    0.01    0.01
  -4 -10   4    0.01    0.01
  -4  10   5    0.02    0.01
   4 -10  -5    0.02    0.01
  -4 -10   5    0.03    0.01
  -4  10   6    0.01    0.01
   4 -10  -6    0.01    0.01
   4  10  -6    0.00    0.00
  -4 -10   6    0.00    0.00
  -4  10   7    0.02    0.01
   4 -10  -7    0.03    0.01
   4  10  -7    0.02    0.01
  -4 -10   7    0.03    0.01
  -4  10   8    0.00    0.01
   4 -10  -8    0.01    0.01
   4  10  -8    0.02    0.01
  -4 -10   8    0.01    0.01
  -4  10   9    0.02    0.01
   4 -10  -9    0.03    0.01
   4  10  -9    0.01    0.01
  -4 -10   9    0.01    0.01
  -4  10  10   -0.00    0.00
   4 -10 -10    0.00    0.00
  -4 -10  10   -0.00    0.00
  -4  10  11    0.03    0.01
   4 -10 -11    0.02    0.01
  -4 -10  11    0.04    0.01
  -4  10  12   -0.00    0.00
   4 -10 -12    0.00    0.00
  -4 -10  12    0.00    0.00
  -4  10  13    0.05    0.01
   4 -10 -13    0.01    0.01
  -4  10  14    0.00    0.01
   4 -10 -14   -0.00    0.01
  -4  10  15    0.07    0.02
   4 -10 -15    0.07    0.02
  -4  10  16    0.05    0.01
   4 -10 -16    0.01    0.01
   4 -10 -17    0.00    0.00
   4 -10 -18   -0.00    0.00
  -4  10  19    0.05    0.02
   4 -10 -19    0.06    0.02
  -4  10  20    0.00    0.00
   4 -10 -20   -0.00    0.00
  -4  10  21    0.04    0.01
   4 -10 -21    0.01    0.01
  -4  10  22   -0.00    0.01
   4 -10 -22    0.01    0.01
  -4  10  23    0.02    0.01
   4 -10 -23    0.01    0.01
  -4  10  24    0.00    0.01
   4 -10 -24    0.00    0.00
  -4  10  25    0.02    0.01
   4 -10 -25    0.04    0.01
  -4  10  26    0.02    0.01
   4 -10 -26    0.00    0.01
  -4  10  27    0.01    0.01
   4 -10 -27   -0.00    0.00
  -4  10  28   -0.00    0.01
   4 -10 -28    0.00    0.00
  -4  10  29    0.02    0.01
   4 -10 -29    0.01    0.01
  -4  10  30    0.00    0.01
   4 -10 -30    0.00    0.01
  -4  10  31   -0.00    0.01
   4 -10 -31    0.00    0.01
  -4  10  32   -0.00    0.01
   4 -10 -32    0.00    0.01
  -4  10  33    0.00    0.01
   4 -10 -33    0.00    0.01
  -4  10  34    0.01    0.01
   4 -10 -34   -0.00    0.01
  -4  10  35    0.00    0.01
   4 -10 -35    0.01    0.01
   4 -10 -36    0.00    0.01
   4 -11  -1    0.15    0.03
   4 -11  -1    0.08    0.03
   4 -11  -2    0.00    0.01
   4 -11  -2    0.00    0.01
  -4 -11   2    0.00    0.00
   4 -11  -3    0.00    0.01
  -4 -11   3    0.01    0.01
   4 -11  -4    0.00    0.00
  -4 -11   4    0.03    0.01
   4 -11  -5    0.03    0.01
  -4 -11   5    0.01    0.01
   4 -11  -6    0.01    0.01
  -4 -11   6    0.01    0.01
   4 -11  -7    0.04    0.02
  -4 -11   7    0.05    0.02
   4 -11  -8    0.00    0.00
  -4 -11   8    0.01    0.01
   4 -11  -9   -0.00    0.00
  -4 -11   9    0.00    0.00
   4 -11 -10    0.00    0.00
  -4 -11  10    0.00    0.00
  -4  11  11    0.11    0.03
   4 -11 -11    0.09    0.03
  -4 -11  11    0.12    0.03
  -4  11  12   -0.00    0.01
   4 -11 -12   -0.00    0.00
  -4  11  13    0.05    0.01
   4 -11 -13    0.02    0.01
  -4  11  14    0.02    0.01
   4 -11 -14    0.00    0.01
  -4  11  15    0.03    0.01
   4 -11 -15    0.00    0.00
   4 -11 -16    0.00    0.00
   4 -11 -17    0.05    0.02
  -4  11  18    0.01    0.01
   4 -11 -18   -0.00    0.00
  -4  11  19    0.01    0.01
   4 -11 -19    0.00    0.00
  -4  11  20    0.00    0.01
   4 -11 -20    0.00    0.00
  -4  11  21    0.05    0.02
   4 -11 -21    0.04    0.01
  -4  11  22    0.00    0.00
   4 -11 -22    0.00    0.01
  -4  11  23    0.00    0.01
   4 -11 -23    0.01    0.01
  -4  11  24    0.00    0.01
   4 -11 -24    0.01    0.00
  -4  11  25    0.00    0.01
   4 -11 -25    0.00    0.00
  -4  11  26   -0.01    0.01
   4 -11 -26    0.00    0.00
  -4  11  27    0.02    0.01
   4 -11 -27    0.02    0.01
  -4  11  28   -0.00    0.01
   4 -11 -28   -0.00    0.01
  -4  11  29   -0.00    0.00
   4 -11 -29   -0.00    0.00
  -4  11  30    0.02    0.01
   4 -11 -30    0.00    0.01
  -4  11  31    0.02    0.01
   4 -11 -31    0.00    0.01
  -4  11  32   -0.00    0.01
   4 -11 -32    0.01    0.01
  -4  11  33    0.01    0.01
   4 -11 -33    0.01    0.01
  -4  11  34    0.01    0.01
   4 -12  -1   -0.00    0.00
  -4 -12   1   -0.00    0.00
   4 -12  -2    0.00    0.00
   4 -12  -3    0.08    0.02
   4 -12  -4    0.03    0.01
   4 -12  -5    0.02    0.01
  -4 -12   5    0.03    0.01
   4 -12  -6    0.00    0.00
  -4 -12   6    0.00    0.00
   4 -12  -7   -0.00    0.00
  -4 -12   7    0.00    0.00
   4 -12  -8    0.00    0.01
  -4 -12   8    0.01    0.01
   4 -12  -9    0.07    0.02
  -4 -12   9    0.11    0.02
   4 -12 -10   -0.00    0.00
   4 -12 -11    0.00    0.00
   4 -12 -12    0.01    0.00
   4 -12 -13    0.02    0.01
   4 -12 -14    0.02    0.01
   4 -12 -15    0.02    0.01
   4 -12 -16    0.00    0.00
   4 -12 -17   -0.00    0.00
   4 -12 -18    0.00    0.00
   4 -12 -19    0.03    0.01
   4 -12 -20    0.00    0.00
   4 -12 -21    0.01    0.01
   4 -12 -23    0.00    0.01
   4 -12 -24    0.01    0.01
   4 -12 -25    0.03    0.01
   4 -12 -26   -0.00    0.01
   4 -12 -27    0.00    0.01
   4 -12 -28   -0.00    0.01
   4 -12 -29    0.01    0.01
  -4  12  30    0.00    0.01
   4 -12 -30    0.00    0.01
  -4  12  31    0.00    0.01
  -4  12  32    0.00    0.01
  -4  12  33    0.00    0.01
  -4  12  34    0.00    0.01
   4 -13  -1    0.04    0.01
  -4 -13   1    0.06    0.02
   4 -13  -2    0.01    0.01
  -4 -13   2    0.01    0.01
   4 -13  -3    0.01    0.01
  -4 -13   3    0.02    0.01
   4 -13  -4   -0.00    0.00
  -4 -13   4    0.00    0.00
   4 -13  -5    0.04    0.01
   4 -13  -6    0.00    0.00
   4 -13  -8   -0.00    0.00
   4 -13  -9    0.00    0.00
   4 -13 -10    0.00    0.00
   4 -13 -11    0.02    0.01
   4 -13 -12    0.00    0.00
   4 -13 -13    0.01    0.01
   4 -13 -14    0.00    0.00
   4 -13 -15    0.01    0.01
   4 -13 -16    0.02    0.01
   4 -13 -17    0.03    0.01
   4 -13 -18    0.00    0.00
   4 -13 -19    0.01    0.01
   4 -13 -20    0.00    0.00
   4 -13 -21    0.01    0.01
   4 -13 -22    0.00    0.01
   4 -13 -23    0.01    0.01
   4 -13 -24   -0.00    0.01
   4 -13 -25    0.00    0.01
   4 -13 -26    0.00    0.01
   4 -13 -27    0.00    0.00
   4 -14  -1    0.00    0.00
  -4 -14   1   -0.00    0.00
   4 -14  -2    0.01    0.00
  -4 -14   2    0.01    0.01
   4 -14  -3    0.02    0.01
  -4 -14   3    0.03    0.01
   4 -14  -4    0.00    0.00
  -4 -14   4    0.03    0.01
   4 -14  -5    0.01    0.01
  -4 -14   5    0.02    0.01
   4 -14  -6    0.00    0.00
   4 -14  -7    0.00    0.00
   4 -14  -8    0.01    0.01
   4 -14  -9    0.02    0.01
   4 -14 -10    0.01    0.01
   4 -14 -11   -0.00    0.00
   4 -14 -12    0.00    0.00
   4 -14 -13    0.00    0.00
   4 -14 -14    0.01    0.01
   4 -14 -15    0.01    0.01
   4 -14 -16    0.00    0.00
   4 -14 -17   -0.00    0.00
   4 -14 -18    0.01    0.01
   4 -14 -19   -0.00    0.01
   4 -14 -20    0.00    0.01
   4 -14 -21    0.01    0.01
   4 -14 -22    0.00    0.01
   4 -14 -23    0.01    0.01
   4 -14 -24    0.00    0.01
   4 -15  -1    0.01    0.01
  -4 -15   1    0.01    0.01
   4 -15  -2    0.01    0.01
  -4 -15   2    0.02    0.01
   4 -15  -3    0.00    0.00
  -4 -15   3    0.00    0.01
   4 -15  -4   -0.00    0.00
   4 -15  -5    0.00    0.00
   4 -15  -6    0.00    0.00
   4 -15  -7    0.01    0.01
   4 -15  -8   -0.00    0.00
   4 -15  -9    0.01    0.01
   4 -15 -10   -0.00    0.00
   4 -15 -11    0.01    0.01
   4 -15 -12    0.00    0.00
   4 -15 -13   -0.00    0.00
   4 -15 -14    0.00    0.01
   4 -15 -15    0.01    0.01
   4 -15 -16    0.01    0.01
   4 -15 -17    0.03    0.01
   4 -15 -18    0.00    0.01
   4 -15 -19   -0.00    0.00
   4 -15 -20    0.01    0.01
   4 -16  -1   -0.00    0.00
  -4 -16   1   -0.00    0.00
   4 -16  -2    0.00    0.00
   4 -16  -3    0.00    0.00
   4 -16  -4    0.00    0.00
   4 -16  -5    0.00    0.00
   4 -16  -6   -0.00    0.00
   4 -16  -7    0.00    0.00
   4 -16  -8    0.01    0.01
   4 -16  -9   -0.00    0.00
   4 -16 -10    0.01    0.01
   4 -16 -11   -0.00    0.00
   4 -16 -12    0.00    0.01
   4 -16 -13    0.00    0.01
   4 -16 -14   -0.00    0.00
   4 -16 -15    0.00    0.00
   4 -16 -16   -0.00    0.01
   4 -16 -17   -0.00    0.00
   4 -17  -1    0.01    0.01
   4 -17  -2    0.00    0.00
   4 -17  -3   -0.00    0.00
   4 -17  -4   -0.00    0.00
   4 -17  -5    0.00    0.00
   4 -17  -6    0.00    0.01
   4 -17  -7    0.00    0.01
   4 -17  -8    0.00    0.00
   4 -17  -9    0.00    0.00
   4 -17 -10   -0.00    0.00
   4 -17 -11    0.00    0.00
   4 -17 -12    0.01    0.01
   4 -17 -13   -0.00    0.00
   4 -18  -1    0.00    0.00
   4 -18  -2    0.00    0.01
   4 -18  -3    0.01    0.01
   4 -18  -4   -0.00    0.01
   4 -18  -5    0.00    0.00
   4 -18  -6   -0.00    0.00
   4 -18  -7    0.00    0.00
   4 -18  -8    0.01    0.01
   4 -18  -9    0.00    0.01
   4 -19  -3   -0.00    0.01
   4 -19  -4    0.00    0.01
  -3   0   1   -0.00    0.00
  -3   0   1   -0.00    0.00
   3   0  -1    0.00    0.00
   3   0  -1   -0.00    0.00
  -3   0   2    0.00    0.00
  -3   0   2    0.00    0.00
   3   0  -2   -0.00    0.00
   3   0  -2   -0.00    0.00
  -3   0   3    5.21    1.30
  -3   0   3    5.58    1.30
   3   0  -3    6.10    1.30
   3   0  -3    6.16    1.30
  -3   0   4    0.00    0.00
  -3   0   4   -0.00    0.00
   3   0  -4   -0.00    0.00
   3   0  -4    0.00    0.00
  -3   0   5    0.10    0.02
  -3   0   5    0.12    0.02
   3   0  -5    0.09    0.02
   3   0  -5    0.10    0.02
  -3   0   6   -0.00    0.00
  -3   0   6    0.00    0.00
   3   0  -6    0.00    0.00
   3   0  -6   -0.00    0.00
  -3   0   7    0.47    0.12
  -3   0   7    0.66    0.12
   3   0  -7    0.46    0.12
  -3   0   8    0.00    0.00
  -3   0   8    0.00    0.00
   3   0  -8   -0.00    0.00
  -3   0   9    0.91    0.21
  -3   0   9    0.92    0.21
   3   0  -9    0.96    0.21
  -3   0  10    0.00    0.00
   3   0 -10   -0.00    0.00
  -3   0  11    1.27    0.27
   3   0 -11    1.13    0.26
   3   0 -11    1.07    0.27
  -3   0  12    0.01    0.00
   3   0 -12   -0.00    0.00
  -3   0  13    0.61    0.15
   3   0 -13    0.68    0.15
  -3   0  14    0.00    0.00
   3   0 -14   -0.00    0.08
   3   0 -14    0.00    0.00
   3   0 -15   -0.00    0.04
   3   0 -15    0.11    0.02
   3   0 -16    0.00    0.01
   3   0 -16   -0.00    0.00
  -3   0  17    0.14    0.04
   3   0 -17    0.44    0.05
   3   0 -17    0.16    0.04
  -3   0  18    0.00    0.00
   3   0 -18   -0.00    0.00
   3   0 -18   -0.00    0.00
  -3   0  19    0.04    0.02
   3   0 -19    0.06    0.02
   3   0 -19    0.08    0.02
  -3   0  20    0.00    0.00
   3   0 -20    0.00    0.00
   3   0 -20   -0.00    0.00
  -3   0  21    0.00    0.00
   3   0 -21    0.00    0.00
   3   0 -21    0.00    0.00
  -3   0  22   -0.00    0.00
   3   0 -22    0.00    0.00
   3   0 -22    0.00    0.00
  -3   0  23    0.37    0.07
  -3   0  23    0.35    0.07
   3   0 -23    0.26    0.07
   3   0 -23    0.29    0.07
  -3   0  24    0.00    0.00
   3   0 -24   -0.00    0.00
   3   0 -24    0.00    0.00
  -3   0  25    0.11    0.03
   3   0 -25    0.09    0.02
   3   0 -25    0.09    0.02
  -3   0  26   -0.00    0.00
   3   0 -26    0.00    0.00
  -3   0  27    0.06    0.02
   3   0 -27    0.07    0.02
  -3   0  28   -0.00    0.00
  -3   0  29    0.07    0.02
  -3   0  30   -0.00    0.00
  -3   0  31   -0.00    0.00
  -3   0  32    0.00    0.00
  -3   0  33    0.01    0.01
  -3   0  34   -0.00    0.00
  -3   0  35    0.06    0.02
  -3   0  36    0.00    0.00
  -3   0  37   -0.00    0.01
  -3   0  38   -0.00    0.00
  -3   0  39    0.02    0.01
  -3   0  40   -0.00    0.00
  -3   1   1    1.15    0.24
  -3   1   1    1.32    0.25
   3  -1  -1    1.03    0.24
   3  -1  -1    1.19    0.25
   3   1  -1    0.97    0.24
   3   1  -1    1.04    0.25
  -3  -1   1    0.98    0.24
  -3  -1   1    0.98    0.24
  -3   1   2    0.56    0.15
  -3   1   2    0.70    0.15
   3  -1  -2    0.65    0.15
   3  -1  -2    0.75    0.15
   3   1  -2    0.59    0.15
   3   1  -2    0.69    0.15
  -3  -1   2    0.79    0.15
  -3  -1   2    0.75    0.15
  -3   1   3    0.01    0.00
  -3   1   3    0.01    0.00
   3  -1  -3    0.01    0.00
   3  -1  -3    0.01    0.01
   3   1  -3    0.01    0.00
   3   1  -3    0.01    0.00
  -3  -1   3    0.01    0.00
  -3  -1   3    0.01    0.00
  -3   1   4    0.01    0.00
  -3   1   4    0.01    0.00
   3  -1  -4    0.00    0.00
   3  -1  -4    0.00    0.00
   3   1  -4    0.00    0.00
   3   1  -4    0.01    0.00
  -3  -1   4    0.01    0.00
  -3  -1   4    0.00    0.00
  -3   1   5    2.32    0.51
  -3   1   5    2.38    0.51
   3  -1  -5    2.57    0.51
   3  -1  -5    2.34    0.51
   3   1  -5    2.02    0.50
  -3  -1   5    2.20    0.50
  -3  -1   5    1.87    0.50
  -3   1   6    0.00    0.00
  -3   1   6    0.00    0.00
   3  -1  -6    0.00    0.00
   3  -1  -6    0.00    0.00
   3   1  -6    0.00    0.00
  -3  -1   6    0.00    0.00
  -3   1   7    0.25    0.05
  -3   1   7    0.24    0.05
   3  -1  -7    0.23    0.05
   3  -1  -7    0.23    0.05
   3   1  -7    0.21    0.05
  -3  -1   7    0.22    0.05
  -3   1   8    0.08    0.02
  -3   1   8    0.08    0.02
   3  -1  -8    0.09    0.02
   3  -1  -8    0.10    0.02
   3   1  -8    0.08    0.02
   3   1  -8    0.11    0.02
  -3  -1   8    0.10    0.02
  -3   1   9    1.12    0.25
  -3   1   9    1.19    0.25
   3  -1  -9    1.13    0.25
   3  -1  -9    1.09    0.25
   3   1  -9    1.05    0.25
   3   1  -9    1.07    0.25
  -3  -1   9    0.98    0.25
  -3   1  10    0.07    0.02
  -3   1  10    0.07    0.02
   3  -1 -10    0.05    0.01
   3  -1 -10    0.04    0.01
   3   1 -10    0.05    0.01
   3   1 -10    0.06    0.01
  -3  -1  10    0.06    0.01
  -3  -1  10    0.04    0.01
  -3   1  11    0.71    0.12
  -3   1  11    0.54    0.12
   3  -1 -11    0.51    0.12
   3   1 -11    0.52    0.12
   3   1 -11    0.51    0.12
  -3  -1  11    0.51    0.12
  -3  -1  11    0.47    0.12
  -3   1  12    0.00    0.00
  -3   1  12    0.00    0.00
   3  -1 -12    0.00    0.00
   3   1 -12    0.00    0.00
  -3  -1  12    0.00    0.00
  -3  -1  12    0.01    0.00
  -3   1  13    0.01    0.01
  -3   1  13    0.00    0.01
   3  -1 -13    0.00    0.07
   3  -1 -13    0.01    0.00
   3   1 -13    0.01    0.00
  -3  -1  13    0.00    0.00
  -3  -1  13    0.01    0.00
  -3   1  14    0.02    0.01
   3  -1 -14   -0.00    0.03
   3  -1 -14    0.01    0.01
   3   1 -14    0.01    0.01
  -3  -1  14    0.02    0.01
  -3  -1  14    0.02    0.01
  -3   1  15    0.49    0.10
   3  -1 -15    0.10    0.10
   3  -1 -15    0.46    0.10
   3   1 -15   -0.00    0.12
   3   1 -15    0.46    0.10
  -3  -1  15    0.48    0.10
  -3  -1  15    0.48    0.10
  -3   1  16    0.01    0.00
   3  -1 -16    0.01    0.01
   3  -1 -16    0.01    0.00
   3   1 -16    0.00    0.03
   3   1 -16    0.01    0.00
  -3  -1  16    0.00    0.00
  -3   1  17    0.19    0.06
   3  -1 -17    0.41    0.06
   3  -1 -17    0.22    0.06
   3   1 -17    0.26    0.06
  -3  -1  17    0.21    0.06
   3  -1 -18    0.01    0.00
   3  -1 -18    0.00    0.00
   3   1 -18    0.01    0.01
   3   1 -18    0.00    0.00
  -3  -1  18    0.00    0.00
   3  -1 -19    0.06    0.02
   3  -1 -19    0.07    0.02
   3   1 -19    0.07    0.02
   3   1 -19    0.06    0.02
  -3  -1  19    0.08    0.02
   3  -1 -20    0.08    0.02
   3  -1 -20    0.02    0.01
   3   1 -20    0.07    0.02
   3   1 -20    0.07    0.02
  -3  -1  20    0.07    0.02
   3  -1 -21    0.12    0.03
   3  -1 -21    0.22    0.04
   3   1 -21    0.10    0.03
   3   1 -21    0.17    0.03
  -3  -1  21    0.15    0.03
   3  -1 -22    0.00    0.00
   3  -1 -22   -0.00    0.00
   3   1 -22   -0.00    0.00
   3   1 -22   -0.00    0.00
  -3  -1  22    0.00    0.00
  -3   1  23    0.01    0.01
   3  -1 -23    0.01    0.00
   3  -1 -23    0.01    0.01
   3   1 -23    0.00    0.00
   3   1 -23    0.01    0.00
  -3  -1  23    0.01    0.01
  -3   1  24   -0.00    0.00
   3  -1 -24   -0.00    0.00
   3  -1 -24   -0.00    0.00
   3   1 -24    0.00    0.00
  -3   1  25    0.06    0.02
   3  -1 -25    0.07    0.02
   3  -1 -25    0.07    0.02
   3   1 -25    0.05    0.02
  -3  -1  25    0.08    0.02
  -3   1  26    0.01    0.01
   3  -1 -26    0.02    0.01
   3  -1 -26    0.02    0.01
   3   1 -26    0.02    0.01
  -3  -1  26    0.02    0.01
  -3   1  27    0.10    0.02
   3  -1 -27    0.09    0.02
  -3  -1  27    0.07    0.02
  -3   1  28   -0.00    0.00
   3  -1 -28    0.00    0.00
  -3  -1  28    0.00    0.00
  -3   1  29   -0.00    0.00
   3  -1 -29    0.00    0.00
  -3  -1  29    0.00    0.00
  -3   1  30    0.02    0.01
  -3  -1  30    0.02    0.01
  -3   1  31    0.03    0.01
  -3  -1  31    0.03    0.01
  -3   1  32    0.00    0.00
  -3  -1  32    0.01    0.00
  -3   1  33    0.02    0.01
  -3  -1  33    0.01    0.01
  -3   1  34   -0.00    0.00
  -3  -1  34    0.00    0.00
  -3   1  35    0.03    0.01
  -3  -1  35    0.02    0.01
  -3   1  36    0.01    0.01
  -3  -1  36    0.00    0.00
  -3   1  37    0.02    0.01
  -3  -1  37    0.02    0.01
  -3   1  38    0.00    0.01
  -3  -1  38    0.01    0.01
  -3   1  39    0.00    0.01
  -3  -1  39    0.01    0.01
  -3   1  40    0.01    0.01
  -3  -1  40   -0.00    0.00
  -3   2   1    0.20    0.05
  -3   2   1    0.25    0.05
   3  -2  -1    0.20    0.05
   3  -2  -1    0.23    0.05
   3   2  -1    0.17    0.05
   3   2  -1    0.24    0.05
  -3  -2   1    0.22    0.05
  -3  -2   1    0.17    0.05
  -3   2   2    0.07    0.02
  -3   2   2    0.08    0.02
   3  -2  -2    0.13    0.02
   3  -2  -2    0.06    0.02
   3   2  -2    0.09    0.02
   3   2  -2    0.10    0.02
  -3  -2   2    0.10    0.02
  -3  -2   2    0.12    0.02
  -3   2   3    1.43    0.37
  -3   2   3    1.37    0.37
   3  -2  -3    1.52    0.37
   3  -2  -3    1.84    0.37
   3   2  -3    2.62    0.37
   3   2  -3    1.50    0.37
  -3  -2   3    1.40    0.37
  -3  -2   3    1.72    0.37
  -3   2   4    0.00    0.00
  -3   2   4    0.00    0.00
   3  -2  -4    0.00    0.00
   3  -2  -4    0.01    0.00
   3   2  -4    0.00    0.00
  -3  -2   4    0.00    0.00
  -3  -2   4    0.00    0.00
  -3   2   5    0.00    0.00
  -3   2   5    0.00    0.00
   3  -2  -5    0.00    0.00
   3  -2  -5    0.01    0.00
   3   2  -5    0.00    0.00
  -3  -2   5    0.00    0.00
  -3   2   6    0.01    0.00
  -3   2   6    0.00    0.00
   3  -2  -6    0.00    0.00
   3  -2  -6    0.00    0.00
   3   2  -6    0.01    0.00
   3   2  -6    0.00    0.00
  -3  -2   6    0.00    0.00
  -3   2   7    0.56    0.12
  -3   2   7    0.59    0.12
   3  -2  -7    0.45    0.12
   3  -2  -7    0.52    0.12
   3   2  -7    0.52    0.12
   3   2  -7    0.53    0.12
  -3  -2   7    0.55    0.12
  -3   2   8    0.93    0.21
  -3   2   8    0.94    0.21
   3  -2  -8    0.91    0.21
   3   2  -8    0.83    0.21
   3   2  -8    1.30    0.21
  -3  -2   8    0.72    0.20
  -3  -2   8    0.88    0.21
  -3   2   9    0.56    0.13
  -3   2   9    0.65    0.13
   3  -2  -9    0.50    0.13
   3  -2  -9    0.66    0.14
   3   2  -9    0.56    0.13
   3   2  -9    0.58    0.13
  -3  -2   9    0.61    0.13
  -3  -2   9    0.55    0.13
  -3   2  10    0.01    0.00
  -3   2  10    0.00    0.00
   3  -2 -10    0.01    0.01
   3  -2 -10    0.01    0.01
   3   2 -10    0.01    0.00
   3   2 -10    0.01    0.00
  -3  -2  10    0.01    0.00
  -3  -2  10    0.01    0.00
  -3   2  11    0.04    0.01
  -3   2  11    0.03    0.01
   3  -2 -11   -0.00    0.12
   3  -2 -11    0.03    0.01
   3   2 -11    0.03    0.01
   3   2 -11    0.05    0.01
  -3  -2  11    0.03    0.01
  -3  -2  11    0.03    0.01
  -3   2  12    0.01    0.01
  -3   2  12    0.02    0.01
   3  -2 -12    0.03    0.06
   3  -2 -12    0.01    0.01
   3   2 -12    0.02    0.01
  -3  -2  12    0.02    0.01
  -3  -2  12    0.03    0.01
  -3   2  13    0.47    0.10
   3  -2 -13   -0.00    0.10
   3  -2 -13    0.50    0.10
   3   2 -13    0.47    0.10
  -3  -2  13    0.47    0.10
  -3  -2  13    0.48    0.10
  -3   2  14    0.01    0.01
   3  -2 -14    0.09    0.03
   3  -2 -14    0.03    0.01
   3   2 -14    0.01    0.00
  -3  -2  14    0.02    0.01
  -3  -2  14    0.01    0.01
  -3   2  15    0.04    0.01
   3  -2 -15    0.10    0.02
   3  -2 -15    0.03    0.01
   3   2 -15    0.03    0.01
  -3  -2  15    0.04    0.01
  -3  -2  15    0.04    0.01
  -3   2  16    0.02    0.01
   3  -2 -16    0.05    0.01
   3  -2 -16    0.02    0.01
   3   2 -16   -0.00    0.06
   3   2 -16    0.01    0.00
  -3  -2  16    0.01    0.01
  -3  -2  16    0.01    0.01
  -3   2  17    0.22    0.04
   3  -2 -17    0.23    0.04
   3  -2 -17    0.17    0.04
   3   2 -17   -0.00    0.04
   3   2 -17    0.17    0.04
  -3  -2  17    0.15    0.04
  -3   2  18    0.01    0.00
   3  -2 -18    0.01    0.01
   3  -2 -18    0.01    0.01
   3   2 -18    0.04    0.01
   3   2 -18    0.01    0.00
  -3  -2  18    0.01    0.00
  -3   2  19    0.04    0.01
  -3   2  19    0.06    0.02
   3  -2 -19    0.05    0.01
   3  -2 -19    0.06    0.02
   3   2 -19    0.07    0.02
   3   2 -19    0.04    0.01
  -3  -2  19    0.06    0.01
  -3   2  20    0.00    0.00
  -3   2  20    0.00    0.00
   3  -2 -20    0.00    0.00
   3  -2 -20    0.00    0.00
   3   2 -20    0.01    0.00
   3   2 -20    0.00    0.00
  -3  -2  20   -0.00    0.00
  -3   2  21    0.00    0.01
   3  -2 -21   -0.00    0.00
   3  -2 -21    0.00    0.00
   3   2 -21    0.00    0.00
   3   2 -21    0.00    0.00
  -3  -2  21    0.00    0.00
  -3   2  22    0.01    0.01
   3  -2 -22    0.00    0.00
   3  -2 -22    0.01    0.00
   3   2 -22    0.00    0.00
   3   2 -22    0.00    0.00
  -3  -2  22    0.00    0.00
  -3   2  23    0.15    0.03
   3  -2 -23    0.11    0.03
   3  -2 -23    0.16    0.03
   3   2 -23    0.13    0.03
  -3  -2  23    0.13    0.03
  -3   2  24    0.06    0.02
   3  -2 -24    0.04    0.01
   3   2 -24    0.04    0.01
  -3   2  25    0.09    0.02
   3  -2 -25    0.05    0.02
  -3   2  26    0.00    0.01
   3  -2 -26    0.00    0.00
  -3  -2  26    0.00    0.00
  -3   2  27    0.06    0.02
   3  -2 -27    0.08    0.02
  -3  -2  27    0.08    0.02
  -3   2  28    0.00    0.00
   3  -2 -28    0.01    0.00
  -3  -2  28    0.01    0.00
  -3   2  29    0.15    0.03
   3  -2 -29    0.14    0.03
  -3  -2  29    0.11    0.03
  -3   2  30    0.00    0.00
  -3  -2  30    0.00    0.00
  -3   2  31    0.00    0.00
  -3  -2  31   -0.00    0.00
  -3   2  32    0.00    0.00
  -3  -2  32   -0.00    0.00
  -3   2  33    0.03    0.01
  -3  -2  33    0.03    0.01
  -3   2  34    0.00    0.00
  -3  -2  34    0.00    0.00
  -3   2  35    0.03    0.01
  -3  -2  35    0.03    0.01
  -3   2  36    0.00    0.01
  -3  -2  36    0.00    0.00
  -3   2  37    0.01    0.01
  -3  -2  37   -0.00    0.00
  -3   2  38    0.00    0.00
  -3  -2  38    0.00    0.00
  -3   2  39    0.01    0.01
  -3  -2  39    0.02    0.01
  -3  -2  40    0.00    0.00
  -3   3   1    0.58    0.14
  -3   3   1    0.65    0.14
   3  -3  -1    0.54    0.14
   3  -3  -1    0.62    0.14
   3   3  -1    0.60    0.14
   3   3  -1    0.60    0.14
  -3  -3   1    0.57    0.14
  -3  -3   1    0.70    0.14
  -3   3   2    0.24    0.07
  -3   3   2    0.41    0.07
   3  -3  -2    0.30    0.07
   3   3  -2    0.24    0.07
   3   3  -2    0.29    0.07
  -3  -3   2    0.30    0.07
  -3  -3   2    0.28    0.07
  -3   3   3    0.05    0.01
  -3   3   3    0.07    0.02
   3  -3  -3    0.06    0.01
   3  -3  -3    0.06    0.02
   3   3  -3    0.05    0.01
  -3  -3   3    0.05    0.01
  -3  -3   3    0.04    0.01
  -3   3   4    0.09    0.02
  -3   3   4    0.11    0.03
   3  -3  -4    0.10    0.02
   3  -3  -4    0.13    0.03
   3   3  -4    0.09    0.02
  -3  -3   4    0.09    0.02
  -3   3   5    0.66    0.14
  -3   3   5    0.67    0.14
   3  -3  -5    0.54    0.14
   3  -3  -5    0.72    0.14
   3   3  -5    0.57    0.14
   3   3  -5    0.63    0.14
  -3  -3   5    0.56    0.14
  -3   3   6    0.66    0.15
  -3   3   6    0.72    0.15
   3  -3  -6    0.70    0.15
   3  -3  -6    0.77    0.15
   3   3  -6    0.58    0.15
   3   3  -6    0.68    0.15
  -3  -3   6    0.60    0.15
  -3   3   7    0.14    0.05
  -3   3   7    0.32    0.05
   3  -3  -7    0.21    0.05
   3  -3  -7    0.23    0.05
   3   3  -7    0.20    0.05
   3   3  -7    0.26    0.05
  -3  -3   7    0.17    0.05
  -3  -3   7    0.22    0.05
  -3   3   8    0.05    0.01
  -3   3   8    0.03    0.01
   3  -3  -8    0.04    0.01
   3  -3  -8    0.04    0.01
   3   3  -8    0.04    0.01
   3   3  -8    0.03    0.01
  -3  -3   8    0.03    0.01
  -3  -3   8    0.03    0.01
  -3   3   9    0.20    0.05
  -3   3   9    0.22    0.05
   3  -3  -9    0.03    0.16
   3  -3  -9    0.22    0.05
   3  -3  -9    0.23    0.05
   3   3  -9    0.19    0.05
   3   3  -9    0.20    0.05
  -3  -3   9    0.16    0.05
  -3   3  10    0.53    0.12
  -3   3  10    0.56    0.12
   3  -3 -10    0.02    0.14
   3  -3 -10    0.55    0.12
   3  -3 -10    0.58    0.12
   3   3 -10    0.55    0.12
   3   3 -10    0.52    0.12
  -3  -3  10    0.48    0.12
  -3  -3  10    0.58    0.12
  -3   3  11    0.61    0.12
   3  -3 -11    0.00    0.13
   3  -3 -11    0.56    0.12
   3   3 -11    0.47    0.12
   3   3 -11    0.63    0.12
  -3  -3  11    0.52    0.12
  -3  -3  11    0.61    0.12
  -3   3  12    0.00    0.00
   3  -3 -12    0.01    0.02
   3  -3 -12   -0.00    0.00
   3   3 -12    0.00    0.00
  -3  -3  12    0.00    0.00
  -3  -3  12    0.00    0.00
  -3   3  13    0.02    0.01
   3  -3 -13    0.10    0.03
   3  -3 -13    0.04    0.01
   3   3 -13    0.02    0.01
  -3  -3  13    0.03    0.01
  -3  -3  13    0.01    0.01
  -3   3  14   -0.00    0.00
   3  -3 -14    0.01    0.01
   3  -3 -14    0.00    0.00
   3   3 -14    0.01    0.00
  -3  -3  14    0.00    0.00
  -3  -3  14    0.01    0.00
  -3   3  15    0.27    0.06
   3  -3 -15    0.40    0.07
   3  -3 -15    0.27    0.06
  -3  -3  15    0.22    0.06
  -3  -3  15    0.27    0.06
  -3   3  16    0.04    0.01
  -3   3  16    0.02    0.01
   3  -3 -16    0.07    0.02
   3  -3 -16    0.06    0.02
   3   3 -16    0.06    0.01
  -3  -3  16    0.07    0.01
  -3  -3  16    0.05    0.01
  -3   3  17    0.08    0.02
  -3   3  17    0.07    0.02
   3  -3 -17    0.06    0.02
   3  -3 -17    0.07    0.02
   3   3 -17   -0.00    0.04
   3   3 -17    0.06    0.02
  -3  -3  17    0.08    0.02
  -3  -3  17    0.06    0.02
  -3   3  18    0.00    0.00
  -3   3  18    0.00    0.00
   3  -3 -18   -0.00    0.00
   3  -3 -18    0.00    0.00
   3   3 -18    0.03    0.01
   3   3 -18    0.01    0.00
  -3  -3  18    0.00    0.00
  -3   3  19    0.03    0.01
  -3   3  19    0.01    0.01
   3  -3 -19    0.01    0.01
   3  -3 -19    0.02    0.01
   3   3 -19    0.02    0.01
   3   3 -19    0.02    0.01
  -3  -3  19    0.01    0.01
  -3   3  20    0.06    0.01
   3  -3 -20    0.03    0.01
   3   3 -20    0.03    0.01
   3   3 -20    0.03    0.01
  -3  -3  20    0.05    0.01
  -3   3  21    0.08    0.02
   3  -3 -21    0.06    0.02
   3   3 -21    0.08    0.02
   3   3 -21    0.08    0.02
  -3  -3  21    0.09    0.02
  -3   3  22    0.07    0.02
   3  -3 -22    0.06    0.02
   3   3 -22    0.06    0.02
  -3  -3  22    0.07    0.02
  -3   3  23    0.01    0.01
   3  -3 -23    0.00    0.00
   3   3 -23    0.01    0.00
  -3  -3  23    0.01    0.00
  -3   3  24    0.01    0.01
   3  -3 -24    0.01    0.01
  -3  -3  24    0.02    0.01
  -3   3  25    0.14    0.04
   3  -3 -25    0.16    0.04
  -3   3  26    0.08    0.02
   3  -3 -26    0.06    0.02
  -3   3  27    0.12    0.03
  -3  -3  27    0.13    0.03
  -3   3  28    0.00    0.01
  -3  -3  28    0.01    0.00
  -3   3  29    0.01    0.01
  -3  -3  29    0.01    0.00
  -3   3  30    0.04    0.01
  -3  -3  30    0.03    0.01
  -3   3  31    0.07    0.02
   3  -3 -31    0.03    0.02
  -3  -3  31    0.08    0.02
  -3   3  32    0.00    0.00
  -3  -3  32   -0.00    0.00
  -3   3  33   -0.00    0.01
  -3  -3  33   -0.00    0.00
  -3   3  34    0.00    0.00
  -3  -3  34    0.00    0.00
  -3   3  35    0.01    0.01
  -3  -3  35    0.01    0.01
  -3   3  36   -0.00    0.00
  -3  -3  36    0.00    0.00
  -3   3  37    0.02    0.01
  -3  -3  37    0.01    0.01
  -3   3  38    0.00    0.00
  -3  -3  38    0.00    0.00
  -3   3  39    0.01    0.01
  -3  -3  39   -0.00    0.00
  -3  -3  40    0.00    0.00
  -3  -3  41    0.02    0.01
  -3   4   1    0.12    0.03
  -3   4   1    0.14    0.03
   3  -4  -1    0.13    0.03
   3  -4  -1    0.18    0.03
   3   4  -1    0.14    0.03
   3   4  -1    0.13    0.03
  -3  -4   1    0.15    0.03
  -3  -4   1    0.12    0.03
  -3   4   2    0.18    0.04
  -3   4   2    0.18    0.04
   3  -4  -2    0.19    0.04
   3  -4  -2    0.22    0.04
   3   4  -2    0.19    0.04
   3   4  -2    0.15    0.04
  -3  -4   2    0.19    0.04
  -3  -4   2    0.18    0.04
  -3   4   3    0.44    0.09
   3  -4  -3    0.35    0.09
   3   4  -3    0.37    0.09
  -3  -4   3    0.35    0.09
  -3  -4   3    0.37    0.09
  -3   4   4    0.06    0.02
  -3   4   4    0.05    0.02
   3  -4  -4    0.06    0.02
   3  -4  -4    0.03    0.01
   3   4  -4    0.08    0.02
  -3  -4   4    0.06    0.01
  -3   4   5    0.06    0.02
  -3   4   5    0.07    0.02
   3  -4  -5    0.04    0.01
   3  -4  -5    0.05    0.02
   3   4  -5    0.07    0.01
   3   4  -5    0.06    0.01
  -3  -4   5    0.05    0.01
  -3   4   6    0.08    0.03
  -3   4   6    0.09    0.03
   3  -4  -6    0.10    0.03
   3  -4  -6    0.10    0.03
   3   4  -6    0.09    0.02
   3   4  -6    0.12    0.02
  -3  -4   6    0.10    0.02
  -3  -4   6    0.11    0.02
  -3   4   7    0.32    0.08
  -3   4   7    0.33    0.08
   3  -4  -7    0.13    0.14
   3  -4  -7    0.36    0.08
   3  -4  -7    0.27    0.08
   3   4  -7    0.37    0.08
   3   4  -7    0.30    0.08
  -3  -4   7    0.37    0.08
  -3  -4   7    0.29    0.08
  -3   4   8    0.25    0.06
  -3   4   8    0.19    0.06
   3  -4  -8   -0.00    0.09
   3  -4  -8    0.27    0.06
   3  -4  -8    0.24    0.06
   3   4  -8    0.34    0.06
   3   4  -8    0.25    0.06
  -3  -4   8    0.25    0.06
  -3  -4   8    0.25    0.06
  -3   4   9    0.15    0.04
   3  -4  -9   -0.00    0.06
   3  -4  -9    0.17    0.04
   3  -4  -9    0.18    0.04
   3   4  -9    0.18    0.04
   3   4  -9    0.21    0.04
  -3  -4   9    0.18    0.04
  -3  -4   9    0.16    0.04
  -3   4  10    0.04    0.01
   3  -4 -10    0.01    0.03
   3  -4 -10    0.07    0.02
   3   4 -10    0.07    0.01
   3   4 -10    0.05    0.01
  -3  -4  10    0.06    0.01
  -3  -4  10    0.04    0.01
  -3   4  11    0.10    0.03
   3  -4 -11    0.14    0.03
   3   4 -11    0.12    0.03
   3   4 -11    0.12    0.03
  -3  -4  11    0.15    0.03
  -3  -4  11    0.09    0.03
  -3   4  12    0.33    0.07
  -3   4  12    0.32    0.07
   3  -4 -12    0.86    0.09
   3  -4 -12    0.37    0.07
   3   4 -12    0.28    0.07
  -3  -4  12    0.27    0.07
  -3  -4  12    0.31    0.07
  -3   4  13    0.31    0.09
  -3   4  13    0.35    0.09
   3  -4 -13    0.69    0.10
   3  -4 -13    0.34    0.09
   3   4 -13    0.34    0.08
  -3  -4  13    0.47    0.08
  -3  -4  13    0.29    0.08
  -3   4  14    0.04    0.01
  -3   4  14    0.02    0.01
   3  -4 -14    0.03    0.01
   3  -4 -14    0.02    0.01
   3   4 -14    0.03    0.01
  -3  -4  14    0.03    0.01
  -3  -4  14    0.02    0.01
  -3   4  15    0.20    0.04
  -3   4  15    0.17    0.04
   3  -4 -15    0.22    0.04
   3  -4 -15    0.16    0.04
   3   4 -15    0.17    0.04
  -3  -4  15    0.18    0.04
[truncated: 818,876 more chars]
