# Supplementary material for: LED-pump-X-ray-multiprobe crystallography for sub-second timescales
Source: Commun Chem. 2022 Aug 26;5:102. doi: 10.1038/s42004-022-00716-1 (PMC9814726; doi:10.1038/s42004-022-00716-1)
Supplement: Supplementary file 10 — Supplementary Data 1 [file 42004_2022_716_MOESM10_ESM.zip › CIFs/4s_272K/272K_4s_t10_decay.cif]

  data_global

# SUBMISSION DETAILS
 
_publ_contact_author_name       'Hatcher, Lauren'
_publ_contact_author_address
;
School of Chemistry
Cardiff University
Main Building
Park Place 
Cardiff
CF10 3AT
United Kingdom
;
_publ_contact_author_email       'HatcherL1@cardiff.ac.uk'
_publ_requested_category          FM
_publ_section_comment
; 
?
;
_publ_section_references
;
Diamond General Data Aquisition (GDA) software: http://www.opengda.org/

XIA2: Winter, G. (2010) J. Appl. Cryst. 43, 186-190.
POINTLESS: Evans, P. (2006) Acta Cryst. D62, 72-82.
AIMLESS: Evans, P. R. and Murshudov, G. N. (2013) Acta Cryst. D69, 1204-1214.
DIALS: Winter, G., et al. Acta Cryst. (2018) D74, 85-97.
CCP4: Winn, M. D. et al. (2011) Acta Cryst. D67, 235-242.
   
SHELXL: Sheldrick G. M. (2015). Acta Cryst. C71, 3-8.
SHELXT:	Sheldrick, G. M. (2015). Acta Cryst. A71, 3-8.
 
OLEX2: Dolomanov, O.V.; Bourhis, L.J.; Gildea, R.J.; Howard, J.A.K.; Puschmann,
 H., OLEX2: A complete structure solution, refinement and analysis program 
 (2009). J. Appl. Cryst., 42, 339-341.

MERCURY: Macrae, C. F., Bruno, I. J., Chisholm, J. A., Edgington,
P. R., McCabe, P., Pidcock, E., Rodriguez-Monge, L., Taylor, R.,
van de Streek, J. & Wood, P. A. (2008). J. Appl. Cryst. 41, 466-470.
;

####
 
data_272K_4s_t10_decay
 
_audit_creation_method            'SHELXL-2018/3'
_shelx_SHELXL_version_number      '2018/3'
_chemical_name_systematic         
;
Nitro-(N,N,N',N'-tetrabutyldiethylenetriamine)palladium(II)
tetraphenylborate, tetrahydrofuran solvate
;
_chemical_name_common             ?
_chemical_melting_point           ?
_chemical_formula_moiety          
;
C20 H45 N4 O2 Pd, C24 H20 B, C4 H8 O
;
_chemical_formula_sum            'C48 H73 B N4 O3 Pd' 
_chemical_formula_weight          871.31

loop_
 _atom_type_symbol
 _atom_type_description
 _atom_type_scat_dispersion_real
 _atom_type_scat_dispersion_imag
 _atom_type_scat_source
 'C'  'C'   0.0010   0.0010
 'International Tables Vol C Tables 4.2.6.8 and 6.1.1.4'
 'H'  'H'   0.0000   0.0000
 'International Tables Vol C Tables 4.2.6.8 and 6.1.1.4'
 'B'  'B'   0.0000   0.0000
 'International Tables Vol C Tables 4.2.6.8 and 6.1.1.4'
 'N'  'N'   0.0030   0.0020
 'International Tables Vol C Tables 4.2.6.8 and 6.1.1.4'
 'O'  'O'   0.0050   0.0030
 'International Tables Vol C Tables 4.2.6.8 and 6.1.1.4'
 'Pd'  'Pd'  -2.5040   0.6150
 'International Tables Vol C Tables 4.2.6.8 and 6.1.1.4'
 
_space_group_crystal_system       monoclinic
_space_group_IT_number            14
_space_group_name_H-M_alt         'P 21/n'
_space_group_name_Hall            '-P 2yn'
 
_shelx_space_group_comment
;
The symmetry employed for this shelxl refinement is uniquely defined
by the following loop, which should always be used as a source of
symmetry information in preference to the above space-group names.
They are only intended as comments.
;
 
loop_
 _space_group_symop_operation_xyz
 'x, y, z'
 '-x+1/2, y+1/2, -z+1/2'
 '-x, -y, -z'
 'x-1/2, -y-1/2, z-1/2'
 
_cell_length_a                    11.6733(5)
_cell_length_b                    13.5820(5)
_cell_length_c                    30.1783(10)
_cell_angle_alpha                 90
_cell_angle_beta                  93.459(3)
_cell_angle_gamma                 90
_cell_volume                      4776.0(3)
_cell_formula_units_Z             4
_cell_measurement_temperature     272(2)
_cell_measurement_reflns_used     7745
_cell_measurement_theta_max       20.0640290346
_cell_measurement_theta_min       1.22643533516
 
_exptl_crystal_description        Plate
_exptl_crystal_colour             Yellow
_exptl_crystal_density_meas       ?
_exptl_crystal_density_method     ?
_exptl_crystal_density_diffrn     1.212          
_exptl_crystal_F_000              1856
_exptl_transmission_factor_min    ?
_exptl_transmission_factor_max    ?
_exptl_crystal_size_max           0.100
_exptl_crystal_size_mid           0.100
_exptl_crystal_size_min           0.050
_exptl_absorpt_coefficient_mu     0.202
_shelx_estimated_absorpt_T_min    0.980
_shelx_estimated_absorpt_T_max    0.990
_exptl_absorpt_correction_T_min   0.996688748077
_exptl_absorpt_correction_T_max   1.0
_exptl_absorpt_correction_type    empirical
_exptl_absorpt_process_details    
;
CCP4 7.0.048: AIMLESS, version 0.5.32 : 29/03/17
Scaling & analysis of unmerged intensities, absorption correction using spherical harmonics
;
_exptl_absorpt_special_details    ?
_diffrn_ambient_temperature       272(2)
_diffrn_radiation_wavelength      0.534
_diffrn_measurement_device_type   'Photon counting pixel array'
_diffrn_radiation_type            Synchrotron
_diffrn_measurement_method        'shutterless scans'
_diffrn_radiation_source          'Diamond Light Source Beamline I19-2'
_diffrn_radiation_monochromator   'Silicon 111'
_diffrn_detector_area_resol_mean  ?
_diffrn_reflns_number             32773
_diffrn_reflns_av_unetI/netI      0.1212
_diffrn_reflns_av_R_equivalents   0.1091
_diffrn_reflns_limit_h_min        -14
_diffrn_reflns_limit_h_max        14
_diffrn_reflns_limit_k_min        -16
_diffrn_reflns_limit_k_max        13
_diffrn_reflns_limit_l_min        -35
_diffrn_reflns_limit_l_max        37
_diffrn_reflns_theta_min          1.236
_diffrn_reflns_theta_max          19.496
_diffrn_reflns_theta_full         18.687
_diffrn_measured_fraction_theta_max   0.991
_diffrn_measured_fraction_theta_full  0.992
_diffrn_reflns_Laue_measured_fraction_max    0.991
_diffrn_reflns_Laue_measured_fraction_full   0.992
_diffrn_reflns_point_group_measured_fraction_max   0.991
_diffrn_reflns_point_group_measured_fraction_full  0.992
_reflns_number_total              9683
_reflns_number_gt                 4983
_reflns_threshold_expression      'I > 2\s(I)'
_reflns_Friedel_coverage          0.000
_reflns_Friedel_fraction_max      .
_reflns_Friedel_fraction_full     .
 
_reflns_special_details
;
 Reflections were merged by SHELXL according to the crystal
 class for the calculation of statistics and refinement.
 
 _reflns_Friedel_fraction is defined as the number of unique
 Friedel pairs measured divided by the number that would be
 possible theoretically, ignoring centric projections and
 systematic absences.
;
 
_computing_data_collection        'Diamond GDA (http://www.opengda.org/)'
_computing_cell_refinement        'DIALS (Winter, 2018)'
_computing_data_reduction         'XIA2 (Winter 2010)'
_computing_structure_solution     'SHELXT (Sheldrick, 2015)'
_computing_structure_refinement   'SHELXL (Sheldrick, 2015)'
_computing_molecular_graphics     'OLEX2 (Dolomanov et al., 2009)'
_computing_publication_material   'MERCURY (Macrae et al., 2008)'
_refine_special_details           ?
_refine_ls_structure_factor_coef  Fsqd
_refine_ls_matrix_type            full
_refine_ls_weighting_scheme       calc
_refine_ls_weighting_details
'w=1/[\s^2^(Fo^2^)+(0.0450P)^2^] where P=(Fo^2^+2Fc^2^)/3'
_atom_sites_solution_primary      ?
_atom_sites_solution_secondary    ?
_atom_sites_solution_hydrogens    geom
_refine_ls_hydrogen_treatment     constr
_refine_ls_extinction_method      none
_refine_ls_extinction_coef        .
_refine_ls_number_reflns          9683
_refine_ls_number_parameters      526
_refine_ls_number_restraints      490
_refine_ls_R_factor_all           0.1123
_refine_ls_R_factor_gt            0.0605
_refine_ls_wR_factor_ref          0.1481
_refine_ls_wR_factor_gt           0.1247
_refine_ls_goodness_of_fit_ref    0.881
_refine_ls_restrained_S_all       0.882
_refine_ls_shift/su_max           0.001
_refine_ls_shift/su_mean          0.000
 
loop_
 _atom_site_label
 _atom_site_type_symbol
 _atom_site_fract_x
 _atom_site_fract_y
 _atom_site_fract_z
 _atom_site_U_iso_or_equiv
 _atom_site_adp_type
 _atom_site_occupancy
 _atom_site_site_symmetry_order  
 _atom_site_calc_flag
 _atom_site_refinement_flags_posn
 _atom_site_refinement_flags_adp
 _atom_site_refinement_flags_occupancy
 _atom_site_disorder_assembly
 _atom_site_disorder_group
Pd1 Pd 0.33985(3) 0.77515(2) 0.34653(2) 0.05030(14) Uani 1 1 d . . . . .
N2 N 0.3465(3) 0.9273(2) 0.33772(10) 0.0593(8) Uani 1 1 d . . . . .
N3 N 0.4542(3) 0.7982(2) 0.39809(9) 0.0512(8) Uani 1 1 d . . . . .
H3 H 0.531302 0.787685 0.387822 0.061 Uiso 1 1 calc R U . . .
N4 N 0.3307(3) 0.6313(2) 0.37140(10) 0.0525(8) Uani 1 1 d . . . . .
C1 C 0.4425(4) 0.9634(3) 0.36974(13) 0.0703(12) Uani 1 1 d . . . . .
H1A H 0.515393 0.957475 0.356158 0.084 Uiso 1 1 calc R U . . .
H1B H 0.430482 1.032206 0.376671 0.084 Uiso 1 1 calc R U . . .
C2 C 0.4449(4) 0.9029(3) 0.41185(13) 0.0653(11) Uani 1 1 d . . . . .
H2A H 0.510194 0.921287 0.431537 0.078 Uiso 1 1 calc R U . . .
H2B H 0.375307 0.913270 0.427224 0.078 Uiso 1 1 calc R U . . .
C3 C 0.4337(4) 0.7235(3) 0.43253(12) 0.0537(10) Uani 1 1 d . . . . .
H3A H 0.364542 0.739151 0.447377 0.064 Uiso 1 1 calc R U . . .
H3B H 0.497781 0.721526 0.454513 0.064 Uiso 1 1 calc R U . . .
C4 C 0.4209(3) 0.6261(3) 0.40898(12) 0.0550(10) Uani 1 1 d . . . . .
H4A H 0.493694 0.607516 0.397530 0.066 Uiso 1 1 calc R U . . .
H4B H 0.399995 0.575893 0.429899 0.066 Uiso 1 1 calc R U . . .
C5 C 0.2315(4) 0.9658(3) 0.35099(14) 0.0700(12) Uani 1 1 d . . . . .
H5A H 0.171986 0.934688 0.332015 0.084 Uiso 1 1 calc R U . . .
H5B H 0.220991 0.944297 0.381123 0.084 Uiso 1 1 calc R U . . .
C6 C 0.2121(5) 1.0758(3) 0.34902(18) 0.0952(16) Uani 1 1 d . . . . .
H6A H 0.218003 1.098365 0.318757 0.114 Uiso 1 1 calc R U . . .
H6B H 0.271326 1.108505 0.367530 0.114 Uiso 1 1 calc R U . . .
C7 C 0.0942(5) 1.1035(4) 0.3648(2) 0.124(2) Uani 1 1 d . . . . .
H7A H 0.035478 1.064778 0.348776 0.148 Uiso 1 1 calc R U . . .
H7B H 0.091637 1.088609 0.396146 0.148 Uiso 1 1 calc R U . . .
C8 C 0.0705(7) 1.2102(4) 0.3574(3) 0.184(4) Uani 1 1 d . . . . .
H8A H 0.025575 1.234751 0.380586 0.276 Uiso 1 1 calc R U . . .
H8B H 0.028934 1.218955 0.329222 0.276 Uiso 1 1 calc R U . . .
H8C H 0.141708 1.245576 0.357525 0.276 Uiso 1 1 calc R U . . .
C9 C 0.3663(4) 0.9611(3) 0.29141(13) 0.0663(11) Uani 1 1 d . . . . .
H9A H 0.298506 0.946184 0.272419 0.080 Uiso 1 1 calc R U . . .
H9B H 0.375926 1.032042 0.291669 0.080 Uiso 1 1 calc R U . . .
C10 C 0.4682(4) 0.9155(3) 0.27179(13) 0.0742(13) Uani 1 1 d . . . . .
H10A H 0.464290 0.844473 0.274664 0.089 Uiso 1 1 calc R U . . .
H10B H 0.537780 0.937900 0.287929 0.089 Uiso 1 1 calc R U . . .
C11 C 0.4727(5) 0.9428(4) 0.22298(15) 0.0960(16) Uani 1 1 d . . . . .
H11A H 0.408156 0.912444 0.206432 0.115 Uiso 1 1 calc R U . . .
H11B H 0.464540 1.013607 0.219944 0.115 Uiso 1 1 calc R U . . .
C12 C 0.5811(5) 0.9116(5) 0.20320(19) 0.137(2) Uani 1 1 d . . . . .
H12A H 0.578765 0.930609 0.172523 0.206 Uiso 1 1 calc R U . . .
H12B H 0.589009 0.841387 0.205479 0.206 Uiso 1 1 calc R U . . .
H12C H 0.645322 0.942707 0.218892 0.206 Uiso 1 1 calc R U . . .
C13 C 0.2125(3) 0.6239(3) 0.38826(13) 0.0605(10) Uani 1 1 d . . . . .
H13A H 0.157380 0.635914 0.363494 0.073 Uiso 1 1 calc R U . . .
H13B H 0.203935 0.676473 0.409538 0.073 Uiso 1 1 calc R U . . .
C14 C 0.1802(4) 0.5283(3) 0.40995(15) 0.0695(12) Uani 1 1 d . . . . .
H14A H 0.187854 0.474572 0.389141 0.083 Uiso 1 1 calc R U . . .
H14B H 0.232617 0.516028 0.435534 0.083 Uiso 1 1 calc R U . . .
C15 C 0.0589(4) 0.5309(3) 0.42448(16) 0.0784(13) Uani 1 1 d . . . . .
H15A H 0.007398 0.544644 0.398799 0.094 Uiso 1 1 calc R U . . .
H15B H 0.052227 0.584706 0.445305 0.094 Uiso 1 1 calc R U . . .
C16 C 0.0204(4) 0.4364(3) 0.44611(17) 0.0958(17) Uani 1 1 d . . . . .
H16A H 0.026052 0.382623 0.425711 0.144 Uiso 1 1 calc R U . . .
H16B H -0.057727 0.443221 0.453894 0.144 Uiso 1 1 calc R U . . .
H16C H 0.068597 0.423644 0.472396 0.144 Uiso 1 1 calc R U . . .
C17 C 0.3494(4) 0.5507(3) 0.33895(13) 0.0632(11) Uani 1 1 d . . . . .
H17A H 0.282638 0.546887 0.318253 0.076 Uiso 1 1 calc R U . . .
H17B H 0.355126 0.488767 0.354903 0.076 Uiso 1 1 calc R U . . .
C18 C 0.4540(4) 0.5628(3) 0.31308(14) 0.0790(14) Uani 1 1 d . . . . .
H18A H 0.521664 0.564834 0.333379 0.095 Uiso 1 1 calc R U . . .
H18B H 0.449398 0.624592 0.296997 0.095 Uiso 1 1 calc R U . . .
C19 C 0.4652(5) 0.4780(4) 0.28029(19) 0.119(2) Uani 1 1 d . . . . .
H19A H 0.459944 0.416436 0.296347 0.143 Uiso 1 1 calc R U . . .
H19B H 0.400557 0.480689 0.258582 0.143 Uiso 1 1 calc R U . . .
C20 C 0.5686(6) 0.4767(5) 0.2571(2) 0.154(3) Uani 1 1 d . . . . .
H20A H 0.568553 0.420222 0.237984 0.231 Uiso 1 1 calc R U . . .
H20B H 0.633594 0.473578 0.278118 0.231 Uiso 1 1 calc R U . . .
H20C H 0.573023 0.535530 0.239635 0.231 Uiso 1 1 calc R U . . .
C21 C 0.6565(3) 0.3743(3) 0.42707(13) 0.0554(10) Uani 1 1 d . . . . .
C22 C 0.7091(4) 0.4241(3) 0.39372(15) 0.0671(12) Uani 1 1 d . . . . .
H22 H 0.725516 0.389852 0.368195 0.080 Uiso 1 1 calc R U . . .
C23 C 0.7382(4) 0.5226(4) 0.39682(19) 0.0870(15) Uani 1 1 d . . . . .
H23 H 0.773512 0.553017 0.373653 0.104 Uiso 1 1 calc R U . . .
C24 C 0.7153(4) 0.5754(4) 0.43364(19) 0.0841(14) Uani 1 1 d . . . . .
H24 H 0.736464 0.641211 0.436165 0.101 Uiso 1 1 calc R U . . .
C25 C 0.6611(4) 0.5303(3) 0.46654(16) 0.0723(12) Uani 1 1 d . . . . .
H25 H 0.644191 0.565817 0.491661 0.087 Uiso 1 1 calc R U . . .
C26 C 0.6304(4) 0.4313(3) 0.46317(13) 0.0608(11) Uani 1 1 d . . . . .
H26 H 0.591163 0.402649 0.485805 0.073 Uiso 1 1 calc R U . . .
C27 C 0.7344(4) 0.2013(3) 0.45885(13) 0.0579(10) Uani 1 1 d . . . . .
C28 C 0.8092(4) 0.2501(3) 0.48871(15) 0.0657(12) Uani 1 1 d . . . . .
H28 H 0.803795 0.318278 0.490519 0.079 Uiso 1 1 calc R U . . .
C29 C 0.8918(4) 0.2029(4) 0.51610(17) 0.0864(15) Uani 1 1 d . . . . .
H29 H 0.939951 0.239902 0.535282 0.104 Uiso 1 1 calc R U . . .
C30 C 0.9033(4) 0.1038(4) 0.51529(17) 0.0891(15) Uani 1 1 d . . . . .
H30 H 0.956807 0.071826 0.534293 0.107 Uiso 1 1 calc R U . . .
C31 C 0.8325(4) 0.0515(4) 0.48520(19) 0.0905(15) Uani 1 1 d . . . . .
H31 H 0.839740 -0.016598 0.483403 0.109 Uiso 1 1 calc R U . . .
C32 C 0.7521(4) 0.0991(3) 0.45806(16) 0.0769(13) Uani 1 1 d . . . . .
H32 H 0.706808 0.061645 0.438027 0.092 Uiso 1 1 calc R U . . .
C33 C 0.5058(4) 0.2301(3) 0.44427(13) 0.0516(9) Uani 1 1 d . . . . .
C34 C 0.4791(4) 0.1455(3) 0.46670(12) 0.0563(10) Uani 1 1 d . . . . .
H34 H 0.537319 0.100243 0.473426 0.068 Uiso 1 1 calc R U . . .
C35 C 0.3700(4) 0.1244(3) 0.47973(14) 0.0685(12) Uani 1 1 d . . . . .
H35 H 0.357351 0.066107 0.494890 0.082 Uiso 1 1 calc R U . . .
C36 C 0.2801(4) 0.1881(3) 0.47063(15) 0.0745(13) Uani 1 1 d . . . . .
H36 H 0.206865 0.174189 0.479506 0.089 Uiso 1 1 calc R U . . .
C37 C 0.3024(4) 0.2733(3) 0.44785(17) 0.0795(14) Uani 1 1 d . . . . .
H37 H 0.243506 0.317781 0.440851 0.095 Uiso 1 1 calc R U . . .
C38 C 0.4119(4) 0.2928(3) 0.43545(16) 0.0726(13) Uani 1 1 d . . . . .
H38 H 0.424110 0.351086 0.420293 0.087 Uiso 1 1 calc R U . . .
C39 C 0.6361(4) 0.2131(3) 0.37468(14) 0.0657(11) Uani 1 1 d . . . . .
C40 C 0.5432(5) 0.2202(3) 0.34458(15) 0.0791(14) Uani 1 1 d . . . . .
H40 H 0.474120 0.243902 0.354097 0.095 Uiso 1 1 calc R U . . .
C41 C 0.5494(6) 0.1924(4) 0.29956(17) 0.1011(18) Uani 1 1 d . . . . .
H41 H 0.485518 0.198876 0.279834 0.121 Uiso 1 1 calc R U . . .
C42 C 0.6483(7) 0.1566(5) 0.2855(2) 0.121(2) Uani 1 1 d . . . . .
H42 H 0.652545 0.138167 0.255966 0.145 Uiso 1 1 calc R U . . .
C43 C 0.7433(7) 0.1470(5) 0.3145(2) 0.138(2) Uani 1 1 d . . . . .
H43 H 0.811611 0.122247 0.304634 0.165 Uiso 1 1 calc R U . . .
C44 C 0.7364(5) 0.1746(4) 0.35852(17) 0.1114(19) Uani 1 1 d . . . . .
H44 H 0.800693 0.167152 0.377950 0.134 Uiso 1 1 calc R U . . .
B1 B 0.6326(5) 0.2546(3) 0.42660(16) 0.0565(10) Uani 1 1 d . . . . .
O3 O 0.6911(10) 0.7992(16) 0.3669(5) 0.086(3) Uani 0.568(14) 1 d D . P A 1
C45 C 0.7385(11) 0.7761(16) 0.3249(6) 0.097(2) Uani 0.568(14) 1 d D . P A 1
H45A H 0.731816 0.832094 0.305000 0.116 Uiso 0.568(14) 1 calc R U P A 1
H45B H 0.698695 0.720491 0.310907 0.116 Uiso 0.568(14) 1 calc R U P A 1
C46 C 0.8614(11) 0.7516(14) 0.3359(6) 0.107(2) Uani 0.568(14) 1 d D . P A 1
H46A H 0.871298 0.682401 0.343047 0.129 Uiso 0.568(14) 1 calc R U P A 1
H46B H 0.908851 0.768577 0.311757 0.129 Uiso 0.568(14) 1 calc R U P A 1
C47 C 0.8871(10) 0.8132(12) 0.3744(4) 0.107(2) Uani 0.568(14) 1 d D . P A 1
H47A H 0.931179 0.775996 0.396972 0.129 Uiso 0.568(14) 1 calc R U P A 1
H47B H 0.932776 0.869219 0.366167 0.129 Uiso 0.568(14) 1 calc R U P A 1
C48 C 0.7831(10) 0.8466(11) 0.3916(4) 0.097(2) Uani 0.568(14) 1 d D . P A 1
H48A H 0.776542 0.917501 0.388578 0.116 Uiso 0.568(14) 1 calc R U P A 1
H48B H 0.781625 0.829962 0.422853 0.116 Uiso 0.568(14) 1 calc R U P A 1
O3A O 0.6725(13) 0.815(2) 0.3594(7) 0.086(3) Uani 0.432(14) 1 d D . P A 2
C45A C 0.7279(14) 0.757(2) 0.3266(8) 0.097(2) Uani 0.432(14) 1 d D . P A 2
H45C H 0.701977 0.776022 0.296734 0.116 Uiso 0.432(14) 1 calc R U P A 2
H45D H 0.714592 0.687080 0.330524 0.116 Uiso 0.432(14) 1 calc R U P A 2
C46A C 0.8523(14) 0.7829(17) 0.3365(8) 0.107(2) Uani 0.432(14) 1 d D . P A 2
H46C H 0.891945 0.728553 0.351600 0.129 Uiso 0.432(14) 1 calc R U P A 2
H46D H 0.888853 0.795760 0.309087 0.129 Uiso 0.432(14) 1 calc R U P A 2
C47A C 0.8579(13) 0.8675(15) 0.3637(5) 0.107(2) Uani 0.432(14) 1 d D . P A 2
H47C H 0.872790 0.925559 0.346245 0.129 Uiso 0.432(14) 1 calc R U P A 2
H47D H 0.918951 0.860869 0.386824 0.129 Uiso 0.432(14) 1 calc R U P A 2
C48A C 0.7493(14) 0.8757(13) 0.3828(5) 0.097(2) Uani 0.432(14) 1 d D . P A 2
H48C H 0.756235 0.856359 0.413827 0.116 Uiso 0.432(14) 1 calc R U P A 2
H48D H 0.722464 0.943264 0.381114 0.116 Uiso 0.432(14) 1 calc R U P A 2
O1 O 0.1258(3) 0.7603(3) 0.29865(11) 0.1143(11) Uani 0.910(5) 1 d D . P B 3
O2 O 0.2618(3) 0.7240(2) 0.25927(11) 0.1143(11) Uani 0.910(5) 1 d D . P B 3
N1 N 0.2265(3) 0.74954(12) 0.29404(9) 0.0714(11) Uani 0.910(5) 1 d D . P B 3
O1A O 0.2121(19) 0.7571(2) 0.3039(4) 0.1143(11) Uani 0.090(5) 1 d D . P B 4
O2A O 0.3207(15) 0.7161(4) 0.2541(5) 0.1143(11) Uani 0.090(5) 1 d D . P B 4
N1A N 0.2141(14) 0.7299(3) 0.2627(4) 0.0714(11) Uani 0.090(5) 1 d D . P B 4
 
loop_
 _atom_site_aniso_label
 _atom_site_aniso_U_11
 _atom_site_aniso_U_22
 _atom_site_aniso_U_33
 _atom_site_aniso_U_23
 _atom_site_aniso_U_13
 _atom_site_aniso_U_12
Pd1 0.0500(2) 0.0539(3) 0.0467(2) 0.00111(15) 0.00077(16) -0.00218(17)
N2 0.063(2) 0.059(2) 0.0552(17) 0.0031(15) 0.0003(14) -0.0002(15)
N3 0.052(2) 0.0594(17) 0.0425(17) -0.0006(12) 0.0033(15) -0.0058(15)
N4 0.0495(17) 0.0547(18) 0.0531(18) -0.0021(13) 0.0015(13) -0.0028(15)
C1 0.082(3) 0.061(3) 0.066(2) 0.0002(18) -0.009(2) -0.014(2)
C2 0.076(3) 0.060(2) 0.059(2) -0.0049(17) -0.002(2) -0.002(2)
C3 0.059(3) 0.063(2) 0.039(2) 0.0018(14) 0.0021(18) -0.001(2)
C4 0.052(2) 0.060(2) 0.053(2) 0.0025(17) -0.0004(17) 0.001(2)
C5 0.076(3) 0.064(2) 0.071(3) -0.006(2) 0.008(2) 0.007(2)
C6 0.110(4) 0.066(2) 0.109(4) -0.001(3) -0.002(3) 0.018(3)
C7 0.117(4) 0.095(4) 0.157(5) -0.029(4) -0.001(4) 0.039(3)
C8 0.170(8) 0.093(4) 0.283(10) -0.049(5) -0.043(7) 0.048(4)
C9 0.070(3) 0.071(3) 0.058(2) 0.010(2) -0.0003(19) -0.005(2)
C10 0.072(3) 0.087(3) 0.064(2) 0.011(2) 0.007(2) -0.003(2)
C11 0.098(4) 0.129(4) 0.062(2) 0.007(3) 0.012(3) -0.011(3)
C12 0.112(5) 0.203(7) 0.099(4) -0.007(4) 0.038(4) -0.009(4)
C13 0.048(2) 0.063(2) 0.070(3) 0.0040(19) 0.0006(19) -0.0059(19)
C14 0.056(2) 0.066(3) 0.087(3) 0.009(2) 0.009(2) -0.003(2)
C15 0.059(3) 0.081(3) 0.097(4) 0.003(2) 0.019(3) -0.008(2)
C16 0.087(4) 0.089(3) 0.115(4) 0.011(3) 0.036(3) -0.009(3)
C17 0.070(3) 0.055(2) 0.064(2) -0.0079(17) 0.002(2) 0.000(2)
C18 0.079(3) 0.088(3) 0.071(3) -0.010(2) 0.013(2) 0.012(3)
C19 0.124(5) 0.116(4) 0.121(5) -0.043(3) 0.046(4) 0.001(4)
C20 0.154(6) 0.177(7) 0.139(6) -0.028(5) 0.074(5) 0.023(5)
C21 0.052(3) 0.0542(18) 0.060(2) 0.0059(15) -0.0001(18) 0.0034(18)
C22 0.055(3) 0.073(2) 0.074(3) 0.013(2) 0.008(2) -0.004(2)
C23 0.070(4) 0.071(3) 0.121(4) 0.025(2) 0.017(3) -0.007(2)
C24 0.062(3) 0.059(3) 0.130(4) 0.014(2) -0.005(3) -0.003(2)
C25 0.072(3) 0.056(2) 0.087(3) -0.003(2) -0.016(2) 0.004(2)
C26 0.068(3) 0.054(2) 0.060(2) 0.0060(17) 0.000(2) 0.005(2)
C27 0.061(2) 0.052(2) 0.061(2) 0.0023(17) 0.0075(18) 0.0025(18)
C28 0.063(3) 0.064(3) 0.069(3) -0.0055(19) 0.0025(19) 0.010(2)
C29 0.078(3) 0.086(3) 0.093(3) -0.004(3) -0.016(3) 0.013(3)
C30 0.065(3) 0.084(3) 0.117(4) 0.018(3) -0.003(3) 0.015(3)
C31 0.068(3) 0.064(3) 0.139(4) 0.011(3) 0.000(3) 0.013(2)
C32 0.061(3) 0.054(2) 0.115(4) -0.003(2) -0.001(2) 0.004(2)
C33 0.058(2) 0.046(2) 0.051(2) -0.0025(16) 0.0004(18) -0.0006(16)
C34 0.058(2) 0.051(2) 0.060(2) 0.0036(17) 0.000(2) -0.0015(19)
C35 0.064(2) 0.065(3) 0.077(3) 0.009(2) 0.008(2) -0.0062(19)
C36 0.060(3) 0.073(3) 0.092(3) 0.003(2) 0.012(3) -0.003(2)
C37 0.060(2) 0.062(3) 0.117(4) 0.005(2) 0.010(3) 0.003(2)
C38 0.062(2) 0.056(3) 0.100(4) 0.017(2) 0.008(2) 0.0034(19)
C39 0.082(3) 0.060(3) 0.055(2) 0.0010(19) 0.0085(17) -0.009(2)
C40 0.103(3) 0.067(3) 0.065(2) 0.006(2) -0.011(2) -0.021(3)
C41 0.154(5) 0.082(4) 0.065(2) 0.004(3) -0.008(3) -0.035(4)
C42 0.185(6) 0.110(5) 0.069(3) -0.001(3) 0.019(3) -0.022(4)
C43 0.168(6) 0.168(6) 0.080(3) -0.022(4) 0.031(3) 0.030(5)
C44 0.111(4) 0.149(5) 0.076(3) -0.020(3) 0.021(3) 0.024(4)
B1 0.063(2) 0.054(2) 0.053(2) 0.0038(17) 0.0058(18) 0.0001(19)
O3 0.071(3) 0.094(6) 0.092(5) -0.002(5) 0.009(3) 0.007(4)
C45 0.085(3) 0.108(5) 0.098(3) -0.015(3) 0.006(2) 0.007(2)
C46 0.081(3) 0.113(8) 0.129(4) -0.004(4) 0.013(2) 0.008(3)
C47 0.081(3) 0.113(8) 0.129(4) -0.004(4) 0.013(2) 0.008(3)
C48 0.085(3) 0.108(5) 0.098(3) -0.015(3) 0.006(2) 0.007(2)
O3A 0.071(3) 0.094(6) 0.092(5) -0.002(5) 0.009(3) 0.007(4)
C45A 0.085(3) 0.108(5) 0.098(3) -0.015(3) 0.006(2) 0.007(2)
C46A 0.081(3) 0.113(8) 0.129(4) -0.004(4) 0.013(2) 0.008(3)
C47A 0.081(3) 0.113(8) 0.129(4) -0.004(4) 0.013(2) 0.008(3)
C48A 0.085(3) 0.108(5) 0.098(3) -0.015(3) 0.006(2) 0.007(2)
O1 0.070(2) 0.195(3) 0.0765(16) -0.0255(16) -0.0093(16) 0.0050(18)
O2 0.070(2) 0.195(3) 0.0765(16) -0.0255(16) -0.0093(16) 0.0050(18)
N1 0.070(2) 0.079(3) 0.0645(18) 0.0087(18) -0.004(2) -0.003(2)
O1A 0.070(2) 0.195(3) 0.0765(16) -0.0255(16) -0.0093(16) 0.0050(18)
O2A 0.070(2) 0.195(3) 0.0765(16) -0.0255(16) -0.0093(16) 0.0050(18)
N1A 0.070(2) 0.079(3) 0.0645(18) 0.0087(18) -0.004(2) -0.003(2)
 
_geom_special_details
;
 All esds (except the esd in the dihedral angle between two l.s. planes)
 are estimated using the full covariance matrix.  The cell esds are taken
 into account individually in the estimation of esds in distances, angles
 and torsion angles; correlations between esds in cell parameters are only
 used when they are defined by crystal symmetry.  An approximate (isotropic)
 treatment of cell esds is used for estimating esds involving l.s. planes.
;
 
loop_
 _geom_bond_atom_site_label_1
 _geom_bond_atom_site_label_2
 _geom_bond_distance
 _geom_bond_site_symmetry_2
 _geom_bond_publ_flag
Pd1 O1A 1.93(2) . ?
Pd1 N3 2.013(3) . ?
Pd1 N1 2.032(3) . ?
Pd1 N2 2.086(3) . ?
Pd1 N4 2.098(3) . ?
N2 C9 1.502(5) . ?
N2 C1 1.516(5) . ?
N2 C5 1.517(5) . ?
N3 C3 1.482(4) . ?
N3 C2 1.487(5) . ?
N3 H3 0.9800 . ?
N4 C17 1.493(5) . ?
N4 C4 1.502(4) . ?
N4 C13 1.503(5) . ?
C1 C2 1.512(5) . ?
C1 H1A 0.9700 . ?
C1 H1B 0.9700 . ?
C2 H2A 0.9700 . ?
C2 H2B 0.9700 . ?
C3 C4 1.506(5) . ?
C3 H3A 0.9700 . ?
C3 H3B 0.9700 . ?
C4 H4A 0.9700 . ?
C4 H4B 0.9700 . ?
C5 C6 1.511(6) . ?
C5 H5A 0.9700 . ?
C5 H5B 0.9700 . ?
C6 C7 1.530(7) . ?
C6 H6A 0.9700 . ?
C6 H6B 0.9700 . ?
C7 C8 1.489(7) . ?
C7 H7A 0.9700 . ?
C7 H7B 0.9700 . ?
C8 H8A 0.9600 . ?
C8 H8B 0.9600 . ?
C8 H8C 0.9600 . ?
C9 C10 1.495(6) . ?
C9 H9A 0.9700 . ?
C9 H9B 0.9700 . ?
C10 C11 1.523(5) . ?
C10 H10A 0.9700 . ?
C10 H10B 0.9700 . ?
C11 C12 1.494(7) . ?
C11 H11A 0.9700 . ?
C11 H11B 0.9700 . ?
C12 H12A 0.9600 . ?
C12 H12B 0.9600 . ?
C12 H12C 0.9600 . ?
C13 C14 1.512(5) . ?
C13 H13A 0.9700 . ?
C13 H13B 0.9700 . ?
C14 C15 1.508(5) . ?
C14 H14A 0.9700 . ?
C14 H14B 0.9700 . ?
C15 C16 1.521(6) . ?
C15 H15A 0.9700 . ?
C15 H15B 0.9700 . ?
C16 H16A 0.9600 . ?
C16 H16B 0.9600 . ?
C16 H16C 0.9600 . ?
C17 C18 1.498(5) . ?
C17 H17A 0.9700 . ?
C17 H17B 0.9700 . ?
C18 C19 1.529(6) . ?
C18 H18A 0.9700 . ?
C18 H18B 0.9700 . ?
C19 C20 1.431(7) . ?
C19 H19A 0.9700 . ?
C19 H19B 0.9700 . ?
C20 H20A 0.9600 . ?
C20 H20B 0.9600 . ?
C20 H20C 0.9600 . ?
C21 C26 1.386(5) . ?
C21 C22 1.386(5) . ?
C21 B1 1.649(6) . ?
C22 C23 1.381(6) . ?
C22 H22 0.9300 . ?
C23 C24 1.362(6) . ?
C23 H23 0.9300 . ?
C24 C25 1.355(6) . ?
C24 H24 0.9300 . ?
C25 C26 1.394(5) . ?
C25 H25 0.9300 . ?
C26 H26 0.9300 . ?
C27 C28 1.385(6) . ?
C27 C32 1.405(5) . ?
C27 B1 1.656(6) . ?
C28 C29 1.389(6) . ?
C28 H28 0.9300 . ?
C29 C30 1.353(6) . ?
C29 H29 0.9300 . ?
C30 C31 1.386(7) . ?
C30 H30 0.9300 . ?
C31 C32 1.370(6) . ?
C31 H31 0.9300 . ?
C32 H32 0.9300 . ?
C33 C34 1.379(5) . ?
C33 C38 1.401(5) . ?
C33 B1 1.638(7) . ?
C34 C35 1.385(5) . ?
C34 H34 0.9300 . ?
C35 C36 1.375(6) . ?
C35 H35 0.9300 . ?
C36 C37 1.379(6) . ?
C36 H36 0.9300 . ?
C37 C38 1.378(6) . ?
C37 H37 0.9300 . ?
C38 H38 0.9300 . ?
C39 C40 1.375(6) . ?
C39 C44 1.396(7) . ?
C39 B1 1.668(6) . ?
C40 C41 1.416(6) . ?
C40 H40 0.9300 . ?
C41 C42 1.345(8) . ?
C41 H41 0.9300 . ?
C42 C43 1.377(8) . ?
C42 H42 0.9300 . ?
C43 C44 1.388(7) . ?
C43 H43 0.9300 . ?
C44 H44 0.9300 . ?
O3 C48 1.425(10) . ?
O3 C45 1.447(13) . ?
C45 C46 1.490(14) . ?
C45 H45A 0.9700 . ?
C45 H45B 0.9700 . ?
C46 C47 1.448(12) . ?
C46 H46A 0.9700 . ?
C46 H46B 0.9700 . ?
C47 C48 1.423(10) . ?
C47 H47A 0.9700 . ?
C47 H47B 0.9700 . ?
C48 H48A 0.9700 . ?
C48 H48B 0.9700 . ?
O3A C48A 1.385(13) . ?
O3A C45A 1.444(14) . ?
C45A C46A 1.506(14) . ?
C45A H45C 0.9700 . ?
C45A H45D 0.9700 . ?
C46A C47A 1.412(13) . ?
C46A H46C 0.9700 . ?
C46A H46D 0.9700 . ?
C47A C48A 1.429(13) . ?
C47A H47C 0.9700 . ?
C47A H47D 0.9700 . ?
C48A H48C 0.9700 . ?
C48A H48D 0.9700 . ?
O1 N1 1.2008(10) . ?
O2 N1 1.2015(10) . ?
O1A N1A 1.3001(10) . ?
O2A N1A 1.3002(10) . ?
 
loop_
 _geom_angle_atom_site_label_1
 _geom_angle_atom_site_label_2
 _geom_angle_atom_site_label_3
 _geom_angle
 _geom_angle_site_symmetry_1
 _geom_angle_site_symmetry_3
 _geom_angle_publ_flag
O1A Pd1 N3 170.8(4) . . ?
N3 Pd1 N1 178.82(12) . . ?
O1A Pd1 N2 94.26(12) . . ?
N3 Pd1 N2 85.19(12) . . ?
N1 Pd1 N2 95.61(10) . . ?
O1A Pd1 N4 93.81(11) . . ?
N3 Pd1 N4 85.07(12) . . ?
N1 Pd1 N4 94.28(10) . . ?
N2 Pd1 N4 166.27(12) . . ?
C9 N2 C1 110.2(3) . . ?
C9 N2 C5 109.2(3) . . ?
C1 N2 C5 110.6(3) . . ?
C9 N2 Pd1 115.5(2) . . ?
C1 N2 Pd1 105.7(2) . . ?
C5 N2 Pd1 105.5(2) . . ?
C3 N3 C2 116.2(3) . . ?
C3 N3 Pd1 107.9(2) . . ?
C2 N3 Pd1 108.0(2) . . ?
C3 N3 H3 108.2 . . ?
C2 N3 H3 108.2 . . ?
Pd1 N3 H3 108.2 . . ?
C17 N4 C4 109.7(3) . . ?
C17 N4 C13 110.2(3) . . ?
C4 N4 C13 110.9(3) . . ?
C17 N4 Pd1 115.8(2) . . ?
C4 N4 Pd1 105.4(2) . . ?
C13 N4 Pd1 104.5(2) . . ?
C2 C1 N2 109.6(3) . . ?
C2 C1 H1A 109.7 . . ?
N2 C1 H1A 109.7 . . ?
C2 C1 H1B 109.7 . . ?
N2 C1 H1B 109.7 . . ?
H1A C1 H1B 108.2 . . ?
N3 C2 C1 106.4(3) . . ?
N3 C2 H2A 110.4 . . ?
C1 C2 H2A 110.4 . . ?
N3 C2 H2B 110.4 . . ?
C1 C2 H2B 110.4 . . ?
H2A C2 H2B 108.6 . . ?
N3 C3 C4 106.7(3) . . ?
N3 C3 H3A 110.4 . . ?
C4 C3 H3A 110.4 . . ?
N3 C3 H3B 110.4 . . ?
C4 C3 H3B 110.4 . . ?
H3A C3 H3B 108.6 . . ?
N4 C4 C3 111.1(3) . . ?
N4 C4 H4A 109.4 . . ?
C3 C4 H4A 109.4 . . ?
N4 C4 H4B 109.4 . . ?
C3 C4 H4B 109.4 . . ?
H4A C4 H4B 108.0 . . ?
C6 C5 N2 117.6(4) . . ?
C6 C5 H5A 107.9 . . ?
N2 C5 H5A 107.9 . . ?
C6 C5 H5B 107.9 . . ?
N2 C5 H5B 107.9 . . ?
H5A C5 H5B 107.2 . . ?
C5 C6 C7 111.5(4) . . ?
C5 C6 H6A 109.3 . . ?
C7 C6 H6A 109.3 . . ?
C5 C6 H6B 109.3 . . ?
C7 C6 H6B 109.3 . . ?
H6A C6 H6B 108.0 . . ?
C8 C7 C6 110.8(6) . . ?
C8 C7 H7A 109.5 . . ?
C6 C7 H7A 109.5 . . ?
C8 C7 H7B 109.5 . . ?
C6 C7 H7B 109.5 . . ?
H7A C7 H7B 108.1 . . ?
C7 C8 H8A 109.5 . . ?
C7 C8 H8B 109.5 . . ?
H8A C8 H8B 109.5 . . ?
C7 C8 H8C 109.5 . . ?
H8A C8 H8C 109.5 . . ?
H8B C8 H8C 109.5 . . ?
C10 C9 N2 114.4(3) . . ?
C10 C9 H9A 108.7 . . ?
N2 C9 H9A 108.7 . . ?
C10 C9 H9B 108.7 . . ?
N2 C9 H9B 108.7 . . ?
H9A C9 H9B 107.6 . . ?
C9 C10 C11 110.9(4) . . ?
C9 C10 H10A 109.5 . . ?
C11 C10 H10A 109.5 . . ?
C9 C10 H10B 109.5 . . ?
C11 C10 H10B 109.5 . . ?
H10A C10 H10B 108.1 . . ?
C12 C11 C10 113.3(5) . . ?
C12 C11 H11A 108.9 . . ?
C10 C11 H11A 108.9 . . ?
C12 C11 H11B 108.9 . . ?
C10 C11 H11B 108.9 . . ?
H11A C11 H11B 107.7 . . ?
C11 C12 H12A 109.5 . . ?
C11 C12 H12B 109.5 . . ?
H12A C12 H12B 109.5 . . ?
C11 C12 H12C 109.5 . . ?
H12A C12 H12C 109.5 . . ?
H12B C12 H12C 109.5 . . ?
N4 C13 C14 117.5(3) . . ?
N4 C13 H13A 107.9 . . ?
C14 C13 H13A 107.9 . . ?
N4 C13 H13B 107.9 . . ?
C14 C13 H13B 107.9 . . ?
H13A C13 H13B 107.2 . . ?
C15 C14 C13 111.6(4) . . ?
C15 C14 H14A 109.3 . . ?
C13 C14 H14A 109.3 . . ?
C15 C14 H14B 109.3 . . ?
C13 C14 H14B 109.3 . . ?
H14A C14 H14B 108.0 . . ?
C14 C15 C16 114.3(4) . . ?
C14 C15 H15A 108.7 . . ?
C16 C15 H15A 108.7 . . ?
C14 C15 H15B 108.7 . . ?
C16 C15 H15B 108.7 . . ?
H15A C15 H15B 107.6 . . ?
C15 C16 H16A 109.5 . . ?
C15 C16 H16B 109.5 . . ?
H16A C16 H16B 109.5 . . ?
C15 C16 H16C 109.5 . . ?
H16A C16 H16C 109.5 . . ?
H16B C16 H16C 109.5 . . ?
N4 C17 C18 114.7(3) . . ?
N4 C17 H17A 108.6 . . ?
C18 C17 H17A 108.6 . . ?
N4 C17 H17B 108.6 . . ?
C18 C17 H17B 108.6 . . ?
H17A C17 H17B 107.6 . . ?
C17 C18 C19 111.1(4) . . ?
C17 C18 H18A 109.4 . . ?
C19 C18 H18A 109.4 . . ?
C17 C18 H18B 109.4 . . ?
C19 C18 H18B 109.4 . . ?
H18A C18 H18B 108.0 . . ?
C20 C19 C18 115.7(5) . . ?
C20 C19 H19A 108.4 . . ?
C18 C19 H19A 108.4 . . ?
C20 C19 H19B 108.4 . . ?
C18 C19 H19B 108.4 . . ?
H19A C19 H19B 107.4 . . ?
C19 C20 H20A 109.5 . . ?
C19 C20 H20B 109.5 . . ?
H20A C20 H20B 109.5 . . ?
C19 C20 H20C 109.5 . . ?
H20A C20 H20C 109.5 . . ?
H20B C20 H20C 109.5 . . ?
C26 C21 C22 115.2(4) . . ?
C26 C21 B1 120.8(4) . . ?
C22 C21 B1 123.9(4) . . ?
C23 C22 C21 122.8(5) . . ?
C23 C22 H22 118.6 . . ?
C21 C22 H22 118.6 . . ?
C24 C23 C22 120.3(5) . . ?
C24 C23 H23 119.8 . . ?
C22 C23 H23 119.8 . . ?
C25 C24 C23 118.9(5) . . ?
C25 C24 H24 120.6 . . ?
C23 C24 H24 120.6 . . ?
C24 C25 C26 120.8(5) . . ?
C24 C25 H25 119.6 . . ?
C26 C25 H25 119.6 . . ?
C21 C26 C25 121.9(4) . . ?
C21 C26 H26 119.1 . . ?
C25 C26 H26 119.1 . . ?
C28 C27 C32 113.3(4) . . ?
C28 C27 B1 125.1(4) . . ?
C32 C27 B1 121.6(4) . . ?
C27 C28 C29 123.7(5) . . ?
C27 C28 H28 118.2 . . ?
C29 C28 H28 118.2 . . ?
C30 C29 C28 121.0(5) . . ?
C30 C29 H29 119.5 . . ?
C28 C29 H29 119.5 . . ?
C29 C30 C31 117.8(5) . . ?
C29 C30 H30 121.1 . . ?
C31 C30 H30 121.1 . . ?
C32 C31 C30 120.6(5) . . ?
C32 C31 H31 119.7 . . ?
C30 C31 H31 119.7 . . ?
C31 C32 C27 123.6(5) . . ?
C31 C32 H32 118.2 . . ?
C27 C32 H32 118.2 . . ?
C34 C33 C38 113.7(4) . . ?
C34 C33 B1 124.4(4) . . ?
C38 C33 B1 121.8(4) . . ?
C33 C34 C35 123.5(4) . . ?
C33 C34 H34 118.3 . . ?
C35 C34 H34 118.3 . . ?
C36 C35 C34 121.1(4) . . ?
C36 C35 H35 119.5 . . ?
C34 C35 H35 119.5 . . ?
C35 C36 C37 117.6(5) . . ?
C35 C36 H36 121.2 . . ?
C37 C36 H36 121.2 . . ?
C38 C37 C36 120.2(5) . . ?
C38 C37 H37 119.9 . . ?
C36 C37 H37 119.9 . . ?
C37 C38 C33 124.0(4) . . ?
C37 C38 H38 118.0 . . ?
C33 C38 H38 118.0 . . ?
C40 C39 C44 116.1(5) . . ?
C40 C39 B1 122.3(5) . . ?
C44 C39 B1 121.6(5) . . ?
C39 C40 C41 122.1(6) . . ?
C39 C40 H40 119.0 . . ?
C41 C40 H40 119.0 . . ?
C42 C41 C40 119.6(6) . . ?
C42 C41 H41 120.2 . . ?
C40 C41 H41 120.2 . . ?
C41 C42 C43 120.5(6) . . ?
C41 C42 H42 119.7 . . ?
C43 C42 H42 119.7 . . ?
C42 C43 C44 119.4(7) . . ?
C42 C43 H43 120.3 . . ?
C44 C43 H43 120.3 . . ?
C43 C44 C39 122.3(6) . . ?
C43 C44 H44 118.8 . . ?
C39 C44 H44 118.8 . . ?
C33 B1 C21 110.7(3) . . ?
C33 B1 C27 110.5(3) . . ?
C21 B1 C27 108.1(4) . . ?
C33 B1 C39 108.1(4) . . ?
C21 B1 C39 109.1(3) . . ?
C27 B1 C39 110.3(4) . . ?
C48 O3 C45 103.9(9) . . ?
O3 C45 C46 105.5(13) . . ?
O3 C45 H45A 110.6 . . ?
C46 C45 H45A 110.6 . . ?
O3 C45 H45B 110.6 . . ?
C46 C45 H45B 110.6 . . ?
H45A C45 H45B 108.8 . . ?
C47 C46 C45 101.6(8) . . ?
C47 C46 H46A 111.5 . . ?
C45 C46 H46A 111.5 . . ?
C47 C46 H46B 111.5 . . ?
C45 C46 H46B 111.5 . . ?
H46A C46 H46B 109.3 . . ?
C48 C47 C46 109.7(9) . . ?
C48 C47 H47A 109.7 . . ?
C46 C47 H47A 109.7 . . ?
C48 C47 H47B 109.7 . . ?
C46 C47 H47B 109.7 . . ?
H47A C47 H47B 108.2 . . ?
C47 C48 O3 107.3(8) . . ?
C47 C48 H48A 110.3 . . ?
O3 C48 H48A 110.3 . . ?
C47 C48 H48B 110.3 . . ?
O3 C48 H48B 110.3 . . ?
H48A C48 H48B 108.5 . . ?
C48A O3A C45A 111.8(10) . . ?
O3A C45A C46A 101.8(10) . . ?
O3A C45A H45C 111.4 . . ?
C46A C45A H45C 111.4 . . ?
O3A C45A H45D 111.4 . . ?
C46A C45A H45D 111.4 . . ?
H45C C45A H45D 109.3 . . ?
C47A C46A C45A 108.4(11) . . ?
C47A C46A H46C 110.0 . . ?
C45A C46A H46C 110.0 . . ?
C47A C46A H46D 110.0 . . ?
C45A C46A H46D 110.0 . . ?
H46C C46A H46D 108.4 . . ?
C46A C47A C48A 106.6(12) . . ?
C46A C47A H47C 110.4 . . ?
C48A C47A H47C 110.4 . . ?
C46A C47A H47D 110.4 . . ?
C48A C47A H47D 110.4 . . ?
H47C C47A H47D 108.6 . . ?
O3A C48A C47A 108.1(10) . . ?
O3A C48A H48C 110.1 . . ?
C47A C48A H48C 110.1 . . ?
O3A C48A H48D 110.1 . . ?
C47A C48A H48D 110.1 . . ?
H48C C48A H48D 108.4 . . ?
O1 N1 O2 121.76(15) . . ?
O1 N1 Pd1 119.0(2) . . ?
O2 N1 Pd1 119.2(2) . . ?
N1A O1A Pd1 128.2(10) . . ?
O1A N1A O2A 107.72(12) . . ?
 
loop_
 _geom_torsion_atom_site_label_1
 _geom_torsion_atom_site_label_2
 _geom_torsion_atom_site_label_3
 _geom_torsion_atom_site_label_4
 _geom_torsion
 _geom_torsion_site_symmetry_1
 _geom_torsion_site_symmetry_2
 _geom_torsion_site_symmetry_3
 _geom_torsion_site_symmetry_4
 _geom_torsion_publ_flag
C9 N2 C1 C2 -161.0(3) . . . . ?
C5 N2 C1 C2 78.1(4) . . . . ?
Pd1 N2 C1 C2 -35.6(4) . . . . ?
C3 N3 C2 C1 -167.6(3) . . . . ?
Pd1 N3 C2 C1 -46.3(4) . . . . ?
N2 C1 C2 N3 55.0(4) . . . . ?
C2 N3 C3 C4 167.5(3) . . . . ?
Pd1 N3 C3 C4 46.1(4) . . . . ?
C17 N4 C4 C3 158.7(3) . . . . ?
C13 N4 C4 C3 -79.3(4) . . . . ?
Pd1 N4 C4 C3 33.3(3) . . . . ?
N3 C3 C4 N4 -53.7(4) . . . . ?
C9 N2 C5 C6 -56.7(5) . . . . ?
C1 N2 C5 C6 64.7(5) . . . . ?
Pd1 N2 C5 C6 178.6(3) . . . . ?
N2 C5 C6 C7 -178.1(4) . . . . ?
C5 C6 C7 C8 -172.9(5) . . . . ?
C1 N2 C9 C10 67.2(5) . . . . ?
C5 N2 C9 C10 -171.1(4) . . . . ?
Pd1 N2 C9 C10 -52.5(4) . . . . ?
N2 C9 C10 C11 172.3(4) . . . . ?
C9 C10 C11 C12 171.7(5) . . . . ?
C17 N4 C13 C14 56.8(5) . . . . ?
C4 N4 C13 C14 -64.9(4) . . . . ?
Pd1 N4 C13 C14 -178.1(3) . . . . ?
N4 C13 C14 C15 -179.1(4) . . . . ?
C13 C14 C15 C16 179.3(4) . . . . ?
C4 N4 C17 C18 -69.5(4) . . . . ?
C13 N4 C17 C18 168.0(4) . . . . ?
Pd1 N4 C17 C18 49.6(4) . . . . ?
N4 C17 C18 C19 -179.1(4) . . . . ?
C17 C18 C19 C20 -173.8(5) . . . . ?
C26 C21 C22 C23 2.7(6) . . . . ?
B1 C21 C22 C23 -173.6(4) . . . . ?
C21 C22 C23 C24 -0.2(7) . . . . ?
C22 C23 C24 C25 -1.7(8) . . . . ?
C23 C24 C25 C26 0.8(7) . . . . ?
C22 C21 C26 C25 -3.5(6) . . . . ?
B1 C21 C26 C25 172.9(4) . . . . ?
C24 C25 C26 C21 1.9(7) . . . . ?
C32 C27 C28 C29 -1.6(7) . . . . ?
B1 C27 C28 C29 178.3(4) . . . . ?
C27 C28 C29 C30 -0.6(8) . . . . ?
C28 C29 C30 C31 2.1(8) . . . . ?
C29 C30 C31 C32 -1.5(8) . . . . ?
C30 C31 C32 C27 -0.8(8) . . . . ?
C28 C27 C32 C31 2.2(7) . . . . ?
B1 C27 C32 C31 -177.7(4) . . . . ?
C38 C33 C34 C35 -0.5(6) . . . . ?
B1 C33 C34 C35 -177.2(4) . . . . ?
C33 C34 C35 C36 0.3(7) . . . . ?
C34 C35 C36 C37 0.4(7) . . . . ?
C35 C36 C37 C38 -0.7(7) . . . . ?
C36 C37 C38 C33 0.4(8) . . . . ?
C34 C33 C38 C37 0.2(7) . . . . ?
B1 C33 C38 C37 177.0(5) . . . . ?
C44 C39 C40 C41 -1.6(7) . . . . ?
B1 C39 C40 C41 174.6(4) . . . . ?
C39 C40 C41 C42 1.0(8) . . . . ?
C40 C41 C42 C43 -0.2(10) . . . . ?
C41 C42 C43 C44 0.0(11) . . . . ?
C42 C43 C44 C39 -0.7(10) . . . . ?
C40 C39 C44 C43 1.5(8) . . . . ?
B1 C39 C44 C43 -174.8(5) . . . . ?
C34 C33 B1 C21 -148.9(4) . . . . ?
C38 C33 B1 C21 34.7(5) . . . . ?
C34 C33 B1 C27 -29.1(5) . . . . ?
C38 C33 B1 C27 154.4(4) . . . . ?
C34 C33 B1 C39 91.7(5) . . . . ?
C38 C33 B1 C39 -84.8(5) . . . . ?
C26 C21 B1 C33 44.8(5) . . . . ?
C22 C21 B1 C33 -139.1(4) . . . . ?
C26 C21 B1 C27 -76.3(5) . . . . ?
C22 C21 B1 C27 99.8(4) . . . . ?
C26 C21 B1 C39 163.7(4) . . . . ?
C22 C21 B1 C39 -20.2(6) . . . . ?
C28 C27 B1 C33 -107.5(5) . . . . ?
C32 C27 B1 C33 72.4(5) . . . . ?
C28 C27 B1 C21 13.7(6) . . . . ?
C32 C27 B1 C21 -166.3(4) . . . . ?
C28 C27 B1 C39 133.0(4) . . . . ?
C32 C27 B1 C39 -47.1(5) . . . . ?
C40 C39 B1 C33 38.5(5) . . . . ?
C44 C39 B1 C33 -145.5(4) . . . . ?
C40 C39 B1 C21 -82.0(5) . . . . ?
C44 C39 B1 C21 94.0(5) . . . . ?
C40 C39 B1 C27 159.4(4) . . . . ?
C44 C39 B1 C27 -24.6(6) . . . . ?
C48 O3 C45 C46 35(2) . . . . ?
O3 C45 C46 C47 -31(2) . . . . ?
C45 C46 C47 C48 16(2) . . . . ?
C46 C47 C48 O3 5.4(18) . . . . ?
C45 O3 C48 C47 -25.0(19) . . . . ?
C48A O3A C45A C46A 6(3) . . . . ?
O3A C45A C46A C47A -15(3) . . . . ?
C45A C46A C47A C48A 19(3) . . . . ?
C45A O3A C48A C47A 5(3) . . . . ?
C46A C47A C48A O3A -15(2) . . . . ?
Pd1 O1A N1A O2A 0.00(3) . . . . ?
 
_refine_diff_density_max    0.373
_refine_diff_density_min   -0.507
_refine_diff_density_rms    0.071

_shelx_res_file
;
TITL shelxt in P 1 21/n 1
    10_decay.res
    created by SHELXL-2018/3 at 21:32:56 on 30-Mar-2020
CELL 0.534 11.6733 13.582 30.1783 90 93.459 90
ZERR 4 0.000487 0.000525 0.000995 0 0.003403 0
LATT 1
SYMM 0.5-X,0.5+Y,0.5-Z
SFAC C H B N O Pd
DISP B 0 0 4.561
DISP C 0.001 0.001 6.94
DISP H -0 0 0.611
DISP N 0.003 0.002 10.693
DISP O 0.005 0.003 16.398
DISP Pd -2.504 0.615 1934.604
UNIT 192 292 4 16 12 4
DFIX 1.2 0.001 N1 O1 N1 O2
DFIX 1.3 0.001 O1A N1A N1A O2A
DANG 2.1 0.001 O1 O2 O1A O2A
FLAT 0.001 Pd1 O1 O2 N1 O1A O2A N1A
RIGU 0.001 0.002
EADP O3 O3A
EADP C45 C45A C48 C48A
EADP C46 C46A C47 C47A
EADP O1 O1A O2 O2A
EADP N1 N1A

L.S. 20
PLAN  5
SIZE 0.1 0.1 0.05
TEMP -1
BOND $H
list 4
CONF
fmap 2
acta
SHEL 999 0.8
OMIT -4 0 18
OMIT 8 0 6
OMIT -1 2 3
OMIT -5 2 25
OMIT -4 3 26
REM <olex2.extras>
REM <HklSrc "%.\\10_decay.hkl">
REM </olex2.extras>

WGHT    0.045000
FVAR       0.23599   0.56841   0.91044
PD1   6    0.339847    0.775154    0.346527    11.00000    0.04996    0.05395 =
         0.04671    0.00111    0.00077   -0.00218
N2    4    0.346475    0.927344    0.337717    11.00000    0.06308    0.05921 =
         0.05523    0.00310    0.00032   -0.00021
N3    4    0.454191    0.798238    0.398087    11.00000    0.05184    0.05937 =
         0.04254   -0.00062    0.00326   -0.00582
AFIX  13
H3    2    0.531302    0.787685    0.387822    11.00000   -1.20000
AFIX   0
N4    4    0.330722    0.631289    0.371403    11.00000    0.04947    0.05472 =
         0.05307   -0.00207    0.00146   -0.00282
C1    1    0.442481    0.963374    0.369738    11.00000    0.08210    0.06115 =
         0.06622    0.00017   -0.00862   -0.01412
AFIX  23
H1A   2    0.515393    0.957475    0.356158    11.00000   -1.20000
H1B   2    0.430482    1.032206    0.376671    11.00000   -1.20000
AFIX   0
C2    1    0.444928    0.902917    0.411854    11.00000    0.07617    0.06026 =
         0.05866   -0.00487   -0.00192   -0.00184
AFIX  23
H2A   2    0.510194    0.921287    0.431537    11.00000   -1.20000
H2B   2    0.375307    0.913270    0.427224    11.00000   -1.20000
AFIX   0
C3    1    0.433686    0.723543    0.432526    11.00000    0.05882    0.06275 =
         0.03949    0.00182    0.00213   -0.00127
AFIX  23
H3A   2    0.364542    0.739151    0.447377    11.00000   -1.20000
H3B   2    0.497781    0.721526    0.454513    11.00000   -1.20000
AFIX   0
C4    1    0.420880    0.626071    0.408984    11.00000    0.05243    0.05951 =
         0.05274    0.00254   -0.00037    0.00106
AFIX  23
H4A   2    0.493694    0.607516    0.397530    11.00000   -1.20000
H4B   2    0.399995    0.575893    0.429899    11.00000   -1.20000
AFIX   0
C5    1    0.231479    0.965817    0.350988    11.00000    0.07568    0.06359 =
         0.07110   -0.00573    0.00782    0.00699
AFIX  23
H5A   2    0.171986    0.934688    0.332015    11.00000   -1.20000
H5B   2    0.220991    0.944297    0.381123    11.00000   -1.20000
AFIX   0
C6    1    0.212116    1.075756    0.349024    11.00000    0.10987    0.06559 =
         0.10922   -0.00146   -0.00201    0.01765
AFIX  23
H6A   2    0.218003    1.098365    0.318757    11.00000   -1.20000
H6B   2    0.271326    1.108505    0.367530    11.00000   -1.20000
AFIX   0
C7    1    0.094228    1.103529    0.364790    11.00000    0.11734    0.09528 =
         0.15748   -0.02930   -0.00053    0.03930
AFIX  23
H7A   2    0.035478    1.064778    0.348776    11.00000   -1.20000
H7B   2    0.091637    1.088609    0.396146    11.00000   -1.20000
AFIX   0
C8    1    0.070504    1.210176    0.357372    11.00000    0.16954    0.09329 =
         0.28251   -0.04854   -0.04335    0.04814
AFIX 137
H8A   2    0.025575    1.234751    0.380586    11.00000   -1.50000
H8B   2    0.028934    1.218955    0.329222    11.00000   -1.50000
H8C   2    0.141708    1.245576    0.357525    11.00000   -1.50000
AFIX   0
C9    1    0.366293    0.961104    0.291409    11.00000    0.06953    0.07069 =
         0.05827    0.01000   -0.00031   -0.00495
AFIX  23
H9A   2    0.298506    0.946184    0.272419    11.00000   -1.20000
H9B   2    0.375926    1.032042    0.291669    11.00000   -1.20000
AFIX   0
C10   1    0.468245    0.915506    0.271790    11.00000    0.07194    0.08730 =
         0.06382    0.01114    0.00729   -0.00301
AFIX  23
H10A  2    0.464290    0.844473    0.274664    11.00000   -1.20000
H10B  2    0.537780    0.937900    0.287929    11.00000   -1.20000
AFIX   0
C11   1    0.472650    0.942810    0.222980    11.00000    0.09771    0.12927 =
         0.06184    0.00708    0.01223   -0.01141
AFIX  23
H11A  2    0.408156    0.912444    0.206432    11.00000   -1.20000
H11B  2    0.464540    1.013607    0.219944    11.00000   -1.20000
AFIX   0
C12   1    0.581124    0.911590    0.203202    11.00000    0.11235    0.20335 =
         0.09933   -0.00669    0.03838   -0.00880
AFIX 137
H12A  2    0.578765    0.930609    0.172523    11.00000   -1.50000
H12B  2    0.589009    0.841387    0.205479    11.00000   -1.50000
H12C  2    0.645322    0.942707    0.218892    11.00000   -1.50000
AFIX   0
C13   1    0.212477    0.623855    0.388256    11.00000    0.04784    0.06299 =
         0.07022    0.00405    0.00059   -0.00591
AFIX  23
H13A  2    0.157380    0.635914    0.363494    11.00000   -1.20000
H13B  2    0.203935    0.676473    0.409538    11.00000   -1.20000
AFIX   0
C14   1    0.180233    0.528276    0.409946    11.00000    0.05594    0.06592 =
         0.08712    0.00918    0.00871   -0.00283
AFIX  23
H14A  2    0.187854    0.474572    0.389141    11.00000   -1.20000
H14B  2    0.232617    0.516028    0.435534    11.00000   -1.20000
AFIX   0
C15   1    0.058929    0.530913    0.424477    11.00000    0.05865    0.08137 =
         0.09693    0.00297    0.01861   -0.00810
AFIX  23
H15A  2    0.007398    0.544644    0.398799    11.00000   -1.20000
H15B  2    0.052227    0.584706    0.445305    11.00000   -1.20000
AFIX   0
C16   1    0.020413    0.436389    0.446114    11.00000    0.08681    0.08924 =
         0.11493    0.01123    0.03647   -0.00855
AFIX 137
H16A  2    0.026052    0.382623    0.425711    11.00000   -1.50000
H16B  2   -0.057727    0.443221    0.453894    11.00000   -1.50000
H16C  2    0.068597    0.423644    0.472396    11.00000   -1.50000
AFIX   0
C17   1    0.349363    0.550742    0.338951    11.00000    0.07048    0.05470 =
         0.06405   -0.00791    0.00165    0.00011
AFIX  23
H17A  2    0.282638    0.546887    0.318253    11.00000   -1.20000
H17B  2    0.355126    0.488767    0.354903    11.00000   -1.20000
AFIX   0
C18   1    0.454031    0.562751    0.313083    11.00000    0.07892    0.08789 =
         0.07125   -0.00976    0.01279    0.01201
AFIX  23
H18A  2    0.521664    0.564834    0.333379    11.00000   -1.20000
H18B  2    0.449398    0.624592    0.296997    11.00000   -1.20000
AFIX   0
C19   1    0.465236    0.477977    0.280290    11.00000    0.12423    0.11582 =
         0.12119   -0.04338    0.04622    0.00143
AFIX  23
H19A  2    0.459944    0.416436    0.296347    11.00000   -1.20000
H19B  2    0.400557    0.480689    0.258582    11.00000   -1.20000
AFIX   0
C20   1    0.568610    0.476724    0.257098    11.00000    0.15371    0.17675 =
         0.13932   -0.02845    0.07404    0.02271
AFIX 137
H20A  2    0.568553    0.420222    0.237984    11.00000   -1.50000
H20B  2    0.633594    0.473578    0.278118    11.00000   -1.50000
H20C  2    0.573023    0.535530    0.239635    11.00000   -1.50000
AFIX   0

C21   1    0.656531    0.374279    0.427066    11.00000    0.05190    0.05419 =
         0.05967    0.00594   -0.00011    0.00338
C22   1    0.709110    0.424140    0.393723    11.00000    0.05531    0.07271 =
         0.07371    0.01251    0.00814   -0.00367
AFIX  43
H22   2    0.725516    0.389852    0.368195    11.00000   -1.20000
AFIX   0
C23   1    0.738150    0.522594    0.396824    11.00000    0.07033    0.07105 =
         0.12110    0.02477    0.01693   -0.00677
AFIX  43
H23   2    0.773512    0.553017    0.373653    11.00000   -1.20000
AFIX   0
C24   1    0.715261    0.575352    0.433644    11.00000    0.06224    0.05911 =
         0.12967    0.01444   -0.00536   -0.00258
AFIX  43
H24   2    0.736464    0.641211    0.436165    11.00000   -1.20000
AFIX   0
C25   1    0.661081    0.530272    0.466536    11.00000    0.07157    0.05574 =
         0.08704   -0.00267   -0.01605    0.00442
AFIX  43
H25   2    0.644191    0.565817    0.491661    11.00000   -1.20000
AFIX   0
C26   1    0.630359    0.431275    0.463169    11.00000    0.06843    0.05351 =
         0.06012    0.00595    0.00047    0.00520
AFIX  43
H26   2    0.591163    0.402649    0.485805    11.00000   -1.20000
AFIX   0
C27   1    0.734370    0.201319    0.458853    11.00000    0.06144    0.05212 =
         0.06074    0.00233    0.00755    0.00255
C28   1    0.809188    0.250097    0.488712    11.00000    0.06343    0.06399 =
         0.06939   -0.00549    0.00254    0.00970
AFIX  43
H28   2    0.803795    0.318278    0.490519    11.00000   -1.20000
AFIX   0
C29   1    0.891793    0.202868    0.516099    11.00000    0.07821    0.08570 =
         0.09268   -0.00435   -0.01608    0.01274
AFIX  43
H29   2    0.939951    0.239902    0.535282    11.00000   -1.20000
AFIX   0
C30   1    0.903250    0.103776    0.515287    11.00000    0.06497    0.08415 =
         0.11697    0.01809   -0.00326    0.01488
AFIX  43
H30   2    0.956807    0.071826    0.534293    11.00000   -1.20000
AFIX   0
C31   1    0.832538    0.051457    0.485195    11.00000    0.06762    0.06420 =
         0.13887    0.01123   -0.00048    0.01298
AFIX  43
H31   2    0.839740   -0.016598    0.483403    11.00000   -1.20000
AFIX   0
C32   1    0.752111    0.099067    0.458059    11.00000    0.06102    0.05361 =
         0.11515   -0.00276   -0.00112    0.00449
AFIX  43
H32   2    0.706808    0.061645    0.438027    11.00000   -1.20000
AFIX   0
C33   1    0.505802    0.230088    0.444272    11.00000    0.05816    0.04567 =
         0.05077   -0.00252    0.00038   -0.00061
C34   1    0.479055    0.145495    0.466697    11.00000    0.05765    0.05076 =
         0.06018    0.00363    0.00029   -0.00145
AFIX  43
H34   2    0.537319    0.100243    0.473426    11.00000   -1.20000
AFIX   0
C35   1    0.369981    0.124351    0.479733    11.00000    0.06379    0.06542 =
         0.07685    0.00858    0.00826   -0.00618
AFIX  43
H35   2    0.357351    0.066107    0.494890    11.00000   -1.20000
AFIX   0
C36   1    0.280060    0.188066    0.470632    11.00000    0.05982    0.07278 =
         0.09171    0.00281    0.01203   -0.00312
AFIX  43
H36   2    0.206865    0.174189    0.479506    11.00000   -1.20000
AFIX   0
C37   1    0.302426    0.273316    0.447855    11.00000    0.05961    0.06183 =
         0.11748    0.00480    0.01005    0.00307
AFIX  43
H37   2    0.243506    0.317781    0.440851    11.00000   -1.20000
AFIX   0
C38   1    0.411869    0.292769    0.435450    11.00000    0.06210    0.05575 =
         0.10028    0.01670    0.00794    0.00341
AFIX  43
H38   2    0.424110    0.351086    0.420293    11.00000   -1.20000
AFIX   0
C39   1    0.636130    0.213117    0.374683    11.00000    0.08206    0.06004 =
         0.05549    0.00099    0.00847   -0.00879
C40   1    0.543211    0.220157    0.344581    11.00000    0.10262    0.06731 =
         0.06543    0.00607   -0.01094   -0.02141
AFIX  43
H40   2    0.474120    0.243902    0.354097    11.00000   -1.20000
AFIX   0
C41   1    0.549425    0.192391    0.299555    11.00000    0.15404    0.08215 =
         0.06522    0.00403   -0.00839   -0.03464
AFIX  43
H41   2    0.485518    0.198876    0.279834    11.00000   -1.20000
AFIX   0
C42   1    0.648310    0.156594    0.285503    11.00000    0.18473    0.10992 =
         0.06869   -0.00127    0.01896   -0.02151
AFIX  43
H42   2    0.652545    0.138167    0.255966    11.00000   -1.20000
AFIX   0
C43   1    0.743343    0.146996    0.314479    11.00000    0.16813    0.16803 =
         0.07957   -0.02203    0.03136    0.02954
AFIX  43
H43   2    0.811611    0.122247    0.304634    11.00000   -1.20000
AFIX   0
C44   1    0.736352    0.174590    0.358523    11.00000    0.11075    0.14902 =
         0.07623   -0.01960    0.02088    0.02434
AFIX  43
H44   2    0.800693    0.167152    0.377950    11.00000   -1.20000
AFIX   0
B1    3    0.632620    0.254620    0.426597    11.00000    0.06303    0.05406 =
         0.05264    0.00384    0.00579    0.00014

PART 1
O3    5    0.691105    0.799155    0.366900    21.00000    0.07144    0.09381 =
         0.09183   -0.00189    0.00862    0.00743
C45   1    0.738456    0.776083    0.324930    21.00000    0.08459    0.10757 =
         0.09753   -0.01521    0.00607    0.00711
AFIX  23
H45A  2    0.731816    0.832094    0.305000    21.00000   -1.20000
H45B  2    0.698695    0.720491    0.310907    21.00000   -1.20000
AFIX   0
C46   1    0.861369    0.751637    0.335925    21.00000    0.08138    0.11282 =
         0.12870   -0.00406    0.01279    0.00845
AFIX  23
H46A  2    0.871298    0.682401    0.343047    21.00000   -1.20000
H46B  2    0.908851    0.768577    0.311757    21.00000   -1.20000
AFIX   0
C47   1    0.887121    0.813203    0.374418    21.00000    0.08138    0.11282 =
         0.12870   -0.00406    0.01279    0.00845
AFIX  23
H47A  2    0.931179    0.775996    0.396972    21.00000   -1.20000
H47B  2    0.932776    0.869219    0.366167    21.00000   -1.20000
AFIX   0
C48   1    0.783134    0.846601    0.391636    21.00000    0.08459    0.10757 =
         0.09753   -0.01521    0.00607    0.00711
AFIX  23
H48A  2    0.776542    0.917501    0.388578    21.00000   -1.20000
H48B  2    0.781625    0.829962    0.422853    21.00000   -1.20000
AFIX   0
SAME 0.02 0.04 O3 > C48
PART 0
PART 2
O3A   5    0.672466    0.814510    0.359424   -21.00000    0.07144    0.09381 =
         0.09183   -0.00189    0.00862    0.00743
C45A  1    0.727944    0.756957    0.326649   -21.00000    0.08459    0.10757 =
         0.09753   -0.01521    0.00607    0.00711
AFIX  23
H45C  2    0.701977    0.776022    0.296734   -21.00000   -1.20000
H45D  2    0.714592    0.687080    0.330524   -21.00000   -1.20000
AFIX   0
C46A  1    0.852267    0.782891    0.336518   -21.00000    0.08138    0.11282 =
         0.12870   -0.00406    0.01279    0.00845
AFIX  23
H46C  2    0.891945    0.728553    0.351600   -21.00000   -1.20000
H46D  2    0.888853    0.795760    0.309087   -21.00000   -1.20000
AFIX   0
C47A  1    0.857945    0.867530    0.363737   -21.00000    0.08138    0.11282 =
         0.12870   -0.00406    0.01279    0.00845
AFIX  23
H47C  2    0.872790    0.925559    0.346245   -21.00000   -1.20000
H47D  2    0.918951    0.860869    0.386824   -21.00000   -1.20000
AFIX   0
C48A  1    0.749288    0.875699    0.382840   -21.00000    0.08459    0.10757 =
         0.09753   -0.01521    0.00607    0.00711
AFIX  23
H48C  2    0.756235    0.856359    0.413827   -21.00000   -1.20000
H48D  2    0.722464    0.943264    0.381114   -21.00000   -1.20000
AFIX   0

PART 0
PART 3
O1    5    0.125774    0.760314    0.298651    31.00000    0.07002    0.19481 =
         0.07653   -0.02548   -0.00934    0.00497
O2    5    0.261804    0.724050    0.259271    31.00000    0.07002    0.19481 =
         0.07653   -0.02548   -0.00934    0.00497
N1    4    0.226460    0.749538    0.294044    31.00000    0.06951    0.07927 =
         0.06448    0.00874   -0.00442   -0.00268
PART 0
PART 4
O1A   5    0.212131    0.757099    0.303908   -31.00000    0.07002    0.19481 =
         0.07653   -0.02548   -0.00934    0.00497
O2A   5    0.320739    0.716103    0.254071   -31.00000    0.07002    0.19481 =
         0.07653   -0.02548   -0.00934    0.00497
N1A   4    0.214114    0.729939    0.262652   -31.00000    0.06951    0.07927 =
         0.06448    0.00874   -0.00442   -0.00268
HKLF 4


REM  shelxt in P 1 21/n 1
REM wR2 = 0.1481, GooF = S = 0.881, Restrained GooF = 0.882 for all data
REM R1 = 0.0605 for 4983 Fo > 4sig(Fo) and 0.1123 for all 9683 data
REM 526 parameters refined using 490 restraints

END

WGHT      0.0451      0.0000

REM Highest difference peak  0.373,  deepest hole -0.507,  1-sigma level  0.071
Q1    1   0.3367  0.6718  0.3483  11.00000  0.05    0.37
Q2    1   0.4685  0.8161  0.3236  11.00000  0.05    0.36
Q3    1   0.1992  0.6732  0.2786  11.00000  0.05    0.33
Q4    1   0.4845  0.9452  0.4207  11.00000  0.05    0.28
Q5    1   0.8175  0.8449  0.3140  11.00000  0.05    0.28
;
_shelx_res_checksum   59577

_shelx_hkl_file
;
 -15   0   1    1.76    4.62
 -15   0   2    1.41    5.98
 -15   0   3   28.09   10.40
 -15   0   4   -0.00    5.39
 -15   0   5    4.72    6.64
 -15   0   6   -0.00    5.78
 -15   0   7    5.09    6.28
 -15   0   8   -0.00    4.61
 -15   0   9   25.23    9.46
 -15   0  10    1.11    5.52
 -15   0  11    1.98    4.84
 -15   0  12   10.44    6.97
 -15   0  13    1.22    4.69
 -15   0  14    4.41    5.91
 -15   0  15   10.75    6.82
 -15   0  16    1.05    5.47
 -15   0  17    0.73    6.25
 -15   0  18   -0.00    4.38
 -15   0  19   -0.00    5.78
 -15   0  20    0.08    5.81
 -15   0  21    1.92    5.79
 -15   0  22   -0.00    4.60
 -15   1   1    7.27    5.45
 -15  -1   1   21.10    9.03
 -15   1   2    4.32    5.09
 -15  -1   2   -0.00    5.01
 -15   1   3    5.32    5.22
 -15  -1   3    4.67    5.35
 -15   1   4    0.87    4.72
 -15  -1   4   -0.00    3.67
 -15   1   5    4.99    5.86
 -15  -1   5   14.95    8.32
 -15   1   6    2.71    5.55
 -15  -1   6    0.00    4.91
 -15   1   7    4.34    6.02
 -15  -1   7   29.78   10.13
 -15   1   8   -0.00    4.67
 -15  -1   8    2.15    4.64
 -15   1   9    4.25    6.40
 -15  -1   9   -0.00    4.99
 -15   1  10    2.28    4.49
 -15  -1  10    1.25    4.01
 -15   1  11   -0.00    5.52
 -15  -1  11    4.29    5.55
 -15   1  12   -0.00    4.82
 -15  -1  12    0.00    3.66
 -15   1  13    5.30    5.96
 -15  -1  13    8.65    6.17
 -15   1  14    0.36    5.77
 -15  -1  14    3.49    4.75
 -15   1  15   -0.00    5.60
 -15  -1  15    0.36    4.27
 -15   1  16    1.43    5.20
 -15  -1  16    1.55    6.26
 -15   1  17    7.91    7.39
 -15  -1  17    2.28    5.06
 -15   1  18    0.99    4.40
 -15  -1  18    5.35    6.31
 -15   1  19   -0.00    4.70
 -15  -1  19    0.00    5.12
 -15   1  20    3.55    6.10
 -15  -1  20    1.93    5.07
 -15   1  21    5.33    6.10
 -15  -1  21   -0.00    4.60
 -15   2   1   -0.00    5.45
 -15  -2   1    2.97    5.49
 -15   2   2    0.82    4.41
 -15  -2   2    4.87    5.89
 -15   2   3   12.10    8.11
 -15  -2   3   22.61   10.04
 -15   2   4    0.00    3.61
 -15  -2   4    3.06    5.50
 -15   2   5    0.00    4.80
 -15  -2   5    5.71    5.15
 -15   2   6    3.24    6.41
 -15  -2   6    3.93    6.51
 -15   2   7    8.84    7.61
 -15  -2   7    0.00    5.61
 -15   2   8   -0.00    4.98
 -15  -2   8    2.17    5.02
 -15   2   9   16.19    8.08
 -15  -2   9   12.42    7.64
 -15   2  10    5.06    5.03
 -15  -2  10    0.55    4.38
 -15   2  11   -0.00    3.51
 -15  -2  11   -0.00    4.64
 -15   2  12   -0.00    5.49
 -15  -2  12   -0.00    4.69
 -15   2  13    2.87    5.33
 -15  -2  13   12.85    7.26
 -15   2  14    0.11    5.40
 -15  -2  14    4.27    6.49
 -15   2  15    6.91    6.86
 -15  -2  15   13.31    7.29
 -15   2  16    0.00    5.23
 -15  -2  16    0.00    5.13
 -15   2  17    0.00    5.86
 -15  -2  17    5.75    5.29
 -15   2  18    0.59    4.62
 -15  -2  18   -0.00    3.19
 -15  -2  19   14.31    8.67
 -15  -2  20    1.02    4.46
 -15   3   1    6.77    6.04
 -15  -3   1    0.00    5.52
 -15   3   2    3.06    5.21
 -15  -3   2   -0.00    5.48
 -15   3   3   11.22    7.01
 -15  -3   3   -0.00    5.27
 -15   3   4    0.00    4.51
 -15  -3   4    0.00    4.63
 -15   3   5    9.47    7.54
 -15  -3   5    4.35    5.34
 -15   3   6   -0.00    5.50
 -15  -3   6    0.91    4.45
 -15   3   7    3.33    4.41
 -15  -3   7    0.00    4.76
 -15   3   8    1.63    5.54
 -15  -3   8    0.39    3.93
 -15   3   9    3.49    5.46
 -15  -3   9    3.04    5.62
 -15   3  10   -0.00    6.11
 -15  -3  10    3.52    5.88
 -15   3  11    9.63    7.80
 -15  -3  11   25.08   10.01
 -15   3  12   -0.00    4.34
 -15  -3  12    4.06    6.60
 -15   3  13   -0.00    6.29
 -15  -3  13   -0.00    4.54
 -15   3  14   -0.00    4.03
 -15  -3  14    0.59    3.96
 -15  -3  15    7.73    6.81
 -15  -3  16   -0.00    5.11
 -15  -3  17   -0.00    3.38
 -15  -3  18   -0.00    4.75
 -15   4   1    0.59    4.23
 -15  -4   1   -0.00    4.32
 -15   4   2   -0.00    4.74
 -15  -4   2   -0.00    4.21
 -15   4   3   -0.00    3.58
 -15  -4   3    5.54    6.54
 -15   4   4    0.00    5.56
 -15  -4   4    1.06    5.40
 -15   4   5   -0.00    5.01
 -15  -4   5    0.00    6.19
 -15   4   6    2.18    5.47
 -15  -4   6   -0.00    4.82
 -15   4   7    8.30    6.66
 -15  -4   7    6.78    5.54
 -15   4   8   -0.00    3.92
 -15  -4   8    4.13    6.26
 -15   4   9    6.34    6.76
 -15  -4   9    7.55    7.00
 -15   4  10   12.21    8.34
 -15  -4  10    6.58    6.16
 -15  -4  11    3.46    4.19
 -15  -4  12   -0.00    4.75
 -15  -4  13    8.88    6.93
 -15  -4  14    0.87    4.28
 -15  -4  15   11.06    6.91
 -15  -4  16   -0.00    5.39
 -15  -4  17    2.99    5.42
 -15   5   1   -0.00    5.76
 -15  -5   1    6.77    6.54
 -15   5   2    7.75    6.67
 -15  -5   2    0.00    4.79
 -15   5   3    5.56    6.67
 -15  -5   3    2.94    5.96
 -15   5   4   -0.00    4.68
 -15  -5   4   -0.00    4.22
 -15  -5   5   -0.00    4.50
 -15  -5   6    0.97    4.65
 -15  -5   7   12.08    7.77
 -15  -5   8    2.09    5.72
 -15  -5   9   -0.00    3.62
 -15  -5  10   -0.00    4.97
 -15  -5  11    4.83    6.13
 -15  -5  12    5.34    7.12
 -15  -5  13    0.00    3.87
 -15  -5  14    0.98    4.77
 -15  -5  15    0.80    3.46
 -15  -6   1    0.00    5.50
 -15  -6   2    2.15    5.63
 -15  -6   3    0.00    4.88
 -15  -6   4    7.98    6.92
 -15  -6   5    1.20    5.24
 -15  -6   6   -0.00    5.99
 -15  -6   7   10.51    7.26
 -15  -6   8    6.95    6.46
 -15  -6   9   -0.00    4.17
 -15  -6  10    4.00    5.01
 -15  -6  11    2.53    4.68
 -15  -6  12    1.22    5.23
 -15  -6  13   -0.00    4.22
 -15  -6  14    3.77    5.31
 -15  -7   3    1.47    4.82
 -15  -7   4   -0.00    4.85
 -15  -7   5    4.09    6.30
 -15  -7   6   10.82    7.30
 -15  -7   7    0.68    4.92
 -15  -7   8    4.00    5.95
 -15  -7   9   -0.00    4.68
 -15  -7  10   -0.00    5.62
 -15  -7  11    3.80    5.58
 -15  -7  12    7.47    7.36
 -15  -8   6   -0.00    5.91
 -15  -8   7   -0.00    5.50
 -15  -8   8   -0.00    5.95
 -15  -8   9    2.24    4.86
 -15  -8  10    0.00    4.49
 -14   0   1   -0.00    5.20
 -14   0   2   21.70    9.71
 -14   0   3   -0.00    4.49
 -14   0   4   26.15   10.20
 -14   0   5   -0.00    4.50
 -14   0   6   14.92    8.17
 -14   0   7    5.76    5.89
 -14   0   8   20.76    8.49
 -14   0   9    1.09    3.97
 -14   0  10    3.44    4.45
 -14   0  11   10.71    6.60
 -14   0  12    6.61    5.86
 -14   0  13   -0.00    5.31
 -14   0  14   17.33    8.25
 -14   0  15   -0.00    4.69
 -14   0  16    4.57    5.17
 -14   0  17    0.00    5.32
 -14   0  18    8.27    7.23
 -14   0  19    1.06    4.10
 -14   0  20   -0.00    5.06
 -14   0  21   -0.00    5.07
 -14   0  22   -0.00    4.51
 -14   0  23    1.61    5.10
 -14   1   1   -0.00    5.59
 -14  -1   1   -0.00    5.15
 -14   1   2    8.14    5.88
 -14  -1   2   -0.00    4.30
 -14   1   3   -0.00    4.03
 -14  -1   3    4.83    6.02
 -14   1   4    8.21    6.24
 -14  -1   4    4.68    6.35
 -14   1   5    0.92    4.87
 -14  -1   5   -0.00    5.35
 -14   1   6    6.61    5.74
 -14  -1   6   15.05    7.57
 -14   1   7   -0.00    5.83
 -14  -1   7    6.86    6.13
 -14   1   8    3.15    5.30
 -14  -1   8    4.53    5.65
 -14   1   9    3.40    4.68
 -14  -1   9    0.63    3.93
 -14   1  10   38.32   11.50
 -14  -1  10   14.66    7.97
 -14   1  11    0.00    3.49
 -14  -1  11    0.00    3.63
 -14   1  12    8.37    6.66
 -14  -1  12    7.91    6.21
 -14   1  13   -0.00    4.83
 -14  -1  13   -0.00    4.64
 -14   1  14    0.00    4.23
 -14  -1  14    2.78    4.79
 -14   1  15    1.77    4.14
 -14  -1  15    2.52    4.33
 -14   1  16    8.95    6.05
 -14  -1  16    6.74    5.83
 -14   1  17   -0.00    3.91
 -14  -1  17    0.00    4.93
 -14   1  18    4.58    7.22
 -14  -1  18    1.86    5.01
 -14   1  19    0.78    4.92
 -14  -1  19   -0.00    3.73
 -14   1  20    9.17    7.46
 -14  -1  20    2.61    5.82
 -14   1  21    3.22    5.72
 -14  -1  21    0.11    3.79
 -14   1  22    4.72    6.89
 -14  -1  22    6.51    6.22
 -14   1  23    3.03    5.14
 -14   1  24   -0.00    4.22
 -14   1  25    4.14    5.48
 -14   2   1    0.00    4.48
 -14  -2   1   -0.00    4.34
 -14   2   2   12.21    7.23
 -14  -2   2   16.39    8.37
 -14   2   3   -0.00    4.87
 -14  -2   3    0.56    3.96
 -14   2   4   16.85    8.13
 -14  -2   4    0.00    3.80
 -14   2   5    4.81    4.80
 -14  -2   5    6.48    6.42
 -14   2   6   11.08    7.24
 -14  -2   6    0.05    4.13
 -14   2   7    0.59    5.18
 -14  -2   7    0.00    4.04
 -14   2   8    7.41    6.20
 -14  -2   8    6.39    6.29
 -14   2   9    0.00    3.89
 -14  -2   9    1.91    4.41
 -14   2  10   -0.00    5.00
 -14  -2  10    1.96    4.85
 -14   2  11   -0.00    5.93
 -14  -2  11    0.94    4.06
 -14   2  12   12.05    7.36
 -14  -2  12   18.47    8.13
 -14   2  13    8.14    6.44
 -14  -2  13    6.29    5.73
 -14   2  14    9.22    6.72
 -14  -2  14    0.00    4.59
 -14   2  15    4.19    6.06
 -14  -2  15   -0.00    4.17
 -14   2  16   -0.00    5.66
 -14  -2  16   10.58    7.03
 -14   2  17    1.43    4.58
 -14  -2  17    6.86    5.86
 -14   2  18    6.64    6.81
 -14  -2  18    4.83    5.51
 -14   2  19    0.00    3.12
 -14  -2  19   -0.00    4.96
 -14   2  20   -0.00    4.59
 -14  -2  20   -0.00    4.26
 -14   2  21    0.00    4.33
 -14   2  22    0.00    5.51
 -14   2  23    0.00    6.05
 -14   2  24    9.59    8.26
 -14   2  25   -0.00    5.39
 -14   2  26    0.00    3.71
 -14   3   1    5.53    4.79
 -14  -3   1    1.85    4.87
 -14   3   2    0.23    2.86
 -14  -3   2   -0.00    6.16
 -14   3   3    0.89    4.86
 -14  -3   3   -0.00    4.50
 -14   3   4    4.38    5.74
 -14  -3   4    0.98    5.00
 -14   3   5    0.00    3.55
 -14  -3   5    1.88    4.68
 -14   3   6   24.55    9.55
 -14  -3   6   14.26    7.78
 -14   3   7    6.29    5.80
 -14  -3   7    7.36    6.30
 -14   3   8   -0.00    4.25
 -14  -3   8    3.55    4.92
 -14   3   9   -0.00    4.05
 -14  -3   9   -0.00    5.21
 -14   3  10    7.88    7.29
 -14  -3  10    7.21    5.85
 -14   3  11    0.00    4.87
 -14  -3  11    5.01    5.62
 -14   3  12    1.63    4.85
 -14  -3  12    5.14    4.99
 -14   3  13   -0.00    4.21
 -14  -3  13   -0.00    3.21
 -14   3  14    6.18    6.54
 -14  -3  14    0.52    3.59
 -14   3  15    0.00    3.51
 -14  -3  15   -0.00    3.80
 -14   3  16   16.25    8.76
 -14  -3  16   14.34    7.62
 -14   3  17    0.00    4.33
 -14  -3  17   -0.00    3.81
 -14   3  18    0.00    4.81
 -14  -3  18   -0.00    5.24
 -14   3  19   -0.00    5.13
 -14  -3  19    8.01    6.84
 -14   3  20   12.05    8.56
 -14   3  21    3.88    5.77
 -14   3  22   -0.00    5.40
 -14   3  23    2.35    5.91
 -14   3  24    0.00    4.60
 -14   3  25    2.64    4.67
 -14   4   1    3.94    6.02
 -14  -4   1    3.33    6.43
 -14   4   2    7.61    6.43
 -14  -4   2    6.54    6.48
 -14   4   3   -0.00    4.62
 -14  -4   3    3.73    4.74
 -14   4   4    2.39    4.32
 -14  -4   4   10.82    6.73
 -14   4   5    0.00    5.00
 -14  -4   5   -0.00    4.05
 -14   4   6    1.08    4.79
 -14  -4   6    2.92    4.72
 -14   4   7    3.77    6.13
 -14  -4   7   -0.00    4.55
 -14   4   8   14.86    7.33
 -14  -4   8    5.01    5.89
 -14   4   9   10.25    5.93
 -14  -4   9    3.21    5.34
 -14   4  10   13.72    7.36
 -14  -4  10   18.20    8.58
 -14   4  11    4.68    5.75
 -14  -4  11    2.95    5.49
 -14   4  12   21.93    9.31
 -14  -4  12    1.01    4.43
 -14   4  13    0.00    5.98
 -14  -4  13   14.58    7.30
 -14   4  14   14.99    8.20
 -14  -4  14   13.35    6.83
 -14   4  15    0.00    6.00
 -14  -4  15   -0.00    4.74
 -14   4  16    0.00    6.26
 -14  -4  16    6.51    6.06
 -14   4  17    1.01    4.55
 -14  -4  17    0.00    4.94
 -14   4  18    1.89    5.83
 -14   4  19   -0.00    5.36
 -14   4  20    1.84    5.33
 -14   4  21    0.64    3.99
 -14   4  22   -0.00    5.18
 -14   5   1   12.53    7.27
 -14  -5   1   -0.00    4.49
 -14   5   2    3.80    5.18
 -14  -5   2   -0.00    4.86
 -14   5   3    4.16    5.35
 -14  -5   3    0.00    4.34
 -14   5   4   -0.00    4.93
 -14  -5   4   -0.00    4.03
 -14   5   5    4.40    6.62
 -14  -5   5   10.95    6.66
 -14   5   6    8.64    7.21
 -14  -5   6    6.23    6.48
 -14   5   7    5.52    5.28
 -14  -5   7    0.61    4.18
 -14   5   8    1.21    3.98
 -14  -5   8   -0.00    5.02
 -14   5   9    9.31    7.34
 -14  -5   9    4.60    4.62
 -14   5  10    3.13    5.87
 -14  -5  10    5.16    6.12
 -14   5  11    0.55    4.65
 -14  -5  11    3.81    5.81
 -14   5  12    6.30    6.52
 -14  -5  12   -0.00    5.11
 -14   5  13    0.33    4.56
 -14  -5  13   -0.00    5.34
 -14   5  14   10.25    7.44
 -14  -5  14    0.00    5.15
 -14   5  15    7.15    6.55
 -14  -5  15    4.53    4.87
 -14   5  16    5.70    7.10
 -14  -5  16   18.52    8.65
 -14   5  17   -0.00    4.48
 -14   5  18   -0.00    5.16
 -14   5  19   -0.00    6.87
 -14   6   1    4.52    5.24
 -14  -6   1    7.25    6.76
 -14   6   2    8.21    6.27
 -14  -6   2    6.05    7.21
 -14   6   3    9.80    7.55
 -14  -6   3    5.96    7.20
 -14   6   4    8.82    6.81
 -14  -6   4   13.49    8.01
 -14   6   5   -0.00    4.96
 -14  -6   5    2.36    4.41
 -14   6   6   -0.00    5.29
 -14  -6   6   10.72    7.27
 -14   6   7    4.86    6.51
 -14  -6   7    6.16    5.89
 -14   6   8    4.00    6.80
 -14  -6   8    0.00    5.04
 -14   6   9   -0.00    4.10
 -14  -6   9    9.61    6.96
 -14   6  10   -0.00    6.15
 -14  -6  10   -0.00    4.37
 -14   6  11    1.01    5.25
 -14  -6  11   -0.00    4.39
 -14   6  12    0.00    7.17
 -14  -6  12    5.54    5.54
 -14   6  13   -0.00    4.27
 -14  -6  13    0.91    4.80
 -14   6  14    1.28    4.60
 -14  -6  14    0.53    4.94
 -14   6  15    1.72    5.92
 -14   7   1    2.15    5.42
 -14  -7   1   10.45    8.04
 -14   7   2   -0.00    5.55
 -14  -7   2    2.69    6.07
 -14   7   3   -0.00    5.99
 -14  -7   3    2.24    4.57
 -14   7   4    5.47    5.43
 -14  -7   4    0.50    4.59
 -14   7   5   19.58    9.74
 -14  -7   5   11.30    8.45
 -14   7   6    8.73    6.66
 -14  -7   6    1.73    5.73
 -14   7   7    3.51    5.47
 -14  -7   7   -0.00    4.41
 -14   7   8    1.38    4.22
 -14  -7   8    0.74    4.42
 -14   7   9    2.23    5.90
 -14  -7   9   -0.00    4.52
 -14   7  10   -0.00    4.32
 -14  -7  10    0.02    3.85
 -14   7  11    6.73    7.02
 -14  -7  11   10.79    7.42
 -14  -7  12    0.59    4.30
 -14  -7  13    0.69    4.18
 -14   8   1    0.00    4.98
 -14  -8   1   15.07    8.34
 -14   8   2   -0.00    5.37
 -14  -8   2    9.57    6.97
 -14   8   3   10.46    7.85
 -14  -8   3    0.00    5.43
 -14   8   4   -0.00    6.40
 -14  -8   4   -0.00    5.76
 -14   8   5    5.46    6.34
 -14  -8   5   -0.00    4.60
 -14  -8   6    1.77    5.34
 -14  -8   7   10.54    7.15
 -14  -8   8    0.25    4.08
 -14  -8   9    0.00    4.50
 -14  -8  10   -0.00    3.64
 -14  -8  11    1.52    4.84
 -14  -9   1    0.88    6.74
 -14  -9   2    3.24    5.07
 -14  -9   3    3.04    6.94
 -14  -9   4    0.16    4.44
 -14  -9   5   13.57    8.18
 -14  -9   6    2.22    5.02
 -14  -9   7    4.83    6.61
 -14  -9   8    0.00    5.78
 -14  -9   9    1.14    5.08
 -14 -10   2   -0.00    4.90
 -14 -10   3    0.39    6.46
 -14 -10   4    3.92    6.42
 -14 -10   5    3.76    5.36
 -14 -10   6    0.00    5.13
 -14 -10   7   -0.00    5.74
 -14 -11   5    2.55    6.16
 -14 -11   6    5.23    7.07
 -13   0   1   70.78   16.62
 -13   0   2    0.01    3.23
 -13   0   3    0.48    4.87
 -13   0   4   -0.00    5.37
 -13   0   5   11.57    6.76
 -13   0   6   -0.00    3.45
 -13   0   7   18.59    8.86
 -13   0   8   -0.00    4.25
 -13   0   9    2.04    3.80
 -13   0  10    1.20    3.68
 -13   0  11   32.02   10.60
 -13   0  12   -0.00    4.54
 -13   0  13   26.13   10.25
 -13   0  14    0.41    4.02
 -13   0  15    3.43    4.65
 -13   0  16   -0.00    4.01
 -13   0  17   16.62    8.05
 -13   0  18    0.20    3.96
 -13   0  19    1.26    4.95
 -13   0  20   -0.00    6.33
 -13   0  21    7.85    6.72
 -13   0  22    0.54    4.26
 -13   0  23    6.36    6.58
 -13   0  24    3.66    6.14
 -13   1   1   11.30    6.40
 -13  -1   1    0.00    6.01
 -13   1   2    0.00    4.69
 -13  -1   2    3.20    4.39
 -13   1   3    6.91    5.75
 -13  -1   3    4.73    4.85
 -13   1   4    0.78    4.42
 -13  -1   4   -0.00    5.47
 -13   1   5   81.57   16.67
 -13  -1   5   44.71   13.70
 -13   1   6    1.72    5.12
 -13  -1   6    0.00    3.78
 -13   1   7    1.03    4.52
 -13  -1   7   -0.00    3.45
 -13   1   8    0.09    3.45
 -13  -1   8    6.27    5.06
 -13   1   9   26.05    9.87
 -13  -1   9   28.21   10.39
 -13   1  10    0.73    3.35
 -13  -1  10   -0.00    3.96
 -13   1  11   10.67    6.58
 -13  -1  11    5.36    5.71
 -13   1  12    0.83    3.97
 -13  -1  12    0.11    4.12
 -13   1  13   -0.00    3.30
 -13  -1  13    7.06    5.39
 -13   1  14    6.13    5.56
 -13  -1  14    1.37    4.19
 -13   1  15   28.12   10.56
 -13  -1  15   30.14   10.78
 -13   1  16    0.65    3.77
 -13  -1  16   -0.00    3.73
 -13   1  17    0.57    5.01
 -13  -1  17   -0.00    4.24
 -13   1  18    2.67    4.78
 -13  -1  18   -0.00    4.21
 -13   1  19   11.14    7.30
 -13  -1  19   14.41    7.26
 -13   1  20    1.69    5.98
 -13  -1  20    2.11    4.86
 -13   1  21    7.88    6.69
 -13  -1  21    6.28    7.11
 -13   1  22   -0.00    5.13
 -13  -1  22    0.43    5.14
 -13   1  23    2.23    6.81
 -13  -1  23    0.00    4.41
 -13   1  24    2.58    4.51
 -13   1  25    6.66    6.39
 -13   2   1   30.57   10.36
 -13  -2   1   23.09    9.94
 -13   2   2    5.79    5.74
 -13  -2   2    0.83    4.10
 -13   2   3   12.80    6.99
 -13  -2   3    0.00    5.39
 -13   2   4    8.86    6.59
 -13  -2   4    2.14    4.87
 -13   2   5    4.67    5.81
 -13  -2   5    0.19    2.56
 -13   2   6    4.59    4.91
 -13  -2   6   -0.00    4.61
 -13   2   7   34.09   11.34
 -13  -2   7   38.00   11.67
 -13   2   8    0.28    3.85
 -13  -2   8   11.27    6.39
 -13   2   9    4.06    4.82
 -13  -2   9    3.05    5.65
 -13   2  10   -0.00    3.53
 -13  -2  10    0.63    2.81
 -13   2  11   23.88    9.90
 -13  -2  11   18.45    8.05
 -13   2  12    1.24    4.08
 -13  -2  12    1.30    4.16
 -13   2  13   11.08    7.95
 -13  -2  13   19.92    8.44
 -13   2  14    5.24    5.52
 -13  -2  14    6.77    5.60
 -13   2  15    1.94    5.25
 -13  -2  15    5.16    5.19
 -13   2  16    1.19    5.18
 -13  -2  16   -0.00    3.76
 -13   2  17    1.08    4.59
 -13  -2  17   10.06    6.54
 -13   2  18   -0.00    5.09
 -13  -2  18    0.00    4.93
 -13   2  19    6.06    5.77
 -13  -2  19    1.97    4.92
 -13   2  20   -0.00    5.94
 -13  -2  20   -0.00    4.17
 -13   2  21    5.66    6.39
 -13  -2  21    6.54    6.05
 -13   2  22   -0.00    5.70
 -13   2  23   12.07    8.90
 -13   2  24    5.25    6.59
 -13   2  25    1.19    4.62
 -13   2  26   -0.00    4.89
 -13   3   1    3.60    5.86
 -13  -3   1    3.40    6.11
 -13   3   2    2.45    4.81
 -13  -3   2    3.42    5.24
 -13   3   3    1.79    4.44
 -13  -3   3    0.00    5.41
 -13   3   4   -0.00    4.00
 -13  -3   4    3.40    6.00
 -13   3   5   24.17    9.38
 -13  -3   5   19.91    9.06
 -13   3   6    0.00    4.05
 -13  -3   6    5.67    6.16
 -13   3   7   -0.00    4.21
 -13  -3   7   -0.00    4.31
 -13   3   8    3.40    5.41
 -13  -3   8    0.00    4.81
 -13   3   9    6.44    6.55
 -13  -3   9   26.32    9.16
 -13   3  10    7.07    6.04
 -13  -3  10   -0.00    4.69
 -13   3  11   14.72    8.75
 -13  -3  11   14.98    7.66
 -13   3  12    0.00    5.49
 -13  -3  12    1.80    4.22
 -13   3  13    8.05    6.87
 -13  -3  13    0.01    4.32
 -13   3  14    5.92    6.14
 -13  -3  14    4.35    5.04
 -13   3  15   -0.00    6.17
 -13  -3  15   18.26    7.98
 -13   3  16   -0.00    4.48
 -13  -3  16    1.24    3.84
 -13   3  17   -0.00    4.49
 -13  -3  17    0.90    4.05
 -13   3  18    8.02    6.89
 -13  -3  18   -0.00    3.77
 -13   3  19    7.87    7.88
 -13  -3  19   14.73    7.58
 -13   3  20    2.46    5.40
 -13  -3  20    5.26    6.08
 -13   3  21    2.68    4.95
 -13   3  22    0.00    5.79
 -13   3  23    0.00    4.43
 -13   3  24    0.77    4.98
 -13   3  25    9.30    7.46
 -13   3  26   -0.00    4.68
 -13   3  27   -0.00    5.05
 -13   3  28    0.00    5.15
 -13   4   1   18.71    8.36
 -13  -4   1    4.63    7.37
 -13   4   2   12.74    7.53
 -13  -4   2   15.24    7.89
 -13   4   3    8.58    6.51
 -13  -4   3   12.02    8.19
 -13   4   4   -0.00    4.70
 -13  -4   4   -0.00    4.05
 -13   4   5    0.66    3.99
 -13  -4   5    0.89    5.36
 -13   4   6    8.68    6.51
 -13  -4   6    7.87    6.80
 -13   4   7    5.42    6.57
 -13  -4   7   23.24    9.10
 -13   4   8    3.19    5.30
 -13  -4   8    4.92    5.40
 -13   4   9    5.42    6.19
 -13  -4   9    6.49    5.95
 -13   4  10    7.46    6.89
 -13  -4  10    2.15    4.73
 -13   4  11    3.95    6.00
 -13  -4  11    5.36    4.81
 -13   4  12   10.46    7.28
 -13  -4  12   11.50    7.40
 -13   4  13   14.85    7.74
 -13  -4  13   12.93    7.66
 -13   4  14    0.48    4.33
 -13  -4  14    1.60    4.17
 -13   4  15   -0.00    3.42
 -13  -4  15    0.24    3.45
 -13   4  16    5.64    6.49
 -13  -4  16   -0.00    4.69
 -13   4  17    2.78    4.93
 -13  -4  17    5.41    5.85
 -13   4  18    1.04    6.70
 -13  -4  18    3.09    4.73
 -13   4  19    6.47    7.19
 -13   4  20   -0.00    4.23
 -13   4  21    4.66    6.31
 -13   4  22   10.95    8.60
 -13   4  23    7.11    6.57
 -13   4  24   -0.00    5.55
 -13   4  25    0.14    5.88
 -13   4  26   -0.00    4.83
 -13   4  27    0.00    6.21
 -13   4  28    2.56    6.47
 -13   4  29    4.22    7.68
 -13   5   1   18.95    8.76
 -13  -5   1    9.48    7.71
 -13   5   2    5.95    5.33
 -13  -5   2    6.10    6.67
 -13   5   3   -0.00    4.46
 -13  -5   3    4.51    6.01
 -13   5   4    0.00    4.54
 -13  -5   4    0.00    4.18
 -13   5   5   16.92    7.95
 -13  -5   5    3.67    5.59
 -13   5   6   -0.00    4.80
 -13  -5   6    0.00    4.03
 -13   5   7   -0.00    5.54
 -13  -5   7    0.00    3.76
 -13   5   8    2.27    5.22
 -13  -5   8    6.02    5.45
 -13   5   9    8.16    6.85
 -13  -5   9    4.23    5.79
 -13   5  10   17.11    8.87
 -13  -5  10   21.58    9.12
 -13   5  11   11.42    7.09
 -13  -5  11   11.04    6.71
 -13   5  12    5.02    6.07
 -13  -5  12    0.59    5.00
 -13   5  13    5.93    6.59
 -13  -5  13    3.52    4.78
 -13   5  14    3.56    6.14
 -13  -5  14   10.15    6.36
 -13   5  15   16.27    8.76
 -13  -5  15   12.94    7.44
 -13   5  16    0.00    4.00
 -13  -5  16    4.96    5.60
 -13   5  17   -0.00    4.75
 -13  -5  17   -0.00    3.95
 -13   5  18   -0.00    5.45
 -13   5  19   17.65   10.33
 -13   5  20    1.73    5.74
 -13   5  21   -0.00    5.50
 -13   5  22   -0.00    4.22
 -13   5  23    1.09    5.57
 -13   5  24   -0.00    4.94
 -13   5  25   10.64    7.74
 -13   5  26    4.03    6.57
 -13   6   1   11.02    7.03
  13  -6  -1    7.75    7.68
 -13  -6   1    4.46    6.33
 -13   6   2    0.00    5.31
 -13  -6   2    2.90    6.14
 -13   6   3   13.29    6.98
 -13  -6   3    1.25    4.52
 -13   6   4    3.83    6.16
 -13  -6   4    5.51    6.12
 -13   6   5    0.00    3.98
 -13  -6   5   -0.00    3.50
 -13   6   6    6.32    6.00
 -13  -6   6   16.61    8.68
 -13   6   7   16.19    8.54
 -13  -6   7    5.69    6.39
 -13   6   8    6.18    5.98
 -13  -6   8   10.72    6.87
 -13   6   9    1.06    5.04
 -13  -6   9    1.47    4.89
 -13   6  10    4.48    6.20
 -13  -6  10    0.00    5.69
 -13   6  11    4.63    5.81
 -13  -6  11   -0.00    4.21
 -13   6  12    6.28    7.26
 -13  -6  12    7.70    6.76
 -13   6  13    8.82    7.47
 -13  -6  13   12.86    6.78
 -13   6  14   -0.00    6.20
 -13  -6  14    1.48    3.62
 -13   6  15    1.37    4.94
 -13  -6  15   -0.00    4.97
 -13   6  16   14.36    8.36
 -13   6  17    8.18    6.73
 -13   6  18   -0.00    4.41
 -13   6  19    3.77    6.46
 -13   6  20    0.44    4.07
 -13   6  21   10.04    7.63
 -13   6  22   -0.00    4.06
 -13   6  23    3.50    5.77
 -13   7   1   -0.00    5.49
  13  -7  -1    0.43    5.03
 -13  -7   1    3.52    6.05
 -13   7   2    1.50    4.72
 -13  -7   2   -0.00    5.58
 -13   7   3   -0.00    6.50
 -13  -7   3   -0.00    3.18
 -13   7   4    2.71    6.70
 -13  -7   4   37.02   11.79
 -13   7   5    6.11    5.69
 -13  -7   5    6.51    6.48
 -13   7   6    0.02    3.55
 -13  -7   6   -0.00    4.52
 -13   7   7    0.00    5.23
 -13  -7   7   -0.00    4.16
 -13   7   8    1.99    5.32
 -13  -7   8    2.53    5.31
 -13   7   9   15.52    7.93
 -13  -7   9    2.96    5.26
 -13   7  10   23.83    9.73
 -13  -7  10    8.80    6.39
 -13   7  11   -0.00    4.44
 -13  -7  11    2.45    4.69
 -13   7  12   -0.00    5.67
 -13  -7  12    4.67    5.82
 -13   7  13   -0.00    5.79
 -13  -7  13    0.20    4.29
 -13   7  14   16.81    9.28
 -13   7  15   -0.00    6.15
 -13   7  16    0.00    4.31
 -13   7  17    0.33    4.87
 -13   7  18   -0.00    4.64
 -13   7  19    8.66    6.31
 -13   8   1    0.00    4.45
  13  -8  -1    3.25    7.34
 -13  -8   1    5.74    7.31
 -13   8   2   11.98    7.77
 -13  -8   2   19.04   10.09
 -13   8   3   -0.00    6.12
 -13  -8   3    1.36    6.46
 -13   8   4    7.96    6.68
 -13  -8   4    3.44    5.71
 -13   8   5    0.00    3.99
 -13  -8   5    1.70    5.04
 -13   8   6   34.86   11.82
 -13  -8   6   16.38    9.06
 -13   8   7    2.11    6.35
 -13  -8   7    0.55    5.13
 -13   8   8   27.80   11.23
 -13  -8   8   13.19    7.83
 -13   8   9    2.84    6.25
 -13  -8   9    5.36    5.96
 -13   8  10    1.79    6.29
 -13  -8  10    1.54    5.56
 -13   8  11   -0.00    6.17
 -13  -8  11    2.35    4.94
 -13   8  12   23.15   10.38
 -13  -8  12   13.08    7.39
 -13   8  13    0.32    4.68
 -13   8  14    3.75    6.10
 -13   8  15    5.00    6.25
 -13   8  16    7.79    7.75
 -13   9   1   -0.00    4.75
  13  -9  -1    0.00    6.17
 -13  -9   1    2.22    6.43
 -13   9   2   -0.00    5.80
 -13  -9   2   -0.00    6.09
 -13   9   3   -0.00    4.10
 -13  -9   3    6.20    6.49
 -13   9   4    6.20    6.07
 -13  -9   4    9.89    7.50
 -13   9   5    0.92    4.70
 -13  -9   5   -0.00    4.29
 -13   9   6    0.00    5.37
 -13  -9   6   -0.00    5.49
 -13   9   7   -0.00    7.10
 -13  -9   7    0.19    4.24
 -13   9   8   -0.00    6.15
 -13  -9   8    5.77    6.68
 -13   9   9   -0.00    5.56
 -13  -9   9    0.00    5.40
 -13   9  10   26.95   10.54
 -13  -9  10    8.97    7.24
 -13   9  11    4.01    6.25
 -13   9  12   -0.00    5.53
 -13  10   1   -0.00    4.75
  13 -10  -1    3.95    6.45
 -13 -10   1    6.08    6.83
 -13  10   2    0.73    4.93
 -13 -10   2   -0.00    7.78
 -13  10   3   -0.00    5.51
 -13 -10   3   -0.00    6.45
 -13  10   4    2.67    5.97
 -13 -10   4    0.90    6.63
 -13  10   5   -0.00    5.42
 -13 -10   5   -0.00    3.85
 -13  10   6    0.00    6.25
 -13 -10   6   10.15    7.81
 -13  10   7   -0.00    4.60
 -13 -10   7   -0.00    5.03
 -13 -10   8    3.51    5.94
  13 -11  -1   -0.00    8.67
 -13 -11   1   -0.00    6.22
 -13 -11   2    0.00    5.28
 -13 -11   3    1.08    5.26
 -13 -11   4    2.28    5.96
 -13 -11   5    1.51    4.71
 -13 -11   6    0.00    6.40
  13 -12  -1    3.78    6.84
 -13 -12   1    2.46    5.82
 -13 -12   2   10.90    8.68
 -13 -12   3   -0.00    5.20
 -13 -12   4   -0.00    3.94
 -12   0   1    0.00    4.85
 -12   0   2   15.99    7.70
 -12   0   3    4.51    4.97
 -12   0   4    5.15    5.87
 -12   0   5    0.00    4.66
 -12   0   6   91.38   19.28
 -12   0   7   -0.00    4.03
 -12   0   8   12.46    7.15
 -12   0   9   -0.00    4.40
 -12   0  10   55.25   13.88
 -12   0  11    1.13    4.94
 -12   0  12   25.46    9.37
 -12   0  13   -0.00    3.64
 -12   0  14   -0.00    3.65
 -12   0  15    0.45    3.42
 -12   0  16   26.63    9.23
 -12   0  17   -0.00    4.01
 -12   0  18    7.98    5.78
 -12   0  19    1.85    5.06
 -12   0  20    5.61    5.63
 -12   0  21    5.02    5.75
 -12   0  22   13.40    7.54
 -12   0  23   -0.00    4.92
 -12   0  24   -0.00    4.68
 -12   1   1    0.00    4.33
 -12  -1   1    3.84    5.30
 -12   1   2   48.90   13.27
 -12  -1   2   33.84   11.31
 -12   1   3   -0.00    3.79
 -12  -1   3    4.89    4.86
 -12   1   4   48.33   13.08
 -12  -1   4   42.06   12.30
 -12   1   5    5.06    5.22
 -12  -1   5    0.39    3.08
 -12   1   6    2.14    4.23
 -12  -1   6    1.73    4.06
 -12   1   7    1.32    4.19
 -12  -1   7    6.98    5.31
 -12   1   8   49.58   14.38
 -12  -1   8   73.63   15.77
 -12   1   9    9.42    6.14
 -12  -1   9    9.16    5.85
 -12   1  10   28.54    9.79
 -12  -1  10   31.70   10.18
 -12   1  11   -0.00    3.39
 -12  -1  11   -0.00    4.22
 -12   1  12    8.53    6.01
 -12  -1  12   -0.00    4.33
 -12   1  13    1.74    4.50
 -12  -1  13    1.41    4.09
 -12   1  14   46.44   13.71
 -12  -1  14   61.64   14.42
 -12   1  15    1.47    4.35
 -12  -1  15    1.83    4.28
 -12   1  16   -0.00    3.45
 -12  -1  16    0.00    3.13
 -12   1  17    4.49    5.39
 -12  -1  17   -0.00    3.08
 -12   1  18   21.67    9.40
 -12  -1  18   19.77    8.61
 -12   1  19    0.00    3.68
 -12  -1  19   -0.00    4.40
 -12   1  20   16.79    7.70
 -12  -1  20    9.62    6.06
 -12   1  21    4.97    6.03
 -12  -1  21   -0.00    3.71
 -12   1  22   -0.00    4.10
 -12  -1  22   -0.00    3.80
 -12   1  23   -0.00    4.34
 -12  -1  23    2.92    5.25
 -12   1  24    9.53    6.95
 -12   1  25    5.67    6.53
 -12   1  26    7.01    6.42
 -12   2   1    3.02    4.61
 -12  -2   1   -0.00    4.14
 -12   2   2   24.63    9.31
 -12  -2   2   22.34    9.36
 -12   2   3    3.63    4.87
 -12  -2   3   -0.00    5.62
 -12   2   4    6.83    6.34
 -12  -2   4    6.37    6.00
 -12   2   5   -0.00    3.73
 -12  -2   5    2.57    4.77
 -12   2   6   56.94   14.29
 -12  -2   6   49.25   13.38
 -12   2   7    6.60    5.79
 -12  -2   7   18.84    8.30
 -12   2   8    7.93    6.75
 -12  -2   8   -0.00    3.79
 -12   2   9    0.23    4.36
 -12  -2   9    2.96    5.12
 -12   2  10   22.49    8.71
 -12  -2  10   23.86    8.96
 -12   2  11    6.34    6.28
 -12  -2  11    4.29    4.98
 -12   2  12   21.16    9.10
 -12  -2  12   37.84   10.75
 -12   2  13   -0.00    4.21
 -12  -2  13    1.93    3.63
 -12   2  14    0.53    3.78
 -12  -2  14    3.62    3.90
 -12   2  15    9.84    6.09
 -12  -2  15    1.78    4.27
 -12   2  16   20.99    9.48
 -12  -2  16   18.28    7.92
 -12   2  17   -0.00    3.59
 -12  -2  17   -0.00    4.47
 -12   2  18    3.71    4.92
 -12  -2  18    5.29    5.91
 -12   2  19    2.67    4.97
 -12  -2  19    2.20    4.55
 -12   2  20   13.14    7.89
 -12  -2  20    4.46    4.61
 -12   2  21    5.84    6.15
 -12  -2  21    0.00    3.99
 -12   2  22   -0.00    4.21
 -12  -2  22    7.80    5.88
 -12   2  23    4.72    5.82
 -12   2  24    0.34    5.23
 -12   2  25    2.45    5.71
 -12   2  26   22.47   10.37
 -12   2  27    0.00    5.19
 -12   3   1   -0.00    3.85
  12  -3  -1   -0.00    5.74
 -12  -3   1    0.50    3.58
 -12   3   2   25.39    9.59
 -12  -3   2   14.93    8.15
 -12   3   3    9.19    6.44
 -12  -3   3    9.75    7.78
 -12   3   4   30.70   10.47
 -12  -3   4   34.39   10.95
 -12   3   5    4.87    5.84
 -12  -3   5    6.47    5.98
 -12   3   6   -0.00    3.92
 -12  -3   6    2.37    4.78
 -12   3   7   12.35    7.13
 -12  -3   7    3.58    5.50
 -12   3   8   34.57   11.37
 -12  -3   8   35.53   11.12
 -12   3   9   13.12    7.52
 -12  -3   9   25.08    8.86
 -12   3  10   29.19   10.47
 -12  -3  10   30.19   10.58
 -12   3  11    4.31    5.19
 -12  -3  11   -0.00    4.25
 -12   3  12    2.36    4.44
 -12  -3  12   27.30    9.59
 -12   3  13    2.12    4.55
 -12  -3  13    4.78    4.86
 -12   3  14   30.39   10.89
 -12  -3  14   43.66   11.51
 -12   3  15    2.80    5.11
 -12  -3  15    6.87    5.21
 -12   3  16    2.70    4.87
 -12  -3  16    2.40    4.47
 -12   3  17    5.24    5.55
 -12  -3  17   -0.00    4.15
 -12   3  18    4.82    5.47
 -12  -3  18    0.00    3.93
 -12   3  19    4.97    5.57
 -12  -3  19    3.35    5.26
 -12   3  20    5.49    6.35
 -12  -3  20    0.00    4.67
 -12   3  21    0.00    4.29
 -12   3  22    0.00    2.78
 -12   3  23   13.72    8.67
 -12   3  24   13.49    8.82
 -12   3  25   -0.00    4.73
 -12   3  26   -0.00    3.52
 -12   3  27   -0.00    5.68
 -12   3  28    4.72    5.45
 -12   4   1    8.91    6.10
  12  -4  -1    8.46    8.08
 -12  -4   1   10.90    7.98
 -12   4   2    0.00    6.06
  12  -4  -2   19.61   10.98
 -12  -4   2   22.48    8.75
 -12   4   3    3.87    5.18
  12  -4  -3    2.46    5.41
 -12  -4   3    9.46    5.88
 -12   4   4   -0.00    3.70
 -12  -4   4   -0.00    5.99
 -12   4   5    0.00    5.06
 -12  -4   5    4.50    5.60
 -12   4   6   28.86   10.06
 -12  -4   6   20.05    8.78
 -12   4   7    0.00    5.94
 -12  -4   7   20.84    8.43
 -12   4   8   -0.00    4.24
 -12  -4   8    1.99    3.98
 -12   4   9    0.00    4.40
 -12  -4   9   15.21    7.20
 -12   4  10   21.84    8.89
 -12  -4  10   13.26    7.53
 -12   4  11    3.97    4.70
 -12  -4  11    9.45    6.35
 -12   4  12   38.15   11.65
 -12  -4  12    3.17    5.19
 -12   4  13    0.19    4.16
 -12  -4  13    0.33    4.63
 -12   4  14    5.74    5.93
 -12  -4  14    0.45    4.13
 -12   4  15    1.80    4.97
 -12  -4  15    3.92    4.45
 -12   4  16    7.74    6.33
 -12  -4  16   15.36    7.43
 -12   4  17   20.17    9.98
 -12  -4  17   17.23    8.07
 -12   4  18   16.76    8.18
 -12  -4  18    6.55    5.12
 -12   4  19   -0.00    4.67
 -12  -4  19   -0.00    3.45
 -12   4  20    3.21    5.20
 -12   4  21   -0.00    4.73
 -12   4  22   13.36    8.24
 -12   4  23    2.58    5.71
 -12   4  24    5.82    6.42
 -12   4  25   -0.00    3.80
 -12   4  26    6.33    7.21
 -12   4  27    0.00    5.28
 -12   4  28   -0.00    4.43
  12  -4 -28   -0.00    4.05
 -12   4  29   -0.00    5.22
  12  -4 -29    7.53    6.16
 -12   4  30    2.19    6.49
 -12   5   1    3.75    5.20
  12  -5  -1    3.13    5.40
 -12  -5   1    0.89    3.57
 -12   5   2   18.14    8.09
  12  -5  -2    7.97    8.98
 -12  -5   2   21.78    9.64
 -12   5   3   11.23    6.95
  12  -5  -3   13.40    9.22
 -12  -5   3    9.79    7.04
 -12   5   4   25.79    9.12
  12  -5  -4    1.51    6.67
 -12  -5   4   15.33    7.55
 -12   5   5    6.17    5.51
 -12  -5   5    5.63    5.62
 -12   5   6    3.49    4.88
 -12  -5   6    5.27    5.70
 -12   5   7    1.65    4.83
 -12  -5   7    7.23    6.09
 -12   5   8   18.40    8.64
 -12  -5   8   17.80    7.98
 -12   5   9    0.00    6.20
 -12  -5   9   27.57    8.80
 -12   5  10   23.36    9.38
 -12  -5  10   10.52    6.65
 -12   5  11    1.19    3.87
 -12  -5  11    0.70    2.99
 -12   5  12   -0.00    4.59
 -12  -5  12   -0.00    4.67
 -12   5  13   10.86    8.58
 -12  -5  13   34.02    9.89
 -12   5  14    7.96    8.43
 -12  -5  14   20.99    8.56
 -12   5  15   -0.00    4.80
 -12  -5  15    2.63    4.62
 -12   5  16    0.83    6.40
 -12  -5  16   14.02    7.05
 -12   5  17   -0.00    4.26
 -12  -5  17    0.00    4.02
 -12   5  18   13.43    8.32
 -12   5  19    4.22    5.38
 -12   5  20    0.00    4.46
 -12   5  21    5.81    5.50
 -12   5  22   10.93    7.63
 -12   5  23    3.81    6.79
 -12   5  24    0.00    5.80
 -12   5  25    4.98    6.49
 -12   5  26   -0.00    4.51
 -12   5  27    1.28    4.87
  12  -5 -27    0.84    4.91
 -12   5  28    0.00    6.61
  12  -5 -28    2.25    5.07
  12  -5 -29    4.50    6.25
  12  -5 -30    0.00    6.08
 -12   6   1   14.28    8.27
  12  -6  -1   13.31    9.96
 -12  -6   1   35.34   11.76
 -12   6   2    4.11    4.97
  12  -6  -2   -0.00    5.70
 -12  -6   2   13.67    7.37
 -12   6   3   -0.00    3.12
  12  -6  -3    2.45    6.55
 -12  -6   3    9.10    6.78
 -12   6   4    5.89    6.26
  12  -6  -4   -0.00    4.96
 -12  -6   4    0.89    3.83
 -12   6   5   32.87   11.46
 -12  -6   5   22.66    9.61
 -12   6   6   16.48    8.54
 -12  -6   6   20.42    9.21
 -12   6   7    5.44    7.30
 -12  -6   7   11.96    6.72
 -12   6   8    6.30    5.58
 -12  -6   8    3.52    4.93
 -12   6   9    1.59    5.34
 -12  -6   9   -0.00    4.15
 -12   6  10    2.04    5.24
 -12  -6  10    8.04    6.48
 -12   6  11   27.89   11.64
 -12  -6  11   39.83   11.71
 -12   6  12   -0.00    4.76
 -12  -6  12    8.22    6.53
 -12   6  13   -0.00    5.09
 -12  -6  13   -0.00    3.45
 -12   6  14   -0.00    5.16
 -12  -6  14    0.00    3.75
 -12   6  15    2.14    4.09
 -12  -6  15    7.55    5.92
 -12   6  16    0.00    5.05
 -12  -6  16    1.48    4.93
 -12   6  17    1.42    5.44
 -12   6  18   -0.00    4.22
 -12   6  19   -0.00    4.83
 -12   6  20   -0.00    5.31
 -12   6  21    9.32    7.55
 -12   6  22    8.51    7.68
 -12   6  23   12.33    8.61
 -12   6  24    0.81    5.30
 -12   6  25    0.00    4.27
  12  -6 -25    0.00    6.12
 -12   6  26    3.04    5.88
  12  -6 -26    1.67    5.47
 -12   6  27   10.65    7.92
  12  -6 -27    3.58    5.95
  12  -6 -28   -0.00    4.19
  12  -6 -29    0.00    5.31
 -12   7   1   16.47    8.38
  12  -7  -1    6.18    7.95
 -12  -7   1    6.47    5.81
 -12   7   2    7.43    5.64
  12  -7  -2    0.56    4.12
 -12  -7   2    7.44    6.17
 -12   7   3   28.45   10.11
  12  -7  -3    4.78    6.70
 -12  -7   3    9.16    7.05
 -12   7   4    4.04    6.73
  12  -7  -4    0.00    6.06
 -12  -7   4    0.00    3.92
 -12   7   5    4.67    6.39
 -12  -7   5   -0.00    3.93
 -12   7   6   -0.00    5.60
 -12  -7   6   -0.00    5.74
 -12   7   7    0.00    5.02
 -12  -7   7    9.35    6.21
 -12   7   8    7.50    6.35
 -12  -7   8    4.27    6.33
 -12   7   9   26.60   11.06
 -12  -7   9   31.59   11.15
 -12   7  10    3.34    5.47
 -12  -7  10    1.26    5.03
 -12   7  11    0.00    4.65
 -12  -7  11   -0.00    4.50
 -12   7  12    4.94    6.62
 -12  -7  12    2.72    5.04
 -12   7  13    7.07    7.15
 -12  -7  13    2.20    3.89
 -12   7  14    3.45    6.18
 -12  -7  14    3.95    5.37
 -12   7  15    0.00    5.35
 -12   7  16    3.09    5.13
 -12   7  17    1.48    5.76
 -12   7  18   -0.00    5.12
 -12   7  19   -0.00    6.29
 -12   7  20    1.73    5.21
 -12   7  21   -0.00    3.93
 -12   7  22    7.45    8.19
 -12   7  23    0.00    4.66
  12  -7 -23    0.00    4.12
 -12   7  24   -0.00    5.28
  12  -7 -24    0.78    5.00
 -12   7  25    0.00    5.25
  12  -7 -25    1.65    6.17
 -12   8   1   27.35   10.35
  12  -8  -1    7.71    7.79
 -12  -8   1   24.53   10.48
 -12   8   2    0.00    4.96
  12  -8  -2   -0.00    4.95
 -12  -8   2    4.75    6.20
 -12   8   3    4.86    4.96
  12  -8  -3    1.47    5.80
 -12  -8   3    2.54    7.09
 -12   8   4    3.29    5.30
  12  -8  -4    7.53    7.64
 -12  -8   4    1.39    3.59
 -12   8   5   26.03   11.03
 -12  -8   5   23.76   10.19
 -12   8   6   -0.00    6.16
 -12  -8   6    2.23    5.18
 -12   8   7   32.43   12.29
 -12  -8   7   26.64   10.86
 -12   8   8   -0.00    5.58
 -12  -8   8   -0.00    3.68
 -12   8   9    6.81    6.34
 -12  -8   9   -0.00    3.82
 -12   8  10    1.53    4.93
 -12  -8  10   -0.00    4.32
 -12   8  11    7.13    7.19
 -12  -8  11    3.29    5.27
 -12   8  12    2.54    5.36
 -12  -8  12   -0.00    4.22
 -12   8  13   12.83    8.14
 -12   8  14    0.81    5.59
 -12   8  15    8.32    7.61
 -12   8  16    2.11    5.38
 -12   8  17    4.29    6.57
 -12   8  18    3.94    6.27
 -12   8  19    4.67    6.75
 -12   8  20   -0.00    4.60
 -12   8  21    7.07    7.11
  12  -8 -21   10.13    7.60
 -12   8  22    0.50    6.69
  12  -8 -22    0.37    4.59
 -12   9   1    6.19    6.11
  12  -9  -1   -0.00    5.64
 -12  -9   1    5.73    7.39
 -12   9   2   -0.00    5.01
  12  -9  -2   -0.00    5.99
 -12  -9   2   -0.00    6.21
 -12   9   3   21.16    9.24
  12  -9  -3   20.49   10.65
 -12  -9   3   15.74    9.13
 -12   9   4    4.99    5.26
  12  -9  -4   -0.00    7.10
 -12  -9   4    0.00    6.26
 -12   9   5    6.30    6.57
 -12  -9   5    5.67    7.04
 -12   9   6    2.03    5.98
 -12  -9   6    2.39    4.87
 -12   9   7    1.60    5.19
 -12  -9   7   -0.00    3.99
 -12   9   8   -0.00    4.74
 -12  -9   8   -0.00    4.33
 -12   9   9   15.63    9.11
 -12  -9   9   19.10    8.88
 -12   9  10    0.72    6.10
 -12  -9  10    0.00    3.70
 -12   9  11    0.47    4.24
 -12  -9  11    0.35    4.56
 -12   9  12    3.01    6.65
 -12   9  13    6.97    7.65
 -12   9  14   -0.00    6.24
 -12   9  15    6.56    7.15
 -12   9  16    0.95    6.15
 -12   9  17    4.94    5.51
 -12   9  18    0.00    3.41
  12  -9 -19   14.29    8.33
 -12  10   1    7.58    7.21
  12 -10  -1    7.05    8.69
 -12 -10   1    4.74    6.76
 -12  10   2    2.64    4.58
  12 -10  -2   -0.00    6.82
 -12 -10   2   -0.00    6.30
 -12  10   3    3.40    5.88
  12 -10  -3    1.95    6.97
 -12 -10   3   13.20    9.22
 -12  10   4   -0.00    6.65
  12 -10  -4    5.34    6.16
 -12 -10   4   -0.00    4.79
 -12  10   5   14.81    9.47
 -12 -10   5   11.55    9.00
 -12  10   6   -0.00    6.19
 -12 -10   6    0.00    6.02
 -12  10   7    0.00    6.19
 -12 -10   7    8.71    7.74
 -12  10   8    1.87    5.45
 -12 -10   8    0.03    4.64
 -12  10   9    5.32    6.30
 -12 -10   9    2.80    5.88
 -12  10  10   -0.00    5.70
 -12  10  11    2.38    5.94
 -12  10  12   -0.00    6.93
 -12  10  13    1.89    5.88
 -12  10  14   -0.00    5.35
 -12  10  15   -0.00    5.26
 -12  11   1    3.94    5.91
  12 -11  -1   -0.00    4.74
 -12 -11   1    3.03    4.99
 -12  11   2   -0.00    3.70
  12 -11  -2   -6.19    7.88
 -12 -11   2   -0.00    5.54
 -12  11   3    2.88    6.63
  12 -11  -3    0.63    6.14
 -12 -11   3    4.97    6.47
 -12  11   4   -0.00    4.37
  12 -11  -4    8.07    7.80
 -12 -11   4   -0.00    5.44
 -12  11   5    6.22    6.99
 -12 -11   5    2.82    6.86
 -12  11   6    2.74    5.91
 -12 -11   6   -0.00    6.14
 -12  11   7    1.69    5.53
 -12 -11   7    2.48    4.86
 -12  11   8    1.84    6.09
 -12  11   9    0.00    6.12
 -12  11  10    4.39    6.66
 -12  12   1    8.08    8.04
  12 -12  -1    1.53    7.07
 -12 -12   1    9.28    7.07
 -12  12   2    0.00    5.64
  12 -12  -2    0.20    5.96
 -12 -12   2   -0.00    5.15
 -12  12   3   -0.00    5.91
  12 -12  -3    0.95    7.72
 -12 -12   3   -0.00    4.93
 -12  12   4    3.26    5.92
  12 -12  -4    0.50    7.86
 -12 -12   4   -0.00    5.50
 -12  12   5   13.97    9.96
 -12 -12   5    3.51    6.71
  12 -13  -1   -0.00    6.77
 -12 -13   1    0.42    4.76
  12 -13  -2    0.24    4.87
 -12 -13   2    0.00    6.19
  12 -13  -3    1.18    5.53
 -12 -13   3   12.63    8.17
  12 -13  -4    0.00    6.58
 -12 -14   1    4.21    6.62
  12 -14  -3    9.58    8.97
 -11   0   1  115.03   21.75
  11   0  -1  101.85   23.49
 -11   0   2   -0.00    4.93
  11   0  -2   -0.00    6.47
 -11   0   3   22.63    9.14
  11   0  -3   35.82   12.13
 -11   0   4    2.09    4.50
 -11   0   5   97.21   19.53
 -11   0   6    0.60    3.44
 -11   0   7   -0.00    4.07
 -11   0   8    0.12    4.08
 -11   0   9   28.11    9.92
 -11   0  10    1.32    3.66
 -11   0  11   54.28   13.46
 -11   0  12    1.24    2.94
 -11   0  13    6.09    5.25
 -11   0  14    0.08    4.02
 -11   0  15   20.23    8.16
 -11   0  16   -0.00    4.68
 -11   0  17   26.06    9.33
 -11   0  18    1.78    4.15
 -11   0  20    0.00    4.38
 -11   0  21   31.90   10.72
 -11   0  22   -0.00    4.14
 -11   0  23   -0.00    4.14
 -11   0  24    0.79    4.39
 -11   0  25    8.68    6.70
 -11   1   1   23.37    9.82
  11  -1  -1   87.39   19.45
  11   1  -1   53.98   15.67
 -11  -1   1   85.11   16.26
 -11   1   2    2.11    4.15
  11  -1  -2    2.38    7.15
 -11  -1   2    0.00    4.08
 -11   1   3   65.42   14.52
  11  -1  -3   66.62   16.93
 -11  -1   3   38.08   12.22
 -11   1   4    0.63    4.41
  11  -1  -4    0.38    5.62
 -11  -1   4    0.90    3.78
 -11   1   5    9.03    5.91
 -11  -1   5    2.79    5.29
 -11   1   6    3.24    5.16
 -11  -1   6    7.25    6.26
 -11   1   7   86.84   16.81
 -11  -1   7   54.48   14.75
 -11   1   8    0.94    3.31
 -11  -1   8    1.63    3.50
 -11   1   9   24.63    9.39
 -11  -1   9   35.09   10.29
 -11   1  10    1.73    4.65
 -11   1  11    9.15    6.10
 -11  -1  11   18.94    7.29
 -11   1  12    3.86    4.42
 -11  -1  12   -0.00    2.84
 -11   1  13   42.58   11.63
 -11  -1  13   24.42    9.18
 -11   1  14    3.66    5.21
 -11  -1  14    2.93    3.84
 -11   1  15    2.22    4.70
 -11  -1  15    2.36    3.45
 -11   1  16    3.12    5.12
 -11  -1  16    0.00    4.11
 -11   1  17   15.13    8.35
 -11  -1  17   28.48    9.31
 -11   1  18    0.69    4.82
 -11  -1  18   -0.00    3.92
 -11   1  19    9.41    7.22
 -11  -1  19   13.89    7.16
 -11   1  20    1.82    4.80
 -11  -1  20   -0.00    3.53
 -11   1  21   -0.00    3.50
 -11  -1  21    0.63    3.96
 -11   1  22   -0.00    5.14
 -11  -1  22    0.00    4.36
 -11   1  23   53.74   14.01
 -11  -1  23   37.80   12.52
 -11   1  24   -0.00    4.00
 -11  -1  24    3.71    5.03
 -11   1  25    0.00    4.54
 -11   1  26   -0.00    4.42
 -11   2   1   28.42    9.92
  11  -2  -1   51.06   14.57
 -11  -2   1   18.12    8.67
 -11   2   2   -0.00    4.38
  11  -2  -2   -0.00    6.12
 -11  -2   2    0.00    5.03
 -11   2   3    5.99    5.92
  11  -2  -3    9.68    8.93
 -11  -2   3    5.11    5.14
 -11   2   4    0.00    5.70
  11  -2  -4    9.47    7.58
 -11  -2   4    8.57    5.51
 -11   2   5   45.35   12.61
  11  -2  -5   44.17   15.13
 -11  -2   5   42.33   12.02
 -11   2   6   26.44    9.14
 -11  -2   6   14.67    7.47
 -11   2   7   10.17    6.57
 -11  -2   7   18.71    7.81
 -11   2   8   15.34    7.54
 -11  -2   8   15.40    7.29
 -11   2   9   38.10   11.39
 -11  -2   9   38.10   11.17
 -11   2  10    3.45    5.24
 -11  -2  10    4.03    5.09
 -11   2  11   28.94   10.13
 -11  -2  11   31.82    9.94
 -11   2  12    0.85    5.25
 -11  -2  12   -0.00    4.14
 -11   2  13   -0.00    3.90
 -11  -2  13   -0.00    4.41
 -11   2  14   -0.00    4.37
 -11  -2  14    0.74    4.37
 -11   2  15   36.99   11.48
 -11  -2  15   35.42   10.65
 -11   2  16   -0.00    3.81
 -11  -2  16    4.99    4.90
 -11   2  17    8.85    6.26
 -11  -2  17    1.94    4.15
 -11   2  18   -0.00    4.13
 -11  -2  18   -0.00    4.64
 -11   2  19   16.52    8.05
 -11  -2  19    8.42    6.13
 -11   2  20   -0.00    3.28
 -11  -2  20    3.07    4.73
 -11   2  21   36.02   11.69
 -11  -2  21   24.36    8.97
 -11   2  22    0.00    3.99
 -11  -2  22    1.51    4.29
 -11   2  23    0.00    4.53
 -11   2  24   -0.00    5.32
 -11   2  25    1.63    6.04
 -11   2  26   -0.00    5.03
 -11   2  27   14.23    8.00
 -11   2  28   -0.00    5.33
 -11   3   1   19.54    8.26
 -11  -3   1   14.80    8.81
 -11   3   2   18.54    7.73
  11  -3  -2    8.94    7.54
 -11  -3   2   14.21    7.93
 -11   3   3   60.23   14.06
  11  -3  -3   51.43   15.68
 -11  -3   3   41.26   13.24
 -11   3   4    9.76    6.02
  11  -3  -4    2.33    5.34
 -11  -3   4    7.89    5.97
 -11   3   5    5.50    5.84
  11  -3  -5    1.73    5.52
 -11  -3   5    0.23    4.55
 -11   3   6    4.98    5.63
  11  -3  -6    7.06    7.54
 -11  -3   6   19.45    7.49
 -11   3   7   47.45   13.08
 -11   3   8    1.22    4.11
 -11  -3   8   11.44    6.29
 -11   3   9   12.20    6.70
 -11  -3   9    4.24    4.61
 -11   3  10    6.37    5.30
 -11  -3  10    1.64    3.84
 -11   3  11   10.03    6.62
 -11  -3  11    5.27    5.68
 -11   3  12   21.98    9.47
 -11  -3  12   21.62    8.49
 -11   3  13   35.68   10.78
 -11  -3  13   11.10    6.68
 -11   3  14    0.19    4.68
 -11  -3  14    1.55    3.26
 -11   3  15    0.00    4.25
 -11  -3  15   -0.00    3.30
 -11   3  16    1.18    4.39
 -11  -3  16   -0.00    4.62
 -11   3  17   21.98    8.81
 -11  -3  17   22.32    8.60
 -11   3  18   -0.00    4.49
 -11  -3  18    7.50    5.18
 -11   3  19   13.28    7.75
 -11  -3  19    6.44    5.30
 -11   3  20    5.69    5.97
 -11  -3  20    7.84    6.47
 -11   3  21    7.64    6.04
 -11  -3  21    0.00    4.23
 -11   3  22   14.88    8.70
 -11   3  23   20.48    9.40
 -11   3  24    5.99    7.27
 -11   3  25   10.26    7.74
 -11   3  26    4.76    5.53
 -11   3  27   14.70    8.39
 -11   3  28    6.71    7.35
  11  -3 -28    3.77    5.53
 -11   3  29    0.00    4.57
 -11   4   1   47.72   12.13
 -11  -4   1   27.01   10.89
 -11   4   2    3.64    4.40
 -11  -4   2    5.43    6.32
 -11   4   3    5.47    5.56
 -11  -4   3   19.31    8.57
 -11   4   4    5.72    5.74
  11  -4  -4    3.04    7.30
 -11  -4   4    4.77    5.93
 -11   4   5   82.94   16.81
  11  -4  -5   45.79   16.32
 -11  -4   5   59.41   14.88
 -11   4   6   17.89    8.06
  11  -4  -6   19.71   10.25
 -11  -4   6   13.46    7.12
 -11   4   7   25.73    9.13
 -11  -4   7   18.72    8.05
 -11   4   8    3.65    6.07
 -11  -4   8   -0.00    4.28
 -11   4   9   40.35   12.34
 -11  -4   9   42.90   11.99
 -11   4  10    8.87    6.68
 -11  -4  10   13.42    6.75
 -11   4  11   31.43   10.96
 -11  -4  11   34.50   10.37
 -11   4  12    4.11    4.71
 -11  -4  12    3.07    4.15
 -11   4  13    0.00    4.24
 -11  -4  13    2.62    3.83
 -11   4  14    9.26    7.29
 -11  -4  14   10.45    6.08
 -11   4  15   16.48    8.93
 -11  -4  15   27.16    8.61
 -11   4  16   13.81    7.55
 -11  -4  16    9.28    6.14
 -11   4  17    1.59    5.02
 -11  -4  17   -0.00    3.59
 -11   4  18   -0.00    4.80
 -11  -4  18    4.11    3.89
 -11   4  19    0.00    5.59
 -11  -4  19   -0.00    2.92
 -11   4  20    5.39    6.21
 -11   4  21   19.25    9.22
 -11   4  22    3.68    7.48
 -11   4  23    2.03    5.77
 -11   4  24    4.43    6.88
 -11   4  25    5.22    5.78
 -11   4  26    9.57    7.40
 -11   4  27   10.03    7.50
  11  -4 -27    3.35    5.18
 -11   4  28   -0.00    4.45
  11  -4 -28   -0.00    4.86
  11  -4 -29   -0.00    3.94
 -11   5   1    0.00    3.07
  11  -5  -1    1.50    6.92
 -11  -5   1   -0.00    4.92
 -11   5   2    5.94    5.99
  11  -5  -2   14.47    8.91
 -11  -5   2   42.93   11.77
 -11   5   3   57.73   14.19
 -11  -5   3   33.06   12.32
 -11   5   4    7.38    5.61
 -11  -5   4   15.40    7.81
 -11   5   5    3.38    5.24
 -11  -5   5    0.00    4.33
 -11   5   6    7.62    6.62
 -11  -5   6   20.69    8.82
 -11   5   7   37.41   11.13
  11  -5  -7   18.54   10.21
 -11  -5   7   19.10    8.43
 -11   5   8   15.22    8.14
 -11  -5   8   18.79    7.93
 -11   5   9    0.00    4.86
 -11  -5   9   17.93    7.86
 -11   5  10   -0.00    5.67
 -11  -5  10   -0.00    3.84
 -11   5  11    8.32    7.52
 -11  -5  11   -0.00    4.05
 -11   5  12   19.53    9.36
 -11  -5  12   31.16    9.61
 -11   5  13   13.89    7.81
 -11  -5  13   21.79    8.12
 -11   5  14   -0.00    5.29
 -11  -5  14   -0.00    3.57
 -11   5  15    1.25    5.05
 -11  -5  15    0.00    3.81
 -11   5  16   -0.00    4.92
 -11  -5  16   -0.00    3.02
 -11   5  17    5.05    5.56
 -11  -5  17    8.48    5.84
 -11   5  18   18.22    8.79
 -11  -5  18   23.39    8.15
 -11   5  19   13.81    8.01
 -11   5  20    0.00    3.87
 -11   5  21    1.17    6.09
 -11   5  22   -0.00    5.04
 -11   5  23   20.53    9.54
 -11   5  24    6.67    7.30
 -11   5  25   -0.00    5.13
  11  -5 -25   -0.00    4.75
 -11   5  26    5.69    5.67
  11  -5 -26    0.89    3.89
 -11   5  27   -0.00    3.45
  11  -5 -27    5.45    6.60
  11  -5 -28    0.54    5.06
  11  -5 -29   15.95    8.02
  11  -5 -30    2.58    3.97
  11  -5 -31   -0.00    4.68
 -11   6   1   21.35    9.00
  11  -6  -1   10.39    9.28
 -11  -6   1   24.62   10.62
 -11   6   2    0.76    5.31
  11  -6  -2   -0.00    5.60
 -11  -6   2   -0.00    4.14
 -11   6   3    7.42    6.81
  11  -6  -3    2.81    5.31
 -11  -6   3    3.57    4.96
 -11   6   4   27.66    9.81
  11  -6  -4   -0.00    5.10
 -11  -6   4   25.08    9.73
 -11   6   5   26.22    9.86
  11  -6  -5   10.61    8.92
 -11  -6   5   25.01    9.48
 -11   6   6    9.65    7.04
 -11  -6   6   22.52    9.34
 -11   6   7    3.47    4.78
 -11  -6   7    6.03    5.50
 -11   6   8    6.32    6.39
 -11  -6   8   15.30    7.64
 -11   6   9    9.52    6.74
 -11  -6   9    9.76    6.07
 -11   6  10   30.22   10.68
 -11  -6  10   20.00    8.60
 -11   6  11   10.10    6.66
 -11  -6  11   12.40    6.40
 -11   6  12    7.07    6.29
 -11  -6  12    3.54    4.52
 -11   6  13   17.59    9.27
 -11  -6  13    7.07    5.69
 -11   6  14   27.39   10.94
 -11  -6  14   11.90    6.70
 -11   6  15    9.28    7.41
 -11  -6  15    2.62    3.87
 -11   6  16   29.09   11.67
 -11  -6  16   26.73    9.17
 -11   6  17    3.64    5.64
 -11   6  18   -0.00    5.53
 -11   6  19    1.52    4.67
 -11   6  20    1.17    5.16
 -11   6  21    4.30    6.57
 -11   6  22    0.00    6.13
 -11   6  23   -0.00    4.41
 -11   6  24    2.42    5.82
  11  -6 -24    0.00    5.27
 -11   6  25    0.00    6.53
  11  -6 -25    1.26    4.11
 -11   6  26   11.77    7.55
  11  -6 -26   16.77    8.98
  11  -6 -27    4.12    5.78
  11  -6 -28   -0.00    5.90
  11  -6 -29    2.25    4.71
  11  -6 -30    0.00    5.50
  11  -6 -31    3.54    5.51
  11  -6 -32    6.03    6.30
 -11   7   1    4.16    4.76
  11  -7  -1    0.00    5.86
 -11  -7   1   18.18    8.85
 -11   7   2   23.04    8.95
  11  -7  -2   18.97    9.91
 -11  -7   2    0.61    5.98
 -11   7   3   10.11    6.30
  11  -7  -3    2.34    5.83
 -11  -7   3    1.36    5.35
 -11   7   4    9.68    6.60
  11  -7  -4    5.17    7.35
 -11  -7   4   14.35    8.61
 -11   7   5    0.00    3.62
  11  -7  -5   -0.00    5.18
 -11  -7   5    2.42    5.12
 -11   7   6   21.22    9.22
  11  -7  -6    3.39    6.78
 -11  -7   6    0.00    5.16
 -11   7   7    1.91    4.44
  11  -7  -7    0.00    4.92
 -11  -7   7   -0.00    4.40
 -11   7   8   45.10   13.48
 -11  -7   8   37.37   12.12
 -11   7   9   13.05    8.92
 -11  -7   9   33.45   10.93
 -11   7  10   -0.00    3.95
 -11  -7  10   -0.00    3.79
 -11   7  11   -0.00    5.14
 -11  -7  11   -0.00    4.42
 -11   7  12   20.59   10.47
 -11  -7  12   26.65    9.06
 -11   7  13    8.94    6.85
 -11  -7  13    0.61    4.41
 -11   7  14    9.49    8.46
 -11  -7  14    8.99    5.39
 -11   7  15    1.01    5.54
 -11  -7  15    1.80    3.76
 -11   7  16   -0.00    4.45
 -11   7  17   -0.00    6.08
 -11   7  18   15.07    9.53
 -11   7  19    7.16    7.34
 -11   7  20    2.58    5.52
 -11   7  21   -0.00    5.62
 -11   7  22    5.90    7.06
  11  -7 -22   11.42    8.30
 -11   7  23    5.35    6.48
  11  -7 -23    4.01    4.97
 -11   7  24    0.25    5.71
  11  -7 -24    0.00    5.29
  11  -7 -25    2.44    4.75
  11  -7 -26    1.68    4.56
  11  -7 -27    7.34    6.74
  11  -7 -28    0.44    4.28
  11  -7 -29    0.00    5.11
  11  -7 -30    2.71    5.71
 -11   8   1   -0.00    4.44
  11  -8  -1    1.24    4.86
 -11  -8   1   -0.00    4.71
 -11   8   2    0.00    3.90
  11  -8  -2    4.45    6.30
 -11  -8   2    5.69    5.86
 -11   8   3    0.00    5.26
  11  -8  -3   -0.00    5.81
 -11  -8   3    3.42    6.86
 -11   8   4   29.09   10.74
  11  -8  -4   34.39   13.49
 -11  -8   4   -0.00    7.23
 -11   8   5    0.00    4.76
  11  -8  -5    1.02    6.07
 -11  -8   5    0.23    4.07
 -11   8   6   18.90    9.15
  11  -8  -6   32.62   12.68
 -11  -8   6   10.42    7.15
 -11   8   7    0.69    3.95
  11  -8  -7    5.85    7.26
 -11  -8   7    2.49    4.70
 -11   8   8    0.00    3.87
 -11  -8   8   -0.00    3.67
 -11   8   9   -0.00    4.83
 -11  -8   9    0.00    5.25
 -11   8  10   14.40    9.82
 -11  -8  10   25.86   10.33
 -11   8  11    0.00    5.19
 -11  -8  11    2.05    4.99
 -11   8  12    0.00    4.46
 -11  -8  12   -0.00    3.49
 -11   8  13    7.70    6.46
 -11  -8  13    3.38    5.32
 -11   8  14   -0.00    6.55
 -11   8  15    3.78    6.87
 -11   8  16   34.93   12.86
 -11   8  17   -0.00    4.41
 -11   8  18    2.31    5.28
 -11   8  19    0.55    5.29
 -11   8  20   41.32   14.11
  11  -8 -20   11.08    8.67
 -11   8  21    3.28    5.29
  11  -8 -21    3.36    6.09
 -11   8  22   13.52    8.43
  11  -8 -22   10.40    9.32
  11  -8 -23   -0.00    4.87
  11  -8 -24   -0.00    4.81
  11  -8 -25   -0.00    6.16
  11  -8 -26   15.22    8.26
  11  -8 -27    0.10    4.07
 -11   8  29   -0.00    5.34
 -11   9   1    1.83    4.08
  11  -9  -1   -0.00    4.13
 -11  -9   1   -0.00    4.95
 -11   9   2   39.31   12.80
  11  -9  -2   30.45   13.66
 -11  -9   2   36.06   13.12
 -11   9   3    2.12    6.19
  11  -9  -3    3.41    6.27
 -11  -9   3   -0.00    4.54
 -11   9   4    2.17    6.29
  11  -9  -4    9.27    8.31
 -11  -9   4   19.70    9.59
 -11   9   5    0.00    4.94
  11  -9  -5   -0.00    5.12
 -11  -9   5   -0.00    5.73
 -11   9   6   11.40    7.48
  11  -9  -6   -0.00    5.86
 -11  -9   6    7.17    6.51
 -11   9   7   -0.00    5.74
  11  -9  -7    3.07    6.63
 -11  -9   7    0.00    5.21
 -11   9   8   18.74    9.72
 -11  -9   8   29.13   10.93
 -11   9   9   -0.00    5.19
 -11  -9   9    1.10    4.31
 -11   9  10    5.28    6.87
 -11  -9  10   -0.00    4.90
 -11   9  11    0.00    5.47
 -11  -9  11    2.27    5.44
 -11   9  12   11.46    9.20
 -11   9  13    3.30    6.16
 -11   9  14    4.56    6.91
 -11   9  15    5.07    6.60
 -11   9  16   -0.00    5.02
 -11   9  17   -0.00    5.92
  11  -9 -17    1.88    3.65
 -11   9  18   18.07    8.96
  11  -9 -18   23.99   10.39
 -11   9  19   -0.00    4.46
  11  -9 -19    2.22    4.40
 -11   9  20   -0.00    5.14
  11  -9 -20   -0.00    5.76
  11  -9 -21    0.00    4.04
  11  -9 -22    8.66    7.11
  11  -9 -23   -0.00    5.15
  11  -9 -24   13.98    8.12
 -11   9  26   -0.00    7.42
 -11   9  27    0.00    6.57
 -11   9  28    2.94    6.61
 -11  10   1   -0.00    4.89
  11 -10  -1   -0.00    7.25
 -11 -10   1    0.52    4.90
 -11  10   2    3.49    5.58
  11 -10  -2   -0.00    6.85
 -11 -10   2    1.97    5.01
 -11  10   3   -0.00    6.20
  11 -10  -3    7.44    7.07
 -11 -10   3    0.00    4.71
 -11  10   4   22.96   10.07
  11 -10  -4    9.04    8.73
 -11 -10   4   15.63    8.37
 -11  10   5   -0.00    5.73
  11 -10  -5   -0.00    7.38
 -11 -10   5   -0.00    3.61
 -11  10   6   10.45    7.11
  11 -10  -6    2.25    6.53
 -11 -10   6    0.00    5.14
 -11  10   7   -0.00    3.30
  11 -10  -7   -0.00    6.40
 -11 -10   7   -0.00    6.14
 -11  10   8    6.52    7.46
 -11 -10   8    2.13    5.69
 -11  10   9   -0.00    5.26
 -11 -10   9    5.36    6.82
 -11  10  10   13.43    8.44
 -11 -10  10   22.34    9.03
 -11  10  11    3.07    5.02
 -11  10  12   -0.00    5.31
 -11  10  13    8.61    7.56
 -11  10  14    3.12    5.43
 -11  10  15    6.27    6.81
  11 -10 -15    1.89    6.05
 -11  10  16   30.34   11.39
  11 -10 -16   16.45    8.75
 -11  10  17   -0.00    4.90
  11 -10 -17   -0.00    4.79
 -11  10  18    0.93    4.50
  11 -10 -18   -0.00    4.48
  11 -10 -19   -0.00    5.75
  11 -10 -20   21.17   10.29
 -11  11   1    0.05    6.06
  11 -11  -1    0.53    5.61
 -11 -11   1    1.52    5.52
 -11  11   2    0.00    6.22
  11 -11  -2   16.91    9.25
 -11 -11   2   -0.00    5.86
 -11  11   3    2.16    5.19
  11 -11  -3   -0.00    5.42
 -11 -11   3    0.76    4.33
 -11  11   4   14.49    9.35
  11 -11  -4    1.76    7.21
 -11 -11   4   -0.00    6.25
 -11  11   5    1.96    5.76
  11 -11  -5   -0.00    4.80
 -11 -11   5    1.10    4.73
 -11  11   6   -0.00    4.56
  11 -11  -6    3.39    7.14
 -11 -11   6   -0.00    5.14
 -11  11   7    0.54    4.63
  11 -11  -7    7.10    8.70
 -11 -11   7   -0.00    6.20
 -11  11   8   24.78   11.41
 -11 -11   8   18.97   10.09
 -11  11   9    3.22    6.07
 -11  11  10    0.07    4.30
 -11  11  11    5.12    6.82
 -11  11  12   10.55    8.36
  11 -11 -12   13.82    8.43
 -11  11  13    0.56    4.31
  11 -11 -13   -0.00    5.77
 -11  11  14    2.68    5.24
  11 -11 -14    0.00    4.32
 -11  11  15    0.75    3.71
  11 -11 -15   -0.00    5.58
  11 -11 -16    0.61    5.54
 -11  12   1   -0.00    4.67
  11 -12  -1    2.28    5.58
 -11 -12   1   -0.00    4.96
 -11  12   2    8.99    7.83
  11 -12  -2    4.92    6.88
 -11 -12   2    5.48    7.24
 -11  12   3   -0.00    6.25
  11 -12  -3   -0.00    6.12
 -11 -12   3   -0.00    6.02
 -11  12   4   18.60    9.63
  11 -12  -4    8.50    8.63
 -11 -12   4   12.35    8.04
 -11  12   5   -0.00    5.48
  11 -12  -5    8.73    8.86
 -11 -12   5   -0.00    5.16
 -11  12   6    7.12    6.99
  11 -12  -6    0.00    6.48
 -11 -12   6    9.81    7.10
 -11  12   7    0.00    6.67
 -11  12   8    0.00    4.51
  11 -12  -8   -0.00    5.33
 -11  12   9    0.00    6.33
  11 -12  -9    1.78    5.63
 -11  12  10    2.16    5.58
  11 -12 -10    8.06    8.13
 -11  12  11   -0.00    5.78
  11 -12 -11    0.00    5.54
 -11  12  12    1.88    7.30
  11 -12 -12    4.32    5.09
 -11  13   1   -0.00    5.59
  11 -13  -1   -0.00    6.49
 -11 -13   1   10.45    8.09
 -11  13   2    7.44    6.52
  11 -13  -2    4.59    7.21
 -11 -13   2    2.27    6.68
 -11  13   3   -0.00    3.86
  11 -13  -3    0.00    6.43
 -11 -13   3   -0.00    4.38
 -11  13   4    0.00    4.84
  11 -13  -4   10.04    6.86
  11 -13  -4    1.62    6.81
 -11 -13   4    5.86    7.46
 -11  13   5   -0.00    5.23
  11 -13  -5    1.21    3.98
  11 -13  -5   11.29    9.13
 -11  13   6    3.41    6.13
  11 -13  -6   -0.00    4.65
  11 -13  -6    0.87    5.85
 -11  13   7    0.00    4.66
  11 -13  -7   -0.00    4.42
 -11  13   8   11.35    8.13
 -11  14   1   -0.00    5.26
  11 -14  -1    6.33    5.99
  11 -14  -1   -0.00    5.88
 -11 -14   1    0.00    5.47
 -11  14   2   -0.00    5.93
  11 -14  -2   -0.00    6.15
 -11 -14   2    6.04    6.62
  11 -14  -3    1.67    6.42
  11 -14  -4    2.62    7.14
  11 -14  -5    1.69    6.23
  11 -15  -5    4.97    8.31
 -10   0   1   -0.00    4.42
  10   0  -1   -0.00    4.72
 -10   0   2   13.93    6.94
  10   0  -2   24.52   10.02
 -10   0   3   -0.00    3.33
 -10   0   3   -0.00    5.27
  10   0  -3    2.92    6.61
 -10   0   4  161.80   26.14
 -10   0   4  172.05   28.73
  10   0  -4  106.19   25.87
 -10   0   5   -0.00    4.54
 -10   0   5    0.00    5.29
  10   0  -5   -0.00    4.62
 -10   0   6   26.06    8.70
 -10   0   6   19.22    9.53
  10   0  -6   24.56   10.07
 -10   0   7   -0.00    5.00
  10   0  -7    0.00    5.19
 -10   0   8   20.04    8.28
 -10   0   9    0.61    3.19
 -10   0  10  167.67   28.55
 -10   0  11    0.00    3.65
 -10   0  12   -0.00    3.08
 -10   0  13   -0.00    3.98
 -10   0  14   22.64    8.32
 -10   0  15   -0.00    4.77
 -10   0  16   52.13   13.35
 -10   0  17    2.18    4.81
 -10   0  18   15.32    7.24
 -10   0  19    0.00    3.68
 -10   0  20   46.24   13.17
 -10   0  21    0.12    3.43
 -10   0  22    0.97    4.87
 -10   0  23    0.86    3.75
 -10   0  24    2.38    4.28
 -10   0  25    2.54    4.62
 -10   0  26   27.45   10.80
 -10   1   1    6.55    5.56
  10  -1  -1   -0.00    6.07
  10   1  -1    1.16    5.09
 -10  -1   1   -0.00    4.61
 -10   1   2  164.24   27.16
  10  -1  -2  134.10   28.77
  10   1  -2  137.87   28.98
 -10  -1   2  195.22   28.64
 -10  -1   2  138.51   27.75
 -10   1   3    5.10    5.37
  10  -1  -3    6.23    7.21
  10   1  -3   24.64    9.73
 -10  -1   3   10.35    6.60
 -10  -1   3    1.61    5.86
 -10   1   4    4.05    4.61
  10  -1  -4    6.45    6.01
  10   1  -4    1.37    6.32
 -10  -1   4    5.55    5.39
 -10  -1   4   -0.00    5.44
 -10   1   5   12.79    6.31
 -10   1   5   21.40    8.58
  10  -1  -5    7.42    7.44
  10   1  -5   23.92   10.88
 -10  -1   5    2.12    4.46
 -10  -1   5   15.96    8.44
 -10   1   6   87.04   18.93
  10  -1  -6   90.90   21.75
 -10  -1   6  124.78   20.62
 -10   1   7    0.00    3.84
 -10   1   7    2.85    4.79
  10  -1  -7    0.37    4.99
 -10  -1   7    0.00    4.50
 -10   1   8   57.04   13.84
  10  -1  -8   57.88   16.71
 -10  -1   8   72.37   15.14
 -10   1   9   -0.00    4.11
 -10  -1   9    2.35    3.79
 -10   1  10    0.44    3.27
 -10  -1  10    0.89    4.26
 -10   1  11    9.58    5.61
 -10  -1  11   14.18    6.78
 -10   1  12   89.28   19.04
 -10  -1  12  104.00   19.51
 -10   1  13    5.92    5.27
 -10  -1  13   -0.00    3.39
 -10   1  14   16.17    7.37
 -10  -1  14   12.23    6.32
 -10   1  15    0.46    3.56
 -10  -1  15    1.73    3.22
 -10   1  16   29.71   10.52
 -10  -1  16   39.29   10.90
 -10   1  17    0.90    4.57
 -10  -1  17   -0.00    2.70
 -10   1  18   22.12    8.81
 -10  -1  18   31.97    9.98
 -10   1  19    0.90    4.43
 -10  -1  19    1.53    4.00
 -10   1  20    1.25    4.47
 -10  -1  20   -0.00    3.83
 -10   1  21    3.18    4.50
 -10  -1  21   -0.00    4.85
 -10   1  22   76.95   18.29
 -10  -1  22   78.68   17.72
 -10   1  23    3.52    5.36
 -10  -1  23   -0.00    3.49
 -10   1  24    6.85    5.68
 -10  -1  24    7.71    5.70
 -10   1  25   -0.00    4.62
 -10   1  26    5.43    5.63
 -10   1  27   -0.00    4.51
 -10   2   1   11.09    5.58
  10  -2  -1   -0.00    5.32
  10   2  -1    0.00    4.69
 -10  -2   1    1.46    4.03
 -10  -2   1    0.00    4.34
 -10   2   2    2.16    4.16
  10  -2  -2    8.91    7.45
  10   2  -2    1.00    5.15
 -10  -2   2    0.69    4.56
 -10  -2   2    3.24    5.10
 -10   2   3   -0.00    3.70
  10  -2  -3    0.00    5.25
  10   2  -3   -0.00    5.29
 -10  -2   3    3.18    5.21
 -10  -2   3   -0.00    4.44
 -10   2   4  143.04   25.64
  10  -2  -4  122.30   27.30
  10   2  -4  151.72   28.73
 -10  -2   4  158.83   26.32
 -10   2   5   55.64   13.33
  10  -2  -5   52.84   15.17
 -10  -2   5   47.66   12.58
 -10   2   6   32.84   10.75
  10  -2  -6   52.64   15.12
 -10  -2   6   47.22   11.93
 -10   2   7    5.65    4.78
  10  -2  -7    5.06    6.02
 -10  -2   7    2.89    4.10
 -10   2   8    7.79    5.03
 -10   2   8   11.46    7.62
  10  -2  -8   15.87    9.51
 -10  -2   8   17.12    7.07
 -10   2   9    6.93    5.82
 -10  -2   9   10.38    6.58
 -10   2  10   88.63   16.66
 -10  -2  10   52.07   13.66
 -10   2  11    5.59    5.96
 -10  -2  11   15.72    6.51
 -10   2  12    0.70    4.07
 -10  -2  12    4.57    4.40
 -10   2  13   -0.00    4.41
 -10  -2  13   -0.00    3.38
 -10   2  14   48.49   12.66
 -10  -2  14   25.32    8.76
 -10   2  15   30.23    9.21
 -10  -2  15    8.41    5.73
 -10   2  16    8.63    6.65
 -10  -2  16    7.67    5.10
 -10   2  17    0.10    3.94
 -10  -2  17   -0.00    3.34
 -10   2  18    2.93    5.32
 -10  -2  18    6.89    4.96
 -10   2  19    3.29    4.84
 -10  -2  19    2.62    4.47
 -10   2  20   24.82   10.18
 -10  -2  20   50.33   12.09
 -10   2  21   11.66    7.25
 -10  -2  21    0.00    4.41
 -10   2  22    3.41    4.66
 -10  -2  22    6.43    5.78
 -10   2  23    1.44    4.30
 -10  -2  23    2.11    3.97
 -10   2  24   24.26   10.08
 -10   2  25   -0.00    4.12
 -10   2  26   25.65   11.02
 -10   2  27   -0.00    3.68
 -10   2  28    5.37    5.90
  10  -2 -28    0.69    3.66
 -10   3   1   10.61    6.42
  10  -3  -1    0.00    6.36
  10   3  -1    2.80    6.23
 -10  -3   1    2.86    6.08
 -10  -3   1   10.22    6.65
 -10   3   2  134.02   20.76
  10  -3  -2   55.92   18.19
 -10  -3   2  105.11   20.66
 -10   3   3   50.20   13.47
  10  -3  -3   66.15   17.36
 -10  -3   3   65.94   15.36
 -10   3   4    1.23    4.29
  10  -3  -4    0.00    4.77
 -10  -3   4    0.00    5.64
 -10   3   5   19.25    7.38
  10  -3  -5    7.90    7.46
 -10  -3   5    9.37    6.41
 -10   3   6   16.88    8.25
  10  -3  -6   30.54   11.71
 -10  -3   6   28.51    8.93
 -10   3   7   16.59    7.58
  10  -3  -7   23.87   10.47
 -10  -3   7   20.89    8.52
 -10   3   8   71.43   16.35
  10  -3  -8   73.30   19.03
 -10  -3   8   86.91   16.99
 -10   3   9    7.41    4.63
  10  -3  -9    8.19    7.35
 -10  -3   9    0.60    3.80
 -10   3  10    4.45    4.27
 -10  -3  10    0.00    3.45
 -10   3  11    5.90    5.57
 -10  -3  11   14.79    6.41
 -10   3  12   70.06   15.22
 -10  -3  12   38.76   11.15
 -10   3  13    6.76    5.32
 -10  -3  13   -0.00    3.49
 -10   3  14    0.00    4.09
 -10  -3  14    0.00    4.14
 -10   3  15   14.97    7.21
 -10  -3  15    8.91    5.50
 -10   3  16   31.42   10.35
 -10  -3  16   16.16    7.86
 -10   3  17   14.36    7.90
 -10  -3  17   26.26    8.08
 -10   3  18   27.35   10.02
 -10  -3  18   23.70    8.83
 -10   3  19   10.00    6.92
 -10  -3  19    4.29    4.90
 -10   3  20    2.23    5.37
 -10  -3  20   -0.00    4.19
 -10   3  21   11.67    7.84
 -10  -3  21    1.01    3.89
 -10   3  22   33.33   12.04
 -10   3  23    4.42    6.13
 -10   3  24   -0.00    4.82
 -10   3  25   -0.00    5.37
 -10   3  26   20.86    9.62
 -10   3  27    5.68    6.05
  10  -3 -27   12.21    7.52
 -10   3  28    5.65    6.52
  10  -3 -28    2.94    4.83
  10  -3 -29   -0.00    4.09
 -10   4   1    3.79    4.49
  10  -4  -1    3.83    7.03
 -10  -4   1    0.00    4.84
 -10   4   2   -0.00    4.44
  10  -4  -2   11.64    8.43
 -10  -4   2    2.88    4.66
 -10   4   3    5.52    5.08
  10  -4  -3   10.13    7.99
 -10  -4   3    4.07    5.26
 -10   4   4   66.38   15.84
  10  -4  -4   69.68   18.95
 -10  -4   4   86.99   17.79
 -10   4   5   38.31   11.51
  10  -4  -5   54.13   15.24
 -10  -4   5   33.51   11.19
 -10   4   6   50.94   13.41
  10  -4  -6   52.99   15.64
 -10  -4   6   49.80   13.08
 -10   4   7   -0.00    4.49
  10  -4  -7    0.99    5.27
 -10  -4   7    5.44    4.96
 -10   4   8   66.25   15.96
  10  -4  -8   58.34   17.13
 -10  -4   8   77.24   15.96
 -10   4   9    9.39    6.42
  10  -4  -9   10.86    8.88
 -10  -4   9    2.43    3.82
 -10   4  10   18.56    8.46
 -10  -4  10   13.81    6.88
 -10   4  11   11.74    6.83
 -10  -4  11    0.00    3.70
 -10   4  12   -0.00    3.61
 -10  -4  12    7.94    4.75
 -10   4  13    2.01    5.27
 -10  -4  13    0.58    4.31
 -10   4  14   38.14   11.90
 -10  -4  14   41.44   11.02
 -10   4  15   14.09    7.51
 -10  -4  15   10.73    5.89
 -10   4  16    7.77    7.08
 -10  -4  16   15.96    6.81
 -10   4  17    1.59    4.25
 -10  -4  17    2.90    3.27
 -10   4  18    2.32    4.91
 -10  -4  18    8.87    5.23
 -10   4  19    7.09    5.45
 -10  -4  19    2.62    3.94
 -10   4  20   24.40   10.99
 -10  -4  20   39.29   10.44
 -10   4  21   15.36    8.05
 -10   4  22   -0.00    4.28
 -10   4  23    6.34    6.74
 -10   4  24   24.21   10.15
 -10   4  25   16.11    8.95
  10  -4 -25   15.02    8.42
 -10   4  26    3.52    4.96
  10  -4 -26    7.63    6.68
 -10   4  27   -0.00    4.82
  10  -4 -27    0.00    3.87
  10  -4 -28    0.95    5.95
  10  -4 -29    2.45    5.25
  10  -4 -30    1.10    4.09
 -10   5   1   58.99   14.36
 -10  -5   1   62.12   16.24
 -10   5   2  171.75   29.57
 -10  -5   2  162.54   30.23
 -10   5   3   11.36    7.49
 -10  -5   3   22.56    8.75
 -10   5   4    1.02    4.83
  10  -5  -4    7.05    7.01
 -10  -5   4    1.46    5.12
 -10   5   5    4.02    5.77
  10  -5  -5    5.75    7.32
 -10  -5   5    0.00    4.27
 -10   5   6   45.26   12.08
  10  -5  -6   23.93   11.91
 -10  -5   6   23.92    9.40
 -10   5   7   46.44   13.28
  10  -5  -7   28.53   12.41
 -10  -5   7   59.47   13.81
 -10   5   8   34.55   10.81
  10  -5  -8   19.05   10.14
 -10  -5   8   26.57    9.62
 -10   5   9   -0.00    4.42
  10  -5  -9   -0.00    5.90
 -10  -5   9    0.48    2.89
 -10   5  10    0.00    4.58
 -10  -5  10    0.00    3.46
 -10   5  11    6.71    6.78
 -10  -5  11   15.22    6.63
 -10   5  12   26.50   10.40
 -10  -5  12   30.74    9.72
 -10   5  13   22.12    9.47
 -10  -5  13   16.27    7.02
 -10   5  14   -0.00    5.33
 -10  -5  14    0.00    3.77
 -10   5  15    0.00    4.07
 -10  -5  15    9.98    5.77
 -10   5  16    2.23    5.10
 -10  -5  16    0.80    3.72
 -10   5  17   20.12   10.07
 -10  -5  17   18.99    7.57
 -10   5  18   10.49    7.87
 -10  -5  18   13.59    6.25
 -10   5  19    7.22    5.38
 -10   5  20    1.82    4.74
 -10   5  21    4.50    5.55
 -10   5  22   20.67    9.57
 -10   5  23    6.70    6.36
 -10   5  24   -0.00    4.45
  10  -5 -24   -0.00    4.66
 -10   5  25    1.31    4.89
  10  -5 -25   -0.00    6.20
  10  -5 -26    0.00    6.17
  10  -5 -27    1.53    5.79
  10  -5 -28    5.39    6.22
  10  -5 -29    3.20    5.19
  10  -5 -30    3.15    3.99
  10  -5 -31    3.91    5.88
 -10   6   1    5.66    5.36
  10  -6  -1    1.30    6.27
 -10  -6   1    1.80    5.18
 -10   6   2    8.50    6.52
  10  -6  -2   10.57    7.55
 -10  -6   2    4.98    6.40
 -10   6   3   11.56    7.25
 -10  -6   3   17.26    9.51
 -10   6   4   19.27    9.49
 -10  -6   4   23.55    9.38
 -10   6   5   36.34   11.44
 -10  -6   5   28.20   10.62
 -10   6   6   28.92   10.50
 -10  -6   6   31.82   10.77
 -10   6   7   -0.00    5.81
  10  -6  -7    5.51    7.27
 -10  -6   7    3.18    4.84
 -10   6   8    0.75    3.61
  10  -6  -8    2.41    6.02
 -10  -6   8   10.94    6.89
 -10   6   9   11.00    8.21
  10  -6  -9   44.56   14.56
 -10  -6   9   41.83   11.04
 -10   6  10   15.72    8.61
  10  -6 -10   22.38   10.75
 -10  -6  10   31.80    9.73
 -10   6  11    0.17    4.29
 -10  -6  11   20.98    7.69
 -10   6  12    0.00    3.95
 -10  -6  12    6.16    4.83
 -10   6  13   11.50    7.16
 -10  -6  13   11.53    6.15
 -10   6  14    8.90    6.71
 -10  -6  14    6.66    5.16
 -10   6  15   28.06   10.36
 -10  -6  15   17.38    7.28
 -10   6  16    7.12    6.53
 -10  -6  16   11.66    5.90
 -10   6  17    0.00    5.17
 -10  -6  17   -0.00    4.13
 -10   6  18    5.21    5.83
 -10   6  19   14.94    8.30
 -10   6  20    0.61    6.21
 -10   6  21    5.88    6.46
 -10   6  22   -0.00    5.28
  10  -6 -22    3.01    5.53
 -10   6  23   -0.00    4.57
  10  -6 -23    4.98    5.36
 -10   6  24   -0.00    5.95
  10  -6 -24    3.53    5.06
  10  -6 -25    4.66    5.76
  10  -6 -26   -0.00    4.06
  10  -6 -27    0.48    3.91
  10  -6 -28    2.37    5.01
  10  -6 -29    5.41    5.52
  10  -6 -30   -0.00    5.13
  10  -6 -31    1.74    4.29
  10  -6 -32    1.29    4.36
 -10   7   1   76.38   17.44
  10  -7  -1   62.48   17.81
 -10  -7   1   75.28   18.17
 -10   7   2    3.15    5.59
  10  -7  -2    0.28    4.14
 -10  -7   2    5.03    5.85
 -10   7   3   17.67    9.47
  10  -7  -3   37.02   12.90
 -10  -7   3   37.01   11.31
 -10   7   4    3.17    4.43
  10  -7  -4    1.33    6.93
 -10  -7   4    6.39    7.33
 -10   7   5   41.11   12.24
  10  -7  -5   24.16   10.67
 -10  -7   5   25.46   10.07
 -10   7   6   11.55    7.65
  10  -7  -6    0.00    5.53
 -10  -7   6    4.26    6.44
 -10   7   7   48.18   14.10
 -10  -7   7   46.35   13.32
 -10   7   8   12.50    7.16
 -10  -7   8    0.00    4.16
 -10   7   9   -0.00    6.98
 -10  -7   9    3.19    4.35
 -10   7  10   -0.00    4.06
 -10  -7  10    0.56    4.68
 -10   7  11   15.50    8.66
 -10  -7  11   10.25    6.33
 -10   7  12    7.73    7.48
 -10  -7  12    5.14    5.31
 -10   7  13   15.04    8.64
 -10  -7  13   40.46   10.53
 -10   7  14   -0.00    5.15
 -10  -7  14    0.21    3.08
 -10   7  15    1.70    5.42
 -10  -7  15    1.16    3.61
 -10   7  16    9.23    6.84
 -10   7  17   45.97   14.62
 -10   7  18    1.58    5.50
 -10   7  19    0.00    5.92
 -10   7  20   -0.00    4.95
  10  -7 -20    1.12    4.75
 -10   7  21    5.20    6.37
  10  -7 -21    3.22    6.57
 -10   7  22    0.75    5.30
  10  -7 -22   -0.00    5.05
  10  -7 -23   10.40    7.92
  10  -7 -24   -0.00    4.10
  10  -7 -25    6.45    6.10
  10  -7 -26    2.50    5.27
  10  -7 -27   20.26    9.12
  10  -7 -28    4.36    5.64
 -10   7  29    5.31    5.93
  10  -7 -29    0.00    4.39
 -10   7  30   -0.00    4.95
  10  -7 -30    0.52    4.25
 -10   7  31    5.79    5.75
  10  -7 -31    0.55    4.28
  10  -7 -32    2.90    5.36
  10  -7 -33    1.43    5.43
 -10   8   1   14.95    7.63
  10  -8  -1    9.08    8.08
 -10  -8   1    3.27    5.88
 -10   8   2    1.07    4.18
  10  -8  -2   -0.00    4.31
 -10  -8   2    4.22    5.35
 -10   8   3   31.85   11.45
  10  -8  -3   24.55   11.22
 -10  -8   3   24.98   10.32
 -10   8   4   16.56    9.10
  10  -8  -4   13.93    8.50
 -10  -8   4    5.26    6.39
 -10   8   5   64.02   15.04
  10  -8  -5   29.89   12.52
 -10  -8   5   28.42   10.72
 -10   8   6    1.71    4.85
  10  -8  -6    4.95    6.83
 -10  -8   6   10.20    6.89
 -10   8   7    6.07    7.36
  10  -8  -7    3.86    6.78
 -10  -8   7    4.54    6.05
 -10   8   8    2.29    6.36
  10  -8  -8   -0.00    5.97
 -10  -8   8    3.17    5.25
 -10   8   9   12.85    8.06
  10  -8  -9    3.05    6.82
 -10  -8   9   12.60    8.08
 -10   8  10   12.14    7.12
 -10  -8  10    1.51    4.71
 -10   8  11   17.95    9.99
 -10  -8  11   26.84    9.62
 -10   8  12    2.96    5.19
 -10  -8  12    0.66    3.76
 -10   8  13    0.00    6.67
 -10  -8  13    0.64    4.04
 -10   8  14   -0.00    5.08
 -10   8  15   14.89    9.95
 -10   8  16   -0.00    4.14
 -10   8  17   -0.00    6.53
 -10   8  18    1.92    4.77
  10  -8 -18    1.97    4.37
 -10   8  19   22.11   11.28
  10  -8 -19   28.34   10.95
 -10   8  20   -0.00    4.57
  10  -8 -20    0.00    3.41
  10  -8 -21   10.36    7.47
  10  -8 -22    2.99    5.50
  10  -8 -23    3.67    5.36
  10  -8 -24   -0.00    4.30
  10  -8 -25    8.93    8.55
  10  -8 -26    1.89    4.79
 -10   8  27   -0.00    5.80
  10  -8 -27    1.92    4.40
 -10   8  28   -0.00    6.42
  10  -8 -28    0.73    4.00
 -10   8  29    3.90    6.74
  10  -8 -29    0.00    3.85
 -10   8  30    6.52    6.08
  10  -8 -30    5.19    6.56
 -10   9   1   44.89   13.10
  10  -9  -1   29.05   12.27
 -10  -9   1   30.14   11.84
 -10   9   2    2.61    5.29
  10  -9  -2    4.66    6.53
 -10  -9   2    1.92    4.40
 -10   9   3   15.95    9.25
  10  -9  -3   17.09   10.38
 -10  -9   3   29.96   10.63
 -10   9   4   -0.00    6.39
  10  -9  -4   -0.00    5.61
 -10  -9   4   -0.00    3.65
 -10   9   5   20.35    9.88
  10  -9  -5    2.75    5.27
 -10  -9   5    6.44    6.20
 -10   9   6    5.80    6.55
  10  -9  -6    1.37    6.30
 -10  -9   6    1.67    4.20
 -10   9   7   21.86   10.54
  10  -9  -7   15.88   10.56
 -10  -9   7   26.96   10.76
 -10   9   8    9.94    7.29
  10  -9  -8   -0.00    5.70
 -10  -9   8    4.74    6.08
 -10   9   9    3.60    6.19
  10  -9  -9   -0.00    7.54
 -10  -9   9    2.93    6.17
 -10   9  10    2.71    5.51
 -10  -9  10    6.77    5.52
 -10   9  11    0.00    6.67
 -10  -9  11   19.33    8.56
 -10   9  12   -0.00    6.07
 -10  -9  12   -0.00    4.16
 -10   9  13    4.35    5.74
 -10   9  14   -0.00    4.61
 -10   9  15   -0.00    4.37
 -10   9  16    4.39    6.55
  10  -9 -16    3.79    5.36
 -10   9  17   12.89    8.95
  10  -9 -17   38.94   12.39
 -10   9  18    3.02    6.15
  10  -9 -18   -0.00    4.41
  10  -9 -19    2.33    6.10
  10  -9 -20    1.16    4.48
  10  -9 -21    4.23    7.21
  10  -9 -22   -0.00    4.32
 -10   9  23    5.01    7.24
  10  -9 -23    7.81    7.71
 -10   9  24    0.20    4.50
  10  -9 -24    0.20    4.25
 -10   9  25    0.00    4.87
  10  -9 -25    0.55    5.33
 -10   9  26    2.98    5.49
  10  -9 -26   -0.00    3.82
 -10   9  27   14.62    8.14
  10  -9 -27   18.77    8.79
 -10   9  28   -0.00    7.77
 -10   9  29    3.53    6.19
 -10   9  30   11.52    7.86
 -10  10   1    4.60    5.95
  10 -10  -1    7.88    8.18
 -10 -10   1    7.83    7.01
 -10  10   2   -0.00    3.90
  10 -10  -2    0.00    6.48
 -10 -10   2   -0.00    5.15
 -10  10   3   10.12    7.27
  10 -10  -3    7.90    8.63
 -10 -10   3   15.83    8.39
 -10  10   4   -0.00    5.65
  10 -10  -4   -0.00    5.81
 -10 -10   4    0.00    5.68
 -10  10   5   52.52   14.79
  10 -10  -5   21.62   12.17
 -10 -10   5   42.12   12.92
 -10  10   6   -0.00    5.81
  10 -10  -6   -0.00    5.57
 -10 -10   6   -0.00    3.76
 -10  10   7    2.94    5.69
  10 -10  -7    3.53    7.78
 -10 -10   7    0.00    4.69
 -10  10   8    5.42    7.20
  10 -10  -8    0.26    5.88
 -10 -10   8   -0.00    5.74
 -10  10   9   15.38    9.53
  10 -10  -9   15.85   10.48
 -10 -10   9   29.75   10.48
 -10  10  10   -0.00    7.23
 -10 -10  10    1.76    4.66
 -10  10  11    3.96    6.77
 -10  10  12    0.00    5.00
 -10  10  13   22.98   10.28
  10 -10 -13   17.00    9.18
 -10  10  14    0.00    6.05
  10 -10 -14    9.02    6.44
 -10  10  15   15.08    9.16
  10 -10 -15   21.13    9.85
 -10  10  16    0.00    6.23
  10 -10 -16    7.68    7.99
  10 -10 -17   -0.00    4.82
  10 -10 -18   -0.00    4.55
  10 -10 -19   15.33    7.78
  10 -10 -20    0.00    4.82
  10 -10 -21    8.45    5.77
  10 -10 -22   -0.00    4.67
  10 -10 -23    0.00    5.44
  10 -10 -24    3.73    5.20
 -10  11   1   14.71    8.17
  10 -11  -1    0.15    6.39
 -10 -11   1    4.42    6.06
 -10  11   2    4.67    6.10
  10 -11  -2   -0.00    4.99
 -10 -11   2    0.00    5.00
 -10  11   3    6.44    6.57
  10 -11  -3    3.77    6.77
 -10 -11   3   13.33    7.90
 -10  11   4    8.45    6.69
  10 -11  -4   11.52    8.48
 -10 -11   4    2.53    6.17
 -10  11   5    3.12    5.10
  10 -11  -5    1.59    7.02
 -10 -11   5    2.58    5.51
 -10  11   6   -0.00    5.76
  10 -11  -6    1.07    6.67
 -10 -11   6    5.43    5.45
 -10  11   7   34.14   14.02
  10 -11  -7   23.35   11.80
 -10 -11   7   67.46   16.16
 -10  11   8    0.00    6.04
  10 -11  -8   -0.00    7.02
 -10 -11   8    9.32    6.98
 -10  11   9    1.88    5.23
  10 -11  -9   -0.00    6.27
 -10  11  10   -0.00    4.55
  10 -11 -10   -0.00    5.00
 -10  11  11   20.83   10.16
  10 -11 -11    7.99    6.92
 -10  11  12   -0.00    5.97
  10 -11 -12    0.40    4.78
 -10  11  13    3.63    6.29
  10 -11 -13    4.08    6.40
  10 -11 -14    1.65    4.27
  10 -11 -15   -0.00    4.75
  10 -11 -16   10.33    6.55
  10 -11 -17    7.40    7.47
  10 -11 -18    0.40    4.69
  10 -11 -19   -0.00    6.09
  10 -11 -20   -0.00    5.86
  10 -11 -21   10.42    8.04
 -10  12   1    1.78    5.82
  10 -12  -1    6.91    7.59
 -10 -12   1    3.48    6.07
 -10  12   2    0.00    4.96
  10 -12  -2    0.92    6.15
 -10 -12   2   -0.00    4.75
 -10  12   3   20.51    9.36
  10 -12  -3   16.31    9.97
 -10 -12   3    3.93    6.61
 -10  12   4    3.72    6.62
  10 -12  -4    7.04    7.85
 -10 -12   4    4.30    6.06
 -10  12   5    5.99    6.58
  10 -12  -5   -0.00    6.54
 -10 -12   5    6.16    6.36
 -10  12   6    1.98    4.89
  10 -12  -6   -0.00    4.81
  10 -12  -6   -0.00    6.03
 -10 -12   6   -0.00    4.95
 -10  12   7   -0.00    5.28
  10 -12  -7   -0.00    5.32
  10 -12  -7   -0.00    5.79
 -10  12   8    1.85    5.88
  10 -12  -8    6.52    6.21
  10 -12  -8    9.21    7.40
 -10  12   9   25.04   11.22
  10 -12  -9   11.99    7.07
 -10  12  10    0.92    5.46
  10 -12 -10   -0.00    4.80
  10 -12 -11    5.75    6.44
  10 -12 -12    0.00    5.59
  10 -12 -13    3.95    6.00
  10 -12 -14    0.00    5.35
  10 -12 -15   23.20   10.62
  10 -12 -16    0.00    4.56
  10 -12 -17    0.38    3.62
 -10  13   1   -0.00    6.08
  10 -13  -1   15.05    7.90
  10 -13  -1    6.22    7.35
 -10 -13   1   35.08   11.79
 -10  13   2   15.03    8.43
  10 -13  -2    0.79    3.94
  10 -13  -2    2.15    6.56
 -10 -13   2    3.39    4.62
 -10  13   3   14.72    7.99
  10 -13  -3   -0.00    4.85
  10 -13  -3   -0.00    5.58
 -10 -13   3   -0.00    5.63
 -10  13   4   -0.00    3.17
  10 -13  -4    2.66    4.43
  10 -13  -4   -0.00    6.07
 -10 -13   4   -0.00    5.77
 -10  13   5   10.38    7.50
  10 -13  -5    6.13    5.99
  10 -13  -5    3.31    6.11
 -10 -13   5    7.62    6.68
 -10  13   6    0.73    4.98
  10 -13  -6   -0.00    4.86
  10 -13  -6   -0.00    6.02
  10 -13  -7   15.71    7.78
  10 -13  -7    2.68    6.38
  10 -13  -8   -0.00    4.00
  10 -13  -8    1.43    6.83
  10 -13  -9    0.00    5.72
  10 -13 -10    5.50    5.74
  10 -13 -11    0.00    4.28
  10 -13 -12    2.65    6.83
  10 -13 -13   10.21    6.84
 -10  14   1    4.19    6.69
  10 -14  -1    3.16    5.51
  10 -14  -1    3.60    5.61
 -10 -14   1   -0.00    4.65
  10 -14  -2    2.25    4.26
  10 -14  -2   -0.00    4.61
 -10 -14   2    0.20    4.28
  10 -14  -3   18.52    8.28
  10 -14  -3    0.54    5.36
 -10 -14   3    0.00    4.81
  10 -14  -4    3.92    4.85
  10 -14  -4   -0.00    7.23
  10 -14  -5    2.89    5.14
  10 -14  -5    0.00    6.35
  10 -14  -6    0.00    4.08
  10 -14  -6    2.68    5.85
  10 -14  -7   -0.00    4.99
  10 -14  -7   -0.00    7.16
  10 -14  -8   -0.00    4.76
  10 -15  -1   -0.00    4.34
  10 -15  -1   -0.00    6.32
 -10 -15   1    0.00    6.19
  10 -15  -2    2.56    4.80
  10 -15  -2    8.13    9.20
  10 -15  -3   -0.00    4.39
  10 -15  -3    4.16    7.30
  10 -15  -4   -0.00    5.41
  10 -15  -5   -0.00    7.35
  10 -15  -6    2.86    6.38
  10 -15  -7    3.68    7.31
  -9   0   1    9.11    6.44
   9   0  -1   13.81    7.65
  -9   0   2   -0.00    6.19
   9   0  -2    1.56    3.88
  -9   0   3  143.32   26.28
   9   0  -3  140.08   27.02
  -9   0   4    0.22    3.18
   9   0  -4   -0.00    4.71
  -9   0   5   38.06   11.27
   9   0  -5   24.51    9.40
  -9   0   6    2.38    4.27
   9   0  -6    3.36    5.71
  -9   0   7  152.09   26.29
   9   0  -7  120.93   25.58
  -9   0   8    2.04    4.61
   9   0  -8   -0.00    4.45
  -9   0   9   74.48   17.57
   9   0  -9   89.94   19.64
  -9   0  10    4.30    5.30
   9   0 -10    1.06    4.27
  -9   0  15   24.90    8.60
  -9   0  16    0.48    3.75
  -9   0  17   14.30    7.33
  -9   0  18   -0.00    3.76
  -9   0  19   65.38   15.35
  -9   0  20   -0.00    5.00
  -9   0  21   16.08    7.51
  -9   0  22    0.00    3.85
  -9   0  23   59.63   15.01
  -9   0  24    2.56    3.95
  -9   0  25   16.60    8.97
  -9   0  26    2.16    4.65
  -9   1   1  363.87   56.88
   9  -1  -1  356.84   57.83
   9   1  -1  405.94   58.89
  -9  -1   1  419.61   58.43
  -9   1   2    7.63    6.05
   9  -1  -2    6.65    6.77
   9   1  -2    9.64    7.05
  -9  -1   2    4.20    5.32
  -9   1   3    1.05    4.70
   9  -1  -3    3.41    5.53
   9   1  -3    0.00    2.81
  -9  -1   3    5.02    5.68
  -9   1   4   68.99   14.84
   9  -1  -4   28.54   11.30
   9   1  -4   29.40   11.80
  -9  -1   4   92.34   16.97
  -9   1   5  131.18   22.41
   9  -1  -5  115.69   22.35
   9   1  -5   77.30   19.55
  -9  -1   5   91.58   20.40
  -9   1   6    2.11    5.30
   9  -1  -6    0.00    4.66
   9   1  -6   -0.00    4.72
  -9  -1   6    0.24    4.42
  -9   1   7   51.94   13.31
   9  -1  -7   46.47   13.69
   9   1  -7   46.36   13.38
  -9  -1   7   53.42   13.74
  -9   1   8   -0.00    4.36
   9  -1  -8    6.76    5.42
   9   1  -8    4.49    6.05
  -9  -1   8    5.06    7.07
  -9   1   9   29.28    8.42
  -9   1   9    0.92    5.23
   9  -1  -9   24.78    9.61
   9   1  -9   23.80    8.67
  -9  -1   9   21.30    8.39
  -9   1  10    0.14    3.01
  -9   1  10   -0.00    5.22
   9  -1 -10   -0.00    5.07
  -9   1  11   96.56   21.23
   9  -1 -11  206.26   29.18
  -9   1  12    6.84    5.00
  -9   1  13    3.21    4.11
  -9   1  14    2.89    4.19
  -9   1  15   77.04   16.69
  -9   1  16   40.56   11.64
  -9   1  17   56.45   14.08
  -9   1  18    2.87    4.74
  -9   1  19    6.72    6.13
  -9   1  20   11.18    6.31
  -9  -1  20   11.33    7.02
  -9   1  21  111.52   21.63
  -9  -1  21   86.88   18.92
  -9   1  22   -0.00    2.91
  -9  -1  22   -0.00    2.58
  -9   1  23   10.92    7.00
  -9  -1  23   21.01    8.20
  -9   1  24   -0.00    4.72
  -9  -1  24   -0.00    3.71
  -9   1  25   12.03    7.27
  -9  -1  25    2.20    4.25
  -9   1  26    4.34    6.15
  -9   1  27    9.89    6.57
   9  -1 -27   26.94    9.22
  -9   2   1   40.96   11.12
   9  -2  -1   34.33   11.98
   9   2  -1   52.97   14.05
  -9  -2   1   53.62   13.43
  -9   2   2    0.53    3.63
   9  -2  -2    0.00    5.24
   9   2  -2    0.00    6.20
  -9  -2   2    3.89    4.48
  -9   2   3  173.81   26.09
  -9   2   3  109.34   24.94
   9  -2  -3  200.90   30.47
   9   2  -3  125.24   26.18
  -9  -2   3  148.44   26.87
  -9   2   4    5.41    4.81
  -9   2   4    7.64    6.32
   9  -2  -4   11.67    7.94
   9   2  -4   10.40    6.47
  -9  -2   4    9.49    6.96
  -9   2   5   25.47    8.48
  -9   2   5   14.95    7.52
   9  -2  -5   17.43    9.29
   9   2  -5   18.26    8.93
  -9  -2   5   18.26    8.68
  -9   2   6    2.37    3.81
  -9   2   6   -0.00    4.29
   9  -2  -6    1.87    4.95
   9   2  -6    0.85    4.26
  -9  -2   6    0.41    5.21
  -9   2   7   77.36   13.73
  -9   2   7    5.61    7.21
   9  -2  -7   56.29   14.56
   9   2  -7   56.11   13.67
  -9  -2   7   39.56   11.53
  -9   2   8   34.17   10.01
  -9   2   8   36.82   11.46
   9  -2  -8   48.25   13.45
   9   2  -8   23.37    9.49
  -9  -2   8   34.89   11.18
  -9   2   9   46.69   11.47
  -9   2   9   34.99   11.56
   9  -2  -9   40.73   12.81
  -9   2  10    1.02    3.11
  -9   2  10    1.29    5.17
   9  -2 -10    1.40    4.59
  -9   2  11   -0.00    3.14
  -9   2  11    3.73    5.29
   9  -2 -11   -0.00    4.03
  -9   2  12   21.41    8.29
  -9   2  13   31.31    9.85
  -9   2  14   46.13   12.72
  -9   2  15   12.64    7.08
  -9   2  16   -0.00    4.49
  -9   2  17   67.72   16.35
  -9   2  18    0.00    4.78
  -9   2  19   94.83   20.22
  -9   2  20    4.79    5.10
  -9   2  21    0.03    3.27
  -9   2  22    8.23    6.23
  -9   2  23   47.77   13.99
  -9   2  24   -0.00    4.06
  -9   2  25    7.95    5.23
  -9   2  26    2.38    4.67
   9  -2 -26    0.13    4.45
  -9   2  27    0.00    4.20
   9  -2 -27    2.88    4.79
   9  -2 -28    1.09    3.74
  -9   3   1  195.48   31.32
   9  -3  -1  219.16   34.72
   9   3  -1  190.80   33.55
  -9  -3   1  183.13   32.24
  -9  -3   1  169.32   32.16
  -9   3   2   57.37   11.92
   9  -3  -2   19.20   10.17
   9   3  -2   48.68   13.37
  -9  -3   2   25.73   10.01
  -9   3   3    2.97    3.95
   9  -3  -3    2.58    6.02
   9   3  -3    0.02    3.56
  -9  -3   3    1.26    4.85
  -9   3   4    4.04    4.18
   9  -3  -4    5.72    6.24
   9   3  -4    3.93    5.41
  -9  -3   4    4.77    6.10
  -9   3   5   57.85   12.92
   9  -3  -5   35.45   13.13
   9   3  -5   58.15   14.53
  -9  -3   5   43.06   13.05
  -9   3   6   41.39   11.01
  -9   3   6   44.58   12.65
   9  -3  -6   34.68   12.52
   9   3  -6   39.94   12.05
  -9  -3   6   48.63   13.23
  -9   3   7    0.54    3.62
  -9   3   7   29.35    9.71
   9  -3  -7   27.61   11.00
  -9   3   8    0.00    3.78
  -9   3   8    7.40    6.21
   9  -3  -8    3.11    6.21
  -9   3   9    3.60    4.93
  -9   3   9   16.89    8.07
   9  -3  -9   10.63    7.63
  -9   3  10    7.86    5.36
  -9   3  10    8.26    6.06
   9  -3 -10    0.00    5.31
  -9   3  11  172.57   29.03
  -9   3  11  179.70   30.80
   9  -3 -11  146.16   29.76
  -9   3  12   49.13   12.06
   9  -3 -12   18.57   10.45
  -9   3  13   19.98    8.12
  -9   3  14    2.71    4.29
  -9   3  15   67.80   15.84
  -9   3  16   19.64    8.20
  -9   3  17   35.08   11.35
  -9   3  18    1.26    4.36
  -9   3  19    3.42    5.25
  -9   3  20   17.71    9.18
  -9   3  21   77.19   18.22
  -9   3  22    1.40    4.64
  -9   3  23   13.95    8.13
  -9   3  24    4.41    6.59
  -9   3  25   15.27    8.17
   9  -3 -25   14.48    7.66
  -9   3  26    5.32    5.41
   9  -3 -26    1.90    4.91
   9  -3 -27    7.79    5.61
   9  -3 -28    3.18    4.28
   9  -3 -29   -0.00    4.11
  -9   4   1   -0.00    5.29
   9  -4  -1   -0.00    5.40
   9   4  -1    0.00    5.17
  -9  -4   1    5.25    5.87
  -9  -4   1    2.05    5.24
  -9   4   2   32.37   10.57
   9  -4  -2   57.38   15.41
   9   4  -2   54.67   14.54
  -9  -4   2   42.84   11.98
  -9  -4   2   57.34   14.36
  -9   4   3   60.78   13.25
   9  -4  -3   70.07   16.52
   9   4  -3   37.33   12.69
  -9  -4   3   35.56   12.22
  -9   4   4    3.23    4.09
   9  -4  -4   50.46   13.90
  -9   4   5   72.87   15.92
   9  -4  -5   69.68   17.81
  -9   4   6   -0.00    3.19
   9  -4  -6    0.00    5.46
  -9   4   7   58.19   14.69
   9  -4  -7   71.96   17.66
  -9   4   8  103.66   19.80
   9  -4  -8   85.09   20.71
  -9   4   9   67.15   15.64
   9  -4  -9   71.03   18.05
  -9   4  10    1.42    4.85
  -9   4  10   -0.00    3.56
   9  -4 -10    0.52    4.04
  -9   4  11    6.23    5.84
  -9   4  11    7.69    6.99
   9  -4 -11    1.64    6.36
  -9   4  12    0.00    4.93
   9  -4 -12    5.69    7.03
  -9   4  13   41.25   12.42
  -9   4  14   17.95    8.19
  -9   4  15   47.15   13.10
  -9   4  16   -0.00    4.69
  -9   4  17   18.54    8.43
  -9   4  19   78.92   18.55
  -9   4  20   -0.00    3.80
  -9   4  21    0.00    5.50
  -9   4  22    1.04    4.71
  -9   4  23   51.31   14.42
  -9   4  24    3.67    5.57
   9  -4 -24    3.95    5.40
  -9   4  25    3.35    5.28
   9  -4 -25    5.46    5.07
   9  -4 -26    0.58    4.28
   9  -4 -27   -0.00    3.60
   9  -4 -28    5.43    5.35
   9  -4 -29   19.60    8.92
   9  -4 -30    2.42    4.05
   9  -4 -31    4.89    5.72
  -9   5   1  119.16   20.91
   9  -5  -1   73.32   20.52
  -9  -5   1  117.31   22.12
  -9   5   2   66.94   14.70
   9  -5  -2   45.92   15.69
  -9  -5   2   65.83   15.68
  -9   5   3   17.18    7.01
   9  -5  -3   16.33    8.73
  -9  -5   3   10.04    7.16
  -9   5   4   74.26   15.37
   9  -5  -4   58.73   16.33
  -9  -5   4   46.25   13.32
  -9   5   5   39.05   11.68
   9  -5  -5   33.27   12.14
  -9   5   6   59.63   13.99
   9  -5  -6   44.67   14.35
  -9   5   7    6.12    7.16
   9  -5  -7   73.88   16.26
  -9   5   8    1.90    4.45
   9  -5  -8    5.23    7.41
  -9   5   9    2.47    5.07
   9  -5  -9    5.54    6.22
  -9   5  10    3.55    5.89
   9  -5 -10    0.00    4.93
  -9   5  11   70.64   16.36
   9  -5 -11   53.12   15.86
  -9   5  12   31.96   10.79
   9  -5 -12   16.88   10.73
  -9   5  13    2.17    4.84
  -9   5  14   22.50    9.17
  -9   5  15   26.36    9.89
  -9   5  16   33.98   11.49
  -9   5  17   30.93   11.45
  -9  -5  17   45.15   10.71
  -9   5  18    4.34    5.88
  -9  -5  18    4.78    4.87
  -9   5  19    0.48    4.51
  -9  -5  19    2.37    3.31
  -9   5  20    9.11    7.93
  -9   5  21   33.36   11.66
  -9   5  22   24.74   10.19
   9  -5 -22   24.65    9.27
  -9   5  23    8.09    7.25
   9  -5 -23    0.96    3.68
  -9   5  24    4.77    4.52
   9  -5 -24    0.31    3.70
   9  -5 -25   -0.00    4.01
   9  -5 -26    7.75    5.69
   9  -5 -27    4.54    4.94
   9  -5 -28    7.40    6.13
   9  -5 -29    4.33    5.42
   9  -5 -30    0.03    4.35
   9  -5 -31   -0.00    4.80
  -9   5  32    6.54    7.04
   9  -5 -32    2.47    5.26
  -9   5  33    8.76    6.69
  -9   6   1    0.19    3.50
  -9  -6   1   -0.00    3.66
  -9   6   2  110.00   22.00
  -9  -6   2  108.61   22.19
  -9   6   3   39.83   11.58
  -9  -6   3   29.01   11.57
  -9   6   4    0.00    4.95
   9  -6  -4   35.20   11.53
  -9  -6   4   38.08   10.75
  -9   6   5   12.84    7.38
   9  -6  -5   14.92    9.23
  -9  -6   5   38.12   11.20
  -9   6   6   14.62    7.81
   9  -6  -6   10.95    8.68
  -9  -6   6   32.79   10.32
  -9   6   7   28.71   10.10
   9  -6  -7   28.58   11.95
  -9   6   8   62.29   15.98
   9  -6  -8   68.80   17.69
  -9   6   9   21.98    9.06
   9  -6  -9   14.65    8.91
  -9   6  10   -0.00    4.57
   9  -6 -10   -0.00    5.33
  -9   6  11   -0.00    4.96
   9  -6 -11    1.45    5.77
  -9   6  12   35.19   11.02
   9  -6 -12   19.80    9.94
  -9   6  13   14.21    8.45
  -9   6  14   28.73   11.20
  -9   6  15    9.88    7.44
  -9   6  16    4.40    5.65
  -9   6  17   17.30    8.98
  -9  -6  17    3.92    4.75
  -9   6  18   23.29   10.70
  -9   6  19   12.10    8.11
  -9   6  20   -0.00    4.68
   9  -6 -20    9.16    6.91
  -9   6  21    5.51    5.64
   9  -6 -21    0.36    5.13
  -9   6  22    2.52    4.26
   9  -6 -22    3.84    5.09
   9  -6 -23    8.65    6.73
   9  -6 -24    3.07    5.36
   9  -6 -25    5.76    5.69
   9  -6 -26    3.78    5.27
   9  -6 -27   -0.00    5.37
   9  -6 -28   13.52    7.70
   9  -6 -29    0.00    5.58
  -9   6  30    7.04    7.48
   9  -6 -30    0.00    5.32
  -9   6  31    0.53    4.89
   9  -6 -31    5.78    6.42
  -9   6  32   -0.00    4.64
   9  -6 -32    1.58    5.13
  -9   6  33    0.00    6.69
   9  -6 -33    2.85    5.32
  -9   7   1   14.74    8.37
   9  -7  -1   11.79    7.65
  -9  -7   1    0.00    5.18
  -9   7   2   10.06    6.46
   9  -7  -2    3.45    5.34
  -9  -7   2    4.49    5.05
  -9   7   3   -0.00    3.88
  -9  -7   3   -0.00    4.04
  -9   7   4   31.30   10.68
  -9  -7   4   14.93    7.70
  -9   7   5    9.40    7.01
  -9  -7   5    9.41    7.14
  -9   7   6   44.70   14.41
  -9  -7   6   78.54   16.24
  -9   7   7   14.01    7.08
  -9  -7   7    2.54    4.52
  -9   7   8    3.14    5.35
   9  -7  -8    1.63    6.66
  -9  -7   8    0.00    5.72
  -9   7   9   11.82    7.06
   9  -7  -9   12.86    7.82
  -9   7  10   16.58    8.67
   9  -7 -10   10.91    8.35
  -9   7  11   23.32   10.26
   9  -7 -11    7.30    7.92
  -9   7  12   76.39   17.27
   9  -7 -12   32.26   13.07
  -9   7  13    0.00    4.95
  -9   7  14   14.37    8.38
  -9   7  15    3.36    6.29
  -9   7  16   32.77   12.72
  -9   7  17    3.15    6.79
  -9   7  18    1.55    5.27
   9  -7 -18   -0.00    4.86
  -9   7  19    1.62    4.37
   9  -7 -19    1.11    3.93
  -9   7  20    8.01    6.45
   9  -7 -20    4.69    5.05
   9  -7 -21    4.67    5.62
   9  -7 -22    1.78    5.28
   9  -7 -23    1.68    4.65
   9  -7 -24   -0.00    5.53
   9  -7 -25    0.56    3.18
   9  -7 -26   30.35   10.58
  -9   7  27    3.16    5.77
   9  -7 -27   12.40    7.25
  -9   7  28    1.66    5.03
   9  -7 -28    7.81    6.45
  -9   7  29    0.79    4.62
   9  -7 -29   -0.00    3.38
  -9   7  30   -0.00    5.92
   9  -7 -30    0.00    4.48
  -9   7  31    0.83    5.32
   9  -7 -31    5.08    5.25
  -9   7  32    5.74    6.92
   9  -7 -32   -0.00    5.35
   9  -7 -33    0.00    4.39
   9  -7 -34    2.61    4.49
  -9   8   1   19.92    9.31
   9  -8  -1   23.23   10.05
  -9  -8   1   30.42   10.62
  -9   8   2   19.08    8.68
   9  -8  -2   29.50   11.25
  -9  -8   2   25.88   10.00
  -9   8   3    0.72    3.40
   9  -8  -3   -0.00    5.01
  -9  -8   3   -0.00    4.67
  -9   8   4   76.23   16.72
   9  -8  -4   31.34   12.77
  -9  -8   4   48.94   13.52
  -9   8   5    2.19    4.95
   9  -8  -5   -0.00    7.13
  -9  -8   5    7.34    5.35
  -9   8   6    0.00    5.37
   9  -8  -6   -0.00    6.91
  -9  -8   6   10.48    6.79
  -9   8   7   -0.00    5.17
  -9  -8   7    3.33    5.42
  -9   8   8   87.90   19.98
  -9  -8   8   79.94   18.50
  -9   8   9   12.05    7.93
  -9  -8   9   12.97    7.41
  -9   8  10   12.07    7.53
  -9  -8  10   11.63    6.69
  -9   8  11    0.00    4.24
  -9  -8  11    5.37    4.57
  -9   8  12   11.63    9.07
  -9   8  13   -0.00    5.58
  -9   8  14   28.30   11.19
  -9   8  15    5.13    6.05
  -9   8  16   -0.00    4.92
   9  -8 -16    2.22    4.83
  -9   8  17   -0.00    6.09
   9  -8 -17    0.00    4.72
  -9   8  18   39.75   12.86
   9  -8 -18   33.02   11.30
   9  -8 -19    0.94    3.84
   9  -8 -20   14.39    8.39
   9  -8 -21    3.32    5.30
   9  -8 -22    1.97    5.50
   9  -8 -23   -0.00    4.06
  -9   8  24    4.95    6.56
   9  -8 -24    1.03    4.73
  -9   8  25   -0.00    5.98
   9  -8 -25    3.27    5.00
  -9   8  26    0.00    5.79
   9  -8 -26   10.19    7.52
  -9   8  27    1.73    4.28
   9  -8 -27   -0.00    4.41
  -9   8  28    1.89    5.96
   9  -8 -28    0.25    3.90
  -9   8  29    3.29    5.96
   9  -8 -29   -0.00    3.91
  -9   8  30    2.39    5.46
   9  -8 -30    9.24    6.85
  -9   8  31    6.44    5.88
   9  -8 -31   -0.00    5.22
  -9   8  32    1.40    5.74
   9  -8 -32    3.63    6.16
   9  -8 -33   -0.00    6.06
  -9   9   1    0.91    5.80
   9  -9  -1    0.00    6.64
  -9  -9   1    8.67    6.16
  -9   9   2   26.70   10.52
   9  -9  -2   21.56    9.99
  -9  -9   2   24.62    9.83
  -9   9   3   -0.00    4.57
   9  -9  -3    0.00    6.11
  -9  -9   3    9.91    6.58
  -9   9   4   -0.00    4.94
   9  -9  -4    6.42    7.47
  -9  -9   4   15.74    8.76
  -9   9   5    4.68    5.09
   9  -9  -5    8.49    8.36
  -9  -9   5    0.29    5.65
  -9   9   6   81.34   18.64
   9  -9  -6   54.93   17.11
  -9  -9   6   67.99   16.48
  -9   9   7   -0.00    5.40
   9  -9  -7    6.60    7.27
  -9  -9   7    0.00    4.11
  -9   9   8    0.00    3.60
   9  -9  -8   -0.00    4.91
  -9  -9   8   -0.00    4.08
  -9   9   9    2.56    5.04
   9  -9  -9    1.70    4.65
  -9  -9   9    4.09    5.75
  -9   9  10    4.60    6.21
   9  -9 -10    9.74    7.64
  -9  -9  10   25.87    9.11
  -9   9  11   -0.00    4.56
   9  -9 -11   -0.00    6.39
  -9  -9  11   -0.00    4.15
  -9   9  12   28.10   11.74
  -9  -9  12   30.24    9.95
  -9   9  13    3.37    5.57
  -9   9  14   -0.00    4.82
   9  -9 -14    2.60    6.48
  -9   9  15   13.90    7.40
   9  -9 -15    1.62    4.91
  -9   9  16   33.69   12.12
   9  -9 -16   34.97   11.44
   9  -9 -17    1.58    3.50
   9  -9 -18   -0.00    5.16
   9  -9 -19   -0.00    3.54
  -9   9  20    8.10    7.12
   9  -9 -20    9.11    7.53
  -9   9  21   -0.00    4.84
   9  -9 -21   -0.00    4.99
  -9   9  22   27.10   11.26
   9  -9 -22    7.11    6.81
  -9   9  23   -0.00    4.60
   9  -9 -23    0.04    3.90
  -9   9  24   -0.00    4.10
   9  -9 -24    0.00    5.16
  -9   9  25    0.84    4.67
   9  -9 -25    3.08    5.38
  -9   9  26    6.87    6.53
   9  -9 -26   14.58    8.99
  -9   9  27   -0.00    5.14
   9  -9 -27    8.35    6.20
  -9   9  28   -0.00    6.81
   9  -9 -28    6.39    6.16
  -9   9  29    5.25    6.72
   9  -9 -29    0.30    4.70
  -9   9  30    4.86    5.95
   9  -9 -30    3.33    6.26
  -9   9  31    4.04    5.65
  -9  10   1   -0.00    4.58
   9 -10  -1    4.21    6.68
  -9 -10   1    2.03    4.94
  -9  10   2   14.56    8.41
   9 -10  -2    4.83    6.68
  -9 -10   2   27.58    9.91
  -9  10   3    3.50    5.23
   9 -10  -3   -0.00    4.61
  -9 -10   3    1.74    4.81
  -9  10   4   59.19   16.03
   9 -10  -4   38.83   14.81
  -9 -10   4   50.94   14.38
  -9  10   5    0.51    5.61
   9 -10  -5    4.03    5.86
  -9 -10   5   -0.00    4.82
  -9  10   6    0.00    3.92
   9 -10  -6    1.33    5.81
  -9 -10   6    4.04    5.00
  -9  10   7    3.82    5.92
   9 -10  -7   -0.00    4.70
  -9 -10   7    2.58    5.08
  -9  10   8   15.77    9.50
   9 -10  -8   15.99    9.73
  -9 -10   8   33.89   10.75
  -9  10   9    1.17    6.11
   9 -10  -9   -0.00    6.56
  -9 -10   9    7.81    5.67
  -9  10  10   -0.00    5.58
   9 -10 -10    9.44    7.94
  -9 -10  10   24.90    9.43
  -9  10  11    0.00    5.57
   9 -10 -11    5.53    5.62
   9 -10 -11   10.52    8.99
  -9 -10  11    7.78    6.91
  -9  10  12    5.92    7.75
   9 -10 -12   16.85    7.96
  -9  10  13    4.81    5.60
   9 -10 -13    3.25    4.25
  -9  10  14   27.16   10.68
   9 -10 -14   29.77   10.74
   9 -10 -15    4.07    5.78
   9 -10 -16    0.00    4.49
   9 -10 -17    5.93    6.64
   9 -10 -18   45.65   13.39
   9 -10 -19   -0.00    4.08
   9 -10 -20    9.94    7.15
   9 -10 -21   -0.00    4.78
   9 -10 -22    1.45    4.74
  -9  10  23    2.41    5.63
   9 -10 -23   -0.00    3.86
  -9  10  24    1.97    4.64
   9 -10 -24    1.92    5.06
  -9  10  25   -0.00    3.68
   9 -10 -25    0.79    5.32
  -9  10  26   -0.00    6.24
   9 -10 -26    4.58    5.67
  -9  10  27   -0.00    6.76
   9 -10 -27   -0.00    4.81
  -9  10  28    0.00    5.91
  -9  10  29    1.55    4.50
  -9  10  30   -0.00    3.94
  -9  10  31   -0.00    4.48
  -9  11   1    0.52    3.61
   9 -11  -1    3.39    6.25
  -9 -11   1   -0.00    3.90
  -9  11   2   16.21    9.81
   9 -11  -2   48.54   14.81
  -9 -11   2   28.92   10.31
  -9  11   3    5.90    6.17
   9 -11  -3   -0.00    5.71
  -9 -11   3    5.72    6.04
  -9  11   4   10.04    7.15
   9 -11  -4    2.97    7.15
  -9 -11   4   18.55    8.59
  -9  11   5    0.00    3.94
   9 -11  -5    0.00    5.34
  -9 -11   5    3.58    5.38
  -9  11   6    3.64    5.70
   9 -11  -6   12.79    8.11
  -9 -11   6   13.23    8.27
  -9  11   7   -0.00    4.55
   9 -11  -7    2.01    4.44
   9 -11  -7   -0.00    5.83
  -9 -11   7   -0.00    5.00
  -9  11   8    4.62    5.40
   9 -11  -8    0.96    4.86
   9 -11  -8   -0.00    6.30
  -9 -11   8    0.00    4.16
  -9  11   9    3.05    6.14
   9 -11  -9    5.71    5.75
   9 -11  -9    5.27    5.89
  -9 -11   9   -0.00    4.16
  -9  11  10   10.45    7.85
   9 -11 -10   13.51    8.56
   9 -11 -10    7.53    7.36
  -9  11  11    3.99    4.83
   9 -11 -11    2.65    4.65
   9 -11 -11   -0.00    7.52
   9 -11 -12   19.46    8.81
   9 -11 -13    0.82    4.92
   9 -11 -14   -0.00    4.98
   9 -11 -15   -0.00    5.21
   9 -11 -16   47.61   13.89
   9 -11 -17    0.35    4.47
   9 -11 -18    0.00    4.61
   9 -11 -19    3.35    5.79
   9 -11 -20   10.14    7.82
   9 -11 -21   -0.00    3.23
   9 -11 -22    6.50    6.29
   9 -11 -23   -0.00    5.36
   9 -11 -24    0.00    5.34
  -9  12   1    0.91    3.82
   9 -12  -1    0.00    5.04
  -9 -12   1   -0.00    5.34
  -9  12   2    1.79    4.78
   9 -12  -2   -0.00    6.20
  -9 -12   2    1.44    4.19
  -9  12   3    4.14    5.82
   9 -12  -3    3.28    5.31
   9 -12  -3    4.29    6.07
  -9 -12   3   -0.00    3.29
  -9  12   4   26.16   10.48
   9 -12  -4   23.96    9.41
   9 -12  -4    5.45    7.20
  -9 -12   4   23.34   10.02
  -9  12   5   -0.00    4.06
   9 -12  -5    3.04    5.30
   9 -12  -5   -0.00    4.95
  -9 -12   5    0.00    4.23
  -9  12   6   -0.00    4.36
   9 -12  -6    1.22    3.88
   9 -12  -6   -0.00    5.45
  -9 -12   6    2.50    5.94
  -9  12   7   -0.00    3.97
   9 -12  -7   -0.00    4.84
   9 -12  -7   -0.00    5.35
  -9 -12   7   -0.00    4.82
   9 -12  -8   30.09   10.68
   9 -12  -8    4.83    8.71
   9 -12  -9    0.60    3.71
   9 -12  -9    5.72    6.66
   9 -12 -10    4.36    6.65
   9 -12 -10    1.14    6.10
   9 -12 -11    4.75    6.63
   9 -12 -12    4.29    5.91
   9 -12 -13   -0.00    4.36
   9 -12 -14   10.99    7.86
   9 -12 -15    0.00    6.67
   9 -12 -16    0.70    3.99
   9 -12 -17   -0.00    3.23
   9 -12 -18    0.00    5.36
   9 -12 -19   -0.00    5.50
   9 -12 -20    8.48    7.25
   9 -12 -21    6.24    5.54
  -9  13   1    8.63    8.04
   9 -13  -1    6.66    6.35
   9 -13  -1    0.46    5.94
  -9 -13   1   23.49   10.27
  -9  13   2    2.26    5.57
   9 -13  -2   -0.00    4.82
   9 -13  -2    1.25    5.36
  -9 -13   2    0.32    4.83
  -9  13   3   -0.00    5.75
   9 -13  -3   -0.00    3.67
   9 -13  -3   10.50    8.16
  -9 -13   3   -0.00    4.97
   9 -13  -4   13.34    7.00
   9 -13  -4    1.27    6.75
  -9 -13   4   -0.00    5.94
   9 -13  -5   11.86    6.88
   9 -13  -5    4.11    7.88
  -9 -13   5    2.44    5.68
   9 -13  -6    7.11    6.06
   9 -13  -6   10.30    8.98
   9 -13  -7   -0.00    5.23
   9 -13  -8    4.53    4.61
   9 -13  -8   -0.00    6.26
   9 -13  -9    0.83    5.21
   9 -13  -9    3.50    6.21
   9 -13 -10   12.71    7.93
   9 -13 -10   -0.00    6.35
   9 -13 -11    0.76    4.93
   9 -13 -12    9.75    7.51
   9 -13 -13   -0.00    4.82
   9 -13 -14    1.81    4.20
   9 -13 -15    3.70    6.32
   9 -13 -16    8.58    5.83
   9 -13 -17   -0.00    5.00
   9 -14  -1    0.00    4.42
   9 -14  -1   -0.00    5.58
  -9 -14   1    0.00    5.17
   9 -14  -2   12.16    6.80
   9 -14  -2    1.02    6.36
  -9 -14   2    3.34    6.56
   9 -14  -3   11.33    6.66
   9 -14  -3    2.33    7.16
  -9 -14   3   -0.00    4.51
   9 -14  -4    8.77    6.66
   9 -14  -4    5.34    7.59
   9 -14  -5    0.00    4.21
   9 -14  -5    0.39    5.26
   9 -14  -6    0.18    4.15
   9 -14  -6    0.39    5.58
   9 -14  -7    0.85    4.84
   9 -14  -7    8.04    7.40
   9 -14  -8    0.00    3.50
   9 -14  -8   -0.00    7.04
   9 -14  -9    5.54    5.14
   9 -14  -9    1.37    7.14
   9 -14 -10    4.40    5.61
   9 -14 -11    0.41    4.25
   9 -14 -12    3.41    5.47
   9 -14 -13    4.85    6.19
   9 -15  -1    2.96    4.96
   9 -15  -1    1.91    6.81
  -9 -15   1    1.65    5.63
   9 -15  -2    2.94    5.02
   9 -15  -2   -0.00    6.91
   9 -15  -3   -0.00    4.28
   9 -15  -3    3.88    6.22
   9 -15  -4    7.49    6.17
   9 -15  -4   -0.00    6.28
   9 -15  -5   -0.00    4.55
   9 -15  -5    2.43    6.18
   9 -15  -6    4.17    6.62
   9 -15  -6    0.00    6.72
   9 -15  -7    7.47    5.61
   9 -15  -7    7.79    7.72
   9 -15  -8    5.88    6.35
   9 -15  -8   -0.00    7.58
   9 -16  -1    1.70    3.91
   9 -16  -2    1.39    3.94
   9 -16  -2   -0.00    6.36
   9 -16  -3    0.00    4.26
   9 -16  -3    0.00    5.28
   9 -16  -4    0.00    5.39
   9 -16  -5    0.00    6.41
  -8   0   1    0.00    3.31
  -8   0   1    2.75    3.79
   8   0  -1   -0.00    4.35
  -8   0   2  368.05   65.12
  -8   0   2  477.02   68.03
   8   0  -2  765.19   73.57
  -8   0   3   -0.00    3.00
  -8   0   3   -0.00    3.99
   8   0  -3    1.02    4.29
  -8   0   4   79.42   16.09
  -8   0   4   79.47   17.07
   8   0  -4   88.85   18.10
  -8   0   5    4.24    3.72
  -8   0   5   -0.00    3.93
   8   0  -5   -0.00    4.41
  -8   0   6   63.89   14.38
  -8   0   6   89.72   17.19
   8   0  -6   77.67   16.94
  -8   0   7   -0.00    3.59
  -8   0   7    0.18    4.02
   8   0  -7   -0.00    4.54
  -8   0   8  208.37   31.07
  -8   0   8  183.79   32.04
   8   0  -8  186.53   32.73
  -8   0   9   -0.00    4.19
  -8   0   9    3.17    4.84
   8   0  -9    4.60    5.08
  -8   0  10    0.00    3.24
  -8   0  10   -0.00    4.48
   8   0 -10    0.20    4.37
  -8   0  11    0.42    2.80
  -8   0  11   -0.00    3.08
   8   0 -11   -0.00    3.53
  -8   0  12  167.40   28.88
  -8   0  12  201.92   31.90
   8   0 -12  185.37   31.32
  -8   0  13    1.02    2.72
  -8   0  13    0.00    4.56
   8   0 -13    0.69    4.32
  -8   0  14   83.45   16.76
  -8   0  15   -0.00    3.54
  -8   0  16    1.78    3.32
  -8   0  25   -0.00    2.95
  -8   0  26    6.28    6.07
  -8   1   1   74.63   13.49
  -8   1   1   51.41   13.35
   8  -1  -1   47.31   13.41
   8   1  -1   37.94   12.65
  -8  -1   1   60.18   13.30
  -8  -1   1   62.42   14.31
  -8   1   2   10.08    5.36
  -8   1   2    1.68    4.41
   8  -1  -2   -0.00    5.15
   8   1  -2    4.83    5.19
  -8  -1   2   -0.00    4.53
  -8  -1   2    0.92    3.88
  -8   1   3    4.65    4.96
  -8   1   3   -0.00    3.98
   8  -1  -3    4.63    5.58
   8   1  -3    8.03    5.67
  -8  -1   3    6.94    5.39
  -8  -1   3   -0.00    4.96
  -8   1   4   34.64    9.28
  -8   1   4   46.18   11.50
   8  -1  -4   32.96   10.54
   8   1  -4   27.20    9.54
  -8  -1   4   30.05    8.92
  -8  -1   4   28.47    9.98
  -8   1   5    1.53    3.27
  -8   1   5    4.26    5.34
   8  -1  -5    8.67    5.87
   8   1  -5    5.03    5.72
  -8  -1   5   11.75    5.20
  -8  -1   5   -0.00    3.82
  -8   1   6   87.66   16.11
  -8   1   6   81.09   16.92
   8  -1  -6   83.55   18.16
   8   1  -6   64.02   16.04
  -8  -1   6   70.08   15.00
  -8  -1   6   85.88   17.30
  -8   1   7    3.65    3.60
  -8   1   7   -0.00    3.85
   8  -1  -7   10.70    6.57
   8   1  -7    4.36    3.97
  -8  -1   7    4.44    4.20
  -8  -1   7    5.88    5.84
  -8   1   8    3.82    4.59
  -8   1   8    8.58    5.07
   8  -1  -8    2.05    4.35
   8   1  -8    3.19    4.23
  -8  -1   8    0.57    2.99
  -8  -1   8    0.00    3.49
  -8   1   9   14.56    6.20
  -8   1   9    9.32    5.89
   8  -1  -9   15.38    7.40
   8   1  -9    5.48    5.39
  -8  -1   9   17.85    6.23
  -8  -1   9    6.97    5.81
  -8   1  10  111.52   22.60
  -8   1  10  143.53   25.27
   8  -1 -10  158.42   26.66
   8   1 -10  149.71   25.89
  -8  -1  10  124.82   22.70
  -8  -1  10  163.84   26.26
  -8   1  11    0.00    3.61
  -8   1  11   10.19    6.37
   8  -1 -11   10.65    6.44
   8   1 -11    4.20    5.44
  -8  -1  11   10.70    5.29
  -8  -1  11   12.14    7.02
  -8   1  12    4.46    4.11
  -8   1  12   15.29    7.36
   8  -1 -12   13.42    7.15
   8   1 -12    6.55    5.56
  -8  -1  12   18.16    6.49
  -8  -1  12    9.01    6.55
  -8   1  13   -0.00    4.24
   8  -1 -13    1.16    4.35
  -8  -1  13    2.76    3.13
  -8  -1  13    0.51    4.71
  -8  -1  14   59.49   13.11
  -8  -1  15   60.40   13.10
  -8  -1  16   41.59   10.49
  -8  -1  17    2.33    3.91
  -8  -1  18    0.00    4.29
  -8  -1  19   10.46    5.66
  -8  -1  20    6.88    5.13
  -8   1  21   -0.00    4.24
  -8  -1  21    0.46    3.97
  -8   1  22   75.51   17.36
  -8   1  23   -0.00    5.20
  -8   1  24   17.22    8.42
  -8   1  25    0.00    4.13
  -8   1  26   17.94    8.56
   8  -1 -26   21.91    8.02
   8  -1 -27   -0.00    4.10
  -8   2   1   -0.00    4.07
  -8   2   1   -0.00    3.87
   8  -2  -1   -0.00    3.39
   8   2  -1   -0.00    3.58
  -8  -2   1   -0.00    4.41
  -8  -2   1   -0.00    3.92
  -8   2   2   70.39   13.69
  -8   2   2   47.47   13.15
  -8  -2   2   82.51   15.53
  -8  -2   2   46.53   13.33
  -8   2   3   17.95    6.35
  -8   2   3    6.49    5.36
   8  -2  -3    0.00    5.05
   8   2  -3    5.93    5.63
  -8  -2   3   11.43    6.27
  -8  -2   3   16.12    7.22
  -8   2   4   44.39   10.86
  -8   2   4   37.33   11.39
   8  -2  -4   28.76   10.69
   8   2  -4   49.13   12.30
  -8  -2   4   41.93   10.86
  -8  -2   4   51.40   12.82
  -8   2   5    6.67    4.88
  -8   2   5    4.85    5.10
   8  -2  -5    4.48    5.17
   8   2  -5    3.24    4.58
  -8  -2   5   12.48    6.15
  -8  -2   5    4.64    5.23
  -8   2   6  101.28   16.25
  -8   2   6   77.87   16.37
   8  -2  -6  103.33   19.03
   8   2  -6   93.12   17.47
  -8  -2   6   33.57   12.20
  -8  -2   6   77.38   16.09
  -8   2   7   31.94    9.98
   8  -2  -7   31.06   10.34
   8   2  -7   37.99   10.53
  -8  -2   7   27.47    8.59
  -8  -2   7   37.52   10.36
  -8   2   8  120.50   21.54
   8  -2  -8   86.39   20.52
   8   2  -8  104.74   20.69
  -8  -2   8  108.63   19.38
  -8  -2   8  110.78   21.09
  -8   2   9   10.11    6.43
   8  -2  -9    0.00    4.15
   8   2  -9    5.61    5.04
  -8  -2   9    8.63    4.95
  -8  -2   9    3.93    5.55
  -8   2  10   -0.00    3.74
   8  -2 -10    0.00    4.43
   8   2 -10    1.26    4.46
  -8  -2  10   -0.00    2.82
  -8  -2  10   -0.00    3.70
  -8   2  11    4.94    4.94
   8  -2 -11    4.84    4.80
   8   2 -11    3.21    4.58
  -8  -2  11    0.85    3.55
  -8  -2  11    0.00    4.09
  -8   2  12   79.80   16.36
   8  -2 -12   37.36   13.30
  -8  -2  12   64.12   13.17
  -8  -2  12   64.76   14.99
  -8   2  13   38.84   12.17
   8  -2 -13   39.65   12.16
  -8  -2  13   41.91   10.38
  -8   2  14   23.17    9.64
   8  -2 -14   35.87   11.54
  -8  -2  14   25.41    8.03
  -8  -2  15   26.11    7.92
  -8  -2  16   40.49   10.38
  -8  -2  17   23.11    7.80
  -8   2  18  178.33   31.61
  -8  -2  18  191.58   30.22
  -8   2  19    0.60    4.98
  -8  -2  19   -0.00    3.16
  -8   2  20   12.18    6.60
  -8  -2  20   -0.00    3.26
  -8   2  21    0.73    4.25
  -8  -2  21   -0.00    3.51
  -8   2  22   14.96    7.98
  -8  -2  22   26.72    8.61
  -8   2  23    1.24    4.64
  -8  -2  23    0.00    4.48
  -8   2  24    6.28    5.17
   8  -2 -24   12.70    6.20
  -8  -2  24    1.12    4.32
  -8   2  25   -0.00    3.62
   8  -2 -25    2.38    4.18
   8  -2 -26    0.00    3.40
   8  -2 -27   -0.00    3.80
   8  -2 -28   23.09    8.65
  -8   2  35    0.78    4.25
   8  -3  -1  110.46   20.23
   8   3  -1   78.36   18.09
  -8  -3   1   96.74   18.86
  -8  -3   1   68.62   16.88
  -8   3   2    0.00    4.01
   8  -3  -2    3.75    4.27
   8   3  -2    4.26    5.61
  -8  -3   2    0.00    3.81
  -8  -3   2   -0.00    4.55
  -8   3   3   50.83   12.09
   8  -3  -3   33.96   11.81
   8   3  -3   47.72   12.09
  -8  -3   3   33.47   10.82
  -8  -3   3   46.03   12.19
  -8   3   4  145.08   24.55
   8  -3  -4  124.86   25.02
   8   3  -4  117.30   23.65
  -8  -3   4  137.69   23.89
  -8   3   5    2.75    5.66
   8  -3  -5    5.73    5.68
   8   3  -5    4.59    5.24
  -8  -3   5   10.11    6.01
  -8  -3   5   10.05    6.32
  -8   3   6   37.27   11.01
   8  -3  -6   34.47   11.55
   8   3  -6   35.71   10.80
  -8  -3   6   35.37    9.99
  -8  -3   6   33.35   10.50
  -8   3   7   20.32    7.70
   8  -3  -7   16.51    8.22
   8   3  -7   15.60    7.17
  -8  -3   7    7.30    4.97
  -8  -3   7   16.00    7.90
  -8   3   8    0.00    4.14
   8  -3  -8    6.42    5.85
   8   3  -8    4.23    4.95
  -8  -3   8    1.20    4.61
  -8  -3   8   16.12    7.15
  -8   3   9    6.24    5.55
   8  -3  -9   -0.00    6.39
   8   3  -9    3.24    5.16
  -8  -3   9    3.77    4.80
  -8  -3   9   -0.00    5.43
  -8   3  10   90.88   18.83
   8  -3 -10  119.25   21.52
   8   3 -10   88.14   18.17
  -8  -3  10   66.95   15.61
  -8  -3  10   86.89   18.45
  -8   3  11   94.18   19.68
   8  -3 -11   80.92   19.33
  -8  -3  11   96.41   17.28
  -8   3  12    0.01    4.62
   8  -3 -12    1.94    4.82
  -8  -3  12    6.40    4.63
  -8   3  13    9.40    6.46
   8  -3 -13   16.19    7.72
  -8  -3  13    9.45    4.86
  -8   3  14   31.77    9.44
  -8   3  14   32.48   10.88
   8  -3 -14   12.95    8.28
  -8  -3  14   22.61    7.25
  -8   3  15   38.47   10.52
  -8  -3  15    1.22    3.60
  -8   3  16   78.49   18.01
  -8  -3  16   88.38   16.34
  -8   3  17    2.17    4.27
  -8  -3  17   -0.00    3.17
  -8   3  18    0.87    4.17
  -8  -3  18    7.69    4.90
  -8   3  19   11.46    6.82
  -8  -3  19   10.79    5.56
  -8   3  20  100.78   21.88
  -8  -3  20  106.86   19.53
  -8   3  21    3.27    5.63
  -8  -3  21    0.00    4.34
  -8   3  22   18.90    8.34
  -8  -3  22    8.83    5.42
  -8   3  23    6.11    5.19
   8  -3 -23    0.00    4.64
  -8   3  24   16.87    7.75
   8  -3 -24   16.46    7.89
   8  -3 -25    5.62    5.35
   8  -3 -26    1.63    3.73
   8  -3 -27    0.00    3.17
   8  -3 -28    0.00    4.40
   8  -3 -29    1.78    3.49
   8  -3 -30    7.27    5.93
  -8   3  33    7.01    5.28
  -8   3  34    3.76    5.41
  -8   3  35    3.75    5.53
   8  -4  -1   78.58   17.64
   8   4  -1   62.25   15.37
  -8  -4   1   64.78   15.49
  -8  -4   1   59.33   15.05
   8  -4  -2   20.15    8.72
   8   4  -2   31.56   10.09
  -8  -4   2    0.00    5.51
  -8  -4   2   19.02    7.76
   8  -4  -3   20.16    9.34
   8   4  -3   14.99    7.13
  -8  -4   3   26.59    8.99
  -8  -4   3   18.84    7.90
   8  -4  -4  125.70   25.57
   8   4  -4  119.64   24.17
  -8  -4   4  139.50   24.80
  -8  -4   4  160.85   26.12
  -8   4   5   10.67    6.59
   8  -4  -5   17.52    8.04
   8   4  -5   13.26    6.67
  -8  -4   5    0.00    5.24
  -8  -4   5   14.01    7.03
  -8   4   6   62.13   14.07
   8  -4  -6   70.82   16.03
   8   4  -6   44.05   12.79
  -8  -4   6   47.33   12.47
  -8  -4   6   50.13   13.46
  -8   4   7  109.06   20.82
   8  -4  -7  116.24   22.34
   8   4  -7   78.90   18.75
  -8  -4   7   93.43   19.03
  -8  -4   7  136.40   22.45
  -8   4   8   32.86   10.52
   8  -4  -8   22.90    9.95
   8   4  -8   30.30    9.70
  -8  -4   8   29.29    9.04
  -8  -4   8   44.65   11.71
  -8   4   9    4.46    4.71
  -8   4   9    8.80    5.53
   8  -4  -9    3.75    6.04
  -8  -4   9    1.06    3.53
  -8  -4   9    3.92    6.20
  -8   4  10    2.93    4.18
  -8   4  10    0.00    4.81
   8  -4 -10    5.17    5.51
  -8  -4  10    5.83    4.34
  -8   4  11    6.00    5.34
  -8   4  11    5.20    5.52
   8  -4 -11    8.95    6.84
  -8  -4  11    0.00    3.13
  -8   4  12  101.55   20.26
  -8   4  12  106.06   21.21
   8  -4 -12   92.60   20.87
  -8  -4  12   90.39   17.65
  -8   4  13   11.58    6.60
  -8   4  13   13.12    7.84
   8  -4 -13    5.00    6.95
  -8  -4  13   13.59    5.41
  -8   4  14   55.46   13.68
  -8   4  14   47.64   13.81
   8  -4 -14   29.25   12.15
  -8  -4  14   57.80   11.85
  -8   4  15   -0.00    3.36
  -8  -4  15    0.00    3.25
  -8   4  16    1.77    5.14
  -8  -4  16   18.48    6.55
  -8   4  17   14.69    7.48
  -8  -4  17   20.34    6.81
  -8   4  18   51.34   15.04
  -8  -4  18   83.21   14.72
  -8   4  19    9.07    6.43
  -8  -4  19    3.18    3.83
  -8   4  20   14.38    7.50
  -8  -4  20   15.37    6.14
  -8   4  21   -0.00    3.39
  -8  -4  21   -0.00    2.56
  -8   4  22   14.96    7.67
   8  -4 -22   14.79    7.70
  -8   4  23    3.93    5.26
   8  -4 -23    4.01    5.56
   8  -4 -24    3.75    5.33
   8  -4 -25   -0.00    3.96
   8  -4 -26   -0.00    3.93
   8  -4 -27    1.11    3.44
   8  -4 -28   20.85    8.74
   8  -4 -29   12.52    6.99
   8  -4 -30   -0.00    3.15
   8  -4 -31    0.67    3.53
  -8   4  32   19.67    8.36
  -8   4  33   13.42    7.19
  -8   4  34    5.12    6.23
  -8   4  35    4.80    6.70
   8  -5  -1   37.51   11.79
   8   5  -1   40.66   11.84
  -8  -5   1   31.07   10.77
   8  -5  -2   20.34    8.90
   8   5  -2   21.46    8.85
  -8  -5   2   18.74    8.43
   8  -5  -3   63.66   16.19
   8   5  -3   62.35   15.77
  -8  -5   3   69.47   15.66
  -8  -5   3   83.93   17.31
  -8   5   4    4.44    6.09
   8  -5  -4    8.20    6.98
   8   5  -4   10.48    6.95
  -8  -5   4   18.59    7.94
  -8  -5   4   12.83    6.91
  -8   5   5   63.37   14.94
   8  -5  -5   54.77   15.17
   8   5  -5   48.89   13.95
  -8  -5   5   74.14   15.72
  -8  -5   5   93.02   17.38
  -8   5   6   75.17   17.50
   8  -5  -6   83.80   19.04
  -8  -5   6   83.75   17.78
  -8  -5   6   93.08   18.64
  -8   5   7   -0.00    3.33
   8  -5  -7    7.11    6.29
  -8  -5   7    3.98    4.49
  -8   5   8    9.76    6.09
   8  -5  -8    6.41    6.08
  -8  -5   8    2.70    4.23
  -8   5   9    8.99    6.43
   8  -5  -9   10.67    8.05
  -8  -5   9    5.39    5.07
  -8   5  10  214.64   32.37
  -8   5  10  187.93   31.65
   8  -5 -10  137.67   30.34
  -8  -5  10  177.76   29.12
  -8   5  11   50.70   13.24
  -8   5  11   46.53   13.09
   8  -5 -11   33.10   12.07
  -8  -5  11   35.80   10.28
  -8   5  12   -0.00    5.05
  -8   5  12   -0.00    5.26
   8  -5 -12   -0.00    5.48
  -8  -5  12    1.81    3.68
  -8   5  13   -0.00    5.06
  -8   5  13    4.55    5.96
   8  -5 -13   -0.00    5.04
  -8  -5  13    2.62    3.73
  -8   5  14    6.28    6.11
   8  -5 -14   13.31    8.18
  -8  -5  14    1.41    3.84
  -8   5  15   27.63    9.85
  -8  -5  15   26.82    7.99
  -8   5  16   43.14   13.95
  -8  -5  16   68.95   13.05
  -8   5  17    3.33    6.28
  -8  -5  17   10.33    5.24
  -8   5  18    6.07    5.49
  -8  -5  18   -0.00    3.26
  -8   5  19   14.10    8.28
  -8  -5  19   19.79    6.35
   8  -5 -20   17.75    8.17
  -8   5  21   27.57   10.52
   8  -5 -21   35.29   11.17
  -8   5  22   13.82    7.92
   8  -5 -22   12.97    7.29
   8  -5 -23    2.19    4.74
   8  -5 -24    2.72    5.08
   8  -5 -25   -0.00    3.66
   8  -5 -26    4.98    5.16
   8  -5 -27    3.92    5.40
   8  -5 -28    3.53    4.54
  -8   5  29    2.40    4.91
   8  -5 -29    4.52    5.10
  -8   5  30    8.28    6.45
   8  -5 -30    5.36    6.19
  -8   5  31    2.04    5.24
   8  -5 -31    5.88    5.20
  -8   5  32   10.79    7.39
   8  -5 -32    6.02    5.86
  -8   5  33    5.43    5.79
  -8   5  34   -0.00    5.40
  -8   6   1   88.93   18.75
   8  -6  -1   79.66   19.78
   8   6  -1  112.25   21.64
  -8  -6   1  106.51   20.62
  -8   6   2   92.53   18.69
   8  -6  -2   95.97   20.49
   8   6  -2   86.71   19.48
  -8  -6   2   86.02   18.97
  -8   6   3   85.86   18.62
   8  -6  -3   96.60   20.76
  -8   6   4   43.40   11.43
   8  -6  -4   24.99   10.88
  -8   6   5   19.26    8.29
   8  -6  -5   18.29    9.29
  -8   6   6   39.66   11.14
   8  -6  -6   29.03   10.85
  -8  -6   6   19.97    8.81
  -8   6   7   34.32   10.42
   8  -6  -7   31.89   11.84
  -8  -6   7   31.60   10.18
  -8   6   8   16.45    8.03
   8  -6  -8   21.82    9.52
  -8  -6   8   22.49    8.32
  -8   6   9    1.14    4.05
   8  -6  -9    0.19    4.19
  -8  -6   9   -0.00    5.06
  -8   6  10    6.59    6.00
   8  -6 -10    1.80    5.11
  -8  -6  10    6.90    5.56
  -8   6  11   16.47    7.80
   8  -6 -11   10.82    7.64
  -8  -6  11   11.29    6.35
  -8   6  12   12.39    7.83
   8  -6 -12   25.99   11.01
  -8  -6  12   20.79    7.87
  -8   6  13   12.94    8.12
   8  -6 -13    6.31    6.35
  -8  -6  13    8.78    5.75
  -8   6  14   12.63    8.52
   8  -6 -14   23.40   10.58
  -8  -6  14   34.97    8.92
  -8   6  15   19.30    8.56
  -8  -6  15   17.06    6.66
  -8   6  16    0.00    4.94
  -8  -6  16    4.19    3.40
  -8   6  17   50.68   14.70
  -8  -6  17   53.93   11.76
  -8   6  18   19.35    9.33
   8  -6 -18   30.35   10.13
  -8   6  19   12.60    7.13
   8  -6 -19    4.72    5.25
   8  -6 -20    1.79    3.66
   8  -6 -21   -0.00    4.33
   8  -6 -22    6.16    5.57
   8  -6 -23   20.72    8.69
   8  -6 -24    2.37    4.41
   8  -6 -25    8.35    7.22
   8  -6 -26    0.00    4.13
  -8   6  27    8.94    6.94
   8  -6 -27    2.96    6.64
  -8   6  28    8.49    6.90
   8  -6 -28    7.32    6.12
  -8   6  29   15.35    8.62
   8  -6 -29    4.56    5.76
  -8   6  30    2.61    5.24
   8  -6 -30    0.00    4.51
  -8   6  31   -0.00    5.11
   8  -6 -31    1.87    3.78
  -8   6  32    0.81    4.10
   8  -6 -32    2.25    5.27
  -8   6  33    0.00    5.19
   8  -6 -33    5.01    5.15
  -8   6  34    1.83    4.88
  -8   7   1   78.34   17.35
  -8  -7   1   85.05   18.55
  -8   7   2    1.56    4.45
  -8   7   3    8.44    6.34
  -8   7   4    2.42    4.69
   8  -7  -4    1.63    5.15
  -8   7   5   62.73   15.71
   8  -7  -5   71.68   17.28
  -8   7   6   18.92    8.77
   8  -7  -6   27.00   10.19
   8  -7  -7    4.86    6.20
  -8   7   8   -0.00    5.57
   8  -7  -8   -0.00    4.20
  -8  -7   8   -0.00    4.04
  -8   7   9   41.62   13.05
   8  -7  -9   52.90   15.10
  -8  -7   9   28.45   10.35
  -8   7  10    5.53    7.21
   8  -7 -10    6.28    6.45
  -8  -7  10    7.07    5.75
  -8   7  11   71.56   16.38
   8  -7 -11   36.88   13.90
  -8  -7  11   67.57   14.44
  -8   7  12    0.00    3.27
   8  -7 -12    2.10    5.45
  -8  -7  12   -0.00    4.06
  -8   7  13   26.64   10.72
   8  -7 -13   17.46    9.72
  -8  -7  13   16.17    6.92
  -8   7  14   18.50    8.38
   8  -7 -14   18.77   10.13
  -8  -7  14   15.98    6.81
  -8   7  15   77.97   19.32
  -8  -7  15   89.05   16.58
  -8   7  16   16.99    8.45
   8  -7 -16    5.45    4.99
  -8  -7  16    6.80    4.99
  -8   7  17    4.99    5.74
   8  -7 -17    5.56    5.75
  -8   7  18   -0.00    3.72
   8  -7 -18    0.26    4.25
   8  -7 -19    0.01    4.69
   8  -7 -20    4.86    5.58
   8  -7 -21   28.35   10.06
   8  -7 -22    0.00    3.98
   8  -7 -23    2.56    4.44
  -8   7  24    2.43    5.30
   8  -7 -24    0.87    3.52
  -8   7  25    6.23    6.57
   8  -7 -25   19.33    8.22
  -8   7  26   -0.00    6.00
   8  -7 -26    3.50    5.06
  -8   7  27   11.45    8.10
   8  -7 -27   16.03    8.40
  -8   7  28   -0.00    5.49
   8  -7 -28    1.28    5.14
  -8   7  29   10.01    7.11
   8  -7 -29   -0.00    5.07
  -8   7  30   -0.00    4.64
   8  -7 -30    1.75    4.95
  -8   7  31    2.22    5.63
   8  -7 -31   15.58    7.50
  -8   7  32   -0.00    4.91
   8  -7 -32   -0.00    5.99
  -8   7  33    4.20    5.97
   8  -7 -33   -0.00    4.27
   8  -7 -34    0.00    5.20
  -8   8   1   77.46   17.45
   8  -8  -1   65.39   17.61
  -8  -8   1   80.81   17.65
  -8   8   2    1.24    3.65
   8  -8  -2    0.79    5.15
  -8  -8   2    0.58    4.28
  -8   8   3   33.96   10.69
   8  -8  -3   14.81    8.67
  -8  -8   3   25.87    9.55
  -8   8   4   26.14    9.82
  -8  -8   4   19.65    8.45
  -8   8   5    7.45    7.15
  -8   8   6    0.00    3.74
  -8   8   7  105.30   22.50
  -8   8   8    0.00    5.59
  -8   8   9    6.48    6.34
   8  -8  -9    4.14    6.19
  -8   8  10   13.08    8.54
   8  -8 -10   13.59    9.14
  -8  -8  10    0.64    3.67
  -8   8  11    0.00    4.68
   8  -8 -11   13.57    8.88
  -8  -8  11    0.00    4.72
  -8   8  12    3.34    5.29
   8  -8 -12   -0.00    4.87
  -8  -8  12    3.49    5.20
  -8   8  13   54.04   13.58
   8  -8 -13    3.80    7.10
  -8  -8  13   33.77    9.49
  -8   8  14   -0.00    5.57
   8  -8 -14    5.02    5.86
  -8  -8  14    0.00    3.70
  -8   8  15   20.56    9.58
   8  -8 -15    7.91    7.60
  -8   8  16   -0.00    4.11
   8  -8 -16   -0.00    4.93
   8  -8 -17   17.58    8.42
   8  -8 -18    3.24    5.81
   8  -8 -19    9.92    6.32
   8  -8 -20    1.64    3.92
  -8   8  21    7.47    7.09
   8  -8 -21    1.91    4.30
  -8   8  22   -0.00    4.44
   8  -8 -22   -0.00    3.53
  -8   8  23   39.97   13.03
   8  -8 -23   21.92    9.49
  -8   8  24    7.36    7.18
   8  -8 -24   11.36    6.78
  -8   8  25    5.71    6.65
   8  -8 -25    9.27    6.58
  -8   8  26    1.74    6.47
   8  -8 -26    6.24    5.61
  -8   8  27   10.64    8.47
   8  -8 -27    8.09    6.56
  -8   8  28    0.29    3.85
   8  -8 -28    2.18    4.66
  -8   8  29    8.94    7.95
   8  -8 -29    6.02    6.70
  -8   8  30    1.25    4.64
   8  -8 -30   -0.00    5.73
  -8   8  31    6.17    6.55
   8  -8 -31    0.00    5.12
  -8   8  32   -0.00    5.54
   8  -8 -32   -0.00    4.17
  -8   8  33   -0.00    3.97
   8  -8 -33    3.88    5.39
   8  -8 -34    1.50    3.70
   8  -8 -35    3.07    5.42
  -8   9   1  115.20   22.11
   8  -9  -1   89.93   21.30
  -8  -9   1   93.24   20.17
  -8   9   2    0.00    5.13
   8  -9  -2    7.58    6.22
  -8  -9   2   -0.00    3.69
  -8   9   3   49.22   14.23
   8  -9  -3   61.46   16.55
  -8  -9   3   43.67   13.10
  -8   9   4   -0.00    4.70
   8  -9  -4   -0.00    5.29
  -8  -9   4   17.39    7.54
  -8   9   5   55.19   14.23
   8  -9  -5   24.73   11.63
  -8  -9   5   37.07   11.80
  -8   9   6    2.19    5.19
   8  -9  -6    0.00    6.76
  -8  -9   6   -0.00    4.11
  -8   9   7    0.00    5.31
   8  -9  -7   -0.00    5.15
  -8   9   8    7.55    6.35
   8  -9  -8    2.66    5.78
  -8   9   9    9.42    8.43
  -8   9  10    3.17    5.52
  -8   9  11  111.69   23.83
   8  -9 -11  111.01   22.50
  -8   9  12   -0.00    5.18
   8  -9 -12   -0.00    5.30
  -8  -9  12    3.65    5.38
  -8   9  13    3.72    5.13
   8  -9 -13   -0.00    4.28
  -8  -9  13   -0.00    4.68
  -8   9  14    0.00    5.08
   8  -9 -14    3.17    4.79
   8  -9 -15   39.36   12.37
   8  -9 -16    0.86    4.02
  -8   9  17   -0.00    5.08
   8  -9 -17    0.62    4.48
  -8   9  18   -0.00    4.64
   8  -9 -18    0.00    5.42
  -8   9  19   16.83    9.88
   8  -9 -19   17.71    8.50
  -8   9  20    5.48    8.10
   8  -9 -20   -0.00    4.53
  -8   9  21    9.92    7.49
   8  -9 -21   21.94    8.81
  -8   9  22    4.95    5.81
   8  -9 -22    0.36    4.38
  -8   9  23    0.00    4.06
   8  -9 -23   11.94    7.23
  -8   9  24    1.67    4.00
   8  -9 -24    4.69    5.26
  -8   9  25   18.62    9.60
   8  -9 -25   13.36    7.66
  -8   9  26    4.39    6.22
   8  -9 -26   -0.00    4.32
  -8   9  27    2.29    5.44
   8  -9 -27   -0.00    4.01
  -8   9  28    1.27    4.79
   8  -9 -28   -0.00    4.86
  -8   9  29   -0.00    3.78
   8  -9 -29    3.46    4.91
  -8   9  30    3.87    6.77
   8  -9 -30   12.56    8.33
  -8   9  31    5.80    6.24
   8  -9 -31    3.40    5.97
  -8   9  32   -0.00    3.85
   8  -9 -32   -0.00    5.24
   8  -9 -33    0.00    5.76
  -8  10   1   10.00    6.89
   8 -10  -1    7.66    8.29
  -8 -10   1   23.37    9.04
  -8  10   2   -0.00    2.88
   8 -10  -2   -0.00    5.43
  -8 -10   2    2.43    5.37
  -8  10   3   53.83   14.36
   8 -10  -3   27.58   12.21
  -8 -10   3   39.49   12.18
  -8  10   4   12.07    7.64
   8 -10  -4    7.59    7.31
  -8 -10   4    8.70    6.29
  -8  10   5    3.77    5.61
   8 -10  -5    6.41    8.72
  -8 -10   5    7.67    6.28
  -8  10   6    0.00    4.92
   8 -10  -6   -0.00    4.88
  -8 -10   6    1.32    4.15
  -8  10   7   68.57   17.42
   8 -10  -7   64.75   17.75
  -8 -10   7   63.88   15.89
  -8  10   8   -0.00    4.85
   8 -10  -8   -0.00    4.63
   8 -10  -8    2.57    6.26
  -8 -10   8    2.13    4.50
  -8  10   9   14.97    8.63
   8 -10  -9   14.12    7.22
   8 -10  -9    1.98    6.76
  -8 -10   9    6.03    5.69
  -8  10  10   -0.00    6.21
   8 -10 -10    0.88    4.89
   8 -10 -10    0.00    4.86
  -8  10  11    5.34    5.37
   8 -10 -11    9.37    7.22
   8 -10 -11   11.71    8.76
   8 -10 -12   -0.00    3.78
   8 -10 -12    8.76    7.46
   8 -10 -13   47.79   12.67
   8 -10 -13   22.84   11.41
   8 -10 -14    0.51    4.02
   8 -10 -15    5.96    5.54
   8 -10 -16   -0.00    4.20
  -8  10  17   46.68   14.50
   8 -10 -17   31.67   12.04
  -8  10  18   -0.00    5.20
   8 -10 -18   -0.00    5.45
  -8  10  19   26.52   11.29
   8 -10 -19   20.35    9.65
  -8  10  20   -0.00    5.35
   8 -10 -20    0.80    4.11
  -8  10  21    4.02    6.83
   8 -10 -21    4.66    6.00
  -8  10  22   -0.00    5.81
   8 -10 -22    0.31    4.17
  -8  10  23    7.12    7.35
   8 -10 -23    9.57    7.37
  -8  10  24    2.79    5.00
   8 -10 -24    1.85    4.44
  -8  10  25    1.10    4.37
   8 -10 -25    2.68    6.26
  -8  10  26   -0.00    5.50
   8 -10 -26    1.88    5.75
  -8  10  27   -0.00    4.95
   8 -10 -27    0.87    6.58
  -8  10  28   -0.00    4.25
   8 -10 -28    0.57    5.20
  -8  10  29   12.56    9.05
   8 -10 -29    6.21    6.55
  -8  10  30    2.21    4.19
   8 -10 -30    0.00    4.31
  -8  10  31   -0.00    5.81
  -8  10  32    4.57    5.68
  -8  11   1   34.61   11.83
   8 -11  -1   48.12   14.12
  -8 -11   1   20.40    9.95
  -8  11   2   15.77    7.90
   8 -11  -2    0.00    7.53
  -8 -11   2   -0.00    4.87
  -8  11   3    0.73    4.35
   8 -11  -3    2.47    6.61
  -8 -11   3   11.71    6.89
  -8  11   4    1.73    4.55
   8 -11  -4    0.00    4.57
   8 -11  -4    1.48    4.97
  -8  11   5   14.39    9.04
   8 -11  -5   38.37   11.08
   8 -11  -5    5.99    6.91
  -8 -11   5   45.37   11.82
  -8  11   6   -0.00    5.15
   8 -11  -6   -0.00    4.82
   8 -11  -6    3.99    6.26
  -8 -11   6    1.80    4.48
  -8  11   7    3.97    6.54
   8 -11  -7    4.25    5.32
   8 -11  -7    0.35    6.20
  -8 -11   7    3.10    4.88
  -8  11   8   10.74    7.17
   8 -11  -8    3.88    5.85
   8 -11  -8    2.67    7.88
  -8 -11   8    8.06    5.85
   8 -11  -9   17.57    8.00
   8 -11  -9   16.93   10.54
  -8 -11   9   21.10    9.06
   8 -11 -10   -0.00    3.33
   8 -11 -10    2.71    5.67
   8 -11 -11   12.56    7.63
   8 -11 -11   13.70    9.06
   8 -11 -12    0.64    4.41
   8 -11 -12   -0.00    7.35
   8 -11 -13    1.42    5.09
   8 -11 -14    2.38    4.78
   8 -11 -15   55.20   15.24
   8 -11 -16   -0.00    3.91
   8 -11 -17    0.73    4.11
   8 -11 -18    2.24    5.88
   8 -11 -19   13.78    8.42
   8 -11 -20   -0.00    4.47
   8 -11 -21    4.88    5.72
   8 -11 -22   -0.00    5.39
   8 -11 -23    1.52    5.29
   8 -11 -24    1.38    5.25
   8 -11 -25    7.82    7.35
   8 -11 -26    4.66    6.73
   8 -11 -27    2.51    5.31
  -8  12   1    5.06    6.48
   8 -12  -1    1.39    4.77
   8 -12  -1    0.36    5.13
  -8 -12   1    1.68    4.46
  -8  12   2    7.42    6.27
   8 -12  -2   -0.00    3.74
   8 -12  -2    2.26    4.96
  -8 -12   2    2.57    4.77
  -8  12   3   38.33   12.32
   8 -12  -3   30.28   10.92
   8 -12  -3   37.04   13.61
  -8 -12   3   38.63   12.24
  -8  12   4    5.60    5.73
   8 -12  -4    2.47    3.99
   8 -12  -4    0.00    5.98
  -8 -12   4   -0.00    3.79
   8 -12  -5    2.09    4.79
   8 -12  -5   -0.00    6.72
  -8 -12   5    0.00    5.26
   8 -12  -6    1.21    4.20
   8 -12  -6    0.00    7.06
  -8 -12   6    1.65    3.24
   8 -12  -7   25.91   10.36
   8 -12  -7    5.67    7.17
  -8 -12   7   18.49    7.79
   8 -12  -8   15.98    8.76
   8 -12  -8    6.97    7.26
   8 -12  -9    2.56    6.09
   8 -12  -9    3.91    7.49
   8 -12 -10   10.94    6.61
   8 -12 -10    5.34    6.93
   8 -12 -11    9.79    6.55
   8 -12 -11    2.98    5.72
   8 -12 -12    1.26    4.87
   8 -12 -12   -0.00    6.41
   8 -12 -13   14.26    8.01
   8 -12 -14   -0.00    5.17
   8 -12 -15    0.09    3.43
   8 -12 -16   -0.00    4.35
   8 -12 -17    4.32    5.80
   8 -12 -18    2.75    5.54
   8 -12 -19    3.08    5.38
   8 -12 -20   -0.00    4.74
   8 -12 -21    0.00    3.91
   8 -12 -22    5.93    6.71
   8 -12 -23   10.77    7.18
   8 -13  -1   11.77    7.20
   8 -13  -1   13.95    9.79
  -8 -13   1    9.38    7.20
   8 -13  -2    2.20    4.39
   8 -13  -2    0.60    7.60
  -8 -13   2    0.41    4.55
   8 -13  -3    2.65    4.96
   8 -13  -3    8.90    8.06
  -8 -13   3    3.01    5.80
   8 -13  -4   22.96    8.90
   8 -13  -4    1.00    6.45
  -8 -13   4   13.26    8.57
   8 -13  -5   30.36   10.72
   8 -13  -5   33.85   12.54
  -8 -13   5   33.92   11.83
   8 -13  -6    4.55    5.30
   8 -13  -6   -0.00    6.40
  -8 -13   6    0.70    4.52
   8 -13  -7   14.16    7.12
   8 -13  -7    3.87    7.26
   8 -13  -8    0.00    3.61
   8 -13  -8   -0.00    4.99
   8 -13  -9   11.12    6.70
   8 -13  -9    9.51    8.51
   8 -13 -10    1.56    5.00
   8 -13 -10    0.00    6.05
   8 -13 -11    8.53    6.50
   8 -13 -12    6.16    6.53
   8 -13 -13    0.37    4.20
   8 -13 -14    2.40    4.17
   8 -13 -15    4.53    5.62
   8 -13 -16   -0.00    4.77
   8 -13 -17    0.00    4.67
   8 -13 -18    0.01    3.59
   8 -13 -19   -0.00    3.45
   8 -13 -20   -0.00    5.86
   8 -14  -1   19.25    8.31
   8 -14  -1    8.08    7.94
  -8 -14   1    4.71    6.14
   8 -14  -2   11.22    6.71
   8 -14  -2    3.18    6.59
  -8 -14   2   18.23    9.66
   8 -14  -3    8.15    6.32
   8 -14  -3   11.52    9.65
  -8 -14   3    0.12    3.71
   8 -14  -4    1.97    4.95
   8 -14  -4   -0.00    5.25
  -8 -14   4    0.00    4.92
   8 -14  -5    6.89    5.03
   8 -14  -5   -0.00    5.77
   8 -14  -6    1.05    4.12
   8 -14  -6    8.31    8.01
   8 -14  -7    2.09    4.54
   8 -14  -7    4.14    6.34
   8 -14  -8   14.03    7.61
   8 -14  -8   14.39    9.90
   8 -14  -9    1.96    4.90
   8 -14 -10    2.34    4.92
   8 -14 -11    5.01    5.70
   8 -14 -12    5.80    5.52
   8 -14 -13   14.16    8.69
   8 -14 -14    1.55    5.69
   8 -14 -15    3.32    5.14
   8 -14 -16    0.16    5.21
   8 -15  -1   -0.00    3.97
   8 -15  -1    0.00    4.96
  -8 -15   1    4.63    6.26
   8 -15  -2    0.00    4.05
   8 -15  -2    0.00    6.66
  -8 -15   2    1.67    5.00
   8 -15  -3    0.55    4.58
   8 -15  -3   -0.00    6.24
   8 -15  -4    3.30    5.23
   8 -15  -4    0.68    5.56
   8 -15  -5    2.10    5.03
   8 -15  -5    0.34    6.09
   8 -15  -6    0.00    3.36
   8 -15  -7    0.64    4.90
   8 -15  -8    0.33    3.86
   8 -15  -9    1.06    4.03
   8 -15 -10    6.60    5.42
   8 -15 -11    3.78    4.93
   8 -15 -12    1.89    4.66
   8 -16  -1    2.44    4.79
   8 -16  -1   -0.00    7.80
   8 -16  -2   -0.00    5.51
   8 -16  -2    3.10    6.96
   8 -16  -3   -0.00    4.98
   8 -16  -4    1.57    5.11
   8 -16  -5    5.16    5.45
   8 -16  -6   -0.00    4.13
   8 -16  -7    0.00    6.30
   8 -17  -1    4.48    4.93
   8 -17  -2    0.00    4.75
  -7   0   1 1115.23  115.64
  -7   0   1  770.02  114.24
   7   0  -1  892.49  114.58
   7   0  -1  691.56  113.91
  -7   0   2   -0.00    3.41
  -7   0   2   -0.00    3.47
   7   0  -2    1.41    4.06
   7   0  -2    4.36    4.69
  -7   0   3   11.87    4.90
  -7   0   3    3.84    4.03
   7   0  -3   11.63    5.89
   7   0  -3   13.72    6.69
  -7   0   4    1.96    2.73
  -7   0   4   -0.00    4.41
   7   0  -4    0.00    4.19
   7   0  -4    0.10    3.85
  -7   0   5   43.83    9.72
  -7   0   5   34.24    9.62
   7   0  -5   27.20    8.72
   7   0  -5   38.08   10.61
  -7   0   6   -0.00    2.52
  -7   0   6    0.24    3.25
   7   0  -6    2.04    3.30
   7   0  -6   -0.00    3.08
  -7   0   7  302.87   46.15
  -7   0   7  351.67   48.65
   7   0  -7  298.79   46.49
   7   0  -7  372.00   49.68
  -7   0   8   -0.00    3.45
  -7   0   8   -0.00    3.95
   7   0  -8   -0.00    3.45
   7   0  -8   -0.00    3.91
  -7   0   9   23.63    6.79
  -7   0   9    5.78    5.27
   7   0  -9   18.96    6.20
   7   0  -9   12.26    6.49
  -7   0  10    0.91    2.65
  -7   0  10   -0.00    4.04
   7   0 -10   -0.00    2.45
  -7   0  11  345.51   45.00
  -7   0  11  354.24   47.09
   7   0 -11  236.01   44.41
  -7   0  12    0.00    3.43
  -7   0  12    2.09    4.24
   7   0 -12   -0.00    3.76
  -7   0  13  109.30   19.78
  -7   0  13  147.25   23.25
   7   0 -13   95.16   20.35
  -7   0  14   -0.00    3.05
  -7   0  14   -0.00    4.55
   7   0 -14    0.00    2.89
  -7   0  15    1.09    3.05
  -7   0  15    4.83    4.94
   7   0 -15    9.98    6.02
  -7   0  16   -0.00    3.36
  -7   0  16   -0.00    4.42
  -7   0  17  479.96   67.61
  -7   0  18    1.57    4.00
  -7   0  19   14.00    6.76
  -7   0  20    5.20    4.88
  -7   0  21   11.35    6.35
  -7   0  22    3.14    4.68
  -7   0  23   36.12   10.79
  -7   0  24    0.00    3.64
  -7   0  25    1.10    3.42
   7   0 -25    1.98    3.47
  -7   0  36    3.23    3.79
  -7   0  37   10.07    6.66
  -7   1   1    1.14    3.20
  -7   1   1    1.45    3.55
   7  -1  -1    0.00    4.33
   7   1  -1    1.81    4.17
   7   1  -1    0.27    3.30
  -7  -1   1    5.50    4.51
  -7  -1   1    3.10    4.33
  -7   1   2   51.21   10.99
  -7   1   2   39.98   10.95
   7  -1  -2   44.46   11.94
   7   1  -2   35.25   10.14
   7   1  -2   50.05   11.85
  -7  -1   2   49.49   11.75
  -7  -1   2   46.85   11.67
  -7   1   3  219.57   37.02
  -7   1   3  295.96   40.03
   7  -1  -3  206.39   38.33
   7   1  -3  253.03   38.36
   7   1  -3  260.77   39.67
  -7  -1   3  285.75   38.81
  -7  -1   3  288.38   40.01
  -7   1   4    1.72    2.95
  -7   1   4    0.00    3.08
   7  -1  -4    5.21    5.47
   7   1  -4    0.29    3.50
   7   1  -4   -0.00    4.21
  -7  -1   4   -0.00    2.89
  -7  -1   4    0.00    4.26
  -7   1   5   88.66   16.31
  -7   1   5  124.52   19.26
   7  -1  -5   98.89   18.79
   7   1  -5   80.59   16.41
   7   1  -5   80.90   17.18
  -7  -1   5   81.78   16.06
  -7  -1   5   71.35   16.43
  -7   1   6    0.28    2.95
  -7   1   6   -0.00    3.91
   7  -1  -6   12.62    6.30
   7   1  -6    6.08    3.97
   7   1  -6   -0.00    3.56
  -7  -1   6   -0.00    3.74
  -7  -1   6    0.77    3.50
  -7   1   7   31.46    8.84
  -7   1   7   39.61   10.70
   7  -1  -7   36.89   10.56
   7   1  -7   29.32    8.99
   7   1  -7   42.10   10.98
  -7  -1   7   36.82    9.09
  -7  -1   7   41.62   10.30
  -7   1   8   12.91    5.58
  -7   1   8   22.53    7.61
   7  -1  -8   11.86    6.79
   7   1  -8   17.90    6.65
   7   1  -8   15.94    7.24
  -7  -1   8   11.40    5.60
  -7  -1   8   18.60    7.17
  -7   1   9  303.32   44.13
   7  -1  -9  313.27   46.43
   7   1  -9  236.43   43.05
   7   1  -9  333.75   46.32
  -7  -1   9  335.61   44.22
  -7  -1   9  327.11   45.94
  -7   1  10   44.27    9.72
  -7   1  10   19.70    7.91
   7  -1 -10   31.64    9.43
   7   1 -10   15.33    6.57
   7   1 -10   17.48    7.76
  -7  -1  10   35.27    8.54
  -7  -1  10   20.86    7.70
  -7   1  11   78.61   16.16
  -7   1  11   98.91   18.23
   7  -1 -11   82.10   17.68
   7   1 -11   96.13   16.66
   7   1 -11   82.93   17.22
  -7  -1  11  113.19   17.00
  -7  -1  11   55.95   15.69
  -7   1  12   -0.00    3.05
  -7   1  12   -0.00    3.62
   7  -1 -12    3.60    4.55
   7   1 -12    0.66    3.17
   7   1 -12    0.00    2.94
  -7  -1  12    2.63    2.81
  -7  -1  12    1.35    3.11
  -7   1  13  170.62   27.53
  -7   1  13  175.04   29.09
   7  -1 -13  158.59   28.29
   7   1 -13  152.39   26.10
   7   1 -13  176.97   28.06
  -7  -1  13  160.07   26.22
  -7  -1  13  182.69   28.84
  -7   1  14    9.57    5.39
  -7   1  14    3.81    4.69
   7  -1 -14    0.84    4.01
   7   1 -14    7.25    4.04
  -7  -1  14    6.42    4.42
  -7  -1  14    4.92    4.67
  -7   1  15   98.63   20.89
  -7   1  15  119.01   23.25
   7  -1 -15  108.72   22.20
   7   1 -15  128.92   21.02
  -7  -1  15  149.28   22.29
  -7  -1  15  149.08   24.02
  -7   1  16   25.26    8.55
  -7   1  16   28.87   10.17
   7  -1 -16   26.87    9.66
  -7  -1  16   37.12    9.35
  -7  -1  16   29.74    9.96
  -7   1  17   43.25   10.97
  -7  -1  17   34.77    9.59
  -7   1  18    2.17    3.91
  -7  -1  18    2.34    4.00
  -7   1  19  166.70   27.39
  -7  -1  19  139.29   25.10
  -7   1  20    5.58    5.25
  -7  -1  20    0.00    4.08
  -7   1  21   99.39   18.57
  -7  -1  21   70.14   15.99
  -7  -1  22    1.60    4.60
  -7  -1  23   25.48    8.69
  -7  -1  24   12.59    6.37
  -7  -1  25   42.42   11.38
  -7   1  34   -0.00    4.48
  -7   1  35    5.63    5.31
  -7   1  36    0.24    3.17
  -7   1  37   -0.00    3.53
  -7  -1  37   -0.00    3.66
  -7   2   1   31.03    8.66
  -7   2   1   28.57    9.23
   7  -2  -1   44.36   11.24
   7   2  -1   50.66   11.68
  -7  -2   1   48.29   11.05
  -7  -2   1   21.71    8.63
  -7   2   2   68.01   12.45
  -7   2   2   50.88   12.10
   7  -2  -2   52.04   13.00
   7   2  -2   37.69   10.75
   7   2  -2   53.90   12.71
  -7  -2   2   40.84   11.25
  -7  -2   2   52.83   12.56
  -7   2   3    5.51    3.99
  -7   2   3    0.00    3.09
   7  -2  -3    9.58    6.28
   7   2  -3   10.25    5.29
   7   2  -3    8.97    6.02
  -7  -2   3    4.78    4.63
  -7  -2   3    8.60    5.84
  -7   2   4    4.49    4.05
  -7   2   4    4.91    4.85
   7  -2  -4    8.51    6.05
   7   2  -4    5.41    4.52
   7   2  -4    4.40    5.30
  -7  -2   4    0.00    3.99
  -7  -2   4    7.09    5.42
  -7   2   5  273.85   38.64
  -7   2   5  254.26   39.52
   7  -2  -5  279.45   41.12
   7   2  -5  279.59   38.93
   7   2  -5  294.70   40.44
  -7  -2   5  200.31   37.20
  -7  -2   5  244.56   39.23
  -7   2   6   11.56    5.84
  -7   2   6   17.14    6.80
   7  -2  -6   21.76    8.43
   7   2  -6   27.17    7.91
   7   2  -6   11.57    6.32
  -7  -2   6   22.98    7.26
  -7  -2   6   16.31    7.31
  -7   2   7  174.04   31.44
  -7   2   7  139.16   31.46
   7  -2  -7  259.34   36.26
   7   2  -7  222.07   32.86
   7   2  -7  192.43   32.93
  -7  -2   7  289.90   33.91
  -7  -2   7  269.37   35.21
  -7   2   8    7.55    4.77
  -7   2   8    6.10    4.75
   7  -2  -8    6.71    5.89
   7   2  -8    7.97    5.62
   7   2  -8    6.14    5.31
  -7  -2   8    9.72    5.02
  -7  -2   8    4.37    4.30
  -7   2   9   61.76   13.29
  -7   2   9   65.58   14.74
   7  -2  -9   55.85   14.57
   7   2  -9   69.88   13.80
   7   2  -9   65.03   14.10
  -7  -2   9   61.45   12.68
  -7  -2   9   62.94   14.28
  -7   2  10   20.48    7.19
  -7   2  10   12.97    7.15
   7  -2 -10   15.26    7.41
   7   2 -10   15.72    6.49
   7   2 -10   17.21    7.00
  -7  -2  10   14.18    5.84
  -7  -2  10   20.33    7.68
  -7   2  11  127.80   23.84
  -7   2  11  166.99   26.69
   7  -2 -11  125.62   25.03
   7   2 -11  168.84   24.81
   7   2 -11  164.47   25.57
  -7  -2  11  107.24   22.07
  -7  -2  11  188.96   26.50
  -7   2  12   32.88    9.78
  -7   2  12   65.53   14.14
   7  -2 -12   52.89   12.83
   7   2 -12   51.22   11.04
  -7  -2  12   30.27    8.79
  -7  -2  12   47.98   11.93
  -7   2  13  113.31   18.32
  -7   2  13   95.61   18.37
   7  -2 -13   62.79   16.32
   7   2 -13   90.28   16.29
  -7  -2  13   90.29   15.52
  -7  -2  13   53.63   14.91
  -7   2  14    2.00    3.61
  -7   2  14    5.00    5.22
   7  -2 -14    6.46    6.04
   7   2 -14    3.23    3.89
  -7  -2  14    0.00    2.66
  -7  -2  14    7.25    5.39
  -7   2  15   32.05    9.50
  -7   2  15   47.37   12.52
   7  -2 -15   46.77   11.90
   7   2 -15   24.24    8.18
  -7  -2  15   26.04    7.75
  -7  -2  15   34.91   10.02
  -7   2  16   93.70   17.88
  -7   2  16   79.65   17.92
   7  -2 -16   76.54   17.42
   7   2 -16   82.69   15.71
  -7  -2  16   73.77   14.80
  -7   2  17   63.32   14.96
   7   2 -17   65.00   13.56
  -7  -2  17   71.55   13.94
   7   2 -18   51.98   10.57
  -7  -2  18   27.73    8.64
   7   2 -19   -0.00    3.03
  -7  -2  19    0.00    2.61
   7   2 -20   13.46    5.73
  -7  -2  20   11.07    5.77
  -7  -2  21   73.64   15.18
  -7  -2  22    2.17    3.93
  -7  -2  23   25.00    8.23
   7  -2 -24    3.07    4.29
  -7  -2  24    1.83    4.46
   7  -2 -25   11.34    6.20
   7  -2 -26   -0.00    3.26
   7  -2 -27   13.04    7.00
   7  -2 -28   11.28    6.21
   7  -2 -29   18.66    7.87
  -7   2  33    8.52    5.83
  -7   2  34    1.20    5.32
  -7   2  35   -0.00    4.40
  -7   2  36    0.00    5.54
  -7   3   1   -0.00    2.99
  -7   3   1    1.31    3.35
   7  -3  -1    0.02    3.20
   7   3  -1    0.00    4.28
  -7  -3   1    1.85    4.65
  -7  -3   1   -0.00    4.02
  -7   3   2  155.57   25.95
  -7   3   2  160.97   27.19
   7  -3  -2  157.92   28.24
   7   3  -2  164.67   27.85
  -7  -3   2  175.88   27.92
  -7  -3   2  157.93   27.33
  -7   3   3   43.29   10.56
  -7   3   3   43.94   11.49
   7  -3  -3   42.78   12.35
   7   3  -3   45.28   11.65
  -7  -3   3   49.23   11.78
  -7  -3   3   42.60   11.27
  -7   3   4   12.49    5.14
  -7   3   4    4.19    4.78
   7  -3  -4   11.73    6.58
   7   3  -4    0.77    4.32
   7   3  -4   10.06    6.08
  -7  -3   4    7.33    5.11
  -7  -3   4    7.10    5.30
  -7   3   5  121.88   19.33
  -7   3   5   90.39   18.34
   7  -3  -5   93.18   19.56
   7   3  -5  103.70   18.20
   7   3  -5   93.59   18.48
  -7  -3   5   88.38   18.15
  -7  -3   5   86.37   18.22
  -7   3   6   12.23    6.24
  -7   3   6   19.15    8.00
   7  -3  -6   17.78    7.65
   7   3  -6   30.18    8.10
   7   3  -6   11.04    6.66
  -7  -3   6   13.51    6.53
  -7  -3   6   17.13    7.15
  -7   3   7    1.34    3.32
  -7   3   7    2.66    4.61
   7  -3  -7    0.00    3.47
   7   3  -7    0.51    3.60
   7   3  -7    0.00    2.60
  -7  -3   7    0.90    3.10
  -7  -3   7    7.53    5.75
  -7   3   8    0.00    3.62
  -7   3   8    0.35    2.62
   7  -3  -8   -0.00    4.15
   7   3  -8   -0.00    3.60
   7   3  -8   -0.00    2.66
  -7  -3   8   -0.00    2.96
  -7  -3   8    0.00    4.23
  -7   3   9  205.46   35.61
  -7   3   9  231.24   37.27
   7  -3  -9  212.14   37.07
   7   3  -9  271.84   36.37
   7   3  -9  230.29   36.12
  -7  -3   9  262.44   35.59
  -7  -3   9  216.19   36.07
  -7   3  10   87.63   17.40
  -7   3  10   62.99   16.73
   7   3 -10  118.35   18.24
  -7  -3  10   88.00   16.16
  -7  -3  10   98.64   18.32
  -7   3  11    7.61    5.09
  -7   3  11    4.89    5.22
   7  -3 -11    3.73    5.21
   7   3 -11    7.90    4.91
  -7  -3  11   16.69    5.97
  -7  -3  11   12.86    6.06
  -7   3  12   -0.00    4.02
  -7   3  12   -0.00    3.23
   7  -3 -12    2.73    4.41
   7   3 -12    4.94    3.70
  -7  -3  12   -0.00    2.51
  -7  -3  12    0.38    3.19
  -7   3  13   76.55   17.18
  -7   3  13  112.63   20.30
   7  -3 -13  103.34   19.84
   7   3 -13   96.84   16.83
   7   3 -13   83.10   16.56
  -7  -3  13   71.93   14.90
  -7  -3  13   77.64   16.77
  -7   3  14  118.75   21.84
   7  -3 -14  109.82   21.27
   7   3 -14   95.54   18.23
  -7  -3  14   99.08   17.63
  -7  -3  14   95.55   19.03
  -7   3  15  194.22   32.03
   7  -3 -15  148.54   29.92
   7   3 -15  176.66   28.19
  -7  -3  15  188.65   27.82
  -7   3  16   34.93   10.96
   7  -3 -16    9.40    6.74
   7   3 -16   23.71    7.70
  -7  -3  16   28.26    7.51
   7   3 -17    2.37    3.77
  -7  -3  17    4.96    3.75
   7   3 -18   37.92    9.80
  -7  -3  18   36.03    9.12
   7   3 -19  392.95   51.66
  -7  -3  19  326.47   50.35
  -7   3  20    0.00    4.88
  -7  -3  20    3.65    4.01
  -7   3  21    5.40    5.27
   7  -3 -21    8.46    5.00
  -7  -3  21    9.21    5.07
  -7   3  22    0.50    4.45
   7  -3 -22    4.14    4.91
  -7  -3  22   -0.00    2.97
   7  -3 -23   17.16    7.55
   7  -3 -24    7.96    5.41
   7  -3 -25   26.27    9.02
   7  -3 -26    1.23    4.27
   7  -3 -27    0.00    3.71
   7  -3 -28   -0.00    3.79
   7  -3 -29   12.38    7.05
   7  -3 -30    1.18    4.41
  -7   3  32    8.53    6.50
  -7   3  33    7.73    6.85
  -7   3  34    0.00    5.16
  -7   3  35    9.95    6.04
  -7   3  36    7.58    6.77
  -7   4   1   45.58   12.24
  -7   4   1   70.55   14.51
   7  -4  -1   91.80   17.36
   7   4  -1   66.50   14.93
  -7  -4   1   70.15   14.85
  -7  -4   1   65.39   14.64
  -7   4   2  232.66   23.93
  -7   4   2   80.36   18.03
   7  -4  -2   98.43   19.99
   7   4  -2   72.92   17.94
  -7  -4   2   97.21   19.40
  -7  -4   2   84.91   18.49
  -7   4   3    9.27    5.36
  -7   4   3   11.21    6.15
   7  -4  -3    5.76    6.07
   7   4  -3   11.79    5.95
  -7  -4   3   14.36    7.45
  -7  -4   3    8.97    6.14
  -7   4   4   19.39    7.97
  -7   4   4   36.36   10.06
   7  -4  -4   38.87   10.93
   7   4  -4   26.96    8.78
  -7  -4   4   20.10    7.80
  -7  -4   4   45.86   11.05
  -7   4   5   91.14   16.84
  -7   4   5   78.15   16.77
   7   4  -5   77.86   15.45
   7   4  -5   82.53   16.74
  -7  -4   5   81.97   16.67
  -7  -4   5   71.66   16.07
  -7   4   6   85.49   15.72
  -7   4   6   50.97   13.90
   7  -4  -6   61.03   15.23
   7   4  -6   77.97   14.47
   7   4  -6   80.69   15.35
  -7  -4   6   68.60   14.45
  -7  -4   6   49.47   13.65
  -7   4   7    7.24    6.00
  -7   4   7   33.95    9.83
   7  -4  -7   43.72   11.23
   7   4  -7   36.08    8.87
   7   4  -7   44.46   10.34
  -7  -4   7   38.80    9.89
  -7  -4   7   53.44   11.42
  -7   4   8   55.69   12.18
  -7   4   8    6.80    7.64
   7  -4  -8   47.38   12.67
   7   4  -8   63.69   11.91
   7   4  -8   78.07   13.39
  -7  -4   8   62.36   12.05
  -7  -4   8   51.09   11.95
  -7   4   9   18.94    8.21
  -7   4   9   39.02   10.84
   7  -4  -9   27.03   10.47
   7   4  -9   31.33    8.59
  -7  -4   9   29.06    8.27
  -7  -4   9   32.03    9.56
  -7   4  10   -0.00    3.57
   7  -4 -10    2.04    4.78
   7   4 -10    0.00    3.21
  -7  -4  10   -0.00    3.02
  -7  -4  10    1.01    3.55
  -7   4  11  116.16   23.66
   7  -4 -11  133.09   24.72
   7   4 -11  126.07   21.65
   7   4 -11  133.68   22.44
  -7  -4  11  118.32   20.99
  -7  -4  11  136.70   23.39
  -7   4  12  134.60   26.94
   7  -4 -12  172.93   29.12
   7   4 -12  177.85   25.79
   7   4 -12  130.83   24.66
  -7  -4  12  153.99   24.48
  -7  -4  12  153.88   26.37
  -7   4  13   69.68   20.72
   7  -4 -13  123.54   24.42
   7   4 -13  138.57   21.70
  -7  -4  13  154.25   21.42
  -7  -4  13  137.80   22.80
  -7   4  14   56.06   13.53
   7  -4 -14   29.57   10.91
   7   4 -14   36.32    9.54
  -7  -4  14   33.23    8.52
  -7   4  15   53.25   14.15
   7  -4 -15   80.39   16.79
   7   4 -15   35.27   10.20
  -7  -4  15   57.98   11.36
  -7   4  16   27.03    9.86
  -7   4  16   19.03    9.15
   7  -4 -16   58.34   14.02
   7   4 -16   31.41    8.84
  -7  -4  16   46.03    9.51
  -7   4  17  208.81   26.34
   7   4 -17   53.69   15.54
  -7  -4  17  134.68   18.41
  -7   4  18   28.46   10.47
  -7  -4  18   26.72    7.61
  -7   4  19    4.73    5.84
  -7  -4  19   19.65    5.80
  -7   4  20   32.85   10.42
   7  -4 -20   21.02    8.66
  -7  -4  20   42.50    9.40
  -7   4  21   32.88   11.80
   7  -4 -21   31.43   10.83
  -7  -4  21   57.12   10.99
   7  -4 -22   31.22   10.18
   7  -4 -23    7.95    5.82
   7  -4 -24    2.68    4.54
   7  -4 -25   -0.00    3.45
   7  -4 -26   18.37    7.71
   7  -4 -27    9.05    6.01
   7  -4 -28    6.67    5.59
  -7   4  29    5.44    6.61
   7  -4 -29    1.74    4.75
  -7   4  30   -0.00    4.70
   7  -4 -30    4.55    5.06
  -7   4  31    6.97    5.72
   7  -4 -31    9.85    6.06
  -7   4  32    1.91    3.89
  -7   4  33   12.95    7.99
  -7   4  34   -0.00    5.22
  -7   4  35   -0.00    3.81
  -7   4  36    2.15    4.23
  -7   5   1    3.17    3.72
   7  -5  -1    3.98    5.07
   7   5  -1    3.96    4.61
  -7  -5   1    5.97    5.20
  -7  -5   1    2.05    4.74
  -7   5   2    9.45    5.01
   7  -5  -2    4.00    4.47
   7   5  -2    4.96    5.38
  -7  -5   2    2.88    5.17
  -7  -5   2    6.14    4.96
  -7   5   3   51.59   11.65
   7  -5  -3   83.73   16.03
   7   5  -3   33.06   10.68
  -7  -5   3   39.10   10.82
  -7  -5   3   32.14   10.78
  -7   5   4   58.14   16.10
   7  -5  -4  102.92   20.51
   7   5  -4  174.16   22.67
  -7  -5   4  139.71   20.94
  -7  -5   4   70.16   17.65
  -7   5   5   39.24   11.02
   7  -5  -5   29.80   10.78
   7   5  -5   35.11   10.05
  -7  -5   5   35.97   10.26
  -7  -5   5   32.95   10.28
  -7   5   6    4.01    5.18
   7  -5  -6    1.71    3.89
   7   5  -6    0.00    4.53
  -7  -5   6    5.68    4.86
  -7  -5   6    1.33    3.31
  -7   5   7   18.39    8.03
   7  -5  -7   -0.00    5.41
   7   5  -7   36.87    8.85
   7   5  -7   10.68    6.53
  -7  -5   7   19.02    7.35
  -7  -5   7   20.72    7.47
  -7   5   8   63.15   16.27
   7  -5  -8   99.41   19.32
   7   5  -8   87.56   15.89
  -7  -5   8   80.25   16.31
  -7  -5   8   78.29   16.70
  -7   5   9  113.22   22.58
   7  -5  -9  111.82   23.05
  -7  -5   9  132.36   21.78
  -7  -5   9  115.46   21.67
  -7   5  10   44.61   12.35
   7  -5 -10   33.32   11.46
   7   5 -10   37.76    9.60
   7   5 -10   44.90   10.63
  -7  -5  10   40.36   10.39
  -7  -5  10   34.47   10.54
  -7   5  11   84.85   18.58
   7  -5 -11   80.16   18.81
   7   5 -11  100.47   16.98
  -7  -5  11   77.69   15.56
  -7  -5  11   77.38   16.85
  -7   5  12    2.24    5.19
   7  -5 -12   -0.00    5.36
   7   5 -12    2.09    3.41
  -7  -5  12    0.00    3.43
  -7   5  13   36.55   11.24
  -7   5  13   48.36   13.35
   7  -5 -13   36.16   12.21
   7   5 -13   32.51    8.89
  -7  -5  13   31.86    8.59
  -7   5  14   45.64   12.40
  -7   5  14   44.14   12.99
   7  -5 -14   65.51   15.39
   7   5 -14   58.12   11.17
  -7  -5  14   23.54    8.08
  -7   5  15  166.66   30.91
  -7   5  15  171.84   31.81
   7  -5 -15  188.97   32.84
   7   5 -15  161.22   27.60
  -7  -5  15  200.35   28.03
  -7   5  16    0.00    4.48
   7  -5 -16    0.00    5.79
   7   5 -16   -0.00    3.12
  -7  -5  16    0.29    2.31
  -7   5  17   -0.00    4.74
  -7  -5  17    5.09    4.21
  -7   5  18   -0.00    5.48
   7  -5 -18    4.90    5.48
  -7  -5  18    2.45    3.33
  -7   5  19   28.15   10.19
   7  -5 -19   16.57    9.06
  -7  -5  19   41.56    8.69
   7  -5 -20   26.93    9.62
   7  -5 -21    4.72    4.92
   7  -5 -22    2.64    4.94
   7  -5 -23    2.64    4.34
   7  -5 -24   12.51    6.89
   7  -5 -25   11.15    6.93
   7  -5 -26    4.87    5.22
  -7   5  27    2.30    5.05
   7  -5 -27    2.54    4.47
  -7   5  28    3.70    5.22
   7  -5 -28   -0.00    3.70
  -7   5  29   15.59    7.72
   7  -5 -29    8.06    6.72
  -7   5  30   11.30    7.03
   7  -5 -30    4.70    6.14
  -7   5  31    9.48    6.58
   7  -5 -31    9.54    6.52
  -7   5  32    0.00    4.02
   7  -5 -32    0.00    5.01
  -7   5  33   -0.00    4.08
   7  -5 -33    3.68    5.12
  -7   5  34    4.74    6.20
  -7   5  35    9.32    6.57
   7  -6  -1   83.42   16.80
   7   6  -1   40.66   12.76
  -7  -6   1   93.78   16.48
  -7  -6   1   38.69   12.53
   7  -6  -2   79.01   16.80
   7   6  -2   76.84   16.04
  -7  -6   2   51.79   13.83
  -7  -6   2   60.99   14.74
   7  -6  -3   31.78   10.17
   7   6  -3   23.39    8.60
  -7  -6   3   20.84    7.96
  -7  -6   3   31.59    9.89
   7  -6  -4   17.90    8.06
   7   6  -4   14.59    6.26
  -7  -6   4   16.75    6.93
  -7  -6   4   10.03    6.07
   7  -6  -5    4.92    5.57
   7   6  -5    1.33    3.50
  -7  -6   5    0.00    2.93
  -7  -6   5    1.59    3.75
   7  -6  -6   88.09   19.22
   7   6  -6   82.83   17.45
  -7  -6   6   89.95   17.67
  -7  -6   6   89.02   18.51
   7  -6  -7  157.62   29.86
  -7  -6   7  178.79   28.90
  -7  -6   7  170.40   29.10
   7  -6  -8   58.54   16.17
  -7  -6   8   88.16   16.33
  -7  -6   8   66.36   15.49
  -7   6   9   -0.00    3.74
   7  -6  -9   -0.00    4.85
   7   6  -9    1.63    3.46
  -7  -6   9    1.87    3.99
  -7   6  10   97.29   19.52
   7  -6 -10   89.12   19.89
   7   6 -10  121.76   18.20
  -7  -6  10   61.40   15.92
  -7   6  11  102.67   22.32
  -7   6  11  146.48   25.17
   7  -6 -11  110.55   23.72
   7   6 -11  126.80   20.96
  -7  -6  11  112.99   20.85
  -7   6  12   15.96    7.76
  -7   6  12   18.47    8.30
   7  -6 -12   13.07    7.82
   7   6 -12    4.70    4.22
  -7  -6  12    8.04    5.17
  -7   6  13   19.82    8.29
  -7   6  13    8.43    7.06
   7  -6 -13   21.03   10.08
   7   6 -13   10.38    5.41
  -7  -6  13    7.51    5.23
  -7   6  14   12.13    6.97
  -7   6  14    5.67    6.38
   7  -6 -14    1.85    6.22
   7   6 -14   14.65    5.78
  -7  -6  14   17.98    6.26
  -7   6  15    0.14    2.63
  -7   6  15    6.62    7.18
   7  -6 -15    5.14    6.66
  -7  -6  15    1.45    3.05
  -7   6  16   66.48   15.18
   7  -6 -16   44.01   12.44
   7  -6 -16   48.49   14.64
  -7  -6  16   45.67   10.51
  -7   6  17   61.11   15.79
   7  -6 -17   66.72   15.31
  -7  -6  17   57.48   12.03
  -7   6  18  105.94   20.96
   7  -6 -18   93.37   19.23
  -7  -6  18   78.85   15.28
   7  -6 -19    2.21    6.08
   7  -6 -20    2.17    4.13
   7  -6 -21    2.68    4.88
   7  -6 -22   23.23    8.98
   7  -6 -23   16.00    7.33
  -7   6  24   12.32    6.88
   7  -6 -24   15.10    7.97
  -7   6  25    2.71    4.25
   7  -6 -25    0.00    3.17
  -7   6  26   16.83    9.10
   7  -6 -26   17.54    8.20
  -7   6  27   11.29    7.60
   7  -6 -27   -0.00    4.73
  -7   6  28   25.57    9.66
   7  -6 -28   15.48    8.48
  -7   6  29   12.34    7.48
   7  -6 -29    4.53    5.56
  -7   6  30   -0.00    4.62
   7  -6 -30    1.07    4.72
  -7   6  31    2.41    4.74
   7  -6 -31    1.10    4.40
  -7   6  32   21.13    8.89
   7  -6 -32    3.34    5.29
  -7   6  33    2.44    5.13
   7  -6 -33   -0.00    5.36
  -7   6  34   11.41    7.40
   7  -6 -34    0.00    5.07
  -7   6  35   -0.00    4.14
   7  -7  -1    3.09    6.31
   7   7  -1    2.63    4.31
  -7  -7   1    5.46    4.96
  -7  -7   1    3.23    5.40
   7  -7  -2   25.98    9.80
   7   7  -2   15.12    7.98
  -7  -7   2   25.83    8.88
  -7  -7   2   26.96    9.12
   7  -7  -3   10.58    7.55
  -7  -7   3    6.65    5.71
  -7  -7   3   12.47    7.60
  -7   7   4  310.30   42.99
   7  -7  -4  224.53   41.42
  -7  -7   4  260.20   40.95
  -7   7   5   94.17   18.89
   7  -7  -5   76.15   18.58
  -7  -7   5   75.46   16.98
  -7   7   6    1.44    4.75
   7  -7  -6    9.81    7.12
  -7  -7   6   15.53    6.84
  -7   7   7   71.32   16.21
   7  -7  -7   65.93   16.39
  -7  -7   7   60.07   14.50
  -7   7   8    8.27    6.82
   7  -7  -8   10.40    7.75
  -7  -7   8   22.25    7.81
  -7   7   9   34.45   10.79
   7  -7  -9   22.91   10.38
  -7  -7   9   21.05    8.01
  -7   7  10   92.89   21.43
   7  -7 -10   97.87   22.15
  -7  -7  10  123.26   20.89
  -7   7  11   14.54    7.88
   7  -7 -11   22.46   10.66
   7   7 -11   35.64    8.87
  -7  -7  11   39.25   10.10
  -7   7  12    1.13    4.09
   7  -7 -12   -0.00    4.45
   7   7 -12    8.56    4.71
  -7  -7  12    7.55    5.20
  -7   7  13   24.21   10.12
   7  -7 -13   25.47   10.31
  -7  -7  13   29.92    8.44
  -7   7  14   91.59   23.40
   7  -7 -14  149.82   25.58
   7  -7 -14  143.02   27.56
  -7  -7  14  144.71   22.77
  -7   7  15    0.82    4.98
   7  -7 -15   -0.00    4.45
   7  -7 -15   -0.00    5.15
  -7  -7  15   -0.00    3.42
  -7   7  16    5.99    7.03
   7  -7 -16    1.10    4.41
  -7  -7  16   -0.00    2.97
   7  -7 -17    2.20    4.41
   7  -7 -18    0.00    4.46
   7  -7 -19    6.11    5.65
   7  -7 -20   32.45   11.06
  -7   7  21    3.42    5.09
   7  -7 -21    1.09    4.06
  -7   7  22    1.54    4.97
   7  -7 -22    6.51    5.07
  -7   7  23    3.54    5.99
   7  -7 -23   10.00    6.74
  -7   7  24   38.03   12.20
   7  -7 -24   35.70   11.67
  -7   7  25    2.26    5.44
   7  -7 -25    2.64    5.33
  -7   7  26   14.57    8.12
   7  -7 -26    6.29    5.61
  -7   7  27   -0.00    4.06
   7  -7 -27   -0.00    4.69
  -7   7  28    2.47    5.17
   7  -7 -28    0.00    4.31
  -7   7  29    9.84    7.06
   7  -7 -29    0.65    4.49
  -7   7  30   16.70    9.33
   7  -7 -30    6.66    5.64
  -7   7  31    8.15    6.22
   7  -7 -31   -0.00    4.68
  -7   7  32    1.71    5.49
   7  -7 -32    4.66    5.77
  -7   7  33   -0.00    4.62
   7  -7 -33   -0.00    3.81
  -7   7  34    0.00    4.67
   7  -7 -34   10.71    6.85
  -7   7  35    2.94    6.60
   7  -7 -35    3.87    6.34
  -7   8   1   29.57   10.23
  -7   8   2   94.19   19.93
  -7   8   3   13.43    7.31
  -7   8   4   22.50    9.28
  -7  -8   4   21.56    8.92
  -7   8   5    6.11    6.60
  -7  -8   5    8.78    6.89
  -7   8   6   38.39   11.69
   7  -8  -6   45.17   13.06
  -7  -8   6   24.74    9.32
  -7   8   7   -0.00    4.65
   7  -8  -7   -0.00    5.06
  -7  -8   7    2.97    4.00
  -7   8   8   71.54   15.22
   7  -8  -8   49.56   13.28
  -7  -8   8    3.20    4.82
  -7   8   9    7.41    5.45
   7  -8  -9    1.91    5.35
  -7  -8   9   -0.00    4.10
  -7   8  10    9.23    6.82
   7  -8 -10   16.98    8.56
  -7  -8  10   26.72    8.39
  -7   8  11    0.00    4.47
   7  -8 -11    3.18    5.28
   7  -8 -11    5.62    6.68
  -7  -8  11   -0.00    4.11
  -7   8  12  161.41   27.31
   7  -8 -12  144.50   25.21
   7  -8 -12   84.47   23.46
  -7  -8  12  131.21   22.86
  -7   8  13   -0.00    3.71
   7  -8 -13   -0.00    4.24
   7  -8 -13   -0.00    4.94
  -7  -8  13    1.24    3.71
   7  -8 -14    3.98    5.49
   7  -8 -14   11.75    7.80
  -7  -8  14   16.17    6.78
   7  -8 -15    9.04    5.80
   7  -8 -15    1.99    6.57
  -7  -8  15    1.00    4.29
   7  -8 -16   73.17   17.03
  -7   8  17   -0.00    4.91
   7  -8 -17   -0.00    4.20
  -7   8  18   15.86    8.91
   7  -8 -18   10.32    7.34
  -7   8  19    0.00    4.74
   7  -8 -19    1.59    5.07
  -7   8  20   25.11   10.51
   7  -8 -20   18.59    8.15
  -7   8  21   -0.00    5.13
   7  -8 -21    1.32    4.15
  -7   8  22   21.21    9.49
   7  -8 -22   10.31    7.16
  -7   8  23   20.78    9.25
   7  -8 -23   17.26    8.21
  -7   8  24    5.82    6.83
   7  -8 -24   24.39    9.39
  -7   8  25    3.08    5.58
   7  -8 -25   -0.00    5.10
  -7   8  26   14.63    8.58
   7  -8 -26   20.82    9.03
  -7   8  27    3.93    6.06
   7  -8 -27    2.22    4.18
  -7   8  28   13.11    8.33
   7  -8 -28   15.32    7.93
  -7   8  29    1.35    4.96
   7  -8 -29    4.15    5.29
  -7   8  30    1.95    5.52
   7  -8 -30   -0.00    5.61
  -7   8  31    2.43    5.74
   7  -8 -31    1.94    5.52
  -7   8  32    5.18    6.55
   7  -8 -32    7.40    6.15
  -7   8  33    0.94    5.18
   7  -8 -33   -0.00    3.48
  -7   8  34    5.67    6.32
   7  -8 -34    1.98    4.40
   7  -8 -35    3.81    5.49
   7  -8 -36   -0.00    4.32
  -7   9   1    1.32    3.99
   7  -9  -1   -0.00    4.78
  -7  -9   1    1.42    3.98
  -7   9   2   67.04   15.39
   7  -9  -2   26.74   12.03
  -7   9   3    0.00    4.96
   7  -9  -3    6.34    6.35
  -7   9   4   36.49   11.73
   7  -9  -4   17.53    9.06
  -7   9   5    7.46    5.40
  -7   9   6   39.51   12.04
  -7   9   7   12.56    7.16
  -7  -9   7   10.42    6.43
  -7   9   8   54.27   14.07
   7  -9  -8   29.37   10.63
  -7  -9   8   37.91   11.10
  -7   9   9    0.00    5.39
   7  -9  -9    0.84    4.83
  -7  -9   9    2.18    4.07
  -7   9  10  107.33   23.42
   7  -9 -10  108.29   22.58
  -7  -9  10  133.27   22.66
  -7   9  11    2.08    6.09
   7  -9 -11    0.42    4.24
  -7  -9  11    0.70    3.36
  -7   9  12    0.00    4.70
   7  -9 -12    3.89    4.91
   7  -9 -12   -0.00    5.86
  -7  -9  12    1.65    4.34
  -7   9  13    2.44    4.99
   7  -9 -13    0.00    5.10
   7  -9 -13    3.71    7.18
  -7  -9  13    6.82    5.40
   7  -9 -14   86.33   17.85
   7  -9 -14   49.64   16.59
   7  -9 -15   -0.00    3.87
  -7   9  16   13.65    8.11
   7  -9 -16    7.91    6.01
  -7   9  17    0.00    6.32
   7  -9 -17    0.71    5.25
  -7   9  18   17.53    9.04
   7  -9 -18   12.91    7.35
  -7   9  19    7.82    7.40
   7  -9 -19   -0.00    4.12
  -7   9  20   17.61    8.85
   7  -9 -20   19.34    8.70
  -7   9  21   -0.00    3.66
   7  -9 -21   -0.00    3.69
  -7   9  22    0.85    5.39
   7  -9 -22    0.46    4.58
  -7   9  23    0.76    5.23
   7  -9 -23    0.00    5.11
  -7   9  24   14.63    9.06
   7  -9 -24   10.79    7.29
  -7   9  25    0.00    4.77
   7  -9 -25   -0.00    4.66
  -7   9  26    9.21    6.87
   7  -9 -26    1.12    6.18
  -7   9  27   -0.00    5.56
   7  -9 -27   -0.00    4.11
  -7   9  28    3.82    4.80
   7  -9 -28   -0.00    5.82
  -7   9  29   -0.00    5.08
   7  -9 -29   -0.00    3.37
  -7   9  30    1.76    5.12
   7  -9 -30    5.58    6.13
  -7   9  31   -0.00    4.67
   7  -9 -31    2.05    5.00
  -7   9  32    5.25    6.66
   7  -9 -32    2.38    4.36
  -7   9  33    4.24    5.16
   7  -9 -33    0.00    4.69
   7  -9 -34    6.73    6.58
   7  -9 -35    0.00    4.61
  -7  10   1   10.96    7.28
   7 -10  -1    9.44    7.16
  -7 -10   1    8.85    6.32
  -7  10   2   49.34   13.83
   7 -10  -2   39.40   13.01
  -7 -10   2   35.93   11.42
  -7  10   3   -0.00    4.20
   7 -10  -3    0.00    5.11
  -7 -10   3   -0.00    3.26
  -7  10   4    1.34    4.88
   7 -10  -4    0.00    4.86
  -7 -10   4    3.56    4.68
  -7  10   5    0.00    4.98
   7 -10  -5   -0.00    4.61
   7 -10  -5    0.45    6.11
  -7  10   6   85.22   21.42
   7 -10  -6  139.45   23.74
   7 -10  -6  112.43   24.22
  -7  10   7   -0.00    4.78
   7 -10  -7   -0.00    4.07
   7 -10  -7   -0.00    6.02
  -7  10   8    6.02    5.98
   7 -10  -8    7.96    7.01
   7 -10  -8    0.00    5.96
   7 -10  -9    0.52    4.13
   7 -10  -9    1.95    5.22
  -7 -10   9    0.96    3.60
   7 -10 -10    3.22    5.38
   7 -10 -10    8.67    6.95
  -7 -10  10    0.10    4.17
   7 -10 -11    4.24    6.89
  -7 -10  11    0.00    3.80
   7 -10 -12   27.38    9.98
  -7  10  13   -0.00    4.53
   7 -10 -13   -0.00    4.52
   7 -10 -14    4.50    6.52
   7 -10 -15    5.27    5.86
  -7  10  16   41.92   13.97
   7 -10 -16   43.40   12.61
  -7  10  17   -0.00    5.40
   7 -10 -17    2.42    4.86
  -7  10  18   40.94   13.90
   7 -10 -18   50.73   13.66
  -7  10  19    2.80    6.01
   7 -10 -19    0.46    4.02
  -7  10  20    9.40    7.06
   7 -10 -20    9.49    6.01
  -7  10  21    0.00    6.29
   7 -10 -21    0.00    4.63
  -7  10  22   15.00    9.35
   7 -10 -22   28.97   10.55
  -7  10  23    1.77    5.64
   7 -10 -23    4.18    5.47
  -7  10  24    0.80    4.24
   7 -10 -24   -0.00    5.80
  -7  10  25   -0.00    5.66
   7 -10 -25    0.00    5.58
  -7  10  26   21.00   10.23
   7 -10 -26   15.04    8.24
  -7  10  27   -0.00    6.07
   7 -10 -27    0.87    4.20
  -7  10  28    9.82    8.07
   7 -10 -28   16.23    8.41
  -7  10  29    6.50    6.64
   7 -10 -29   -0.00    4.68
  -7  10  30   -0.00    5.18
   7 -10 -30   -0.00    4.67
  -7  10  31   -0.00    6.09
   7 -10 -31   -0.00    4.90
  -7  10  32    4.44    7.12
   7 -10 -32    4.12    6.45
  -7  10  33    2.43    6.14
  -7  11   1   -0.00    3.27
   7 -11  -1    0.74    3.61
   7 -11  -1   -0.00    4.75
  -7 -11   1    0.00    4.63
  -7  11   2   -0.00    4.84
   7 -11  -2    2.26    3.94
   7 -11  -2   15.04    8.49
  -7 -11   2    2.48    4.59
  -7  11   3    6.31    6.89
   7 -11  -3    8.44    5.82
   7 -11  -3   11.52    8.64
  -7 -11   3    7.52    6.05
  -7  11   4   29.85   10.58
   7 -11  -4   32.36   10.56
   7 -11  -4   19.67    9.53
  -7 -11   4   46.37   12.45
   7 -11  -5   10.46    6.86
   7 -11  -5   21.60   10.32
  -7 -11   5   26.90    9.00
   7 -11  -6    1.13    4.71
   7 -11  -6    8.50    8.04
  -7 -11   6    2.27    4.94
   7 -11  -7    9.41    7.52
   7 -11  -7    9.34    8.13
  -7 -11   7   20.19    7.96
   7 -11  -8   12.38    7.81
   7 -11  -8    6.50    6.55
   7 -11  -9    2.96    4.52
   7 -11  -9   10.04    7.38
   7 -11 -10   27.76    9.76
   7 -11 -10   19.13   10.70
   7 -11 -11   -0.00    5.68
   7 -11 -11    7.10    7.28
   7 -11 -12    0.00    4.68
   7 -11 -13    2.94    4.70
   7 -11 -14   23.41   10.23
   7 -11 -15   -0.00    4.89
   7 -11 -16    7.72    6.50
   7 -11 -17    4.58    5.06
   7 -11 -18    9.50    6.73
   7 -11 -19    0.00    3.97
   7 -11 -20   21.50    9.40
   7 -11 -21   -0.00    5.14
   7 -11 -22   -0.00    3.36
   7 -11 -23    1.40    4.39
  -7  11  24   25.35   11.43
   7 -11 -24    9.01    7.11
  -7  11  25   -0.00    4.79
   7 -11 -25    6.86    5.79
  -7  11  26   -0.00    4.90
   7 -11 -26    0.00    5.50
  -7  11  27   -0.00    6.24
   7 -11 -27    2.26    6.36
  -7  11  28    4.23    6.10
   7 -11 -28   -0.00    5.00
  -7  11  29   -0.00    5.89
   7 -11 -29    0.34    4.70
  -7  11  30    8.99    7.37
  -7  11  31    2.63    6.29
  -7  11  32   -0.00    5.26
   7 -12  -1    4.54    5.14
   7 -12  -1    2.41    5.66
  -7 -12   1    3.83    5.08
   7 -12  -2   15.29    7.39
   7 -12  -2    9.15    7.97
  -7 -12   2   15.44    8.23
   7 -12  -3   -0.00    3.60
   7 -12  -3   -0.00    6.57
  -7 -12   3    4.63    4.91
   7 -12  -4   -0.00    4.71
   7 -12  -4   -0.00    4.79
  -7 -12   4    1.62    4.38
   7 -12  -5    9.72    6.23
   7 -12  -5    3.65    6.17
  -7 -12   5    8.61    6.11
   7 -12  -6   39.48   11.93
   7 -12  -6   42.46   14.17
  -7 -12   6   35.14   11.44
   7 -12  -7    4.44    6.60
   7 -12  -7   15.55    9.58
  -7 -12   7    0.00    2.99
   7 -12  -8    7.96    6.06
   7 -12  -8   16.29    8.59
  -7 -12   8   14.39    7.52
   7 -12  -9   -0.00    4.79
   7 -12  -9   -0.00    6.58
   7 -12 -10   16.42    7.74
   7 -12 -10    4.51    6.77
   7 -12 -11    2.30    5.10
   7 -12 -12   21.31    9.36
   7 -12 -13    1.28    4.12
   7 -12 -14    0.59    4.43
   7 -12 -15    1.42    4.41
   7 -12 -16   13.00    7.45
   7 -12 -17    0.00    3.39
   7 -12 -18   22.64   10.05
   7 -12 -19   -0.00    4.35
   7 -12 -20   13.95    8.10
   7 -12 -21    5.50    5.55
   7 -12 -22    6.42    6.20
   7 -12 -23    0.00    5.31
   7 -12 -24    5.91    5.86
   7 -12 -25    1.71    5.79
   7 -12 -26    7.32    6.56
   7 -13  -1   -0.00    3.26
   7 -13  -1    1.81    4.81
  -7 -13   1   -0.00    3.10
   7 -13  -2    4.11    5.07
   7 -13  -2   16.04    9.49
  -7 -13   2   23.35    8.93
   7 -13  -3   16.13    7.47
   7 -13  -3    5.00    8.43
  -7 -13   3   11.61    7.98
   7 -13  -4   46.98   13.22
   7 -13  -4   47.38   14.76
  -7 -13   4   39.11   12.68
   7 -13  -5    4.16    4.80
   7 -13  -5    9.50    7.93
  -7 -13   5    0.88    5.30
   7 -13  -6    3.54    4.13
   7 -13  -6    0.74    6.20
  -7 -13   6   -0.00    4.03
   7 -13  -7   -0.00    4.32
   7 -13  -7    0.00    5.28
   7 -13  -8    5.24    6.60
   7 -13  -8    6.47    8.42
   7 -13  -9    6.17    6.01
   7 -13 -10   19.78    9.23
   7 -13 -11   -0.00    4.47
   7 -13 -12    6.29    6.48
   7 -13 -13    4.08    5.71
   7 -13 -14   35.73   11.66
   7 -13 -15    0.00    5.64
   7 -13 -16    7.49    5.97
   7 -13 -17   -0.00    4.58
   7 -13 -18   -0.00    4.08
   7 -13 -19    0.00    5.81
   7 -13 -20    6.44    7.00
   7 -13 -21    1.19    5.16
   7 -13 -22    3.77    6.02
   7 -14  -1    2.26    4.50
   7 -14  -1    4.62    6.50
  -7 -14   1    5.81    6.00
   7 -14  -2   21.77    9.00
   7 -14  -2    9.76    8.51
  -7 -14   2   10.29    6.27
   7 -14  -3    5.16    5.66
   7 -14  -3    4.52    7.68
  -7 -14   3   10.33    7.36
   7 -14  -4    2.12    4.92
   7 -14  -4    0.80    5.36
  -7 -14   4    1.75    4.26
   7 -14  -5    1.74    4.69
   7 -14  -5    0.71    5.54
   7 -14  -6   34.65   11.13
   7 -14  -7   31.09   11.14
   7 -14  -8    3.41    5.38
   7 -14  -9    2.04    4.12
   7 -14 -10    1.74    4.60
   7 -14 -11    0.03    4.83
   7 -14 -12    1.13    4.92
   7 -14 -13   -0.00    4.83
   7 -14 -14    2.71    5.04
   7 -14 -15    3.73    5.21
   7 -14 -16    0.00    4.29
   7 -14 -17    5.57    7.23
   7 -14 -18    8.61    6.82
   7 -14 -19    0.00    5.88
   7 -15  -1    0.00    3.99
   7 -15  -1    0.49    5.88
  -7 -15   1    1.00    4.71
   7 -15  -2    4.97    5.74
   7 -15  -2   -0.00    4.28
  -7 -15   2   -0.00    4.32
   7 -15  -3   10.61    7.08
   7 -15  -3    2.19    6.16
   7 -15  -4    2.31    4.26
   7 -15  -5    6.03    5.34
   7 -15  -6    0.00    3.09
   7 -15  -7    1.67    5.63
   7 -15  -8   -0.00    3.73
   7 -15  -9    0.23    4.78
   7 -15 -10    2.17    5.58
   7 -15 -11    5.14    5.40
   7 -15 -12    2.47    4.80
   7 -15 -13   -0.00    4.52
   7 -15 -14   -0.00    5.40
   7 -15 -15    8.03    6.55
   7 -16  -1    0.19    5.08
   7 -16  -2    4.84    5.80
   7 -16  -3   -0.00    5.04
   7 -16  -4    2.36    5.61
   7 -16  -5   -0.00    4.58
   7 -16  -6    5.44    5.33
   7 -16  -7    7.21    5.88
   7 -16  -8    0.00    3.71
   7 -16  -9   -0.00    5.82
   7 -16 -10    3.64    5.78
   7 -16 -11    0.00    4.38
   7 -17  -1    2.11    4.23
   7 -17  -2   -0.00    5.00
   7 -17  -3    6.32    5.41
   7 -17  -4    0.00    5.17
   7 -17  -5   -0.00    4.64
   7 -17  -6    0.00    5.10
   7 -18  -1    5.61    5.98
  -6   0   1    0.78    3.57
  -6   0   1    3.06    4.54
   6   0  -1    0.00    4.05
   6   0  -1    1.11    4.20
  -6   0   2  323.16   48.31
  -6   0   2  354.62   49.87
   6   0  -2  331.99   49.05
   6   0  -2  383.22   50.73
  -6   0   3   -0.00    2.99
  -6   0   3    1.45    3.10
   6   0  -3    0.00    3.69
   6   0  -3    0.50    3.76
  -6   0   4   23.42    7.00
  -6   0   4   26.60    7.90
   6   0  -4   20.00    6.84
   6   0  -4   22.34    8.06
  -6   0   5   -0.00    3.18
  -6   0   5   -0.00    3.51
   6   0  -5    1.37    3.67
   6   0  -5   -0.00    3.87
  -6   0   6 1427.97  183.02
  -6   0   6 1424.63  184.52
   6   0  -6 1303.24  182.88
   6   0  -6 1537.59  185.54
  -6   0   7    3.07    3.16
  -6   0   7    3.66    4.32
   6   0  -7   -0.00    3.44
   6   0  -7    1.75    4.84
  -6   0   8   34.12    7.76
  -6   0   8   33.90    8.75
   6   0  -8   21.74    6.94
   6   0  -8   21.81    7.77
  -6   0   9   -0.00    2.24
  -6   0   9   -0.00    3.00
   6   0  -9   -0.00    2.80
   6   0  -9    0.03    2.83
  -6   0  10  205.96   34.23
  -6   0  10  215.44   35.75
   6   0 -10  266.56   35.01
   6   0 -10  272.28   37.16
  -6   0  11    0.00    2.88
  -6   0  11    0.00    3.81
   6   0 -11   -0.00    3.02
   6   0 -11   -0.00    3.51
  -6   0  12  292.82   44.81
  -6   0  12  298.23   46.27
   6   0 -12  278.93   43.95
   6   0 -12  475.72   49.22
  -6   0  13   -0.00    2.89
  -6   0  13   -0.00    3.98
   6   0 -13    0.81    2.54
   6   0 -13   -0.00    3.38
  -6   0  14   85.48   16.72
  -6   0  14  101.11   18.42
   6   0 -14   92.55   16.16
   6   0 -14   93.10   17.56
  -6   0  15    0.00    3.24
  -6   0  15   -0.00    3.46
   6   0 -15    2.54    2.99
  -6   0  16  214.58   42.36
  -6   0  16  290.53   45.09
   6   0 -16  446.94   44.82
  -6   0  17    0.48    2.78
  -6   0  17    0.00    3.21
   6   0 -17   -0.00    2.60
  -6   0  18  161.62   27.48
  -6   0  18  187.57   29.53
   6   0 -18  193.46   26.57
   6   0 -18  138.04   26.66
  -6   0  19   -0.00    3.34
   6   0 -19    0.00    2.62
  -6   0  20    1.55    3.53
   6   0 -20    0.03    2.33
  -6   0  21    4.06    4.55
  -6   0  22   81.29   16.82
  -6   0  23   -0.00    3.33
   6   0 -23   -0.00    2.80
   6   0 -24    1.10    3.64
   6   0 -25   -0.00    2.53
   6   0 -26   38.07   10.05
  -6   0  33   -0.00    2.90
  -6   0  34    2.72    4.00
  -6   0  35    0.30    3.63
  -6   0  36   10.31    6.53
  -6   0  37   -0.00    4.88
  -6   0  38   16.06    7.68
  -6   1   1   12.00    5.42
  -6   1   1    4.41    4.42
   6  -1  -1    8.60    5.46
   6  -1  -1    6.73    5.06
   6   1  -1   13.45    5.82
   6   1  -1    6.44    5.73
  -6  -1   1    1.33    3.76
  -6  -1   1    3.42    4.95
  -6   1   2  651.88   84.95
  -6   1   2  677.81   86.39
   6  -1  -2  726.56   86.01
   6  -1  -2  615.20   86.38
   6   1  -2  514.92   84.29
   6   1  -2  617.92   86.11
  -6  -1   2  576.85   84.88
  -6  -1   2  743.24   87.25
  -6   1   3   58.42   11.03
  -6   1   3   49.24   11.09
   6  -1  -3   34.24    9.40
   6  -1  -3   35.43   10.54
   6   1  -3   50.43   11.00
   6   1  -3   32.20   10.00
  -6  -1   3   48.24   10.47
  -6  -1   3   43.71   10.76
  -6   1   4  702.51  108.52
  -6   1   4  854.78  110.85
   6  -1  -4  875.24  109.66
   6  -1  -4  868.34  111.68
   6   1  -4  946.76  110.85
   6   1  -4 1016.73  112.22
  -6  -1   4  700.54  108.62
  -6  -1   4  804.65  110.40
  -6   1   5  127.96   20.90
  -6   1   5  120.20   21.67
   6  -1  -5  119.08   20.56
   6  -1  -5  101.46   21.31
   6   1  -5  176.90   22.91
   6   1  -5  120.98   21.71
  -6  -1   5  108.50   20.21
  -6  -1   5  163.59   22.98
  -6   1   6   86.87   16.36
  -6   1   6  114.31   18.71
   6  -1  -6   83.94   16.14
   6  -1  -6  121.37   19.64
   6   1  -6   89.90   17.03
   6   1  -6   73.58   16.63
  -6  -1   6  100.73   16.75
  -6  -1   6  105.64   17.97
  -6   1   7  240.67   36.33
  -6   1   7  244.58   37.71
   6  -1  -7  198.34   35.18
   6  -1  -7  287.82   39.21
   6   1  -7  292.97   37.75
   6   1  -7  248.83   37.70
  -6  -1   7  271.02   36.49
  -6  -1   7  245.45   37.44
  -6   1   8  672.88   98.15
  -6   1   8  819.97  100.81
   6  -1  -8  771.71   98.28
   6  -1  -8  629.52   99.35
   6   1  -8  717.86   98.63
   6   1  -8  763.48  100.04
  -6  -1   8  713.36   97.93
  -6  -1   8  901.63  101.02
  -6   1   9    0.00    3.60
  -6   1   9    9.52    5.24
   6  -1  -9   10.49    4.81
   6  -1  -9   16.29    6.80
   6   1  -9    8.13    5.05
   6   1  -9   16.81    6.56
  -6  -1   9    3.33    3.81
  -6  -1   9   13.01    5.76
  -6   1  10  127.55   20.21
  -6   1  10   99.73   20.14
   6  -1 -10  122.98   19.16
   6  -1 -10  109.17   20.63
   6   1 -10  128.26   19.83
   6   1 -10  110.81   20.17
  -6  -1  10  109.05   18.81
  -6  -1  10  105.74   19.90
  -6   1  11   20.55    6.22
  -6   1  11   13.94    6.56
   6  -1 -11   12.83    5.16
   6  -1 -11   25.41    7.64
   6   1 -11    9.06    4.44
   6   1 -11    5.20    4.02
  -6  -1  11   10.50    4.78
  -6  -1  11   21.80    7.01
  -6   1  12  308.02   46.81
  -6   1  12  385.06   49.61
   6  -1 -12  335.23   46.05
   6  -1 -12  300.78   47.57
   6   1 -12  331.86   46.10
  -6  -1  12  293.38   45.55
  -6  -1  12  362.10   48.33
  -6   1  13   49.24   12.19
  -6   1  13   76.25   15.29
   6  -1 -13   68.41   12.39
   6  -1 -13   37.84   11.85
   6   1 -13   59.40   11.91
  -6  -1  13  118.20   14.99
  -6  -1  13   53.33   12.82
  -6   1  14  151.86   26.36
  -6   1  14  203.09   29.38
   6  -1 -14  173.96   25.69
   6  -1 -14  160.06   27.35
   6   1 -14  166.46   25.41
  -6  -1  14  140.54   25.19
  -6  -1  14  176.99   27.66
  -6   1  15    5.11    4.04
  -6   1  15    7.51    5.76
   6  -1 -15    5.74    3.93
   6  -1 -15   15.99    6.61
   6   1 -15    0.87    3.09
   6   1 -15   11.14    5.16
  -6  -1  15   11.33    5.03
  -6  -1  15    9.98    5.69
  -6   1  16    3.73    3.86
  -6   1  16    9.85    6.84
   6  -1 -16    6.19    4.16
   6  -1 -16    4.54    4.58
   6   1 -16    3.33    3.51
   6   1 -16    9.04    5.05
  -6  -1  16    3.99    3.58
  -6  -1  16    6.51    4.79
  -6   1  17   10.36    5.98
  -6   1  17   12.84    6.86
   6  -1 -17    6.36    4.54
   6   1 -17    4.51    3.71
   6   1 -17    5.85    4.17
  -6  -1  17    4.21    4.04
  -6  -1  17   10.13    5.59
  -6   1  18  170.38   32.30
  -6   1  18  261.81   36.00
   6   1 -18  198.03   30.67
   6   1 -18  208.25   32.09
  -6  -1  18  226.89   32.72
  -6   1  19   76.29   14.30
   6   1 -19   38.54    9.61
  -6  -1  19   46.61   11.21
  -6   1  20    0.43    3.51
   6   1 -20   -0.00    2.71
  -6  -1  20   -0.00    2.98
  -6   1  21    5.43    5.06
   6  -1 -21    4.69    4.03
   6   1 -21    4.62    3.75
  -6  -1  21    4.80    4.59
  -6   1  22    9.32    6.16
   6  -1 -22   20.27    7.25
   6   1 -22    8.74    4.89
  -6  -1  22   10.66    5.59
   6  -1 -23    5.65    4.22
  -6  -1  23    5.16    4.96
   6  -1 -24   31.81    9.46
   6   1 -24   43.35   10.01
  -6  -1  24   33.98    9.75
   6  -1 -25    0.00    3.54
   6   1 -25    0.00    3.12
   6  -1 -26    3.86    3.90
  -6   1  32    3.55    4.64
  -6   1  33    1.14    4.08
  -6   1  34   12.52    6.87
  -6  -1  34    5.61    5.14
  -6   1  35    6.28    5.63
  -6  -1  35    9.28    5.20
  -6   1  36    7.04    5.38
  -6  -1  36    2.48    3.80
  -6   1  37    0.00    4.08
  -6  -1  37    2.54    3.99
  -6   1  38    3.39    4.06
  -6  -1  38   -0.00    3.31
  -6   2   1    3.58    4.04
  -6   2   1    2.39    4.00
   6  -2  -1    5.26    4.79
   6  -2  -1    6.29    5.47
   6   2  -1    4.37    3.89
   6   2  -1    6.96    5.34
  -6  -2   1   11.04    6.38
  -6  -2   1    8.15    5.65
  -6   2   2    6.63    3.86
  -6   2   2    8.53    4.95
   6  -2  -2   14.21    5.42
   6  -2  -2    6.81    5.20
   6   2  -2   16.25    6.41
   6   2  -2   16.64    6.39
  -6  -2   2   14.65    6.29
  -6  -2   2    3.70    4.48
  -6   2   3    8.99    4.57
  -6   2   3    2.41    3.93
   6  -2  -3    0.00    3.53
   6  -2  -3    5.87    4.96
   6   2  -3    1.15    3.56
   6   2  -3    1.27    4.47
  -6  -2   3    4.81    4.31
  -6  -2   3    1.16    3.38
  -6   2   4   71.74   12.78
  -6   2   4   72.64   13.69
   6  -2  -4   47.65   11.28
   6  -2  -4   80.10   15.11
   6   2  -4   41.72   11.15
   6   2  -4   77.15   13.85
  -6  -2   4   55.49   12.17
  -6  -2   4   49.28   12.02
  -6   2   5    7.08    4.42
  -6   2   5   11.80    5.86
   6  -2  -5   11.72    5.26
   6  -2  -5   14.25    6.14
   6   2  -5    0.00    2.71
   6   2  -5   16.38    6.76
  -6  -2   5   15.17    5.89
  -6  -2   5   16.40    6.19
  -6   2   6  305.00   46.47
  -6   2   6  375.90   48.87
   6  -2  -6  340.24   46.39
   6  -2  -6  368.83   49.53
   6   2  -6  334.38   47.02
   6   2  -6  258.49   46.23
  -6  -2   6  324.12   46.50
  -6  -2   6  365.35   48.33
  -6   2   7   45.27   11.42
  -6   2   7   60.47   12.97
   6  -2  -7   58.67   11.30
   6  -2  -7   69.82   13.98
   6   2  -7   52.01   11.48
   6   2  -7   62.42   12.62
  -6  -2   7   57.20   11.36
  -6  -2   7   39.18   11.01
  -6   2   8    8.69    4.75
  -6   2   8    5.41    5.33
   6  -2  -8    5.09    4.42
   6  -2  -8   14.01    6.81
   6   2  -8   10.79    5.16
   6   2  -8    5.30    4.69
  -6  -2   8    7.55    4.33
  -6  -2   8    3.30    4.50
  -6   2   9    0.18    2.68
  -6   2   9   -0.00    3.58
   6  -2  -9    0.00    2.71
   6  -2  -9   -0.00    3.44
   6   2  -9    2.42    3.47
   6   2  -9    3.30    3.69
  -6  -2   9   -0.00    2.94
  -6  -2   9    2.00    3.18
  -6   2  10  301.58   41.41
  -6   2  10  274.92   42.03
   6  -2 -10  273.88   39.63
   6  -2 -10  293.63   42.32
   6   2 -10  319.58   41.01
  -6  -2  10  243.91   38.94
  -6  -2  10  250.03   40.31
  -6   2  11  276.01   42.00
  -6   2  11  269.65   42.90
   6  -2 -11  267.07   40.44
   6  -2 -11  267.35   42.74
   6   2 -11  343.59   42.32
  -6  -2  11  328.28   41.17
  -6  -2  11  243.29   41.30
  -6   2  12   80.98   17.12
  -6   2  12   75.62   17.87
   6  -2 -12  114.72   17.32
   6  -2 -12   95.07   18.67
   6   2 -12  145.63   18.94
  -6  -2  12   77.24   15.75
  -6  -2  12  101.65   18.03
  -6   2  13   12.48    5.65
  -6   2  13   13.28    6.28
   6  -2 -13   12.60    6.68
   6   2 -13    5.53    3.73
   6   2 -13   10.06    5.17
  -6  -2  13    7.76    3.87
  -6  -2  13   10.40    5.12
  -6   2  14  102.67   19.07
  -6   2  14  102.77   19.89
   6  -2 -14  122.34   20.71
   6   2 -14   98.67   17.41
   6   2 -14   91.25   17.23
  -6  -2  14   94.67   16.91
  -6   2  15   42.40   11.20
  -6   2  15   46.89   12.43
   6  -2 -15   41.84   10.95
   6   2 -15   43.44    9.54
   6   2 -15   38.90    9.41
  -6  -2  15   32.18    8.53
  -6   2  16   67.68   15.37
  -6   2  16  108.49   18.48
   6  -2 -16   58.31   14.89
   6   2 -16   75.19   13.82
   6   2 -16   75.84   14.03
  -6  -2  16   65.31   13.29
  -6   2  17   26.89    8.37
  -6   2  17   30.85    9.76
   6  -2 -17   20.41    7.87
   6   2 -17   20.48    6.23
   6   2 -17   17.81    6.15
  -6  -2  17   15.81    6.26
  -6   2  18   15.99    7.20
  -6   2  18   12.12    7.49
   6  -2 -18   18.22    7.69
   6   2 -18   12.37    4.86
  -6  -2  18   12.41    5.28
  -6   2  19   20.05    7.77
   6   2 -19   17.15    5.66
  -6  -2  19   11.30    5.67
  -6   2  20  185.48   31.02
   6  -2 -20  192.29   30.60
   6   2 -20  183.44   27.91
  -6  -2  20  179.59   28.97
  -6   2  21    0.00    3.77
   6  -2 -21    3.03    4.30
   6   2 -21    1.81    3.24
  -6  -2  21    3.70    3.88
   6  -2 -22   35.50   10.08
  -6  -2  22   35.74    9.74
  -6  -2  23    0.00    3.39
  -6  -2  24    7.58    5.04
   6  -2 -28   18.17    7.42
   6  -2 -29   13.47    6.22
  -6   2  30   13.46    6.52
  -6   2  31    0.99    3.38
  -6   2  32   33.34   10.34
  -6   2  33    6.66    5.29
  -6   2  34   -0.00    4.50
  -6   2  35   -0.00    3.74
  -6  -2  35   -0.00    2.33
  -6   2  36   19.63    8.76
  -6  -2  36   11.75    6.19
  -6   2  37    1.46    4.80
  -6  -2  37    1.21    3.24
  -6  -2  38    3.84    3.79
  -6   3   1   -0.00    3.74
  -6   3   1    6.98    4.55
   6  -3  -1   -0.00    3.47
   6  -3  -1    0.00    3.86
   6   3  -1   -0.00    3.25
   6   3  -1   -0.00    3.85
  -6  -3   1    4.79    4.82
  -6  -3   1   -0.00    3.44
  -6   3   2  149.63   22.41
  -6   3   2  148.54   23.29
   6  -3  -2  126.00   21.14
   6  -3  -2  128.87   23.30
   6   3  -2  158.32   22.85
   6   3  -2  127.25   22.71
  -6  -3   2   98.55   21.55
  -6  -3   2  132.24   22.86
  -6   3   3  120.46   19.59
  -6   3   3  155.63   21.94
   6  -3  -3  142.80   19.76
   6  -3  -3  124.51   21.57
   6   3  -3  152.65   20.94
   6   3  -3  103.59   19.72
  -6  -3   3   44.12   17.19
  -6  -3   3  169.49   22.49
  -6   3   4   54.39   10.87
  -6   3   4   40.76   10.45
   6  -3  -4   46.25    9.91
   6  -3  -4   25.54    9.61
   6   3  -4   41.74    9.83
   6   3  -4   50.56   11.44
  -6  -3   4   37.45   10.16
  -6  -3   4   50.30   11.56
  -6   3   5    7.40    4.57
  -6   3   5    9.12    5.45
   6  -3  -5    7.65    4.04
   6  -3  -5    9.70    5.38
   6   3  -5   19.78    6.25
   6   3  -5   12.26    5.97
  -6  -3   5    2.93    3.66
  -6  -3   5   10.74    5.63
  -6   3   6   15.18    6.25
  -6   3   6   25.24    7.71
   6  -3  -6   14.34    5.68
   6  -3  -6   22.50    7.93
   6   3  -6    7.36    4.97
   6   3  -6   12.40    6.12
  -6  -3   6   11.27    5.22
  -6  -3   6   11.41    5.63
  -6   3   7   26.17    7.28
  -6   3   7   26.08    8.15
   6  -3  -7   18.03    6.02
   6  -3  -7   21.29    8.49
   6   3  -7   11.95    5.87
   6   3  -7    5.90    4.61
  -6  -3   7   18.70    6.13
  -6  -3   7   17.38    6.80
  -6   3   8  443.53   59.51
  -6   3   8  406.78   60.01
   6  -3  -8  419.52   57.81
   6  -3  -8  448.31   60.99
   6   3  -8  366.68   57.54
  -6  -3   8  412.49   57.84
  -6  -3   8  459.01   59.69
  -6   3   9   79.26   14.10
  -6   3   9   73.21   14.75
   6  -3  -9   78.91   14.93
   6   3  -9   76.46   13.00
  -6  -3   9   29.26    9.83
  -6  -3   9   70.95   13.48
  -6   3  10   45.90   10.66
  -6   3  10   39.96   10.57
   6  -3 -10   30.94    9.66
   6   3 -10   33.23    8.68
  -6  -3  10   39.24    8.48
  -6  -3  10   18.17    7.34
  -6   3  11   13.56    6.12
  -6   3  11   14.04    7.80
   6  -3 -11   11.38    6.12
   6   3 -11    8.82    4.71
   6   3 -11   11.29    4.83
  -6  -3  11    3.58    3.76
  -6  -3  11    0.00    3.43
  -6   3  12  104.79   17.39
  -6   3  12   82.49   16.68
   6  -3 -12   89.40   17.15
   6   3 -12   58.33   13.24
   6   3 -12   86.54   14.84
  -6  -3  12   58.86   12.67
  -6   3  13  136.35   23.60
  -6   3  13  127.86   23.90
   6  -3 -13  110.42   23.08
   6   3 -13  135.57   21.67
   6   3 -13  126.99   21.22
  -6  -3  13  138.83   21.00
  -6   3  14  141.19   27.24
  -6   3  14  202.12   30.40
   6  -3 -14  115.20   26.61
   6   3 -14  182.11   26.47
   6   3 -14  198.65   26.44
  -6   3  15   14.97    7.02
  -6   3  15   16.64    7.35
   6  -3 -15   20.84    8.37
   6   3 -15   13.91    5.59
   6   3 -15   10.67    4.96
  -6  -3  15   18.57    5.45
  -6   3  16    8.61    6.50
  -6   3  16   21.13    8.22
   6  -3 -16   10.27    7.06
   6   3 -16   35.35    7.98
   6   3 -16   13.84    5.41
  -6  -3  16   26.21    6.50
  -6  -3  16   12.49    6.33
  -6   3  17   93.83   17.16
  -6   3  17   84.58   17.30
   6  -3 -17   67.33   15.81
   6   3 -17   82.51   14.27
   6   3 -17   48.14   11.85
  -6  -3  17   72.84   13.23
  -6   3  18   96.75   19.74
  -6   3  18   60.45   18.15
   6  -3 -18  130.73   22.50
   6   3 -18  139.49   19.22
  -6  -3  18  118.96   18.07
  -6  -3  18   82.22   17.84
   6  -3 -19   37.36   10.75
   6   3 -19   35.19    9.09
  -6  -3  19   43.75    9.58
  -6  -3  20    5.38    3.88
  -6  -3  21    0.00    2.82
  -6  -3  22   55.42   12.00
  -6  -3  23    9.96    5.29
   6  -3 -25    1.40    3.02
   6  -3 -26    0.17    4.24
   6  -3 -27    0.39    3.17
  -6   3  28   33.20   10.92
   6  -3 -28   22.15    8.33
  -6   3  29    2.79    3.94
   6  -3 -29    7.24    5.44
  -6   3  30   29.98    9.58
   6  -3 -30   21.89    8.79
  -6   3  31    5.18    5.44
  -6   3  32    1.57    3.37
  -6   3  33   10.70    7.52
  -6   3  34    4.75    6.16
  -6   3  35    5.08    4.49
  -6   3  36   -0.00    5.31
  -6  -3  36   -0.00    4.31
  -6   3  37   -0.00    4.48
  -6  -3  37   -0.00    3.30
  -6  -3  38    2.87    4.03
  -6   4   1  141.03   26.12
  -6   4   1  206.44   28.75
   6  -4  -1  215.20   27.33
   6  -4  -1  190.90   29.64
   6   4  -1  183.51   27.43
   6   4  -1  107.14   25.86
  -6  -4   1  155.38   27.32
  -6  -4   1  214.64   29.44
  -6   4   2   17.03    6.54
  -6   4   2   17.22    6.80
   6  -4  -2   19.25    6.41
   6  -4  -2    9.29    6.46
   6   4  -2   16.07    5.90
   6   4  -2   13.66    6.48
  -6  -4   2   13.45    5.97
  -6  -4   2   11.78    6.38
  -6   4   3    0.00    5.04
  -6   4   3    2.82    4.32
   6  -4  -3    5.33    3.97
   6  -4  -3    5.19    4.49
   6   4  -3    3.53    3.63
   6   4  -3    8.13    4.45
  -6  -4   3    5.38    4.28
  -6  -4   3   -0.00    3.47
  -6   4   4   20.06    7.02
  -6   4   4    6.76    5.79
   6  -4  -4   29.95    9.06
   6   4  -4   17.31    6.26
   6   4  -4   22.77    7.18
  -6  -4   4   17.94    6.58
  -6  -4   4    8.53    5.50
  -6   4   5  308.89   39.89
  -6   4   5  285.06   39.92
   6  -4  -5  228.70   39.15
   6   4  -5  265.72   37.98
   6   4  -5  219.45   37.63
  -6  -4   5  252.63   38.43
  -6  -4   5  247.99   38.62
  -6   4   6  241.57   41.35
  -6   4   6  262.17   42.39
   6  -4  -6  294.64   43.74
   6   4  -6  253.65   40.50
   6   4  -6  442.69   44.78
  -6  -4   6  261.50   41.40
  -6  -4   6  291.43   42.40
  -6   4   7   62.30   14.44
  -6   4   7   53.72   14.42
   6  -4  -7   92.76   17.33
   6   4  -7   90.75   15.04
  -6  -4   7   96.75   15.99
  -6  -4   7   61.82   14.35
  -6   4   8   11.25    6.42
  -6   4   8    6.18    5.07
   6  -4  -8   -0.00    4.64
   6   4  -8    6.84    4.24
  -6  -4   8    2.90    3.89
  -6  -4   8    2.45    4.06
  -6   4   9   65.05   14.76
  -6   4   9   59.05   14.86
   6  -4  -9   77.67   16.55
   6   4  -9   71.34   13.71
   6   4  -9   59.81   13.14
  -6  -4   9   89.67   14.71
  -6  -4   9   78.87   14.91
  -6   4  10   31.90    9.85
  -6   4  10   45.46   11.54
   6  -4 -10   37.88   11.13
   6   4 -10   47.53    9.90
  -6  -4  10   32.91    8.60
  -6  -4  10   30.92    9.01
  -6   4  11  141.47   27.33
  -6   4  11  165.83   28.48
   6  -4 -11  160.01   28.45
   6   4 -11  166.84   25.85
   6   4 -11  180.87   26.31
  -6   4  12  113.96   20.85
  -6   4  12   83.54   19.57
   6  -4 -12  103.70   20.81
   6   4 -12  140.31   19.39
   6   4 -12  107.27   18.21
  -6  -4  12   89.84   17.04
  -6   4  13   39.80   11.17
  -6   4  13   62.79   13.88
   6  -4 -13   47.60   12.65
   6   4 -13   41.82    9.59
   6   4 -13   39.30    9.30
  -6  -4  13   39.92    9.15
  -6   4  14    6.45    5.07
  -6   4  14    1.13    4.58
   6  -4 -14   -0.00    4.33
   6   4 -14   -0.00    2.61
   6   4 -14    1.52    3.17
  -6  -4  14    2.95    2.75
  -6  -4  14    0.00    3.89
  -6   4  15  121.76   22.92
  -6   4  15  121.46   23.08
   6  -4 -15  145.42   24.71
   6   4 -15  125.73   20.20
   6   4 -15  121.90   19.40
  -6  -4  15  116.43   19.14
  -6  -4  15   99.47   20.05
  -6   4  16  108.05   25.71
   6  -4 -16  156.05   28.12
   6   4 -16  242.80   26.77
   6   4 -16  137.25   22.97
  -6  -4  16  163.54   23.88
  -6  -4  16  141.84   24.99
  -6   4  17   25.44    9.63
   6  -4 -17   14.69    7.67
   6   4 -17    7.89    4.58
  -6  -4  17   12.25    4.83
  -6  -4  17   13.98    5.83
   6   4 -18   68.65   12.74
  -6  -4  18   57.35   11.73
  -6  -4  19  105.95   17.94
  -6  -4  20  123.23   20.19
   6  -4 -21    9.23    5.64
  -6  -4  21    9.06    4.78
   6  -4 -22    2.57    4.23
   6  -4 -23   -0.00    3.67
   6  -4 -24    3.21    4.75
   6  -4 -25    2.18    3.95
  -6   4  26   27.78    9.55
   6  -4 -26    7.13    5.92
  -6   4  27    9.75    7.37
   6  -4 -27   13.24    6.75
  -6   4  28   30.24   10.56
   6  -4 -28   10.20    6.89
  -6   4  29   -0.00    3.18
   6  -4 -29   -0.00    4.10
  -6   4  30   12.38    6.79
   6  -4 -30   13.45    6.81
  -6   4  31    2.21    5.05
   6  -4 -31    2.94    4.72
  -6   4  32   23.57    9.34
   6  -4 -32   14.19    7.80
  -6   4  33    0.00    3.62
  -6   4  34    4.07    5.39
  -6   4  35   10.55    6.91
  -6   4  36    5.98    5.94
  -6   4  37    4.65    5.64
  -6  -4  37    0.00    2.38
  -6  -4  38    2.42    3.98
  -6   5   1   11.99    6.17
  -6   5   1   27.04    8.01
   6  -5  -1   20.02    8.13
   6   5  -1   15.84    6.27
   6   5  -1   23.38    8.18
  -6  -5   1   25.01    7.79
  -6  -5   1   10.09    6.12
  -6   5   2  147.93   20.68
  -6   5   2   80.81   17.36
   6   5  -2   96.13   17.49
   6   5  -2   79.69   17.76
  -6  -5   2   82.84   17.74
  -6  -5   2  117.44   19.77
  -6   5   3  157.33   23.37
  -6   5   3  123.79   22.32
   6  -5  -3  146.20   24.22
   6   5  -3  132.85   21.51
   6   5  -3  129.66   22.48
  -6  -5   3  103.50   21.08
  -6  -5   3  106.46   21.46
  -6   5   4  127.46   20.78
   6  -5  -4  105.48   20.53
   6   5  -4   82.57   18.32
  -6  -5   4  107.61   19.56
  -6  -5   4  125.22   20.70
  -6   5   5    4.35    4.45
  -6   5   5    0.00    3.77
   6  -5  -5    0.00    4.59
   6   5  -5    2.55    2.84
   6   5  -5    1.04    2.64
  -6  -5   5    0.00    3.60
  -6  -5   5    8.05    5.25
  -6   5   6    5.62    4.70
  -6   5   6   -0.00    3.27
   6  -5  -6    5.61    5.35
   6   5  -6    3.29    3.72
  -6  -5   6    1.51    2.97
  -6  -5   6    0.00    3.65
  -6   5   7  104.25   17.96
  -6   5   7   58.94   15.47
   6  -5  -7   67.67   16.38
   6   5  -7   75.92   14.54
  -6  -5   7   84.55   15.74
  -6  -5   7   75.14   15.42
  -6   5   8   44.08   12.35
   6  -5  -8   59.87   14.08
   6   5  -8   46.46   10.86
   6   5  -8   49.11   11.43
  -6  -5   8   57.74   12.36
  -6  -5   8   59.52   12.59
  -6   5   9  111.36   20.25
  -6   5   9   67.44   17.87
   6  -5  -9  108.15   20.76
   6   5  -9  117.04   17.99
   6   5  -9   97.11   17.40
  -6  -5   9   88.47   17.40
  -6  -5   9   99.33   18.30
  -6   5  10   59.12   13.79
  -6   5  10   51.75   13.38
   6  -5 -10   36.09   11.83
   6   5 -10   57.85   11.41
   6   5 -10   52.40   11.25
  -6  -5  10   48.82   11.09
  -6   5  11    0.89    4.36
  -6   5  11    0.39    3.96
   6  -5 -11    4.80    5.12
   6   5 -11    1.19    2.71
   6   5 -11    2.03    2.89
  -6  -5  11    0.44    3.08
  -6   5  12   19.74    7.58
   6  -5 -12    0.67    4.35
   6   5 -12    8.76    4.57
   6   5 -12    7.05    4.26
  -6  -5  12    5.46    4.11
  -6   5  13  307.99   42.79
   6   5 -13  246.51   37.39
   6   5 -13  235.22   36.88
  -6  -5  13  272.00   37.36
  -6   5  14  261.45   42.84
   6  -5 -14  234.35   42.61
   6   5 -14  195.24   37.89
   6   5 -14  420.09   40.72
  -6  -5  14  277.36   38.69
  -6  -5  14  282.29   40.69
  -6   5  15    1.20    4.79
   6  -5 -15    3.25    5.56
   6   5 -15   -0.00    2.71
   6   5 -15   -0.00    2.60
  -6  -5  15    1.06    2.62
  -6  -5  15   -0.00    3.32
  -6   5  16    9.33    6.36
   6  -5 -16   15.18    7.97
   6   5 -16   18.21    5.63
  -6  -5  16    8.64    4.09
  -6   5  17    1.93    4.64
  -6   5  17    0.00    5.33
   6  -5 -17    3.62    5.27
   6   5 -17    0.00    2.94
  -6  -5  17    1.63    2.76
   6  -5 -18  101.51   20.40
  -6  -5  18  110.20   17.56
   6  -5 -19   16.62    7.69
  -6  -5  19   22.58    6.31
   6  -5 -20   11.64    6.67
  -6  -5  20   18.46    5.61
   6  -5 -21    0.00    4.23
   6  -5 -22   -0.00    4.69
  -6   5  23   42.53   12.28
   6  -5 -23   55.25   13.30
  -6   5  24   52.41   13.12
   6  -5 -24   22.83    9.04
  -6   5  25   14.06    7.88
   6  -5 -25    5.99    5.73
  -6   5  26    2.28    4.22
   6  -5 -26    4.07    5.11
  -6   5  27    8.01    6.77
   6  -5 -27    0.00    5.38
  -6   5  28   14.33    7.40
   6  -5 -28    1.39    3.64
  -6   5  29   18.97    8.00
   6  -5 -29    7.57    5.72
  -6   5  30    9.63    7.06
   6  -5 -30   14.79    7.16
  -6   5  31    2.07    4.89
   6  -5 -31    1.56    4.45
  -6   5  32    3.13    4.69
   6  -5 -32   -0.00    4.17
  -6   5  33   16.17    8.50
   6  -5 -33   18.26    8.28
  -6   5  34    5.71    5.42
  -6   5  35    6.31    5.78
  -6   5  36    8.13    6.30
  -6  -5  38    0.00    3.29
  -6   6   1  130.13   24.30
   6  -6  -1  146.16   26.11
   6   6  -1  138.41   25.16
  -6  -6   1  134.70   24.58
  -6  -6   1  189.39   27.17
  -6   6   2   30.93    9.23
   6  -6  -2   44.38   11.92
   6   6  -2   32.22    8.85
   6   6  -2   30.64    9.37
  -6  -6   2   29.00    8.96
  -6  -6   2   28.35    9.06
  -6   6   3    3.42    4.23
   6  -6  -3    5.13    5.33
   6   6  -3   12.67    5.45
   6   6  -3    8.28    5.45
  -6  -6   3    7.65    4.65
  -6  -6   3   20.29    7.37
  -6   6   4   40.38   10.14
   6  -6  -4   15.50    8.18
   6   6  -4   26.11    7.56
   6   6  -4   16.88    7.05
  -6  -6   4   36.98    9.42
  -6  -6   4   27.37    8.63
  -6   6   5  144.08   26.21
  -6   6   5  172.02   27.27
   6  -6  -5  117.36   25.66
   6   6  -5  162.65   24.90
   6   6  -5  160.64   25.82
  -6  -6   5  129.19   24.63
  -6  -6   5  192.29   27.41
  -6   6   6   89.67   17.98
  -6   6   6  107.18   18.95
   6  -6  -6   71.44   17.53
   6   6  -6   81.26   15.57
  -6  -6   6   78.00   16.39
  -6  -6   6   90.01   17.45
  -6   6   7   85.12   16.08
  -6   6   7   20.09   10.21
   6  -6  -7   91.49   17.02
   6   6  -7   78.15   13.07
  -6  -6   7   64.05   12.91
  -6  -6   7   52.95   12.79
  -6   6   8    9.51    6.81
   6  -6  -8   13.89    8.27
   6   6  -8   22.07    6.68
   6   6  -8   27.03    7.10
  -6  -6   8   22.16    7.08
  -6  -6   8    9.03    5.94
  -6   6   9  127.78   22.40
   6  -6  -9  112.02   22.14
   6   6  -9  114.83   18.81
   6   6  -9  102.41   18.50
  -6  -6   9   88.53   18.42
  -6   6  10   96.06   18.77
   6  -6 -10   67.69   17.66
   6   6 -10   98.73   16.17
   6   6 -10   69.76   14.94
  -6  -6  10   98.21   16.95
  -6   6  11   78.38   17.29
   6  -6 -11   69.67   16.81
   6   6 -11   99.38   15.29
   6   6 -11   56.89   13.08
  -6  -6  11   75.28   14.62
  -6   6  12   84.74   18.06
   6  -6 -12   70.82   17.66
   6   6 -12   83.55   15.02
   6   6 -12   91.50   15.04
  -6  -6  12   93.17   15.69
  -6  -6  12   59.71   14.86
  -6   6  13    2.44    4.36
   6  -6 -13    1.94    5.00
   6   6 -13    3.66    3.18
  -6  -6  13    1.89    3.56
  -6  -6  13   -0.00    3.27
  -6   6  14    4.35    4.06
  -6   6  14    0.01    4.37
   6  -6 -14    0.00    2.63
   6  -6 -14    6.54    6.70
   6   6 -14    2.57    3.19
  -6  -6  14    0.21    3.04
  -6   6  15   62.78   15.80
  -6   6  15   64.48   16.14
   6  -6 -15   47.62   13.75
   6  -6 -15   65.78   16.94
   6   6 -15   82.12   13.69
  -6  -6  15   79.23   13.12
  -6   6  16   15.15    8.41
   6  -6 -16    4.35    4.73
  -6  -6  16   10.29    4.45
  -6   6  17   29.63   10.21
   6  -6 -17   29.79    9.34
  -6  -6  17   19.82    5.95
   6  -6 -18   34.50   11.07
  -6  -6  18   50.01    9.62
   6  -6 -19   20.68    8.23
  -6   6  20    1.27    4.76
   6  -6 -20    3.24    4.62
  -6   6  21   40.28   12.40
   6  -6 -21   40.61   11.74
  -6   6  22    9.28    7.71
   6  -6 -22    3.82    4.27
  -6   6  23   17.28    8.42
   6  -6 -23   25.82    9.06
  -6   6  24   -0.00    3.89
   6  -6 -24    2.08    4.78
  -6   6  25   16.22    8.41
   6  -6 -25   12.54    7.76
  -6   6  26   14.87    8.28
   6  -6 -26   23.68    9.21
  -6   6  27   15.07    8.08
   6  -6 -27   17.31    8.34
  -6   6  28    1.33    5.09
   6  -6 -28    0.56    3.65
  -6   6  29    1.01    4.46
   6  -6 -29    0.73    4.18
  -6   6  30   -0.00    4.63
   6  -6 -30    0.00    5.13
  -6   6  31    5.21    5.71
   6  -6 -31   15.39    7.72
  -6   6  32    3.16    5.35
   6  -6 -32    9.42    6.60
  -6   6  33    6.70    6.19
   6  -6 -33    0.97    4.58
  -6   6  34    1.38    5.00
   6  -6 -34   -0.00    4.96
  -6   6  35    0.81    3.83
  -6   6  36    3.17    4.71
  -6  -6  38   -0.00    2.97
  -6   7   1   14.80    7.04
   6  -7  -1   30.37    9.27
   6   7  -1    9.57    5.82
  -6  -7   1    7.59    6.13
  -6  -7   1   19.12    7.40
  -6   7   2   17.57    7.29
   6  -7  -2    5.01    5.02
   6   7  -2   19.48    7.57
  -6  -7   2   16.36    6.83
  -6  -7   2   14.15    6.96
  -6   7   3  231.91   40.55
   6  -7  -3  268.06   42.20
   6   7  -3  255.95   40.75
  -6  -7   3  263.59   40.49
  -6  -7   3  315.15   42.41
   6  -7  -4   66.40   16.33
   6   7  -4   95.74   17.18
  -6  -7   4   71.90   15.78
   6  -7  -5   26.81    9.39
   6   7  -5   17.63    6.45
  -6  -7   5   11.93    6.49
  -6  -7   5   25.20    7.80
   6  -7  -6    3.39    6.37
   6   7  -6   22.64    6.93
  -6  -7   6   18.74    6.46
  -6  -7   6   10.11    6.13
   6  -7  -7   14.04    8.50
   6   7  -7   23.55    7.19
   6   7  -7   15.89    6.17
  -6  -7   7   48.25   10.16
  -6  -7   7   16.10    7.46
   6  -7  -8   28.61   10.58
   6   7  -8   28.62    8.09
   6   7  -8   51.63   10.50
  -6  -7   8   28.75    9.03
  -6  -7   8   41.21   10.71
   6  -7  -9  151.34   27.10
   6   7  -9  133.29   22.52
  -6  -7   9  136.47   23.55
  -6   7  10    0.00    4.22
   6  -7 -10    0.00    4.93
   6   7 -10    0.47    2.84
  -6  -7  10   -0.00    3.22
  -6   7  11    1.52    4.21
   6  -7 -11    5.61    4.79
   6  -7 -11    0.00    4.81
   6   7 -11   -0.00    2.90
  -6  -7  11    6.02    4.90
  -6   7  12   16.55    8.07
   6  -7 -12   28.34    8.98
   6  -7 -12   23.98   10.03
   6   7 -12   11.48    5.06
  -6  -7  12   18.57    6.98
  -6   7  13  160.56   29.12
   6  -7 -13  149.48   27.54
   6  -7 -13  158.26   29.98
   6   7 -13  161.47   25.39
  -6  -7  13  170.94   26.14
  -6   7  14    2.94    5.94
   6  -7 -14    6.32    4.81
   6  -7 -14    1.51    4.86
  -6  -7  14    3.92    3.88
  -6   7  15    0.00    4.47
   6  -7 -15   -0.00    3.50
   6  -7 -15    1.12    4.88
  -6  -7  15    4.21    4.07
  -6   7  16   10.54    7.68
   6  -7 -16   -0.00    4.52
  -6  -7  16    4.28    3.36
   6  -7 -17    1.61    3.98
  -6   7  18    1.98    5.68
   6  -7 -18    0.81    4.02
  -6   7  19   70.76   17.01
   6  -7 -19   66.74   15.68
  -6   7  20   11.76    6.96
   6  -7 -20    4.87    5.47
  -6   7  21   12.69    7.87
   6  -7 -21    3.87    5.69
  -6   7  22    4.74    5.06
   6  -7 -22    2.14    4.66
  -6   7  23   17.73    8.77
   6  -7 -23   20.34    8.69
  -6   7  24    9.58    7.49
   6  -7 -24    7.81    6.31
  -6   7  25   23.26    9.81
   6  -7 -25   16.13    7.65
  -6   7  26   -0.00    4.97
   6  -7 -26   -0.00    5.56
  -6   7  27    7.36    6.64
   6  -7 -27   -0.00    3.85
  -6   7  28    0.00    3.94
   6  -7 -28   16.28    7.73
  -6   7  29   35.85   12.01
   6  -7 -29   30.70   10.93
  -6   7  30    2.93    6.14
   6  -7 -30   -0.00    4.39
  -6   7  31    0.00    5.18
   6  -7 -31    2.19    4.63
  -6   7  32    5.47    6.09
   6  -7 -32    0.00    3.60
  -6   7  33    2.87    4.70
   6  -7 -33    1.96    4.81
  -6   7  34    0.27    5.22
   6  -7 -34    2.20    4.37
  -6   7  35   11.11    7.41
   6  -7 -35    9.58    7.18
   6   8  -1  140.80   24.99
  -6  -8   1  110.88   23.16
  -6  -8   1  154.17   25.48
   6  -8  -2   11.79    8.05
   6   8  -2   10.69    5.94
  -6  -8   2    6.80    6.05
  -6  -8   2    5.41    5.46
   6  -8  -3    2.99    5.52
  -6  -8   3    0.00    4.18
  -6  -8   3   -0.00    3.54
   6  -8  -4    4.28    5.74
  -6  -8   4    1.90    4.11
   6  -8  -5  198.20   35.21
  -6  -8   5  218.63   33.86
  -6   8   6   11.80    6.65
   6  -8  -6    8.54    6.48
  -6  -8   6    1.64    3.80
  -6   8   7   85.92   19.06
   6  -8  -7   88.63   20.01
   6   8  -7   94.77   16.77
  -6  -8   7   90.87   17.85
  -6   8   8    4.62    6.18
   6  -8  -8    4.95    5.26
   6  -8  -8    1.30    5.04
   6   8  -8    5.79    4.10
  -6  -8   8    0.18    4.17
  -6   8   9  152.10   27.56
   6  -8  -9  120.43   25.39
   6   8  -9  166.10   24.64
  -6  -8   9  154.37   25.39
  -6   8  10   48.05   12.73
   6  -8 -10   35.18   10.90
   6  -8 -10   23.42   10.83
   6   8 -10   65.37   10.94
  -6  -8  10   16.84    7.67
   6  -8 -11   78.38   15.49
   6  -8 -11  105.78   19.71
   6   8 -11   27.19    9.61
  -6  -8  11   85.55   14.20
  -6   8  12   30.74   10.28
   6  -8 -12   16.54    7.66
   6  -8 -12   13.63    8.54
  -6  -8  12   10.16    5.81
  -6   8  13    0.00    5.54
   6  -8 -13    2.11    4.79
   6  -8 -13    1.62    6.26
  -6  -8  13    0.00    3.69
  -6   8  14    5.56    5.35
   6  -8 -14    4.58    4.67
  -6  -8  14    5.29    4.53
   6  -8 -15  107.05   21.91
  -6  -8  15  119.72   19.94
   6  -8 -16    0.62    5.63
   6  -8 -17   32.03   10.44
  -6   8  18    1.26    3.66
   6  -8 -18   -0.00    3.57
  -6   8  19   17.30    8.49
   6  -8 -19   36.42   10.63
  -6   8  20    6.77    6.35
   6  -8 -20   -0.00    4.71
  -6   8  21   19.84    8.97
   6  -8 -21   15.44    7.42
  -6   8  22   -0.00    3.44
   6  -8 -22    3.04    3.91
  -6   8  23   14.68    7.47
   6  -8 -23    0.00    4.31
  -6   8  24   -0.00    4.83
   6  -8 -24    2.72    5.06
  -6   8  25   14.14    7.85
   6  -8 -25   19.03    8.54
  -6   8  26    1.47    4.77
   6  -8 -26    0.62    5.16
  -6   8  27   12.77    8.10
   6  -8 -27   30.14   10.91
  -6   8  28   -0.00    4.96
   6  -8 -28   -0.00    4.13
  -6   8  29   -0.00    6.30
   6  -8 -29   -0.00    4.76
  -6   8  30   -0.00    4.20
   6  -8 -30   -0.00    4.04
  -6   8  31   12.25    7.44
   6  -8 -31    7.74    6.57
  -6   8  32    7.69    6.75
   6  -8 -32   -0.00    4.77
  -6   8  33    0.00    4.35
   6  -8 -33    5.88    5.92
  -6   8  34    3.43    6.05
   6  -8 -34    0.00    5.20
  -6   8  35    0.00    4.41
   6  -8 -35    6.20    6.01
   6  -8 -36   -0.00    5.46
  -6   9   2   15.14    7.67
  -6  -9   2   19.05    7.92
  -6   9   3  166.78   30.51
  -6  -9   3  182.79   30.14
  -6   9   4   13.62    7.01
  -6  -9   4    9.83    6.59
  -6   9   5    4.30    5.16
  -6   9   5   -0.00    4.31
   6  -9  -5    1.07    4.17
  -6  -9   5    4.90    4.99
  -6   9   6   17.22    7.79
  -6   9   6   16.41    7.39
   6  -9  -6   15.43    7.58
  -6  -9   6   12.38    6.01
  -6   9   7   10.27    6.28
  -6   9   7   17.93    8.50
   6  -9  -7   11.05    6.77
  -6  -9   7   22.31    8.33
  -6   9   8    3.70    4.55
   6  -9  -8   -0.00    3.82
   6  -9  -8    3.29    5.99
  -6  -9   8    5.21    4.98
  -6   9   9   85.82   19.93
   6  -9  -9   95.39   18.95
   6  -9  -9   66.99   18.66
  -6  -9   9   97.29   17.85
  -6   9  10    5.34    5.58
   6  -9 -10    7.64    6.64
   6  -9 -10    2.99    5.91
  -6  -9  10   12.24    6.10
  -6   9  11    2.36    4.35
   6  -9 -11    1.53    3.67
   6  -9 -11   -0.00    5.60
  -6  -9  11    0.45    3.62
  -6   9  12    4.76    5.74
   6  -9 -12   -0.00    3.99
   6  -9 -12   18.42    9.16
  -6  -9  12    4.53    4.18
  -6   9  13   66.51   16.96
   6  -9 -13   87.79   17.52
  -6  -9  13   57.65   13.77
  -6   9  14    5.54    4.89
   6  -9 -14    2.25    4.60
   6  -9 -15   16.40    8.11
   6  -9 -16    0.00    5.62
  -6   9  17   12.40    7.41
   6  -9 -17    1.41    4.45
  -6   9  18   -0.00    4.47
   6  -9 -18    1.51    5.19
  -6   9  19   46.19   14.75
   6  -9 -19   50.87   13.45
  -6   9  20    3.01    5.04
   6  -9 -20   -0.00    4.46
  -6   9  21    1.71    4.17
   6  -9 -21    3.93    5.72
  -6   9  22    3.82    5.23
   6  -9 -22    9.57    6.37
  -6   9  23   32.38   11.35
   6  -9 -23   21.43    9.53
  -6   9  24    2.82    5.00
   6  -9 -24   -0.00    5.42
  -6   9  25   13.73    8.10
   6  -9 -25    6.44    6.44
  -6   9  26    1.90    4.51
   6  -9 -26    2.75    4.87
  -6   9  27    5.42    6.29
   6  -9 -27    0.65    5.04
  -6   9  28   -0.00    4.19
   6  -9 -28   -0.00    3.74
  -6   9  29    6.72    7.16
   6  -9 -29    9.13    6.63
  -6   9  30    2.67    5.74
   6  -9 -30    3.72    5.57
  -6   9  31    1.84    5.21
   6  -9 -31    5.13    5.95
  -6   9  32    1.15    4.17
   6  -9 -32    0.69    3.89
  -6   9  33   12.70    8.12
   6  -9 -33   10.37    6.76
  -6   9  34    0.00    5.26
   6  -9 -34   -0.00    4.22
   6  -9 -35    5.46    6.42
   6  -9 -36    6.21    6.32
  -6  10   1   23.67    9.55
   6 -10  -1   43.70   11.30
   6 -10  -1   30.11   11.12
  -6  10   2   12.74    6.93
   6 -10  -2    8.90    5.87
   6 -10  -2   21.07    9.51
  -6  10   3   -0.00    4.30
   6 -10  -3    4.62    4.22
   6 -10  -3   -0.00    5.67
  -6  10   4    9.39    7.06
   6 -10  -4   15.45    7.33
   6 -10  -4    5.31    7.60
   6 -10  -5   47.60   12.37
   6 -10  -5   37.57   12.42
  -6 -10   5   26.03    9.82
   6 -10  -6    0.41    3.25
   6 -10  -6    6.89    6.64
  -6 -10   6    4.50    4.61
   6 -10  -7   15.88    7.71
   6 -10  -7    6.48    7.67
  -6 -10   7   26.68    8.57
   6 -10  -8    3.70    4.83
  -6 -10   8    2.18    4.76
  -6  10   9    1.73    5.05
   6 -10  -9   -0.00    4.58
  -6 -10   9   -0.00    4.17
  -6  10  10    2.62    4.42
   6 -10 -10    0.26    4.08
  -6 -10  10    2.38    4.45
  -6  10  11  110.41   22.92
   6 -10 -11  106.28   21.37
  -6 -10  11   93.80   19.01
  -6  10  12   -0.00    4.64
   6 -10 -12    0.22    4.06
  -6 -10  12    1.28    3.16
  -6  10  13   28.39   10.68
   6 -10 -13   15.26    7.24
  -6  10  14    0.00    4.50
   6 -10 -14   10.62    5.97
   6 -10 -15   72.08   16.99
   6 -10 -16   -0.00    3.40
  -6  10  17   51.49   15.25
   6 -10 -17   52.79   14.17
  -6  10  18    8.01    7.33
   6 -10 -18    5.79    5.53
  -6  10  19    0.00    4.78
   6 -10 -19    5.97    5.82
  -6  10  20    6.38    6.80
   6 -10 -20   -0.00    3.76
  -6  10  21   50.09   14.86
   6 -10 -21   31.13   11.23
  -6  10  22    0.00    4.29
   6 -10 -22   11.61    6.28
  -6  10  23    0.70    2.59
   6 -10 -23    3.29    5.49
  -6  10  24   -0.00    6.11
   6 -10 -24    0.64    4.61
  -6  10  25    5.57    6.64
   6 -10 -25   13.75    8.39
  -6  10  26    3.61    6.87
   6 -10 -26    1.82    5.41
  -6  10  27    7.39    6.85
   6 -10 -27    0.82    5.73
  -6  10  28   -0.00    4.99
   6 -10 -28    5.16    5.71
  -6  10  29    1.46    4.82
   6 -10 -29    9.28    7.24
  -6  10  30   -0.00    4.63
   6 -10 -30    0.29    5.03
  -6  10  31    7.38    8.19
   6 -10 -31   -0.00    5.51
  -6  10  32   -0.00    5.86
   6 -10 -32   -0.00    4.95
  -6  10  33    0.37    4.78
   6 -10 -33    7.92    7.45
  -6  10  34    0.29    5.29
   6 -11  -1   15.26    6.72
   6 -11  -1   12.86    7.95
  -6 -11   1    2.43    4.43
   6 -11  -2    2.66    4.54
   6 -11  -2    1.47    5.00
  -6 -11   2    0.40    3.68
   6 -11  -3   35.79   11.49
   6 -11  -3   66.95   16.39
  -6 -11   3   56.07   13.81
   6 -11  -4    0.00    3.62
   6 -11  -4    0.02    5.34
   6 -11  -5    1.83    3.95
   6 -11  -5    9.11    6.87
   6 -11  -6    6.53    5.75
   6 -11  -6   -0.00    5.60
   6 -11  -7    6.46    6.20
   6 -11  -7    3.89    6.30
   6 -11  -8   13.03    7.08
   6 -11  -8   -0.00    5.93
  -6 -11   8   18.56    7.75
   6 -11  -9   32.09   10.42
   6 -11  -9   25.99   10.83
  -6 -11   9   12.95    7.34
   6 -11 -10   -0.00    3.86
  -6 -11  10    0.05    3.87
   6 -11 -11    6.22    5.44
   6 -11 -12    3.30    4.80
   6 -11 -13   46.24   13.23
   6 -11 -14    0.16    4.82
   6 -11 -15   -0.00    3.83
   6 -11 -16    3.00    4.71
   6 -11 -17   28.88   11.06
   6 -11 -18    1.04    4.65
  -6  11  19   23.60   11.08
   6 -11 -19   33.09   11.51
  -6  11  20   -0.00    5.71
   6 -11 -20    2.10    5.00
  -6  11  21   -0.00    4.25
   6 -11 -21   -0.00    4.34
  -6  11  22   -0.00    3.50
   6 -11 -22   -0.00    4.55
  -6  11  23   12.69    8.82
   6 -11 -23    1.38    5.63
  -6  11  24    4.51    6.21
   6 -11 -24    1.33    4.74
  -6  11  25    7.46    7.59
   6 -11 -25    2.87    5.77
  -6  11  26   -0.00    5.72
   6 -11 -26    1.51    5.05
  -6  11  27    4.38    5.56
   6 -11 -27    0.00    5.70
  -6  11  28    0.00    4.45
   6 -11 -28   -0.00    5.16
  -6  11  29   12.75    9.04
   6 -11 -29   14.05    8.66
  -6  11  30    1.52    7.07
   6 -11 -30    2.99    6.02
  -6  11  31   -0.00    4.62
   6 -11 -31    2.47    4.39
  -6  11  32    6.37    7.47
  -6  11  33    4.95    7.32
   6 -12  -1   43.20   10.90
   6 -12  -1   32.98   11.39
  -6 -12   1   -0.00    4.62
   6 -12  -2   -0.00    3.28
   6 -12  -2    2.80    5.42
  -6 -12   2   -0.00    3.79
   6 -12  -3   -0.00    3.61
   6 -12  -3    1.74    6.15
  -6 -12   3    0.00    3.64
   6 -12  -4    0.00    4.21
   6 -12  -4   -0.00    6.73
  -6 -12   4    3.87    4.49
   6 -12  -5   42.25   12.01
   6 -12  -5   28.50   11.65
  -6 -12   5   42.93   11.85
   6 -12  -6   -0.00    4.54
   6 -12  -6   -0.00    5.29
  -6 -12   6    0.51    4.64
   6 -12  -7   14.37    7.50
   6 -12  -7    8.59    7.23
   6 -12  -8    2.35    4.34
   6 -12  -9    9.68    6.84
   6 -12 -10   -0.00    5.24
   6 -12 -11   52.39   14.37
   6 -12 -12    1.22    4.61
   6 -12 -13    3.22    5.84
   6 -12 -14    0.10    4.34
   6 -12 -15   10.72    7.26
   6 -12 -16    1.97    4.36
   6 -12 -17    6.33    6.93
   6 -12 -18    0.98    4.46
   6 -12 -19    0.00    4.30
   6 -12 -20    2.20    5.17
   6 -12 -21    2.74    5.76
   6 -12 -22   -0.00    6.07
   6 -12 -23    3.49    6.36
   6 -12 -24    1.33    4.53
   6 -12 -25    8.88    7.17
   6 -12 -26   -0.00    4.88
   6 -12 -27    7.90    6.99
   6 -12 -28    0.00    5.36
   6 -13  -1    8.70    6.55
   6 -13  -1    7.94    7.19
  -6 -13   1    6.41    5.79
   6 -13  -2   12.39    6.95
   6 -13  -2    4.51    6.29
  -6 -13   2    0.00    3.05
   6 -13  -3   47.94   12.91
   6 -13  -3   31.73   13.04
  -6 -13   3   53.36   13.48
   6 -13  -4   11.87    7.01
   6 -13  -4    7.96    7.58
  -6 -13   4   18.67    8.33
   6 -13  -5    9.66    6.68
   6 -13  -5   13.15    8.51
  -6 -13   5    1.97    4.64
   6 -13  -6   -0.00    4.32
  -6 -13   6    4.16    4.67
   6 -13  -7   12.49    7.19
   6 -13  -8    8.87    6.94
   6 -13  -9   33.30   11.06
   6 -13 -10    8.13    6.75
   6 -13 -11   -0.00    4.44
   6 -13 -12    5.57    5.56
   6 -13 -13    8.37    7.23
   6 -13 -14    0.00    3.86
   6 -13 -15    8.44    6.51
   6 -13 -16    2.47    5.90
   6 -13 -17    6.25    5.97
   6 -13 -18    2.18    4.81
   6 -13 -19    8.00    7.33
   6 -13 -20    8.43    5.98
   6 -13 -21    8.25    7.29
   6 -13 -22    1.40    4.54
   6 -13 -23    5.60    6.79
   6 -13 -24   -0.00    4.38
   6 -14  -1   18.99    7.73
   6 -14  -1   17.83    9.76
  -6 -14   1   22.04    9.24
   6 -14  -2    8.57    6.33
  -6 -14   2   -0.00    3.76
   6 -14  -3    2.92    4.90
  -6 -14   3   -0.00    3.67
   6 -14  -4   -0.00    3.40
  -6 -14   4   11.48    6.78
   6 -14  -5   36.45   11.91
  -6 -14   5   38.83   12.14
   6 -14  -6   15.08    7.56
   6 -14  -7   10.97    6.68
   6 -14  -8   -0.00    2.99
   6 -14  -9   15.70    8.06
   6 -14 -10   13.12    7.35
   6 -14 -11   10.34    6.71
   6 -14 -12    2.09    4.26
   6 -14 -13    0.66    3.78
   6 -14 -14   -0.00    5.51
   6 -14 -15    1.66    5.13
   6 -14 -16    0.00    5.74
   6 -14 -17    3.94    5.66
   6 -14 -18   -0.00    4.54
   6 -14 -19    1.76    5.34
   6 -14 -20   -0.00    5.21
   6 -14 -21   10.84    7.21
   6 -15  -1    1.11    4.41
  -6 -15   1    4.59    4.63
   6 -15  -2    4.86    5.23
  -6 -15   2   13.49    7.65
   6 -15  -3    0.00    5.18
  -6 -15   3    1.41    4.63
   6 -15  -4    3.07    4.92
   6 -15  -5   -0.00    3.37
   6 -15  -6    5.47    5.34
   6 -15  -7    7.01    5.36
   6 -15  -8    3.04    5.48
   6 -15  -9    4.06    5.21
   6 -15 -10    4.86    5.38
   6 -15 -11    0.31    3.96
   6 -15 -12    1.66    4.78
   6 -15 -13    9.69    7.03
   6 -15 -14   -0.00    4.77
   6 -15 -15   -0.00    4.18
   6 -15 -16    0.00    3.16
   6 -15 -17    0.00    4.19
   6 -16  -1    7.61    5.83
  -6 -16   1    2.61    4.27
   6 -16  -2    3.99    5.21
   6 -16  -3    2.79    4.26
   6 -16  -4    0.00    3.71
   6 -16  -5    1.69    5.44
   6 -16  -6   10.81    6.96
   6 -16  -7    2.41    3.99
   6 -16  -8   -0.00    4.53
   6 -16  -9    5.97    6.36
   6 -16 -10    1.90    4.89
   6 -16 -11    5.70    5.94
   6 -16 -12   -0.00    4.94
   6 -16 -13   -0.00    5.74
   6 -17  -1   -0.00    3.84
   6 -17  -2    2.47    5.28
   6 -17  -3   11.21    7.31
   6 -17  -4    1.26    4.56
   6 -17  -5   -0.00    4.25
   6 -17  -6    5.08    5.56
   6 -17  -7    2.37    5.47
   6 -17  -8    7.10    6.38
   6 -17  -9    0.15    3.56
   6 -18  -1    0.00    5.24
   6 -18  -2    2.98    5.26
   6 -18  -3   -0.00    4.62
   6 -18  -4    0.00    5.36
  -5   0   1    3.28    3.48
  -5   0   1   -0.00    2.93
   5   0  -1    0.00    3.73
   5   0  -1    0.00    4.65
  -5   0   2    1.74    3.19
  -5   0   2   -0.00    3.20
   5   0  -2    3.03    3.79
   5   0  -2    0.77    3.44
  -5   0   3   84.40   14.70
  -5   0   3   95.08   15.93
   5   0  -3   77.87   14.94
   5   0  -3   86.02   15.79
  -5   0   4   -0.00    3.11
  -5   0   4   -0.00    3.63
   5   0  -4    0.49    3.29
   5   0  -4    0.99    4.13
  -5   0   5 2063.39  272.28
  -5   0   5 1837.45  272.85
   5   0  -5 2320.86  273.15
   5   0  -5 2382.75  274.74
  -5   0   6    1.22    2.39
  -5   0   6   -0.00    2.91
   5   0  -6    1.66    3.43
   5   0  -6    0.88    3.74
  -5   0   7   48.36   11.54
  -5   0   7   61.62   13.02
   5   0  -7   92.04   13.34
   5   0  -7   89.61   14.92
  -5   0   8   -0.00    3.15
  -5   0   8    0.81    3.26
   5   0  -8    1.38    3.31
   5   0  -8    0.42    3.79
  -5   0   9  565.95   73.81
  -5   0   9  550.08   75.00
   5   0  -9  590.95   73.64
   5   0  -9  485.20   74.19
  -5   0  10    0.00    2.31
  -5   0  10    0.00    4.13
   5   0 -10    0.70    2.18
   5   0 -10    3.88    3.57
  -5   0  11   31.61    7.83
  -5   0  11   27.11    7.98
   5   0 -11   27.32    6.91
   5   0 -11   35.57    8.50
  -5   0  12    1.63    2.97
  -5   0  12   -0.00    3.26
   5   0 -12    0.02    2.51
  -5   0  13   12.16    5.07
  -5   0  13    7.57    4.91
   5   0 -13   12.28    4.62
  -5   0  14    0.00    2.70
  -5   0  14    0.00    3.17
   5   0 -14    0.00    2.19
  -5   0  15  148.41   24.12
  -5   0  15  160.02   25.33
   5   0 -15  143.81   22.71
  -5   0  16   -0.00    2.20
  -5   0  16    0.96    4.06
   5   0 -16   -0.00    1.96
   5   0 -16   -0.00    2.65
  -5   0  17   99.89   15.94
  -5   0  17   46.92   13.71
   5   0 -17   82.29   13.48
  -5   0  18    2.02    3.38
   5   0 -18   -0.00    1.82
  -5   0  19  151.42   24.06
   5   0 -19  132.23   21.70
  -5   0  20    1.74    3.06
   5   0 -20    0.00    3.02
   5   0 -20    3.21    3.16
  -5   0  21  303.80   35.39
   5   0 -21  175.93   31.06
   5   0 -21  196.61   30.67
   5   0 -22    2.04    3.50
   5   0 -22    0.00    2.91
   5   0 -23    0.93    3.33
   5   0 -23   -0.00    2.76
   5   0 -24    1.01    2.78
   5   0 -24   -0.00    2.48
   5   0 -25   15.25    6.16
   5   0 -26    2.23    3.21
   5   0 -27   50.21   11.71
  -5   0  30    0.00    3.30
  -5   0  31   39.26   10.74
  -5   0  32    0.00    3.76
  -5   0  33   -0.00    4.45
  -5   0  34    4.06    4.09
  -5   0  35    9.70    5.68
  -5   0  36   -0.00    3.54
  -5   0  37   22.45    8.29
  -5   0  38    0.01    3.80
  -5   0  39   -0.00    4.17
  -5   1   1  428.01   59.90
  -5   1   1  512.78   61.87
   5  -1  -1  418.51   60.17
   5  -1  -1  471.14   61.72
   5   1  -1  475.70   61.07
   5   1  -1  386.85   60.54
  -5  -1   1  425.04   60.79
  -5  -1   1  447.56   61.28
  -5   1   2    2.49    3.58
  -5   1   2    7.13    4.50
   5  -1  -2    1.15    3.51
   5  -1  -2    2.69    4.44
   5   1  -2    1.02    3.96
   5   1  -2   -0.00    4.02
  -5  -1   2    5.28    4.28
  -5  -1   2    5.09    4.27
  -5   1   3  423.93   65.01
  -5   1   3  486.52   66.65
   5  -1  -3  510.75   65.83
   5  -1  -3  563.46   68.02
   5   1  -3  454.00   65.89
   5   1  -3  551.97   67.34
  -5  -1   3  461.04   65.68
  -5  -1   3  493.54   66.62
  -5   1   4   10.60    4.98
  -5   1   4    7.49    4.97
   5  -1  -4   15.91    5.40
   5  -1  -4   11.24    6.12
   5   1  -4   16.84    5.68
   5   1  -4   21.45    6.71
  -5  -1   4    7.80    4.67
  -5  -1   4   19.28    6.26
  -5   1   5   79.54   15.37
  -5   1   5   90.70   16.71
   5  -1  -5  110.39   16.35
   5  -1  -5  116.78   18.35
   5   1  -5   88.56   16.15
   5   1  -5  112.11   17.39
  -5  -1   5   76.68   15.16
  -5  -1   5   95.29   16.64
  -5   1   6  513.33   80.17
  -5   1   6  591.38   81.98
   5  -1  -6  643.18   80.80
   5  -1  -6  598.03   82.50
   5   1  -6  640.03   81.42
  -5  -1   6  645.97   80.79
  -5  -1   6  630.58   81.91
  -5   1   7  530.79   81.99
  -5   1   7  690.13   84.55
   5  -1  -7  637.82   82.35
   5  -1  -7  613.78   84.06
   5   1  -7  636.72   82.87
   5   1  -7  611.07   83.43
  -5  -1   7  620.06   82.15
  -5  -1   7  654.48   83.68
  -5   1   8    0.00    3.19
  -5   1   8    0.00    4.20
   5  -1  -8   -0.00    2.98
   5  -1  -8    0.49    3.29
   5   1  -8   -0.00    2.39
   5   1  -8    0.00    3.52
  -5  -1   8   -0.00    3.16
  -5  -1   8   -0.00    3.20
  -5   1   9   31.99    8.24
  -5   1   9   39.38   10.09
   5  -1  -9   41.81    8.52
   5  -1  -9   52.52   10.43
   5   1  -9   29.21    7.71
   5   1  -9   33.10    8.65
  -5  -1   9   31.76    7.61
  -5   1  10    2.28    3.34
  -5   1  10    0.00    3.93
   5  -1 -10    1.52    2.52
   5  -1 -10    2.45    4.19
   5   1 -10    4.80    3.50
  -5  -1  10    3.08    3.04
  -5  -1  10    0.99    3.80
  -5   1  11  189.18   29.72
  -5   1  11  193.33   30.93
   5  -1 -11  244.91   29.84
   5  -1 -11  169.60   29.78
   5   1 -11  186.04   28.57
  -5  -1  11  179.52   28.53
  -5  -1  11  227.54   30.85
  -5   1  12   16.59    6.12
  -5   1  12    6.71    5.42
   5  -1 -12   11.88    4.53
   5  -1 -12   12.89    6.01
   5   1 -12   17.82    5.32
  -5  -1  12   17.04    5.48
  -5  -1  12   20.78    6.67
  -5   1  13  425.66   59.57
  -5   1  13  457.22   60.83
   5  -1 -13  466.17   58.50
   5  -1 -13  368.28   59.17
   5   1 -13  450.09   57.97
   5   1 -13  392.57   58.35
  -5  -1  13  410.29   58.14
  -5  -1  13  448.58   59.80
  -5   1  14    0.00    2.58
  -5   1  14    0.44    3.92
   5  -1 -14    0.00    2.59
   5  -1 -14    2.28    3.57
   5   1 -14    1.27    2.39
   5   1 -14    0.00    2.93
  -5  -1  14    1.33    2.63
  -5   1  15   46.67   10.57
  -5   1  15   38.46   10.30
   5  -1 -15   35.75    8.75
   5  -1 -15   33.41    9.63
   5   1 -15   48.42    9.07
   5   1 -15   45.79    9.74
  -5  -1  15   44.29    9.54
  -5   1  16    3.24    3.74
  -5   1  16   11.27    5.68
   5  -1 -16    0.00    2.64
   5   1 -16    2.26    3.03
  -5  -1  16    2.78    2.79
  -5   1  17   24.76    7.75
  -5   1  17   26.92    8.46
   5  -1 -17   20.12    6.38
   5   1 -17   23.18    6.09
   5   1 -17   33.37    7.71
  -5  -1  17   20.09    6.73
  -5   1  18    9.20    5.08
  -5   1  18    0.00    4.02
   5  -1 -18    5.59    3.43
   5   1 -18   -0.00    2.01
  -5  -1  18    3.14    3.92
  -5   1  19  161.86   27.68
  -5   1  19  177.16   28.69
   5  -1 -19  181.73   27.55
   5  -1 -19  182.71   26.54
   5   1 -19  185.27   25.76
  -5  -1  19  153.22   26.56
  -5  -1  19  143.04   26.93
  -5   1  20    6.13    4.19
  -5   1  20    5.83    4.75
   5  -1 -20    2.27    3.40
   5  -1 -20    6.24    3.92
   5   1 -20    4.60    3.29
  -5  -1  20    7.75    4.53
  -5  -1  20    0.00    3.09
   5  -1 -21    2.18    3.36
   5  -1 -21    1.66    2.84
   5   1 -21    0.00    2.20
   5   1 -21    3.59    3.25
  -5  -1  21    2.24    3.40
   5  -1 -22   24.44    7.26
   5   1 -22   10.94    5.18
   5   1 -22   15.34    5.13
   5  -1 -23   52.90   11.62
   5   1 -23   38.72   10.00
   5   1 -23   59.76   10.70
   5  -1 -24    1.04    3.46
   5   1 -24    1.71    3.35
   5  -1 -25   15.85    6.43
   5   1 -25   23.34    6.83
   5  -1 -26    3.94    4.20
   5  -1 -27   90.64   17.66
   5  -1 -28   15.41    6.57
  -5   1  29   46.91   11.96
  -5   1  30    3.40    4.00
  -5   1  31    0.00    4.14
  -5   1  32    0.18    4.32
  -5  -1  32    0.00    3.30
  -5   1  33   45.55   12.29
  -5  -1  33   50.84   12.04
  -5   1  34   -0.00    3.76
  -5  -1  34   -0.00    2.57
  -5   1  35    8.41    5.72
  -5  -1  35    3.96    4.41
  -5   1  36    2.37    3.87
  -5  -1  36   -0.00    2.76
  -5   1  37    6.46    4.86
  -5  -1  37    7.73    5.94
  -5   1  38    1.03    3.19
  -5  -1  38    0.00    3.57
  -5   1  39   -0.00    3.12
  -5  -1  39   15.45    6.48
  -5   2   1    6.67    4.02
  -5   2   1    3.91    3.97
   5  -2  -1    5.90    3.94
   5  -2  -1   14.64    5.70
   5   2  -1    5.19    4.04
   5   2  -1    1.32    3.80
  -5  -2   1    5.63    4.34
  -5  -2   1    0.00    3.45
  -5   2   2    1.56    3.47
  -5   2   2   14.85    5.65
   5  -2  -2   12.04    4.61
   5  -2  -2   21.32    7.06
   5   2  -2   15.96    5.63
   5   2  -2   19.86    6.20
  -5  -2   2   24.02    6.69
  -5  -2   2   27.16    7.45
  -5   2   3  118.71   24.25
  -5   2   3  297.92   29.85
   5  -2  -3  164.87   25.07
   5  -2  -3  202.90   28.13
   5   2  -3  118.36   24.46
   5   2  -3  216.42   27.38
  -5  -2   3  165.23   26.14
  -5  -2   3  192.63   26.96
  -5   2   4   57.41   12.34
  -5   2   4   79.69   14.38
   5  -2  -4   79.61   13.11
   5  -2  -4   85.79   15.32
   5   2  -4   51.30   12.22
   5   2  -4   73.23   13.46
  -5  -2   4   64.45   12.97
  -5  -2   4   81.32   14.06
  -5   2   5  631.21   78.83
  -5   2   5  670.57   80.39
   5  -2  -5  599.33   77.97
   5  -2  -5  587.33   80.12
   5   2  -5  546.92   78.12
   5   2  -5  601.96   79.00
  -5  -2   5  522.34   77.86
  -5  -2   5  554.24   78.71
  -5   2   6    4.82    4.47
  -5   2   6    7.92    5.97
   5  -2  -6    8.10    4.04
   5  -2  -6    4.03    4.83
   5   2  -6    9.13    4.33
   5   2  -6    8.29    4.80
  -5  -2   6   10.26    4.58
  -5  -2   6    7.46    5.03
  -5   2   7   95.27   15.88
  -5   2   7   96.47   17.05
   5  -2  -7  114.80   15.91
   5  -2  -7   87.44   16.64
   5   2  -7   79.76   15.06
   5   2  -7   63.02   14.44
  -5  -2   7   78.43   15.27
  -5   2   8   13.22    5.31
  -5   2   8    6.44    4.86
   5  -2  -8   16.62    5.18
   5  -2  -8   12.40    6.18
   5   2  -8    2.00    3.61
  -5  -2   8    4.25    3.60
  -5  -2   8    9.59    4.75
  -5   2   9  617.50   87.75
   5  -2  -9  656.85   89.01
   5   2  -9  611.41   86.87
  -5  -2   9  684.47   86.55
  -5  -2   9  702.73   88.07
  -5   2  10    4.01    4.11
  -5   2  10    2.61    3.76
   5  -2 -10    0.00    3.03
   5  -2 -10    3.68    4.26
   5   2 -10    4.81    4.07
   5   2 -10    0.54    2.14
  -5  -2  10    0.00    1.98
  -5  -2  10    0.00    2.83
  -5   2  11    8.56    5.08
  -5   2  11    3.60    4.62
   5  -2 -11    9.04    4.22
   5  -2 -11    8.09    5.59
   5   2 -11    8.73    4.33
   5   2 -11    0.00    2.98
  -5  -2  11    7.62    3.66
  -5   2  12   98.51   16.88
  -5   2  12   67.56   15.62
   5  -2 -12   85.41   14.82
   5  -2 -12   73.69   15.81
   5   2 -12  101.42   15.31
   5   2 -12   75.58   14.42
  -5  -2  12   84.43   14.15
  -5   2  13   77.52   13.25
  -5   2  13   11.53    8.25
   5  -2 -13   55.38   10.42
   5  -2 -13   46.05   11.42
   5   2 -13   66.64   10.75
   5   2 -13   52.47   10.03
  -5  -2  13   73.92   10.82
  -5   2  14   30.26    9.30
  -5   2  14   46.18   11.16
   5  -2 -14   37.60    8.85
   5  -2 -14   36.77    9.94
   5   2 -14   38.13    8.40
   5   2 -14   42.22    8.77
  -5  -2  14   42.80    8.68
  -5   2  15  453.45   56.88
  -5   2  15  358.91   55.45
   5  -2 -15  491.22   55.03
   5  -2 -15  330.87   55.00
   5   2 -15  388.31   52.85
   5   2 -15  390.11   53.15
  -5  -2  15  342.47   52.62
  -5  -2  15  379.62   54.21
  -5   2  16    3.15    4.45
  -5   2  16    4.28    4.46
   5  -2 -16    4.97    3.50
   5  -2 -16    0.00    3.36
   5   2 -16    2.25    2.56
   5   2 -16    3.04    2.85
  -5  -2  16    5.58    3.55
  -5  -2  16    0.00    3.16
  -5   2  17    3.62    4.20
  -5   2  17    6.85    5.05
   5  -2 -17    7.13    3.99
   5   2 -17    6.19    3.25
   5   2 -17    9.57    4.24
  -5  -2  17    2.21    3.13
  -5  -2  17   11.95    5.12
  -5   2  18    0.71    2.94
  -5   2  18    5.11    4.93
   5  -2 -18   -0.00    2.40
   5   2 -18    0.00    2.26
  -5  -2  18    2.56    3.41
  -5  -2  18    2.21    3.06
  -5   2  19  128.06   22.65
   5  -2 -19  132.77   21.58
   5   2 -19  129.86   19.27
  -5  -2  19  120.46   20.08
  -5  -2  19   94.82   19.94
  -5   2  20   56.92   13.83
   5  -2 -20   55.21   12.47
   5   2 -20   60.92   11.17
  -5  -2  20   54.11   11.95
  -5  -2  20   67.78   13.28
   5  -2 -21    7.06    4.73
   5   2 -21    6.83    3.49
  -5  -2  21    6.02    4.06
   5  -2 -22   11.31    5.59
   5   2 -22    5.33    3.97
  -5  -2  22   14.29    5.31
   5  -2 -23   19.15    6.88
   5   2 -23   14.02    5.17
   5  -2 -24    2.65    4.02
   5   2 -24    5.38    3.48
   5  -2 -25  120.46   21.76
   5  -2 -26   14.44    6.26
  -5   2  27   83.84   17.45
  -5   2  28    0.00    4.44
  -5   2  29   46.00   11.85
  -5   2  30    0.00    4.78
  -5   2  31   28.40    9.25
  -5   2  32    3.07    5.19
  -5   2  33    2.30    4.37
  -5  -2  33    0.00    3.49
  -5   2  34    3.36    5.00
  -5  -2  34    0.00    3.45
  -5   2  35   12.19    6.47
  -5  -2  35   12.35    5.62
  -5   2  36    1.88    3.96
  -5  -2  36    3.51    4.32
  -5   2  37   14.72    6.91
  -5  -2  37    8.40    4.95
  -5   2  38    4.85    5.04
  -5  -2  38   -0.00    3.36
  -5  -2  39   -0.00    3.31
  -5   3   1  344.52   42.86
  -5   3   1  306.85   43.21
   5  -3  -1  318.43   42.03
   5  -3  -1  275.77   43.38
   5   3  -1  334.68   43.03
   5   3  -1  361.63   44.47
  -5  -3   1  325.89   43.59
  -5  -3   1  183.59   41.02
  -5   3   2   53.20   11.64
  -5   3   2   61.18   12.60
   5  -3  -2   67.53   11.80
   5  -3  -2   49.52   12.41
   5   3  -2   54.40   11.65
   5   3  -2   42.45   11.14
  -5  -3   2   66.02   12.99
  -5  -3   2   80.22   13.42
  -5   3   3  110.40   18.02
  -5   3   3   81.31   17.56
   5  -3  -3  115.07   17.61
   5  -3  -3  113.22   19.73
   5   3  -3  104.58   17.82
   5   3  -3  119.41   18.84
  -5  -3   3   89.28   17.66
  -5  -3   3  107.49   18.52
  -5   3   4    2.59    3.63
  -5   3   4    0.00    3.41
   5  -3  -4    2.29    2.68
   5  -3  -4    2.98    4.64
   5   3  -4    3.92    4.29
   5   3  -4    0.00    3.07
  -5  -3   4    0.00    3.79
  -5  -3   4    3.42    3.63
  -5   3   5  221.12   34.14
  -5   3   5  235.72   35.20
   5  -3  -5  226.29   33.25
   5  -3  -5  218.11   35.07
   5   3  -5  238.93   33.82
   5   3  -5  233.88   34.13
  -5  -3   5  232.28   34.20
  -5  -3   5  230.36   34.29
  -5   3   6  249.50   32.83
   5  -3  -6  211.02   32.05
   5   3  -6  148.69   28.75
  -5  -3   6  195.21   30.08
  -5  -3   6  258.48   31.90
  -5   3   7   69.48   13.36
  -5   3   7   72.95   14.43
   5  -3  -7   55.84   11.77
   5  -3  -7   68.97   14.13
   5   3  -7   62.17   12.28
  -5  -3   7   58.10   12.12
  -5  -3   7   80.45   13.63
  -5   3   8   79.59   16.37
  -5   3   8   83.59   17.14
   5  -3  -8   83.91   15.59
   5  -3  -8   86.96   17.50
   5   3  -8  102.02   16.28
  -5  -3   8  104.63   16.15
  -5  -3   8   98.84   16.55
  -5   3   9   93.83   16.82
  -5   3   9  104.96   17.96
   5  -3  -9   88.18   15.43
   5  -3  -9   93.60   17.43
   5   3  -9   94.71   15.53
   5   3  -9   75.03   14.79
  -5  -3   9   78.09   14.49
  -5   3  10   22.40    7.39
  -5   3  10   21.46    7.91
   5  -3 -10   21.63    6.32
   5  -3 -10    9.64    5.92
   5   3 -10   17.84    6.04
   5   3 -10   24.00    6.36
  -5  -3  10   22.65    5.96
  -5   3  11    2.30    3.63
  -5   3  11   -0.00    2.60
   5  -3 -11    0.00    3.38
   5  -3 -11    1.20    4.24
   5   3 -11    0.31    2.73
   5   3 -11    1.83    3.41
  -5  -3  11    0.11    2.26
  -5   3  12   25.20    8.15
  -5   3  12   37.38    9.58
   5  -3 -12   19.44    6.41
   5  -3 -12   34.25    9.69
   5   3 -12   19.73    6.09
   5   3 -12   30.47    6.68
  -5  -3  12   16.16    5.16
  -5  -3  12   19.72    6.19
  -5   3  13  180.77   30.50
  -5   3  13  185.32   30.78
   5  -3 -13  181.12   28.72
   5  -3 -13  212.28   31.77
   5   3 -13  198.74   28.45
  -5  -3  13  182.52   27.40
  -5  -3  13  191.98   28.88
  -5   3  14   38.84    9.47
  -5   3  14   29.24    8.65
   5  -3 -14   14.70    5.60
   5  -3 -14   16.40    6.87
   5   3 -14    3.82    3.78
   5   3 -14   22.58    5.68
  -5  -3  14   23.81    5.40
  -5  -3  14   18.36    6.13
  -5   3  15    5.69    5.28
  -5   3  15    9.95    6.12
   5  -3 -15    8.96    5.96
   5   3 -15   10.92    4.40
   5   3 -15    8.97    4.14
  -5  -3  15   10.50    4.12
  -5  -3  15   11.49    4.63
  -5   3  16   60.36   12.89
  -5   3  16   34.65   10.58
   5  -3 -16   35.43   10.15
   5   3 -16   40.94    8.84
   5   3 -16   43.42    8.37
  -5  -3  16   37.67    8.51
  -5  -3  16   43.69    9.77
  -5   3  17   91.49   16.67
   5  -3 -17   65.43   14.42
   5   3 -17   74.89   13.07
  -5  -3  17   81.47   13.26
  -5  -3  17   53.76   12.71
  -5   3  18   11.82    6.14
   5  -3 -18    6.90    4.93
   5   3 -18    8.71    4.37
  -5  -3  18   11.78    4.28
  -5  -3  18    9.19    4.81
  -5   3  19    1.07    3.23
   5  -3 -19   -0.00    3.11
   5   3 -19   -0.00    2.03
  -5  -3  19    1.95    2.60
  -5  -3  19    0.00    3.07
   5  -3 -20   -0.00    3.14
   5   3 -20   -0.00    2.46
  -5  -3  20   -0.00    3.22
  -5  -3  20    0.31    2.45
   5  -3 -21   57.02   13.38
  -5  -3  21   60.71   12.08
   5  -3 -22  109.24   18.44
  -5  -3  22   73.17   14.80
  -5  -3  23   84.07   15.19
  -5   3  25    0.00    4.59
  -5   3  26    1.18    4.51
  -5   3  27   16.62    8.01
   5  -3 -27   30.52    9.34
  -5   3  28    1.49    3.89
   5  -3 -28    2.68    4.26
  -5   3  29   31.63    9.37
   5  -3 -29   16.03    7.68
  -5   3  30    1.00    3.88
   5  -3 -30    2.32    4.31
  -5   3  31    4.17    4.03
   5  -3 -31    1.59    4.47
  -5   3  32    9.98    6.04
  -5   3  33   17.26    8.39
  -5   3  34    1.75    4.26
  -5  -3  34   -0.00    2.82
  -5   3  35    0.50    4.72
  -5  -3  35    0.00    2.96
  -5   3  36    0.00    4.83
  -5  -3  36    0.99    2.99
  -5   3  37    6.31    6.65
  -5  -3  37    4.91    4.83
  -5   3  38    0.00    4.46
  -5  -3  38    3.54    4.13
  -5  -3  39    4.38    3.60
  -5   4   1   78.39   14.25
  -5   4   1   55.09   13.46
   5  -4  -1   72.66   13.29
   5  -4  -1   82.90   16.27
   5   4  -1   78.29   14.14
   5   4  -1   80.33   15.13
  -5  -4   1   74.89   14.69
  -5  -4   1   76.41   14.86
  -5   4   2    7.62    4.43
  -5   4   2    8.20    5.47
   5  -4  -2   11.75    4.45
   5  -4  -2    3.05    4.69
   5   4  -2    6.85    4.54
   5   4  -2   11.46    5.26
  -5  -4   2   11.40    5.97
  -5  -4   2    7.04    4.54
  -5   4   3   33.96    8.80
  -5   4   3   46.44   10.63
   5  -4  -3   42.38    8.98
   5  -4  -3   35.54    9.77
   5   4  -3   30.79    8.34
   5   4  -3   44.79    9.90
  -5  -4   3   21.79    8.18
  -5  -4   3   48.25   10.56
  -5   4   4   47.20   11.73
  -5   4   4   82.48   14.56
   5  -4  -4   50.30   11.11
   5  -4  -4   68.95   13.87
   5   4  -4   69.85   12.42
   5   4  -4   49.20   11.76
  -5  -4   4   61.94   12.43
  -5  -4   4   73.11   13.27
  -5   4   5  191.46   29.30
  -5   4   5  190.93   29.72
   5  -4  -5  186.64   27.89
   5  -4  -5  184.63   29.84
   5   4  -5  172.60   27.70
   5   4  -5  189.33   28.48
  -5  -4   5  194.39   28.75
  -5  -4   5  172.27   28.32
  -5   4   6   -0.00    3.38
  -5   4   6   -0.00    3.63
   5  -4  -6    0.72    1.76
   5  -4  -6   -0.00    5.02
   5   4  -6   -0.00    2.60
  -5  -4   6    0.02    2.87
  -5  -4   6   -0.00    3.51
  -5   4   7   19.35    6.68
  -5   4   7    3.63    4.44
   5  -4  -7    1.28    3.51
   5  -4  -7   11.25    6.21
   5   4  -7    3.88    3.76
  -5  -4   7    9.78    4.86
  -5  -4   7   14.60    5.38
  -5   4   8   51.46   13.85
  -5   4   8   69.55   15.20
   5  -4  -8   76.97   14.12
   5  -4  -8   78.65   15.75
   5   4  -8   74.08   13.63
   5   4  -8   93.98   14.46
  -5  -4   8   77.93   14.10
  -5   4   9   68.28   18.03
  -5   4   9   76.94   18.76
   5  -4  -9  108.64   18.50
   5  -4  -9   97.07   19.99
   5   4  -9  125.99   18.51
   5   4  -9  144.15   19.02
  -5  -4   9  151.17   19.50
  -5   4  10  173.65   28.60
  -5   4  10  171.13   28.59
   5  -4 -10  180.79   27.07
   5  -4 -10  192.48   29.63
   5   4 -10  150.54   25.48
   5   4 -10  176.59   25.92
  -5  -4  10  170.83   25.73
  -5   4  11  180.55   28.26
  -5   4  11  188.59   28.67
   5  -4 -11  215.04   29.93
   5   4 -11  117.74   23.62
  -5  -4  11  220.36   25.67
  -5  -4  11  140.34   24.93
  -5   4  12    6.88    4.50
  -5   4  12   16.44    6.84
   5  -4 -12    2.58    4.83
   5   4 -12    6.05    3.41
   5   4 -12    5.18    3.17
  -5  -4  12    3.39    2.89
  -5  -4  12    3.62    3.02
  -5   4  13    0.64    2.95
  -5   4  13    1.84    4.31
   5  -4 -13   -0.00    4.10
   5   4 -13    3.15    2.85
   5   4 -13    1.18    2.51
  -5  -4  13    4.62    3.05
  -5  -4  13   -0.00    3.00
  -5   4  14   23.06    8.48
  -5   4  14   25.27    9.29
   5  -4 -14   22.51    8.19
   5  -4 -14   42.56   11.44
   5   4 -14   33.54    7.41
   5   4 -14   29.62    6.44
  -5  -4  14   23.07    6.32
  -5  -4  14   25.61    7.03
  -5   4  15  263.02   45.63
  -5   4  15  292.06   46.41
   5  -4 -15  336.18   46.46
   5  -4 -15  292.15   47.01
   5   4 -15  331.90   43.45
   5   4 -15  315.97   41.97
  -5  -4  15  315.73   42.51
  -5  -4  15  294.84   43.67
  -5   4  16   71.11   16.46
   5  -4 -16   99.70   16.94
   5   4 -16  143.31   15.98
   5   4 -16   58.77   11.62
  -5  -4  16   70.77   12.68
  -5  -4  16   67.20   13.72
  -5   4  17   72.73   17.75
   5  -4 -17  106.76   18.64
   5   4 -17   81.58   15.29
  -5  -4  17   99.32   15.47
  -5  -4  17  111.70   17.23
  -5   4  18    6.00    5.03
   5  -4 -18    3.66    4.55
   5   4 -18    2.00    2.97
  -5  -4  18    1.18    2.58
  -5  -4  18    2.06    3.43
  -5   4  19  184.35   31.67
   5  -4 -19  190.65   30.31
   5   4 -19  190.92   27.42
  -5  -4  19  177.40   26.97
  -5  -4  19  178.00   28.11
  -5  -4  20    9.13    3.94
  -5  -4  20    1.58    2.93
  -5  -4  21   53.25   10.75
  -5   4  22    9.30    5.64
  -5   4  23    3.16    5.87
  -5   4  24    0.00    4.67
   5  -4 -24    0.00    4.40
  -5   4  25   32.44   10.33
   5  -4 -25   32.49   10.49
  -5   4  26   34.49   10.40
   5  -4 -26   14.19    7.16
  -5   4  27   22.69    8.85
   5  -4 -27   20.41    8.39
  -5   4  28    0.00    4.58
   5  -4 -28    2.21    4.16
  -5   4  29   25.04    9.75
   5  -4 -29   41.33   11.33
  -5   4  30   15.35    7.84
   5  -4 -30   21.09    8.17
  -5   4  31   16.05    7.71
   5  -4 -31   18.38    8.08
  -5   4  32   11.24    6.72
   5  -4 -32    7.08    5.69
  -5   4  33   -0.00    3.45
  -5   4  34   10.33    6.55
  -5   4  35    2.81    4.54
  -5  -4  35    9.00    4.35
  -5   4  36    4.83    5.62
  -5  -4  36    7.46    4.39
  -5   4  37    4.60    4.85
  -5  -4  37   -0.00    3.00
  -5   4  38    0.00    4.26
  -5  -4  38    0.66    2.99
  -5  -4  39    0.88    2.78
  -5   5   1  199.51   32.79
  -5   5   1  218.94   33.48
   5  -5  -1  399.70   35.42
   5  -5  -1  224.70   34.55
   5   5  -1  219.69   32.67
   5   5  -1  160.01   32.10
  -5  -5   1  195.40   32.93
  -5  -5   1  197.14   33.10
  -5   5   2   55.37   12.58
  -5   5   2   43.32   12.01
   5  -5  -2   75.88   12.82
   5  -5  -2   57.66   13.87
   5   5  -2   65.49   12.55
   5   5  -2   58.90   12.85
  -5  -5   2   70.79   13.44
  -5  -5   2   72.35   13.79
  -5   5   3  158.33   25.80
  -5   5   3  148.28   25.49
   5  -5  -3  150.24   24.15
   5  -5  -3  165.50   26.68
   5   5  -3  136.45   23.95
   5   5  -3  156.38   25.30
  -5  -5   3  182.66   26.17
  -5   5   4   35.20    9.53
  -5   5   4   31.19    9.15
   5  -5  -4   31.88    8.19
   5  -5  -4   28.31    9.65
   5   5  -4   53.01    9.93
   5   5  -4   32.12    8.71
  -5  -5   4   32.53    8.70
  -5  -5   4   49.89   10.46
  -5   5   5   21.65    7.54
  -5   5   5   16.59    7.63
   5  -5  -5   15.37    5.90
   5  -5  -5   19.14    7.82
   5   5  -5   13.21    5.11
  -5  -5   5   20.16    6.43
  -5  -5   5   21.74    6.98
  -5   5   6   12.00    5.77
  -5   5   6   17.44    7.04
   5  -5  -6   14.31    5.35
   5  -5  -6   13.70    6.65
   5   5  -6    8.87    4.65
  -5  -5   6    8.06    4.15
  -5  -5   6   12.09    5.44
  -5   5   7  233.91   38.68
  -5   5   7  337.39   41.15
   5  -5  -7  253.33   39.43
   5   5  -7  222.06   36.15
  -5  -5   7  251.42   37.18
  -5  -5   7  263.17   37.76
  -5   5   8  119.36   22.60
  -5   5   8  131.12   23.22
   5  -5  -8  114.90   22.95
   5   5  -8  136.39   20.90
   5   5  -8  126.48   20.59
  -5  -5   8  137.65   21.43
  -5   5   9   12.49    6.40
  -5   5   9    2.81    4.45
   5  -5  -9   13.11    7.02
   5   5  -9   22.71    5.77
   5   5  -9   16.46    5.12
  -5  -5   9   12.34    5.66
  -5   5  10    2.34    4.37
  -5   5  10    0.22    4.05
   5  -5 -10    0.00    3.98
   5   5 -10    2.03    2.75
   5   5 -10    2.54    2.69
  -5  -5  10    0.00    2.53
  -5  -5  10    5.17    3.86
  -5   5  11   19.28    7.61
  -5   5  11    7.08    5.20
   5  -5 -11    8.03    6.46
   5   5 -11   14.84    5.18
   5   5 -11   10.20    4.24
  -5  -5  11   14.62    5.19
  -5  -5  11   12.56    5.53
  -5   5  12  308.31   41.62
  -5   5  12  294.42   41.32
   5  -5 -12  273.31   39.87
   5  -5 -12  252.03   40.67
   5   5 -12  242.18   36.52
   5   5 -12  240.64   35.92
  -5  -5  12  257.97   36.53
  -5  -5  12  246.52   37.46
  -5   5  13  287.58   36.11
  -5   5  13  263.26   35.25
   5  -5 -13  257.51   34.00
   5  -5 -13  241.44   35.31
   5   5 -13  405.37   33.31
   5   5 -13   99.05   27.23
  -5  -5  13  276.47   30.59
  -5  -5  13  213.53   30.83
  -5   5  14   15.05    7.26
  -5   5  14   12.80    6.76
   5  -5 -14   25.16    7.79
   5  -5 -14   19.16    8.05
   5   5 -14   20.80    5.90
   5   5 -14   30.79    5.64
  -5  -5  14   16.40    5.13
  -5  -5  14   13.16    5.55
  -5   5  15    4.44    4.52
   5  -5 -15    0.00    4.35
   5   5 -15    0.00    2.52
   5   5 -15    2.18    2.21
  -5  -5  15    1.71    2.19
  -5  -5  15    5.93    4.03
  -5   5  16   40.38   11.94
   5   5 -16   48.43    9.63
   5   5 -16   57.54    8.09
  -5  -5  16   42.65    8.74
  -5  -5  16   36.92    9.40
  -5   5  17   76.92   17.31
   5   5 -17   70.43   13.25
  -5  -5  17   92.35   13.56
  -5  -5  17   72.96   14.12
  -5   5  18   29.54    9.98
  -5  -5  18   25.86    6.08
  -5  -5  18   22.57    6.69
  -5  -5  19   75.23   13.47
  -5  -5  19   92.65   15.28
  -5   5  20   -0.00    3.82
  -5  -5  20    0.01    2.06
  -5   5  21    8.49    6.12
   5  -5 -21   -0.00    3.66
  -5   5  22   34.34   11.20
   5  -5 -22   52.76   12.85
  -5   5  23   31.05   10.57
   5  -5 -23   28.95    9.74
  -5   5  24   15.75    7.77
   5  -5 -24   13.04    6.96
  -5   5  25    2.30    5.37
   5  -5 -25   -0.00    3.66
  -5   5  26   -0.00    3.35
   5  -5 -26    0.00    3.65
  -5   5  27   16.12    7.95
   5  -5 -27    6.23    5.15
  -5   5  28   14.69    8.02
   5  -5 -28   29.26    9.44
  -5   5  29   13.57    7.56
   5  -5 -29   11.00    6.06
  -5   5  30    4.84    5.59
   5  -5 -30    4.83    4.83
  -5   5  31   -0.00    5.15
   5  -5 -31   -0.00    3.34
  -5   5  32    7.47    5.66
   5  -5 -32    3.57    4.66
  -5   5  33    1.22    4.71
   5  -5 -33    7.19    5.50
  -5   5  34    4.11    5.71
  -5   5  35    3.60    4.97
  -5  -5  35    3.27    3.08
  -5   5  36   -0.00    4.65
  -5  -5  36    2.44    2.82
  -5   5  37    0.07    3.89
  -5  -5  37    1.65    2.61
  -5  -5  38    6.03    4.01
  -5  -5  39   -0.00    3.05
  -5  -5  40    1.14    2.69
  -5   6   1   20.71    7.17
  -5   6   1   22.13    7.17
   5  -6  -1   14.36    5.51
   5  -6  -1   17.17    7.61
   5   6  -1   22.63    6.64
   5   6  -1   11.71    6.08
  -5  -6   1   18.83    6.87
  -5  -6   1   17.40    6.61
  -5   6   2    4.39    3.63
  -5   6   2    0.00    3.18
   5  -6  -2    2.52    3.13
   5  -6  -2   -0.00    4.92
   5   6  -2    4.24    3.14
   5   6  -2    4.13    4.17
  -5  -6   2    2.18    3.23
  -5  -6   2    2.34    4.01
  -5   6   3   82.31   15.87
  -5   6   3   94.59   16.42
   5  -6  -3   90.28   16.98
   5   6  -3   61.37   13.18
   5   6  -3   64.26   14.21
  -5  -6   3   62.64   14.00
  -5  -6   3   70.55   14.63
  -5   6   4  116.68   21.97
  -5   6   4  162.82   23.64
   5  -6  -4  120.90   22.57
   5   6  -4  120.59   20.09
  -5  -6   4  113.84   20.72
  -5  -6   4  109.26   20.70
  -5   6   5  104.28   19.28
  -5   6   5   71.19   17.42
   5  -6  -5  105.06   19.70
   5   6  -5  101.70   17.11
  -5  -6   5  111.30   18.34
  -5  -6   5   96.08   18.04
  -5   6   6   18.33    8.07
  -5   6   6   11.02    6.05
   5  -6  -6   15.15    7.43
   5   6  -6   25.84    6.96
   5   6  -6   28.14    7.12
  -5  -6   6   23.55    7.03
  -5  -6   6   33.46    8.62
  -5   6   7   81.60   16.54
  -5   6   7   78.96   16.33
   5  -6  -7   68.54   16.21
   5   6  -7   86.29   14.46
   5   6  -7   87.91   14.75
  -5  -6   7   56.05   13.44
  -5   6   8   20.94    8.22
  -5   6   8    8.05    5.70
   5  -6  -8   17.24    8.26
   5   6  -8   25.01    6.50
  -5  -6   8   30.30    7.54
  -5   6   9  111.60   20.70
  -5   6   9   92.16   19.56
   5  -6  -9  106.50   21.18
   5   6  -9  106.63   17.43
   5   6  -9   94.77   16.90
  -5  -6   9  106.68   17.94
  -5   6  10  115.70   19.95
  -5   6  10  103.54   19.15
   5  -6 -10  119.27   19.13
   5  -6 -10   99.05   19.74
   5   6 -10  136.24   17.22
   5   6 -10  140.43   16.90
  -5  -6  10  119.33   17.29
  -5  -6  10   30.14   13.47
  -5   6  11   72.01   17.47
  -5   6  11  104.77   19.46
   5  -6 -11  110.14   18.77
   5  -6 -11   89.00   19.26
   5   6 -11   94.96   15.74
   5   6 -11  112.77   15.93
  -5  -6  11   76.74   15.58
  -5  -6  11   77.94   16.04
  -5   6  12    8.45    6.70
   5  -6 -12   31.87    8.85
   5  -6 -12   32.55   10.28
   5   6 -12   35.23    7.22
   5   6 -12   17.60    5.31
  -5  -6  12   23.62    6.63
  -5  -6  12   20.50    6.45
  -5   6  13   -0.00    3.84
   5  -6 -13    3.85    4.97
   5   6 -13    8.63    4.03
   5   6 -13    3.88    2.77
  -5  -6  13    3.90    3.73
  -5  -6  13    2.75    3.34
  -5   6  14  153.93   22.86
   5   6 -14   83.40   15.64
   5   6 -14  100.61   14.71
  -5  -6  14   97.52   16.00
  -5  -6  14   86.61   16.81
  -5   6  15   76.88   16.83
   5   6 -15   77.91   13.16
   5   6 -15   68.67   10.93
  -5  -6  15   75.71   12.72
  -5  -6  15   76.52   14.15
  -5   6  16    2.79    4.23
  -5   6  16    3.15    3.98
   5   6 -16   -0.00    1.92
   5   6 -16    0.03    0.96
  -5  -6  16    0.00    1.96
  -5  -6  16   -0.00    2.78
  -5   6  17   86.16   18.71
   5  -6 -17   87.49   17.57
  -5  -6  17   89.01   13.76
  -5  -6  17   70.83   14.54
  -5   6  18   13.29    6.83
   5  -6 -18   10.88    6.19
  -5  -6  18   14.03    4.30
  -5  -6  18   20.17    6.01
  -5   6  19   13.30    7.49
   5  -6 -19   28.17    9.18
  -5   6  20    3.92    4.00
   5  -6 -20    2.42    4.45
  -5   6  21   15.29    7.87
   5  -6 -21    8.57    6.16
  -5   6  22   47.91   13.01
   5  -6 -22   34.56   10.75
  -5   6  23    4.96    5.23
   5  -6 -23   -0.00    4.12
  -5   6  24    7.60    6.03
   5  -6 -24    5.75    5.62
  -5   6  25    8.14    7.76
   5  -6 -25    9.35    6.49
  -5   6  26   31.94   11.02
   5  -6 -26   23.59    8.98
  -5   6  27    4.42    6.20
   5  -6 -27    1.69    4.14
  -5   6  28    6.60    5.88
   5  -6 -28    0.99    3.31
  -5   6  29   -0.00    3.89
   5  -6 -29    2.42    5.18
  -5   6  30   18.55    9.31
   5  -6 -30   20.32    8.47
  -5   6  31    7.52    6.18
   5  -6 -31    5.94    6.03
  -5   6  32   14.07    8.60
   5  -6 -32    5.57    5.99
  -5   6  33    2.61    5.25
   5  -6 -33   -0.00    4.13
  -5   6  34    0.00    4.86
   5  -6 -34    2.17    5.05
  -5   6  35    0.64    5.03
  -5   6  36    6.05    7.35
  -5  -6  36   23.81    6.21
  -5   6  37   -0.00    6.13
  -5  -6  37    3.97    3.17
  -5  -6  38    3.00    3.08
  -5  -6  39   -0.00    2.91
  -5  -6  40    5.58    3.98
  -5   7   1    5.08    4.53
   5  -7  -1   12.67    6.51
   5   7  -1   10.24    4.99
   5   7  -1   10.47    5.65
  -5  -7   1    5.55    5.04
  -5  -7   1   10.91    6.57
  -5   7   2  157.55   26.64
   5  -7  -2  160.48   26.82
   5   7  -2  117.44   23.21
   5   7  -2  158.39   25.92
  -5  -7   2  149.41   25.34
  -5  -7   2  206.21   27.80
  -5   7   3  143.91   24.17
   5  -7  -3   99.37   22.52
   5   7  -3  137.76   21.54
   5   7  -3  131.27   22.47
  -5  -7   3  126.84   22.26
  -5  -7   3  129.81   22.83
  -5   7   4   94.05   18.36
   5  -7  -4  105.61   19.13
   5   7  -4   89.18   15.64
  -5  -7   4   60.62   15.11
  -5  -7   4   98.87   17.60
  -5   7   5   16.13    7.37
   5  -7  -5    9.46    5.92
   5   7  -5   32.93    7.43
  -5  -7   5   17.28    6.40
  -5  -7   5   12.61    5.60
  -5   7   6   14.95    7.39
   5  -7  -6   22.10    8.82
   5   7  -6   24.41    7.01
   5   7  -6   70.63   11.22
  -5  -7   6   27.53    8.02
  -5  -7   6   26.92    8.35
  -5   7   7  201.97   29.21
   5  -7  -7  133.16   25.59
   5  -7  -7  114.03   25.81
   5   7  -7  235.56   26.34
   5   7  -7  160.57   24.83
  -5  -7   7  120.22   23.91
  -5   7   8  273.27   47.11
  -5   7   8  298.24   47.11
   5  -7  -8  314.73   47.00
   5  -7  -8  461.82   52.41
   5   7  -8  313.71   44.37
   5   7  -8  316.66   44.60
  -5  -7   8  289.20   44.81
  -5   7   9   31.41    9.60
   5  -7  -9   24.61    9.92
   5   7  -9   29.13    7.54
   5   7  -9   38.62    7.99
  -5  -7   9   25.97    7.78
  -5  -7   9   24.49    7.88
  -5   7  10   11.77    6.95
   5  -7 -10   11.70    7.14
   5   7 -10   13.20    4.84
   5   7 -10    8.61    4.09
  -5  -7  10    2.29    3.20
  -5  -7  10    8.69    4.97
  -5   7  11   12.52    7.82
   5  -7 -11    7.77    6.60
   5   7 -11   15.98    5.13
   5   7 -11   17.49    5.08
  -5  -7  11   16.30    5.91
  -5  -7  11   11.12    5.29
  -5   7  12  156.94   26.34
  -5   7  12  137.13   25.23
   5  -7 -12  127.06   25.48
   5   7 -12  146.74   21.57
   5   7 -12  153.66   20.85
  -5  -7  12  127.84   21.82
  -5  -7  12  103.07   21.47
  -5   7  13   49.85   15.20
  -5   7  13  112.94   19.67
   5   7 -13  101.24   14.50
   5   7 -13   64.34   12.12
  -5  -7  13   94.20   14.92
  -5  -7  13   68.69   14.25
  -5   7  14    5.53    5.11
  -5   7  14    0.50    4.78
   5  -7 -14    8.10    5.28
   5   7 -14    2.62    2.74
   5   7 -14    0.82    1.97
  -5  -7  14    1.62    3.02
  -5  -7  14    0.98    3.07
  -5   7  15   43.86   12.19
  -5   7  15   60.46   14.11
   5  -7 -15   43.02   11.47
   5   7 -15   43.69    6.29
  -5  -7  15   30.34    7.95
  -5  -7  15   25.58    8.28
  -5   7  16    5.97    6.36
  -5   7  16    4.15    5.95
   5  -7 -16    3.24    4.55
  -5  -7  16    0.00    2.56
  -5   7  17    5.46    5.20
   5  -7 -17    5.33    4.96
  -5  -7  17    2.07    2.28
   5  -7 -18  113.54   22.11
  -5   7  19    0.45    4.63
   5  -7 -19    2.59    4.28
  -5   7  20    4.33    5.06
   5  -7 -20   11.12    6.25
  -5   7  21    4.87    5.52
   5  -7 -21    2.57    4.98
  -5   7  22   31.93   10.99
   5  -7 -22   21.71    9.13
  -5   7  23   33.54   10.98
   5  -7 -23   13.00    7.59
  -5   7  24   18.78    8.72
   5  -7 -24   19.69    8.51
  -5   7  25    3.91    5.01
   5  -7 -25    2.72    5.11
  -5   7  26   -0.00    3.92
   5  -7 -26   -0.00    3.82
  -5   7  27   10.03    6.92
   5  -7 -27   11.06    7.63
  -5   7  28   30.03   10.84
   5  -7 -28   43.94   12.60
  -5   7  29    9.53    6.84
   5  -7 -29    1.38    4.49
  -5   7  30    2.49    4.36
   5  -7 -30    0.00    3.52
  -5   7  31   -0.00    4.34
   5  -7 -31   -0.00    4.17
  -5   7  32    2.39    6.50
   5  -7 -32   11.80    6.89
  -5   7  33    1.29    5.69
   5  -7 -33    3.00    4.67
  -5   7  34   19.65   10.37
   5  -7 -34   21.33    9.98
  -5   7  35    9.72    7.85
   5  -7 -35    2.14    5.65
  -5   7  36   -0.00    3.56
  -5  -7  36   -0.00    2.42
  -5  -7  37   -0.00    2.53
  -5  -7  38    2.63    2.94
  -5  -7  39    0.80    2.12
  -5   8   1   27.01    8.76
   5  -8  -1   21.22    8.72
   5   8  -1   17.44    7.36
  -5  -8   1   13.37    6.66
  -5  -8   1   20.08    7.86
  -5   8   2    7.37    6.14
   5  -8  -2    4.54    5.09
   5   8  -2   18.04    6.91
  -5  -8   2   17.99    6.97
  -5  -8   2   15.85    7.06
  -5   8   3   19.25    7.36
   5  -8  -3   18.91    8.03
   5   8  -3   21.12    6.35
   5   8  -3    8.16    5.18
  -5  -8   3   11.36    5.87
  -5  -8   3   32.32    9.02
  -5   8   4  346.74   60.32
   5  -8  -4  431.27   60.91
   5  -8  -4  339.86   60.44
   5   8  -4  611.35   60.90
  -5  -8   4  430.64   59.99
  -5  -8   4  380.75   59.79
  -5   8   5   63.32   14.91
   5  -8  -5   69.60   15.99
   5   8  -5   54.61   11.84
   5   8  -5   57.41   12.74
  -5  -8   5   64.01   13.48
  -5   8   6  118.91   22.54
   5  -8  -6   78.47   20.68
   5   8  -6  118.68   19.48
   5   8  -6  121.13   20.52
  -5  -8   6  136.95   21.42
  -5  -8   6  119.68   21.26
  -5   8   7   -0.00    4.31
   5  -8  -7    4.72    5.38
   5   8  -7   -0.00    2.30
   5   8  -7    0.22    2.24
  -5  -8   7   -0.00    3.54
  -5   8   8   89.46   20.23
   5  -8  -8  108.48   22.04
   5   8  -8   97.86   17.40
   5   8  -8  114.33   18.56
  -5  -8   8  106.85   18.83
  -5   8   9  153.33   26.99
   5  -8  -9  118.23   25.95
   5   8  -9  146.10   22.71
  -5  -8   9  154.26   24.05
  -5  -8   9  138.02   24.15
  -5   8  10   83.59   16.62
   5  -8 -10   71.14   15.04
   5  -8 -10   44.94   14.11
   5   8 -10   56.25   11.55
  -5  -8  10   53.36   12.29
  -5  -8  10   69.51   13.89
  -5   8  11   18.29    8.33
   5  -8 -11   15.37    7.33
   5  -8 -11   29.29   10.71
   5   8 -11   31.82    7.29
  -5  -8  11   24.97    7.51
  -5   8  12   34.15   10.74
   5  -8 -12   25.83    9.34
   5   8 -12   26.61    6.73
  -5  -8  12   20.73    7.05
  -5   8  13    3.12    4.72
   5  -8 -13    1.37    4.99
  -5  -8  13    0.00    3.29
  -5   8  14  126.87   23.52
   5  -8 -14  114.00   21.93
  -5  -8  14  105.10   18.74
  -5   8  15    0.00    5.01
   5  -8 -15    3.79    4.51
   5   8 -15    0.52    0.97
  -5  -8  15    0.77    2.92
   5  -8 -16   21.17    8.38
   5  -8 -17    0.09    4.06
   5  -8 -18    3.92    5.33
  -5   8  19    2.98    5.40
   5  -8 -19    1.10    3.47
  -5   8  20   60.10   15.26
   5  -8 -20   35.43   11.89
  -5   8  21    3.02    5.49
   5  -8 -21   -0.00    2.68
  -5   8  22    3.67    5.99
   5  -8 -22    9.41    6.55
  -5   8  23    0.00    4.40
   5  -8 -23    5.96    5.53
  -5   8  24   10.78    7.55
   5  -8 -24   34.71   10.87
  -5   8  25    0.00    5.08
   5  -8 -25   -0.00    4.47
  -5   8  26   29.26   10.58
   5  -8 -26   11.11    6.51
  -5   8  27    2.80    5.17
   5  -8 -27   -0.00    4.66
  -5   8  28   -0.00    5.24
   5  -8 -28    0.00    4.38
  -5   8  29    0.00    5.69
   5  -8 -29    0.17    4.09
  -5   8  30    9.73    8.71
   5  -8 -30   12.12    7.30
  -5   8  31    9.22    7.08
   5  -8 -31    4.02    5.94
  -5   8  32    9.83    7.88
   5  -8 -32   14.42    7.31
  -5   8  33   -0.00    5.89
   5  -8 -33    0.09    3.86
  -5   8  34   -0.00    6.18
   5  -8 -34    0.00    4.23
  -5   8  35    0.00    3.86
   5  -8 -35   -0.00    3.93
  -5   8  36    3.65    7.28
   5  -8 -36    6.65    6.03
   5  -8 -37    3.34    5.86
  -5   9   1    5.55    4.85
  -5  -9   1    2.72    4.29
  -5  -9   1    0.08    3.89
  -5   9   2  146.78   28.40
  -5  -9   2  188.24   28.85
  -5   9   3    8.50    6.38
  -5  -9   3   27.10    8.25
  -5   9   4   -0.00    3.77
  -5  -9   4   -0.00    3.06
  -5   9   5    6.28    5.14
   5  -9  -5    4.31    5.16
  -5  -9   5   12.57    5.78
  -5   9   6   32.10   11.40
   5  -9  -6   37.82   11.01
   5  -9  -6   45.73   12.98
   5   9  -6   47.21   10.22
  -5  -9   6   43.20   10.95
  -5   9   7   18.44    8.53
   5  -9  -7    6.96    5.06
   5  -9  -7    7.87    6.57
   5   9  -7    4.15    3.74
  -5  -9   7   -0.00    3.42
  -5   9   8  104.52   23.43
   5  -9  -8  136.44   23.90
   5  -9  -8  112.80   24.37
   5   9  -8  140.56   21.50
  -5  -9   8  134.30   22.43
  -5   9   9    5.27    4.86
   5  -9  -9   10.90    5.68
   5  -9  -9    8.44    7.68
   5   9  -9   13.36    5.16
  -5  -9   9   11.27    5.66
  -5   9  10   -0.00    4.93
   5  -9 -10    0.72    4.24
   5   9 -10    0.00    2.52
  -5  -9  10    2.46    4.02
  -5   9  11    0.00    4.52
   5  -9 -11   -0.00    3.31
  -5  -9  11   -0.00    3.19
   5  -9 -12  176.22   29.17
  -5  -9  12  157.25   26.04
  -5   9  13   13.84    7.98
   5  -9 -13    4.93    5.89
  -5  -9  13   14.30    5.58
  -5   9  14   46.25   13.76
   5  -9 -14   36.46   11.18
  -5   9  15    6.91    6.76
   5  -9 -15    0.00    4.09
   5  -9 -16   27.59    9.38
   5  -9 -17    0.01    4.23
  -5   9  18   56.21   15.87
   5  -9 -18   70.52   16.38
  -5   9  19    7.75    5.81
   5  -9 -19    5.71    5.47
  -5   9  20    7.07    6.00
   5  -9 -20    5.19    6.63
  -5   9  21   -0.00    3.98
   5  -9 -21    3.74    4.90
  -5   9  22   45.18   13.87
   5  -9 -22   49.29   13.44
  -5   9  23    0.96    4.77
   5  -9 -23   -0.00    5.17
  -5   9  24   24.15    9.87
   5  -9 -24    4.41    5.98
  -5   9  25   -0.00    4.18
   5  -9 -25    0.35    3.75
  -5   9  26    2.59    4.74
   5  -9 -26   -0.00    5.18
  -5   9  27   -0.00    4.05
   5  -9 -27    9.57    6.88
  -5   9  28    1.24    5.43
   5  -9 -28   21.19    9.13
  -5   9  29   -0.00    4.35
   5  -9 -29   -0.00    5.24
  -5   9  30    1.50    4.83
   5  -9 -30    5.77    6.07
  -5   9  31   -0.00    4.73
   5  -9 -31    2.48    5.20
  -5   9  32   -0.00    5.56
   5  -9 -32    0.00    5.89
  -5   9  33    8.46    7.92
   5  -9 -33    4.17    5.92
  -5   9  34    5.16    7.51
   5  -9 -34    6.59    6.60
  -5   9  35   -0.00    5.12
   5  -9 -35    3.05    5.75
   5  -9 -36    1.39    4.36
   5  -9 -37    1.57    4.80
   5 -10  -1    7.79    6.84
   5 -10  -2   -0.00    3.21
   5 -10  -2   -0.00    5.53
  -5 -10   2    3.13    5.02
   5 -10  -3   -0.00    2.98
   5 -10  -3   -0.00    5.16
  -5 -10   3    4.86    4.41
   5 -10  -4    1.87    4.66
   5 -10  -4    9.35    7.49
  -5 -10   4    8.48    4.97
  -5  10   5    0.00    4.82
   5 -10  -5   -0.00    3.83
  -5 -10   5    0.73    3.73
  -5  10   6   37.18   11.72
   5 -10  -6   44.23   12.06
  -5 -10   6   34.68    9.88
  -5  10   7    0.65    4.96
   5 -10  -7    3.34    3.89
  -5 -10   7    7.62    5.13
  -5  10   8    3.35    5.48
   5 -10  -8    2.30    4.09
   5  10  -8    3.07    3.83
  -5 -10   8   10.20    5.58
  -5  10   9    2.59    5.07
   5 -10  -9    0.50    4.05
  -5 -10   9    3.23    4.01
  -5  10  10  107.70   21.42
   5 -10 -10   77.79   17.91
  -5 -10  10   86.76   17.09
  -5  10  11    7.02    6.02
   5 -10 -11    1.85    4.53
  -5 -10  11    3.74    4.47
  -5  10  12    2.77    5.94
   5 -10 -12    6.09    5.21
  -5 -10  12   14.34    6.08
  -5  10  13   10.46    6.84
   5 -10 -13   -0.00    3.74
  -5  10  14   43.24   13.40
   5 -10 -14   37.32   11.63
  -5  10  15    0.68    4.55
   5 -10 -15    3.78    5.23
   5 -10 -16   23.65    9.04
   5 -10 -17    0.00    5.64
  -5  10  18    9.64    6.38
   5 -10 -18    4.00    5.36
  -5  10  19    6.30    6.22
   5 -10 -19    0.00    5.38
  -5  10  20   32.75   12.39
   5 -10 -20   56.03   14.35
  -5  10  21    0.11    4.27
   5 -10 -21    0.00    4.63
  -5  10  22    3.78    5.63
   5 -10 -22    1.57    3.47
  -5  10  23    4.34    6.23
   5 -10 -23    1.25    5.41
  -5  10  24    2.50    6.34
   5 -10 -24    7.81    6.01
  -5  10  25    0.00    5.06
   5 -10 -25   -0.00    3.74
  -5  10  26    7.09    7.38
   5 -10 -26    5.88    5.88
  -5  10  27   -0.00    4.54
   5 -10 -27    0.33    5.16
  -5  10  28   -0.00    5.25
   5 -10 -28    6.83    6.06
  -5  10  29    0.00    4.39
   5 -10 -29   -0.00    4.09
  -5  10  30    7.47    8.91
   5 -10 -30   11.61    7.97
  -5  10  31   -0.00    4.58
   5 -10 -31   -0.00    5.10
  -5  10  32   -0.00    6.10
   5 -10 -32   -0.00    4.22
  -5  10  33   -0.00    4.43
   5 -10 -33    3.34    4.64
  -5  10  34    9.18    7.24
   5 -10 -34    2.14    6.41
  -5  10  35   -0.00    4.90
   5 -10 -35   -0.00    4.49
   5 -11  -1   11.30    6.03
   5 -11  -1    6.34    7.58
   5 -11  -2   77.76   16.46
   5 -11  -2   67.06   17.25
   5 -11  -3   17.94    7.78
   5 -11  -3   14.36    8.45
   5 -11  -4   -0.00    2.96
   5 -11  -4    2.48    5.39
   5 -11  -5   -0.00    3.54
   5 -11  -5   -0.00    5.09
  -5 -11   5   -0.00    3.19
   5 -11  -6    3.40    5.55
   5 -11  -6    0.62    5.04
  -5 -11   6   -0.00    3.99
   5 -11  -7    7.77    5.63
  -5 -11   7    2.12    3.87
   5 -11  -8   28.19   10.48
  -5 -11   8   50.27   11.62
   5 -11  -9   13.84    6.59
  -5 -11   9    1.90    4.18
   5 -11 -10    4.06    4.97
  -5 -11  10    0.00    3.49
   5 -11 -11    1.72    4.18
   5 -11 -12   38.14   11.74
   5 -11 -13    1.88    4.70
   5 -11 -14   18.43    8.43
   5 -11 -15    8.27    6.84
   5 -11 -16   21.71    9.38
   5 -11 -17   -0.00    5.16
  -5  11  18   32.90   13.03
   5 -11 -18   26.01   10.59
  -5  11  19   -0.00    5.80
   5 -11 -19    5.06    4.65
  -5  11  20    5.45    6.55
   5 -11 -20   -0.00    5.16
  -5  11  21    1.29    5.10
   5 -11 -21    0.38    5.26
  -5  11  22   38.52   13.79
   5 -11 -22   44.46   13.14
  -5  11  23   -0.00    4.79
   5 -11 -23   -0.00    3.11
  -5  11  24    2.84    5.14
   5 -11 -24   13.68    8.52
  -5  11  25    7.14    6.05
   5 -11 -25   -0.00    4.66
  -5  11  26   14.04    8.77
   5 -11 -26    9.25    6.92
  -5  11  27    0.96    5.55
   5 -11 -27    0.00    4.27
  -5  11  28    6.88    8.37
   5 -11 -28   12.27    8.65
  -5  11  29    9.74    7.54
   5 -11 -29    5.93    6.25
  -5  11  30    0.00    5.46
   5 -11 -30   -0.00    5.44
  -5  11  31   -0.00    6.80
   5 -11 -31    0.00    4.65
  -5  11  32    2.41    5.76
   5 -11 -32    5.90    7.11
  -5  11  33    3.43    8.78
  -5  11  34   -0.00    5.32
   5 -12  -1    4.49    4.88
   5 -12  -1    2.48    4.89
  -5 -12   1    3.18    5.21
   5 -12  -2    3.06    4.24
   5 -12  -2    1.56    5.09
  -5 -12   2    0.12    3.34
   5 -12  -3    0.00    3.97
   5 -12  -3    3.53    6.41
  -5 -12   3    0.85    3.30
   5 -12  -4   81.84   19.72
   5 -12  -5    6.23    5.39
   5 -12  -6   14.74    7.09
   5 -12  -7    1.55    4.36
   5 -12  -8    0.34    4.42
  -5 -12   8    3.78    4.40
   5 -12  -9    4.15    4.90
  -5 -12   9    8.89    5.45
   5 -12 -10   36.96   11.70
   5 -12 -11    2.83    3.82
   5 -12 -12    4.66    5.92
   5 -12 -13   -0.00    3.26
   5 -12 -14   27.52   10.23
   5 -12 -15   16.26    8.31
   5 -12 -16   33.17   11.24
   5 -12 -17    1.12    3.68
   5 -12 -18    5.39    5.76
   5 -12 -19   -0.00    3.95
   5 -12 -20   24.80   10.34
   5 -12 -21   -0.00    4.61
   5 -12 -22    3.55    5.62
   5 -12 -23   -0.00    4.85
   5 -12 -24   13.93    8.01
   5 -12 -25   -0.00    4.75
   5 -12 -26    0.00    4.66
   5 -12 -27    2.13    5.59
   5 -12 -28    0.74    5.28
   5 -12 -29    2.53    5.22
   5 -13  -1   20.13    8.06
   5 -13  -1    9.23    8.63
  -5 -13   1   19.10    8.49
   5 -13  -2   -0.00    5.33
  -5 -13   2   65.87   13.82
   5 -13  -3    9.58    6.15
  -5 -13   3   12.29    6.43
   5 -13  -4   27.43    9.12
  -5 -13   4    8.67    5.89
   5 -13  -5    0.57    4.10
  -5 -13   5   -0.00    3.85
   5 -13  -6   54.27   13.92
  -5 -13   6   43.07   12.27
   5 -13  -7    9.50    6.28
   5 -13  -8   52.12   13.87
   5 -13  -9    1.29    3.63
   5 -13 -10    3.80    5.96
   5 -13 -11    4.83    6.20
   5 -13 -12   26.23   10.13
   5 -13 -13    1.81    4.20
   5 -13 -14    4.89    5.76
   5 -13 -15    0.00    4.39
   5 -13 -16    8.59    6.72
   5 -13 -17    0.02    4.39
   5 -13 -18   13.48    8.00
   5 -13 -19   -0.00    4.39
   5 -13 -20   -0.00    5.09
   5 -13 -21   -0.00    4.80
   5 -13 -22    5.77    7.00
   5 -13 -23   -0.00    7.15
   5 -13 -24    7.53    7.16
   5 -13 -25    1.08    3.35
   5 -13 -26   -0.00    5.15
   5 -14  -1   -0.00    4.00
  -5 -14   1   -0.00    3.87
   5 -14  -2   -0.00    4.09
  -5 -14   2   -0.00    4.31
   5 -14  -3    3.61    4.92
  -5 -14   3    7.88    5.37
   5 -14  -4   38.50   11.55
  -5 -14   4   22.01    9.00
   5 -14  -5   21.42    9.06
  -5 -14   5   21.06    8.52
   5 -14  -6   19.15    8.80
   5 -14  -7    3.08    4.48
   5 -14  -8    6.50    6.35
   5 -14  -9    4.55    5.49
   5 -14 -10   24.79   10.00
   5 -14 -11   13.97    8.56
   5 -14 -12   -0.00    5.43
   5 -14 -13   -0.00    4.44
   5 -14 -14   13.14    7.93
   5 -14 -15    2.82    5.63
   5 -14 -16    2.63    4.87
   5 -14 -17    2.25    3.93
   5 -14 -18   -0.00    4.21
   5 -14 -19    4.58    5.55
   5 -14 -20   -0.00    4.55
   5 -14 -21    5.09    6.87
   5 -14 -22   12.46    7.74
   5 -14 -23    2.35    4.94
   5 -15  -1    5.41    5.00
  -5 -15   1    2.90    4.51
   5 -15  -2    8.79    5.84
  -5 -15   2   12.19    7.46
   5 -15  -3   12.51    7.37
  -5 -15   3    9.30    6.87
   5 -15  -4    3.67    5.29
   5 -15  -5   -0.00    4.40
   5 -15  -6    2.79    4.49
   5 -15  -7    6.05    5.18
   5 -15  -8    2.07    4.69
   5 -15  -9    1.08    5.51
   5 -15 -10   -0.00    4.73
   5 -15 -11    6.94    6.70
   5 -15 -12   16.32    8.36
   5 -15 -13   -0.00    4.93
   5 -15 -14    3.91    5.40
   5 -15 -15   -0.00    5.56
   5 -15 -16   -0.00    6.20
   5 -15 -17    0.00    6.38
   5 -15 -18    0.75    4.91
   5 -15 -19   -0.00    5.20
   5 -16  -1    1.08    4.72
  -5 -16   1    2.28    5.00
   5 -16  -2   -0.00    3.33
   5 -16  -3    4.52    5.37
   5 -16  -4    9.23    6.68
   5 -16  -5    0.00    3.95
   5 -16  -6    4.79    5.26
   5 -16  -7   -0.00    4.11
   5 -16  -8   -0.00    5.41
   5 -16  -9   -0.00    4.80
   5 -16 -10    5.19    5.64
   5 -16 -11   -0.00    4.13
   5 -16 -12   -0.00    4.76
   5 -16 -13   -0.00    4.49
   5 -16 -14    4.82    6.19
   5 -16 -15    0.00    5.25
   5 -17  -1   -0.00    5.01
   5 -17  -2    9.34    6.41
   5 -17  -3    5.03    5.61
   5 -17  -4   -0.00    5.51
   5 -17  -5   -0.00    4.77
   5 -17  -6    0.00    5.75
   5 -17  -7    0.00    5.45
   5 -17  -8   -0.00    5.02
   5 -17  -9   -0.00    4.86
   5 -17 -10    1.52    4.73
   5 -17 -11   -0.00    4.22
   5 -18  -1    9.42    7.14
   5 -18  -2    0.79    4.64
   5 -18  -3   -0.00    5.20
   5 -18  -4    5.43    6.04
   5 -18  -5    4.52    6.88
   5 -18  -6   -0.00    4.30
   5 -18  -7    0.51    5.07
  -4   0   1   -0.00    2.94
  -4   0   1    0.77    2.97
   4   0  -1    0.96    2.67
   4   0  -1   -0.00    2.74
  -4   0   2   21.22    5.84
  -4   0   2   24.30    6.72
   4   0  -2   22.84    6.22
   4   0  -2   27.54    6.87
  -4   0   3    2.47    2.89
  -4   0   3    0.00    2.17
   4   0  -3    1.30    2.75
   4   0  -3   -0.00    2.51
  -4   0   4 1374.92  159.92
  -4   0   4 1210.21  160.35
   4   0  -4 1073.31  159.11
   4   0  -4 1365.20  161.11
  -4   0   5    0.00    2.04
  -4   0   5    3.75    3.59
   4   0  -5   -0.00    2.06
   4   0  -5   -0.00    3.11
  -4   0   6  607.64   87.38
  -4   0   6  753.90   89.33
   4   0  -6  651.12   87.52
   4   0  -6  710.25   89.24
  -4   0   7   -0.00    2.40
  -4   0   7    0.01    3.14
   4   0  -7    1.01    2.77
   4   0  -7    1.34    3.37
  -4   0   8 2739.97  343.80
  -4   0   8 2973.09  345.49
   4   0  -8 2595.29  343.22
   4   0  -8 2566.39  344.41
  -4   0   9    0.17    2.60
  -4   0   9    0.00    3.31
   4   0  -9    0.86    2.27
   4   0  -9   -0.00    3.04
  -4   0  10   34.34    7.82
  -4   0  10   34.95    8.47
   4   0 -10   28.23    6.68
  -4   0  11   -0.00    2.78
  -4   0  11   -0.00    3.00
   4   0 -11    0.00    2.31
  -4   0  12   12.15    5.12
  -4   0  12   12.38    5.78
   4   0 -12   13.75    4.63
  -4   0  13   -0.00    2.85
  -4   0  13   -0.00    3.68
   4   0 -13    1.00    2.03
  -4   0  14 1311.10  180.74
   4   0 -14 1419.98  179.67
   4   0 -14 1469.13  182.33
  -4   0  15   -0.00    2.82
   4   0 -15    0.00    2.36
  -4   0  16   49.71   10.94
   4   0 -16   52.53    9.89
  -4   0  17    0.36    2.66
   4   0 -17    1.34    2.46
   4   0 -17   -0.00    2.12
  -4   0  18  148.24   27.69
   4   0 -18  172.99   27.79
   4   0 -18  244.36   28.55
   4   0 -19    0.04    2.24
   4   0 -19   -0.00    2.28
   4   0 -20  141.94   22.59
   4   0 -20  141.40   22.10
  -4   0  21    1.13    2.77
   4   0 -21    0.00    2.59
   4   0 -21    0.00    2.95
  -4   0  22   25.38    8.00
   4   0 -22   20.75    6.48
   4   0 -22   21.73    6.36
   4   0 -23    1.90    3.10
   4   0 -23   -0.00    2.12
   4   0 -24   38.06    9.75
   4   0 -24   51.67   10.29
   4   0 -25    2.65    3.41
   4   0 -26  108.56   19.20
  -4   0  27   -0.00    3.61
   4   0 -27    0.00    2.79
  -4   0  28   15.79    5.91
  -4   0  29    2.65    3.42
  -4   0  30   42.40   10.57
  -4   0  31    2.38    3.37
  -4   0  32    1.03    3.87
  -4   0  33   -0.00    3.97
  -4   0  34    7.52    5.24
  -4   0  35    3.20    3.41
  -4   0  36   26.55    9.08
  -4   0  37   -0.00    3.78
  -4   0  38    3.85    4.26
  -4   0  39   -0.00    2.56
  -4   0  40   21.29    8.09
  -4   1   1   13.55    4.70
  -4   1   1   20.50    5.82
   4  -1  -1   16.92    4.64
   4  -1  -1   16.56    5.49
   4   1  -1    0.00    3.01
   4   1  -1   12.90    5.03
  -4  -1   1   19.03    6.12
  -4  -1   1   15.28    5.26
  -4   1   2  823.55  129.10
  -4   1   2  904.76  130.25
   4  -1  -2 1191.75  130.50
   4  -1  -2 1136.91  131.67
   4   1  -2  960.66  130.13
   4   1  -2 1123.61  131.24
  -4  -1   2  938.74  130.14
  -4  -1   2 1094.45  131.06
  -4   1   3   29.74    6.47
  -4   1   3   22.70    6.54
   4  -1  -3   20.15    5.56
   4  -1  -3   15.38    5.83
   4   1  -3   27.55    6.57
   4   1  -3   20.26    6.10
  -4  -1   3   16.70    5.54
  -4  -1   3   10.79    4.97
  -4   1   4    1.72    2.52
  -4   1   4    1.15    3.05
   4  -1  -4    0.00    2.28
   4  -1  -4    3.30    3.78
   4   1  -4    0.00    2.89
   4   1  -4    1.19    3.23
  -4  -1   4    0.00    3.03
  -4  -1   4    1.06    2.54
  -4   1   5   17.34    4.73
  -4   1   5   10.11    4.76
   4  -1  -5    1.42    2.47
   4  -1  -5   15.37    5.85
   4   1  -5   15.15    4.99
   4   1  -5    9.34    4.12
  -4  -1   5   11.91    4.14
  -4  -1   5   12.13    4.35
  -4   1   6  414.44   56.00
  -4   1   6  499.31   57.99
   4  -1  -6  401.31   55.47
   4  -1  -6  338.96   56.20
   4   1  -6  395.69   55.76
   4   1  -6  501.15   57.27
  -4  -1   6  353.16   55.00
  -4  -1   6  507.07   57.30
  -4   1   7   52.04    9.27
  -4   1   7   32.62    9.00
   4  -1  -7   40.45    8.19
   4  -1  -7   37.80    9.29
   4   1  -7   37.98    8.31
  -4  -1   7   42.31    8.34
  -4  -1   7   57.52    9.92
  -4   1   8 1026.35  151.42
  -4   1   8 1333.87  153.81
   4  -1  -8 1278.39  151.63
   4  -1  -8 1276.67  153.20
   4   1  -8 1182.31  151.14
  -4  -1   8 1056.79  150.62
  -4  -1   8 1183.16  152.14
  -4   1   9   -0.00    2.93
  -4   1   9   -0.00    4.30
   4  -1  -9    2.23    2.70
   4  -1  -9   -0.00    3.44
   4   1  -9   -0.00    2.63
  -4  -1   9    2.31    2.67
  -4  -1   9    0.00    3.20
  -4   1  10  482.28   66.83
  -4   1  10  569.24   68.43
   4  -1 -10  517.21   66.16
   4  -1 -10  549.47   67.95
   4   1 -10  426.52   65.03
   4   1 -10  498.04   66.25
  -4  -1  10  488.28   65.62
  -4   1  11  168.98   24.23
  -4   1  11  172.84   24.99
   4  -1 -11  207.59   23.90
   4  -1 -11  139.95   23.68
   4   1 -11  162.86   22.40
   4   1 -11  128.75   22.34
  -4  -1  11  116.67   21.77
  -4   1  12  454.66   62.75
  -4   1  12  511.83   63.72
   4  -1 -12  451.29   61.45
   4  -1 -12  560.55   64.18
   4   1 -12  429.97   60.56
   4   1 -12  441.35   61.40
  -4  -1  12  422.60   61.06
  -4   1  13   94.32   15.27
  -4   1  13   85.84   15.25
   4  -1 -13   81.81   14.78
   4   1 -13  114.49   13.92
   4   1 -13   37.14   11.82
  -4  -1  13  103.72   14.38
  -4   1  14    0.63    2.68
  -4   1  14   -0.00    2.52
   4  -1 -14   -0.00    2.63
   4   1 -14    0.77    2.35
   4   1 -14    1.27    2.70
  -4  -1  14   -0.00    2.18
  -4   1  15   46.78    9.89
  -4   1  15   34.61    8.85
   4  -1 -15   32.88    7.86
   4   1 -15   34.19    7.36
  -4  -1  15   33.44    7.87
  -4  -1  15   30.30    8.06
  -4   1  16  263.98   38.80
  -4   1  16  225.29   38.08
   4  -1 -16  287.86   38.62
   4  -1 -16  245.25   37.02
   4   1 -16  264.37   36.32
  -4  -1  16  281.64   38.00
  -4  -1  16  263.99   38.03
  -4   1  17   -0.00    3.19
  -4   1  17   -0.00    2.92
   4  -1 -17   -0.00    2.66
   4  -1 -17   -0.00    2.48
   4   1 -17    0.00    2.02
  -4  -1  17    1.26    2.44
  -4  -1  17    1.78    3.53
  -4   1  18  338.73   44.15
   4  -1 -18  259.47   41.39
   4  -1 -18  341.92   42.27
   4   1 -18  319.11   41.75
   4   1 -18  298.14   40.42
  -4  -1  18  265.92   41.44
  -4  -1  18  247.43   41.31
  -4   1  19    9.05    5.70
   4  -1 -19   29.85    7.22
   4  -1 -19   22.35    6.38
   4   1 -19   24.27    6.03
   4   1 -19   24.80    5.73
  -4  -1  19   24.07    6.43
  -4  -1  19    9.41    5.54
  -4   1  20   24.02    8.31
   4  -1 -20   15.35    5.82
   4  -1 -20   18.84    6.20
   4   1 -20   17.87    5.70
   4   1 -20   24.04    5.76
  -4  -1  20   28.04    7.36
  -4   1  21    1.80    3.61
   4  -1 -21    5.25    3.68
   4  -1 -21    5.79    3.77
   4   1 -21   11.76    4.62
   4   1 -21    5.65    3.05
  -4  -1  21    7.05    4.68
   4  -1 -22  301.79   37.82
   4  -1 -22  289.82   37.04
   4   1 -22  249.04   35.60
   4   1 -22  231.08   34.68
  -4  -1  22  188.24   35.65
   4  -1 -23    4.42    3.79
   4  -1 -23    6.64    4.19
   4   1 -23    8.70    4.16
   4   1 -23    7.90    3.86
   4  -1 -24    9.07    4.94
   4  -1 -24   11.22    4.92
   4   1 -24   10.71    4.67
  -4   1  25   25.15    7.61
   4  -1 -25   16.38    6.67
   4   1 -25   24.68    6.87
  -4   1  26   78.22   14.97
   4  -1 -26   62.06   13.95
  -4   1  27    2.59    4.40
   4  -1 -27    0.00    2.83
  -4   1  28   47.96   12.16
   4  -1 -28   55.90   12.53
  -4  -1  28   48.67   11.27
  -4   1  29   -0.00    3.62
  -4  -1  29    0.55    2.98
  -4   1  30    0.79    3.63
  -4  -1  30    0.00    3.14
  -4   1  31    5.09    4.98
  -4  -1  31    4.41    3.96
  -4   1  32   44.64   11.42
  -4  -1  32   30.59    8.85
  -4   1  33   -0.00    3.13
  -4  -1  33   -0.00    3.27
  -4   1  34   10.19    5.47
  -4  -1  34    6.00    4.65
  -4   1  35    1.32    3.52
  -4  -1  35   -0.00    3.29
  -4   1  36    9.60    5.18
  -4  -1  36    8.38    5.36
  -4   1  37    4.42    5.24
  -4  -1  37    0.00    3.87
  -4   1  38    7.29    5.18
  -4  -1  38   13.30    5.89
  -4   1  39    1.24    3.74
  -4  -1  39    0.61    3.83
  -4  -1  40    7.99    5.68
  -4   2   1   62.96   12.38
  -4   2   1   63.55   12.97
   4  -2  -1   71.10   12.63
   4  -2  -1   81.88   14.28
   4   2  -1   86.74   13.73
   4   2  -1   82.84   13.84
  -4  -2   1   72.96   13.42
  -4  -2   1   79.94   13.76
  -4   2   2  209.58   31.63
  -4   2   2  225.17   32.65
   4  -2  -2  370.22   33.60
   4  -2  -2  220.08   33.03
   4   2  -2  254.83   32.61
   4   2  -2  199.14   31.97
  -4  -2   2  188.78   31.85
  -4  -2   2  174.14   31.61
  -4   2   3    6.09    3.75
  -4   2   3   17.79    5.92
   4  -2  -3   14.56    4.56
   4  -2  -3   19.04    6.21
   4   2  -3    9.42    4.40
   4   2  -3   19.28    5.68
  -4  -2   3   17.07    5.31
  -4  -2   3   16.92    5.55
  -4   2   4 1922.89  231.83
  -4   2   4 1857.85  232.64
   4  -2  -4 1757.61  230.88
   4  -2  -4 2002.18  233.50
   4   2  -4 1867.71  231.59
   4   2  -4 1586.43  231.03
  -4  -2   4 1687.71  231.36
  -4  -2   4 1883.89  232.04
  -4   2   5   29.06    7.81
  -4   2   5   33.65    8.85
   4  -2  -5   47.24    8.64
   4  -2  -5   43.13    9.61
   4   2  -5   26.08    7.59
   4   2  -5   42.81    8.62
  -4  -2   5   61.11    9.61
  -4  -2   5   41.91    8.59
  -4   2   6    4.18    3.71
  -4   2   6    3.00    3.39
   4  -2  -6    2.00    2.74
   4  -2  -6    7.36    4.82
   4   2  -6    5.57    3.23
  -4  -2   6    3.91    3.15
  -4  -2   6    8.55    4.20
  -4   2   7  332.56   37.58
  -4   2   7  305.26   38.02
   4  -2  -7  372.61   37.13
   4  -2  -7  297.66   37.76
   4   2  -7  356.46   36.94
  -4  -2   7  123.38   33.37
  -4  -2   7  280.82   36.11
  -4   2   8  527.36   89.02
  -4   2   8  789.20   91.66
   4  -2  -8  635.11   88.87
   4  -2  -8  740.66   91.18
   4   2  -8  708.26   89.17
   4   2  -8  676.33   89.13
  -4  -2   8  721.16   88.56
  -4   2   9  201.33   32.07
  -4   2   9  231.30   33.24
   4  -2  -9  271.74   32.25
   4  -2  -9  221.16   32.85
   4   2  -9  196.41   30.76
   4   2  -9  232.29   31.31
  -4  -2   9  194.19   30.12
  -4   2  10   84.74   14.25
  -4   2  10   71.03   14.14
   4  -2 -10   62.18   12.39
   4  -2 -10   46.71   12.45
   4   2 -10   72.36   12.33
   4   2 -10   79.48   12.43
  -4  -2  10   74.61   11.82
  -4   2  11   68.70   13.32
  -4   2  11   50.87   12.57
   4  -2 -11   67.39   12.11
   4  -2 -11   58.59   12.99
   4   2 -11   61.85   11.27
   4   2 -11   84.36   12.07
  -4  -2  11   72.01   11.29
  -4  -2  11   51.78   11.45
  -4   2  12    2.19    3.86
  -4   2  12    0.00    4.43
   4  -2 -12   -0.00    2.69
   4  -2 -12    3.96    3.68
   4   2 -12   -0.00    2.15
   4   2 -12    2.70    2.61
  -4  -2  12    2.33    2.41
  -4  -2  12    1.81    3.00
  -4   2  13   25.76    7.52
  -4   2  13   16.34    6.23
   4  -2 -13   13.72    5.30
   4  -2 -13   20.32    6.85
   4   2 -13    7.31    3.83
   4   2 -13   12.48    4.35
  -4  -2  13   17.93    4.79
  -4  -2  13   17.67    5.59
  -4   2  14  743.33  110.30
  -4   2  14  836.08  110.89
   4  -2 -14  710.37  108.59
   4   2 -14  774.22  107.37
   4   2 -14  797.51  107.89
  -4  -2  14 1078.39  109.21
  -4  -2  14  908.51  109.47
  -4   2  15   42.98   10.85
  -4   2  15   46.65   11.21
   4  -2 -15   58.48   11.34
   4  -2 -15   54.25   10.74
   4   2 -15   55.38    9.35
  -4  -2  15   45.15    9.30
  -4  -2  15   39.91    9.71
  -4   2  16   27.19    7.93
   4  -2 -16   27.11    7.29
   4  -2 -16   17.23    6.12
   4   2 -16   18.25    5.17
  -4  -2  16   25.00    6.20
  -4  -2  16   23.12    6.91
  -4   2  17    0.00    3.45
   4  -2 -17    0.66    3.08
   4  -2 -17   -0.00    2.42
   4   2 -17    0.51    1.86
  -4  -2  17    0.00    2.46
  -4  -2  17    2.25    3.36
  -4   2  18  161.17   24.17
   4  -2 -18  108.12   20.96
   4  -2 -18  139.04   21.75
   4   2 -18  138.07   19.70
  -4  -2  18  119.28   20.33
  -4  -2  18  128.30   21.06
  -4   2  19  138.62   22.95
   4  -2 -19  124.64   21.07
   4  -2 -19  121.97   20.72
   4   2 -19  106.25   18.86
   4   2 -19  148.37   19.26
  -4  -2  19  117.82   19.62
  -4  -2  19  114.27   20.00
  -4   2  20   30.20    9.81
   4  -2 -20   33.95    9.48
   4  -2 -20   40.54    9.90
   4   2 -20   44.04    8.84
   4   2 -20   52.68    8.82
  -4  -2  20   51.03   10.45
  -4   2  21    3.74    4.49
   4  -2 -21    2.44    3.64
   4  -2 -21    7.88    4.39
   4   2 -21    5.02    3.10
   4   2 -21    5.49    3.00
  -4  -2  21    2.10    2.88
   4  -2 -22   10.59    5.07
   4   2 -22   12.47    4.43
   4   2 -22   13.47    4.19
  -4  -2  22    5.24    4.63
  -4   2  23    0.00    3.41
   4  -2 -23   -0.00    3.06
   4   2 -23   -0.00    2.16
  -4   2  24  121.66   23.35
   4  -2 -24  136.35   23.49
   4   2 -24  152.24   21.98
  -4   2  25   19.19    7.91
   4  -2 -25   28.84    8.86
  -4   2  26   61.84   14.87
   4  -2 -26   87.18   16.15
  -4   2  27    2.52    4.50
   4  -2 -27    6.95    4.46
  -4   2  28   31.78    9.44
   4  -2 -28   27.54    9.05
  -4   2  29   17.69    7.51
  -4   2  30   76.06   16.09
  -4  -2  30   67.27   13.84
  -4   2  31    0.80    3.84
  -4  -2  31    0.18    2.72
  -4   2  32   -0.00    3.75
  -4  -2  32    0.68    3.17
  -4   2  33    0.00    4.14
  -4  -2  33    2.45    3.73
  -4   2  34   14.32    7.36
  -4  -2  34   12.30    5.49
  -4   2  35    3.73    5.22
  -4  -2  35    5.12    4.21
  -4   2  36    3.80    4.98
  -4  -2  36   12.92    5.57
  -4   2  37    1.54    3.33
  -4  -2  37    0.00    3.61
  -4   2  38    1.76    4.54
  -4  -2  38    8.50    4.83
  -4   2  39   -0.00    4.54
  -4  -2  39    1.59    3.35
  -4  -2  40   17.30    7.13
  -4   3   1   52.92    9.13
  -4   3   1   45.48    9.16
   4  -3  -1   41.36    8.03
   4  -3  -1   37.28    8.95
   4   3  -1   26.73    7.27
   4   3  -1   39.21    8.85
  -4  -3   1   17.07    6.80
  -4  -3   1   46.68    9.45
  -4   3   2  338.79   50.09
  -4   3   2  506.12   52.85
   4  -3  -2  365.90   49.73
   4  -3  -2  342.11   51.27
   4   3  -2  360.43   50.17
   4   3  -2  502.55   52.35
  -4  -3   2  284.07   49.60
  -4  -3   2  337.44   50.34
  -4   3   3    5.74    3.80
  -4   3   3    8.25    4.64
   4  -3  -3    6.07    3.69
   4  -3  -3   15.45    5.37
   4   3  -3    1.45    2.81
   4   3  -3    2.61    3.71
  -4  -3   3    6.29    4.11
  -4  -3   3   13.15    4.74
  -4   3   4   14.17    5.37
  -4   3   4   11.87    5.39
   4  -3  -4    8.03    4.33
   4  -3  -4   16.78    6.26
   4   3  -4   10.74    4.27
   4   3  -4    5.09    4.20
  -4  -3   4    9.39    4.37
  -4  -3   4    1.13    2.77
  -4   3   5   40.56    9.05
  -4   3   5   28.59    8.93
   4  -3  -5   41.04    8.49
   4  -3  -5   37.48    9.56
   4   3  -5   51.22    9.13
  -4  -3   5   42.38    9.04
  -4  -3   5   36.61    8.52
  -4   3   6   50.50   11.88
  -4   3   6   65.17   13.32
   4  -3  -6   69.55   12.11
   4  -3  -6   66.93   13.32
   4   3  -6   63.81   11.65
  -4  -3   6   72.65   12.23
  -4   3   7  925.85   75.89
  -4   3   7  489.12   71.76
   4  -3  -7  484.43   70.34
   4  -3  -7  476.28   71.69
   4   3  -7  562.49   70.39
   4   3  -7  447.85   69.54
  -4  -3   7  534.74   70.34
  -4   3   8   98.34   15.66
  -4   3   8   96.73   15.68
   4  -3  -8   92.76   14.07
   4  -3  -8  106.44   16.44
   4   3  -8   84.71   13.05
   4   3  -8   45.20   11.48
  -4  -3   8   56.03   11.89
  -4   3   9    0.51    2.73
  -4   3   9    2.03    4.43
   4  -3  -9    0.40    2.70
   4  -3  -9    0.77    3.60
   4   3  -9    0.00    2.44
   4   3  -9    0.79    2.63
  -4  -3   9    2.53    2.67
  -4  -3   9    1.78    2.81
  -4   3  10  261.78   32.04
  -4   3  10  199.04   30.28
   4  -3 -10  179.93   28.54
   4  -3 -10  200.31   30.62
   4   3 -10  152.78   27.14
   4   3 -10  208.16   27.72
  -4  -3  10  184.51   27.08
  -4  -3  10  206.32   28.39
  -4   3  11  382.94   52.14
  -4   3  11  409.08   52.28
   4  -3 -11  389.00   50.65
   4  -3 -11  371.25   52.11
   4   3 -11  396.53   49.26
   4   3 -11  343.80   48.16
  -4  -3  11  296.21   47.73
  -4  -3  11  379.57   49.47
  -4   3  12  327.24   44.90
  -4   3  12  338.54   45.04
   4  -3 -12  304.63   43.06
   4  -3 -12  311.08   44.95
   4   3 -12  288.80   41.41
   4   3 -12  290.68   40.61
  -4  -3  12  285.87   40.71
  -4  -3  12  311.45   42.00
  -4   3  13  118.64   20.37
  -4   3  13   86.60   18.97
   4  -3 -13  102.52   19.10
   4  -3 -13  100.86   18.66
   4  -3 -13   99.91   19.88
   4   3 -13  171.03   19.04
   4   3 -13  116.54   16.80
  -4  -3  13  102.24   16.71
  -4  -3  13  116.78   18.12
  -4   3  14    5.96    4.44
  -4   3  14    3.58    5.07
   4  -3 -14    8.50    4.76
   4  -3 -14   15.61    5.28
   4   3 -14   10.74    3.90
   4   3 -14    6.06    2.78
  -4  -3  14    9.94    3.49
  -4  -3  14    5.52    3.27
  -4   3  15   30.42    9.48
   4  -3 -15   39.57    9.57
   4  -3 -15   44.14    9.53
   4   3 -15   37.15    7.89
  -4  -3  15   36.30    7.48
  -4  -3  15   38.31    8.39
  -4   3  16  260.04   40.83
   4  -3 -16  259.50   39.70
   4  -3 -16  284.82   39.97
   4   3 -16  284.12   37.63
  -4  -3  16  242.80   37.10
  -4  -3  16  298.67   38.74
  -4   3  17    7.53    6.22
   4  -3 -17    9.83    5.22
   4  -3 -17   16.45    6.34
   4   3 -17   16.59    4.83
  -4  -3  17   28.76    6.00
  -4  -3  17   30.09    6.61
  -4   3  18   61.59   13.56
   4  -3 -18   52.25   11.72
   4   3 -18   54.07    9.65
  -4  -3  18   51.51   10.03
  -4  -3  18   50.42   10.55
  -4   3  19    5.65    5.33
   4  -3 -19    4.11    3.64
  -4  -3  19    4.50    2.95
  -4  -3  19   11.70    4.85
  -4   3  20   21.61    7.85
   4  -3 -20    8.15    5.04
   4   3 -20    9.86    4.04
   4   3 -20   12.83    4.19
  -4  -3  20   16.64    4.85
  -4  -3  20   17.44    5.62
  -4   3  21   38.75   11.37
   4  -3 -21   48.69   11.55
   4   3 -21   53.03    9.65
   4   3 -21   54.34    9.44
  -4  -3  21   52.70   10.75
  -4   3  22   70.77   15.22
   4  -3 -22   79.08   15.51
   4   3 -22   63.00   11.95
  -4  -3  22   83.79   14.11
  -4   3  23   52.43   12.78
   4  -3 -23   66.87   14.07
  -4   3  24   -0.00    4.49
   4  -3 -24    0.00    3.95
  -4   3  25   13.88    7.02
   4  -3 -25    7.35    4.90
  -4   3  26   60.66   14.52
  -4   3  27   20.41    8.87
  -4   3  28   60.39   14.56
  -4   3  29    9.53    6.67
   4  -3 -29    4.45    4.92
  -4   3  30   18.35    7.54
   4  -3 -30    5.26    4.91
  -4   3  31    6.89    5.51
   4  -3 -31    9.23    6.15
  -4  -3  31    9.06    4.71
  -4   3  32   38.12   11.75
  -4  -3  32   53.37   10.94
  -4   3  33    1.37    4.05
  -4  -3  33    3.45    3.26
  -4   3  34    4.46    4.81
  -4  -3  34    0.90    2.57
  -4   3  35   -0.00    4.09
  -4  -3  35    0.84    3.04
  -4   3  36    0.99    4.19
  -4  -3  36   10.94    5.00
  -4   3  37    9.97    5.92
  -4  -3  37    0.00    2.99
  -4   3  38    1.12    4.44
  -4  -3  38    5.99    4.37
  -4   3  39    0.65    3.03
  -4  -3  39    2.01    3.85
  -4  -3  40   -0.00    3.23
  -4   4   1   67.79   12.61
  -4   4   1   57.46   12.50
   4  -4  -1   88.17   12.74
   4  -4  -1   58.47   12.94
   4   4  -1   60.29   11.95
   4   4  -1   54.16   12.13
  -4  -4   1   54.22   12.00
  -4  -4   1   88.17   13.83
  -4   4   2  130.41   22.58
  -4   4   2  150.01   23.43
   4  -4  -2  127.21   21.58
   4  -4  -2  139.78   23.66
   4   4  -2  179.85   23.21
   4   4  -2  128.50   22.45
  -4  -4   2  156.79   23.01
  -4  -4   2  148.44   23.01
  -4   4   3   61.46   12.60
  -4   4   3  104.71   15.33
   4  -4  -3   80.84   12.66
   4  -4  -3   50.44   12.44
   4   4  -3   66.01   11.98
   4   4  -3   66.64   12.48
  -4  -4   3   44.82   11.40
  -4  -4   3   67.07   12.73
  -4   4   4  341.18   47.85
  -4   4   4  314.42   47.72
   4  -4  -4  301.56   46.22
   4  -4  -4  332.55   48.23
   4   4  -4  502.12   48.37
  -4  -4   4  343.80   46.97
  -4  -4   4  271.58   46.20
  -4   4   5    6.35    4.30
  -4   4   5   12.58    6.11
   4  -4  -5    3.47    3.17
   4  -4  -5    4.28    5.02
   4   4  -5    7.23    3.70
  -4  -4   5    4.20    3.61
  -4  -4   5    9.92    4.58
  -4   4   6   91.76   16.45
  -4   4   6   90.87   16.35
   4  -4  -6   94.82   15.59
   4  -4  -6   82.72   16.30
   4   4  -6   80.76   14.19
   4   4  -6   77.28   14.06
  -4  -4   6   82.89   14.71
  -4   4   7    6.31    5.12
  -4   4   7    6.91    4.85
   4  -4  -7   15.38    5.27
   4  -4  -7    8.55    5.01
   4   4  -7    5.83    3.41
   4   4  -7    5.45    3.92
  -4  -4   7    7.32    3.92
  -4   4   8  118.56   18.30
  -4   4   8   86.56   16.74
   4  -4  -8   91.51   17.18
   4   4  -8   83.27   14.36
   4   4  -8   74.76   13.93
  -4  -4   8   94.62   15.02
  -4  -4   8   84.39   14.98
  -4   4   9  262.97   44.09
  -4   4   9  341.90   45.44
   4  -4  -9  328.88   43.91
   4  -4  -9  356.00   46.17
   4   4  -9  323.42   42.17
   4   4  -9  395.24   42.58
  -4  -4   9  238.84   41.42
  -4  -4   9  256.24   41.88
  -4   4  10  267.34   37.49
  -4   4  10  294.16   38.00
   4  -4 -10  237.69   35.51
   4  -4 -10  221.54   36.69
   4   4 -10  249.68   33.93
   4   4 -10  239.16   33.43
  -4  -4  10  237.76   33.73
  -4  -4  10  212.61   33.90
  -4   4  11   35.95    9.77
  -4   4  11   27.88    9.50
   4  -4 -11   28.53    8.55
   4  -4 -11   39.18    8.98
   4  -4 -11   28.37    9.17
   4   4 -11   42.24    7.85
   4   4 -11   48.16    7.59
  -4  -4  11   22.97    6.42
  -4  -4  11   46.24    8.48
  -4   4  12   38.91   10.93
  -4   4  12   40.79   10.80
   4  -4 -12   47.25   11.02
   4  -4 -12   67.12   12.13
   4  -4 -12   30.80   10.66
   4   4 -12   61.98    9.70
   4   4 -12   55.31    8.58
  -4  -4  12   47.62    8.71
  -4  -4  12   39.84    9.04
  -4   4  13  107.13   20.06
   4  -4 -13  104.30   19.17
   4  -4 -13   90.05   18.26
   4   4 -13  134.53   17.55
   4   4 -13  113.14   15.76
  -4  -4  13   99.52   16.18
  -4  -4  13  108.07   17.31
  -4   4  14  318.59   43.93
   4  -4 -14  298.01   42.58
   4  -4 -14  271.45   41.71
   4   4 -14  340.24   40.03
   4   4 -14  286.37   37.94
  -4  -4  14  237.11   38.42
  -4  -4  14  310.86   40.26
  -4   4  15   86.46   18.33
   4  -4 -15  120.54   18.89
   4   4 -15  117.47   15.74
  -4  -4  15   89.31   14.58
  -4  -4  15   80.35   15.17
  -4   4  16   16.27    6.96
   4  -4 -16    9.80    5.76
   4   4 -16   20.22    5.40
  -4  -4  16   23.31    5.17
  -4  -4  16   27.53    6.38
  -4   4  17    8.04    5.55
   4  -4 -17    1.60    3.74
   4   4 -17    0.00    2.25
  -4  -4  17    4.06    2.61
  -4  -4  17   12.87    4.11
  -4   4  18   95.52   19.76
  -4   4  18  110.25   20.95
   4  -4 -18  112.42   19.79
   4   4 -18  105.42   16.47
  -4  -4  18  124.49   16.89
  -4  -4  18   89.38   16.69
  -4   4  19   76.45   16.17
   4  -4 -19   60.02   13.82
   4   4 -19   70.53   11.57
  -4  -4  19   72.49   11.75
  -4  -4  19   57.74   11.75
  -4   4  20   43.07   13.35
   4  -4 -20   75.48   14.55
  -4  -4  20   63.57   10.98
  -4  -4  20   64.57   11.80
  -4   4  21   20.80    8.34
   4  -4 -21   18.20    7.57
   4   4 -21   36.68    6.54
  -4  -4  21   28.85    7.09
  -4   4  22    4.45    4.51
  -4  -4  22    1.55    2.75
  -4   4  23   32.83   10.23
  -4   4  24   13.83    7.23
  -4   4  25   66.55   15.51
  -4   4  26   60.41   14.68
   4  -4 -26   58.69   14.25
  -4   4  27    1.10    4.16
   4  -4 -27   -0.00    3.57
  -4   4  28   33.29   10.53
   4  -4 -28   37.03   11.04
  -4   4  29   10.80    6.44
   4  -4 -29   19.78    7.89
  -4   4  30   17.84    8.58
   4  -4 -30   13.44    7.18
  -4   4  31    0.00    4.98
   4  -4 -31    6.74    5.43
  -4   4  32   -0.00    3.65
   4  -4 -32   -0.00    3.70
  -4  -4  32    0.00    2.54
  -4   4  33    1.76    4.79
  -4  -4  33    2.44    2.93
  -4   4  34    4.68    5.85
  -4  -4  34   11.33    4.53
  -4   4  35    0.09    2.51
  -4  -4  35    6.24    4.39
  -4   4  36    4.03    5.13
  -4  -4  36    9.52    4.74
  -4   4  37    0.29    3.24
  -4  -4  37   -0.00    2.65
  -4   4  38   -0.00    2.86
  -4  -4  38    1.60    2.91
  -4  -4  39    0.00    3.05
  -4  -4  40    9.95    4.76
  -4   5   1   71.31   14.41
  -4   5   1  101.97   16.10
   4  -5  -1   92.45   14.49
   4  -5  -1   72.32   15.03
   4   5  -1   56.04   12.89
   4   5  -1   68.40   14.36
  -4  -5   1   84.48   14.85
  -4  -5   1   92.03   15.50
  -4   5   2  328.60   47.33
  -4   5   2  402.53   48.47
   4  -5  -2  258.12   45.03
   4   5  -2  339.22   46.11
   4   5  -2  342.42   46.95
  -4  -5   2  316.85   46.39
  -4  -5   2  373.58   47.48
  -4   5   3  206.41   28.49
  -4   5   3  192.71   27.93
   4  -5  -3  196.80   26.78
   4  -5  -3  196.96   28.46
   4   5  -3  173.13   25.87
  -4  -5   3  149.14   25.75
  -4  -5   3  124.61   25.27
  -4   5   4   26.05    8.49
  -4   5   4   26.31    8.25
   4  -5  -4   23.01    7.17
   4  -5  -4   31.09    9.21
   4   5  -4   27.07    6.92
  -4  -5   4   22.44    6.95
  -4  -5   4   33.21    8.24
  -4   5   5   46.66   11.67
  -4   5   5   45.73   11.36
   4  -5  -5   48.98   10.94
   4   5  -5   57.19   10.49
   4   5  -5   46.58   10.13
  -4  -5   5   52.83   10.63
  -4  -5   5   53.19   11.00
  -4   5   6   90.56   16.79
   4  -5  -6  120.70   16.88
   4  -5  -6   75.90   16.28
   4   5  -6   73.75   13.97
   4   5  -6   75.56   14.12
  -4  -5   6   85.82   14.87
  -4   5   7  176.29   33.55
  -4   5   7  207.33   34.05
   4  -5  -7  221.53   33.40
   4  -5  -7  239.27   35.67
   4   5  -7  250.24   32.52
   4   5  -7  227.25   32.02
  -4  -5   7  237.08   32.80
  -4   5   8   51.42   11.43
  -4   5   8   46.82   11.32
   4  -5  -8   36.80    9.47
   4  -5  -8   40.24   11.06
   4   5  -8   29.11    7.85
   4   5  -8   48.92    8.89
  -4  -5   8   44.32    9.05
  -4  -5   8   51.53    9.72
  -4   5   9   42.84   10.55
  -4   5   9   20.00    8.09
   4  -5  -9   19.26    7.30
   4  -5  -9   31.85    8.14
   4  -5  -9   31.47    9.46
   4   5  -9   30.59    6.81
   4   5  -9   37.36    6.90
  -4  -5   9   21.09    6.54
  -4  -5   9   32.36    7.57
  -4   5  10   24.71    7.68
  -4   5  10   34.54    9.23
   4  -5 -10   18.56    7.02
   4  -5 -10   25.34    7.54
   4  -5 -10   45.98   11.03
   4   5 -10   26.61    6.12
  -4  -5  10   25.67    6.80
  -4  -5  10   20.16    6.08
  -4   5  11  277.43   44.26
   4  -5 -11  275.26   43.47
   4  -5 -11  224.78   43.70
   4   5 -11  462.89   42.91
   4   5 -11  302.85   40.29
  -4  -5  11  269.13   40.97
  -4  -5  11  279.17   41.52
  -4   5  12  350.17   45.69
   4  -5 -12  282.81   43.27
   4   5 -12  314.93   40.73
   4   5 -12  297.74   39.27
  -4  -5  12  286.45   40.29
  -4  -5  12  262.06   40.81
  -4   5  13   53.90   12.57
   4  -5 -13   56.77   12.12
   4   5 -13   42.00    8.85
   4   5 -13   51.37    7.81
  -4  -5  13   57.31    9.31
  -4  -5  13   45.86    9.66
  -4   5  14   18.26    7.18
   4  -5 -14   16.59    6.51
   4   5 -14   23.12    5.20
  -4  -5  14   18.91    4.70
  -4  -5  14   18.32    5.33
  -4   5  15  113.75   20.36
  -4   5  15  106.41   20.41
   4  -5 -15  109.34   19.39
   4   5 -15   90.91   15.53
  -4  -5  15  104.47   15.42
  -4  -5  15  105.63   16.59
  -4   5  16  109.48   22.85
  -4   5  16  114.81   23.33
   4  -5 -16  129.88   22.91
   4   5 -16  155.49   19.95
  -4  -5  16  130.87   19.04
  -4  -5  16  127.88   20.14
  -4   5  17  101.32   19.75
  -4   5  17   87.40   19.23
   4  -5 -17  105.70   19.27
  -4  -5  17  102.35   15.11
  -4  -5  17   98.79   16.05
  -4   5  18  114.67   24.06
  -4   5  18  160.38   26.64
   4  -5 -18  136.16   24.42
   4   5 -18  148.98   20.78
  -4  -5  18  134.28   20.35
  -4  -5  18  156.73   21.81
  -4   5  19    1.81    3.90
  -4  -5  19    2.64    2.09
  -4  -5  19    0.34    2.58
  -4  -5  20    5.00    2.91
  -4  -5  20    6.67    3.43
  -4   5  21   14.54    7.39
  -4  -5  21   28.25    6.49
  -4   5  22  148.65   24.54
  -4  -5  22  116.60   19.44
  -4   5  23   10.38    6.60
   4  -5 -23   15.15    7.56
  -4   5  24    3.16    4.86
   4  -5 -24   10.52    6.26
  -4   5  25    0.00    5.38
   4  -5 -25   -0.00    3.41
  -4   5  26    6.50    5.66
   4  -5 -26    0.80    3.25
  -4   5  27   32.92   10.78
   4  -5 -27   34.64   10.68
  -4   5  28   21.28    8.96
   4  -5 -28   23.68    9.05
  -4   5  29    3.72    5.99
   4  -5 -29   18.91    7.63
  -4   5  30   -0.00    5.19
   4  -5 -30   -0.00    4.24
  -4   5  31    3.52    5.31
   4  -5 -31   34.17    9.97
  -4   5  32    6.05    6.10
   4  -5 -32    9.49    6.42
  -4  -5  32   10.75    4.47
  -4   5  33    7.62    6.61
   4  -5 -33    2.01    4.14
  -4  -5  33   14.61    4.74
  -4   5  34   -0.00    4.13
  -4  -5  34    0.24    2.68
  -4   5  35    4.87    5.08
  -4  -5  35   -0.00    2.14
  -4   5  36   -0.00    4.45
  -4  -5  36    1.66    2.61
  -4   5  37    0.00    4.13
  -4  -5  37   12.79    4.75
  -4   5  38   -0.00    4.81
  -4  -5  38    5.76    3.67
  -4  -5  39    5.50    3.70
  -4  -5  40    0.48    2.76
  -4   6   1   55.01   11.75
  -4   6   1   47.87   11.06
   4  -6  -1   35.04    9.23
   4  -6  -1   51.01   11.74
   4   6  -1   42.56    9.75
   4   6  -1   49.45   11.04
  -4  -6   1   50.02   10.74
  -4  -6   1   52.08   11.42
  -4   6   2   54.19   13.69
  -4   6   2   97.44   16.02
   4  -6  -2   89.63   14.34
   4  -6  -2   53.79   13.98
   4   6  -2   83.22   13.76
  -4  -6   2   52.99   12.77
  -4  -6   2   90.94   15.14
  -4   6   3   97.50   16.27
   4  -6  -3   67.49   13.76
   4  -6  -3   63.68   14.88
   4   6  -3   73.80   13.45
  -4  -6   3   66.28   13.80
  -4  -6   3   89.82   15.21
  -4   6   4  118.45   24.91
  -4   6   4  149.75   25.81
   4  -6  -4  221.39   26.79
   4  -6  -4  140.45   25.94
   4   6  -4  158.13   24.15
  -4  -6   4  152.08   24.72
  -4  -6   4  180.09   25.81
  -4   6   5  101.75   18.08
  -4   6   5   90.50   17.04
   4  -6  -5   88.69   16.14
   4  -6  -5   85.34   17.51
   4   6  -5  102.31   15.61
   4   6  -5   83.47   15.31
  -4  -6   5   70.75   15.00
  -4   6   6   33.27   10.43
  -4   6   6   49.17   11.71
   4  -6  -6   51.47   11.35
   4  -6  -6   48.62   10.55
   4  -6  -6   44.64   11.35
   4   6  -6   41.14    9.25
  -4  -6   6   48.85   10.09
  -4   6   7   -0.00    3.12
  -4   6   7    0.00    3.59
   4  -6  -7    1.17    4.40
   4  -6  -7    0.57    3.53
   4  -6  -7   -0.00    3.92
   4   6  -7   -0.00    2.67
   4   6  -7   -0.00    2.22
  -4  -6   7    1.67    3.06
  -4   6   8  345.05   46.38
  -4   6   8  294.38   44.65
   4  -6  -8  260.59   43.47
   4  -6  -8  294.80   45.68
   4   6  -8  311.87   41.98
   4   6  -8  287.16   41.47
  -4  -6   8  318.54   42.62
  -4  -6   8  304.66   42.81
  -4   6   9  324.58   50.52
   4  -6  -9  281.21   50.61
   4   6  -9  348.52   47.70
   4   6  -9  385.96   47.59
  -4  -6   9  353.44   48.34
  -4  -6   9  354.84   48.78
  -4   6  10    5.85    5.56
  -4   6  10    2.43    4.55
   4  -6 -10    5.21    4.65
   4  -6 -10    0.00    4.32
   4   6 -10    6.97    3.29
   4   6 -10    2.03    2.86
  -4  -6  10    9.20    4.15
  -4  -6  10    9.27    4.52
  -4   6  11    0.02    3.16
  -4   6  11   -0.00    3.70
   4  -6 -11    0.03    2.90
   4   6 -11    1.42    2.42
   4   6 -11    0.95    1.73
  -4  -6  11    1.41    2.81
  -4  -6  11    0.00    2.53
  -4   6  12    1.78    3.48
  -4   6  12    3.84    4.52
   4  -6 -12    4.01    3.56
   4   6 -12    1.23    1.96
   4   6 -12    2.91    2.15
  -4  -6  12    4.99    3.44
  -4  -6  12    2.36    2.82
  -4   6  13   96.41   20.27
  -4   6  13  127.51   21.96
   4  -6 -13   96.80   19.58
   4   6 -13  125.62   17.40
   4   6 -13  117.00   15.08
  -4  -6  13  116.56   17.42
  -4  -6  13   80.24   16.96
  -4   6  14   89.62   19.69
  -4   6  14  119.25   21.26
   4  -6 -14  125.98   20.62
   4   6 -14  106.80   16.32
  -4  -6  14   95.73   15.91
  -4  -6  14  109.94   17.33
  -4   6  15   59.41   15.15
  -4   6  15   21.66   12.45
   4   6 -15  105.62   12.90
  -4  -6  15   83.24   11.92
  -4  -6  15   87.36   13.37
  -4   6  16   39.56   11.25
  -4   6  16   55.97   13.38
   4   6 -16   36.97    7.53
  -4  -6  16   41.18    7.41
  -4  -6  16   42.36    8.63
  -4   6  17    0.96    4.55
  -4   6  17    4.69    4.62
   4   6 -17    2.36    2.27
  -4  -6  17    1.42    1.78
  -4  -6  17    0.00    2.36
  -4   6  18   48.94   14.09
  -4  -6  18   63.76    9.56
  -4  -6  18   51.71   10.40
  -4   6  19   53.62   14.33
   4  -6 -19   56.87   13.74
  -4  -6  19   62.76   10.92
  -4   6  20   25.59    9.20
   4  -6 -20   30.57    9.92
  -4  -6  20   32.58    7.04
  -4   6  21   26.58    9.60
   4  -6 -21   11.89    6.87
  -4  -6  21   32.98    6.68
  -4   6  22    1.33    3.88
   4  -6 -22    2.14    5.05
  -4   6  23   12.51    6.57
   4  -6 -23    9.08    6.17
  -4   6  24    3.03    5.32
   4  -6 -24    7.52    5.81
  -4   6  25   24.49    9.39
   4  -6 -25   26.13    9.55
  -4   6  26   28.47   10.10
   4  -6 -26   30.08   10.21
  -4   6  27   -0.00    5.88
   4  -6 -27   -0.00    4.54
  -4   6  28    7.15    5.53
   4  -6 -28    5.33    5.05
  -4   6  29   12.52    7.70
   4  -6 -29   22.31    8.67
  -4   6  30   10.73    7.32
   4  -6 -30    6.25    5.92
  -4   6  31    8.12    6.14
   4  -6 -31    6.41    5.28
  -4   6  32   -0.00    2.97
   4  -6 -32    0.13    4.40
  -4   6  33    9.30    6.70
   4  -6 -33   12.97    7.12
  -4  -6  33   10.58    4.30
  -4   6  34    6.39    6.22
   4  -6 -34    6.85    5.79
  -4  -6  34    4.23    3.05
  -4   6  35   22.01    9.41
   4  -6 -35   19.50    8.85
  -4  -6  35    8.72    4.00
  -4   6  36   14.13    7.71
  -4  -6  36    3.76    2.99
  -4   6  37    1.06    4.64
  -4  -6  37   -0.00    2.37
  -4  -6  38    1.04    2.19
  -4  -6  39    0.35    2.34
  -4  -6  40    3.27    2.90
  -4  -6  41    0.00    2.77
  -4   7   1  284.92   41.17
   4  -7  -1  212.76   38.04
   4  -7  -1  308.40   41.83
   4   7  -1  276.83   38.91
   4   7  -1  251.18   39.88
  -4  -7   1  299.81   40.44
  -4  -7   1  283.13   40.56
  -4   7   2   37.34   10.14
  -4   7   2   46.45   10.53
   4  -7  -2   38.76    9.15
   4  -7  -2   35.82   10.54
   4   7  -2   34.77    8.55
   4   7  -2   31.53    8.97
  -4  -7   2   37.76    9.49
  -4  -7   2   45.04   10.51
  -4   7   3  103.10   18.60
  -4   7   3   97.53   18.31
  -4   7   3   85.35   17.47
   4  -7  -3   60.69   15.85
   4  -7  -3   90.51   16.86
   4  -7  -3  106.48   19.06
   4   7  -3   84.69   15.77
  -4  -7   3  128.42   18.48
  -4  -7   3  119.28   18.59
  -4   7   4   16.04    6.93
  -4   7   4   17.04    6.83
  -4   7   4   15.49    6.37
   4  -7  -4   10.90    5.63
   4  -7  -4   17.63    6.79
   4   7  -4   10.89    4.74
  -4  -7   4   12.42    5.33
  -4  -7   4   28.12    7.82
  -4   7   5  163.22   28.03
  -4   7   5  116.41   26.18
  -4   7   5  173.68   27.71
   4  -7  -5  160.17   27.01
   4  -7  -5  168.87   28.43
   4   7  -5  254.32   27.28
   4   7  -5  175.71   26.14
  -4  -7   5  133.35   25.21
  -4  -7   5  172.79   26.89
  -4   7   6  173.97   29.96
  -4   7   6  141.98   28.37
   4  -7  -6  231.79   30.79
   4  -7  -6  172.49   30.38
   4   7  -6  209.86   27.72
   4   7  -6  157.49   27.15
  -4  -7   6  200.31   28.48
  -4   7   7  447.04   65.61
  -4   7   7  444.54   64.86
   4  -7  -7  446.66   64.37
   4  -7  -7  508.94   67.30
   4   7  -7  448.30   61.88
   4   7  -7  536.19   63.15
  -4  -7   7  401.79   62.25
  -4   7   8    2.61    3.97
  -4   7   8    2.45    3.72
   4  -7  -8   -0.00    4.32
   4  -7  -8    1.73    4.16
   4   7  -8    1.21    1.93
   4   7  -8    0.00    2.35
  -4  -7   8   -0.00    2.94
  -4  -7   8   -0.00    2.51
  -4   7   9    9.32    5.46
  -4   7   9   18.74    7.22
   4  -7  -9   13.58    6.00
   4  -7  -9   11.46    7.03
   4   7  -9   10.05    3.96
   4   7  -9   17.07    4.59
  -4  -7   9    9.78    4.65
  -4  -7   9    7.75    4.38
  -4   7  10    5.36    4.90
  -4   7  10    7.04    5.19
   4  -7 -10   17.20    6.64
   4   7 -10    9.30    3.48
   4   7 -10    5.44    3.18
  -4  -7  10   14.67    4.85
  -4  -7  10    3.15    3.72
  -4   7  11  147.75   25.99
  -4   7  11  157.43   25.88
   4  -7 -11  148.14   24.81
   4   7 -11  134.65   21.29
   4   7 -11  141.17   20.56
  -4  -7  11  163.51   22.73
  -4  -7  11  123.72   22.15
  -4   7  12   23.17    8.36
  -4   7  12   37.49   10.54
   4   7 -12   15.97    4.79
   4   7 -12   16.24    4.08
  -4  -7  12   13.00    4.85
  -4  -7  12   29.32    6.86
  -4   7  13   59.37   13.12
  -4   7  13   43.05   11.85
   4   7 -13   38.87    7.92
   4   7 -13   43.63    6.24
   4   7 -13   40.97    6.17
  -4  -7  13   30.45    8.00
  -4  -7  13   45.97    9.43
  -4   7  14    4.98    4.40
  -4   7  14    4.73    5.35
   4   7 -14    1.42    1.73
  -4  -7  14    6.13    3.72
  -4  -7  14    5.58    3.51
  -4   7  15   59.39   14.81
   4   7 -15   63.67   10.41
  -4  -7  15   54.90   10.37
  -4  -7  15   64.74   11.64
  -4   7  16    3.37    4.51
  -4   7  16    9.34    5.77
   4  -7 -16   -0.00    3.68
  -4  -7  16    0.15    1.78
  -4  -7  16    2.05    2.59
  -4   7  17   26.22    8.89
  -4   7  17   20.45    8.35
   4  -7 -17   22.27    7.69
  -4  -7  17    3.47    2.49
  -4  -7  17   21.44    5.47
  -4   7  18   -0.00    4.22
   4  -7 -18    2.62    4.52
  -4  -7  18    2.37    3.15
   4  -7 -19   -0.00    4.37
  -4  -7  19    0.30    2.28
  -4   7  20    0.00    3.17
   4  -7 -20    1.16    5.38
  -4  -7  20    2.69    3.10
  -4   7  21   74.21   18.17
   4  -7 -21  100.80   19.36
  -4   7  22   21.16    9.49
   4  -7 -22   41.30   11.38
  -4   7  23   65.45   15.60
   4  -7 -23   53.73   14.17
  -4   7  24   -0.00    5.36
   4  -7 -24    5.72    4.87
  -4   7  25    7.78    6.14
   4  -7 -25    9.63    7.28
  -4   7  26    8.12    6.53
   4  -7 -26    6.74    6.07
  -4   7  27   14.33    8.14
   4  -7 -27   16.93    7.71
  -4   7  28   -0.00    4.71
   4  -7 -28   10.35    6.98
  -4   7  29    6.05    5.78
   4  -7 -29    8.51    6.64
  -4   7  30    0.52    4.11
   4  -7 -30    3.99    4.68
  -4   7  31    5.41    6.60
   4  -7 -31    7.57    6.23
  -4   7  32    5.60    5.89
   4  -7 -32    2.44    5.06
  -4   7  33   23.86   11.16
   4  -7 -33    4.46    5.70
  -4   7  34    4.44    5.44
   4  -7 -34    3.58    5.08
  -4  -7  34    4.01    2.82
  -4   7  35    0.78    5.58
   4  -7 -35   -0.00    4.74
  -4  -7  35   -0.00    2.11
  -4   7  36    3.14    6.03
   4  -7 -36    2.28    4.65
  -4  -7  36   -0.00    1.93
  -4   7  37    0.04    3.75
  -4  -7  37    7.40    3.49
  -4  -7  38    2.23    2.77
  -4   8   1   12.35    6.71
  -4   8   1   19.49    6.90
   4  -8  -1   14.31    6.19
   4  -8  -1   19.96    7.60
   4   8  -1   23.46    6.71
   4   8  -1   27.29    8.18
  -4  -8   1   23.08    7.19
  -4  -8   1   17.09    7.22
  -4   8   2   37.71    9.89
  -4   8   2   30.87    9.28
   4  -8  -2   31.17    8.76
   4  -8  -2   19.06    7.82
   4   8  -2   32.17    7.74
   4   8  -2   15.40    6.80
  -4  -8   2   24.12    7.69
  -4  -8   2   25.11    8.38
  -4   8   3  138.30   25.43
   4  -8  -3  151.61   25.39
   4  -8  -3  130.29   25.65
   4   8  -3  152.44   23.88
  -4  -8   3  146.66   24.62
  -4  -8   3  183.88   26.53
  -4   8   4   21.36    8.07
   4  -8  -4   19.54    7.47
   4  -8  -4   32.39    9.88
   4   8  -4   31.15    7.60
   4   8  -4   32.36    8.43
  -4  -8   4   31.87    8.47
  -4  -8   4   17.79    7.33
  -4   8   5   85.02   16.95
   4  -8  -5   60.83   14.64
   4  -8  -5   80.54   17.16
   4   8  -5   66.11   13.37
   4   8  -5   84.64   14.94
  -4  -8   5   79.16   15.55
  -4   8   6   35.40    9.79
   4  -8  -6    1.44    4.81
   4  -8  -6   34.07   10.42
   4   8  -6   37.40    7.51
   4   8  -6   28.44    7.22
  -4  -8   6   18.07    6.28
  -4   8   7   -0.00    4.70
   4  -8  -7    3.01    4.28
   4  -8  -7    1.83    3.54
   4   8  -7    0.00    2.13
   4   8  -7    1.71    2.58
  -4  -8   7    0.00    2.19
  -4   8   8   35.81   10.15
   4  -8  -8   29.37   10.23
   4   8  -8   38.17    7.63
   4   8  -8   10.86    5.26
  -4  -8   8   26.47    7.28
  -4  -8   8   24.60    7.48
   4   8  -9  462.13   53.75
   4   8  -9  399.86   52.87
  -4  -8   9  361.61   53.58
  -4  -8   9  320.40   53.64
  -4   8  10    8.01    5.75
   4   8 -10    7.21    3.52
   4   8 -10    0.00    2.08
  -4  -8  10    5.43    3.51
  -4  -8  10    4.77    3.45
  -4   8  11   27.18   10.13
   4   8 -11   28.41    6.94
   4   8 -11   25.01    6.05
  -4  -8  11   47.46    8.86
  -4  -8  11   30.29    8.12
  -4   8  12    1.34    3.37
   4   8 -12    1.59    2.43
   4   8 -12    0.00    1.74
  -4  -8  12    0.00    2.41
  -4  -8  12    0.00    2.34
  -4   8  13  118.39   23.80
   4  -8 -13  122.88   23.03
   4   8 -13  113.97   16.94
  -4  -8  13  195.36   21.98
  -4  -8  13  148.98   21.54
  -4   8  14   16.64    8.00
   4  -8 -14    9.91    5.62
  -4  -8  14   10.30    4.03
  -4  -8  14   10.74    4.76
  -4   8  15   48.72   13.41
   4  -8 -15   35.53   11.45
  -4  -8  15   56.05   10.22
  -4  -8  15   54.45   10.64
  -4   8  16    4.37    5.42
   4  -8 -16   -0.00    4.18
  -4  -8  16    0.00    2.79
  -4   8  17    3.62    5.39
   4  -8 -17    0.00    3.44
  -4   8  18    9.35    6.28
   4  -8 -18    7.79    5.64
   4  -8 -19   83.52   18.54
  -4   8  20    0.49    3.48
   4  -8 -20   -0.00    3.72
  -4   8  21  104.86   18.16
   4  -8 -21   15.49    7.79
  -4   8  22   -0.00    3.72
   4  -8 -22   10.91    7.18
  -4   8  23   11.88    7.68
   4  -8 -23   17.01    7.45
  -4   8  24   -0.00    3.14
   4  -8 -24    4.69    5.48
  -4   8  25   22.45    9.56
   4  -8 -25   23.64    9.30
  -4   8  26   -0.00    4.99
   4  -8 -26   -0.00    4.21
  -4   8  27    0.00    6.32
   4  -8 -27    1.01    4.16
  -4   8  28    1.49    5.12
   4  -8 -28   -0.00    3.86
  -4   8  29   33.90   11.86
   4  -8 -29   20.37    9.46
  -4   8  30    1.75    4.82
   4  -8 -30   -0.00    4.74
  -4   8  31    0.00    4.36
   4  -8 -31   10.52    7.10
  -4   8  32   -0.00    4.84
   4  -8 -32   -0.00    4.14
  -4   8  33   -0.00    4.03
   4  -8 -33    2.66    5.56
  -4   8  34   -0.00    3.78
   4  -8 -34   -0.00    3.46
  -4  -8  34    0.48    1.72
  -4   8  35   11.09    8.06
   4  -8 -35   10.22    7.16
  -4   8  36    0.00    6.34
   4  -8 -36    0.00    4.76
   4  -8 -37    3.29    5.49
  -4   9   1  210.50   35.71
   4  -9  -1  222.65   35.34
   4  -9  -1  224.88   36.76
   4   9  -1  197.65   35.16
  -4  -9   1  372.37   39.37
  -4  -9   1  197.58   35.53
  -4   9   2    3.51    4.79
   4  -9  -2    3.37    3.93
   4  -9  -2    0.00    4.00
   4   9  -2    0.00    3.97
  -4  -9   2    1.45    3.10
  -4  -9   2    0.93    3.06
  -4   9   3   28.76    9.04
   4  -9  -3   24.37    7.74
   4  -9  -3   20.61    8.65
   4   9  -3   16.43    6.03
  -4  -9   3   24.40    7.81
  -4  -9   3   14.32    7.11
  -4   9   4    2.16    3.42
   4  -9  -4    0.00    4.77
   4   9  -4   -0.00    2.68
   4   9  -4   -0.00    3.12
  -4  -9   4    4.18    4.09
  -4  -9   4    0.00    3.97
  -4   9   5  110.26   21.00
   4  -9  -5  108.03   21.46
   4   9  -5  122.19   18.69
   4   9  -5  102.82   18.64
  -4  -9   5  108.61   19.15
  -4  -9   5   77.18   18.00
  -4   9   6    1.26    3.32
   4  -9  -6    0.18    4.19
   4   9  -6    2.21    3.13
   4   9  -6    0.00    3.31
  -4  -9   6    3.15    3.50
  -4   9   7  282.63   44.02
   4   9  -7  286.82   40.30
  -4  -9   7  265.87   40.82
  -4   9   8    3.09    4.99
   4   9  -8    1.06    2.94
  -4  -9   8    0.54    2.53
  -4  -9   8   -0.00    3.08
  -4   9   9   21.45    8.44
   4  -9  -9   23.21    8.12
   4   9  -9   22.84    6.43
  -4  -9   9   27.83    7.47
  -4  -9   9   11.53    5.75
  -4   9  10    0.00    3.91
   4  -9 -10    1.09    3.76
   4   9 -10    0.00    2.48
  -4  -9  10    0.11    3.06
  -4   9  11  202.88   37.07
   4   9 -11  267.30   33.66
  -4  -9  11  202.24   33.30
  -4   9  12    3.77    5.20
   4  -9 -12    0.50    3.58
  -4  -9  12    0.00    3.52
  -4   9  13    8.05    6.47
   4  -9 -13   11.67    6.09
   4   9 -13    9.77    2.48
  -4  -9  13    4.76    4.01
  -4   9  14    0.00    4.85
   4  -9 -14   13.90    7.24
  -4  -9  14    7.83    4.05
  -4   9  15   46.37   12.54
   4  -9 -15   23.60    9.30
  -4   9  16    0.00    3.96
   4  -9 -16    6.44    5.60
   4  -9 -17  102.70   20.87
   4  -9 -18    0.00    3.90
  -4   9  19    6.81    5.66
   4  -9 -19    3.65    6.04
  -4   9  20   -0.00    4.61
   4  -9 -20   -0.00    2.96
  -4   9  21   48.20   14.84
   4  -9 -21   54.50   14.20
  -4   9  22    0.85    4.40
   4  -9 -22    2.06    5.44
  -4   9  23   33.71   12.61
   4  -9 -23   47.59   12.90
  -4   9  24    1.92    5.12
   4  -9 -24   -0.00    3.97
  -4   9  25    1.99    5.51
   4  -9 -25   22.31    9.66
  -4   9  26    9.83    8.36
   4  -9 -26    0.63    4.31
  -4   9  27   22.28    9.96
   4  -9 -27   15.60    8.09
  -4   9  28   -0.00    5.96
   4  -9 -28   -0.00    3.34
  -4   9  29    3.34    5.50
   4  -9 -29    0.00    4.97
  -4   9  30    7.81    8.04
   4  -9 -30    5.93    6.23
  -4   9  31   12.08    7.71
   4  -9 -31    4.68    6.66
  -4   9  32    0.69    4.56
   4  -9 -32    0.00    5.62
  -4   9  33   12.88    8.72
   4  -9 -33    9.82    8.19
  -4   9  34    1.54    5.92
   4  -9 -34    5.28    5.68
  -4   9  35   -0.00    4.37
   4  -9 -35    3.24    6.05
  -4   9  36    4.41    6.13
   4  -9 -36    0.37    5.44
   4  -9 -37    2.32    5.61
   4  -9 -38    1.62    6.36
  -4 -10   1    0.75    3.56
  -4  10   2    0.00    3.56
  -4 -10   2   -0.00    2.75
  -4  10   3   37.39   11.18
  -4 -10   3   42.25   11.20
  -4  10   4   12.81    6.62
  -4 -10   4   11.13    6.07
  -4  10   5   23.33    8.65
   4 -10  -5   12.33    6.75
  -4 -10   5   21.42    7.70
  -4  10   6    2.03    4.21
   4 -10  -6   -0.00    3.51
   4  10  -6    0.00    2.99
  -4 -10   6    3.24    3.92
  -4  10   7   17.52    8.15
   4 -10  -7   11.63    7.07
   4  10  -7   23.95    6.77
  -4 -10   7   21.73    7.25
  -4  10   8    9.80    6.30
   4 -10  -8    7.29    5.30
   4  10  -8   12.88    5.11
  -4 -10   8    5.30    4.16
  -4  10   9   12.51    7.48
   4 -10  -9   17.92    7.87
   4  10  -9    8.40    4.58
  -4 -10   9   16.69    6.09
  -4  10  10    0.94    3.79
   4 -10 -10    1.90    4.45
  -4 -10  10    0.27    2.39
  -4  10  11   39.37   11.79
   4 -10 -11   28.87    9.51
  -4 -10  11   18.47    6.79
  -4  10  12    3.37    5.31
   4 -10 -12    2.25    3.32
  -4 -10  12   -0.00    2.83
  -4  10  13   21.30    9.47
   4 -10 -13   13.22    7.31
  -4  10  14    0.10    4.82
   4 -10 -14    0.81    5.71
  -4  10  15   72.61   17.71
   4 -10 -15   65.30   16.08
  -4  10  16   18.36    8.76
   4 -10 -16   10.19    6.67
   4 -10 -17   -0.00    4.08
   4 -10 -18    1.54    3.58
  -4  10  19   50.81   14.60
   4 -10 -19   45.78   13.22
  -4  10  20    0.71    4.90
   4 -10 -20   -0.00    4.99
  -4  10  21   25.67   10.68
   4 -10 -21    3.81    5.90
  -4  10  22   -0.00    5.64
   4 -10 -22   -0.00    4.95
  -4  10  23   22.42    9.71
   4 -10 -23   13.50    7.88
  -4  10  24    1.40    5.08
   4 -10 -24    3.22    6.49
  -4  10  25   11.07    8.55
   4 -10 -25   33.08   11.05
  -4  10  26    5.04    5.93
   4 -10 -26   10.39    7.16
  -4  10  27   -1.94    5.87
   4 -10 -27   -0.00    4.36
  -4  10  28   -0.00    5.05
   4 -10 -28    1.42    4.76
  -4  10  29   15.27    9.39
   4 -10 -29   13.40    8.01
  -4  10  30   -0.00    5.01
   4 -10 -30   -0.00    4.88
  -4  10  31   -0.00    6.02
   4 -10 -31    0.00    5.34
  -4  10  32   10.61    8.25
   4 -10 -32   -0.00    4.27
  -4  10  33   11.42    7.94
   4 -10 -33    6.26    6.14
  -4  10  34    4.32    7.31
   4 -10 -34   -0.00    4.86
  -4  10  35    4.55    5.53
   4 -10 -35    1.43    5.50
   4 -10 -36   -0.00    5.18
   4 -11  -1   69.16   14.86
   4 -11  -1   58.39   15.50
   4 -11  -2    0.00    3.78
   4 -11  -2    2.95    5.65
  -4 -11   2    1.03    2.91
   4 -11  -3   10.01    5.89
   4 -11  -3   13.13    7.04
  -4 -11   3    3.39    4.24
   4 -11  -4    7.40    4.82
  -4 -11   4   12.21    6.42
   4 -11  -5   14.01    7.13
  -4 -11   5   18.42    7.37
   4 -11  -6   11.39    6.70
  -4 -11   6   12.33    6.21
   4 -11  -7   51.67   12.90
  -4 -11   7   43.81   11.54
   4 -11  -8    0.00    3.98
  -4 -11   8    1.37    3.97
   4 -11  -9   -0.00    3.93
  -4 -11   9   -0.00    2.93
   4 -11 -10    5.24    6.50
  -4 -11  10    3.92    4.03
  -4  11  11  103.04   22.18
   4 -11 -11   97.94   19.60
  -4 -11  11   79.67   16.51
  -4  11  12    3.06    5.68
   4 -11 -12   -0.00    3.41
  -4  11  13   31.65   11.54
   4 -11 -13   22.19    9.10
  -4  11  14   13.50    7.53
   4 -11 -14    6.39    6.17
  -4  11  15   37.62   12.64
   4 -11 -15   20.81    9.78
   4 -11 -16    3.88    4.61
   4 -11 -17   46.14   13.65
  -4  11  18   12.20    7.31
   4 -11 -18   -0.00    4.81
  -4  11  19   -0.00    5.15
   4 -11 -19    1.01    4.62
  -4  11  20   -0.00    5.26
   4 -11 -20    3.56    4.85
  -4  11  21   14.68    8.82
   4 -11 -21   40.57   12.05
  -4  11  22    1.68    5.25
   4 -11 -22    1.16    5.82
  -4  11  23    1.95    6.16
   4 -11 -23    8.26    6.56
  -4  11  24    1.14    5.35
   4 -11 -24   -0.00    4.34
  -4  11  25    1.87    4.97
   4 -11 -25    0.47    4.27
  -4  11  26   -0.00    6.04
   4 -11 -26    1.47    5.16
  -4  11  27    2.10    6.93
   4 -11 -27   15.85    9.21
  -4  11  28    4.37    6.71
   4 -11 -28    0.88    4.37
  -4  11  29   -0.00    6.73
   4 -11 -29   -0.00    4.43
  -4  11  30   -0.00    4.52
   4 -11 -30    4.00    6.48
  -4  11  31    5.23    7.58
   4 -11 -31    2.33    5.83
  -4  11  32    2.87    6.44
   4 -11 -32    3.45    4.98
  -4  11  33    4.20    6.89
   4 -11 -33    9.44    7.52
  -4  11  34   -0.00    4.73
   4 -12  -1    1.28    4.09
  -4 -12   1    2.05    4.01
   4 -12  -2    0.00    3.60
   4 -12  -3   69.02   15.87
   4 -12  -4   29.36    9.76
   4 -12  -5   27.89   10.32
  -4 -12   5   44.50   11.44
   4 -12  -6   -0.00    3.93
  -4 -12   6    5.86    5.45
   4 -12  -7    5.83    5.12
  -4 -12   7    3.76    4.55
   4 -12  -8   17.67    7.54
  -4 -12   8    6.59    4.85
   4 -12  -9   62.68   15.21
  -4 -12   9   62.11   13.96
   4 -12 -10    3.57    5.49
   4 -12 -11    7.06    5.82
   4 -12 -12   12.05    7.30
   4 -12 -13   23.58    9.23
   4 -12 -14    9.23    7.40
   4 -12 -15   10.74    7.38
   4 -12 -16    0.00    5.82
   4 -12 -17    0.00    3.99
   4 -12 -18    0.00    3.85
   4 -12 -19   15.68    9.90
   4 -12 -20    3.95    5.18
   4 -12 -21    9.75    6.53
   4 -12 -23    4.25    6.31
   4 -12 -24    1.34    5.24
   4 -12 -25    7.77    7.30
   4 -12 -26   -0.00    4.46
   4 -12 -27   -0.00    5.65
   4 -12 -28    0.00    4.01
   4 -12 -29    0.00    5.21
  -4  12  30    1.19    6.47
   4 -12 -30    0.00    4.43
  -4  12  31    0.39    5.89
  -4  12  32    7.21    7.65
  -4  12  33   13.57    8.97
  -4  12  34    2.42    6.86
   4 -13  -1   52.07   13.49
  -4 -13   1   46.55   12.84
   4 -13  -2    0.00    3.96
  -4 -13   2    3.69    4.65
   4 -13  -3    6.58    5.42
  -4 -13   3    9.98    5.91
   4 -13  -4    1.22    3.63
  -4 -13   4    1.91    4.10
   4 -13  -5   61.01   15.18
   4 -13  -6    4.89    4.73
   4 -13  -8    0.75    4.24
   4 -13  -9    0.00    5.06
   4 -13 -10    0.57    4.06
   4 -13 -11   41.71   12.43
   4 -13 -12   13.78    7.49
   4 -13 -13    6.92    5.44
   4 -13 -14   -0.00    5.95
   4 -13 -15    5.47    5.55
   4 -13 -16    3.66    6.00
   4 -13 -17   17.44    9.24
   4 -13 -18    0.00    5.29
   4 -13 -19    5.91    6.12
   4 -13 -20    0.04    4.40
   4 -13 -21    8.00    7.10
   4 -13 -22    1.78    5.55
   4 -13 -23    7.32    6.65
   4 -13 -24    5.12    6.07
   4 -13 -25   -0.00    5.96
   4 -13 -26   -0.00    4.40
   4 -13 -27    5.60    6.10
   4 -14  -1   -0.00    3.71
  -4 -14   1   -0.00    4.10
   4 -14  -2    0.23    3.68
  -4 -14   2    3.61    4.77
   4 -14  -3   29.08   10.11
  -4 -14   3   28.94   10.06
   4 -14  -4   44.30   12.16
  -4 -14   4   25.19    9.60
   4 -14  -5   15.18    7.08
  -4 -14   5   11.46    7.08
   4 -14  -6    2.74    4.22
   4 -14  -7    1.35    5.01
   4 -14  -8   14.39    7.95
   4 -14  -9   39.18   12.24
   4 -14 -10    7.86    6.35
   4 -14 -11    0.29    3.93
   4 -14 -12   -0.00    4.98
   4 -14 -13    9.81    6.83
   4 -14 -14    3.44    6.48
   4 -14 -15   10.40    6.83
   4 -14 -16    9.07    7.41
   4 -14 -17   -0.00    4.19
   4 -14 -18    2.68    5.29
   4 -14 -19    4.80    6.70
   4 -14 -20    1.05    5.41
   4 -14 -21    3.05    7.51
   4 -14 -22    1.34    4.23
   4 -14 -23    8.92    7.45
   4 -14 -24    0.22    3.91
   4 -15  -1    9.73    6.97
  -4 -15   1   11.59    7.13
   4 -15  -2   13.74    7.24
  -4 -15   2   13.63    7.38
   4 -15  -3    7.37    6.00
  -4 -15   3    6.96    5.42
   4 -15  -4    2.64    4.47
   4 -15  -5    2.01    5.26
   4 -15  -6    7.10    5.61
   4 -15  -7    6.99    5.60
   4 -15  -8    3.98    4.82
   4 -15  -9    2.46    4.81
   4 -15 -10    0.00    3.56
   4 -15 -11    7.73    6.60
   4 -15 -12    0.74    4.67
   4 -15 -13    0.56    2.86
   4 -15 -14    7.79    6.36
   4 -15 -15    1.62    5.84
   4 -15 -16   11.31    7.48
   4 -15 -17   28.90   10.87
   4 -15 -18   -0.00    4.62
   4 -15 -19   -0.00    5.89
   4 -15 -20   -0.00    5.29
   4 -16  -1   -0.00    3.95
  -4 -16   1    2.33    4.87
   4 -16  -2    3.82    4.89
   4 -16  -3    6.56    5.72
   4 -16  -4    7.64    6.28
   4 -16  -5    4.79    5.36
   4 -16  -6    0.00    3.74
   4 -16  -7   -0.00    4.74
   4 -16  -8    0.00    4.35
   4 -16  -9   -0.00    4.79
   4 -16 -10    0.06    5.43
   4 -16 -11    4.38    6.56
   4 -16 -12    1.14    5.11
   4 -16 -13    1.39    6.20
   4 -16 -14    4.60    6.02
   4 -16 -15    0.00    4.99
   4 -16 -16    2.74    4.88
   4 -16 -17    3.16    5.68
   4 -17  -1   13.07    7.74
   4 -17  -2    6.59    6.47
   4 -17  -3    2.82    6.00
   4 -17  -4    6.29    6.83
   4 -17  -5   -0.00    5.42
   4 -17  -6   13.07    7.83
   4 -17  -7    9.28    7.54
   4 -17  -8   -0.00    4.51
   4 -17  -9    0.00    4.49
   4 -17 -10    3.58    5.00
   4 -17 -11    4.48    5.26
   4 -17 -12    4.06    5.08
   4 -17 -13    4.44    5.98
   4 -18  -1   -0.00    4.07
   4 -18  -2   -0.00    3.62
   4 -18  -3    4.63    5.93
   4 -18  -4    9.77    7.63
   4 -18  -5    1.92    5.06
   4 -18  -6    0.00    4.71
   4 -18  -7    5.90    6.29
   4 -18  -8    5.31    5.50
   4 -18  -9    2.46    5.76
   4 -19  -3    0.74    4.52
   4 -19  -4    0.03    5.10
  -3   0   1    0.00    2.12
  -3   0   1   -0.00    2.61
   3   0  -1   -0.00    2.76
   3   0  -1    0.71    3.08
  -3   0   2    2.28    2.53
  -3   0   2   -0.00    2.42
   3   0  -2   -0.00    2.54
   3   0  -2    2.34    2.77
  -3   0   3 3982.92  592.58
  -3   0   3 4709.18  594.02
   3   0  -3 5178.03  593.71
   3   0  -3 5321.34  594.85
  -3   0   4    0.55    2.10
  -3   0   4    2.21    3.42
   3   0  -4   -0.00    2.46
   3   0  -4   -0.00    2.94
  -3   0   5   81.11   12.41
  -3   0   5   87.28   13.33
   3   0  -5   75.55   12.21
   3   0  -5   67.73   12.60
  -3   0   6   -0.00    2.36
  -3   0   6    0.04    2.98
   3   0  -6    0.00    2.20
   3   0  -6    3.89    3.03
  -3   0   7  397.98   55.24
  -3   0   7  466.95   56.68
   3   0  -7  404.72   54.99
  -3   0   8    1.34    2.40
  -3   0   8   -0.00    2.98
   3   0  -8    0.00    1.93
  -3   0   9  782.08   98.15
  -3   0   9  678.25   98.09
   3   0  -9  788.27   97.56
  -3   0  10   -0.00    2.17
   3   0 -10   -0.00    2.01
  -3   0  11  910.72  116.52
   3   0 -11  956.05  115.73
   3   0 -11  799.14  116.33
  -3   0  12    0.48    2.67
   3   0 -12   -0.00    1.97
  -3   0  13  481.07   70.21
   3   0 -13  564.12   69.73
  -3   0  14   -0.00    2.37
   3   0 -14    1.31    2.14
   3   0 -14    0.00    1.94
   3   0 -15  104.53   16.32
   3   0 -15   95.49   15.80
   3   0 -16   -0.00    2.29
   3   0 -16   -0.00    1.90
  -3   0  17  141.51   22.50
   3   0 -17  149.27   21.73
   3   0 -17  129.36   21.10
  -3   0  18    2.44    3.10
   3   0 -18    0.93    2.25
   3   0 -18   -0.00    2.08
  -3   0  19   56.32   11.42
   3   0 -19   42.39    9.45
   3   0 -19   50.13    9.86
  -3   0  20    1.37    3.08
   3   0 -20   -0.00    1.98
   3   0 -20   -0.00    2.35
  -3   0  21    1.58    3.16
   3   0 -21    0.00    2.37
   3   0 -21    5.52    3.35
  -3   0  22    1.90    4.22
   3   0 -22    3.38    3.43
   3   0 -22   -0.00    1.92
  -3   0  23  251.84   39.04
  -3   0  23  259.10   39.96
   3   0 -23  267.79   38.71
   3   0 -23  286.59   38.84
  -3   0  24   -0.00    3.12
   3   0 -24    1.09    2.68
   3   0 -24    0.19    2.56
  -3   0  25   67.95   13.89
   3   0 -25   75.89   14.03
   3   0 -25   67.94   13.48
  -3   0  26    0.00    3.53
   3   0 -26    0.00    2.70
  -3   0  27   54.24   12.36
   3   0 -27   61.65   12.47
  -3   0  28   -0.00    3.07
  -3   0  29   58.10   12.66
  -3   0  30    0.01    2.72
  -3   0  31    5.38    4.77
  -3   0  32   -0.00    2.83
  -3   0  33    4.02    4.46
  -3   0  34   -0.00    2.70
  -3   0  35   24.56    8.26
  -3   0  36    1.15    3.06
  -3   0  37    0.00    4.03
  -3   0  38   -0.00    4.02
  -3   0  39   17.60    7.39
  -3   0  40    0.06    3.53
  -3   1   1  841.59  108.54
  -3   1   1  928.96  109.63
   3  -1  -1  837.89  108.50
   3  -1  -1  878.25  109.63
   3   1  -1  785.91  108.76
   3   1  -1  823.91  109.15
  -3  -1   1  796.80  109.03
  -3  -1   1  850.59  109.31
  -3   1   2  516.52   68.62
  -3   1   2  572.42   69.75
   3  -1  -2  514.38   68.51
   3  -1  -2  593.26   70.09
   3   1  -2  411.68   68.32
   3   1  -2  487.42   68.90
  -3  -1   2  574.68   69.45
  -3  -1   2  597.08   69.66
  -3   1   3    5.02    3.22
  -3   1   3    6.98    3.90
   3  -1  -3    7.76    3.18
   3  -1  -3   12.19    4.77
   3   1  -3    6.77    3.39
   3   1  -3   13.50    4.38
  -3  -1   3    7.08    3.77
  -3  -1   3    1.79    2.78
  -3   1   4    3.27    2.98
  -3   1   4    3.52    3.26
   3  -1  -4    3.30    2.50
   3  -1  -4    2.90    3.18
   3   1  -4    3.46    2.88
   3   1  -4    6.72    3.36
  -3  -1   4    3.69    3.26
  -3  -1   4    5.19    3.50
  -3   1   5 1885.83  230.86
  -3   1   5 2160.74  232.57
   3  -1  -5 1916.75  230.59
   3  -1  -5 1950.62  231.82
   3   1  -5 1563.46  229.97
  -3  -1   5 1713.24  229.96
  -3  -1   5 1711.34  230.57
  -3   1   6    3.23    3.36
  -3   1   6    0.58    3.34
   3  -1  -6    1.57    2.65
   3  -1  -6    1.55    3.26
   3   1  -6    2.59    2.62
  -3  -1   6    1.80    2.54
  -3   1   7  196.31   26.34
  -3   1   7  230.77   27.59
   3  -1  -7  161.26   25.26
   3  -1  -7  159.78   25.97
   3   1  -7  172.00   24.97
  -3  -1   7  183.64   25.06
  -3   1   8   58.14   11.82
  -3   1   8   61.80   12.37
   3  -1  -8   75.09   11.99
   3  -1  -8   79.82   13.02
   3   1  -8   65.41   11.04
   3   1  -8   75.57   11.85
  -3  -1   8   82.15   11.58
  -3   1   9  891.52  111.86
  -3   1   9  856.23  111.82
   3  -1  -9  805.57  110.63
   3  -1  -9  867.40  111.99
   3   1  -9  861.96  109.96
   3   1  -9  890.01  110.59
  -3  -1   9  821.25  110.04
  -3   1  10   38.15    8.68
  -3   1  10   53.23    9.84
   3  -1 -10   41.86    8.19
   3  -1 -10   30.73    8.17
   3   1 -10   38.63    7.25
   3   1 -10   41.85    7.84
  -3  -1  10   38.13    7.55
  -3  -1  10   54.84    8.86
  -3   1  11  438.24   56.49
   3  -1 -11  418.69   55.38
   3   1 -11  440.08   54.32
   3   1 -11  413.99   54.81
  -3  -1  11  373.06   54.41
  -3  -1  11  385.98   54.97
  -3   1  12    0.00    3.07
  -3   1  12    6.72    4.16
   3  -1 -12    3.26    2.95
   3   1 -12    4.00    2.35
  -3  -1  12    3.66    3.08
  -3  -1  12   -0.00    2.98
  -3   1  13    4.56    3.65
  -3   1  13    6.64    3.96
   3  -1 -13   10.64    4.55
   3  -1 -13    8.51    3.79
   3   1 -13    7.87    3.27
  -3  -1  13    7.75    3.45
  -3  -1  13    5.88    3.66
  -3   1  14   12.57    5.09
   3  -1 -14   22.32    6.00
   3  -1 -14   19.81    5.36
   3   1 -14   15.94    4.23
  -3  -1  14   10.99    4.32
  -3  -1  14   13.79    4.72
  -3   1  15  428.22   53.54
   3  -1 -15  494.93   53.22
   3  -1 -15  361.06   51.61
   3   1 -15  328.36   50.58
   3   1 -15  354.35   50.19
  -3  -1  15  400.76   51.72
  -3  -1  15  350.78   51.21
  -3   1  16    6.26    4.03
   3  -1 -16    7.71    3.71
   3  -1 -16    8.70    4.13
   3   1 -16    4.42    2.72
   3   1 -16    7.95    3.13
  -3  -1  16    3.84    3.12
  -3   1  17  183.02   28.36
   3  -1 -17  191.05   27.41
   3  -1 -17  158.02   26.62
   3   1 -17  180.04   26.09
   3   1 -17  177.46   25.72
  -3  -1  17  195.49   27.29
   3  -1 -18    2.62    2.49
   3  -1 -18    2.14    2.61
   3   1 -18    0.26    1.74
   3   1 -18   -0.00    1.87
  -3  -1  18    0.00    2.51
   3  -1 -19   41.33    9.88
   3  -1 -19   53.76   10.69
   3   1 -19   51.49    9.63
   3   1 -19   49.94    9.35
  -3  -1  19   49.25   10.35
   3  -1 -20   51.14   11.55
   3  -1 -20   89.98   13.74
   3   1 -20   63.44   11.38
   3   1 -20   59.87   11.03
  -3  -1  20   54.90   11.96
   3  -1 -21  106.12   18.87
   3  -1 -21  104.79   18.85
   3   1 -21  108.63   17.95
   3   1 -21  128.65   18.23
  -3  -1  21  115.03   19.29
   3  -1 -22    1.00    2.35
   3  -1 -22   -0.00    2.62
   3   1 -22   -0.00    1.92
   3   1 -22    0.00    1.95
  -3  -1  22    2.09    3.75
  -3   1  23    8.85    5.12
   3  -1 -23    6.84    3.95
   3  -1 -23    6.41    4.30
   3   1 -23   10.02    4.19
   3   1 -23    8.16    3.82
  -3  -1  23    5.19    4.58
  -3   1  24   -0.00    2.83
   3  -1 -24    0.89    3.43
   3  -1 -24   -0.00    2.55
   3   1 -24   -0.00    2.05
   3   1 -24   -0.00    2.08
  -3   1  25   45.26   11.58
   3  -1 -25   61.66   12.57
   3  -1 -25   70.80   13.02
   3   1 -25   54.88   11.27
  -3  -1  25   52.93   11.30
  -3   1  26   18.84    6.44
   3  -1 -26   16.66    6.28
   3  -1 -26    5.79    4.43
   3   1 -26   10.97    4.63
  -3  -1  26    2.63    3.55
  -3   1  27   69.22   13.76
   3  -1 -27   55.80   12.76
  -3  -1  27   50.47   11.49
  -3   1  28    0.75    3.63
   3  -1 -28   -0.00    2.72
  -3  -1  28    2.69    3.00
  -3   1  29    4.96    3.89
   3  -1 -29    1.11    2.98
  -3  -1  29    0.25    2.80
  -3   1  30   15.35    6.97
  -3  -1  30   31.98    8.00
  -3   1  31   45.15   10.98
  -3  -1  31   36.07    9.72
  -3   1  32    1.71    3.37
  -3  -1  32    0.54    2.85
  -3   1  33    4.26    4.46
  -3  -1  33   11.72    5.53
  -3   1  34   -0.00    3.66
  -3  -1  34    0.00    3.57
  -3   1  35    5.41    4.87
  -3  -1  35    6.28    4.36
  -3   1  36    2.28    3.64
  -3  -1  36    2.45    4.03
  -3   1  37   16.22    7.46
  -3  -1  37   31.08    8.91
  -3   1  38   -0.00    5.13
  -3  -1  38   -0.00    3.64
  -3   1  39    0.82    4.08
  -3  -1  39    3.38    4.47
  -3   1  40    1.28    4.67
  -3  -1  40    1.47    3.30
  -3   2   1  188.89   24.23
  -3   2   1  174.52   24.63
   3  -2  -1  160.03   23.47
   3  -2  -1  204.10   25.62
   3   2  -1  147.12   23.66
   3   2  -1  160.29   24.28
  -3  -2   1  156.56   24.10
  -3  -2   1  150.37   23.97
  -3   2   2   57.14   10.82
  -3   2   2   74.49   12.15
   3  -2  -2   56.64   11.59
   3   2  -2   60.74   11.00
   3   2  -2   84.16   11.98
  -3  -2   2   57.81   10.94
  -3   2   3 1205.93  163.35
  -3   2   3 1267.26  164.23
   3  -2  -3 1341.32  163.29
   3  -2  -3 1376.87  164.73
   3   2  -3 1308.41  163.48
  -3  -2   3 1125.20  162.98
  -3  -2   3 1323.96  163.72
  -3   2   4    0.77    1.98
  -3   2   4    0.00    2.56
   3  -2  -4    0.00    2.77
   3  -2  -4    1.60    2.97
   3   2  -4    0.00    2.12
  -3  -2   4    1.61    3.15
  -3  -2   4    4.47    3.02
  -3   2   5    0.00    2.71
  -3   2   5    0.91    3.35
   3  -2  -5    2.86    2.63
   3  -2  -5    0.00    3.64
   3   2  -5    0.70    2.35
  -3  -2   5    1.40    2.75
  -3   2   6    2.84    3.20
  -3   2   6    7.04    4.24
   3  -2  -6    4.62    3.02
   3  -2  -6    4.03    3.63
   3   2  -6    3.70    2.72
   3   2  -6    6.50    2.95
  -3  -2   6    2.70    2.64
  -3   2   7  395.51   52.79
  -3   2   7  396.39   52.91
   3  -2  -7  315.72   51.25
   3  -2  -7  390.16   52.90
   3   2  -7  363.27   51.00
   3   2  -7  449.77   51.53
  -3  -2   7  391.08   50.75
  -3   2   8  603.35   89.94
  -3   2   8  704.11   90.52
   3  -2  -8  945.57   91.06
   3  -2  -8  618.70   90.13
   3   2  -8  685.22   88.60
  -3  -2   8  611.42   87.78
  -3  -2   8  710.89   88.91
  -3   2   9  325.28   57.37
  -3   2   9  438.36   58.53
   3  -2  -9  433.83   57.69
   3  -2  -9  483.88   59.31
   3   2  -9  427.11   56.31
   3   2  -9  462.22   56.24
  -3  -2   9  407.56   55.79
  -3  -2   9  444.16   56.79
  -3   2  10    5.96    4.23
  -3   2  10    4.52    4.22
   3  -2 -10    6.45    3.97
   3  -2 -10    7.51    4.51
   3   2 -10    8.14    2.98
   3   2 -10    3.24    2.37
  -3  -2  10    4.11    2.31
  -3  -2  10    5.31    3.17
  -3   2  11   23.03    7.16
  -3   2  11   39.81    8.64
   3  -2 -11   26.76    6.95
   3  -2 -11   32.04    7.59
   3   2 -11   21.09    5.37
   3   2 -11   32.06    5.74
  -3  -2  11   22.72    5.38
  -3  -2  11   36.43    6.94
  -3   2  12   15.18    5.59
  -3   2  12   11.02    5.30
   3  -2 -12   18.67    5.70
   3  -2 -12   10.42    4.58
   3   2 -12   10.87    3.52
  -3  -2  12   13.37    3.89
  -3  -2  12   21.66    5.11
  -3   2  13  395.96   53.81
   3  -2 -13  344.66   52.35
   3  -2 -13  388.91   52.87
   3   2 -13  379.22   50.43
  -3  -2  13  371.98   50.86
  -3  -2  13  414.97   51.67
  -3   2  14   13.34    5.60
   3  -2 -14   17.06    5.38
   3  -2 -14    6.43    4.02
   3   2 -14   12.85    3.55
  -3  -2  14   12.96    4.03
  -3  -2  14    7.47    3.74
  -3   2  15   18.92    6.19
   3  -2 -15   18.58    5.29
   3  -2 -15   22.75    6.17
   3   2 -15   23.95    4.45
  -3  -2  15    3.43    2.98
  -3  -2  15    6.07    3.40
  -3   2  16    7.71    5.26
   3  -2 -16    8.15    4.34
   3  -2 -16   17.12    5.36
   3   2 -16   13.19    3.86
   3   2 -16   11.76    3.45
  -3  -2  16   15.83    4.35
  -3  -2  16    7.72    3.63
  -3   2  17  116.00   21.71
   3  -2 -17  124.61   21.03
   3  -2 -17  145.28   21.74
   3   2 -17  117.28   18.87
   3   2 -17  132.02   18.79
  -3  -2  17  143.88   20.19
  -3   2  18   17.15    6.28
   3  -2 -18    6.61    4.15
   3  -2 -18   10.42    4.80
   3   2 -18    9.47    3.47
   3   2 -18    9.48    3.22
  -3  -2  18   12.46    4.36
  -3   2  19   55.68   11.31
  -3   2  19   44.71   11.14
   3  -2 -19   38.81    9.61
   3  -2 -19   36.84    9.51
   3   2 -19   46.23    8.27
   3   2 -19   36.66    7.48
  -3  -2  19   43.34    8.91
  -3   2  20    3.96    3.38
  -3   2  20    0.00    3.77
   3  -2 -20    0.00    3.06
   3  -2 -20    0.00    2.53
   3   2 -20    3.84    2.39
   3   2 -20    1.93    2.17
  -3  -2  20    0.00    2.19
  -3   2  21   -0.00    3.51
   3  -2 -21    0.99    3.10
   3  -2 -21    1.17    2.97
   3   2 -21    0.00    1.76
   3   2 -21    2.65    2.09
  -3  -2  21    2.18    2.32
  -3   2  22    3.81    5.59
   3  -2 -22    0.83    3.37
   3  -2 -22   -0.00    2.47
   3   2 -22    1.55    2.35
   3   2 -22    1.17    2.02
  -3  -2  22    2.76    2.86
  -3   2  23  133.46   21.53
   3  -2 -23  119.97   20.58
   3  -2 -23  108.28   20.18
   3   2 -23  126.60   18.61
  -3  -2  23  100.01   18.88
  -3   2  24   52.06   11.98
   3  -2 -24   46.75   11.13
   3   2 -24   43.39    9.08
  -3   2  25   52.27   12.10
   3  -2 -25   41.84   10.98
  -3   2  26    4.46    4.50
   3  -2 -26    8.80    5.22
  -3  -2  26    3.19    3.28
  -3   2  27   58.59   13.63
   3  -2 -27   64.31   13.57
  -3  -2  27   54.07   11.33
  -3   2  28    6.05    4.62
   3  -2 -28    6.92    4.82
  -3  -2  28    4.57    3.54
  -3   2  29   69.78   16.24
   3  -2 -29   90.65   17.50
  -3  -2  29   89.00   15.43
  -3   2  30    6.95    5.05
  -3  -2  30   -0.00    2.17
  -3   2  31    2.88    4.46
  -3  -2  31    0.16    2.80
  -3   2  32   -0.00    3.59
  -3  -2  32    0.67    2.68
  -3   2  33   25.31    9.02
  -3  -2  33   22.74    7.45
  -3   2  34    4.12    4.93
  -3  -2  34   -0.00    2.97
  -3   2  35   37.21   10.70
  -3  -2  35   17.56    6.70
  -3   2  36    5.67    5.47
  -3  -2  36   -0.00    2.91
  -3   2  37    8.15    6.02
  -3  -2  37    4.97    4.23
  -3   2  38   -0.00    4.38
  -3  -2  38   -0.00    3.35
  -3   2  39    8.84    6.38
  -3  -2  39   13.61    6.51
  -3  -2  40   -0.00    3.46
  -3   3   1  429.43   60.06
  -3   3   1  467.91   60.85
   3  -3  -1  446.04   59.63
   3  -3  -1  407.41   60.58
   3   3  -1  424.14   59.76
   3   3  -1  465.20   60.52
  -3  -3   1  410.65   59.90
  -3  -3   1  577.62   61.42
  -3   3   2  235.90   32.91
   3  -3  -2  290.87   33.02
   3  -3  -2  216.46   33.23
   3   3  -2  227.31   32.22
   3   3  -2  194.37   32.11
  -3  -3   2  230.45   32.48
  -3  -3   2  225.51   32.58
  -3   3   3   45.81    9.16
  -3   3   3   42.82    9.01
   3  -3  -3   38.56    8.11
   3  -3  -3   36.21    8.94
   3   3  -3   41.05    8.04
  -3  -3   3   38.84    8.07
  -3   3   4   20.69    8.99
  -3   3   4  114.80   13.89
   3  -3  -4   83.36   11.54
   3  -3  -4   74.92   12.24
   3   3  -4   68.42   10.48
  -3  -3   4   55.76   10.09
  -3   3   5  466.65   64.97
  -3   3   5  434.32   64.66
   3  -3  -5  490.71   64.36
   3  -3  -5  517.74   65.67
   3   3  -5  531.73   63.71
   3   3  -5  471.67   63.27
  -3  -3   5  449.38   63.39
  -3   3   6  514.12   74.09
  -3   3   6  613.33   74.79
   3  -3  -6  561.51   73.56
   3  -3  -6  591.04   74.90
   3   3  -6  557.24   72.32
   3   3  -6  558.95   72.16
  -3  -3   6  498.56   72.24
  -3   3   7  170.78   26.57
  -3   3   7  201.41   27.16
   3  -3  -7  150.36   25.32
   3  -3  -7  189.94   27.29
   3   3  -7  163.93   24.34
   3   3  -7  196.11   24.52
  -3  -3   7  148.13   24.21
  -3  -3   7  180.83   24.82
  -3   3   8   11.51    5.61
  -3   3   8   18.19    6.23
   3  -3  -8   20.90    6.38
   3  -3  -8   17.29    6.30
   3   3  -8   18.80    4.88
   3   3  -8   23.18    4.90
  -3  -3   8   30.24    5.40
  -3  -3   8   20.63    5.19
  -3   3   9  146.00   24.51
  -3   3   9  150.81   24.66
   3  -3  -9  160.51   24.49
   3  -3  -9  146.90   23.90
   3  -3  -9  132.15   24.32
   3   3  -9  145.90   22.10
   3   3  -9  151.64   21.70
  -3  -3   9  233.62   23.00
  -3  -3   9  138.42   22.24
  -3   3  10  370.11   56.87
  -3   3  10  394.30   57.00
   3  -3 -10  375.70   56.23
   3  -3 -10  430.83   56.76
   3  -3 -10  357.36   57.05
   3   3 -10  444.17   54.52
   3   3 -10  397.75   53.43
  -3  -3  10  419.90   53.87
  -3  -3  10  454.64   54.82
  -3   3  11  542.38   64.53
   3  -3 -11  495.81   63.17
   3  -3 -11  476.60   62.99
   3   3 -11  398.57   60.03
   3   3 -11  525.30   59.70
  -3  -3  11  424.78   59.70
  -3  -3  11  426.15   60.41
  -3   3  12    1.09    2.88
   3  -3 -12   -0.00    3.79
   3  -3 -12    1.43    2.97
   3   3 -12    0.00    1.80
  -3  -3  12    0.00    1.30
  -3  -3  12   -0.00    2.32
  -3   3  13   13.53    6.48
   3  -3 -13   17.00    6.22
   3  -3 -13   19.46    6.32
   3   3 -13   15.74    4.20
  -3  -3  13   14.04    3.76
  -3  -3  13   11.84    3.96
  -3   3  14    0.83    2.65
   3  -3 -14    3.07    4.07
   3  -3 -14    1.94    3.41
   3   3 -14    0.97    1.69
  -3  -3  14    2.14    2.05
  -3  -3  14   -0.00    2.23
  -3   3  15  224.08   33.46
   3  -3 -15  188.46   31.35
   3  -3 -15  172.65   31.27
   3   3 -15  329.00   30.35
  -3  -3  15  179.56   28.87
  -3  -3  15  196.31   29.51
  -3   3  16   39.29   10.13
  -3   3  16   62.77   12.16
   3  -3 -16   40.40    9.70
   3  -3 -16   62.91   11.33
   3   3 -16   51.51    7.58
  -3  -3  16   21.71    6.55
  -3  -3  16   47.25    8.12
  -3   3  17   68.84   13.25
  -3   3  17   51.25   12.61
   3  -3 -17   70.83   12.77
   3  -3 -17   63.76   12.65
   3   3 -17   55.81    9.30
   3   3 -17   50.71    9.00
  -3  -3  17   48.90    9.32
  -3  -3  17   58.43   10.10
  -3   3  18    5.22    3.77
  -3   3  18    0.00    3.98
   3  -3 -18    0.00    3.30
   3  -3 -18   -0.00    3.49
   3   3 -18    8.26    2.61
   3   3 -18    0.49    1.54
  -3  -3  18    3.36    2.69
  -3   3  19    9.84    5.76
  -3   3  19   14.78    6.62
   3  -3 -19   10.44    4.96
   3  -3 -19    6.29    4.16
   3   3 -19   11.47    3.39
   3   3 -19   12.76    3.37
  -3  -3  19   11.87    4.12
  -3   3  20   26.01    9.05
   3  -3 -20   25.66    8.09
   3   3 -20   29.95    6.07
   3   3 -20   32.20    6.09
  -3  -3  20   28.77    6.76
  -3   3  21   89.56   17.54
   3  -3 -21   69.24   14.44
   3   3 -21   67.93   11.61
   3   3 -21   82.92   11.73
  -3  -3  21   62.57   12.29
  -3   3  22   67.10   14.22
   3  -3 -22   67.47   13.63
   3   3 -22   56.80   10.18
  -3  -3  22   59.91   11.22
  -3   3  23    6.46    4.65
   3  -3 -23    6.23    4.93
   3   3 -23    7.20    2.97
  -3  -3  23    2.24    3.19
  -3   3  24    6.92    5.13
   3  -3 -24    8.42    5.62
  -3  -3  24   14.49    4.96
  -3   3  25  113.45   21.11
   3  -3 -25  113.30   20.99
  -3   3  26   49.86   13.15
   3  -3 -26   52.12   12.37
  -3   3  27   85.45   17.80
  -3  -3  27   86.67   14.86
  -3   3  28    8.57    5.77
  -3  -3  28   10.93    4.41
  -3   3  29    6.94    5.83
  -3  -3  29    5.58    3.55
  -3   3  30   11.29    6.65
  -3  -3  30   27.14    6.79
  -3   3  31   17.55    8.76
   3  -3 -31   39.91   11.38
  -3  -3  31   45.97    9.07
  -3   3  32    5.44    4.08
  -3  -3  32    5.29    3.54
  -3   3  33   -0.00    4.06
  -3  -3  33   -0.00    2.43
  -3   3  34   -0.00    2.96
  -3  -3  34    3.76    3.53
  -3   3  35    4.01    5.50
  -3  -3  35    4.07    3.69
  -3   3  36   -0.00    3.70
  -3  -3  36   -0.00    2.62
  -3   3  37    7.60    6.99
  -3  -3  37    2.20    3.82
  -3   3  38   -0.00    4.59
  -3  -3  38    3.86    3.44
  -3   3  39    7.29    5.53
  -3  -3  39   -0.00    3.33
  -3  -3  40    0.79    3.69
  -3  -3  41    6.34    4.70
  -3   4   1  152.63   19.30
  -3   4   1  103.65   17.91
   3  -4  -1   98.58   16.91
   3  -4  -1  140.36   19.45
   3   4  -1   83.18   16.43
   3   4  -1  105.37   17.56
  -3  -4   1  115.39   17.70
  -3  -4   1  111.87   17.84
  -3   4   2  144.69   22.01
  -3   4   2  149.29   22.26
   3  -4  -2  131.87   20.94
   3  -4  -2  131.97   21.87
   3   4  -2  122.43   20.44
   3   4  -2  131.12   21.00
  -3  -4   2  130.94   20.93
  -3  -4   2  177.25   22.27
  -3   4   3  346.57   45.95
  -3   4   3  439.72   47.11
   3  -4  -3  416.26   45.74
   3  -4  -3  288.69   45.19
   3   4  -3  312.13   43.90
  -3  -4   3  287.80   43.97
  -3  -4   3  260.35   43.74
  -3   4   4   55.99   10.65
  -3   4   4   52.67   10.31
   3  -4  -4   50.56    9.62
   3  -4  -4   29.59    9.14
   3   4  -4   47.19    8.67
  -3  -4   4   35.65    8.33
  -3   4   5   58.23   10.86
  -3   4   5   43.38    9.92
   3  -4  -5   29.54    8.41
   3  -4  -5   38.98    9.81
   3   4  -5   54.07    8.89
   3   4  -5   48.46    8.54
  -3  -4   5   39.30    8.41
  -3   4   6   51.81   13.02
  -3   4   6   65.29   13.71
   3  -4  -6   96.08   14.59
   3  -4  -6   76.27   14.51
   3   4  -6   69.51   12.02
   3   4  -6   84.48   12.30
  -3  -4   6   76.84   12.46
  -3  -4   6   73.64   12.60
  -3   4   7  193.68   34.35
  -3   4   7  237.37   35.15
   3  -4  -7  235.69   34.71
   3  -4  -7  244.58   34.63
   3  -4  -7  250.65   35.93
   3   4  -7  235.47   32.60
   3   4  -7  226.58   32.22
  -3  -4   7  249.45   32.99
  -3  -4   7  252.79   33.29
  -3   4   8  163.50   28.96
  -3   4   8  189.37   29.38
   3  -4  -8  173.36   28.49
   3  -4  -8  211.04   29.35
   3  -4  -8  215.32   30.68
   3   4  -8  208.86   26.53
  -3  -4   8  168.15   26.67
  -3  -4   8  202.55   27.39
  -3   4   9  128.44   21.85
   3  -4  -9  160.80   22.31
   3  -4  -9  117.29   21.06
   3  -4  -9  128.24   22.40
   3   4  -9  114.40   18.77
   3   4  -9  145.18   18.65
  -3  -4   9  128.54   19.24
  -3  -4   9  130.26   19.42
  -3   4  10   37.15    9.96
   3  -4 -10   44.19    9.96
   3  -4 -10   51.47   10.74
   3   4 -10   55.11    8.37
   3   4 -10   42.21    7.03
  -3  -4  10   49.60    8.16
  -3  -4  10   35.27    7.78
  -3   4  11   65.93   15.91
   3  -4 -11   95.14   16.56
   3  -4 -11   77.03   16.02
   3   4 -11  111.93   14.48
   3   4 -11   96.32   12.65
  -3  -4  11   99.97   13.94
  -3  -4  11   80.31   14.02
  -3   4  12  289.00   39.96
  -3   4  12  223.82   38.37
   3  -4 -12  251.32   38.09
   3  -4 -12  292.84   39.26
   3   4 -12  263.04   35.25
  -3  -4  12  257.86   35.53
  -3   4  13  258.42   40.47
  -3   4  13  333.89   42.32
   3  -4 -13  259.21   39.66
   3  -4 -13  289.93   40.54
   3   4 -13  278.54   36.64
  -3  -4  13  252.04   36.77
  -3   4  14   20.68    7.38
  -3   4  14   23.83    7.98
   3  -4 -14   29.22    7.92
   3  -4 -14   32.72    8.24
   3   4 -14   21.47    4.80
  -3  -4  14   24.17    4.74
  -3  -4  14   23.27    5.34
  -3   4  15  148.97   23.59
  -3   4  15  141.38   23.84
   3  -4 -15  152.15   22.98
   3  -4 -15  124.58   22.24
   3   4 -15  129.92   18.89
  -3  -4  15  131.49   18.76
  -3  -4  15  128.60   19.33
  -3   4  16   33.93    9.40
  -3   4  16   17.54    7.80
   3  -4 -16   32.43    9.08
   3  -4 -16   36.03    9.28
   3   4 -16   39.83    6.39
  -3  -4  16   31.04    6.01
  -3  -4  16   34.51    6.67
  -3   4  17   57.33   13.80
  -3   4  17   58.96   14.20
   3  -4 -17   63.39   13.60
   3   4 -17   68.18   10.36
  -3  -4  17   66.34   10.30
  -3  -4  17   64.39   10.85
  -3   4  18   76.01   16.02
  -3   4  18   78.86   16.36
   3  -4 -18   70.18   15.08
   3   4 -18   76.42   11.54
   3   4 -18   84.78   11.99
  -3  -4  18   71.95   12.39
  -3   4  19   19.11    6.86
  -3   4  19   16.74    7.35
[truncated: 819,891 more chars]
