# Supplementary material for: LED-pump-X-ray-multiprobe crystallography for sub-second timescales
Source: Commun Chem. 2022 Aug 26;5:102. doi: 10.1038/s42004-022-00716-1 (PMC9814726; doi:10.1038/s42004-022-00716-1)
Supplement: Supplementary file 10 — Supplementary Data 1 [file 42004_2022_716_MOESM10_ESM.zip › CIFs/4s_272K/272K_4s_t11_decay.cif]

  data_global

# SUBMISSION DETAILS
 
_publ_contact_author_name       'Hatcher, Lauren'
_publ_contact_author_address
;
School of Chemistry
Cardiff University
Main Building
Park Place 
Cardiff
CF10 3AT
United Kingdom
;
_publ_contact_author_email       'HatcherL1@cardiff.ac.uk'
_publ_requested_category          FM
_publ_section_comment
; 
?
;
_publ_section_references
;
Diamond General Data Aquisition (GDA) software: http://www.opengda.org/

XIA2: Winter, G. (2010) J. Appl. Cryst. 43, 186-190.
POINTLESS: Evans, P. (2006) Acta Cryst. D62, 72-82.
AIMLESS: Evans, P. R. and Murshudov, G. N. (2013) Acta Cryst. D69, 1204-1214.
DIALS: Winter, G., et al. Acta Cryst. (2018) D74, 85-97.
CCP4: Winn, M. D. et al. (2011) Acta Cryst. D67, 235-242.
   
SHELXL: Sheldrick G. M. (2015). Acta Cryst. C71, 3-8.
SHELXT:	Sheldrick, G. M. (2015). Acta Cryst. A71, 3-8.
 
OLEX2: Dolomanov, O.V.; Bourhis, L.J.; Gildea, R.J.; Howard, J.A.K.; Puschmann,
 H., OLEX2: A complete structure solution, refinement and analysis program 
 (2009). J. Appl. Cryst., 42, 339-341.

MERCURY: Macrae, C. F., Bruno, I. J., Chisholm, J. A., Edgington,
P. R., McCabe, P., Pidcock, E., Rodriguez-Monge, L., Taylor, R.,
van de Streek, J. & Wood, P. A. (2008). J. Appl. Cryst. 41, 466-470.
;

####
 
data_272K_4s_t11_decay
 
_audit_creation_method            'SHELXL-2018/3'
_shelx_SHELXL_version_number      '2018/3'
_chemical_name_systematic         
;
Nitro-(N,N,N',N'-tetrabutyldiethylenetriamine)palladium(II)
tetraphenylborate, tetrahydrofuran solvate
;
_chemical_name_common             ?
_chemical_melting_point           ?
_chemical_formula_moiety          
;
C20 H45 N4 O2 Pd, C24 H20 B, C4 H8 O
;
_chemical_formula_sum            'C48 H73 B N4 O3 Pd' 
_chemical_formula_weight          871.31

loop_
 _atom_type_symbol
 _atom_type_description
 _atom_type_scat_dispersion_real
 _atom_type_scat_dispersion_imag
 _atom_type_scat_source
 'C'  'C'   0.0010   0.0010
 'International Tables Vol C Tables 4.2.6.8 and 6.1.1.4'
 'H'  'H'   0.0000   0.0000
 'International Tables Vol C Tables 4.2.6.8 and 6.1.1.4'
 'B'  'B'   0.0000   0.0000
 'International Tables Vol C Tables 4.2.6.8 and 6.1.1.4'
 'N'  'N'   0.0030   0.0020
 'International Tables Vol C Tables 4.2.6.8 and 6.1.1.4'
 'O'  'O'   0.0050   0.0030
 'International Tables Vol C Tables 4.2.6.8 and 6.1.1.4'
 'Pd'  'Pd'  -2.5040   0.6150
 'International Tables Vol C Tables 4.2.6.8 and 6.1.1.4'
 
_space_group_crystal_system       monoclinic
_space_group_IT_number            14
_space_group_name_H-M_alt         'P 21/n'
_space_group_name_Hall            '-P 2yn'
 
_shelx_space_group_comment
;
The symmetry employed for this shelxl refinement is uniquely defined
by the following loop, which should always be used as a source of
symmetry information in preference to the above space-group names.
They are only intended as comments.
;
 
loop_
 _space_group_symop_operation_xyz
 'x, y, z'
 '-x+1/2, y+1/2, -z+1/2'
 '-x, -y, -z'
 'x-1/2, -y-1/2, z-1/2'
 
_cell_length_a                    11.6735(5)
_cell_length_b                    13.5805(5)
_cell_length_c                    30.1765(10)
_cell_angle_alpha                 90
_cell_angle_beta                  93.484(3)
_cell_angle_gamma                 90
_cell_volume                      4775.1(3)
_cell_formula_units_Z             4
_cell_measurement_temperature     272(2)
_cell_measurement_reflns_used     7684
_cell_measurement_theta_max       21.0643775309
_cell_measurement_theta_min       1.23828105034
 
_exptl_crystal_description        Plate
_exptl_crystal_colour             Yellow
_exptl_crystal_density_meas       ?
_exptl_crystal_density_method     ?
_exptl_crystal_density_diffrn     1.212          
_exptl_crystal_F_000              1856
_exptl_transmission_factor_min    ?
_exptl_transmission_factor_max    ?
_exptl_crystal_size_max           0.100
_exptl_crystal_size_mid           0.100
_exptl_crystal_size_min           0.050
_exptl_absorpt_coefficient_mu     0.202
_shelx_estimated_absorpt_T_min    0.980
_shelx_estimated_absorpt_T_max    0.990
_exptl_absorpt_correction_T_min   0.996998692788
_exptl_absorpt_correction_T_max   1.0
_exptl_absorpt_correction_type    empirical
_exptl_absorpt_process_details    
;
CCP4 7.0.048: AIMLESS, version 0.5.32 : 29/03/17
Scaling & analysis of unmerged intensities, absorption correction using spherical harmonics
;
_exptl_absorpt_special_details    ?
_diffrn_ambient_temperature       272(2)
_diffrn_radiation_wavelength      0.534
_diffrn_measurement_device_type   'Photon counting pixel array'
_diffrn_radiation_type            Synchrotron
_diffrn_measurement_method        'shutterless scans'
_diffrn_radiation_source          'Diamond Light Source Beamline I19-2'
_diffrn_radiation_monochromator   'Silicon 111'
_diffrn_detector_area_resol_mean  ?
_diffrn_reflns_number             32754
_diffrn_reflns_av_unetI/netI      0.1213
_diffrn_reflns_av_R_equivalents   0.1113
_diffrn_reflns_limit_h_min        -14
_diffrn_reflns_limit_h_max        14
_diffrn_reflns_limit_k_min        -16
_diffrn_reflns_limit_k_max        13
_diffrn_reflns_limit_l_min        -35
_diffrn_reflns_limit_l_max        37
_diffrn_reflns_theta_min          1.379
_diffrn_reflns_theta_max          19.495
_diffrn_reflns_theta_full         18.687
_diffrn_measured_fraction_theta_max   0.991
_diffrn_measured_fraction_theta_full  0.992
_diffrn_reflns_Laue_measured_fraction_max    0.991
_diffrn_reflns_Laue_measured_fraction_full   0.992
_diffrn_reflns_point_group_measured_fraction_max   0.991
_diffrn_reflns_point_group_measured_fraction_full  0.992
_reflns_number_total              9678
_reflns_number_gt                 5017
_reflns_threshold_expression      'I > 2\s(I)'
_reflns_Friedel_coverage          0.000
_reflns_Friedel_fraction_max      .
_reflns_Friedel_fraction_full     .
 
_reflns_special_details
;
 Reflections were merged by SHELXL according to the crystal
 class for the calculation of statistics and refinement.
 
 _reflns_Friedel_fraction is defined as the number of unique
 Friedel pairs measured divided by the number that would be
 possible theoretically, ignoring centric projections and
 systematic absences.
;
 
_computing_data_collection        'Diamond GDA (http://www.opengda.org/)'
_computing_cell_refinement        'DIALS (Winter, 2018)'
_computing_data_reduction         'XIA2 (Winter 2010)'
_computing_structure_solution     'SHELXT (Sheldrick, 2015)'
_computing_structure_refinement   'SHELXL (Sheldrick, 2015)'
_computing_molecular_graphics     'OLEX2 (Dolomanov et al., 2009)'
_computing_publication_material   'MERCURY (Macrae et al., 2008)'
_refine_special_details           ?
_refine_ls_structure_factor_coef  Fsqd
_refine_ls_matrix_type            full
_refine_ls_weighting_scheme       calc
_refine_ls_weighting_details
'w=1/[\s^2^(Fo^2^)+(0.0480P)^2^] where P=(Fo^2^+2Fc^2^)/3'
_atom_sites_solution_primary      ?
_atom_sites_solution_secondary    ?
_atom_sites_solution_hydrogens    geom
_refine_ls_hydrogen_treatment     constr
_refine_ls_extinction_method      none
_refine_ls_extinction_coef        .
_refine_ls_number_reflns          9678
_refine_ls_number_parameters      526
_refine_ls_number_restraints      490
_refine_ls_R_factor_all           0.1139
_refine_ls_R_factor_gt            0.0618
_refine_ls_wR_factor_ref          0.1533
_refine_ls_wR_factor_gt           0.1289
_refine_ls_goodness_of_fit_ref    0.897
_refine_ls_restrained_S_all       0.898
_refine_ls_shift/su_max           0.001
_refine_ls_shift/su_mean          0.000
 
loop_
 _atom_site_label
 _atom_site_type_symbol
 _atom_site_fract_x
 _atom_site_fract_y
 _atom_site_fract_z
 _atom_site_U_iso_or_equiv
 _atom_site_adp_type
 _atom_site_occupancy
 _atom_site_site_symmetry_order  
 _atom_site_calc_flag
 _atom_site_refinement_flags_posn
 _atom_site_refinement_flags_adp
 _atom_site_refinement_flags_occupancy
 _atom_site_disorder_assembly
 _atom_site_disorder_group
Pd1 Pd 0.33983(3) 0.77509(3) 0.34650(2) 0.04991(14) Uani 1 1 d . . . . .
N2 N 0.3462(3) 0.9278(2) 0.33749(10) 0.0598(9) Uani 1 1 d . . . . .
N3 N 0.4547(3) 0.7985(2) 0.39823(9) 0.0495(8) Uani 1 1 d . . . . .
H3 H 0.531898 0.787841 0.388130 0.059 Uiso 1 1 calc R U . . .
N4 N 0.3309(3) 0.6315(2) 0.37142(10) 0.0514(8) Uani 1 1 d . . . . .
C1 C 0.4419(4) 0.9636(3) 0.36966(14) 0.0681(12) Uani 1 1 d . . . . .
H1A H 0.514817 0.957893 0.356108 0.082 Uiso 1 1 calc R U . . .
H1B H 0.429699 1.032359 0.376636 0.082 Uiso 1 1 calc R U . . .
C2 C 0.4446(4) 0.9033(3) 0.41166(13) 0.0659(12) Uani 1 1 d . . . . .
H2A H 0.509711 0.922104 0.431362 0.079 Uiso 1 1 calc R U . . .
H2B H 0.374926 0.913386 0.426991 0.079 Uiso 1 1 calc R U . . .
C3 C 0.4329(4) 0.7239(3) 0.43261(12) 0.0550(10) Uani 1 1 d . . . . .
H3A H 0.362777 0.739161 0.446874 0.066 Uiso 1 1 calc R U . . .
H3B H 0.495942 0.722245 0.455064 0.066 Uiso 1 1 calc R U . . .
C4 C 0.4219(3) 0.6254(3) 0.40863(13) 0.0562(10) Uani 1 1 d . . . . .
H4A H 0.494771 0.608071 0.396872 0.067 Uiso 1 1 calc R U . . .
H4B H 0.402136 0.574448 0.429370 0.067 Uiso 1 1 calc R U . . .
C5 C 0.2313(4) 0.9663(3) 0.35081(15) 0.0698(12) Uani 1 1 d . . . . .
H5A H 0.171615 0.935523 0.331798 0.084 Uiso 1 1 calc R U . . .
H5B H 0.220723 0.944799 0.380935 0.084 Uiso 1 1 calc R U . . .
C6 C 0.2130(5) 1.0766(3) 0.34886(18) 0.0953(16) Uani 1 1 d . . . . .
H6A H 0.218789 1.099321 0.318604 0.114 Uiso 1 1 calc R U . . .
H6B H 0.272270 1.109103 0.367420 0.114 Uiso 1 1 calc R U . . .
C7 C 0.0949(5) 1.1037(4) 0.3648(2) 0.122(2) Uani 1 1 d . . . . .
H7A H 0.036429 1.064430 0.348828 0.146 Uiso 1 1 calc R U . . .
H7B H 0.092748 1.088723 0.396119 0.146 Uiso 1 1 calc R U . . .
C8 C 0.0694(7) 1.2103(5) 0.3574(3) 0.187(4) Uani 1 1 d . . . . .
H8A H 0.022013 1.233670 0.380062 0.281 Uiso 1 1 calc R U . . .
H8B H 0.029969 1.218957 0.328814 0.281 Uiso 1 1 calc R U . . .
H8C H 0.139976 1.246790 0.358560 0.281 Uiso 1 1 calc R U . . .
C9 C 0.3663(4) 0.9606(3) 0.29109(13) 0.0639(11) Uani 1 1 d . . . . .
H9A H 0.298697 0.945096 0.272107 0.077 Uiso 1 1 calc R U . . .
H9B H 0.375447 1.031595 0.291107 0.077 Uiso 1 1 calc R U . . .
C10 C 0.4683(4) 0.9155(3) 0.27157(14) 0.0742(13) Uani 1 1 d . . . . .
H10A H 0.464752 0.844427 0.274425 0.089 Uiso 1 1 calc R U . . .
H10B H 0.537751 0.938148 0.287724 0.089 Uiso 1 1 calc R U . . .
C11 C 0.4724(5) 0.9430(4) 0.22274(15) 0.0951(17) Uani 1 1 d . . . . .
H11A H 0.407847 0.912836 0.206135 0.114 Uiso 1 1 calc R U . . .
H11B H 0.464789 1.013854 0.219688 0.114 Uiso 1 1 calc R U . . .
C12 C 0.5807(5) 0.9111(5) 0.20346(19) 0.131(2) Uani 1 1 d . . . . .
H12A H 0.577662 0.927057 0.172424 0.197 Uiso 1 1 calc R U . . .
H12B H 0.589833 0.841256 0.207145 0.197 Uiso 1 1 calc R U . . .
H12C H 0.644564 0.944361 0.218391 0.197 Uiso 1 1 calc R U . . .
C13 C 0.2119(3) 0.6239(3) 0.38852(14) 0.0588(10) Uani 1 1 d . . . . .
H13A H 0.203482 0.676451 0.409853 0.071 Uiso 1 1 calc R U . . .
H13B H 0.156594 0.636058 0.363812 0.071 Uiso 1 1 calc R U . . .
C14 C 0.1798(4) 0.5283(3) 0.41015(15) 0.0710(12) Uani 1 1 d . . . . .
H14A H 0.187145 0.474618 0.389326 0.085 Uiso 1 1 calc R U . . .
H14B H 0.232179 0.515952 0.435740 0.085 Uiso 1 1 calc R U . . .
C15 C 0.0584(4) 0.5317(3) 0.42465(16) 0.0792(14) Uani 1 1 d . . . . .
H15A H 0.006939 0.546415 0.399053 0.095 Uiso 1 1 calc R U . . .
H15B H 0.052192 0.584912 0.445812 0.095 Uiso 1 1 calc R U . . .
C16 C 0.0197(4) 0.4370(3) 0.44561(18) 0.0935(17) Uani 1 1 d . . . . .
H16A H 0.023115 0.384163 0.424600 0.140 Uiso 1 1 calc R U . . .
H16B H -0.057736 0.444364 0.454167 0.140 Uiso 1 1 calc R U . . .
H16C H 0.069119 0.422419 0.471364 0.140 Uiso 1 1 calc R U . . .
C17 C 0.3490(4) 0.5508(3) 0.33899(13) 0.0608(11) Uani 1 1 d . . . . .
H17A H 0.282575 0.547577 0.318101 0.073 Uiso 1 1 calc R U . . .
H17B H 0.353666 0.488705 0.354914 0.073 Uiso 1 1 calc R U . . .
C18 C 0.4547(4) 0.5619(3) 0.31338(14) 0.0744(13) Uani 1 1 d . . . . .
H18A H 0.522142 0.562641 0.333825 0.089 Uiso 1 1 calc R U . . .
H18B H 0.451587 0.624135 0.297537 0.089 Uiso 1 1 calc R U . . .
C19 C 0.4644(5) 0.4775(4) 0.28031(19) 0.119(2) Uani 1 1 d . . . . .
H19A H 0.458819 0.415686 0.296142 0.143 Uiso 1 1 calc R U . . .
H19B H 0.399583 0.480977 0.258656 0.143 Uiso 1 1 calc R U . . .
C20 C 0.5681(6) 0.4769(5) 0.2571(2) 0.151(3) Uani 1 1 d . . . . .
H20A H 0.565259 0.424057 0.235935 0.227 Uiso 1 1 calc R U . . .
H20B H 0.632650 0.467653 0.277977 0.227 Uiso 1 1 calc R U . . .
H20C H 0.575802 0.538419 0.241960 0.227 Uiso 1 1 calc R U . . .
C21 C 0.6564(3) 0.3741(3) 0.42706(13) 0.0538(9) Uani 1 1 d . . . . .
C22 C 0.7086(4) 0.4239(3) 0.39359(15) 0.0676(12) Uani 1 1 d . . . . .
H22 H 0.724490 0.389799 0.367952 0.081 Uiso 1 1 calc R U . . .
C23 C 0.7377(4) 0.5222(4) 0.39693(19) 0.0853(15) Uani 1 1 d . . . . .
H23 H 0.772699 0.552667 0.373686 0.102 Uiso 1 1 calc R U . . .
C24 C 0.7159(4) 0.5755(4) 0.43387(19) 0.0840(14) Uani 1 1 d . . . . .
H24 H 0.738043 0.641108 0.436476 0.101 Uiso 1 1 calc R U . . .
C25 C 0.6609(4) 0.5303(3) 0.46675(16) 0.0729(13) Uani 1 1 d . . . . .
H25 H 0.643167 0.565948 0.491744 0.088 Uiso 1 1 calc R U . . .
C26 C 0.6313(4) 0.4321(3) 0.46333(14) 0.0637(12) Uani 1 1 d . . . . .
H26 H 0.592988 0.403383 0.486189 0.076 Uiso 1 1 calc R U . . .
C27 C 0.7348(4) 0.2016(3) 0.45883(14) 0.0556(10) Uani 1 1 d . . . . .
C28 C 0.8093(4) 0.2508(3) 0.48879(15) 0.0657(12) Uani 1 1 d . . . . .
H28 H 0.804357 0.319011 0.490419 0.079 Uiso 1 1 calc R U . . .
C29 C 0.8908(4) 0.2032(4) 0.51642(17) 0.0830(15) Uani 1 1 d . . . . .
H29 H 0.937511 0.240008 0.536218 0.100 Uiso 1 1 calc R U . . .
C30 C 0.9037(5) 0.1041(4) 0.51517(18) 0.0913(16) Uani 1 1 d . . . . .
H30 H 0.958352 0.072315 0.533779 0.110 Uiso 1 1 calc R U . . .
C31 C 0.8330(5) 0.0521(4) 0.4853(2) 0.0934(16) Uani 1 1 d . . . . .
H31 H 0.840158 -0.015931 0.483622 0.112 Uiso 1 1 calc R U . . .
C32 C 0.7516(4) 0.0996(3) 0.45779(17) 0.0789(14) Uani 1 1 d . . . . .
H32 H 0.706075 0.062165 0.437795 0.095 Uiso 1 1 calc R U . . .
C33 C 0.5060(4) 0.2306(3) 0.44401(13) 0.0534(9) Uani 1 1 d . . . . .
C34 C 0.4796(4) 0.1460(3) 0.46677(13) 0.0577(10) Uani 1 1 d . . . . .
H34 H 0.538402 0.101438 0.473934 0.069 Uiso 1 1 calc R U . . .
C35 C 0.3695(4) 0.1237(3) 0.47960(14) 0.0652(11) Uani 1 1 d . . . . .
H35 H 0.356316 0.064797 0.494180 0.078 Uiso 1 1 calc R U . . .
C36 C 0.2807(4) 0.1887(3) 0.47069(16) 0.0756(13) Uani 1 1 d . . . . .
H36 H 0.207733 0.175712 0.480038 0.091 Uiso 1 1 calc R U . . .
C37 C 0.3024(5) 0.2728(3) 0.44771(18) 0.0808(15) Uani 1 1 d . . . . .
H37 H 0.243123 0.316763 0.440370 0.097 Uiso 1 1 calc R U . . .
C38 C 0.4115(4) 0.2927(3) 0.43545(16) 0.0744(13) Uani 1 1 d . . . . .
H38 H 0.423406 0.351264 0.420446 0.089 Uiso 1 1 calc R U . . .
C39 C 0.6359(5) 0.2132(3) 0.37491(14) 0.0670(12) Uani 1 1 d . . . . .
C40 C 0.5426(5) 0.2211(3) 0.34469(16) 0.0817(14) Uani 1 1 d . . . . .
H40 H 0.473853 0.245872 0.354109 0.098 Uiso 1 1 calc R U . . .
C41 C 0.5488(6) 0.1926(4) 0.29966(17) 0.0984(17) Uani 1 1 d . . . . .
H41 H 0.485109 0.199211 0.279812 0.118 Uiso 1 1 calc R U . . .
C42 C 0.6492(7) 0.1555(5) 0.2858(2) 0.120(2) Uani 1 1 d . . . . .
H42 H 0.653789 0.136234 0.256346 0.145 Uiso 1 1 calc R U . . .
C43 C 0.7426(7) 0.1464(5) 0.3148(2) 0.139(3) Uani 1 1 d . . . . .
H43 H 0.810923 0.121130 0.305250 0.167 Uiso 1 1 calc R U . . .
C44 C 0.7356(6) 0.1750(5) 0.35866(18) 0.116(2) Uani 1 1 d . . . . .
H44 H 0.800302 0.168416 0.378003 0.139 Uiso 1 1 calc R U . . .
B1 B 0.6332(5) 0.2555(4) 0.42675(17) 0.0582(10) Uani 1 1 d . . . . .
O3 O 0.6888(11) 0.8024(19) 0.3656(7) 0.089(3) Uani 0.614(17) 1 d D . P A 1
C45 C 0.7366(12) 0.7731(17) 0.3251(6) 0.0963(19) Uani 0.614(17) 1 d D . P A 1
H45A H 0.726978 0.824881 0.303100 0.116 Uiso 0.614(17) 1 calc R U P A 1
H45B H 0.699079 0.714024 0.313465 0.116 Uiso 0.614(17) 1 calc R U P A 1
C46 C 0.8619(11) 0.7539(15) 0.3362(6) 0.113(3) Uani 0.614(17) 1 d D . P A 1
H46A H 0.875558 0.685306 0.343831 0.136 Uiso 0.614(17) 1 calc R U P A 1
H46B H 0.907815 0.771567 0.311666 0.136 Uiso 0.614(17) 1 calc R U P A 1
C47 C 0.8862(10) 0.8176(14) 0.3742(4) 0.113(3) Uani 0.614(17) 1 d D . P A 1
H47A H 0.931986 0.782551 0.396956 0.136 Uiso 0.614(17) 1 calc R U P A 1
H47B H 0.929419 0.874656 0.365335 0.136 Uiso 0.614(17) 1 calc R U P A 1
C48 C 0.7809(10) 0.8483(10) 0.3911(4) 0.0963(19) Uani 0.614(17) 1 d D . P A 1
H48A H 0.773731 0.919320 0.389053 0.116 Uiso 0.614(17) 1 calc R U P A 1
H48B H 0.778788 0.829489 0.422021 0.116 Uiso 0.614(17) 1 calc R U P A 1
O3A O 0.6728(17) 0.810(3) 0.3603(12) 0.089(3) Uani 0.386(17) 1 d D . P A 2
C45A C 0.7278(18) 0.758(3) 0.3267(10) 0.0963(19) Uani 0.386(17) 1 d D . P A 2
H45C H 0.700911 0.779675 0.297302 0.116 Uiso 0.386(17) 1 calc R U P A 2
H45D H 0.715717 0.687529 0.329195 0.116 Uiso 0.386(17) 1 calc R U P A 2
C46A C 0.8528(17) 0.785(2) 0.3368(10) 0.113(3) Uani 0.386(17) 1 d D . P A 2
H46C H 0.892799 0.731156 0.352320 0.136 Uiso 0.386(17) 1 calc R U P A 2
H46D H 0.889840 0.797427 0.309454 0.136 Uiso 0.386(17) 1 calc R U P A 2
C47A C 0.8555(16) 0.8715(19) 0.3641(7) 0.113(3) Uani 0.386(17) 1 d D . P A 2
H47C H 0.915855 0.866521 0.387513 0.136 Uiso 0.386(17) 1 calc R U P A 2
H47D H 0.869407 0.929534 0.346390 0.136 Uiso 0.386(17) 1 calc R U P A 2
C48A C 0.7458(16) 0.8775(15) 0.3824(6) 0.0963(19) Uani 0.386(17) 1 d D . P A 2
H48C H 0.752764 0.862294 0.413811 0.116 Uiso 0.386(17) 1 calc R U P A 2
H48D H 0.715109 0.943564 0.378740 0.116 Uiso 0.386(17) 1 calc R U P A 2
O1 O 0.1249(3) 0.7600(3) 0.29847(11) 0.1154(12) Uani 0.925(5) 1 d D . P B 3
O2 O 0.2619(3) 0.7247(2) 0.25942(11) 0.1154(12) Uani 0.925(5) 1 d D . P B 3
N1 N 0.2258(3) 0.74973(13) 0.29410(9) 0.0689(11) Uani 0.925(5) 1 d D . P B 3
O1A O 0.211(2) 0.7564(2) 0.3026(4) 0.1154(12) Uani 0.075(5) 1 d D . P B 4
O2A O 0.3224(16) 0.7165(4) 0.2537(5) 0.1154(12) Uani 0.075(5) 1 d D . P B 4
N1A N 0.2151(15) 0.7295(3) 0.2614(4) 0.0689(11) Uani 0.075(5) 1 d D . P B 4
 
loop_
 _atom_site_aniso_label
 _atom_site_aniso_U_11
 _atom_site_aniso_U_22
 _atom_site_aniso_U_33
 _atom_site_aniso_U_23
 _atom_site_aniso_U_13
 _atom_site_aniso_U_12
Pd1 0.0492(2) 0.0543(3) 0.0460(2) 0.00116(15) 0.00085(16) -0.00255(17)
N2 0.064(2) 0.060(2) 0.0547(17) 0.0053(15) -0.0001(14) 0.0036(16)
N3 0.047(2) 0.0581(17) 0.0430(17) -0.0003(13) 0.0028(15) -0.0055(15)
N4 0.0501(18) 0.0530(18) 0.0512(18) -0.0017(13) 0.0032(13) -0.0008(15)
C1 0.076(3) 0.062(3) 0.065(2) 0.0039(19) -0.007(2) -0.007(2)
C2 0.080(3) 0.0546(19) 0.062(2) 0.0002(17) -0.007(2) -0.003(2)
C3 0.061(3) 0.065(2) 0.039(2) 0.0026(14) 0.0015(18) -0.003(2)
C4 0.051(2) 0.062(2) 0.056(2) 0.0024(17) -0.0003(17) 0.000(2)
C5 0.071(3) 0.066(2) 0.072(3) -0.003(2) 0.000(2) 0.011(2)
C6 0.107(4) 0.067(2) 0.110(4) 0.000(3) -0.004(3) 0.022(3)
C7 0.108(4) 0.095(4) 0.160(6) -0.036(4) -0.009(4) 0.034(3)
C8 0.163(8) 0.100(4) 0.294(11) -0.038(5) -0.028(8) 0.054(5)
C9 0.071(3) 0.060(3) 0.060(2) 0.013(2) -0.0013(19) -0.005(2)
C10 0.072(3) 0.086(3) 0.064(2) 0.006(2) 0.004(2) -0.003(2)
C11 0.098(4) 0.119(4) 0.069(3) 0.011(3) 0.016(3) -0.009(3)
C12 0.110(5) 0.192(7) 0.095(4) -0.004(4) 0.033(4) -0.004(4)
C13 0.048(2) 0.058(2) 0.070(3) 0.0030(19) 0.0044(19) -0.0012(19)
C14 0.063(3) 0.069(3) 0.083(3) 0.011(2) 0.016(2) -0.002(2)
C15 0.061(3) 0.081(3) 0.097(4) 0.004(3) 0.020(3) -0.010(2)
C16 0.076(4) 0.087(3) 0.120(4) 0.011(3) 0.031(3) -0.013(3)
C17 0.065(3) 0.057(2) 0.060(2) -0.0074(17) 0.0036(19) 0.003(2)
C18 0.070(3) 0.088(3) 0.066(3) -0.009(2) 0.011(2) 0.009(3)
C19 0.123(5) 0.124(4) 0.115(4) -0.044(3) 0.042(4) 0.000(4)
C20 0.153(6) 0.178(7) 0.131(6) -0.031(5) 0.068(5) 0.024(5)
C21 0.050(3) 0.0573(19) 0.053(2) 0.0060(15) -0.0036(18) -0.0013(18)
C22 0.058(3) 0.074(2) 0.072(3) 0.014(2) 0.009(2) -0.005(2)
C23 0.072(4) 0.072(3) 0.113(4) 0.027(2) 0.010(3) -0.008(3)
C24 0.064(3) 0.060(3) 0.126(4) 0.013(2) -0.012(3) -0.005(2)
C25 0.073(3) 0.056(2) 0.087(3) -0.002(2) -0.018(2) 0.006(2)
C26 0.076(3) 0.057(2) 0.058(2) 0.0035(17) -0.003(2) 0.002(2)
C27 0.052(2) 0.053(2) 0.063(2) 0.0034(17) 0.0119(17) -0.0003(17)
C28 0.061(3) 0.064(3) 0.071(3) -0.003(2) 0.0009(19) 0.008(2)
C29 0.072(3) 0.091(3) 0.085(3) -0.002(3) -0.008(2) 0.020(3)
C30 0.070(4) 0.089(3) 0.115(4) 0.017(3) 0.003(3) 0.022(3)
C31 0.071(4) 0.066(3) 0.142(4) 0.012(3) 0.005(3) 0.017(2)
C32 0.060(3) 0.054(2) 0.122(4) -0.001(2) 0.002(3) 0.001(2)
C33 0.057(2) 0.052(2) 0.051(2) 0.0003(17) 0.0009(18) 0.0010(16)
C34 0.059(2) 0.055(2) 0.059(3) 0.0061(18) 0.002(2) 0.0020(19)
C35 0.062(2) 0.065(3) 0.068(3) 0.008(2) 0.002(2) -0.0078(19)
C36 0.064(3) 0.066(3) 0.097(4) 0.001(2) 0.013(3) -0.002(2)
C37 0.061(3) 0.062(3) 0.120(4) 0.006(2) 0.010(3) 0.004(2)
C38 0.061(2) 0.061(3) 0.101(4) 0.020(2) 0.004(2) 0.004(2)
C39 0.084(3) 0.062(3) 0.056(2) 0.0010(19) 0.0078(18) -0.011(2)
C40 0.106(4) 0.075(3) 0.063(2) 0.010(2) -0.010(2) -0.025(3)
C41 0.149(5) 0.081(4) 0.062(2) 0.008(2) -0.014(3) -0.031(4)
C42 0.183(6) 0.104(5) 0.076(4) -0.004(4) 0.018(3) -0.020(4)
C43 0.168(6) 0.171(7) 0.081(3) -0.025(4) 0.029(3) 0.024(5)
C44 0.114(4) 0.160(5) 0.077(3) -0.019(3) 0.023(3) 0.024(4)
B1 0.059(2) 0.058(2) 0.058(2) 0.0001(18) 0.0050(19) -0.0016(19)
O3 0.065(3) 0.104(5) 0.098(5) -0.004(4) 0.009(3) 0.002(4)
C45 0.078(3) 0.111(5) 0.101(3) -0.010(3) 0.007(2) 0.001(2)
C46 0.074(3) 0.130(8) 0.137(4) -0.012(4) 0.011(2) 0.001(3)
C47 0.074(3) 0.130(8) 0.137(4) -0.012(4) 0.011(2) 0.001(3)
C48 0.078(3) 0.111(5) 0.101(3) -0.010(3) 0.007(2) 0.001(2)
O3A 0.065(3) 0.104(5) 0.098(5) -0.004(4) 0.009(3) 0.002(4)
C45A 0.078(3) 0.111(5) 0.101(3) -0.010(3) 0.007(2) 0.001(2)
C46A 0.074(3) 0.130(8) 0.137(4) -0.012(4) 0.011(2) 0.001(3)
C47A 0.074(3) 0.130(8) 0.137(4) -0.012(4) 0.011(2) 0.001(3)
C48A 0.078(3) 0.111(5) 0.101(3) -0.010(3) 0.007(2) 0.001(2)
O1 0.068(2) 0.203(3) 0.0743(16) -0.0279(17) -0.0085(16) 0.0019(18)
O2 0.068(2) 0.203(3) 0.0743(16) -0.0279(17) -0.0085(16) 0.0019(18)
N1 0.068(2) 0.077(3) 0.0606(18) 0.0089(17) -0.0037(19) -0.006(2)
O1A 0.068(2) 0.203(3) 0.0743(16) -0.0279(17) -0.0085(16) 0.0019(18)
O2A 0.068(2) 0.203(3) 0.0743(16) -0.0279(17) -0.0085(16) 0.0019(18)
N1A 0.068(2) 0.077(3) 0.0606(18) 0.0089(17) -0.0037(19) -0.006(2)
 
_geom_special_details
;
 All esds (except the esd in the dihedral angle between two l.s. planes)
 are estimated using the full covariance matrix.  The cell esds are taken
 into account individually in the estimation of esds in distances, angles
 and torsion angles; correlations between esds in cell parameters are only
 used when they are defined by crystal symmetry.  An approximate (isotropic)
 treatment of cell esds is used for estimating esds involving l.s. planes.
;
 
loop_
 _geom_bond_atom_site_label_1
 _geom_bond_atom_site_label_2
 _geom_bond_distance
 _geom_bond_site_symmetry_2
 _geom_bond_publ_flag
Pd1 O1A 1.96(2) . ?
Pd1 N3 2.020(3) . ?
Pd1 N1 2.033(3) . ?
Pd1 N2 2.093(3) . ?
Pd1 N4 2.095(3) . ?
N2 C9 1.501(5) . ?
N2 C1 1.515(5) . ?
N2 C5 1.517(5) . ?
N3 C3 1.483(5) . ?
N3 C2 1.485(5) . ?
N3 H3 0.9800 . ?
N4 C17 1.493(5) . ?
N4 C4 1.501(5) . ?
N4 C13 1.514(5) . ?
C1 C2 1.508(5) . ?
C1 H1A 0.9700 . ?
C1 H1B 0.9700 . ?
C2 H2A 0.9700 . ?
C2 H2B 0.9700 . ?
C3 C4 1.523(5) . ?
C3 H3A 0.9700 . ?
C3 H3B 0.9700 . ?
C4 H4A 0.9700 . ?
C4 H4B 0.9700 . ?
C5 C6 1.513(6) . ?
C5 H5A 0.9700 . ?
C5 H5B 0.9700 . ?
C6 C7 1.532(7) . ?
C6 H6A 0.9700 . ?
C6 H6B 0.9700 . ?
C7 C8 1.491(8) . ?
C7 H7A 0.9700 . ?
C7 H7B 0.9700 . ?
C8 H8A 0.9600 . ?
C8 H8B 0.9600 . ?
C8 H8C 0.9600 . ?
C9 C10 1.492(6) . ?
C9 H9A 0.9700 . ?
C9 H9B 0.9700 . ?
C10 C11 1.524(6) . ?
C10 H10A 0.9700 . ?
C10 H10B 0.9700 . ?
C11 C12 1.488(7) . ?
C11 H11A 0.9700 . ?
C11 H11B 0.9700 . ?
C12 H12A 0.9600 . ?
C12 H12B 0.9600 . ?
C12 H12C 0.9600 . ?
C13 C14 1.510(5) . ?
C13 H13A 0.9700 . ?
C13 H13B 0.9700 . ?
C14 C15 1.509(6) . ?
C14 H14A 0.9700 . ?
C14 H14B 0.9700 . ?
C15 C16 1.514(6) . ?
C15 H15A 0.9700 . ?
C15 H15B 0.9700 . ?
C16 H16A 0.9600 . ?
C16 H16B 0.9600 . ?
C16 H16C 0.9600 . ?
C17 C18 1.503(5) . ?
C17 H17A 0.9700 . ?
C17 H17B 0.9700 . ?
C18 C19 1.529(6) . ?
C18 H18A 0.9700 . ?
C18 H18B 0.9700 . ?
C19 C20 1.435(7) . ?
C19 H19A 0.9700 . ?
C19 H19B 0.9700 . ?
C20 H20A 0.9600 . ?
C20 H20B 0.9600 . ?
C20 H20C 0.9600 . ?
C21 C22 1.387(5) . ?
C21 C26 1.394(5) . ?
C21 B1 1.633(6) . ?
C22 C23 1.380(6) . ?
C22 H22 0.9300 . ?
C23 C24 1.366(7) . ?
C23 H23 0.9300 . ?
C24 C25 1.360(6) . ?
C24 H24 0.9300 . ?
C25 C26 1.381(6) . ?
C25 H25 0.9300 . ?
C26 H26 0.9300 . ?
C27 C28 1.387(6) . ?
C27 C32 1.400(6) . ?
C27 B1 1.656(7) . ?
C28 C29 1.386(6) . ?
C28 H28 0.9300 . ?
C29 C30 1.354(7) . ?
C29 H29 0.9300 . ?
C30 C31 1.380(7) . ?
C30 H30 0.9300 . ?
C31 C32 1.382(6) . ?
C31 H31 0.9300 . ?
C32 H32 0.9300 . ?
C33 C34 1.383(5) . ?
C33 C38 1.399(6) . ?
C33 B1 1.638(7) . ?
C34 C35 1.398(5) . ?
C34 H34 0.9300 . ?
C35 C36 1.376(6) . ?
C35 H35 0.9300 . ?
C36 C37 1.369(6) . ?
C36 H36 0.9300 . ?
C37 C38 1.375(6) . ?
C37 H37 0.9300 . ?
C38 H38 0.9300 . ?
C39 C40 1.382(6) . ?
C39 C44 1.391(7) . ?
C39 B1 1.669(7) . ?
C40 C41 1.419(6) . ?
C40 H40 0.9300 . ?
C41 C42 1.365(8) . ?
C41 H41 0.9300 . ?
C42 C43 1.363(9) . ?
C42 H42 0.9300 . ?
C43 C44 1.386(7) . ?
C43 H43 0.9300 . ?
C44 H44 0.9300 . ?
O3 C48 1.427(10) . ?
O3 C45 1.429(12) . ?
C45 C46 1.503(13) . ?
C45 H45A 0.9700 . ?
C45 H45B 0.9700 . ?
C46 C47 1.451(12) . ?
C46 H46A 0.9700 . ?
C46 H46B 0.9700 . ?
C47 C48 1.422(10) . ?
C47 H47A 0.9700 . ?
C47 H47B 0.9700 . ?
C48 H48A 0.9700 . ?
C48 H48B 0.9700 . ?
O3A C48A 1.389(15) . ?
O3A C45A 1.423(14) . ?
C45A C46A 1.516(15) . ?
C45A H45C 0.9700 . ?
C45A H45D 0.9700 . ?
C46A C47A 1.437(14) . ?
C46A H46C 0.9700 . ?
C46A H46D 0.9700 . ?
C47A C48A 1.428(14) . ?
C47A H47C 0.9700 . ?
C47A H47D 0.9700 . ?
C48A H48C 0.9700 . ?
C48A H48D 0.9700 . ?
O1 N1 1.2009(10) . ?
O2 N1 1.2009(10) . ?
O1A N1A 1.3001(10) . ?
O2A N1A 1.3001(10) . ?
 
loop_
 _geom_angle_atom_site_label_1
 _geom_angle_atom_site_label_2
 _geom_angle_atom_site_label_3
 _geom_angle
 _geom_angle_site_symmetry_1
 _geom_angle_site_symmetry_3
 _geom_angle_publ_flag
O1A Pd1 N3 171.3(4) . . ?
N3 Pd1 N1 179.10(13) . . ?
O1A Pd1 N2 94.16(12) . . ?
N3 Pd1 N2 85.25(12) . . ?
N1 Pd1 N2 95.36(10) . . ?
O1A Pd1 N4 93.92(11) . . ?
N3 Pd1 N4 85.10(12) . . ?
N1 Pd1 N4 94.41(10) . . ?
N2 Pd1 N4 166.33(12) . . ?
C9 N2 C1 110.5(3) . . ?
C9 N2 C5 109.6(3) . . ?
C1 N2 C5 110.4(3) . . ?
C9 N2 Pd1 115.1(2) . . ?
C1 N2 Pd1 105.4(2) . . ?
C5 N2 Pd1 105.6(2) . . ?
C3 N3 C2 116.3(3) . . ?
C3 N3 Pd1 107.4(2) . . ?
C2 N3 Pd1 107.6(2) . . ?
C3 N3 H3 108.4 . . ?
C2 N3 H3 108.4 . . ?
Pd1 N3 H3 108.4 . . ?
C17 N4 C4 109.1(3) . . ?
C17 N4 C13 110.0(3) . . ?
C4 N4 C13 111.3(3) . . ?
C17 N4 Pd1 115.8(2) . . ?
C4 N4 Pd1 105.8(2) . . ?
C13 N4 Pd1 104.6(2) . . ?
C2 C1 N2 110.0(4) . . ?
C2 C1 H1A 109.7 . . ?
N2 C1 H1A 109.7 . . ?
C2 C1 H1B 109.7 . . ?
N2 C1 H1B 109.7 . . ?
H1A C1 H1B 108.2 . . ?
N3 C2 C1 106.8(3) . . ?
N3 C2 H2A 110.4 . . ?
C1 C2 H2A 110.4 . . ?
N3 C2 H2B 110.4 . . ?
C1 C2 H2B 110.4 . . ?
H2A C2 H2B 108.6 . . ?
N3 C3 C4 106.3(3) . . ?
N3 C3 H3A 110.5 . . ?
C4 C3 H3A 110.5 . . ?
N3 C3 H3B 110.5 . . ?
C4 C3 H3B 110.5 . . ?
H3A C3 H3B 108.7 . . ?
N4 C4 C3 110.0(3) . . ?
N4 C4 H4A 109.7 . . ?
C3 C4 H4A 109.7 . . ?
N4 C4 H4B 109.7 . . ?
C3 C4 H4B 109.7 . . ?
H4A C4 H4B 108.2 . . ?
C6 C5 N2 117.2(4) . . ?
C6 C5 H5A 108.0 . . ?
N2 C5 H5A 108.0 . . ?
C6 C5 H5B 108.0 . . ?
N2 C5 H5B 108.0 . . ?
H5A C5 H5B 107.2 . . ?
C5 C6 C7 110.7(5) . . ?
C5 C6 H6A 109.5 . . ?
C7 C6 H6A 109.5 . . ?
C5 C6 H6B 109.5 . . ?
C7 C6 H6B 109.5 . . ?
H6A C6 H6B 108.1 . . ?
C8 C7 C6 111.2(6) . . ?
C8 C7 H7A 109.4 . . ?
C6 C7 H7A 109.4 . . ?
C8 C7 H7B 109.4 . . ?
C6 C7 H7B 109.4 . . ?
H7A C7 H7B 108.0 . . ?
C7 C8 H8A 109.5 . . ?
C7 C8 H8B 109.5 . . ?
H8A C8 H8B 109.5 . . ?
C7 C8 H8C 109.5 . . ?
H8A C8 H8C 109.5 . . ?
H8B C8 H8C 109.5 . . ?
C10 C9 N2 114.8(3) . . ?
C10 C9 H9A 108.6 . . ?
N2 C9 H9A 108.6 . . ?
C10 C9 H9B 108.6 . . ?
N2 C9 H9B 108.6 . . ?
H9A C9 H9B 107.5 . . ?
C9 C10 C11 110.7(4) . . ?
C9 C10 H10A 109.5 . . ?
C11 C10 H10A 109.5 . . ?
C9 C10 H10B 109.5 . . ?
C11 C10 H10B 109.5 . . ?
H10A C10 H10B 108.1 . . ?
C12 C11 C10 112.6(5) . . ?
C12 C11 H11A 109.1 . . ?
C10 C11 H11A 109.1 . . ?
C12 C11 H11B 109.1 . . ?
C10 C11 H11B 109.1 . . ?
H11A C11 H11B 107.8 . . ?
C11 C12 H12A 109.5 . . ?
C11 C12 H12B 109.5 . . ?
H12A C12 H12B 109.5 . . ?
C11 C12 H12C 109.5 . . ?
H12A C12 H12C 109.5 . . ?
H12B C12 H12C 109.5 . . ?
C14 C13 N4 117.5(3) . . ?
C14 C13 H13A 107.9 . . ?
N4 C13 H13A 107.9 . . ?
C14 C13 H13B 107.9 . . ?
N4 C13 H13B 107.9 . . ?
H13A C13 H13B 107.2 . . ?
C15 C14 C13 111.2(4) . . ?
C15 C14 H14A 109.4 . . ?
C13 C14 H14A 109.4 . . ?
C15 C14 H14B 109.4 . . ?
C13 C14 H14B 109.4 . . ?
H14A C14 H14B 108.0 . . ?
C14 C15 C16 113.9(4) . . ?
C14 C15 H15A 108.8 . . ?
C16 C15 H15A 108.8 . . ?
C14 C15 H15B 108.8 . . ?
C16 C15 H15B 108.8 . . ?
H15A C15 H15B 107.7 . . ?
C15 C16 H16A 109.5 . . ?
C15 C16 H16B 109.5 . . ?
H16A C16 H16B 109.5 . . ?
C15 C16 H16C 109.5 . . ?
H16A C16 H16C 109.5 . . ?
H16B C16 H16C 109.5 . . ?
N4 C17 C18 114.6(4) . . ?
N4 C17 H17A 108.6 . . ?
C18 C17 H17A 108.6 . . ?
N4 C17 H17B 108.6 . . ?
C18 C17 H17B 108.6 . . ?
H17A C17 H17B 107.6 . . ?
C17 C18 C19 110.8(4) . . ?
C17 C18 H18A 109.5 . . ?
C19 C18 H18A 109.5 . . ?
C17 C18 H18B 109.5 . . ?
C19 C18 H18B 109.5 . . ?
H18A C18 H18B 108.1 . . ?
C20 C19 C18 114.9(5) . . ?
C20 C19 H19A 108.6 . . ?
C18 C19 H19A 108.6 . . ?
C20 C19 H19B 108.6 . . ?
C18 C19 H19B 108.6 . . ?
H19A C19 H19B 107.5 . . ?
C19 C20 H20A 109.5 . . ?
C19 C20 H20B 109.5 . . ?
H20A C20 H20B 109.5 . . ?
C19 C20 H20C 109.5 . . ?
H20A C20 H20C 109.5 . . ?
H20B C20 H20C 109.5 . . ?
C22 C21 C26 114.8(4) . . ?
C22 C21 B1 123.8(4) . . ?
C26 C21 B1 121.2(4) . . ?
C23 C22 C21 122.4(5) . . ?
C23 C22 H22 118.8 . . ?
C21 C22 H22 118.8 . . ?
C24 C23 C22 121.0(5) . . ?
C24 C23 H23 119.5 . . ?
C22 C23 H23 119.5 . . ?
C25 C24 C23 118.4(5) . . ?
C25 C24 H24 120.8 . . ?
C23 C24 H24 120.8 . . ?
C24 C25 C26 120.6(5) . . ?
C24 C25 H25 119.7 . . ?
C26 C25 H25 119.7 . . ?
C25 C26 C21 122.7(4) . . ?
C25 C26 H26 118.6 . . ?
C21 C26 H26 118.6 . . ?
C28 C27 C32 114.1(4) . . ?
C28 C27 B1 124.5(4) . . ?
C32 C27 B1 121.4(4) . . ?
C29 C28 C27 123.2(5) . . ?
C29 C28 H28 118.4 . . ?
C27 C28 H28 118.4 . . ?
C30 C29 C28 121.3(5) . . ?
C30 C29 H29 119.3 . . ?
C28 C29 H29 119.3 . . ?
C29 C30 C31 117.6(5) . . ?
C29 C30 H30 121.2 . . ?
C31 C30 H30 121.2 . . ?
C30 C31 C32 121.1(5) . . ?
C30 C31 H31 119.4 . . ?
C32 C31 H31 119.4 . . ?
C31 C32 C27 122.6(5) . . ?
C31 C32 H32 118.7 . . ?
C27 C32 H32 118.7 . . ?
C34 C33 C38 113.3(4) . . ?
C34 C33 B1 124.2(4) . . ?
C38 C33 B1 122.4(4) . . ?
C33 C34 C35 123.6(4) . . ?
C33 C34 H34 118.2 . . ?
C35 C34 H34 118.2 . . ?
C36 C35 C34 120.1(4) . . ?
C36 C35 H35 119.9 . . ?
C34 C35 H35 119.9 . . ?
C37 C36 C35 118.3(5) . . ?
C37 C36 H36 120.8 . . ?
C35 C36 H36 120.8 . . ?
C36 C37 C38 120.2(5) . . ?
C36 C37 H37 119.9 . . ?
C38 C37 H37 119.9 . . ?
C37 C38 C33 124.4(4) . . ?
C37 C38 H38 117.8 . . ?
C33 C38 H38 117.8 . . ?
C40 C39 C44 116.1(5) . . ?
C40 C39 B1 122.2(5) . . ?
C44 C39 B1 121.5(5) . . ?
C39 C40 C41 121.8(6) . . ?
C39 C40 H40 119.1 . . ?
C41 C40 H40 119.1 . . ?
C42 C41 C40 119.3(6) . . ?
C42 C41 H41 120.3 . . ?
C40 C41 H41 120.3 . . ?
C43 C42 C41 120.3(7) . . ?
C43 C42 H42 119.9 . . ?
C41 C42 H42 119.9 . . ?
C42 C43 C44 119.8(7) . . ?
C42 C43 H43 120.1 . . ?
C44 C43 H43 120.1 . . ?
C43 C44 C39 122.7(6) . . ?
C43 C44 H44 118.7 . . ?
C39 C44 H44 118.7 . . ?
C21 B1 C33 110.8(4) . . ?
C21 B1 C27 108.7(4) . . ?
C33 B1 C27 110.7(3) . . ?
C21 B1 C39 109.4(4) . . ?
C33 B1 C39 107.2(4) . . ?
C27 B1 C39 110.0(4) . . ?
C48 O3 C45 105.1(8) . . ?
O3 C45 C46 106.5(12) . . ?
O3 C45 H45A 110.4 . . ?
C46 C45 H45A 110.4 . . ?
O3 C45 H45B 110.4 . . ?
C46 C45 H45B 110.4 . . ?
H45A C45 H45B 108.6 . . ?
C47 C46 C45 102.3(8) . . ?
C47 C46 H46A 111.3 . . ?
C45 C46 H46A 111.3 . . ?
C47 C46 H46B 111.3 . . ?
C45 C46 H46B 111.3 . . ?
H46A C46 H46B 109.2 . . ?
C48 C47 C46 109.0(8) . . ?
C48 C47 H47A 109.9 . . ?
C46 C47 H47A 109.9 . . ?
C48 C47 H47B 109.9 . . ?
C46 C47 H47B 109.9 . . ?
H47A C47 H47B 108.3 . . ?
C47 C48 O3 108.6(8) . . ?
C47 C48 H48A 110.0 . . ?
O3 C48 H48A 110.0 . . ?
C47 C48 H48B 110.0 . . ?
O3 C48 H48B 110.0 . . ?
H48A C48 H48B 108.4 . . ?
C48A O3A C45A 112.3(13) . . ?
O3A C45A C46A 102.0(11) . . ?
O3A C45A H45C 111.4 . . ?
C46A C45A H45C 111.4 . . ?
O3A C45A H45D 111.4 . . ?
C46A C45A H45D 111.4 . . ?
H45C C45A H45D 109.2 . . ?
C47A C46A C45A 107.4(13) . . ?
C47A C46A H46C 110.2 . . ?
C45A C46A H46C 110.2 . . ?
C47A C46A H46D 110.2 . . ?
C45A C46A H46D 110.2 . . ?
H46C C46A H46D 108.5 . . ?
C48A C47A C46A 106.1(13) . . ?
C48A C47A H47C 110.5 . . ?
C46A C47A H47C 110.5 . . ?
C48A C47A H47D 110.5 . . ?
C46A C47A H47D 110.5 . . ?
H47C C47A H47D 108.7 . . ?
O3A C48A C47A 108.4(12) . . ?
O3A C48A H48C 110.0 . . ?
C47A C48A H48C 110.0 . . ?
O3A C48A H48D 110.0 . . ?
C47A C48A H48D 110.0 . . ?
H48C C48A H48D 108.4 . . ?
O1 N1 O2 121.80(15) . . ?
O1 N1 Pd1 119.7(2) . . ?
O2 N1 Pd1 118.5(2) . . ?
N1A O1A Pd1 127.4(10) . . ?
O1A N1A O2A 107.72(12) . . ?
 
loop_
 _geom_torsion_atom_site_label_1
 _geom_torsion_atom_site_label_2
 _geom_torsion_atom_site_label_3
 _geom_torsion_atom_site_label_4
 _geom_torsion
 _geom_torsion_site_symmetry_1
 _geom_torsion_site_symmetry_2
 _geom_torsion_site_symmetry_3
 _geom_torsion_site_symmetry_4
 _geom_torsion_publ_flag
C9 N2 C1 C2 -160.3(3) . . . . ?
C5 N2 C1 C2 78.2(4) . . . . ?
Pd1 N2 C1 C2 -35.4(4) . . . . ?
C3 N3 C2 C1 -166.7(4) . . . . ?
Pd1 N3 C2 C1 -46.3(4) . . . . ?
N2 C1 C2 N3 55.2(5) . . . . ?
C2 N3 C3 C4 167.8(3) . . . . ?
Pd1 N3 C3 C4 47.2(4) . . . . ?
C17 N4 C4 C3 159.8(3) . . . . ?
C13 N4 C4 C3 -78.5(4) . . . . ?
Pd1 N4 C4 C3 34.6(3) . . . . ?
N3 C3 C4 N4 -55.3(4) . . . . ?
C9 N2 C5 C6 -57.2(5) . . . . ?
C1 N2 C5 C6 64.8(5) . . . . ?
Pd1 N2 C5 C6 178.2(3) . . . . ?
N2 C5 C6 C7 -178.1(4) . . . . ?
C5 C6 C7 C8 -172.5(5) . . . . ?
C1 N2 C9 C10 66.6(5) . . . . ?
C5 N2 C9 C10 -171.5(4) . . . . ?
Pd1 N2 C9 C10 -52.7(5) . . . . ?
N2 C9 C10 C11 172.7(4) . . . . ?
C9 C10 C11 C12 172.2(5) . . . . ?
C17 N4 C13 C14 56.7(5) . . . . ?
C4 N4 C13 C14 -64.4(4) . . . . ?
Pd1 N4 C13 C14 -178.2(3) . . . . ?
N4 C13 C14 C15 -179.0(4) . . . . ?
C13 C14 C15 C16 178.5(4) . . . . ?
C4 N4 C17 C18 -68.7(4) . . . . ?
C13 N4 C17 C18 168.9(4) . . . . ?
Pd1 N4 C17 C18 50.5(4) . . . . ?
N4 C17 C18 C19 -178.6(4) . . . . ?
C17 C18 C19 C20 -174.6(6) . . . . ?
C26 C21 C22 C23 2.7(6) . . . . ?
B1 C21 C22 C23 -173.1(4) . . . . ?
C21 C22 C23 C24 -0.1(8) . . . . ?
C22 C23 C24 C25 -2.3(8) . . . . ?
C23 C24 C25 C26 2.0(7) . . . . ?
C24 C25 C26 C21 0.7(7) . . . . ?
C22 C21 C26 C25 -3.0(6) . . . . ?
B1 C21 C26 C25 172.9(4) . . . . ?
C32 C27 C28 C29 -2.0(7) . . . . ?
B1 C27 C28 C29 177.5(4) . . . . ?
C27 C28 C29 C30 1.1(8) . . . . ?
C28 C29 C30 C31 0.1(8) . . . . ?
C29 C30 C31 C32 -0.3(8) . . . . ?
C30 C31 C32 C27 -0.8(8) . . . . ?
C28 C27 C32 C31 1.9(7) . . . . ?
B1 C27 C32 C31 -177.6(4) . . . . ?
C38 C33 C34 C35 0.7(6) . . . . ?
B1 C33 C34 C35 -177.1(4) . . . . ?
C33 C34 C35 C36 -1.7(7) . . . . ?
C34 C35 C36 C37 2.4(7) . . . . ?
C35 C36 C37 C38 -2.3(8) . . . . ?
C36 C37 C38 C33 1.4(8) . . . . ?
C34 C33 C38 C37 -0.5(7) . . . . ?
B1 C33 C38 C37 177.3(5) . . . . ?
C44 C39 C40 C41 -0.4(7) . . . . ?
B1 C39 C40 C41 174.5(4) . . . . ?
C39 C40 C41 C42 0.6(8) . . . . ?
C40 C41 C42 C43 -0.4(10) . . . . ?
C41 C42 C43 C44 0.1(11) . . . . ?
C42 C43 C44 C39 0.1(11) . . . . ?
C40 C39 C44 C43 0.1(9) . . . . ?
B1 C39 C44 C43 -174.9(6) . . . . ?
C22 C21 B1 C33 -138.4(4) . . . . ?
C26 C21 B1 C33 46.0(5) . . . . ?
C22 C21 B1 C27 99.7(5) . . . . ?
C26 C21 B1 C27 -75.9(5) . . . . ?
C22 C21 B1 C39 -20.4(6) . . . . ?
C26 C21 B1 C39 164.0(4) . . . . ?
C34 C33 B1 C21 -148.5(4) . . . . ?
C38 C33 B1 C21 34.0(6) . . . . ?
C34 C33 B1 C27 -27.8(6) . . . . ?
C38 C33 B1 C27 154.6(4) . . . . ?
C34 C33 B1 C39 92.2(5) . . . . ?
C38 C33 B1 C39 -85.4(5) . . . . ?
C28 C27 B1 C21 14.1(6) . . . . ?
C32 C27 B1 C21 -166.4(4) . . . . ?
C28 C27 B1 C33 -107.8(5) . . . . ?
C32 C27 B1 C33 71.7(5) . . . . ?
C28 C27 B1 C39 133.9(4) . . . . ?
C32 C27 B1 C39 -46.6(5) . . . . ?
C40 C39 B1 C21 -80.8(5) . . . . ?
C44 C39 B1 C21 93.8(5) . . . . ?
C40 C39 B1 C33 39.4(5) . . . . ?
C44 C39 B1 C33 -146.0(5) . . . . ?
C40 C39 B1 C27 159.9(4) . . . . ?
C44 C39 B1 C27 -25.5(6) . . . . ?
C48 O3 C45 C46 29(3) . . . . ?
O3 C45 C46 C47 -27(2) . . . . ?
C45 C46 C47 C48 15(2) . . . . ?
C46 C47 C48 O3 2(2) . . . . ?
C45 O3 C48 C47 -20(2) . . . . ?
C48A O3A C45A C46A 12(4) . . . . ?
O3A C45A C46A C47A -19(4) . . . . ?
C45A C46A C47A C48A 19(3) . . . . ?
C45A O3A C48A C47A -1(4) . . . . ?
C46A C47A C48A O3A -12(3) . . . . ?
Pd1 O1A N1A O2A 0.00(3) . . . . ?
 
_refine_diff_density_max    0.411
_refine_diff_density_min   -0.564
_refine_diff_density_rms    0.073

_shelx_res_file
;
TITL shelxt in P 1 21/n 1
    11_decay.res
    created by SHELXL-2018/3 at 21:37:27 on 30-Mar-2020
CELL 0.534 11.6735 13.5805 30.1765 90 93.484 90
ZERR 4 0.000472 0.000534 0.000986 0 0.003419 0
LATT 1
SYMM 0.5-X,0.5+Y,0.5-Z
SFAC C H B N O Pd
DISP B 0 0 4.561
DISP C 0.001 0.001 6.94
DISP H -0 0 0.611
DISP N 0.003 0.002 10.693
DISP O 0.005 0.003 16.398
DISP Pd -2.504 0.615 1934.604
UNIT 192 292 4 16 12 4
DFIX 1.2 0.001 N1 O1 N1 O2
DFIX 1.3 0.001 O1A N1A N1A O2A
DANG 2.1 0.001 O1 O2 O1A O2A
FLAT 0.001 Pd1 O1 O2 N1 O1A O2A N1A
RIGU 0.001 0.002
EADP O3 O3A
EADP C45 C45A C48 C48A
EADP C46 C46A C47 C47A
EADP O1 O1A O2 O2A
EADP N1 N1A

L.S. 20
PLAN  5
SIZE 0.1 0.1 0.05
TEMP -1
BOND $H
list 4
CONF
fmap 2
acta
SHEL 999 0.8
OMIT -4 0 18
OMIT 8 0 6
OMIT -1 2 3
OMIT -5 2 25
OMIT -4 3 26
OMIT -4 0 26
OMIT -3 12 18
REM <olex2.extras>
REM <HklSrc "%.\\11_decay.hkl">
REM </olex2.extras>

WGHT    0.048000
FVAR       0.23387   0.61396   0.92480
PD1   6    0.339832    0.775093    0.346499    11.00000    0.04920    0.05425 =
         0.04601    0.00116    0.00085   -0.00255
N2    4    0.346180    0.927757    0.337488    11.00000    0.06422    0.05998 =
         0.05474    0.00526   -0.00010    0.00355
N3    4    0.454659    0.798547    0.398230    11.00000    0.04739    0.05805 =
         0.04304   -0.00034    0.00284   -0.00547
AFIX  13
H3    2    0.531898    0.787841    0.388130    11.00000   -1.20000
AFIX   0
N4    4    0.330865    0.631494    0.371423    11.00000    0.05013    0.05305 =
         0.05119   -0.00168    0.00324   -0.00082
C1    1    0.441852    0.963568    0.369656    11.00000    0.07615    0.06185 =
         0.06491    0.00390   -0.00697   -0.00750
AFIX  23
H1A   2    0.514817    0.957893    0.356108    11.00000   -1.20000
H1B   2    0.429699    1.032359    0.376636    11.00000   -1.20000
AFIX   0
C2    1    0.444641    0.903266    0.411663    11.00000    0.08002    0.05460 =
         0.06181    0.00020   -0.00693   -0.00264
AFIX  23
H2A   2    0.509711    0.922104    0.431362    11.00000   -1.20000
H2B   2    0.374926    0.913386    0.426991    11.00000   -1.20000
AFIX   0
C3    1    0.432889    0.723915    0.432607    11.00000    0.06075    0.06517 =
         0.03898    0.00264    0.00148   -0.00284
AFIX  23
H3A   2    0.362777    0.739161    0.446874    11.00000   -1.20000
H3B   2    0.495942    0.722245    0.455064    11.00000   -1.20000
AFIX   0
C4    1    0.421929    0.625375    0.408633    11.00000    0.05075    0.06182 =
         0.05558    0.00238   -0.00031    0.00026
AFIX  23
H4A   2    0.494771    0.608071    0.396872    11.00000   -1.20000
H4B   2    0.402136    0.574448    0.429370    11.00000   -1.20000
AFIX   0
C5    1    0.231292    0.966335    0.350808    11.00000    0.07140    0.06606 =
         0.07157   -0.00335    0.00021    0.01069
AFIX  23
H5A   2    0.171615    0.935523    0.331798    11.00000   -1.20000
H5B   2    0.220723    0.944799    0.380935    11.00000   -1.20000
AFIX   0
C6    1    0.212975    1.076579    0.348856    11.00000    0.10731    0.06704 =
         0.11020    0.00032   -0.00447    0.02188
AFIX  23
H6A   2    0.218789    1.099321    0.318604    11.00000   -1.20000
H6B   2    0.272270    1.109103    0.367420    11.00000   -1.20000
AFIX   0
C7    1    0.094877    1.103696    0.364750    11.00000    0.10776    0.09508 =
         0.15998   -0.03618   -0.00905    0.03430
AFIX  23
H7A   2    0.036429    1.064430    0.348828    11.00000   -1.20000
H7B   2    0.092748    1.088723    0.396119    11.00000   -1.20000
AFIX   0
C8    1    0.069443    1.210272    0.357391    11.00000    0.16295    0.10023 =
         0.29389   -0.03775   -0.02802    0.05351
AFIX 137
H8A   2    0.022013    1.233670    0.380062    11.00000   -1.50000
H8B   2    0.029969    1.218957    0.328814    11.00000   -1.50000
H8C   2    0.139976    1.246790    0.358560    11.00000   -1.50000
AFIX   0
C9    1    0.366330    0.960600    0.291092    11.00000    0.07074    0.05978 =
         0.06046    0.01293   -0.00130   -0.00524
AFIX  23
H9A   2    0.298697    0.945096    0.272107    11.00000   -1.20000
H9B   2    0.375447    1.031595    0.291107    11.00000   -1.20000
AFIX   0
C10   1    0.468331    0.915488    0.271574    11.00000    0.07165    0.08646 =
         0.06440    0.00632    0.00390   -0.00338
AFIX  23
H10A  2    0.464752    0.844427    0.274425    11.00000   -1.20000
H10B  2    0.537751    0.938148    0.287724    11.00000   -1.20000
AFIX   0
C11   1    0.472399    0.943014    0.222737    11.00000    0.09804    0.11909 =
         0.06949    0.01118    0.01600   -0.00927
AFIX  23
H11A  2    0.407847    0.912836    0.206135    11.00000   -1.20000
H11B  2    0.464789    1.013854    0.219688    11.00000   -1.20000
AFIX   0
C12   1    0.580726    0.911089    0.203465    11.00000    0.10953    0.19182 =
         0.09503   -0.00418    0.03322   -0.00362
AFIX 137
H12A  2    0.577662    0.927057    0.172424    11.00000   -1.50000
H12B  2    0.589833    0.841256    0.207145    11.00000   -1.50000
H12C  2    0.644564    0.944361    0.218391    11.00000   -1.50000
AFIX   0
C13   1    0.211866    0.623908    0.388518    11.00000    0.04801    0.05823 =
         0.07029    0.00299    0.00437   -0.00122
AFIX  23
H13A  2    0.203482    0.676451    0.409853    11.00000   -1.20000
H13B  2    0.156594    0.636058    0.363812    11.00000   -1.20000
AFIX   0
C14   1    0.179798    0.528325    0.410154    11.00000    0.06272    0.06890 =
         0.08287    0.01136    0.01586   -0.00246
AFIX  23
H14A  2    0.187145    0.474618    0.389326    11.00000   -1.20000
H14B  2    0.232179    0.515952    0.435740    11.00000   -1.20000
AFIX   0
C15   1    0.058364    0.531686    0.424655    11.00000    0.06121    0.08113 =
         0.09726    0.00397    0.02019   -0.00969
AFIX  23
H15A  2    0.006939    0.546415    0.399053    11.00000   -1.20000
H15B  2    0.052192    0.584912    0.445812    11.00000   -1.20000
AFIX   0
C16   1    0.019676    0.436995    0.445614    11.00000    0.07612    0.08726 =
         0.12008    0.01130    0.03085   -0.01269
AFIX 137
H16A  2    0.023115    0.384163    0.424600    11.00000   -1.50000
H16B  2   -0.057736    0.444364    0.454167    11.00000   -1.50000
H16C  2    0.069119    0.422419    0.471364    11.00000   -1.50000
AFIX   0
C17   1    0.348987    0.550761    0.338991    11.00000    0.06524    0.05711 =
         0.06005   -0.00737    0.00360    0.00314
AFIX  23
H17A  2    0.282575    0.547577    0.318101    11.00000   -1.20000
H17B  2    0.353666    0.488705    0.354914    11.00000   -1.20000
AFIX   0
C18   1    0.454740    0.561950    0.313377    11.00000    0.07008    0.08782 =
         0.06623   -0.00852    0.01117    0.00892
AFIX  23
H18A  2    0.522142    0.562641    0.333825    11.00000   -1.20000
H18B  2    0.451587    0.624135    0.297537    11.00000   -1.20000
AFIX   0
C19   1    0.464350    0.477505    0.280313    11.00000    0.12289    0.12353 =
         0.11535   -0.04449    0.04160    0.00032
AFIX  23
H19A  2    0.458819    0.415686    0.296142    11.00000   -1.20000
H19B  2    0.399583    0.480977    0.258656    11.00000   -1.20000
AFIX   0
C20   1    0.568102    0.476855    0.257127    11.00000    0.15256    0.17758 =
         0.13133   -0.03057    0.06754    0.02390
AFIX 137
H20A  2    0.565259    0.424057    0.235935    11.00000   -1.50000
H20B  2    0.632650    0.467653    0.277977    11.00000   -1.50000
H20C  2    0.575802    0.538419    0.241960    11.00000   -1.50000
AFIX   0

C21   1    0.656404    0.374087    0.427056    11.00000    0.04999    0.05726 =
         0.05319    0.00599   -0.00362   -0.00132
C22   1    0.708559    0.423896    0.393586    11.00000    0.05788    0.07407 =
         0.07157    0.01416    0.00864   -0.00487
AFIX  43
H22   2    0.724490    0.389799    0.367952    11.00000   -1.20000
AFIX   0
C23   1    0.737685    0.522225    0.396932    11.00000    0.07177    0.07208 =
         0.11267    0.02744    0.00956   -0.00802
AFIX  43
H23   2    0.772699    0.552667    0.373686    11.00000   -1.20000
AFIX   0
C24   1    0.715856    0.575490    0.433871    11.00000    0.06429    0.05980 =
         0.12576    0.01348   -0.01151   -0.00475
AFIX  43
H24   2    0.738043    0.641108    0.436476    11.00000   -1.20000
AFIX   0
C25   1    0.660931    0.530343    0.466745    11.00000    0.07291    0.05570 =
         0.08730   -0.00224   -0.01846    0.00643
AFIX  43
H25   2    0.643167    0.565948    0.491744    11.00000   -1.20000
AFIX   0
C26   1    0.631293    0.432074    0.463335    11.00000    0.07554    0.05708 =
         0.05754    0.00348   -0.00256    0.00196
AFIX  43
H26   2    0.592988    0.403383    0.486189    11.00000   -1.20000
AFIX   0
C27   1    0.734830    0.201615    0.458825    11.00000    0.05188    0.05303 =
         0.06292    0.00337    0.01190   -0.00028
C28   1    0.809320    0.250773    0.488789    11.00000    0.06109    0.06409 =
         0.07143   -0.00342    0.00087    0.00806
AFIX  43
H28   2    0.804357    0.319011    0.490419    11.00000   -1.20000
AFIX   0
C29   1    0.890791    0.203182    0.516420    11.00000    0.07161    0.09063 =
         0.08525   -0.00244   -0.00791    0.02010
AFIX  43
H29   2    0.937511    0.240008    0.536218    11.00000   -1.20000
AFIX   0
C30   1    0.903741    0.104131    0.515171    11.00000    0.07046    0.08862 =
         0.11460    0.01731    0.00302    0.02194
AFIX  43
H30   2    0.958352    0.072315    0.533779    11.00000   -1.20000
AFIX   0
C31   1    0.832967    0.052149    0.485289    11.00000    0.07137    0.06627 =
         0.14238    0.01244    0.00482    0.01682
AFIX  43
H31   2    0.840158   -0.015931    0.483622    11.00000   -1.20000
AFIX   0
C32   1    0.751565    0.099551    0.457790    11.00000    0.05980    0.05415 =
         0.12219   -0.00082    0.00178    0.00080
AFIX  43
H32   2    0.706075    0.062165    0.437795    11.00000   -1.20000
AFIX   0
C33   1    0.506007    0.230610    0.444015    11.00000    0.05668    0.05201 =
         0.05129    0.00030    0.00089    0.00096
C34   1    0.479639    0.145964    0.466772    11.00000    0.05915    0.05504 =
         0.05870    0.00608    0.00160    0.00199
AFIX  43
H34   2    0.538402    0.101438    0.473934    11.00000   -1.20000
AFIX   0
C35   1    0.369538    0.123667    0.479597    11.00000    0.06204    0.06533 =
         0.06792    0.00785    0.00175   -0.00778
AFIX  43
H35   2    0.356316    0.064797    0.494180    11.00000   -1.20000
AFIX   0
C36   1    0.280681    0.188657    0.470687    11.00000    0.06419    0.06622 =
         0.09750    0.00146    0.01290   -0.00157
AFIX  43
H36   2    0.207733    0.175712    0.480038    11.00000   -1.20000
AFIX   0
C37   1    0.302389    0.272839    0.447710    11.00000    0.06122    0.06183 =
         0.11987    0.00623    0.01002    0.00426
AFIX  43
H37   2    0.243123    0.316763    0.440370    11.00000   -1.20000
AFIX   0
C38   1    0.411550    0.292668    0.435445    11.00000    0.06114    0.06128 =
         0.10063    0.02043    0.00408    0.00373
AFIX  43
H38   2    0.423406    0.351264    0.420446    11.00000   -1.20000
AFIX   0
C39   1    0.635853    0.213153    0.374913    11.00000    0.08382    0.06208 =
         0.05554    0.00103    0.00776   -0.01113
C40   1    0.542575    0.221142    0.344688    11.00000    0.10613    0.07452 =
         0.06275    0.01019   -0.01001   -0.02521
AFIX  43
H40   2    0.473853    0.245872    0.354109    11.00000   -1.20000
AFIX   0
C41   1    0.548781    0.192636    0.299656    11.00000    0.14914    0.08127 =
         0.06226    0.00794   -0.01417   -0.03073
AFIX  43
H41   2    0.485109    0.199211    0.279812    11.00000   -1.20000
AFIX   0
C42   1    0.649152    0.155468    0.285761    11.00000    0.18265    0.10391 =
         0.07606   -0.00428    0.01804   -0.01974
AFIX  43
H42   2    0.653789    0.136234    0.256346    11.00000   -1.20000
AFIX   0
C43   1    0.742632    0.146421    0.314822    11.00000    0.16829    0.17075 =
         0.08093   -0.02467    0.02890    0.02394
AFIX  43
H43   2    0.810923    0.121130    0.305250    11.00000   -1.20000
AFIX   0
C44   1    0.735643    0.175005    0.358660    11.00000    0.11395    0.16001 =
         0.07658   -0.01884    0.02300    0.02398
AFIX  43
H44   2    0.800302    0.168416    0.378003    11.00000   -1.20000
AFIX   0
B1    3    0.633189    0.255525    0.426750    11.00000    0.05917    0.05789 =
         0.05782    0.00009    0.00496   -0.00156

PART 1
O3    5    0.688772    0.802352    0.365583    21.00000    0.06477    0.10383 =
         0.09841   -0.00359    0.00889    0.00182
C45   1    0.736623    0.773087    0.325146    21.00000    0.07758    0.11052 =
         0.10089   -0.01048    0.00691    0.00063
AFIX  23
H45A  2    0.726978    0.824881    0.303100    21.00000   -1.20000
H45B  2    0.699079    0.714024    0.313465    21.00000   -1.20000
AFIX   0
C46   1    0.861880    0.753853    0.336181    21.00000    0.07378    0.12960 =
         0.13726   -0.01203    0.01138    0.00135
AFIX  23
H46A  2    0.875558    0.685306    0.343831    21.00000   -1.20000
H46B  2    0.907815    0.771567    0.311666    21.00000   -1.20000
AFIX   0
C47   1    0.886238    0.817635    0.374157    21.00000    0.07378    0.12960 =
         0.13726   -0.01203    0.01138    0.00135
AFIX  23
H47A  2    0.931986    0.782551    0.396956    21.00000   -1.20000
H47B  2    0.929419    0.874656    0.365335    21.00000   -1.20000
AFIX   0
C48   1    0.780892    0.848277    0.391069    21.00000    0.07758    0.11052 =
         0.10089   -0.01048    0.00691    0.00063
AFIX  23
H48A  2    0.773731    0.919320    0.389053    21.00000   -1.20000
H48B  2    0.778788    0.829489    0.422021    21.00000   -1.20000
AFIX   0
SAME 0.02 0.04 O3 > C48
PART 0
PART 2
O3A   5    0.672784    0.810359    0.360310   -21.00000    0.06477    0.10383 =
         0.09841   -0.00359    0.00889    0.00182
C45A  1    0.727829    0.757931    0.326735   -21.00000    0.07758    0.11052 =
         0.10089   -0.01048    0.00691    0.00063
AFIX  23
H45C  2    0.700911    0.779675    0.297302   -21.00000   -1.20000
H45D  2    0.715717    0.687529    0.329195   -21.00000   -1.20000
AFIX   0
C46A  1    0.852780    0.784751    0.336795   -21.00000    0.07378    0.12960 =
         0.13726   -0.01203    0.01138    0.00135
AFIX  23
H46C  2    0.892799    0.731156    0.352320   -21.00000   -1.20000
H46D  2    0.889840    0.797427    0.309454   -21.00000   -1.20000
AFIX   0
C47A  1    0.855549    0.871544    0.364052   -21.00000    0.07378    0.12960 =
         0.13726   -0.01203    0.01138    0.00135
AFIX  23
H47C  2    0.915855    0.866521    0.387513   -21.00000   -1.20000
H47D  2    0.869407    0.929534    0.346390   -21.00000   -1.20000
AFIX   0
C48A  1    0.745753    0.877465    0.382352   -21.00000    0.07758    0.11052 =
         0.10089   -0.01048    0.00691    0.00063
AFIX  23
H48C  2    0.752764    0.862294    0.413811   -21.00000   -1.20000
H48D  2    0.715109    0.943564    0.378740   -21.00000   -1.20000
AFIX   0

PART 0
PART 3
O1    5    0.124945    0.760026    0.298465    31.00000    0.06755    0.20261 =
         0.07433   -0.02794   -0.00852    0.00187
O2    5    0.261921    0.724681    0.259420    31.00000    0.06755    0.20261 =
         0.07433   -0.02794   -0.00852    0.00187
N1    4    0.225808    0.749734    0.294099    31.00000    0.06795    0.07734 =
         0.06059    0.00891   -0.00368   -0.00584
PART 0
PART 4
O1A   5    0.210598    0.756368    0.302633   -31.00000    0.06755    0.20261 =
         0.07433   -0.02794   -0.00852    0.00187
O2A   5    0.322428    0.716522    0.253724   -31.00000    0.06755    0.20261 =
         0.07433   -0.02794   -0.00852    0.00187
N1A   4    0.215092    0.729450    0.261432   -31.00000    0.06795    0.07734 =
         0.06059    0.00891   -0.00368   -0.00584
HKLF 4


REM  shelxt in P 1 21/n 1
REM wR2 = 0.1533, GooF = S = 0.897, Restrained GooF = 0.898 for all data
REM R1 = 0.0618 for 5017 Fo > 4sig(Fo) and 0.1139 for all 9678 data
REM 526 parameters refined using 490 restraints

END

WGHT      0.0481      0.0000

REM Highest difference peak  0.411,  deepest hole -0.564,  1-sigma level  0.073
Q1    1   0.4737  0.7295  0.4606  11.00000  0.05    0.41
Q2    1   0.1221  0.7883  0.3173  11.00000  0.05    0.37
Q3    1   0.2020  0.6772  0.2660  11.00000  0.05    0.33
Q4    1   0.7969  0.8553  0.3155  11.00000  0.05    0.31
Q5    1   0.3576  0.5967  0.3563  11.00000  0.05    0.31
;
_shelx_res_checksum   34409

_shelx_hkl_file
;
 -15   0   1    2.54    4.76
 -15   0   2    4.17    5.41
 -15   0   3   24.84    9.87
 -15   0   4   -0.00    4.39
 -15   0   5    0.00    4.30
 -15   0   6   -0.00    4.02
 -15   0   7    3.55    4.63
 -15   0   8   -0.00    4.43
 -15   0   9   16.73    7.67
 -15   0  10    3.12    5.12
 -15   0  11   -0.00    4.27
 -15   0  12    2.58    6.05
 -15   0  13    3.59    5.35
 -15   0  14   -0.00    4.78
 -15   0  15    5.99    6.16
 -15   0  16   -0.00    5.36
 -15   0  17    1.05    4.61
 -15   0  18   -0.00    5.23
 -15   0  19   10.66    6.96
 -15   0  20    2.04    5.25
 -15   0  21    1.76    5.05
 -15   0  22    0.00    4.81
 -15   0  23   -0.00    5.23
 -15   1   1   16.67    8.00
 -15  -1   1    3.94    5.85
 -15   1   2    4.86    5.93
 -15  -1   2    5.28    5.63
 -15   1   3    0.00    4.43
 -15  -1   3    6.25    6.20
 -15   1   4    0.77    4.90
 -15  -1   4    0.00    4.34
 -15   1   5   28.32    9.83
 -15  -1   5   12.72    8.03
 -15   1   6   -0.00    4.00
 -15  -1   6    0.00    4.33
 -15   1   7    8.76    5.90
 -15  -1   7    6.41    6.69
 -15   1   8    0.84    2.72
 -15  -1   8    0.00    3.95
 -15   1   9    4.89    5.53
 -15  -1   9    3.05    5.35
 -15   1  10   -0.00    3.90
 -15  -1  10   -0.00    4.15
 -15   1  11   12.30    7.40
 -15  -1  11   26.11    9.38
 -15   1  12    0.00    4.55
 -15  -1  12   -0.00    4.85
 -15   1  13    9.68    6.93
 -15  -1  13    6.58    6.15
 -15   1  14    0.00    5.81
 -15  -1  14   -0.00    4.43
 -15   1  15   -0.00    4.37
 -15  -1  15   10.75    6.72
 -15   1  16   -0.00    3.61
 -15  -1  16    3.49    4.92
 -15   1  17   10.42    6.74
 -15  -1  17   -0.00    4.61
 -15   1  18   -0.00    5.02
 -15  -1  18    3.80    5.71
 -15   1  19    1.46    4.58
 -15  -1  19    3.10    4.39
 -15   1  20   -0.00    5.39
 -15  -1  20   -0.00    4.12
 -15   1  21   -0.00    4.31
 -15  -1  21    3.02    5.34
 -15   2   1   -0.00    5.07
 -15  -2   1    0.36    5.14
 -15   2   2    1.05    4.24
 -15  -2   2    5.22    6.14
 -15   2   3   13.60    8.24
 -15  -2   3   20.30    8.76
 -15   2   4    5.10    5.11
 -15  -2   4   -0.00    5.24
 -15   2   5   14.12    7.93
 -15  -2   5   10.38    6.76
 -15   2   6    4.01    5.28
 -15  -2   6   -0.00    4.59
 -15   2   7   12.98    7.14
 -15  -2   7    6.85    6.85
 -15   2   8    2.16    4.58
 -15  -2   8    0.00    4.92
 -15   2   9    3.57    5.92
 -15  -2   9   17.83    8.08
 -15   2  10   -0.00    5.55
 -15  -2  10    3.62    4.58
 -15   2  11   -0.00    3.65
 -15  -2  11   -0.00    4.46
 -15   2  12    3.41    4.53
 -15  -2  12    0.44    3.92
 -15   2  13   -0.00    3.94
 -15  -2  13    7.28    6.23
 -15   2  14    1.46    4.96
 -15  -2  14    9.23    6.49
 -15   2  15    6.91    6.66
 -15  -2  15    8.55    6.93
 -15   2  16    0.00    4.69
 -15  -2  16    6.40    5.38
 -15   2  17    0.00    4.93
 -15  -2  17    8.20    6.73
 -15   2  18    9.04    7.46
 -15  -2  18    0.52    4.36
 -15  -2  19    9.51    6.89
 -15  -2  20   -0.00    3.87
 -15   3   1    3.10    3.23
 -15  -3   1    3.99    5.23
 -15   3   2    8.53    5.95
 -15  -3   2    2.17    5.05
 -15   3   3    2.60    4.99
 -15  -3   3   -0.00    4.68
 -15   3   4    2.97    5.32
 -15  -3   4    2.02    4.63
 -15   3   5   19.08    8.46
 -15  -3   5    0.28    3.59
 -15   3   6    6.44    5.13
 -15  -3   6   12.45    8.04
 -15   3   7    3.06    5.86
 -15  -3   7    1.56    5.12
 -15   3   8    4.83    5.39
 -15  -3   8    7.78    6.27
 -15   3   9    2.30    4.75
 -15  -3   9    0.45    5.28
 -15   3  10    8.79    6.32
 -15  -3  10    5.12    5.54
 -15   3  11   20.48   10.43
 -15  -3  11   28.76   10.14
 -15   3  12    0.00    4.86
 -15  -3  12    7.80    5.89
 -15   3  13   -0.00    4.35
 -15  -3  13    4.87    5.38
 -15   3  14   -0.00    5.39
 -15  -3  14    0.68    3.97
 -15   3  15    0.00    5.25
 -15  -3  15    7.05    5.89
 -15  -3  16    0.31    4.09
 -15  -3  17    4.10    5.02
 -15  -3  18   -0.00    4.61
 -15   4   1   -0.00    3.87
 -15  -4   1   -0.00    5.76
 -15   4   2   -0.00    5.04
 -15  -4   2    0.00    5.71
 -15   4   3   11.68    7.70
 -15  -4   3    4.45    5.55
 -15   4   4    5.08    5.16
 -15  -4   4    5.52    5.96
 -15   4   5   19.80    9.11
 -15  -4   5   15.47    8.31
 -15   4   6   -0.00    6.02
 -15  -4   6    6.29    6.20
 -15   4   7   -0.00    4.29
 -15  -4   7    1.93    4.57
 -15   4   8    6.74    6.19
 -15  -4   8    1.21    6.43
 -15   4   9   12.67    7.88
 -15  -4   9   -0.00    4.50
 -15   4  10    1.59    4.31
 -15  -4  10    8.66    6.27
 -15  -4  11    3.52    4.84
 -15  -4  12    2.62    4.07
 -15  -4  13    8.31    6.53
 -15  -4  14    7.41    6.68
 -15  -4  15   14.39    7.89
 -15  -4  16    0.93    4.65
 -15  -4  17    3.12    5.40
 -15   5   1    5.32    5.99
 -15  -5   1    0.00    5.45
 -15   5   2   -0.00    5.08
 -15  -5   2    2.03    4.60
 -15   5   3    0.47    4.44
 -15  -5   3    6.30    6.19
 -15   5   4   -0.00    5.36
 -15  -5   4    0.00    5.24
 -15  -5   5    3.78    5.99
 -15  -5   6   14.09    7.76
 -15  -5   7    9.64    7.02
 -15  -5   8    0.00    5.08
 -15  -5   9    1.99    5.49
 -15  -5  10   13.56    7.79
 -15  -5  11   21.20    9.22
 -15  -5  12    6.69    6.46
 -15  -5  13    0.00    4.05
 -15  -5  14    4.38    5.08
 -15  -5  15    3.12    4.76
 -15  -6   1    0.45    4.15
 -15  -6   2    9.37    7.08
 -15  -6   3    4.58    6.12
 -15  -6   4    8.99    7.03
 -15  -6   5   -0.00    5.32
 -15  -6   6    7.42    6.13
 -15  -6   7    5.34    6.75
 -15  -6   8    1.05    5.38
 -15  -6   9   14.89    7.74
 -15  -6  10   -0.00    4.02
 -15  -6  11    6.57    6.16
 -15  -6  12    2.45    4.30
 -15  -6  13    0.00    4.97
 -15  -6  14   11.66    7.51
 -15  -7   3   -0.00    4.91
 -15  -7   4    0.37    4.55
 -15  -7   5    6.46    6.76
 -15  -7   6   10.73    8.00
 -15  -7   7    2.21    4.62
 -15  -7   8    0.00    4.68
 -15  -7   9    6.67    5.64
 -15  -7  10    1.44    4.90
 -15  -7  11   -0.00    4.59
 -15  -7  12    1.69    5.38
 -15  -8   6    0.33    5.14
 -15  -8   7   -0.00    5.26
 -15  -8   8    2.96    6.11
 -15  -8   9   -0.00    4.06
 -15  -8  10    0.00    4.99
 -14   0   1    1.23    5.61
 -14   0   2   29.08   10.38
 -14   0   3    0.01    4.44
 -14   0   4   45.81   13.14
 -14   0   5   -0.00    3.98
 -14   0   6   12.20    7.00
 -14   0   7    1.29    3.97
 -14   0   8   22.22    8.98
 -14   0   9   -0.00    3.34
 -14   0  10    1.99    3.76
 -14   0  11   -0.00    3.32
 -14   0  12    1.64    4.30
 -14   0  13   -0.00    4.39
 -14   0  14    5.57    6.23
 -14   0  15    0.28    3.64
 -14   0  16    3.15    5.33
 -14   0  17   -0.00    4.61
 -14   0  18   13.24    7.30
 -14   0  19    1.19    4.25
 -14   0  20    1.60    4.22
 -14   0  21   -0.00    4.35
 -14   0  22    6.71    6.21
 -14   0  23   -0.00    4.36
 -14   1   1    7.51    5.50
 -14  -1   1   -0.00    4.34
 -14   1   2   10.05    7.10
 -14  -1   2   -0.00    4.26
 -14   1   3    0.00    4.29
 -14  -1   3    5.77    5.43
 -14   1   4    4.17    5.30
 -14  -1   4    0.00    4.09
 -14   1   5    0.00    4.10
 -14  -1   5    0.50    3.80
 -14   1   6   14.81    7.29
 -14  -1   6   16.65    8.75
 -14   1   7    2.16    5.65
 -14  -1   7   -0.00    4.43
 -14   1   8   -0.00    3.66
 -14  -1   8   -0.00    4.67
 -14   1   9    0.00    4.75
 -14  -1   9   -0.00    4.04
 -14   1  10   11.55    6.90
 -14  -1  10   15.82    8.06
 -14   1  11   -0.00    4.32
 -14  -1  11   -0.00    4.70
 -14   1  12    5.57    5.54
 -14  -1  12    5.86    5.39
 -14   1  13    1.30    4.45
 -14  -1  13    0.21    4.18
 -14   1  14    5.13    5.51
 -14  -1  14   11.06    6.61
 -14   1  15   -0.00    5.16
 -14  -1  15   -0.00    4.17
 -14   1  16    2.81    4.69
 -14  -1  16    7.77    6.56
 -14   1  17    0.00    4.55
 -14  -1  17    2.75    4.29
 -14   1  18    3.38    4.85
 -14  -1  18    2.30    4.44
 -14   1  19   -0.00    5.42
 -14  -1  19    5.64    5.96
 -14   1  20   10.34    8.23
 -14  -1  20    9.32    7.11
 -14   1  21    0.00    5.23
 -14  -1  21   -0.00    4.58
 -14   1  22    0.00    5.38
 -14  -1  22    1.94    5.24
 -14   1  23   -0.00    4.20
 -14   1  24    3.37    6.30
 -14   1  25    0.00    4.82
 -14   2   1    2.69    3.74
 -14  -2   1   -0.00    4.90
 -14   2   2   27.66    9.64
 -14  -2   2   16.12    8.67
 -14   2   3    3.86    5.56
 -14  -2   3    1.95    4.52
 -14   2   4    7.92    5.03
 -14  -2   4    2.97    5.42
 -14   2   5    0.73    4.04
 -14  -2   5    4.25    5.96
 -14   2   6    4.45    5.93
 -14  -2   6   20.33    8.72
 -14   2   7   -0.00    4.96
 -14  -2   7    1.35    4.13
 -14   2   8    6.79    5.48
 -14  -2   8    2.81    5.43
 -14   2   9    2.71    5.05
 -14  -2   9   -0.00    4.10
 -14   2  10    0.15    3.35
 -14  -2  10    1.11    4.80
 -14   2  11   -0.00    5.04
 -14  -2  11   -0.00    5.44
 -14   2  12    4.36    6.05
 -14  -2  12   13.89    7.47
 -14   2  13    2.72    4.53
 -14  -2  13    4.19    4.91
 -14   2  14    7.68    6.13
 -14  -2  14    8.34    6.01
 -14   2  15    4.31    5.39
 -14  -2  15   -0.00    4.01
 -14   2  16    0.30    4.01
 -14  -2  16    0.33    4.17
 -14   2  17    0.00    3.93
 -14  -2  17    0.00    4.63
 -14   2  18    6.72    6.85
 -14  -2  18    7.19    5.42
 -14   2  19    0.86    4.72
 -14  -2  19   -0.00    4.65
 -14   2  20    2.19    4.65
 -14  -2  20   -0.00    3.48
 -14   2  21    6.62    6.08
 -14   2  22    6.22    6.04
 -14   2  23   -0.00    4.23
 -14   2  24   18.98    9.55
 -14   2  25    6.41    6.30
 -14   2  26   -0.00    5.14
 -14   3   1    1.98    4.00
 -14  -3   1    3.76    5.64
 -14   3   2    7.11    6.42
 -14  -3   2    0.65    5.27
 -14   3   3    1.48    4.49
 -14  -3   3    0.00    4.78
 -14   3   4   -0.00    5.15
 -14  -3   4    0.31    5.22
 -14   3   5    3.65    5.80
 -14  -3   5    4.19    5.85
 -14   3   6   18.67    9.54
 -14  -3   6   24.43    9.57
 -14   3   7   12.92    7.42
 -14  -3   7    7.50    6.41
 -14   3   8    1.85    4.67
 -14  -3   8   -0.00    4.29
 -14   3   9    0.00    5.91
 -14  -3   9   -0.00    3.80
 -14   3  10    5.57    5.60
 -14  -3  10    8.59    5.74
 -14   3  11   13.22    6.88
 -14  -3  11    6.09    5.83
 -14   3  12    0.00    5.26
 -14  -3  12    0.18    4.32
 -14   3  13   -0.00    4.11
 -14  -3  13   -0.00    4.18
 -14   3  14    3.43    5.82
 -14  -3  14    2.13    4.73
 -14   3  15    6.03    6.76
 -14  -3  15    6.58    5.95
 -14   3  16   15.61    8.21
 -14  -3  16    6.60    6.92
 -14   3  17   -0.00    4.84
 -14  -3  17   -0.00    3.53
 -14   3  18   -0.00    4.32
 -14  -3  18    5.90    5.58
 -14   3  19   -0.00    3.90
 -14  -3  19    0.00    3.77
 -14   3  20    4.27    5.80
 -14   3  21   -0.00    5.69
 -14   3  22    0.96    4.78
 -14   3  23   11.14    8.22
 -14   3  24   -0.00    4.56
 -14   3  25    5.53    6.64
 -14   4   1   10.90    6.09
 -14  -4   1    6.98    6.64
 -14   4   2    6.63    6.38
 -14  -4   2   11.33    6.10
 -14   4   3   -0.00    4.78
 -14  -4   3    0.08    4.67
 -14   4   4    1.68    5.64
 -14  -4   4    9.78    6.82
 -14   4   5    2.69    4.08
 -14  -4   5    0.00    4.91
 -14   4   6    0.00    4.72
 -14  -4   6    4.88    4.76
 -14   4   7    0.00    5.73
 -14  -4   7   11.20    6.63
 -14   4   8    1.68    3.90
 -14  -4   8    5.43    5.55
 -14   4   9    1.70    5.97
 -14  -4   9    7.99    6.84
 -14   4  10   11.82    7.38
 -14  -4  10    1.37    4.46
 -14   4  11    3.95    4.75
 -14  -4  11    2.36    5.37
 -14   4  12   15.29    9.06
 -14  -4  12   10.98    6.43
 -14   4  13   18.38    9.10
 -14  -4  13    7.19    5.95
 -14   4  14   18.74    9.09
 -14  -4  14    9.59    6.83
 -14   4  15    6.31    6.14
 -14  -4  15   -0.00    3.50
 -14   4  16    7.62    7.11
 -14  -4  16    2.86    3.84
 -14   4  17   -0.00    4.55
 -14  -4  17   -0.00    3.98
 -14   4  18    1.53    4.60
 -14   4  19   -0.00    5.11
 -14   4  20    2.25    4.70
 -14   4  21    1.53    5.56
 -14   4  22    0.00    4.56
 -14   5   1    2.70    5.25
 -14  -5   1   13.10    8.20
 -14   5   2    1.52    4.79
 -14  -5   2    0.67    5.24
 -14   5   3    3.42    5.08
 -14  -5   3    5.19    5.89
 -14   5   4   -0.00    5.35
 -14  -5   4    5.65    7.14
 -14   5   5   20.26    8.46
 -14  -5   5   23.91    9.38
 -14   5   6    4.57    6.09
 -14  -5   6    5.55    5.71
 -14   5   7    2.84    5.11
 -14  -5   7   -0.00    4.46
 -14   5   8    1.76    4.42
 -14  -5   8    0.00    4.46
 -14   5   9    3.81    6.51
 -14  -5   9   12.81    7.38
 -14   5  10   26.76   10.25
 -14  -5  10   26.84   10.14
 -14   5  11    0.00    4.84
 -14  -5  11    2.76    5.05
 -14   5  12    5.90    6.09
 -14  -5  12    5.71    6.09
 -14   5  13    0.00    4.03
 -14  -5  13    0.00    3.14
 -14   5  14    1.38    4.27
 -14  -5  14    0.00    4.48
 -14   5  15    0.00    4.65
 -14  -5  15    0.00    4.66
 -14   5  16    9.59    7.37
 -14  -5  16   10.73    7.21
 -14   5  17   -0.00    5.06
 -14   5  18   -0.00    5.01
 -14   5  19   -0.00    4.38
 -14   6   1    3.99    5.14
 -14  -6   1    0.84    5.50
 -14   6   2    2.69    5.36
 -14  -6   2    1.14    3.91
 -14   6   3    7.48    5.70
 -14  -6   3   -0.00    4.60
 -14   6   4   20.60    8.81
 -14  -6   4   15.75    8.41
 -14   6   5   -0.00    4.98
 -14  -6   5    0.85    5.54
 -14   6   6    4.48    5.46
 -14  -6   6    5.05    5.37
 -14   6   7   11.88    7.16
 -14  -6   7   15.34    8.25
 -14   6   8    3.03    5.47
 -14  -6   8    7.23    6.35
 -14   6   9   -0.00    5.83
 -14  -6   9   -0.00    4.72
 -14   6  10    2.02    4.09
 -14  -6  10    0.96    5.15
 -14   6  11   -0.00    2.92
 -14  -6  11   -0.00    4.04
 -14   6  12   -0.00    4.56
 -14  -6  12    0.00    5.62
 -14   6  13   -0.00    4.34
 -14  -6  13   -0.00    3.57
 -14   6  14    4.88    6.20
 -14  -6  14   12.46    7.27
 -14   6  15    3.19    5.16
 -14   7   1    8.89    6.70
 -14  -7   1    5.95    6.16
 -14   7   2   -0.00    5.07
 -14  -7   2   -0.00    4.91
 -14   7   3    1.97    3.97
 -14  -7   3   -0.00    4.66
 -14   7   4    4.53    5.17
 -14  -7   4    0.00    5.17
 -14   7   5    7.91    6.68
 -14  -7   5   10.88    7.42
 -14   7   6   14.63    7.70
 -14  -7   6   19.01    9.23
 -14   7   7    2.61    5.23
 -14  -7   7   -0.00    4.79
 -14   7   8   -0.00    4.26
 -14  -7   8    5.53    6.14
 -14   7   9    3.38    5.54
 -14  -7   9   -0.00    4.77
 -14   7  10   -0.00    5.86
 -14  -7  10    6.05    6.11
 -14   7  11    3.75    6.54
 -14  -7  11    9.12    6.21
 -14  -7  12   -0.00    5.39
 -14  -7  13    1.20    4.06
 -14   8   1    4.27    5.96
 -14  -8   1    6.88    7.60
 -14   8   2    6.22    5.94
 -14  -8   2    0.00    6.31
 -14   8   3    5.93    6.94
 -14  -8   3   21.57    9.83
 -14   8   4   -0.00    5.66
 -14  -8   4    2.67    5.52
 -14   8   5    0.00    4.81
 -14  -8   5    0.00    4.40
 -14  -8   6   -0.00    4.68
 -14  -8   7   -0.00    5.65
 -14  -8   8    1.79    4.18
 -14  -8   9    8.46    6.74
 -14  -8  10    0.89    4.94
 -14  -8  11   -0.00    3.95
 -14  -9   1    0.00    5.14
 -14  -9   2   -0.00    4.64
 -14  -9   3    2.47    6.92
 -14  -9   4   -0.00    7.64
 -14  -9   5   14.55    9.79
 -14  -9   6    1.57    4.87
 -14  -9   7    9.35    7.41
 -14  -9   8   -0.00    5.07
 -14  -9   9    7.29    6.34
 -14 -10   2    2.26    5.61
 -14 -10   3    0.00    5.85
 -14 -10   4    1.55    6.31
 -14 -10   5   -0.00    4.73
 -14 -10   6    0.00    6.07
 -14 -10   7   -0.00    6.00
 -14 -11   5    3.11    5.74
 -14 -11   6    6.78    6.48
 -13   0   1   45.63   13.23
 -13   0   2   -0.00    3.50
 -13   0   3   13.91    7.68
 -13   0   4    1.52    5.29
 -13   0   5   20.50    8.46
 -13   0   6    1.86    4.16
 -13   0   7    9.86    6.05
 -13   0   8   -0.00    3.93
 -13   0   9    3.67    4.83
 -13   0  10    4.09    3.93
 -13   0  11   22.75    9.28
 -13   0  12   -0.00    4.04
 -13   0  13   28.68   10.29
 -13   0  14   -0.00    4.24
 -13   0  15    7.48    6.05
 -13   0  16    1.00    4.53
 -13   0  17   18.41    8.35
 -13   0  18   -0.00    3.43
 -13   0  19   10.72    7.20
 -13   0  20   -0.00    3.99
 -13   0  21    2.86    5.72
 -13   0  22    2.04    4.77
 -13   0  23    6.86    5.98
 -13   0  24   -0.00    4.57
 -13   1   1    4.20    5.78
 -13  -1   1    2.26    6.02
 -13   1   2    2.63    4.29
 -13  -1   2    6.79    6.48
 -13   1   3    2.03    3.68
 -13  -1   3    2.42    5.58
 -13   1   4    4.11    5.17
 -13  -1   4   10.20    6.35
 -13   1   5   55.29   14.76
 -13  -1   5   68.05   15.62
 -13   1   6    5.03    4.55
 -13  -1   6   -0.00    4.04
 -13   1   7    1.82    4.19
 -13  -1   7    3.94    5.27
 -13   1   8    1.00    3.38
 -13  -1   8    0.00    3.97
 -13   1   9   33.00   11.15
 -13  -1   9   35.40   10.92
 -13   1  10   11.13    6.56
 -13  -1  10    1.97    5.00
 -13   1  11    8.47    6.69
 -13  -1  11   -0.00    3.33
 -13   1  12    0.60    4.18
 -13  -1  12    1.27    4.35
 -13   1  13    6.60    5.85
 -13  -1  13    7.55    5.49
 -13   1  14    1.37    4.18
 -13  -1  14    0.00    2.96
 -13   1  15   50.29   12.33
 -13  -1  15   14.20    8.08
 -13   1  16    6.30    6.12
 -13  -1  16    0.27    3.53
 -13   1  17    0.00    4.23
 -13  -1  17    1.54    4.07
 -13   1  18   -0.00    4.54
 -13  -1  18    0.90    3.54
 -13   1  19    0.00    4.47
 -13  -1  19    7.25    6.16
 -13   1  20   -0.00    5.05
 -13  -1  20    0.38    3.63
 -13   1  21    2.43    6.01
 -13  -1  21    4.07    4.88
 -13   1  22   10.34    7.09
 -13  -1  22    2.99    4.62
 -13   1  23   -0.00    3.45
 -13  -1  23    0.02    3.42
 -13   1  24    2.57    5.14
 -13   1  25    7.46    7.05
 -13   2   1   23.15    9.11
 -13  -2   1   38.62   11.24
 -13   2   2   -0.00    3.92
 -13  -2   2   -0.00    4.61
 -13   2   3    5.02    5.70
 -13  -2   3   13.56    6.93
 -13   2   4    7.79    5.47
 -13  -2   4    7.12    5.73
 -13   2   5    1.48    4.35
 -13  -2   5    1.72    4.69
 -13   2   6    0.00    4.74
 -13  -2   6    0.00    4.09
 -13   2   7   23.15    8.31
 -13  -2   7   -0.00    4.82
 -13   2   8    4.09    5.35
 -13  -2   8    8.67    5.52
 -13   2   9   -0.00    4.08
 -13  -2   9    2.33    4.37
 -13   2  10   -0.00    4.23
 -13  -2  10    0.53    4.13
 -13   2  11   38.45   11.52
 -13  -2  11   34.78   11.28
 -13   2  12    2.41    4.53
 -13  -2  12    3.83    5.16
 -13   2  13   22.51    8.58
 -13  -2  13    2.62    4.53
 -13   2  14    1.42    3.76
 -13  -2  14    4.26    5.30
 -13   2  15    0.99    4.81
 -13  -2  15    8.70    5.70
 -13   2  16   -0.00    4.61
 -13  -2  16    7.28    5.52
 -13   2  17    1.33    4.74
 -13  -2  17    7.20    6.53
 -13   2  18    1.57    3.93
 -13  -2  18    3.46    4.83
 -13   2  19    9.26    6.85
 -13  -2  19   -0.00    3.32
 -13   2  20   -0.00    3.98
 -13  -2  20   -0.00    4.61
 -13   2  21    8.04    6.87
 -13  -2  21    5.95    6.22
 -13   2  22    7.22    6.03
 -13   2  23   11.55    7.85
 -13   2  24    0.06    4.98
 -13   2  25   -0.00    5.86
 -13   2  26   -0.00    4.20
 -13   2  27   15.27    9.06
 -13   3   1    3.37    5.41
 -13  -3   1   -0.00    5.46
 -13   3   2   -0.00    5.18
 -13  -3   2    2.73    4.27
 -13   3   3    0.00    4.91
 -13  -3   3    8.99    7.04
 -13   3   4   10.10    6.23
 -13  -3   4   -0.00    4.09
 -13   3   5   26.71   10.04
 -13  -3   5   11.27    7.72
 -13   3   6    3.79    4.77
 -13  -3   6    1.09    4.21
 -13   3   7    0.00    3.76
 -13  -3   7   -0.00    4.40
 -13   3   8   -0.00    4.55
 -13  -3   8    1.39    3.65
 -13   3   9    8.73    6.51
 -13  -3   9   31.94   10.01
 -13   3  10    6.54    6.35
 -13  -3  10   11.95    6.84
 -13   3  11    8.00    6.74
 -13  -3  11   12.57    7.16
 -13   3  12    3.80    4.56
 -13  -3  12    0.00    3.55
 -13   3  13    0.00    2.85
 -13  -3  13    0.93    4.48
 -13   3  14   -0.00    4.41
 -13  -3  14    1.70    3.81
 -13   3  15   11.42    8.32
 -13  -3  15   24.07    8.61
 -13   3  16   -0.00    3.87
 -13  -3  16    0.94    3.56
 -13   3  17    5.53    4.98
 -13  -3  17   -0.00    2.81
 -13   3  18   -0.00    5.59
 -13  -3  18    3.92    4.75
 -13   3  19   12.48    8.15
 -13  -3  19    6.24    5.50
 -13   3  20   24.48    9.68
 -13  -3  20   10.52    6.52
 -13   3  21    7.24    6.78
 -13   3  22    1.70    4.89
 -13   3  23   -0.00    4.62
 -13   3  24   -0.00    4.79
 -13   3  25   16.10    8.73
 -13   3  26    0.00    5.92
 -13   3  27    1.05    5.45
 -13   3  28    4.50    6.06
 -13   4   1   18.66    8.50
 -13  -4   1    5.24    7.29
 -13   4   2    0.00    4.00
 -13  -4   2    9.52    7.20
 -13   4   3    2.30    5.03
 -13  -4   3    0.78    3.66
 -13   4   4    1.61    3.96
 -13  -4   4    2.82    5.63
 -13   4   5   -0.00    3.28
 -13  -4   5   -0.00    4.08
 -13   4   6    0.00    4.16
 -13  -4   6    5.93    5.68
 -13   4   7   13.36    7.82
 -13  -4   7   11.11    6.99
 -13   4   8    0.00    4.47
 -13  -4   8   15.46    7.12
 -13   4   9    0.00    3.68
 -13  -4   9    2.10    5.04
 -13   4  10    0.00    4.89
 -13  -4  10   -0.00    4.29
 -13   4  11    3.95    5.48
 -13  -4  11    8.58    6.06
 -13   4  12    0.47    5.05
 -13  -4  12    8.37    5.34
 -13   4  13   17.12    8.67
 -13  -4  13   14.85    7.64
 -13   4  14    0.00    4.14
 -13  -4  14   -0.00    3.28
 -13   4  15    1.24    5.15
 -13  -4  15    1.67    4.50
 -13   4  16    4.44    5.34
 -13  -4  16   -0.00    4.13
 -13   4  17   13.95    7.83
 -13  -4  17    7.71    6.34
 -13   4  18    0.19    4.61
 -13  -4  18   -0.00    4.03
 -13   4  19    1.44    5.50
 -13   4  20   -0.00    5.65
 -13   4  21    3.35    5.80
 -13   4  22    9.23    7.59
 -13   4  23    1.19    5.21
 -13   4  24    6.75    7.19
 -13   4  25    7.33    7.02
 -13   4  26    1.29    5.21
 -13   4  27    0.26    5.31
 -13   4  28    0.14    4.33
 -13   4  29   -0.00    5.48
 -13   5   1    4.59    6.43
 -13  -5   1    6.28    5.60
 -13   5   2   -0.00    6.48
 -13  -5   2    0.00    4.94
 -13   5   3    2.27    3.64
 -13  -5   3    6.07    5.15
 -13   5   4   -0.00    4.33
 -13  -5   4    0.64    5.03
 -13   5   5    9.77    6.99
 -13  -5   5   11.65    7.44
 -13   5   6    1.90    5.14
 -13  -5   6    2.18    4.49
 -13   5   7   -0.00    4.85
 -13  -5   7    0.10    4.66
 -13   5   8   -0.00    4.69
 -13  -5   8    4.72    5.60
 -13   5   9    3.64    5.15
 -13  -5   9    6.95    6.39
 -13   5  10    0.00    3.95
 -13  -5  10    8.40    6.28
 -13   5  11    0.00    5.88
 -13  -5  11   15.97    7.09
 -13   5  12   -0.00    4.20
 -13  -5  12    0.64    4.10
 -13   5  13   -0.00    4.33
 -13  -5  13    3.20    3.96
 -13   5  14    7.36    6.91
 -13  -5  14    3.32    4.99
 -13   5  15   18.63    9.29
 -13  -5  15   15.79    7.70
 -13   5  16   13.44    8.86
 -13  -5  16    2.47    4.83
 -13   5  17    1.78    5.09
 -13  -5  17    4.44    5.05
 -13   5  18    3.37    5.33
 -13   5  19    6.94    6.77
 -13   5  20    5.46    5.76
 -13   5  21    8.13    7.12
 -13   5  22   -0.00    5.51
 -13   5  23   -0.00    4.86
 -13   5  24    6.16    7.86
 -13   5  25    6.43    6.63
 -13   5  26   11.26    8.70
 -13   6   1    8.11    6.52
  13  -6  -1   18.17    9.80
 -13  -6   1   14.43    8.40
 -13   6   2    1.96    5.89
 -13  -6   2    0.61    5.41
 -13   6   3    5.58    6.30
 -13  -6   3    7.15    7.48
 -13   6   4    3.80    6.63
 -13  -6   4   17.13    8.54
 -13   6   5   -0.00    3.53
 -13  -6   5    1.12    4.21
 -13   6   6    8.42    6.41
 -13  -6   6    5.25    6.26
 -13   6   7    8.95    7.86
 -13  -6   7   22.58    8.93
 -13   6   8   16.05    8.30
 -13  -6   8   12.05    7.44
 -13   6   9    3.33    5.46
 -13  -6   9    5.55    5.91
 -13   6  10   -0.00    5.04
 -13  -6  10    7.43    5.88
 -13   6  11    8.68    7.12
 -13  -6  11    2.60    4.56
 -13   6  12   -0.00    4.54
 -13  -6  12   16.02    7.99
 -13   6  13    5.26    6.82
 -13  -6  13    5.64    5.71
 -13   6  14   -0.00    5.02
 -13  -6  14    1.99    4.77
 -13   6  15   -0.00    3.59
 -13  -6  15    2.26    5.61
 -13   6  16    0.00    5.94
 -13   6  17   -0.00    5.07
 -13   6  18   -0.00    6.79
 -13   6  19    6.24    6.48
 -13   6  20    0.00    4.71
 -13   6  21   -0.00    5.34
 -13   6  22    0.00    5.37
 -13   6  23   -0.00    5.36
 -13   7   1    3.65    5.65
  13  -7  -1    4.97    7.94
 -13  -7   1    4.61    7.01
 -13   7   2    0.93    5.97
 -13  -7   2   -0.00    5.74
 -13   7   3    2.55    3.73
 -13  -7   3    5.02    6.67
 -13   7   4   33.66   10.93
 -13  -7   4   12.64    7.83
 -13   7   5    4.12    5.69
 -13  -7   5    1.79    5.14
 -13   7   6    0.00    3.93
 -13  -7   6   -0.00    4.06
 -13   7   7   -0.00    4.94
 -13  -7   7    0.00    4.20
 -13   7   8    2.18    5.05
 -13  -7   8   -0.00    4.71
 -13   7   9    4.30    5.43
 -13  -7   9    8.72    6.31
 -13   7  10   13.91    8.45
 -13  -7  10   11.40    7.92
 -13   7  11   -0.00    4.91
 -13  -7  11   -0.00    4.75
 -13   7  12   -0.00    4.79
 -13  -7  12    0.23    4.17
 -13   7  13    3.29    4.47
 -13  -7  13    4.60    5.89
 -13   7  14    0.00    5.86
 -13   7  15    1.10    5.55
 -13   7  16    9.40    8.30
 -13   7  17    1.17    4.57
 -13   7  18   12.96    9.61
 -13   7  19    0.00    6.61
 -13   8   1    6.28    6.84
  13  -8  -1    6.61    8.73
 -13  -8   1    6.95    7.15
 -13   8   2    6.94    7.43
 -13  -8   2   10.22    8.44
 -13   8   3    4.90    6.73
 -13  -8   3    3.79    6.02
 -13   8   4    4.46    5.70
 -13  -8   4    2.02    4.90
 -13   8   5    1.22    5.43
 -13  -8   5    5.03    6.08
 -13   8   6   13.20    7.96
 -13  -8   6    0.00    5.89
 -13   8   7    2.75    6.78
 -13  -8   7   -0.00    5.47
 -13   8   8    4.84    5.98
 -13  -8   8    1.38    5.83
 -13   8   9   10.71    7.72
 -13  -8   9    0.00    5.29
 -13   8  10    0.00    5.54
 -13  -8  10    0.24    3.99
 -13   8  11    1.69    5.07
 -13  -8  11    0.94    3.55
 -13   8  12   13.46    8.48
 -13  -8  12    1.20    4.33
 -13   8  13    0.31    5.60
 -13   8  14    0.00    6.97
 -13   8  15    0.00    5.28
 -13   8  16    7.85    7.78
 -13   9   1    5.44    6.10
  13  -9  -1   -0.00    4.85
 -13  -9   1   -0.00    4.21
 -13   9   2    8.03    6.46
 -13  -9   2    0.00    4.60
 -13   9   3   -0.00    5.55
 -13  -9   3    4.76    5.72
 -13   9   4   17.88    8.73
 -13  -9   4   12.08    8.13
 -13   9   5    3.01    4.42
 -13  -9   5   -0.00    6.83
 -13   9   6    0.00    5.79
 -13  -9   6    0.00    5.28
 -13   9   7    5.44    6.59
 -13  -9   7    7.75    6.44
 -13   9   8    0.00    5.67
 -13  -9   8   -0.00    3.89
 -13   9   9   -0.00    4.02
 -13  -9   9   -0.00    5.80
 -13   9  10    8.80    8.36
 -13  -9  10    7.53    6.11
 -13   9  11   -0.00    4.52
 -13   9  12   -0.00    6.97
 -13  10   1   -0.00    4.89
  13 -10  -1   -0.00    6.71
 -13 -10   1   -0.00    3.64
 -13  10   2   13.37    8.08
  13 -10  -2    0.74    5.94
 -13 -10   2    5.36    6.43
 -13  10   3   -0.00    4.64
 -13 -10   3   -0.00    4.87
 -13  10   4    8.92    6.91
 -13 -10   4    2.24    5.81
 -13  10   5    0.91    5.52
 -13 -10   5    2.29    5.26
 -13  10   6   13.06    7.82
 -13 -10   6   12.21    8.56
 -13  10   7    9.74    7.30
 -13 -10   7    4.04    6.81
 -13 -10   8   13.80    8.33
  13 -11  -1    0.77    7.31
 -13 -11   1   -0.00    5.10
 -13 -11   2    2.58    5.46
 -13 -11   3    0.00    6.48
 -13 -11   4    1.35    6.07
 -13 -11   5   -0.00    6.42
 -13 -11   6    8.89    7.59
  13 -12  -1   -0.00    5.15
 -13 -12   1   -0.00    5.71
 -13 -12   2   10.03    7.89
 -13 -12   3    0.00    5.79
 -13 -12   4    3.88    6.55
 -13 -12   5    6.10    7.95
 -12   0   1    0.70    3.97
 -12   0   2    8.13    6.25
 -12   0   3   -0.00    3.38
 -12   0   4    7.09    5.70
 -12   0   5    0.28    4.63
 -12   0   6   73.53   16.50
 -12   0   7   -0.00    4.86
 -12   0   8    2.97    5.22
 -12   0   9    2.12    4.11
 -12   0  10   42.73   11.88
 -12   0  11   -0.00    4.63
 -12   0  12   28.21    9.28
 -12   0  13   -0.00    3.78
 -12   0  14    6.64    5.79
 -12   0  15   -0.00    3.24
 -12   0  16   24.78    9.21
 -12   0  17   -0.00    4.22
 -12   0  18    4.63    5.07
 -12   0  19   -0.00    3.84
 -12   0  20    9.36    6.46
 -12   0  21    2.86    5.24
 -12   0  22   15.15    7.57
 -12   0  23   -0.00    3.31
 -12   0  24    0.77    5.20
 -12   1   1   -0.00    3.74
 -12  -1   1    2.22    4.78
 -12   1   2   44.20   11.88
 -12  -1   2   30.27   10.75
 -12   1   3    0.09    4.41
 -12  -1   3    4.69    5.24
 -12   1   4   73.25   15.99
 -12  -1   4   56.85   14.71
 -12   1   5    0.00    4.53
 -12  -1   5    0.00    3.56
 -12   1   6    1.88    4.63
 -12  -1   6   -0.00    3.93
 -12   1   7    0.00    3.13
 -12  -1   7   -0.00    4.47
 -12   1   8   73.25   15.27
 -12  -1   8   43.14   12.84
 -12   1   9    0.00    4.77
 -12  -1   9    2.08    4.07
 -12   1  10   28.79    8.95
 -12  -1  10    7.50    6.07
 -12   1  11   -0.00    4.05
 -12  -1  11   -0.00    3.87
 -12   1  12    6.18    5.27
 -12  -1  12    1.52    3.19
 -12   1  13    0.56    3.69
 -12  -1  13    0.00    3.65
 -12   1  14   52.13   13.02
 -12  -1  14   31.95   10.34
 -12   1  15    0.55    4.14
 -12  -1  15    0.57    4.93
 -12   1  16   -0.00    3.08
 -12  -1  16    0.00    4.26
 -12   1  17   -0.00    3.83
 -12  -1  17   -0.00    3.93
 -12   1  18   12.43    7.94
 -12  -1  18   25.61    9.08
 -12   1  19    0.00    3.07
 -12  -1  19   -0.00    3.23
 -12   1  20    7.04    6.33
 -12  -1  20    6.52    5.92
 -12   1  21    3.87    5.74
 -12  -1  21   -0.00    3.25
 -12   1  22   -0.00    3.31
 -12  -1  22   -0.00    4.19
 -12   1  23    0.00    4.59
 -12  -1  23   -0.00    4.83
 -12   1  24   15.85    8.51
 -12   1  25   -0.00    4.68
 -12   1  26   12.14    8.19
 -12   2   1    0.00    5.10
 -12  -2   1    3.92    5.48
 -12   2   2   18.77    7.95
 -12  -2   2   23.81    9.27
 -12   2   3   -0.00    4.35
 -12  -2   3    0.00    4.53
 -12   2   4    0.28    4.20
 -12  -2   4    0.00    5.43
 -12   2   5    3.31    4.19
 -12  -2   5    3.87    5.42
 -12   2   6   46.82   12.75
 -12  -2   6   46.30   12.37
 -12   2   7   13.24    6.88
 -12  -2   7    4.49    5.76
 -12   2   8    9.87    6.20
 -12  -2   8   14.71    6.93
 -12   2   9   -0.00    4.19
 -12  -2   9    6.68    5.59
 -12   2  10   28.50   10.01
 -12  -2  10   32.44    9.96
 -12   2  11   14.25    7.31
 -12  -2  11   12.14    6.85
 -12   2  12   23.60    9.46
 -12  -2  12   21.81    8.56
 -12   2  13   -0.00    6.04
 -12  -2  13    4.63    5.92
 -12   2  14    1.51    3.97
 -12  -2  14    0.90    3.83
 -12   2  15    3.74    4.54
 -12  -2  15    0.00    4.55
 -12   2  16   11.93    7.94
 -12  -2  16   24.10    8.60
 -12   2  17   -0.00    5.14
 -12  -2  17    2.34    3.93
 -12   2  18    3.82    4.79
 -12  -2  18    7.70    5.90
 -12   2  19    1.35    3.95
 -12  -2  19    0.00    3.05
 -12   2  20   -0.00    4.02
 -12  -2  20    7.80    5.25
 -12   2  21    8.75    5.90
 -12  -2  21    0.52    3.68
 -12   2  22    9.83    7.56
 -12  -2  22   19.20    8.67
 -12   2  23   -0.00    3.79
 -12   2  24    4.92    6.00
 -12   2  25    1.92    4.35
 -12   2  26   22.72   10.72
 -12   2  27   -0.00    5.38
 -12   3   1    5.47    4.54
  12  -3  -1   -0.00    4.79
 -12  -3   1    1.59    4.78
 -12   3   2   34.51   10.40
 -12  -3   2   16.20    8.43
 -12   3   3   10.96    7.16
 -12  -3   3   17.74    7.89
 -12   3   4   17.33    7.65
 -12  -3   4    7.98    6.35
 -12   3   5   12.36    7.17
 -12  -3   5   11.99    6.93
 -12   3   6    3.72    4.43
 -12  -3   6    4.75    5.37
 -12   3   7    7.64    6.19
 -12  -3   7    8.23    5.44
 -12   3   8   17.90    8.20
 -12  -3   8   16.72    8.19
 -12   3   9   12.15    7.38
 -12  -3   9    9.90    6.79
 -12   3  10   17.04    7.63
 -12  -3  10    2.93    5.05
 -12   3  11   -0.00    4.30
 -12  -3  11   -0.00    3.95
 -12   3  12    7.25    5.68
 -12  -3  12   17.65    7.54
 -12   3  13   -0.00    4.70
 -12  -3  13    3.40    4.67
 -12   3  14   15.16    8.52
 -12  -3  14   46.39   11.61
 -12   3  15    6.03    6.20
 -12  -3  15   25.09    8.53
 -12   3  16    0.00    4.50
 -12  -3  16    1.29    4.03
 -12   3  17    2.96    4.80
 -12  -3  17   -0.00    3.30
 -12   3  18    6.38    6.35
 -12  -3  18    5.71    5.23
 -12   3  19   13.62    7.62
 -12  -3  19    7.79    5.57
 -12   3  20   22.07    9.13
 -12  -3  20    6.62    6.08
 -12   3  21    1.69    4.66
 -12   3  22    2.77    5.01
 -12   3  23    6.64    6.78
 -12   3  24   19.10    9.61
 -12   3  25    6.97    6.75
 -12   3  26    9.73    7.14
 -12   3  27    3.24    6.16
 -12   3  28    9.41    7.94
 -12   4   1   15.85    7.95
  12  -4  -1    7.29    7.36
 -12  -4   1   15.45    8.61
 -12   4   2    5.12    5.28
  12  -4  -2    3.87    7.07
 -12  -4   2   17.61    7.77
 -12   4   3    0.00    4.38
  12  -4  -3   -0.00    5.38
 -12  -4   3    6.82    6.19
 -12   4   4    8.74    6.04
 -12  -4   4    0.00    4.40
 -12   4   5   -0.00    4.77
 -12  -4   5   12.91    7.09
 -12   4   6   44.13   12.31
 -12  -4   6   26.76   10.30
 -12   4   7   35.21   10.89
 -12  -4   7   20.89    8.92
 -12   4   8   -0.00    4.12
 -12  -4   8    0.00    4.14
 -12   4   9    0.00    4.84
 -12  -4   9   11.38    7.27
 -12   4  10   22.72    9.19
 -12  -4  10    9.70    6.13
 -12   4  11   12.33    7.20
 -12  -4  11    2.90    4.65
 -12   4  12   26.41    9.87
 -12  -4  12   37.14   10.69
 -12   4  13    4.78    4.95
 -12  -4  13    3.74    4.51
 -12   4  14    5.88    5.39
 -12  -4  14    0.51    3.72
 -12   4  15    0.00    4.62
 -12  -4  15   -0.00    3.76
 -12   4  16    4.91    5.57
 -12  -4  16    8.40    5.52
 -12   4  17   11.97    6.80
 -12  -4  17    8.86    5.98
 -12   4  18   14.66    7.97
 -12  -4  18    5.06    5.16
 -12   4  19   -0.00    3.97
 -12  -4  19    0.40    3.51
 -12   4  20    0.00    5.02
 -12   4  21    0.00    6.88
 -12   4  22    4.91    7.12
 -12   4  23   -0.00    4.96
 -12   4  24   -0.00    3.97
 -12   4  25   -0.00    5.21
 -12   4  26   10.65    8.47
 -12   4  27    4.96    6.86
 -12   4  28   -0.00    5.10
  12  -4 -28    1.39    4.83
 -12   4  29   -0.00    6.10
  12  -4 -29   -0.00    5.39
 -12   5   1   -0.00    2.48
  12  -5  -1   -0.00    5.17
 -12  -5   1   -0.00    5.10
 -12   5   2    1.09    4.94
  12  -5  -2   -0.00    5.99
 -12  -5   2    0.28    3.83
 -12   5   3   13.01    8.17
  12  -5  -3   10.60    7.68
 -12  -5   3   15.82    8.39
 -12   5   4   13.67    8.13
  12  -5  -4    7.76    6.95
 -12  -5   4   14.73    8.08
 -12   5   5   15.76    7.79
 -12  -5   5   -0.00    3.76
 -12   5   6    4.29    5.44
 -12  -5   6   -0.00    4.14
 -12   5   7    9.29    6.50
 -12  -5   7   17.62    7.82
 -12   5   8   31.81   11.03
 -12  -5   8   15.79    7.75
 -12   5   9   36.78   11.17
 -12  -5   9   25.35    9.57
 -12   5  10   12.82    7.51
 -12  -5  10   20.19    7.98
 -12   5  11   -0.00    5.26
 -12  -5  11   -0.00    4.23
 -12   5  12    2.46    5.03
 -12  -5  12   -0.00    4.36
 -12   5  13   19.82    9.41
 -12  -5  13   33.99   10.63
 -12   5  14   23.33    9.86
 -12  -5  14   19.45    7.73
 -12   5  15   -0.00    4.91
 -12  -5  15    0.48    4.01
 -12   5  16    0.00    5.52
 -12  -5  16    2.58    4.16
 -12   5  17    0.00    5.82
 -12  -5  17   -0.00    3.84
 -12   5  18   19.50   10.00
 -12   5  19    1.35    5.45
 -12   5  20    3.77    5.67
 -12   5  21   -0.00    4.68
 -12   5  22   -0.00    5.19
 -12   5  23   -0.00    4.96
 -12   5  24    0.89    5.79
 -12   5  25   -0.00    5.77
 -12   5  26   -0.00    5.60
  12  -5 -26   -0.00    4.15
 -12   5  27   -0.00    4.94
  12  -5 -27   -0.00    4.87
 -12   5  28   -0.00    5.10
  12  -5 -28   -0.00    4.01
  12  -5 -29    4.51    6.44
  12  -5 -30    5.94    6.10
 -12   6   1   30.18    9.90
  12  -6  -1   15.87   10.18
 -12  -6   1   19.57    9.44
 -12   6   2    4.54    4.98
  12  -6  -2    4.43    6.14
 -12  -6   2   10.30    7.11
 -12   6   3    5.10    5.20
  12  -6  -3   -0.00    7.66
 -12  -6   3    8.21    6.47
 -12   6   4   -0.00    4.47
  12  -6  -4   -0.00    5.43
 -12  -6   4    3.33    5.10
 -12   6   5   27.06   10.39
 -12  -6   5   22.49    9.25
 -12   6   6   14.17    7.78
 -12  -6   6   19.61    8.61
 -12   6   7   11.77    7.29
 -12  -6   7   18.92    8.14
 -12   6   8    3.86    5.82
 -12  -6   8    3.65    5.93
 -12   6   9   -0.00    4.52
 -12  -6   9    6.91    5.57
 -12   6  10   12.68    7.64
 -12  -6  10    4.17    4.96
 -12   6  11   49.27   15.03
 -12  -6  11   51.65   13.95
 -12   6  12   19.15    8.77
 -12  -6  12   15.32    7.62
 -12   6  13    0.00    4.85
 -12  -6  13   -0.00    3.05
 -12   6  14    5.14    5.33
 -12  -6  14   -0.00    2.99
 -12   6  15    3.53    6.17
 -12  -6  15   10.11    6.83
 -12   6  16    0.00    6.50
 -12  -6  16    9.97    6.22
 -12   6  17    1.38    4.74
 -12   6  18    9.44    6.87
 -12   6  19    2.53    5.47
 -12   6  20    0.83    5.82
 -12   6  21   -0.00    6.49
 -12   6  22    5.10    5.76
 -12   6  23    4.97    6.51
 -12   6  24   -0.00    6.16
 -12   6  25   -0.00    5.68
  12  -6 -25   -0.00    5.20
 -12   6  26    5.80    6.78
  12  -6 -26   -0.00    5.28
 -12   6  27    6.60    7.71
  12  -6 -27    3.61    5.98
  12  -6 -28   -0.00    4.37
  12  -6 -29   -0.00    5.62
 -12   7   1   -0.00    4.55
  12  -7  -1    4.97    5.67
 -12  -7   1   13.46    7.95
 -12   7   2   11.56    6.81
  12  -7  -2   -0.00    5.16
 -12  -7   2    0.57    5.86
 -12   7   3   23.38    9.42
  12  -7  -3   22.32   11.83
 -12  -7   3   19.44    9.45
 -12   7   4   -0.00    4.39
  12  -7  -4   -0.00    4.82
 -12  -7   4    6.82    6.06
 -12   7   5    0.00    4.32
 -12  -7   5    0.00    4.67
 -12   7   6    3.13    5.23
 -12  -7   6   -0.00    4.98
 -12   7   7    8.55    6.11
 -12  -7   7    7.22    6.52
 -12   7   8    0.00    5.08
 -12  -7   8    6.86    6.04
 -12   7   9   51.10   14.61
 -12  -7   9   45.76   13.42
 -12   7  10    2.67    5.00
 -12  -7  10   -0.00    5.28
 -12   7  11    0.00    5.28
 -12  -7  11   -0.00    3.33
 -12   7  12   -0.00    4.99
 -12  -7  12    1.07    4.03
 -12   7  13   10.15    7.71
 -12  -7  13   -0.00    3.85
 -12   7  14    6.54    7.21
 -12  -7  14   11.62    6.61
 -12   7  15    5.02    6.46
 -12   7  16    7.27    6.11
 -12   7  17    0.58    5.22
 -12   7  18   -0.00    6.07
 -12   7  19   22.78   10.57
 -12   7  20   -0.00    4.55
 -12   7  21    3.33    6.23
 -12   7  22    0.04    4.97
 -12   7  23    1.81    4.71
  12  -7 -23    3.01    4.73
 -12   7  24    1.38    5.83
  12  -7 -24    7.31    6.47
 -12   7  25    6.49    7.89
  12  -7 -25   -0.00    4.45
  12  -7 -26    8.07    7.09
 -12   8   1    9.21    6.40
  12  -8  -1    1.69    7.38
 -12  -8   1   22.54    9.76
 -12   8   2   -0.00    5.60
  12  -8  -2    4.80    8.08
 -12  -8   2   -0.00    4.53
 -12   8   3    2.98    5.70
  12  -8  -3   10.03    8.65
 -12  -8   3    3.24    5.82
 -12   8   4    3.16    3.57
  12  -8  -4   -0.00    7.56
 -12  -8   4    0.00    4.26
 -12   8   5   23.12    9.43
 -12  -8   5    5.68    7.79
 -12   8   6    3.93    4.83
 -12  -8   6    0.00    5.74
 -12   8   7   22.24    9.21
 -12  -8   7   16.20    9.04
 -12   8   8   -0.00    4.61
 -12  -8   8    1.02    4.06
 -12   8   9    5.53    6.51
 -12  -8   9    3.10    6.25
 -12   8  10    2.91    5.29
 -12  -8  10    0.00    3.91
 -12   8  11   10.86    6.96
 -12  -8  11    6.39    6.00
 -12   8  12   -0.00    5.54
 -12  -8  12   -0.00    4.04
 -12   8  13    7.52    6.75
 -12   8  14   -0.00    5.05
 -12   8  15    0.00    5.69
 -12   8  16   -0.00    4.20
 -12   8  17   17.52    9.36
 -12   8  18    0.95    4.58
 -12   8  19    7.02    7.11
 -12   8  20    3.69    5.90
 -12   8  21    5.74    7.20
  12  -8 -21   11.37    7.00
 -12   8  22    1.48    5.47
  12  -8 -22    1.76    4.77
 -12   9   1    0.91    3.55
  12  -9  -1   -0.00    4.55
 -12  -9   1    2.04    4.90
 -12   9   2    2.41    5.16
  12  -9  -2   -0.00    5.07
 -12  -9   2   -0.00    3.10
 -12   9   3   24.37   10.37
  12  -9  -3   12.66    9.56
 -12  -9   3   -0.00    4.44
 -12   9   4   -0.00    4.49
  12  -9  -4    1.28    6.79
 -12  -9   4    1.11    5.63
 -12   9   5   -0.00    4.98
 -12  -9   5   -0.00    5.61
 -12   9   6   -0.00    5.65
 -12  -9   6    5.84    6.69
 -12   9   7    4.14    5.68
 -12  -9   7    8.44    7.35
 -12   9   8   -0.00    5.34
 -12  -9   8    1.53    5.00
 -12   9   9   31.52   12.32
 -12  -9   9   14.07    7.99
 -12   9  10   -0.00    6.84
 -12  -9  10    1.50    3.80
 -12   9  11   -0.00    4.39
 -12  -9  11    0.00    4.36
 -12   9  12    2.10    4.27
 -12   9  13    9.45    8.17
 -12   9  14    5.32    5.70
 -12   9  15    8.51    7.23
 -12   9  16    4.64    5.72
 -12   9  17    0.70    5.25
 -12   9  18   -0.00    5.66
  12  -9 -19   11.15    7.07
 -12  10   1   -0.00    4.17
  12 -10  -1   -0.00    7.66
 -12 -10   1    0.00    5.91
 -12  10   2   -0.00    3.47
  12 -10  -2   -0.00    5.52
 -12 -10   2   -0.00    4.30
 -12  10   3    1.75    5.64
  12 -10  -3   -0.00    5.84
 -12 -10   3    0.00    5.15
 -12  10   4    3.32    5.39
  12 -10  -4   -0.00    6.26
 -12 -10   4    0.00    5.93
 -12  10   5    0.00    6.64
 -12 -10   5   20.90    9.51
 -12  10   6    0.00    5.56
 -12 -10   6    2.51    5.13
 -12  10   7   14.37    8.31
 -12 -10   7    0.64    3.73
 -12  10   8    1.42    5.66
 -12 -10   8   -0.00    5.81
 -12  10   9    7.34    8.14
 -12 -10   9    6.64    6.26
 -12  10  10    2.22    5.24
 -12  10  11   -0.00    5.67
 -12  10  12    5.82    6.76
 -12  10  13    4.18    6.53
 -12  10  14   -0.00    4.22
 -12  10  15   -0.00    5.27
 -12  11   1    0.00    5.97
  12 -11  -1   -0.00    6.18
 -12 -11   1    3.33    6.14
 -12  11   2    1.41    5.98
  12 -11  -2   -0.00    6.15
 -12 -11   2    2.35    5.20
 -12  11   3    0.00    4.10
  12 -11  -3    1.56    4.99
 -12 -11   3   -0.00    5.17
 -12  11   4   -0.00    4.43
  12 -11  -4    2.24    5.34
 -12 -11   4    3.87    5.92
 -12  11   5    2.98    5.23
 -12 -11   5    8.47    7.11
 -12  11   6    1.14    4.53
 -12 -11   6    3.78    6.74
 -12  11   7   15.17    8.58
 -12 -11   7    5.74    7.31
 -12  11   8    7.66    7.73
 -12  11   9    6.19    7.80
 -12  11  10    0.00    5.70
 -12  12   1    4.60    6.93
  12 -12  -1    0.00    7.26
 -12 -12   1    9.04    8.09
 -12  12   2   -0.00    5.23
  12 -12  -2    3.68    6.43
 -12 -12   2    0.82    5.46
 -12  12   3   -0.00    5.20
  12 -12  -3   -0.00    6.53
 -12 -12   3    2.66    5.97
 -12  12   4   -0.00    4.73
  12 -12  -4    3.17    5.69
 -12 -12   4    1.88    5.76
 -12  12   5    3.15    5.59
 -12 -12   5   -0.00    6.32
  12 -13  -1    0.00    7.18
 -12 -13   1   -0.00    6.54
  12 -13  -2    7.00    7.96
 -12 -13   2    3.36    5.88
  12 -13  -3    5.42    7.63
 -12 -13   3   -0.00    5.25
  12 -13  -4    2.23    5.91
 -12 -14   1    2.60    6.86
  12 -14  -3    0.00    7.73
 -11   0   1   93.77   19.46
  11   0  -1   93.44   21.69
 -11   0   2   -0.00    4.67
  11   0  -2    1.02    6.18
 -11   0   3   33.94   10.49
  11   0  -3   38.93   13.03
 -11   0   4   -0.00    3.89
 -11   0   5  131.55   24.32
 -11   0   6    6.89    5.74
 -11   0   7    4.20    4.10
 -11   0   8    0.17    3.21
 -11   0   9   36.09   10.87
 -11   0  10    4.38    4.82
 -11   0  11   48.77   12.38
 -11   0  12   -0.00    3.40
 -11   0  13    1.66    4.01
 -11   0  14    0.00    3.37
 -11   0  15    8.36    5.77
 -11   0  16    2.44    3.49
 -11   0  17    5.78    5.10
 -11   0  18    2.19    3.94
 -11   0  20   -0.00    3.88
 -11   0  21   32.40   10.39
 -11   0  22   -0.00    3.84
 -11   0  23    0.76    4.99
 -11   0  24    0.45    4.09
 -11   0  25   14.19    7.98
 -11   1   1  146.40   22.84
  11  -1  -1   72.25   20.53
  11   1  -1  101.58   22.85
 -11  -1   1  105.16   20.77
 -11   1   2    7.10    5.43
  11  -1  -2    2.14    5.17
 -11  -1   2    0.00    4.48
 -11   1   3   55.88   13.57
  11  -1  -3   48.74   15.34
 -11  -1   3   54.30   13.65
 -11   1   4    3.15    4.58
  11  -1  -4   -0.00    4.53
 -11  -1   4    2.16    4.44
 -11   1   5   12.98    6.77
 -11  -1   5    7.07    5.60
 -11   1   6    0.00    3.84
 -11  -1   6    5.03    5.98
 -11   1   7    1.29    5.17
 -11  -1   7   53.30   11.63
 -11   1   8    0.44    3.17
 -11  -1   8    0.83    3.98
 -11   1   9   42.72   11.49
 -11  -1   9   41.89   11.69
 -11   1  10    3.40    4.19
 -11   1  11   14.00    6.54
 -11  -1  11   11.63    6.80
 -11   1  12    3.86    4.55
 -11  -1  12    0.00    4.68
 -11   1  13   34.00   10.96
 -11  -1  13   54.06   12.70
 -11   1  14   -0.00    3.75
 -11  -1  14    1.07    3.18
 -11   1  15    3.26    4.59
 -11  -1  15   -0.00    3.06
 -11   1  16   -0.00    3.61
 -11  -1  16    0.00    2.81
 -11   1  17   27.92    9.85
 -11  -1  17   16.66    7.20
 -11   1  18   -0.00    3.51
 -11  -1  18   -0.00    3.53
 -11   1  19    4.74    4.90
 -11  -1  19    5.71    5.11
 -11   1  20    1.28    4.31
 -11  -1  20   -0.00    4.08
 -11   1  21   -0.00    4.48
 -11  -1  21   -0.00    3.88
 -11   1  22   -0.00    3.80
 -11  -1  22   -0.00    3.10
 -11   1  23   36.49   11.29
 -11  -1  23    9.42    6.87
 -11   1  24    4.39    5.41
 -11  -1  24    0.00    3.62
 -11   1  25   10.48    7.03
 -11   1  26    3.11    4.60
 -11   2   1   35.71   10.50
  11  -2  -1   23.94   11.48
 -11  -2   1   17.04    9.32
 -11   2   2    0.00    3.53
  11  -2  -2    0.00    5.49
 -11  -2   2    0.89    4.75
 -11   2   3    9.19    6.20
  11  -2  -3   13.19    8.83
 -11  -2   3   13.46    7.00
 -11   2   4    6.93    5.22
  11  -2  -4    0.00    5.91
 -11  -2   4   12.41    7.00
 -11   2   5   35.66   11.37
  11  -2  -5   93.23   19.47
 -11  -2   5   60.36   13.82
 -11   2   6   29.77    9.96
 -11  -2   6   26.43    9.09
 -11   2   7    6.44    5.00
 -11  -2   7    8.28    6.24
 -11   2   8   18.61    7.50
 -11  -2   8   16.55    7.35
 -11   2   9   34.84   11.33
 -11  -2   9   60.83   13.31
 -11   2  10   10.47    6.55
 -11  -2  10    5.68    5.26
 -11   2  11   29.32   10.67
 -11  -2  11   46.25   11.43
 -11   2  12   -0.00    3.59
 -11  -2  12    2.81    4.10
 -11   2  13    1.09    4.52
 -11  -2  13    0.00    3.39
 -11   2  14    0.35    4.28
 -11  -2  14    5.01    4.79
 -11   2  15   37.66   11.03
 -11  -2  15   22.87    8.52
 -11   2  16   17.42    7.30
 -11  -2  16   -0.00    3.24
 -11   2  17    9.99    7.03
 -11  -2  17    4.06    3.68
 -11   2  18    0.00    3.37
 -11  -2  18    2.58    4.41
 -11   2  19    6.30    5.55
 -11  -2  19   15.05    7.28
 -11   2  20    2.62    4.55
 -11  -2  20    2.06    3.95
 -11   2  21    3.24    5.00
 -11  -2  21   24.51    8.48
 -11   2  22   -0.00    5.35
 -11  -2  22    1.75    4.75
 -11   2  23    0.70    5.03
 -11   2  24    1.83    4.48
 -11   2  25    9.04    7.00
 -11   2  26    0.00    3.42
 -11   2  27   23.10   10.77
 -11   2  28    5.11    6.55
 -11   3   1   15.60    7.18
 -11  -3   1   13.96    7.94
 -11   3   2   11.08    6.08
  11  -3  -2   19.29    9.56
 -11  -3   2   17.08    8.11
 -11   3   3   59.44   14.22
  11  -3  -3   66.39   17.54
 -11  -3   3   53.61   14.56
 -11   3   4   15.46    7.14
  11  -3  -4   17.53    9.18
 -11  -3   4   12.05    6.67
 -11   3   5    2.77    4.63
  11  -3  -5    3.48    5.64
 -11  -3   5    2.94    4.64
 -11   3   6   12.44    7.00
  11  -3  -6   15.90    9.36
 -11  -3   6   18.87    7.81
 -11   3   7   55.58   14.20
 -11   3   8    6.58    5.51
 -11  -3   8    0.00    4.73
 -11   3   9   13.72    6.96
 -11  -3   9   20.42    7.86
 -11   3  10   10.85    6.62
 -11  -3  10   -0.00    3.91
 -11   3  11   17.48    7.92
 -11  -3  11   25.45    8.53
 -11   3  12    8.33    6.06
 -11  -3  12   11.94    6.47
 -11   3  13   23.15    9.37
 -11  -3  13   31.25    9.58
 -11   3  14    0.55    3.31
 -11  -3  14    1.56    3.63
 -11   3  15    4.46    4.89
 -11  -3  15    0.00    3.89
 -11   3  16   -0.00    3.50
 -11  -3  16    2.43    3.70
 -11   3  17    9.40    6.47
 -11  -3  17    6.65    5.26
 -11   3  18   16.40    8.01
 -11  -3  18    8.39    5.35
 -11   3  19   15.63    7.66
 -11  -3  19    7.79    5.70
 -11   3  20    2.57    5.32
 -11  -3  20    8.80    5.58
 -11   3  21    3.02    5.03
 -11  -3  21    0.00    4.35
 -11   3  22   10.77    7.86
 -11   3  23   28.65   11.43
 -11   3  24    3.99    6.38
 -11   3  25    1.64    5.37
 -11   3  26   -0.00    5.92
 -11   3  27   17.91   10.24
 -11   3  28   -0.00    4.20
  11  -3 -28    1.01    3.23
 -11   3  29    4.26    6.06
 -11   4   1   35.29   10.93
 -11  -4   1   50.93   14.26
 -11   4   2    0.05    3.86
 -11  -4   2    2.01    6.11
 -11   4   3   -0.05    3.95
 -11  -4   3    7.60    6.84
 -11   4   4    9.18    5.79
  11  -4  -4    9.69    7.97
 -11  -4   4    6.97    5.92
 -11   4   5    5.17    6.04
  11  -4  -5   52.68   14.68
 -11  -4   5   74.59   14.30
 -11   4   6   16.67    8.15
  11  -4  -6   16.09    9.37
 -11  -4   6   21.79    8.05
 -11   4   7    6.01    6.10
 -11  -4   7    9.03    6.14
 -11   4   8    1.76    4.76
 -11  -4   8   -0.00    3.51
 -11   4   9   54.80   14.27
 -11  -4   9   55.24   13.52
 -11   4  10   10.34    6.71
 -11  -4  10   15.45    6.90
 -11   4  11   36.16   11.15
 -11  -4  11   24.17    9.16
 -11   4  12   -0.00    5.21
 -11  -4  12   -0.00    3.37
 -11   4  13    5.64    6.21
 -11  -4  13    2.95    4.61
 -11   4  14    1.08    5.23
 -11  -4  14    4.94    4.52
 -11   4  15   18.32    8.69
 -11  -4  15   21.67    8.06
 -11   4  16    0.00    4.24
 -11  -4  16    8.17    5.06
 -11   4  17    0.00    4.26
 -11  -4  17    7.13    4.83
 -11   4  18   -0.00    4.27
 -11  -4  18    3.17    4.67
 -11   4  19    1.50    5.00
 -11  -4  19    2.78    4.33
 -11   4  20   14.49    8.42
 -11   4  21   29.90   11.39
 -11   4  22    8.09    6.63
 -11   4  23    1.90    4.58
 -11   4  24    0.00    5.67
 -11   4  25   20.44    9.65
 -11   4  26   16.79    9.29
  11  -4 -26    2.74    4.85
 -11   4  27   -0.00    4.76
  11  -4 -27    3.84    5.52
 -11   4  28    0.00    4.62
  11  -4 -28    1.51    4.40
  11  -4 -29    5.76    5.58
  11  -4 -30    1.26    4.82
 -11   5   1    2.08    5.32
  11  -5  -1   -0.00    5.01
 -11  -5   1    2.95    5.29
 -11   5   2   34.08   10.84
  11  -5  -2   26.55   12.15
 -11  -5   2   39.10   12.67
 -11   5   3   37.00   11.50
 -11  -5   3   40.89   12.72
 -11   5   4    8.23    5.59
 -11  -5   4   -0.00    3.33
 -11   5   5    1.10    2.97
 -11  -5   5   -0.00    4.59
 -11   5   6   14.48    7.19
 -11  -5   6   14.10    7.61
 -11   5   7   30.66   10.27
  11  -5  -7   16.21   10.11
 -11  -5   7   18.31    8.45
 -11   5   8   11.56    7.10
 -11  -5   8   15.53    7.55
 -11   5   9   56.10   12.96
 -11  -5   9   20.76    8.70
 -11   5  10    0.00    3.73
 -11  -5  10    1.86    4.05
 -11   5  11    3.67    4.72
 -11  -5  11    3.94    5.42
 -11   5  12   19.80    9.40
 -11  -5  12   25.36    8.80
 -11   5  13   30.38   10.79
 -11  -5  13   37.93   11.03
 -11   5  14   -0.00    5.53
 -11  -5  14    5.82    5.54
 -11   5  15   -0.00    4.42
 -11  -5  15   -0.00    3.18
 -11   5  16   -0.00    4.52
 -11  -5  16    0.08    3.20
 -11   5  17    4.28    5.42
 -11  -5  17   -0.00    3.33
 -11   5  18   18.72    9.58
 -11  -5  18   18.50    7.40
 -11   5  19   31.88   11.55
 -11   5  20    4.31    6.55
 -11   5  21    1.18    4.15
 -11   5  22    2.78    6.20
 -11   5  23   10.72    8.44
 -11   5  24    0.00    3.04
 -11   5  25   -0.00    5.84
  11  -5 -25    0.00    4.37
 -11   5  26   -0.00    4.91
  11  -5 -26    1.82    4.23
 -11   5  27    2.39    6.01
  11  -5 -27    5.57    5.67
  11  -5 -28   14.60    7.56
  11  -5 -29    3.64    4.93
  11  -5 -30   -0.00    4.07
  11  -5 -31    1.28    4.18
 -11   6   1   29.01    9.94
  11  -6  -1    8.74    7.58
 -11  -6   1   15.86    8.64
 -11   6   2    4.14    4.43
  11  -6  -2    8.56    7.40
 -11  -6   2    1.46    5.40
 -11   6   3   10.76    6.65
  11  -6  -3    1.08    5.64
 -11  -6   3    6.44    6.54
 -11   6   4   49.87   12.20
  11  -6  -4    3.27    6.58
 -11  -6   4   29.07   10.89
 -11   6   5   12.02    7.58
  11  -6  -5   27.70   11.36
 -11  -6   5   11.10    7.92
 -11   6   6   11.22    6.84
 -11  -6   6   17.99    8.60
 -11   6   7    5.76    6.28
 -11  -6   7   12.48    7.48
 -11   6   8    3.76    5.36
 -11  -6   8   12.83    6.88
 -11   6   9   23.72    9.39
 -11  -6   9    0.00    4.15
 -11   6  10    0.00    5.12
 -11  -6  10   24.29    8.77
 -11   6  11    3.85    5.49
 -11  -6  11    6.17    5.34
 -11   6  12    3.06    5.40
 -11  -6  12   -0.00    4.43
 -11   6  13   -0.00    4.44
 -11  -6  13   12.63    6.33
 -11   6  14   12.58    8.17
 -11  -6  14   14.75    7.05
 -11   6  15    9.62    6.90
 -11  -6  15   27.21    8.68
 -11   6  16   23.19    9.97
 -11  -6  16   15.31    7.32
 -11   6  17    5.78    5.46
 -11   6  18    6.43    7.25
 -11   6  19    2.28    6.05
 -11   6  20    5.52    6.28
 -11   6  21    0.87    5.27
 -11   6  22   -0.00    5.43
 -11   6  23    0.00    4.42
  11  -6 -23    0.15    3.12
 -11   6  24   -0.00    3.31
  11  -6 -24    0.00    5.37
 -11   6  25    2.99    5.61
  11  -6 -25    2.84    4.81
  11  -6 -26   10.34    7.19
  11  -6 -27    9.40    6.07
  11  -6 -28    0.00    5.25
  11  -6 -29    3.68    4.82
  11  -6 -30    3.01    4.75
  11  -6 -31    3.10    5.16
  11  -6 -32    2.37    5.36
 -11   7   1    9.98    7.04
  11  -7  -1   12.63    8.04
 -11  -7   1    6.41    6.58
 -11   7   2   26.73    9.90
  11  -7  -2   24.83   11.85
 -11  -7   2   70.24   15.80
 -11   7   3    2.46    4.62
  11  -7  -3   -0.00    5.60
 -11  -7   3    6.39    6.44
 -11   7   4    7.78    5.93
  11  -7  -4    3.53    7.39
 -11  -7   4   21.37    9.04
 -11   7   5   -0.00    5.07
  11  -7  -5   -0.00    5.63
 -11  -7   5    0.00    5.55
 -11   7   6    9.11    6.32
  11  -7  -6    1.81    6.09
 -11  -7   6   14.77    8.24
 -11   7   7    2.53    5.12
  11  -7  -7   -0.00    4.93
 -11  -7   7    1.78    4.69
 -11   7   8   24.59    9.70
 -11  -7   8    0.16    4.90
 -11   7   9   10.25    7.41
 -11  -7   9   21.10    8.79
 -11   7  10   -0.00    4.56
 -11  -7  10    2.28    3.92
 -11   7  11    0.25    4.48
 -11  -7  11   -0.00    3.27
 -11   7  12   17.53    9.68
 -11  -7  12   24.59    8.93
 -11   7  13    0.00    4.86
 -11  -7  13   11.04    6.41
 -11   7  14    9.07    6.32
 -11  -7  14   10.57    6.14
 -11   7  15   -0.00    5.20
 -11  -7  15   -0.00    3.51
 -11   7  16   -0.00    3.97
 -11   7  17    1.08    4.08
 -11   7  18    4.28    5.54
 -11   7  19    0.00    5.74
 -11   7  20   -0.00    3.21
 -11   7  21    9.03    7.69
 -11   7  22   -0.00    5.93
  11  -7 -22    6.30    6.19
 -11   7  23    3.32    5.51
  11  -7 -23    4.05    5.59
 -11   7  24   -0.00    4.20
  11  -7 -24   -0.00    5.30
  11  -7 -25   -0.00    4.91
  11  -7 -26    0.81    3.74
  11  -7 -27    5.36    6.56
  11  -7 -28    8.97    7.86
  11  -7 -29    5.47    6.58
  11  -7 -30    4.47    5.65
 -11   8   1   -0.00    4.86
  11  -8  -1   -0.00    4.71
 -11  -8   1    0.00    4.08
 -11   8   2    0.45    4.66
  11  -8  -2   -0.00    6.52
 -11  -8   2   10.48    8.07
 -11   8   3   -0.00    3.45
  11  -8  -3    2.34    5.22
 -11  -8   3    2.83    5.55
 -11   8   4   21.77   10.20
  11  -8  -4   34.74   13.42
 -11  -8   4   63.52   15.42
 -11   8   5    0.00    5.48
  11  -8  -5   -0.00    6.13
 -11  -8   5   -0.00    5.50
 -11   8   6   12.83    8.20
  11  -8  -6   21.27   10.87
 -11  -8   6   18.69    8.98
 -11   8   7    5.06    5.48
  11  -8  -7    3.97    6.56
 -11  -8   7    1.26    4.79
 -11   8   8    2.05    4.32
 -11  -8   8   -0.00    5.14
 -11   8   9    2.89    5.35
 -11  -8   9    3.49    5.02
 -11   8  10   24.36   10.87
 -11  -8  10   20.23    9.13
 -11   8  11   -0.00    6.94
 -11  -8  11   -0.00    4.24
 -11   8  12    4.25    4.74
 -11  -8  12    2.63    4.60
 -11   8  13    2.88    5.54
 -11  -8  13    5.23    4.78
 -11   8  14    3.23    5.21
 -11   8  15    9.21    7.17
 -11   8  16   18.05    9.78
 -11   8  17    4.18    5.98
 -11   8  18    3.21    6.53
 -11   8  19    0.00    5.76
  11  -8 -19   -0.00    5.17
 -11   8  20   10.72    8.03
  11  -8 -20   11.38    7.27
 -11   8  21   -0.00    6.32
  11  -8 -21   -0.00    4.44
 -11   8  22   14.35    9.19
  11  -8 -22   12.99    8.71
  11  -8 -23    0.00    4.45
  11  -8 -24   -0.00    4.57
  11  -8 -25    3.94    4.99
  11  -8 -26    1.33    4.22
  11  -8 -27    3.26    5.83
 -11   8  28    2.83    6.13
 -11   8  29    0.05    2.93
 -11   9   1    8.90    6.13
  11  -9  -1    1.66    6.40
 -11  -9   1   -0.00    4.78
 -11   9   2   32.23   11.25
  11  -9  -2   42.73   14.48
 -11  -9   2   20.91    9.85
 -11   9   3    0.56    4.14
  11  -9  -3   -0.00    5.70
 -11  -9   3    2.43    5.75
 -11   9   4   19.69    9.66
  11  -9  -4   16.91    9.01
 -11  -9   4   14.69    8.53
 -11   9   5    1.58    4.62
  11  -9  -5    3.16    7.47
 -11  -9   5    0.00    5.21
 -11   9   6    6.18    5.52
  11  -9  -6    0.00    4.46
 -11  -9   6   10.28    6.78
 -11   9   7    0.00    5.97
  11  -9  -7    8.06    6.95
 -11  -9   7    1.66    5.64
 -11   9   8   20.78    9.89
 -11  -9   8   33.60   11.65
 -11   9   9    1.49    5.88
 -11  -9   9   -0.00    3.81
 -11   9  10    0.99    4.22
 -11  -9  10   -0.00    4.74
 -11   9  11   -0.00    4.24
 -11  -9  11   -0.00    4.55
 -11   9  12    3.85    5.97
 -11   9  13    0.00    6.35
 -11   9  14    4.98    6.67
 -11   9  15    0.00    4.79
 -11   9  16   12.13    8.32
 -11   9  17   13.39    8.84
  11  -9 -17   -0.00    5.76
 -11   9  18   23.70   11.31
  11  -9 -18   10.37    7.42
 -11   9  19   -0.00    4.04
  11  -9 -19   -0.00    5.18
 -11   9  20    6.33    7.87
  11  -9 -20    4.32    6.51
  11  -9 -21    3.74    5.85
  11  -9 -22    9.96    7.14
  11  -9 -23   -0.00    4.71
  11  -9 -24   15.56    8.19
 -11   9  26    0.00    5.62
 -11   9  27    4.53    7.12
 -11   9  28    7.92    8.63
 -11  10   1    0.53    4.51
  11 -10  -1    0.00    6.53
 -11 -10   1   -0.00    5.58
 -11  10   2   10.45    6.97
  11 -10  -2    0.00    4.98
 -11 -10   2    2.05    5.04
 -11  10   3   -0.00    4.68
  11 -10  -3   -0.00    5.96
 -11 -10   3    2.02    5.08
 -11  10   4    4.91    6.78
  11 -10  -4    4.26    8.32
 -11 -10   4    8.20    6.83
 -11  10   5    4.51    5.79
  11 -10  -5    6.70    7.39
 -11 -10   5    1.84    5.38
 -11  10   6   13.51    8.26
  11 -10  -6   14.01    9.09
 -11 -10   6   12.59    7.95
 -11  10   7   -0.00    6.15
  11 -10  -7    0.00    6.59
 -11 -10   7   -0.00    4.14
 -11  10   8    4.82    6.21
 -11 -10   8    9.98    6.51
 -11  10   9   -0.00    5.60
 -11 -10   9   -0.00    4.11
 -11  10  10   27.06   11.26
 -11 -10  10   19.07    9.52
 -11  10  11   -0.00    5.73
 -11  10  12    3.33    5.25
 -11  10  13    3.63    5.98
 -11  10  14    9.01    8.70
  11 -10 -14    6.83    5.65
 -11  10  15    3.57    6.07
  11 -10 -15    8.85    7.61
 -11  10  16    1.49    5.01
  11 -10 -16   18.51    8.18
 -11  10  17    1.40    4.56
  11 -10 -17   -0.00    5.17
 -11  10  18    6.10    5.62
  11 -10 -18    4.51    6.16
  11 -10 -19   -0.00    3.96
  11 -10 -20    2.43    4.32
 -11  11   1   -0.00    3.78
  11 -11  -1   -5.25    7.54
 -11 -11   1   -0.00    5.43
 -11  11   2   11.81    8.69
  11 -11  -2    7.89    8.19
 -11 -11   2   14.98    9.30
 -11  11   3    4.21    5.31
  11 -11  -3   -0.00    5.18
 -11 -11   3   -0.00    5.72
 -11  11   4    7.31    6.30
  11 -11  -4   -0.00    5.98
 -11 -11   4   10.26    6.77
 -11  11   5    4.39    6.57
  11 -11  -5    4.65    6.43
 -11 -11   5   -0.00    6.27
 -11  11   6    1.68    5.62
  11 -11  -6    5.73    7.72
 -11 -11   6    1.03    4.72
 -11  11   7    1.01    5.29
  11 -11  -7    0.26    5.61
 -11 -11   7    0.11    3.28
 -11  11   8    7.93    8.31
 -11 -11   8   13.13    8.19
 -11  11   9    3.49    6.34
 -11  11  10   -0.00    4.17
 -11  11  11   -0.00    4.21
  11 -11 -11    1.48    4.62
 -11  11  12   16.70    9.31
  11 -11 -12   13.21    8.25
 -11  11  13   -0.00    5.39
  11 -11 -13    3.74    5.30
 -11  11  14    0.00    5.81
  11 -11 -14   18.23    8.67
 -11  11  15    4.45    6.07
  11 -11 -15   -0.00    5.24
  11 -11 -16   -0.00    3.97
 -11  12   1    0.95    4.82
  11 -12  -1   -0.00    6.38
 -11 -12   1   11.61    7.89
 -11  12   2    4.67    7.13
  11 -12  -2   10.83    8.63
 -11 -12   2   -0.00    4.78
 -11  12   3   -0.00    5.57
  11 -12  -3   -0.00    5.62
 -11 -12   3    0.00    4.86
 -11  12   4    5.97    6.50
  11 -12  -4    8.89    8.07
 -11 -12   4    9.46    7.50
 -11  12   5    8.50    7.23
  11 -12  -5   -0.00    5.46
 -11 -12   5    2.44    5.03
 -11  12   6   17.45    9.28
  11 -12  -6   -0.00    8.63
 -11 -12   6   10.57    7.51
 -11  12   7    2.37    5.24
 -11  12   8   -0.00    4.97
  11 -12  -8   -0.00    4.47
 -11  12   9    0.09    4.17
  11 -12  -9    4.11    5.00
 -11  12  10   15.71   10.40
  11 -12 -10    6.71    6.63
 -11  12  11   -0.00    4.99
  11 -12 -11    1.05    5.89
 -11  12  12    0.00    6.18
  11 -12 -12    0.00    5.46
 -11  13   1    9.34    6.62
  11 -13  -1    3.49    5.64
 -11 -13   1    2.09    5.92
 -11  13   2   -0.00    6.20
  11 -13  -2    0.11    5.57
 -11 -13   2    5.25    7.00
 -11  13   3    1.80    4.74
  11 -13  -3   -0.00    4.95
  11 -13  -3    1.86    5.13
 -11 -13   3   -0.00    4.14
 -11  13   4   -0.00    5.66
  11 -13  -4    9.98    6.51
  11 -13  -4    0.00    6.41
 -11 -13   4   13.72    7.89
 -11  13   5    0.76    4.48
  11 -13  -5   -0.00    3.79
  11 -13  -5    7.17    7.50
 -11  13   6    1.99    5.00
  11 -13  -6    0.44    3.74
  11 -13  -6    6.95    7.05
 -11  13   7    0.00    4.48
  11 -13  -7    3.89    5.01
 -11  13   8    6.21    6.94
 -11  14   1    3.01    5.06
  11 -14  -1    5.36    5.05
  11 -14  -1    0.00    5.84
 -11 -14   1    1.20    5.40
 -11  14   2   -0.00    4.59
  11 -14  -2   -0.00    4.99
 -11 -14   2   -0.00    5.25
  11 -14  -3   -0.00    5.98
  11 -14  -4   -0.00    5.88
  11 -14  -5    3.97    7.22
  11 -15  -5    1.82    5.98
 -10   0   1    3.46    4.88
  10   0  -1   -0.00    4.31
 -10   0   2   27.87    9.16
  10   0  -2   20.89    9.23
 -10   0   3   -0.00    3.29
 -10   0   3    0.00    4.49
  10   0  -3    2.91    6.41
 -10   0   4  113.18   20.78
 -10   0   4  111.88   22.36
  10   0  -4   94.39   22.19
 -10   0   5    0.00    3.11
 -10   0   5    5.69    6.31
  10   0  -5    2.93    6.45
 -10   0   6   37.20   10.08
 -10   0   6   34.17   11.30
  10   0  -6   19.11   10.09
 -10   0   7    4.43    4.54
  10   0  -7    1.22    5.03
 -10   0   8   27.36    8.95
 -10   0   9    1.19    3.64
 -10   0  10  130.20   23.51
 -10   0  11   -0.00    4.11
 -10   0  12   -0.00    2.92
 -10   0  13    1.54    3.82
 -10   0  14   25.05    8.66
 -10   0  15    0.00    3.83
 -10   0  16   36.07   10.56
 -10   0  17    7.11    5.59
 -10   0  18   28.16    9.45
 -10   0  19    5.72    4.73
 -10   0  20   51.11   13.86
 -10   0  21    0.00    3.84
 -10   0  22    3.53    4.72
 -10   0  23    0.00    3.58
 -10   0  24    7.59    6.12
 -10   0  25    3.24    5.06
 -10   0  26   26.60   10.68
 -10   1   1   -0.00    3.59
  10  -1  -1   -0.00    6.12
  10   1  -1    4.36    5.79
 -10  -1   1   -0.00    3.84
 -10   1   2  150.95   26.64
  10  -1  -2  143.80   28.71
  10   1  -2  137.35   28.47
 -10  -1   2  191.24   28.49
 -10  -1   2  148.68   28.16
 -10   1   3    4.75    4.80
  10  -1  -3    4.85    7.01
  10   1  -3    7.23    6.53
 -10  -1   3    8.39    6.13
 -10  -1   3    7.61    6.60
 -10   1   4    0.00    3.79
  10  -1  -4    5.39    6.56
  10   1  -4    5.19    5.93
 -10  -1   4    0.91    3.83
 -10  -1   4    2.52    5.94
 -10   1   5   13.36    6.44
 -10   1   5   14.85    7.97
  10  -1  -5   15.38    8.54
  10   1  -5   13.13    7.98
 -10  -1   5   14.37    6.91
 -10  -1   5   18.84    8.76
 -10   1   6   42.57   13.45
 -10   1   6  138.71   21.83
  10  -1  -6   54.93   16.50
 -10  -1   6  121.53   18.62
 -10   1   7    2.97    4.35
 -10   1   7   -0.00    4.74
  10  -1  -7    6.15    7.12
 -10  -1   7    2.18    3.88
 -10   1   8   63.22   14.75
  10  -1  -8   59.94   16.59
 -10  -1   8   78.99   15.76
 -10   1   9    7.44    5.27
 -10  -1   9    0.00    4.30
 -10   1  10    4.60    4.72
 -10  -1  10    3.25    4.32
 -10   1  11    7.14    5.21
 -10  -1  11   21.74    7.79
 -10   1  12   61.01   15.24
 -10  -1  12   92.91   16.95
 -10   1  13    3.05    5.03
 -10  -1  13    5.93    4.74
 -10   1  14   12.39    6.70
 -10  -1  14   10.02    6.14
 -10   1  15   -0.00    3.29
 -10  -1  15    0.93    3.49
 -10   1  16   28.35    9.24
 -10  -1  16    2.57    3.66
 -10   1  17   -0.00    4.16
 -10  -1  17    0.00    3.83
 -10   1  18   13.15    7.86
 -10  -1  18   30.02    9.28
 -10   1  19    5.77    5.24
 -10  -1  19    3.14    4.26
 -10   1  20    7.09    6.16
 -10  -1  20    2.61    3.41
 -10   1  21    0.60    3.16
 -10  -1  21    3.79    4.71
 -10   1  22   54.36   14.95
 -10  -1  22   70.14   15.51
 -10   1  23    1.87    3.65
 -10  -1  23   -0.00    3.22
 -10   1  24    8.73    5.81
 -10  -1  24    0.37    3.89
 -10   1  25    0.00    4.15
 -10   1  26    4.26    6.13
 -10   1  27   -0.00    4.31
 -10   2   1    2.84    4.82
  10  -2  -1    3.70    5.51
  10   2  -1    2.18    4.76
 -10  -2   1    0.99    4.68
 -10  -2   1   -0.00    4.41
 -10   2   2   -0.00    3.86
  10  -2  -2   -0.00    4.84
  10   2  -2   -0.00    4.99
 -10  -2   2    4.67    5.29
 -10  -2   2   -0.00    3.90
 -10   2   3    0.00    4.50
  10  -2  -3    6.40    6.12
  10   2  -3    0.00    4.99
 -10  -2   3   -0.00    4.69
 -10  -2   3    0.00    3.63
 -10   2   4  165.02   26.62
  10  -2  -4  174.32   30.03
  10   2  -4  134.88   27.48
 -10  -2   4  127.36   25.28
 -10   2   5   60.38   14.06
  10  -2  -5   45.94   14.73
 -10  -2   5   52.37   13.11
 -10   2   6   41.85   11.13
  10  -2  -6   46.73   14.19
 -10  -2   6   33.58   10.53
 -10   2   7    9.11    5.96
  10  -2  -7    0.00    5.22
 -10  -2   7    2.42    4.43
 -10   2   8   22.53    7.85
 -10   2   8   10.83    8.17
  10  -2  -8   24.30   10.06
 -10  -2   8   14.17    7.11
 -10   2   9   20.78    8.00
 -10  -2   9   16.51    6.88
 -10   2  10   46.55   12.71
 -10  -2  10   63.98   13.95
 -10   2  11   12.91    6.75
 -10  -2  11   11.25    5.85
 -10   2  12    0.00    3.83
 -10  -2  12   -0.00    3.55
 -10   2  13    0.68    3.37
 -10  -2  13    1.33    3.28
 -10   2  14   23.89    9.56
 -10  -2  14   36.32   10.15
 -10   2  15    8.54    6.05
 -10  -2  15   10.41    6.29
 -10   2  16    4.14    4.63
 -10  -2  16   13.97    6.41
 -10   2  17    1.92    3.86
 -10  -2  17    3.30    4.17
 -10   2  18    8.55    6.27
 -10  -2  18    4.90    4.53
 -10   2  19    1.94    4.07
 -10  -2  19    4.95    4.37
 -10   2  20   19.68    9.04
 -10  -2  20   51.12   11.68
 -10   2  21    1.48    4.11
 -10  -2  21    0.83    3.56
 -10   2  22    3.87    5.38
 -10  -2  22   11.36    6.03
 -10   2  23    3.55    5.09
 -10  -2  23    0.77    4.07
 -10   2  24   20.55    9.18
 -10   2  25    2.95    5.38
 -10   2  26   16.64    8.75
 -10   2  27   -0.00    4.91
 -10   2  28    5.66    6.26
  10  -2 -28    2.32    3.99
 -10   3   1   11.43    6.50
  10  -3  -1   25.07   10.00
  10   3  -1   18.24    9.19
 -10  -3   1   -0.00    4.81
 -10  -3   1   15.95    8.10
 -10   3   2   94.50   18.92
  10  -3  -2   98.17   21.67
 -10  -3   2   89.68   19.86
 -10   3   3   61.83   14.47
  10  -3  -3   54.85   16.38
 -10  -3   3   68.88   15.55
 -10   3   4    0.57    4.31
  10  -3  -4    2.17    5.92
 -10  -3   4    1.27    4.34
 -10   3   5    9.12    5.61
  10  -3  -5    9.87    7.10
 -10  -3   5   11.90    6.60
 -10   3   6   43.32   10.61
  10  -3  -6   10.07    8.25
 -10  -3   6   28.73    9.47
 -10   3   7   12.84    7.44
  10  -3  -7   22.88   10.26
 -10  -3   7   16.97    7.53
 -10   3   8   65.83   15.86
  10  -3  -8   54.27   16.76
 -10  -3   8  109.07   18.03
 -10   3   9   10.40    5.83
  10  -3  -9    9.10    7.96
 -10  -3   9    5.35    4.81
 -10   3  10    4.42    4.30
 -10  -3  10    0.00    3.16
 -10   3  11   13.22    7.12
 -10  -3  11   24.61    8.13
 -10   3  12   66.04   14.20
 -10  -3  12   39.53   11.46
 -10   3  13    0.00    3.90
 -10  -3  13    0.88    3.46
 -10   3  14   14.03    6.77
 -10  -3  14    2.90    4.38
 -10   3  15    4.34    5.38
 -10  -3  15    0.71    3.19
 -10   3  16   20.23    8.92
 -10  -3  16   15.97    6.95
 -10   3  17   25.86    9.68
 -10  -3  17   23.98    8.26
 -10   3  18   18.01    8.71
 -10  -3  18   26.32    8.56
 -10   3  19    1.38    5.21
 -10  -3  19   12.65    5.85
 -10   3  20    0.54    5.28
 -10  -3  20   -0.00    4.11
 -10   3  21    1.93    4.93
 -10  -3  21    3.22    4.28
 -10   3  22   28.43   11.28
 -10   3  23   -5.15    6.56
 -10   3  24    0.65    4.16
 -10   3  25   -0.00    5.18
 -10   3  26    6.76    6.38
  10  -3 -26    6.17    6.15
 -10   3  27   14.17    8.37
  10  -3 -27    8.73    6.41
 -10   3  28    9.29    6.92
  10  -3 -28    0.94    4.75
  10  -3 -29   -0.00    3.91
 -10   4   1    4.38    4.54
  10  -4  -1    8.22    7.11
 -10  -4   1    3.39    6.17
 -10   4   2    0.00    2.99
  10  -4  -2    0.07    6.29
 -10  -4   2   -0.00    4.81
 -10   4   3    4.86    5.48
  10  -4  -3   14.17    8.83
 -10  -4   3   17.34    7.36
 -10   4   4   59.99   15.36
  10  -4  -4   84.16   19.49
 -10  -4   4   90.94   18.09
 -10   4   5   56.65   13.48
  10  -4  -5   43.36   14.99
 -10  -4   5   56.08   13.72
 -10   4   6   48.42   13.05
  10  -4  -6   58.92   15.90
 -10  -4   6   40.35   12.11
 -10   4   7   -0.00    3.54
  10  -4  -7    2.75    5.85
 -10  -4   7   -0.00    3.62
 -10   4   8   81.30   16.69
  10  -4  -8   45.52   16.29
 -10  -4   8   81.88   16.23
 -10   4   9   15.15    6.73
  10  -4  -9    6.36    7.64
 -10  -4   9    5.18    4.93
 -10   4  10   41.31   11.83
 -10  -4  10   27.05    9.26
 -10   4  11    4.09    5.21
 -10  -4  11    6.44    5.80
 -10   4  12   -0.00    3.18
 -10  -4  12   -0.00    3.57
 -10   4  13    0.00    3.44
 -10  -4  13    1.11    4.07
 -10   4  14   16.55    8.04
 -10  -4  14   25.59    8.23
 -10   4  15   10.06    6.11
 -10  -4  15   18.33    7.31
 -10   4  16   11.43    6.96
 -10  -4  16   17.75    6.69
 -10   4  17    0.57    4.35
 -10  -4  17    2.54    3.97
 -10   4  18    3.75    5.27
 -10  -4  18    2.76    4.44
 -10   4  19   15.36    8.15
 -10  -4  19    7.50    5.49
 -10   4  20   55.55   14.66
 -10  -4  20   32.85   10.28
 -10   4  21   16.50    9.26
 -10   4  22   11.69    7.30
 -10   4  23   22.80   10.04
 -10   4  24   18.42    9.36
 -10   4  25    8.40    6.26
  10  -4 -25    5.66    5.42
 -10   4  26    4.26    7.04
  10  -4 -26    8.21    5.98
 -10   4  27   -0.00    3.94
  10  -4 -27   -0.00    3.04
  10  -4 -28    7.63    6.64
  10  -4 -29    9.36    6.65
  10  -4 -30    2.02    3.73
 -10   5   1   67.15   15.15
 -10  -5   1   61.00   16.48
 -10   5   2  170.14   29.42
 -10  -5   2  165.37   30.44
 -10   5   3   25.68    9.15
 -10  -5   3    7.13    7.00
 -10   5   4    5.72    5.35
  10  -5  -4    3.37    4.72
 -10  -5   4    2.68    5.82
 -10   5   5    9.00    5.75
  10  -5  -5    0.00    6.00
 -10  -5   5    0.00    5.55
 -10   5   6   34.82   10.79
  10  -5  -6   27.93   11.98
 -10  -5   6   59.93   13.51
 -10   5   7   44.63   12.06
  10  -5  -7   42.58   15.03
 -10  -5   7   47.43   12.39
 -10   5   8    8.49    6.09
  10  -5  -8   19.78    9.54
 -10  -5   8   32.71    9.53
 -10   5   9   -0.00    4.64
  10  -5  -9    2.36    6.07
 -10  -5   9    6.28    5.42
 -10   5  10    0.65    3.62
 -10  -5  10    0.33    3.54
 -10   5  11    6.65    6.36
 -10  -5  11    6.51    5.58
 -10   5  12   31.54   10.58
 -10  -5  12   22.43    8.19
 -10   5  13   20.29    8.47
 -10  -5  13   23.41    8.16
 -10   5  14    8.30    6.00
 -10  -5  14    4.62    4.04
 -10   5  15    3.28    4.13
 -10  -5  15   10.01    5.78
 -10   5  16    3.88    5.24
 -10  -5  16    8.11    4.86
 -10   5  17   27.81   11.10
 -10  -5  17   27.26    8.62
 -10   5  18   21.77    9.77
 -10  -5  18   14.66    6.25
 -10   5  19   11.49    7.37
 -10   5  20    4.16    5.56
 -10   5  21   10.09    7.04
 -10   5  22   16.00    9.08
 -10   5  23    8.22    6.98
 -10   5  24    0.00    4.90
  10  -5 -24    0.61    3.52
 -10   5  25    0.09    4.10
  10  -5 -25    4.07    5.36
  10  -5 -26    7.40    5.76
  10  -5 -27    5.17    5.39
  10  -5 -28    5.19    5.75
  10  -5 -29    1.74    4.65
  10  -5 -30    2.39    5.77
  10  -5 -31   -0.00    4.51
 -10   6   1    4.23    4.75
  10  -6  -1   -0.00    4.54
 -10  -6   1    9.82    6.40
 -10   6   2    0.00    3.77
  10  -6  -2   14.22    9.33
 -10  -6   2    3.79    5.34
 -10   6   3   16.96    7.40
 -10  -6   3   10.27    6.96
 -10   6   4   14.49    7.19
 -10  -6   4    7.96    6.50
 -10   6   5    0.46    3.37
 -10  -6   5   18.70    8.00
 -10   6   6   35.48   11.07
 -10  -6   6   31.51   11.15
 -10   6   7    0.74    3.59
  10  -6  -7   -0.00    5.08
 -10  -6   7    2.29    5.00
 -10   6   8    3.65    5.05
  10  -6  -8   -0.00    5.05
 -10  -6   8    0.82    4.44
 -10   6   9   38.03   11.50
  10  -6  -9   35.87   12.95
 -10  -6   9   33.51   10.88
 -10   6  10   29.51   10.60
  10  -6 -10   20.79   10.74
 -10  -6  10   32.31   10.02
 -10   6  11    5.26    5.79
 -10  -6  11    8.15    5.83
 -10   6  12    7.24    5.56
 -10  -6  12    0.19    3.14
 -10   6  13   10.40    7.69
 -10  -6  13    8.87    5.87
 -10   6  14   -0.00    5.62
 -10  -6  14    6.34    4.92
 -10   6  15   13.64    8.12
 -10  -6  15   28.63    8.76
 -10   6  16    0.00    4.51
 -10  -6  16    0.00    3.75
 -10   6  17    0.00    4.26
 -10  -6  17    0.00    2.63
 -10   6  18    6.10    6.58
 -10   6  19   19.93    9.90
 -10   6  20    8.29    6.48
 -10   6  21    1.01    5.47
 -10   6  22    1.17    5.02
  10  -6 -22   -0.00    4.54
 -10   6  23   -0.00    5.84
  10  -6 -23   -0.00    3.79
 -10   6  24   -0.00    3.60
  10  -6 -24    3.09    4.52
  10  -6 -25   -0.00    5.63
  10  -6 -26    0.02    4.23
  10  -6 -27   -0.00    4.68
  10  -6 -28    0.59    3.52
  10  -6 -29    7.63    6.67
  10  -6 -30    4.21    6.06
 -10   6  31    4.21    6.43
  10  -6 -31    3.56    5.62
  10  -6 -32    2.17    4.98
 -10   7   1   78.28   17.72
  10  -7  -1   65.44   18.17
 -10  -7   1   93.98   19.75
 -10   7   2    7.90    5.47
  10  -7  -2    2.60    6.92
 -10  -7   2    0.00    4.52
 -10   7   3   21.32    8.42
  10  -7  -3    8.29    7.59
 -10  -7   3   32.71   11.16
 -10   7   4    2.50    5.66
  10  -7  -4   -0.00    5.73
 -10  -7   4   -0.00    4.43
 -10   7   5   51.97   13.57
  10  -7  -5   26.20   12.08
 -10  -7   5   44.42   12.65
 -10   7   6    0.00    4.21
  10  -7  -6    6.71    7.19
 -10  -7   6   10.49    6.41
 -10   7   7   52.88   14.13
 -10  -7   7   42.38   12.93
 -10   7   8   18.32    8.17
 -10  -7   8   11.02    7.67
 -10   7   9    4.28    4.24
 -10  -7   9   -0.00    4.95
 -10   7  10   -0.00    4.87
 -10  -7  10    6.63    6.06
 -10   7  11   11.15    7.97
 -10  -7  11   13.43    6.98
 -10   7  12    7.48    7.03
 -10  -7  12    3.35    5.03
 -10   7  13   32.13   12.02
 -10  -7  13   35.16   10.54
 -10   7  14    2.73    5.83
 -10  -7  14   -0.00    3.65
 -10   7  15   -0.00    6.50
 -10  -7  15    0.00    3.83
 -10   7  16    7.68    7.48
 -10   7  17    9.03    6.12
 -10   7  18    2.81    6.03
 -10   7  19    7.28    6.27
 -10   7  20   -0.00    4.82
  10  -7 -20    5.25    5.17
 -10   7  21    7.43    6.46
  10  -7 -21   11.65    6.75
 -10   7  22   12.37    8.10
  10  -7 -22    5.36    5.47
  10  -7 -23   13.33    7.99
  10  -7 -24    3.85    5.53
  10  -7 -25   -0.00    4.39
  10  -7 -26    2.31    5.68
  10  -7 -27    5.19    6.11
  10  -7 -28    2.38    4.24
 -10   7  29    6.97    6.45
  10  -7 -29   -0.00    4.57
 -10   7  30    0.56    3.30
  10  -7 -30    4.29    5.56
 -10   7  31   -0.00    3.41
  10  -7 -31    1.26    3.69
  10  -7 -32    1.22    3.99
  10  -7 -33    1.54    4.99
 -10   8   1   -0.00    4.05
  10  -8  -1   11.11    7.99
 -10  -8   1    3.32    5.08
 -10   8   2    7.86    5.56
  10  -8  -2   -0.00    5.24
 -10  -8   2    3.29    5.11
 -10   8   3   16.64    8.26
  10  -8  -3   19.14    9.68
 -10  -8   3   42.79   12.19
 -10   8   4   18.12    8.15
  10  -8  -4    6.16    7.38
 -10  -8   4   14.81    7.63
 -10   8   5   49.97   13.97
  10  -8  -5   47.53   15.46
 -10  -8   5   48.03   13.85
 -10   8   6    3.59    6.69
  10  -8  -6   10.82    9.24
 -10  -8   6    7.21    5.57
 -10   8   7    0.42    2.21
  10  -8  -7    2.81    7.02
 -10  -8   7   15.46    8.02
 -10   8   8    1.33    5.21
  10  -8  -8   -0.00    5.81
 -10  -8   8   -0.00    4.63
 -10   8   9   12.81    7.25
  10  -8  -9    3.81    7.03
 -10  -8   9    4.00    5.60
 -10   8  10    0.00    5.50
  10  -8 -10    4.93    7.05
 -10  -8  10   -0.00    5.59
 -10   8  11   48.69   13.97
 -10  -8  11   33.99   11.68
 -10   8  12    0.45    3.70
 -10  -8  12   -0.00    3.39
 -10   8  13    0.53    4.51
 -10  -8  13    2.95    4.47
 -10   8  14    3.40    5.67
 -10   8  15   27.30   11.53
 -10   8  16    0.73    5.57
 -10   8  17   -0.00    4.57
 -10   8  18    9.46    6.67
  10  -8 -18    0.00    4.54
 -10   8  19   20.14   10.26
  10  -8 -19   33.42   11.26
 -10   8  20    3.84    6.09
  10  -8 -20    2.39    4.63
  10  -8 -21    4.29    5.49
  10  -8 -22    1.25    5.63
  10  -8 -23    5.00    5.95
  10  -8 -24    9.10    6.25
  10  -8 -25    5.13    6.46
 -10   8  26   10.01    7.27
  10  -8 -26   -0.00    5.02
 -10   8  27   -0.00    5.48
  10  -8 -27    7.90    5.44
 -10   8  28    3.90    4.69
  10  -8 -28    0.00    4.90
 -10   8  29    2.45    5.27
  10  -8 -29    4.01    5.21
 -10   8  30    3.48    5.31
  10  -8 -30    1.04    4.54
 -10   9   1   30.10   11.19
  10  -9  -1   15.71   10.35
 -10  -9   1   71.16   15.92
 -10   9   2    0.00    4.66
  10  -9  -2    1.13    5.82
 -10  -9   2    1.98    4.74
 -10   9   3   45.87   13.12
  10  -9  -3   12.30    9.22
 -10  -9   3   45.49   13.16
 -10   9   4    5.27    6.87
  10  -9  -4    0.00    6.72
 -10  -9   4    1.31    4.31
 -10   9   5    7.43    6.92
  10  -9  -5    8.33    7.61
 -10  -9   5    6.76    6.81
 -10   9   6    0.97    6.29
  10  -9  -6   -0.00    5.72
 -10  -9   6    2.12    4.04
 -10   9   7   37.75   13.48
  10  -9  -7   20.96   10.64
 -10  -9   7   24.17    9.94
 -10   9   8   11.19    7.33
  10  -9  -8    1.47    5.04
 -10  -9   8    4.02    5.80
 -10   9   9    7.22    5.95
  10  -9  -9   10.57    8.06
 -10  -9   9   13.32    7.84
 -10   9  10    4.65    5.03
 -10  -9  10   -0.00    5.71
 -10   9  11   26.34   11.12
 -10  -9  11   28.74   10.43
 -10   9  12    2.02    5.53
 -10  -9  12   -0.00    5.11
 -10   9  13   -0.00    4.53
 -10   9  14   -0.00    6.11
 -10   9  15    4.61    6.98
  10  -9 -15    0.00    4.30
 -10   9  16    3.19    5.72
  10  -9 -16    0.00    3.43
 -10   9  17   50.03   14.18
  10  -9 -17   27.83   10.62
 -10   9  18   -0.00    4.16
  10  -9 -18   -0.00    5.18
  10  -9 -19   -0.00    5.34
  10  -9 -20    3.19    5.44
  10  -9 -21    4.54    5.63
  10  -9 -22   -0.00    4.65
 -10   9  23   10.17    7.18
  10  -9 -23    0.49    4.57
 -10   9  24   -0.00    5.21
  10  -9 -24    1.26    2.92
 -10   9  25   -0.00    3.93
  10  -9 -25    1.56    5.12
 -10   9  26    0.45    4.05
  10  -9 -26    1.22    4.66
 -10   9  27    1.47    4.80
  10  -9 -27    6.32    6.15
 -10   9  28   -0.00    4.73
 -10   9  29   -0.00    4.65
 -10   9  30    0.91    4.91
 -10  10   1    8.37    7.06
  10 -10  -1    3.35    5.83
 -10 -10   1    3.26    5.26
 -10  10   2    1.07    4.96
  10 -10  -2    3.97    6.66
 -10 -10   2   -0.00    3.54
 -10  10   3   11.35    7.80
  10 -10  -3   17.44    9.55
 -10 -10   3   20.56    9.37
 -10  10   4   -0.00    4.68
  10 -10  -4    1.70    5.40
 -10 -10   4   -0.00    4.80
 -10  10   5   38.02   13.06
  10 -10  -5   13.20    8.65
 -10 -10   5   25.68   10.92
 -10  10   6    1.21    4.53
  10 -10  -6    0.00    5.11
 -10 -10   6    0.97    4.01
 -10  10   7   -0.00    4.83
  10 -10  -7   -0.00    5.83
 -10 -10   7   -0.00    3.63
 -10  10   8   -0.00    5.29
  10 -10  -8    0.86    4.38
 -10 -10   8   -0.00    4.71
 -10  10   9   19.07    9.61
  10 -10  -9   15.77   10.53
 -10 -10   9   26.69    9.84
 -10  10  10   -0.00    6.14
 -10 -10  10    6.64    5.13
 -10  10  11   -0.00    4.42
 -10  10  12    5.17    6.34
  10 -10 -12    0.18    3.18
 -10  10  13   10.61    7.55
  10 -10 -13   19.50    8.28
 -10  10  14    3.20    5.40
  10 -10 -14    3.12    5.59
 -10  10  15   13.50    8.40
  10 -10 -15   13.35    7.86
 -10  10  16   -0.00    4.19
  10 -10 -16    1.06    4.61
  10 -10 -17    2.94    4.25
  10 -10 -18    0.60    4.50
  10 -10 -19    7.85    7.47
  10 -10 -20    5.91    5.12
  10 -10 -21    7.35    6.26
  10 -10 -22    3.26    4.55
  10 -10 -23    6.27    7.08
  10 -10 -24   -0.00    4.38
 -10  11   1    1.86    5.54
  10 -11  -1   14.51    9.24
 -10 -11   1   15.50    8.44
 -10  11   2    3.52    5.45
  10 -11  -2    0.08    3.85
 -10 -11   2    1.08    5.40
 -10  11   3   17.88    8.25
  10 -11  -3    9.05    8.79
 -10 -11   3   10.51    8.07
 -10  11   4    3.54    4.91
  10 -11  -4    2.59    5.44
 -10 -11   4    1.89    5.77
 -10  11   5    8.15    6.49
  10 -11  -5   -0.00    5.96
 -10 -11   5    2.42    5.79
 -10  11   6   -0.00    5.50
  10 -11  -6   -0.00    3.64
 -10 -11   6   -0.00    4.35
 -10  11   7   45.44   14.59
  10 -11  -7   22.63   11.61
 -10 -11   7   43.33   13.02
 -10  11   8    9.85    7.31
  10 -11  -8    4.22    7.12
 -10 -11   8    6.09    5.86
 -10  11   9   -0.00    4.60
  10 -11  -9    2.80    4.42
  10 -11  -9   -0.00    6.84
 -10  11  10    2.72    5.83
  10 -11 -10   -0.00    3.72
 -10  11  11   12.15    8.83
  10 -11 -11    5.43    6.82
 -10  11  12    5.56    5.75
  10 -11 -12   -0.00    4.56
 -10  11  13   12.74    9.02
  10 -11 -13    2.29    5.81
  10 -11 -14   -0.00    5.44
  10 -11 -15   -0.00    4.42
  10 -11 -16    2.17    5.23
  10 -11 -17   16.75    8.09
  10 -11 -18    0.00    4.64
  10 -11 -19   -0.00    5.89
  10 -11 -20    3.40    5.01
  10 -11 -21    3.57    5.92
 -10  12   1    0.00    5.45
  10 -12  -1    3.22    6.42
 -10 -12   1    0.00    5.11
 -10  12   2    1.21    5.58
  10 -12  -2   -0.00    6.71
 -10 -12   2    0.76    4.92
 -10  12   3   36.33   12.03
  10 -12  -3   10.03    8.81
 -10 -12   3   12.71    8.00
 -10  12   4    4.46    6.56
  10 -12  -4    1.77    5.80
 -10 -12   4    4.05    6.88
 -10  12   5   11.86    7.52
  10 -12  -5   26.24    8.96
  10 -12  -5   18.83   10.66
 -10 -12   5   -0.00    6.30
 -10  12   6    3.45    5.77
  10 -12  -6   -0.00    3.82
  10 -12  -6    5.96    6.72
 -10 -12   6    8.30    7.39
 -10  12   7    0.00    3.60
  10 -12  -7    1.35    5.04
  10 -12  -7    6.18    8.15
 -10  12   8    5.10    7.18
  10 -12  -8    2.20    3.88
  10 -12  -8    0.00    5.51
 -10  12   9   24.91   10.93
  10 -12  -9   14.89    7.81
 -10  12  10    0.11    4.45
  10 -12 -10   -0.00    5.27
  10 -12 -11    3.92    5.91
  10 -12 -12   -0.00    4.96
  10 -12 -13   12.07    7.40
  10 -12 -14   -0.00    5.03
  10 -12 -15   17.62    9.27
  10 -12 -16    0.00    3.76
  10 -12 -17    0.87    5.28
 -10  13   1    5.27    6.29
  10 -13  -1    1.76    3.95
  10 -13  -1   15.81    8.93
 -10 -13   1    0.00    5.53
 -10  13   2    7.72    6.99
  10 -13  -2    3.80    4.79
  10 -13  -2    3.54    6.36
 -10 -13   2    0.00    4.60
 -10  13   3    6.53    7.44
  10 -13  -3    5.06    5.37
  10 -13  -3    0.42    6.73
 -10 -13   3    0.51    4.88
 -10  13   4    1.64    5.51
  10 -13  -4   -0.00    3.84
  10 -13  -4   -0.00    5.88
 -10 -13   4   -0.00    3.83
 -10  13   5   -0.00    4.38
  10 -13  -5    1.37    3.79
  10 -13  -5   14.82   10.10
 -10 -13   5    0.40    4.52
 -10  13   6    4.06    4.97
  10 -13  -6    3.46    5.14
  10 -13  -6   -0.00    5.78
  10 -13  -7    5.06    5.92
  10 -13  -7   13.61    8.73
  10 -13  -8   -0.00    3.08
  10 -13  -8   -0.00    5.84
  10 -13  -9    2.09    5.61
  10 -13 -10    1.97    5.47
  10 -13 -11    0.00    4.76
  10 -13 -12    2.89    5.71
  10 -13 -13   10.72    7.30
 -10  14   1   -0.00    3.25
  10 -14  -1    0.00    4.11
  10 -14  -1   -0.00    4.02
 -10 -14   1    2.80    4.50
  10 -14  -2    0.58    4.53
  10 -14  -2   -0.00    6.38
 -10 -14   2    0.00    5.82
  10 -14  -3    4.55    5.25
  10 -14  -3   -0.00    5.20
 -10 -14   3    2.86    6.17
  10 -14  -4   -0.00    4.03
  10 -14  -4    3.99    7.27
  10 -14  -5    4.55    6.20
  10 -14  -5    0.21    6.07
  10 -14  -6    8.57    5.92
  10 -14  -6    3.04    7.46
  10 -14  -7    2.15    4.99
  10 -14  -7   -0.00    5.69
  10 -14  -8    0.00    3.77
  10 -15  -1    3.90    5.33
  10 -15  -1   -0.00    6.40
 -10 -15   1   13.27    8.30
  10 -15  -2    5.34    5.54
  10 -15  -2    1.82    6.01
  10 -15  -3    0.00    4.74
  10 -15  -3    0.18    5.25
  10 -15  -4   -0.00    6.40
  10 -15  -5   -0.00    6.24
  10 -15  -6    2.95    7.30
  10 -15  -7    5.07    6.13
  -9   0   1   10.43    6.32
   9   0  -1    7.14    6.12
  -9   0   2    3.26    5.27
   9   0  -2    3.07    5.28
  -9   0   3  166.53   28.30
   9   0  -3  142.60   27.95
  -9   0   4   -0.00    3.80
   9   0  -4    0.00    3.93
  -9   0   5   45.75   12.78
   9   0  -5   41.95   12.74
  -9   0   6    2.58    3.91
   9   0  -6   -0.00    4.32
  -9   0   7  165.36   27.02
   9   0  -7  117.51   25.29
  -9   0   8   -0.00    4.55
   9   0  -8    0.00    5.37
  -9   0   9   85.88   18.43
   9   0  -9   81.17   18.65
  -9   0  10    0.39    5.18
   9   0 -10    1.58    4.21
  -9   0  15   36.24   10.37
  -9   0  16    2.06    3.70
  -9   0  17   17.68    7.58
  -9   0  18    0.00    3.20
  -9   0  19   86.15   17.76
  -9   0  20   -0.00    2.96
  -9   0  21   11.16    6.32
  -9   0  22    0.21    4.21
  -9   0  23   50.77   14.14
  -9   0  24    1.87    5.14
  -9   0  25   34.61   11.09
  -9   0  26   -0.00    3.88
  -9   1   1  313.24   55.11
   9  -1  -1  432.90   58.87
   9   1  -1  372.54   57.49
  -9  -1   1  423.76   57.74
  -9   1   2    4.93    5.28
   9  -1  -2    7.57    5.70
   9   1  -2    3.78    6.25
  -9  -1   2    5.94    5.61
  -9   1   3    2.34    4.81
   9  -1  -3    1.02    4.31
   9   1  -3    0.51    4.21
  -9  -1   3    1.67    4.55
  -9   1   4   48.50   12.95
   9  -1  -4   39.77   12.72
   9   1  -4   62.88   15.15
  -9   1   5  127.49   23.04
   9  -1  -5  112.06   22.77
   9   1  -5  115.52   23.08
  -9  -1   5  102.28   21.78
  -9   1   6   -0.00    4.37
   9  -1  -6   -0.00    5.04
   9   1  -6    2.37    5.01
  -9  -1   6    0.74    2.96
  -9   1   7   50.01   13.47
   9  -1  -7   33.36   12.13
   9   1  -7   47.67   13.65
  -9  -1   7   73.28   15.10
  -9   1   8    0.96    4.12
   9  -1  -8    3.17    5.67
   9   1  -8    4.04    5.21
  -9  -1   8   -0.00    4.24
  -9   1   9   12.64    5.97
  -9   1   9   35.38   10.28
   9  -1  -9   10.52    6.98
   9   1  -9   10.14    7.44
  -9  -1   9   33.27   10.30
  -9   1  10    0.68    2.73
  -9   1  10   -0.00    4.64
   9  -1 -10    4.80    5.54
  -9   1  11  101.93   15.36
   9  -1 -11   14.59    9.80
  -9   1  12    1.57    3.93
  -9   1  13    0.00    4.24
  -9   1  14   -0.00    4.01
  -9   1  15   80.99   17.01
  -9   1  16    5.97    5.00
  -9   1  17   39.26   11.42
  -9   1  18    9.24    5.82
  -9   1  19    3.80    4.66
  -9   1  20    6.18    5.52
  -9  -1  20   11.60    5.97
  -9   1  21   94.14   18.86
  -9  -1  21   73.69   16.91
  -9   1  22    1.38    5.26
  -9  -1  22    5.72    4.78
  -9   1  23    9.56    6.17
  -9  -1  23    0.10    3.69
  -9   1  24   -0.00    4.49
  -9  -1  24    1.42    4.23
  -9   1  25    8.68    6.19
  -9  -1  25   17.80    8.22
  -9   1  26    1.51    4.82
  -9   1  27   26.76   10.32
   9  -1 -27   35.37   10.18
  -9   2   1   51.25   10.38
   9  -2  -1   24.30    9.06
   9   2  -1    0.00    4.19
  -9  -2   1   49.49   11.86
  -9   2   2    6.08    5.18
   9  -2  -2    9.70    7.27
   9   2  -2    4.57    6.47
  -9  -2   2   10.39    7.01
  -9   2   3  158.40   24.19
  -9   2   3  102.60   23.05
   9  -2  -3  150.62   26.60
   9   2  -3  104.68   23.92
  -9  -2   3  161.70   26.24
  -9   2   4    1.50    4.41
  -9   2   4   12.68    6.53
   9  -2  -4   -0.00    4.10
   9   2  -4    8.56    6.54
  -9  -2   4    0.00    5.13
  -9   2   5   26.47    8.09
  -9   2   5   15.20    7.54
   9  -2  -5   24.47    9.51
   9   2  -5   13.75    7.82
  -9  -2   5   20.18    8.84
  -9   2   6   -0.00    3.94
  -9   2   6   -0.00    4.46
   9  -2  -6    0.00    4.27
   9   2  -6   -0.00    4.44
  -9  -2   6   -0.00    3.93
  -9   2   7   63.59   13.99
  -9   2   7  120.13   19.56
   9  -2  -7   76.99   16.98
   9   2  -7   33.99   12.59
  -9  -2   7   72.46   16.13
  -9   2   8   25.95    8.85
  -9   2   8   33.94   10.84
   9  -2  -8   25.48   10.21
   9   2  -8   25.46   10.16
  -9  -2   8   37.21   11.39
  -9   2   9   32.60   10.01
  -9   2   9   36.75   11.99
   9  -2  -9   44.46   12.72
  -9   2  10   -0.00    3.22
  -9   2  10   -0.00    3.72
   9  -2 -10   -0.00    5.05
  -9   2  11   -0.00    3.74
  -9   2  11    0.05    4.62
   9  -2 -11    2.92    4.91
  -9   2  12   17.20    7.09
  -9   2  13   38.47   11.01
  -9   2  14   51.23   12.99
  -9   2  15   14.42    6.80
  -9   2  16    0.00    4.27
  -9   2  17   51.41   13.59
  -9   2  18    7.96    5.76
  -9   2  19   81.24   17.90
  -9   2  20   11.49    7.62
  -9   2  21    6.69    6.36
  -9   2  22   10.70    7.19
  -9   2  23   53.89   14.88
  -9   2  24    4.48    5.29
  -9   2  25    1.15    3.84
  -9   2  26   -0.00    4.49
   9  -2 -26   -0.00    3.42
  -9   2  27    3.67    5.38
   9  -2 -27    0.00    4.07
   9  -2 -28    1.30    3.77
  -9   3   1  203.10   30.13
   9  -3  -1  162.85   31.24
   9   3  -1  203.51   32.65
  -9  -3   1  162.17   30.12
  -9  -3   1  155.40   30.01
  -9   3   2   44.76   11.24
   9  -3  -2   39.16   12.44
   9   3  -2   55.78   13.81
  -9  -3   2   35.24   11.29
  -9   3   3    1.60    3.16
   9  -3  -3   -0.00    5.44
   9   3  -3   -0.00    5.23
  -9  -3   3    0.06    3.78
  -9   3   4   -0.00    3.15
   9  -3  -4    0.00    4.93
   9   3  -4    1.94    4.95
  -9  -3   4    6.01    6.14
  -9   3   5   31.14   10.55
   9  -3  -5   62.01   15.10
   9   3  -5   62.02   14.46
  -9  -3   5   42.38   12.89
  -9   3   6   56.98   12.56
  -9   3   6   43.45   12.61
   9  -3  -6   35.25   12.45
   9   3  -6   52.64   13.52
  -9  -3   6   33.04   11.54
  -9   3   7   35.97    9.43
  -9   3   7   29.14    9.74
   9  -3  -7    7.67    7.64
  -9   3   8    0.94    3.23
  -9   3   8   -0.00    4.37
   9  -3  -8    1.99    6.30
  -9   3   9    5.81    5.01
  -9   3   9   11.80    6.97
   9  -3  -9   11.30    6.93
  -9   3  10    0.85    2.44
  -9   3  10   11.21    6.66
   9  -3 -10   17.32    8.54
  -9   3  11  150.68   25.44
  -9   3  11  143.92   26.70
   9  -3 -11  115.54   25.47
  -9   3  12    0.00    4.29
   9  -3 -12   28.14   10.24
  -9   3  13    0.00    3.91
  -9   3  14   -0.00    3.94
  -9   3  15   61.31   15.02
  -9   3  16   16.73    8.13
  -9   3  17   13.97    7.88
  -9   3  18    1.42    3.78
  -9   3  19    0.63    4.04
  -9   3  20    8.57    6.17
  -9   3  21   48.10   14.03
  -9   3  22   22.34   10.02
  -9   3  23    6.00    5.80
  -9   3  24   -0.00    4.56
  -9   3  25   14.54    8.39
   9  -3 -25   12.97    6.98
  -9   3  26    8.70    6.77
   9  -3 -26    9.93    6.37
   9  -3 -27    7.78    6.35
   9  -3 -28    0.82    4.03
   9  -3 -29   -0.00    3.20
  -9   4   1    4.69    4.01
   9  -4  -1    4.30    6.34
   9   4  -1    2.26    5.39
  -9  -4   1    0.00    5.95
  -9  -4   1    0.00    4.19
  -9   4   2   75.63   14.84
   9  -4  -2   37.54   13.66
   9   4  -2   60.02   15.08
  -9  -4   2   62.62   14.94
  -9  -4   2   62.16   15.35
  -9   4   3   57.98   13.45
   9  -4  -3   52.18   14.96
   9   4  -3   41.01   13.51
  -9  -4   3   75.20   16.00
  -9   4   4   98.60   18.55
   9  -4  -4   74.39   19.04
  -9   4   5   78.43   16.88
   9  -4  -5   87.02   19.74
  -9   4   6   -0.00    3.49
   9  -4  -6    1.57    4.88
  -9   4   7   79.85   15.91
   9  -4  -7   53.48   16.23
  -9   4   8  119.43   19.32
   9  -4  -8   52.48   16.48
  -9   4   9   31.93   10.52
   9  -4  -9   59.59   15.43
  -9   4  10    1.39    3.94
  -9   4  10    0.00    5.46
   9  -4 -10    0.05    4.08
  -9   4  11    5.82    5.22
  -9   4  11    6.59    6.97
   9  -4 -11   14.04    8.60
  -9   4  12   -0.00    3.89
   9  -4 -12    3.88    5.92
  -9   4  13   44.26   12.43
  -9   4  14   15.59    7.32
  -9   4  15    1.40    4.92
  -9   4  16   -0.00    3.64
  -9   4  17   37.08   12.15
  -9   4  19   72.24   17.40
  -9   4  20    0.00    4.71
  -9   4  21    3.41    4.73
  -9   4  22    4.91    5.44
  -9   4  23   26.71   10.95
   9  -4 -23   26.57   10.01
  -9   4  24    1.45    5.27
   9  -4 -24    5.74    5.32
  -9   4  25    6.82    5.92
   9  -4 -25    2.84    4.35
   9  -4 -26   -0.00    4.27
   9  -4 -27   -0.00    3.47
   9  -4 -28    7.46    6.24
   9  -4 -29    9.42    6.63
   9  -4 -30    2.76    4.16
   9  -4 -31    0.50    4.02
  -9   4  33    4.07    4.97
  -9   5   1  101.95   20.70
   9  -5  -1  112.67   23.44
  -9  -5   1  119.79   22.80
  -9   5   2   51.12   13.38
   9  -5  -2   44.26   14.71
  -9  -5   2   98.17   17.71
  -9   5   3   18.52    7.60
   9  -5  -3    5.52    6.60
  -9  -5   3   21.16    8.38
  -9   5   4   75.76   17.03
   9  -5  -4   66.90   18.31
  -9  -5   4  102.34   19.43
  -9   5   5   38.44   11.27
   9  -5  -5   39.29   13.22
  -9   5   6   30.15   10.24
   9  -5  -6   55.08   14.35
  -9   5   7  128.29   21.99
   9  -5  -7   84.38   21.33
  -9   5   8    1.86    4.08
   9  -5  -8    1.44    5.21
  -9   5   9    0.07    3.56
   9  -5  -9   -0.00    5.54
  -9   5  10    2.50    4.65
   9  -5 -10    6.32    6.14
  -9   5  11   92.96   19.13
   9  -5 -11   82.19   20.24
  -9   5  12   19.87    8.93
   9  -5 -12   22.90    9.87
  -9   5  13    0.33    3.07
  -9   5  14    7.46    6.28
  -9   5  15   37.57   11.81
  -9   5  16   29.96   10.97
  -9   5  17   23.32   10.33
  -9  -5  17   38.86   10.01
  -9   5  18    8.77    7.11
  -9  -5  18   11.34    5.59
  -9   5  19   -0.00    4.53
  -9  -5  19    0.00    3.18
  -9   5  20    4.31    6.50
  -9   5  21   18.84    9.06
  -9   5  22   22.53   10.15
   9  -5 -22   20.37    8.81
  -9   5  23    8.47    7.06
   9  -5 -23    8.70    5.85
   9  -5 -24   -0.00    3.37
   9  -5 -25   -0.00    4.36
   9  -5 -26   15.77    7.61
   9  -5 -27   22.77    8.90
   9  -5 -28    4.47    4.84
   9  -5 -29   -0.00    3.91
   9  -5 -30   -0.00    4.19
  -9   5  31    0.55    3.28
   9  -5 -31    1.30    4.13
  -9   5  32    2.01    5.05
   9  -5 -32    3.68    4.59
  -9   5  33   15.87    8.15
  -9   6   1   -0.00    4.27
  -9  -6   1    0.04    4.27
  -9   6   2  105.90   20.38
  -9  -6   2   96.99   20.86
  -9   6   3   22.27    9.31
  -9  -6   3   46.45   12.52
  -9   6   4   41.12   10.94
   9  -6  -4   24.82   11.47
  -9  -6   4   29.98   11.12
  -9   6   5   20.95    8.07
   9  -6  -5   30.82   11.38
  -9  -6   5   18.18    8.41
  -9   6   6   13.78    6.87
   9  -6  -6   23.50    9.92
  -9  -6   6   19.04    8.82
  -9   6   7    7.21    5.29
   9  -6  -7   15.26    9.94
  -9   6   8   79.32   17.86
   9  -6  -8   77.08   19.08
  -9   6   9   23.94    8.85
   9  -6  -9   15.28    8.61
  -9   6  10   -0.00    3.18
   9  -6 -10   -0.00    5.19
  -9   6  11    0.20    2.64
   9  -6 -11    3.34    5.26
  -9   6  12   17.40    9.01
   9  -6 -12   34.02   12.17
  -9   6  13   16.83    8.42
  -9   6  14   46.72   14.80
  -9   6  15    9.11    6.78
  -9   6  16    0.93    6.35
  -9   6  17   15.40    8.12
  -9  -6  17   15.48    6.61
  -9   6  18   36.05   13.01
  -9   6  19   13.00    8.02
  -9   6  20    1.81    5.23
   9  -6 -20    3.97    5.18
  -9   6  21   -0.00    6.33
   9  -6 -21    0.75    4.88
  -9   6  22    0.00    4.47
   9  -6 -22    8.41    5.78
   9  -6 -23   22.02    8.84
   9  -6 -24    9.14    7.17
   9  -6 -25    9.08    5.93
   9  -6 -26   -0.00    4.55
   9  -6 -27   -0.00    3.70
   9  -6 -28    9.05    5.92
  -9   6  29   -0.00    5.44
   9  -6 -29    9.64    7.16
  -9   6  30    6.57    6.66
   9  -6 -30    5.20    5.76
  -9   6  31   -0.00    4.62
   9  -6 -31    2.59    4.56
  -9   6  32   -0.00    4.17
   9  -6 -32    0.06    3.64
  -9   6  33    1.81    5.21
   9  -6 -33    1.17    5.05
  -9   7   1   10.63    6.26
   9  -7  -1   20.67    9.21
  -9  -7   1    2.62    6.92
  -9   7   2    9.24    6.23
   9  -7  -2   -0.00    6.31
  -9  -7   2    7.71    6.26
  -9   7   3   -0.00    3.38
  -9  -7   3    4.27    5.67
  -9   7   4   20.49    8.63
  -9  -7   4   23.18    9.31
  -9   7   5   15.62    7.65
  -9  -7   5    5.85    5.34
  -9   7   6   45.77   13.38
  -9  -7   6   57.76   14.45
  -9   7   7   -0.00    3.83
  -9  -7   7    7.10    5.69
  -9   7   8    1.73    4.26
   9  -7  -8   -0.00    4.83
  -9  -7   8    5.60    5.71
  -9   7   9   18.71    8.91
   9  -7  -9    6.56    6.61
  -9   7  10    7.71    7.02
   9  -7 -10   19.99    9.19
  -9   7  11   27.85    9.96
   9  -7 -11   24.36   10.58
  -9   7  12   61.68   15.90
   9  -7 -12   46.07   15.12
  -9   7  13    8.95    6.93
  -9   7  14    0.00    5.16
  -9   7  15    0.00    4.93
  -9   7  16   54.41   15.46
  -9   7  17    3.34    6.20
  -9   7  18   -0.00    5.95
   9  -7 -18    3.25    5.20
  -9   7  19    0.84    4.72
   9  -7 -19   -0.00    3.18
  -9   7  20   14.61    8.70
   9  -7 -20    9.53    6.10
   9  -7 -21   17.15    7.93
   9  -7 -22   17.80    8.68
   9  -7 -23    0.00    4.50
   9  -7 -24    0.00    4.26
   9  -7 -25   -0.00    4.68
   9  -7 -26   29.59   10.60
  -9   7  27    6.03    5.47
   9  -7 -27    2.76    5.05
  -9   7  28    4.27    5.62
   9  -7 -28    2.08    4.73
  -9   7  29    3.85    5.34
   9  -7 -29    1.62    3.34
  -9   7  30    0.00    5.28
   9  -7 -30    0.36    3.84
  -9   7  31    1.96    4.91
   9  -7 -31    2.74    4.00
  -9   7  32    3.79    5.40
   9  -7 -32    3.23    5.35
   9  -7 -33    1.82    3.93
   9  -7 -34   -0.00    5.02
  -9   8   1    9.13    6.12
   9  -8  -1   13.14    7.60
  -9  -8   1   12.30    7.37
  -9   8   2   20.94    8.52
   9  -8  -2    5.95    8.03
  -9  -8   2   35.80   11.61
  -9   8   3    0.67    3.58
   9  -8  -3    3.50    6.34
  -9  -8   3    0.00    4.11
  -9   8   4   13.26    8.01
   9  -8  -4   59.58   15.16
  -9  -8   4   66.67   14.80
  -9   8   5   -0.00    3.88
   9  -8  -5    2.24    6.17
  -9  -8   5    1.09    4.48
  -9   8   6    2.24    4.32
   9  -8  -6    4.32    6.68
  -9  -8   6   -0.00    4.89
  -9   8   7   -0.00    6.69
  -9  -8   7    2.18    3.87
  -9   8   8   59.74   16.22
  -9  -8   8   80.95   17.54
  -9   8   9   12.27    7.71
  -9  -8   9    7.93    6.33
  -9   8  10   22.10   10.44
  -9  -8  10   26.22    9.28
  -9   8  11    6.04    6.36
  -9  -8  11    6.89    5.45
  -9   8  12   27.80   11.40
  -9   8  13    0.00    4.81
  -9   8  14   18.81    9.79
  -9   8  15   -0.00    5.05
  -9   8  16    2.36    4.83
   9  -8 -16    0.00    2.90
  -9   8  17    5.71    6.66
   9  -8 -17    4.05    4.68
  -9   8  18   17.16    8.75
   9  -8 -18   12.38    7.70
   9  -8 -19    8.90    5.99
   9  -8 -20   20.49    8.85
   9  -8 -21    0.75    3.51
   9  -8 -22   10.19    6.52
   9  -8 -23   -0.00    3.84
  -9   8  24   14.83    8.03
   9  -8 -24    2.21    5.19
  -9   8  25   -0.00    4.87
   9  -8 -25    4.51    6.66
  -9   8  26    8.36    6.94
   9  -8 -26    5.57    5.68
  -9   8  27    2.15    4.97
   9  -8 -27    0.56    5.55
  -9   8  28    5.54    6.23
   9  -8 -28    2.40    4.93
  -9   8  29   -0.00    4.91
   9  -8 -29   -0.00    3.28
  -9   8  30    0.00    5.89
   9  -8 -30    5.64    5.78
  -9   8  31    3.77    4.78
   9  -8 -31   -0.00    4.59
  -9   8  32   -0.00    4.46
   9  -8 -32    6.10    5.87
   9  -8 -33    0.00    3.82
  -9   9   1    8.38    6.14
   9  -9  -1    0.45    4.67
  -9  -9   1    4.53    6.04
  -9   9   2   42.12   12.13
   9  -9  -2   23.85   10.53
  -9  -9   2   33.72   11.62
  -9   9   3    3.89    6.81
   9  -9  -3    3.15    6.82
  -9  -9   3    7.36    5.39
  -9   9   4    0.00    5.84
   9  -9  -4    2.29    6.04
  -9  -9   4   17.23    8.01
  -9   9   5    7.62    6.81
   9  -9  -5    5.16    6.66
  -9  -9   5   -0.00    4.76
  -9   9   6   64.93   16.76
   9  -9  -6   45.44   15.40
  -9  -9   6   63.91   15.60
  -9   9   7   -0.00    4.92
   9  -9  -7    1.89    4.08
  -9  -9   7   -0.00    4.39
  -9   9   8    1.88    4.23
   9  -9  -8    3.37    5.39
  -9  -9   8    3.89    4.79
  -9   9   9    6.03    6.64
   9  -9  -9    1.69    5.11
  -9  -9   9   -0.00    4.86
  -9   9  10    3.56    6.27
   9  -9 -10   19.59    9.96
  -9  -9  10   14.38    7.38
  -9   9  11   -0.00    4.17
   9  -9 -11    3.73    6.78
  -9  -9  11    1.10    3.99
  -9   9  12   23.99   10.72
  -9  -9  12   42.29   11.65
  -9   9  13   -0.00    4.99
   9  -9 -13   -0.00    4.19
  -9   9  14    0.95    3.56
   9  -9 -14   -0.00    4.84
  -9   9  15    4.59    6.03
   9  -9 -15    5.01    6.49
  -9   9  16   31.10   11.53
   9  -9 -16   23.12    9.49
   9  -9 -17   -0.00    4.40
   9  -9 -18    0.00    4.86
   9  -9 -19    2.90    5.38
  -9   9  20    8.75    6.98
   9  -9 -20    1.26    4.50
  -9   9  21   -0.00    4.38
   9  -9 -21   -0.00    3.76
  -9   9  22   13.24    7.84
   9  -9 -22   11.72    7.72
  -9   9  23   -0.00    4.45
   9  -9 -23   -0.00    3.62
  -9   9  24   -0.00    4.53
   9  -9 -24   -0.00    5.24
  -9   9  25   -0.00    3.86
   9  -9 -25    1.16    4.80
  -9   9  26    2.06    6.15
   9  -9 -26   10.78    6.97
  -9   9  27    6.24    5.83
   9  -9 -27   -0.00    4.15
  -9   9  28    3.90    5.56
   9  -9 -28    5.84    5.89
  -9   9  29    2.26    5.90
   9  -9 -29   -0.00    4.32
  -9   9  30   -0.00    4.90
   9  -9 -30    3.75    6.00
  -9   9  31    0.65    4.11
  -9  10   1    8.86    6.42
   9 -10  -1    8.25    7.29
  -9 -10   1    2.29    4.42
  -9  10   2   10.75    7.66
   9 -10  -2   33.83   11.63
  -9 -10   2   12.77    7.81
  -9  10   3   10.01    7.11
   9 -10  -3    2.95    5.62
  -9 -10   3   -0.00    4.80
  -9  10   4   56.48   15.09
   9 -10  -4   38.16   14.09
  -9 -10   4   52.43   14.51
  -9  10   5   -0.00    5.00
   9 -10  -5    3.47    6.16
  -9 -10   5   -0.00    3.64
  -9  10   6    5.71    6.93
   9 -10  -6    0.00    4.29
  -9 -10   6    0.46    4.48
  -9  10   7    8.24    6.37
   9 -10  -7    1.29    5.81
  -9 -10   7    4.75    5.50
  -9  10   8   40.79   12.42
   9 -10  -8    7.50    7.36
  -9 -10   8   18.98    8.45
  -9  10   9    6.59    6.01
   9 -10  -9    0.00    6.82
  -9 -10   9   10.53    6.88
  -9  10  10    7.66    6.48
   9 -10 -10    9.64    6.56
   9 -10 -10   14.11    8.84
  -9 -10  10    3.45    5.44
  -9  10  11    2.56    5.93
   9 -10 -11    4.56    4.93
   9 -10 -11    7.53    7.61
  -9 -10  11   -0.00    3.09
  -9  10  12    6.90    6.00
   9 -10 -12    5.17    5.56
  -9  10  13    2.36    4.82
   9 -10 -13    3.44    5.22
   9 -10 -14   23.35    9.52
   9 -10 -15   -0.00    4.68
   9 -10 -16   -0.00    4.91
   9 -10 -17   -0.00    5.09
   9 -10 -18    1.54    4.75
   9 -10 -19   -0.00    5.13
   9 -10 -20    7.10    6.59
   9 -10 -21    4.17    4.50
   9 -10 -22   10.52    7.29
  -9  10  23   -0.00    5.96
   9 -10 -23    0.00    4.32
  -9  10  24   10.05    7.77
   9 -10 -24    8.11    7.15
  -9  10  25    2.33    5.24
   9 -10 -25   -0.00    4.36
  -9  10  26   -0.00    5.73
   9 -10 -26    7.13    6.99
  -9  10  27    3.13    6.09
   9 -10 -27    0.58    3.89
  -9  10  28    4.90    6.10
  -9  10  29   -0.00    5.02
  -9  10  30    0.55    4.67
  -9  10  31    5.94    5.82
  -9  11   1    0.32    5.47
   9 -11  -1   -0.00    5.41
  -9 -11   1   -0.00    4.78
  -9  11   2   45.01   13.85
   9 -11  -2   17.19    9.71
  -9 -11   2   32.32   10.90
  -9  11   3   -0.00    3.47
   9 -11  -3   10.01    7.16
  -9 -11   3   -0.00    4.82
  -9  11   4   12.52    7.46
   9 -11  -4    2.68    6.49
  -9 -11   4   29.56   10.25
  -9  11   5   -0.00    5.31
   9 -11  -5    0.70    4.11
  -9 -11   5    2.59    5.48
  -9  11   6   11.52    7.75
   9 -11  -6    8.01    7.90
  -9 -11   6   24.28    9.33
  -9  11   7    0.00    3.32
   9 -11  -7    1.83    4.47
   9 -11  -7   -0.00    4.63
  -9 -11   7    2.44    4.93
  -9  11   8   -0.00    4.14
   9 -11  -8    4.99    5.12
   9 -11  -8    2.91    5.20
  -9 -11   8   -0.00    4.94
  -9  11   9   -0.00    5.54
   9 -11  -9    0.00    4.27
   9 -11  -9    8.02    8.10
  -9 -11   9    1.60    3.89
  -9  11  10    5.71    7.37
   9 -11 -10    6.40    6.30
   9 -11 -10    3.87    5.46
   9 -11 -11    5.20    5.61
   9 -11 -11    0.85    5.46
   9 -11 -12    9.22    6.52
   9 -11 -13   -0.00    4.25
   9 -11 -14    2.40    4.25
   9 -11 -15    3.84    5.97
   9 -11 -16   27.63   10.83
   9 -11 -17    0.00    4.23
   9 -11 -18    0.42    2.23
   9 -11 -19   -0.00    5.19
   9 -11 -20   12.40    7.80
   9 -11 -21    2.97    6.18
   9 -11 -22   10.32    7.43
   9 -11 -23    0.00    3.57
   9 -11 -24   -0.00    5.33
  -9  12   1    3.21    4.66
   9 -12  -1    4.78    7.03
  -9 -12   1   -0.00    5.12
  -9  12   2    4.35    5.41
   9 -12  -2    4.35    5.32
   9 -12  -2   -0.00    5.21
  -9 -12   2    9.20    7.40
  -9  12   3   -0.00    4.36
   9 -12  -3    0.00    4.69
   9 -12  -3    1.76    6.46
  -9 -12   3    3.53    5.78
  -9  12   4   15.66    9.42
   9 -12  -4   19.57    8.46
   9 -12  -4   17.38    9.71
  -9 -12   4   28.33   10.99
  -9  12   5   -0.00    5.61
   9 -12  -5    2.44    3.91
   9 -12  -5    1.95    6.39
  -9 -12   5    2.32    5.22
  -9  12   6   -0.00    4.75
   9 -12  -6   -0.00    3.52
   9 -12  -6    2.25    6.37
  -9 -12   6   -0.00    5.30
  -9  12   7    2.87    4.99
   9 -12  -7    4.08    5.55
   9 -12  -7    9.33    7.28
  -9 -12   7    0.06    4.76
   9 -12  -8   32.58   10.76
   9 -12  -8   24.24   12.18
   9 -12  -9    0.63    5.37
   9 -12  -9   -0.00    4.57
   9 -12 -10    1.39    4.47
   9 -12 -10    3.64    5.47
   9 -12 -11    0.00    4.36
   9 -12 -12    0.00    2.58
   9 -12 -13    0.15    3.38
   9 -12 -14   16.92    8.33
   9 -12 -15    0.00    5.88
   9 -12 -16    0.44    4.97
   9 -12 -17    3.18    4.23
   9 -12 -18    3.21    5.31
   9 -12 -19    8.53    7.61
   9 -12 -20    6.76    8.03
   9 -12 -21    0.00    6.26
  -9  13   1    5.07    7.04
   9 -13  -1    1.56    4.56
   9 -13  -1    5.73    7.30
  -9 -13   1   18.71    9.21
  -9  13   2   -0.00    4.56
   9 -13  -2   -0.00    3.64
   9 -13  -2    0.35    5.76
  -9 -13   2   -0.00    3.54
   9 -13  -3    0.88    4.38
   9 -13  -3   -0.00    6.60
  -9 -13   3   -0.00    4.78
   9 -13  -4   -0.00    3.65
   9 -13  -4    0.00    6.47
  -9 -13   4    1.79    5.23
   9 -13  -5    0.00    4.08
   9 -13  -5    7.27    6.93
  -9 -13   5   10.87    8.23
   9 -13  -6    2.90    4.54
   9 -13  -6    0.59    6.37
   9 -13  -7    8.91    6.99
   9 -13  -8    3.92    5.17
   9 -13  -8   -0.00    6.89
   9 -13  -9   -0.00    5.32
   9 -13  -9    0.00    5.58
   9 -13 -10    5.82    6.36
   9 -13 -10   12.24    8.98
   9 -13 -11    4.05    5.40
   9 -13 -12    9.01    6.38
   9 -13 -13    0.00    6.13
   9 -13 -14   -0.00    6.00
   9 -13 -15   -0.00    5.30
   9 -13 -16   16.29    8.49
   9 -13 -17    2.92    4.41
   9 -14  -1    0.00    5.01
   9 -14  -1    0.79    4.90
  -9 -14   1    1.64    6.02
   9 -14  -2    0.69    3.62
   9 -14  -2   12.19    8.79
  -9 -14   2    7.82    7.29
   9 -14  -3    2.23    5.28
   9 -14  -3   20.23   10.72
  -9 -14   3    8.33    7.13
   9 -14  -4   13.65    7.62
   9 -14  -4   -0.00    5.20
   9 -14  -5   -0.00    3.10
   9 -14  -5   -0.00    5.22
   9 -14  -6   -0.00    4.80
   9 -14  -6    0.26    4.60
   9 -14  -7    0.00    5.36
   9 -14  -7   -0.00    5.51
   9 -14  -8    5.00    6.27
   9 -14  -8    2.78    7.15
   9 -14  -9    4.43    5.79
   9 -14  -9    3.71    7.99
   9 -14 -10    0.00    2.98
   9 -14 -11   -0.00    4.32
   9 -14 -12   10.91    8.28
   9 -14 -13   -0.00    4.85
   9 -15  -1    1.49    3.62
   9 -15  -1    5.54    6.67
  -9 -15   1    0.00    5.20
   9 -15  -2    4.81    4.91
   9 -15  -2   -0.00    5.81
   9 -15  -3   -0.00    3.21
   9 -15  -3   -0.00    6.16
   9 -15  -4   -0.00    4.15
   9 -15  -4   -0.00    3.72
   9 -15  -5    0.00    4.05
   9 -15  -5    2.23    7.55
   9 -15  -6    7.20    6.39
   9 -15  -6    6.26    8.19
   9 -15  -7    0.06    3.99
   9 -15  -7    5.50    6.94
   9 -15  -8   -0.00    4.67
   9 -16  -1    1.70    4.25
   9 -16  -2   -0.00    4.97
   9 -16  -2   -0.00    6.44
   9 -16  -3   -0.00    3.95
   9 -16  -3    6.04    6.59
   9 -16  -4    0.00    5.93
   9 -16  -5   -0.00    5.76
  -8   0   1   -0.00    3.94
  -8   0   1    0.25    2.64
   8   0  -1   -0.00    3.06
  -8   0   2  534.02   67.82
  -8   0   2  421.45   67.54
  -8   0   3    3.02    4.29
  -8   0   3   -0.00    3.41
   8   0  -3    0.99    4.02
  -8   0   4   90.98   16.45
  -8   0   4   79.02   17.10
   8   0  -4   69.69   16.78
  -8   0   5    1.29    3.39
  -8   0   5    3.59    4.71
   8   0  -5    0.00    3.74
  -8   0   6   58.45   13.99
  -8   0   6   96.24   17.59
   8   0  -6   80.36   16.83
  -8   0   7    0.00    3.31
  -8   0   7    0.27    3.64
   8   0  -7    0.96    4.51
  -8   0   8  206.65   32.82
  -8   0   8  229.86   35.31
   8   0  -8  202.83   34.70
  -8   0   9    1.17    2.84
  -8   0   9    0.00    4.23
   8   0  -9    0.02    3.88
  -8   0  10   -0.00    3.20
  -8   0  10    0.37    3.54
   8   0 -10   -0.00    4.06
  -8   0  11   -0.00    3.04
  -8   0  11   -0.00    4.08
   8   0 -11   -0.00    4.06
  -8   0  12  156.27   27.73
  -8   0  12  176.81   30.24
   8   0 -12  202.38   31.14
  -8   0  13    0.92    3.52
  -8   0  13    4.58    5.70
   8   0 -13   -0.00    3.12
  -8   0  14   62.99   13.72
  -8   0  15    0.00    3.39
  -8   0  16   -0.00    3.18
  -8   0  26    0.00    4.48
   8   0 -26    2.02    3.57
  -8   1   1   65.02   13.67
  -8   1   1   65.63   14.80
   8  -1  -1   71.53   15.64
   8   1  -1   53.96   14.39
  -8  -1   1   67.22   14.34
  -8  -1   1   64.59   14.61
  -8   1   2   10.00    5.13
  -8   1   2    4.96    4.83
   8  -1  -2    1.52    4.72
   8   1  -2    3.75    5.16
  -8  -1   2    0.08    2.36
  -8  -1   2    1.61    3.18
  -8   1   3    8.96    5.02
  -8   1   3    2.55    4.39
   8  -1  -3    0.00    4.40
   8   1  -3   -0.00    3.34
  -8  -1   3    4.47    4.16
  -8  -1   3    2.81    4.32
  -8   1   4   41.11    9.63
  -8   1   4   16.16    7.79
   8  -1  -4   34.00   10.23
   8   1  -4   32.73   10.41
  -8  -1   4   31.49    8.84
  -8  -1   4   34.37   10.25
  -8   1   5    6.47    4.50
  -8   1   5    5.61    5.15
   8  -1  -5    7.46    5.60
   8   1  -5    1.72    4.01
  -8  -1   5    3.91    3.86
  -8  -1   5    7.84    5.75
  -8   1   6   84.79   15.82
  -8   1   6   96.46   17.96
   8  -1  -6   67.83   16.85
   8   1  -6   74.30   16.52
  -8  -1   6   90.90   16.25
  -8  -1   6   63.25   15.89
  -8   1   7    5.00    4.00
  -8   1   7    2.95    5.38
   8  -1  -7    2.03    4.35
   8   1  -7    0.00    3.89
  -8  -1   7    5.17    4.68
  -8  -1   7    4.98    5.67
  -8   1   8    0.00    3.53
  -8   1   8    4.97    4.85
   8  -1  -8   -0.00    4.01
   8   1  -8    0.00    4.47
  -8  -1   8    2.89    3.33
  -8  -1   8    7.65    5.40
  -8   1   9   23.25    7.26
  -8   1   9   23.92    8.43
   8  -1  -9   19.44    8.50
   8   1  -9    8.24    5.77
  -8  -1   9   10.90    5.44
  -8  -1   9   11.37    6.58
  -8   1  10  145.93   23.82
  -8   1  10  139.08   25.24
   8  -1 -10  107.27   23.73
   8   1 -10  116.03   23.71
  -8  -1  10  147.83   23.43
  -8  -1  10  171.66   26.60
  -8   1  11   20.97    6.87
  -8   1  11    6.09    5.84
   8  -1 -11   16.58    7.49
   8   1 -11    7.00    5.07
  -8  -1  11   12.23    5.53
  -8  -1  11    0.00    3.82
  -8   1  12   20.62    6.74
  -8   1  12    5.53    5.51
   8  -1 -12    6.84    5.89
   8   1 -12   17.63    7.43
  -8  -1  12   14.50    6.13
  -8  -1  12    9.93    6.63
  -8   1  13    0.60    3.63
   8  -1 -13    2.04    3.99
  -8  -1  13   -0.00    3.51
  -8  -1  13   -0.00    4.87
  -8  -1  14   64.12   13.54
  -8  -1  15   44.88   10.98
  -8  -1  16   59.33   13.03
  -8  -1  17    0.00    3.26
  -8  -1  18    1.34    3.41
  -8  -1  19   11.78    6.14
  -8  -1  20   37.69   10.40
  -8  -1  21   -0.00    3.62
  -8   1  22   76.14   17.34
  -8   1  23    0.00    4.73
  -8   1  24   11.28    6.86
  -8   1  25    1.16    4.31
   8  -1 -25   -0.00    3.35
  -8   1  26   19.18    8.42
   8  -1 -26    3.08    4.02
   8  -1 -27    0.50    3.14
  -8   2   1   -0.00    3.24
  -8   2   1    0.57    3.91
   8  -2  -1    1.07    5.31
   8   2  -1    1.58    3.40
  -8  -2   1   -0.00    3.46
  -8  -2   1    0.00    3.97
  -8   2   2   59.60   13.23
  -8   2   2   45.88   13.11
   8  -2  -2   92.93   17.48
   8   2  -2   83.48   16.47
  -8  -2   2   68.81   14.83
  -8  -2   2   54.45   13.94
  -8   2   3   10.70    5.54
  -8   2   3   11.81    6.60
   8  -2  -3   11.25    6.88
   8   2  -3    2.89    4.91
  -8  -2   3   12.13    6.01
  -8  -2   3   10.60    6.42
  -8   2   4    0.00    3.83
  -8   2   4   29.13    8.66
   8  -2  -4   25.57    9.29
   8   2  -4   43.64   10.90
  -8  -2   4   24.19    8.10
  -8  -2   4   26.29    8.41
  -8   2   5    8.95    4.66
  -8   2   5   -0.00    3.91
   8  -2  -5   13.86    6.34
   8   2  -5    0.00    3.62
  -8  -2   5    8.53    5.44
  -8  -2   5    4.21    4.77
  -8   2   6   79.10   17.06
  -8   2   6  111.85   20.14
   8  -2  -6   81.61   18.83
   8   2  -6   82.59   18.46
  -8  -2   6  141.10   19.84
  -8  -2   6   81.69   18.50
  -8   2   7   34.97   10.97
   8  -2  -7   55.62   12.95
   8   2  -7   21.44    8.91
  -8  -2   7   29.86    8.84
  -8  -2   7   37.82   10.72
  -8   2   8  110.95   20.18
   8  -2  -8   89.59   19.68
   8   2  -8   90.05   18.93
  -8  -2   8  106.30   18.35
  -8  -2   8   82.16   18.54
  -8   2   9   13.85    7.26
   8  -2  -9   15.13    7.28
   8   2  -9   12.70    6.39
  -8  -2   9   14.76    5.94
  -8  -2   9    9.06    6.09
  -8   2  10   -0.00    3.90
   8  -2 -10    1.00    4.19
   8   2 -10    0.00    4.28
  -8  -2  10    0.24    2.88
  -8  -2  10   -0.00    4.14
  -8   2  11   -0.00    2.90
   8  -2 -11   -0.00    5.74
   8   2 -11    2.68    3.53
  -8  -2  11    0.35    2.75
  -8  -2  11    0.00    4.76
  -8   2  12   70.13   15.48
   8  -2 -12   54.72   14.71
  -8  -2  12   59.70   12.97
  -8  -2  12   56.33   14.22
  -8   2  13   17.59    8.67
   8  -2 -13   36.83   11.11
  -8  -2  13   30.87    8.24
  -8   2  14   27.02   10.05
   8  -2 -14   27.60   10.00
  -8  -2  14   19.18    6.71
  -8  -2  15   29.81    8.23
  -8  -2  16   24.84    7.86
  -8  -2  17   28.31    8.39
  -8   2  18  162.86   29.34
  -8  -2  18  174.63   27.88
  -8   2  19    3.65    5.48
  -8  -2  19    0.77    3.52
  -8   2  20    6.15    6.19
  -8  -2  20    6.01    5.17
  -8   2  21    0.33    3.48
  -8  -2  21    0.00    3.82
  -8   2  22   38.86   12.02
  -8  -2  22   44.59   11.13
  -8   2  23    0.00    4.45
  -8  -2  23    0.37    3.29
  -8   2  24   19.19    7.78
   8  -2 -24    8.65    5.59
  -8  -2  24    6.62    5.29
  -8   2  25   -0.00    3.68
   8  -2 -25    1.02    3.38
   8  -2 -26    6.55    4.96
   8  -2 -27    0.00    2.64
   8  -2 -28    9.23    5.95
  -8   2  35    9.25    6.38
   8  -3  -1   75.37   16.98
   8   3  -1   60.80   15.53
  -8  -3   1   72.99   16.30
  -8  -3   1   87.75   16.94
  -8   3   2   -0.00    3.66
   8  -3  -2    8.67    5.82
   8   3  -2    2.61    4.18
  -8  -3   2    4.58    4.54
  -8  -3   2    0.81    4.52
  -8   3   3   59.81   13.26
   8  -3  -3   29.04   10.53
   8   3  -3   46.53   11.98
  -8  -3   3   41.01   11.11
  -8  -3   3   35.22   10.67
  -8   3   4  123.02   23.09
   8  -3  -4  100.25   22.84
   8   3  -4  125.20   23.59
  -8  -3   4  160.03   24.86
  -8   3   5   19.37    7.60
   8  -3  -5   18.66    8.53
   8   3  -5    5.42    5.43
  -8  -3   5   16.38    6.82
  -8  -3   5    6.42    5.75
  -8   3   6   48.61   12.47
   8  -3  -6   22.79   10.46
   8   3  -6   63.70   13.70
  -8  -3   6   42.71   10.72
  -8  -3   6   48.91   12.01
  -8   3   7   21.24    8.16
   8  -3  -7   25.37    9.25
   8   3  -7   25.13    8.31
  -8  -3   7   18.44    7.12
  -8  -3   7   15.66    7.57
  -8   3   8    5.92    6.04
   8  -3  -8   11.34    7.13
   8   3  -8   13.15    6.09
  -8  -3   8    3.82    4.82
  -8  -3   8   14.55    6.82
  -8   3   9    4.08    4.91
   8  -3  -9    5.22    5.39
   8   3  -9    0.00    3.93
  -8  -3   9    0.72    2.95
  -8  -3   9    1.05    4.05
  -8   3  10  120.09   20.53
   8  -3 -10   77.57   18.64
   8   3 -10   83.06   17.78
  -8  -3  10   80.63   16.22
  -8  -3  10   93.03   18.65
  -8   3  11  102.97   20.90
   8  -3 -11  130.10   22.99
  -8  -3  11   89.00   17.84
  -8   3  12    1.45    5.04
   8  -3 -12   -0.00    5.48
  -8  -3  12    7.10    4.36
  -8   3  13   18.46    8.30
   8  -3 -13    1.62    4.83
  -8  -3  13   10.19    5.03
  -8   3  14   33.32    9.62
  -8   3  14   24.30    9.43
   8  -3 -14   31.73   11.17
  -8  -3  14   15.57    6.64
  -8   3  15   22.78    8.87
  -8  -3  15   37.43    9.23
  -8   3  16   75.39   16.68
  -8  -3  16   75.54   14.95
  -8   3  17    0.00    5.15
  -8  -3  17   -0.00    2.89
  -8   3  18    3.30    4.87
  -8  -3  18    0.14    2.54
  -8   3  19   17.26    8.40
  -8  -3  19   16.99    6.46
  -8   3  20  139.91   25.04
  -8  -3  20  110.36   20.84
  -8   3  21    1.25    3.65
  -8  -3  21   13.66    5.75
  -8   3  22   15.82    8.51
  -8  -3  22   18.92    7.14
  -8   3  23    6.00    5.07
   8  -3 -23    0.00    3.18
  -8   3  24   12.58    7.49
   8  -3 -24   19.30    7.83
   8  -3 -25    8.02    5.20
   8  -3 -26    8.99    6.19
   8  -3 -27    0.00    2.88
   8  -3 -28    3.97    4.29
   8  -3 -29   -0.00    4.47
   8  -3 -30    8.51    5.51
  -8   3  33    0.83    3.72
  -8   3  34    0.00    3.97
  -8   3  35   -0.00    3.43
   8  -4  -1   69.74   17.06
   8   4  -1   90.03   18.34
  -8  -4   1   76.46   17.40
  -8  -4   1   88.06   17.93
   8  -4  -2   46.76   12.19
   8   4  -2   40.71   11.36
  -8  -4   2   30.83   10.92
  -8  -4   2   28.02    9.93
   8  -4  -3   25.05    9.51
   8   4  -3   19.73    8.20
  -8  -4   3   16.88    8.56
  -8  -4   3   27.27    8.86
   8  -4  -4  125.46   23.96
   8   4  -4  103.17   22.24
  -8  -4   4  141.86   23.61
  -8  -4   4  119.74   22.75
  -8   4   5    9.05    6.11
   8  -4  -5   10.83    6.63
   8   4  -5   10.09    6.98
  -8  -4   5   21.02    8.41
  -8  -4   5   13.15    7.07
  -8   4   6   26.13    9.92
   8  -4  -6   75.90   15.69
   8   4  -6   33.70   10.66
  -8  -4   6   88.48   14.66
  -8  -4   6   38.70   11.43
  -8   4   7   86.11   18.70
   8  -4  -7   92.34   19.98
   8   4  -7   99.91   19.40
  -8  -4   7   76.73   17.33
  -8  -4   7  102.75   19.61
  -8   4   8   30.78   10.41
   8  -4  -8   23.40    9.67
   8   4  -8   35.61    9.95
  -8  -4   8   29.77    9.08
  -8  -4   8   37.83   11.09
  -8   4   9   13.80    6.28
  -8   4   9    3.55    5.15
   8  -4  -9    9.95    6.49
  -8  -4   9    9.86    5.59
  -8  -4   9   18.31    7.61
  -8   4  10    3.88    4.07
  -8   4  10    0.00    5.13
   8  -4 -10    2.79    6.79
  -8  -4  10    2.89    4.00
  -8   4  11   12.06    6.38
  -8   4  11    7.97    6.19
   8  -4 -11    3.27    5.25
  -8  -4  11    4.08    4.51
  -8   4  12  102.58   19.68
  -8   4  12   69.07   18.27
   8  -4 -12   96.93   20.65
  -8  -4  12  107.84   18.16
  -8   4  13    2.40    4.47
  -8   4  13   10.67    7.62
   8  -4 -13   13.86    8.13
  -8  -4  13   30.20    7.57
  -8   4  14   46.61   12.86
  -8   4  14   67.91   14.97
   8  -4 -14   40.79   13.11
  -8  -4  14   43.72   10.85
  -8   4  15    2.80    4.16
  -8  -4  15   -0.00    3.73
  -8   4  16   30.76   10.38
  -8  -4  16   24.02    7.50
  -8   4  17   21.33    9.63
  -8  -4  17   26.68    7.51
  -8   4  18   59.71   15.66
  -8  -4  18   72.63   13.92
  -8   4  19    1.84    5.29
  -8  -4  19    9.35    5.02
  -8   4  20   15.20    8.12
  -8  -4  20   12.71    5.59
  -8   4  21    0.99    5.08
   8  -4 -21    1.17    3.05
  -8  -4  21    0.27    2.73
  -8   4  22   29.02   10.29
   8  -4 -22   10.32    6.98
  -8   4  23    9.98    7.00
   8  -4 -23    4.87    4.61
   8  -4 -24    7.06    5.51
   8  -4 -25    0.00    3.94
   8  -4 -26   -0.00    4.46
   8  -4 -27    2.23    4.87
   8  -4 -28    4.91    5.19
   8  -4 -29    9.67    6.10
   8  -4 -30    1.65    3.67
  -8   4  31   -0.00    3.84
   8  -4 -31    1.10    3.90
  -8   4  32   13.79    7.26
  -8   4  33   12.16    6.67
  -8   4  34    7.18    7.06
  -8   4  35    0.00    5.54
   8  -5  -1   38.10   11.41
   8   5  -1   23.82    9.43
  -8  -5   1   20.94    9.16
   8  -5  -2   21.81    9.06
   8   5  -2   13.84    7.79
  -8  -5   2   37.56   10.47
   8  -5  -3   95.77   18.42
   8   5  -3   69.46   16.09
  -8  -5   3   49.71   14.37
  -8  -5   3   72.42   16.34
  -8   5   4   15.42    6.75
   8  -5  -4    0.00    5.47
   8   5  -4   18.46    7.27
  -8  -5   4   16.23    7.12
  -8  -5   4   10.44    6.80
  -8   5   5   40.28    9.92
   8  -5  -5   30.48   10.55
   8   5  -5   66.48   13.56
  -8  -5   5   61.05   12.76
  -8  -5   5    3.19    5.57
  -8   5   6  101.93   18.39
   8  -5  -6   94.17   19.60
  -8  -5   6   68.36   16.56
  -8  -5   6   76.12   17.60
  -8   5   7    0.64    2.95
   8  -5  -7   14.61    7.39
  -8  -5   7    5.38    5.59
  -8   5   8    9.74    5.65
   8  -5  -8    3.31    7.02
  -8  -5   8   11.45    6.36
  -8   5   9    0.00    3.41
   8  -5  -9    7.32    6.75
  -8  -5   9   13.50    6.10
  -8   5  10  219.92   32.00
  -8   5  10  214.15   32.60
   8  -5 -10  130.78   29.97
  -8  -5  10  165.05   28.72
  -8   5  11   34.63   10.93
  -8   5  11   37.89   11.81
   8  -5 -11   28.75   10.76
  -8  -5  11   32.66    9.14
  -8   5  12    4.89    5.40
  -8   5  12    1.37    4.88
   8  -5 -12   12.36    7.13
  -8  -5  12   -0.00    3.30
  -8   5  13    2.80    5.31
  -8   5  13   -0.00    4.36
   8  -5 -13    0.84    5.69
  -8  -5  13    0.00    3.34
  -8   5  14    7.65    7.25
   8  -5 -14   10.55    8.28
  -8  -5  14   20.13    6.80
  -8   5  15   15.07    8.59
  -8  -5  15   30.55    8.02
  -8   5  16   60.41   15.25
  -8  -5  16   55.28   12.12
  -8   5  17   10.19    7.18
  -8  -5  17   18.39    6.42
  -8   5  18    2.99    5.28
  -8  -5  18    4.16    3.86
  -8   5  19   16.70    8.35
  -8  -5  19   23.78    6.92
   8  -5 -20   22.28    9.08
  -8   5  21   31.18   11.17
   8  -5 -21   37.10   10.80
   8  -5 -22    9.79    6.07
   8  -5 -23    6.39    5.75
   8  -5 -24    7.52    5.77
   8  -5 -25   14.76    7.74
   8  -5 -26    3.05    4.32
   8  -5 -27    8.76    6.17
   8  -5 -28   -0.00    3.87
  -8   5  29    7.82    5.94
   8  -5 -29    5.53    5.17
  -8   5  30   10.09    6.39
   8  -5 -30    0.96    3.72
  -8   5  31    5.22    5.88
   8  -5 -31    1.43    3.30
  -8   5  32   12.10    7.05
   8  -5 -32    7.17    6.43
  -8   5  33   -0.00    3.60
  -8   5  34    0.02    3.62
  -8   6   1  100.07   18.75
   8  -6  -1   77.16   18.87
   8   6  -1   84.32   19.48
  -8  -6   1   92.42   19.19
  -8   6   2   81.72   15.40
   8  -6  -2   20.40   11.32
   8   6  -2   89.56   17.48
  -8  -6   2   93.52   17.19
  -8   6   3   61.94   14.69
   8  -6  -3   77.14   17.79
  -8   6   4   29.85    9.38
   8  -6  -4   31.42   11.79
  -8   6   5   15.46    7.09
   8  -6  -5   13.49    7.47
  -8   6   6   38.28   11.11
   8  -6  -6   37.72   12.36
  -8  -6   6   35.16   11.17
  -8   6   7   40.94   11.49
   8  -6  -7   28.07   10.63
  -8  -6   7   26.06    9.25
  -8   6   8   17.37    7.51
   8  -6  -8   15.96    8.34
  -8  -6   8   16.01    7.31
  -8   6   9    3.48    5.86
   8  -6  -9   -0.00    4.56
  -8  -6   9   -0.00    4.11
  -8   6  10   11.29    6.89
   8  -6 -10    5.64    5.77
  -8  -6  10    4.01    4.52
  -8   6  11   28.19    9.77
   8  -6 -11   17.51    9.48
  -8  -6  11   20.27    7.85
  -8   6  12   31.51   10.96
   8  -6 -12   21.79    9.50
  -8  -6  12   15.71    7.14
  -8   6  13   33.14   10.40
   8  -6 -13    4.21    6.43
  -8  -6  13   30.03    8.19
  -8   6  14   18.68    9.39
   8  -6 -14   27.49   11.32
  -8  -6  14   52.45   10.75
  -8   6  15   18.85    8.74
  -8  -6  15   11.44    5.81
  -8   6  16    2.33    5.43
  -8  -6  16    0.00    3.57
  -8   6  17   47.71   15.08
  -8  -6  17   81.75   14.32
  -8   6  18   11.84    7.64
   8  -6 -18   12.82    6.76
  -8   6  19   -0.00    4.29
   8  -6 -19    8.85    5.61
   8  -6 -20    3.06    4.74
   8  -6 -21    0.00    4.70
   8  -6 -22    6.63    5.63
   8  -6 -23   24.03    9.28
   8  -6 -24    0.00    4.01
   8  -6 -25   11.23    6.76
   8  -6 -26    2.78    4.22
  -8   6  27    4.04    5.19
   8  -6 -27    8.80    6.17
  -8   6  28    6.51    6.79
   8  -6 -28   -0.00    4.65
  -8   6  29    4.89    4.98
   8  -6 -29    8.57    6.59
  -8   6  30    0.00    3.90
   8  -6 -30    9.30    6.05
  -8   6  31   -0.00    4.33
   8  -6 -31   -0.00    4.47
  -8   6  32   -0.00    5.40
   8  -6 -32   -0.00    4.69
  -8   6  33    8.41    6.60
   8  -6 -33    7.32    6.00
  -8   6  34    4.91    6.38
  -8   7   1   78.20   17.64
  -8  -7   1   90.11   18.80
  -8   7   2    6.04    4.95
  -8   7   3   18.68    7.76
  -8   7   4    0.90    4.72
   8  -7  -4    3.49    6.18
  -8   7   5   82.63   17.36
   8  -7  -5   57.66   16.09
  -8   7   6   18.93    7.64
   8  -7  -6    9.72    6.94
   8  -7  -7    5.06    6.37
  -8   7   8   -0.00    2.32
   8  -7  -8    9.37    6.37
  -8  -7   8    0.07    4.08
  -8   7   9   40.00   12.52
   8  -7  -9   43.17   13.51
  -8  -7   9   43.99   11.99
  -8   7  10   15.91    7.71
   8  -7 -10   16.94    9.30
  -8  -7  10   13.83    6.92
  -8   7  11   54.93   14.58
   8  -7 -11   60.22   16.02
  -8  -7  11   50.36   12.96
  -8   7  12    6.01    5.83
   8  -7 -12   -0.00    4.08
  -8  -7  12    3.49    4.18
  -8   7  13   12.37    7.83
   8  -7 -13   17.75    9.47
  -8  -7  13   18.70    7.20
  -8   7  14   12.14    7.71
   8  -7 -14   14.12    9.26
  -8  -7  14   20.27    7.66
  -8   7  15   55.55   16.40
  -8  -7  15   84.94   15.34
  -8   7  16   17.69    8.69
   8  -7 -16    2.03    5.19
  -8  -7  16    0.70    3.54
  -8   7  17    0.00    5.42
   8  -7 -17    2.58    4.45
  -8   7  18    0.00    3.09
   8  -7 -18    0.00    3.29
   8  -7 -19    0.67    4.22
   8  -7 -20    8.43    6.19
   8  -7 -21   36.71   11.41
   8  -7 -22   -0.00    3.45
   8  -7 -23    3.01    4.26
  -8   7  24   -0.00    4.71
   8  -7 -24    1.02    4.99
  -8   7  25    7.60    6.51
   8  -7 -25   16.36    8.31
  -8   7  26    3.05    5.16
   8  -7 -26    0.00    3.82
  -8   7  27   16.25    8.10
   8  -7 -27   10.62    6.89
  -8   7  28   -0.00    4.84
   8  -7 -28    5.00    5.51
  -8   7  29    6.94    5.80
   8  -7 -29    7.92    6.16
  -8   7  30    4.92    5.88
   8  -7 -30   -0.00    3.95
  -8   7  31    5.59    6.92
   8  -7 -31    7.10    5.93
  -8   7  32   -0.00    5.20
   8  -7 -32    0.37    4.38
  -8   7  33    0.91    4.58
   8  -7 -33   -0.00    3.37
   8  -7 -34    2.13    5.01
  -8   8   1  101.46   19.64
   8  -8  -1   62.71   18.30
  -8  -8   1  103.21   19.73
  -8   8   2    1.51    4.58
   8  -8  -2   -0.00    5.46
  -8  -8   2    4.47    4.59
  -8   8   3   45.82   12.08
   8  -8  -3   23.21   11.31
  -8  -8   3   29.93   10.22
  -8   8   4    8.77    6.45
  -8  -8   4   30.18    9.45
  -8   8   5    2.88    5.77
  -8   8   6    0.00    4.27
  -8   8   7  122.59   24.75
  -8   8   8    3.57    5.06
  -8   8   9   31.36   10.30
   8  -8  -9    6.66    7.06
  -8   8  10   16.85    7.83
   8  -8 -10    8.66    7.85
  -8  -8  10   10.13    6.30
  -8   8  11   -0.00    4.69
   8  -8 -11    4.24    6.56
  -8  -8  11    0.47    4.67
  -8   8  12   -0.00    4.96
   8  -8 -12    0.82    4.87
  -8  -8  12    0.00    4.42
  -8   8  13   23.84    9.84
   8  -8 -13   12.00    7.29
   8  -8 -13   38.07   12.39
  -8  -8  13   29.18    9.34
  -8   8  14    2.72    4.14
   8  -8 -14    1.48    4.93
  -8  -8  14    1.12    4.15
  -8   8  15    5.03    5.23
   8  -8 -15   24.32    8.72
  -8   8  16    1.21    2.94
   8  -8 -16    2.87    4.89
   8  -8 -17   27.12    9.32
   8  -8 -18    3.36    4.80
   8  -8 -19    1.51    3.87
   8  -8 -20    0.70    3.75
  -8   8  21   11.86    7.56
   8  -8 -21   -0.00    4.67
  -8   8  22    0.00    3.94
   8  -8 -22    4.06    5.18
  -8   8  23   15.32    8.07
   8  -8 -23   28.37   10.12
  -8   8  24    4.25    5.93
   8  -8 -24    3.82    5.27
  -8   8  25   10.32    7.27
   8  -8 -25    5.74    5.39
  -8   8  26    0.68    3.10
   8  -8 -26   -0.00    3.51
  -8   8  27    1.83    4.90
   8  -8 -27   23.75    9.10
  -8   8  28   -0.00    3.31
   8  -8 -28    1.64    5.54
  -8   8  29    8.38    7.82
   8  -8 -29   14.74    8.01
  -8   8  30   -0.00    4.02
   8  -8 -30    0.58    4.69
  -8   8  31   -0.00    4.70
   8  -8 -31    0.38    4.31
  -8   8  32    4.31    5.67
   8  -8 -32    3.55    5.14
  -8   8  33    1.51    4.74
   8  -8 -33    1.69    4.89
   8  -8 -34    3.50    5.68
   8  -8 -35    1.76    5.37
  -8   9   1   77.68   19.13
   8  -9  -1   82.49   20.08
  -8  -9   1  121.75   21.48
  -8   9   2   10.39    6.67
   8  -9  -2   -0.00    5.61
  -8  -9   2   13.13    6.91
  -8   9   3   21.03    9.01
   8  -9  -3   15.01    8.71
  -8  -9   3   46.10   11.75
  -8   9   4    6.77    6.85
   8  -9  -4    4.20    5.82
  -8  -9   4    8.14    6.01
  -8   9   5   54.80   14.51
   8  -9  -5   40.46   13.51
  -8  -9   5   42.91   12.51
  -8   9   6    0.06    5.24
   8  -9  -6    0.00    5.68
  -8  -9   6    3.37    5.30
  -8   9   7    0.00    4.94
   8  -9  -7    2.05    4.70
  -8   9   8    0.00    4.52
   8  -9  -8    0.00    5.99
  -8   9   9    7.18    7.05
  -8   9  10    8.14    7.22
  -8   9  11   96.48   21.23
   8  -9 -11   75.56   17.50
  -8   9  12    0.73    4.07
   8  -9 -12    0.00    4.83
  -8  -9  12    2.31    4.34
  -8   9  13    0.00    4.41
   8  -9 -13    9.64    5.57
  -8  -9  13   -0.00    4.20
   8  -9 -14   -0.00    4.27
   8  -9 -15   45.62   12.74
  -8   9  16   -0.00    3.75
   8  -9 -16   -0.00    5.10
  -8   9  17    0.00    4.50
   8  -9 -17   -0.00    5.10
  -8   9  18    4.53    5.41
   8  -9 -18    1.49    4.78
  -8   9  19    7.35    7.00
   8  -9 -19   10.29    7.04
  -8   9  20    0.25    4.43
   8  -9 -20    2.52    4.96
  -8   9  21   13.80    8.14
   8  -9 -21   15.33    8.35
  -8   9  22    0.37    4.22
   8  -9 -22    5.08    6.17
  -8   9  23   -0.00    3.61
   8  -9 -23   -0.00    4.35
  -8   9  24   -0.00    5.24
   8  -9 -24   -0.00    4.96
  -8   9  25   12.56    8.64
   8  -9 -25   15.84    7.90
  -8   9  26    6.45    5.72
   8  -9 -26    2.98    5.46
  -8   9  27   -0.00    3.88
   8  -9 -27    1.34    4.26
  -8   9  28   -0.00    4.47
   8  -9 -28   -0.00    3.91
  -8   9  29   -0.00    4.56
   8  -9 -29    4.22    5.13
  -8   9  30   11.25    7.06
   8  -9 -30    6.84    6.80
  -8   9  31    1.42    4.48
   8  -9 -31    6.88    6.62
  -8   9  32    3.04    5.80
   8  -9 -32    1.08    4.93
   8  -9 -33    6.11    5.54
  -8  10   1   33.71   11.24
   8 -10  -1   14.70    8.37
  -8 -10   1   28.87   10.37
  -8  10   2    4.07    5.04
   8 -10  -2    8.49    7.33
  -8 -10   2    0.26    3.77
  -8  10   3   42.15   12.65
   8 -10  -3   20.19    9.90
  -8 -10   3   55.05   13.48
  -8  10   4   20.02    9.10
   8 -10  -4   15.42    8.88
  -8 -10   4   17.36    8.17
  -8  10   5    8.76    6.80
   8 -10  -5    1.15    6.29
  -8 -10   5    0.00    5.04
  -8  10   6   11.04    7.16
   8 -10  -6   -0.00    5.65
  -8 -10   6    2.87    5.49
  -8  10   7   67.76   15.64
   8 -10  -7   18.83    8.81
   8 -10  -7   34.20   13.04
  -8 -10   7   79.39   15.57
  -8  10   8    1.92    4.34
   8 -10  -8    1.02    4.46
   8 -10  -8   -0.00    4.75
  -8 -10   8    0.54    4.52
  -8  10   9    8.33    6.84
   8 -10  -9    6.09    5.94
   8 -10  -9    4.92    6.30
  -8 -10   9   10.25    6.20
  -8  10  10    1.52    5.90
   8 -10 -10    3.27    5.37
   8 -10 -10   -0.00    5.69
  -8  10  11   -0.00    5.16
   8 -10 -11    0.55    4.81
   8 -10 -11   -0.00    6.93
   8 -10 -12    0.00    3.66
   8 -10 -12    5.39    6.43
   8 -10 -13   52.18   13.72
   8 -10 -13   42.82   15.10
   8 -10 -14   -0.00    4.75
   8 -10 -15    0.00    4.60
   8 -10 -16    7.91    5.84
  -8  10  17   55.92   15.12
   8 -10 -17   21.80    9.39
  -8  10  18    0.86    3.84
   8 -10 -18    3.42    5.35
  -8  10  19   29.78   11.26
   8 -10 -19   13.18    7.55
  -8  10  20   -0.00    4.93
   8 -10 -20   -0.00    5.31
  -8  10  21   25.98   10.31
   8 -10 -21   15.24    8.13
  -8  10  22   -0.00    4.40
   8 -10 -22    2.67    5.08
  -8  10  23   -0.00    5.28
   8 -10 -23    3.31    5.69
  -8  10  24    2.97    5.59
   8 -10 -24    1.59    3.90
  -8  10  25    1.65    4.20
   8 -10 -25   -0.00    4.53
  -8  10  26   -0.00    5.58
   8 -10 -26    2.15    5.01
  -8  10  27   -0.00    4.78
   8 -10 -27    8.14    6.30
  -8  10  28    0.63    5.55
   8 -10 -28   -0.00    4.59
  -8  10  29   10.85    7.70
   8 -10 -29    8.07    6.68
  -8  10  30    1.04    5.22
   8 -10 -30    2.20    4.96
  -8  10  31    4.18    6.15
  -8  10  32   -0.00    4.18
  -8  11   1   40.54   11.85
   8 -11  -1    4.70    6.40
  -8 -11   1   33.09   10.44
  -8  11   2    7.73    7.09
   8 -11  -2   14.10    8.11
  -8 -11   2    2.64    4.53
  -8  11   3    0.00    4.18
   8 -11  -3    0.00    3.56
   8 -11  -3    0.00    6.74
  -8 -11   3    4.67    4.75
  -8  11   4    0.00    4.43
   8 -11  -4    0.66    3.57
   8 -11  -4    0.09    4.43
  -8  11   5   19.79    8.93
   8 -11  -5   28.74    9.03
   8 -11  -5   19.42    9.31
  -8 -11   5   -0.00    4.78
  -8  11   6   -0.00    4.69
   8 -11  -6    1.25    3.83
   8 -11  -6    2.58    4.42
  -8 -11   6    0.92    4.99
  -8  11   7   -0.00    3.52
   8 -11  -7    7.70    6.35
   8 -11  -7    0.00    5.32
  -8 -11   7   -0.00    4.78
   8 -11  -8    2.18    5.46
   8 -11  -8   -0.00    5.15
  -8 -11   8    8.09    5.97
   8 -11  -9   25.26    9.20
   8 -11  -9   20.91   11.47
  -8 -11   9   18.45    8.34
   8 -11 -10    1.38    3.47
   8 -11 -10    0.34    5.29
   8 -11 -11   25.22    9.02
   8 -11 -11   12.50    8.79
   8 -11 -12    9.27    6.83
   8 -11 -12    2.23    6.09
   8 -11 -13    0.60    3.72
   8 -11 -14    0.58    4.77
   8 -11 -15   36.74   12.37
   8 -11 -16    3.38    5.49
   8 -11 -17    1.98    4.11
   8 -11 -18   -0.00    6.60
   8 -11 -19    4.11    6.23
   8 -11 -20    6.94    6.26
   8 -11 -21   12.33    7.13
   8 -11 -22    1.90    5.90
   8 -11 -23   -0.00    3.19
   8 -11 -24   -0.00    4.36
   8 -11 -25    5.62    5.87
   8 -11 -26    2.93    4.59
   8 -11 -27   -0.00    5.56
  -8  12   1    7.58    5.98
   8 -12  -1   -0.00    2.88
   8 -12  -1   -0.00    4.54
  -8 -12   1   -0.00    3.77
  -8  12   2    6.07    6.06
   8 -12  -2    3.33    4.63
   8 -12  -2    2.91    6.66
  -8 -12   2   -0.00    4.63
  -8  12   3   39.05   12.88
   8 -12  -3   37.02   11.32
   8 -12  -3   27.04   12.08
  -8 -12   3   59.91   14.38
   8 -12  -4    0.00    3.51
   8 -12  -4    2.34    4.99
  -8 -12   4    4.56    5.09
   8 -12  -5    7.03    5.04
   8 -12  -5    5.41    7.49
  -8 -12   5    4.10    4.93
   8 -12  -6    7.46    5.59
   8 -12  -6    2.61    5.74
  -8 -12   6    3.95    5.55
   8 -12  -7   23.37    9.09
   8 -12  -7    6.78    7.35
  -8 -12   7   34.22   10.91
   8 -12  -8    0.83    5.14
   8 -12  -8   -0.00    6.12
   8 -12  -9    0.51    4.81
   8 -12  -9    8.26    7.79
   8 -12 -10    4.67    5.49
   8 -12 -10    6.08    7.44
   8 -12 -11    5.75    6.81
   8 -12 -11    6.34    6.74
   8 -12 -12   -0.00    4.57
   8 -12 -12    1.76    5.34
   8 -12 -13   41.45   12.71
   8 -12 -14    2.14    4.31
   8 -12 -15    1.17    4.44
   8 -12 -16   -0.00    4.37
   8 -12 -17   19.01    8.92
   8 -12 -18    1.04    4.46
   8 -12 -19   31.93   11.56
   8 -12 -20    5.25    4.91
   8 -12 -21    1.18    3.43
   8 -12 -22    0.58    4.39
   8 -12 -23   15.29    7.83
   8 -13  -1   19.55    8.22
   8 -13  -1    6.16    7.78
  -8 -13   1    7.64    6.56
   8 -13  -2   -0.00    4.31
   8 -13  -2    0.76    6.46
  -8 -13   2    3.53    4.88
   8 -13  -3   -0.00    4.53
   8 -13  -3   17.76    9.59
  -8 -13   3   -0.00    4.09
   8 -13  -4   27.47    9.40
   8 -13  -4   13.30    9.08
  -8 -13   4    8.95    7.75
   8 -13  -5   31.83   11.04
   8 -13  -5   18.90    9.75
  -8 -13   5   39.05   11.97
   8 -13  -6    0.02    4.59
   8 -13  -6    8.34    7.11
  -8 -13   6   -0.00    5.34
   8 -13  -7    0.00    3.50
   8 -13  -7    1.27    6.83
   8 -13  -8    0.00    5.78
   8 -13  -8    5.10    6.35
   8 -13  -9    9.57    6.30
   8 -13  -9    4.03    6.69
   8 -13 -10    0.88    4.16
   8 -13 -10    2.14    7.21
   8 -13 -11    9.13    6.93
   8 -13 -12    4.50    5.76
   8 -13 -13    1.66    5.49
   8 -13 -14    0.00    4.66
   8 -13 -15    0.00    6.43
   8 -13 -16    4.62    5.44
   8 -13 -17   -0.00    4.75
   8 -13 -18   -0.00    3.99
   8 -13 -19    8.92    6.52
   8 -13 -20    3.31    5.90
   8 -14  -1   13.46    7.51
   8 -14  -1    1.99    6.58
  -8 -14   1   25.59   10.21
   8 -14  -2    5.92    5.73
   8 -14  -2   16.37    9.91
  -8 -14   2   11.97    7.32
   8 -14  -3   12.22    7.62
   8 -14  -3    1.87    5.40
  -8 -14   3    1.39    5.22
   8 -14  -4    2.00    3.67
   8 -14  -4    1.18    4.57
  -8 -14   4    2.38    4.73
   8 -14  -5    0.86    3.60
   8 -14  -5   -0.00    4.94
   8 -14  -6    0.00    4.99
   8 -14  -6    4.58    5.22
   8 -14  -7   -0.00    5.05
   8 -14  -7    0.00    5.50
   8 -14  -8   18.47    8.29
   8 -14  -9    2.38    5.40
   8 -14 -10    0.00    4.45
   8 -14 -11    0.00    4.99
   8 -14 -12   -0.00    5.07
   8 -14 -13   14.34    8.41
   8 -14 -14    4.92    5.70
   8 -14 -15   -0.00    4.23
   8 -14 -16   -0.00    4.07
   8 -15  -1    6.91    5.86
   8 -15  -1    6.46    7.29
  -8 -15   1    0.00    5.75
   8 -15  -2    2.37    4.79
   8 -15  -2   -0.00    5.18
  -8 -15   2   -0.00    4.68
   8 -15  -3   -0.00    5.04
   8 -15  -3   -0.54    6.79
   8 -15  -4    2.86    5.14
   8 -15  -4    0.70    5.23
   8 -15  -5    3.88    5.36
   8 -15  -5    5.53    7.49
   8 -15  -6    2.99    4.06
   8 -15  -7    2.28    5.67
   8 -15  -8    2.06    5.69
   8 -15  -9   -0.00    4.53
   8 -15 -10    0.00    5.01
   8 -15 -11    5.04    5.84
   8 -15 -12    3.48    5.89
   8 -16  -1   -0.00    3.42
   8 -16  -1   -0.00    8.22
   8 -16  -2    0.00    4.44
   8 -16  -2    5.51    6.80
   8 -16  -3    2.40    5.38
   8 -16  -4    2.85    4.93
   8 -16  -5    4.50    5.99
   8 -16  -6    0.34    4.90
   8 -16  -7    2.06    5.89
   8 -16  -8    0.16    5.05
   8 -17  -1   -0.00    5.38
   8 -17  -2    0.00    3.30
  -7   0   1  655.46   98.18
   7   0  -1  807.22   99.05
   7   0  -1  713.79   99.34
  -7   0   2   -0.00    4.31
  -7   0   2    4.78    5.09
   7   0  -2   -0.00    3.35
   7   0  -2    0.59    4.23
  -7   0   3    6.82    4.74
  -7   0   3    9.70    6.05
   7   0  -3   10.07    5.31
   7   0  -3    9.39    5.46
  -7   0   4    1.04    3.05
  -7   0   4    0.00    3.53
   7   0  -4    0.13    3.52
   7   0  -4    3.80    4.66
  -7   0   5    6.29    4.75
  -7   0   5   40.44    9.55
   7   0  -5   39.18    8.93
   7   0  -5   32.02    9.26
  -7   0   6    0.04    2.34
  -7   0   6    0.00    4.37
   7   0  -6    0.00    3.13
   7   0  -6    3.88    4.18
  -7   0   7  286.67   44.85
  -7   0   7  337.82   47.52
   7   0  -7  331.68   45.99
   7   0  -7  307.91   47.01
  -7   0   8    1.87    3.11
  -7   0   8    0.00    3.95
   7   0  -8    0.38    2.99
   7   0  -8    4.13    4.17
  -7   0   9   21.62    6.34
  -7   0   9   11.49    5.93
   7   0  -9   13.76    5.94
   7   0  -9   14.39    6.77
  -7   0  10    1.87    3.12
  -7   0  10    1.03    2.68
   7   0 -10    1.09    4.18
  -7   0  11  330.96   36.84
  -7   0  11  137.71   33.59
   7   0 -11  300.53   38.16
  -7   0  12    1.66    2.99
  -7   0  12    2.38    4.28
   7   0 -12   -0.00    3.04
  -7   0  13  115.54   20.88
  -7   0  13  119.53   22.77
   7   0 -13  140.59   23.21
  -7   0  14   -0.00    2.25
  -7   0  14    2.08    4.03
   7   0 -14    3.66    4.28
  -7   0  15    0.00    3.20
  -7   0  15   -0.00    4.07
   7   0 -15    4.03    4.59
  -7   0  16    0.04    3.92
  -7   0  16    2.23    4.09
  -7   0  17  511.14   71.74
  -7   0  18   -0.00    3.97
  -7   0  19   13.09    6.53
  -7   0  20    0.90    3.71
  -7   0  21    9.67    5.87
  -7   0  22    3.19    4.66
  -7   0  23   46.96   12.53
  -7   0  24    2.14    4.46
  -7   0  25   -0.00    3.70
   7   0 -25   -0.00    2.94
  -7   0  35   -0.00    3.87
  -7   0  36   -0.00    3.71
  -7   0  37    5.18    4.17
  -7   1   1    0.00    3.82
  -7   1   1   -0.00    4.11
   7  -1  -1   -0.00    4.32
   7   1  -1    3.96    4.06
   7   1  -1    3.05    4.29
  -7  -1   1    0.00    3.46
  -7  -1   1    1.54    4.00
  -7   1   2   45.55   10.23
  -7   1   2   36.19   10.04
   7  -1  -2   40.98   10.85
   7   1  -2   35.80    9.82
   7   1  -2   31.57    9.93
  -7  -1   2   44.85   10.41
  -7  -1   2   30.86    9.80
  -7   1   3  278.06   38.28
  -7   1   3  257.66   39.17
   7  -1  -3  199.15   38.25
   7   1  -3  291.49   39.31
   7   1  -3  257.34   39.64
  -7  -1   3  271.36   38.47
  -7  -1   3  230.13   38.51
  -7   1   4   -0.00    3.13
  -7   1   4    1.07    3.69
   7  -1  -4    0.83    3.99
   7   1  -4    0.00    3.03
   7   1  -4    4.86    4.68
  -7  -1   4    1.37    3.51
  -7  -1   4    2.38    3.53
  -7   1   5   64.40   14.33
  -7   1   5   91.86   16.96
   7  -1  -5   98.22   17.88
   7   1  -5   59.05   14.48
   7   1  -5   87.74   17.02
  -7  -1   5   97.20   16.02
  -7  -1   5   76.71   16.06
  -7   1   6    5.98    3.45
  -7   1   6   -0.00    3.02
   7  -1  -6   -0.00    4.05
   7   1  -6   -0.00    3.23
   7   1  -6    2.06    4.01
  -7  -1   6    0.98    3.03
  -7  -1   6    0.00    3.60
  -7   1   7   32.34    8.53
  -7   1   7   42.63   10.60
   7  -1  -7   38.41   10.68
   7   1  -7   32.31    8.95
   7   1  -7   27.69    9.13
  -7  -1   7   42.56    9.52
  -7  -1   7   27.87    8.95
  -7   1   8    8.73    4.92
  -7   1   8   14.58    6.56
   7  -1  -8   17.14    7.47
   7   1  -8   21.83    7.13
   7   1  -8   14.39    6.36
  -7  -1   8   15.45    5.70
  -7  -1   8   11.79    6.05
  -7   1   9  303.66   48.70
  -7   1   9  528.34   54.49
   7  -1  -9  340.78   51.01
   7   1  -9  342.52   49.43
   7   1  -9  401.33   51.62
  -7  -1   9  291.38   47.98
  -7  -1   9  306.38   49.83
  -7   1  10    1.24    3.02
  -7   1  10   31.28    9.23
   7  -1 -10   22.14    8.41
   7   1 -10   21.85    6.88
   7   1 -10   24.30    7.69
  -7  -1  10   17.54    5.77
  -7  -1  10   23.95    7.85
  -7   1  11   61.68   14.70
  -7   1  11   90.42   17.51
   7  -1 -11   84.58   17.38
   7   1 -11   93.56   16.35
   7   1 -11   71.70   16.28
  -7  -1  11  116.43   16.83
  -7  -1  11   71.38   16.02
  -7   1  12    3.02    3.44
  -7   1  12   -0.00    3.55
   7  -1 -12   -0.00    4.35
   7   1 -12    6.52    4.61
   7   1 -12    0.87    3.75
  -7  -1  12    0.00    3.03
  -7  -1  12    5.91    4.29
  -7   1  13  169.08   28.94
  -7   1  13  178.24   30.63
   7  -1 -13  188.86   30.92
   7   1 -13  192.87   29.07
   7   1 -13  204.98   30.46
  -7  -1  13  162.39   28.09
  -7  -1  13  198.34   31.00
  -7   1  14    4.49    3.88
  -7   1  14    0.00    4.98
   7  -1 -14   15.27    6.27
   7   1 -14    0.00    3.17
  -7  -1  14    0.59    2.47
  -7  -1  14   15.56    6.90
  -7   1  15  113.94   21.90
  -7   1  15  138.73   24.19
   7  -1 -15  117.64   22.92
   7   1 -15  140.83   21.83
  -7  -1  15  132.73   21.83
  -7  -1  15  119.58   23.02
  -7   1  16   29.10    9.30
  -7   1  16   29.57   10.23
   7  -1 -16   41.65   11.38
  -7  -1  16   48.96   10.31
  -7  -1  16   39.29   10.73
  -7   1  17   27.97    8.82
  -7  -1  17   27.20    8.25
  -7   1  18    2.25    4.29
  -7  -1  18   -0.00    3.20
  -7   1  19  165.62   28.72
  -7  -1  19  168.30   27.48
  -7   1  20    4.28    4.55
  -7  -1  20    9.76    5.51
  -7   1  21   35.17   11.95
  -7  -1  21   78.01   14.26
  -7  -1  22    3.48    4.47
  -7  -1  23   18.46    7.42
  -7  -1  24   22.49    8.21
   7   1 -25  107.36   17.21
  -7  -1  25   60.76   15.83
  -7   1  34    2.80    4.19
  -7   1  35    5.33    5.66
  -7   1  36    1.76    3.69
  -7  -1  36   -0.00    3.18
  -7   1  37    3.33    4.86
  -7  -1  37    2.40    4.84
  -7   2   1   45.80   10.45
  -7   2   1   51.39   11.33
   7  -2  -1   32.10   10.30
   7   2  -1   37.00   10.66
  -7  -2   1   41.83   11.29
  -7  -2   1   36.69   10.40
  -7   2   2   50.39   10.59
  -7   2   2   49.27   11.50
   7  -2  -2   65.39   13.43
   7   2  -2   45.11   10.67
   7   2  -2   28.10    9.78
  -7  -2   2   32.72   10.14
  -7  -2   2   50.27   11.72
  -7   2   3    9.21    4.64
  -7   2   3    3.22    3.97
   7  -2  -3   11.12    6.48
   7   2  -3    4.04    3.77
   7   2  -3    0.00    4.44
  -7  -2   3    7.27    4.64
  -7  -2   3    7.77    5.18
  -7   2   4    4.70    3.71
  -7   2   4   -0.00    4.60
   7  -2  -4   14.59    6.48
   7   2  -4    1.36    3.05
   7   2  -4    2.34    4.35
  -7  -2   4    5.67    5.08
  -7  -2   4    7.19    5.18
  -7   2   5  340.09   43.09
  -7   2   5  297.79   43.55
   7  -2  -5  187.77   41.43
   7   2  -5  308.77   42.67
   7   2  -5  275.23   43.00
  -7  -2   5  296.37   42.20
  -7  -2   5  318.64   43.85
  -7   2   6   13.59    5.43
  -7   2   6    8.06    5.85
   7  -2  -6   29.37    9.33
   7   2  -6   12.35    5.61
   7   2  -6   13.07    6.23
  -7  -2   6   13.44    5.87
  -7  -2   6    9.59    5.79
  -7   2   7  254.16   38.99
  -7   2   7  262.46   40.54
   7  -2  -7  249.03   40.71
   7   2  -7  276.28   39.49
   7   2  -7  247.54   39.98
  -7  -2   7  268.16   38.86
  -7  -2   7  270.47   40.41
  -7   2   8    3.21    3.66
  -7   2   8    3.56    4.44
   7  -2  -8    0.00    4.26
   7   2  -8    8.72    4.48
   7   2  -8    1.41    4.25
  -7  -2   8    0.00    3.60
  -7  -2   8    5.26    5.56
  -7   2   9   71.05   14.53
  -7   2   9   82.03   16.33
   7  -2  -9   75.25   16.00
   7   2  -9   67.49   14.12
   7   2  -9   70.25   14.74
  -7  -2   9   72.91   13.87
  -7  -2   9   59.24   14.37
  -7   2  10   18.69    6.78
  -7   2  10   11.12    6.12
   7  -2 -10   19.03    8.25
   7   2 -10   16.94    6.48
   7   2 -10   14.78    6.91
  -7  -2  10   20.74    6.26
  -7  -2  10   18.18    6.82
  -7   2  11  130.49   24.60
  -7   2  11  187.06   27.92
   7  -2 -11  122.06   25.43
   7   2 -11  204.84   26.63
   7   2 -11  122.05   24.41
  -7  -2  11  144.51   23.94
  -7  -2  11  177.29   26.82
  -7   2  12   51.17   11.28
  -7   2  12   38.84   11.01
   7  -2 -12   37.64   11.31
   7   2 -12   37.08    9.88
  -7  -2  12   41.55    9.50
  -7  -2  12   41.69   11.14
  -7   2  13   76.18   15.26
  -7   2  13   63.44   15.40
   7  -2 -13   90.43   17.39
   7   2 -13   80.76   15.07
  -7  -2  13   71.62   13.81
  -7  -2  13   57.47   14.25
  -7   2  14    1.87    3.78
  -7   2  14    2.37    3.87
   7  -2 -14    8.34    5.46
   7   2 -14    7.31    4.90
  -7  -2  14    5.26    3.77
  -7  -2  14    1.83    4.11
  -7   2  15   24.90    8.02
  -7   2  15   19.16    7.69
   7  -2 -15   25.83    8.85
   7   2 -15   30.16    8.17
  -7  -2  15   10.10    5.38
  -7  -2  15   19.27    7.73
  -7   2  16   85.84   18.24
  -7   2  16   95.89   19.48
   7  -2 -16  109.81   20.20
   7   2 -16   98.89   17.59
  -7  -2  16   85.98   16.68
  -7   2  17   73.01   15.92
   7   2 -17   63.64   13.91
  -7  -2  17   79.22   14.56
   7   2 -18   43.18   10.57
  -7  -2  18   48.56   10.79
   7   2 -19    0.57    3.68
  -7  -2  19   -0.00    3.54
   7   2 -20    7.34    4.41
  -7  -2  20    4.00    3.94
  -7  -2  21   76.71   15.30
  -7  -2  22   17.52    6.93
  -7  -2  23   39.20   10.65
   7  -2 -24    0.61    3.20
  -7  -2  24    0.54    3.25
   7  -2 -25   11.93    6.51
   7  -2 -26    0.57    3.12
   7  -2 -27   18.73    7.42
   7  -2 -28   16.32    7.05
   7  -2 -29    4.34    4.92
  -7   2  32   -0.00    4.24
  -7   2  33   17.97    7.52
  -7   2  34    2.62    3.60
  -7   2  35    0.08    3.30
  -7   2  36    3.33    5.19
  -7   3   1    0.15    3.78
  -7   3   1    4.41    4.80
   7  -3  -1    1.34    3.93
   7   3  -1    2.67    4.55
  -7  -3   1    3.90    4.33
  -7  -3   1   -0.00    3.07
  -7   3   2  137.34   23.96
  -7   3   2  135.83   25.00
   7  -3  -2  160.83   26.70
   7   3  -2  127.20   24.82
  -7  -3   2  163.26   26.19
  -7  -3   2  172.75   26.46
  -7   3   3   57.38   11.38
  -7   3   3   35.64   10.57
   7  -3  -3   37.58   11.36
   7   3  -3   37.15   10.97
  -7  -3   3   46.56   11.58
  -7  -3   3   47.80   11.86
  -7   3   4    5.99    5.06
  -7   3   4    3.82    4.45
   7  -3  -4   15.38    7.14
   7   3  -4    0.00    3.88
   7   3  -4    6.10    4.68
  -7  -3   4   10.75    5.96
  -7  -3   4    3.25    4.60
  -7   3   5  112.29   20.15
   7  -3  -5  113.73   21.02
   7   3  -5  101.53   18.66
   7   3  -5   94.18   19.10
  -7  -3   5   99.20   19.05
  -7  -3   5  107.82   19.91
  -7   3   6   19.97    7.20
  -7   3   6   19.03    7.69
   7  -3  -6   13.57    7.30
   7   3  -6   23.79    7.31
   7   3  -6   30.07    8.62
  -7  -3   6   20.53    7.60
  -7  -3   6   18.42    7.12
  -7   3   7    2.11    2.94
  -7   3   7    3.63    4.22
   7  -3  -7    8.79    6.06
   7   3  -7    2.87    3.89
   7   3  -7    4.35    3.76
  -7  -3   7    3.08    3.17
  -7  -3   7    1.45    4.13
  -7   3   8   -0.00    3.73
  -7   3   8    0.74    4.12
   7  -3  -8   -0.00    4.30
   7   3  -8    0.62    3.64
   7   3  -8    0.22    3.48
  -7  -3   8    0.69    3.32
  -7  -3   8   -0.00    3.67
  -7   3   9  232.58   37.26
  -7   3   9  235.47   38.38
   7  -3  -9  227.48   38.65
   7   3  -9  313.49   38.35
   7   3  -9  267.93   38.09
  -7  -3   9  222.13   35.89
  -7  -3   9  220.29   37.15
  -7   3  10   65.31   15.85
  -7   3  10  103.45   19.02
   7  -3 -10  141.66   21.45
  -7  -3  10   77.96   15.49
  -7  -3  10   87.38   17.33
  -7   3  11    5.60    4.72
  -7   3  11   15.05    6.68
   7  -3 -11    6.71    6.12
   7   3 -11   11.34    5.18
  -7  -3  11    7.41    4.58
  -7  -3  11    7.79    5.31
  -7   3  12   -0.00    3.14
  -7   3  12   -0.00    3.26
   7  -3 -12   -0.00    3.49
   7   3 -12   -0.00    3.28
  -7  -3  12    0.86    2.82
  -7  -3  12    0.78    3.67
  -7   3  13   91.57   17.50
  -7   3  13   95.04   18.60
   7  -3 -13   84.05   17.78
   7   3 -13   80.60   15.49
   7   3 -13   72.35   15.57
  -7  -3  13   86.19   15.16
  -7  -3  13   65.45   15.49
  -7   3  14  112.12   21.00
   7  -3 -14  135.99   22.52
   7   3 -14   92.06   17.64
  -7  -3  14   77.74   16.37
  -7  -3  14  114.43   19.83
  -7   3  15  185.36   29.46
   7  -3 -15  142.62   27.55
   7   3 -15  196.70   26.95
  -7  -3  15  132.16   24.32
  -7   3  16   29.59   10.48
   7  -3 -16   19.30    8.43
   7   3 -16   27.88    8.06
  -7  -3  16   22.59    6.79
   7   3 -17    9.02    4.68
  -7  -3  17    0.00    2.68
   7   3 -18   23.51    7.74
  -7  -3  18   35.53    8.65
   7   3 -19  282.62   42.51
  -7  -3  19  294.52   42.42
  -7   3  20   -0.00    3.81
  -7  -3  20    0.00    3.32
  -7   3  21    4.14    5.34
   7  -3 -21   12.57    5.87
  -7  -3  21    6.51    4.59
  -7   3  22   -0.00    3.53
   7  -3 -22    0.08    3.47
  -7  -3  22    1.66    3.21
   7  -3 -23   17.10    7.62
   7  -3 -24    5.26    4.75
   7  -3 -25    9.28    6.33
   7  -3 -26    1.88    4.19
   7  -3 -27    2.01    3.37
   7  -3 -28   -0.00    3.70
   7  -3 -29    6.60    4.85
   7  -3 -30    3.97    4.58
  -7   3  32    0.00    4.19
  -7   3  33    0.00    4.76
  -7   3  34    0.35    4.22
  -7   3  35   16.46    6.89
  -7   3  36    0.75    4.49
  -7   4   1   71.47   13.45
  -7   4   1   42.58   12.15
   7  -4  -1   56.98   14.31
   7   4  -1   47.58   12.99
  -7  -4   1   76.56   15.01
  -7  -4   1   73.22   14.68
  -7   4   2  124.09   20.56
   7  -4  -2   92.86   19.79
   7   4  -2  124.59   21.02
  -7  -4   2   80.69   18.52
  -7  -4   2  102.53   19.72
  -7   4   3   21.85    6.79
  -7   4   3    6.98    5.66
   7  -4  -3   17.91    7.85
   7   4  -3   12.76    6.20
  -7  -4   3   17.96    7.76
  -7  -4   3    7.67    5.01
  -7   4   4   33.40    9.28
  -7   4   4   39.87   10.30
   7  -4  -4   31.72   10.27
   7   4  -4   30.53    9.51
  -7  -4   4   40.35   10.19
  -7  -4   4   17.00    7.92
  -7   4   5   48.99   13.57
  -7   4   5   91.41   17.01
   7  -4  -5  103.51   18.82
   7   4  -5   78.16   14.89
   7   4  -5   70.79   15.45
  -7  -4   5   75.59   15.64
  -7  -4   5   84.51   16.24
  -7   4   6   68.36   14.74
  -7   4   6   83.39   16.29
   7  -4  -6   63.16   15.62
   7   4  -6   83.35   14.87
   7   4  -6   52.89   13.75
  -7  -4   6   74.94   15.10
  -7  -4   6   59.36   14.40
  -7   4   7   47.81   12.09
  -7   4   7   54.05   12.95
   7  -4  -7   41.41   11.91
   7   4  -7   52.89   11.49
   7   4  -7   39.91   11.10
  -7  -4   7   55.92   12.01
  -7  -4   7   43.87   11.64
  -7   4   8   47.59   11.80
  -7   4   8   50.88   12.69
   7  -4  -8   45.87   12.73
   7   4  -8   66.56   12.21
   7   4  -8   25.47    9.91
  -7  -4   8   59.88   12.18
  -7  -4   8   55.94   12.50
  -7   4   9   29.27    8.75
  -7   4   9   32.97   10.04
   7  -4  -9   14.35    8.19
   7   4  -9   44.32    9.64
  -7  -4   9   38.02    9.08
  -7  -4   9   24.80    8.66
  -7   4  10    2.76    4.29
   7  -4 -10    3.45    5.02
   7   4 -10   -0.00    3.44
  -7  -4  10    2.09    3.70
  -7  -4  10    5.28    4.87
  -7   4  11  137.39   24.64
   7  -4 -11  101.85   23.22
   7   4 -11  143.09   22.62
   7   4 -11  144.82   23.24
  -7  -4  11  131.63   21.87
  -7  -4  11  127.69   23.30
  -7   4  12  121.40   25.62
   7  -4 -12  140.07   26.92
   7   4 -12  150.83   24.55
   7   4 -12  132.43   24.26
  -7  -4  12  163.99   24.45
  -7  -4  12  195.91   27.52
  -7   4  13  221.26   29.49
   7  -4 -13  112.32   24.91
   7   4 -13  104.03   22.07
  -7  -4  13  152.49   23.17
  -7  -4  13  172.44   25.70
  -7   4  14   45.94   12.15
   7  -4 -14   10.53    7.24
   7   4 -14   35.56    8.93
  -7  -4  14   44.40    9.02
  -7   4  15   61.07   14.88
   7  -4 -15   39.04   12.94
   7   4 -15   63.22   12.59
  -7  -4  15   62.05   12.02
  -7   4  16   32.07   10.53
  -7   4  16   34.26   11.13
   7  -4 -16   35.65   11.62
   7   4 -16   24.21    7.79
  -7  -4  16   35.72    8.56
  -7   4  17  164.84   28.88
   7   4 -17  201.06   27.08
  -7  -4  17  132.31   24.36
  -7   4  18   38.05   11.41
  -7  -4  18   30.92    8.08
  -7   4  19   16.00    8.20
   7  -4 -19   18.05    7.18
  -7  -4  19   19.03    6.30
  -7   4  20   31.29   10.74
   7  -4 -20   29.99    9.53
  -7  -4  20   33.33    8.32
  -7   4  21   31.73    9.94
   7  -4 -21   23.90    7.93
  -7  -4  21    2.79    3.65
   7  -4 -22   50.07   12.51
   7  -4 -23    8.61    5.59
   7  -4 -24    6.56    4.64
   7  -4 -25    3.43    4.70
   7  -4 -26   17.34    7.24
   7  -4 -27    4.97    5.63
   7  -4 -28    3.86    5.13
  -7   4  29   15.16    7.11
   7  -4 -29    3.87    4.63
  -7   4  30   -0.00    2.78
   7  -4 -30    0.91    3.50
  -7   4  31    8.18    6.40
   7  -4 -31    8.35    5.65
  -7   4  32    3.47    4.46
  -7   4  33   15.15    8.39
  -7   4  34   -0.00    4.54
  -7   4  35    0.84    4.28
  -7   4  36    1.08    4.23
  -7   5   1   -0.00    3.11
   7  -5  -1   -0.00    4.43
   7   5  -1    0.00    3.38
  -7  -5   1    2.81    3.82
  -7  -5   1    0.00    4.19
  -7   5   2    5.88    4.54
   7  -5  -2    1.62    4.44
   7   5  -2    5.58    5.01
  -7  -5   2    3.48    4.50
  -7  -5   2    0.00    3.87
  -7   5   3   65.65   13.26
   7   5  -3   56.49   12.99
  -7  -5   3   41.15   11.42
  -7  -5   3   41.35   11.99
  -7   5   4   82.20   17.59
   7  -5  -4   92.56   19.51
  -7  -5   4   95.64   18.52
  -7  -5   4  110.83   19.82
  -7   5   5   29.57    9.09
   7  -5  -5   32.21   10.57
   7   5  -5   37.99    9.88
  -7  -5   5   19.52    7.89
  -7  -5   5   27.13    8.71
  -7   5   6    3.00    4.43
   7  -5  -6    3.30    4.63
   7   5  -6    1.69    4.04
  -7  -5   6   -0.00    4.11
  -7  -5   6    1.16    3.99
  -7   5   7   15.67    7.14
   7  -5  -7   13.04    6.62
   7   5  -7   20.72    6.78
   7   5  -7   14.63    7.04
  -7  -5   7   20.71    7.31
  -7  -5   7    4.19    5.24
  -7   5   8  102.91   18.36
   7  -5  -8   69.82   16.96
   7   5  -8   87.22   15.32
  -7  -5   8   71.05   15.22
  -7  -5   8   52.85   14.42
  -7   5   9  107.41   23.85
   7  -5  -9  108.87   24.42
   7   5  -9  254.44   26.70
  -7  -5   9  119.19   22.97
  -7  -5   9  144.17   24.76
  -7   5  10   32.37   11.32
   7  -5 -10   32.96   11.40
   7   5 -10   51.62   11.07
   7   5 -10   62.30   12.39
  -7  -5  10   45.52   11.23
  -7  -5  10   58.79   13.05
  -7   5  11   90.45   19.18
   7  -5 -11  103.77   20.66
   7   5 -11   74.59   16.33
  -7  -5  11  105.63   17.66
  -7  -5  11   99.23   18.53
  -7   5  12    4.14    5.26
   7  -5 -12    2.79    5.75
   7   5 -12    3.63    3.91
  -7  -5  12    1.85    3.56
  -7   5  13   36.74   11.54
  -7   5  13   41.59   12.38
   7  -5 -13   43.61   12.68
   7   5 -13   42.33   10.08
  -7  -5  13   38.44    9.44
  -7   5  14   59.74   14.21
  -7   5  14   61.23   14.55
   7  -5 -14   41.13   13.34
   7   5 -14   53.52   11.40
  -7  -5  14   43.59   10.39
  -7   5  15  191.63   35.02
  -7   5  15  226.33   36.31
   7  -5 -15  193.18   35.62
   7   5 -15  209.43   32.15
  -7  -5  15  220.85   31.90
  -7   5  16    0.00    4.11
   7  -5 -16    0.25    4.87
   7   5 -16    5.69    3.89
  -7  -5  16    1.48    2.84
  -7   5  17   13.39    7.47
  -7  -5  17    7.94    4.47
  -7   5  18    6.92    5.44
   7  -5 -18    0.93    4.14
  -7  -5  18    2.32    2.87
  -7   5  19   22.73    9.70
   7  -5 -19   25.95    9.29
  -7  -5  19   25.94    7.25
   7  -5 -20   59.54   14.19
   7  -5 -21    1.97    3.45
   7  -5 -22    3.32    4.38
   7  -5 -23    2.89    4.92
   7  -5 -24   12.12    6.65
   7  -5 -25   16.51    7.41
  -7   5  26   11.75    6.85
   7  -5 -26    3.65    4.83
  -7   5  27    0.00    4.29
   7  -5 -27   -0.00    3.34
  -7   5  28    5.04    5.14
   7  -5 -28   -0.00    3.51
  -7   5  29    9.27    6.94
   7  -5 -29    8.00    6.10
  -7   5  30    9.30    6.47
   7  -5 -30   13.61    7.01
  -7   5  31   12.45    7.24
   7  -5 -31   13.32    7.11
  -7   5  32    1.80    4.01
   7  -5 -32   -0.00    4.34
  -7   5  33    3.13    5.03
   7  -5 -33    1.60    3.95
  -7   5  34   10.71    7.03
  -7   5  35    5.82    6.26
   7  -6  -1   18.89    9.47
   7   6  -1   35.95   11.11
  -7  -6   1   79.35   14.22
  -7  -6   1   84.17   14.94
   7  -6  -2   65.28   16.09
   7   6  -2   70.56   15.80
  -7  -6   2   57.05   14.45
  -7  -6   2   87.05   16.62
   7  -6  -3   28.47   10.23
   7   6  -3   32.71    9.90
  -7  -6   3   36.35   10.22
  -7  -6   3   24.22    9.08
   7  -6  -4   19.13    8.78
   7   6  -4   17.00    7.07
  -7  -6   4   11.25    6.08
  -7  -6   4   11.37    6.63
   7  -6  -5    3.11    5.11
   7   6  -5    1.49    3.98
  -7  -6   5    4.78    4.52
  -7  -6   5    4.31    4.99
   7  -6  -6   63.54   16.72
   7   6  -6   80.57   16.27
  -7  -6   6   79.81   16.35
  -7  -6   6   76.17   16.61
   7  -6  -7  136.89   27.86
  -7  -6   7  156.69   26.75
  -7  -6   7  178.79   28.20
   7  -6  -8   58.64   13.63
  -7  -6   8    8.97    5.67
  -7  -6   8   59.42   12.14
  -7   6   9   14.39    6.94
   7  -6  -9    0.00    4.06
   7   6  -9   -0.00    3.35
  -7  -6   9   -0.00    4.32
  -7   6  10   76.61   18.34
   7  -6 -10   82.58   18.92
   7   6 -10   87.17   16.22
  -7  -6  10   97.84   17.64
  -7   6  11  107.73   22.82
  -7   6  11  112.15   22.99
   7  -6 -11  120.22   23.94
   7   6 -11  122.01   20.61
  -7  -6  11  125.65   21.32
  -7   6  12   14.11    7.36
  -7   6  12    3.45    5.40
   7  -6 -12    5.64    6.91
   7   6 -12   16.96    6.04
  -7  -6  12   11.41    5.74
  -7   6  13   17.10    7.87
  -7   6  13   17.91    8.15
   7  -6 -13   15.63    8.09
   7   6 -13   10.20    4.77
  -7  -6  13   10.43    5.40
  -7   6  14   12.66    7.11
  -7   6  14   14.19    7.65
   7  -6 -14    5.86    6.99
   7   6 -14   23.04    6.55
  -7  -6  14    8.37    4.68
  -7   6  15    4.58    5.52
  -7   6  15    5.71    6.63
   7  -6 -15    0.00    5.54
  -7  -6  15    0.00    2.70
  -7   6  16   54.22   15.14
   7  -6 -16   62.04   14.09
   7  -6 -16   46.22   14.45
  -7  -6  16   54.42   11.34
  -7   6  17   71.24   16.81
   7  -6 -17   59.28   14.78
  -7  -6  17   65.05   12.73
   7  -6 -18   98.31   18.55
  -7  -6  18   73.88   14.59
   7  -6 -19    3.02    4.43
   7  -6 -20    2.82    3.84
   7  -6 -21    0.00    4.89
   7  -6 -22   37.58   11.23
   7  -6 -23   24.84    9.37
  -7   6  24    2.92    5.15
   7  -6 -24    8.90    6.20
  -7   6  25   -0.00    4.01
   7  -6 -25   -0.00    3.37
  -7   6  26   25.40    9.65
   7  -6 -26    8.31    6.49
  -7   6  27    9.19    6.69
   7  -6 -27   12.26    6.69
  -7   6  28   23.90    9.45
   7  -6 -28   17.86    8.01
  -7   6  29   12.28    7.42
   7  -6 -29    9.18    5.93
  -7   6  30    0.31    4.45
   7  -6 -30    0.00    4.27
  -7   6  31    0.00    3.65
   7  -6 -31    5.16    5.66
  -7   6  32   12.50    7.50
   7  -6 -32    9.60    6.45
  -7   6  33    6.50    6.06
   7  -6 -33   -0.00    4.48
  -7   6  34    4.88    4.87
   7  -6 -34    8.53    6.35
  -7   6  35    0.00    4.55
   7  -7  -1    9.50    6.77
   7   7  -1    0.00    3.80
  -7  -7   1    0.60    4.26
  -7  -7   1    3.56    3.71
   7  -7  -2   23.84    9.30
   7   7  -2   22.17    8.67
  -7  -7   2   24.08    8.66
  -7  -7   2   25.52    8.75
   7  -7  -3    4.27    6.12
  -7  -7   3    7.09    5.53
  -7  -7   3    3.32    4.95
  -7   7   4  202.05   37.87
   7  -7  -4  268.59   40.85
  -7  -7   4  267.00   39.15
  -7   7   5   97.24   19.34
   7  -7  -5   83.51   19.31
  -7  -7   5   85.57   17.72
  -7   7   6    6.47    6.65
   7  -7  -6   11.85    7.45
  -7  -7   6   11.84    6.29
  -7   7   7   93.79   18.38
   7  -7  -7   77.14   17.52
  -7  -7   7   56.86   14.29
  -7   7   8   21.66    9.36
   7  -7  -8   19.76    9.97
  -7  -7   8   24.77    8.38
  -7   7   9   30.67   10.80
   7  -7  -9   53.21   13.82
  -7  -7   9   36.46   10.86
  -7   7  10   97.56   22.12
   7  -7 -10   95.23   22.26
  -7  -7  10  141.92   22.16
  -7   7  11   35.47   10.90
   7  -7 -11   18.88   10.38
   7   7 -11   30.41    7.78
  -7  -7  11    6.29    5.72
  -7   7  12    5.97    5.50
   7  -7 -12    0.00    5.11
   7   7 -12    0.00    2.77
  -7  -7  12   10.89    5.72
  -7   7  13   35.12   10.47
   7  -7 -13   11.47    6.55
   7  -7 -13   20.68    9.97
  -7  -7  13   20.23    7.66
  -7   7  14  149.80   27.69
   7  -7 -14  143.57   25.80
   7  -7 -14  129.72   27.34
  -7  -7  14  135.97   23.28
  -7   7  15    2.50    4.93
   7  -7 -15    2.31    4.07
   7  -7 -15   -0.00    6.42
  -7  -7  15    4.78    3.92
   7  -7 -16    3.87    4.65
  -7  -7  16    5.12    3.83
   7  -7 -17   -0.00    4.40
   7  -7 -18   10.29    6.01
   7  -7 -19   -0.00    4.82
   7  -7 -20   36.45   11.37
  -7   7  21    2.25    4.32
   7  -7 -21    6.32    5.12
  -7   7  22    3.24    4.47
   7  -7 -22   -0.00    3.79
  -7   7  23    1.62    4.16
   7  -7 -23   -0.00    4.14
  -7   7  24   18.37    8.53
   7  -7 -24   16.47    8.29
  -7   7  25    1.64    4.53
   7  -7 -25   -0.00    4.16
  -7   7  26    9.47    6.13
   7  -7 -26    6.75    6.17
  -7   7  27    0.48    2.81
   7  -7 -27    0.00    4.36
  -7   7  28   -0.00    2.76
   7  -7 -28    3.33    6.53
  -7   7  29    7.76    6.39
   7  -7 -29    4.70    5.14
  -7   7  30   21.40    9.02
   7  -7 -30    6.16    5.39
  -7   7  31    4.13    5.59
   7  -7 -31    0.95    4.31
  -7   7  32    2.85    6.01
   7  -7 -32    1.21    5.42
  -7   7  33   -0.00    4.32
   7  -7 -33    0.47    4.27
  -7   7  34    0.62    4.59
   7  -7 -34    5.52    4.95
  -7   7  35    0.00    4.34
   7  -7 -35    0.42    4.07
  -7   8   1   22.32    9.03
  -7   8   2  127.35   24.34
  -7   8   3    4.88    5.33
  -7   8   4   27.47    9.70
  -7  -8   4   15.19    7.72
  -7   8   5    5.22    6.55
  -7  -8   5    8.19    5.40
  -7   8   6   21.86    8.87
   7  -8  -6    3.42    5.40
  -7  -8   6   21.33    8.13
  -7   8   7    0.05    3.83
   7  -8  -7    7.76    6.01
  -7  -8   7    1.20    4.25
  -7   8   8   65.03   16.35
   7  -8  -8   52.61   15.50
  -7  -8   8   73.14   15.24
  -7   8   9   10.98    6.59
   7  -8  -9    4.58    5.70
  -7  -8   9    3.67    4.48
  -7   8  10   13.21    7.65
   7  -8 -10   21.97    9.65
  -7  -8  10   16.88    7.36
  -7   8  11    2.43    6.05
   7  -8 -11    0.25    3.07
   7  -8 -11    9.12    7.25
  -7  -8  11    6.70    5.60
  -7   8  12  153.57   27.25
   7  -8 -12  133.35   24.41
   7  -8 -12  109.27   25.56
  -7  -8  12  132.55   23.42
  -7   8  13    2.02    4.72
   7  -8 -13    0.00    4.07
   7  -8 -13    1.58    5.65
  -7  -8  13    3.61    4.15
   7  -8 -14   12.06    6.43
   7  -8 -14    2.47    6.21
  -7  -8  14    7.53    4.98
   7  -8 -15    6.59    5.21
   7  -8 -15    7.65    7.81
  -7  -8  15   -0.00    3.57
   7  -8 -16   92.15   19.42
  -7   8  17    0.00    4.11
   7  -8 -17   -0.00    3.66
  -7   8  18    7.95    7.04
   7  -8 -18   18.91    7.71
  -7   8  19    3.37    5.01
   7  -8 -19   -0.00    4.47
  -7   8  20   17.19    8.99
   7  -8 -20   20.16    9.26
  -7   8  21   -0.00    4.39
   7  -8 -21   -0.00    3.91
  -7   8  22   23.93    9.41
   7  -8 -22   11.21    7.18
  -7   8  23   21.12    8.99
   7  -8 -23    3.32    5.84
  -7   8  24   10.60    6.90
   7  -8 -24    6.07    4.92
  -7   8  25    0.70    5.71
   7  -8 -25   -0.00    5.46
  -7   8  26   11.54    7.41
   7  -8 -26    6.36    5.83
  -7   8  27   -0.00    4.92
   7  -8 -27    5.87    5.51
  -7   8  28   22.07    9.97
   7  -8 -28    3.83    4.79
  -7   8  29   -0.00    3.58
   7  -8 -29   -0.00    3.22
  -7   8  30   -0.00    4.77
   7  -8 -30    0.00    4.13
  -7   8  31    0.00    4.13
   7  -8 -31    0.00    4.57
  -7   8  32   12.22    7.98
   7  -8 -32   -0.00    3.85
  -7   8  33   -0.00    4.03
   7  -8 -33    6.49    4.97
  -7   8  34    5.76    5.69
   7  -8 -34    5.53    6.15
   7  -8 -35   -0.00    2.88
   7  -8 -36   -0.00    5.45
  -7   9   1    4.35    4.72
   7  -9  -1   -0.00    3.77
  -7  -9   1    1.45    4.09
  -7   9   2   31.23   10.23
   7  -9  -2   16.07    8.37
  -7   9   3    6.59    6.04
   7  -9  -3   -0.00    5.88
  -7   9   4   51.08   14.53
   7  -9  -4   65.82   15.92
  -7   9   5   -0.00    5.25
  -7   9   6   24.62    9.69
  -7   9   7   22.19    8.95
  -7  -9   7    9.00    6.43
  -7   9   8   34.32   11.74
   7  -9  -8   35.67   10.91
  -7  -9   8   44.52   11.54
  -7   9   9    0.58    4.50
   7  -9  -9   11.19    6.27
  -7  -9   9    0.00    4.14
  -7   9  10  126.32   23.59
   7  -9 -10  113.31   20.60
  -7  -9  10   71.29   17.53
   7  -9 -11    0.06    3.76
  -7  -9  11    0.06    3.33
  -7   9  12   -0.00    3.82
   7  -9 -12   -0.00    3.68
   7  -9 -12    1.15    5.69
  -7  -9  12    0.61    4.55
  -7   9  13   11.13    6.88
   7  -9 -13    7.71    6.17
   7  -9 -13    0.00    5.79
  -7  -9  13    6.36    5.11
   7  -9 -14   94.09   18.67
   7  -9 -14   63.70   18.81
   7  -9 -15    0.00    4.57
  -7   9  16   24.63    9.43
   7  -9 -16    9.81    6.83
  -7   9  17   -0.00    4.77
   7  -9 -17    3.61    5.42
  -7   9  18   22.61    9.87
   7  -9 -18   22.07    9.81
  -7   9  19    3.21    5.50
   7  -9 -19    0.00    5.12
  -7   9  20   16.54    8.23
   7  -9 -20   13.53    7.49
  -7   9  21   -0.00    4.14
   7  -9 -21   -0.00    4.71
  -7   9  22    3.64    5.67
   7  -9 -22    6.91    5.12
  -7   9  23    0.76    4.48
   7  -9 -23   -0.00    4.26
  -7   9  24   22.73    9.83
   7  -9 -24   28.00    9.85
  -7   9  25   -0.00    4.11
   7  -9 -25   -0.00    3.60
  -7   9  26    4.15    5.08
   7  -9 -26    7.37    6.62
  -7   9  27    3.82    4.51
   7  -9 -27    0.00    4.22
  -7   9  28    4.81    6.64
   7  -9 -28   -0.00    3.43
  -7   9  29    3.36    5.64
   7  -9 -29   -0.00    5.07
  -7   9  30   11.07    7.50
   7  -9 -30    6.05    6.23
  -7   9  31   -0.00    4.24
   7  -9 -31    1.78    4.21
  -7   9  32   -0.00    4.59
   7  -9 -32    5.11    5.55
  -7   9  33   -0.00    3.07
   7  -9 -33   -0.00    4.69
   7  -9 -34    3.15    5.25
   7  -9 -35    3.71    5.83
  -7  10   1    9.41    6.66
   7 -10  -1    9.75    7.21
  -7 -10   1   15.94    7.43
  -7  10   2   36.40   11.93
   7 -10  -2   20.66    9.71
  -7 -10   2   46.53   12.15
  -7  10   3   -0.00    4.42
   7 -10  -3   -0.00    4.73
  -7 -10   3    0.90    4.68
  -7  10   4    0.27    3.36
   7 -10  -4    1.36    4.37
   7 -10  -4    2.22    5.49
  -7 -10   4    0.76    4.35
  -7  10   5    7.98    6.01
   7 -10  -5    1.28    4.38
   7 -10  -5   -0.00    6.20
  -7  10   6  106.09   22.41
   7 -10  -6  134.17   22.37
   7 -10  -6   78.62   21.06
  -7  10   7   -0.00    4.91
   7 -10  -7    6.19    5.59
   7 -10  -7    2.86    5.54
   7 -10  -8    0.00    3.15
   7 -10  -8    1.63    6.59
   7 -10  -9    9.33    6.60
   7 -10  -9    3.64    6.47
  -7 -10   9   -0.00    3.68
   7 -10 -10    4.46    5.20
   7 -10 -10    2.91    6.69
  -7 -10  10    4.07    4.47
   7 -10 -11    2.17    5.92
  -7 -10  11    5.63    4.64
   7 -10 -12   43.88   12.81
  -7  10  13    1.64    4.73
   7 -10 -13   -0.00    5.17
   7 -10 -14    4.73    4.35
   7 -10 -15    0.52    3.57
  -7  10  16   21.83   10.12
   7 -10 -16   36.53   11.40
  -7  10  17   -0.00    5.40
   7 -10 -17   -0.00    4.04
  -7  10  18   28.32   11.58
   7 -10 -18   27.30   10.43
  -7  10  19   -0.00    5.05
   7 -10 -19   -0.00    4.70
  -7  10  20   11.25    7.07
   7 -10 -20    0.00    5.07
  -7  10  21   -0.00    4.53
   7 -10 -21   -0.00    4.96
  -7  10  22   29.03   11.10
   7 -10 -22   28.29   10.51
  -7  10  23    6.21    6.74
   7 -10 -23   -0.00    4.44
  -7  10  24    1.85    5.28
   7 -10 -24    5.21    5.92
  -7  10  25   -0.00    4.22
   7 -10 -25    1.34    5.00
  -7  10  26    1.66    5.10
   7 -10 -26    4.01    6.15
  -7  10  27    9.83    7.19
   7 -10 -27   -0.00    5.31
  -7  10  28    6.63    6.23
   7 -10 -28    1.58    3.55
  -7  10  29   -0.00    4.37
   7 -10 -29    0.50    4.84
  -7  10  30    3.64    5.45
   7 -10 -30   -0.00    4.54
  -7  10  31   -0.00    4.67
   7 -10 -31    5.34    6.02
  -7  10  32   24.75   10.84
   7 -10 -32   12.70    7.93
  -7  10  33   -0.00    4.02
  -7  11   1    0.00    4.80
   7 -11  -1    0.77    3.45
   7 -11  -1    0.00    4.40
  -7 -11   1    0.29    4.23
  -7  11   2    6.43    6.30
   7 -11  -2    5.20    5.06
   7 -11  -2    5.87    6.11
  -7 -11   2    6.61    6.39
  -7  11   3    2.71    5.64
   7 -11  -3    2.13    4.41
   7 -11  -3    6.64    7.23
  -7 -11   3    3.62    4.68
  -7  11   4   33.32   11.54
   7 -11  -4   35.72   10.72
   7 -11  -4   17.42   10.32
  -7 -11   4   41.87   12.00
   7 -11  -5   18.72    7.90
   7 -11  -5   14.05    8.48
  -7 -11   5   17.94    8.38
   7 -11  -6    0.00    4.19
   7 -11  -6    1.35    5.59
  -7 -11   6    4.05    4.92
   7 -11  -7    8.25    6.32
   7 -11  -7    3.56    7.29
  -7 -11   7   11.48    6.63
   7 -11  -8   12.50    7.33
   7 -11  -8    4.12    5.90
   7 -11  -9    0.77    4.60
   7 -11  -9   -0.00    5.35
   7 -11 -10   34.16   10.29
   7 -11 -10   14.98    9.63
   7 -11 -11    0.00    4.68
   7 -11 -11   -0.00    5.50
   7 -11 -12   -0.00    4.49
   7 -11 -13   -0.00    5.11
   7 -11 -14   22.41    8.94
   7 -11 -15   -0.00    4.55
   7 -11 -16    3.58    4.41
   7 -11 -17    0.91    3.61
   7 -11 -18   18.11    8.04
   7 -11 -19    6.44    5.61
   7 -11 -20   28.65   10.70
   7 -11 -21    0.35    4.30
   7 -11 -22   -0.00    4.09
   7 -11 -23    4.42    6.48
  -7  11  24   25.95   11.71
   7 -11 -24   27.32   10.52
  -7  11  25   -0.00    4.81
   7 -11 -25    5.98    5.62
  -7  11  26    7.07    7.29
   7 -11 -26    6.42    5.85
  -7  11  27   -0.00    5.62
   7 -11 -27   -0.00    4.52
  -7  11  28    0.93    3.80
   7 -11 -28    0.00    4.96
  -7  11  29   -0.00    5.64
   7 -11 -29   -0.00    2.74
  -7  11  30    0.00    4.58
  -7  11  31   -0.00    5.03
  -7  11  32    6.96    7.12
   7 -12  -1    1.19    4.26
   7 -12  -1    9.33    7.06
  -7 -12   1    1.70    4.63
   7 -12  -2   17.19    7.76
   7 -12  -2   18.45    9.48
  -7 -12   2   11.54    7.96
   7 -12  -3   -0.00    3.74
   7 -12  -3   -0.00    4.87
  -7 -12   3    0.00    4.16
   7 -12  -4    2.07    4.67
   7 -12  -4    0.75    5.50
  -7 -12   4    3.25    5.07
   7 -12  -5   11.57    6.65
   7 -12  -5    8.72    7.67
  -7 -12   5    3.14    5.15
   7 -12  -6   24.51    9.74
   7 -12  -6   20.04   10.82
  -7 -12   6   45.95   12.13
   7 -12  -7    4.32    4.95
   7 -12  -7    0.00    3.12
  -7 -12   7    6.20    5.50
   7 -12  -8    1.11    4.62
   7 -12  -8    6.36    7.54
  -7 -12   8   14.58    7.49
   7 -12  -9    0.05    5.02
   7 -12  -9   -0.00    5.44
   7 -12 -10   20.70    8.59
   7 -12 -11   -0.00    4.35
   7 -12 -12   24.29   10.11
   7 -12 -13    5.22    4.57
   7 -12 -14    0.00    4.31
   7 -12 -15    3.70    5.02
   7 -12 -16    3.03    5.65
   7 -12 -17   -0.00    5.24
   7 -12 -18   11.47    7.50
   7 -12 -19    3.52    5.18
   7 -12 -20    6.15    6.06
   7 -12 -21   -0.00    5.51
   7 -12 -22   14.85    7.54
   7 -12 -23    0.55    5.10
   7 -12 -24    1.74    4.85
   7 -12 -25    0.04    3.61
   7 -12 -26    9.12    6.76
   7 -13  -1   -0.00    3.68
   7 -13  -1   -0.00    5.16
  -7 -13   1    1.79    4.00
   7 -13  -2   10.79    6.64
   7 -13  -2    5.82    6.22
  -7 -13   2   11.59    6.45
   7 -13  -3    7.29    5.66
   7 -13  -3    8.27    7.58
  -7 -13   3    4.26    5.41
   7 -13  -4   61.53   14.32
   7 -13  -4   32.90   13.28
  -7 -13   4   38.39   12.31
   7 -13  -5    2.39    3.88
   7 -13  -5    2.32    5.01
  -7 -13   5   12.68    7.64
   7 -13  -6   -0.00    4.51
   7 -13  -6    1.41    5.27
  -7 -13   6    6.44    6.28
   7 -13  -7    2.67    4.95
   7 -13  -7   -0.00    6.54
   7 -13  -8    3.10    6.00
   7 -13  -9    3.37    5.42
   7 -13 -10   19.27    9.57
   7 -13 -11    1.26    4.19
   7 -13 -12    1.79    4.17
   7 -13 -13   -0.00    5.12
   7 -13 -14   27.40   10.38
   7 -13 -15   -0.00    5.98
   7 -13 -16    0.00    3.70
   7 -13 -17   -0.00    5.42
   7 -13 -18    2.64    4.99
   7 -13 -19    2.21    5.38
   7 -13 -20    0.69    4.93
   7 -13 -21    0.00    5.84
   7 -13 -22   -0.00    6.20
   7 -14  -1    5.99    5.03
   7 -14  -1   -0.00    5.26
  -7 -14   1    8.77    6.08
   7 -14  -2   21.37    8.72
   7 -14  -2   20.99    9.98
  -7 -14   2   19.73    8.69
   7 -14  -3    1.78    4.51
   7 -14  -3    4.46    6.61
  -7 -14   3    8.56    7.01
   7 -14  -4   -0.00    3.75
   7 -14  -4    0.19    4.53
  -7 -14   4    4.43    5.38
   7 -14  -5    3.13    5.30
   7 -14  -5   -0.00    7.18
   7 -14  -6   24.02    9.54
   7 -14  -7   45.70   13.15
   7 -14  -8    1.96    4.62
   7 -14  -9    5.43    4.82
   7 -14 -10   14.54    7.56
   7 -14 -11    5.92    5.64
   7 -14 -12    5.43    6.53
   7 -14 -13    1.38    3.99
   7 -14 -14    3.18    4.54
   7 -14 -15    1.42    5.62
   7 -14 -16    0.00    4.57
   7 -14 -17    0.64    4.62
   7 -14 -18   12.12    7.18
   7 -14 -19    0.30    5.60
   7 -15  -1   -0.00    4.35
   7 -15  -1   -0.00    4.85
  -7 -15   1    0.27    4.23
   7 -15  -2   -0.00    3.96
   7 -15  -2    2.78    6.23
  -7 -15   2    0.00    4.30
   7 -15  -3   12.31    7.49
   7 -15  -4   12.19    7.25
   7 -15  -5    0.00    4.47
   7 -15  -6   -0.00    4.71
   7 -15  -7   -0.00    3.26
   7 -15  -8    0.00    4.30
   7 -15  -9    3.86    6.61
   7 -15 -10    0.00    5.16
   7 -15 -11    7.96    6.86
   7 -15 -12   -0.00    4.36
   7 -15 -13    3.57    4.64
   7 -15 -14    0.33    4.28
   7 -15 -15   -0.00    4.72
   7 -16  -1    1.96    5.32
   7 -16  -2   -0.00    4.38
   7 -16  -3    0.22    3.60
   7 -16  -4    5.76    6.00
   7 -16  -5    4.54    5.18
   7 -16  -6    7.65    6.56
   7 -16  -7    5.65    5.78
   7 -16  -8   -0.00    3.38
   7 -16  -9    0.00    4.79
   7 -16 -10    2.27    4.61
   7 -16 -11    0.00    4.55
   7 -17  -1   -0.00    4.47
   7 -17  -2    1.14    4.65
   7 -17  -3    0.00    4.76
   7 -17  -4    8.92    7.35
   7 -17  -5    3.51    5.41
   7 -17  -6    0.00    4.89
   7 -18  -1    0.23    4.66
  -6   0   1    2.39    3.39
  -6   0   1    0.17    3.42
   6   0  -1   -0.00    3.76
   6   0  -1   -0.00    3.28
  -6   0   2  288.37   45.55
  -6   0   2  353.76   47.68
   6   0  -2  281.54   45.92
   6   0  -2  419.95   49.16
  -6   0   3    0.39    3.58
  -6   0   3    0.00    4.51
   6   0  -3    0.00    3.73
   6   0  -3   -0.00    4.22
  -6   0   4   36.14    8.37
  -6   0   4   36.35    9.26
   6   0  -4   18.86    7.58
   6   0  -4   35.95    9.76
  -6   0   5   -0.00    3.33
  -6   0   5    3.44    3.99
   6   0  -5    0.50    3.51
   6   0  -5   -0.00    4.22
  -6   0   6 1368.38  179.24
  -6   0   6 1433.89  181.01
   6   0  -6 1350.02  179.52
   6   0  -6 1347.20  180.84
  -6   0   7   -0.00    2.78
  -6   0   7   -0.00    3.51
   6   0  -7    0.00    3.74
   6   0  -7   -0.00    4.08
  -6   0   8   12.87    5.33
  -6   0   8   42.50    9.44
   6   0  -8   22.64    6.40
   6   0  -8   15.68    6.42
  -6   0   9    3.19    2.89
  -6   0   9    0.00    3.52
   6   0  -9    1.17    3.06
   6   0  -9   -0.00    3.03
  -6   0  10  183.59   32.51
  -6   0  10  272.06   35.96
   6   0 -10  254.52   35.38
  -6   0  11   -0.00    2.72
  -6   0  11   -0.00    3.19
   6   0 -11    1.64    2.70
   6   0 -11    0.91    3.52
  -6   0  12  377.81   45.42
  -6   0  12  268.04   44.91
   6   0 -12  290.34   43.43
  -6   0  13    0.08    2.43
  -6   0  13   -0.00    3.83
   6   0 -13    2.89    2.81
   6   0 -13   -0.00    3.78
  -6   0  14   94.47   16.83
  -6   0  14   73.07   16.76
   6   0 -14   96.90   16.08
   6   0 -14  104.72   17.87
  -6   0  15   -0.00    3.31
  -6   0  15    0.05    2.52
   6   0 -15    0.97    2.95
  -6   0  16  244.29   39.45
  -6   0  16  304.67   42.02
  -6   0  17   -0.00    2.73
  -6   0  17    0.00    3.45
   6   0 -17    0.66    2.99
  -6   0  18  175.62   28.09
  -6   0  18  163.23   28.43
   6   0 -18  184.96   26.65
   6   0 -18  155.77   27.42
  -6   0  19   -0.00    3.66
   6   0 -19   -0.00    2.69
  -6   0  20    1.62    3.79
   6   0 -20    1.00    3.01
  -6   0  21    1.88    4.11
  -6   0  22   82.98   19.67
   6   0 -22  157.39   21.55
  -6   0  23    2.39    3.61
   6   0 -23    1.11    3.11
   6   0 -24    3.34    3.61
   6   0 -25    2.88    3.50
   6   0 -26   47.40   11.23
  -6   0  33    4.04    4.17
  -6   0  34   -0.00    4.47
  -6   0  35   -0.00    3.35
  -6   0  36    0.00    4.33
  -6   0  37   -0.00    3.52
  -6   0  38    5.98    4.56
  -6   1   1    7.29    4.51
  -6   1   1   10.07    5.21
   6  -1  -1   10.77    5.80
   6  -1  -1    8.56    5.73
   6   1  -1    0.00    4.02
   6   1  -1    5.81    4.85
  -6  -1   1    9.61    5.33
  -6  -1   1    5.01    5.28
  -6   1   2  613.16   84.06
  -6   1   2  690.94   86.01
   6  -1  -2  651.73   84.78
   6  -1  -2  665.98   86.26
   6   1  -2  647.64   84.99
   6   1  -2  595.74   85.33
  -6  -1   2  451.49   83.20
  -6  -1   2  815.46   87.23
  -6   1   3   51.66   10.17
  -6   1   3   38.40   10.15
   6  -1  -3   50.54   10.22
   6  -1  -3   35.52   10.31
   6   1  -3   42.68    9.98
   6   1  -3   44.57   10.69
  -6  -1   3   33.67    9.62
  -6  -1   3   24.84    8.40
  -6   1   4  878.03  111.79
  -6   1   4  762.78  112.29
   6  -1  -4  888.85  111.92
   6  -1  -4  921.08  113.97
   6   1  -4  859.72  112.31
   6   1  -4 1031.74  114.47
  -6  -1   4  722.13  110.92
  -6  -1   4  749.75  112.09
  -6   1   5   96.60   16.54
  -6   1   5  110.31   18.50
   6  -1  -5  114.05   17.25
   6  -1  -5  147.72   20.54
   6   1  -5   35.79   14.24
   6   1  -5  117.83   18.74
  -6  -1   5  118.99   17.30
  -6  -1   5  144.00   19.71
  -6   1   6  100.99   17.19
  -6   1   6   93.67   17.99
   6  -1  -6   85.85   16.54
   6  -1  -6  118.73   19.44
   6   1  -6  107.94   17.91
   6   1  -6  124.88   19.25
  -6  -1   6   90.16   16.64
  -6  -1   6   82.25   17.26
  -6   1   7  251.59   35.66
  -6   1   7  259.01   37.24
   6  -1  -7  241.11   35.13
   6  -1  -7  215.39   36.41
   6   1  -7  235.51   35.79
   6   1  -7  202.91   35.72
  -6  -1   7  248.12   35.39
  -6  -1   7  277.52   37.36
  -6   1   8  669.66   99.65
  -6   1   8  780.77  101.98
   6  -1  -8  752.38   99.73
   6  -1  -8  758.34  101.93
   6   1  -8  760.14  100.50
   6   1  -8  805.75  101.71
  -6  -1   8  714.82   99.51
  -6  -1   8  787.44  101.64
  -6   1   9   11.98    5.03
  -6   1   9    5.93    4.46
   6  -1  -9    3.94    3.66
   6  -1  -9    4.85    5.78
   6   1  -9   10.37    4.82
   6   1  -9    7.65    4.58
  -6  -1   9    6.46    3.65
  -6  -1   9   16.64    6.68
  -6   1  10  133.72   20.06
  -6   1  10  134.95   21.26
   6  -1 -10  101.45   18.22
   6  -1 -10   88.24   19.08
   6   1 -10  144.95   20.15
   6   1 -10  101.03   19.20
  -6  -1  10  104.39   18.31
  -6  -1  10  108.60   19.70
  -6   1  11    9.05    5.25
  -6   1  11   24.11    7.39
   6  -1 -11   23.14    6.19
   6  -1 -11    9.48    5.96
   6   1 -11   22.86    6.55
   6   1 -11   18.20    6.06
  -6  -1  11   16.96    5.46
  -6  -1  11   12.84    6.13
  -6   1  12  329.60   45.44
  -6   1  12  272.23   45.44
   6  -1 -12  338.42   44.43
   6  -1 -12  322.19   46.41
   6   1 -12  312.58   44.19
  -6  -1  12  327.50   44.38
  -6  -1  12  264.73   44.84
  -6   1  13   40.48   10.28
  -6   1  13   53.61   12.31
   6  -1 -13   53.05   10.43
   6  -1 -13   50.23   11.52
   6   1 -13   40.96    9.55
  -6  -1  13   41.93   10.73
  -6   1  14  162.48   27.53
  -6   1  14  153.68   28.33
   6  -1 -14  198.21   27.28
   6  -1 -14  162.39   28.05
   6   1 -14  178.01   26.63
  -6  -1  14  164.89   26.73
  -6  -1  14  196.90   29.10
  -6   1  15    9.92    5.07
  -6   1  15    7.19    6.25
   6  -1 -15    9.77    4.19
   6  -1 -15    9.63    5.34
   6   1 -15   14.41    5.03
   6   1 -15    0.84    3.66
  -6  -1  15    9.99    4.37
  -6  -1  15   16.73    6.39
  -6   1  16    6.82    4.53
  -6   1  16    1.84    3.83
   6  -1 -16    1.23    2.63
   6  -1 -16    5.67    5.07
   6   1 -16    0.00    2.60
   6   1 -16    8.93    4.43
  -6  -1  16    5.11    3.92
  -6  -1  16    1.64    3.72
  -6   1  17    7.34    4.91
  -6   1  17   10.19    5.74
   6  -1 -17    8.95    5.86
   6   1 -17    5.81    3.46
   6   1 -17    8.14    4.36
  -6  -1  17    8.72    4.77
  -6  -1  17    6.06    5.05
  -6   1  18  232.73   35.01
  -6   1  18  256.60   36.38
   6   1 -18  228.53   32.33
   6   1 -18  225.65   33.40
  -6  -1  18  169.47   32.11
  -6   1  19    4.27    5.34
   6   1 -19   25.76    6.35
  -6  -1  19   35.75    8.58
  -6   1  20    3.36    4.02
   6   1 -20    0.69    2.78
  -6  -1  20    0.00    3.27
  -6   1  21    3.86    5.13
   6  -1 -21    2.96    3.29
   6   1 -21    4.08    3.24
  -6  -1  21    4.09    3.96
  -6   1  22   15.22    7.21
   6  -1 -22   13.62    5.61
   6   1 -22    5.92    4.07
  -6  -1  22   13.79    6.08
   6  -1 -23   -0.00    1.84
   6   1 -23    3.42    3.48
  -6  -1  23    8.03    4.97
   6  -1 -24   13.28    6.67
   6   1 -24   16.91    6.51
  -6  -1  24   35.53    9.16
   6  -1 -25    3.41    4.33
   6   1 -25    0.00    2.84
   6  -1 -26    3.22    3.80
  -6   1  31    1.13    3.55
  -6   1  32   -0.00    3.74
  -6   1  33   -0.00    3.65
  -6   1  34   32.21   10.23
  -6  -1  34   35.20    9.62
  -6   1  35    0.01    3.78
  -6  -1  35    0.76    2.96
  -6   1  36    9.69    5.31
  -6  -1  36    0.72    3.63
  -6   1  37    1.89    4.01
  -6  -1  37    4.43    3.95
  -6   1  38    0.00    4.22
  -6  -1  38    3.14    4.17
  -6   2   1    5.13    4.03
  -6   2   1   11.71    5.30
   6  -2  -1    2.98    4.22
   6  -2  -1    5.28    4.64
   6   2  -1    0.00    3.11
   6   2  -1    7.95    5.48
  -6  -2   1    2.75    4.96
  -6  -2   1    0.35    3.56
  -6   2   2   16.64    5.79
  -6   2   2   21.71    7.31
   6  -2  -2   17.52    6.16
   6  -2  -2   14.56    6.64
   6   2  -2   16.35    6.31
   6   2  -2   16.44    6.57
  -6  -2   2   11.99    6.13
  -6  -2   2   13.67    6.37
  -6   2   3    0.58    3.11
  -6   2   3    4.51    4.58
   6  -2  -3    3.52    3.48
   6  -2  -3    1.52    3.91
   6   2  -3    2.06    3.38
   6   2  -3    2.21    3.98
  -6  -2   3    4.48    5.41
  -6  -2   3    3.43    4.47
  -6   2   4   48.54   11.07
  -6   2   4   66.28   13.22
   6  -2  -4   36.98   10.20
   6  -2  -4   67.92   14.08
   6   2  -4   59.81   12.05
   6   2  -4   52.80   12.04
  -6  -2   4   62.58   12.52
  -6  -2   4   85.72   14.28
  -6   2   5   10.25    5.14
  -6   2   5    6.84    5.48
   6  -2  -5    9.55    4.76
   6  -2  -5   11.70    5.88
   6   2  -5   15.61    5.78
   6   2  -5   10.90    5.47
  -6  -2   5   11.95    5.39
  -6  -2   5    8.37    5.19
  -6   2   6  361.62   45.66
  -6   2   6  345.27   46.82
   6  -2  -6  277.50   43.84
   6  -2  -6  329.82   46.81
   6   2  -6  287.87   44.60
   6   2  -6  312.67   45.68
  -6  -2   6  278.52   44.13
  -6  -2   6  347.37   46.32
  -6   2   7   51.81   11.51
  -6   2   7   67.75   13.68
   6  -2  -7   55.01   11.19
   6  -2  -7   39.09   11.85
   6   2  -7   55.06   11.66
   6   2  -7   52.77   11.70
  -6  -2   7   61.48   11.71
  -6  -2   7   67.23   13.20
  -6   2   8    8.82    4.74
  -6   2   8    6.42    5.74
   6  -2  -8    7.85    4.52
   6  -2  -8   13.83    6.55
   6   2  -8   10.78    5.16
   6   2  -8    9.36    4.74
  -6  -2   8    9.35    4.60
  -6  -2   8   16.00    6.10
  -6   2   9    0.49    3.37
  -6   2   9    0.00    3.71
   6  -2  -9    0.33    2.54
   6  -2  -9    0.00    4.55
   6   2  -9   -0.00    2.47
   6   2  -9    2.65    4.25
  -6  -2   9    1.76    2.90
  -6  -2   9    3.19    3.41
  -6   2  10  270.76   38.98
  -6   2  10  308.29   41.01
   6  -2 -10  199.33   36.63
   6  -2 -10  228.23   39.09
   6   2 -10  311.62   39.20
  -6  -2  10  269.49   37.61
  -6  -2  10  281.46   39.43
  -6   2  11  250.92   39.80
  -6   2  11  249.97   40.65
   6  -2 -11  284.96   39.20
   6  -2 -11  289.14   41.67
   6   2 -11  335.96   40.61
  -6  -2  11  236.50   38.08
  -6  -2  11  256.21   39.85
  -6   2  12   98.11   17.73
  -6   2  12   75.18   17.33
   6  -2 -12  101.08   16.62
   6  -2 -12   86.00   17.90
   6   2 -12  111.88   17.52
  -6  -2  12   90.21   16.03
  -6  -2  12   92.92   17.63
  -6   2  13    9.09    5.18
  -6   2  13   12.85    6.40
   6  -2 -13   12.60    6.75
   6   2 -13   19.83    6.13
   6   2 -13   12.12    5.07
  -6  -2  13   18.42    5.33
  -6  -2  13    8.31    5.50
  -6   2  14  108.34   18.80
  -6   2  14   80.86   17.88
   6  -2 -14  113.13   19.51
   6   2 -14   87.80   16.46
   6   2 -14  121.40   18.03
  -6  -2  14   80.75   15.84
  -6   2  15   36.69    9.96
  -6   2  15   41.80   10.75
   6  -2 -15   29.55    9.56
   6   2 -15   52.21    9.65
   6   2 -15   25.78    7.78
  -6  -2  15   24.86    7.27
  -6   2  16   48.97   13.17
  -6   2  16   78.16   15.96
   6  -2 -16   54.17   13.91
   6   2 -16   75.81   13.12
   6   2 -16   73.96   13.36
  -6  -2  16   62.15   12.46
  -6   2  17   19.97    7.59
  -6   2  17   17.60    7.94
   6  -2 -17   17.39    7.54
   6   2 -17   23.28    6.51
   6   2 -17   29.65    7.33
  -6  -2  17   15.17    5.80
  -6   2  18   12.41    6.40
  -6   2  18   19.74    7.81
   6  -2 -18    7.13    5.67
   6   2 -18   18.33    5.60
  -6  -2  18   17.12    5.87
  -6   2  19   20.77    7.93
   6   2 -19   17.07    5.85
  -6  -2  19   15.60    5.88
  -6   2  20  169.28   29.63
   6  -2 -20  182.37   28.55
   6   2 -20  156.87   26.12
  -6  -2  20  192.39   28.12
  -6   2  21    1.21    3.67
   6  -2 -21    3.98    4.72
   6   2 -21    5.59    3.69
  -6  -2  21    1.71    3.64
   6  -2 -22   43.05   10.61
  -6  -2  22   31.79    9.19
  -6  -2  23    2.01    3.27
  -6  -2  24   13.04    5.82
   6  -2 -28   15.45    6.77
   6  -2 -29   -0.00    2.78
  -6   2  30    2.22    4.41
  -6   2  31   -0.00    3.92
  -6   2  32   26.22    8.79
  -6   2  33    4.52    4.79
  -6   2  34   -0.00    4.23
  -6   2  35    2.26    3.76
  -6  -2  35    4.20    3.75
  -6   2  36    7.25    5.64
  -6  -2  36   16.33    6.43
  -6   2  37    1.40    4.42
  -6  -2  37    2.16    3.79
  -6  -2  38    6.53    4.38
  -6   3   1    0.00    3.22
  -6   3   1    3.12    3.85
   6  -3  -1    3.34    3.68
   6  -3  -1    3.79    4.93
   6   3  -1    0.00    3.79
   6   3  -1    4.84    4.36
  -6  -3   1    1.98    4.37
  -6  -3   1    2.59    3.41
  -6   3   2  164.80   22.81
  -6   3   2  161.14   23.88
   6  -3  -2  164.76   22.43
   6  -3  -2  134.95   23.70
   6   3  -2   84.58   20.39
   6   3  -2  157.62   23.85
  -6  -3   2  109.57   22.03
  -6  -3   2  131.49   22.70
  -6   3   3  133.93   23.59
  -6   3   3  140.65   24.76
   6  -3  -3  155.41   23.64
   6  -3  -3  133.16   24.97
   6   3  -3  162.20   24.52
   6   3  -3  127.54   24.17
  -6  -3   3  179.92   25.93
  -6  -3   3  167.95   25.56
  -6   3   4   42.93    9.76
  -6   3   4   56.34   11.57
   6  -3  -4   44.46    9.35
   6  -3  -4   29.65    9.77
   6   3  -4   25.14    8.45
   6   3  -4   46.83   10.42
  -6  -3   4   35.94    9.61
  -6  -3   4   46.05   10.86
  -6   3   5   11.47    5.46
  -6   3   5   11.32    5.97
   6  -3  -5    9.20    4.21
   6  -3  -5    9.85    6.13
   6   3  -5   12.06    5.03
   6   3  -5    6.58    4.82
  -6  -3   5   15.54    6.00
  -6  -3   5    2.59    3.89
  -6   3   6   10.82    5.64
  -6   3   6   18.24    7.10
   6  -3  -6   23.23    6.20
   6  -3  -6   17.69    7.22
   6   3  -6   12.09    5.62
   6   3  -6   10.26    5.19
  -6  -3   6   18.15    6.45
  -6  -3   6   20.66    6.64
  -6   3   7   17.70    6.89
  -6   3   7   26.15    8.30
   6  -3  -7   16.20    5.96
   6  -3  -7   19.21    7.94
   6   3  -7   18.98    6.46
   6   3  -7   26.33    7.89
  -6  -3   7   17.56    6.28
  -6  -3   7   21.83    7.29
  -6   3   8  412.56   56.14
  -6   3   8  340.44   55.87
   6  -3  -8  403.21   54.75
   6  -3  -8  381.01   56.99
   6   3  -8  359.74   54.62
  -6  -3   8  388.42   54.70
  -6  -3   8  472.36   57.01
  -6   3   9   88.45   15.24
  -6   3   9   50.91   13.66
   6  -3  -9   62.63   14.57
   6   3  -9   80.44   14.05
  -6  -3   9   62.75   12.56
  -6  -3   9   73.46   14.25
  -6   3  10   23.05    7.81
  -6   3  10   35.75    9.93
   6  -3 -10   26.13    8.74
   6   3 -10   31.24    7.81
  -6  -3  10   19.00    6.50
  -6  -3  10   24.15    7.61
  -6   3  11    7.92    4.99
  -6   3  11   16.22    7.29
   6  -3 -11   16.28    7.08
   6   3 -11   14.28    5.44
   6   3 -11   15.32    5.71
  -6  -3  11   10.88    4.63
  -6  -3  11   16.76    6.57
  -6   3  12   98.29   16.78
  -6   3  12   67.26   15.21
   6  -3 -12   75.44   16.06
   6   3 -12   69.49   13.80
   6   3 -12   76.48   14.22
  -6  -3  12   67.04   13.06
  -6   3  13  122.53   23.17
  -6   3  13  149.91   24.83
   6  -3 -13   96.90   22.39
   6   3 -13  149.75   22.37
   6   3 -13  123.65   21.44
  -6  -3  13  161.24   21.99
  -6   3  14  200.86   32.53
  -6   3  14  152.64   31.20
   6  -3 -14  195.68   32.82
   6   3 -14  200.30   30.34
   6   3 -14  182.18   29.58
  -6  -3  14  255.90   30.62
  -6   3  15   17.82    7.16
  -6   3  15    6.51    6.05
   6  -3 -15   29.88    8.90
   6   3 -15    1.98    3.91
   6   3 -15   20.86    5.90
  -6  -3  15   21.88    5.71
  -6   3  16   24.52    8.56
  -6   3  16    4.54    5.38
   6  -3 -16   22.28    8.61
   6   3 -16   19.53    6.25
   6   3 -16   16.24    5.46
  -6  -3  16   25.72    6.38
  -6  -3  16   25.82    7.62
  -6   3  17   84.32   17.59
  -6   3  17   80.41   17.32
   6  -3 -17   74.79   17.26
   6   3 -17   87.34   15.05
   6   3 -17   68.30   13.66
  -6  -3  17   75.62   14.19
  -6  -3  17   93.99   16.35
  -6   3  18  142.81   24.27
  -6   3  18   89.39   21.74
   6  -3 -18  126.91   23.87
   6   3 -18  120.18   20.35
  -6  -3  18  147.77   20.91
  -6  -3  18  115.79   21.32
   6  -3 -19   70.15   13.49
   6   3 -19   45.27   10.51
  -6  -3  19   46.60   10.59
  -6  -3  20    2.90    3.06
  -6  -3  21    3.91    3.84
  -6  -3  22   50.69   11.33
  -6  -3  23   15.17    5.91
   6  -3 -25    1.13    3.17
   6  -3 -26    1.26    3.68
   6  -3 -27    0.67    3.02
  -6   3  28   21.00    8.40
   6  -3 -28   17.45    7.50
  -6   3  29   15.93    7.22
   6  -3 -29   10.78    5.77
  -6   3  30   25.21    9.56
   6  -3 -30   30.96    9.71
  -6   3  31    0.00    3.71
  -6   3  32    6.26    4.64
  -6   3  33    6.66    6.10
  -6   3  34   15.86    7.18
  -6   3  35    0.00    4.00
  -6   3  36   -0.00    4.94
  -6  -3  36   -0.00    3.19
  -6   3  37    1.42    4.76
  -6  -3  37    1.60    3.92
  -6  -3  38    5.27    4.34
  -6   4   1  192.10   27.94
  -6   4   1  190.79   28.73
   6  -4  -1  161.17   26.43
   6  -4  -1  152.33   28.16
   6   4  -1  206.95   28.37
   6   4  -1  147.78   27.76
  -6  -4   1  159.72   27.79
  -6  -4   1  184.88   28.80
  -6   4   2   15.96    6.00
  -6   4   2    7.95    5.21
   6  -4  -2    1.48    3.33
   6  -4  -2    7.91    5.25
   6   4  -2   17.58    6.22
   6   4  -2   12.73    6.19
  -6  -4   2   15.49    6.58
  -6  -4   2   12.46    5.62
  -6   4   3    3.91    3.79
  -6   4   3    6.84    5.01
   6  -4  -3    8.43    4.08
   6  -4  -3   11.13    7.00
   6   4  -3    6.34    4.24
   6   4  -3    1.70    3.40
  -6  -4   3    7.79    5.03
  -6  -4   3    7.71    5.04
  -6   4   4   14.22    5.85
  -6   4   4   19.94    7.44
   6  -4  -4   21.16    7.55
   6   4  -4   11.08    4.90
   6   4  -4    4.36    4.64
  -6  -4   4   15.27    6.05
  -6  -4   4   29.11    8.04
  -6   4   5  285.09   39.88
  -6   4   5  315.42   41.26
   6  -4  -5  241.49   40.08
   6   4  -5  292.61   39.12
   6   4  -5  242.34   38.87
  -6  -4   5  274.28   39.68
  -6  -4   5  206.77   38.32
  -6   4   6  258.50   38.28
  -6   4   6  237.68   38.47
   6  -4  -6  258.54   39.56
   6   4  -6  290.63   37.91
  -6  -4   6  216.94   37.13
  -6  -4   6  251.22   38.10
  -6   4   7   57.89   12.95
  -6   4   7   93.77   15.76
   6  -4  -7   93.93   16.63
   6   4  -7   53.15   11.80
  -6  -4   7   43.62   11.72
  -6  -4   7   61.31   13.33
  -6   4   8    9.59    5.07
  -6   4   8    9.31    5.31
   6  -4  -8    4.82    4.79
   6   4  -8    5.80    3.76
  -6  -4   8    4.55    3.75
  -6  -4   8    0.22    3.73
  -6   4   9   84.39   15.09
  -6   4   9   59.42   13.85
   6  -4  -9   48.17   13.30
   6   4  -9   58.27   12.14
   6   4  -9   78.12   13.60
  -6  -4   9   63.90   12.61
  -6  -4   9   46.11   11.98
  -6   4  10   32.09    9.52
  -6   4  10   38.61   10.72
   6  -4 -10   37.19   10.99
   6   4 -10   49.47   10.06
  -6  -4  10   32.63    8.72
  -6  -4  10   35.84    9.57
  -6   4  11  159.30   26.56
  -6   4  11  129.16   25.46
   6  -4 -11  111.32   24.97
   6   4 -11  178.29   24.77
   6   4 -11  134.91   23.59
  -6  -4  11  191.12   24.65
  -6   4  12  105.34   20.05
  -6   4  12  105.52   20.30
   6  -4 -12  116.41   20.93
   6   4 -12  124.67   18.51
   6   4 -12   83.92   16.95
  -6  -4  12   93.69   16.83
  -6   4  13   41.80   11.79
  -6   4  13   57.94   13.25
   6  -4 -13   33.92   11.54
   6   4 -13   50.58   10.74
   6   4 -13   49.12   10.37
  -6  -4  13   55.75   10.44
  -6   4  14    4.57    5.15
  -6   4  14    6.19    6.35
   6  -4 -14    4.04    5.19
   6   4 -14    2.11    2.87
   6   4 -14    2.91    2.84
  -6  -4  14    2.63    2.89
  -6  -4  14    1.14    3.33
  -6   4  15  111.08   22.06
  -6   4  15  182.06   25.55
   6  -4 -15   92.93   21.32
   6   4 -15  135.28   20.20
   6   4 -15  114.26   18.89
  -6  -4  15  130.42   19.37
  -6  -4  15   88.46   19.41
  -6   4  16  168.41   27.68
   6  -4 -16  139.78   26.58
   6   4 -16  130.86   23.01
   6   4 -16  156.61   22.66
  -6  -4  16  145.40   22.71
  -6  -4  16  143.44   24.31
  -6   4  17    8.07    6.62
   6  -4 -17    6.29    5.80
   6   4 -17   20.18    5.85
  -6  -4  17   17.75    5.20
  -6  -4  17   13.26    5.75
   6   4 -18   59.07   11.98
  -6  -4  18   58.69   11.34
  -6  -4  19   80.17   14.33
  -6  -4  20  106.63   18.07
   6  -4 -21    1.99    4.19
  -6  -4  21    0.00    2.65
   6  -4 -22   11.31    6.11
   6  -4 -23    2.43    3.70
   6  -4 -24    2.54    4.53
   6  -4 -25    2.49    4.58
  -6   4  26   11.45    6.27
   6  -4 -26   27.21    8.52
  -6   4  27    7.07    6.06
   6  -4 -27    3.53    3.87
  -6   4  28   25.07    9.14
   6  -4 -28   14.52    7.30
  -6   4  29   -0.00    3.46
   6  -4 -29    4.63    4.61
  -6   4  30   21.50    8.47
   6  -4 -30   12.83    6.30
  -6   4  31    0.00    4.77
   6  -4 -31    2.76    4.16
  -6   4  32   15.75    7.77
   6  -4 -32   15.06    7.33
  -6   4  33   10.52    6.38
  -6   4  34    1.52    4.17
  -6   4  35   -0.00    5.01
  -6   4  36    0.68    5.01
  -6   4  37    4.57    5.35
  -6  -4  37    5.43    4.29
  -6  -4  38    4.89    4.13
  -6   5   1   15.48    6.23
  -6   5   1   15.88    6.45
   6  -5  -1   17.14    7.24
   6   5  -1    9.94    5.59
   6   5  -1   16.63    6.96
  -6  -5   1   13.61    6.55
  -6  -5   1   11.98    5.82
  -6   5   2  101.31   20.11
   6  -5  -2  134.78   22.58
   6   5  -2  124.70   20.00
   6   5  -2  112.26   20.56
  -6  -5   2  102.05   19.91
  -6   5   3  150.66   22.16
  -6   5   3  136.28   22.08
   6  -5  -3   99.80   21.07
   6   5  -3   85.32   18.88
   6   5  -3  110.22   20.86
  -6  -5   3  138.70   21.90
  -6  -5   3  136.11   22.11
  -6   5   4  102.44   20.54
  -6   5   4  133.29   22.28
   6  -5  -4  107.20   21.72
   6   5  -4  197.98   23.00
   6   5  -4  106.14   20.71
  -6  -5   4  122.04   21.30
  -6  -5   4  102.81   20.93
  -6   5   5    1.52    3.26
  -6   5   5    1.06    4.13
   6  -5  -5    3.73    4.64
   6   5  -5    5.12    3.55
   6   5  -5    7.22    4.51
  -6  -5   5   -0.00    3.12
  -6  -5   5    2.80    3.92
  -6   5   6   -0.00    3.28
  -6   5   6    4.12    4.66
   6  -5  -6    0.00    4.72
   6   5  -6    1.71    2.81
  -6  -5   6    4.87    4.00
  -6  -5   6    2.76    4.33
  -6   5   7   61.44   14.30
   6  -5  -7   64.38   15.29
   6   5  -7   80.21   13.76
  -6  -5   7   70.80   14.03
  -6  -5   7   51.09   13.17
  -6   5   8   36.83   11.75
  -6   5   8  102.67   16.40
   6  -5  -8   51.19   13.33
   6   5  -8   57.83   11.46
   6   5  -8   59.89   11.82
  -6  -5   8   48.68   11.62
  -6  -5   8   43.13   11.34
  -6   5   9  105.23   19.29
  -6   5   9   75.68   17.37
   6  -5  -9   89.26   18.74
   6   5  -9   88.30   16.02
   6   5  -9  105.28   17.32
  -6  -5   9   92.03   16.88
  -6  -5   9   81.02   16.60
  -6   5  10   46.61   12.32
  -6   5  10   50.30   12.31
   6  -5 -10   36.65   11.26
   6   5 -10   45.93    9.94
   6   5 -10   36.99    9.70
  -6  -5  10   55.63   11.02
  -6   5  11    5.07    5.62
  -6   5  11    0.00    4.75
   6  -5 -11   -0.00    4.50
   6   5 -11    0.00    2.55
   6   5 -11    2.51    3.50
  -6  -5  11    0.28    2.96
  -6   5  12    7.94    5.69
   6  -5 -12    1.43    4.97
   6   5 -12    6.08    3.98
   6   5 -12    6.76    4.29
  -6  -5  12    3.69    3.34
  -6   5  13  317.14   44.74
   6  -5 -13  240.38   43.17
   6   5 -13  281.91   40.31
   6   5 -13  255.70   39.51
  -6  -5  13  286.49   40.06
  -6  -5  13  306.94   42.03
  -6   5  14  247.82   42.86
   6  -5 -14  273.53   44.22
   6   5 -14  292.04   40.17
  -6  -5  14  291.68   39.66
  -6  -5  14  260.27   40.77
  -6   5  15    0.00    3.94
   6  -5 -15    1.71    5.45
   6   5 -15   -0.00    3.28
   6   5 -15    0.11    2.34
  -6  -5  15    0.91    2.70
  -6  -5  15    0.96    3.13
  -6   5  16    6.12    5.50
   6  -5 -16   14.28    8.18
   6   5 -16   13.54    5.49
  -6  -5  16   11.39    4.57
  -6   5  17   -0.00    3.09
  -6   5  17    4.49    6.07
   6  -5 -17   -0.00    3.39
   6   5 -17    0.00    2.49
  -6  -5  17    1.54    2.92
   6  -5 -18  119.38   23.57
  -6  -5  18  148.30   21.68
   6  -5 -19   23.22    8.46
  -6  -5  19   26.84    6.70
   6  -5 -20    5.98    5.37
  -6  -5  20   18.76    5.39
   6  -5 -21    2.30    3.48
   6  -5 -22   -0.00    3.92
  -6   5  23   50.39   12.77
   6  -5 -23   48.84   12.72
  -6   5  24   38.87   11.24
   6  -5 -24   26.37    9.28
  -6   5  25    7.28    6.51
   6  -5 -25    9.72    6.14
  -6   5  26    1.70    3.02
   6  -5 -26    0.00    3.89
  -6   5  27   -0.00    4.98
   6  -5 -27    0.00    3.62
  -6   5  28   13.48    7.16
   6  -5 -28    9.70    5.77
  -6   5  29   20.48    8.46
   6  -5 -29    6.97    5.42
  -6   5  30    7.57    6.28
   6  -5 -30    7.00    5.49
  -6   5  31    1.67    4.35
   6  -5 -31   -0.00    4.26
  -6   5  32   -0.00    4.43
   6  -5 -32    4.26    4.30
  -6   5  33   16.61    8.55
   6  -5 -33   17.17    7.43
  -6   5  34    8.52    6.69
  -6   5  35   11.95    7.00
  -6   5  36    5.23    6.40
  -6  -5  38    0.00    3.11
  -6   6   1  153.28   26.63
   6  -6  -1  162.74   27.85
   6   6  -1  133.34   26.19
  -6  -6   1  164.10   26.93
  -6  -6   1  193.00   28.33
  -6   6   2   35.27    9.56
   6  -6  -2   31.39   10.34
   6   6  -2   31.97    8.49
   6   6  -2   36.88   10.26
  -6  -6   2   29.89    9.12
  -6  -6   2   39.91   10.55
  -6   6   3   10.18    5.94
   6  -6  -3    7.79    5.51
   6   6  -3    3.37    3.80
   6   6  -3    9.12    5.85
  -6  -6   3    8.47    5.52
  -6  -6   3    2.29    4.32
  -6   6   4    1.45    3.36
   6  -6  -4   15.81    6.96
   6   6  -4   23.46    6.40
   6   6  -4   22.43    7.30
  -6  -6   4   25.99    7.62
  -6  -6   4   18.72    7.05
  -6   6   5  155.21   24.66
  -6   6   5  114.32   22.70
   6  -6  -5  147.99   25.03
   6   6  -5  122.14   21.46
   6   6  -5  124.69   22.55
  -6  -6   5  134.47   22.91
  -6   6   6   92.41   18.37
  -6   6   6  100.87   18.48
   6  -6  -6  109.04   19.97
   6   6  -6   86.04   16.04
  -6  -6   6   94.15   17.21
  -6  -6   6   63.17   16.16
  -6   6   7   58.42   14.86
  -6   6   7   83.74   16.27
   6  -6  -7   77.06   16.48
   6   6  -7   74.17   13.88
  -6  -6   7   55.52   13.41
  -6  -6   7   75.39   15.07
  -6   6   8   14.43    7.19
   6  -6  -8   18.70    8.19
   6   6  -8   16.00    5.58
   6   6  -8   20.78    6.62
  -6  -6   8    7.88    5.11
  -6  -6   8   13.41    6.16
  -6   6   9  134.10   22.44
   6  -6  -9  124.46   22.70
   6   6  -9   90.50   18.09
   6   6  -9  123.80   19.65
  -6  -6   9  101.49   19.41
  -6   6  10   56.93   15.72
   6  -6 -10   97.17   19.02
   6   6 -10  113.23   16.41
   6   6 -10   74.40   14.76
  -6  -6  10   80.48   15.68
  -6   6  11   56.48   14.73
   6  -6 -11   39.60   13.47
   6   6 -11   76.91   13.27
  -6  -6  11   87.91   14.64
  -6   6  12   66.67   15.77
   6  -6 -12   72.36   16.96
   6   6 -12   94.17   14.39
   6   6 -12   79.35   13.56
  -6  -6  12   44.62   12.23
  -6  -6  12   80.13   15.10
  -6   6  13    3.74    4.59
   6  -6 -13   -0.00    4.55
   6   6 -13    2.32    3.19
  -6  -6  13    4.21    3.55
  -6  -6  13    2.31    4.08
  -6   6  14    1.41    4.72
  -6   6  14    0.12    4.11
   6  -6 -14    0.71    3.38
   6  -6 -14   -0.00    5.42
   6   6 -14    3.11    3.19
  -6  -6  14    0.00    2.32
  -6   6  15   81.91   17.21
  -6   6  15   77.75   17.01
   6  -6 -15   35.08   12.45
   6  -6 -15   77.93   17.37
   6   6 -15   76.13   13.01
  -6  -6  15   71.31   12.56
  -6   6  16    3.89    5.57
   6  -6 -16    5.41    5.20
  -6  -6  16    7.10    3.88
  -6   6  17   16.22    8.67
   6  -6 -17   19.30    7.93
  -6  -6  17   16.46    5.24
   6  -6 -18   50.04   12.51
  -6  -6  18   43.46    9.22
   6  -6 -19   28.94    9.69
  -6   6  20    0.00    3.82
   6  -6 -20    1.51    3.91
  -6   6  21   23.86    9.17
   6  -6 -21   16.13    7.44
  -6   6  22   17.00    7.82
   6  -6 -22    8.49    6.07
  -6   6  23   11.39    6.66
   6  -6 -23   14.60    7.16
  -6   6  24   -0.00    4.41
   6  -6 -24   -0.00    3.29
  -6   6  25   11.36    6.24
   6  -6 -25   14.84    7.07
  -6   6  26   15.21    7.24
   6  -6 -26   18.41    8.13
  -6   6  27   19.00    8.20
   6  -6 -27    5.26    5.70
  -6   6  28    0.65    4.05
   6  -6 -28    0.93    4.10
  -6   6  29    2.46    4.50
   6  -6 -29    3.14    4.69
  -6   6  30    3.80    5.10
   6  -6 -30   -0.00    4.63
  -6   6  31    7.08    6.42
   6  -6 -31   11.69    6.45
  -6   6  32   10.47    6.61
   6  -6 -32   12.58    7.60
  -6   6  33    5.13    5.30
   6  -6 -33    6.42    5.40
  -6   6  34    2.49    4.85
   6  -6 -34    1.26    3.88
  -6   6  35    7.80    6.39
  -6   6  36    1.54    3.35
  -6  -6  38    0.00    2.74
  -6   7   1   20.76    7.27
   6  -7  -1   16.48    7.87
   6   7  -1   17.76    7.92
  -6  -7   1   12.35    6.34
  -6  -7   1   19.41    7.37
  -6   7   2   12.80    7.10
   6  -7  -2   10.54    5.97
   6   7  -2   16.27    7.59
  -6  -7   2   14.38    6.75
  -6  -7   2   22.27    7.85
  -6   7   3  226.87   38.87
   6  -7  -3  223.37   39.25
   6   7  -3  242.61   38.62
  -6  -7   3  275.42   39.15
  -6  -7   3  273.95   39.46
   6  -7  -4   69.63   17.15
   6   7  -4   65.72   15.78
  -6  -7   4   82.89   16.62
  -6  -7   4  129.98   19.62
   6  -7  -5   15.71    8.16
   6   7  -5   29.30    7.72
  -6  -7   5   23.40    8.02
  -6  -7   5   25.58    8.63
   6  -7  -6   37.57   10.72
   6   7  -6   28.02    7.72
  -6  -7   6   29.90    8.72
  -6  -7   6   11.77    6.93
   6  -7  -7   24.69    9.89
   6   7  -7   22.49    7.13
   6   7  -7   20.32    6.93
  -6  -7   7   17.82    7.02
  -6  -7   7   28.13    8.07
   6  -7  -8   37.74   11.95
   6   7  -8   37.34    9.52
   6   7  -8   51.55   11.14
  -6  -7   8   29.11    9.38
  -6  -7   8   62.14   12.59
   6  -7  -9  127.60   27.23
   6   7  -9  160.00   24.91
  -6  -7   9  174.26   26.41
  -6   7  10   -0.00    4.84
   6  -7 -10    1.08    3.15
   6  -7 -10    1.85    4.87
   6   7 -10   -0.00    2.34
  -6  -7  10    3.61    3.61
  -6   7  11   -0.00    3.45
   6  -7 -11    0.00    2.98
   6  -7 -11    4.83    5.63
   6   7 -11    0.00    2.66
  -6  -7  11    1.92    3.57
  -6   7  12   16.39    7.84
   6  -7 -12   10.70    6.68
   6  -7 -12   11.08    7.47
   6   7 -12   18.13    5.71
  -6  -7  12   24.39    7.47
   6  -7 -13  154.08   26.16
   6  -7 -13  143.50   28.08
   6   7 -13  154.86   23.69
  -6  -7  13  136.11   23.79
  -6   7  14   19.86    7.90
   6  -7 -14    1.35    3.24
   6  -7 -14   -0.00    5.51
  -6  -7  14    6.45    4.35
  -6   7  15    7.21    6.66
   6  -7 -15    5.09    5.55
  -6  -7  15    2.68    3.32
  -6   7  16   -0.00    5.25
   6  -7 -16    0.36    2.91
  -6  -7  16    2.29    3.07
   6  -7 -17    2.31    3.99
  -6   7  18    7.63    6.12
   6  -7 -18    6.94    5.49
  -6   7  19   76.36   17.55
   6  -7 -19   73.80   16.63
  -6   7  20   10.66    6.13
   6  -7 -20   11.96    6.60
  -6   7  21    6.53    5.75
   6  -7 -21    5.54    4.99
  -6   7  22    1.32    3.55
   6  -7 -22   -0.00    3.99
  -6   7  23   13.27    7.77
   6  -7 -23   14.64    7.04
  -6   7  24   10.28    6.89
   6  -7 -24    3.83    4.68
  -6   7  25   14.37    7.89
   6  -7 -25   16.78    7.58
  -6   7  26   -0.00    4.69
   6  -7 -26   -0.00    3.26
  -6   7  27   -0.00    4.28
   6  -7 -27   -0.00    4.21
  -6   7  28    3.99    5.33
   6  -7 -28    3.78    5.63
  -6   7  29   23.62    9.73
   6  -7 -29   26.49   10.16
  -6   7  30    1.11    4.98
   6  -7 -30    6.01    4.93
  -6   7  31    2.30    4.71
   6  -7 -31    5.06    4.95
  -6   7  32   -0.00    4.88
   6  -7 -32    1.07    3.83
  -6   7  33    4.76    5.40
   6  -7 -33    0.00    3.94
  -6   7  34   -0.00    4.76
   6  -7 -34   -0.00    4.67
  -6   7  35   19.74    9.24
   6  -7 -35   12.08    8.10
   6   8  -1  130.16   24.93
  -6  -8   1  146.09   25.10
  -6  -8   1  141.30   25.38
   6  -8  -2   10.01    6.44
   6   8  -2   11.42    7.13
  -6  -8   2    4.17    4.28
  -6  -8   2    2.60    5.04
   6  -8  -3    3.26    4.38
  -6  -8   3   -0.00    3.68
  -6  -8   3    1.24    3.32
   6  -8  -4    0.00    4.41
  -6  -8   4   -0.00    4.61
   6  -8  -5  211.17   35.14
  -6  -8   5  196.87   32.43
  -6   8   6    0.07    3.78
   6  -8  -6    5.24    5.93
  -6  -8   6    0.00    3.65
  -6   8   7  114.81   21.30
   6  -8  -7   56.92   17.95
   6   8  -7  109.31   17.70
  -6  -8   7  105.03   18.79
  -6   8   8    2.06    3.70
   6  -8  -8    4.05    5.28
   6  -8  -8    3.29    6.12
   6   8  -8   11.80    4.85
  -6  -8   8    2.17    3.70
  -6   8   9  132.21   25.69
   6  -8  -9   97.18   22.52
   6  -8  -9  154.22   27.21
   6   8  -9  157.52   22.94
  -6  -8   9  144.56   23.74
  -6   8  10   28.26    9.42
   6  -8 -10   48.69   10.74
   6  -8 -10   26.19   10.01
   6   8 -10    1.15    3.47
  -6  -8  10   38.24    8.93
   6  -8 -11   93.13   20.66
   6  -8 -11   95.68   22.63
   6   8 -11  155.71   20.81
  -6  -8  11  107.45   20.10
  -6   8  12   21.93    9.33
   6  -8 -12   24.34    9.04
   6  -8 -12   28.74   11.79
  -6  -8  12   34.81    9.17
  -6   8  13    0.00    4.33
   6  -8 -13    1.36    3.13
   6  -8 -13   -0.00    5.21
  -6  -8  13    9.30    4.51
  -6   8  14   -0.00    4.53
   6  -8 -14    0.62    3.59
  -6  -8  14    3.95    4.27
   6  -8 -15  110.17   19.13
  -6  -8  15   68.14   14.84
   6  -8 -16   -0.00    4.67
   6  -8 -17   52.52   13.43
  -6   8  18    2.17    3.47
   6  -8 -18    0.37    4.07
  -6   8  19   19.82    8.77
   6  -8 -19   26.33    9.93
  -6   8  20    6.45    5.84
   6  -8 -20    1.73    4.83
  -6   8  21   15.92    7.66
   6  -8 -21    2.01    5.06
  -6   8  22    2.43    4.06
   6  -8 -22    6.08    4.88
  -6   8  23   16.75    8.05
   6  -8 -23   14.50    7.32
  -6   8  24   -0.00    3.68
   6  -8 -24    0.00    4.26
  -6   8  25   52.40   13.34
   6  -8 -25    8.36    6.68
  -6   8  26    9.29    7.87
   6  -8 -26   13.18    7.63
  -6   8  27   21.17    9.02
   6  -8 -27   14.07    8.02
  -6   8  28    0.46    2.74
   6  -8 -28   -0.00    4.09
  -6   8  29   -0.00    4.22
   6  -8 -29   -0.00    4.01
  -6   8  30   -0.00    4.47
   6  -8 -30   -0.00    3.81
  -6   8  31   10.53    6.73
   6  -8 -31   10.80    6.76
  -6   8  32   12.77    7.16
   6  -8 -32    1.76    4.13
  -6   8  33    5.87    5.79
   6  -8 -33    9.05    6.61
  -6   8  34    0.70    4.61
   6  -8 -34   -0.00    4.19
  -6   8  35    2.61    4.93
   6  -8 -35    3.38    4.68
   6  -8 -36    2.34    4.99
  -6   9   2    6.63    5.47
  -6  -9   2    3.94    5.50
  -6   9   3  186.54   30.46
  -6  -9   3  147.54   27.28
  -6   9   4   11.78    6.80
  -6   9   4    1.28    3.31
   6  -9  -4    8.27    5.12
  -6  -9   4    8.72    5.88
  -6   9   5    0.80    2.92
  -6   9   5   -0.00    3.58
   6  -9  -5    0.91    2.75
  -6  -9   5    0.00    3.82
  -6   9   6   13.75    7.03
  -6   9   6    0.49    4.40
   6  -9  -6    4.94    5.36
  -6  -9   6   13.31    6.45
  -6   9   7    0.00    4.99
  -6   9   7    5.78    5.89
   6  -9  -7   13.07    6.19
  -6  -9   7   18.47    7.32
  -6   9   8    2.46    3.94
   6  -9  -8    5.54    4.53
   6  -9  -8    2.08    5.24
  -6  -9   8   -0.00    4.02
  -6   9   9   97.72   20.03
   6  -9  -9   86.64   18.25
   6  -9  -9   92.24   20.42
  -6  -9   9   82.01   17.10
  -6   9  10    2.17    4.40
   6  -9 -10    8.72    5.95
   6  -9 -10    4.29    6.20
  -6  -9  10    4.01    4.13
  -6   9  11    2.83    4.98
   6  -9 -11    2.37    3.65
   6  -9 -11   -0.00    5.37
  -6  -9  11    1.05    3.70
  -6   9  12   13.17    7.02
   6  -9 -12    1.11    4.30
   6  -9 -12   -0.00    5.37
  -6  -9  12    2.04    3.88
  -6   9  13   66.45   17.01
   6  -9 -13   48.53   14.38
  -6  -9  13  102.64   16.25
  -6   9  14    8.42    6.74
   6  -9 -14    0.25    4.42
   6  -9 -15   18.37    7.67
   6  -9 -16    4.90    6.21
  -6   9  17   12.12    7.59
   6  -9 -17    7.59    6.45
  -6   9  18   -0.00    4.15
   6  -9 -18   -0.00    4.79
  -6   9  19   30.75   11.41
   6  -9 -19   31.22   11.07
  -6   9  20   -0.00    2.96
   6  -9 -20    1.59    4.23
  -6   9  21    7.89    6.76
   6  -9 -21   -0.00    4.14
  -6   9  22    4.85    4.64
   6  -9 -22    0.04    3.75
  -6   9  23   33.55   11.21
   6  -9 -23   12.51    7.98
  -6   9  24    1.76    5.21
   6  -9 -24    0.17    4.36
  -6   9  25   15.11    8.58
   6  -9 -25    7.31    6.04
  -6   9  26    4.45    5.07
   6  -9 -26    2.17    4.70
  -6   9  27    5.21    5.77
   6  -9 -27    2.82    5.38
  -6   9  28    0.00    3.79
   6  -9 -28    0.00    3.84
  -6   9  29   22.80    9.05
   6  -9 -29    3.31    4.73
  -6   9  30   -6.78    6.98
   6  -9 -30   -0.00    4.87
  -6   9  31    7.69    6.12
   6  -9 -31    0.09    3.67
  -6   9  32    0.07    3.75
   6  -9 -32   -0.00    3.72
  -6   9  33    4.49    6.45
   6  -9 -33    2.81    5.40
  -6   9  34   -0.00    3.62
   6  -9 -34    3.10    6.18
   6  -9 -35    7.84    6.32
   6  -9 -36   -0.00    5.59
  -6  10   1   13.56    7.73
   6 -10  -1   38.67    9.84
   6 -10  -1   31.88   11.09
  -6  10   2   12.41    7.01
   6 -10  -2   26.00    8.22
   6 -10  -2   12.42    7.92
  -6  10   3   -0.00    4.05
   6 -10  -3    2.03    3.50
   6 -10  -3   -0.00    5.63
   6 -10  -4    2.46    3.78
   6 -10  -4   13.43    7.97
   6 -10  -5   26.68    9.21
   6 -10  -5   38.26   12.23
  -6 -10   5   29.19    9.53
   6 -10  -6    2.22    3.80
   6 -10  -6   -0.00    4.10
  -6 -10   6    3.71    4.38
   6 -10  -7   11.66    6.68
   6 -10  -7   17.53    9.06
  -6 -10   7   18.66    7.42
   6 -10  -8    4.06    4.35
  -6 -10   8   -0.00    4.39
  -6  10   9   -0.00    5.71
   6 -10  -9    0.93    3.58
  -6 -10   9    2.69    3.90
  -6  10  10   -0.00    4.28
   6 -10 -10    0.00    4.77
  -6 -10  10    2.19    4.11
  -6  10  11  100.95   21.01
   6 -10 -11   78.73   18.60
  -6 -10  11   96.28   18.10
  -6  10  12    1.69    4.81
   6 -10 -12   -0.00    4.02
  -6 -10  12   -0.00    3.37
  -6  10  13   -0.00    3.71
   6 -10 -13   11.61    6.67
  -6  10  14    0.00    5.24
   6 -10 -14    9.20    6.42
   6 -10 -15   46.60   12.96
   6 -10 -16   -0.00    4.38
  -6  10  17   32.47   11.18
   6 -10 -17   16.77    8.78
  -6  10  18    6.01    5.69
   6 -10 -18    1.18    4.81
  -6  10  19    0.00    5.19
   6 -10 -19    5.79    4.96
  -6  10  20   -0.00    4.71
   6 -10 -20   -0.00    3.51
  -6  10  21   61.90   15.64
   6 -10 -21   20.61    9.29
  -6  10  22    0.00    3.65
   6 -10 -22    7.28    5.69
  -6  10  23    5.84    6.48
   6 -10 -23   -0.00    3.38
  -6  10  24    2.58    4.80
   6 -10 -24   -0.00    3.30
  -6  10  25    7.96    7.01
   6 -10 -25   12.12    8.21
  -6  10  26    0.00    4.70
   6 -10 -26    3.28    5.41
  -6  10  27    5.04    6.92
   6 -10 -27    9.76    6.77
  -6  10  28   -0.00    4.36
   6 -10 -28   -0.00    4.76
  -6  10  29    0.00    4.77
   6 -10 -29   -0.00    4.19
  -6  10  30    0.57    4.22
   6 -10 -30   -0.00    4.31
  -6  10  31   -0.00    4.01
   6 -10 -31    1.59    4.54
  -6  10  32   -0.00    6.24
   6 -10 -32   -0.00    4.48
  -6  10  33    9.67    7.17
   6 -10 -33    3.56    5.93
  -6  10  34    1.69    4.52
   6 -11  -1    6.98    5.68
   6 -11  -1    5.12    5.33
  -6 -11   1   12.28    6.44
   6 -11  -2   -0.00    3.27
   6 -11  -2    0.28    5.95
  -6 -11   2   -0.00    4.07
   6 -11  -3   33.99    9.88
   6 -11  -3    1.32    4.96
  -6 -11   3   34.75    9.91
   6 -11  -4    0.03    3.13
   6 -11  -4   -0.00    5.65
   6 -11  -5    4.85    5.15
   6 -11  -5    3.98    6.59
   6 -11  -6    1.31    4.24
   6 -11  -6    0.21    5.34
   6 -11  -7   10.57    6.42
   6 -11  -7    8.60    7.03
   6 -11  -8    9.05    7.31
   6 -11  -8   19.06    9.78
  -6 -11   8   12.04    6.61
   6 -11  -9   25.35    9.51
   6 -11  -9   25.93   10.61
  -6 -11   9   26.04    8.88
   6 -11 -10    2.07    5.09
  -6 -11  10    5.82    5.13
   6 -11 -11    1.30    4.05
   6 -11 -12   11.86    7.43
   6 -11 -13   26.36    9.99
   6 -11 -14   -0.00    4.07
   6 -11 -15   19.42    8.34
   6 -11 -16    0.25    3.77
   6 -11 -17    7.18    5.61
   6 -11 -18   -0.00    4.97
  -6  11  19   27.63   11.00
   6 -11 -19   23.38    9.80
  -6  11  20    4.03    5.73
   6 -11 -20    0.77    3.70
  -6  11  21   -0.00    3.77
   6 -11 -21   -0.00    2.93
  -6  11  22   -0.00    4.18
   6 -11 -22    3.08    4.78
  -6  11  23   23.35   10.23
   6 -11 -23   16.78    7.84
  -6  11  24   -0.00    3.68
   6 -11 -24    3.19    4.13
  -6  11  25    1.58    5.34
   6 -11 -25    4.87    6.07
  -6  11  26   -0.00    5.52
   6 -11 -26   -0.00    3.39
  -6  11  27    0.00    4.26
   6 -11 -27    1.29    4.96
  -6  11  28   -0.00    5.25
   6 -11 -28    0.00    3.36
  -6  11  29   15.36    8.88
   6 -11 -29   11.10    6.95
  -6  11  30   -6.03    7.50
   6 -11 -30    0.27    5.39
  -6  11  31    3.99    6.12
   6 -11 -31   -0.00    5.02
  -6  11  32    0.90    4.75
  -6  11  33   11.81    8.16
   6 -12  -1   60.13   14.25
   6 -12  -1   29.83   12.46
  -6 -12   1  105.22   17.79
   6 -12  -2    0.00    4.00
   6 -12  -2    0.00    5.26
  -6 -12   2    5.29    4.71
   6 -12  -3    0.48    3.66
   6 -12  -3    0.00    5.22
  -6 -12   3    8.70    5.99
   6 -12  -4    8.87    5.54
   6 -12  -4    5.24    6.48
  -6 -12   4    8.80    5.85
   6 -12  -5   42.72   11.55
   6 -12  -5   20.77   10.28
  -6 -12   5   28.38   10.26
   6 -12  -6    2.11    4.37
   6 -12  -6   -0.00    4.42
  -6 -12   6   -0.00    3.19
   6 -12  -7    4.29    5.20
   6 -12  -7    3.60    6.86
   6 -12  -8   -0.00    5.03
   6 -12  -9    4.04    5.53
   6 -12 -10   11.63    7.43
   6 -12 -11   24.19    9.83
   6 -12 -12   -0.00    4.46
   6 -12 -13   -0.00    3.68
   6 -12 -14    2.00    4.83
   6 -12 -15   14.85    7.48
   6 -12 -16   -0.00    4.66
   6 -12 -17    8.19    6.38
   6 -12 -18    2.84    4.30
   6 -12 -19    7.40    6.86
   6 -12 -20    0.45    4.30
   6 -12 -21   24.08    9.95
   6 -12 -22    0.86    4.22
   6 -12 -23   -0.00    4.38
   6 -12 -24    0.00    3.81
   6 -12 -25   13.20    7.49
   6 -12 -26    0.00    5.82
   6 -12 -27    4.97    6.16
   6 -12 -28    0.00    4.79
   6 -13  -1   18.57    8.39
   6 -13  -1    2.23    4.87
  -6 -13   1   10.99    6.44
   6 -13  -2    1.09    4.29
   6 -13  -2    1.97    4.94
  -6 -13   2    7.39    5.61
   6 -13  -3   30.45   10.35
   6 -13  -3   43.74   13.71
  -6 -13   3   37.37   11.42
   6 -13  -4   13.28    7.17
   6 -13  -4    3.82    7.27
  -6 -13   4   13.36    6.99
   6 -13  -5    4.14    5.52
  -6 -13   5    9.70    5.84
   6 -13  -6    0.00    4.63
  -6 -13   6    0.00    4.31
   6 -13  -7    0.00    4.72
   6 -13  -8    7.22    6.02
   6 -13  -9   66.84   16.01
   6 -13 -10    1.71    4.81
   6 -13 -11   -0.00    3.66
   6 -13 -12   12.25    6.90
   6 -13 -13   12.30    7.87
   6 -13 -14    0.86    4.46
   6 -13 -15    3.98    5.91
   6 -13 -16   -0.00    5.53
   6 -13 -17   10.13    6.87
   6 -13 -18    4.48    6.06
   6 -13 -19   18.52    8.38
   6 -13 -20    9.60    6.45
   6 -13 -21   -0.00    5.24
   6 -13 -22    6.16    6.09
   6 -13 -23   11.75    7.38
   6 -13 -24    1.98    4.51
   6 -14  -1   15.47    7.52
   6 -14  -1    5.84    6.20
  -6 -14   1   20.70    8.51
   6 -14  -2    7.28    5.41
  -6 -14   2    1.12    4.95
   6 -14  -3    2.34    4.61
  -6 -14   3    1.33    4.50
   6 -14  -4    3.76    4.53
  -6 -14   4    6.65    5.26
   6 -14  -5   24.76   10.00
  -6 -14   5   17.66    8.65
   6 -14  -6   30.57   10.63
   6 -14  -7   21.18    9.29
   6 -14  -8    1.11    4.70
   6 -14  -9    3.68    6.40
   6 -14 -10    4.27    6.12
   6 -14 -11    9.67    6.41
   6 -14 -12    2.70    5.05
   6 -14 -13    2.09    5.25
   6 -14 -14    0.45    4.96
   6 -14 -15   -0.00    4.37
   6 -14 -16   -0.00    4.19
   6 -14 -17    0.00    5.54
   6 -14 -18    0.00    3.67
   6 -14 -19    5.36    6.25
   6 -14 -20   -0.00    5.06
   6 -14 -21    6.34    5.56
   6 -15  -1    3.11    4.83
  -6 -15   1    0.00    4.59
   6 -15  -2    8.26    6.44
  -6 -15   2   -0.00    4.01
   6 -15  -3    7.77    6.60
  -6 -15   3   13.64    7.67
   6 -15  -4    0.00    5.19
   6 -15  -5   -0.00    4.31
   6 -15  -6    0.00    4.24
   6 -15  -7    1.29    4.27
   6 -15  -8    0.32    4.22
   6 -15  -9   -0.00    2.90
   6 -15 -10    2.07    4.92
   6 -15 -11   -0.00    3.24
   6 -15 -12    3.53    4.73
   6 -15 -13    4.03    4.94
   6 -15 -14    4.12    5.76
   6 -15 -15    0.00    5.07
   6 -15 -16    1.42    5.14
   6 -15 -17    7.26    5.76
   6 -16  -1    4.60    5.86
  -6 -16   1    6.95    5.86
   6 -16  -2    3.22    5.58
   6 -16  -3   -0.00    4.13
   6 -16  -4    0.00    4.28
   6 -16  -5    0.00    4.64
   6 -16  -6    2.26    4.99
   6 -16  -7    0.99    4.30
   6 -16  -8    4.05    5.05
   6 -16  -9   -0.00    4.61
   6 -16 -10    5.15    5.62
   6 -16 -11   -0.00    5.83
   6 -16 -12    1.72    4.59
   6 -16 -13    3.87    5.52
   6 -17  -1    0.24    4.20
   6 -17  -2    3.22    4.93
   6 -17  -3   -0.00    2.59
   6 -17  -4    7.17    5.71
   6 -17  -5   -0.00    4.12
   6 -17  -6   -0.00    4.02
   6 -17  -7    1.64    3.87
   6 -17  -8    7.11    6.02
   6 -17  -9    0.26    3.53
   6 -18  -1    2.41    5.07
   6 -18  -2    3.89    6.20
   6 -18  -3   -0.00    3.65
   6 -18  -4    0.71    4.57
  -5   0   1    3.92    4.11
  -5   0   1    4.19    3.74
   5   0  -1    6.55    4.30
   5   0  -1    0.00    3.39
  -5   0   2    1.70    3.09
  -5   0   2    0.00    3.04
   5   0  -2    4.02    3.94
   5   0  -2   -0.00    3.69
  -5   0   3  132.40   17.23
  -5   0   3  107.27   17.34
   5   0  -3   76.27   15.73
   5   0  -3   78.95   16.43
  -5   0   4    1.29    3.21
  -5   0   4   -0.00    3.53
   5   0  -4    2.19    3.57
   5   0  -4    1.69    3.80
  -5   0   5 2413.68  310.19
  -5   0   5 2329.42  311.23
   5   0  -5 2519.67  310.68
   5   0  -5 2362.44  311.45
  -5   0   6    0.00    3.00
  -5   0   6    1.83    3.94
   5   0  -6   -0.00    3.32
   5   0  -6   -0.00    3.39
  -5   0   7   76.92   12.62
  -5   0   7   60.05   12.80
   5   0  -7   60.46   11.88
   5   0  -7   68.87   13.26
  -5   0   8    3.87    2.88
  -5   0   8    1.45    3.89
   5   0  -8    0.16    2.94
   5   0  -8   -0.00    2.96
  -5   0   9  551.69   75.82
  -5   0   9  656.93   78.05
   5   0  -9  557.61   75.54
   5   0  -9  515.67   76.56
  -5   0  10    1.03    2.64
  -5   0  10    0.17    3.31
   5   0 -10    0.40    2.60
   5   0 -10    0.44    4.08
  -5   0  11   33.74    7.82
  -5   0  11   32.31    8.45
   5   0 -11   27.23    7.02
   5   0 -11   41.61    9.29
  -5   0  12    0.00    2.58
  -5   0  12   -0.00    3.05
   5   0 -12    0.00    2.63
  -5   0  13   10.51    4.88
  -5   0  13    9.84    5.24
   5   0 -13    7.91    3.86
  -5   0  14    1.36    2.65
  -5   0  14    1.45    3.67
   5   0 -14    0.71    2.25
  -5   0  15  141.16   24.79
  -5   0  15  165.90   26.35
   5   0 -15  173.26   24.55
  -5   0  16    0.00    2.64
  -5   0  16    0.00    3.06
   5   0 -16   -0.00    2.03
   5   0 -16   -0.00    2.80
  -5   0  17   89.94   17.48
  -5   0  17  111.92   18.81
   5   0 -17   95.22   16.26
  -5   0  18   -0.00    3.17
   5   0 -18    0.40    2.14
  -5   0  19  138.74   22.08
   5   0 -19  111.85   19.25
  -5   0  20    0.62    3.76
   5   0 -20   -0.00    2.48
   5   0 -20    0.89    2.47
   5   0 -21  239.23   35.00
   5   0 -21  227.73   34.00
   5   0 -22   -0.00    2.97
   5   0 -22    1.47    2.91
   5   0 -23   -0.00    3.26
   5   0 -23    1.57    2.55
   5   0 -24   -0.00    2.57
   5   0 -24    0.27    2.45
   5   0 -25    8.82    4.77
   5   0 -26    0.66    2.54
   5   0 -27   43.57   10.47
  -5   0  30   -0.00    3.42
  -5   0  31   38.04   10.17
  -5   0  32    0.26    3.09
  -5   0  33    0.00    3.58
  -5   0  34   -0.00    2.48
  -5   0  35   22.68    8.06
  -5   0  36    0.59    3.97
  -5   0  37   27.02    8.72
  -5   0  38    0.00    3.22
  -5   0  39    0.00    3.90
  -5   1   1  440.78   62.23
  -5   1   1  491.90   63.73
   5  -1  -1  423.16   62.34
   5  -1  -1  414.44   63.21
   5   1  -1  537.67   63.79
   5   1  -1  470.73   63.69
  -5  -1   1  443.02   63.05
  -5  -1   1  465.09   63.43
  -5   1   2    0.00    3.32
  -5   1   2    4.23    4.21
   5  -1  -2    8.74    4.48
   5  -1  -2    6.99    5.04
   5   1  -2    3.97    3.85
   5   1  -2    2.65    3.72
  -5  -1   2    1.83    3.16
  -5  -1   2    4.11    3.90
  -5   1   3  499.70   67.35
  -5   1   3  513.98   68.61
   5  -1  -3  499.48   67.36
   5  -1  -3  609.73   69.96
   5   1  -3  469.89   67.69
   5   1  -3  579.63   69.27
  -5  -1   3  391.50   66.73
  -5  -1   3  505.64   68.35
  -5   1   4   12.72    4.79
  -5   1   4   10.37    5.09
   5  -1  -4    1.67    3.08
   5  -1  -4    9.03    4.93
   5   1  -4    8.67    4.51
   5   1  -4    0.00    3.18
  -5  -1   4   22.67    5.82
  -5  -1   4   18.36    6.08
  -5   1   5  108.92   16.67
  -5   1   5  126.57   18.69
   5  -1  -5   96.90   15.99
   5  -1  -5  103.35   17.84
   5   1  -5  109.38   17.24
   5   1  -5   96.98   17.05
  -5  -1   5   82.79   15.74
  -5  -1   5   72.17   15.99
  -5   1   6  539.44   79.96
  -5   1   6  636.74   82.00
   5  -1  -6  598.02   80.08
   5  -1  -6  697.61   82.74
   5   1  -6  511.02   80.04
  -5  -1   6  649.22   80.47
  -5  -1   6  626.22   81.49
  -5   1   7  609.14   86.82
  -5   1   7  705.12   88.79
   5  -1  -7  632.83   86.56
   5  -1  -7  662.47   88.52
   5   1  -7  676.84   87.34
   5   1  -7  656.46   87.80
  -5  -1   7  679.54   86.85
  -5  -1   7  602.74   87.49
  -5   1   8   -0.00    3.15
  -5   1   8    2.89    4.25
   5  -1  -8    3.35    3.03
   5  -1  -8   -0.00    4.04
   5   1  -8    0.00    2.65
   5   1  -8    1.58    3.33
  -5  -1   8    1.04    2.79
  -5  -1   8    0.45    3.33
  -5   1   9   33.25    8.31
  -5   1   9   37.82    9.86
   5  -1  -9   36.72    8.02
   5  -1  -9   36.28    9.26
   5   1  -9   20.93    7.21
   5   1  -9   60.24   10.15
  -5  -1   9   32.29    7.90
  -5  -1   9   57.54   10.47
  -5   1  10   -0.00    2.35
  -5   1  10    4.47    3.96
   5  -1 -10    1.18    2.56
   5  -1 -10    0.00    4.37
   5   1 -10    0.65    2.80
  -5  -1  10   -0.00    2.37
  -5  -1  10   -0.00    3.46
  -5   1  11  199.60   28.90
  -5   1  11  191.34   29.55
   5  -1 -11  181.67   27.55
   5  -1 -11  176.40   28.91
   5   1 -11  187.34   27.55
  -5  -1  11  207.71   28.03
  -5  -1  11  161.75   28.18
  -5   1  12    8.74    4.72
  -5   1  12   11.56    5.53
   5  -1 -12   11.30    4.66
   5  -1 -12   11.35    5.13
   5   1 -12   16.55    5.09
  -5  -1  12   14.13    4.79
  -5  -1  12   23.17    6.50
  -5   1  13  443.44   57.35
  -5   1  13  417.95   57.69
   5  -1 -13  405.18   55.59
   5  -1 -13  388.81   56.96
   5   1 -13  381.86   54.93
   5   1 -13  385.78   55.86
  -5  -1  13  400.92   55.61
  -5  -1  13  429.19   57.15
  -5   1  14    3.50    3.60
  -5   1  14    0.00    3.29
   5  -1 -14    1.82    2.84
   5  -1 -14    0.00    3.73
   5   1 -14    0.00    1.77
   5   1 -14    5.66    3.34
  -5  -1  14    2.18    2.86
  -5   1  15   38.60   10.17
  -5   1  15   35.88   10.10
   5  -1 -15   54.68    9.95
   5  -1 -15   40.85   10.41
   5   1 -15   43.01    8.98
   5   1 -15   49.50    9.98
  -5  -1  15   48.51    9.85
  -5   1  16    3.16    3.98
  -5   1  16    2.60    4.03
   5  -1 -16    6.15    3.40
   5   1 -16    2.39    3.38
  -5  -1  16    6.40    3.70
  -5   1  17   19.98    7.26
  -5   1  17   25.41    8.31
   5  -1 -17   29.40    7.09
   5   1 -17   17.29    5.72
   5   1 -17   28.36    7.14
  -5  -1  17   33.46    7.85
  -5   1  18    0.00    3.12
  -5   1  18    2.30    4.27
   5  -1 -18    4.86    3.15
   5   1 -18    3.81    3.08
  -5  -1  18    3.71    3.66
  -5   1  19  168.64   28.05
  -5   1  19  165.76   28.36
   5  -1 -19  168.55   26.85
   5  -1 -19  162.11   26.05
   5   1 -19  197.11   26.22
  -5  -1  19  183.04   27.52
  -5  -1  19  146.33   26.81
  -5   1  20    4.73    4.83
   5  -1 -20    8.67    4.58
   5  -1 -20    0.00    2.56
   5   1 -20    5.38    3.26
  -5  -1  20    6.36    4.26
  -5  -1  20    4.32    4.69
   5  -1 -21    4.83    3.80
   5  -1 -21    3.39    3.54
   5   1 -21    4.72    3.12
   5   1 -21    6.72    3.43
  -5  -1  21    8.34    4.66
   5  -1 -22    9.18    5.19
   5   1 -22    9.14    4.43
   5   1 -22   14.52    4.79
   5  -1 -23   68.08   13.28
   5   1 -23   54.55   11.75
   5   1 -23   57.34   11.24
   5  -1 -24    7.53    4.70
   5   1 -24    3.17    3.28
   5  -1 -25   18.90    6.62
   5   1 -25   18.53    6.18
   5  -1 -26    2.98    3.64
   5  -1 -27   89.05   17.21
  -5   1  28    8.03    5.22
   5  -1 -28    9.51    5.26
  -5   1  29   36.91   10.22
  -5   1  30   -0.00    3.32
  -5   1  31    2.15    3.88
  -5  -1  31    0.56    3.21
  -5   1  32   -0.00    3.87
  -5  -1  32    0.00    2.67
  -5   1  33   38.03   11.06
  -5  -1  33   55.22   11.57
  -5   1  34    0.00    4.17
  -5  -1  34   -0.00    3.32
  -5   1  35    1.18    4.47
  -5  -1  35    5.70    5.02
  -5   1  36    1.52    3.73
  -5  -1  36    0.00    2.90
  -5   1  37   24.01    8.46
  -5  -1  37    7.98    5.61
  -5   1  38    0.00    3.40
  -5  -1  38    0.75    4.13
  -5   1  39    9.28    6.12
  -5  -1  39    9.41    5.21
  -5   2   1    4.92    3.60
  -5   2   1    2.91    3.60
   5  -2  -1    3.95    3.82
   5  -2  -1   -0.00    3.60
   5   2  -1   -0.00    3.15
   5   2  -1    0.00    3.40
  -5  -2   1    5.87    4.84
  -5  -2   1    1.03    3.66
  -5   2   2   22.93    6.44
  -5   2   2   20.92    7.17
   5  -2  -2   15.99    5.07
   5  -2  -2   13.37    6.53
   5   2  -2   14.74    5.66
   5   2  -2   12.80    5.67
  -5  -2   2   21.40    6.64
  -5  -2   2   21.21    6.89
  -5   2   3  164.20   26.75
   5  -2  -3  206.19   27.33
   5  -2  -3  185.66   28.61
   5   2  -3  134.66   26.29
   5   2  -3  190.52   28.07
  -5  -2   3  177.10   27.80
  -5  -2   3  235.20   29.28
  -5   2   4   79.50   13.45
  -5   2   4   75.01   14.40
   5  -2  -4   67.77   12.53
   5  -2  -4   85.57   15.01
   5   2  -4   72.07   13.31
   5   2  -4   64.97   13.47
  -5  -2   4   47.32   12.57
  -5  -2   4   90.24   14.74
  -5   2   5  711.73   82.95
  -5   2   5  619.79   83.30
   5  -2  -5  606.98   81.58
   5  -2  -5  598.93   83.47
   5   2  -5  571.15   81.91
   5   2  -5  605.63   82.60
  -5  -2   5  575.19   81.85
  -5  -2   5  610.52   82.62
  -5   2   6    6.01    4.23
  -5   2   6    5.11    4.39
   5  -2  -6    7.05    3.58
   5  -2  -6    4.73    4.86
   5   2  -6    6.72    4.24
   5   2  -6   10.10    4.86
  -5  -2   6    5.94    4.52
  -5  -2   6    5.38    4.39
  -5   2   7   93.56   17.38
  -5   2   7   99.04   18.34
   5  -2  -7  121.07   17.47
   5  -2  -7   98.71   18.29
   5   2  -7  101.91   17.36
   5   2  -7   97.76   17.38
  -5  -2   7  167.69   18.75
  -5  -2   7   66.87   16.32
  -5   2   8    6.73    3.94
  -5   2   8    8.43    4.70
   5  -2  -8   15.94    4.83
   5  -2  -8   17.30    6.72
   5   2  -8    3.99    3.83
  -5  -2   8    8.49    4.37
  -5  -2   8    7.05    4.43
  -5   2   9  583.78   94.64
  -5   2   9 1007.46   99.12
   5  -2  -9  742.85   94.82
   5  -2  -9  753.96   97.01
   5   2  -9  679.77   94.70
  -5  -2   9  693.86   94.06
  -5  -2   9  680.56   95.20
  -5   2  10    7.83    4.66
  -5   2  10    2.77    3.84
   5  -2 -10    7.04    3.42
   5  -2 -10    1.88    3.32
   5   2 -10    0.23    3.22
   5   2 -10    2.70    3.38
  -5  -2  10    7.16    3.43
  -5  -2  10    0.00    3.37
  -5   2  11    8.98    4.52
  -5   2  11   13.07    5.80
   5  -2 -11    1.19    3.14
   5  -2 -11   10.87    5.36
   5   2 -11    7.11    4.34
   5   2 -11    5.46    3.80
  -5  -2  11    6.90    3.59
  -5   2  12   82.53   15.57
  -5   2  12   98.04   16.81
   5  -2 -12   84.56   14.46
   5  -2 -12   74.50   15.33
   5   2 -12   89.80   14.49
   5   2 -12   80.42   14.17
  -5  -2  12   64.35   13.11
  -5   2  13   55.81   12.77
  -5   2  13  113.69   16.57
   5  -2 -13   54.50   11.46
   5  -2 -13   57.48   13.08
   5   2 -13   55.62   11.32
   5   2 -13   76.11   12.28
  -5  -2  13   57.07   11.16
  -5   2  14   40.52    9.85
  -5   2  14   25.72    8.94
   5  -2 -14   36.27    8.40
   5  -2 -14   34.40    9.70
   5   2 -14   37.87    8.21
   5   2 -14   42.73    8.45
  -5  -2  14   31.73    7.60
  -5   2  15  418.41   55.55
  -5   2  15  354.60   54.50
   5  -2 -15  373.76   54.89
   5   2 -15  399.46   52.16
   5   2 -15  365.07   51.96
  -5  -2  15  349.65   51.85
  -5  -2  15  400.08   53.63
  -5   2  16    1.97    3.48
  -5   2  16    3.86    3.90
   5  -2 -16    2.86    3.05
   5  -2 -16    4.80    4.73
   5   2 -16    1.89    2.68
   5   2 -16    4.70    3.32
  -5  -2  16    2.19    2.60
  -5  -2  16    0.23    2.67
  -5   2  17    8.40    5.10
  -5   2  17   12.94    6.32
   5  -2 -17   12.64    5.11
   5  -2 -17    3.66    3.04
   5   2 -17    6.00    3.10
   5   2 -17    3.86    3.10
  -5  -2  17    2.73    3.01
  -5  -2  17    1.90    3.57
  -5   2  18   -0.00    2.63
  -5   2  18    0.00    4.12
   5  -2 -18   -0.00    2.86
   5  -2 -18    1.04    2.95
   5   2 -18   -0.00    1.87
  -5  -2  18   -0.00    2.31
  -5  -2  18    0.00    2.83
  -5   2  19  107.67   21.18
   5  -2 -19  119.38   20.21
   5   2 -19  102.39   17.87
  -5  -2  19  114.47   19.22
  -5  -2  19  131.11   20.47
  -5   2  20   59.87   13.95
   5  -2 -20   66.23   12.91
   5   2 -20   59.81   10.80
  -5  -2  20   53.47   11.52
  -5  -2  20   46.57   11.52
   5  -2 -21    2.54    3.29
   5   2 -21    2.13    2.96
  -5  -2  21    0.94    2.77
   5  -2 -22   11.40    5.23
   5   2 -22    6.23    3.53
  -5  -2  22    8.76    4.67
   5  -2 -23   12.56    5.83
   5   2 -23   17.69    5.49
   5  -2 -24    0.25    3.00
   5   2 -24   -0.00    2.50
   5  -2 -25  139.71   24.16
   5  -2 -26    9.83    5.82
  -5   2  27   57.64   13.52
  -5   2  28   -0.00    3.99
  -5   2  29   22.40    8.41
  -5   2  30    2.17    4.58
  -5   2  31   38.59   11.04
  -5   2  32    4.35    4.41
  -5   2  33    4.04    4.49
  -5  -2  33   -0.00    3.13
  -5   2  34    0.00    4.39
  -5  -2  34    2.59    4.25
  -5   2  35   10.82    6.61
  -5  -2  35    9.26    4.92
  -5   2  36    6.29    4.90
  -5  -2  36    0.25    3.13
  -5   2  37    4.59    5.44
  -5  -2  37   -0.00    3.42
  -5   2  38    2.00    5.03
  -5  -2  38    4.99    4.46
  -5  -2  39    3.75    4.49
  -5   3   1  312.10   45.48
  -5   3   1  305.61   46.19
   5  -3  -1  337.66   45.34
   5  -3  -1  274.36   46.31
   5   3  -1  319.76   45.75
   5   3  -1  357.48   47.16
  -5  -3   1  319.54   46.42
  -5  -3   1  366.23   47.23
  -5   3   2   60.64   11.88
  -5   3   2   52.06   11.93
   5  -3  -2   75.87   12.19
   5  -3  -2   60.36   12.99
   5   3  -2   47.40   11.25
   5   3  -2   64.99   12.84
  -5  -3   2   68.36   12.93
  -5  -3   2   56.42   12.33
  -5   3   3  111.56   18.84
  -5   3   3   92.07   18.76
   5  -3  -3  119.37   18.46
   5  -3  -3  111.02   20.00
   5   3  -3  110.48   18.72
   5   3  -3  125.04   19.80
  -5  -3   3  100.32   18.89
  -5  -3   3  142.52   20.46
  -5   3   4    8.14    4.16
  -5   3   4   -0.00    3.34
   5  -3  -4    2.32    3.12
   5  -3  -4    2.22    4.09
   5   3  -4    6.16    4.05
   5   3  -4   -0.00    3.56
  -5  -3   4    2.79    4.40
  -5  -3   4    0.00    3.44
  -5   3   5  225.08   32.06
  -5   3   5  252.90   33.45
   5  -3  -5  232.18   31.17
   5  -3  -5  199.20   32.30
   5   3  -5  161.32   30.05
   5   3  -5  246.75   32.32
  -5  -3   5  198.73   31.33
  -5  -3   5  194.70   31.25
  -5   3   6  274.32   34.57
  -5   3   6  234.70   34.51
   5  -3  -6  222.84   34.56
   5   3  -6  186.19   32.07
  -5  -3   6  207.99   32.91
  -5  -3   6  239.38   33.77
  -5   3   7   68.56   13.07
  -5   3   7   63.01   13.26
   5  -3  -7   67.89   12.09
   5  -3  -7   34.06   11.55
   5   3  -7   75.79   12.54
  -5  -3   7   67.59   12.29
  -5  -3   7   62.19   12.28
  -5   3   8   99.54   17.55
  -5   3   8   92.65   17.83
   5  -3  -8   77.19   15.82
   5  -3  -8  114.71   19.09
   5   3  -8   95.46   16.38
  -5  -3   8  117.67   16.89
  -5  -3   8   90.44   16.76
  -5   3   9   88.22   17.07
  -5   3   9  118.30   19.06
   5  -3  -9   91.89   16.14
   5  -3  -9   70.44   16.92
   5   3  -9  103.05   16.55
   5   3  -9   96.00   16.35
  -5  -3   9  102.68   16.10
  -5   3  10   20.31    6.94
  -5   3  10   15.99    6.78
   5  -3 -10   22.96    6.32
   5  -3 -10   21.88    7.47
   5   3 -10   18.07    5.81
   5   3 -10   16.39    5.77
  -5  -3  10   20.68    5.68
  -5   3  11    0.58    3.60
  -5   3  11    2.82    4.12
   5  -3 -11    1.99    3.08
   5  -3 -11    2.01    4.01
   5   3 -11    0.00    2.50
   5   3 -11    0.00    2.69
  -5  -3  11    1.57    2.33
  -5   3  12   19.93    7.27
  -5   3  12   29.07    8.65
   5  -3 -12   17.81    6.21
   5  -3 -12   34.93    9.48
   5   3 -12   17.14    5.82
   5   3 -12   28.37    6.65
  -5  -3  12   22.51    5.85
  -5  -3  12   27.19    7.10
  -5   3  13  208.55   33.59
  -5   3  13  212.92   33.45
   5  -3 -13  204.24   31.46
   5  -3 -13  187.85   32.95
   5   3 -13  200.21   30.74
   5   3 -13  306.82   31.92
  -5  -3  13  189.95   29.89
  -5  -3  13  185.50   30.96
  -5   3  14   28.82    8.95
  -5   3  14   30.25    9.26
   5  -3 -14   26.34    7.34
   5  -3 -14   22.76    8.69
   5   3 -14   36.57    7.74
   5   3 -14   29.71    6.66
  -5  -3  14   25.91    6.23
  -5  -3  14   16.47    6.54
  -5   3  15    3.56    4.61
  -5   3  15   12.84    6.22
   5  -3 -15   10.35    6.69
   5   3 -15   10.65    4.35
   5   3 -15   11.79    4.02
  -5  -3  15   10.20    3.89
  -5  -3  15    9.47    4.76
  -5   3  16   62.09   13.16
  -5   3  16   35.71   11.31
   5  -3 -16   50.92   11.23
   5   3 -16   62.25   10.52
   5   3 -16   40.69    8.67
  -5  -3  16   35.96    8.54
  -5  -3  16   48.24   10.29
  -5   3  17   52.39   14.50
  -5   3  17   91.98   17.22
   5  -3 -17   82.46   15.28
   5   3 -17   81.42   13.97
  -5  -3  17   83.38   13.62
  -5  -3  17   71.86   14.15
  -5   3  18    7.64    5.38
   5  -3 -18    6.97    4.67
   5   3 -18    7.84    3.86
  -5  -3  18    6.22    3.77
  -5  -3  18   19.71    6.05
  -5   3  19    1.50    3.70
   5  -3 -19   -0.00    3.10
   5   3 -19    1.01    2.33
  -5  -3  19    0.00    2.73
  -5  -3  19    0.00    2.89
   5  -3 -20   -0.00    2.68
   5   3 -20    0.00    2.72
  -5  -3  20   -0.00    2.57
  -5  -3  20   -0.00    2.42
   5  -3 -21   60.47   12.99
  -5  -3  21   50.76   11.12
   5  -3 -22   88.96   16.76
  -5  -3  22   74.40   14.46
  -5  -3  23   83.38   15.32
  -5   3  25    3.11    4.92
  -5   3  26   -0.00    3.88
  -5   3  27   27.62    9.58
   5  -3 -27   36.44   10.33
  -5   3  28    5.96    5.47
   5  -3 -28    0.59    3.31
  -5   3  29   26.55    9.45
   5  -3 -29   43.16   11.07
  -5   3  30    2.76    4.20
   5  -3 -30   -0.00    3.46
  -5   3  31    0.91    4.59
   5  -3 -31    0.00    3.56
  -5   3  32    1.66    4.12
  -5   3  33   29.79   10.11
  -5   3  34    4.01    4.83
  -5  -3  34    3.29    3.60
  -5   3  35    2.09    4.83
  -5  -3  35   -0.00    2.25
  -5   3  36   -0.00    4.76
  -5  -3  36   -0.00    2.49
  -5   3  37    2.45    5.16
  -5  -3  37    6.03    3.73
  -5   3  38    0.00    3.47
  -5  -3  38    3.93    3.87
  -5  -3  39    9.19    4.90
  -5   4   1   78.62   14.47
  -5   4   1   75.20   14.90
   5  -4  -1   59.68   13.00
   5  -4  -1   97.79   16.62
   5   4  -1   80.35   14.36
   5   4  -1   76.75   15.14
  -5  -4   1   80.02   15.08
  -5  -4   1   83.32   15.43
  -5   4   2   11.79    4.84
  -5   4   2    5.99    5.15
   5  -4  -2    7.99    4.49
   5  -4  -2   15.69    6.50
   5   4  -2   17.39    5.55
   5   4  -2   16.85    6.23
  -5  -4   2    9.23    5.52
  -5  -4   2   10.17    5.40
  -5   4   3   46.80   10.27
  -5   4   3   38.86    9.84
   5  -4  -3   37.27    8.76
   5  -4  -3   42.43   10.66
   5   4  -3   45.61    9.38
   5   4  -3   36.47    9.33
  -5  -4   3   39.89    9.42
  -5  -4   3   33.47    9.12
  -5   4   4   63.13   12.77
  -5   4   4   74.42   14.12
   5  -4  -4   57.36   11.61
   5  -4  -4   56.94   13.36
   5   4  -4   58.14   12.09
   5   4  -4   59.00   12.52
  -5  -4   4   78.31   13.67
  -5  -4   4   62.36   12.98
  -5   4   5  176.56   28.00
  -5   4   5  203.91   29.17
   5  -4  -5  190.66   27.31
   5  -4  -5  152.24   28.12
   5   4  -5  152.66   26.43
   5   4  -5  145.18   26.68
  -5  -4   5  194.35   28.05
  -5  -4   5  238.29   29.39
  -5   4   6   -0.00    3.15
  -5   4   6    2.56    3.94
   5  -4  -6    2.19    2.92
   5  -4  -6    0.88    4.63
   5   4  -6    1.36    3.17
  -5  -4   6    1.55    3.24
  -5  -4   6    3.42    3.28
  -5   4   7   10.39    5.06
  -5   4   7    0.56    4.17
   5  -4  -7   10.18    4.52
   5  -4  -7   11.13    5.93
   5   4  -7    7.67    3.88
  -5  -4   7    9.68    4.75
  -5  -4   7    8.77    4.70
  -5   4   8   86.02   15.11
  -5   4   8   52.37   13.35
   5  -4  -8   75.58   13.27
   5  -4  -8   73.75   14.89
   5   4  -8   68.92   12.55
   5   4  -8   67.74   12.48
  -5  -4   8   50.42   11.82
  -5   4   9  103.28   20.28
  -5   4   9  122.05   21.19
   5  -4  -9  104.91   18.86
   5  -4  -9  107.27   20.83
   5   4  -9  120.53   18.85
   5   4  -9  130.10   19.30
  -5   4  10  165.22   27.00
  -5   4  10  127.57   25.60
   5  -4 -10  179.21   25.53
   5  -4 -10  117.39   25.43
   5   4 -10  159.25   24.24
   5   4 -10  190.08   24.86
  -5  -4  10  163.80   24.30
  -5   4  11  201.77   34.08
  -5   4  11  213.42   34.33
   5  -4 -11  219.45   34.78
   5   4 -11  347.04   33.82
   5   4 -11  234.98   31.52
  -5  -4  11  217.55   31.21
  -5  -4  11  138.90   30.68
  -5   4  12    7.05    4.93
  -5   4  12    4.56    4.61
   5  -4 -12    2.69    4.51
   5   4 -12    6.73    3.46
   5   4 -12    2.31    2.61
  -5  -4  12   12.19    3.99
  -5  -4  12    5.56    3.77
  -5   4  13    3.12    3.55
  -5   4  13    7.47    5.61
   5  -4 -13    0.32    4.26
   5   4 -13    0.00    2.21
   5   4 -13    1.92    2.26
  -5  -4  13   -0.00    2.10
  -5  -4  13    1.17    3.49
  -5   4  14   22.46    8.12
  -5   4  14   19.84    8.27
   5  -4 -14   24.91    7.83
   5  -4 -14   26.71    8.96
   5   4 -14   31.96    7.26
   5   4 -14   33.95    6.59
  -5  -4  14   28.57    6.50
  -5  -4  14   34.38    7.97
  -5   4  15  327.12   48.71
  -5   4  15  303.20   47.78
   5  -4 -15  331.35   47.13
   5  -4 -15  347.28   49.81
   5   4 -15  349.29   44.96
   5   4 -15  320.45   43.32
  -5  -4  15  302.53   43.76
  -5  -4  15  288.13   44.91
  -5   4  16   70.05   15.17
   5  -4 -16   88.36   15.20
   5   4 -16   57.93   10.25
  -5  -4  16   69.76   11.48
  -5  -4  16   49.91   11.60
  -5   4  17  103.17   20.52
   5  -4 -17  112.10   19.63
   5   4 -17  108.64   17.20
  -5  -4  17   97.28   16.46
  -5  -4  17  105.64   17.93
  -5   4  18    6.44    5.34
   5  -4 -18    3.44    4.08
   5   4 -18    3.48    2.68
  -5  -4  18    0.00    2.02
  -5  -4  18    6.69    4.08
  -5   4  19  198.14   33.42
   5  -4 -19  229.17   32.85
   5   4 -19  208.00   29.59
  -5  -4  19  180.60   28.78
  -5  -4  19  199.27   30.38
  -5  -4  20    9.36    4.10
  -5  -4  20    6.91    4.18
  -5  -4  21   56.97   11.12
  -5   4  22    1.09    4.48
  -5   4  23    0.86    4.02
  -5   4  24    4.68    4.76
   5  -4 -24    6.19    5.19
  -5   4  25   26.53    9.47
   5  -4 -25   46.21   11.31
  -5   4  26   20.85    7.75
   5  -4 -26   16.09    6.93
  -5   4  27   20.84    8.74
   5  -4 -27   13.52    6.98
  -5   4  28   -0.00    3.79
   5  -4 -28   -0.00    2.95
  -5   4  29   28.96    9.66
   5  -4 -29   17.58    7.69
  -5   4  30   19.60    8.01
   5  -4 -30   11.28    6.59
  -5   4  31   25.23    9.46
   5  -4 -31   20.44    8.22
  -5   4  32   14.47    6.86
   5  -4 -32   13.97    7.10
  -5   4  33   -0.00    3.61
  -5   4  34    8.76    6.75
  -5  -4  34    9.29    4.27
  -5   4  35    8.01    5.98
  -5  -4  35    5.07    4.21
  -5   4  36    6.71    5.63
  -5  -4  36    2.27    3.10
  -5   4  37    3.93    5.91
  -5  -4  37    3.81    4.10
  -5   4  38    3.18    5.05
  -5  -4  38    2.80    3.39
  -5  -4  39   -0.00    2.97
  -5   5   1  108.40   24.65
  -5   5   1  200.51   27.77
   5  -5  -1  154.09   27.02
   5   5  -1  156.72   25.55
   5   5  -1  203.73   28.03
  -5  -5   1  205.80   27.93
  -5  -5   1  185.12   27.45
  -5   5   2   53.59   11.83
  -5   5   2   50.74   11.93
   5  -5  -2   54.00   11.00
   5  -5  -2   68.84   13.89
   5   5  -2   58.85   11.67
   5   5  -2   49.49   11.85
  -5  -5   2   57.01   12.14
  -5  -5   2   57.89   12.26
  -5   5   3  139.38   25.67
  -5   5   3  177.42   26.87
   5  -5  -3  150.11   24.73
   5  -5  -3  123.02   25.84
   5   5  -3  168.55   25.47
   5   5  -3  142.73   25.48
  -5  -5   3  244.94   28.25
  -5  -5   3  185.18   26.95
  -5   5   4   30.35    9.15
  -5   5   4   26.90    8.81
   5  -5  -4   43.95    9.36
   5  -5  -4   33.43    9.80
   5   5  -4   38.18    8.99
   5   5  -4   45.97   10.15
  -5  -5   4   39.24    9.49
  -5  -5   4   62.69   11.47
  -5   5   5   27.11    7.82
  -5   5   5   25.03    8.13
   5  -5  -5   15.15    5.90
   5  -5  -5   10.07    6.43
   5   5  -5   19.44    5.98
  -5  -5   5   21.82    6.84
  -5  -5   5   20.35    6.64
  -5   5   6    7.01    4.96
  -5   5   6   17.80    6.40
   5  -5  -6    7.80    4.31
   5  -5  -6   14.85    6.30
   5   5  -6    8.57    4.31
  -5  -5   6   16.72    5.80
  -5  -5   6    5.43    4.83
  -5   5   7  257.01   41.86
  -5   5   7  322.24   43.07
   5  -5  -7  255.92   42.06
   5   5  -7  405.26   41.75
   5   5  -7  259.56   39.84
  -5  -5   7  210.84   39.40
  -5  -5   7  293.55   41.12
  -5   5   8  103.20   22.86
  -5   5   8  139.84   23.81
   5  -5  -8  160.46   25.34
   5   5  -8  130.34   21.24
   5   5  -8  155.72   22.13
  -5  -5   8  130.48   21.93
  -5   5   9   16.73    6.62
  -5   5   9   39.92    9.43
   5  -5  -9   14.62    6.79
   5   5  -9   12.66    4.73
   5   5  -9   22.29    6.27
  -5  -5   9   11.65    5.12
  -5   5  10    2.23    3.04
  -5   5  10    6.19    4.51
   5  -5 -10   -0.00    3.56
   5   5 -10    0.00    2.20
   5   5 -10    3.15    2.85
  -5  -5  10    0.00    2.90
  -5  -5  10    0.72    3.58
  -5   5  11   16.50    7.24
  -5   5  11   11.65    6.34
   5  -5 -11    7.47    5.82
   5   5 -11   12.81    4.64
   5   5 -11    4.08    3.42
  -5  -5  11   10.20    4.49
  -5  -5  11   20.35    5.75
  -5   5  12  287.45   40.07
  -5   5  12  259.31   38.72
   5  -5 -12  280.90   38.16
   5  -5 -12  206.48   37.83
   5   5 -12  221.72   34.57
   5   5 -12  229.79   34.09
  -5  -5  12  231.94   34.66
  -5  -5  12  274.72   36.34
  -5   5  13  290.67   43.33
  -5   5  13  263.71   42.09
   5  -5 -13  227.09   40.12
   5  -5 -13  278.59   43.21
   5   5 -13  359.47   38.72
  -5  -5  13  256.78   38.09
  -5  -5  13  230.09   38.85
  -5   5  14   18.90    7.36
   5  -5 -14   14.74    6.40
   5  -5 -14   12.83    7.83
   5   5 -14   25.78    5.90
   5   5 -14    9.29    3.69
  -5  -5  14   28.35    6.03
  -5  -5  14   26.79    7.03
  -5   5  15    0.00    3.47
   5  -5 -15    4.12    4.01
   5   5 -15    5.47    3.34
   5   5 -15    4.49    2.37
  -5  -5  15    5.28    2.92
  -5  -5  15    4.30    3.57
  -5   5  16   35.32   11.18
   5   5 -16   57.92    9.87
   5   5 -16   49.73    7.69
  -5  -5  16   37.24    8.33
  -5  -5  16   47.72   10.15
  -5   5  17   95.59   18.67
   5   5 -17   93.57   14.31
  -5  -5  17   74.02   13.19
  -5  -5  17   73.37   14.37
  -5   5  18   22.41    8.71
  -5  -5  18   24.85    5.71
  -5  -5  18   17.32    6.10
  -5  -5  19   84.30   14.00
  -5  -5  19   86.99   15.47
  -5   5  20    1.36    2.84
  -5  -5  20   -0.00    1.99
  -5   5  21    3.23    4.44
   5  -5 -21   -0.00    3.70
  -5   5  22   51.42   11.42
   5  -5 -22    2.49    4.16
  -5   5  23   46.98   12.08
   5  -5 -23   25.18    8.97
  -5   5  24   29.38    8.92
   5  -5 -24    1.95    3.54
  -5   5  25    2.62    4.58
   5  -5 -25    4.08    4.77
  -5   5  26   -0.00    4.28
   5  -5 -26    2.23    4.14
  -5   5  27   17.26    7.88
   5  -5 -27   11.15    6.32
  -5   5  28   18.95    8.49
   5  -5 -28   35.01    9.89
  -5   5  29    5.42    5.79
   5  -5 -29   13.22    6.44
  -5   5  30    5.26    4.97
   5  -5 -30    6.39    5.37
  -5   5  31   -0.00    5.02
   5  -5 -31    0.40    2.60
  -5   5  32    2.69    5.61
   5  -5 -32    9.88    5.97
  -5   5  33    0.37    3.76
   5  -5 -33   12.79    6.99
  -5   5  34   -0.00    3.86
  -5   5  35    3.84    5.07
  -5  -5  35   -0.00    2.37
  -5   5  36   -0.00    3.42
  -5  -5  36    4.53    3.48
  -5   5  37    0.00    4.90
  -5  -5  37   -0.00    2.60
  -5  -5  38    0.00    2.96
  -5  -5  39    5.71    3.78
  -5  -5  40    2.44    3.59
  -5   6   1   23.58    7.52
  -5   6   1   32.03    8.72
   5  -6  -1   11.57    5.24
   5  -6  -1    9.78    6.13
   5   6  -1   27.24    7.07
   5   6  -1   25.79    8.11
  -5  -6   1   34.50    8.66
  -5  -6   1   26.13    8.06
  -5   6   2   -0.00    3.88
  -5   6   2   -0.00    2.86
   5  -6  -2    1.18    2.25
   5  -6  -2    2.62    4.35
   5   6  -2    0.00    2.37
   5   6  -2    3.45    4.29
  -5  -6   2    1.60    3.45
  -5  -6   2    0.00    3.11
  -5   6   3   70.78   14.85
  -5   6   3   68.65   14.60
   5  -6  -3   94.44   16.93
   5   6  -3   67.14   13.32
   5   6  -3   64.67   14.18
  -5  -6   3   76.59   14.49
  -5  -6   3   66.31   14.15
  -5   6   4  107.90   20.56
  -5   6   4  131.59   21.23
   5  -6  -4   90.44   19.90
   5   6  -4  120.76   19.03
  -5  -6   4  108.74   19.34
  -5  -6   4  107.46   19.63
  -5   6   5   84.69   18.96
  -5   6   5  100.69   19.37
   5  -6  -5  109.90   20.60
   5   6  -5  109.82   18.24
  -5  -6   5  129.22   19.64
  -5  -6   5  106.11   19.10
  -5   6   6   39.91   10.04
  -5   6   6   36.17    9.25
   5  -6  -6   21.47    8.52
   5   6  -6   23.94    6.60
   5   6  -6   18.69    6.38
  -5  -6   6   21.20    6.83
  -5  -6   6   19.94    7.05
  -5   6   7   68.75   15.95
  -5   6   7   72.44   15.96
   5  -6  -7  102.76   18.58
   5   6  -7   68.35   13.94
   5   6  -7   93.41   15.48
  -5  -6   7   95.32   15.78
  -5   6   8   37.45   10.14
  -5   6   8   28.97    9.05
   5  -6  -8   26.70    8.96
   5   6  -8   26.39    7.12
  -5  -6   8   24.55    7.40
  -5   6   9  156.11   23.56
  -5   6   9  127.76   21.64
   5  -6  -9   97.81   20.76
   5   6  -9  109.89   18.30
   5   6  -9  112.98   18.36
  -5  -6   9   95.33   18.50
  -5   6  10  121.14   23.48
  -5   6  10  165.27   25.02
   5  -6 -10  105.73   21.36
   5  -6 -10  128.81   23.97
   5   6 -10  129.12   20.44
   5   6 -10  122.79   20.10
  -5  -6  10  121.50   20.82
  -5  -6  10  154.15   22.35
  -5   6  11  115.01   20.69
  -5   6  11   83.50   18.19
   5  -6 -11   89.72   17.78
   5  -6 -11  107.30   20.54
   5   6 -11  107.23   16.46
   5   6 -11  100.96   15.86
  -5  -6  11   84.19   16.36
  -5  -6  11   86.44   16.71
  -5   6  12   22.53    8.15
   5  -6 -12   29.57    8.45
   5  -6 -12   16.51    7.90
   5   6 -12   28.41    6.43
   5   6 -12   14.85    4.76
  -5  -6  12   16.72    5.74
  -5  -6  12   21.21    6.51
  -5   6  13   -0.00    3.96
   5  -6 -13    8.06    6.19
   5   6 -13    4.92    2.99
   5   6 -13    3.37    2.48
  -5  -6  13    2.42    3.42
  -5  -6  13    0.00    2.90
  -5   6  14  112.56   20.13
   5   6 -14   84.70   14.77
   5   6 -14   97.24   13.81
  -5  -6  14   77.20   14.46
  -5  -6  14   84.75   15.82
  -5   6  15   79.75   17.43
   5   6 -15   79.58   13.40
   5   6 -15   75.81   11.49
  -5  -6  15   67.36   12.75
  -5  -6  15   95.38   14.98
  -5   6  16    0.00    3.81
  -5   6  16    0.01    3.88
   5   6 -16    1.64    2.28
   5   6 -16    0.58    0.92
  -5  -6  16   -0.00    1.79
  -5  -6  16    1.02    2.61
  -5   6  17   66.27   16.72
   5  -6 -17   69.86   16.20
  -5  -6  17   81.07   13.19
  -5  -6  17   93.94   15.18
  -5   6  18    8.95    6.73
   5  -6 -18   21.37    7.68
  -5  -6  18   10.45    3.88
  -5  -6  18   13.38    5.14
  -5   6  19   28.10    9.98
   5  -6 -19   53.49   12.09
  -5   6  20    7.33    5.71
   5  -6 -20    3.40    4.04
  -5   6  21    7.59    5.86
   5  -6 -21   17.29    7.03
  -5   6  22   47.24   12.57
   5  -6 -22   32.88   10.42
  -5   6  23    1.62    4.48
   5  -6 -23    1.26    3.62
  -5   6  24   11.62    6.25
   5  -6 -24    0.29    4.00
  -5   6  25   33.85   10.10
   5  -6 -25   14.32    7.26
  -5   6  26   26.61    9.58
   5  -6 -26   18.77    7.92
  -5   6  27    8.05    5.70
   5  -6 -27   10.71    6.46
  -5   6  28    0.00    3.03
   5  -6 -28    4.58    4.21
  -5   6  29    3.43    4.58
   5  -6 -29    5.35    5.26
  -5   6  30   38.50   11.00
   5  -6 -30   18.61    8.54
  -5   6  31    8.71    5.94
   5  -6 -31    6.74    6.31
  -5   6  32   19.18    8.28
   5  -6 -32   11.94    7.29
  -5   6  33   -0.00    3.90
   5  -6 -33    0.63    4.11
  -5   6  34   -0.00    4.26
   5  -6 -34    1.53    3.79
  -5   6  35    1.26    5.10
  -5   6  36   13.07    8.01
  -5  -6  36   14.17    4.98
  -5   6  37    5.59    6.39
  -5  -6  37    1.87    2.61
  -5  -6  38    0.00    2.68
  -5  -6  39   -0.00    2.70
  -5  -6  40    0.67    2.78
  -5   7   1    0.00    4.26
   5  -7  -1   10.76    6.57
   5   7  -1   20.72    5.86
   5   7  -1    3.07    4.84
  -5  -7   1   11.98    5.50
  -5  -7   1   14.52    6.66
  -5   7   2  118.81   24.71
   5  -7  -2  169.35   26.94
   5   7  -2  140.79   23.61
   5   7  -2  141.81   24.88
  -5  -7   2  168.57   25.61
  -5  -7   2  163.81   25.87
  -5   7   3  149.23   24.45
   5  -7  -3  127.86   23.62
   5   7  -3  124.56   21.22
   5   7  -3  139.03   22.88
  -5  -7   3  117.59   21.76
  -5  -7   3  127.37   22.50
  -5   7   4  102.62   18.82
   5  -7  -4  116.30   19.69
   5   7  -4   89.76   15.93
  -5  -7   4   76.79   15.96
  -5  -7   4   70.69   16.15
  -5   7   5   13.23    6.65
   5  -7  -5   25.75    9.08
   5   7  -5   14.95    5.59
  -5  -7   5   21.77    6.57
  -5  -7   5   29.23    8.05
  -5   7   6   41.85   10.49
   5  -7  -6   26.53    8.87
   5   7  -6   24.18    6.74
   5   7  -6    6.25    4.66
  -5  -7   6   32.91    7.85
  -5  -7   6   18.13    6.92
  -5   7   7  132.69   24.87
   5  -7  -7  153.31   24.32
   5  -7  -7   94.99   23.09
   5   7  -7  157.36   23.09
  -5  -7   7  151.84   23.38
  -5   7   8  301.89   46.33
  -5   7   8  266.71   44.50
   5  -7  -8  262.44   43.62
   5   7  -8  320.17   42.65
   5   7  -8  345.09   43.40
  -5  -7   8  275.34   42.83
  -5   7   9   41.46   10.87
   5  -7  -9   34.27   10.95
   5   7  -9   29.96    7.52
   5   7  -9   24.09    7.37
  -5  -7   9   37.58    8.96
  -5  -7   9   32.45    8.77
  -5   7  10    5.99    6.02
   5  -7 -10   20.94    8.03
   5   7 -10    8.19    4.10
   5   7 -10    9.89    4.00
  -5  -7  10   10.41    5.28
  -5  -7  10    8.64    4.95
  -5   7  11   19.19    7.41
  -5   7  11   27.97    8.88
   5  -7 -11   12.45    7.14
   5   7 -11   18.40    5.50
   5   7 -11   15.31    4.84
  -5  -7  11    9.47    4.98
  -5  -7  11   10.92    5.22
  -5   7  12  102.40   23.77
  -5   7  12  145.21   26.04
   5  -7 -12  125.04   26.22
   5   7 -12  165.19   22.68
   5   7 -12  142.59   21.32
  -5  -7  12  166.01   23.58
  -5  -7  12  133.57   23.04
  -5   7  13   81.57   16.68
   5   7 -13   71.79   13.01
   5   7 -13   74.72   12.07
  -5  -7  13   66.21   13.47
  -5  -7  13   76.14   14.25
  -5   7  14    4.26    4.62
  -5   7  14    5.64    5.65
   5  -7 -14    0.00    3.40
   5   7 -14    0.00    2.45
   5   7 -14    1.65    1.93
  -5  -7  14    1.54    3.12
  -5  -7  14    3.92    3.99
  -5   7  15   51.93   12.67
  -5   7  15   57.13   13.88
   5  -7 -15   38.42   10.73
   5   7 -15   39.08    6.44
  -5  -7  15   44.12    8.88
  -5  -7  15   41.18    9.65
  -5   7  16    5.06    5.10
  -5   7  16    3.99    4.93
   5  -7 -16    7.68    5.78
  -5  -7  16    9.65    3.90
  -5   7  17   -0.00    4.37
   5  -7 -17   -0.00    3.92
  -5  -7  17    3.86    2.81
   5  -7 -18  108.57   21.02
  -5   7  19    4.19    4.49
   5  -7 -19    1.04    4.11
  -5   7  20    5.21    5.53
   5  -7 -20    1.42    4.21
  -5   7  21    0.00    3.88
   5  -7 -21    1.70    3.95
  -5   7  22   39.40   11.00
   5  -7 -22   13.95    7.03
  -5   7  23   17.16    8.04
   5  -7 -23   12.59    7.04
  -5   7  24   40.91   11.74
   5  -7 -24   23.78    9.48
  -5   7  25    4.92    5.78
   5  -7 -25    3.01    4.57
  -5   7  26   -0.00    4.16
   5  -7 -26    1.05    3.67
  -5   7  27   18.29    8.40
   5  -7 -27   24.76    9.23
  -5   7  28   41.44   12.20
   5  -7 -28   26.01    9.92
  -5   7  29    8.12    5.98
   5  -7 -29   -0.00    3.68
  -5   7  30    1.00    2.95
   5  -7 -30    0.00    3.88
  -5   7  31    2.92    4.58
   5  -7 -31    2.11    5.08
  -5   7  32    7.93    5.93
   5  -7 -32    3.19    4.33
  -5   7  33   -0.00    4.51
   5  -7 -33    0.02    4.02
  -5   7  34   30.63   11.41
   5  -7 -34   27.17   10.66
  -5   7  35   -0.00    3.78
   5  -7 -35    1.49    5.16
  -5   7  36   -0.00    4.40
  -5  -7  36    3.37    2.61
  -5  -7  37    1.26    2.42
  -5  -7  38    0.75    2.22
  -5  -7  39    2.06    2.55
  -5   8   1   11.99    7.18
   5  -8  -1   29.14    9.07
   5   8  -1   19.33    7.37
  -5  -8   1   12.03    6.56
  -5  -8   1   12.05    5.97
  -5   8   2    6.58    5.72
   5  -8  -2    9.84    6.07
   5   8  -2   14.04    6.09
  -5  -8   2   13.54    5.93
  -5  -8   2    0.00    3.93
  -5   8   3   10.29    6.17
   5  -8  -3   10.51    6.39
   5   8  -3   21.80    6.54
   5   8  -3   19.16    7.44
  -5  -8   3   18.37    7.15
  -5  -8   3   19.59    7.55
  -5   8   4  318.20   55.01
  -5   8   4  460.20   57.17
   5  -8  -4  359.33   53.98
   5  -8  -4  373.10   55.86
  -5  -8   4  357.71   53.59
  -5  -8   4  391.30   54.83
  -5   8   5   56.13   13.58
   5  -8  -5   55.32   14.10
   5   8  -5   52.44   11.34
   5   8  -5   41.40   11.70
  -5  -8   5   60.09   12.68
  -5  -8   5   78.85   14.30
  -5   8   6   70.48   18.00
   5  -8  -6   73.72   18.84
   5   8  -6  129.11   18.39
   5   8  -6   90.91   17.79
  -5  -8   6  110.43   18.85
  -5  -8   6  123.45   19.74
  -5   8   7   -0.00    3.94
   5  -8  -7    0.20    5.06
   5   8  -7    0.80    2.60
   5   8  -7    1.67    2.70
  -5  -8   7   -0.00    2.80
  -5   8   8   96.35   20.38
   5  -8  -8   78.44   19.88
   5   8  -8  110.17   18.09
   5   8  -8  105.74   18.33
  -5  -8   8  137.04   20.26
  -5   8   9  125.42   25.89
   5  -8  -9  141.94   27.97
   5   8  -9  153.62   23.82
  -5  -8   9  172.48   25.44
  -5  -8   9  157.57   25.39
  -5   8  10   63.79   15.37
   5  -8 -10   71.28   15.26
   5  -8 -10   64.49   16.37
   5   8 -10   72.24   12.86
  -5  -8  10   60.94   13.02
  -5   8  11   27.93    9.81
   5  -8 -11   23.81    8.19
   5  -8 -11   17.86    9.26
   5   8 -11   29.41    7.11
  -5  -8  11   27.86    7.71
  -5   8  12   39.38   10.94
   5  -8 -12   25.23    8.75
   5   8 -12   24.40    6.71
  -5  -8  12   28.90    7.91
  -5   8  13   -0.00    4.93
   5  -8 -13    0.00    4.18
  -5  -8  13    1.20    3.18
  -5   8  14   87.68   20.74
   5  -8 -14  115.57   21.46
  -5  -8  14  117.30   18.75
  -5   8  15   -0.00    5.44
   5  -8 -15    3.08    4.19
   5   8 -15    0.87    0.92
  -5  -8  15    1.71    3.05
   5  -8 -16   28.97    9.45
   5  -8 -17    2.79    3.92
   5  -8 -18    0.35    2.59
  -5   8  19    8.42    5.45
   5  -8 -19    2.74    4.40
  -5   8  20   46.49   13.81
   5  -8 -20   57.83   14.02
  -5   8  21    6.40    5.91
   5  -8 -21    1.15    3.64
  -5   8  22   11.34    6.76
   5  -8 -22   11.31    6.69
  -5   8  23   -0.00    4.28
   5  -8 -23    3.74    5.23
  -5   8  24   19.91    8.95
   5  -8 -24   21.20    8.83
  -5   8  25    0.00    3.31
   5  -8 -25    6.10    5.07
  -5   8  26    6.46    5.58
   5  -8 -26   17.00    7.32
  -5   8  27   -0.00    3.91
   5  -8 -27   -0.00    2.93
  -5   8  28    3.53    5.89
   5  -8 -28    1.36    3.49
  -5   8  29   -0.00    4.51
   5  -8 -29    3.08    4.94
  -5   8  30    7.08    6.71
   5  -8 -30   11.80    6.96
  -5   8  31   20.18    9.00
   5  -8 -31   13.19    7.78
  -5   8  32    5.54    5.93
   5  -8 -32    0.47    4.62
  -5   8  33    3.29    5.60
   5  -8 -33    1.58    4.68
  -5   8  34    0.00    4.47
   5  -8 -34    3.21    4.69
  -5   8  35    3.24    4.96
   5  -8 -35   -0.00    4.43
  -5   8  36    7.57    6.10
   5  -8 -36    8.69    6.82
   5  -8 -37    1.08    5.60
  -5   9   1   -0.00    3.15
  -5  -9   1    1.03    3.31
  -5  -9   1   -0.00    3.24
  -5   9   2  123.68   20.53
  -5  -9   2   74.53   17.17
  -5   9   3   17.41    7.59
  -5  -9   3   12.46    6.57
  -5   9   4   -0.00    3.88
  -5  -9   4   -0.00    3.27
  -5   9   5    0.00    4.94
   5  -9  -5    0.00    3.97
  -5  -9   5    8.23    5.09
  -5   9   6   57.69   13.52
   5  -9  -6   35.39   10.45
   5  -9  -6   25.50   11.60
   5   9  -6   47.19   10.03
  -5  -9   6   48.88   11.14
  -5   9   7    3.43    5.43
   5  -9  -7    7.90    6.17
   5  -9  -7   -0.00    5.49
   5   9  -7   10.48    4.54
  -5  -9   7    7.44    4.74
  -5   9   8  119.31   24.24
   5  -9  -8  125.81   23.87
   5  -9  -8  114.02   24.99
   5   9  -8  144.28   21.96
  -5  -9   8  143.69   23.09
  -5   9   9   13.09    6.89
   5  -9  -9    1.00    3.71
   5  -9  -9   14.03    8.66
   5   9  -9    8.94    4.28
  -5  -9   9   11.32    5.55
  -5   9  10    2.23    4.58
   5  -9 -10    0.92    2.70
   5   9 -10    0.00    2.23
  -5  -9  10    4.90    3.89
  -5   9  11    6.00    5.20
   5  -9 -11    6.61    5.42
  -5  -9  11    7.63    4.86
  -5   9  12  206.23   33.74
   5  -9 -12  152.24   30.41
  -5  -9  12  205.95   29.81
  -5   9  13    4.99    6.16
   5  -9 -13    3.23    4.05
  -5  -9  13    2.16    3.48
  -5   9  14   30.15   10.74
   5  -9 -14   36.17   11.09
  -5  -9  14   30.46    8.20
  -5   9  15    0.27    3.49
   5  -9 -15   -0.00    4.98
   5  -9 -16   26.95    9.43
   5  -9 -17   -0.00    4.36
  -5   9  18   83.34   18.24
   5  -9 -18   54.09   15.03
  -5   9  19   15.22    7.72
   5  -9 -19    0.00    4.28
  -5   9  20   -0.00    3.38
   5  -9 -20    3.20    5.52
  -5   9  21    1.96    4.56
   5  -9 -21    0.00    4.21
  -5   9  22   32.38   11.72
   5  -9 -22   36.57   11.44
  -5   9  23   -0.00    4.51
   5  -9 -23   -0.00    3.41
  -5   9  24   23.53   10.07
   5  -9 -24   19.74    9.00
  -5   9  25   -0.00    5.06
   5  -9 -25    0.71    3.85
  -5   9  26    2.68    4.70
   5  -9 -26    2.54    5.03
  -5   9  27    0.00    4.66
   5  -9 -27    1.30    4.22
  -5   9  28   15.31    8.25
   5  -9 -28   12.71    7.61
  -5   9  29    4.29    5.62
   5  -9 -29    0.00    4.41
  -5   9  30   -0.00    4.49
   5  -9 -30    0.65    4.33
  -5   9  31    2.42    5.13
   5  -9 -31   -0.00    3.30
  -5   9  32    4.88    6.78
   5  -9 -32    2.98    4.83
  -5   9  33   -0.00    6.11
   5  -9 -33    2.77    5.50
  -5   9  34    0.00    5.74
   5  -9 -34    5.23    6.84
  -5   9  35   -0.00    4.88
   5  -9 -35    5.18    5.98
   5  -9 -36   -0.00    4.27
   5  -9 -37   -0.00    4.31
   5 -10  -1    7.17    5.30
   5 -10  -2    0.00    3.21
   5 -10  -2    6.20    5.28
  -5 -10   2    0.23    3.12
   5 -10  -3   -0.00    3.66
   5 -10  -3   -0.00    2.96
  -5 -10   3    0.00    3.01
   5 -10  -4    0.79    3.04
   5 -10  -4    6.32    6.01
  -5 -10   4   14.29    6.66
  -5  10   5    5.43    5.44
   5 -10  -5    4.19    4.55
  -5 -10   5    5.87    5.10
  -5  10   6   37.75   11.74
   5 -10  -6   29.70    9.73
  -5 -10   6   31.46    9.45
  -5  10   7    3.60    4.37
   5 -10  -7    2.48    4.97
  -5 -10   7    2.23    3.75
  -5  10   8   11.22    6.87
   5 -10  -8    0.00    4.06
   5  10  -8    7.11    4.33
  -5 -10   8    6.74    4.73
  -5  10   9    3.01    5.93
   5 -10  -9    4.25    5.39
  -5 -10   9   -0.00    3.34
  -5  10  10  106.70   21.14
   5 -10 -10  123.19   20.25
  -5 -10  10   61.75   15.34
  -5  10  11    1.14    4.91
   5 -10 -11    1.38    4.20
  -5 -10  11    3.13    4.42
  -5  10  12    7.74    5.72
   5 -10 -12    5.01    4.87
  -5 -10  12   10.04    4.98
  -5  10  13    4.34    5.75
   5 -10 -13   -0.00    3.04
  -5  10  14   28.50   11.39
   5 -10 -14   38.41   11.60
  -5  10  15   -0.00    4.71
   5 -10 -15    0.00    3.70
   5 -10 -16   15.08    7.68
   5 -10 -17   -0.00    3.80
  -5  10  18   -0.00    4.65
   5 -10 -18    6.52    5.74
  -5  10  19    0.00    4.08
   5 -10 -19    0.57    5.08
  -5  10  20   38.30   12.90
   5 -10 -20   26.54   10.83
  -5  10  21   -0.00    4.43
   5 -10 -21    1.11    4.55
  -5  10  22    5.90    5.60
   5 -10 -22    9.86    7.10
  -5  10  23    2.06    4.90
   5 -10 -23    0.64    3.94
  -5  10  24   14.23    8.49
   5 -10 -24    5.88    6.09
  -5  10  25    0.57    3.36
   5 -10 -25   -0.00    4.47
  -5  10  26   37.50   12.40
   5 -10 -26   16.01    8.49
  -5  10  27    4.52    6.51
   5 -10 -27    0.00    4.56
  -5  10  28   -0.00    4.53
   5 -10 -28    0.10    2.92
  -5  10  29    0.04    4.41
   5 -10 -29    0.00    3.91
  -5  10  30    1.06    4.48
   5 -10 -30    4.83    4.97
  -5  10  31    0.00    5.07
   5 -10 -31    0.00    4.55
  -5  10  32   -0.00    4.56
   5 -10 -32    0.00    4.48
  -5  10  33   -0.00    4.12
   5 -10 -33    2.96    5.66
  -5  10  34   13.18    8.77
   5 -10 -34    5.50    7.13
  -5  10  35   -0.00    5.36
   5 -10 -35    3.61    6.04
   5 -11  -1    1.12    4.34
   5 -11  -1   12.76    8.45
   5 -11  -2  101.61   20.12
   5 -11  -2  106.78   22.36
   5 -11  -3    5.11    5.67
   5 -11  -3   11.17    6.30
   5 -11  -4   -0.00    3.97
   5 -11  -4   -0.00    4.83
   5 -11  -5   -0.00    3.08
   5 -11  -5    1.07    4.24
  -5 -11   5    2.52    4.61
   5 -11  -6    9.58    6.54
   5 -11  -6    7.52    7.02
  -5 -11   6    2.39    4.29
   5 -11  -7   -0.00    3.26
  -5 -11   7    0.00    3.76
   5 -11  -8   31.40   10.54
  -5 -11   8   42.08   11.07
   5 -11  -9    4.57    5.96
  -5 -11   9    9.06    5.24
   5 -11 -10    4.30    4.82
  -5 -11  10    3.55    4.05
   5 -11 -11    0.40    3.51
   5 -11 -12   61.82   15.23
   5 -11 -13   -0.00    3.79
   5 -11 -14   30.92   10.00
   5 -11 -15    4.41    5.29
   5 -11 -16    6.99    6.62
   5 -11 -17    0.00    5.05
  -5  11  18   45.86   13.79
   5 -11 -18   35.61   11.77
  -5  11  19    6.24    6.04
   5 -11 -19   -0.00    3.76
  -5  11  20    3.36    4.91
   5 -11 -20   -0.00    4.33
  -5  11  21    2.60    5.38
   5 -11 -21   -0.00    4.95
  -5  11  22   12.24    7.81
   5 -11 -22   18.56    8.91
  -5  11  23   -3.26    4.81
   5 -11 -23   -0.00    3.57
  -5  11  24    6.90    6.34
   5 -11 -24   -0.00    6.48
  -5  11  25    2.53    5.16
   5 -11 -25    1.20    4.18
  -5  11  26   11.46    7.67
   5 -11 -26    6.99    6.14
  -5  11  27   -0.00    5.53
   5 -11 -27   -0.00    5.14
  -5  11  28    6.07    6.70
   5 -11 -28    9.61    7.04
  -5  11  29    5.28    6.43
   5 -11 -29    7.47    6.25
  -5  11  30    1.27    5.39
   5 -11 -30   -0.00    5.06
  -5  11  31    1.83    5.62
   5 -11 -31    1.02    4.38
  -5  11  32    0.00    5.75
   5 -11 -32    6.76    6.28
  -5  11  33   -0.00    6.34
  -5  11  34    0.00    5.67
   5 -12  -1    0.64    4.36
   5 -12  -1   -0.00    5.05
  -5 -12   1    1.35    3.73
   5 -12  -2   -0.00    3.88
   5 -12  -2   -0.00    5.30
  -5 -12   2   -0.00    2.96
   5 -12  -3    1.84    3.86
   5 -12  -3    1.80    5.95
  -5 -12   3    1.10    3.48
   5 -12  -4   43.39   13.89
   5 -12  -5    5.77    6.00
   5 -12  -6    1.75    4.19
   5 -12  -7    1.56    4.57
   5 -12  -8    0.00    4.31
  -5 -12   8    7.05    5.04
   5 -12  -9   11.17    6.26
  -5 -12   9    0.00    4.50
   5 -12 -10   36.17   11.45
   5 -12 -11    1.59    4.53
   5 -12 -12    2.47    5.61
   5 -12 -13   -0.00    3.33
   5 -12 -14   18.01    8.25
   5 -12 -15    5.85    6.11
   5 -12 -16   42.76   12.51
   5 -12 -17   -0.00    3.55
   5 -12 -18    0.00    3.96
   5 -12 -19    2.79    4.52
   5 -12 -20   22.87    9.48
   5 -12 -21    1.68    5.25
   5 -12 -22    4.28    4.79
   5 -12 -23    1.76    3.90
   5 -12 -24   15.47    8.89
   5 -12 -25   -0.00    3.67
   5 -12 -26    7.64    6.14
   5 -12 -27    5.61    5.52
   5 -12 -28   -0.00    4.31
   5 -12 -29   -0.00    4.06
   5 -13  -1   12.63    7.02
   5 -13  -1    8.43    7.21
  -5 -13   1   16.76    7.15
   5 -13  -2   46.25   12.57
  -5 -13   2   35.46   11.13
   5 -13  -3   19.74    8.11
  -5 -13   3   16.07    7.42
   5 -13  -4   19.52    8.50
  -5 -13   4   22.52    8.20
   5 -13  -5    2.26    4.99
  -5 -13   5    0.00    3.80
   5 -13  -6   57.31   14.61
  -5 -13   6   64.78   14.90
   5 -13  -7    4.75    5.11
   5 -13  -8   36.38   11.81
   5 -13  -9   -0.00    4.35
   5 -13 -10   -0.00    4.12
   5 -13 -11    3.90    6.35
   5 -13 -12   17.37    8.56
   5 -13 -13    2.34    4.47
   5 -13 -14    1.31    3.70
   5 -13 -15   -0.00    5.54
   5 -13 -16    3.15    4.07
   5 -13 -17    1.81    6.11
   5 -13 -18    3.98    5.12
   5 -13 -19   -0.00    4.54
   5 -13 -20    6.43    5.91
   5 -13 -21   -0.00    4.91
   5 -13 -22    4.41    4.97
   5 -13 -23    2.50    5.04
   5 -13 -24    1.60    5.73
   5 -13 -25    0.04    3.45
   5 -13 -26    2.54    5.21
   5 -14  -1    5.20    4.79
  -5 -14   1    0.00    4.60
   5 -14  -2   -0.00    3.00
  -5 -14   2   -0.00    3.71
   5 -14  -3    4.16    4.78
  -5 -14   3    1.43    3.42
   5 -14  -4   17.46    8.10
  -5 -14   4   28.36    9.54
   5 -14  -5   15.07    7.61
  -5 -14   5   12.32    6.63
   5 -14  -6   14.60    7.22
   5 -14  -7    2.48    4.35
   5 -14  -8    4.68    4.88
   5 -14  -9    8.55    6.19
   5 -14 -10   41.12   12.47
   5 -14 -11   12.05    7.69
   5 -14 -12    5.61    5.90
   5 -14 -13    0.00    4.75
   5 -14 -14    4.52    6.42
   5 -14 -15    3.93    5.64
   5 -14 -16   17.55    8.39
   5 -14 -17    1.34    5.59
   5 -14 -18    4.44    5.83
   5 -14 -19   -0.00    5.04
   5 -14 -20   -0.00    5.49
   5 -14 -21    3.09    5.42
   5 -14 -22    0.01    3.62
   5 -14 -23    0.00    3.92
   5 -15  -1    7.30    5.45
  -5 -15   1   10.56    6.93
   5 -15  -2   10.36    6.32
  -5 -15   2    9.87    6.96
   5 -15  -3    1.82    5.02
  -5 -15   3   12.50    6.98
   5 -15  -4    0.74    4.08
   5 -15  -5    3.64    5.22
   5 -15  -6    5.80    5.58
   5 -15  -7    5.59    5.62
   5 -15  -8    8.28    5.93
   5 -15  -9    1.08    4.64
   5 -15 -10    1.80    5.13
   5 -15 -11   -0.00    4.28
   5 -15 -12   18.50    8.34
   5 -15 -13    0.00    3.75
   5 -15 -14   -0.00    5.22
   5 -15 -15    2.56    5.73
   5 -15 -16   -0.00    3.61
   5 -15 -17    0.00    5.10
   5 -15 -18    2.52    5.11
   5 -15 -19    0.00    4.06
   5 -16  -1    0.61    4.73
  -5 -16   1    1.75    3.54
   5 -16  -2   -0.00    3.81
   5 -16  -3    0.00    4.52
   5 -16  -4   -0.00    3.45
   5 -16  -5    1.21    4.25
   5 -16  -6    0.67    4.72
   5 -16  -7    5.72    5.65
   5 -16  -8    1.77    5.23
   5 -16  -9    0.35    3.43
   5 -16 -10    1.49    4.58
   5 -16 -11    6.16    5.70
   5 -16 -12   -0.00    3.59
   5 -16 -13   -0.00    4.12
   5 -16 -14   -0.00    6.58
   5 -16 -15    3.84    4.75
   5 -17  -1    1.97    4.71
   5 -17  -2    3.99    4.59
   5 -17  -3    0.93    3.62
   5 -17  -4    2.28    4.48
   5 -17  -5   -0.00    4.06
   5 -17  -6    0.00    4.19
   5 -17  -7   14.34    7.87
   5 -17  -8   -0.00    3.11
   5 -17  -9   -0.00    4.20
   5 -17 -10    2.19    5.15
   5 -17 -11   -0.00    4.53
   5 -18  -1   -0.00    4.93
   5 -18  -2    1.44    3.85
   5 -18  -3    1.08    3.94
   5 -18  -4   -0.00    4.21
   5 -18  -5    2.30    5.01
   5 -18  -6   -0.00    3.88
   5 -18  -7    3.16    4.77
  -4   0   1   -0.00    2.73
  -4   0   1    1.29    2.55
   4   0  -1    1.93    2.79
   4   0  -1    4.34    3.58
  -4   0   2   14.14    4.85
  -4   0   2   18.02    5.82
   4   0  -2   13.73    5.08
   4   0  -2   16.23    5.54
  -4   0   3   -0.00    3.00
  -4   0   3    1.36    3.31
   4   0  -3   -0.00    2.65
   4   0  -3    0.80    2.56
  -4   0   4 1377.01  159.46
  -4   0   4 1260.88  160.11
   4   0  -4  955.40  158.31
   4   0  -4 1514.87  161.15
  -4   0   5   -0.00    2.23
  -4   0   5   -0.00    2.85
   4   0  -5    0.42    2.15
   4   0  -5    1.35    3.02
  -4   0   6  644.94   88.52
  -4   0   6  671.11   89.67
   4   0  -6  752.56   88.98
   4   0  -6  618.24   89.30
  -4   0   7    3.61    2.70
  -4   0   7    0.33    2.74
   4   0  -7   -0.00    2.23
   4   0  -7    0.02    2.51
  -4   0   8 2597.69  315.87
  -4   0   8 2460.73  316.68
   4   0  -8 2431.65  315.30
   4   0  -8 2335.73  316.22
  -4   0   9    0.00    2.42
  -4   0   9    0.00    3.11
   4   0  -9   -0.00    2.48
   4   0  -9    0.85    2.92
  -4   0  10   36.81    7.64
  -4   0  10   42.01    8.55
   4   0 -10   22.30    6.05
  -4   0  11    0.54    2.71
  -4   0  11    0.87    3.30
   4   0 -11   -0.00    2.14
  -4   0  12   13.10    4.93
  -4   0  12   27.14    7.20
   4   0 -12   13.31    4.41
  -4   0  13   -0.00    2.62
  -4   0  13    2.05    3.21
   4   0 -13   -0.00    2.24
  -4   0  14 1285.86  173.83
   4   0 -14 1335.23  172.63
   4   0 -14 1384.58  175.42
  -4   0  15   -0.00    2.90
   4   0 -15    0.64    2.66
  -4   0  16   55.46   11.15
   4   0 -16   43.79    9.09
  -4   0  17    0.41    2.38
   4   0 -17   -0.00    1.82
   4   0 -17    0.97    1.90
  -4   0  18  133.03   23.05
   4   0 -18  151.87   22.65
   4   0 -19   -0.00    2.23
   4   0 -19    0.47    1.99
   4   0 -20  123.31   21.95
   4   0 -20  159.91   22.37
  -4   0  21   -0.00    3.60
   4   0 -21    0.00    2.69
   4   0 -21    0.78    2.26
  -4   0  22    4.84    5.13
   4   0 -22   13.70    5.05
   4   0 -22   24.92    6.26
   4   0 -23   -0.00    2.33
   4   0 -23    0.16    2.51
   4   0 -24   39.16    9.31
   4   0 -24   37.89    8.77
   4   0 -25    2.16    2.76
   4   0 -26   12.75    5.35
  -4   0  27    0.98    2.99
   4   0 -27    1.67    2.84
  -4   0  28   19.09    6.80
  -4   0  29   -0.00    3.24
  -4   0  30   42.42   10.63
  -4   0  31   -0.00    3.46
  -4   0  32   -0.00    3.38
  -4   0  33    0.22    2.72
  -4   0  34    8.73    5.08
  -4   0  35   -0.00    3.53
  -4   0  36   38.96   10.99
  -4   0  37   -0.00    3.14
  -4   0  38    3.67    4.90
  -4   0  39   -0.00    3.43
  -4   0  40    4.59    4.86
  -4   1   1   12.96    4.64
  -4   1   1    9.21    4.78
   4  -1  -1   10.73    4.49
   4  -1  -1   20.39    6.21
   4   1  -1   25.15    6.07
   4   1  -1   19.71    5.57
  -4  -1   1   16.52    5.42
  -4  -1   1   16.63    5.57
  -4   1   2  923.90  127.34
  -4   1   2  918.94  128.19
   4  -1  -2 1066.84  127.88
   4  -1  -2  954.40  128.60
   4   1  -2 1005.97  128.21
   4   1  -2  933.92  128.21
  -4  -1   2  892.83  127.79
  -4  -1   2 1174.05  129.23
  -4   1   3   22.74    5.61
  -4   1   3   12.03    5.27
   4  -1  -3   19.42    5.18
   4  -1  -3   21.59    6.10
   4   1  -3   19.80    6.11
   4   1  -3   19.74    5.87
  -4  -1   3   29.02    6.40
  -4  -1   3   19.36    5.70
  -4   1   4    0.30    2.63
  -4   1   4    0.00    2.76
   4  -1  -4    2.72    2.94
   4  -1  -4    2.09    3.78
   4   1  -4    1.00    2.87
   4   1  -4    1.12    2.58
  -4  -1   4    5.66    3.23
  -4  -1   4    2.21    3.01
  -4   1   5   13.50    4.65
  -4   1   5   18.21    5.95
   4  -1  -5   20.05    4.99
   4  -1  -5   13.28    5.44
   4   1  -5   13.24    4.48
   4   1  -5    8.16    4.26
  -4  -1   5   21.90    5.20
  -4  -1   5   18.61    5.56
  -4   1   6  438.21   57.84
  -4   1   6  419.20   58.54
   4  -1  -6  408.01   57.21
   4  -1  -6  579.52   60.33
   4   1  -6  426.15   57.69
   4   1  -6  519.79   58.95
  -4  -1   6  292.09   56.26
  -4  -1   6  534.49   59.21
  -4   1   7   35.11    8.71
  -4   1   7   39.00    9.41
   4  -1  -7   45.67    8.93
   4  -1  -7   56.96   10.77
   4   1  -7   42.90    9.02
  -4  -1   7   59.68    9.53
  -4  -1   7   60.90   10.47
  -4   1   8 1123.38  156.80
  -4   1   8 1276.02  158.29
   4  -1  -8 1267.37  156.70
   4  -1  -8 1298.80  158.29
   4   1  -8 1227.72  156.41
  -4  -1   8 1025.36  155.69
  -4  -1   8 1365.49  157.95
  -4   1   9    1.15    3.31
  -4   1   9    1.55    3.46
   4  -1  -9    2.09    2.95
   4  -1  -9    1.95    3.38
   4   1  -9   -0.00    2.22
  -4  -1   9   -0.00    1.91
  -4  -1   9    0.00    3.43
  -4   1  10  502.83   68.33
  -4   1  10  574.79   69.68
   4  -1 -10  492.77   67.43
   4  -1 -10  562.53   69.37
   4   1 -10  443.78   66.68
   4   1 -10  546.74   68.07
  -4  -1  10  474.24   67.00
  -4   1  11  145.37   23.48
  -4   1  11  153.94   24.18
   4  -1 -11  171.75   23.08
   4  -1 -11  144.07   23.69
   4   1 -11  159.43   22.36
   4   1 -11  144.02   22.69
  -4  -1  11  138.12   22.19
  -4   1  12  456.35   61.96
  -4   1  12  456.36   62.26
   4  -1 -12  457.91   60.71
   4  -1 -12  467.37   62.20
   4   1 -12  430.27   59.85
   4   1 -12  429.69   60.49
  -4  -1  12  450.85   60.47
  -4   1  13   90.24   18.03
  -4   1  13   87.06   18.12
   4  -1 -13  150.44   18.75
   4  -1 -13   93.73   18.21
   4   1 -13  120.63   17.18
   4   1 -13  139.97   18.31
  -4  -1  13   93.12   16.98
  -4   1  14    1.13    2.99
  -4   1  14    0.00    2.73
   4  -1 -14    1.45    2.48
   4   1 -14    1.48    1.96
   4   1 -14    0.24    2.25
  -4  -1  14    0.12    2.23
  -4   1  15   37.49    9.17
  -4   1  15   26.92    8.29
   4  -1 -15   44.20    8.61
   4   1 -15   32.68    7.18
  -4  -1  15   39.58    8.35
  -4  -1  15   32.39    8.15
  -4   1  16  269.45   39.87
  -4   1  16  281.28   40.02
   4  -1 -16  271.68   38.68
   4  -1 -16  286.02   38.44
   4   1 -16  266.50   37.20
  -4  -1  16  227.94   37.81
  -4  -1  16  277.01   38.83
  -4   1  17    2.65    3.48
   4  -1 -17    0.62    2.61
   4  -1 -17    1.88    2.64
   4   1 -17    0.12    1.65
  -4  -1  17   -0.00    2.14
  -4  -1  17    0.34    2.80
  -4   1  18  351.82   46.53
   4  -1 -18  287.32   44.31
   4  -1 -18  288.24   43.90
   4   1 -18  326.18   43.99
   4   1 -18  339.10   43.47
  -4  -1  18  309.16   44.70
  -4  -1  18  293.83   44.53
  -4   1  19   14.92    6.44
   4  -1 -19   15.35    5.36
   4  -1 -19   25.96    6.66
   4   1 -19   15.93    5.09
   4   1 -19   16.81    4.76
  -4  -1  19   18.30    6.07
  -4   1  20    5.31    5.30
   4  -1 -20   11.28    4.78
   4  -1 -20   22.09    5.97
   4   1 -20   10.66    4.34
   4   1 -20   27.33    5.78
  -4  -1  20   24.38    6.76
  -4   1  21   12.41    5.76
   4  -1 -21    4.41    3.57
   4  -1 -21    4.10    3.22
   4   1 -21    8.17    3.72
   4   1 -21    5.50    3.04
  -4  -1  21    4.51    4.08
   4  -1 -22  305.69   34.45
   4  -1 -22  126.82   29.97
   4   1 -22  269.27   32.36
   4   1 -22  246.01   31.27
  -4  -1  22  197.51   32.37
   4  -1 -23    3.68    3.55
   4  -1 -23   10.14    4.45
   4   1 -23    2.18    2.55
   4   1 -23    7.14    3.31
   4  -1 -24   22.49    6.82
   4  -1 -24    9.93    4.92
   4   1 -24    8.95    4.35
  -4   1  25   30.44    8.45
   4  -1 -25   35.46    8.88
   4   1 -25   26.37    7.36
  -4   1  26   65.44   14.32
   4  -1 -26   81.53   15.12
  -4   1  27    1.31    2.93
   4  -1 -27    0.25    3.17
  -4   1  28   50.71   12.29
   4  -1 -28   61.80   12.82
  -4  -1  28   56.19   11.76
  -4   1  29    1.43    3.74
  -4  -1  29    1.63    3.24
  -4   1  30    2.61    3.73
  -4  -1  30    0.00    2.87
  -4   1  31    8.33    4.97
  -4  -1  31    4.15    3.96
  -4   1  32   41.29   11.30
  -4  -1  32   42.16   10.19
  -4   1  33    0.62    3.78
  -4  -1  33   -0.00    3.24
  -4   1  34   10.10    5.85
  -4  -1  34    1.81    3.57
  -4   1  35   -0.00    3.60
  -4  -1  35    3.14    4.18
  -4   1  36    9.42    5.47
  -4  -1  36   21.77    7.14
  -4   1  37    0.19    3.57
  -4  -1  37   -0.00    3.61
  -4   1  38    4.82    4.61
  -4  -1  38    9.09    4.99
  -4   1  39    0.00    4.31
  -4  -1  39   -0.00    3.37
  -4  -1  40    1.63    3.48
  -4   2   1   64.77   12.71
  -4   2   1   75.78   13.79
   4  -2  -1   87.27   13.32
   4  -2  -1   63.63   13.53
   4   2  -1   82.59   13.63
   4   2  -1  101.00   14.77
  -4  -2   1   71.66   13.60
  -4  -2   1   78.38   13.78
  -4   2   2  194.97   28.06
  -4   2   2  269.26   30.41
   4  -2  -2  164.53   28.53
   4   2  -2  209.40   28.53
   4   2  -2  193.84   28.58
  -4  -2   2  148.74   27.75
  -4  -2   2  202.83   28.79
  -4   2   3   15.41    4.99
  -4   2   3   16.13    5.97
   4  -2  -3   15.12    4.68
   4  -2  -3   19.19    6.12
   4   2  -3   15.42    4.83
   4   2  -3   13.45    5.12
  -4  -2   3   16.46    5.33
  -4  -2   3   16.69    5.24
  -4   2   4 1789.21  235.29
  -4   2   4 1724.71  235.95
   4  -2  -4 1880.79  235.05
   4  -2  -4 2012.96  237.12
   4   2  -4 1874.42  235.45
   4   2  -4 1789.37  235.47
  -4  -2   4 1759.38  235.44
  -4  -2   4 1785.16  235.54
  -4   2   5   30.25    7.94
  -4   2   5   49.17    9.75
   4  -2  -5   45.81    8.48
   4  -2  -5   38.04    9.30
   4   2  -5   33.44    7.89
   4   2  -5   43.50    8.70
  -4  -2   5   39.57    8.39
  -4  -2   5   42.62    8.92
  -4   2   6   -0.00    2.82
  -4   2   6    8.92    4.36
   4  -2  -6    5.52    2.83
   4  -2  -6    6.36    4.43
   4   2  -6    9.95    4.16
  -4  -2   6    4.40    3.02
  -4  -2   6    0.00    2.96
  -4   2   7  213.17   39.68
  -4   2   7  311.09   41.75
   4  -2  -7  377.41   41.12
   4  -2  -7  288.72   41.51
   4   2  -7  355.18   40.92
  -4  -2   7  219.43   38.85
  -4  -2   7  338.18   41.08
  -4   2   8  616.63   89.05
  -4   2   8  731.36   90.53
   4  -2  -8  619.79   88.27
   4  -2  -8  639.20   89.82
   4   2  -8  610.36   88.11
   4   2  -8  715.36   88.66
  -4  -2   8  752.70   88.27
  -4   2   9  184.31   29.01
  -4   2   9  159.60   28.77
   4  -2  -9  242.66   30.72
   4   2  -9  185.68   27.85
   4   2  -9  225.21   28.42
  -4  -2   9  177.86   27.18
  -4   2  10   89.45   14.33
  -4   2  10   73.23   13.61
   4  -2 -10   62.51   11.77
   4  -2 -10   55.01   12.37
   4   2 -10   67.28   11.66
   4   2 -10   55.87   11.20
  -4  -2  10   64.65   10.98
  -4   2  11   64.40   12.40
  -4   2  11   37.57   10.86
   4  -2 -11   73.44   11.79
   4  -2 -11   50.23   11.86
   4   2 -11   59.71   10.50
   4   2 -11   60.77   10.42
  -4  -2  11   46.92    9.55
  -4  -2  11   67.94   11.35
  -4   2  12    1.82    3.49
  -4   2  12   -0.00    2.87
   4  -2 -12   -0.00    2.74
   4  -2 -12   -0.00    4.09
   4   2 -12    0.00    2.45
   4   2 -12    1.52    2.32
  -4  -2  12    2.74    2.18
  -4  -2  12   -0.00    2.71
  -4   2  13   22.21    6.97
  -4   2  13   14.63    6.05
   4  -2 -13   15.98    5.27
   4  -2 -13   13.96    5.70
   4   2 -13   16.80    4.44
   4   2 -13   14.60    4.29
  -4  -2  13    6.95    3.48
  -4  -2  13   14.33    4.89
  -4   2  14  786.46  108.33
  -4   2  14  890.50  108.76
   4  -2 -14  806.49  106.50
   4   2 -14  741.36  104.68
   4   2 -14  798.07  105.35
  -4  -2  14  849.24  106.40
  -4   2  15   53.20   12.37
  -4   2  15   76.08   13.72
   4  -2 -15   52.55   11.34
   4  -2 -15   56.74   11.36
   4   2 -15   56.81   10.22
  -4  -2  15   60.83   10.82
  -4  -2  15   60.31   11.44
  -4   2  16   17.09    6.59
   4  -2 -16   31.70    7.30
   4  -2 -16   19.34    6.08
   4   2 -16   13.58    4.47
  -4  -2  16   30.79    6.39
  -4  -2  16   14.25    5.30
  -4   2  17    2.55    3.77
   4  -2 -17   -0.00    2.79
   4  -2 -17    0.16    2.41
   4   2 -17    1.89    2.06
  -4  -2  17    0.00    1.97
  -4  -2  17    3.07    3.16
  -4   2  18  112.35   20.44
   4  -2 -18  106.07   19.17
   4  -2 -18  133.18   19.84
   4   2 -18  114.27   17.41
  -4  -2  18  102.25   18.14
  -4  -2  18  113.82   18.73
  -4   2  19  113.64   21.21
   4  -2 -19  111.99   19.95
   4  -2 -19  105.84   19.47
   4   2 -19  108.61   18.11
   4   2 -19  148.78   18.74
  -4  -2  19  117.90   19.24
  -4  -2  19  114.11   19.41
  -4   2  20   40.46   11.17
   4  -2 -20   56.00   11.25
   4  -2 -20   51.23   10.53
   4   2 -20   40.51    8.68
   4   2 -20   40.84    8.50
  -4  -2  20   50.13   10.37
  -4   2  21    0.00    3.48
   4  -2 -21    4.05    3.57
   4  -2 -21    1.54    3.12
   4   2 -21    2.95    2.64
   4   2 -21    3.80    2.94
  -4  -2  21    0.00    2.79
   4  -2 -22    8.58    4.50
   4   2 -22   14.38    4.56
   4   2 -22    6.39    3.07
  -4  -2  22    9.91    5.33
  -4   2  23    2.89    3.11
   4  -2 -23    0.00    3.19
   4   2 -23   -0.00    2.05
  -4   2  24  137.83   24.87
   4  -2 -24  161.96   25.56
   4   2 -24  154.71   23.39
  -4   2  25   22.02    7.28
   4  -2 -25    9.21    5.50
  -4   2  26   55.15   12.98
   4  -2 -26   66.60   13.77
  -4   2  27    0.00    4.06
   4  -2 -27    0.34    2.62
  -4   2  28   50.67   11.67
   4  -2 -28   33.60   10.01
  -4   2  29   31.64    9.95
  -4   2  30   79.13   16.92
  -4  -2  30   79.85   14.87
  -4   2  31    3.79    4.73
  -4  -2  31    2.44    3.39
  -4   2  32    3.11    4.01
  -4  -2  32   -0.00    2.28
  -4   2  33    0.00    3.91
  -4  -2  33    1.67    3.69
  -4   2  34   13.69    6.71
  -4  -2  34    7.31    5.09
  -4   2  35    8.01    5.78
  -4  -2  35    7.84    4.45
  -4   2  36   20.38    7.45
  -4  -2  36   12.66    5.43
  -4   2  37    2.79    4.16
  -4  -2  37    0.88    3.27
  -4   2  38    0.82    3.81
  -4  -2  38    0.00    3.48
  -4   2  39    1.79    3.88
  -4  -2  39    0.50    2.37
  -4  -2  40   10.16    5.26
  -4   3   1   40.84    8.39
  -4   3   1   39.63    8.92
   4  -3  -1   34.55    7.83
   4  -3  -1   42.87    9.36
   4   3  -1   35.97    8.11
   4   3  -1   42.65    9.00
  -4  -3   1   33.91    8.22
  -4  -3   1   33.91    8.39
  -4   3   2  304.55   45.09
   4  -3  -2  341.10   44.96
   4  -3  -2  332.45   46.48
   4   3  -2  349.94   45.39
  -4  -3   2  303.56   45.30
  -4  -3   2  313.95   45.50
  -4   3   3    7.15    4.24
  -4   3   3   12.79    5.03
   4  -3  -3    5.01    3.17
   4  -3  -3   13.33    5.47
   4   3  -3    8.51    4.16
   4   3  -3    6.38    3.99
  -4  -3   3   12.57    4.72
  -4  -3   3    7.32    4.14
  -4   3   4   10.16    4.72
  -4   3   4    8.96    4.70
   4  -3  -4   18.10    5.01
   4  -3  -4   15.76    5.57
   4   3  -4    8.45    3.88
   4   3  -4   15.18    4.98
  -4  -3   4   11.75    4.77
  -4  -3   4   22.39    5.97
  -4   3   5   26.52    7.80
  -4   3   5   45.70    9.76
   4  -3  -5   27.21    7.24
   4  -3  -5   30.17    8.46
   4   3  -5   39.41    8.12
  -4  -3   5   36.66    8.23
  -4  -3   5   43.38    8.48
  -4   3   6   56.23   11.61
  -4   3   6   82.77   13.62
   4  -3  -6   48.16   11.94
   4   3  -6   55.58   10.75
  -4  -3   6   60.57   11.33
  -4   3   7  488.98   66.38
   4  -3  -7  387.65   64.09
   4  -3  -7  451.51   66.10
   4   3  -7  549.67   64.91
   4   3  -7  531.66   64.80
  -4  -3   7  477.04   64.46
  -4   3   8   81.58   16.30
  -4   3   8   86.06   16.66
   4  -3  -8   96.07   15.83
   4  -3  -8  108.68   17.68
   4   3  -8  102.41   15.42
   4   3  -8  109.93   15.56
  -4  -3   8   71.90   14.39
  -4   3   9    0.00    3.75
  -4   3   9   -0.00    3.77
   4  -3  -9   -0.00    2.59
   4  -3  -9    0.00    4.01
   4   3  -9    1.37    2.57
   4   3  -9    1.24    2.82
  -4  -3   9    0.69    2.31
  -4  -3   9    0.61    3.04
  -4   3  10  205.42   30.01
  -4   3  10  192.77   29.52
   4  -3 -10  177.72   27.87
   4  -3 -10  180.51   29.36
   4   3 -10  168.15   26.75
   4   3 -10  213.40   27.09
  -4  -3  10  173.60   26.41
  -4  -3  10  191.22   27.56
  -4   3  11  345.91   51.02
  -4   3  11  391.01   51.54
   4  -3 -11  429.83   50.57
   4  -3 -11  360.68   51.25
   4   3 -11  315.23   48.03
   4   3 -11  350.27   47.79
  -4  -3  11  316.58   47.50
  -4  -3  11  393.15   49.19
  -4   3  12  282.90   41.76
  -4   3  12  335.75   42.53
   4  -3 -12  289.39   40.26
   4  -3 -12  253.37   41.19
   4   3 -12  284.92   38.88
   4   3 -12  276.00   37.96
  -4  -3  12  248.56   37.83
  -4  -3  12  293.64   39.35
  -4   3  13  121.50   19.39
  -4   3  13   94.91   17.85
   4  -3 -13  101.31   17.24
   4  -3 -13  111.23   17.22
   4  -3 -13   87.40   17.62
   4   3 -13   98.06   14.60
  -4  -3  13   87.64   14.65
  -4  -3  13   83.46   15.44
  -4   3  14    6.62    4.54
  -4   3  14    9.16    4.77
   4  -3 -14    9.18    4.39
   4  -3 -14    6.55    3.93
   4   3 -14   11.27    3.92
   4   3 -14   11.49    3.24
  -4  -3  14    3.95    2.62
  -4  -3  14    7.95    3.86
  -4   3  15   37.24    9.69
   4  -3 -15   26.05    8.01
   4  -3 -15   33.13    8.37
   4   3 -15   37.63    7.67
  -4  -3  15   33.14    6.99
  -4  -3  15   44.76    8.48
  -4   3  16  268.01   40.50
   4  -3 -16  272.35   39.36
   4  -3 -16  269.64   39.04
   4   3 -16  299.59   37.32
  -4  -3  16  222.47   36.29
  -4  -3  16  278.81   37.81
  -4   3  17   26.01    8.40
   4  -3 -17   16.65    6.29
   4  -3 -17   21.18    6.60
   4   3 -17   25.91    5.77
  -4  -3  17   14.38    5.19
  -4   3  18   68.96   13.83
   4  -3 -18   59.73   12.39
   4   3 -18   50.33    9.71
  -4  -3  18   59.91   10.68
  -4  -3  18   49.77   10.47
  -4   3  19    4.25    5.13
   4  -3 -19    1.84    3.23
  -4  -3  19    5.70    3.15
  -4  -3  19    6.11    3.76
  -4   3  20   14.45    6.74
   4  -3 -20    9.59    4.95
   4   3 -20   11.05    3.74
   4   3 -20   17.42    4.45
  -4  -3  20   12.37    4.51
  -4  -3  20   16.47    5.18
  -4   3  21   56.07   12.47
   4  -3 -21   47.59   11.89
   4   3 -21   55.39   10.04
   4   3 -21   61.87   10.15
  -4  -3  21   50.15   10.89
  -4   3  22   59.39   13.65
   4  -3 -22   77.07   14.65
   4   3 -22   72.89   11.64
  -4  -3  22   52.67   11.77
  -4   3  23   77.40   15.35
   4  -3 -23   65.10   14.72
  -4   3  24    7.07    5.21
   4  -3 -24    3.25    4.31
  -4   3  25   13.21    6.62
   4  -3 -25   10.93    5.89
  -4   3  26   72.42   15.45
  -4   3  27    9.95    6.00
  -4   3  28   63.86   14.63
  -4   3  29    7.37    5.85
   4  -3 -29    0.21    3.58
  -4   3  30    9.80    5.49
   4  -3 -30    7.52    5.18
  -4   3  31   12.87    6.48
   4  -3 -31    1.11    3.21
  -4  -3  31    6.14    3.85
  -4   3  32    0.00    4.83
  -4  -3  32   43.25    8.07
  -4   3  33    2.86    4.34
  -4  -3  33    3.92    3.31
  -4   3  34    0.17    3.65
  -4  -3  34    1.13    2.69
  -4   3  35    1.14    4.50
  -4  -3  35    2.65    3.23
  -4   3  36   10.09    6.53
  -4  -3  36    4.56    4.03
  -4   3  37    0.49    3.67
  -4  -3  37    2.35    3.38
  -4   3  38    4.07    5.18
  -4  -3  38    9.93    4.97
  -4   3  39   -0.00    3.45
  -4  -3  39   -0.00    3.11
  -4  -3  40    3.52    2.94
  -4   4   1   70.12   12.32
  -4   4   1   69.82   13.03
   4  -4  -1   51.03   10.90
   4  -4  -1   58.93   12.72
   4   4  -1   64.04   11.93
   4   4  -1   65.51   12.64
  -4  -4   1   55.07   11.92
  -4  -4   1   72.96   12.90
  -4   4   2  118.08   21.34
  -4   4   2  151.55   22.70
   4  -4  -2  145.18   21.34
   4  -4  -2  127.72   22.39
   4   4  -2   88.30   19.95
   4   4  -2  176.72   23.03
  -4  -4   2  157.06   22.38
  -4  -4   2  191.87   23.54
  -4   4   3   58.86   12.65
  -4   4   3   69.98   13.47
   4  -4  -3   91.34   13.34
   4  -4  -3   63.46   13.59
   4   4  -3   74.51   12.79
   4   4  -3   73.21   13.19
  -4  -4   3   52.89   12.02
  -4  -4   3   71.80   13.40
  -4   4   4  325.89   47.23
  -4   4   4  329.07   47.51
   4  -4  -4  361.87   46.70
   4  -4  -4  314.56   47.68
  -4  -4   4  356.94   46.88
  -4  -4   4  302.38   46.35
  -4   4   5    5.31    4.22
  -4   4   5    7.28    4.91
   4  -4  -5    2.21    3.05
   4  -4  -5    1.24    4.15
   4   4  -5    2.64    3.05
  -4  -4   5    4.18    4.09
  -4  -4   5    5.43    4.10
  -4   4   6  106.07   17.37
  -4   4   6  105.02   17.37
   4  -4  -6   84.29   15.44
   4  -4  -6   71.14   15.94
   4   4  -6  103.18   15.43
   4   4  -6   90.47   15.12
  -4  -4   6   82.32   15.05
  -4   4   7    7.23    5.23
  -4   4   7    6.79    5.27
   4  -4  -7    5.95    4.07
   4  -4  -7    2.02    3.82
   4   4  -7    6.87    3.62
   4   4  -7    5.98    3.41
  -4  -4   7    5.32    3.46
  -4   4   8  111.97   17.96
  -4   4   8   96.02   17.07
   4  -4  -8   86.55   16.86
   4   4  -8   80.73   14.34
   4   4  -8  100.73   14.83
  -4  -4   8   73.62   14.44
  -4  -4   8   88.47   15.06
  -4   4   9  265.94   46.84
  -4   4   9  284.82   46.88
   4  -4  -9  319.12   46.26
   4  -4  -9  339.99   48.18
   4   4  -9  349.91   45.13
   4   4  -9  348.80   44.85
  -4  -4   9  297.84   44.86
  -4  -4   9  393.44   46.28
  -4   4  10  258.71   36.75
  -4   4  10  210.22   35.10
   4  -4 -10  237.47   34.56
   4  -4 -10  196.21   35.11
   4   4 -10  252.72   33.12
   4   4 -10  246.47   32.58
  -4  -4  10  246.68   33.04
  -4  -4  10  202.36   32.93
  -4   4  11   20.25    7.57
  -4   4  11   32.93    8.76
   4  -4 -11   21.60    7.17
   4  -4 -11   46.15    9.18
   4  -4 -11   17.70    7.35
   4   4 -11   30.99    6.61
   4   4 -11   30.52    5.99
  -4  -4  11   24.12    5.82
  -4   4  12   36.20   10.28
  -4   4  12   44.17   10.65
   4  -4 -12   47.27    9.95
   4  -4 -12   58.57   10.69
   4  -4 -12   50.83   11.50
   4   4 -12   50.08    8.35
   4   4 -12   20.63    6.11
  -4  -4  12   46.58    7.80
  -4  -4  12   44.47    8.60
  -4   4  13  103.59   18.85
   4  -4 -13   87.98   17.38
   4  -4 -13   77.76   16.66
   4   4 -13  109.96   15.94
   4   4 -13   98.26   14.44
  -4  -4  13   93.22   15.05
  -4  -4  13  122.33   16.81
  -4   4  14  323.13   42.87
   4  -4 -14  298.29   41.22
   4  -4 -14  305.18   41.08
   4   4 -14  275.31   38.07
   4   4 -14  302.60   36.75
  -4  -4  14  214.79   36.93
  -4  -4  14  274.14   38.54
  -4   4  15  113.63   20.34
   4  -4 -15  118.65   19.54
   4   4 -15  116.19   16.79
  -4  -4  15   98.21   15.82
  -4  -4  15   96.58   16.78
  -4   4  16   24.77    8.36
   4  -4 -16   28.38    7.93
   4   4 -16   22.86    5.69
  -4  -4  16   28.43    5.74
  -4  -4  16   24.62    6.31
  -4   4  17    0.00    3.13
   4  -4 -17    2.67    3.83
   4   4 -17    1.81    2.20
  -4  -4  17    3.44    2.51
  -4  -4  17    5.42    3.05
  -4   4  18  105.57   19.41
  -4   4  18  119.01   20.65
   4  -4 -18   85.31   18.14
   4   4 -18   99.05   15.86
  -4  -4  18  107.42   15.92
  -4  -4  18   98.97   16.54
  -4   4  19   56.80   15.06
   4  -4 -19   74.15   15.17
   4   4 -19   86.98   12.80
  -4  -4  19   82.98   12.82
  -4  -4  19   63.20   12.58
  -4   4  20   64.28   15.10
   4  -4 -20   81.42   14.96
  -4  -4  20   63.50   11.24
  -4  -4  20   57.08   11.56
  -4   4  21    7.96    6.17
   4  -4 -21   28.61    8.29
   4   4 -21   26.02    5.31
  -4  -4  21   21.97    6.24
  -4   4  22   11.32    5.92
  -4  -4  22    4.43    3.37
  -4   4  23   36.11   10.88
  -4   4  24  113.09   21.46
  -4   4  25   67.41   15.34
  -4   4  26   78.25   16.69
   4  -4 -26   75.57   16.25
  -4   4  27   -0.00    4.40
   4  -4 -27   -0.00    3.00
  -4   4  28   51.92   12.64
   4  -4 -28   36.14   10.92
  -4   4  29   11.71    6.40
   4  -4 -29    8.96    5.72
  -4   4  30   12.24    7.33
   4  -4 -30   14.81    6.88
  -4   4  31    0.00    4.42
   4  -4 -31    2.19    4.19
  -4   4  32    2.49    3.60
   4  -4 -32   -0.00    3.18
  -4  -4  32   -0.00    2.18
  -4   4  33    2.58    4.52
  -4  -4  33    4.96    3.67
  -4   4  34   20.05    8.37
  -4  -4  34    6.89    3.72
  -4   4  35    8.44    5.90
  -4  -4  35    8.93    4.50
  -4   4  36    0.87    4.22
  -4  -4  36    4.96    3.75
  -4   4  37    0.00    5.15
  -4  -4  37   -0.00    2.56
  -4   4  38   -0.00    4.42
  -4  -4  38   -0.00    3.01
  -4  -4  39    3.09    3.44
  -4  -4  40    8.12    4.33
  -4   5   1   61.53   13.76
  -4   5   1   75.23   14.43
   4  -5  -1   99.99   14.57
   4  -5  -1   86.30   15.47
   4   5  -1   90.40   14.32
   4   5  -1   70.96   14.28
  -4  -5   1   65.85   13.71
  -4  -5   1   68.68   14.13
  -4   5   2  304.00   45.75
  -4   5   2  338.17   46.13
   4  -5  -2  333.20   44.85
   4  -5  -2  402.38   47.88
   4   5  -2  312.25   44.51
   4   5  -2  287.41   44.96
  -4  -5   2  281.11   44.63
  -4  -5   2  320.72   45.42
  -4   5   3  163.42   28.61
  -4   5   3  219.21   29.83
   4  -5  -3  170.64   27.63
   4  -5  -3  186.32   29.47
   4   5  -3  175.04   27.40
   4   5  -3  314.65   30.95
  -4  -5   3  149.64   27.33
  -4  -5   3  170.03   27.98
  -4   5   4   23.04    7.69
  -4   5   4   24.16    8.27
   4  -5  -4   31.88    7.53
   4  -5  -4   25.85    8.52
   4   5  -4   38.73    7.83
  -4  -5   4   32.97    7.74
  -4  -5   4   23.63    7.23
  -4   5   5   37.06   10.16
  -4   5   5   36.72    9.66
   4  -5  -5   55.05   10.27
   4  -5  -5   69.63   12.52
   4   5  -5   38.22    8.97
  -4  -5   5   26.20    7.78
  -4  -5   5   41.25    9.32
  -4   5   6   84.67   15.78
  -4   5   6   73.66   14.82
   4  -5  -6   63.94   14.68
   4   5  -6   95.70   13.94
   4   5  -6   87.44   13.81
  -4  -5   6   57.02   12.84
  -4   5   7  230.07   36.16
  -4   5   7  219.79   35.34
   4  -5  -7  214.43   34.29
   4  -5  -7  232.45   36.24
   4   5  -7  253.90   33.56
   4   5  -7  227.02   33.29
  -4  -5   7  247.97   34.09
  -4   5   8   20.15    8.98
  -4   5   8   37.42   10.26
   4  -5  -8   38.86    9.40
   4  -5  -8   34.57   10.24
   4   5  -8   57.29    9.23
   4   5  -8   45.31    8.43
  -4  -5   8   40.37    8.78
  -4  -5   8   41.49    8.91
  -4   5   9   39.46    9.82
  -4   5   9   33.00    9.58
   4  -5  -9   21.52    7.46
   4  -5  -9   25.99    7.67
   4  -5  -9   23.68    8.40
   4   5  -9   27.36    6.49
   4   5  -9   36.16    7.00
  -4  -5   9   29.87    7.10
  -4  -5   9   32.98    7.53
  -4   5  10   22.63    7.75
  -4   5  10   29.52    8.23
   4  -5 -10   22.80    6.84
   4  -5 -10   18.91    6.47
   4  -5 -10   15.66    7.67
   4   5 -10   21.59    5.51
  -4  -5  10   26.14    6.35
  -4  -5  10   19.17    5.83
  -4   5  11  276.15   42.76
   4  -5 -11  244.89   41.10
   4  -5 -11  308.97   44.34
   4   5 -11  321.49   38.78
  -4  -5  11  272.65   39.42
  -4  -5  11  264.22   39.74
  -4   5  12  293.91   42.14
   4  -5 -12  251.90   40.18
   4   5 -12  269.39   37.77
   4   5 -12  281.30   36.69
  -4  -5  12  282.83   37.89
  -4  -5  12  252.70   38.26
  -4   5  13   46.89   11.81
   4   5 -13   49.67    9.09
   4   5 -13   56.50    7.78
  -4  -5  13   31.53    8.13
  -4  -5  13   67.67   10.54
  -4   5  14   32.05    8.77
  -4   5  14   14.70    6.78
   4  -5 -14   23.69    7.44
   4   5 -14   33.61    6.21
  -4  -5  14   20.89    5.08
  -4  -5  14   19.91    5.99
  -4   5  15   78.87   17.22
  -4   5  15  105.57   19.37
   4  -5 -15  102.03   18.25
   4   5 -15   92.53   14.62
  -4  -5  15   85.76   14.08
  -4  -5  15  105.73   15.69
  -4   5  16  170.37   25.32
  -4   5  16  143.87   24.75
   4  -5 -16  136.53   23.32
   4   5 -16  150.30   20.18
  -4  -5  16  115.76   19.18
  -4  -5  16  131.11   20.58
  -4   5  17   87.05   19.38
  -4   5  17   93.39   20.34
   4  -5 -17  119.10   20.59
   4   5 -17  143.02   17.20
  -4  -5  17   95.92   15.94
  -4  -5  17  110.30   17.41
  -4   5  18  132.16   24.12
  -4   5  18  183.43   27.13
   4  -5 -18  119.52   23.14
   4   5 -18  158.07   20.43
  -4  -5  18  138.39   19.96
  -4  -5  18  113.41   20.45
  -4   5  19    0.00    4.02
  -4  -5  19    0.63    1.85
  -4  -5  19    2.83    2.93
  -4  -5  20    5.55    2.49
  -4  -5  20   -0.00    2.20
  -4   5  21   18.12    8.13
  -4  -5  21   25.37    6.39
  -4   5  22  126.54   23.57
  -4  -5  22  125.14   19.68
  -4   5  23   10.93    5.79
   4  -5 -23   14.22    6.86
  -4   5  24    0.00    3.93
   4  -5 -24   -0.00    3.59
  -4   5  25    2.15    5.14
   4  -5 -25   -0.00    3.48
  -4   5  26   26.84    9.14
   4  -5 -26    8.98    5.60
  -4   5  27   42.73   11.93
   4  -5 -27   33.71   10.45
  -4   5  28   18.21    8.49
   4  -5 -28   28.72    9.24
  -4   5  29    3.45    5.29
   4  -5 -29   22.36    7.88
  -4   5  30    2.34    6.10
   4  -5 -30   -0.00    4.31
  -4   5  31   14.86    7.78
   4  -5 -31   13.29    6.88
  -4   5  32   15.31    7.53
   4  -5 -32   14.18    7.10
  -4  -5  32   14.03    4.75
  -4   5  33    9.55    7.32
   4  -5 -33    3.29    5.01
  -4  -5  33   10.40    4.15
  -4   5  34   -0.00    3.95
  -4  -5  34   -0.00    2.29
  -4   5  35   -0.00    4.78
  -4  -5  35   -0.00    2.36
  -4   5  36   -0.00    4.34
  -4  -5  36    0.14    2.41
  -4   5  37    6.32    5.64
  -4  -5  37   13.80    4.99
  -4   5  38   -0.00    4.96
  -4  -5  38    2.50    2.86
  -4  -5  39    0.60    2.48
  -4  -5  40    1.84    2.77
  -4   6   1   34.40   10.50
  -4   6   1   54.13   11.59
   4  -6  -1   48.06   10.50
   4  -6  -1   42.82   11.73
   4   6  -1   70.07   11.62
   4   6  -1   69.49   12.44
  -4  -6   1   60.47   11.77
  -4  -6   1   55.84   11.99
  -4   6   2   77.61   15.24
  -4   6   2   77.88   14.85
   4  -6  -2   79.73   14.18
   4  -6  -2   51.64   13.91
   4   6  -2   93.52   14.38
   4   6  -2  103.76   15.74
  -4  -6   2   58.92   13.34
  -4  -6   2   69.39   14.17
  -4   6   3  103.52   18.12
  -4   6   3   77.33   16.19
   4  -6  -3   88.55   16.00
   4  -6  -3   82.24   16.94
   4   6  -3  103.40   16.01
  -4  -6   3   75.86   15.53
  -4  -6   3  100.58   16.82
  -4   6   4  110.79   23.60
  -4   6   4  130.78   23.80
   4  -6  -4  178.68   24.35
   4  -6  -4  191.29   26.59
   4   6  -4  137.15   22.40
  -4  -6   4  138.17   23.15
  -4  -6   4  164.86   24.17
  -4   6   5  112.04   18.82
  -4   6   5   86.03   16.75
   4  -6  -5   70.57   15.36
   4  -6  -5   83.05   17.04
   4   6  -5   90.54   15.14
   4   6  -5  101.03   16.02
  -4  -6   5   87.15   15.70
  -4   6   6   43.22   11.38
  -4   6   6   45.46   11.27
   4  -6  -6   45.92   10.71
   4  -6  -6   42.38   10.20
   4  -6  -6   35.94   10.84
   4   6  -6   76.48   11.09
  -4  -6   6   51.94   10.41
  -4   6   7   -0.00    2.74
  -4   6   7    2.07    3.83
   4  -6  -7    0.86    3.38
   4  -6  -7   -0.00    2.88
   4  -6  -7    1.96    4.48
   4   6  -7   -0.00    2.13
   4   6  -7   -0.00    3.09
  -4  -6   7    0.00    2.97
  -4   6   8  333.81   46.35
  -4   6   8  277.71   44.08
   4  -6  -8  303.16   43.78
   4  -6  -8  285.65   45.08
   4   6  -8  287.75   41.36
   4   6  -8  297.81   41.40
  -4  -6   8  284.49   41.92
  -4  -6   8  318.61   42.74
  -4   6   9  392.95   51.65
   4  -6  -9  324.25   51.33
   4   6  -9  300.78   47.00
   4   6  -9  354.63   47.21
  -4  -6   9  350.74   48.12
  -4  -6   9  376.29   48.80
  -4   6  10    9.46    4.86
  -4   6  10   -0.00    4.86
   4  -6 -10    0.00    2.23
   4  -6 -10    4.83    4.92
   4   6 -10    7.10    3.03
   4   6 -10    3.36    2.82
  -4  -6  10    2.53    2.63
  -4  -6  10    5.03    3.53
  -4   6  11    1.68    4.13
  -4   6  11    2.05    5.02
   4  -6 -11   -0.00    2.69
   4   6 -11    3.63    2.70
   4   6 -11    1.32    2.01
  -4  -6  11    1.91    2.52
  -4  -6  11    0.91    2.65
  -4   6  12    6.16    5.32
  -4   6  12    8.88    5.85
   4  -6 -12    4.46    3.73
   4   6 -12    6.57    2.94
   4   6 -12    4.98    2.13
  -4  -6  12    5.00    3.10
  -4  -6  12    1.83    2.29
  -4   6  13  113.89   20.69
  -4   6  13   99.48   20.40
   4  -6 -13  102.66   19.56
   4   6 -13   96.72   16.55
   4   6 -13  110.81   14.93
  -4  -6  13  112.81   17.22
  -4  -6  13  123.39   18.18
  -4   6  14  102.27   19.30
  -4   6  14   94.06   19.22
   4  -6 -14  103.44   18.89
   4   6 -14  109.39   15.61
  -4  -6  14   96.28   15.32
  -4  -6  14   86.75   15.88
  -4   6  15  114.57   20.17
  -4   6  15   93.08   19.17
   4   6 -15  109.42   15.19
  -4  -6  15   78.47   14.21
  -4  -6  15  101.87   15.98
  -4   6  16   38.32   11.02
  -4   6  16   44.77   11.92
   4   6 -16   34.05    6.97
  -4  -6  16   38.25    7.03
  -4  -6  16   38.44    8.10
  -4   6  17    2.90    4.61
  -4   6  17   -0.00    4.17
   4   6 -17    0.63    1.71
  -4  -6  17    1.31    1.57
  -4  -6  17    0.96    2.48
  -4   6  18   39.08   12.03
  -4  -6  18   55.16    8.65
  -4  -6  18   49.69    9.67
  -4   6  19   76.49   16.73
   4  -6 -19   58.44   13.89
  -4  -6  19   67.46   11.81
  -4   6  20   35.68   10.84
   4  -6 -20   47.43   11.63
  -4  -6  20   35.38    7.81
  -4   6  21   15.10    7.38
   4  -6 -21   10.05    6.35
  -4  -6  21    7.28    3.75
  -4   6  22   -0.00    3.21
   4  -6 -22   -0.00    4.26
  -4   6  23    3.59    5.11
   4  -6 -23    2.86    4.39
  -4   6  24    0.00    4.70
   4  -6 -24    5.16    4.34
  -4   6  25   32.77   10.93
   4  -6 -25   35.75   10.73
  -4   6  26   24.64    9.23
   4  -6 -26   28.97    9.84
  -4   6  27   -0.00    3.38
   4  -6 -27    1.91    3.65
  -4   6  28    8.07    5.55
   4  -6 -28    7.34    5.76
  -4   6  29   33.03   10.57
   4  -6 -29   23.87    9.45
  -4   6  30    8.53    6.17
   4  -6 -30   -0.00    4.30
  -4   6  31   15.33    7.87
   4  -6 -31    3.93    4.87
  -4   6  32    0.00    3.45
   4  -6 -32    3.29    4.76
  -4   6  33    5.61    5.22
   4  -6 -33    1.31    3.76
  -4  -6  33    4.32    2.90
  -4   6  34   -0.00    4.06
   4  -6 -34   -0.00    4.09
  -4  -6  34    5.40    3.22
  -4   6  35   21.29    8.79
   4  -6 -35   11.82    6.79
  -4  -6  35   14.77    4.63
  -4   6  36    5.64    6.85
  -4  -6  36    1.13    2.75
  -4   6  37    0.76    3.47
  -4  -6  37   -0.00    2.10
  -4  -6  38   -0.00    2.29
  -4  -6  39   -0.00    2.21
  -4  -6  40   -0.00    2.29
  -4  -6  41   -0.00    2.69
  -4   7   1  304.80   43.07
   4  -7  -1  289.84   40.71
   4  -7  -1  297.23   42.70
   4   7  -1  286.36   40.40
   4   7  -1  246.43   40.85
  -4  -7   1  299.33   41.65
  -4  -7   1  243.91   40.91
  -4   7   2   50.64   11.10
  -4   7   2   38.46    9.43
  -4   7   2   24.60    7.94
   4  -7  -2   21.64    7.42
   4  -7  -2   27.35    9.09
   4   7  -2   40.67    8.69
   4   7  -2   38.91    9.43
  -4  -7   2   26.60    8.15
  -4  -7   2   35.61    9.10
  -4   7   3  107.70   19.15
  -4   7   3   72.17   16.65
  -4   7   3   90.94   17.61
   4  -7  -3   87.59   16.76
   4  -7  -3  129.28   18.37
   4  -7  -3   68.67   17.00
   4   7  -3  124.74   17.35
  -4  -7   3   87.61   16.97
  -4   7   4    8.86    5.49
  -4   7   4   12.22    5.46
  -4   7   4   20.03    7.23
   4  -7  -4   14.50    5.60
   4  -7  -4   20.31    7.61
   4   7  -4   15.89    5.02
  -4  -7   4   12.07    5.31
  -4  -7   4    3.57    4.21
  -4   7   5  165.87   26.80
  -4   7   5  167.77   25.85
  -4   7   5  164.02   25.57
   4  -7  -5  141.77   24.28
   4  -7  -5  146.59   25.77
   4   7  -5  150.75   23.68
  -4  -7   5  141.68   23.52
  -4  -7   5  122.37   23.25
  -4   7   6  178.46   29.86
  -4   7   6  192.18   30.17
   4  -7  -6  197.38   29.71
   4  -7  -6  184.05   30.82
   4   7  -6  260.37   29.03
   4   7  -6  153.28   27.24
  -4  -7   6  152.33   27.37
  -4   7   7  497.96   66.80
  -4   7   7  447.10   65.70
   4  -7  -7  420.59   64.72
   4  -7  -7  387.15   65.81
   4   7  -7  523.77   63.52
   4   7  -7  491.22   63.51
  -4  -7   7  447.86   63.56
  -4   7   8    0.44    4.58
  -4   7   8   -0.00    4.17
   4  -7  -8   -0.00    4.15
   4  -7  -8    3.60    4.63
   4   7  -8    0.00    2.40
   4   7  -8    0.00    2.26
  -4  -7   8   -0.00    2.29
  -4  -7   8    0.00    2.87
  -4   7   9    8.38    5.88
  -4   7   9    4.61    5.11
   4  -7  -9   17.78    6.65
   4  -7  -9   23.81    8.27
   4   7  -9   13.86    4.30
   4   7  -9    8.81    3.90
  -4  -7   9    9.70    4.59
  -4  -7   9   16.18    5.45
  -4   7  10    0.00    3.13
  -4   7  10   13.57    6.41
   4  -7 -10   10.10    5.51
   4   7 -10   11.22    3.85
   4   7 -10    8.60    3.46
  -4  -7  10   11.46    4.65
  -4  -7  10    3.88    3.64
  -4   7  11  155.02   25.49
  -4   7  11  147.55   25.22
   4  -7 -11  111.62   23.06
   4   7 -11  129.79   20.85
   4   7 -11  140.51   20.23
  -4  -7  11  158.52   22.19
  -4  -7  11  138.04   22.13
  -4   7  12   17.30    7.87
  -4   7  12   21.46    8.27
   4   7 -12   21.42    5.35
   4   7 -12   26.04    4.66
  -4  -7  12   13.20    5.13
  -4  -7  12   18.84    6.02
  -4   7  13   50.42   12.12
  -4   7  13   38.73   10.93
   4   7 -13   50.51    8.30
   4   7 -13   36.99    5.70
   4   7 -13   36.65    5.69
  -4  -7  13   29.94    7.75
  -4  -7  13   36.68    8.40
  -4   7  14   -0.00    4.71
  -4   7  14    0.61    3.58
   4   7 -14    2.32    2.34
  -4  -7  14    2.37    2.91
  -4  -7  14    7.02    3.39
  -4   7  15   66.38   14.82
  -4   7  15   63.14   14.76
   4   7 -15   62.04   10.06
  -4  -7  15   53.90    9.98
  -4  -7  15   47.69   10.36
  -4   7  16    0.18    3.82
  -4   7  16   -0.00    4.68
   4  -7 -16    8.19    4.84
  -4  -7  16    1.42    1.88
  -4  -7  16    1.44    2.92
  -4   7  17   27.92    9.75
  -4   7  17   13.62    8.14
   4  -7 -17   18.90    7.94
  -4  -7  17   35.49    6.01
  -4  -7  17   29.16    6.82
  -4   7  18    6.33    5.19
   4  -7 -18    2.61    4.55
  -4  -7  18    0.44    2.65
   4  -7 -19    2.68    3.97
  -4  -7  19    0.36    2.29
  -4   7  20    1.16    3.96
   4  -7 -20   -0.00    1.98
  -4  -7  20    1.79    2.33
  -4   7  21  103.86   19.06
   4  -7 -21   54.43   14.89
  -4   7  22   41.10   10.87
   4  -7 -22   -0.00    4.16
  -4   7  23   49.35   13.27
   4  -7 -23   41.89   12.02
  -4   7  24   -0.00    4.13
   4  -7 -24    0.00    3.48
  -4   7  25    8.63    6.21
   4  -7 -25    9.78    6.25
  -4   7  26    2.27    4.99
   4  -7 -26    2.44    4.17
  -4   7  27   26.98   10.30
   4  -7 -27   31.23   10.07
  -4   7  28    7.72    6.25
   4  -7 -28    7.65    5.62
  -4   7  29    4.17    5.03
   4  -7 -29   -0.00    3.94
  -4   7  30   -0.00    4.68
   4  -7 -30    2.34    4.80
  -4   7  31    9.27    7.31
   4  -7 -31   17.98    7.96
  -4   7  32    4.89    6.14
   4  -7 -32    2.05    4.78
  -4   7  33   22.09    9.61
   4  -7 -33   18.33    8.17
  -4  -7  33   17.77    4.78
  -4   7  34    0.58    5.54
   4  -7 -34    3.32    5.98
  -4  -7  34    5.39    2.99
  -4   7  35   -0.00    3.91
   4  -7 -35    1.98    4.30
  -4  -7  35    0.00    1.96
  -4   7  36    1.11    6.13
   4  -7 -36    0.97    4.66
  -4  -7  36    0.70    2.01
  -4   7  37    7.76    6.03
  -4  -7  37    8.38    3.56
  -4  -7  38    1.73    2.08
  -4   8   1   12.83    6.65
  -4   8   1    8.61    4.99
   4  -8  -1   25.04    7.11
   4  -8  -1   18.44    7.34
   4   8  -1   14.07    5.77
   4   8  -1   19.89    6.82
  -4  -8   1   19.39    6.84
  -4  -8   1   16.41    6.91
  -4   8   2   28.85    8.85
   4  -8  -2   29.09    8.07
   4  -8  -2   44.42   10.75
   4   8  -2   29.62    7.65
   4   8  -2   19.48    7.45
  -4  -8   2   38.34    9.21
  -4  -8   2   20.88    7.91
  -4   8   3  135.89   23.86
   4  -8  -3  133.77   23.07
   4  -8  -3  126.54   24.02
   4   8  -3  133.04   21.81
  -4  -8   3  120.89   22.25
  -4  -8   3  169.92   24.71
  -4   8   4   25.75    8.16
   4  -8  -4   24.40    7.22
   4  -8  -4   15.12    7.06
   4   8  -4   23.71    6.24
   4   8  -4    1.28    3.88
  -4  -8   4   18.38    6.31
  -4  -8   4   18.55    6.82
  -4   8   5   55.62   14.02
   4  -8  -5   65.08   14.17
   4  -8  -5   74.61   16.39
   4   8  -5   62.12   12.68
   4   8  -5   82.71   14.30
  -4  -8   5  109.11   15.79
  -4  -8   5   54.85   13.29
  -4   8   6   17.11    7.85
   4  -8  -6   53.25   11.09
   4  -8  -6   35.08   10.48
   4   8  -6   42.53    8.52
   4   8  -6   22.03    7.27
  -4  -8   6   36.24    8.60
  -4   8   7   -0.00    4.04
   4  -8  -7    2.08    3.69
   4  -8  -7    0.61    4.23
   4   8  -7    1.37    2.57
   4   8  -7    0.97    3.05
  -4  -8   7    1.34    3.01
  -4   8   8   34.61   10.20
   4  -8  -8   21.55    9.27
   4   8  -8   39.90    7.98
   4   8  -8   33.72    7.63
  -4  -8   8   27.34    7.67
  -4  -8   8   20.55    7.26
  -4   8   9  647.63   62.25
   4   8  -9  379.09   53.05
   4   8  -9  341.01   52.45
  -4  -8   9  402.68   54.20
  -4  -8   9  348.20   54.08
  -4   8  10    2.26    4.24
   4   8 -10    3.78    2.95
   4   8 -10    5.15    3.14
  -4  -8  10    4.18    3.76
  -4  -8  10   -0.00    3.29
  -4   8  11   18.36    7.95
   4   8 -11   24.23    5.73
   4   8 -11   26.25    5.11
  -4  -8  11    6.35    4.49
  -4  -8  11   21.83    6.65
  -4   8  12    6.41    4.92
   4   8 -12    3.12    2.36
   4   8 -12    0.23    1.67
  -4  -8  12    0.00    2.32
  -4  -8  12   -0.00    2.61
  -4   8  13  117.61   23.91
   4  -8 -13  122.10   23.25
   4   8 -13  194.53   21.46
   4   8 -13  120.86   17.66
  -4  -8  13  143.26   21.66
  -4   8  14   10.63    6.65
   4  -8 -14   12.18    7.24
  -4  -8  14    5.74    3.56
  -4  -8  14   16.82    5.70
  -4   8  15   50.72   13.24
   4  -8 -15   59.02   13.09
  -4  -8  15   44.77    9.11
  -4  -8  15   39.85    9.40
  -4   8  16    0.25    4.37
   4  -8 -16    0.00    3.86
  -4  -8  16    0.14    2.49
  -4   8  17    3.72    5.97
   4  -8 -17    0.43    3.96
  -4   8  18   11.58    7.25
   4  -8 -18    5.67    5.42
   4  -8 -19   84.60   18.26
  -4   8  20    2.85    4.31
   4  -8 -20   -0.00    4.20
  -4   8  21   56.59   16.47
   4  -8 -21  106.14   19.00
  -4   8  22    6.49    5.54
   4  -8 -22    2.13    4.43
  -4   8  23   26.34   10.28
   4  -8 -23   18.22    8.39
  -4   8  24    5.22    5.77
   4  -8 -24    5.03    5.09
  -4   8  25   29.06   11.59
   4  -8 -25   43.89   12.34
  -4   8  26    0.00    3.72
   4  -8 -26    0.11    3.16
  -4   8  27    0.00    4.78
   4  -8 -27    0.80    3.04
  -4   8  28    1.79    4.04
   4  -8 -28    1.02    4.28
  -4   8  29   16.01    8.29
   4  -8 -29   14.78    8.53
  -4   8  30    2.98    4.69
   4  -8 -30    3.27    5.40
  -4   8  31   10.15    6.74
   4  -8 -31    1.49    4.34
  -4   8  32   -0.00    4.71
   4  -8 -32   -0.00    4.72
  -4   8  33    6.01    6.71
   4  -8 -33   -0.00    4.98
  -4   8  34   -0.00    4.96
   4  -8 -34    2.15    4.94
  -4  -8  34    1.33    1.81
  -4   8  35   30.47   11.53
   4  -8 -35   15.80    8.23
  -4   8  36   -0.00    4.39
   4  -8 -36    5.62    5.53
   4  -8 -37   -0.00    4.65
  -4   9   1  161.52   29.52
   4  -9  -1  199.10   30.04
   4  -9  -1  198.85   31.43
   4   9  -1  185.99   30.32
  -4  -9   1  173.77   30.13
  -4   9   2   -0.00    4.17
   4  -9  -2    0.00    4.08
   4  -9  -2    1.65    4.00
   4   9  -2    0.00    3.59
  -4  -9   2    0.05    2.47
  -4  -9   2    0.00    4.34
  -4   9   3   17.60    7.51
   4  -9  -3   23.59    7.78
   4  -9  -3   15.75    8.29
   4   9  -3   21.26    6.39
  -4  -9   3   24.25    7.78
  -4  -9   3   29.08    8.80
  -4   9   4    0.00    3.69
   4  -9  -4    0.00    4.10
   4   9  -4    1.16    2.32
   4   9  -4   -0.00    3.64
  -4  -9   4    4.18    3.84
  -4  -9   4   -0.00    1.98
  -4   9   5   89.99   19.26
   4  -9  -5   71.58   18.48
   4   9  -5  119.30   17.82
   4   9  -5  125.34   19.21
  -4  -9   5   99.34   17.88
  -4  -9   5   83.43   17.87
  -4   9   6    2.73    4.10
   4  -9  -6    0.00    3.96
   4   9  -6    1.29    2.87
   4   9  -6    2.20    3.38
  -4  -9   6   -0.00    2.55
  -4   9   7  286.43   46.84
   4   9  -7  307.01   43.62
  -4  -9   7  319.04   44.83
  -4   9   8    1.18    3.96
   4   9  -8   -0.00    2.09
  -4  -9   8    5.84    4.43
  -4  -9   8   -0.00    2.36
  -4   9   9   18.96    8.23
   4  -9  -9   12.60    6.51
   4   9  -9   23.79    6.07
  -4  -9   9   14.61    5.91
  -4  -9   9   13.86    6.26
  -4   9  10    0.35    3.59
   4  -9 -10    3.66    4.10
   4   9 -10    0.00    1.90
  -4  -9  10    0.00    2.39
  -4   9  11  182.90   34.38
   4  -9 -11  253.32   35.55
   4   9 -11  205.18   30.58
  -4  -9  11  208.85   31.52
  -4   9  12   -0.00    4.77
   4  -9 -12    1.12    2.75
  -4  -9  12    1.27    2.54
  -4   9  13   -0.00    4.35
   4  -9 -13    3.32    5.53
   4   9 -13    9.07    2.35
  -4  -9  13   11.38    4.56
  -4   9  14    6.08    5.61
   4  -9 -14    6.68    5.63
  -4  -9  14    9.61    4.82
  -4   9  15   38.82   12.41
   4  -9 -15   46.74   12.51
  -4   9  16   -0.00    4.58
   4  -9 -16    1.08    5.09
   4  -9 -17   69.18   15.95
   4  -9 -18   -0.00    5.02
  -4   9  19    0.00    4.08
   4  -9 -19   -0.00    3.46
  -4   9  20   -0.00    4.06
   4  -9 -20    1.85    5.12
  -4   9  21   33.74   11.60
   4  -9 -21   31.62   10.83
  -4   9  22    0.30    3.68
   4  -9 -22   -0.00    3.95
  -4   9  23   45.54   13.62
   4  -9 -23   36.56   11.57
  -4   9  24    0.86    4.76
   4  -9 -24    0.00    4.18
  -4   9  25   16.30    8.24
   4  -9 -25    6.59    5.62
  -4   9  26   -0.00    6.02
   4  -9 -26   -0.00    2.82
  -4   9  27   10.49    7.28
   4  -9 -27    5.43    5.73
  -4   9  28    1.97    4.43
   4  -9 -28    3.51    5.13
  -4   9  29    3.98    5.86
   4  -9 -29    3.34    5.73
  -4   9  30   -0.00    4.47
   4  -9 -30    8.09    6.22
  -4   9  31    0.00    3.76
   4  -9 -31    9.74    7.25
  -4   9  32   -0.00    4.34
   4  -9 -32    3.17    5.16
  -4   9  33   11.33    7.97
   4  -9 -33    1.65    6.09
  -4   9  34    6.26    6.39
   4  -9 -34    1.94    5.18
  -4   9  35    3.75    6.85
   4  -9 -35    2.45    5.83
  -4   9  36    2.77    5.15
   4  -9 -36    0.00    5.66
   4  -9 -37   13.57    8.14
   4  -9 -38   -0.00    5.19
  -4 -10   1    0.00    3.54
  -4  10   2    3.27    4.36
  -4 -10   2    1.77    3.77
  -4  10   3   41.87   11.46
  -4 -10   3   38.06   10.22
  -4  10   4    6.26    5.43
  -4 -10   4    8.65    5.56
  -4  10   5   17.11    7.48
   4 -10  -5   18.80    7.57
  -4 -10   5   21.93    7.39
  -4  10   6    1.65    4.11
   4 -10  -6   -0.00    3.51
   4  10  -6    1.15    2.69
  -4 -10   6    2.32    3.58
  -4  10   7   18.72    8.27
   4 -10  -7   26.75    8.71
   4  10  -7   21.69    6.63
  -4 -10   7   28.41    8.29
  -4  10   8   -0.00    4.15
   4 -10  -8    5.27    4.84
   4  10  -8    5.55    3.39
  -4 -10   8    9.75    5.16
  -4  10   9   10.23    7.13
   4 -10  -9    8.30    5.59
   4  10  -9   14.74    5.30
  -4 -10   9   10.07    5.28
  -4  10  10    1.00    2.73
   4 -10 -10    3.95    4.79
  -4 -10  10    3.68    3.91
  -4  10  11   32.53   10.80
   4 -10 -11   14.58    7.67
  -4 -10  11   18.77    6.71
  -4  10  12   -1.32    4.70
   4 -10 -12    1.42    3.67
  -4 -10  12    0.46    2.89
  -4  10  13   26.18   10.71
   4 -10 -13   25.19    9.23
  -4  10  14   -0.00    4.69
   4 -10 -14   -0.00    5.16
  -4  10  15   77.87   17.16
   4 -10 -15   39.38   12.23
  -4  10  16    6.80    5.64
   4 -10 -16   14.16    6.69
   4 -10 -17    5.31    4.72
   4 -10 -18    0.00    5.24
  -4  10  19   58.61   14.82
   4 -10 -19   26.40   10.20
  -4  10  20    7.19    6.26
   4 -10 -20    0.00    4.48
  -4  10  21    9.93    7.30
   4 -10 -21   11.40    7.05
  -4  10  22   -0.00    4.38
   4 -10 -22   -0.00    4.41
  -4  10  23   18.35    8.87
   4 -10 -23   20.44    8.74
  -4  10  24    9.34    6.78
   4 -10 -24    9.44    7.04
  -4  10  25   28.70   10.96
   4 -10 -25   16.82    8.21
  -4  10  26    8.24    6.21
   4 -10 -26   -0.00    4.94
  -4  10  27    5.49    6.52
   4 -10 -27    5.10    5.42
  -4  10  28    1.36    6.42
   4 -10 -28    0.00    4.59
  -4  10  29    0.62    6.39
   4 -10 -29   13.36    7.77
  -4  10  30    1.52    4.90
   4 -10 -30   -0.00    4.25
  -4  10  31    5.65    7.39
   4 -10 -31    5.17    6.39
  -4  10  32    2.85    6.80
   4 -10 -32    0.28    3.68
  -4  10  33    0.00    4.77
   4 -10 -33    0.00    4.40
  -4  10  34   -0.00    5.41
   4 -10 -34   -0.00    5.84
  -4  10  35    4.59    6.37
   4 -10 -35    2.43    5.35
   4 -10 -36   -0.00    4.94
   4 -11  -1   74.44   14.46
   4 -11  -1   43.72   13.45
   4 -11  -2    4.25    4.04
   4 -11  -2    1.41    4.65
  -4 -11   2    1.12    3.64
   4 -11  -3    7.59    5.43
  -4 -11   3   15.33    6.72
   4 -11  -4   -0.00    4.04
  -4 -11   4   11.61    5.51
   4 -11  -5    9.30    6.55
  -4 -11   5    9.52    5.47
   4 -11  -6    4.02    5.18
  -4 -11   6    9.61    5.56
   4 -11  -7   38.83   11.77
  -4 -11   7   42.89   10.72
   4 -11  -8   -0.00    3.85
  -4 -11   8    4.77    4.51
   4 -11  -9   -0.00    3.79
  -4 -11   9    0.00    3.42
   4 -11 -10    4.81    4.97
  -4 -11  10    0.20    2.90
  -4  11  11  106.98   22.57
   4 -11 -11   96.19   20.01
  -4 -11  11  100.78   18.47
  -4  11  12    7.45    6.20
   4 -11 -12   -0.00    3.59
  -4  11  13   38.77   12.41
   4 -11 -13   31.35   10.70
  -4  11  14   11.88    6.82
   4 -11 -14    5.34    6.46
  -4  11  15   38.74   11.86
   4 -11 -15   -0.00    5.14
   4 -11 -16    0.51    3.11
   4 -11 -17   40.75   12.43
  -4  11  18   -0.00    4.33
   4 -11 -18    3.07    4.59
  -4  11  19   -0.00    3.66
   4 -11 -19    0.00    4.57
  -4  11  20    0.00    3.71
   4 -11 -20    1.87    3.00
  -4  11  21   37.40   12.96
   4 -11 -21   34.42   12.02
  -4  11  22    6.22    5.96
   4 -11 -22    0.00    4.75
  -4  11  23   14.55    8.32
   4 -11 -23    4.10    4.61
  -4  11  24    0.41    3.84
   4 -11 -24    1.11    4.12
  -4  11  25    4.10    6.64
   4 -11 -25   -0.00    4.49
  -4  11  26   -0.00    6.63
   4 -11 -26   -0.00    4.70
  -4  11  27    4.24    7.19
   4 -11 -27    7.10    5.90
  -4  11  28   -0.00    4.82
   4 -11 -28    3.76    4.87
  -4  11  29    0.00    5.83
   4 -11 -29    3.04    4.15
  -4  11  30   -0.00    4.17
   4 -11 -30    1.74    5.69
  -4  11  31    6.15    7.78
   4 -11 -31    9.47    7.53
  -4  11  32    6.60    6.96
   4 -11 -32    4.51    5.98
  -4  11  33    6.07    7.91
   4 -11 -33    8.67    6.32
  -4  11  34    9.95    8.07
   4 -12  -1    4.42    5.13
  -4 -12   1    2.70    3.65
   4 -12  -2    2.07    4.24
   4 -12  -3   80.26   17.24
   4 -12  -4   17.13    7.83
   4 -12  -5   33.14   10.41
  -4 -12   5   21.23    8.38
   4 -12  -6    4.09    4.57
  -4 -12   6   -0.00    3.56
   4 -12  -7    1.48    3.84
  -4 -12   7   -0.00    2.83
   4 -12  -8    8.68    6.37
  -4 -12   8    4.35    4.71
   4 -12  -9   81.87   18.62
  -4 -12   9   99.33   18.11
   4 -12 -10    0.56    3.65
   4 -12 -11    6.85    5.37
   4 -12 -12    7.78    5.74
   4 -12 -13   31.39   10.42
   4 -12 -14    9.12    6.37
   4 -12 -15   20.88    9.13
   4 -12 -16    3.52    4.99
   4 -12 -17    3.34    4.07
   4 -12 -18   -0.00    5.24
   4 -12 -19   14.36    7.88
   4 -12 -20    0.11    3.84
   4 -12 -21    9.63    6.91
   4 -12 -23    1.40    5.77
   4 -12 -24   10.70    6.94
   4 -12 -25   14.15    7.77
   4 -12 -26   -0.00    4.25
   4 -12 -27    1.28    4.23
   4 -12 -28   -0.00    4.99
   4 -12 -29    2.16    4.86
  -4  12  30    3.05    7.01
   4 -12 -30    1.92    6.54
  -4  12  31    8.39    8.45
  -4  12  32   -0.00    4.98
  -4  12  33    1.41    5.14
  -4  12  34   -0.00    4.43
   4 -13  -1   35.51   10.68
  -4 -13   1   30.12   10.41
   4 -13  -2    8.42    5.94
  -4 -13   2    5.27    5.88
   4 -13  -3    3.05    4.36
  -4 -13   3    3.13    4.73
   4 -13  -4    3.40    4.36
  -4 -13   4   -0.00    3.89
   4 -13  -5   34.19   10.80
   4 -13  -6    0.69    3.17
   4 -13  -8    0.00    3.49
   4 -13  -9    2.22    4.29
   4 -13 -10    0.00    4.37
   4 -13 -11   45.46   12.67
   4 -13 -12    7.73    5.76
   4 -13 -13   -0.00    4.56
   4 -13 -14    1.59    3.91
   4 -13 -15    0.72    5.09
   4 -13 -16   10.70    6.91
   4 -13 -17   17.29    8.44
   4 -13 -18   -0.00    5.70
   4 -13 -19    2.62    4.80
   4 -13 -20   -0.00    5.18
   4 -13 -21    8.88    6.31
   4 -13 -22   -0.00    5.08
   4 -13 -23    3.99    5.14
   4 -13 -24    1.36    3.82
   4 -13 -25    0.00    6.33
   4 -13 -26    4.59    4.62
   4 -13 -27   11.95    7.35
   4 -14  -1   -0.00    3.42
  -4 -14   1    2.72    5.08
   4 -14  -2   12.45    6.09
  -4 -14   2   -0.00    4.17
   4 -14  -3   17.09    7.36
  -4 -14   3    9.03    6.32
   4 -14  -4    2.73    4.21
  -4 -14   4   13.77    7.07
   4 -14  -5    6.69    5.23
  -4 -14   5   26.78    8.97
   4 -14  -6    0.71    3.46
   4 -14  -7   10.41    6.96
   4 -14  -8    5.14    4.62
   4 -14  -9   14.14    7.50
   4 -14 -10    5.02    5.24
   4 -14 -11    7.52    5.62
   4 -14 -12   -0.00    4.84
   4 -14 -13    2.46    6.04
   4 -14 -14    4.48    6.31
   4 -14 -15    7.06    5.85
   4 -14 -16    4.73    5.02
   4 -14 -17   -0.00    4.74
   4 -14 -18   15.40    7.70
   4 -14 -19   -0.00    5.50
   4 -14 -20    0.00    6.30
   4 -14 -21    2.57    5.94
   4 -14 -22    7.00    6.69
   4 -14 -23    2.04    5.14
   4 -14 -24    1.74    6.12
   4 -15  -1    9.03    5.87
  -4 -15   1    2.71    5.35
   4 -15  -2    4.35    4.46
  -4 -15   2    4.58    5.15
   4 -15  -3    3.16    4.11
  -4 -15   3    8.91    6.56
   4 -15  -4   -0.00    2.80
   4 -15  -5   13.83    6.92
   4 -15  -6    6.93    5.29
   4 -15  -7    5.58    5.37
   4 -15  -8   -0.00    3.67
   4 -15  -9   11.35    7.04
   4 -15 -10    1.35    4.55
   4 -15 -11    6.53    5.77
   4 -15 -12   -0.00    4.88
   4 -15 -13   -0.00    4.44
   4 -15 -14    5.42    5.51
   4 -15 -15   -0.00    3.14
   4 -15 -16    0.90    5.10
   4 -15 -17   12.26    7.83
   4 -15 -18    4.92    6.16
   4 -15 -19   -0.00    4.21
   4 -15 -20    6.29    6.27
   4 -16  -1    3.45    4.56
  -4 -16   1    4.96    5.34
   4 -16  -2    1.39    4.47
   4 -16  -3   -0.00    4.55
   4 -16  -4   20.97    8.66
   4 -16  -5   -0.00    4.25
   4 -16  -6   -0.00    3.76
   4 -16  -7    2.69    5.31
   4 -16  -8    1.02    4.38
   4 -16  -9    2.04    3.81
   4 -16 -10    0.80    3.98
   4 -16 -11    2.07    3.83
   4 -16 -12   -0.00    4.29
   4 -16 -13   -0.00    5.52
   4 -16 -14   -0.00    4.82
   4 -16 -15   10.86    7.15
   4 -16 -16    0.09    4.58
   4 -16 -17    0.00    5.20
   4 -17  -1    8.18    6.59
   4 -17  -2    4.36    5.49
   4 -17  -3   -0.00    5.31
   4 -17  -4   -0.00    4.70
   4 -17  -5    4.44    5.24
   4 -17  -6    9.07    6.77
   4 -17  -7   -0.00    4.67
   4 -17  -8   -0.00    4.71
   4 -17  -9    3.53    6.34
   4 -17 -10    4.23    5.30
   4 -17 -11    0.82    3.93
   4 -17 -12    0.47    3.74
   4 -17 -13   -0.00    4.96
   4 -18  -1    5.58    5.76
   4 -18  -2    4.95    6.32
   4 -18  -3   -0.00    5.01
   4 -18  -4    3.34    4.51
   4 -18  -5    0.73    4.24
   4 -18  -6   -0.00    4.84
   4 -18  -7    0.18    3.83
   4 -18  -8    1.10    4.77
   4 -18  -9   -0.00    4.30
   4 -19  -3    2.81    4.00
   4 -19  -4    1.34    3.87
  -3   0   1    1.19    2.33
  -3   0   1    0.38    2.54
   3   0  -1   -0.00    2.74
   3   0  -1    2.38    3.41
  -3   0   2   -0.00    2.86
  -3   0   2   -0.00    2.58
   3   0  -2    0.33    2.90
   3   0  -2    3.35    2.92
  -3   0   3 4694.08  577.81
  -3   0   3 4286.70  578.24
   3   0  -3 4771.80  577.98
   3   0  -3 4322.60  578.31
  -3   0   4    0.90    2.45
  -3   0   4   -0.00    3.19
   3   0  -4    1.57    2.60
   3   0  -4    0.28    2.96
  -3   0   5   81.62   12.14
  -3   0   5   85.26   12.99
   3   0  -5   76.36   11.96
   3   0  -5   59.55   12.06
  -3   0   6   -0.00    2.01
  -3   0   6   -0.00    2.44
   3   0  -6    1.78    2.21
   3   0  -6    3.34    3.20
  -3   0   7  383.19   52.27
  -3   0   7  466.50   53.71
   3   0  -7  355.63   51.86
  -3   0   8   -0.00    1.78
  -3   0   8    0.49    2.68
   3   0  -8    0.42    1.66
  -3   0   9  641.49   92.21
  -3   0   9  719.96   93.06
   3   0  -9  753.11   92.20
  -3   0  10   -0.00    2.08
   3   0 -10    0.24    1.69
  -3   0  11  962.16  122.10
   3   0 -11  956.82  121.14
   3   0 -11  862.26  122.11
  -3   0  12    1.97    2.37
   3   0 -12   -0.00    2.04
  -3   0  13  505.17   68.02
   3   0 -13  498.65   66.80
  -3   0  14    0.39    2.63
   3   0 -14   -0.00    1.94
   3   0 -14    0.49    2.09
   3   0 -15   93.76   15.12
   3   0 -15   90.36   14.84
   3   0 -16    0.51    2.28
   3   0 -16    1.36    2.09
  -3   0  17  129.29   23.21
   3   0 -17  153.87   23.08
   3   0 -17  172.07   23.28
  -3   0  18    0.00    2.35
   3   0 -18   -0.00    1.95
   3   0 -18    0.67    2.17
  -3   0  19   61.02   11.94
   3   0 -19   55.30   10.74
   3   0 -19   53.57   10.55
  -3   0  20   -0.00    2.85
   3   0 -20    1.23    2.30
   3   0 -20    3.62    3.16
  -3   0  21    0.00    2.79
   3   0 -21    6.28    3.63
   3   0 -21    5.24    3.17
  -3   0  22   -0.00    3.11
   3   0 -22   -0.00    2.23
   3   0 -22   -0.00    1.95
  -3   0  23  312.86   40.49
  -3   0  23  268.81   40.80
   3   0 -23  302.00   39.86
   3   0 -23  227.74   38.48
  -3   0  24    1.09    2.81
   3   0 -24   -0.00    1.79
   3   0 -24   -0.00    2.51
  -3   0  25   79.16   14.78
   3   0 -25   80.25   14.74
   3   0 -25   78.59   14.56
  -3   0  26   -0.00    2.86
   3   0 -26    0.01    2.34
  -3   0  27   57.90   12.93
   3   0 -27   76.18   13.81
  -3   0  28   -0.00    3.74
  -3   0  29   52.43   11.78
  -3   0  30   -0.00    2.66
  -3   0  31    3.10    3.43
  -3   0  32   -0.00    3.02
  -3   0  33    9.29    5.44
  -3   0  34    1.51    3.09
  -3   0  35   26.96    8.60
  -3   0  36   -0.00    3.69
  -3   0  37    1.28    3.71
  -3   0  38   -0.00    3.63
  -3   0  39   11.67    6.33
  -3   0  40    3.84    4.94
  -3   1   1  794.56  102.43
  -3   1   1  930.11  103.76
   3  -1  -1  752.41  102.27
   3  -1  -1  915.24  103.94
   3   1  -1  736.60  102.63
   3   1  -1  705.13  102.70
  -3  -1   1  857.93  103.40
  -3  -1   1  691.26  102.61
  -3   1   2  373.15   64.92
  -3   1   2  521.78   66.52
   3  -1  -2  455.34   65.27
   3  -1  -2  563.17   66.94
   3   1  -2  511.52   66.02
   3   1  -2  529.74   66.33
  -3  -1   2  584.44   66.68
  -3  -1   2  548.67   66.41
  -3   1   3   12.17    3.75
  -3   1   3    9.06    3.86
   3  -1  -3    7.07    3.03
   3  -1  -3    9.06    4.54
   3   1  -3    7.20    3.45
   3   1  -3    3.15    3.29
  -3  -1   3    9.66    3.71
  -3  -1   3    3.14    2.74
  -3   1   4    0.00    2.35
  -3   1   4    4.33    3.63
   3  -1  -4    5.72    2.72
   3  -1  -4    2.63    3.50
   3   1  -4    6.42    3.00
   3   1  -4    4.74    3.10
  -3  -1   4    5.18    3.19
  -3  -1   4    9.23    4.16
  -3   1   5 1707.82  231.08
  -3   1   5 2000.77  232.54
   3  -1  -5 2041.22  231.43
   3  -1  -5 2047.91  232.60
   3   1  -5 1581.39  230.62
  -3  -1   5 1644.28  230.49
  -3  -1   5 1808.79  231.40
  -3   1   6    0.00    2.23
  -3   1   6    3.02    3.17
   3  -1  -6    3.00    2.58
   3  -1  -6    1.08    3.04
   3   1  -6    2.76    2.48
  -3  -1   6    2.40    2.64
  -3   1   7  200.23   26.00
  -3   1   7  180.51   26.18
   3  -1  -7  190.96   25.33
   3  -1  -7  164.57   25.73
   3   1  -7  174.89   24.68
  -3  -1   7  156.34   24.39
  -3   1   8   72.14   12.61
  -3   1   8   70.27   12.82
   3  -1  -8   73.27   12.12
   3  -1  -8   70.78   12.86
   3   1  -8   83.72   11.92
   3   1  -8   76.93   12.22
  -3  -1   8   69.24   11.54
  -3   1   9  899.45  109.08
  -3   1   9  798.93  108.72
   3  -1  -9  845.23  107.98
   3  -1  -9  869.11  109.11
   3   1  -9  830.12  107.10
   3   1  -9  908.01  107.86
  -3  -1   9  704.01  106.85
  -3   1  10   41.83    9.18
  -3   1  10   42.62    9.16
   3  -1 -10   39.77    8.14
   3  -1 -10   41.73    9.05
   3   1 -10   39.95    7.56
   3   1 -10   56.85    8.50
  -3  -1  10   39.53    7.79
  -3  -1  10   49.19    8.83
  -3   1  11  552.70   56.90
  -3   1  11  420.93   55.25
   3  -1 -11  373.99   53.85
   3   1 -11  382.45   52.95
   3   1 -11  369.51   53.39
  -3  -1  11  400.76   53.54
  -3  -1  11  385.27   53.88
  -3   1  12    0.95    3.46
  -3   1  12    5.50    4.10
   3  -1 -12    5.39    2.85
   3   1 -12    5.42    2.47
  -3  -1  12    1.43    2.15
  -3  -1  12    0.00    2.36
  -3   1  13    0.89    3.38
  -3   1  13    0.00    3.28
   3  -1 -13    4.40    3.31
   3  -1 -13    9.66    4.06
   3   1 -13    8.12    3.24
  -3  -1  13    8.62    3.37
  -3  -1  13    6.41    3.61
  -3   1  14    9.94    5.28
   3  -1 -14   17.26    4.86
   3  -1 -14    5.16    3.45
   3   1 -14    8.10    3.39
  -3  -1  14   12.61    4.46
  -3  -1  14   11.91    4.29
  -3   1  15  376.96   49.34
   3  -1 -15  368.28   48.07
   3   1 -15  296.76   46.53
   3   1 -15  337.30   46.48
  -3  -1  15  381.92   48.24
  -3  -1  15  345.48   47.63
  -3   1  16    4.71    4.08
   3  -1 -16    4.52    3.19
   3  -1 -16    6.86    3.64
   3   1 -16    6.69    3.01
   3   1 -16   11.35    3.48
  -3  -1  16    4.87    3.26
  -3   1  17  193.64   28.96
   3  -1 -17  180.92   27.71
   3  -1 -17  181.34   27.65
   3   1 -17  187.04   26.80
   3   1 -17  176.00   26.28
  -3  -1  17  194.84   27.80
   3  -1 -18    4.55    3.09
   3  -1 -18    2.21    2.72
   3   1 -18    1.90    2.01
   3   1 -18    3.80    2.46
  -3  -1  18    1.42    2.52
   3  -1 -19   38.78    9.34
   3  -1 -19   46.69    9.75
   3   1 -19   45.61    8.94
   3   1 -19   55.83    9.20
  -3  -1  19   40.27    9.43
   3  -1 -20   43.61    8.85
   3  -1 -20    9.66    5.79
   3   1 -20   46.46    8.04
   3   1 -20   61.90    8.68
  -3  -1  20   35.38    7.99
   3  -1 -21   95.07   19.65
   3  -1 -21  170.24   22.11
   3   1 -21  117.35   19.43
   3   1 -21  138.00   19.65
  -3  -1  21  126.12   20.69
   3  -1 -22    1.61    2.82
   3  -1 -22    1.07    2.66
   3   1 -22    1.58    2.39
   3   1 -22    1.95    2.30
  -3  -1  22    0.38    2.49
  -3   1  23    9.33    4.98
   3  -1 -23   14.15    5.51
   3  -1 -23   13.68    5.43
   3   1 -23   12.43    4.59
   3   1 -23   11.33    4.13
  -3  -1  23    5.58    4.83
  -3   1  24    2.12    3.24
   3  -1 -24   -0.00    3.13
   3  -1 -24   -0.00    2.32
   3   1 -24    0.12    2.18
   3   1 -24    2.13    2.55
  -3   1  25   33.71    9.97
   3  -1 -25   56.24   11.37
   3  -1 -25   61.14   11.65
   3   1 -25   46.44    9.85
  -3  -1  25   43.53   10.00
  -3   1  26   10.36    5.12
   3  -1 -26    4.51    3.65
   3  -1 -26    6.88    4.36
   3   1 -26   13.16    4.75
  -3  -1  26   13.65    5.02
  -3   1  27   68.99   14.06
   3  -1 -27   70.26   13.76
  -3  -1  27   58.45   12.52
  -3   1  28   -0.00    3.23
   3  -1 -28    0.04    2.46
  -3  -1  28    0.00    2.66
  -3   1  29   -0.00    3.70
   3  -1 -29   -0.00    3.55
  -3  -1  29    0.00    2.64
  -3   1  30    9.04    5.96
  -3  -1  30   12.32    5.70
  -3   1  31   30.28    8.94
  -3  -1  31   30.20    8.42
  -3   1  32   -0.00    3.02
  -3  -1  32    1.59    3.89
  -3   1  33   11.57    5.60
  -3  -1  33    1.41    3.02
  -3   1  34    4.10    3.85
  -3  -1  34    0.00    2.97
  -3   1  35   10.73    6.29
  -3  -1  35   15.76    6.32
  -3   1  36    0.00    3.49
  -3  -1  36    0.00    2.33
  -3   1  37   13.97    7.16
  -3  -1  37   14.79    6.76
  -3   1  38   -0.00    4.61
  -3  -1  38    1.77    3.64
  -3   1  39    5.89    4.65
  -3  -1  39    6.61    4.97
  -3   1  40    0.00    4.35
  -3  -1  40    0.00    2.97
  -3   2   1  179.27   22.73
  -3   2   1  175.37   23.29
   3  -2  -1  159.23   22.13
   3  -2  -1  191.89   23.97
   3   2  -1  112.39   21.63
   3   2  -1  168.72   22.97
  -3  -2   1  143.21   22.49
  -3  -2   1  127.79   22.22
  -3   2   2   61.57   11.98
  -3   2   2   65.38   12.86
   3  -2  -2  106.63   13.12
   3  -2  -2   48.21   12.15
   3   2  -2   80.31   12.60
   3   2  -2   67.66   12.35
  -3  -2   2   81.81   12.90
  -3  -2   2  126.47   14.25
  -3   2   3 1088.98  158.56
  -3   2   3  919.93  158.51
   3  -2  -3 1233.80  158.59
   3  -2  -3 1386.45  160.23
   3   2  -3 1941.01  160.63
   3   2  -3 1184.09  158.74
  -3  -2   3 1141.74  158.63
  -3  -2   3 1272.42  159.10
  -3   2   4    0.91    2.62
  -3   2   4    4.85    3.57
   3  -2  -4    2.13    2.23
   3  -2  -4    0.00    2.72
   3   2  -4    0.00    2.15
  -3  -2   4   -0.00    2.78
  -3  -2   4    2.88    2.69
  -3   2   5    2.27    2.64
  -3   2   5    0.00    3.25
   3  -2  -5    1.37    2.31
   3  -2  -5    1.39    3.38
   3   2  -5    0.76    2.15
  -3  -2   5    0.38    2.18
  -3   2   6    1.88    2.98
  -3   2   6    8.53    3.89
   3  -2  -6    1.70    2.67
   3  -2  -6    5.51    3.80
   3   2  -6    2.96    2.43
   3   2  -6    4.80    2.82
  -3  -2   6    4.89    2.89
  -3   2   7  375.91   52.57
  -3   2   7  378.26   52.70
   3  -2  -7  343.91   51.52
   3  -2  -7  375.87   52.72
   3   2  -7  372.72   51.15
   3   2  -7  389.73   51.08
  -3  -2   7  422.85   51.04
  -3   2   8  716.12   94.97
  -3   2   8  688.29   94.71
   3  -2  -8  704.46   94.93
   3   2  -8  657.26   92.88
   3   2  -8  865.59   93.36
  -3  -2   8  674.87   92.46
  -3  -2   8  692.49   93.23
  -3   2   9  382.08   60.42
  -3   2   9  476.75   61.22
   3  -2  -9  382.40   59.47
   3  -2  -9  452.92   61.13
   3   2  -9  464.35   58.98
   3   2  -9  477.55   58.78
  -3  -2   9  444.92   58.45
  -3  -2   9  449.72   59.21
  -3   2  10    0.00    3.49
  -3   2  10    5.92    3.88
   3  -2 -10    6.00    3.31
   3  -2 -10    4.99    4.47
   3   2 -10    3.96    2.65
   3   2 -10    6.31    2.71
  -3  -2  10    4.98    2.30
  -3  -2  10   10.38    3.64
  -3   2  11   30.24    7.72
  -3   2  11   40.16    8.38
   3  -2 -11   14.78    5.86
   3  -2 -11   23.92    6.83
   3   2 -11   17.80    4.84
   3   2 -11   35.13    5.62
  -3  -2  11   22.76    5.06
  -3  -2  11   29.68    6.11
  -3   2  12   24.12    6.84
  -3   2  12   16.41    5.88
   3  -2 -12   10.98    4.75
   3  -2 -12    9.97    4.58
   3   2 -12   14.15    3.86
  -3  -2  12   16.74    4.13
  -3  -2  12   15.84    4.57
  -3   2  13  393.00   52.80
   3  -2 -13  360.62   51.59
   3  -2 -13  404.67   52.10
   3   2 -13  349.79   49.40
  -3  -2  13  384.77   50.03
  -3  -2  13  367.21   50.35
  -3   2  14   18.41    6.39
   3  -2 -14   19.12    5.59
   3  -2 -14   10.05    4.50
   3   2 -14   16.92    3.90
  -3  -2  14   16.30    4.23
  -3  -2  14    5.74    3.46
  -3   2  15   30.14    8.00
   3  -2 -15   19.77    6.45
   3  -2 -15   20.92    6.52
   3   2 -15   29.90    5.54
  -3  -2  15   29.51    6.20
  -3  -2  15   22.37    5.87
  -3   2  16   16.51    6.01
   3  -2 -16    6.66    4.16
   3  -2 -16   11.06    4.45
   3   2 -16   12.54    3.45
   3   2 -16    9.78    3.19
  -3  -2  16    7.85    3.38
  -3  -2  16   12.75    4.22
  -3   2  17  159.68   23.95
   3  -2 -17  140.90   22.30
   3  -2 -17  137.21   22.28
   3   2 -17  134.36   20.12
   3   2 -17  133.00   19.75
  -3  -2  17  134.56   20.87
  -3   2  18   14.53    5.80
   3  -2 -18    6.73    3.99
   3  -2 -18    5.14    3.75
   3   2 -18    7.47    2.89
   3   2 -18    8.79    2.98
  -3  -2  18    5.17    3.29
  -3   2  19   26.12    8.31
  -3   2  19   36.02    9.84
   3  -2 -19   51.87   10.05
   3  -2 -19   57.36   10.64
   3   2 -19   38.21    7.49
   3   2 -19   39.18    7.25
  -3  -2  19   30.47    7.65
  -3   2  20    4.12    3.69
  -3   2  20   12.89    5.48
   3  -2 -20    2.75    3.39
   3  -2 -20   -0.00    2.83
   3   2 -20    2.45    2.37
   3   2 -20    3.08    2.21
  -3  -2  20    3.90    3.00
  -3   2  21    0.94    3.14
   3  -2 -21    2.32    3.15
   3  -2 -21    7.03    4.42
   3   2 -21    2.59    2.16
   3   2 -21    4.55    2.51
  -3  -2  21    0.93    2.55
  -3   2  22    0.89    4.22
   3  -2 -22    0.00    2.34
   3  -2 -22    0.68    3.08
   3   2 -22    0.32    1.74
   3   2 -22   -0.00    1.94
  -3  -2  22   -0.00    2.32
  -3   2  23  120.93   21.15
   3  -2 -23  126.84   21.14
   3  -2 -23  106.14   20.58
   3   2 -23  130.73   19.06
  -3  -2  23  119.21   19.93
  -3   2  24   65.94   12.91
   3  -2 -24   51.61   11.43
   3   2 -24   41.55    9.09
  -3   2  25   40.23   10.84
   3  -2 -25   49.97   11.33
  -3   2  26    2.33    3.44
   3  -2 -26    4.94    4.06
  -3  -2  26    0.68    2.52
  -3   2  27   55.33   12.40
   3  -2 -27   46.34   11.23
  -3  -2  27   43.23    9.77
  -3   2  28    0.00    4.01
   3  -2 -28    1.13    3.04
  -3  -2  28    5.05    3.65
  -3   2  29   54.63   14.96
   3  -2 -29   95.43   17.07
  -3  -2  29  103.38   15.83
  -3   2  30   -0.00    3.37
  -3  -2  30    0.00    3.09
  -3   2  31    4.43    4.26
  -3  -2  31    1.03    2.93
  -3   2  32   -0.00    4.74
  -3  -2  32    0.00    3.05
  -3   2  33   42.43   10.72
  -3  -2  33   20.64    7.22
  -3   2  34    1.13    3.18
  -3  -2  34   -0.00    3.59
  -3   2  35   11.70    6.15
  -3  -2  35   20.37    6.56
  -3   2  36    0.00    4.29
  -3  -2  36    1.62    3.12
  -3   2  37    5.94    5.48
  -3  -2  37    5.83    4.41
  -3   2  38    6.87    4.66
  -3  -2  38    0.95    2.96
  -3   2  39   18.32    8.19
  -3  -2  39   19.78    7.12
  -3  -2  40    0.00    2.76
  -3   3   1  461.37   61.33
  -3   3   1  472.08   61.80
   3  -3  -1  369.78   60.22
   3  -3  -1  432.46   61.77
   3   3  -1  496.96   61.31
   3   3  -1  457.49   61.44
  -3  -3   1  425.19   61.07
  -3  -3   1  605.83   62.72
  -3   3   2  195.66   31.86
  -3   3   2  307.87   34.07
   3  -3  -2  207.41   32.69
   3   3  -2  238.51   32.02
   3   3  -2  213.94   32.00
  -3  -3   2  213.48   31.94
  -3  -3   2  239.30   32.44
  -3   3   3   38.39    8.46
  -3   3   3   38.57    8.73
   3  -3  -3   42.43    8.30
   3  -3  -3   39.47    9.11
   3   3  -3   34.94    7.52
  -3  -3   3   52.28    8.74
  -3  -3   3   42.37    8.33
  -3   3   4  107.10   14.65
  -3   3   4   84.44   13.91
   3  -3  -4   71.31   12.65
   3  -3  -4   70.30   13.60
   3   3  -4   69.10   12.11
  -3  -3   4   66.84   12.33
  -3   3   5  443.15   62.52
  -3   3   5  503.23   63.07
   3  -3  -5  464.73   61.85
   3  -3  -5  482.98   63.09
   3   3  -5  494.20   61.21
   3   3  -5  457.19   61.02
  -3  -3   5  393.33   60.82
  -3   3   6  489.49   74.14
  -3   3   6  600.91   74.88
   3  -3  -6  600.71   74.02
   3  -3  -6  521.80   74.37
   3   3  -6  484.05   72.21
   3   3  -6  645.97   72.97
  -3  -3   6  533.46   72.73
  -3   3   7  150.65   25.55
  -3   3   7  172.12   25.88
   3  -3  -7  179.23   25.25
   3  -3  -7  196.93   26.73
   3   3  -7  160.15   23.65
   3   3  -7  172.36   23.62
  -3  -3   7  130.48   23.40
  -3  -3   7  202.15   24.62
  -3   3   8   35.49    8.16
  -3   3   8   20.71    6.62
   3  -3  -8   24.30    6.59
   3  -3  -8   25.94    7.31
   3   3  -8   25.25    5.54
   3   3  -8   30.52    5.55
  -3  -3   8   29.17    5.77
  -3  -3   8   19.03    5.33
  -3   3   9  135.34   23.72
  -3   3   9  152.21   23.86
   3  -3  -9  137.21   22.78
   3  -3  -9  144.97   23.06
   3  -3  -9  187.45   25.21
   3   3  -9  158.29   21.60
   3   3  -9  158.09   21.00
  -3  -3   9  129.97   21.35
  -3   3  10  384.85   56.68
  -3   3  10  426.25   56.63
   3  -3 -10  399.08   55.51
   3  -3 -10  417.84   55.74
   3  -3 -10  392.31   56.89
   3   3 -10  400.28   53.53
   3   3 -10  411.47   52.78
  -3  -3  10  416.48   53.14
  -3  -3  10  363.79   53.50
  -3   3  11  510.33   64.97
   3  -3 -11  480.65   63.74
   3  -3 -11  486.66   64.00
   3   3 -11  441.91   61.32
   3   3 -11  492.07   60.59
  -3  -3  11  438.26   60.81
  -3  -3  11  439.66   61.54
  -3   3  12    5.66    4.08
   3  -3 -12   -0.00    2.35
   3  -3 -12    3.42    3.13
   3   3 -12    0.71    1.80
  -3  -3  12    0.97    1.59
  -3  -3  12    1.10    2.23
  -3   3  13   12.27    5.32
   3  -3 -13   17.75    6.07
   3  -3 -13   17.27    5.97
   3   3 -13   18.27    4.27
  -3  -3  13   12.75    3.45
  -3  -3  13    9.84    3.79
  -3   3  14    0.99    3.86
   3  -3 -14   -0.00    3.25
   3  -3 -14   -0.00    2.63
   3   3 -14    0.00    2.05
  -3  -3  14    2.16    1.88
  -3  -3  14    2.57    2.42
  -3   3  15  230.20   30.80
   3  -3 -15  144.59   27.61
   3  -3 -15  184.19   28.96
  -3  -3  15  179.82   26.01
  -3  -3  15  209.12   26.76
  -3   3  16   46.71   10.71
   3  -3 -16   53.87   11.04
   3  -3 -16   58.71   11.39
   3   3 -16   46.65    8.08
  -3  -3  16   49.37    8.60
  -3  -3  16   39.21    8.40
  -3   3  17   55.81   11.21
  -3   3  17   37.45   10.68
   3  -3 -17   58.31   11.18
   3  -3 -17   58.59   11.43
   3   3 -17   33.41    7.32
   3   3 -17   41.78    7.65
  -3  -3  17   57.71    8.84
  -3  -3  17   48.75    8.68
  -3   3  18    5.03    3.55
  -3   3  18    4.79    4.34
   3  -3 -18    1.34    3.19
   3  -3 -18    7.49    4.23
   3   3 -18    0.04    1.37
   3   3 -18    3.46    2.19
  -3  -3  18    2.92    2.59
  -3   3  19   10.73    5.78
  -3   3  19   20.05    7.29
   3  -3 -19    6.87    3.99
   3  -3 -19   12.25    5.53
   3   3 -19   11.46    3.37
   3   3 -19   16.58    3.74
  -3  -3  19   10.86    4.04
  -3   3  20   44.20   10.88
   3  -3 -20   37.90    9.15
   3   3 -20   33.22    6.44
   3   3 -20   28.05    6.02
  -3  -3  20   34.94    7.34
  -3   3  21   66.75   15.60
   3  -3 -21   64.02   14.22
   3   3 -21   84.44   12.29
   3   3 -21   81.29   11.92
  -3  -3  21   65.66   12.65
  -3   3  22   63.84   13.21
   3  -3 -22   48.95   11.53
   3   3 -22   54.68    9.32
  -3  -3  22   49.40   10.00
  -3   3  23    3.52    4.84
   3  -3 -23    9.80    4.79
   3   3 -23    2.12    2.04
  -3  -3  23   10.73    4.09
  -3   3  24    8.88    5.86
   3  -3 -24    5.71    4.72
  -3  -3  24    9.06    4.35
  -3   3  25  107.88   21.66
   3  -3 -25  150.94   23.27
  -3   3  26   65.45   14.66
   3  -3 -26   64.83   14.02
  -3   3  27  124.94   20.88
  -3  -3  27   91.33   16.24
  -3   3  28    6.69    5.58
  -3  -3  28   15.64    4.83
  -3   3  29    5.82    5.74
  -3  -3  29    7.76    3.70
  -3   3  30   20.58    8.39
  -3  -3  30   37.33    8.05
  -3   3  31   41.74   11.17
   3  -3 -31   43.73   11.07
  -3  -3  31   35.51    8.84
  -3   3  32    5.09    4.96
  -3  -3  32    7.05    3.93
  -3   3  33    1.11    3.56
  -3  -3  33    2.33    2.90
  -3   3  34   -0.00    3.96
  -3  -3  34    0.00    3.14
  -3   3  35   17.02    7.07
  -3  -3  35    5.42    3.94
  -3   3  36   -0.00    3.26
  -3  -3  36    0.00    2.61
  -3   3  37    0.81    5.31
  -3  -3  37    9.50    4.90
  -3   3  38    2.91    5.52
  -3  -3  38    3.70    3.73
  -3   3  39    2.26    4.17
  -3  -3  39    3.66    3.68
  -3  -3  40   -0.00    2.37
  -3  -3  41   10.44    5.12
  -3   4   1  128.95   18.85
  -3   4   1  112.92   18.31
   3  -4  -1  118.73   17.78
   3  -4  -1  128.16   19.21
   3   4  -1  114.99   17.67
   3   4  -1   98.40   17.60
  -3  -4   1   98.40   17.54
  -3  -4   1  107.91   18.03
  -3   4   2  114.71   20.58
  -3   4   2  160.56   21.89
   3  -4  -2  134.87   20.43
   3  -4  -2  137.43   21.47
   3   4  -2  135.35   20.13
   3   4  -2  103.76   19.83
  -3  -4   2  143.17   20.68
  -3  -4   2  144.73   20.80
  -3   4   3  331.16   44.03
   3  -4  -3  293.04   43.55
   3   4  -3  301.15   41.97
  -3  -4   3  310.31   42.41
  -3  -4   3  297.36   42.48
  -3   4   4   37.67    9.57
  -3   4   4   44.10    9.72
   3  -4  -4   43.10    8.97
   3  -4  -4   55.46   10.52
   3   4  -4   42.64    8.25
  -3  -4   4   39.45    8.54
  -3   4   5   41.03    9.35
  -3   4   5   29.84    8.36
   3  -4  -5   34.60    8.30
   3  -4  -5   48.37   10.02
   3   4  -5   46.09    7.86
   3   4  -5   38.50    7.62
  -3  -4   5   32.84    7.54
  -3   4   6   65.17   13.98
  -3   4   6  109.06   15.64
   3  -4  -6   76.96   13.76
   3  -4  -6   87.49   15.28
   3   4  -6   67.62   12.11
   3   4  -6   69.56   12.23
  -3  -4   6   76.63   12.58
  -3  -4   6   77.01   12.81
  -3   4   7  209.45   33.53
  -3   4   7  256.82   34.17
   3  -4  -7  206.78   32.45
   3  -4  -7  224.70   32.95
   3  -4  -7  258.48   34.59
   3   4  -7  205.59   30.86
   3   4  -7  229.10   30.89
  -3  -4   7  281.26   32.12
  -3  -4   7  181.76   30.96
  -3   4   8  194.42   28.96
  -3   4   8  184.82   28.18
   3  -4  -8  156.97   26.78
   3  -4  -8  182.83   27.51
   3  -4  -8  165.47   28.09
   3   4  -8  233.45   26.12
   3   4  -8  184.82   25.11
  -3  -4   8  157.87   25.42
  -3  -4   8  163.75   25.58
  -3   4   9  132.74   21.88
   3  -4  -9  117.44   20.79
   3  -4  -9  120.37   21.07
   3  -4  -9  137.43   22.72
   3   4  -9  130.43   19.06
   3   4  -9  123.32   18.35
  -3  -4   9  140.59   19.54
  -3  -4   9  145.92   19.76
  -3   4  10   27.21    9.00
   3  -4 -10   49.92    9.85
   3  -4 -10   45.98    9.87
   3   4 -10   50.56    7.82
   3   4 -10   35.19    6.40
  -3  -4  10   39.70    7.45
  -3  -4  10   42.56    7.75
  -3   4  11  101.49   17.40
   3  -4 -11  106.08   16.80
   3  -4 -11   81.28   15.97
   3   4 -11   94.46   13.80
   3   4 -11   92.92   12.33
  -3  -4  11   99.77   13.67
  -3  -4  11   65.29   13.38
  -3   4  12  250.02   38.97
  -3   4  12  221.58   38.69
   3  -4 -12  221.75   37.93
   3  -4 -12  308.36   39.95
   3   4 -12  230.28   35.44
  -3  -4  12  363.51   36.09
  -3  -4  12  243.73   35.94
  -3   4  13  216.20   39.49
  -3   4  13  337.09   42.44
   3  -4 -13  290.14   40.53
   3  -4 -13  287.93   40.85
   3   4 -13  262.06   36.90
  -3  -4  13  297.41   36.80
  -3  -4  13  257.82   37.28
  -3   4  14   26.75    7.73
  -3   4  14   24.46    7.68
   3  -4 -14   17.21    6.58
   3  -4 -14   17.94    6.48
   3   4 -14   21.84    4.75
  -3  -4  14   26.26    4.68
  -3  -4  14   19.79    4.94
  -3   4  15  178.45   24.62
[truncated: 820,036 more chars]
