# Supplementary material for: LED-pump-X-ray-multiprobe crystallography for sub-second timescales
Source: Commun Chem. 2022 Aug 26;5:102. doi: 10.1038/s42004-022-00716-1 (PMC9814726; doi:10.1038/s42004-022-00716-1)
Supplement: Supplementary file 10 — Supplementary Data 1 [file 42004_2022_716_MOESM10_ESM.zip › CIFs/4s_272K/272K_4s_t12_decay.cif]

  data_global

# SUBMISSION DETAILS
 
_publ_contact_author_name       'Hatcher, Lauren'
_publ_contact_author_address
;
School of Chemistry
Cardiff University
Main Building
Park Place 
Cardiff
CF10 3AT
United Kingdom
;
_publ_contact_author_email       'HatcherL1@cardiff.ac.uk'
_publ_requested_category          FM
_publ_section_comment
; 
?
;
_publ_section_references
;
Diamond General Data Aquisition (GDA) software: http://www.opengda.org/

XIA2: Winter, G. (2010) J. Appl. Cryst. 43, 186-190.
POINTLESS: Evans, P. (2006) Acta Cryst. D62, 72-82.
AIMLESS: Evans, P. R. and Murshudov, G. N. (2013) Acta Cryst. D69, 1204-1214.
DIALS: Winter, G., et al. Acta Cryst. (2018) D74, 85-97.
CCP4: Winn, M. D. et al. (2011) Acta Cryst. D67, 235-242.
   
SHELXL: Sheldrick G. M. (2015). Acta Cryst. C71, 3-8.
SHELXT:	Sheldrick, G. M. (2015). Acta Cryst. A71, 3-8.
 
OLEX2: Dolomanov, O.V.; Bourhis, L.J.; Gildea, R.J.; Howard, J.A.K.; Puschmann,
 H., OLEX2: A complete structure solution, refinement and analysis program 
 (2009). J. Appl. Cryst., 42, 339-341.

MERCURY: Macrae, C. F., Bruno, I. J., Chisholm, J. A., Edgington,
P. R., McCabe, P., Pidcock, E., Rodriguez-Monge, L., Taylor, R.,
van de Streek, J. & Wood, P. A. (2008). J. Appl. Cryst. 41, 466-470.
;

####
 
data_272K_4s_t12_decay
 
_audit_creation_method            'SHELXL-2018/3'
_shelx_SHELXL_version_number      '2018/3'
_chemical_name_systematic         
;
Nitro-(N,N,N',N'-tetrabutyldiethylenetriamine)palladium(II)
tetraphenylborate, tetrahydrofuran solvate
;
_chemical_name_common             ?
_chemical_melting_point           ?
_chemical_formula_moiety          
;
C20 H45 N4 O2 Pd, C24 H20 B, C4 H8 O
;
_chemical_formula_sum            'C48 H73 B N4 O3 Pd' 
_chemical_formula_weight          871.31

loop_
 _atom_type_symbol
 _atom_type_description
 _atom_type_scat_dispersion_real
 _atom_type_scat_dispersion_imag
 _atom_type_scat_source
 'C'  'C'   0.0010   0.0010
 'International Tables Vol C Tables 4.2.6.8 and 6.1.1.4'
 'H'  'H'   0.0000   0.0000
 'International Tables Vol C Tables 4.2.6.8 and 6.1.1.4'
 'B'  'B'   0.0000   0.0000
 'International Tables Vol C Tables 4.2.6.8 and 6.1.1.4'
 'N'  'N'   0.0030   0.0020
 'International Tables Vol C Tables 4.2.6.8 and 6.1.1.4'
 'O'  'O'   0.0050   0.0030
 'International Tables Vol C Tables 4.2.6.8 and 6.1.1.4'
 'Pd'  'Pd'  -2.5040   0.6150
 'International Tables Vol C Tables 4.2.6.8 and 6.1.1.4'
 
_space_group_crystal_system       monoclinic
_space_group_IT_number            14
_space_group_name_H-M_alt         'P 21/n'
_space_group_name_Hall            '-P 2yn'
 
_shelx_space_group_comment
;
The symmetry employed for this shelxl refinement is uniquely defined
by the following loop, which should always be used as a source of
symmetry information in preference to the above space-group names.
They are only intended as comments.
;
 
loop_
 _space_group_symop_operation_xyz
 'x, y, z'
 '-x+1/2, y+1/2, -z+1/2'
 '-x, -y, -z'
 'x-1/2, -y-1/2, z-1/2'
 
_cell_length_a                    11.6744(5)
_cell_length_b                    13.5833(5)
_cell_length_c                    30.1806(10)
_cell_angle_alpha                 90
_cell_angle_beta                  93.494(3)
_cell_angle_gamma                 90
_cell_volume                      4777.0(3)
_cell_formula_units_Z             4
_cell_measurement_temperature     272(2)
_cell_measurement_reflns_used     7784
_cell_measurement_theta_max       21.2223666691
_cell_measurement_theta_min       1.23443447108
 
_exptl_crystal_description        Plate
_exptl_crystal_colour             Yellow
_exptl_crystal_density_meas       ?
_exptl_crystal_density_method     ?
_exptl_crystal_density_diffrn     1.211          
_exptl_crystal_F_000              1856
_exptl_transmission_factor_min    ?
_exptl_transmission_factor_max    ?
_exptl_crystal_size_max           0.100
_exptl_crystal_size_mid           0.100
_exptl_crystal_size_min           0.050
_exptl_absorpt_coefficient_mu     0.202
_shelx_estimated_absorpt_T_min    0.980
_shelx_estimated_absorpt_T_max    0.990
_exptl_absorpt_correction_T_min   0.997000767086
_exptl_absorpt_correction_T_max   1.0
_exptl_absorpt_correction_type    empirical
_exptl_absorpt_process_details    
;
CCP4 7.0.048: AIMLESS, version 0.5.32 : 29/03/17
Scaling & analysis of unmerged intensities, absorption correction using spherical harmonics
;
_exptl_absorpt_special_details    ?
_diffrn_ambient_temperature       272(2)
_diffrn_radiation_wavelength      0.534
_diffrn_measurement_device_type   'Photon counting pixel array'
_diffrn_radiation_type            Synchrotron
_diffrn_measurement_method        'shutterless scans'
_diffrn_radiation_source          'Diamond Light Source Beamline I19-2'
_diffrn_radiation_monochromator   'Silicon 111'
_diffrn_detector_area_resol_mean  ?
_diffrn_reflns_number             32738
_diffrn_reflns_av_unetI/netI      0.1225
_diffrn_reflns_av_R_equivalents   0.1107
_diffrn_reflns_limit_h_min        -14
_diffrn_reflns_limit_h_max        14
_diffrn_reflns_limit_k_min        -16
_diffrn_reflns_limit_k_max        13
_diffrn_reflns_limit_l_min        -35
_diffrn_reflns_limit_l_max        37
_diffrn_reflns_theta_min          1.379
_diffrn_reflns_theta_max          19.496
_diffrn_reflns_theta_full         18.687
_diffrn_measured_fraction_theta_max   0.991
_diffrn_measured_fraction_theta_full  0.991
_diffrn_reflns_Laue_measured_fraction_max    0.991
_diffrn_reflns_Laue_measured_fraction_full   0.991
_diffrn_reflns_point_group_measured_fraction_max   0.991
_diffrn_reflns_point_group_measured_fraction_full  0.991
_reflns_number_total              9681
_reflns_number_gt                 4946
_reflns_threshold_expression      'I > 2\s(I)'
_reflns_Friedel_coverage          0.000
_reflns_Friedel_fraction_max      .
_reflns_Friedel_fraction_full     .
 
_reflns_special_details
;
 Reflections were merged by SHELXL according to the crystal
 class for the calculation of statistics and refinement.
 
 _reflns_Friedel_fraction is defined as the number of unique
 Friedel pairs measured divided by the number that would be
 possible theoretically, ignoring centric projections and
 systematic absences.
;
 
_computing_data_collection        'Diamond GDA (http://www.opengda.org/)'
_computing_cell_refinement        'DIALS (Winter, 2018)'
_computing_data_reduction         'XIA2 (Winter 2010)'
_computing_structure_solution     'SHELXT (Sheldrick, 2015)'
_computing_structure_refinement   'SHELXL (Sheldrick, 2015)'
_computing_molecular_graphics     'OLEX2 (Dolomanov et al., 2009)'
_computing_publication_material   'MERCURY (Macrae et al., 2008)'
_refine_special_details           ?
_refine_ls_structure_factor_coef  Fsqd
_refine_ls_matrix_type            full
_refine_ls_weighting_scheme       calc
_refine_ls_weighting_details
'w=1/[\s^2^(Fo^2^)+(0.0411P)^2^] where P=(Fo^2^+2Fc^2^)/3'
_atom_sites_solution_primary      ?
_atom_sites_solution_secondary    ?
_atom_sites_solution_hydrogens    geom
_refine_ls_hydrogen_treatment     constr
_refine_ls_extinction_method      none
_refine_ls_extinction_coef        .
_refine_ls_number_reflns          9681
_refine_ls_number_parameters      526
_refine_ls_number_restraints      490
_refine_ls_R_factor_all           0.1119
_refine_ls_R_factor_gt            0.0597
_refine_ls_wR_factor_ref          0.1438
_refine_ls_wR_factor_gt           0.1211
_refine_ls_goodness_of_fit_ref    0.878
_refine_ls_restrained_S_all       0.882
_refine_ls_shift/su_max           0.001
_refine_ls_shift/su_mean          0.000
 
loop_
 _atom_site_label
 _atom_site_type_symbol
 _atom_site_fract_x
 _atom_site_fract_y
 _atom_site_fract_z
 _atom_site_U_iso_or_equiv
 _atom_site_adp_type
 _atom_site_occupancy
 _atom_site_site_symmetry_order  
 _atom_site_calc_flag
 _atom_site_refinement_flags_posn
 _atom_site_refinement_flags_adp
 _atom_site_refinement_flags_occupancy
 _atom_site_disorder_assembly
 _atom_site_disorder_group
Pd1 Pd 0.33987(3) 0.77512(2) 0.34646(2) 0.04937(14) Uani 1 1 d . . . . .
N2 N 0.3461(3) 0.9273(2) 0.33753(10) 0.0577(8) Uani 1 1 d . . . . .
N3 N 0.4541(3) 0.7982(2) 0.39821(9) 0.0493(8) Uani 1 1 d . . . . .
H3 H 0.531322 0.787534 0.388051 0.059 Uiso 1 1 calc R U . . .
N4 N 0.3312(3) 0.6315(2) 0.37140(10) 0.0509(7) Uani 1 1 d . . . . .
C1 C 0.4420(4) 0.9629(3) 0.36951(13) 0.0678(12) Uani 1 1 d . . . . .
H1A H 0.514844 0.956659 0.355935 0.081 Uiso 1 1 calc R U . . .
H1B H 0.430344 1.031852 0.376309 0.081 Uiso 1 1 calc R U . . .
C2 C 0.4446(4) 0.9032(3) 0.41168(12) 0.0633(11) Uani 1 1 d . . . . .
H2A H 0.509771 0.921964 0.431330 0.076 Uiso 1 1 calc R U . . .
H2B H 0.374917 0.913660 0.426999 0.076 Uiso 1 1 calc R U . . .
C3 C 0.4332(4) 0.7236(3) 0.43242(12) 0.0526(10) Uani 1 1 d . . . . .
H3A H 0.363659 0.739119 0.447027 0.063 Uiso 1 1 calc R U . . .
H3B H 0.496822 0.721804 0.454624 0.063 Uiso 1 1 calc R U . . .
C4 C 0.4211(3) 0.6262(3) 0.40908(12) 0.0522(10) Uani 1 1 d . . . . .
H4A H 0.400191 0.576037 0.429989 0.063 Uiso 1 1 calc R U . . .
H4B H 0.494109 0.607770 0.397740 0.063 Uiso 1 1 calc R U . . .
C5 C 0.2311(4) 0.9662(3) 0.35068(15) 0.0702(12) Uani 1 1 d . . . . .
H5A H 0.220472 0.944674 0.380800 0.084 Uiso 1 1 calc R U . . .
H5B H 0.171660 0.935058 0.331677 0.084 Uiso 1 1 calc R U . . .
C6 C 0.2113(5) 1.0767(3) 0.34873(17) 0.0917(16) Uani 1 1 d . . . . .
H6A H 0.216879 1.099294 0.318450 0.110 Uiso 1 1 calc R U . . .
H6B H 0.270606 1.109523 0.367173 0.110 Uiso 1 1 calc R U . . .
C7 C 0.0943(5) 1.1039(4) 0.3645(2) 0.122(2) Uani 1 1 d . . . . .
H7A H 0.035497 1.065131 0.348540 0.146 Uiso 1 1 calc R U . . .
H7B H 0.091962 1.088862 0.395888 0.146 Uiso 1 1 calc R U . . .
C8 C 0.0703(7) 1.2110(4) 0.3572(3) 0.183(4) Uani 1 1 d . . . . .
H8A H 0.026980 1.235822 0.380784 0.274 Uiso 1 1 calc R U . . .
H8B H 0.027088 1.219707 0.329353 0.274 Uiso 1 1 calc R U . . .
H8C H 0.141494 1.246253 0.356629 0.274 Uiso 1 1 calc R U . . .
C9 C 0.3657(4) 0.9610(3) 0.29136(13) 0.0653(11) Uani 1 1 d . . . . .
H9A H 0.375008 1.031933 0.291616 0.078 Uiso 1 1 calc R U . . .
H9B H 0.297980 0.945823 0.272366 0.078 Uiso 1 1 calc R U . . .
C10 C 0.4686(4) 0.9154(3) 0.27159(13) 0.0714(12) Uani 1 1 d . . . . .
H10A H 0.465321 0.844389 0.274599 0.086 Uiso 1 1 calc R U . . .
H10B H 0.538140 0.938424 0.287545 0.086 Uiso 1 1 calc R U . . .
C11 C 0.4717(5) 0.9427(4) 0.22241(15) 0.0946(16) Uani 1 1 d . . . . .
H11A H 0.408007 0.911030 0.205885 0.113 Uiso 1 1 calc R U . . .
H11B H 0.462131 1.013333 0.219146 0.113 Uiso 1 1 calc R U . . .
C12 C 0.5816(5) 0.9125(5) 0.20334(19) 0.137(2) Uani 1 1 d . . . . .
H12A H 0.582068 0.934777 0.173173 0.206 Uiso 1 1 calc R U . . .
H12B H 0.588108 0.842015 0.204132 0.206 Uiso 1 1 calc R U . . .
H12C H 0.645027 0.941136 0.220472 0.206 Uiso 1 1 calc R U . . .
C13 C 0.2130(3) 0.6237(3) 0.38863(13) 0.0597(10) Uani 1 1 d . . . . .
H13A H 0.205088 0.676084 0.410083 0.072 Uiso 1 1 calc R U . . .
H13B H 0.157561 0.636321 0.364040 0.072 Uiso 1 1 calc R U . . .
C14 C 0.1803(4) 0.5285(3) 0.41009(14) 0.0666(12) Uani 1 1 d . . . . .
H14A H 0.232759 0.515852 0.435634 0.080 Uiso 1 1 calc R U . . .
H14B H 0.187628 0.474953 0.389187 0.080 Uiso 1 1 calc R U . . .
C15 C 0.0591(4) 0.5313(3) 0.42470(16) 0.0790(14) Uani 1 1 d . . . . .
H15A H 0.007458 0.545846 0.399132 0.095 Uiso 1 1 calc R U . . .
H15B H 0.052767 0.584514 0.445840 0.095 Uiso 1 1 calc R U . . .
C16 C 0.0205(4) 0.4360(3) 0.44585(16) 0.0898(16) Uani 1 1 d . . . . .
H16A H 0.021740 0.383547 0.424578 0.135 Uiso 1 1 calc R U . . .
H16B H -0.056086 0.443923 0.455252 0.135 Uiso 1 1 calc R U . . .
H16C H 0.071414 0.420537 0.471060 0.135 Uiso 1 1 calc R U . . .
C17 C 0.3490(4) 0.5506(3) 0.33897(13) 0.0613(11) Uani 1 1 d . . . . .
H17A H 0.282223 0.546951 0.318295 0.074 Uiso 1 1 calc R U . . .
H17B H 0.354587 0.488641 0.354947 0.074 Uiso 1 1 calc R U . . .
C18 C 0.4542(4) 0.5625(3) 0.31301(14) 0.0778(13) Uani 1 1 d . . . . .
H18A H 0.521837 0.564218 0.333322 0.093 Uiso 1 1 calc R U . . .
H18B H 0.449826 0.624475 0.297038 0.093 Uiso 1 1 calc R U . . .
C19 C 0.4652(5) 0.4777(4) 0.27995(18) 0.114(2) Uani 1 1 d . . . . .
H19A H 0.458835 0.415997 0.295764 0.137 Uiso 1 1 calc R U . . .
H19B H 0.401194 0.481254 0.257948 0.137 Uiso 1 1 calc R U . . .
C20 C 0.5692(6) 0.4765(5) 0.2574(2) 0.147(3) Uani 1 1 d . . . . .
H20A H 0.571570 0.418317 0.239463 0.221 Uiso 1 1 calc R U . . .
H20B H 0.633531 0.476642 0.278827 0.221 Uiso 1 1 calc R U . . .
H20C H 0.572468 0.533719 0.238886 0.221 Uiso 1 1 calc R U . . .
C21 C 0.6562(3) 0.3741(3) 0.42704(13) 0.0533(9) Uani 1 1 d . . . . .
C22 C 0.7094(4) 0.4237(3) 0.39375(15) 0.0686(12) Uani 1 1 d . . . . .
H22 H 0.726841 0.389027 0.368454 0.082 Uiso 1 1 calc R U . . .
C23 C 0.7374(4) 0.5222(4) 0.39664(18) 0.0858(15) Uani 1 1 d . . . . .
H23 H 0.771811 0.552632 0.373238 0.103 Uiso 1 1 calc R U . . .
C24 C 0.7151(4) 0.5758(4) 0.43360(18) 0.0824(14) Uani 1 1 d . . . . .
H24 H 0.736414 0.641678 0.436006 0.099 Uiso 1 1 calc R U . . .
C25 C 0.6611(4) 0.5306(3) 0.46665(16) 0.0726(13) Uani 1 1 d . . . . .
H25 H 0.643759 0.565971 0.491755 0.087 Uiso 1 1 calc R U . . .
C26 C 0.6319(4) 0.4320(3) 0.46311(13) 0.0607(11) Uani 1 1 d . . . . .
H26 H 0.594116 0.403185 0.486066 0.073 Uiso 1 1 calc R U . . .
C27 C 0.7343(4) 0.2013(3) 0.45877(13) 0.0558(10) Uani 1 1 d . . . . .
C28 C 0.8086(4) 0.2504(3) 0.48883(14) 0.0631(11) Uani 1 1 d . . . . .
H28 H 0.802706 0.318567 0.490764 0.076 Uiso 1 1 calc R U . . .
C29 C 0.8911(4) 0.2033(4) 0.51613(16) 0.0820(14) Uani 1 1 d . . . . .
H29 H 0.939009 0.240171 0.535464 0.098 Uiso 1 1 calc R U . . .
C30 C 0.9029(4) 0.1043(4) 0.51502(18) 0.0908(16) Uani 1 1 d . . . . .
H30 H 0.956636 0.072731 0.534088 0.109 Uiso 1 1 calc R U . . .
C31 C 0.8336(4) 0.0511(4) 0.48501(19) 0.0906(16) Uani 1 1 d . . . . .
H31 H 0.842181 -0.016802 0.482949 0.109 Uiso 1 1 calc R U . . .
C32 C 0.7513(4) 0.0990(3) 0.45807(16) 0.0772(13) Uani 1 1 d . . . . .
H32 H 0.704889 0.061532 0.438445 0.093 Uiso 1 1 calc R U . . .
C33 C 0.5059(4) 0.2301(3) 0.44405(13) 0.0513(9) Uani 1 1 d . . . . .
C34 C 0.4790(4) 0.1456(3) 0.46675(12) 0.0560(10) Uani 1 1 d . . . . .
H34 H 0.537385 0.100659 0.473844 0.067 Uiso 1 1 calc R U . . .
C35 C 0.3700(4) 0.1242(3) 0.47947(14) 0.0678(12) Uani 1 1 d . . . . .
H35 H 0.356905 0.065534 0.494241 0.081 Uiso 1 1 calc R U . . .
C36 C 0.2807(4) 0.1885(3) 0.47058(16) 0.0760(13) Uani 1 1 d . . . . .
H36 H 0.207546 0.174819 0.479548 0.091 Uiso 1 1 calc R U . . .
C37 C 0.3028(4) 0.2735(3) 0.44803(17) 0.0799(14) Uani 1 1 d . . . . .
H37 H 0.243941 0.318187 0.441207 0.096 Uiso 1 1 calc R U . . .
C38 C 0.4126(4) 0.2928(3) 0.43547(16) 0.0753(13) Uani 1 1 d . . . . .
H38 H 0.424902 0.351124 0.420364 0.090 Uiso 1 1 calc R U . . .
C39 C 0.6363(4) 0.2128(3) 0.37476(14) 0.0650(11) Uani 1 1 d . . . . .
C40 C 0.5441(5) 0.2199(3) 0.34461(15) 0.0784(14) Uani 1 1 d . . . . .
H40 H 0.475014 0.243620 0.354129 0.094 Uiso 1 1 calc R U . . .
C41 C 0.5497(6) 0.1925(4) 0.29961(17) 0.0986(17) Uani 1 1 d . . . . .
H41 H 0.485663 0.199376 0.279993 0.118 Uiso 1 1 calc R U . . .
C42 C 0.6477(7) 0.1568(5) 0.2854(2) 0.125(2) Uani 1 1 d . . . . .
H42 H 0.651565 0.138891 0.255796 0.150 Uiso 1 1 calc R U . . .
C43 C 0.7422(7) 0.1465(5) 0.3141(2) 0.137(3) Uani 1 1 d . . . . .
H43 H 0.810241 0.121259 0.304269 0.165 Uiso 1 1 calc R U . . .
C44 C 0.7351(5) 0.1744(4) 0.35824(17) 0.1121(19) Uani 1 1 d . . . . .
H44 H 0.799682 0.166866 0.377554 0.135 Uiso 1 1 calc R U . . .
B1 B 0.6331(5) 0.2556(3) 0.42649(16) 0.0556(10) Uani 1 1 d . . . . .
O3 O 0.6898(11) 0.801(2) 0.3669(7) 0.087(3) Uani 0.531(15) 1 d D . P A 1
C45 C 0.7369(11) 0.7769(15) 0.3250(6) 0.092(2) Uani 0.531(15) 1 d D . P A 1
H45A H 0.731748 0.832914 0.305058 0.111 Uiso 0.531(15) 1 calc R U P A 1
H45B H 0.695734 0.722052 0.310990 0.111 Uiso 0.531(15) 1 calc R U P A 1
C46 C 0.8600(11) 0.7499(15) 0.3360(6) 0.108(3) Uani 0.531(15) 1 d D . P A 1
H46A H 0.868224 0.680312 0.342599 0.130 Uiso 0.531(15) 1 calc R U P A 1
H46B H 0.907872 0.766804 0.311935 0.130 Uiso 0.531(15) 1 calc R U P A 1
C47 C 0.8872(10) 0.8093(14) 0.3746(4) 0.108(3) Uani 0.531(15) 1 d D . P A 1
H47A H 0.930451 0.770544 0.396854 0.130 Uiso 0.531(15) 1 calc R U P A 1
H47B H 0.934339 0.864671 0.366744 0.130 Uiso 0.531(15) 1 calc R U P A 1
C48 C 0.7841(11) 0.8447(11) 0.3926(4) 0.092(2) Uani 0.531(15) 1 d D . P A 1
H48A H 0.780328 0.915909 0.390572 0.111 Uiso 0.531(15) 1 calc R U P A 1
H48B H 0.781911 0.825887 0.423500 0.111 Uiso 0.531(15) 1 calc R U P A 1
O3A O 0.6747(13) 0.811(2) 0.3602(8) 0.087(3) Uani 0.469(15) 1 d D . P A 2
C45A C 0.7296(12) 0.7556(18) 0.3265(7) 0.092(2) Uani 0.469(15) 1 d D . P A 2
H45C H 0.703295 0.776294 0.296884 0.111 Uiso 0.469(15) 1 calc R U P A 2
H45D H 0.716516 0.685451 0.329629 0.111 Uiso 0.469(15) 1 calc R U P A 2
C46A C 0.8553(12) 0.7819(16) 0.3368(7) 0.108(3) Uani 0.469(15) 1 d D . P A 2
H46C H 0.895346 0.726353 0.350737 0.130 Uiso 0.469(15) 1 calc R U P A 2
H46D H 0.891221 0.797167 0.309472 0.130 Uiso 0.469(15) 1 calc R U P A 2
C47A C 0.8625(12) 0.8644(15) 0.3656(5) 0.108(3) Uani 0.469(15) 1 d D . P A 2
H47C H 0.882541 0.923111 0.349499 0.130 Uiso 0.469(15) 1 calc R U P A 2
H47D H 0.920360 0.853538 0.389558 0.130 Uiso 0.469(15) 1 calc R U P A 2
C48A C 0.7512(13) 0.8748(12) 0.3827(5) 0.092(2) Uani 0.469(15) 1 d D . P A 2
H48C H 0.755347 0.859451 0.414194 0.111 Uiso 0.469(15) 1 calc R U P A 2
H48D H 0.724791 0.942160 0.379003 0.111 Uiso 0.469(15) 1 calc R U P A 2
O1 O 0.1257(3) 0.7602(2) 0.29852(10) 0.1146(11) Uani 0.943(5) 1 d D . P B 3
O2 O 0.2622(3) 0.72405(19) 0.25942(10) 0.1146(11) Uani 0.943(5) 1 d D . P B 3
N1 N 0.2265(3) 0.74953(12) 0.29410(8) 0.0694(11) Uani 0.943(5) 1 d D . P B 3
O1A O 0.217(2) 0.7565(2) 0.3036(4) 0.1146(11) Uani 0.057(5) 1 d D . P B 4
O2A O 0.3226(17) 0.7152(4) 0.2530(5) 0.1146(11) Uani 0.057(5) 1 d D . P B 4
N1A N 0.2166(16) 0.7294(3) 0.2623(4) 0.0694(11) Uani 0.057(5) 1 d D . P B 4
 
loop_
 _atom_site_aniso_label
 _atom_site_aniso_U_11
 _atom_site_aniso_U_22
 _atom_site_aniso_U_33
 _atom_site_aniso_U_23
 _atom_site_aniso_U_13
 _atom_site_aniso_U_12
Pd1 0.0489(2) 0.0534(3) 0.0457(2) 0.00098(15) 0.00091(16) -0.00214(17)
N2 0.063(2) 0.057(2) 0.0528(17) 0.0048(15) 0.0011(14) 0.0000(15)
N3 0.048(2) 0.0587(17) 0.0412(16) -0.0011(12) 0.0029(15) -0.0071(15)
N4 0.0486(17) 0.0518(18) 0.0520(17) -0.0018(13) -0.0004(13) -0.0015(15)
C1 0.080(3) 0.059(3) 0.063(2) 0.0030(18) -0.009(2) -0.010(2)
C2 0.076(3) 0.0597(19) 0.053(2) -0.0039(16) -0.004(2) -0.003(2)
C3 0.052(3) 0.062(2) 0.044(2) 0.0018(14) 0.0026(18) -0.0005(19)
C4 0.050(2) 0.058(2) 0.048(2) 0.0052(16) 0.0013(16) 0.0000(19)
C5 0.071(3) 0.065(2) 0.075(3) 0.002(2) 0.010(2) 0.006(2)
C6 0.102(4) 0.065(2) 0.108(4) -0.001(3) -0.001(3) 0.018(3)
C7 0.104(4) 0.099(4) 0.161(5) -0.028(4) -0.004(4) 0.038(3)
C8 0.164(8) 0.098(4) 0.281(10) -0.044(5) -0.033(7) 0.055(4)
C9 0.072(3) 0.065(3) 0.058(2) 0.014(2) 0.0024(19) -0.001(2)
C10 0.071(3) 0.081(3) 0.062(2) 0.005(2) 0.007(2) -0.005(2)
C11 0.098(4) 0.122(4) 0.065(2) 0.009(3) 0.018(3) -0.010(3)
C12 0.109(5) 0.206(7) 0.100(4) -0.011(4) 0.039(4) -0.008(4)
C13 0.048(2) 0.063(2) 0.068(3) 0.0042(19) -0.0006(19) -0.0050(19)
C14 0.059(2) 0.069(3) 0.072(3) 0.009(2) 0.007(2) -0.003(2)
C15 0.061(3) 0.076(3) 0.102(4) 0.001(2) 0.020(3) -0.011(2)
C16 0.079(4) 0.082(3) 0.110(4) 0.010(3) 0.025(3) -0.009(3)
C17 0.066(3) 0.051(2) 0.067(3) -0.0068(17) 0.003(2) -0.002(2)
C18 0.073(3) 0.092(3) 0.069(3) -0.012(2) 0.012(2) 0.009(3)
C19 0.119(5) 0.120(4) 0.109(4) -0.039(3) 0.040(4) 0.002(4)
C20 0.143(6) 0.176(6) 0.130(5) -0.025(5) 0.066(4) 0.021(5)
C21 0.047(2) 0.0545(18) 0.058(2) 0.0059(15) 0.0013(18) 0.0020(18)
C22 0.058(3) 0.072(2) 0.077(3) 0.013(2) 0.014(2) -0.006(2)
C23 0.067(3) 0.071(3) 0.120(4) 0.025(2) 0.013(3) -0.009(2)
C24 0.061(3) 0.055(3) 0.130(4) 0.014(2) -0.012(3) -0.007(2)
C25 0.071(3) 0.054(2) 0.091(3) -0.002(2) -0.016(2) 0.010(2)
C26 0.070(3) 0.054(2) 0.058(2) 0.0064(17) 0.001(2) 0.006(2)
C27 0.056(2) 0.055(2) 0.057(2) 0.0012(17) 0.0118(17) 0.0038(18)
C28 0.060(3) 0.060(3) 0.069(3) -0.0031(19) 0.0036(19) 0.0109(19)
C29 0.072(3) 0.085(3) 0.087(3) -0.005(3) -0.012(2) 0.017(3)
C30 0.067(4) 0.084(3) 0.120(4) 0.014(3) -0.005(3) 0.021(3)
C31 0.067(3) 0.063(3) 0.141(4) 0.013(3) 0.000(3) 0.014(2)
C32 0.060(3) 0.055(2) 0.116(4) -0.003(2) 0.000(2) 0.004(2)
C33 0.054(2) 0.047(2) 0.052(2) -0.0026(16) -0.0001(18) -0.0011(16)
C34 0.057(2) 0.053(2) 0.057(2) 0.0034(17) 0.001(2) -0.0011(19)
C35 0.061(2) 0.066(3) 0.077(3) 0.008(2) 0.007(2) -0.0056(19)
C36 0.059(3) 0.070(3) 0.100(4) 0.002(2) 0.014(3) -0.002(2)
C37 0.059(2) 0.061(3) 0.120(4) 0.006(2) 0.008(3) 0.006(2)
C38 0.061(2) 0.058(3) 0.108(4) 0.015(2) 0.007(3) 0.006(2)
C39 0.080(3) 0.060(3) 0.055(2) -0.0007(19) 0.0067(17) -0.010(2)
C40 0.100(3) 0.069(3) 0.065(2) 0.008(2) -0.010(2) -0.018(3)
C41 0.151(5) 0.078(4) 0.065(2) 0.006(2) -0.008(3) -0.033(4)
C42 0.186(6) 0.114(5) 0.075(4) -0.015(4) 0.021(3) -0.021(4)
C43 0.165(6) 0.168(6) 0.082(3) -0.028(4) 0.038(3) 0.026(5)
C44 0.110(4) 0.154(5) 0.075(3) -0.017(3) 0.022(3) 0.026(4)
B1 0.058(2) 0.054(2) 0.055(2) 0.0018(17) 0.0048(18) -0.0026(19)
O3 0.069(3) 0.098(5) 0.093(5) -0.005(5) 0.007(3) 0.001(4)
C45 0.080(3) 0.102(5) 0.095(3) -0.012(3) 0.004(2) 0.002(2)
C46 0.077(3) 0.112(8) 0.137(4) -0.007(4) 0.012(2) 0.003(3)
C47 0.077(3) 0.112(8) 0.137(4) -0.007(4) 0.012(2) 0.003(3)
C48 0.080(3) 0.102(5) 0.095(3) -0.012(3) 0.004(2) 0.002(2)
O3A 0.069(3) 0.098(5) 0.093(5) -0.005(5) 0.007(3) 0.001(4)
C45A 0.080(3) 0.102(5) 0.095(3) -0.012(3) 0.004(2) 0.002(2)
C46A 0.077(3) 0.112(8) 0.137(4) -0.007(4) 0.012(2) 0.003(3)
C47A 0.077(3) 0.112(8) 0.137(4) -0.007(4) 0.012(2) 0.003(3)
C48A 0.080(3) 0.102(5) 0.095(3) -0.012(3) 0.004(2) 0.002(2)
O1 0.072(2) 0.198(3) 0.0726(15) -0.0282(16) -0.0096(15) 0.0052(18)
O2 0.072(2) 0.198(3) 0.0726(15) -0.0282(16) -0.0096(15) 0.0052(18)
N1 0.072(2) 0.077(3) 0.0583(17) 0.0085(17) -0.0055(19) 0.001(2)
O1A 0.072(2) 0.198(3) 0.0726(15) -0.0282(16) -0.0096(15) 0.0052(18)
O2A 0.072(2) 0.198(3) 0.0726(15) -0.0282(16) -0.0096(15) 0.0052(18)
N1A 0.072(2) 0.077(3) 0.0583(17) 0.0085(17) -0.0055(19) 0.001(2)
 
_geom_special_details
;
 All esds (except the esd in the dihedral angle between two l.s. planes)
 are estimated using the full covariance matrix.  The cell esds are taken
 into account individually in the estimation of esds in distances, angles
 and torsion angles; correlations between esds in cell parameters are only
 used when they are defined by crystal symmetry.  An approximate (isotropic)
 treatment of cell esds is used for estimating esds involving l.s. planes.
;
 
loop_
 _geom_bond_atom_site_label_1
 _geom_bond_atom_site_label_2
 _geom_bond_distance
 _geom_bond_site_symmetry_2
 _geom_bond_publ_flag
Pd1 O1A 1.89(2) . ?
Pd1 N3 2.016(3) . ?
Pd1 N1 2.029(3) . ?
Pd1 N2 2.086(3) . ?
Pd1 N4 2.096(3) . ?
N2 C9 1.497(5) . ?
N2 C1 1.512(5) . ?
N2 C5 1.518(5) . ?
N3 C3 1.477(4) . ?
N3 C2 1.490(5) . ?
N3 H3 0.9800 . ?
N4 C17 1.494(5) . ?
N4 C4 1.502(4) . ?
N4 C13 1.507(5) . ?
C1 C2 1.508(5) . ?
C1 H1A 0.9700 . ?
C1 H1B 0.9700 . ?
C2 H2A 0.9700 . ?
C2 H2B 0.9700 . ?
C3 C4 1.502(5) . ?
C3 H3A 0.9700 . ?
C3 H3B 0.9700 . ?
C4 H4A 0.9700 . ?
C4 H4B 0.9700 . ?
C5 C6 1.519(6) . ?
C5 H5A 0.9700 . ?
C5 H5B 0.9700 . ?
C6 C7 1.521(7) . ?
C6 H6A 0.9700 . ?
C6 H6B 0.9700 . ?
C7 C8 1.496(7) . ?
C7 H7A 0.9700 . ?
C7 H7B 0.9700 . ?
C8 H8A 0.9600 . ?
C8 H8B 0.9600 . ?
C8 H8C 0.9600 . ?
C9 C10 1.506(6) . ?
C9 H9A 0.9700 . ?
C9 H9B 0.9700 . ?
C10 C11 1.532(5) . ?
C10 H10A 0.9700 . ?
C10 H10B 0.9700 . ?
C11 C12 1.495(7) . ?
C11 H11A 0.9700 . ?
C11 H11B 0.9700 . ?
C12 H12A 0.9600 . ?
C12 H12B 0.9600 . ?
C12 H12C 0.9600 . ?
C13 C14 1.506(5) . ?
C13 H13A 0.9700 . ?
C13 H13B 0.9700 . ?
C14 C15 1.509(6) . ?
C14 H14A 0.9700 . ?
C14 H14B 0.9700 . ?
C15 C16 1.523(6) . ?
C15 H15A 0.9700 . ?
C15 H15B 0.9700 . ?
C16 H16A 0.9600 . ?
C16 H16B 0.9600 . ?
C16 H16C 0.9600 . ?
C17 C18 1.505(5) . ?
C17 H17A 0.9700 . ?
C17 H17B 0.9700 . ?
C18 C19 1.534(6) . ?
C18 H18A 0.9700 . ?
C18 H18B 0.9700 . ?
C19 C20 1.427(7) . ?
C19 H19A 0.9700 . ?
C19 H19B 0.9700 . ?
C20 H20A 0.9600 . ?
C20 H20B 0.9600 . ?
C20 H20C 0.9600 . ?
C21 C26 1.386(5) . ?
C21 C22 1.387(5) . ?
C21 B1 1.632(6) . ?
C22 C23 1.380(6) . ?
C22 H22 0.9300 . ?
C23 C24 1.370(6) . ?
C23 H23 0.9300 . ?
C24 C25 1.359(6) . ?
C24 H24 0.9300 . ?
C25 C26 1.384(5) . ?
C25 H25 0.9300 . ?
C26 H26 0.9300 . ?
C27 C28 1.387(6) . ?
C27 C32 1.404(5) . ?
C27 B1 1.658(6) . ?
C28 C29 1.386(6) . ?
C28 H28 0.9300 . ?
C29 C30 1.351(6) . ?
C29 H29 0.9300 . ?
C30 C31 1.382(7) . ?
C30 H30 0.9300 . ?
C31 C32 1.383(6) . ?
C31 H31 0.9300 . ?
C32 H32 0.9300 . ?
C33 C34 1.383(5) . ?
C33 C38 1.395(5) . ?
C33 B1 1.644(6) . ?
C34 C35 1.382(5) . ?
C34 H34 0.9300 . ?
C35 C36 1.374(6) . ?
C35 H35 0.9300 . ?
C36 C37 1.373(6) . ?
C36 H36 0.9300 . ?
C37 C38 1.384(6) . ?
C37 H37 0.9300 . ?
C38 H38 0.9300 . ?
C39 C40 1.370(6) . ?
C39 C44 1.386(7) . ?
C39 B1 1.669(6) . ?
C40 C41 1.413(6) . ?
C40 H40 0.9300 . ?
C41 C42 1.336(8) . ?
C41 H41 0.9300 . ?
C42 C43 1.368(8) . ?
C42 H42 0.9300 . ?
C43 C44 1.392(7) . ?
C43 H43 0.9300 . ?
C44 H44 0.9300 . ?
O3 C48 1.435(10) . ?
O3 C45 1.446(13) . ?
C45 C46 1.500(14) . ?
C45 H45A 0.9700 . ?
C45 H45B 0.9700 . ?
C46 C47 1.439(12) . ?
C46 H46A 0.9700 . ?
C46 H46B 0.9700 . ?
C47 C48 1.432(11) . ?
C47 H47A 0.9700 . ?
C47 H47B 0.9700 . ?
C48 H48A 0.9700 . ?
C48 H48B 0.9700 . ?
O3A C48A 1.390(13) . ?
O3A C45A 1.447(13) . ?
C45A C46A 1.523(13) . ?
C45A H45C 0.9700 . ?
C45A H45D 0.9700 . ?
C46A C47A 1.418(12) . ?
C46A H46C 0.9700 . ?
C46A H46D 0.9700 . ?
C47A C48A 1.436(12) . ?
C47A H47C 0.9700 . ?
C47A H47D 0.9700 . ?
C48A H48C 0.9700 . ?
C48A H48D 0.9700 . ?
O1 N1 1.2011(10) . ?
O2 N1 1.2012(10) . ?
O1A N1A 1.3001(10) . ?
O2A N1A 1.3001(10) . ?
 
loop_
 _geom_angle_atom_site_label_1
 _geom_angle_atom_site_label_2
 _geom_angle_atom_site_label_3
 _geom_angle
 _geom_angle_site_symmetry_1
 _geom_angle_site_symmetry_3
 _geom_angle_publ_flag
O1A Pd1 N3 172.0(5) . . ?
N3 Pd1 N1 178.90(12) . . ?
O1A Pd1 N2 94.31(12) . . ?
N3 Pd1 N2 85.39(12) . . ?
N1 Pd1 N2 95.47(10) . . ?
O1A Pd1 N4 93.99(10) . . ?
N3 Pd1 N4 84.87(12) . . ?
N1 Pd1 N4 94.39(10) . . ?
N2 Pd1 N4 166.30(11) . . ?
C9 N2 C1 110.3(3) . . ?
C9 N2 C5 108.9(3) . . ?
C1 N2 C5 110.7(3) . . ?
C9 N2 Pd1 115.6(2) . . ?
C1 N2 Pd1 105.4(2) . . ?
C5 N2 Pd1 105.8(2) . . ?
C3 N3 C2 116.6(3) . . ?
C3 N3 Pd1 107.8(2) . . ?
C2 N3 Pd1 107.6(2) . . ?
C3 N3 H3 108.2 . . ?
C2 N3 H3 108.2 . . ?
Pd1 N3 H3 108.2 . . ?
C17 N4 C4 110.0(3) . . ?
C17 N4 C13 110.0(3) . . ?
C4 N4 C13 110.3(3) . . ?
C17 N4 Pd1 115.9(2) . . ?
C4 N4 Pd1 105.6(2) . . ?
C13 N4 Pd1 104.7(2) . . ?
C2 C1 N2 110.0(3) . . ?
C2 C1 H1A 109.7 . . ?
N2 C1 H1A 109.7 . . ?
C2 C1 H1B 109.7 . . ?
N2 C1 H1B 109.7 . . ?
H1A C1 H1B 108.2 . . ?
N3 C2 C1 106.4(3) . . ?
N3 C2 H2A 110.4 . . ?
C1 C2 H2A 110.4 . . ?
N3 C2 H2B 110.4 . . ?
C1 C2 H2B 110.4 . . ?
H2A C2 H2B 108.6 . . ?
N3 C3 C4 106.9(3) . . ?
N3 C3 H3A 110.3 . . ?
C4 C3 H3A 110.3 . . ?
N3 C3 H3B 110.3 . . ?
C4 C3 H3B 110.3 . . ?
H3A C3 H3B 108.6 . . ?
C3 C4 N4 110.8(3) . . ?
C3 C4 H4A 109.5 . . ?
N4 C4 H4A 109.5 . . ?
C3 C4 H4B 109.5 . . ?
N4 C4 H4B 109.5 . . ?
H4A C4 H4B 108.1 . . ?
N2 C5 C6 117.9(4) . . ?
N2 C5 H5A 107.8 . . ?
C6 C5 H5A 107.8 . . ?
N2 C5 H5B 107.8 . . ?
C6 C5 H5B 107.8 . . ?
H5A C5 H5B 107.2 . . ?
C5 C6 C7 111.4(4) . . ?
C5 C6 H6A 109.3 . . ?
C7 C6 H6A 109.3 . . ?
C5 C6 H6B 109.3 . . ?
C7 C6 H6B 109.3 . . ?
H6A C6 H6B 108.0 . . ?
C8 C7 C6 110.7(6) . . ?
C8 C7 H7A 109.5 . . ?
C6 C7 H7A 109.5 . . ?
C8 C7 H7B 109.5 . . ?
C6 C7 H7B 109.5 . . ?
H7A C7 H7B 108.1 . . ?
C7 C8 H8A 109.5 . . ?
C7 C8 H8B 109.5 . . ?
H8A C8 H8B 109.5 . . ?
C7 C8 H8C 109.5 . . ?
H8A C8 H8C 109.5 . . ?
H8B C8 H8C 109.5 . . ?
N2 C9 C10 114.4(3) . . ?
N2 C9 H9A 108.7 . . ?
C10 C9 H9A 108.7 . . ?
N2 C9 H9B 108.7 . . ?
C10 C9 H9B 108.7 . . ?
H9A C9 H9B 107.6 . . ?
C9 C10 C11 110.5(4) . . ?
C9 C10 H10A 109.5 . . ?
C11 C10 H10A 109.5 . . ?
C9 C10 H10B 109.5 . . ?
C11 C10 H10B 109.5 . . ?
H10A C10 H10B 108.1 . . ?
C12 C11 C10 112.2(5) . . ?
C12 C11 H11A 109.2 . . ?
C10 C11 H11A 109.2 . . ?
C12 C11 H11B 109.2 . . ?
C10 C11 H11B 109.2 . . ?
H11A C11 H11B 107.9 . . ?
C11 C12 H12A 109.5 . . ?
C11 C12 H12B 109.5 . . ?
H12A C12 H12B 109.5 . . ?
C11 C12 H12C 109.5 . . ?
H12A C12 H12C 109.5 . . ?
H12B C12 H12C 109.5 . . ?
C14 C13 N4 118.0(3) . . ?
C14 C13 H13A 107.8 . . ?
N4 C13 H13A 107.8 . . ?
C14 C13 H13B 107.8 . . ?
N4 C13 H13B 107.8 . . ?
H13A C13 H13B 107.1 . . ?
C13 C14 C15 111.8(4) . . ?
C13 C14 H14A 109.3 . . ?
C15 C14 H14A 109.3 . . ?
C13 C14 H14B 109.3 . . ?
C15 C14 H14B 109.3 . . ?
H14A C14 H14B 107.9 . . ?
C14 C15 C16 114.1(4) . . ?
C14 C15 H15A 108.7 . . ?
C16 C15 H15A 108.7 . . ?
C14 C15 H15B 108.7 . . ?
C16 C15 H15B 108.7 . . ?
H15A C15 H15B 107.6 . . ?
C15 C16 H16A 109.5 . . ?
C15 C16 H16B 109.5 . . ?
H16A C16 H16B 109.5 . . ?
C15 C16 H16C 109.5 . . ?
H16A C16 H16C 109.5 . . ?
H16B C16 H16C 109.5 . . ?
N4 C17 C18 114.4(3) . . ?
N4 C17 H17A 108.7 . . ?
C18 C17 H17A 108.7 . . ?
N4 C17 H17B 108.7 . . ?
C18 C17 H17B 108.7 . . ?
H17A C17 H17B 107.6 . . ?
C17 C18 C19 111.2(4) . . ?
C17 C18 H18A 109.4 . . ?
C19 C18 H18A 109.4 . . ?
C17 C18 H18B 109.4 . . ?
C19 C18 H18B 109.4 . . ?
H18A C18 H18B 108.0 . . ?
C20 C19 C18 115.2(5) . . ?
C20 C19 H19A 108.5 . . ?
C18 C19 H19A 108.5 . . ?
C20 C19 H19B 108.5 . . ?
C18 C19 H19B 108.5 . . ?
H19A C19 H19B 107.5 . . ?
C19 C20 H20A 109.5 . . ?
C19 C20 H20B 109.5 . . ?
H20A C20 H20B 109.5 . . ?
C19 C20 H20C 109.5 . . ?
H20A C20 H20C 109.5 . . ?
H20B C20 H20C 109.5 . . ?
C26 C21 C22 114.6(4) . . ?
C26 C21 B1 121.7(4) . . ?
C22 C21 B1 123.5(4) . . ?
C23 C22 C21 122.7(5) . . ?
C23 C22 H22 118.6 . . ?
C21 C22 H22 118.6 . . ?
C24 C23 C22 120.7(5) . . ?
C24 C23 H23 119.6 . . ?
C22 C23 H23 119.6 . . ?
C25 C24 C23 118.5(5) . . ?
C25 C24 H24 120.8 . . ?
C23 C24 H24 120.8 . . ?
C24 C25 C26 120.3(5) . . ?
C24 C25 H25 119.9 . . ?
C26 C25 H25 119.9 . . ?
C25 C26 C21 123.2(4) . . ?
C25 C26 H26 118.4 . . ?
C21 C26 H26 118.4 . . ?
C28 C27 C32 113.7(4) . . ?
C28 C27 B1 124.4(4) . . ?
C32 C27 B1 121.9(4) . . ?
C29 C28 C27 123.4(4) . . ?
C29 C28 H28 118.3 . . ?
C27 C28 H28 118.3 . . ?
C30 C29 C28 120.9(5) . . ?
C30 C29 H29 119.6 . . ?
C28 C29 H29 119.6 . . ?
C29 C30 C31 118.7(5) . . ?
C29 C30 H30 120.6 . . ?
C31 C30 H30 120.6 . . ?
C30 C31 C32 119.8(5) . . ?
C30 C31 H31 120.1 . . ?
C32 C31 H31 120.1 . . ?
C31 C32 C27 123.5(5) . . ?
C31 C32 H32 118.3 . . ?
C27 C32 H32 118.3 . . ?
C34 C33 C38 113.6(4) . . ?
C34 C33 B1 124.9(4) . . ?
C38 C33 B1 121.5(4) . . ?
C35 C34 C33 123.6(4) . . ?
C35 C34 H34 118.2 . . ?
C33 C34 H34 118.2 . . ?
C36 C35 C34 120.8(4) . . ?
C36 C35 H35 119.6 . . ?
C34 C35 H35 119.6 . . ?
C37 C36 C35 117.9(5) . . ?
C37 C36 H36 121.0 . . ?
C35 C36 H36 121.0 . . ?
C36 C37 C38 120.0(5) . . ?
C36 C37 H37 120.0 . . ?
C38 C37 H37 120.0 . . ?
C37 C38 C33 124.1(4) . . ?
C37 C38 H38 118.0 . . ?
C33 C38 H38 118.0 . . ?
C40 C39 C44 115.2(5) . . ?
C40 C39 B1 122.3(5) . . ?
C44 C39 B1 122.3(5) . . ?
C39 C40 C41 122.6(6) . . ?
C39 C40 H40 118.7 . . ?
C41 C40 H40 118.7 . . ?
C42 C41 C40 119.7(6) . . ?
C42 C41 H41 120.2 . . ?
C40 C41 H41 120.2 . . ?
C41 C42 C43 120.5(7) . . ?
C41 C42 H42 119.8 . . ?
C43 C42 H42 119.8 . . ?
C42 C43 C44 119.0(7) . . ?
C42 C43 H43 120.5 . . ?
C44 C43 H43 120.5 . . ?
C39 C44 C43 123.1(6) . . ?
C39 C44 H44 118.5 . . ?
C43 C44 H44 118.5 . . ?
C21 B1 C33 110.9(3) . . ?
C21 B1 C27 108.7(3) . . ?
C33 B1 C27 110.0(3) . . ?
C21 B1 C39 109.9(3) . . ?
C33 B1 C39 107.5(4) . . ?
C27 B1 C39 109.8(4) . . ?
C48 O3 C45 104.2(9) . . ?
O3 C45 C46 105.9(14) . . ?
O3 C45 H45A 110.6 . . ?
C46 C45 H45A 110.6 . . ?
O3 C45 H45B 110.6 . . ?
C46 C45 H45B 110.6 . . ?
H45A C45 H45B 108.7 . . ?
C47 C46 C45 101.7(9) . . ?
C47 C46 H46A 111.4 . . ?
C45 C46 H46A 111.4 . . ?
C47 C46 H46B 111.4 . . ?
C45 C46 H46B 111.4 . . ?
H46A C46 H46B 109.3 . . ?
C48 C47 C46 110.2(9) . . ?
C48 C47 H47A 109.6 . . ?
C46 C47 H47A 109.6 . . ?
C48 C47 H47B 109.6 . . ?
C46 C47 H47B 109.6 . . ?
H47A C47 H47B 108.1 . . ?
C47 C48 O3 107.0(9) . . ?
C47 C48 H48A 110.3 . . ?
O3 C48 H48A 110.3 . . ?
C47 C48 H48B 110.3 . . ?
O3 C48 H48B 110.3 . . ?
H48A C48 H48B 108.6 . . ?
C48A O3A C45A 111.7(10) . . ?
O3A C45A C46A 101.4(9) . . ?
O3A C45A H45C 111.5 . . ?
C46A C45A H45C 111.5 . . ?
O3A C45A H45D 111.5 . . ?
C46A C45A H45D 111.5 . . ?
H45C C45A H45D 109.3 . . ?
C47A C46A C45A 109.3(10) . . ?
C47A C46A H46C 109.8 . . ?
C45A C46A H46C 109.8 . . ?
C47A C46A H46D 109.8 . . ?
C45A C46A H46D 109.8 . . ?
H46C C46A H46D 108.3 . . ?
C46A C47A C48A 106.1(11) . . ?
C46A C47A H47C 110.5 . . ?
C48A C47A H47C 110.5 . . ?
C46A C47A H47D 110.5 . . ?
C48A C47A H47D 110.5 . . ?
H47C C47A H47D 108.7 . . ?
O3A C48A C47A 109.3(10) . . ?
O3A C48A H48C 109.8 . . ?
C47A C48A H48C 109.8 . . ?
O3A C48A H48D 109.8 . . ?
C47A C48A H48D 109.8 . . ?
H48C C48A H48D 108.3 . . ?
O2 N1 O1 121.75(15) . . ?
O2 N1 Pd1 118.9(2) . . ?
O1 N1 Pd1 119.3(2) . . ?
N1A O1A Pd1 130.5(11) . . ?
O2A N1A O1A 107.72(12) . . ?
 
loop_
 _geom_torsion_atom_site_label_1
 _geom_torsion_atom_site_label_2
 _geom_torsion_atom_site_label_3
 _geom_torsion_atom_site_label_4
 _geom_torsion
 _geom_torsion_site_symmetry_1
 _geom_torsion_site_symmetry_2
 _geom_torsion_site_symmetry_3
 _geom_torsion_site_symmetry_4
 _geom_torsion_publ_flag
C9 N2 C1 C2 -161.3(3) . . . . ?
C5 N2 C1 C2 78.0(4) . . . . ?
Pd1 N2 C1 C2 -35.9(4) . . . . ?
C3 N3 C2 C1 -167.2(3) . . . . ?
Pd1 N3 C2 C1 -46.0(4) . . . . ?
N2 C1 C2 N3 55.3(4) . . . . ?
C2 N3 C3 C4 167.5(3) . . . . ?
Pd1 N3 C3 C4 46.5(4) . . . . ?
N3 C3 C4 N4 -53.9(4) . . . . ?
C17 N4 C4 C3 159.1(3) . . . . ?
C13 N4 C4 C3 -79.3(4) . . . . ?
Pd1 N4 C4 C3 33.3(3) . . . . ?
C9 N2 C5 C6 -56.7(5) . . . . ?
C1 N2 C5 C6 64.8(5) . . . . ?
Pd1 N2 C5 C6 178.4(3) . . . . ?
N2 C5 C6 C7 -177.8(4) . . . . ?
C5 C6 C7 C8 -173.0(5) . . . . ?
C1 N2 C9 C10 66.8(5) . . . . ?
C5 N2 C9 C10 -171.5(4) . . . . ?
Pd1 N2 C9 C10 -52.5(4) . . . . ?
N2 C9 C10 C11 171.9(4) . . . . ?
C9 C10 C11 C12 171.0(5) . . . . ?
C17 N4 C13 C14 56.2(5) . . . . ?
C4 N4 C13 C14 -65.3(4) . . . . ?
Pd1 N4 C13 C14 -178.5(3) . . . . ?
N4 C13 C14 C15 -178.8(4) . . . . ?
C13 C14 C15 C16 178.9(4) . . . . ?
C4 N4 C17 C18 -69.7(4) . . . . ?
C13 N4 C17 C18 168.5(3) . . . . ?
Pd1 N4 C17 C18 50.0(4) . . . . ?
N4 C17 C18 C19 -179.0(4) . . . . ?
C17 C18 C19 C20 -173.1(5) . . . . ?
C26 C21 C22 C23 1.0(6) . . . . ?
B1 C21 C22 C23 -174.1(4) . . . . ?
C21 C22 C23 C24 1.1(7) . . . . ?
C22 C23 C24 C25 -2.3(8) . . . . ?
C23 C24 C25 C26 1.3(7) . . . . ?
C24 C25 C26 C21 0.8(7) . . . . ?
C22 C21 C26 C25 -1.9(6) . . . . ?
B1 C21 C26 C25 173.2(4) . . . . ?
C32 C27 C28 C29 -0.8(6) . . . . ?
B1 C27 C28 C29 178.7(4) . . . . ?
C27 C28 C29 C30 -0.6(7) . . . . ?
C28 C29 C30 C31 2.2(8) . . . . ?
C29 C30 C31 C32 -2.3(8) . . . . ?
C30 C31 C32 C27 1.0(8) . . . . ?
C28 C27 C32 C31 0.6(7) . . . . ?
B1 C27 C32 C31 -178.9(4) . . . . ?
C38 C33 C34 C35 0.6(6) . . . . ?
B1 C33 C34 C35 -177.2(4) . . . . ?
C33 C34 C35 C36 -1.1(7) . . . . ?
C34 C35 C36 C37 1.1(7) . . . . ?
C35 C36 C37 C38 -0.7(7) . . . . ?
C36 C37 C38 C33 0.3(8) . . . . ?
C34 C33 C38 C37 -0.2(7) . . . . ?
B1 C33 C38 C37 177.7(5) . . . . ?
C44 C39 C40 C41 -1.6(7) . . . . ?
B1 C39 C40 C41 173.7(4) . . . . ?
C39 C40 C41 C42 1.0(8) . . . . ?
C40 C41 C42 C43 0.1(10) . . . . ?
C41 C42 C43 C44 -0.4(11) . . . . ?
C40 C39 C44 C43 1.2(8) . . . . ?
B1 C39 C44 C43 -174.0(5) . . . . ?
C42 C43 C44 C39 -0.3(10) . . . . ?
C26 C21 B1 C33 45.9(5) . . . . ?
C22 C21 B1 C33 -139.4(4) . . . . ?
C26 C21 B1 C27 -75.2(5) . . . . ?
C22 C21 B1 C27 99.5(4) . . . . ?
C26 C21 B1 C39 164.6(4) . . . . ?
C22 C21 B1 C39 -20.7(6) . . . . ?
C34 C33 B1 C21 -148.3(4) . . . . ?
C38 C33 B1 C21 34.1(5) . . . . ?
C34 C33 B1 C27 -28.0(5) . . . . ?
C38 C33 B1 C27 154.4(4) . . . . ?
C34 C33 B1 C39 91.5(5) . . . . ?
C38 C33 B1 C39 -86.1(5) . . . . ?
C28 C27 B1 C21 13.7(5) . . . . ?
C32 C27 B1 C21 -166.8(4) . . . . ?
C28 C27 B1 C33 -107.9(4) . . . . ?
C32 C27 B1 C33 71.5(5) . . . . ?
C28 C27 B1 C39 134.0(4) . . . . ?
C32 C27 B1 C39 -46.6(5) . . . . ?
C40 C39 B1 C21 -81.2(5) . . . . ?
C44 C39 B1 C21 93.8(5) . . . . ?
C40 C39 B1 C33 39.6(5) . . . . ?
C44 C39 B1 C33 -145.4(5) . . . . ?
C40 C39 B1 C27 159.3(4) . . . . ?
C44 C39 B1 C27 -25.8(6) . . . . ?
C48 O3 C45 C46 33(3) . . . . ?
O3 C45 C46 C47 -30(2) . . . . ?
C45 C46 C47 C48 16(2) . . . . ?
C46 C47 C48 O3 4(2) . . . . ?
C45 O3 C48 C47 -23(2) . . . . ?
C48A O3A C45A C46A 9(3) . . . . ?
O3A C45A C46A C47A -14(3) . . . . ?
C45A C46A C47A C48A 15(3) . . . . ?
C45A O3A C48A C47A -1(3) . . . . ?
C46A C47A C48A O3A -9(2) . . . . ?
N2 Pd1 O1A N1A 98.00(16) . . . . ?
N4 Pd1 O1A N1A -92.92(15) . . . . ?
Pd1 O1A N1A O2A 0.00(3) . . . . ?
 
_refine_diff_density_max    0.463
_refine_diff_density_min   -0.491
_refine_diff_density_rms    0.071

_shelx_res_file
;
TITL shelxt in P 1 21/n 1
    12_decay.res
    created by SHELXL-2018/3 at 21:42:14 on 30-Mar-2020
CELL 0.534 11.6744 13.5833 30.1806 90 93.494 90
ZERR 4 0.000454 0.000531 0.000973 0 0.00325 0
LATT 1
SYMM 0.5-X,0.5+Y,0.5-Z
SFAC C H B N O Pd
DISP B 0 0 4.561
DISP C 0.001 0.001 6.94
DISP H -0 0 0.611
DISP N 0.003 0.002 10.693
DISP O 0.005 0.003 16.398
DISP Pd -2.504 0.615 1934.604
UNIT 192 292 4 16 12 4
DFIX 1.2 0.001 N1 O1 N1 O2
DFIX 1.3 0.001 O1A N1A N1A O2A
DANG 2.1 0.001 O1 O2 O1A O2A
FLAT 0.001 Pd1 O1 O2 N1 O1A O2A N1A
RIGU 0.001 0.002
EADP O3 O3A
EADP C45 C45A C48 C48A
EADP C46 C46A C47 C47A
EADP O1 O1A O2 O2A
EADP N1 N1A

L.S. 20
PLAN  5
SIZE 0.1 0.1 0.05
TEMP -1
BOND $H
list 4
CONF
fmap 2
acta
SHEL 999 0.8
OMIT -4 0 18
OMIT 8 0 6
OMIT -1 2 3
OMIT -5 2 25
OMIT -4 3 26
OMIT -4 0 26
OMIT -3 12 18
OMIT -4 4 24
REM <olex2.extras>
REM <HklSrc "%.\\12_decay.hkl">
REM </olex2.extras>

WGHT    0.041100
FVAR       0.23739   0.53114   0.94266
PD1   6    0.339873    0.775121    0.346461    11.00000    0.04886    0.05335 =
         0.04566    0.00098    0.00091   -0.00214
N2    4    0.346114    0.927263    0.337528    11.00000    0.06320    0.05688 =
         0.05277    0.00481    0.00109   -0.00002
N3    4    0.454145    0.798170    0.398212    11.00000    0.04796    0.05872 =
         0.04120   -0.00106    0.00286   -0.00707
AFIX  13
H3    2    0.531322    0.787534    0.388051    11.00000   -1.20000
AFIX   0
N4    4    0.331179    0.631460    0.371396    11.00000    0.04856    0.05184 =
         0.05200   -0.00178   -0.00038   -0.00147
C1    1    0.441987    0.962913    0.369507    11.00000    0.07956    0.05881 =
         0.06341    0.00296   -0.00894   -0.00980
AFIX  23
H1A   2    0.514844    0.956659    0.355935    11.00000   -1.20000
H1B   2    0.430344    1.031852    0.376309    11.00000   -1.20000
AFIX   0
C2    1    0.444571    0.903206    0.411683    11.00000    0.07624    0.05965 =
         0.05298   -0.00386   -0.00441   -0.00326
AFIX  23
H2A   2    0.509771    0.921964    0.431330    11.00000   -1.20000
H2B   2    0.374917    0.913660    0.426999    11.00000   -1.20000
AFIX   0
C3    1    0.433178    0.723612    0.432424    11.00000    0.05165    0.06213 =
         0.04406    0.00183    0.00263   -0.00051
AFIX  23
H3A   2    0.363659    0.739119    0.447027    11.00000   -1.20000
H3B   2    0.496822    0.721804    0.454624    11.00000   -1.20000
AFIX   0
C4    1    0.421142    0.626186    0.409080    11.00000    0.04985    0.05809 =
         0.04835    0.00517    0.00135    0.00001
AFIX  23
H4A   2    0.400191    0.576037    0.429989    11.00000   -1.20000
H4B   2    0.494109    0.607770    0.397740    11.00000   -1.20000
AFIX   0
C5    1    0.231117    0.966178    0.350680    11.00000    0.07130    0.06451 =
         0.07539    0.00158    0.00966    0.00593
AFIX  23
H5A   2    0.220472    0.944674    0.380800    11.00000   -1.20000
H5B   2    0.171660    0.935058    0.331677    11.00000   -1.20000
AFIX   0
C6    1    0.211349    1.076653    0.348727    11.00000    0.10191    0.06487 =
         0.10761   -0.00097   -0.00059    0.01766
AFIX  23
H6A   2    0.216879    1.099294    0.318450    11.00000   -1.20000
H6B   2    0.270606    1.109523    0.367173    11.00000   -1.20000
AFIX   0
C7    1    0.094278    1.103900    0.364536    11.00000    0.10416    0.09930 =
         0.16051   -0.02818   -0.00379    0.03808
AFIX  23
H7A   2    0.035497    1.065131    0.348540    11.00000   -1.20000
H7B   2    0.091962    1.088862    0.395888    11.00000   -1.20000
AFIX   0
C8    1    0.070314    1.211010    0.357166    11.00000    0.16363    0.09814 =
         0.28139   -0.04387   -0.03250    0.05455
AFIX 137
H8A   2    0.026980    1.235822    0.380784    11.00000   -1.50000
H8B   2    0.027088    1.219707    0.329353    11.00000   -1.50000
H8C   2    0.141494    1.246253    0.356629    11.00000   -1.50000
AFIX   0
C9    1    0.365710    0.960969    0.291360    11.00000    0.07209    0.06524 =
         0.05834    0.01357    0.00237   -0.00098
AFIX  23
H9A   2    0.375008    1.031933    0.291616    11.00000   -1.20000
H9B   2    0.297980    0.945823    0.272366    11.00000   -1.20000
AFIX   0
C10   1    0.468599    0.915415    0.271594    11.00000    0.07081    0.08146 =
         0.06243    0.00460    0.00705   -0.00509
AFIX  23
H10A  2    0.465321    0.844389    0.274599    11.00000   -1.20000
H10B  2    0.538140    0.938424    0.287545    11.00000   -1.20000
AFIX   0
C11   1    0.471652    0.942713    0.222412    11.00000    0.09831    0.12206 =
         0.06491    0.00886    0.01765   -0.01047
AFIX  23
H11A  2    0.408007    0.911030    0.205885    11.00000   -1.20000
H11B  2    0.462131    1.013333    0.219146    11.00000   -1.20000
AFIX   0
C12   1    0.581551    0.912451    0.203340    11.00000    0.10893    0.20636 =
         0.09983   -0.01056    0.03894   -0.00754
AFIX 137
H12A  2    0.582068    0.934777    0.173173    11.00000   -1.50000
H12B  2    0.588108    0.842015    0.204132    11.00000   -1.50000
H12C  2    0.645027    0.941136    0.220472    11.00000   -1.50000
AFIX   0
C13   1    0.213024    0.623718    0.388634    11.00000    0.04763    0.06332 =
         0.06764    0.00420   -0.00057   -0.00498
AFIX  23
H13A  2    0.205088    0.676084    0.410083    11.00000   -1.20000
H13B  2    0.157561    0.636321    0.364040    11.00000   -1.20000
AFIX   0
C14   1    0.180344    0.528508    0.410088    11.00000    0.05876    0.06897 =
         0.07234    0.00940    0.00699   -0.00283
AFIX  23
H14A  2    0.232759    0.515852    0.435634    11.00000   -1.20000
H14B  2    0.187628    0.474953    0.389187    11.00000   -1.20000
AFIX   0
C15   1    0.059075    0.531294    0.424698    11.00000    0.06058    0.07646 =
         0.10169    0.00075    0.02022   -0.01055
AFIX  23
H15A  2    0.007458    0.545846    0.399132    11.00000   -1.20000
H15B  2    0.052767    0.584514    0.445840    11.00000   -1.20000
AFIX   0
C16   1    0.020466    0.436016    0.445853    11.00000    0.07933    0.08242 =
         0.11004    0.00963    0.02541   -0.00884
AFIX 137
H16A  2    0.021740    0.383547    0.424578    11.00000   -1.50000
H16B  2   -0.056086    0.443923    0.455252    11.00000   -1.50000
H16C  2    0.071414    0.420537    0.471060    11.00000   -1.50000
AFIX   0
C17   1    0.349032    0.550589    0.338972    11.00000    0.06589    0.05057 =
         0.06718   -0.00675    0.00254   -0.00172
AFIX  23
H17A  2    0.282223    0.546951    0.318295    11.00000   -1.20000
H17B  2    0.354587    0.488641    0.354947    11.00000   -1.20000
AFIX   0
C18   1    0.454197    0.562489    0.313011    11.00000    0.07334    0.09151 =
         0.06947   -0.01168    0.01244    0.00887
AFIX  23
H18A  2    0.521837    0.564218    0.333322    11.00000   -1.20000
H18B  2    0.449826    0.624475    0.297038    11.00000   -1.20000
AFIX   0
C19   1    0.465188    0.477736    0.279950    11.00000    0.11878    0.11978 =
         0.10858   -0.03902    0.04024    0.00187
AFIX  23
H19A  2    0.458835    0.415997    0.295764    11.00000   -1.20000
H19B  2    0.401194    0.481254    0.257948    11.00000   -1.20000
AFIX   0
C20   1    0.569202    0.476503    0.257439    11.00000    0.14301    0.17614 =
         0.12968   -0.02520    0.06567    0.02066
AFIX 137
H20A  2    0.571570    0.418317    0.239463    11.00000   -1.50000
H20B  2    0.633531    0.476642    0.278827    11.00000   -1.50000
H20C  2    0.572468    0.533719    0.238886    11.00000   -1.50000
AFIX   0

C21   1    0.656212    0.374100    0.427038    11.00000    0.04683    0.05451 =
         0.05844    0.00590    0.00131    0.00204
C22   1    0.709370    0.423655    0.393755    11.00000    0.05796    0.07151 =
         0.07750    0.01324    0.01407   -0.00574
AFIX  43
H22   2    0.726841    0.389027    0.368454    11.00000   -1.20000
AFIX   0
C23   1    0.737408    0.522243    0.396635    11.00000    0.06687    0.07122 =
         0.12012    0.02543    0.01349   -0.00879
AFIX  43
H23   2    0.771811    0.552632    0.373238    11.00000   -1.20000
AFIX   0
C24   1    0.715105    0.575834    0.433596    11.00000    0.06063    0.05476 =
         0.12981    0.01390   -0.01166   -0.00737
AFIX  43
H24   2    0.736414    0.641678    0.436006    11.00000   -1.20000
AFIX   0
C25   1    0.661131    0.530574    0.466654    11.00000    0.07122    0.05357 =
         0.09059   -0.00175   -0.01569    0.00969
AFIX  43
H25   2    0.643759    0.565971    0.491755    11.00000   -1.20000
AFIX   0
C26   1    0.631910    0.431994    0.463114    11.00000    0.06980    0.05371 =
         0.05834    0.00642    0.00081    0.00565
AFIX  43
H26   2    0.594116    0.403185    0.486066    11.00000   -1.20000
AFIX   0
C27   1    0.734261    0.201323    0.458769    11.00000    0.05642    0.05455 =
         0.05734    0.00119    0.01181    0.00384
C28   1    0.808575    0.250442    0.488830    11.00000    0.06031    0.05987 =
         0.06906   -0.00312    0.00360    0.01091
AFIX  43
H28   2    0.802706    0.318567    0.490764    11.00000   -1.20000
AFIX   0
C29   1    0.891109    0.203257    0.516129    11.00000    0.07169    0.08494 =
         0.08737   -0.00504   -0.01179    0.01659
AFIX  43
H29   2    0.939009    0.240171    0.535464    11.00000   -1.20000
AFIX   0
C30   1    0.902905    0.104345    0.515025    11.00000    0.06724    0.08400 =
         0.11980    0.01421   -0.00477    0.02111
AFIX  43
H30   2    0.956636    0.072731    0.534088    11.00000   -1.20000
AFIX   0
C31   1    0.833564    0.051077    0.485014    11.00000    0.06665    0.06320 =
         0.14108    0.01302    0.00021    0.01354
AFIX  43
H31   2    0.842181   -0.016802    0.482949    11.00000   -1.20000
AFIX   0
C32   1    0.751336    0.099019    0.458068    11.00000    0.05950    0.05540 =
         0.11603   -0.00260    0.00017    0.00439
AFIX  43
H32   2    0.704889    0.061532    0.438445    11.00000   -1.20000
AFIX   0
C33   1    0.505892    0.230070    0.444045    11.00000    0.05363    0.04741 =
         0.05246   -0.00260   -0.00014   -0.00111
C34   1    0.478977    0.145554    0.466749    11.00000    0.05736    0.05278 =
         0.05746    0.00342    0.00062   -0.00114
AFIX  43
H34   2    0.537385    0.100659    0.473844    11.00000   -1.20000
AFIX   0
C35   1    0.369966    0.124185    0.479472    11.00000    0.06094    0.06603 =
         0.07679    0.00846    0.00680   -0.00561
AFIX  43
H35   2    0.356905    0.065534    0.494241    11.00000   -1.20000
AFIX   0
C36   1    0.280683    0.188473    0.470578    11.00000    0.05938    0.07020 =
         0.09962    0.00216    0.01419   -0.00185
AFIX  43
H36   2    0.207546    0.174819    0.479548    11.00000   -1.20000
AFIX   0
C37   1    0.302771    0.273525    0.448031    11.00000    0.05913    0.06125 =
         0.11971    0.00552    0.00806    0.00637
AFIX  43
H37   2    0.243941    0.318187    0.441207    11.00000   -1.20000
AFIX   0
C38   1    0.412570    0.292764    0.435467    11.00000    0.06087    0.05769 =
         0.10757    0.01473    0.00671    0.00648
AFIX  43
H38   2    0.424902    0.351124    0.420364    11.00000   -1.20000
AFIX   0
C39   1    0.636329    0.212762    0.374757    11.00000    0.08049    0.05999 =
         0.05473   -0.00072    0.00670   -0.01002
C40   1    0.544074    0.219875    0.344607    11.00000    0.09998    0.06878 =
         0.06455    0.00838   -0.00974   -0.01830
AFIX  43
H40   2    0.475014    0.243620    0.354129    11.00000   -1.20000
AFIX   0
C41   1    0.549746    0.192547    0.299612    11.00000    0.15051    0.07804 =
         0.06544    0.00620   -0.00843   -0.03345
AFIX  43
H41   2    0.485663    0.199376    0.279993    11.00000   -1.20000
AFIX   0
C42   1    0.647664    0.156845    0.285402    11.00000    0.18612    0.11444 =
         0.07507   -0.01475    0.02082   -0.02123
AFIX  43
H42   2    0.651565    0.138891    0.255796    11.00000   -1.20000
AFIX   0
C43   1    0.742227    0.146513    0.314100    11.00000    0.16493    0.16801 =
         0.08236   -0.02786    0.03833    0.02576
AFIX  43
H43   2    0.810241    0.121259    0.304269    11.00000   -1.20000
AFIX   0
C44   1    0.735105    0.174374    0.358242    11.00000    0.10953    0.15374 =
         0.07505   -0.01693    0.02170    0.02615
AFIX  43
H44   2    0.799682    0.166866    0.377554    11.00000   -1.20000
AFIX   0
B1    3    0.633083    0.255612    0.426494    11.00000    0.05823    0.05405 =
         0.05458    0.00184    0.00480   -0.00258

PART 1
O3    5    0.689838    0.801135    0.366861    21.00000    0.06877    0.09796 =
         0.09325   -0.00520    0.00654    0.00083
C45   1    0.736933    0.776905    0.325018    21.00000    0.08021    0.10168 =
         0.09483   -0.01156    0.00400    0.00183
AFIX  23
H45A  2    0.731748    0.832914    0.305058    21.00000   -1.20000
H45B  2    0.695734    0.722052    0.310990    21.00000   -1.20000
AFIX   0
C46   1    0.859978    0.749920    0.335972    21.00000    0.07659    0.11170 =
         0.13742   -0.00729    0.01195    0.00315
AFIX  23
H46A  2    0.868224    0.680312    0.342599    21.00000   -1.20000
H46B  2    0.907872    0.766804    0.311935    21.00000   -1.20000
AFIX   0
C47   1    0.887175    0.809343    0.374648    21.00000    0.07659    0.11170 =
         0.13742   -0.00729    0.01195    0.00315
AFIX  23
H47A  2    0.930451    0.770544    0.396854    21.00000   -1.20000
H47B  2    0.934339    0.864671    0.366744    21.00000   -1.20000
AFIX   0
C48   1    0.784111    0.844696    0.392558    21.00000    0.08021    0.10168 =
         0.09483   -0.01156    0.00400    0.00183
AFIX  23
H48A  2    0.780328    0.915909    0.390572    21.00000   -1.20000
H48B  2    0.781911    0.825887    0.423500    21.00000   -1.20000
AFIX   0
SAME 0.02 0.04 O3 > C48
PART 0
PART 2
O3A   5    0.674691    0.811261    0.360175   -21.00000    0.06877    0.09796 =
         0.09325   -0.00520    0.00654    0.00083
C45A  1    0.729626    0.755564    0.326532   -21.00000    0.08021    0.10168 =
         0.09483   -0.01156    0.00400    0.00183
AFIX  23
H45C  2    0.703295    0.776294    0.296884   -21.00000   -1.20000
H45D  2    0.716516    0.685451    0.329629   -21.00000   -1.20000
AFIX   0
C46A  1    0.855268    0.781868    0.336782   -21.00000    0.07659    0.11170 =
         0.13742   -0.00729    0.01195    0.00315
AFIX  23
H46C  2    0.895346    0.726353    0.350737   -21.00000   -1.20000
H46D  2    0.891221    0.797167    0.309472   -21.00000   -1.20000
AFIX   0
C47A  1    0.862544    0.864367    0.365591   -21.00000    0.07659    0.11170 =
         0.13742   -0.00729    0.01195    0.00315
AFIX  23
H47C  2    0.882541    0.923111    0.349499   -21.00000   -1.20000
H47D  2    0.920360    0.853538    0.389558   -21.00000   -1.20000
AFIX   0
C48A  1    0.751156    0.874781    0.382746   -21.00000    0.08021    0.10168 =
         0.09483   -0.01156    0.00400    0.00183
AFIX  23
H48C  2    0.755347    0.859451    0.414194   -21.00000   -1.20000
H48D  2    0.724791    0.942160    0.379003   -21.00000   -1.20000
AFIX   0

PART 0
PART 3
O1    5    0.125701    0.760182    0.298521    31.00000    0.07197    0.19753 =
         0.07260   -0.02819   -0.00955    0.00517
O2    5    0.262231    0.724047    0.259416    31.00000    0.07197    0.19753 =
         0.07260   -0.02819   -0.00955    0.00517
N1    4    0.226501    0.749529    0.294100    31.00000    0.07203    0.07657 =
         0.05833    0.00854   -0.00551    0.00066
PART 0
PART 4
O1A   5    0.216560    0.756502    0.303573   -31.00000    0.07197    0.19753 =
         0.07260   -0.02819   -0.00955    0.00517
O2A   5    0.322613    0.715185    0.252983   -31.00000    0.07197    0.19753 =
         0.07260   -0.02819   -0.00955    0.00517
N1A   4    0.216580    0.729423    0.262258   -31.00000    0.07203    0.07657 =
         0.05833    0.00854   -0.00551    0.00066
HKLF 4


REM  shelxt in P 1 21/n 1
REM wR2 = 0.1438, GooF = S = 0.878, Restrained GooF = 0.882 for all data
REM R1 = 0.0597 for 4946 Fo > 4sig(Fo) and 0.1119 for all 9681 data
REM 526 parameters refined using 490 restraints

END

WGHT      0.0412      0.0000

REM Highest difference peak  0.463,  deepest hole -0.491,  1-sigma level  0.071
Q1    1   0.4681  0.7229  0.4586  11.00000  0.05    0.46
Q2    1   0.1355  0.7167  0.2844  11.00000  0.05    0.44
Q3    1   0.7962  0.8536  0.3154  11.00000  0.05    0.31
Q4    1   0.1543  0.7939  0.2744  11.00000  0.05    0.31
Q5    1   0.3370  0.6771  0.3480  11.00000  0.05    0.30
;
_shelx_res_checksum     934

_shelx_hkl_file
;
 -15   0   1   -0.00    5.68
 -15   0   2   -0.00    4.35
 -15   0   3   18.06    9.70
 -15   0   4    0.74    5.71
 -15   0   5   10.19    7.28
 -15   0   6    4.56    5.31
 -15   0   7   -0.00    4.78
 -15   0   8   -0.00    4.25
 -15   0   9   47.89   13.85
 -15   0  10    0.00    3.73
 -15   0  11    0.81    4.20
 -15   0  12    0.00    4.95
 -15   0  13    7.13    7.03
 -15   0  14   -0.00    5.35
 -15   0  15    3.85    6.13
 -15   0  16    2.34    5.64
 -15   0  17    3.32    5.32
 -15   0  18    1.19    4.94
 -15   0  19    5.10    6.34
 -15   0  20    8.66    6.89
 -15   0  21   -0.00    5.43
 -15   0  22   -0.00    4.84
 -15   0  23   -0.00    5.92
 -15   1   1   11.90    8.12
 -15  -1   1    8.39    6.70
 -15   1   2    2.16    5.17
 -15  -1   2    3.11    6.17
 -15   1   3    7.49    6.43
 -15  -1   3   13.12    7.72
 -15   1   4   -0.00    4.60
 -15  -1   4    0.46    5.30
 -15   1   5    9.25    6.80
 -15  -1   5    9.75    7.23
 -15   1   6    0.37    4.01
 -15  -1   6    1.47    4.71
 -15   1   7    8.12    6.70
 -15  -1   7    8.05    6.81
 -15   1   8    2.04    5.09
 -15  -1   8    1.80    5.20
 -15   1   9   -0.00    4.77
 -15  -1   9    4.88    6.77
 -15   1  10    0.15    2.95
 -15  -1  10    1.93    4.72
 -15   1  11   14.85    8.19
 -15  -1  11    8.19    6.64
 -15   1  12    3.84    5.33
 -15  -1  12   -0.00    5.01
 -15   1  13    0.00    5.92
 -15  -1  13   11.49    7.33
 -15   1  14    0.00    5.27
 -15  -1  14    5.03    6.43
 -15   1  15   -0.00    5.29
 -15  -1  15    3.96    5.43
 -15   1  16    1.75    6.56
 -15  -1  16   -0.00    4.08
 -15   1  17   -0.00    6.47
 -15  -1  17   10.17    7.19
 -15   1  18   -0.00    5.35
 -15  -1  18    0.98    5.19
 -15   1  19   12.54    8.16
 -15  -1  19   -0.00    4.76
 -15   1  20    0.00    6.42
 -15  -1  20   -0.00    5.19
 -15   1  21   -0.00    4.52
 -15  -1  21   -0.00    5.36
 -15   2   1   -0.00    5.23
 -15  -2   1    2.36    6.22
 -15   2   2    0.07    3.60
 -15  -2   2   -0.00    4.14
 -15   2   3    9.14    7.87
 -15  -2   3    5.61    6.45
 -15   2   4    3.05    4.81
 -15  -2   4    0.00    4.79
 -15   2   5    0.09    3.36
 -15  -2   5   16.62    8.05
 -15   2   6   -0.00    4.40
 -15  -2   6   -0.00    5.38
 -15   2   7    1.72    3.63
 -15  -2   7    5.46    8.00
 -15   2   8   -0.00    3.51
 -15  -2   8    4.92    5.30
 -15   2   9   15.30    8.46
 -15  -2   9   10.99    7.56
 -15   2  10    0.00    5.04
 -15  -2  10    6.44    6.77
 -15   2  11   -0.00    4.53
 -15  -2  11   -0.00    4.51
 -15   2  12   -0.00    5.37
 -15  -2  12   -0.00    3.76
 -15   2  13    7.78    7.19
 -15  -2  13    7.77    6.91
 -15   2  14    3.69    6.09
 -15  -2  14    7.40    6.35
 -15   2  15    9.35    8.43
 -15  -2  15    5.12    6.75
 -15   2  16    5.05    6.20
 -15  -2  16   -0.00    4.61
 -15   2  17    8.31    6.67
 -15  -2  17    5.81    6.34
 -15   2  18   -0.00    4.76
 -15  -2  18    2.68    6.13
 -15  -2  19    5.89    6.72
 -15  -2  20    1.12    5.38
 -15   3   1    4.25    6.48
 -15  -3   1   19.40    9.42
 -15   3   2    6.55    5.60
 -15  -3   2    2.59    6.22
 -15   3   3    3.28    5.08
 -15  -3   3    3.84    6.36
 -15   3   4   -0.00    4.15
 -15  -3   4    3.08    6.27
 -15   3   5    8.06    6.46
 -15  -3   5   12.18    7.78
 -15   3   6    6.91    6.08
 -15  -3   6    1.08    6.05
 -15   3   7    9.80    6.95
 -15  -3   7    5.32    6.40
 -15   3   8    6.65    6.25
 -15  -3   8    9.81    6.84
 -15   3   9   10.63    8.05
 -15  -3   9    0.68    4.67
 -15   3  10    0.00    6.11
 -15  -3  10    0.00    5.68
 -15   3  11   30.26   11.40
 -15  -3  11   15.84    8.29
 -15   3  12   -0.00    4.68
 -15  -3  12    2.38    4.94
 -15   3  13   -0.00    6.10
 -15  -3  13    2.75    5.30
 -15   3  14    0.00    6.18
 -15  -3  14    0.00    3.69
 -15   3  15    1.42    5.43
 -15  -3  15    1.69    4.64
 -15  -3  16    0.46    4.67
 -15  -3  17    1.53    4.32
 -15  -3  18    0.17    3.73
 -15   4   1    0.31    6.05
 -15  -4   1   -0.00    5.85
 -15   4   2    5.58    5.92
 -15  -4   2    0.00    4.84
 -15   4   3   -0.00    3.63
 -15  -4   3    1.23    4.80
 -15   4   4    6.80    6.52
 -15  -4   4   10.13    8.70
 -15   4   5    5.22    5.55
 -15  -4   5    2.54    5.75
 -15   4   6    0.33    5.68
 -15  -4   6   -0.00    5.43
 -15   4   7    2.34    4.81
 -15  -4   7    3.49    5.36
 -15   4   8    0.70    4.42
 -15  -4   8    6.51    7.36
 -15   4   9    5.81    6.67
 -15  -4   9    2.34    5.24
 -15   4  10    2.72    5.61
 -15  -4  10    6.39    6.15
 -15  -4  11    4.87    5.43
 -15  -4  12   -0.00    4.03
 -15  -4  13    5.80    7.02
 -15  -4  14    2.30    5.32
 -15  -4  15   17.15    8.67
 -15  -4  16   -0.00    5.11
 -15  -4  17    3.57    5.07
 -15   5   1    8.24    6.25
 -15  -5   1   10.14    6.82
 -15   5   2    2.50    5.07
 -15  -5   2   -0.00    5.77
 -15   5   3   -0.00    4.64
 -15  -5   3    2.73    5.53
 -15   5   4   -0.00    5.60
 -15  -5   4    3.26    6.76
 -15  -5   5   -0.00    6.48
 -15  -5   6    6.97    6.80
 -15  -5   7    6.07    6.50
 -15  -5   8    4.81    6.92
 -15  -5   9    4.82    5.69
 -15  -5  10    4.25    6.27
 -15  -5  11    0.94    4.09
 -15  -5  12    0.69    5.31
 -15  -5  13    0.00    5.04
 -15  -5  14   -0.00    4.91
 -15  -5  15    2.33    5.44
 -15  -6   1    1.12    6.05
 -15  -6   2   -0.00    5.43
 -15  -6   3    5.54    7.13
 -15  -6   4    4.12    6.35
 -15  -6   5    2.33    5.60
 -15  -6   6    1.94    7.13
 -15  -6   7   -0.00    5.41
 -15  -6   8    2.38    5.19
 -15  -6   9    0.00    5.26
 -15  -6  10    4.95    6.01
 -15  -6  11    2.22    5.53
 -15  -6  12    2.60    5.12
 -15  -6  13    1.82    5.63
 -15  -6  14   -0.00    5.51
 -15  -7   3    0.00    5.22
 -15  -7   4   -0.00    6.19
 -15  -7   5    4.26    7.18
 -15  -7   6    3.85    6.23
 -15  -7   7    4.05    5.45
 -15  -7   8    0.00    5.70
 -15  -7   9    0.23    4.70
 -15  -7  10    4.52    6.69
 -15  -7  11   -0.00    4.32
 -15  -7  12    8.69    7.55
 -15  -8   6    0.39    6.46
 -15  -8   7    0.00    6.58
 -15  -8   8    9.79    7.85
 -15  -8   9   -0.00    4.91
 -15  -8  10    0.00    4.96
 -14   0   1    4.53    5.66
 -14   0   2   28.45   11.15
 -14   0   3   -0.00    5.24
 -14   0   4   17.45    8.94
 -14   0   5    4.65    5.37
 -14   0   6   10.73    7.88
 -14   0   7    5.64    5.91
 -14   0   8   13.62    7.81
 -14   0   9    1.65    4.20
 -14   0  10    3.08    5.26
 -14   0  11   -0.00    3.85
 -14   0  12    0.00    4.39
 -14   0  13   -0.00    4.20
 -14   0  14   14.17    7.93
 -14   0  15   -0.00    4.60
 -14   0  16    6.14    5.36
 -14   0  17    1.55    5.04
 -14   0  18    0.00    4.46
 -14   0  19   -0.00    3.98
 -14   0  20   -0.00    6.15
 -14   0  21   -0.00    4.44
 -14   0  22    0.24    4.33
 -14   0  23   -0.00    4.43
 -14   1   1    3.04    6.09
 -14  -1   1   -0.00    5.04
 -14   1   2    3.52    6.34
 -14  -1   2    7.05    6.73
 -14   1   3    3.31    6.11
 -14  -1   3   -0.00    4.68
 -14   1   4    7.79    6.71
 -14  -1   4    2.16    6.27
 -14   1   5   -0.00    4.27
 -14  -1   5   -0.00    5.80
 -14   1   6   -0.00    5.26
 -14  -1   6   26.75   10.25
 -14   1   7    6.24    5.71
 -14  -1   7    4.36    5.20
 -14   1   8   -0.00    3.80
 -14  -1   8    0.07    4.33
 -14   1   9    3.36    4.67
 -14  -1   9    0.00    5.65
 -14   1  10   21.45    8.87
 -14  -1  10   19.07    9.14
 -14   1  11   -0.00    4.14
 -14  -1  11    0.97    4.37
 -14   1  12    4.75    5.84
 -14  -1  12    2.34    4.10
 -14   1  13    1.02    4.47
 -14  -1  13    1.53    4.44
 -14   1  14    5.57    5.96
 -14  -1  14    7.43    7.02
 -14   1  15    1.45    5.49
 -14  -1  15   -0.00    3.94
 -14   1  16   15.00    8.32
 -14  -1  16    3.71    4.95
 -14   1  17    4.42    6.69
 -14  -1  17    0.00    5.02
 -14   1  18    0.23    4.18
 -14  -1  18    0.94    4.81
 -14   1  19   -0.00    4.35
 -14  -1  19    1.12    4.33
 -14   1  20    6.40    6.99
 -14  -1  20    2.37    5.13
 -14   1  21    1.75    5.20
 -14  -1  21    4.20    5.61
 -14   1  22    6.14    6.73
 -14  -1  22    0.00    4.51
 -14   1  23    0.00    5.08
 -14   1  24    0.00    5.28
 -14   1  25   -0.00    4.42
 -14   2   1   -0.00    5.32
 -14  -2   1    1.84    4.19
 -14   2   2   24.15    9.91
 -14  -2   2   12.84    9.18
 -14   2   3    0.53    5.26
 -14  -2   3    4.73    6.43
 -14   2   4    8.60    6.34
 -14  -2   4   10.93    9.15
 -14   2   5    0.00    4.16
 -14  -2   5    1.81    4.29
 -14   2   6    2.88    6.29
 -14  -2   6    4.73    4.90
 -14   2   7   -0.00    4.30
 -14  -2   7    0.47    4.31
 -14   2   8   12.98    7.60
 -14  -2   8    4.43    6.11
 -14   2   9   -0.00    4.41
 -14  -2   9    4.87    6.36
 -14   2  10   -0.00    4.06
 -14  -2  10    0.00    4.69
 -14   2  11   -0.00    6.07
 -14  -2  11   -0.00    4.47
 -14   2  12   13.28    7.65
 -14  -2  12    5.79    6.10
 -14   2  13   -0.00    4.25
 -14  -2  13   -0.00    3.96
 -14   2  14   12.57    7.86
 -14  -2  14    8.53    6.50
 -14   2  15    0.00    3.92
 -14  -2  15    0.00    4.84
 -14   2  16   -0.00    4.71
 -14  -2  16   -0.00    4.67
 -14   2  17    4.44    5.11
 -14  -2  17    0.00    4.11
 -14   2  18   12.59    8.35
 -14  -2  18   -0.00    3.76
 -14   2  19    0.00    5.57
 -14  -2  19    1.28    4.75
 -14   2  20    0.00    3.95
 -14  -2  20   -0.00    3.79
 -14   2  21   -0.00    6.28
 -14   2  22    9.47    9.06
 -14   2  23    0.28    4.53
 -14   2  24    5.52    6.60
 -14   2  25    1.12    4.90
 -14   2  26    0.83    4.53
 -14   3   1    2.27    5.30
 -14  -3   1    3.82    4.73
 -14   3   2   -0.00    4.64
 -14  -3   2   -0.00    6.34
 -14   3   3   -0.00    4.60
 -14  -3   3    3.28    5.67
 -14   3   4    0.50    3.45
 -14  -3   4    0.00    5.64
 -14   3   5    5.94    5.79
 -14  -3   5    0.54    4.98
 -14   3   6   30.82   10.72
 -14  -3   6    5.93    6.87
 -14   3   7    3.47    5.82
 -14  -3   7   -0.00    5.54
 -14   3   8   -0.00    4.67
 -14  -3   8    0.05    4.39
 -14   3   9   -0.00    3.12
 -14  -3   9   -0.00    4.34
 -14   3  10    9.52    7.06
 -14  -3  10   12.99    7.60
 -14   3  11   12.47    7.74
 -14  -3  11    9.50    6.74
 -14   3  12    2.69    5.71
 -14  -3  12   -0.00    4.82
 -14   3  13    2.07    4.36
 -14  -3  13    2.62    4.97
 -14   3  14   -0.00    3.86
 -14  -3  14   -0.00    5.03
 -14   3  15    2.00    5.49
 -14  -3  15    4.31    5.97
 -14   3  16   14.42    9.08
 -14  -3  16    8.15    7.25
 -14   3  17    0.00    5.26
 -14  -3  17   -0.00    4.33
 -14   3  18   -0.00    4.77
 -14  -3  18    5.32    5.15
 -14   3  19    9.08    7.92
 -14  -3  19    2.93    5.16
 -14   3  20    6.85    8.07
 -14   3  21    8.33    7.36
 -14   3  22    2.77    5.29
 -14   3  23    0.99    4.47
 -14   3  24   -0.00    4.96
 -14   3  25    0.00    5.30
 -14   4   1    9.13    7.29
 -14  -4   1    6.43    7.65
 -14   4   2    5.86    6.23
 -14  -4   2   -0.00    4.10
 -14   4   3   -0.00    4.31
 -14  -4   3   -0.00    5.07
 -14   4   4    9.75    6.97
 -14  -4   4   14.60    7.92
 -14   4   5    1.29    4.98
 -14  -4   5    2.18    5.04
 -14   4   6    0.91    4.13
 -14  -4   6    5.12    5.99
 -14   4   7    7.04    6.01
 -14  -4   7    4.17    6.08
 -14   4   8    9.64    6.40
 -14  -4   8    0.00    5.81
 -14   4   9    4.60    5.97
 -14  -4   9   -0.00    5.11
 -14   4  10   11.31    7.19
 -14  -4  10   11.50    7.25
 -14   4  11    1.41    5.03
 -14  -4  11    0.51    5.42
 -14   4  12    7.88    7.21
 -14  -4  12    9.13    6.89
 -14   4  13    8.51    7.42
 -14  -4  13   29.23   10.43
 -14   4  14   13.51    8.69
 -14  -4  14    8.18    6.51
 -14   4  15   -0.00    4.89
 -14  -4  15   -0.00    3.43
 -14   4  16   12.83    8.47
 -14  -4  16    1.90    4.47
 -14   4  17    4.94    6.37
 -14  -4  17   -0.00    4.37
 -14   4  18    0.00    5.41
 -14   4  19    1.01    5.57
 -14   4  20    0.00    6.82
 -14   4  21    0.00    5.83
 -14   4  22    3.56    6.54
 -14   5   1    9.40    6.92
 -14  -5   1    5.24    6.72
 -14   5   2    9.56    6.34
 -14  -5   2    3.29    6.59
 -14   5   3   -0.00    5.30
 -14  -5   3    2.40    5.70
 -14   5   4   -0.00    4.62
 -14  -5   4    5.19    7.04
 -14   5   5    0.00    5.72
 -14  -5   5   13.36    8.06
 -14   5   6    7.10    7.11
 -14  -5   6   14.27    8.61
 -14   5   7   -0.00    4.64
 -14  -5   7    0.87    5.05
 -14   5   8    6.16    6.56
 -14  -5   8    0.00    4.61
 -14   5   9   14.58    8.04
 -14  -5   9    4.65    5.50
 -14   5  10    1.19    4.41
 -14  -5  10   17.56    8.74
 -14   5  11   -0.00    4.75
 -14  -5  11   -0.00    3.95
 -14   5  12    7.56    7.33
 -14  -5  12    4.86    6.85
 -14   5  13    0.25    4.85
 -14  -5  13   -0.00    5.59
 -14   5  14    2.33    6.02
 -14  -5  14    6.17    6.80
 -14   5  15    4.13    6.05
 -14  -5  15    5.82    5.98
 -14   5  16   17.80   11.57
 -14  -5  16   13.04    7.37
 -14   5  17    0.00    6.50
 -14   5  18   -0.00    6.27
 -14   5  19   -0.00    6.65
 -14   6   1   10.57    7.67
 -14  -6   1    8.60    7.42
 -14   6   2    2.46    5.11
 -14  -6   2   -0.00    7.42
 -14   6   3    7.20    6.84
 -14  -6   3    0.00    4.61
 -14   6   4    5.84    6.87
 -14  -6   4    6.57    7.83
 -14   6   5   -0.00    6.46
 -14  -6   5    1.33    5.05
 -14   6   6    1.08    4.07
 -14  -6   6   -0.00    4.84
 -14   6   7    9.03    8.27
 -14  -6   7    3.74    6.57
 -14   6   8   -0.00    6.26
 -14  -6   8    5.95    6.35
 -14   6   9    7.15    6.51
 -14  -6   9    8.48    7.13
 -14   6  10    1.73    5.33
 -14  -6  10   -0.00    5.19
 -14   6  11   -0.00    5.32
 -14  -6  11    3.11    6.58
 -14   6  12   -0.00    6.76
 -14  -6  12    1.39    5.20
 -14   6  13    0.00    5.80
 -14  -6  13   -0.00    4.83
 -14   6  14    4.23    6.65
 -14  -6  14    3.02    5.39
 -14   6  15    2.82    6.65
 -14   7   1   12.52    8.42
 -14  -7   1    6.76    7.49
 -14   7   2    0.40    4.47
 -14  -7   2   -0.00    6.19
 -14   7   3    0.22    5.39
 -14  -7   3    0.00    5.17
 -14   7   4   -0.00    6.42
 -14  -7   4   12.26    8.12
 -14   7   5   10.55    7.81
 -14  -7   5   16.94    8.85
 -14   7   6    2.60    5.82
 -14  -7   6   10.81    8.40
 -14   7   7    0.00    6.73
 -14  -7   7    6.97    8.23
 -14   7   8    2.70    6.21
 -14  -7   8    0.23    4.63
 -14   7   9    9.63    8.34
 -14  -7   9   12.21    8.76
 -14   7  10    5.47    7.36
 -14  -7  10    2.02    6.24
 -14   7  11    0.00    7.44
 -14  -7  11    4.30    5.46
 -14  -7  12   -0.00    4.70
 -14  -7  13    0.00    4.93
 -14   8   1    3.51    5.16
 -14  -8   1    1.46    6.07
 -14   8   2    1.15    5.79
 -14  -8   2    2.87    7.03
 -14   8   3    5.79    6.51
 -14  -8   3   10.36    9.08
 -14   8   4   -0.00    6.61
 -14  -8   4    2.64    6.58
 -14   8   5    6.35    6.98
 -14  -8   5   -0.00    6.58
 -14  -8   6    0.00    5.24
 -14  -8   7   10.87    9.51
 -14  -8   8    0.00    5.86
 -14  -8   9   12.35    7.90
 -14  -8  10    0.00    5.62
 -14  -8  11    1.62    4.76
 -14  -9   1   -0.00    7.28
 -14  -9   2    0.13    3.46
 -14  -9   3    1.89    7.24
 -14  -9   4   -0.00    6.80
 -14  -9   5   13.78    9.02
 -14  -9   6    0.00    4.67
 -14  -9   7   -0.00    6.12
 -14  -9   8   -0.00    6.05
 -14  -9   9    3.26    5.33
 -14 -10   2   -0.00    6.48
 -14 -10   3    5.19    8.16
 -14 -10   4    1.06    5.96
 -14 -10   5   -0.00    6.74
 -14 -10   6   -0.00    7.00
 -14 -10   7    3.57    6.73
 -14 -11   5    3.33    6.73
 -14 -11   6    1.43    5.95
 -13   0   1   66.12   16.58
 -13   0   2    0.00    5.03
 -13   0   3   13.35    7.70
 -13   0   4   10.41    6.60
 -13   0   5    5.10    6.09
 -13   0   6   -0.00    4.54
 -13   0   7   13.92    8.04
 -13   0   8    1.23    5.50
 -13   0   9    1.15    5.15
 -13   0  10   -0.00    3.27
 -13   0  11   35.69   11.78
 -13   0  12   -0.00    4.66
 -13   0  13   26.41    9.57
 -13   0  14   -0.00    4.24
 -13   0  15    0.78    4.72
 -13   0  16    1.61    5.19
 -13   0  17   16.31    8.18
 -13   0  18   -0.00    3.54
 -13   0  19    0.00    4.90
 -13   0  20    2.36    4.93
 -13   0  21    3.70    5.36
 -13   0  22   -0.00    5.01
 -13   0  23    3.82    6.16
 -13   0  24    0.46    3.77
 -13   1   1    4.89    5.75
 -13  -1   1    6.95    6.99
 -13   1   2    2.24    4.52
 -13  -1   2    3.00    7.17
 -13   1   3   10.43    7.11
 -13  -1   3    0.00    4.32
 -13   1   4    0.69    5.16
 -13  -1   4    5.35    5.80
 -13   1   5   36.78   12.69
 -13  -1   5   81.79   16.95
 -13   1   6    1.40    5.31
 -13  -1   6    1.38    4.54
 -13   1   7    3.75    4.80
 -13  -1   7    3.15    5.04
 -13   1   8   -0.00    4.26
 -13  -1   8   -0.00    5.12
 -13   1   9   40.08   11.65
 -13  -1   9   26.65   10.58
 -13   1  10    4.18    4.85
 -13  -1  10    0.54    5.08
 -13   1  11    3.58    5.08
 -13  -1  11   17.47    8.15
 -13   1  12    4.81    5.02
 -13  -1  12   -0.00    4.16
 -13   1  13    1.03    5.31
 -13  -1  13    6.73    5.55
 -13   1  14   -0.00    4.47
 -13  -1  14   -0.00    3.72
 -13   1  15   10.43    7.66
 -13  -1  15   26.43    9.66
 -13   1  16    2.28    5.15
 -13  -1  16   -0.00    4.78
 -13   1  17   -0.00    5.16
 -13  -1  17    0.25    3.75
 -13   1  18    2.88    5.12
 -13  -1  18    0.99    4.90
 -13   1  19   16.53    8.08
 -13  -1  19    8.73    6.81
 -13   1  20    3.79    5.86
 -13  -1  20   -0.00    4.11
 -13   1  21    2.39    5.81
 -13  -1  21    6.25    6.13
 -13   1  22    2.31    5.63
 -13  -1  22   -0.00    4.30
 -13   1  23   -0.00    5.71
 -13  -1  23   -0.00    4.52
 -13   1  24   -0.00    4.80
 -13   1  25   13.50    9.72
 -13   2   1   31.84   11.02
 -13  -2   1   18.03    9.68
 -13   2   2   -0.00    4.92
 -13  -2   2    1.11    4.90
 -13   2   3   14.80    8.06
 -13  -2   3   14.57    8.65
 -13   2   4    5.40    6.91
 -13  -2   4    9.80    7.62
 -13   2   5    3.76    4.93
 -13  -2   5    1.34    5.77
 -13   2   6    3.70    4.98
 -13  -2   6    4.54    6.66
 -13   2   7    9.07    6.43
 -13  -2   7   31.76   10.75
 -13   2   8    6.63    5.69
 -13  -2   8    9.30    6.57
 -13   2   9    0.00    4.22
 -13  -2   9   -0.00    4.69
 -13   2  10    5.23    4.80
 -13  -2  10    1.96    4.25
 -13   2  11   41.07   12.08
 -13  -2  11   18.35    9.15
 -13   2  12    0.00    3.57
 -13  -2  12    0.00    5.68
 -13   2  13   28.71   10.81
 -13  -2  13   13.81    7.98
 -13   2  14    2.80    5.68
 -13  -2  14    1.80    4.47
 -13   2  15   15.33    9.12
 -13  -2  15   16.85    7.88
 -13   2  16    2.61    5.05
 -13  -2  16    4.39    5.49
 -13   2  17    1.49    3.93
 -13  -2  17   20.17    8.54
 -13   2  18    0.00    3.19
 -13  -2  18    2.46    4.51
 -13   2  19    2.18    4.90
 -13  -2  19    9.13    6.14
 -13   2  20   -0.00    5.03
 -13  -2  20    0.45    4.21
 -13   2  21    4.78    5.67
 -13  -2  21    8.86    7.09
 -13   2  22    0.00    5.25
 -13   2  23    7.08    6.89
 -13   2  24   -0.00    5.87
 -13   2  25    0.96    5.02
 -13   2  26   -0.00    5.78
 -13   2  27   17.81   10.44
 -13   3   1    2.02    5.36
 -13  -3   1    9.72    6.70
 -13   3   2    7.17    6.15
 -13  -3   2   -0.00    5.02
 -13   3   3    3.55    4.44
 -13  -3   3   10.69    7.99
 -13   3   4    3.45    5.58
 -13  -3   4    0.04    3.99
 -13   3   5   16.40    7.72
 -13  -3   5    2.69    5.89
 -13   3   6    5.39    5.18
 -13  -3   6    3.25    7.56
 -13   3   7   -0.00    3.51
 -13  -3   7   -0.00    3.66
 -13   3   8    0.00    4.38
 -13  -3   8    1.53    4.47
 -13   3   9   15.40    8.12
 -13  -3   9    3.12    5.78
 -13   3  10   10.30    6.88
 -13  -3  10    9.35    6.62
 -13   3  11   -0.00    5.57
 -13  -3  11    9.02    6.34
 -13   3  12    3.17    6.52
 -13  -3  12   -0.00    4.02
 -13   3  13    0.90    5.28
 -13  -3  13    2.22    4.42
 -13   3  14    1.36    6.36
 -13  -3  14   -0.00    3.59
 -13   3  15    3.48    6.21
 -13  -3  15    9.01    6.60
 -13   3  16    0.00    5.18
 -13  -3  16    4.83    5.57
 -13   3  17   -0.00    4.04
 -13  -3  17    0.19    4.25
 -13   3  18    1.30    4.45
 -13  -3  18    4.42    5.32
 -13   3  19   33.45   12.18
 -13  -3  19    4.33    5.72
 -13   3  20    8.15    7.47
 -13  -3  20   16.52    7.99
 -13   3  21    0.00    5.43
 -13   3  22    0.00    6.94
 -13   3  23    0.19    4.50
 -13   3  24   -0.00    6.12
 -13   3  25    7.91    7.94
 -13   3  26    0.00    3.48
 -13   3  27   -0.00    3.82
 -13   3  28    1.25    6.52
 -13   4   1    7.29    6.41
 -13  -4   1   14.12    8.19
 -13   4   2    6.92    7.40
 -13  -4   2    0.00    4.83
 -13   4   3    4.16    5.94
 -13  -4   3   11.65    7.38
 -13   4   4    5.37    4.54
 -13  -4   4    0.38    4.89
 -13   4   5    4.50    5.16
 -13  -4   5   -0.00    5.10
 -13   4   6    3.62    5.54
 -13  -4   6    0.00    5.02
 -13   4   7   18.34    8.64
 -13  -4   7    8.67    7.38
 -13   4   8    6.16    6.77
 -13  -4   8   11.70    7.35
 -13   4   9    6.67    7.62
 -13  -4   9    0.00    4.93
 -13   4  10    0.00    4.18
 -13  -4  10    1.93    4.97
 -13   4  11   13.93    8.63
 -13  -4  11   12.78    7.49
 -13   4  12   21.77    9.73
 -13  -4  12   15.67    8.15
 -13   4  13   17.63    8.58
 -13  -4  13   17.14    8.82
 -13   4  14    2.28    5.97
 -13  -4  14   -0.00    4.34
 -13   4  15   -0.00    4.05
 -13  -4  15    0.87    4.64
 -13   4  16   -0.00    5.77
 -13  -4  16    3.36    5.47
 -13   4  17   15.19    9.23
 -13  -4  17   11.22    7.67
 -13   4  18    9.46    7.82
 -13  -4  18    4.00    4.66
 -13   4  19    3.10    6.63
 -13   4  20    1.34    5.28
 -13   4  21    5.63    6.64
 -13   4  22   -0.00    6.31
 -13   4  23    9.15    7.82
 -13   4  24   -0.00    6.31
 -13   4  25   -0.00    6.28
 -13   4  26    0.58    3.98
 -13   4  27    1.52    6.32
 -13   4  28   12.03    9.22
 -13   4  29    0.13    4.49
 -13   5   1    0.00    5.54
 -13  -5   1    9.35    7.69
 -13   5   2    0.09    4.89
 -13  -5   2    5.19    6.75
 -13   5   3   10.89    7.01
 -13  -5   3    3.67    7.26
 -13   5   4    0.00    4.52
 -13  -5   4    5.80    6.41
 -13   5   5   22.52    9.86
 -13  -5   5    9.32    7.76
 -13   5   6    7.47    6.18
 -13  -5   6    5.60    6.69
 -13   5   7   -0.00    4.39
 -13  -5   7   -0.00    4.97
 -13   5   8    4.38    4.90
 -13  -5   8   -0.00    4.10
 -13   5   9    3.77    6.51
 -13  -5   9   12.50    8.26
 -13   5  10   26.70   10.58
 -13  -5  10   23.96    9.95
 -13   5  11   20.85    9.26
 -13  -5  11   10.60    7.57
 -13   5  12   -0.00    4.49
 -13  -5  12    0.00    5.27
 -13   5  13    2.89    4.45
 -13  -5  13    0.30    5.07
 -13   5  14    9.45    7.55
 -13  -5  14   11.50    7.62
 -13   5  15    6.88    7.83
 -13  -5  15   24.22    9.68
 -13   5  16    1.75    5.68
 -13  -5  16   18.14    8.28
 -13   5  17    1.99    5.81
 -13  -5  17   -0.00    4.70
 -13   5  18    7.09    6.95
 -13   5  19    5.33    7.35
 -13   5  20    7.32    7.86
 -13   5  21   -0.00    5.98
 -13   5  22    1.97    5.46
 -13   5  23    1.25    4.25
 -13   5  24    0.00    4.95
 -13   5  25    5.17    8.82
 -13   5  26   -0.00    6.06
 -13   6   1    3.92    4.79
  13  -6  -1   -0.00    3.94
 -13  -6   1   16.22    9.18
 -13   6   2    7.24    6.05
 -13  -6   2    2.84    6.92
 -13   6   3    7.60    6.59
 -13  -6   3    2.54    6.72
 -13   6   4    2.61    6.01
 -13  -6   4   -0.00    5.17
 -13   6   5    0.00    5.51
 -13  -6   5    0.95    5.61
 -13   6   6   13.46    7.34
 -13  -6   6    6.46    7.56
 -13   6   7   12.50    7.66
 -13  -6   7    5.59    7.11
 -13   6   8    6.88    7.24
 -13  -6   8    7.96    6.95
 -13   6   9    8.20    9.36
 -13  -6   9   -0.00    4.72
 -13   6  10    0.00    4.52
 -13  -6  10    3.71    6.26
 -13   6  11   -0.00    5.69
 -13  -6  11    1.35    5.42
 -13   6  12    5.86    6.70
 -13  -6  12    4.77    6.08
 -13   6  13    8.23    7.16
 -13  -6  13    7.35    6.01
 -13   6  14   -0.00    6.11
 -13  -6  14   -0.00    4.84
 -13   6  15   -0.00    4.53
 -13  -6  15   -0.00    5.49
 -13   6  16    0.00    5.74
 -13   6  17    1.10    6.35
 -13   6  18    0.00    4.99
 -13   6  19    1.40    5.31
 -13   6  20    0.00    6.47
 -13   6  21    1.12    5.93
 -13   6  22   11.31    9.01
 -13   6  23    4.93    7.55
 -13   7   1    1.77    5.58
  13  -7  -1   -2.20    7.73
 -13  -7   1    0.66    6.41
 -13   7   2    2.00    4.95
 -13  -7   2    0.00    6.61
 -13   7   3    5.81    5.65
 -13  -7   3   -0.00    6.03
 -13   7   4    9.97    7.26
 -13  -7   4   26.39   11.45
 -13   7   5    6.13    7.55
 -13  -7   5    0.00    5.93
 -13   7   6   -0.00    4.57
 -13  -7   6    0.00    6.12
 -13   7   7    0.81    6.14
 -13  -7   7   -0.00    5.83
 -13   7   8    2.05    4.77
 -13  -7   8    2.23    4.90
 -13   7   9    0.00    5.64
 -13  -7   9    7.51    7.48
 -13   7  10    6.73    7.11
 -13  -7  10   24.34    9.59
 -13   7  11   10.16    7.41
 -13  -7  11    0.57    5.07
 -13   7  12   -0.00    5.01
 -13  -7  12    0.17    3.84
 -13   7  13    9.33    8.01
 -13  -7  13    4.61    6.70
 -13   7  14    2.55    6.59
 -13   7  15   -0.00    4.48
 -13   7  16   -0.00    6.18
 -13   7  17   -0.00    6.36
 -13   7  18   -0.00    6.14
 -13   7  19    2.98    6.28
 -13   8   1    1.06    3.62
  13  -8  -1    4.61    6.92
 -13  -8   1   16.85   10.27
 -13   8   2   17.68   10.20
 -13  -8   2   19.90   10.87
 -13   8   3   -0.00    5.65
 -13  -8   3    1.03    5.87
 -13   8   4    0.00    5.75
 -13  -8   4   -0.00    5.33
 -13   8   5   -0.00    5.59
 -13  -8   5    3.37    6.10
 -13   8   6   17.28    9.81
 -13  -8   6   45.19   14.05
 -13   8   7    0.16    5.73
 -13  -8   7    5.20    6.60
 -13   8   8    8.18    7.30
 -13  -8   8   13.00    7.83
 -13   8   9   -0.00    4.64
 -13  -8   9    1.61    6.29
 -13   8  10   -0.00    4.80
 -13  -8  10    0.00    5.06
 -13   8  11    3.10    5.99
 -13  -8  11    2.95    5.52
 -13   8  12   19.37   10.76
 -13  -8  12    6.98    7.16
 -13   8  13   -0.00    5.08
 -13   8  14    1.61    5.18
 -13   8  15    0.00    8.12
 -13   8  16   17.53   10.16
 -13   9   1   -0.00    5.25
  13  -9  -1    2.55    6.67
 -13  -9   1   -0.00    7.05
 -13   9   2    0.64    4.96
 -13  -9   2    2.01    5.03
 -13   9   3    0.48    4.02
 -13  -9   3    0.00    5.60
 -13   9   4   17.83    9.60
 -13  -9   4    3.67    6.62
 -13   9   5   -0.00    4.55
 -13  -9   5    4.22    6.61
 -13   9   6    2.42    6.06
 -13  -9   6    6.94    7.83
 -13   9   7    5.63    7.47
 -13  -9   7    0.00    5.70
 -13   9   8    3.73    5.37
 -13  -9   8    5.45    6.70
 -13   9   9    0.00    5.69
 -13  -9   9    1.24    5.86
 -13   9  10    8.77    8.84
 -13  -9  10   15.93    8.57
 -13   9  11    2.21    5.54
 -13   9  12   -0.00    7.76
 -13  10   1    0.00    5.40
  13 -10  -1   -0.00    5.97
 -13 -10   1   -0.00    5.43
 -13  10   2    0.40    5.38
 -13 -10   2    2.28    7.01
 -13  10   3   -0.00    4.48
 -13 -10   3    7.50    7.44
 -13  10   4   -0.00    5.44
 -13 -10   4    8.11    7.90
 -13  10   5   -0.00    6.66
 -13 -10   5   -0.00    6.20
 -13  10   6   10.04    8.27
 -13 -10   6   23.86   10.88
 -13  10   7    2.56    5.14
 -13 -10   7    2.31    6.11
 -13 -10   8    8.54    7.75
  13 -11  -1    0.22    6.70
 -13 -11   1    3.06    7.38
 -13 -11   2    2.45    6.63
 -13 -11   3    0.00    6.92
 -13 -11   4   -0.00    6.68
 -13 -11   5   -0.00    6.64
 -13 -11   6   -0.00    5.31
  13 -12  -1    4.64    6.87
 -13 -12   1    0.00    5.71
 -13 -12   2   16.18    9.49
 -13 -12   3    2.25    6.38
 -13 -12   4    3.48    8.17
 -13 -12   5    2.56    5.91
 -12   0   1    0.59    3.60
 -12   0   2   31.71   11.10
 -12   0   3    1.97    5.77
 -12   0   4    6.58    6.08
 -12   0   5   -0.00    4.00
 -12   0   6   78.07   17.69
 -12   0   7    0.23    2.83
 -12   0   8   16.07    7.39
 -12   0   9    0.00    3.35
 -12   0  10   79.19   17.94
 -12   0  11    3.13    4.58
 -12   0  12   16.65    8.06
 -12   0  13    1.91    4.64
 -12   0  14    0.94    4.54
 -12   0  15    3.86    4.41
 -12   0  16   18.11    8.17
 -12   0  17    1.34    5.32
 -12   0  18    4.73    6.31
 -12   0  19    3.44    5.22
 -12   0  20    1.54    4.34
 -12   0  21   -0.00    4.90
 -12   0  22   11.62    8.24
 -12   0  23    3.86    5.68
 -12   0  24   -0.00    5.09
 -12   1   1    2.08    4.37
 -12  -1   1    0.00    4.96
 -12   1   2   44.37   12.17
 -12  -1   2   32.71   11.55
 -12   1   3    5.61    6.14
 -12  -1   3    1.44    4.05
 -12   1   4   61.37   15.08
 -12  -1   4   52.59   14.46
 -12   1   5    8.71    6.31
 -12  -1   5   -0.00    4.23
 -12   1   6    1.41    4.31
 -12  -1   6    4.44    6.10
 -12   1   7   11.49    6.06
 -12  -1   7    3.01    5.47
 -12   1   8   90.26   19.61
 -12  -1   8  103.30   20.56
 -12   1   9   11.11    6.41
 -12  -1   9    5.72    6.00
 -12   1  10    8.16    6.39
 -12  -1  10   23.22    8.96
 -12   1  11    0.00    4.03
 -12  -1  11   -0.00    4.62
 -12   1  12    0.27    4.15
 -12  -1  12    5.01    4.85
 -12   1  13   -0.00    3.81
 -12  -1  13    0.26    3.70
 -12   1  14   50.22   14.48
 -12  -1  14   62.44   14.75
 -12   1  15    1.13    4.84
 -12  -1  15    2.11    5.24
 -12   1  16    4.63    6.29
 -12  -1  16    0.61    4.68
 -12   1  17   -0.00    4.53
 -12  -1  17    0.00    3.70
 -12   1  18   16.40    8.72
 -12  -1  18   12.88    7.31
 -12   1  19    3.17    4.78
 -12  -1  19   -0.00    4.37
 -12   1  20    8.92    6.68
 -12  -1  20   13.51    7.90
 -12   1  21   -0.00    4.33
 -12  -1  21    0.00    4.41
 -12   1  22    0.00    5.45
 -12  -1  22   -0.00    4.60
 -12   1  23   -0.00    4.17
 -12  -1  23   -0.00    4.08
 -12   1  24   10.90    8.23
 -12   1  25    1.87    4.60
 -12   1  26   -0.00    5.38
 -12   2   1   11.97    6.83
 -12  -2   1   -0.00    5.59
 -12   2   2   27.07   10.42
 -12  -2   2   31.68   11.92
 -12   2   3    1.73    4.34
 -12  -2   3    1.48    4.03
 -12   2   4    6.67    5.55
 -12  -2   4    7.84    7.43
 -12   2   5    0.00    5.10
 -12  -2   5    1.29    5.31
 -12   2   6   53.63   14.24
 -12  -2   6   46.58   13.37
 -12   2   7   18.04    7.79
 -12  -2   7   16.22    8.41
 -12   2   8   11.11    7.24
 -12  -2   8    6.02    5.71
 -12   2   9    1.43    3.75
 -12  -2   9    0.00    4.62
 -12   2  10   27.86   10.49
 -12  -2  10   33.73   10.86
 -12   2  11   15.88    7.96
 -12  -2  11   20.46    9.07
 -12   2  12   13.26    7.99
 -12  -2  12   27.35    9.52
 -12   2  13   -0.00    3.59
 -12  -2  13    0.95    4.12
 -12   2  14    1.81    5.27
 -12  -2  14   -0.00    4.23
 -12   2  15   -0.00    5.52
 -12  -2  15   -0.00    4.47
 -12   2  16   36.96   12.05
 -12  -2  16   23.96    9.05
 -12   2  17    1.81    4.47
 -12  -2  17    0.98    3.54
 -12   2  18    4.13    5.80
 -12  -2  18    7.57    5.63
 -12   2  19    3.15    5.19
 -12  -2  19    0.00    3.54
 -12   2  20    7.12    7.12
 -12  -2  20    0.63    4.10
 -12   2  21    3.24    6.43
 -12  -2  21   12.69    7.20
 -12   2  22    0.00    6.35
 -12  -2  22   12.92    7.44
 -12   2  23   -0.00    3.70
 -12   2  24   -0.00    5.64
 -12   2  25    0.97    5.46
 -12   2  26   24.04   11.47
 -12   2  27   -0.00    5.96
 -12   3   1   -0.00    4.35
  12  -3  -1    1.36    6.26
 -12  -3   1   -0.00    4.21
 -12   3   2   16.40    8.06
 -12  -3   2   18.48    9.05
 -12   3   3    5.82    6.42
 -12  -3   3   11.80    7.35
 -12   3   4   30.29   10.34
 -12  -3   4   44.04   13.54
 -12   3   5    0.00    5.69
 -12  -3   5   10.10    7.07
 -12   3   6    0.00    4.45
 -12  -3   6   -0.00    3.65
 -12   3   7   -0.00    4.00
 -12  -3   7   12.55    7.55
 -12   3   8   66.54   15.34
 -12  -3   8   39.59   13.11
 -12   3   9   17.53    8.61
 -12  -3   9   14.52    7.67
 -12   3  10   34.46   11.87
 -12  -3  10   53.51   13.82
 -12   3  11    5.00    4.43
 -12  -3  11   -0.00    4.39
 -12   3  12   14.01    8.05
 -12  -3  12   16.65    8.17
 -12   3  13    3.14    5.50
 -12  -3  13   -0.00    5.76
 -12   3  14   17.25    9.18
 -12  -3  14   48.09   13.04
 -12   3  15    7.60    6.97
 -12  -3  15    9.39    7.38
 -12   3  16    1.67    5.37
 -12  -3  16    2.54    3.58
 -12   3  17    0.00    4.25
 -12  -3  17   -0.00    3.84
 -12   3  18    8.63    6.19
 -12  -3  18    0.82    4.21
 -12   3  19    5.71    5.99
 -12  -3  19   11.09    7.05
 -12   3  20   11.27    7.83
 -12  -3  20    0.61    3.40
 -12   3  21    2.25    5.53
 -12   3  22   -0.00    6.13
 -12   3  23    3.79    6.29
 -12   3  24   25.26   12.01
 -12   3  25    1.61    5.42
 -12   3  26    1.14    4.53
 -12   3  27    1.81    6.64
 -12   3  28   -0.00    7.20
 -12   4   1    8.90    6.95
  12  -4  -1    1.56    5.81
 -12  -4   1   10.40    8.65
 -12   4   2    5.86    6.80
  12  -4  -2    9.66    7.90
 -12  -4   2    7.18    6.61
 -12   4   3    0.00    3.41
  12  -4  -3    0.99    6.00
 -12  -4   3    6.30    6.02
 -12   4   4    1.96    4.85
 -12  -4   4    0.00    5.27
 -12   4   5    8.00    5.58
 -12  -4   5   -0.00    4.68
 -12   4   6   24.15   10.43
 -12  -4   6   26.40   10.17
 -12   4   7   19.08    9.36
 -12  -4   7   26.26    9.97
 -12   4   8    7.06    6.63
 -12  -4   8    2.90    5.26
 -12   4   9   10.40    7.07
 -12  -4   9    2.70    4.46
 -12   4  10   22.39    9.21
 -12  -4  10    4.70    5.10
 -12   4  11   22.85    9.17
 -12  -4  11    7.49    6.43
 -12   4  12   24.95    9.91
 -12  -4  12    1.13    5.27
 -12   4  13    2.98    5.59
 -12  -4  13    3.21    5.00
 -12   4  14    0.03    4.51
 -12  -4  14    0.03    4.34
 -12   4  15    0.00    6.50
 -12  -4  15    4.64    4.23
 -12   4  16   20.39    9.53
 -12  -4  16   13.87    7.56
 -12   4  17   17.59    9.80
 -12  -4  17   22.86    8.88
 -12   4  18    9.11    7.26
 -12  -4  18    5.62    4.97
 -12   4  19    3.44    6.31
 -12  -4  19   -0.00    3.76
 -12   4  20   16.09    8.96
 -12   4  21    4.18    5.70
 -12   4  22   11.50    9.01
 -12   4  23    2.94    6.57
 -12   4  24    0.04    5.21
 -12   4  25   -0.00    5.60
 -12   4  26    4.07    6.81
 -12   4  27    0.00    4.35
 -12   4  28    4.41    6.25
  12  -4 -28    4.45    6.07
 -12   4  29   -0.00    5.11
  12  -4 -29   -0.00    5.28
 -12   4  30    4.84    6.44
 -12   5   1    1.13    3.76
  12  -5  -1    0.13    6.04
 -12  -5   1   -0.00    4.35
 -12   5   2   18.45    8.10
  12  -5  -2    6.32    8.05
 -12  -5   2   29.03   10.82
 -12   5   3   21.00    9.06
  12  -5  -3    7.97    8.46
 -12  -5   3   11.36    7.74
 -12   5   4    2.84    4.98
  12  -5  -4   18.84   10.62
 -12  -5   4   10.14    7.71
 -12   5   5   14.37    7.83
 -12  -5   5    5.35    5.67
 -12   5   6   -0.00    5.56
 -12  -5   6   -0.00    4.60
 -12   5   7    4.29    6.30
 -12  -5   7    9.46    6.56
 -12   5   8   29.74   10.47
 -12  -5   8   33.59   11.50
 -12   5   9   24.14   10.65
 -12  -5   9   17.84    8.40
 -12   5  10   13.42    7.58
 -12  -5  10   10.06    7.22
 -12   5  11   -0.00    5.23
 -12  -5  11    0.54    3.64
 -12   5  12    2.00    6.25
 -12  -5  12    3.61    5.24
 -12   5  13   16.93   10.12
 -12  -5  13   36.96   11.52
 -12   5  14   21.17    9.21
 -12  -5  14   19.99    8.59
 -12   5  15   11.79    7.23
 -12  -5  15    3.68    5.75
 -12   5  16    3.42    7.26
 -12  -5  16    8.01    6.42
 -12   5  17   -0.00    6.24
 -12  -5  17    3.45    4.85
 -12   5  18   17.69    9.27
 -12   5  19    6.76    6.21
 -12   5  20    3.85    5.33
 -12   5  21   -0.00    5.07
 -12   5  22   -0.00    5.82
 -12   5  23   -0.00    6.19
 -12   5  24   10.74    8.57
 -12   5  25    4.83    7.69
 -12   5  26   -0.00    5.14
 -12   5  27   -0.00    6.10
  12  -5 -27    5.79    6.81
 -12   5  28   -0.00    5.07
  12  -5 -28    0.00    5.57
  12  -5 -29    9.78    8.08
  12  -5 -30   -0.00    6.17
 -12   6   1   19.53    9.04
  12  -6  -1   16.47   10.67
 -12  -6   1    0.00    5.51
 -12   6   2   14.19    7.79
  12  -6  -2    3.07    7.66
 -12  -6   2    7.28    7.95
 -12   6   3    0.00    6.28
  12  -6  -3    4.15    6.90
 -12  -6   3    1.13    5.55
 -12   6   4    0.00    5.68
  12  -6  -4   -0.00    5.95
 -12  -6   4   -0.00    5.20
 -12   6   5   30.31   11.36
 -12  -6   5   18.87    9.21
 -12   6   6   21.50    9.30
 -12  -6   6    7.49    7.68
 -12   6   7    1.29    5.30
 -12  -6   7   11.16    7.16
 -12   6   8    9.76    8.13
 -12  -6   8    8.85    7.00
 -12   6   9    0.00    4.48
 -12  -6   9    5.06    6.47
 -12   6  10   -0.00    4.26
 -12  -6  10   13.12    7.65
 -12   6  11   53.40   15.19
 -12  -6  11   25.13   11.00
 -12   6  12    5.93    6.82
 -12  -6  12    6.83    7.06
 -12   6  13    0.83    4.05
 -12  -6  13    0.63    4.91
 -12   6  14   -0.00    4.75
 -12  -6  14    1.71    3.99
 -12   6  15    1.12    5.85
 -12  -6  15    5.17    6.30
 -12   6  16    7.21    6.78
 -12  -6  16    7.26    6.23
 -12   6  17    5.87    7.41
 -12   6  18    4.98    6.59
 -12   6  19   -0.00    5.58
 -12   6  20    1.67    4.93
 -12   6  21    3.53    6.60
 -12   6  22    4.23    6.61
 -12   6  23    0.92    5.44
 -12   6  24    1.76    6.28
 -12   6  25   -0.00    6.18
  12  -6 -25   -0.00    5.19
 -12   6  26    7.71    7.61
  12  -6 -26    1.61    4.61
 -12   6  27    5.93    6.97
  12  -6 -27   15.41    8.32
  12  -6 -28    3.00    5.05
  12  -6 -29    3.47    6.36
 -12   7   1    8.15    7.03
  12  -7  -1   10.26    8.74
 -12  -7   1    3.65    7.99
 -12   7   2   15.27    8.60
  12  -7  -2   18.29   10.56
 -12  -7   2    5.77    6.74
 -12   7   3   21.57    9.35
  12  -7  -3   14.90   10.35
 -12  -7   3    1.76    6.53
 -12   7   4    4.45    5.64
  12  -7  -4    3.78    5.75
 -12  -7   4    5.07    6.62
 -12   7   5    8.28    6.96
 -12  -7   5    5.80    6.94
 -12   7   6   -0.00    5.77
 -12  -7   6   -0.00    5.21
 -12   7   7    8.30    6.59
 -12  -7   7    3.52    6.02
 -12   7   8    5.65    6.74
 -12  -7   8    2.85    6.77
 -12   7   9   21.39   10.68
 -12  -7   9   22.78   10.09
 -12   7  10    0.00    5.20
 -12  -7  10    0.00    5.12
 -12   7  11   -0.00    4.31
 -12  -7  11   -0.00    3.72
 -12   7  12   -0.00    4.73
 -12  -7  12    2.13    4.77
 -12   7  13   13.32    9.13
 -12  -7  13    7.71    6.56
 -12   7  14   19.37    9.92
 -12  -7  14   14.42    7.99
 -12   7  15   11.62    7.44
 -12   7  16    0.00    6.89
 -12   7  17   13.10    9.25
 -12   7  18   -0.00    5.40
 -12   7  19    1.42    6.68
 -12   7  20   11.98    8.71
 -12   7  21    0.70    5.36
 -12   7  22    3.39    6.61
 -12   7  23    0.87    4.88
  12  -7 -23    1.15    3.99
 -12   7  24    0.00    5.80
  12  -7 -24    3.67    5.74
 -12   7  25   -0.00    5.47
  12  -7 -25    6.03    6.92
  12  -7 -26   -0.00    6.27
 -12   8   1   23.07   10.22
  12  -8  -1    9.08    8.65
 -12  -8   1   37.12   12.79
 -12   8   2    7.62    6.72
  12  -8  -2    0.00    5.43
 -12  -8   2    3.53    6.03
 -12   8   3    7.56    6.62
  12  -8  -3    0.31    4.94
 -12  -8   3    4.84    7.16
 -12   8   4   -0.00    4.57
  12  -8  -4   -0.00    5.61
 -12  -8   4    9.72    6.98
 -12   8   5   37.36   12.91
 -12  -8   5   26.02   11.49
 -12   8   6    0.27    2.78
 -12  -8   6    0.00    5.33
 -12   8   7   29.57   12.30
 -12  -8   7   32.19   12.29
 -12   8   8   -0.00    3.23
 -12  -8   8    0.00    4.60
 -12   8   9    7.25    6.07
 -12  -8   9    0.00    4.58
 -12   8  10    1.34    5.05
 -12  -8  10   -0.00    4.89
 -12   8  11    3.38    7.04
 -12  -8  11   21.79    9.14
 -12   8  12    2.59    5.34
 -12  -8  12    4.92    5.98
 -12   8  13    8.11    6.86
 -12   8  14    0.00    5.91
 -12   8  15   21.47   12.38
 -12   8  16    0.00    6.19
 -12   8  17    4.59    7.80
 -12   8  18    0.64    5.88
 -12   8  19   -0.00    5.52
 -12   8  20    0.95    5.17
 -12   8  21   22.72   11.33
  12  -8 -21    7.44    7.33
 -12   8  22   -0.00    6.55
  12  -8 -22    2.70    5.81
 -12   9   1   -0.00    4.68
  12  -9  -1   -0.00    4.90
 -12  -9   1   -0.00    6.28
 -12   9   2   -0.00    5.13
  12  -9  -2    2.85    6.50
 -12  -9   2    0.00    5.14
 -12   9   3   10.57    7.85
  12  -9  -3   21.41   12.23
 -12  -9   3   37.07   12.99
 -12   9   4   -0.00    4.75
  12  -9  -4    0.00    7.35
 -12  -9   4    8.25    7.17
 -12   9   5    0.00    4.98
 -12  -9   5   10.48    8.99
 -12   9   6   -0.00    4.97
 -12  -9   6    2.96    6.67
 -12   9   7    0.89    5.65
 -12  -9   7    1.87    5.78
 -12   9   8    5.21    6.85
 -12  -9   8    3.05    5.43
 -12   9   9   21.91   10.96
 -12  -9   9   29.21   11.15
 -12   9  10   -0.00    5.62
 -12  -9  10    0.32    5.41
 -12   9  11   -0.00    5.17
 -12  -9  11   -0.00    4.15
 -12   9  12    2.52    6.31
 -12   9  13    0.00    6.93
 -12   9  14   -0.00    6.27
 -12   9  15    3.01    5.76
 -12   9  16   -0.00    6.32
 -12   9  17   -0.00    5.44
 -12   9  18    1.82    6.17
  12  -9 -19   19.35   10.48
 -12  10   1    6.44    7.33
  12 -10  -1    0.00    6.68
 -12 -10   1    9.02    8.52
 -12  10   2    1.01    5.41
  12 -10  -2   -0.00    4.88
 -12 -10   2    0.30    4.99
 -12  10   3    4.26    7.43
  12 -10  -3   -0.00    9.20
 -12 -10   3   -0.00    6.59
 -12  10   4   -0.00    6.63
  12 -10  -4    0.00    5.88
 -12 -10   4    1.88    6.85
 -12  10   5    6.40    7.33
 -12 -10   5    2.40    5.86
 -12  10   6    2.19    5.75
 -12 -10   6   -0.00    5.50
 -12  10   7   27.24   10.73
 -12 -10   7    4.11    6.26
 -12  10   8    1.48    6.70
 -12 -10   8    0.00    6.26
 -12  10   9    3.93    5.91
 -12 -10   9    0.00    6.76
 -12  10  10   -0.00    5.95
 -12  10  11    3.16    7.28
 -12  10  12   -0.00    6.87
 -12  10  13   -0.00    8.41
 -12  10  14    7.80    6.37
 -12  10  15    0.00    6.29
 -12  11   1    2.00    6.40
  12 -11  -1    0.00    5.83
 -12 -11   1    6.19    7.24
 -12  11   2    2.21    5.07
  12 -11  -2    0.00    6.93
 -12 -11   2    0.00    5.55
 -12  11   3    0.00    7.23
  12 -11  -3   -0.00    6.44
 -12 -11   3   10.51    7.38
 -12  11   4    4.85    6.78
  12 -11  -4   -0.00    6.67
 -12 -11   4    0.00    5.15
 -12  11   5    0.00    6.25
 -12 -11   5    5.23    6.29
 -12  11   6    5.86    6.66
 -12 -11   6    3.78    7.21
 -12  11   7   -0.00    5.95
 -12 -11   7    7.82    8.79
 -12  11   8    4.28    6.80
 -12  11   9   17.67   10.69
 -12  11  10    0.00    6.32
 -12  12   1    0.00    4.53
  12 -12  -1   -0.00    6.33
 -12 -12   1   15.32   10.33
 -12  12   2    1.45    6.17
  12 -12  -2   -0.00    7.20
 -12 -12   2   -0.00    6.30
 -12  12   3    2.56    6.65
  12 -12  -3   -0.00    7.30
 -12 -12   3   11.55    8.32
 -12  12   4    8.44    7.48
  12 -12  -4    0.59    6.81
 -12 -12   4    0.70    5.22
 -12  12   5    0.00    5.97
 -12 -12   5    5.54    8.37
  12 -13  -1   -0.00    6.17
 -12 -13   1    5.38    7.53
  12 -13  -2   -0.00    6.13
 -12 -13   2    1.84    5.84
  12 -13  -3   -0.00    7.28
 -12 -13   3    5.23    6.26
  12 -13  -4    0.42    6.66
 -12 -14   1    0.00    5.98
  12 -14  -3   -0.00    7.33
 -11   0   1  145.31   25.15
  11   0  -1  106.61   25.47
 -11   0   2   -0.00    4.45
  11   0  -2    2.00    5.44
 -11   0   3   32.65   11.18
  11   0  -3   45.96   14.87
 -11   0   4    0.00    4.90
 -11   0   5  137.07   25.32
 -11   0   6    3.40    4.13
 -11   0   7   -0.00    4.35
 -11   0   8   -0.00    4.35
 -11   0   9   31.70   10.08
 -11   0  10   -0.00    4.19
 -11   0  11   65.97   15.33
 -11   0  12    0.00    4.01
 -11   0  13    6.56    5.24
 -11   0  14    0.00    3.31
 -11   0  15   30.65   10.37
 -11   0  16    1.76    4.18
 -11   0  17   20.85    9.19
 -11   0  18   -0.00    4.15
 -11   0  20    0.00    4.78
 -11   0  21   19.92    9.09
 -11   0  22   -0.00    3.74
 -11   0  23   13.45    7.71
 -11   0  24    2.47    5.25
 -11   0  25   13.44    8.20
  11  -1  -1  105.26   25.65
  11   1  -1  116.93   26.34
 -11  -1   1  151.17   25.46
 -11   1   2    4.51    5.80
  11  -1  -2   -0.00    7.98
 -11  -1   2    2.94    6.17
 -11   1   3   51.11   14.37
  11  -1  -3   58.09   17.41
 -11  -1   3   75.84   16.40
 -11   1   4    2.26    4.08
  11  -1  -4    0.00    4.45
 -11  -1   4   -0.00    4.75
 -11   1   5   11.38    6.93
 -11  -1   5    4.78    6.02
 -11   1   6    8.28    5.70
 -11  -1   6    2.79    4.72
 -11   1   7   86.69   17.47
 -11  -1   7   61.87   15.86
 -11   1   8   -0.00    4.61
 -11  -1   8    0.00    3.88
 -11   1   9   39.63   11.46
 -11  -1   9   32.05   10.73
 -11   1  10   -0.00    3.30
 -11   1  11    6.60    5.44
 -11  -1  11   14.65    7.39
 -11   1  12    7.75    5.48
 -11  -1  12    0.00    4.92
 -11   1  13   49.92   12.71
 -11  -1  13   32.47   10.64
 -11   1  14   -0.00    4.77
 -11  -1  14    0.35    3.53
 -11   1  15    0.00    3.70
 -11  -1  15   -0.00    4.25
 -11   1  16    1.70    4.06
 -11  -1  16    1.06    3.44
 -11   1  17    6.31    5.95
 -11  -1  17   11.92    6.60
 -11   1  18    8.97    6.29
 -11  -1  18    6.37    5.36
 -11   1  19    0.00    5.37
 -11  -1  19    2.26    4.85
 -11   1  20    0.00    4.69
 -11  -1  20   -0.00    4.15
 -11   1  21    2.00    4.45
 -11  -1  21    1.36    4.67
 -11   1  22    1.86    5.76
 -11  -1  22    1.59    5.21
 -11   1  23   59.31   15.66
 -11  -1  23   32.95   11.76
 -11   1  24   -0.00    5.07
 -11  -1  24    2.79    5.10
 -11   1  25   -0.00    4.66
 -11   1  26   -0.00    5.39
 -11   2   1   35.12   10.97
  11  -2  -1   20.55   11.26
 -11  -2   1   34.48   12.02
 -11   2   2    0.87    4.87
  11  -2  -2   -0.00    5.83
 -11  -2   2    2.48    5.35
 -11   2   3   31.25   10.10
  11  -2  -3   16.98   10.00
 -11  -2   3   30.34   10.22
 -11   2   4   12.34    6.76
  11  -2  -4    4.44    6.01
 -11  -2   4   10.84    7.37
 -11   2   5   46.25   12.50
  11  -2  -5   56.49   16.73
 -11  -2   5   35.14   12.24
 -11   2   6   28.08   10.05
 -11  -2   6   34.03   10.66
 -11   2   7   15.09    7.69
 -11  -2   7   22.25    9.56
 -11   2   8   20.43    8.65
 -11  -2   8   23.91    9.13
 -11   2   9   42.27   11.80
 -11  -2   9   27.42   10.30
 -11   2  10    2.24    4.09
 -11  -2  10    5.27    5.37
 -11   2  11   46.14   12.41
 -11  -2  11   35.69   11.14
 -11   2  12   12.20    6.59
 -11  -2  12    1.95    4.80
 -11   2  13   -0.00    4.93
 -11  -2  13   -0.00    3.54
 -11   2  14    5.45    5.03
 -11  -2  14    3.71    5.13
 -11   2  15   27.20   10.37
 -11  -2  15   24.05    8.60
 -11   2  16    1.20    4.33
 -11  -2  16   15.74    7.02
 -11   2  17    1.01    5.22
 -11  -2  17   21.79    7.75
 -11   2  18    3.06    4.63
 -11  -2  18    0.87    3.50
 -11   2  19    8.20    7.54
 -11  -2  19   18.09    8.04
 -11   2  20    0.00    4.45
 -11  -2  20    2.96    4.80
 -11   2  21   62.86   15.68
 -11  -2  21   19.64    8.72
 -11   2  22   -0.00    5.01
 -11  -2  22   -0.00    4.63
 -11   2  23    4.61    6.77
 -11   2  24   -0.00    4.21
 -11   2  25   10.69    7.89
 -11   2  26   -0.00    5.29
 -11   2  27    3.98    5.93
 -11   2  28    2.54    6.08
 -11   3   1   20.15    8.70
 -11  -3   1   17.28    8.80
 -11   3   2   26.97    9.94
  11  -3  -2   24.03   11.29
 -11  -3   2   23.10    9.86
 -11   3   3   52.03   13.79
  11  -3  -3   55.37   17.35
 -11  -3   3   49.93   14.81
 -11   3   4   15.98    7.24
  11  -3  -4   10.38    9.21
 -11  -3   4   14.59    7.98
 -11   3   5    6.12    5.44
  11  -3  -5    9.44    7.82
 -11  -3   5    5.86    5.80
 -11   3   6   18.68    8.09
  11  -3  -6   21.93   12.18
 -11  -3   6   11.72    7.11
 -11   3   7   33.37   10.93
 -11   3   8    3.81    4.94
 -11  -3   8    6.62    5.96
 -11   3   9    9.82    6.21
 -11  -3   9   10.98    6.54
 -11   3  10    2.09    5.35
 -11  -3  10    8.18    6.08
 -11   3  11   16.42    8.73
 -11  -3  11   20.53    8.43
 -11   3  12   11.56    7.71
 -11  -3  12   12.39    7.65
 -11   3  13   36.12   11.02
 -11  -3  13   10.91    6.35
 -11   3  14    4.51    5.26
 -11  -3  14   -0.00    3.68
 -11   3  15    0.00    3.10
 -11  -3  15    5.10    4.85
 -11   3  16    2.25    5.25
 -11  -3  16    4.70    4.64
 -11   3  17   10.59    7.59
 -11  -3  17    8.17    5.91
 -11   3  18    6.17    6.28
 -11  -3  18    2.01    3.86
 -11   3  19   16.73    9.17
 -11  -3  19   18.58    8.15
 -11   3  20   14.43    8.44
 -11  -3  20    9.56    6.32
 -11   3  21    3.92    5.32
 -11  -3  21    0.00    4.98
 -11   3  22    6.09    7.38
 -11   3  23   25.56   11.12
 -11   3  24    6.82    7.75
 -11   3  25    8.73    7.12
 -11   3  26   -0.00    4.95
 -11   3  27   29.31   12.51
 -11   3  28    1.27    5.38
  11  -3 -28    4.84    5.45
 -11   3  29   -0.00    3.94
 -11   4   1   39.07   12.05
 -11  -4   1   57.83   16.05
 -11   4   2    8.38    6.21
 -11  -4   2    1.20    5.54
 -11   4   3    6.93    5.63
 -11  -4   3    6.07    6.42
 -11   4   4   17.89    7.47
  11  -4  -4    2.82    7.13
 -11  -4   4    4.84    5.83
 -11   4   5   84.24   17.25
  11  -4  -5   46.37   17.37
 -11  -4   5   58.77   15.60
 -11   4   6   20.53    8.57
  11  -4  -6   11.14    9.69
 -11  -4   6   23.73    9.78
 -11   4   7    3.00    5.02
 -11  -4   7   15.64    7.60
 -11   4   8    7.09    6.47
 -11  -4   8    1.24    4.62
 -11   4   9   48.86   13.84
 -11  -4   9   43.65   12.83
 -11   4  10   15.46    8.46
 -11  -4  10    3.01    5.11
 -11   4  11   35.16   12.33
 -11  -4  11   36.78   11.38
 -11   4  12    1.13    4.51
 -11  -4  12   -0.00    3.65
 -11   4  13    0.00    5.88
 -11  -4  13    4.74    5.07
 -11   4  14   19.14    8.98
 -11  -4  14    8.93    5.90
 -11   4  15   16.25    8.26
 -11  -4  15   23.77    8.57
 -11   4  16   13.16    7.76
 -11  -4  16   11.81    6.76
 -11   4  17    1.06    6.17
 -11  -4  17    3.07    3.76
 -11   4  18    4.46    5.66
 -11  -4  18    2.19    4.27
 -11   4  19    0.00    4.00
 -11  -4  19   -0.00    3.50
 -11   4  20    2.03    6.10
 -11   4  21   13.63    8.46
 -11   4  22   -0.00    6.13
 -11   4  23    8.11    9.21
 -11   4  24    7.15    6.63
 -11   4  25   16.79   10.80
 -11   4  26    0.00    6.06
 -11   4  27   15.43    9.05
  11  -4 -27    7.74    7.36
 -11   4  28    0.00    5.63
  11  -4 -28    0.94    4.81
  11  -4 -29    0.00    6.22
  11  -4 -30    7.15    6.63
 -11   5   1    1.86    4.77
  11  -5  -1    5.06    7.66
 -11  -5   1    3.60    6.77
 -11   5   2    9.39    6.92
  11  -5  -2   26.98   12.37
 -11  -5   2   23.43   10.34
 -11   5   3   51.96   13.94
 -11  -5   3   43.87   13.69
 -11   5   4   15.12    7.78
 -11  -5   4   16.45    8.51
 -11   5   5    7.23    5.86
 -11  -5   5    2.40    4.40
 -11   5   6   21.70    8.97
 -11  -5   6   14.08    8.45
 -11   5   7   28.79   11.01
  11  -5  -7   26.46   12.12
 -11  -5   7   28.34   10.16
 -11   5   8   16.41    8.62
 -11  -5   8   20.60    9.56
 -11   5   9    1.60    5.32
 -11  -5   9   27.84    9.61
 -11   5  10    1.21    4.36
 -11  -5  10   -0.00    4.59
 -11   5  11    7.73    5.99
 -11  -5  11    0.00    4.58
 -11   5  12   34.15   12.18
 -11  -5  12   26.82    9.52
 -11   5  13   32.37   11.62
 -11  -5  13   43.04   12.00
 -11   5  14   -0.00    4.94
 -11  -5  14    7.73    5.56
 -11   5  15    5.48    5.39
 -11  -5  15    1.81    4.09
 -11   5  16    0.11    4.13
 -11  -5  16   -0.00    4.52
 -11   5  17    3.11    5.60
 -11  -5  17    2.68    4.08
 -11   5  18   23.33   10.69
 -11  -5  18   12.72    7.28
 -11   5  19    9.85    8.30
 -11   5  20   -0.00    5.73
 -11   5  21   -0.00    4.83
 -11   5  22   17.38    9.44
 -11   5  23   21.44   11.58
 -11   5  24   -0.00    6.03
 -11   5  25    5.63    6.31
  11  -5 -25    2.03    5.24
 -11   5  26    7.72    7.06
  11  -5 -26    1.36    5.49
 -11   5  27   -0.00    6.49
  11  -5 -27    5.96    7.75
  11  -5 -28    7.23    6.49
  11  -5 -29    0.99    4.89
  11  -5 -30    0.00    4.36
  11  -5 -31    1.13    4.28
 -11   6   1   27.03   10.54
  11  -6  -1   25.33   12.21
 -11  -6   1   15.26    8.71
 -11   6   2    0.45    4.06
  11  -6  -2    0.00    5.94
 -11  -6   2    1.99    4.87
 -11   6   3    4.45    6.37
  11  -6  -3    0.33    5.41
 -11  -6   3    5.69    5.93
 -11   6   4   47.49   12.88
  11  -6  -4    6.87    7.60
 -11  -6   4   27.38   11.58
 -11   6   5   35.05   11.03
  11  -6  -5   10.39    9.36
 -11  -6   5   42.15   13.09
 -11   6   6   46.25   13.14
 -11  -6   6   12.76    9.64
 -11   6   7    4.58    6.81
 -11  -6   7    0.00    5.18
 -11   6   8   11.48    8.09
 -11  -6   8    4.04    5.75
 -11   6   9    0.00    6.10
 -11  -6   9    8.76    7.17
 -11   6  10   12.50    7.84
 -11  -6  10   21.04    9.25
 -11   6  11   -0.00    4.89
 -11  -6  11    2.92    5.44
 -11   6  12    0.00    5.13
 -11  -6  12    5.99    6.25
 -11   6  13    3.26    5.14
 -11  -6  13    4.13    5.58
 -11   6  14   13.51    9.59
 -11  -6  14   32.73   10.39
 -11   6  15    6.65    7.28
 -11  -6  15   17.65    8.03
 -11   6  16   11.80    8.59
 -11  -6  16   20.45    8.33
 -11   6  17    1.53    6.63
 -11   6  18    4.27    7.91
 -11   6  19    1.37    6.13
 -11   6  20    3.72    5.62
 -11   6  21   10.81    8.26
 -11   6  22    1.23    6.51
 -11   6  23    3.00    6.82
 -11   6  24    0.00    4.23
  11  -6 -24    6.30    6.23
 -11   6  25    5.59    7.74
  11  -6 -25    6.24    5.73
 -11   6  26    2.69    6.09
  11  -6 -26    7.11    7.10
  11  -6 -27    2.35    5.53
  11  -6 -28    9.44    8.08
  11  -6 -29   -0.00    4.64
  11  -6 -30    4.58    6.18
  11  -6 -31    7.90    6.97
  11  -6 -32    2.74    5.29
 -11   7   1    7.58    5.86
  11  -7  -1    2.24    6.47
 -11  -7   1   11.02    8.61
 -11   7   2   28.69   10.09
  11  -7  -2   12.00    9.68
 -11  -7   2    7.25    7.13
 -11   7   3    5.72    6.82
  11  -7  -3   -0.00    5.44
 -11  -7   3    1.05    5.11
 -11   7   4   13.63    8.44
  11  -7  -4    4.20    6.67
 -11  -7   4   14.60    8.10
 -11   7   5    0.17    4.24
  11  -7  -5   -0.00    3.51
 -11  -7   5    0.00    5.59
 -11   7   6    5.20    5.73
  11  -7  -6    6.24    6.66
 -11  -7   6   16.28    9.32
 -11   7   7   -0.00    4.70
  11  -7  -7    4.37    7.78
 -11  -7   7    2.66    5.85
 -11   7   8   27.26   11.49
 -11  -7   8   64.71   15.93
 -11   7   9    6.51    6.36
 -11  -7   9   42.64   12.22
 -11   7  10    0.00    5.36
 -11  -7  10    4.68    5.86
 -11   7  11   -0.00    5.75
 -11  -7  11    4.09    6.08
 -11   7  12   29.54   12.31
 -11  -7  12   36.73   11.58
 -11   7  13    6.25    6.70
 -11  -7  13    0.69    4.26
 -11   7  14    4.50    6.97
 -11  -7  14    4.90    5.40
 -11   7  15   -0.00    4.65
 -11  -7  15   -0.00    3.35
 -11   7  16    8.15    7.16
 -11   7  17   -0.00    7.44
 -11   7  18   13.17    8.33
 -11   7  19   -0.00    5.50
 -11   7  20   -0.00    5.55
 -11   7  21    1.74    6.23
 -11   7  22    0.00    6.53
  11  -7 -22   10.79    8.60
 -11   7  23    0.00    7.09
  11  -7 -23    0.94    6.02
 -11   7  24    0.00    6.56
  11  -7 -24    4.74    6.34
  11  -7 -25    0.00    5.39
  11  -7 -26    3.72    6.35
  11  -7 -27    7.46    6.33
  11  -7 -28    7.29    7.01
  11  -7 -29    4.96    6.23
  11  -7 -30    9.64    7.27
 -11   8   1   -0.00    4.49
  11  -8  -1   -0.00    5.44
 -11  -8   1    0.55    4.59
 -11   8   2    9.09    6.81
  11  -8  -2    4.24    7.39
 -11  -8   2   13.96    9.11
 -11   8   3   -0.00    5.02
  11  -8  -3    2.28    5.10
 -11  -8   3    8.98    7.66
 -11   8   4   31.59   10.97
  11  -8  -4   12.88    9.64
 -11  -8   4    5.38    7.53
 -11   8   5    3.71    5.99
  11  -8  -5    0.26    5.50
 -11  -8   5   -0.00    5.82
 -11   8   6    9.52    7.89
  11  -8  -6   29.93   14.08
 -11  -8   6   39.52   12.21
 -11   8   7    8.90    8.00
  11  -8  -7    0.00    5.84
 -11  -8   7    8.47    7.61
 -11   8   8    2.52    4.80
 -11  -8   8    1.97    6.24
 -11   8   9   11.03    7.93
 -11  -8   9    2.03    6.03
 -11   8  10   24.08   10.67
 -11  -8  10   16.80    8.75
 -11   8  11    1.46    4.59
 -11  -8  11    7.99    6.76
 -11   8  12    4.63    6.55
 -11  -8  12    9.93    6.85
 -11   8  13    3.45    5.41
 -11  -8  13    0.00    4.76
 -11   8  14    0.00    3.94
 -11   8  15    0.00    7.50
 -11   8  16   28.69   11.63
 -11   8  17    0.48    6.42
 -11   8  18    0.03    5.32
 -11   8  19    0.00    6.24
 -11   8  20    7.81    7.92
  11  -8 -20    6.00    6.44
 -11   8  21   -0.00    5.30
  11  -8 -21    0.92    3.79
 -11   8  22   24.67   11.87
  11  -8 -22    8.80    7.61
  11  -8 -23   -0.00    5.00
  11  -8 -24   -0.00    4.65
  11  -8 -25    1.97    5.27
  11  -8 -26    3.08    6.07
  11  -8 -27   -0.00    5.61
 -11   8  29   -0.00    5.17
 -11   9   1    3.93    5.21
  11  -9  -1    8.11    8.21
 -11  -9   1    1.65    5.06
 -11   9   2   10.39    7.23
  11  -9  -2   21.89   11.68
 -11  -9   2   29.08   11.39
 -11   9   3    0.00    3.98
  11  -9  -3   -0.00    7.20
 -11  -9   3    0.50    6.57
 -11   9   4    5.07    6.62
  11  -9  -4    5.18    7.15
 -11  -9   4   28.65   11.74
 -11   9   5    2.09    4.00
  11  -9  -5    0.33    4.95
 -11  -9   5    2.67    5.24
 -11   9   6    5.64    8.21
  11  -9  -6    0.00    5.61
 -11  -9   6    4.01    5.73
 -11   9   7   -0.00    3.82
  11  -9  -7    0.00    5.62
 -11  -9   7   -0.00    6.36
 -11   9   8   33.91   13.49
 -11  -9   8   24.60   11.36
 -11   9   9    1.29    4.30
 -11  -9   9    0.00    4.31
 -11   9  10    3.71    6.63
 -11  -9  10    1.89    5.55
 -11   9  11   -0.00    7.28
 -11  -9  11   -0.00    6.23
 -11   9  12    0.00    5.02
 -11   9  13    2.06    5.30
 -11   9  14    9.50    8.42
 -11   9  15    3.49    6.84
 -11   9  16    1.03    3.94
 -11   9  17    0.84    6.96
  11  -9 -17   -0.00    5.70
 -11   9  18   18.29   11.64
  11  -9 -18   23.41   11.23
 -11   9  19    6.57    7.90
  11  -9 -19    4.08    5.59
 -11   9  20    4.28    9.11
  11  -9 -20    4.51    5.30
  11  -9 -21   -0.00    4.78
  11  -9 -22    8.35    7.74
  11  -9 -23    2.03    5.04
  11  -9 -24   10.53    7.47
 -11   9  26   -0.00    5.50
 -11   9  27   -0.00    5.60
 -11   9  28    3.11    6.00
 -11  10   1    0.00    4.33
  11 -10  -1   -0.00    6.03
 -11 -10   1    6.78    6.31
 -11  10   2    3.54    5.01
  11 -10  -2   15.89   10.18
 -11 -10   2    5.18    7.24
 -11  10   3   -0.00    4.87
  11 -10  -3   -0.00    5.74
 -11 -10   3   -0.00    5.78
 -11  10   4   11.78    8.41
  11 -10  -4   11.18    8.03
 -11 -10   4    7.85    8.12
 -11  10   5    0.00    3.81
  11 -10  -5   -0.00    7.52
 -11 -10   5    2.72    6.27
 -11  10   6   14.47    9.56
  11 -10  -6   10.78   10.17
 -11 -10   6   18.53    9.74
 -11  10   7   -0.00    5.93
  11 -10  -7   -0.00    6.18
 -11 -10   7    3.82    6.59
 -11  10   8    5.40    7.13
 -11 -10   8    0.00    5.27
 -11  10   9    2.46    6.80
 -11 -10   9   -0.00    5.18
 -11  10  10   19.97   11.28
 -11 -10  10   11.03    9.00
 -11  10  11    0.00    7.30
 -11  10  12   -0.00    7.18
 -11  10  13   13.59    9.54
 -11  10  14    0.00    6.13
 -11  10  15    0.00    5.22
  11 -10 -15    2.05    6.25
 -11  10  16    5.27    7.39
  11 -10 -16   19.67   10.70
 -11  10  17    5.99    7.05
  11 -10 -17    0.14    4.36
 -11  10  18   -0.00    5.88
  11 -10 -18   -0.00    4.94
  11 -10 -19   -0.00    6.04
  11 -10 -20    8.65    8.09
 -11  11   1   -0.00    5.79
  11 -11  -1    7.11    8.94
 -11 -11   1   -0.00    6.76
 -11  11   2    9.24    8.79
  11 -11  -2    9.00    8.29
 -11 -11   2    0.62    7.11
 -11  11   3    0.00    5.75
  11 -11  -3    7.52    8.01
 -11 -11   3    3.79    7.15
 -11  11   4   10.45    8.38
  11 -11  -4    5.31    8.92
 -11 -11   4    4.68    6.21
 -11  11   5   -0.00    4.60
  11 -11  -5    0.00    6.77
 -11 -11   5   -0.00    4.57
 -11  11   6    0.00    5.08
  11 -11  -6    8.61    9.20
 -11 -11   6   -0.00    4.76
 -11  11   7    2.96    5.93
  11 -11  -7   -0.00    6.45
 -11 -11   7    2.08    4.75
 -11  11   8   22.51   12.03
 -11 -11   8   26.91   11.12
 -11  11   9    2.68    5.82
 -11  11  10    4.92    4.88
 -11  11  11    5.61    6.46
 -11  11  12   15.03    9.61
  11 -11 -12   16.28    8.47
 -11  11  13    3.72    6.50
  11 -11 -13    0.00    5.06
 -11  11  14    1.09    7.00
  11 -11 -14   15.18    8.40
 -11  11  15   -0.00    5.48
  11 -11 -15    2.57    5.71
  11 -11 -16    0.45    5.28
 -11  12   1   -0.00    3.54
  11 -12  -1    0.00    5.47
 -11 -12   1    0.00    6.86
 -11  12   2    6.82    6.43
  11 -12  -2    2.83    6.15
 -11 -12   2    0.00    6.79
 -11  12   3   -0.00    7.24
  11 -12  -3   -0.00    6.46
 -11 -12   3   -0.00    6.26
 -11  12   4    5.99    7.04
  11 -12  -4   -0.00    6.55
 -11 -12   4   12.48    8.87
 -11  12   5   -0.00    7.03
  11 -12  -5    8.69    9.42
 -11 -12   5   -0.00    3.76
 -11  12   6    6.18    6.95
  11 -12  -6    1.48    8.28
 -11 -12   6    3.91    6.25
 -11  12   7    0.50    6.61
 -11  12   8    0.00    5.30
  11 -12  -8   -0.00    4.60
 -11  12   9   -0.00    5.96
  11 -12  -9   -0.00    4.90
 -11  12  10   14.72   10.45
  11 -12 -10   -0.00    5.01
 -11  12  11   -0.00    6.15
  11 -12 -11   -0.00    6.94
 -11  12  12    5.71    7.00
  11 -12 -12    9.88    8.54
 -11  13   1    4.46    5.89
  11 -13  -1    6.09    8.29
 -11 -13   1   -0.00    6.44
 -11  13   2    5.42    7.55
  11 -13  -2    0.00    6.09
 -11 -13   2   -0.00    5.17
 -11  13   3    5.25    7.05
  11 -13  -3   -0.00    7.63
 -11 -13   3   -0.00    5.66
 -11  13   4   24.61   11.79
  11 -13  -4    2.42    5.47
  11 -13  -4    3.06    6.59
 -11 -13   4    4.43    6.39
 -11  13   5   -0.00    6.22
  11 -13  -5    3.90    6.99
  11 -13  -5   -0.00    6.58
 -11  13   6    6.15    6.53
  11 -13  -6    0.00    5.92
  11 -13  -6    7.06    8.26
 -11  13   7    2.69    5.37
  11 -13  -7    4.35    5.50
 -11  13   8   13.47    9.23
 -11  14   1   -0.00    5.80
  11 -14  -1    1.25    5.38
  11 -14  -1   -0.00    6.54
 -11 -14   1    6.89    8.13
 -11  14   2    2.32    6.15
  11 -14  -2    0.61    7.74
 -11 -14   2   -0.00    6.28
  11 -14  -3    0.61    5.82
  11 -14  -4    0.00    6.69
  11 -14  -5   -0.00    4.30
  11 -15  -5   -0.00    7.00
 -10   0   1    1.38    5.44
  10   0  -1   -0.00    5.87
 -10   0   2   37.35   11.03
  10   0  -2   36.35   12.92
 -10   0   3   -0.00    4.74
 -10   0   3   -0.00    4.16
  10   0  -3    3.23    5.91
 -10   0   4  127.88   23.56
 -10   0   4  134.87   26.09
  10   0  -4  119.79   25.65
 -10   0   5    2.23    4.96
 -10   0   5   -0.00    5.36
  10   0  -5   -0.00    5.78
 -10   0   6   27.93    9.56
 -10   0   6   15.13    9.44
  10   0  -6   22.56   10.48
 -10   0   7    0.22    3.85
  10   0  -7    1.20    4.30
 -10   0   8   19.91    8.02
 -10   0   9   -0.00    2.94
 -10   0  10  187.03   30.86
 -10   0  11    1.42    3.36
 -10   0  12    1.31    4.25
 -10   0  13    2.60    4.32
 -10   0  14   24.52    9.39
 -10   0  15    5.73    5.52
 -10   0  16   46.92   12.52
 -10   0  17    0.93    4.52
 -10   0  18   33.10   10.70
 -10   0  19    0.62    4.51
 -10   0  20   51.11   13.98
 -10   0  21    2.87    4.15
 -10   0  22   -0.00    5.30
 -10   0  23   -0.00    4.80
 -10   0  24    8.05    7.01
 -10   0  25   -0.00    4.07
 -10   0  26   30.47   12.25
 -10   1   1    4.54    5.72
  10  -1  -1   -0.00    5.72
  10   1  -1    8.01    6.95
 -10  -1   1    7.46    5.27
 -10   1   2  175.25   27.99
  10  -1  -2  170.89   31.04
  10   1  -2  151.21   29.98
 -10  -1   2  155.69   27.52
 -10  -1   2  126.66   27.22
 -10   1   3   10.87    7.10
  10  -1  -3   10.60    8.22
  10   1  -3   -0.00    5.52
 -10  -1   3   18.83    8.72
 -10  -1   3    7.50    6.84
 -10   1   4    2.78    5.21
  10  -1  -4    9.02    7.62
  10   1  -4    1.34    6.21
 -10  -1   4    5.91    6.69
 -10  -1   4    6.27    6.19
 -10   1   5   11.37    6.18
 -10   1   5   10.23    7.48
  10  -1  -5   14.24    9.20
  10   1  -5   10.72    8.69
 -10  -1   5   31.01    9.70
 -10  -1   5   27.70   10.24
 -10   1   6   88.77   15.82
 -10   1   6   15.48    9.98
  10  -1  -6   77.48   18.25
 -10  -1   6  109.17   17.63
 -10   1   7    3.88    4.96
 -10   1   7    0.49    5.52
  10  -1  -7    2.15    6.46
 -10  -1   7    0.35    4.31
 -10   1   8   47.10   12.93
  10  -1  -8   43.14   14.58
 -10  -1   8   75.02   15.18
 -10   1   9    1.71    3.40
 -10  -1   9   -0.00    4.04
 -10   1  10    0.58    3.55
 -10  -1  10   -0.00    4.11
 -10   1  11   16.35    7.29
 -10  -1  11   16.19    6.98
 -10   1  12  107.51   20.94
 -10  -1  12  107.35   20.66
 -10   1  13    3.14    3.96
 -10  -1  13    4.21    5.07
 -10   1  14   17.28    8.23
 -10  -1  14   30.11    9.40
 -10   1  15    0.22    4.49
 -10  -1  15    2.39    3.58
 -10   1  16   37.83   12.41
 -10  -1  16   58.33   13.47
 -10   1  17   -0.00    4.52
 -10  -1  17    1.51    3.42
 -10   1  18   47.41   13.49
 -10  -1  18   46.88   13.07
 -10   1  19   -0.00    4.86
 -10  -1  19    4.69    5.03
 -10   1  20   -0.00    4.94
 -10  -1  20   -0.00    3.56
 -10   1  21    0.00    5.39
 -10  -1  21    5.12    5.05
 -10   1  22   87.35   19.04
 -10  -1  22   61.12   15.90
 -10   1  23   -0.00    3.63
 -10  -1  23   -0.00    4.81
 -10   1  24    6.33    5.71
 -10  -1  24   14.57    7.96
 -10   1  25   -0.00    4.44
 -10   1  26    7.31    6.27
 -10   1  27    1.37    3.79
 -10   2   1    1.22    4.24
  10  -2  -1    0.47    5.58
  10   2  -1    2.82    5.58
 -10  -2   1    0.00    4.53
 -10  -2   1    7.73    6.23
 -10   2   2    0.00    4.16
  10  -2  -2    9.69    7.49
  10   2  -2    0.00    4.45
 -10  -2   2    0.00    5.55
 -10  -2   2    4.34    5.12
 -10   2   3   -0.00    4.77
  10  -2  -3   -0.00    4.99
  10   2  -3   -0.00    5.82
 -10  -2   3    0.00    6.06
 -10  -2   3    3.87    6.56
 -10   2   4  157.11   27.14
  10  -2  -4  133.41   29.39
  10   2  -4  145.64   29.40
 -10  -2   4  186.76   28.99
 -10   2   5   61.14   13.56
  10  -2  -5   30.26   12.85
 -10  -2   5   46.00   12.65
 -10   2   6   45.25   12.91
  10  -2  -6   61.82   17.34
 -10  -2   6   56.74   13.79
 -10   2   7    0.00    3.66
  10  -2  -7    6.32    7.49
 -10  -2   7    1.57    5.02
 -10   2   8   20.70    8.06
 -10   2   8   13.84    9.08
  10  -2  -8   10.07    8.97
 -10  -2   8   27.31    9.08
 -10   2   9   11.39    6.36
 -10  -2   9   12.59    6.61
 -10   2  10  144.02   23.16
 -10  -2  10   87.42   19.59
 -10   2  11   22.15    8.48
 -10  -2  11    8.86    5.91
 -10   2  12    2.28    5.26
 -10  -2  12    2.35    4.39
 -10   2  13    2.36    4.83
 -10  -2  13   -0.00    3.39
 -10   2  14   31.07   10.74
 -10  -2  14   25.64    8.86
 -10   2  15   24.87    8.93
 -10  -2  15    4.19    5.02
 -10   2  16   25.03    8.98
 -10  -2  16    3.29    4.82
 -10   2  17    1.79    4.71
 -10  -2  17   -0.00    3.67
 -10   2  18   -0.00    4.99
 -10  -2  18    6.88    5.09
 -10   2  19    3.96    5.92
 -10  -2  19   -0.00    4.37
 -10   2  20   61.44   15.28
 -10  -2  20   37.52   12.09
 -10   2  21    7.02    6.54
 -10  -2  21    0.00    4.43
 -10   2  22   10.18    7.32
 -10  -2  22   -0.00    4.32
 -10   2  23    2.44    5.21
 -10  -2  23   -0.00    3.13
 -10   2  24    5.40    7.43
 -10   2  25    0.00    4.93
 -10   2  26   12.99    7.98
 -10   2  27   -0.00    4.68
 -10   2  28   11.54    8.50
  10  -2 -28    1.85    5.28
 -10   3   1   13.54    7.33
  10  -3  -1    0.00    6.15
  10   3  -1   10.87    8.32
 -10  -3   1   12.32    7.60
 -10  -3   1    8.14    7.11
 -10   3   2   97.10   19.61
  10  -3  -2  118.27   24.23
 -10  -3   2   88.80   20.27
 -10   3   3   53.91   13.94
  10  -3  -3   47.93   15.57
 -10  -3   3   62.35   15.11
 -10   3   4    2.15    4.46
  10  -3  -4   -0.00    6.17
 -10  -3   4    0.13    4.97
 -10   3   5   14.00    6.52
  10  -3  -5    6.48    7.15
 -10  -3   5    5.03    5.32
 -10   3   6   27.94    9.53
  10  -3  -6   20.96   10.69
 -10  -3   6   27.89   10.13
 -10   3   7   16.63    7.91
  10  -3  -7   13.16    8.21
 -10  -3   7   27.75    9.72
 -10   3   8   62.70   15.58
  10  -3  -8   73.66   19.27
 -10  -3   8   83.59   17.40
 -10   3   9    5.48    4.70
  10  -3  -9    9.22    8.64
 -10  -3   9    8.32    6.10
 -10   3  10    4.08    4.29
 -10  -3  10    0.02    3.75
 -10   3  11    9.02    6.30
 -10  -3  11   12.46    6.72
 -10   3  12   32.30   11.30
 -10  -3  12   29.15    9.97
 -10   3  13    2.51    4.86
 -10  -3  13    5.58    5.21
 -10   3  14    8.88    6.08
 -10  -3  14    0.00    4.30
 -10   3  15   13.06    6.77
 -10  -3  15    7.57    5.80
 -10   3  16   41.38   13.06
 -10  -3  16   32.58   10.08
 -10   3  17   15.23    8.25
 -10  -3  17   20.46    7.65
 -10   3  18   24.35   10.37
 -10  -3  18   23.72    8.80
 -10   3  19    4.39    5.58
 -10  -3  19    4.76    4.55
 -10   3  20    1.60    4.50
 -10  -3  20    0.30    2.66
 -10   3  21   14.23    8.36
 -10  -3  21    5.72    4.97
 -10   3  22   23.99   10.87
 -10   3  23    2.27    5.99
 -10   3  24    6.11    5.49
 -10   3  25   -0.00    5.08
 -10   3  26    9.67    7.68
 -10   3  27   13.94    8.72
  10  -3 -27    6.37    7.31
 -10   3  28    6.39    6.73
  10  -3 -28    8.03    7.29
  10  -3 -29    0.00    5.48
 -10   4   1    4.48    4.38
  10  -4  -1    0.00    7.03
 -10  -4   1    0.00    5.66
 -10   4   2    0.45    3.26
  10  -4  -2    0.00    7.09
 -10  -4   2   -0.00    5.23
 -10   4   3   16.66    7.33
  10  -4  -3    6.21    7.00
 -10  -4   3   12.12    7.19
 -10   4   4   72.11   16.34
  10  -4  -4   78.05   19.96
 -10  -4   4   67.04   16.54
 -10   4   5   35.64   11.17
  10  -4  -5   37.76   13.23
 -10  -4   5   33.35   11.58
 -10   4   6   78.81   16.73
  10  -4  -6   64.15   18.09
 -10  -4   6   60.00   15.53
 -10   4   7    2.02    4.89
  10  -4  -7    0.00    5.95
 -10  -4   7   -0.00    4.65
 -10   4   8   83.44   16.89
  10  -4  -8   54.98   16.64
 -10  -4   8   43.04   12.98
 -10   4   9   11.98    7.32
  10  -4  -9    9.59    8.13
 -10  -4   9    9.46    6.76
 -10   4  10   34.90   11.23
 -10  -4  10   25.97    9.65
 -10   4  11   -0.00    3.96
 -10  -4  11    1.51    4.86
 -10   4  12    0.00    3.68
 -10  -4  12   -0.00    3.49
 -10   4  13   -0.00    4.15
 -10  -4  13    1.30    4.16
 -10   4  14   30.96   10.47
 -10  -4  14   13.20    6.97
 -10   4  15    9.86    7.68
 -10  -4  15   18.27    7.45
 -10   4  16    6.08    7.02
 -10  -4  16   19.42    7.07
 -10   4  17   -0.00    4.75
 -10  -4  17    0.00    3.62
 -10   4  18    6.62    5.97
 -10  -4  18    3.06    4.10
 -10   4  19    7.90    7.15
 -10  -4  19    5.71    5.05
 -10   4  20   56.98   15.45
 -10  -4  20   23.82    8.82
 -10   4  21   10.70    8.20
 -10   4  22    4.01    6.14
 -10   4  23    8.31    7.40
 -10   4  24   31.60   12.58
 -10   4  25   32.04   11.72
  10  -4 -25   10.97    7.66
 -10   4  26    3.60    7.08
  10  -4 -26    1.27    5.40
 -10   4  27    2.01    4.78
  10  -4 -27    2.56    4.85
  10  -4 -28    1.53    5.48
  10  -4 -29    4.51    5.55
  10  -4 -30    1.53    5.38
 -10   5   1   66.02   15.13
 -10  -5   1   45.50   14.85
 -10   5   2  201.44   32.45
 -10  -5   2  172.73   32.68
 -10   5   3   28.48   10.21
 -10  -5   3   30.00   11.33
 -10   5   4    0.61    4.34
  10  -5  -4    0.96    5.17
 -10  -5   4   -0.00    5.21
 -10   5   5    1.51    4.30
  10  -5  -5    4.94    7.09
 -10  -5   5    7.56    6.69
 -10   5   6   25.57    9.70
  10  -5  -6   22.54   11.39
 -10  -5   6   12.61    7.81
 -10   5   7   39.38   12.14
  10  -5  -7   22.36   11.03
 -10  -5   7   30.59   10.86
 -10   5   8   44.81   12.44
  10  -5  -8   29.29   12.13
 -10  -5   8   24.06    9.84
 -10   5   9    0.94    4.71
  10  -5  -9    4.44    6.04
 -10  -5   9    0.67    4.04
 -10   5  10    0.00    4.47
 -10  -5  10    4.02    5.04
 -10   5  11   15.62    8.25
 -10  -5  11   13.91    7.05
 -10   5  12   38.93   12.31
 -10  -5  12   39.44   11.27
 -10   5  13   25.76    9.99
 -10  -5  13   21.78    8.16
 -10   5  14    3.24    5.52
 -10  -5  14    0.79    3.33
 -10   5  15    2.56    4.26
 -10  -5  15    5.36    4.68
 -10   5  16    4.53    5.26
 -10  -5  16   -0.00    3.85
 -10   5  17   33.22   12.54
 -10  -5  17   37.31   10.47
 -10   5  18   30.43   11.65
 -10  -5  18   12.21    6.59
 -10   5  19    0.58    4.84
 -10   5  20   -0.00    3.73
 -10   5  21    7.33    6.93
 -10   5  22   37.62   13.61
 -10   5  23   13.64    8.56
 -10   5  24    2.97    6.19
  10  -5 -24   -0.00    4.90
 -10   5  25    4.07    7.21
  10  -5 -25   -0.00    4.87
  10  -5 -26    2.09    6.46
  10  -5 -27    8.77    7.02
  10  -5 -28    3.08    5.47
  10  -5 -29    8.48    6.91
  10  -5 -30    1.14    5.44
  10  -5 -31    7.09    6.57
 -10   6   1    1.71    3.83
  10  -6  -1    4.89    7.26
 -10  -6   1   -0.00    4.92
 -10   6   2    5.51    5.71
  10  -6  -2    3.97    5.97
 -10  -6   2    7.85    6.84
 -10   6   3   16.76    8.53
 -10  -6   3   21.91   10.49
 -10   6   4    9.91    6.67
 -10  -6   4    5.66    6.00
 -10   6   5   50.38   13.37
 -10  -6   5   23.72   10.24
 -10   6   6   43.06   13.29
 -10  -6   6   48.63   14.27
 -10   6   7    1.67    4.34
  10  -6  -7   -0.00    5.70
 -10  -6   7    5.75    6.39
 -10   6   8   -0.00    4.29
  10  -6  -8   -0.00    5.04
 -10  -6   8    0.00    5.06
 -10   6   9   42.99   13.42
  10  -6  -9   46.23   15.32
 -10  -6   9   49.00   13.27
 -10   6  10   34.85   12.02
  10  -6 -10   48.17   15.31
 -10  -6  10   26.54   10.40
 -10   6  11    2.65    5.07
 -10  -6  11    4.02    5.56
 -10   6  12   -0.00    5.36
 -10  -6  12    0.00    4.00
 -10   6  13   41.26   13.03
 -10  -6  13   14.63    7.56
 -10   6  14    8.20    7.70
 -10  -6  14   10.53    5.82
 -10   6  15   23.29   10.79
 -10  -6  15   39.04   10.85
 -10   6  16    7.02    6.13
 -10  -6  16   10.41    6.86
 -10   6  17    0.91    5.70
 -10  -6  17    0.00    3.14
 -10   6  18   10.10    8.25
 -10   6  19   15.08    8.40
 -10   6  20   -0.00    7.00
 -10   6  21    7.77    6.67
 -10   6  22    0.00    5.18
  10  -6 -22    2.88    4.65
 -10   6  23    0.00    6.00
  10  -6 -23    0.90    5.01
 -10   6  24    8.03    7.56
  10  -6 -24    4.35    5.71
  10  -6 -25    7.09    6.27
  10  -6 -26   10.38    7.40
  10  -6 -27    0.09    3.48
  10  -6 -28   -0.00    4.68
  10  -6 -29   10.14    6.80
  10  -6 -30   -0.00    5.61
  10  -6 -31    5.28    5.33
  10  -6 -32   -0.00    4.98
 -10   7   1   97.26   19.20
  10  -7  -1   72.59   19.07
 -10  -7   1   48.11   15.99
 -10   7   2    1.95    4.27
  10  -7  -2   -0.00    6.03
 -10  -7   2    0.68    5.82
 -10   7   3   15.32    8.39
  10  -7  -3   20.03   11.20
 -10  -7   3   11.33    8.70
 -10   7   4    4.28    6.62
  10  -7  -4    3.38    6.37
 -10  -7   4    0.94    4.93
 -10   7   5   65.56   15.05
  10  -7  -5   15.81    9.72
 -10  -7   5   34.97   11.68
 -10   7   6    4.84    4.94
  10  -7  -6    2.99    5.25
 -10  -7   6    6.44    6.76
 -10   7   7   47.25   14.32
 -10  -7   7   43.42   13.76
 -10   7   8    7.68    7.28
 -10  -7   8   15.81    8.43
 -10   7   9   -0.00    5.96
 -10  -7   9   -0.00    4.55
 -10   7  10    0.68    4.17
 -10  -7  10    0.00    5.13
 -10   7  11   12.11    8.12
 -10  -7  11    7.71    6.03
 -10   7  12   20.48    9.91
 -10  -7  12    5.98    5.66
 -10   7  13   34.28   12.69
 -10  -7  13   35.97   11.68
 -10   7  14    6.22    6.83
 -10  -7  14   -0.00    3.56
 -10   7  15   -0.00    4.83
 -10  -7  15   -0.00    3.51
 -10   7  16    9.04    8.04
 -10   7  17   21.27   11.31
 -10   7  18    3.84    7.46
 -10   7  19    0.00    6.60
 -10   7  20    1.81    6.54
  10  -7 -20   -0.00    5.22
 -10   7  21   16.54   10.10
  10  -7 -21    0.00    5.71
 -10   7  22    0.00    5.25
  10  -7 -22    4.30    6.13
  10  -7 -23   21.93    9.62
  10  -7 -24    0.00    4.99
  10  -7 -25   -0.00    4.07
  10  -7 -26    3.53    5.31
  10  -7 -27   19.34    9.13
  10  -7 -28    3.25    5.00
 -10   7  29    3.49    5.58
  10  -7 -29    0.00    5.10
 -10   7  30   -0.00    5.74
  10  -7 -30    2.79    6.30
 -10   7  31   -0.00    6.04
  10  -7 -31   -0.00    3.45
  10  -7 -32    3.68    5.53
  10  -7 -33    2.36    6.49
 -10   8   1   12.65    7.36
  10  -8  -1   -0.00    5.50
 -10  -8   1   -0.00    4.66
 -10   8   2    1.41    4.82
  10  -8  -2   -0.00    4.44
 -10  -8   2   -0.00    4.29
 -10   8   3   37.16   12.00
  10  -8  -3   11.99    8.80
 -10  -8   3   17.55    9.49
 -10   8   4   21.05   10.00
  10  -8  -4   12.46    9.09
 -10  -8   4   19.32    9.55
 -10   8   5   39.95   13.39
  10  -8  -5   53.84   16.53
 -10  -8   5   46.14   14.05
 -10   8   6    4.06    5.02
  10  -8  -6    6.84    8.24
 -10  -8   6    7.66    6.52
 -10   8   7    0.00    5.16
  10  -8  -7    4.45    6.23
 -10  -8   7   10.43    6.74
 -10   8   8    0.00    6.12
  10  -8  -8    0.89    7.35
 -10  -8   8    5.69    6.21
 -10   8   9    7.49    6.87
  10  -8  -9    5.15    7.92
 -10  -8   9   10.29    7.55
 -10   8  10    2.67    4.86
 -10  -8  10   -0.00    4.76
 -10   8  11   28.00   12.19
 -10  -8  11   35.20   11.83
 -10   8  12    4.63    5.05
 -10  -8  12    2.17    5.47
 -10   8  13   19.31    9.97
 -10  -8  13   15.14    7.75
 -10   8  14    6.77    7.27
 -10   8  15   22.95   10.87
 -10   8  16    6.20    7.73
 -10   8  17    1.57    6.38
 -10   8  18    4.07    6.70
  10  -8 -18    0.00    3.72
 -10   8  19   28.98   12.49
  10  -8 -19   17.06    9.91
 -10   8  20   -0.00    3.64
  10  -8 -20   -0.00    5.64
  10  -8 -21    9.37    7.96
  10  -8 -22   -0.00    4.32
  10  -8 -23   -0.00    3.87
  10  -8 -24    0.33    4.48
  10  -8 -25   18.89    9.19
  10  -8 -26    6.51    6.86
 -10   8  27   -0.00    4.27
  10  -8 -27    0.00    5.04
 -10   8  28   -0.00    4.42
  10  -8 -28   -0.00    4.93
 -10   8  29    0.00    4.91
  10  -8 -29    0.10    4.48
 -10   8  30    1.84    5.09
  10  -8 -30    2.08    4.68
 -10   9   1   20.98   10.69
  10  -9  -1   27.85   12.51
 -10  -9   1   44.40   14.48
 -10   9   2    8.74    6.65
  10  -9  -2    5.93    7.11
 -10  -9   2   -0.00    4.51
 -10   9   3   46.62   13.91
  10  -9  -3   24.66   12.12
 -10  -9   3   26.40   11.83
 -10   9   4    2.20    4.96
  10  -9  -4    3.25    7.29
 -10  -9   4    4.42    7.03
 -10   9   5    8.39    7.41
  10  -9  -5    3.55    5.51
 -10  -9   5    5.67    6.08
 -10   9   6   -0.00    5.75
  10  -9  -6    0.00    7.00
 -10  -9   6    3.49    5.58
 -10   9   7   26.28   11.71
  10  -9  -7   36.67   13.59
 -10  -9   7   49.25   13.97
 -10   9   8    7.29    7.33
  10  -9  -8    6.76    7.31
 -10  -9   8    1.19    5.57
 -10   9   9    4.45    6.36
  10  -9  -9    2.80    7.86
 -10  -9   9    6.59    7.31
 -10   9  10   -0.00    6.24
 -10  -9  10   -0.00    4.93
 -10   9  11   -0.00    8.26
 -10  -9  11   20.81    9.46
 -10   9  12    0.00    4.03
 -10  -9  12   -0.00    4.38
 -10   9  13    9.59    8.64
 -10   9  14    0.00    7.05
 -10   9  15    0.00    5.89
 -10   9  16    7.85    7.75
  10  -9 -16    3.41    6.17
 -10   9  17   19.94   10.89
  10  -9 -17   21.54   10.41
 -10   9  18    6.01    7.46
  10  -9 -18    0.00    4.87
  10  -9 -19    3.53    7.27
  10  -9 -20    2.55    6.11
  10  -9 -21   14.77    8.85
  10  -9 -22    1.66    4.37
 -10   9  23   20.37   10.87
  10  -9 -23   21.31    9.89
 -10   9  24   -0.00    6.10
  10  -9 -24   -0.00    4.58
 -10   9  25   -0.00    4.95
  10  -9 -25    0.00    5.12
 -10   9  26   -0.00    5.16
  10  -9 -26    7.45    7.30
 -10   9  27    4.51    7.90
  10  -9 -27    7.52    6.25
 -10   9  28   -0.00    5.46
 -10   9  29   10.94    8.75
 -10   9  30   -0.00    4.51
 -10  10   1    4.39    7.42
  10 -10  -1   19.12    9.90
 -10 -10   1   15.74    8.91
 -10  10   2    0.18    5.21
  10 -10  -2   -0.00    5.50
 -10 -10   2    1.33    4.55
 -10  10   3   19.27   10.05
  10 -10  -3    0.51    4.66
 -10 -10   3    6.96    7.70
 -10  10   4   -0.00    4.64
  10 -10  -4   -0.00    6.24
 -10 -10   4   -0.00    6.60
 -10  10   5   54.39   16.11
  10 -10  -5   44.76   15.89
 -10 -10   5   31.05   12.47
 -10  10   6    4.37    6.32
  10 -10  -6    4.30    7.80
 -10 -10   6    1.53    5.58
 -10  10   7    3.75    5.69
  10 -10  -7    2.18    7.24
 -10 -10   7    0.20    5.57
 -10  10   8   -0.00    4.97
  10 -10  -8    5.48    6.66
 -10 -10   8   13.88    8.11
 -10  10   9   18.86   10.34
  10 -10  -9   18.34   11.41
 -10 -10   9   27.01   10.55
 -10  10  10   -0.00    6.44
 -10 -10  10    5.78    5.71
 -10  10  11    0.65    6.24
 -10  10  12   -0.00    4.82
 -10  10  13   33.40   12.58
  10 -10 -13   16.03   10.09
 -10  10  14   -0.00    0.00
  10 -10 -14    4.61    7.66
 -10  10  15   13.72    9.80
  10 -10 -15   15.33    9.53
 -10  10  16    1.32    6.09
  10 -10 -16    0.00    5.06
  10 -10 -17   -0.00    4.36
  10 -10 -18    1.49    4.86
  10 -10 -19    4.44    6.57
  10 -10 -20    0.00    4.58
  10 -10 -21   10.13    7.84
  10 -10 -22    6.72    6.43
  10 -10 -23    0.83    4.17
  10 -10 -24   -0.00    3.64
 -10  11   1    8.00    7.94
  10 -11  -1   -0.00    7.76
 -10 -11   1    8.44    7.67
 -10  11   2    1.98    5.44
  10 -11  -2    2.25    6.36
 -10 -11   2    0.00    7.00
 -10  11   3   17.61    9.51
  10 -11  -3    9.54    7.87
 -10 -11   3    4.29    6.32
 -10  11   4    0.00    6.49
  10 -11  -4    5.08    7.39
 -10 -11   4   -0.00    4.33
 -10  11   5    0.00    5.19
  10 -11  -5    1.85    6.60
 -10 -11   5   12.15    9.25
 -10  11   6    0.13    5.76
  10 -11  -6    3.74    7.09
 -10 -11   6    6.79    7.69
 -10  11   7   16.38    9.70
  10 -11  -7   19.96   10.71
 -10 -11   7   12.33    8.21
 -10  11   8    0.00    6.24
  10 -11  -8   -0.00    7.13
 -10 -11   8    7.61    6.95
 -10  11   9   -0.00    5.74
  10 -11  -9    0.71    7.80
 -10  11  10    9.75    7.48
  10 -11 -10   -0.00    5.93
 -10  11  11   18.84   10.35
  10 -11 -11    3.26    6.15
 -10  11  12    1.78    7.95
  10 -11 -12    1.22    6.95
 -10  11  13    5.80    7.06
  10 -11 -13   15.42    8.07
  10 -11 -14   -0.00    4.70
  10 -11 -15   -0.00    5.41
  10 -11 -16    3.00    5.42
  10 -11 -17   14.61    7.97
  10 -11 -18    5.15    6.68
  10 -11 -19   -0.00    7.08
  10 -11 -20   -0.00    4.63
  10 -11 -21   -0.00    5.66
 -10  12   1    2.25    6.75
  10 -12  -1   -0.00    6.71
 -10 -12   1    6.51    7.84
 -10  12   2    0.18    5.14
  10 -12  -2   -0.00    6.50
 -10 -12   2    0.00    4.35
 -10  12   3   17.68    9.47
  10 -12  -3   -0.00    6.45
 -10 -12   3   22.48   10.35
 -10  12   4   -0.00    6.15
  10 -12  -4   -0.00    6.05
 -10 -12   4    0.00    5.23
 -10  12   5    6.18    6.97
  10 -12  -5   27.69   11.93
 -10 -12   5    7.64    8.90
 -10  12   6   -0.00    6.53
  10 -12  -6   -0.00    5.04
  10 -12  -6    1.43    7.00
 -10 -12   6    0.00    6.16
 -10  12   7   -0.00    5.67
  10 -12  -7    3.84    6.16
  10 -12  -7    2.04    7.77
 -10  12   8   -0.00    6.84
  10 -12  -8    2.13    5.50
  10 -12  -8   -0.00    3.63
 -10  12   9    6.28    7.39
  10 -12  -9   21.12   10.25
 -10  12  10   -0.00    6.02
  10 -12 -10    0.63    4.02
  10 -12 -11    0.83    4.76
  10 -12 -12    0.91    5.65
  10 -12 -13    7.40    6.64
  10 -12 -14    2.36    5.75
  10 -12 -15   15.99    9.26
  10 -12 -16    5.58    6.31
  10 -12 -17    0.00    5.36
 -10  13   1    0.00    4.93
  10 -13  -1   10.68    8.02
  10 -13  -1    3.04    5.95
 -10 -13   1   12.53    8.49
 -10  13   2    1.57    5.08
  10 -13  -2    4.65    5.41
  10 -13  -2    2.13    7.48
 -10 -13   2    7.24    7.04
 -10  13   3    8.44    7.99
  10 -13  -3    9.26    7.30
  10 -13  -3    3.82    7.64
 -10 -13   3    0.05    5.73
 -10  13   4    0.38    3.47
  10 -13  -4    2.49    4.42
  10 -13  -4   -0.00    6.04
 -10 -13   4    3.80    6.76
 -10  13   5    0.01    4.84
  10 -13  -5    0.45    4.71
  10 -13  -5   -0.00    5.76
 -10 -13   5    2.92    6.94
 -10  13   6    3.31    5.71
  10 -13  -6    0.24    3.42
  10 -13  -6    2.39    6.48
  10 -13  -7   14.03    8.51
  10 -13  -7    7.72    8.61
  10 -13  -8    2.94    6.73
  10 -13  -8   -0.00    5.32
  10 -13  -9    0.00    5.76
  10 -13 -10    1.17    5.45
  10 -13 -11   -0.00    3.42
  10 -13 -12   11.59    9.22
  10 -13 -13    3.10    6.39
 -10  14   1    7.90    8.02
  10 -14  -1    0.00    4.10
  10 -14  -1   -0.00    5.17
 -10 -14   1   -0.00    4.37
  10 -14  -2   -0.00    6.07
  10 -14  -2    1.82    6.28
 -10 -14   2   -0.00    6.48
  10 -14  -3    0.00    4.78
  10 -14  -3    2.58    7.77
 -10 -14   3    9.84    8.60
  10 -14  -4   -0.00    5.55
  10 -14  -4    1.94    6.83
  10 -14  -5   15.42    8.15
  10 -14  -5    0.58    6.88
  10 -14  -6   14.08    8.40
  10 -14  -6    3.95    7.22
  10 -14  -7   -0.00    4.92
  10 -14  -7    2.79    7.44
  10 -14  -8    4.66    5.36
  10 -15  -1    3.13    6.03
  10 -15  -1   -0.00    5.57
 -10 -15   1    0.00    6.99
  10 -15  -2   -0.00    4.63
  10 -15  -2    0.00    6.48
  10 -15  -3    5.46    5.70
  10 -15  -3   -0.00    4.70
  10 -15  -4    1.95    6.89
  10 -15  -5    6.30    8.55
  10 -15  -6   -0.00    4.64
  10 -15  -7    4.99    8.56
  -9   0   1   13.41    7.84
   9   0  -1    9.89    6.73
  -9   0   2   -0.00    4.67
   9   0  -2   -0.00    5.16
  -9   0   3  118.88   24.65
   9   0  -3  161.28   27.65
  -9   0   4    0.88    3.95
   9   0  -4   -0.00    4.33
  -9   0   5   25.36    9.80
   9   0  -5   32.54   11.00
  -9   0   6   -0.00    5.36
   9   0  -6   -0.00    4.48
  -9   0   7  179.22   30.29
   9   0  -7  148.54   29.25
  -9   0   8   -0.00    4.76
   9   0  -8   -0.00    5.03
  -9   0   9  117.08   21.75
   9   0  -9   66.68   18.52
  -9   0  10   -0.00    5.36
   9   0 -10    2.13    5.76
  -9   0  15   46.58   12.32
  -9   0  16   -0.00    3.01
  -9   0  17   19.07    8.14
  -9   0  18    3.98    5.02
  -9   0  19   37.41   11.00
  -9   0  20   -0.00    4.42
  -9   0  21   19.40    8.50
  -9   0  22   -0.00    4.46
  -9   0  23   43.89   12.99
  -9   0  24    0.00    2.63
  -9   0  25   36.31   12.15
  -9   0  26   -0.00    4.95
  -9   1   1  384.12   58.47
   9  -1  -1  367.87   59.31
   9   1  -1  432.40   60.82
  -9  -1   1  435.61   60.00
  -9   1   2    6.83    5.71
   9  -1  -2    4.58    6.94
   9   1  -2    5.73    6.63
  -9  -1   2    4.78    5.52
  -9   1   3    2.57    4.71
   9  -1  -3    0.00    5.43
   9   1  -3    7.27    5.72
  -9  -1   3    1.11    4.17
  -9   1   4   79.79   17.72
   9  -1  -4   57.88   16.79
   9   1  -4   52.49   15.62
  -9  -1   4  103.69   19.36
  -9   1   5  110.61   23.04
   9  -1  -5  107.73   23.53
   9   1  -5  114.22   23.46
  -9  -1   5  140.23   24.64
  -9   1   6    0.00    3.49
   9  -1  -6   -0.00    4.82
   9   1  -6    2.88    4.60
  -9  -1   6    1.26    4.56
  -9   1   7   44.89   13.61
   9  -1  -7   61.18   16.12
   9   1  -7   45.10   13.76
  -9  -1   7   56.11   15.05
  -9   1   8   -0.00    3.21
   9  -1  -8    4.61    5.84
   9   1  -8   -0.00    5.35
  -9  -1   8    0.00    4.80
  -9   1   9   14.89    6.99
  -9   1   9    4.00    6.45
   9  -1  -9   13.08    7.68
   9   1  -9   16.44    8.33
  -9  -1   9   32.07   10.23
  -9   1  10    0.96    3.54
  -9   1  10    0.23    4.46
   9  -1 -10    0.00    5.11
  -9   1  11  110.35   22.88
   9  -1 -11  208.77   30.96
  -9   1  12    0.00    3.00
  -9   1  13    1.58    3.67
  -9   1  14   -0.00    4.07
  -9   1  15   69.82   15.90
  -9   1  16   28.99    9.92
  -9   1  17   44.43   12.91
  -9   1  18    0.11    4.02
  -9   1  19    7.77    5.94
  -9   1  20   13.40    7.15
  -9  -1  20    1.89    4.15
  -9   1  21   85.56   20.06
  -9  -1  21  103.94   20.15
  -9   1  22    2.54    4.78
  -9  -1  22   -0.00    3.74
  -9   1  23    0.68    4.58
  -9  -1  23   25.95    9.39
  -9   1  24   -0.00    4.58
  -9  -1  24    1.51    4.48
  -9   1  25    7.85    6.68
  -9  -1  25   15.47    7.84
  -9   1  26    1.09    5.05
  -9   1  27   29.02   11.32
   9  -1 -27   21.07    9.48
  -9   2   1   51.67   12.78
   9  -2  -1   29.13   11.63
   9   2  -1   55.94   14.90
  -9  -2   1   63.12   14.98
  -9   2   2   11.87    6.32
   9  -2  -2    1.63    6.48
   9   2  -2    5.54    6.52
  -9  -2   2   -0.00    3.99
  -9   2   3  147.36   23.59
  -9   2   3  123.87   24.27
   9  -2  -3  143.07   26.71
   9   2  -3  123.78   24.97
  -9  -2   3  102.59   23.13
  -9   2   4   10.36    5.46
  -9   2   4    3.61    5.12
   9  -2  -4    0.00    5.93
   9   2  -4    0.00    4.74
  -9  -2   4    6.25    6.33
  -9   2   5   13.37    6.31
  -9   2   5   17.25    8.63
   9  -2  -5   12.24    8.41
   9   2  -5    4.40    5.60
  -9  -2   5   18.37    8.77
  -9   2   6    0.97    2.89
  -9   2   6   -0.00    4.73
   9  -2  -6   -0.00    5.43
   9   2  -6    2.94    5.97
  -9  -2   6    0.00    3.34
  -9   2   7   63.44   13.30
  -9   2   7   17.03   10.43
   9  -2  -7   54.72   15.00
   9   2  -7   61.34   14.94
  -9  -2   7   62.05   14.72
  -9   2   8   31.93   10.10
  -9   2   8   43.23   12.88
   9  -2  -8   47.10   13.60
   9   2  -8   28.76   10.65
  -9  -2   8   35.09   12.42
  -9   2   9   54.52   12.85
  -9   2   9   52.40   14.47
   9  -2  -9   40.12   14.14
  -9   2  10    0.25    3.43
  -9   2  10    1.19    4.64
   9  -2 -10    1.26    5.19
  -9   2  11    0.00    2.84
  -9   2  11    3.32    5.36
   9  -2 -11    4.35    5.22
  -9   2  12   18.02    7.68
  -9   2  13   49.24   13.18
  -9   2  14   58.39   14.65
  -9   2  15   11.41    6.55
  -9   2  16    1.51    4.45
  -9   2  17   65.83   16.31
  -9   2  18   -0.00    5.20
  -9   2  19  161.36   29.28
  -9   2  20    9.58    6.54
  -9   2  21    9.87    7.15
  -9   2  22   16.08    8.57
  -9   2  23   80.32   19.43
  -9   2  24    6.16    6.88
  -9   2  25    4.67    5.63
  -9   2  26    2.62    5.21
   9  -2 -26   -0.00    4.65
  -9   2  27   13.40    8.31
   9  -2 -27    3.28    5.17
   9  -2 -28   -4.76    6.25
  -9   3   1  185.45   31.23
   9  -3  -1  192.20   34.61
   9   3  -1  191.60   34.53
  -9  -3   1  224.76   34.58
  -9  -3   1  195.08   33.75
  -9   3   2   53.94   12.29
   9  -3  -2   43.99   13.95
   9   3  -2   33.75   11.96
  -9  -3   2   28.38   10.99
  -9   3   3    1.00    3.63
   9  -3  -3   -0.00    6.63
   9   3  -3   -0.00    4.26
  -9  -3   3    0.00    4.55
  -9   3   4    0.00    3.66
   9  -3  -4    4.32    6.26
   9   3  -4   -0.00    5.64
  -9  -3   4    0.00    4.72
  -9   3   5   47.54   12.84
   9  -3  -5   79.08   18.11
   9   3  -5   85.30   17.80
  -9  -3   5   48.19   14.10
  -9   3   6   59.94   13.55
  -9   3   6   34.17   12.53
   9  -3  -6   80.00   18.14
   9   3  -6   53.14   14.25
  -9  -3   6   37.09   12.87
  -9   3   7    1.06    4.41
  -9   3   7   42.15   11.98
   9  -3  -7   39.39   12.64
  -9   3   8    9.72    5.72
  -9   3   8   -0.00    4.25
   9  -3  -8    6.23    6.63
  -9   3   9    6.64    5.51
  -9   3   9   10.59    7.35
   9  -3  -9   12.98    8.05
  -9   3  10    0.00    4.59
  -9   3  10    9.45    7.39
   9  -3 -10   -0.00    4.35
  -9   3  11  184.49   29.37
  -9   3  11  161.86   30.03
   9  -3 -11  140.14   29.29
  -9   3  12   24.88    9.48
   9  -3 -12   43.98   13.82
  -9   3  13   16.81    7.90
  -9   3  14   -0.00    4.49
  -9   3  15   68.08   16.57
  -9   3  16    0.00    6.08
  -9   3  17   49.08   14.07
  -9   3  18    7.09    6.76
  -9   3  19    5.40    6.44
  -9   3  20   21.08   10.08
  -9   3  21   81.34   19.50
  -9   3  22    1.57    4.40
  -9   3  23   11.13    7.69
  -9   3  24   -0.00    4.81
  -9   3  25   15.80    9.47
   9  -3 -25   10.30    7.25
  -9   3  26   16.84    9.03
   9  -3 -26    3.47    4.39
   9  -3 -27    7.07    6.39
   9  -3 -28    4.86    4.90
   9  -3 -29   -0.00    5.30
  -9   4   1   -0.00    3.86
   9  -4  -1   -0.00    5.45
   9   4  -1    2.28    5.43
  -9  -4   1    1.14    5.29
  -9  -4   1    4.13    5.23
  -9   4   2   57.42   13.24
   9  -4  -2   63.76   17.23
   9   4  -2   38.05   13.34
  -9  -4   2   41.95   14.07
  -9  -4   2   77.87   17.33
  -9   4   3   49.78   13.32
   9  -4  -3   60.73   16.63
   9   4  -3   73.72   17.13
  -9  -4   3   56.60   15.26
  -9   4   4   31.94   10.63
   9  -4  -4   59.10   16.01
  -9   4   5   91.14   18.38
   9  -4  -5   79.10   19.92
  -9   4   6    1.55    3.45
   9  -4  -6   -0.00    5.19
  -9   4   7   75.32   17.23
   9  -4  -7   81.65   19.93
  -9   4   8   95.50   19.75
   9  -4  -8   94.52   21.62
  -9   4   9   48.57   13.21
   9  -4  -9   52.16   15.26
  -9   4  10    3.34    4.70
  -9   4  10    0.20    4.52
   9  -4 -10   -0.00    4.70
  -9   4  11    8.29    5.75
  -9   4  11    4.84    8.05
   9  -4 -11    5.83    6.44
  -9   4  12    0.00    5.15
   9  -4 -12   -0.00    7.09
  -9   4  13   43.72   12.84
  -9   4  14    5.80    5.93
  -9   4  15   30.45   10.92
  -9   4  16    0.68    5.43
  -9   4  17   40.76   13.26
  -9   4  19   41.43   13.50
  -9   4  20    0.10    5.01
  -9   4  21    3.82    6.07
  -9   4  22    9.00    7.50
  -9   4  23   24.40   10.72
  -9   4  24   22.04   10.86
   9  -4 -24   11.87    7.29
  -9   4  25    4.90    5.82
   9  -4 -25    6.83    5.95
   9  -4 -26    2.06    4.61
   9  -4 -27    0.95    4.95
   9  -4 -28    4.07    4.91
   9  -4 -29   15.27    8.52
   9  -4 -30   -0.00    4.04
   9  -4 -31    0.00    4.34
  -9   5   1  116.00   22.68
   9  -5  -1  147.51   27.51
  -9  -5   1  125.42   24.88
  -9   5   2   70.35   16.35
   9  -5  -2   94.21   20.86
  -9  -5   2   69.73   17.47
  -9   5   3    0.00    4.89
   9  -5  -3    0.00    4.52
  -9  -5   3   21.16    8.95
  -9   5   4   61.46   15.82
   9  -5  -4   83.64   19.46
  -9  -5   4   76.36   18.17
  -9   5   5   32.54   10.56
   9  -5  -5   41.93   13.62
  -9   5   6   37.26   11.39
   9  -5  -6   32.76   13.39
  -9   5   7   16.73    8.79
   9  -5  -7  106.79   19.82
  -9   5   8   -0.00    4.88
   9  -5  -8    7.91    6.73
  -9   5   9    2.80    4.46
   9  -5  -9    0.00    5.22
  -9   5  10    0.00    4.89
   9  -5 -10    0.85    5.32
  -9   5  11   68.14   17.02
   9  -5 -11   77.19   19.15
  -9   5  12   24.12    9.30
   9  -5 -12   28.91   12.20
  -9   5  13   -0.00    4.07
  -9   5  14   25.31   10.67
  -9   5  15   20.21    9.36
  -9   5  16   40.23   13.20
  -9   5  17   43.89   14.18
  -9  -5  17   37.88   10.50
  -9   5  18    9.67    7.35
  -9  -5  18    5.63    5.57
  -9   5  19   -0.00    4.48
  -9  -5  19    1.10    3.62
  -9   5  20    4.74    7.03
  -9   5  21   19.43   10.11
  -9   5  22   40.87   13.15
   9  -5 -22   27.49   10.85
  -9   5  23    1.51    5.37
   9  -5 -23    5.20    5.51
  -9   5  24   -0.00    5.12
   9  -5 -24   -0.00    4.09
   9  -5 -25   -0.00    3.97
   9  -5 -26    5.41    6.90
   9  -5 -27    4.42    5.21
   9  -5 -28   -0.00    3.67
   9  -5 -29   -0.00    4.27
   9  -5 -30   12.45    7.41
   9  -5 -31    2.56    4.93
  -9   5  32    3.19    5.78
   9  -5 -32    6.27    6.03
  -9   5  33   17.88    9.87
  -9   6   1    1.48    5.33
  -9  -6   1    1.35    4.50
  -9   6   2  104.73   21.10
  -9  -6   2  102.09   22.07
  -9   6   3   40.22   12.47
  -9  -6   3   39.36   12.76
  -9   6   4    1.92    4.83
   9  -6  -4   31.01   11.77
  -9  -6   4   42.37   12.19
  -9   6   5   19.37    9.51
   9  -6  -5   19.84   10.21
  -9  -6   5   50.29   13.17
  -9   6   6   13.84    8.13
   9  -6  -6    9.51    7.05
  -9  -6   6    8.04    6.60
  -9   6   7   20.24    8.67
   9  -6  -7   20.55    9.92
  -9   6   8   86.04   18.67
   9  -6  -8   69.43   19.08
  -9   6   9   13.83    7.72
   9  -6  -9    6.75    7.64
  -9   6  10   -0.00    3.70
   9  -6 -10    0.00    4.84
  -9   6  11    4.12    4.50
   9  -6 -11    2.73    5.32
  -9   6  12   31.84   11.77
   9  -6 -12   24.52   11.86
  -9   6  13   10.28    7.28
  -9   6  14   29.98   11.84
  -9   6  15    7.78    7.38
  -9   6  16    0.93    5.62
  -9   6  17   19.98   10.16
  -9  -6  17   11.12    6.69
  -9   6  18   40.50   13.80
  -9   6  19   13.55    8.18
  -9   6  20    8.43    8.28
   9  -6 -20   12.28    7.14
  -9   6  21    3.66    6.58
   9  -6 -21    0.69    5.04
  -9   6  22    5.89    5.46
   9  -6 -22    4.66    5.02
   9  -6 -23    6.75    6.18
   9  -6 -24   10.04    7.72
   9  -6 -25    2.78    5.00
   9  -6 -26    3.28    4.99
   9  -6 -27    1.68    5.12
   9  -6 -28    2.13    4.55
   9  -6 -29    7.24    6.99
  -9   6  30    0.00    4.49
   9  -6 -30    2.43    4.46
  -9   6  31   -0.00    5.64
   9  -6 -31   -0.00    4.67
  -9   6  32    8.70    6.57
   9  -6 -32    2.87    4.88
  -9   6  33    2.84    5.08
   9  -6 -33    0.00    5.65
  -9   7   1    9.48    6.12
   9  -7  -1    9.52    7.67
  -9  -7   1    1.08    6.88
  -9   7   2    0.00    5.51
   9  -7  -2    1.56    7.55
  -9  -7   2   10.51    7.35
  -9   7   3   -0.00    4.36
  -9  -7   3   -0.00    4.73
  -9   7   4   26.97   10.66
  -9  -7   4   34.60   12.16
  -9   7   5   11.96    7.98
  -9  -7   5   15.84    8.06
  -9   7   6   49.48   14.87
  -9  -7   6   68.87   16.45
  -9   7   7    3.41    5.97
  -9  -7   7    4.02    4.79
  -9   7   8   -0.00    5.25
   9  -7  -8    3.30    5.51
  -9  -7   8    1.39    5.14
  -9   7   9   15.81    8.89
   9  -7  -9   19.93   10.02
  -9   7  10   14.58    8.74
   9  -7 -10   19.57   10.23
  -9   7  11   11.45    7.85
   9  -7 -11   -0.00    5.96
  -9   7  12   67.34   17.72
   9  -7 -12   59.53   17.83
  -9   7  13    0.00    5.82
  -9   7  14    5.18    6.54
  -9   7  15    9.81    8.58
  -9   7  16   51.72   15.88
  -9   7  17    2.25    5.94
  -9   7  18    8.43    7.27
   9  -7 -18    3.32    4.72
  -9   7  19   -0.00    4.84
   9  -7 -19    0.00    5.25
  -9   7  20    8.92    7.91
   9  -7 -20    3.19    5.44
   9  -7 -21    5.21    6.28
   9  -7 -22   23.53   10.29
   9  -7 -23    1.91    5.38
   9  -7 -24   -0.00    5.09
   9  -7 -25    2.78    4.88
   9  -7 -26   18.46    9.64
  -9   7  27    8.85    7.44
   9  -7 -27    4.41    5.47
  -9   7  28    7.80    6.44
   9  -7 -28    1.07    5.25
  -9   7  29    2.72    5.57
   9  -7 -29   -0.00    4.67
  -9   7  30    0.00    3.63
   9  -7 -30    0.00    4.02
  -9   7  31    0.18    5.96
   9  -7 -31    1.65    5.32
  -9   7  32    0.00    4.72
   9  -7 -32    4.12    5.85
   9  -7 -33    1.46    5.37
   9  -7 -34    0.32    5.43
  -9   8   1    0.00    5.29
   9  -8  -1    2.35    5.69
  -9  -8   1   10.00    7.94
  -9   8   2   15.59    8.30
   9  -8  -2    7.01    7.97
  -9  -8   2   10.30    7.69
  -9   8   3    0.00    4.31
   9  -8  -3    0.27    4.89
  -9  -8   3    3.44    6.31
  -9   8   4  115.51   21.01
   9  -8  -4   29.16   13.37
  -9  -8   4   85.60   18.14
  -9   8   5    0.25    3.59
   9  -8  -5    4.38    5.46
  -9  -8   5    1.42    4.65
  -9   8   6    1.53    4.25
   9  -8  -6    8.32    8.41
  -9  -8   6    0.00    4.96
  -9   8   7    1.71    5.79
  -9  -8   7    4.47    5.19
  -9   8   8   84.21   21.76
  -9  -8   8  129.90   23.57
  -9   8   9    9.96    7.69
  -9  -8   9   10.22    7.72
  -9   8  10   23.96   10.51
  -9  -8  10   24.28   10.16
  -9   8  11    4.66    7.70
  -9  -8  11    1.73    5.25
  -9   8  12   14.33    8.95
  -9   8  13    4.71    6.06
  -9   8  14   15.36    9.95
  -9   8  15    0.00    6.02
  -9   8  16    0.00    6.12
   9  -8 -16    8.47    7.15
  -9   8  17    6.16    7.23
   9  -8 -17    6.91    7.01
  -9   8  18   27.03   11.07
   9  -8 -18   23.29   10.11
   9  -8 -19    3.81    5.68
   9  -8 -20    8.05    6.82
   9  -8 -21   -0.00    4.80
   9  -8 -22    1.27    4.75
   9  -8 -23    3.18    4.81
  -9   8  24    6.04    7.36
   9  -8 -24    7.38    7.01
  -9   8  25   -0.00    5.22
   9  -8 -25    0.31    5.33
  -9   8  26   10.18    8.61
   9  -8 -26    7.99    7.01
  -9   8  27    6.54    6.41
   9  -8 -27   -0.00    5.27
  -9   8  28   -0.00    5.79
   9  -8 -28    5.56    5.67
  -9   8  29    0.23    4.16
   9  -8 -29   -0.00    3.61
  -9   8  30    5.35    7.09
   9  -8 -30   -0.00    4.22
  -9   8  31   -0.00    5.57
   9  -8 -31    3.16    5.12
  -9   8  32   -0.00    4.94
   9  -8 -32    3.02    5.27
   9  -8 -33    0.05    6.06
  -9   9   1    2.41    4.99
   9  -9  -1    8.49    8.34
  -9  -9   1    9.04    7.39
  -9   9   2   23.70   10.41
   9  -9  -2    2.35    6.61
  -9  -9   2   31.90   11.28
  -9   9   3    0.00    5.81
   9  -9  -3   -0.00    6.13
  -9  -9   3    0.00    5.40
  -9   9   4   22.22    8.96
   9  -9  -4    2.08    7.47
  -9  -9   4    9.99    8.03
  -9   9   5    4.36    6.44
   9  -9  -5    0.92    4.86
  -9  -9   5    3.71    6.35
  -9   9   6   66.79   18.65
   9  -9  -6   85.36   20.20
  -9  -9   6   55.03   16.05
  -9   9   7    0.00    4.69
   9  -9  -7   -0.00    5.52
  -9  -9   7    0.68    4.86
  -9   9   8    3.00    5.71
   9  -9  -8    2.65    6.23
  -9  -9   8   -0.00    3.74
  -9   9   9    4.58    5.30
   9  -9  -9   -0.00    4.53
  -9  -9   9    0.64    5.80
  -9   9  10   15.37    7.69
   9  -9 -10    0.47    3.24
  -9  -9  10   18.96    8.96
  -9   9  11   -0.00    4.23
   9  -9 -11   -0.00    4.92
  -9  -9  11    0.00    3.72
  -9   9  12   47.97   15.68
  -9  -9  12   34.79   11.27
  -9   9  13    3.21    5.53
  -9   9  14    1.99    5.08
   9  -9 -14    3.08    7.91
  -9   9  15   10.05    7.76
   9  -9 -15    5.12    6.96
  -9   9  16   53.58   15.90
   9  -9 -16   29.42   11.57
   9  -9 -17    0.04    3.61
   9  -9 -18   -0.00    5.79
   9  -9 -19   -0.00    4.49
  -9   9  20   20.17   10.22
   9  -9 -20    0.99    3.62
  -9   9  21    4.79    6.22
   9  -9 -21    1.65    5.81
  -9   9  22   15.98    9.96
   9  -9 -22   18.84    8.80
  -9   9  23    2.76    5.19
   9  -9 -23    0.00    4.54
  -9   9  24   -0.00    5.07
   9  -9 -24    5.19    5.75
  -9   9  25   -0.00    4.83
   9  -9 -25    3.60    5.54
  -9   9  26   20.24   10.46
   9  -9 -26   13.83    8.69
  -9   9  27    1.95    5.36
   9  -9 -27    3.10    5.04
  -9   9  28    2.02    6.25
   9  -9 -28    6.89    7.12
  -9   9  29   -0.00    4.85
   9  -9 -29   -0.00    4.37
  -9   9  30    0.00    5.18
   9  -9 -30    2.02    5.72
  -9   9  31    8.79    7.94
  -9  10   1    5.08    6.93
   9 -10  -1    0.00    6.73
  -9 -10   1    4.13    7.06
  -9  10   2    9.62    7.89
   9 -10  -2    6.37    7.77
  -9 -10   2   28.27   10.63
  -9  10   3   11.87    8.24
   9 -10  -3   -0.00    6.12
  -9 -10   3    6.03    6.86
  -9  10   4   65.13   17.41
   9 -10  -4   25.61   12.91
  -9 -10   4   55.50   15.20
  -9  10   5    0.94    5.29
   9 -10  -5   -0.00    4.80
  -9 -10   5    0.00    4.19
  -9  10   6   -0.00    3.41
   9 -10  -6    9.90    8.39
  -9 -10   6    4.05    5.48
  -9  10   7    5.95    6.81
   9 -10  -7    2.23    7.90
  -9 -10   7    2.77    5.73
  -9  10   8   28.88   11.77
   9 -10  -8    9.73    8.94
  -9 -10   8   20.97    9.18
  -9  10   9    1.21    6.98
   9 -10  -9   -0.00    7.71
  -9 -10   9   -0.00    4.88
  -9  10  10    4.25    6.95
   9 -10 -10    2.45    6.79
  -9 -10  10   11.12    7.03
  -9  10  11    6.03    6.95
   9 -10 -11   -0.00    5.83
   9 -10 -11    4.91    7.87
  -9 -10  11   12.53    7.46
  -9  10  12   17.01    9.96
   9 -10 -12    4.64    7.34
  -9  10  13    0.00    6.21
   9 -10 -13   -0.00    4.24
  -9  10  14   39.25   14.11
   9 -10 -14   25.37   10.88
   9 -10 -15   -0.00    4.78
   9 -10 -16   -0.00    6.35
   9 -10 -17   -0.00    6.40
   9 -10 -18   23.03   10.15
   9 -10 -19    0.00    4.56
   9 -10 -20    7.09    8.04
   9 -10 -21   -0.00    4.33
   9 -10 -22    7.47    7.59
  -9  10  23    8.66    8.28
   9 -10 -23    2.31    5.74
  -9  10  24   13.63    8.31
   9 -10 -24    6.38    6.81
  -9  10  25    0.64    6.00
   9 -10 -25    2.40    5.87
  -9  10  26   -0.00    6.50
   9 -10 -26   -0.00    5.91
  -9  10  27    1.86    6.44
   9 -10 -27    2.55    5.49
  -9  10  28    7.27    7.66
  -9  10  29   -0.00    4.40
  -9  10  30    1.98    4.81
  -9  10  31   -0.00    6.20
  -9  11   1   -0.00    5.93
   9 -11  -1    1.02    6.29
  -9 -11   1   -0.00    5.71
  -9  11   2   42.64   14.15
   9 -11  -2   20.19   11.33
  -9 -11   2   33.41   12.23
  -9  11   3   -0.00    5.73
   9 -11  -3   -0.00    5.16
  -9 -11   3    6.33    6.04
  -9  11   4   11.42    8.79
   9 -11  -4   14.04    8.33
  -9 -11   4   15.50    9.60
  -9  11   5    0.00    6.43
   9 -11  -5   -0.00    5.11
  -9 -11   5    0.00    5.26
  -9  11   6   21.19   10.51
   9 -11  -6   19.38   10.63
  -9 -11   6   13.99    8.25
  -9  11   7   -0.00    5.11
   9 -11  -7   -0.00    3.84
   9 -11  -7   -0.00    5.61
  -9 -11   7    4.79    6.00
  -9  11   8    0.77    5.30
   9 -11  -8   -0.00    4.79
   9 -11  -8    5.47    7.78
  -9 -11   8    3.49    5.46
  -9  11   9   -0.00    5.30
   9 -11  -9    9.53    7.77
   9 -11  -9   -0.00    6.38
  -9 -11   9    5.77    5.86
  -9  11  10   11.82    9.91
   9 -11 -10    8.74    7.03
   9 -11 -10    3.18    5.94
  -9  11  11   -0.00    5.10
   9 -11 -11    0.00    5.42
   9 -11 -11   -0.00    5.86
   9 -11 -12   10.27    6.89
   9 -11 -13   -0.00    5.21
   9 -11 -14    8.33    7.12
   9 -11 -15    2.58    5.70
   9 -11 -16   64.22   16.63
   9 -11 -17   -0.00    4.28
   9 -11 -18    0.00    4.72
   9 -11 -19    0.59    6.87
   9 -11 -20    4.71    5.73
   9 -11 -21   -0.00    4.48
   9 -11 -22    9.45    8.58
   9 -11 -23    0.66    4.58
   9 -11 -24   -0.00    5.23
  -9  12   1    3.87    5.85
   9 -12  -1    1.86    6.57
  -9 -12   1    3.06    6.25
  -9  12   2    1.54    5.09
   9 -12  -2    2.72    6.86
  -9 -12   2    0.00    4.84
  -9  12   3    0.72    6.37
   9 -12  -3    5.29    5.78
   9 -12  -3    9.44    8.97
  -9 -12   3    1.54    5.83
  -9  12   4   22.71   10.51
   9 -12  -4   19.49    9.96
   9 -12  -4   20.54   11.07
  -9 -12   4   19.28    9.53
  -9  12   5   -0.00    6.07
   9 -12  -5   -0.00    4.87
   9 -12  -5   -0.00    5.90
  -9 -12   5   -0.00    5.93
  -9  12   6   -0.00    5.04
   9 -12  -6    0.00    4.80
   9 -12  -6   -0.00    5.71
  -9 -12   6   -0.00    6.38
  -9  12   7    2.81    5.47
   9 -12  -7    0.00    4.97
   9 -12  -7    4.90    6.43
  -9 -12   7    5.39    6.90
   9 -12  -8   16.08    8.49
   9 -12  -8   10.20    9.63
   9 -12  -9   -0.00    6.56
   9 -12  -9    0.07    5.83
   9 -12 -10    3.02    6.39
   9 -12 -10    1.99    7.28
   9 -12 -11    0.00    6.18
   9 -12 -12    0.56    5.39
   9 -12 -13   -0.00    4.92
   9 -12 -14   21.79   10.02
   9 -12 -15    1.20    7.49
   9 -12 -16   -0.00    4.86
   9 -12 -17   -0.00    5.01
   9 -12 -18   -0.00    5.64
   9 -12 -19    0.00    6.50
   9 -12 -20    3.94    6.66
   9 -12 -21   -0.00    5.56
  -9  13   1   15.14    9.56
   9 -13  -1   12.82    7.95
   9 -13  -1   -0.00    6.48
  -9 -13   1   18.49    9.77
  -9  13   2   -0.00    4.44
   9 -13  -2    4.34    5.90
   9 -13  -2    2.68    6.11
  -9 -13   2    3.50    5.65
  -9  13   3    2.92    6.87
   9 -13  -3    6.78    6.80
   9 -13  -3    0.17    6.16
  -9 -13   3   -0.00    4.41
   9 -13  -4    1.56    5.38
   9 -13  -4    3.45    6.43
  -9 -13   4   -0.00    5.54
   9 -13  -5   -0.00    4.78
   9 -13  -5    5.78    8.40
  -9 -13   5    0.00    5.57
   9 -13  -6   14.21    8.49
   9 -13  -6    5.40    7.88
   9 -13  -7    7.07    6.60
   9 -13  -8    1.83    5.98
   9 -13  -8   -0.00    4.37
   9 -13  -9    0.81    5.90
   9 -13  -9    4.90    7.99
   9 -13 -10    2.70    5.64
   9 -13 -10   -0.00    7.13
   9 -13 -11    0.00    5.02
   9 -13 -12   16.93    9.68
   9 -13 -13    1.49    5.43
   9 -13 -14   -0.00    5.05
   9 -13 -15    1.78    5.58
   9 -13 -16    8.82    8.14
   9 -13 -17    0.77    3.42
   9 -14  -1   -0.00    6.09
   9 -14  -1    0.00    6.44
  -9 -14   1    0.95    4.93
   9 -14  -2   21.63    9.63
   9 -14  -2    1.60    6.41
  -9 -14   2    4.63    5.57
   9 -14  -3    9.91    7.42
   9 -14  -3    8.89    8.35
  -9 -14   3    5.83    7.22
   9 -14  -4   15.47    8.74
   9 -14  -4    7.48    8.45
   9 -14  -5    4.55    5.94
   9 -14  -5    5.07    7.41
   9 -14  -6    0.18    4.23
   9 -14  -6    1.32    6.32
   9 -14  -7    1.75    4.71
   9 -14  -7   -0.00    5.62
   9 -14  -8    3.26    6.42
   9 -14  -8   -0.00    5.80
   9 -14  -9   -0.00    5.02
   9 -14  -9    1.68    6.53
   9 -14 -10    4.92    7.52
   9 -14 -11    0.00    6.33
   9 -14 -12    0.93    4.97
   9 -14 -13    3.93    5.67
   9 -15  -1    5.58    6.12
   9 -15  -1    0.00    5.23
  -9 -15   1    0.00    5.68
   9 -15  -2   -0.00    6.24
   9 -15  -2    3.64    7.62
   9 -15  -3   -0.00    4.84
   9 -15  -3   -0.00    6.70
   9 -15  -4    6.72    6.66
   9 -15  -4    4.26    7.92
   9 -15  -5    3.66    4.88
   9 -15  -5    5.54    7.14
   9 -15  -6    5.73    6.54
   9 -15  -6   -0.00    5.61
   9 -15  -7    4.79    5.95
   9 -15  -7   -0.00    5.51
   9 -15  -8    0.12    4.59
   9 -15  -8   -0.00    6.99
   9 -16  -1   -0.00    4.54
   9 -16  -2    5.19    5.67
   9 -16  -2    3.60    7.13
   9 -16  -3    4.31    6.11
   9 -16  -3   -0.00    5.74
   9 -16  -4   13.38    9.57
   9 -16  -5    0.00    5.44
  -8   0   1    0.45    3.39
  -8   0   1   -0.00    3.15
   8   0  -1   -0.00    4.57
  -8   0   2  423.55   69.68
  -8   0   2  483.37   71.84
   8   0  -2  850.16   79.13
  -8   0   3   -0.00    4.36
  -8   0   3    2.72    4.25
   8   0  -3   -0.00    4.37
  -8   0   4   89.55   17.81
  -8   0   4  104.03   20.07
   8   0  -4   85.23   18.82
  -8   0   5    1.54    3.78
  -8   0   5   -0.00    3.81
   8   0  -5    0.00    4.51
  -8   0   6   76.11   16.49
  -8   0   6  103.00   19.56
   8   0  -6   95.49   19.59
  -8   0   7   -0.00    3.33
  -8   0   7    0.00    4.75
   8   0  -7    0.15    4.57
  -8   0   8  250.04   35.39
  -8   0   8  215.10   36.56
   8   0  -8  221.74   37.36
  -8   0   9   -0.00    3.00
  -8   0   9   -0.00    4.14
   8   0  -9    0.00    4.92
  -8   0  10    1.67    4.04
  -8   0  10   -0.00    4.84
   8   0 -10    1.35    4.57
  -8   0  11    0.00    3.00
  -8   0  11   -0.00    4.61
   8   0 -11    0.20    4.36
  -8   0  12  164.40   28.68
  -8   0  12  254.15   34.37
   8   0 -12  168.75   31.16
  -8   0  13    0.00    2.56
  -8   0  13   -0.00    4.10
   8   0 -13    0.55    4.07
  -8   0  14   85.59   17.19
  -8   0  15    0.67    2.76
  -8   0  16   -0.00    3.56
  -8   0  26   -0.00    3.67
  -8   1   1   72.34   14.38
  -8   1   1  105.14   17.99
   8  -1  -1   29.42   12.32
   8   1  -1   69.32   16.15
  -8  -1   1   62.83   14.30
  -8  -1   1   69.14   15.53
  -8   1   2    7.91    5.39
  -8   1   2    5.02    4.98
   8  -1  -2    4.59    5.16
   8   1  -2    2.62    5.26
  -8  -1   2    4.56    5.38
  -8  -1   2    5.38    4.53
  -8   1   3    5.53    5.16
  -8   1   3    0.00    3.68
   8  -1  -3    9.07    6.83
   8   1  -3    0.00    5.35
  -8  -1   3    4.24    3.96
  -8  -1   3    4.30    4.37
  -8   1   4   27.16    8.49
  -8   1   4   12.53    7.32
   8  -1  -4   18.46    8.75
   8   1  -4   28.57   10.26
  -8  -1   4   25.38    8.61
  -8  -1   4   36.58   10.99
  -8   1   5    6.00    4.25
  -8   1   5    6.68    5.54
   8  -1  -5    5.30    6.27
   8   1  -5   13.64    6.85
  -8  -1   5    0.21    2.42
  -8  -1   5    3.18    5.34
  -8   1   6   87.38   17.09
  -8   1   6   91.37   19.11
   8  -1  -6  119.92   21.66
   8   1  -6   74.27   17.97
  -8  -1   6   91.88   17.55
  -8  -1   6   91.71   19.00
  -8   1   7    9.28    4.96
  -8   1   7   -0.00    4.26
   8  -1  -7    3.32    5.12
   8   1  -7    7.78    5.67
  -8  -1   7   12.80    5.81
  -8  -1   7   10.77    6.56
  -8   1   8    0.00    3.36
  -8   1   8    0.00    4.25
   8  -1  -8    9.83    6.38
   8   1  -8    0.00    4.67
  -8  -1   8    2.40    3.92
  -8  -1   8   -0.00    3.55
  -8   1   9   11.58    5.86
  -8   1   9   21.34    8.28
   8  -1  -9   13.87    7.73
   8   1  -9   15.33    8.15
  -8  -1   9   22.13    7.29
  -8  -1   9   15.11    7.97
  -8   1  10  157.81   26.23
  -8   1  10  147.16   27.67
   8  -1 -10  150.79   28.32
   8   1 -10  153.10   27.95
  -8  -1  10  176.21   26.36
  -8  -1  10  164.20   28.46
  -8   1  11    1.38    3.47
  -8   1  11    2.86    5.37
   8  -1 -11    9.06    6.38
   8   1 -11   10.72    6.46
  -8  -1  11   10.83    5.64
  -8  -1  11    5.43    5.74
  -8   1  12    7.45    4.86
  -8   1  12    8.43    6.85
   8  -1 -12   11.39    6.86
   8   1 -12   18.45    7.89
  -8  -1  12   11.34    5.80
  -8  -1  12    0.00    5.57
  -8   1  13   -0.00    5.55
   8  -1 -13   -0.00    3.94
  -8  -1  13    1.02    3.38
  -8  -1  13   -0.00    4.61
  -8  -1  14   64.41   13.75
  -8  -1  15   40.57   10.75
  -8  -1  16   77.59   15.88
  -8  -1  17    0.72    4.01
  -8  -1  18   -0.00    4.19
  -8  -1  19   12.40    6.19
  -8  -1  20   27.02    9.55
  -8  -1  21   -0.00    4.15
  -8   1  22   78.63   18.29
  -8   1  23   -0.00    3.74
  -8   1  24   11.94    7.96
  -8   1  25    2.70    5.43
  -8   1  26   13.05    8.04
   8  -1 -26   17.99    8.27
   8  -1 -27   12.00    6.67
  -8   2   1   -0.00    2.89
  -8   2   1   -0.00    4.30
   8  -2  -1    0.84    3.82
   8   2  -1   -0.00    4.41
  -8  -2   1   -0.00    3.91
  -8  -2   1   -0.00    3.88
  -8   2   2   42.43    9.82
  -8   2   2   46.05   11.39
   8  -2  -2    3.05    5.82
   8   2  -2   -0.00    5.20
  -8  -2   2   54.02   12.21
  -8  -2   2   54.97   12.24
  -8   2   3    6.86    5.41
  -8   2   3   16.45    8.07
   8  -2  -3   12.92    8.08
   8   2  -3    8.64    6.62
  -8  -2   3    7.91    5.33
  -8  -2   3   21.51    8.24
  -8   2   4   50.63   11.38
  -8   2   4   35.03   10.94
   8  -2  -4   52.13   14.16
   8   2  -4   35.55   11.25
  -8  -2   4   32.46   10.15
  -8  -2   4   24.06    9.57
  -8   2   5    6.70    4.85
  -8   2   5   10.32    6.12
   8  -2  -5    6.28    6.24
   8   2  -5    7.10    5.95
  -8  -2   5    7.21    6.54
  -8  -2   5    7.42    5.55
  -8   2   6   81.86   16.87
  -8   2   6   98.23   19.69
   8  -2  -6   72.51   18.36
   8   2  -6   90.44   18.89
  -8  -2   6  109.63   20.10
  -8   2   7   46.40   12.15
   8  -2  -7   41.04   12.16
   8   2  -7   29.02   10.26
  -8  -2   7   24.70    8.84
  -8  -2   7   38.34   11.44
  -8   2   8  131.42   24.20
   8  -2  -8  117.71   24.12
   8   2  -8  127.77   23.63
  -8  -2   8  128.63   22.06
  -8  -2   8  117.69   23.46
  -8   2   9   20.72    8.64
   8  -2  -9    0.98    3.80
   8   2  -9   15.34    7.88
  -8  -2   9   11.36    5.23
  -8  -2   9    8.51    7.13
  -8   2  10    2.46    4.12
   8  -2 -10    1.61    3.81
   8   2 -10    2.32    5.11
  -8  -2  10   -0.00    2.91
  -8  -2  10    0.00    4.01
  -8   2  11    2.96    5.47
   8  -2 -11    1.08    3.45
   8   2 -11   -0.00    3.71
  -8  -2  11    0.72    3.26
  -8  -2  11    3.18    4.58
  -8   2  12   52.70   14.06
   8  -2 -12   58.25   14.90
  -8  -2  12   44.10   11.32
  -8  -2  12   51.69   13.72
  -8   2  13   23.09   10.37
   8  -2 -13   45.21   13.08
  -8  -2  13   52.18   11.06
  -8   2  14   37.85   11.54
   8  -2 -14   14.96    8.96
  -8  -2  14   19.06    6.92
  -8  -2  15   26.20    8.12
  -8  -2  16   21.99    7.85
  -8  -2  17   23.79    7.99
  -8   2  18  224.64   33.88
  -8  -2  18  170.70   29.65
  -8   2  19    1.20    4.91
  -8  -2  19    0.00    4.30
  -8   2  20    0.00    4.13
  -8  -2  20    1.96    3.53
  -8   2  21    0.07    4.33
  -8  -2  21    2.81    4.47
  -8   2  22   43.47   13.33
  -8  -2  22   34.40   10.46
  -8   2  23   -0.00    4.94
  -8  -2  23    1.15    4.32
  -8   2  24    6.72    5.76
   8  -2 -24    8.79    5.72
  -8  -2  24   11.27    6.92
  -8   2  25   -0.00    3.99
   8  -2 -25    3.26    4.26
  -8   2  26    3.21    4.61
   8  -2 -26    7.59    6.09
   8  -2 -27   -0.00    3.46
   8  -2 -28   18.95    8.25
  -8   2  35    2.21    4.74
   8  -3  -1   86.24   19.71
   8   3  -1   88.75   19.46
  -8  -3   1   99.06   19.61
  -8  -3   1   95.10   19.42
  -8   3   2    0.00    5.30
   8  -3  -2    3.36    5.40
   8   3  -2    3.64    5.54
  -8  -3   2    4.18    4.73
  -8  -3   2    1.66    4.83
  -8   3   3   48.70   12.90
   8  -3  -3   66.92   15.57
   8   3  -3   47.70   13.29
  -8  -3   3   35.48   11.27
  -8  -3   3   42.59   12.49
  -8   3   4  140.98   23.96
   8  -3  -4  104.24   23.17
   8   3  -4   97.82   21.89
  -8  -3   4  142.51   23.65
  -8   3   5   10.83    7.02
   8  -3  -5   10.66    7.30
   8   3  -5   23.53    9.06
  -8  -3   5   14.73    7.42
  -8  -3   5   13.63    7.78
  -8   3   6   32.64   10.40
   8  -3  -6   29.45   11.33
   8   3  -6   33.46   11.01
  -8  -3   6   33.33    9.85
  -8  -3   6   28.19    9.71
  -8   3   7   13.73    7.37
   8  -3  -7    7.14    6.75
   8   3  -7   18.12    8.07
  -8  -3   7   17.24    7.28
  -8  -3   7   27.30    9.34
  -8   3   8    8.40    5.88
   8  -3  -8    4.36    6.17
   8   3  -8   11.56    6.89
  -8  -3   8    0.00    4.64
  -8  -3   8    9.65    5.77
  -8   3   9    1.03    4.58
   8  -3  -9    2.62    5.09
   8   3  -9    2.98    6.39
  -8  -3   9    0.00    3.27
  -8  -3   9   13.15    7.18
  -8   3  10   89.33   18.59
   8  -3 -10   94.48   19.63
   8   3 -10   89.95   17.80
  -8  -3  10   57.86   14.57
  -8  -3  10   78.68   17.49
  -8   3  11   86.56   19.49
   8  -3 -11   86.27   20.02
  -8  -3  11   95.43   17.53
  -8   3  12    0.21    4.53
   8  -3 -12    6.90    6.86
  -8  -3  12    2.91    4.38
  -8   3  13   12.40    7.29
   8  -3 -13   11.89    8.13
  -8  -3  13   12.22    5.92
  -8   3  14   23.56    9.23
  -8   3  14   28.47   10.80
   8  -3 -14   42.66   12.42
  -8  -3  14   23.05    7.68
  -8   3  15   76.45   14.92
  -8  -3  15    4.65    4.94
  -8   3  16   88.60   19.27
  -8  -3  16   86.81   16.67
  -8   3  17    0.00    3.84
  -8  -3  17    1.89    3.60
  -8   3  18    7.85    6.50
  -8  -3  18    2.74    4.15
  -8   3  19   15.39    8.46
  -8  -3  19   15.96    6.53
  -8   3  20  110.94   22.79
  -8  -3  20   92.63   18.60
  -8   3  21    9.29    7.35
  -8  -3  21    9.09    5.33
  -8   3  22    9.86    6.73
  -8  -3  22   15.15    6.60
  -8   3  23   -0.00    4.78
   8  -3 -23    0.00    5.30
  -8   3  24   26.61   11.20
   8  -3 -24   36.11   11.28
   8  -3 -25   13.41    7.51
   8  -3 -26    2.60    5.22
   8  -3 -27   -0.00    3.37
   8  -3 -28   -0.00    4.69
   8  -3 -29   -0.00    3.13
   8  -3 -30    8.17    5.72
  -8   3  33   -0.00    3.82
  -8   3  34    4.96    5.44
  -8   3  35    4.03    5.21
   8  -4  -1   66.81   17.45
   8   4  -1   81.55   18.43
  -8  -4   1   90.22   18.57
  -8  -4   1   84.16   18.41
   8  -4  -2   14.51    8.25
   8   4  -2   24.22    9.96
  -8  -4   2   11.06    8.01
  -8  -4   2   11.58    6.72
   8  -4  -3    7.17    6.89
   8   4  -3   10.03    6.94
  -8  -4   3   18.38    7.88
  -8  -4   3    9.96    6.41
   8  -4  -4  142.18   26.85
   8   4  -4  142.77   25.88
  -8  -4   4  132.21   24.84
  -8  -4   4  131.14   25.00
  -8   4   5    7.85    5.77
   8  -4  -5   -0.00    3.98
   8   4  -5    8.29    6.51
  -8  -4   5   12.16    7.58
  -8  -4   5   18.25    8.34
  -8   4   6   76.71   15.96
   8  -4  -6   54.89   15.02
   8   4  -6   65.86   14.62
  -8  -4   6   33.52   11.42
  -8  -4   6   38.87   12.54
  -8   4   7   74.91   17.77
   8  -4  -7   92.18   20.20
   8   4  -7   65.39   16.89
  -8  -4   7  103.59   18.97
  -8  -4   7   89.94   18.82
  -8   4   8   37.84   11.82
   8  -4  -8   23.92   10.27
   8   4  -8   34.81   10.56
  -8  -4   8   27.26    9.07
  -8  -4   8   37.03   11.54
  -8   4   9   19.19    7.64
  -8   4   9    6.98    5.81
   8  -4  -9    3.07    5.03
  -8  -4   9    5.49    5.24
  -8  -4   9    0.00    4.84
  -8   4  10    3.85    6.02
  -8   4  10   -0.00    5.60
   8  -4 -10   11.74    8.29
  -8  -4  10    0.79    3.69
  -8   4  11   17.47    8.22
  -8   4  11    1.22    4.83
   8  -4 -11   11.18    7.28
  -8  -4  11   11.70    6.48
  -8   4  12   92.17   19.76
  -8   4  12  112.55   22.34
   8  -4 -12  106.40   22.22
  -8  -4  12   90.47   18.12
  -8   4  13   12.30    7.03
  -8   4  13   13.01    8.48
   8  -4 -13   11.63    7.97
  -8  -4  13   18.02    7.13
  -8   4  14   41.95   12.87
  -8   4  14   66.71   16.26
   8  -4 -14   42.89   14.46
  -8  -4  14   53.23   12.15
  -8   4  15    5.71    4.81
  -8  -4  15    2.82    3.94
  -8   4  16   21.11    9.17
  -8  -4  16   14.10    6.01
  -8   4  17   31.06   10.66
  -8  -4  17   15.45    6.78
  -8   4  18   69.11   18.26
  -8  -4  18   92.85   16.52
  -8   4  19    0.00    3.97
  -8  -4  19    6.49    4.67
  -8   4  20   33.05   11.42
  -8  -4  20   16.48    6.86
  -8   4  21    3.06    5.86
  -8  -4  21   -0.00    3.01
  -8   4  22   12.45    8.31
   8  -4 -22   30.83   10.11
  -8   4  23   26.07   10.86
   8  -4 -23   17.61    8.87
   8  -4 -24    5.18    5.15
   8  -4 -25   -0.00    4.35
   8  -4 -26    1.16    3.88
   8  -4 -27    1.31    3.84
   8  -4 -28    8.42    6.18
   8  -4 -29    3.48    4.90
   8  -4 -30    0.00    2.93
  -8   4  31    0.00    4.38
   8  -4 -31   -0.00    3.25
  -8   4  32    4.04    5.41
  -8   4  33   27.55   10.77
  -8   4  34    8.34    6.85
  -8   4  35    0.00    5.05
   8  -5  -1   37.08   12.21
   8   5  -1   27.92   10.56
  -8  -5   1   43.32   12.80
   8  -5  -2   22.41    9.86
   8   5  -2   18.16    9.12
  -8  -5   2   16.24    7.86
   8  -5  -3   63.36   16.02
   8   5  -3   33.03   12.94
  -8  -5   3   76.47   16.29
  -8  -5   3   79.80   17.12
  -8   5   4   13.25    6.87
   8  -5  -4   12.88    7.90
   8   5  -4   11.99    7.07
  -8  -5   4    6.97    5.87
  -8  -5   4   15.89    7.87
  -8   5   5   46.83   13.59
   8  -5  -5   59.43   16.03
   8   5  -5   59.04   15.36
  -8  -5   5   57.63   14.66
  -8  -5   5  131.45   20.64
  -8   5   6   96.73   18.60
   8  -5  -6   78.93   18.83
  -8  -5   6   62.34   16.29
  -8  -5   6   92.18   19.09
  -8   5   7    1.11    3.89
   8  -5  -7    3.14    4.73
  -8  -5   7    7.42    6.25
  -8   5   8    5.46    4.94
   8  -5  -8    4.41    6.15
  -8  -5   8    0.00    4.47
  -8   5   9   16.59    7.53
   8  -5  -9    9.41    7.83
  -8  -5   9    9.04    6.38
  -8   5  10  179.75   30.36
  -8   5  10  154.51   29.84
   8  -5 -10  161.67   31.01
  -8  -5  10  179.50   28.62
  -8   5  11   36.13   11.68
  -8   5  11   42.10   12.59
   8  -5 -11   22.49   11.07
  -8  -5  11   36.16    9.92
  -8   5  12    1.08    3.95
  -8   5  12    0.12    6.72
   8  -5 -12   -0.00    4.26
  -8  -5  12    3.43    4.48
  -8   5  13   -0.00    4.45
  -8   5  13    0.38    4.80
   8  -5 -13    9.64    7.38
  -8  -5  13   -0.00    3.78
  -8   5  14    9.23    6.45
   8  -5 -14    4.37    7.58
  -8  -5  14    3.78    4.26
  -8   5  15   14.15    8.74
  -8  -5  15   28.09    8.30
  -8   5  16   72.79   18.67
  -8  -5  16   82.63   15.63
  -8   5  17   11.04    8.06
  -8  -5  17    6.94    4.71
  -8   5  18   -0.00    4.26
  -8  -5  18   -0.00    2.92
  -8   5  19   37.35   12.34
  -8  -5  19   20.26    7.15
   8  -5 -20   31.47   10.85
  -8   5  21   29.22   11.40
   8  -5 -21   36.80   11.56
  -8   5  22   27.90   10.79
   8  -5 -22   19.09    8.79
   8  -5 -23    2.99    4.69
   8  -5 -24    2.47    5.38
   8  -5 -25    0.00    3.99
   8  -5 -26   12.54    7.41
   8  -5 -27    5.96    5.85
   8  -5 -28    0.22    3.85
  -8   5  29    3.00    6.13
   8  -5 -29    6.89    5.59
  -8   5  30    9.51    7.75
   8  -5 -30    6.00    5.80
  -8   5  31    0.00    4.83
   8  -5 -31    1.57    5.49
  -8   5  32   11.22    8.24
   8  -5 -32   16.74    8.63
  -8   5  33    1.49    3.83
  -8   5  34   -0.00    4.08
  -8   6   1   74.07   17.64
   8  -6  -1  103.73   21.08
   8   6  -1  101.01   20.42
  -8  -6   1   80.59   18.78
  -8   6   2   86.07   18.50
   8  -6  -2  130.38   23.35
   8   6  -2   58.65   17.72
  -8  -6   2  109.09   21.16
  -8   6   3   85.12   18.63
   8  -6  -3   92.94   20.76
  -8   6   4   31.31   10.53
   8  -6  -4   55.41   14.83
  -8   6   5   30.44   10.43
   8  -6  -5   15.78    8.84
  -8   6   6   30.12   11.12
   8  -6  -6   51.67   14.43
  -8  -6   6   34.47   11.22
  -8   6   7   28.33   10.05
   8  -6  -7   43.33   13.13
  -8  -6   7   19.47    8.70
  -8   6   8   37.51   11.18
   8  -6  -8    6.68    7.58
  -8  -6   8   28.27    9.80
  -8   6   9   -0.00    4.19
   8  -6  -9    0.00    4.67
  -8  -6   9    1.79    5.56
  -8   6  10    4.85    6.18
   8  -6 -10    3.47    6.19
  -8  -6  10   13.82    7.25
  -8   6  11   18.96    9.20
   8  -6 -11   33.73   12.45
  -8  -6  11   22.68    8.71
  -8   6  12   14.15    8.53
   8  -6 -12   27.80   11.63
  -8  -6  12   31.25    9.18
  -8   6  13   20.71    9.96
   8  -6 -13   20.59    9.76
  -8  -6  13   18.36    7.56
  -8   6  14   35.86   12.41
   8  -6 -14   21.39   10.50
  -8  -6  14   42.39   10.49
  -8   6  15   26.57   10.78
  -8  -6  15    8.71    5.66
  -8   6  16    2.38    5.86
  -8  -6  16    0.00    3.29
  -8   6  17   67.03   17.98
  -8  -6  17   66.45   13.83
  -8   6  18   24.28   10.36
   8  -6 -18   14.40    9.21
  -8   6  19   11.28    7.64
   8  -6 -19    5.07    6.17
   8  -6 -20    3.43    4.61
   8  -6 -21    0.30    4.52
   8  -6 -22    5.47    5.74
   8  -6 -23   24.71   10.00
   8  -6 -24   -0.00    4.66
   8  -6 -25   12.70    7.48
   8  -6 -26   -0.00    4.36
  -8   6  27    9.91    7.44
   8  -6 -27    0.59    4.12
  -8   6  28    0.53    5.50
   8  -6 -28    6.34    5.94
  -8   6  29    5.74    6.00
   8  -6 -29    6.96    6.25
  -8   6  30    4.85    5.38
   8  -6 -30    5.59    5.67
  -8   6  31    1.51    5.47
   8  -6 -31   -0.00    3.97
  -8   6  32    3.38    5.42
   8  -6 -32    1.02    4.83
  -8   6  33    3.32    5.42
   8  -6 -33   12.31    8.45
  -8   6  34   -0.00    5.62
  -8   7   1   76.93   17.81
  -8  -7   1   82.94   18.69
  -8   7   2    4.56    5.34
  -8   7   3   30.22   10.68
  -8   7   4    0.00    3.81
   8  -7  -4   -0.00    4.77
  -8   7   5   91.39   19.10
   8  -7  -5   64.22   18.30
  -8   7   6   18.75    9.37
   8  -7  -6    9.22    7.66
   8  -7  -7   -0.00    6.32
  -8   7   8    5.25    6.53
   8  -7  -8    3.40    6.19
  -8  -7   8    2.18    5.54
  -8   7   9   54.46   14.66
   8  -7  -9   38.98   13.96
  -8  -7   9   32.00   11.11
  -8   7  10   17.98    9.23
   8  -7 -10    5.10    6.76
  -8  -7  10   12.06    7.54
  -8   7  11   46.56   13.65
   8  -7 -11   27.11   12.73
  -8  -7  11   45.92   12.40
  -8   7  12    1.83    4.71
   8  -7 -12   -0.00    6.24
  -8  -7  12    3.59    5.07
  -8   7  13    9.27    7.38
   8  -7 -13   15.76    9.57
  -8  -7  13   19.75    8.24
  -8   7  14   30.20   11.21
   8  -7 -14   11.55    9.25
  -8  -7  14   11.59    6.74
  -8   7  15   76.23   19.84
  -8  -7  15   80.77   16.21
  -8   7  16    6.27    7.49
   8  -7 -16    5.08    6.59
  -8  -7  16    6.56    5.14
  -8   7  17    7.15    6.70
   8  -7 -17    8.61    7.13
  -8   7  18   -0.00    4.66
   8  -7 -18    1.30    5.47
   8  -7 -19    1.11    4.71
   8  -7 -20    2.62    5.05
   8  -7 -21   20.65    9.16
   8  -7 -22    2.93    4.50
   8  -7 -23   -0.00    4.59
  -8   7  24    2.41    4.43
   8  -7 -24    2.13    4.58
  -8   7  25   12.12    8.53
   8  -7 -25   15.58    7.94
  -8   7  26    1.22    5.73
   8  -7 -26   10.52    6.70
  -8   7  27    9.01    7.51
   8  -7 -27    2.55    5.40
  -8   7  28    4.12    6.10
   8  -7 -28    1.83    4.55
  -8   7  29    3.46    4.96
   8  -7 -29    1.36    4.60
  -8   7  30   -0.00    4.71
   8  -7 -30    0.00    4.83
  -8   7  31   22.13   10.43
   8  -7 -31   16.02    9.08
  -8   7  32    4.85    6.05
   8  -7 -32   -0.00    4.62
  -8   7  33    1.91    4.69
   8  -7 -33    1.82    4.65
   8  -7 -34    0.00    4.77
  -8   8   1   84.19   18.09
   8  -8  -1   64.07   17.65
  -8  -8   1   62.13   16.38
  -8   8   2   -0.00    4.27
   8  -8  -2   -0.00    5.03
  -8  -8   2   -0.00    4.01
  -8   8   3   48.29   13.31
   8  -8  -3   24.73   11.41
  -8  -8   3   36.87   11.55
  -8   8   4    8.37    7.44
  -8  -8   4   19.62    8.57
  -8   8   5    3.71    5.58
  -8   8   6    0.00    4.55
  -8   8   7  104.09   22.89
  -8   8   8    0.00    3.94
  -8   8   9   15.74    8.85
   8  -8  -9    3.63    7.06
  -8   8  10   21.21    9.62
   8  -8 -10   12.76    8.84
  -8  -8  10   16.94    8.23
  -8   8  11    1.45    5.47
   8  -8 -11    2.14    6.10
  -8  -8  11   -0.00    4.83
  -8   8  12    4.00    5.88
   8  -8 -12    1.74    5.70
  -8  -8  12    4.60    5.06
  -8   8  13   36.48   12.25
   8  -8 -13    0.73    6.16
  -8  -8  13   40.06   10.70
  -8   8  14   -0.00    5.34
   8  -8 -14   -0.00    4.22
  -8  -8  14   -0.00    5.03
  -8   8  15   17.28    9.08
   8  -8 -15   22.68   10.18
  -8   8  16    4.34    4.92
   8  -8 -16   -0.00    6.32
   8  -8 -17   33.32   11.47
   8  -8 -18    3.77    6.14
   8  -8 -19    9.78    7.33
   8  -8 -20    6.19    5.85
  -8   8  21    3.00    5.05
   8  -8 -21    0.31    3.66
  -8   8  22    2.34    5.04
   8  -8 -22    1.13    4.16
  -8   8  23   31.98   12.60
   8  -8 -23   39.19   12.80
  -8   8  24   13.25    8.19
   8  -8 -24    5.38    6.48
  -8   8  25    5.04    6.69
   8  -8 -25    8.48    6.29
  -8   8  26   -0.00    5.64
   8  -8 -26    2.72    5.59
  -8   8  27    8.37    6.96
   8  -8 -27    1.66    4.54
  -8   8  28    7.80    6.55
   8  -8 -28    0.77    4.30
  -8   8  29   30.69   11.51
   8  -8 -29    3.14    5.13
  -8   8  30   -0.00    5.07
   8  -8 -30   -0.00    4.88
  -8   8  31    4.56    6.18
   8  -8 -31    2.05    5.28
  -8   8  32    0.00    6.53
   8  -8 -32    2.48    4.81
  -8   8  33   -0.00    3.41
   8  -8 -33   -0.00    4.33
   8  -8 -34    3.32    5.67
   8  -8 -35    1.68    4.84
  -8   9   1   61.47   17.29
   8  -9  -1   65.04   18.48
  -8  -9   1  147.87   23.40
  -8   9   2    1.07    4.12
   8  -9  -2    4.65    7.12
  -8  -9   2   -0.00    4.76
  -8   9   3   33.47   11.84
   8  -9  -3   37.32   13.65
  -8  -9   3   33.28   11.47
  -8   9   4   -0.00    5.93
   8  -9  -4    2.69    7.08
  -8  -9   4    5.21    5.61
  -8   9   5   56.60   16.25
   8  -9  -5   50.24   15.64
  -8  -9   5   42.37   13.10
  -8   9   6    0.41    6.67
   8  -9  -6    0.00    6.01
  -8  -9   6   -0.00    5.36
  -8   9   7    6.40    7.51
   8  -9  -7   -0.00    4.34
  -8   9   8   -0.00    6.50
   8  -9  -8   -0.00    5.54
  -8   9   9   14.85    9.92
  -8   9  10    4.16    7.02
  -8   9  11   83.32   19.00
   8  -9 -11   40.97   13.72
  -8   9  12    2.05    5.24
   8  -9 -12    1.38    4.28
  -8  -9  12    2.71    4.98
  -8   9  13   -0.00    6.06
   8  -9 -13    0.80    3.91
  -8  -9  13    3.06    5.45
  -8   9  14    8.54    7.03
   8  -9 -14    0.00    6.33
   8  -9 -15   62.28   16.35
   8  -9 -16    1.28    5.55
  -8   9  17    4.44    6.55
   8  -9 -17    0.00    5.32
  -8   9  18   13.38    8.19
   8  -9 -18    1.63    5.20
  -8   9  19    9.83    7.78
   8  -9 -19   15.68    7.96
  -8   9  20    4.10    6.49
   8  -9 -20    1.41    3.76
  -8   9  21   28.93   11.73
   8  -9 -21   12.83    7.63
  -8   9  22    5.46    6.50
   8  -9 -22    2.01    5.00
  -8   9  23    2.97    5.01
   8  -9 -23    2.66    5.33
  -8   9  24   -0.00    5.41
   8  -9 -24    0.00    4.42
  -8   9  25   21.47   10.30
   8  -9 -25   26.52   11.03
  -8   9  26    5.49    6.55
   8  -9 -26    0.00    5.04
  -8   9  27    0.78    4.48
   8  -9 -27    5.06    5.77
  -8   9  28   -0.00    5.04
   8  -9 -28    0.00    4.40
  -8   9  29    5.69    5.95
   8  -9 -29   -0.00    4.83
  -8   9  30    7.68    7.19
   8  -9 -30    1.40    5.58
  -8   9  31    3.51    6.30
   8  -9 -31    8.81    6.73
  -8   9  32    0.00    4.85
   8  -9 -32    3.20    5.08
   8  -9 -33    4.89    6.92
  -8  10   1   20.74    9.63
   8 -10  -1   22.33   11.08
  -8 -10   1   48.45   13.26
  -8  10   2    0.00    6.42
   8 -10  -2    3.21    5.97
  -8 -10   2    0.33    5.27
  -8  10   3   44.25   14.43
   8 -10  -3   38.07   13.87
  -8 -10   3   44.64   13.68
  -8  10   4    0.00    5.29
   8 -10  -4   16.31    9.64
  -8 -10   4    9.58    7.43
  -8  10   5    9.78    8.36
   8 -10  -5    0.00    6.16
  -8 -10   5   11.06    7.65
  -8  10   6    2.86    6.09
   8 -10  -6   -0.00    5.43
  -8 -10   6    1.52    5.49
  -8  10   7   82.19   19.67
   8 -10  -7   46.43   16.93
  -8 -10   7   74.82   17.20
  -8  10   8    0.40    4.05
   8 -10  -8   -0.00    5.89
   8 -10  -8    0.67    4.53
  -8 -10   8    0.96    4.87
  -8  10   9    7.37    6.84
   8 -10  -9   13.50    7.27
   8 -10  -9    0.00    5.89
  -8 -10   9    7.32    7.57
  -8  10  10    2.01    5.79
   8 -10 -10    0.51    4.98
   8 -10 -10    4.61    7.30
  -8  10  11    8.70    7.08
   8 -10 -11    7.38    6.90
   8 -10 -11    2.37    6.85
   8 -10 -12    4.94    5.61
   8 -10 -12   -0.00    5.16
   8 -10 -13   65.31   15.24
   8 -10 -13   17.74   10.55
   8 -10 -14    5.36    7.51
   8 -10 -15    0.71    4.35
   8 -10 -16   -0.00    5.16
  -8  10  17   17.83   10.40
   8 -10 -17   35.30   12.07
  -8  10  18    2.92    6.01
   8 -10 -18   -0.00    4.97
  -8  10  19   27.53   11.95
   8 -10 -19   11.48    8.73
  -8  10  20    2.28    5.38
   8 -10 -20    1.12    3.66
  -8  10  21   15.77    9.74
   8 -10 -21    0.00    4.85
  -8  10  22    6.16    7.47
   8 -10 -22    2.64    5.36
  -8  10  23   11.92    8.04
   8 -10 -23    9.55    7.43
  -8  10  24    0.00    5.33
   8 -10 -24    1.52    4.07
  -8  10  25   -0.00    5.04
   8 -10 -25   -0.00    4.42
  -8  10  26    0.75    5.45
   8 -10 -26   -0.00    6.08
  -8  10  27    2.65    6.27
   8 -10 -27    4.65    6.58
  -8  10  28    1.68    5.89
   8 -10 -28    4.60    6.56
  -8  10  29    6.42    8.74
   8 -10 -29    0.00    5.98
  -8  10  30    3.63    6.33
   8 -10 -30   -0.00    5.52
  -8  10  31    0.41    3.89
  -8  10  32    3.05    6.05
  -8  11   1   36.75   12.88
   8 -11  -1   40.14   14.64
  -8 -11   1   32.21   11.77
  -8  11   2   19.87    9.86
   8 -11  -2   11.04    8.30
  -8 -11   2   10.30    7.64
  -8  11   3   14.42    8.98
   8 -11  -3    8.35    8.90
  -8 -11   3    7.18    6.85
  -8  11   4    8.32    7.39
   8 -11  -4   -0.00    4.26
   8 -11  -4    0.00    5.88
  -8  11   5   23.66   11.39
   8 -11  -5   13.97    8.39
   8 -11  -5   12.05    9.52
  -8 -11   5   39.84   12.23
  -8  11   6   -0.00    4.32
   8 -11  -6    6.12    6.04
   8 -11  -6    1.51    5.52
  -8 -11   6   -0.00    4.94
  -8  11   7   -0.00    5.50
   8 -11  -7    3.11    6.19
   8 -11  -7   -0.00    6.21
  -8 -11   7    1.37    5.22
  -8  11   8    1.00    5.78
   8 -11  -8    1.49    4.71
   8 -11  -8    3.72    6.09
  -8 -11   8   -0.00    5.37
   8 -11  -9   15.44    8.35
   8 -11  -9   19.45   11.38
  -8 -11   9   20.95    8.39
   8 -11 -10    1.19    4.89
   8 -11 -10   -0.00    4.90
   8 -11 -11    9.27    7.92
   8 -11 -11   12.48    8.98
   8 -11 -12   -0.00    5.24
   8 -11 -12   -0.00    6.72
   8 -11 -13    0.00    4.54
   8 -11 -14   -0.00    6.25
   8 -11 -15   47.60   14.19
   8 -11 -16    3.53    6.16
   8 -11 -17   -0.00    5.81
   8 -11 -18   -0.00    6.20
   8 -11 -19    2.80    5.90
   8 -11 -20   -0.00    5.89
   8 -11 -21    8.39    7.42
   8 -11 -22   -0.00    5.47
   8 -11 -23   -0.00    5.95
   8 -11 -24    2.29    6.48
   8 -11 -25   15.07    7.87
   8 -11 -26    1.76    5.08
   8 -11 -27   -0.00    4.85
  -8  12   1    2.32    5.84
   8 -12  -1    0.05    4.35
   8 -12  -1    5.90    6.88
  -8 -12   1    6.16    6.66
  -8  12   2   -0.00    5.98
   8 -12  -2    0.00    2.78
   8 -12  -2    7.96    6.76
  -8 -12   2   -0.00    4.36
  -8  12   3   30.12   12.04
   8 -12  -3   42.85   13.45
   8 -12  -3   36.55   13.98
  -8 -12   3   39.32   13.24
  -8  12   4    0.32    5.18
   8 -12  -4   -0.00    5.54
   8 -12  -4   -0.00    5.43
  -8 -12   4    2.53    5.28
   8 -12  -5    0.70    5.52
   8 -12  -5   -0.00    5.36
  -8 -12   5    4.63    5.38
   8 -12  -6   -0.00    4.77
   8 -12  -6    3.17    6.35
  -8 -12   6    4.51    5.90
   8 -12  -7   37.67   11.51
   8 -12  -7   14.54   10.42
  -8 -12   7   16.91    8.97
   8 -12  -8    2.91    7.50
   8 -12  -8    9.17    8.09
   8 -12  -9   13.20    7.38
   8 -12  -9    7.32    9.15
   8 -12 -10    9.98    7.82
   8 -12 -10    5.35    7.91
   8 -12 -11   -0.00    4.77
   8 -12 -11    2.10    6.62
   8 -12 -12    0.80    4.20
   8 -12 -12    6.82    7.77
   8 -12 -13   22.90   10.29
   8 -12 -14    1.23    5.22
   8 -12 -15    0.00    5.57
   8 -12 -16   -0.00    5.47
   8 -12 -17    6.06    6.36
   8 -12 -18    0.00    4.34
   8 -12 -19   23.96   10.14
   8 -12 -20   -0.00    4.93
   8 -12 -21    3.44    6.54
   8 -12 -22   10.20    7.85
   8 -12 -23    9.76    8.34
   8 -13  -1    4.02    6.84
   8 -13  -1   13.83   10.07
  -8 -13   1   19.63    9.46
   8 -13  -2   -0.00    3.77
   8 -13  -2   -0.00    6.82
  -8 -13   2   -0.00    5.60
   8 -13  -3   -0.00    4.80
   8 -13  -3   -0.00    4.69
  -8 -13   3    3.16    4.56
   8 -13  -4   28.48   11.11
   8 -13  -4   12.85    8.78
  -8 -13   4   19.58    9.45
   8 -13  -5   49.45   14.41
   8 -13  -5   35.07   13.76
  -8 -13   5   38.35   13.10
   8 -13  -6    4.34    5.34
   8 -13  -6    4.25    7.86
  -8 -13   6    1.85    5.92
   8 -13  -7    5.90    5.83
   8 -13  -7   -0.00    5.43
   8 -13  -8    4.03    6.13
   8 -13  -8    1.83    5.34
   8 -13  -9   12.94    8.64
   8 -13  -9   11.00    9.82
   8 -13 -10    0.60    5.85
   8 -13 -10   -0.00    5.42
   8 -13 -11    0.70    5.21
   8 -13 -12   -0.00    6.03
   8 -13 -13   -0.00    4.24
   8 -13 -14   -0.00    4.65
   8 -13 -15   16.42    9.38
   8 -13 -16    1.90    4.38
   8 -13 -17   -0.00    5.39
   8 -13 -18    1.53    5.21
   8 -13 -19    0.00    4.92
   8 -13 -20    0.86    4.27
   8 -14  -1   12.73    8.32
   8 -14  -1    5.72    7.44
  -8 -14   1   22.14   10.23
   8 -14  -2   19.17    8.91
   8 -14  -2    7.16    8.50
  -8 -14   2    4.47    5.80
   8 -14  -3    5.36    7.71
   8 -14  -3    9.88    8.94
  -8 -14   3    6.87    6.36
   8 -14  -4   -0.00    4.63
   8 -14  -4    3.75    6.27
  -8 -14   4   -0.00    5.11
   8 -14  -5   -0.00    4.70
   8 -14  -5    0.24    6.37
   8 -14  -6    4.14    5.53
   8 -14  -6   10.09    8.51
   8 -14  -7    0.00    4.40
   8 -14  -7   -0.00    6.12
   8 -14  -8    6.46    6.12
   8 -14  -8    7.33    8.29
   8 -14  -9    1.69    5.09
   8 -14 -10   -0.00    4.76
   8 -14 -11    7.18    6.96
   8 -14 -12    3.25    5.72
   8 -14 -13   13.41    7.92
   8 -14 -14    3.06    4.85
   8 -14 -15    1.89    6.28
   8 -14 -16    0.05    4.38
   8 -15  -1   12.08    8.13
   8 -15  -1    2.25    5.10
  -8 -15   1    0.00    5.53
   8 -15  -2   -0.00    3.99
   8 -15  -2    5.21    6.57
  -8 -15   2   -0.00    5.22
   8 -15  -3   -0.00    3.84
   8 -15  -3   -5.03    7.65
   8 -15  -4   -0.00    3.66
   8 -15  -4    7.49    8.14
   8 -15  -5    3.39    5.61
   8 -15  -5    6.74    9.06
   8 -15  -6    8.68    7.20
   8 -15  -7    1.72    5.21
   8 -15  -8    2.18    5.72
   8 -15  -9   -0.00    5.32
   8 -15 -10   -0.00    6.16
   8 -15 -11    2.18    5.75
   8 -15 -12    1.66    5.67
   8 -16  -1    6.06    5.95
   8 -16  -1   -0.00    7.38
   8 -16  -2    9.96    6.93
   8 -16  -2    0.00    6.38
   8 -16  -3   10.13    6.85
   8 -16  -4    1.52    5.34
   8 -16  -5    1.86    6.08
   8 -16  -6    2.09    4.94
   8 -16  -7   -0.00    5.19
   8 -17  -1    3.67    4.99
   8 -17  -2    4.62    6.57
  -7   0   1 1042.38  105.71
  -7   0   1  732.22  103.92
   7   0  -1  745.17  103.32
   7   0  -1  703.45  104.21
  -7   0   2    1.03    3.82
  -7   0   2    0.57    4.32
   7   0  -2   -0.00    4.62
   7   0  -2   -0.00    4.41
  -7   0   3    9.47    5.54
  -7   0   3    6.28    5.70
   7   0  -3    6.37    4.48
   7   0  -3    8.22    5.46
  -7   0   4    0.49    3.39
  -7   0   4    3.65    5.18
   7   0  -4   -0.00    3.93
   7   0  -4    2.87    4.62
  -7   0   5   55.89   11.57
  -7   0   5   49.08   12.21
   7   0  -5   41.38   10.91
   7   0  -5   29.82   10.48
  -7   0   6   -0.00    2.84
  -7   0   6    0.00    3.97
   7   0  -6   -0.00    3.05
   7   0  -6    0.00    3.69
  -7   0   7  356.05   49.92
  -7   0   7  382.59   52.59
   7   0  -7  363.24   50.67
   7   0  -7  339.76   52.03
  -7   0   8    0.59    2.91
  -7   0   8    1.42    4.08
   7   0  -8    4.16    4.51
   7   0  -8    1.48    4.04
  -7   0   9   12.56    5.24
  -7   0   9    6.72    5.74
   7   0  -9   16.62    6.56
   7   0  -9   16.46    7.26
  -7   0  10   -0.00    3.00
  -7   0  10   -0.00    3.37
   7   0 -10   -0.00    3.70
  -7   0  11  328.57   47.38
  -7   0  11  439.20   51.88
   7   0 -11  283.95   48.35
  -7   0  12    2.75    3.13
  -7   0  12    0.00    4.97
   7   0 -12    0.00    3.07
  -7   0  13  118.48   21.36
  -7   0  13  132.93   23.86
   7   0 -13  136.02   23.56
  -7   0  14   -0.00    2.73
  -7   0  14    4.29    5.02
   7   0 -14    0.00    4.20
  -7   0  15    5.37    5.07
  -7   0  15   10.29    6.94
   7   0 -15    0.00    4.23
  -7   0  16    2.41    3.69
  -7   0  16    4.97    5.95
  -7   0  17  476.45   65.87
  -7   0  18    0.00    4.43
  -7   0  19   18.49    7.87
  -7   0  20   -0.00    4.06
  -7   0  21   13.58    6.67
  -7   0  22   -0.00    4.44
  -7   0  23   54.78   13.94
  -7   0  24   -0.00    4.10
  -7   0  25    5.16    5.04
   7   0 -25    1.66    3.75
  -7   0  35    0.00    2.95
  -7   0  36    2.77    4.37
  -7   0  37    6.89    5.38
  -7   1   1    4.61    4.56
  -7   1   1    0.00    4.14
   7  -1  -1   -0.00    5.11
   7   1  -1    2.96    4.00
   7   1  -1    2.66    4.44
  -7  -1   1    0.00    3.60
  -7  -1   1    0.54    3.92
  -7   1   2   52.00   11.49
  -7   1   2   34.71   10.95
   7  -1  -2   28.08   10.46
   7   1  -2   53.31   11.80
   7   1  -2   47.59   12.32
  -7  -1   2   66.06   12.86
  -7  -1   2   45.23   11.72
  -7   1   3  260.16   38.20
  -7   1   3  251.70   39.56
   7  -1  -3  249.37   39.99
   7   1  -3  304.69   39.92
   7   1  -3  269.93   40.51
  -7  -1   3  249.24   38.49
  -7  -1   3  252.34   39.60
  -7   1   4   -0.00    3.88
  -7   1   4   -0.00    3.12
   7  -1  -4    3.61    4.93
   7   1  -4    3.78    4.42
   7   1  -4   -0.00    4.80
  -7  -1   4    3.19    3.86
  -7  -1   4    0.00    4.24
  -7   1   5   97.69   16.68
  -7   1   5   81.19   17.26
   7  -1  -5  118.61   20.12
   7   1  -5   73.76   16.08
   7   1  -5   86.17   17.42
  -7  -1   5   86.88   16.50
  -7  -1   5   71.36   16.65
  -7   1   6    0.00    3.34
  -7   1   6    4.29    5.49
   7  -1  -6    2.26    4.39
   7   1  -6    3.42    3.90
   7   1  -6   -0.00    3.33
  -7  -1   6    0.00    4.35
  -7  -1   6   -0.00    4.54
  -7   1   7   46.50   10.22
  -7   1   7   44.87   11.42
   7  -1  -7   37.95   11.07
   7   1  -7   31.45    9.22
   7   1  -7   52.12   12.20
  -7  -1   7   21.10    7.82
  -7  -1   7   45.04   11.48
  -7   1   8   17.43    6.32
  -7   1   8   23.78    8.22
   7  -1  -8    6.53    6.41
   7   1  -8   26.71    8.12
   7   1  -8   15.39    7.04
  -7  -1   8   31.58    8.40
  -7  -1   8   10.64    7.17
  -7   1   9  308.70   47.79
   7  -1  -9  330.69   50.58
   7   1  -9  327.21   48.46
   7   1  -9  385.05   51.24
  -7  -1   9  355.15   48.16
  -7  -1   9  386.13   51.20
  -7   1  10   29.68    8.87
  -7   1  10   30.61    9.78
   7  -1 -10   22.91    9.04
   7   1 -10   26.61    8.15
   7   1 -10   25.35    8.88
  -7  -1  10   15.27    6.54
  -7  -1  10   24.83    8.73
  -7   1  11   75.96   15.15
  -7   1  11   72.93   16.41
   7  -1 -11   72.98   16.48
   7   1 -11   86.79   15.72
   7   1 -11   61.04   15.17
  -7  -1  11   82.93   14.88
  -7  -1  11   66.71   15.56
  -7   1  12    2.04    3.17
  -7   1  12   -0.00    4.56
   7  -1 -12    1.98    3.78
   7   1 -12    0.00    4.06
   7   1 -12    1.46    3.57
  -7  -1  12    1.69    3.20
  -7  -1  12    0.15    2.90
  -7   1  13  181.55   29.58
  -7   1  13  203.22   31.93
   7  -1 -13  203.60   31.78
   7   1 -13  151.87   27.85
   7   1 -13  202.19   30.71
  -7  -1  13  178.97   28.48
  -7  -1  13  209.21   31.48
  -7   1  14   10.63    5.79
  -7   1  14    0.00    5.74
   7  -1 -14    7.92    5.21
   7   1 -14    4.34    3.97
  -7  -1  14    2.35    3.67
  -7  -1  14    4.02    4.46
  -7   1  15  126.15   23.43
  -7   1  15  150.94   26.12
   7  -1 -15  154.15   25.85
   7   1 -15  132.70   22.60
  -7  -1  15  138.87   23.00
  -7  -1  15  129.15   24.37
  -7   1  16   30.46    9.81
  -7   1  16   21.35    9.61
   7  -1 -16   33.16   10.78
  -7  -1  16   41.36    9.97
  -7  -1  16   29.24   10.27
  -7   1  17   23.54    8.86
  -7  -1  17   38.70    9.80
  -7   1  18   -0.00    4.03
  -7  -1  18    1.57    3.69
  -7   1  19  186.95   31.57
  -7  -1  19  186.76   30.13
  -7   1  20    3.51    5.44
  -7  -1  20   -0.00    4.89
  -7   1  21   81.73   17.34
  -7  -1  21   66.50   15.42
  -7  -1  22    0.00    4.62
  -7  -1  23   33.60   10.32
  -7  -1  24   16.02    7.81
  -7  -1  25   59.39   14.71
  -7   1  34    0.47    3.38
  -7   1  35   23.46    9.29
  -7   1  36    1.00    3.98
  -7   1  37    2.49    3.89
  -7  -1  37   -0.00    3.57
  -7   2   1   42.67   10.27
  -7   2   1   41.46   10.92
   7  -2  -1   41.86   11.53
   7   2  -1   28.87    9.81
  -7  -2   1   48.67   11.75
  -7  -2   1   23.26    9.34
  -7   2   2   38.50   10.41
  -7   2   2   37.75   11.52
   7  -2  -2   53.47   13.50
   7   2  -2   45.50   11.34
   7   2  -2   59.57   13.49
  -7  -2   2   50.36   12.24
  -7  -2   2   66.28   13.80
  -7   2   3    0.00    2.84
  -7   2   3    0.00    3.59
   7  -2  -3    1.45    5.41
   7   2  -3    3.22    3.79
   7   2  -3    0.11    4.04
  -7  -2   3    3.64    3.69
  -7  -2   3   -0.00    3.25
  -7   2   4    7.93    4.62
  -7   2   4    4.90    4.76
   7  -2  -4    8.80    6.06
   7   2  -4    6.26    4.80
   7   2  -4    6.30    5.19
  -7  -2   4    0.00    4.13
  -7  -2   4   14.38    6.42
  -7   2   5  291.42   42.87
  -7   2   5  275.41   44.19
   7  -2  -5  426.04   49.06
   7   2  -5  313.01   43.87
   7   2  -5  261.66   43.69
  -7  -2   5  296.64   43.40
  -7  -2   5  299.51   44.56
  -7   2   6   12.63    5.81
  -7   2   6    9.32    6.35
   7  -2  -6   21.27    8.18
   7   2  -6   22.28    7.35
   7   2  -6   22.58    8.73
  -7  -2   6   17.07    6.72
  -7  -2   6   12.58    7.28
  -7   2   7  233.99   37.71
  -7   2   7  279.45   40.55
   7  -2  -7  246.10   40.46
   7   2  -7  242.80   38.10
   7   2  -7  269.82   39.85
  -7  -2   7  274.81   38.49
  -7  -2   7  292.12   40.62
  -7   2   8    7.90    4.92
  -7   2   8    3.74    4.97
   7  -2  -8    0.00    5.04
   7   2  -8   10.24    5.84
   7   2  -8    9.53    6.36
  -7  -2   8   10.00    5.47
  -7  -2   8    0.00    4.45
  -7   2   9   82.31   15.27
  -7   2   9   65.79   15.46
   7  -2  -9   47.51   14.30
   7   2  -9   72.48   14.65
   7   2  -9   75.01   15.46
  -7  -2   9   79.29   14.52
  -7  -2   9   65.03   15.03
  -7   2  10   23.34    7.74
  -7   2  10   19.39    7.84
   7  -2 -10   13.32    7.29
   7   2 -10   10.74    6.36
   7   2 -10   28.96    9.14
  -7  -2  10   24.89    7.52
  -7  -2  10   22.66    7.93
  -7   2  11  164.31   26.29
  -7   2  11  181.01   28.27
   7  -2 -11  140.91   26.71
   7   2 -11  178.51   26.09
   7   2 -11  131.08   25.12
  -7  -2  11  134.87   23.72
  -7  -2  11  159.16   26.76
  -7   2  12   26.96    9.17
  -7   2  12   50.41   12.91
   7  -2 -12   24.92   10.00
   7   2 -12   43.22   10.31
  -7  -2  12   48.61   10.20
  -7  -2  12   45.47   11.86
  -7   2  13   91.02   16.89
  -7   2  13   96.21   18.48
   7  -2 -13   56.73   15.34
   7   2 -13   67.91   14.52
  -7  -2  13   70.85   13.98
  -7  -2  13   63.55   15.19
  -7   2  14    1.79    4.06
  -7   2  14    8.04    6.21
   7  -2 -14    3.43    5.16
   7   2 -14    0.00    3.60
  -7  -2  14    0.00    2.61
  -7  -2  14   -0.00    4.47
  -7   2  15   29.80    9.55
  -7   2  15   25.41   10.13
   7  -2 -15   13.54    7.84
   7   2 -15   40.68    9.72
  -7  -2  15   27.31    7.95
  -7  -2  15   43.65   11.10
  -7   2  16   81.69   17.81
  -7   2  16   74.12   18.04
   7  -2 -16   90.09   18.69
   7   2 -16   85.15   16.14
  -7  -2  16   85.13   15.87
  -7   2  17   70.24   16.37
   7   2 -17   78.55   15.18
  -7  -2  17   69.69   14.38
   7   2 -18   63.89   13.37
  -7  -2  18   57.03   12.81
   7   2 -19    6.13    4.62
  -7  -2  19    2.88    4.33
   7   2 -20    7.22    5.09
  -7  -2  20    9.01    5.22
  -7  -2  21   51.37   12.58
  -7  -2  22   11.25    6.49
  -7  -2  23   41.27   11.35
   7  -2 -24    3.06    3.97
  -7  -2  24    1.24    4.01
   7  -2 -25   11.00    6.51
   7  -2 -26    2.33    3.68
   7  -2 -27   17.44    8.13
   7  -2 -28   10.41    6.19
   7  -2 -29    6.96    5.52
  -7   2  33   21.97    9.18
  -7   2  34   -0.00    4.84
  -7   2  35   -0.00    4.42
  -7   2  36    3.59    3.92
  -7   3   1   -0.00    4.15
  -7   3   1    0.00    4.14
   7  -3  -1    0.00    4.51
   7   3  -1   -0.00    3.87
  -7  -3   1    3.43    4.44
  -7  -3   1    0.00    2.87
  -7   3   2  169.84   26.26
  -7   3   2  140.77   26.40
   7  -3  -2  166.43   28.42
   7   3  -2  167.28   27.96
  -7  -3   2  147.85   26.75
  -7  -3   2  176.52   28.01
  -7   3   3   41.77   11.09
  -7   3   3   67.56   14.31
   7  -3  -3   63.62   14.90
   7   3  -3   63.60   14.62
  -7  -3   3   63.12   13.75
  -7  -3   3   46.17   12.73
  -7   3   4   14.11    6.30
  -7   3   4    5.10    4.71
   7  -3  -4   10.23    6.55
   7   3  -4    5.48    5.10
   7   3  -4    9.87    6.44
  -7  -3   4   13.11    6.36
  -7  -3   4    8.32    5.20
  -7   3   5  152.09   20.86
  -7   3   5   89.81   18.89
   7  -3  -5   91.43   19.56
   7   3  -5  100.21   18.56
   7   3  -5   97.98   19.13
  -7  -3   5   93.27   18.76
  -7  -3   5   79.03   17.97
  -7   3   6   17.11    7.18
  -7   3   6   17.65    7.73
   7  -3  -6   21.28    8.85
   7   3  -6   26.13    8.37
   7   3  -6   21.12    8.48
  -7  -3   6   24.49    8.67
  -7  -3   6   21.52    8.25
  -7   3   7    4.81    4.42
  -7   3   7    2.42    5.59
   7  -3  -7    4.41    5.34
   7   3  -7    2.04    4.25
   7   3  -7    3.43    4.14
  -7  -3   7    3.82    4.36
  -7  -3   7    3.29    4.52
  -7   3   8    2.15    3.94
  -7   3   8    1.63    4.87
   7  -3  -8    5.09    4.95
   7   3  -8   -0.00    3.72
   7   3  -8    1.46    4.15
  -7  -3   8   -0.00    2.90
  -7  -3   8    1.94    5.31
  -7   3   9  271.83   38.29
  -7   3   9  216.22   37.75
   7  -3  -9  286.40   40.50
   7   3  -9  270.59   37.33
   7   3  -9  282.03   38.47
  -7  -3   9  235.55   36.11
  -7  -3   9  191.50   36.40
  -7   3  10   85.91   17.94
  -7   3  10   64.79   17.42
   7   3 -10  125.94   19.04
  -7  -3  10   84.56   16.58
  -7  -3  10  121.08   20.18
  -7   3  11    3.51    3.66
  -7   3  11    0.00    4.22
   7  -3 -11    9.83    6.66
   7   3 -11   15.48    6.45
  -7  -3  11    0.00    3.59
  -7  -3  11    9.00    5.81
  -7   3  12    3.26    4.18
  -7   3  12   -0.00    4.27
   7  -3 -12   -0.00    5.00
   7   3 -12    0.21    2.53
  -7  -3  12    2.57    2.79
  -7  -3  12    3.30    4.43
  -7   3  13   90.97   18.87
  -7   3  13   91.64   19.58
   7  -3 -13   98.44   20.25
   7   3 -13  103.86   17.64
   7   3 -13   61.07   15.86
  -7  -3  13   93.79   16.31
  -7  -3  13   90.45   18.06
  -7   3  14  112.82   22.84
   7  -3 -14  127.91   23.71
   7   3 -14  114.06   20.13
  -7  -3  14  108.48   18.87
  -7  -3  14  110.26   21.22
  -7   3  15  207.20   33.31
   7  -3 -15  170.17   31.77
   7   3 -15  174.52   28.80
  -7  -3  15  192.98   28.41
  -7   3  16   35.83   11.74
   7  -3 -16   18.74    8.49
   7   3 -16   26.56    8.32
  -7  -3  16   18.63    6.70
   7   3 -17   -0.00    3.47
  -7  -3  17    0.38    3.00
   7   3 -18   15.17    6.92
  -7  -3  18   31.87    8.32
   7   3 -19  322.18   46.91
  -7  -3  19  339.73   46.98
  -7   3  20    0.02    3.56
  -7  -3  20    0.00    3.50
  -7   3  21    4.41    5.59
   7  -3 -21    8.44    5.51
  -7  -3  21    7.95    5.17
  -7   3  22    3.28    4.54
   7  -3 -22   -0.00    2.41
  -7  -3  22    0.00    3.12
   7  -3 -23    8.63    6.45
   7  -3 -24    2.35    4.57
   7  -3 -25   16.12    7.18
   7  -3 -26   -0.00    3.52
   7  -3 -27   -0.00    3.33
   7  -3 -28   -0.00    3.18
   7  -3 -29   11.16    6.73
   7  -3 -30    1.06    3.91
  -7   3  32    5.21    5.96
  -7   3  33   10.06    7.31
  -7   3  34    5.11    5.40
  -7   3  35   27.96   10.76
  -7   3  36    4.64    5.94
  -7   4   1   50.67   13.06
  -7   4   1   68.86   15.02
   7  -4  -1   82.08   17.45
   7   4  -1   58.36   14.93
  -7  -4   1   69.80   16.10
  -7  -4   1   84.89   16.56
  -7   4   2  206.08   24.28
  -7   4   2  100.22   20.68
   7  -4  -2  107.51   22.11
   7   4  -2   89.41   20.36
  -7  -4   2  100.83   20.79
  -7  -4   2  112.08   21.56
  -7   4   3    4.33    4.57
  -7   4   3   11.29    6.18
   7  -4  -3   17.65    8.27
   7   4  -3    7.39    5.72
  -7  -4   3   10.76    6.87
  -7  -4   3   14.57    7.72
  -7   4   4   31.97    9.55
  -7   4   4   36.74   10.42
   7  -4  -4   32.27   10.77
   7   4  -4   40.64   11.09
  -7  -4   4   20.87    8.69
  -7  -4   4   25.57    9.42
  -7   4   5   75.93   15.85
  -7   4   5   83.89   17.24
   7   4  -5   76.46   15.11
   7   4  -5   90.85   17.31
  -7  -4   5   71.08   15.73
  -7  -4   5   59.30   15.10
  -7   4   6   88.66   16.84
  -7   4   6   93.03   17.94
   7  -4  -6   78.92   17.43
   7   4  -6   91.06   15.96
   7   4  -6   53.07   14.48
  -7  -4   6   68.00   15.24
  -7  -4   6   54.19   14.54
  -7   4   7    1.78    5.08
  -7   4   7   33.57    9.96
   7  -4  -7   26.79    9.90
   7   4  -7   63.75   11.69
   7   4  -7   40.03   10.30
  -7  -4   7   35.73    9.70
  -7  -4   7   46.21   11.24
  -7   4   8   68.02   15.22
   7  -4  -8   52.21   14.93
   7   4  -8   69.58   14.23
   7   4  -8  113.25   17.78
  -7  -4   8   67.30   14.46
  -7  -4   8   54.68   14.09
  -7   4   9   30.44   10.16
  -7   4   9   43.00   12.08
   7  -4  -9   28.80   10.21
   7   4  -9   47.51   10.54
  -7  -4   9   20.87    8.07
  -7  -4   9   29.57    9.88
  -7   4  10    0.00    3.81
   7  -4 -10   -0.00    5.13
   7   4 -10   -0.00    3.25
  -7  -4  10   -0.00    3.62
  -7  -4  10    3.79    4.19
  -7   4  11  122.21   23.60
   7  -4 -11  127.00   24.23
   7   4 -11  121.05   21.10
   7   4 -11  106.65   20.83
  -7  -4  11  125.31   20.91
  -7  -4  11  135.53   23.10
  -7   4  12  147.06   26.31
   7  -4 -12  148.64   26.97
   7   4 -12  142.98   23.20
   7   4 -12  117.40   22.72
  -7  -4  12  128.45   22.23
  -7  -4  12  150.69   24.91
  -7   4  13   62.54   19.58
   7  -4 -13  124.87   24.23
   7   4 -13  124.44   20.52
  -7  -4  13  142.53   20.74
  -7  -4  13  140.91   22.91
  -7   4  14   26.67   10.28
   7  -4 -14   27.53   10.94
   7   4 -14   49.13   10.70
  -7  -4  14   29.71    8.32
  -7   4  15   61.07   15.60
   7  -4 -15   39.85   13.48
   7   4 -15   61.51   12.79
  -7  -4  15   58.87   11.93
  -7   4  16   29.22   10.68
  -7   4  16   33.63   11.90
   7  -4 -16   25.11   10.65
   7   4 -16   34.31    9.26
  -7  -4  16   36.55    8.90
  -7   4  17  200.79   32.64
  -7  -4  17  162.95   26.33
  -7   4  18   20.33    9.73
  -7  -4  18   22.11    7.09
  -7   4  19   10.47    7.44
  -7  -4  19   25.38    7.44
  -7   4  20   25.33   10.35
   7  -4 -20   26.88    9.84
  -7  -4  20   34.90    8.83
  -7   4  21   35.98   12.26
   7  -4 -21   30.05   11.10
  -7  -4  21   81.60   13.40
   7  -4 -22   35.93   11.53
   7  -4 -23    8.33    6.73
   7  -4 -24    6.34    5.75
   7  -4 -25   -0.00    4.44
   7  -4 -26   21.58    8.90
   7  -4 -27   16.14    7.74
   7  -4 -28    4.44    4.48
  -7   4  29    8.70    5.81
   7  -4 -29   -0.00    3.63
  -7   4  30    6.17    5.51
   7  -4 -30    5.26    5.90
  -7   4  31    5.14    5.14
   7  -4 -31   -0.00    2.93
  -7   4  32    0.00    4.95
  -7   4  33   16.05    8.93
  -7   4  34   -0.00    4.71
  -7   4  35   -0.00    4.26
  -7   4  36    0.00    5.14
  -7   5   1   -0.00    4.15
   7  -5  -1    1.17    4.24
   7   5  -1    1.65    4.68
  -7  -5   1    1.20    3.68
  -7  -5   1    3.74    5.62
  -7   5   2    0.00    4.20
   7  -5  -2   -0.00    4.11
   7   5  -2    7.16    5.72
  -7  -5   2    0.65    4.48
  -7  -5   2   -0.00    3.73
  -7   5   3   44.01   11.66
   7  -5  -3   56.37   13.82
   7   5  -3   32.91   10.62
  -7  -5   3   46.39   12.02
  -7  -5   3   30.53   10.56
  -7   5   4  178.40   26.84
   7  -5  -4  135.75   26.54
   7   5  -4  190.66   28.00
  -7  -5   4  110.36   24.04
  -7  -5   4  144.85   26.13
  -7   5   5   32.57   10.39
   7  -5  -5   23.81    9.71
   7   5  -5   40.32   11.01
  -7  -5   5   18.30    8.74
  -7  -5   5   58.44   12.64
  -7   5   6    0.00    4.50
   7  -5  -6    3.88    4.50
   7   5  -6   -0.00    4.61
  -7  -5   6    2.77    4.58
  -7  -5   6    0.00    4.09
  -7   5   7   24.94    8.95
   7  -5  -7    5.54    6.88
   7   5  -7   20.06    7.10
   7   5  -7   18.93    7.41
  -7  -5   7   25.76    8.63
  -7  -5   7   13.45    7.10
  -7   5   8  106.15   19.34
   7  -5  -8   59.48   17.21
   7   5  -8   77.41   15.32
  -7  -5   8   78.03   16.39
  -7  -5   8   77.52   16.80
  -7   5   9  110.80   22.63
   7  -5  -9   93.02   22.03
  -7  -5   9  140.57   22.38
  -7  -5   9  130.39   22.93
  -7   5  10   24.29   10.66
   7  -5 -10   52.27   14.39
   7   5 -10   59.52   12.11
   7   5 -10   52.02   12.02
  -7  -5  10   53.38   12.15
  -7  -5  10   49.89   13.01
  -7   5  11  114.49   21.77
   7  -5 -11  102.93   21.85
   7   5 -11  111.45   18.73
  -7  -5  11   98.97   18.29
  -7  -5  11   75.26   18.11
  -7   5  12    0.00    4.48
   7  -5 -12    1.40    5.91
   7   5 -12    1.67    3.72
  -7  -5  12    0.81    3.39
  -7   5  13   72.40   15.96
  -7   5  13   41.97   13.41
   7  -5 -13   46.96   14.32
   7   5 -13   43.65   10.83
  -7  -5  13   41.81   10.25
  -7   5  14   35.90   12.24
  -7   5  14   65.51   15.53
   7  -5 -14   60.56   15.80
   7   5 -14   43.74   10.59
  -7  -5  14   34.49    9.54
  -7   5  15  202.31   35.21
  -7   5  15  198.55   35.29
   7  -5 -15  238.00   37.44
   7   5 -15  186.02   30.75
  -7  -5  15  215.97   31.00
  -7   5  16    2.26    4.34
   7  -5 -16    0.00    6.66
   7   5 -16   -0.00    3.89
  -7  -5  16    0.00    2.68
  -7   5  17    4.49    5.56
  -7  -5  17    6.74    4.41
  -7   5  18    7.55    7.14
   7  -5 -18    1.26    5.37
  -7  -5  18    6.74    4.30
  -7   5  19   50.71   13.55
   7  -5 -19   23.46    9.66
  -7  -5  19   37.95    9.08
   7  -5 -20   28.98   10.38
   7  -5 -21    9.02    6.28
   7  -5 -22    2.54    4.79
   7  -5 -23    2.83    4.35
   7  -5 -24   12.68    6.82
   7  -5 -25    9.19    6.88
   7  -5 -26    3.73    4.92
  -7   5  27   -0.00    4.17
   7  -5 -27   -0.00    3.63
  -7   5  28    0.26    3.90
   7  -5 -28    6.21    5.59
  -7   5  29    9.90    7.22
   7  -5 -29   21.92    9.14
  -7   5  30   12.32    7.18
   7  -5 -30   23.23    9.16
  -7   5  31   15.32    8.25
   7  -5 -31    9.40    6.87
  -7   5  32    0.49    5.88
   7  -5 -32   -0.00    3.81
  -7   5  33    6.00    5.76
   7  -5 -33   -0.00    3.72
  -7   5  34    4.37    5.77
  -7   5  35    0.37    4.66
   7  -6  -1  101.11   19.76
   7   6  -1   72.31   16.90
  -7  -6   1   81.27   17.61
  -7  -6   1   67.27   16.70
   7  -6  -2   66.00   16.45
   7   6  -2   65.51   15.78
  -7  -6   2   80.97   16.56
  -7  -6   2   61.48   15.63
   7  -6  -3   33.60   10.93
   7   6  -3   23.58    8.76
  -7  -6   3   28.29    9.80
  -7  -6   3   36.69   11.17
   7  -6  -4    9.36    6.76
   7   6  -4    5.39    5.30
  -7  -6   4   17.65    8.51
  -7  -6   4   11.31    6.86
   7  -6  -5    2.77    5.18
   7   6  -5   -0.00    3.59
  -7  -6   5   -0.00    3.87
  -7  -6   5    0.43    4.30
   7  -6  -6   96.92   20.05
   7   6  -6   71.10   16.81
  -7  -6   6   93.63   18.14
  -7  -6   6   76.94   17.57
   7  -6  -7  124.81   26.00
  -7  -6   7  140.26   25.03
  -7  -6   7  165.55   27.00
   7  -6  -8   55.83   16.66
  -7  -6   8   94.18   17.20
  -7  -6   8   77.61   17.33
  -7   6   9    2.52    4.61
   7  -6  -9    2.26    4.90
   7   6  -9    9.36    4.90
  -7  -6   9    8.18    6.03
  -7   6  10   85.05   19.17
   7  -6 -10  108.25   21.75
   7   6 -10   74.62   15.66
  -7  -6  10   83.26   17.22
  -7   6  11  115.77   25.25
  -7   6  11  129.39   26.18
   7  -6 -11  162.35   28.46
   7   6 -11  170.48   24.33
  -7  -6  11  122.39   23.16
  -7   6  12   18.34    9.25
  -7   6  12   18.55    8.80
   7  -6 -12   22.80    9.62
   7   6 -12   17.23    6.32
  -7  -6  12    9.36    6.01
  -7   6  13   12.69    8.48
  -7   6  13   19.99    8.98
   7  -6 -13   20.32   10.41
   7   6 -13   22.51    7.24
  -7  -6  13   16.43    6.71
  -7   6  14   15.07    9.53
  -7   6  14   23.75    9.66
   7  -6 -14   18.63   10.12
   7   6 -14   13.06    5.98
  -7  -6  14   15.36    6.74
  -7   6  15    0.15    4.65
  -7   6  15    1.82    5.99
   7  -6 -15   -0.00    5.26
  -7  -6  15    4.20    4.04
  -7   6  16   67.42   16.32
   7  -6 -16   35.24   12.65
   7  -6 -16   45.90   15.02
  -7  -6  16   52.95   11.23
  -7   6  17   73.53   18.69
   7  -6 -17   76.32   17.80
  -7  -6  17   85.60   15.17
  -7   6  18  119.81   22.41
   7  -6 -18   91.69   19.18
  -7  -6  18   72.55   14.70
   7  -6 -19    8.02    6.27
   7  -6 -20   -0.00    4.30
   7  -6 -21    7.73    5.53
   7  -6 -22   15.83    8.06
   7  -6 -23   30.08   10.58
  -7   6  24    9.53    6.39
   7  -6 -24   15.84    7.81
  -7   6  25   -0.00    4.66
   7  -6 -25   -0.00    4.58
  -7   6  26   29.67   10.79
   7  -6 -26   10.84    7.14
  -7   6  27    8.23    7.90
   7  -6 -27    9.10    6.29
  -7   6  28    5.57    6.50
   7  -6 -28   26.45    9.62
  -7   6  29    3.42    6.23
   7  -6 -29    2.42    4.34
  -7   6  30    3.63    4.67
   7  -6 -30    2.82    4.87
  -7   6  31    0.00    4.19
   7  -6 -31    0.00    5.12
  -7   6  32   16.88    8.97
   7  -6 -32   20.57    9.15
  -7   6  33   -0.00    5.58
   7  -6 -33    0.24    3.80
  -7   6  34    5.02    6.43
   7  -6 -34    5.99    7.98
  -7   6  35    6.91    6.89
   7  -7  -1   -0.00    3.82
   7   7  -1    1.19    4.46
  -7  -7   1    1.08    5.35
   7  -7  -2   15.62    8.06
   7   7  -2   16.49    7.80
  -7  -7   2   30.91   10.26
  -7  -7   2   25.40   10.04
   7  -7  -3    9.38    8.03
  -7  -7   3   15.93    8.07
  -7  -7   3   24.82    9.13
  -7   7   4  241.66   38.44
   7  -7  -4  203.71   37.91
  -7  -7   4  261.31   38.27
  -7   7   5  107.64   21.90
   7  -7  -5  125.16   23.72
  -7  -7   5   93.89   20.24
  -7   7   6    7.86    5.63
   7  -7  -6    3.71    5.34
  -7  -7   6    2.04    5.46
  -7   7   7   76.55   17.71
   7  -7  -7   76.03   18.09
  -7  -7   7   66.08   15.61
  -7   7   8   17.19    8.47
   7  -7  -8   30.37   11.61
  -7  -7   8    9.85    6.30
  -7   7   9   25.03   11.33
   7  -7  -9   41.63   13.44
  -7  -7   9   30.55    9.94
  -7   7  10  141.17   24.48
   7  -7 -10   69.86   20.30
  -7  -7  10  104.57   19.98
  -7   7  11   24.27   10.59
   7  -7 -11   31.01   12.14
   7   7 -11   35.50    9.53
  -7  -7  11   24.94    9.00
  -7   7  12    8.23    6.57
   7  -7 -12   -0.00    4.87
   7   7 -12    5.04    4.48
  -7  -7  12    1.21    4.23
  -7   7  13   25.30   11.30
   7  -7 -13   33.50   12.24
  -7  -7  13   21.43    7.92
  -7   7  14  168.38   30.98
   7  -7 -14  181.84   30.37
   7  -7 -14  195.00   33.52
  -7  -7  14  141.29   25.69
  -7   7  15   -0.00    4.94
   7  -7 -15   -0.00    5.02
   7  -7 -15    0.29    4.55
  -7  -7  15   -0.00    3.67
  -7   7  16    0.13    5.06
   7  -7 -16    0.00    5.16
  -7  -7  16    4.13    4.31
   7  -7 -17    0.46    5.61
   7  -7 -18    2.00    4.88
   7  -7 -19    4.30    6.20
   7  -7 -20   19.49    8.88
  -7   7  21   -0.00    4.70
   7  -7 -21   -0.00    4.55
  -7   7  22    6.56    5.49
   7  -7 -22    2.25    3.84
  -7   7  23    3.49    5.42
   7  -7 -23   11.50    7.60
  -7   7  24   33.50   11.48
   7  -7 -24   21.37    9.73
  -7   7  25    7.05    6.48
   7  -7 -25   -0.00    4.25
  -7   7  26    6.34    6.64
   7  -7 -26   11.03    7.95
  -7   7  27    5.57    6.27
   7  -7 -27   -0.00    4.63
  -7   7  28   -0.00    4.56
   7  -7 -28    7.00    6.22
  -7   7  29   -0.00    5.61
   7  -7 -29   14.10    7.47
  -7   7  30   16.99    9.48
   7  -7 -30    0.94    5.65
  -7   7  31    3.19    5.79
   7  -7 -31    2.50    5.98
  -7   7  32   -0.00    7.22
   7  -7 -32    1.99    5.69
  -7   7  33   -0.00    4.86
   7  -7 -33   -0.00    5.07
  -7   7  34    4.47    6.38
   7  -7 -34    6.68    6.73
  -7   7  35   -0.00    6.14
   7  -7 -35    0.39    3.35
  -7   8   1   52.23   14.24
  -7   8   2  117.60   23.55
  -7   8   3    0.00    4.08
  -7   8   4   39.30   12.10
  -7  -8   4   28.85   10.90
  -7   8   5   22.14    9.49
  -7  -8   5   13.81    7.85
  -7   8   6   35.61   12.33
   7  -8  -6   32.44   11.98
  -7  -8   6   31.45   10.28
  -7   8   7    0.20    4.80
   7  -8  -7   -0.00    3.14
  -7  -8   7   -0.00    4.90
  -7   8   8   68.67   15.90
   7  -8  -8   48.29   13.73
  -7  -8   8    3.48    5.62
  -7   8   9    7.82    6.62
   7  -8  -9    1.35    5.64
  -7  -8   9    2.11    3.65
  -7   8  10    8.65    6.85
   7  -8 -10   27.44   10.74
  -7  -8  10    3.62    5.15
  -7   8  11    0.00    5.62
   7  -8 -11    5.99    5.57
   7  -8 -11   10.70    7.34
  -7  -8  11    5.74    5.60
  -7   8  12  143.31   28.39
   7  -8 -12  172.51   28.87
   7  -8 -12  142.90   29.37
  -7  -8  12  136.63   25.24
  -7   8  13    0.00    5.48
   7  -8 -13   -0.00    4.45
   7  -8 -13   -0.00    5.75
  -7  -8  13   -0.00    4.48
   7  -8 -14    7.41    6.12
   7  -8 -14   10.03    7.91
  -7  -8  14   14.11    6.74
   7  -8 -15    2.53    5.51
   7  -8 -15    2.07    6.98
  -7  -8  15    6.45    5.06
   7  -8 -16   57.26   15.14
  -7   8  17    5.29    5.66
   7  -8 -17    0.95    5.38
  -7   8  18   20.55    8.96
   7  -8 -18    6.50    6.03
  -7   8  19    3.49    5.87
   7  -8 -19    2.35    5.08
  -7   8  20    8.33    6.77
   7  -8 -20    0.70    4.82
  -7   8  21    2.08    5.18
   7  -8 -21   -0.00    5.25
  -7   8  22   17.96    8.43
   7  -8 -22   12.78    7.55
  -7   8  23   14.55    8.98
   7  -8 -23    5.78    5.71
  -7   8  24   18.84    8.98
   7  -8 -24    8.57    6.97
  -7   8  25    3.15    6.07
   7  -8 -25    1.24    3.90
  -7   8  26    9.81    7.50
   7  -8 -26    9.62    7.82
  -7   8  27   -0.00    4.98
   7  -8 -27    5.79    6.42
  -7   8  28    8.17    7.70
   7  -8 -28   13.76    7.42
  -7   8  29    2.37    5.01
   7  -8 -29   -0.00    3.33
  -7   8  30   -0.00    4.35
   7  -8 -30   -0.00    4.56
  -7   8  31   -0.00    5.58
   7  -8 -31    6.58    6.64
  -7   8  32   11.88    7.58
   7  -8 -32    0.00    5.77
  -7   8  33   -0.00    5.89
   7  -8 -33   -0.00    5.33
  -7   8  34    2.47    5.67
   7  -8 -34    8.34    7.52
   7  -8 -35    1.63    4.54
   7  -8 -36    2.72    5.41
  -7   9   1    1.28    5.28
   7  -9  -1    3.99    5.62
  -7  -9   1    0.00    4.77
  -7   9   2   58.03   15.14
   7  -9  -2   24.31   10.81
  -7   9   3    8.60    7.16
   7  -9  -3    1.01    4.57
  -7   9   4   43.59   13.48
   7  -9  -4   29.52   12.21
  -7   9   5   13.14    8.30
  -7   9   6   30.81   11.78
  -7   9   7   17.57    9.42
  -7  -9   7   20.05    8.78
  -7   9   8   28.69   11.83
   7  -9  -8   30.25   11.16
  -7  -9   8   47.23   12.12
  -7   9   9   -0.00    5.71
   7  -9  -9    3.88    6.09
  -7  -9   9    1.05    4.63
  -7   9  10  105.90   23.55
   7  -9 -10  123.70   23.54
  -7  -9  10  101.25   20.80
  -7   9  11    0.00    3.90
   7  -9 -11    0.00    5.39
  -7  -9  11    1.09    4.58
  -7   9  12   -0.00    5.04
   7  -9 -12    5.13    6.25
   7  -9 -12   14.21    8.95
  -7  -9  12    3.49    5.33
  -7   9  13    4.17    5.67
   7  -9 -13    3.68    6.80
   7  -9 -13    6.57    7.91
  -7  -9  13   14.57    6.92
   7  -9 -14   49.79   14.09
   7  -9 -14   48.13   16.18
   7  -9 -15   -0.00    4.33
  -7   9  16    9.63    7.72
   7  -9 -16   17.27    8.37
  -7   9  17   -0.00    5.16
   7  -9 -17    0.35    5.06
  -7   9  18   19.93   10.22
   7  -9 -18   51.67   13.51
  -7   9  19    0.00    5.03
   7  -9 -19   -0.00    5.40
  -7   9  20   47.32   14.75
   7  -9 -20   34.84   12.59
  -7   9  21    2.73    5.46
   7  -9 -21   -0.00    5.70
  -7   9  22    0.38    4.84
   7  -9 -22    1.45    4.78
  -7   9  23   -0.00    5.16
   7  -9 -23    7.86    6.92
  -7   9  24   13.98    9.84
   7  -9 -24   26.50   10.25
  -7   9  25    0.35    5.43
   7  -9 -25    0.00    3.74
  -7   9  26    1.36    5.13
   7  -9 -26    2.15    3.70
  -7   9  27   12.55    8.40
   7  -9 -27    3.81    6.04
  -7   9  28   -0.00    3.75
   7  -9 -28    1.38    4.54
  -7   9  29    1.40    5.74
   7  -9 -29    4.78    5.88
  -7   9  30    4.46    6.71
   7  -9 -30   -0.00    5.01
  -7   9  31   -0.00    4.40
   7  -9 -31   -0.00    4.68
  -7   9  32    0.24    6.00
   7  -9 -32    1.41    5.94
  -7   9  33    0.00    5.08
   7  -9 -33    0.90    4.86
  -7   9  34    6.56    7.77
   7  -9 -34   12.99    8.21
   7  -9 -35   -0.00    5.24
  -7  10   1    9.54    7.04
   7 -10  -1   11.63    8.15
  -7 -10   1    0.34    4.58
  -7  10   2   20.64   10.42
   7 -10  -2   21.83   10.39
  -7 -10   2   47.13   12.69
  -7  10   3    5.66    5.63
   7 -10  -3    2.85    5.27
  -7 -10   3   -0.00    4.25
  -7  10   4   -0.00    4.44
   7 -10  -4    0.90    5.40
  -7 -10   4   -0.00    4.61
  -7  10   5    0.88    3.92
   7 -10  -5   -0.00    5.76
   7 -10  -5   -0.00    5.98
  -7  10   6  127.50   24.40
   7 -10  -6  123.86   23.07
   7 -10  -6   70.18   21.08
  -7  10   7    0.23    4.11
   7 -10  -7    0.81    4.32
   7 -10  -7    0.00    5.36
  -7  10   8   12.41    7.36
   7 -10  -8    4.45    5.69
   7 -10  -8   14.46    8.91
   7 -10  -9   -0.00    3.20
   7 -10  -9   -0.00    5.32
  -7 -10   9   -0.00    4.13
   7 -10 -10    9.48    6.90
   7 -10 -10    3.29    5.76
  -7 -10  10   10.69    6.59
   7 -10 -11    1.31    6.51
  -7 -10  11   -0.00    4.23
   7 -10 -12   41.64   12.83
  -7  10  13    5.49    5.60
   7 -10 -13   -0.00    5.72
   7 -10 -14    8.71    6.98
   7 -10 -15    2.45    5.56
  -7  10  16   40.72   13.84
   7 -10 -16   27.66   11.01
  -7  10  17    5.11    6.66
   7 -10 -17    0.00    4.91
  -7  10  18    8.68    7.40
   7 -10 -18   24.14    9.94
  -7  10  19    6.28    6.92
   7 -10 -19    2.62    5.03
  -7  10  20    6.01    6.19
   7 -10 -20    0.32    3.82
  -7  10  21    6.65    7.23
   7 -10 -21    7.03    6.53
  -7  10  22   31.50   12.84
   7 -10 -22   41.74   13.11
  -7  10  23    5.10    7.34
   7 -10 -23   -0.00    5.06
  -7  10  24    1.62    4.84
   7 -10 -24    2.69    5.01
  -7  10  25   -0.00    5.35
   7 -10 -25    0.33    3.75
  -7  10  26    9.44    7.50
   7 -10 -26   12.00    7.57
  -7  10  27   -0.00    5.58
   7 -10 -27   -0.00    3.94
  -7  10  28   12.94    9.44
   7 -10 -28   16.63    8.82
  -7  10  29    0.75    4.86
   7 -10 -29   -0.00    4.13
  -7  10  30    3.48    6.15
   7 -10 -30   -0.00    4.88
  -7  10  31   -0.00    4.91
   7 -10 -31    2.27    5.88
  -7  10  32   13.48    9.43
   7 -10 -32    1.98    5.66
  -7  10  33    0.00    5.00
  -7  11   1   -0.00    3.80
   7 -11  -1   -0.00    4.72
   7 -11  -1   -0.00    3.90
  -7 -11   1    0.33    5.07
  -7  11   2    0.00    3.93
   7 -11  -2    4.10    5.57
   7 -11  -2   -0.00    5.56
  -7 -11   2   -0.00    4.36
  -7  11   3    7.98    6.32
   7 -11  -3   -0.00    5.77
   7 -11  -3    4.52    6.33
  -7 -11   3    4.89    5.60
  -7  11   4   41.28   13.08
   7 -11  -4   16.62    8.59
   7 -11  -4    9.10    9.18
  -7 -11   4   37.44   11.53
   7 -11  -5   13.01    8.10
   7 -11  -5   11.31    7.96
  -7 -11   5   18.82    8.90
   7 -11  -6    4.36    5.48
   7 -11  -6    0.00    4.59
  -7 -11   6   -0.00    4.70
   7 -11  -7   17.29    9.34
   7 -11  -7    8.94    8.69
  -7 -11   7   18.08    7.98
   7 -11  -8    9.18    7.67
   7 -11  -8   11.36    8.40
   7 -11  -9    2.45    4.32
   7 -11  -9   -0.00    6.41
   7 -11 -10   23.52    9.55
   7 -11 -10    4.83    8.04
   7 -11 -11    0.13    3.94
   7 -11 -11    6.21    7.20
   7 -11 -12    2.85    5.34
   7 -11 -13    2.91    4.35
   7 -11 -14   24.56   10.58
   7 -11 -15   -0.00    5.36
   7 -11 -16    9.33    7.48
   7 -11 -17    4.30    5.05
   7 -11 -18    4.97    6.11
   7 -11 -19    1.75    6.11
   7 -11 -20   34.45   12.01
   7 -11 -21    0.00    6.32
   7 -11 -22    2.26    4.56
   7 -11 -23   -0.00    4.64
  -7  11  24    0.42    5.30
   7 -11 -24   10.07    8.53
  -7  11  25   10.63    8.02
   7 -11 -25   -0.00    4.05
  -7  11  26    5.28    7.22
   7 -11 -26   -0.00    5.45
  -7  11  27   -0.00    4.18
   7 -11 -27    2.61    5.34
  -7  11  28    3.48    5.34
   7 -11 -28    4.89    5.85
  -7  11  29    0.00    5.32
   7 -11 -29    2.24    5.51
  -7  11  30    2.44    5.89
  -7  11  31    4.57    7.18
  -7  11  32   -0.00    7.20
   7 -12  -1    0.00    4.68
   7 -12  -1    6.60    6.34
  -7 -12   1    8.26    6.32
   7 -12  -2   29.83   10.47
   7 -12  -2   13.08    8.87
  -7 -12   2   22.16    9.54
   7 -12  -3    2.67    5.39
   7 -12  -3    0.75    4.90
  -7 -12   3   -0.00    4.75
   7 -12  -4   -0.00    5.09
   7 -12  -4    0.00    4.85
  -7 -12   4   -0.00    5.20
   7 -12  -5    8.68    6.43
   7 -12  -5   10.85    8.78
  -7 -12   5    9.75    6.52
   7 -12  -6   45.78   13.33
   7 -12  -6   30.06   13.06
  -7 -12   6   27.76   10.34
   7 -12  -7    1.23    4.68
   7 -12  -7    2.14    5.59
  -7 -12   7    2.98    4.51
   7 -12  -8    6.19    6.85
   7 -12  -8    1.40    5.65
  -7 -12   8   12.51    7.35
   7 -12  -9   -0.00    4.88
   7 -12  -9   -0.00    5.40
   7 -12 -10    7.02    7.90
   7 -12 -10    3.51    6.22
   7 -12 -11    2.43    5.35
   7 -12 -12   12.72    8.24
   7 -12 -13   -0.00    3.19
   7 -12 -14    0.69    4.71
   7 -12 -15    2.42    5.55
   7 -12 -16   14.54    8.96
   7 -12 -17   -0.00    4.52
   7 -12 -18    8.64    7.32
   7 -12 -19   -0.00    4.84
   7 -12 -20    4.00    5.89
   7 -12 -21    1.64    5.31
   7 -12 -22    6.65    8.51
   7 -12 -23   -0.00    5.72
   7 -12 -24    3.85    5.42
   7 -12 -25   -0.00    5.94
   7 -12 -26   10.27    7.86
   7 -13  -1    3.51    5.99
   7 -13  -1    1.03    5.53
  -7 -13   1    0.00    5.60
   7 -13  -2   12.06    7.27
   7 -13  -2   11.42    7.78
  -7 -13   2    4.16    5.07
   7 -13  -3   17.23    8.50
   7 -13  -3   16.05   10.04
  -7 -13   3   14.87    8.22
   7 -13  -4   35.44   12.18
   7 -13  -4   37.80   13.63
  -7 -13   4   65.72   16.00
   7 -13  -5   16.88    8.53
   7 -13  -5    7.62    7.38
  -7 -13   5    2.61    5.91
   7 -13  -6    1.75    4.46
   7 -13  -6    1.30    5.96
  -7 -13   6   -0.00    4.44
   7 -13  -7    3.16    6.73
   7 -13  -7    2.61    5.82
   7 -13  -8    0.00    5.96
   7 -13  -8   19.60   10.98
   7 -13  -9    4.15    6.25
   7 -13 -10    9.43    7.92
   7 -13 -11   -0.00    5.19
   7 -13 -12    0.93    4.67
   7 -13 -13    1.36    5.47
   7 -13 -14   22.24   10.21
   7 -13 -15   -0.00    3.88
   7 -13 -16    1.71    4.10
   7 -13 -17    9.01    7.05
   7 -13 -18    0.69    5.40
   7 -13 -19    3.82    6.42
   7 -13 -20   12.32    8.82
   7 -13 -21    7.73    7.02
   7 -13 -22    4.83    6.60
   7 -14  -1    2.89    5.23
   7 -14  -1    0.93    6.08
  -7 -14   1   10.80    7.82
   7 -14  -2   12.83    8.10
   7 -14  -2   23.69   11.24
  -7 -14   2    9.66    7.21
   7 -14  -3    2.35    4.33
   7 -14  -3    0.00    4.99
  -7 -14   3    6.51    6.52
   7 -14  -4   -0.00    5.88
   7 -14  -4   -0.00    4.14
  -7 -14   4    3.66    4.93
   7 -14  -5    4.13    5.67
   7 -14  -5   -0.00    5.52
   7 -14  -6   17.70    8.74
   7 -14  -7   29.05   11.52
   7 -14  -8   13.36    7.79
   7 -14  -9   -0.00    5.30
   7 -14 -10   13.14    7.68
   7 -14 -11    1.65    5.79
   7 -14 -12    8.57    7.48
   7 -14 -13    3.86    6.13
   7 -14 -14   -0.00    3.26
   7 -14 -15   -0.00    5.40
   7 -14 -16    5.85    5.88
   7 -14 -17    0.00    5.07
   7 -14 -18    3.39    5.20
   7 -14 -19    4.49    5.66
   7 -15  -1    5.04    6.33
   7 -15  -1    0.00    7.25
  -7 -15   1    0.00    4.61
   7 -15  -2    0.00    4.23
   7 -15  -2    2.14    5.63
  -7 -15   2    4.68    6.54
   7 -15  -3   13.71    8.05
   7 -15  -3    3.24    5.86
   7 -15  -4    5.85    6.54
   7 -15  -5    2.71    6.12
   7 -15  -6   -0.00    3.75
   7 -15  -7    8.10    6.41
   7 -15  -8   11.68    8.17
   7 -15  -9   -0.00    5.65
   7 -15 -10    5.23    6.13
   7 -15 -11   -0.00    5.54
   7 -15 -12   -0.00    4.57
   7 -15 -13   -0.00    5.51
   7 -15 -14    2.28    5.46
   7 -15 -15   -0.00    5.25
   7 -16  -1    6.75    6.69
   7 -16  -2    4.03    5.68
   7 -16  -3    3.29    5.69
   7 -16  -4    6.17    6.26
   7 -16  -5    2.58    5.15
   7 -16  -6    2.79    4.61
   7 -16  -7   11.17    7.76
   7 -16  -8   -0.00    5.87
   7 -16  -9   -0.00    4.57
   7 -16 -10    2.29    6.00
   7 -16 -11    2.73    5.18
   7 -17  -1    2.86    4.91
   7 -17  -2   -0.00    4.61
   7 -17  -3    2.67    5.18
   7 -17  -4    3.06    5.39
   7 -17  -5    0.00    4.54
   7 -17  -6   -0.00    4.04
   7 -18  -1    4.41    6.31
  -6   0   1   -0.00    4.35
  -6   0   1    1.72    5.19
   6   0  -1    0.00    4.47
   6   0  -1    1.18    3.99
  -6   0   2  333.67   49.27
  -6   0   2  416.31   51.93
   6   0  -2  333.36   49.75
   6   0  -2  378.94   51.51
  -6   0   3   -0.00    3.81
  -6   0   3    6.90    5.22
   6   0  -3   -0.00    3.44
   6   0  -3    2.54    4.77
  -6   0   4   24.20    7.39
  -6   0   4   19.23    8.10
   6   0  -4   22.99    7.30
   6   0  -4   14.50    7.03
  -6   0   5   -0.00    3.26
  -6   0   5    0.53    4.02
   6   0  -5   -0.00    2.50
   6   0  -5   -0.00    4.10
  -6   0   6 1465.86  182.59
  -6   0   6 1594.75  185.20
   6   0  -6 1378.34  182.72
   6   0  -6 1432.39  184.59
  -6   0   7   -0.00    2.45
  -6   0   7    1.31    4.11
   6   0  -7    1.08    4.14
   6   0  -7    2.12    4.52
  -6   0   8   28.74    7.72
  -6   0   8   56.88   11.41
   6   0  -8   20.42    7.25
   6   0  -8   34.26    9.37
  -6   0   9   -0.00    2.62
  -6   0   9   -0.00    3.48
   6   0  -9    0.00    2.83
   6   0  -9   -0.00    3.74
  -6   0  10  212.93   35.10
  -6   0  10  271.85   38.32
   6   0 -10  260.21   35.99
   6   0 -10  279.55   38.39
  -6   0  11   -0.00    2.89
  -6   0  11   -0.00    4.39
   6   0 -11    5.28    3.95
   6   0 -11    0.09    3.28
  -6   0  12  297.27   44.45
  -6   0  12  280.51   45.78
   6   0 -12  308.88   44.14
   6   0 -12  450.33   48.83
  -6   0  13    2.11    2.86
  -6   0  13    0.00    4.10
   6   0 -13    1.60    2.60
   6   0 -13   -0.00    4.15
  -6   0  14  118.64   18.38
  -6   0  14   70.67   17.08
   6   0 -14   92.58   16.43
   6   0 -14  100.34   18.21
  -6   0  15   -0.00    3.06
  -6   0  15   -0.00    3.50
   6   0 -15    6.90    4.18
  -6   0  16  267.07   46.54
  -6   0  16  297.99   48.50
   6   0 -16  471.78   48.44
  -6   0  17    3.59    4.08
  -6   0  17   -0.00    4.06
   6   0 -17    1.25    2.38
  -6   0  18  189.66   29.88
  -6   0  18  175.94   30.44
   6   0 -18  201.19   28.14
   6   0 -18  166.94   29.07
  -6   0  19    0.16    3.63
   6   0 -19   -0.00    2.95
  -6   0  20   -0.00    3.89
   6   0 -20   -0.00    2.75
  -6   0  21   -0.00    3.18
  -6   0  22  113.79   21.64
  -6   0  23    3.15    4.41
   6   0 -23   -0.00    3.46
   6   0 -24    0.10    3.26
   6   0 -25   -0.00    3.09
   6   0 -26   68.58   14.65
  -6   0  33   -0.00    3.34
  -6   0  34   -0.00    3.35
  -6   0  35   -0.00    3.00
  -6   0  36    1.11    3.88
  -6   0  37   -0.00    3.37
  -6   0  38   11.59    6.88
  -6   1   1    6.41    4.85
  -6   1   1    0.00    4.67
   6  -1  -1   11.22    5.60
   6  -1  -1    6.32    6.09
   6   1  -1   15.05    6.03
   6   1  -1    9.27    5.74
  -6  -1   1    0.84    4.48
  -6  -1   1    3.00    4.08
  -6   1   2  725.04   87.21
  -6   1   2  708.94   88.69
   6  -1  -2  789.24   88.34
   6  -1  -2  712.23   89.07
   6   1  -2  586.30   86.58
   6   1  -2  646.94   88.24
  -6  -1   2  559.63   86.37
  -6  -1   2  659.76   87.93
  -6   1   3   42.49    9.83
  -6   1   3   38.31   10.44
   6  -1  -3   46.32   10.32
   6  -1  -3   33.50   10.17
   6   1  -3   39.69   10.21
   6   1  -3   31.48   10.13
  -6  -1   3   35.35    9.19
  -6  -1   3   31.55    9.71
  -6   1   4  824.58  109.54
  -6   1   4  813.15  111.08
   6  -1  -4  939.17  110.58
   6  -1  -4  915.64  112.57
   6   1  -4  920.15  110.99
   6   1  -4  846.32  111.37
  -6  -1   4  824.96  109.88
  -6  -1   4  798.46  110.86
  -6   1   5  110.24   19.93
  -6   1   5  127.36   21.96
   6  -1  -5  118.90   20.14
   6  -1  -5   97.91   20.80
   6   1  -5  170.28   22.61
   6   1  -5  115.74   21.20
  -6  -1   5  142.13   21.22
  -6  -1   5  116.65   21.10
  -6   1   6   90.30   16.70
  -6   1   6   94.87   18.33
   6  -1  -6  101.73   17.36
   6  -1  -6   89.66   18.64
   6   1  -6  133.77   19.21
   6   1  -6   85.65   17.78
  -6  -1   6   91.31   17.04
  -6  -1   6  114.48   19.28
  -6   1   7  249.28   35.70
  -6   1   7  241.37   37.18
   6  -1  -7  213.04   34.86
   6  -1  -7  249.16   37.83
   6   1  -7  287.66   37.15
   6   1  -7  303.13   38.55
  -6  -1   7  264.58   35.97
  -6  -1   7  206.51   36.17
  -6   1   8  699.45   97.82
  -6   1   8  819.63  100.75
   6  -1  -8  769.33   98.14
   6  -1  -8  788.92  100.79
   6   1  -8  737.17   98.52
   6   1  -8  787.41  100.08
  -6  -1   8  750.29   97.82
  -6  -1   8  785.28  100.09
  -6   1   9    1.47    3.88
  -6   1   9   26.38    8.13
   6  -1  -9   14.36    5.72
   6  -1  -9   15.25    6.80
   6   1  -9    4.15    3.96
   6   1  -9   16.29    6.67
  -6  -1   9    4.75    3.54
  -6  -1   9    0.73    3.32
  -6   1  10  108.61   18.98
  -6   1  10  137.25   21.57
   6  -1 -10   96.62   17.75
   6  -1 -10  118.73   20.63
   6   1 -10  124.65   19.35
   6   1 -10  119.56   20.12
  -6  -1  10   99.51   17.79
  -6  -1  10   88.45   18.59
  -6   1  11   18.46    6.96
  -6   1  11   26.16    8.61
   6  -1 -11   21.43    6.56
   6  -1 -11   19.81    7.11
   6   1 -11   35.08    8.18
   6   1 -11    9.38    6.33
  -6  -1  11   19.08    6.30
  -6  -1  11   20.28    7.43
  -6   1  12  295.08   43.04
  -6   1  12  315.19   45.04
   6  -1 -12  352.82   42.85
   6  -1 -12  258.63   43.36
   6   1 -12  359.81   43.20
  -6  -1  12  253.08   41.12
  -6  -1  12  295.42   43.79
  -6   1  13   53.52   12.67
  -6   1  13   59.53   14.20
   6  -1 -13   70.67   12.72
   6  -1 -13   42.65   12.28
   6   1 -13   46.53   11.46
  -6  -1  13   93.70   14.04
  -6  -1  13   75.30   14.46
  -6   1  14  152.68   26.80
  -6   1  14  199.56   29.78
   6  -1 -14  165.30   25.78
   6  -1 -14  130.36   26.62
   6   1 -14  184.43   26.31
  -6  -1  14  171.87   26.34
  -6  -1  14  205.17   29.10
  -6   1  15    8.19    5.24
  -6   1  15   11.51    6.51
   6  -1 -15   10.53    4.85
   6  -1 -15   14.14    6.38
   6   1 -15    0.31    2.63
   6   1 -15   21.13    6.93
  -6  -1  15   16.19    5.96
  -6  -1  15    3.21    5.30
  -6   1  16   11.83    5.57
  -6   1  16    1.32    4.07
   6  -1 -16    3.80    3.70
   6  -1 -16    5.56    4.83
   6   1 -16    0.00    3.01
   6   1 -16    5.65    4.52
  -6  -1  16    5.06    3.93
  -6  -1  16    2.16    4.63
  -6   1  17   11.34    6.29
  -6   1  17    5.10    5.93
   6  -1 -17    4.51    5.18
   6   1 -17    4.51    4.18
   6   1 -17   12.76    5.27
  -6  -1  17   11.32    5.44
  -6  -1  17   10.06    5.74
  -6   1  18  225.67   35.69
  -6   1  18  269.47   37.73
   6   1 -18  204.01   32.07
   6   1 -18  226.56   33.96
  -6  -1  18  223.78   34.03
  -6   1  19   68.43   14.31
   6   1 -19   47.15   10.06
  -6  -1  19   32.14    9.81
  -6   1  20   -0.00    3.51
   6   1 -20   -0.00    3.45
  -6  -1  20    2.45    4.57
  -6   1  21    6.50    5.42
   6  -1 -21    0.73    4.43
   6   1 -21    0.00    2.76
  -6  -1  21    0.82    3.65
  -6   1  22   13.20    7.01
   6  -1 -22   16.45    6.81
   6   1 -22   15.81    6.01
  -6  -1  22   18.34    7.51
   6  -1 -23   10.06    5.93
   6   1 -23    6.55    4.43
  -6  -1  23    5.55    5.24
   6  -1 -24   45.40   10.86
   6   1 -24   26.40    8.71
  -6  -1  24   33.31    9.94
   6  -1 -25    2.60    4.06
   6   1 -25    0.00    3.45
   6  -1 -26    6.61    4.96
  -6   1  32    3.26    4.54
  -6   1  33   -0.00    3.39
  -6   1  34   35.53   10.31
  -6  -1  34   15.53    7.39
  -6   1  35    2.66    4.07
  -6  -1  35    5.41    5.48
  -6   1  36    0.00    3.64
  -6  -1  36    6.21    5.40
  -6   1  37   -0.00    4.02
  -6  -1  37    1.54    4.06
  -6   1  38    4.44    5.74
  -6  -1  38    5.52    5.32
  -6   2   1    7.51    5.48
  -6   2   1    0.00    3.43
   6  -2  -1    5.99    4.34
   6  -2  -1    0.00    4.21
   6   2  -1    2.86    4.14
   6   2  -1    0.85    4.36
  -6  -2   1   -0.00    5.30
  -6  -2   1    2.53    4.91
  -6   2   2   18.54    5.77
  -6   2   2   14.73    6.52
   6  -2  -2    5.22    5.10
   6  -2  -2   12.66    6.39
   6   2  -2    9.46    6.06
   6   2  -2   15.35    6.94
  -6  -2   2   11.38    6.84
  -6  -2   2    8.03    4.87
  -6   2   3    6.42    5.06
  -6   2   3    5.91    5.27
   6  -2  -3    5.43    4.76
   6  -2  -3    6.16    5.64
   6   2  -3    6.48    4.58
   6   2  -3   -0.00    3.44
  -6  -2   3    6.10    5.52
  -6  -2   3    2.92    4.38
  -6   2   4   52.78   12.08
  -6   2   4   75.13   14.52
   6  -2  -4   50.51   11.97
   6  -2  -4   64.59   14.68
   6   2  -4   64.45   13.18
   6   2  -4   56.44   13.06
  -6  -2   4   63.14   13.39
  -6  -2   4   82.57   14.68
  -6   2   5    8.82    4.71
  -6   2   5    6.34    5.35
   6  -2  -5    9.27    4.90
   6  -2  -5   16.17    6.84
   6   2  -5    0.00    2.90
   6   2  -5   15.61    6.42
  -6  -2   5    4.51    4.69
  -6  -2   5   16.02    6.66
  -6   2   6  359.45   46.63
  -6   2   6  438.61   49.79
   6  -2  -6  332.17   45.71
   6  -2  -6  296.87   47.56
   6   2  -6  291.78   45.62
   6   2  -6  304.86   46.43
  -6  -2   6  298.23   45.50
  -6  -2   6  377.69   48.15
  -6   2   7   45.12   11.65
  -6   2   7   65.52   14.24
   6  -2  -7   65.10   12.46
   6  -2  -7   61.31   14.15
   6   2  -7   55.27   12.30
   6   2  -7   54.81   12.79
  -6  -2   7   71.60   13.11
  -6  -2   7   86.37   15.21
  -6   2   8   10.07    5.55
  -6   2   8   11.50    6.50
   6  -2  -8    9.67    5.25
   6  -2  -8    6.03    5.04
   6   2  -8    7.30    4.79
   6   2  -8   11.02    5.57
  -6  -2   8   12.11    5.33
  -6  -2   8    2.57    4.60
  -6   2   9    3.54    3.97
  -6   2   9    1.65    4.50
   6  -2  -9   -0.00    2.97
   6  -2  -9    1.01    3.76
   6   2  -9    4.20    3.53
   6   2  -9    0.00    3.89
  -6  -2   9    1.26    3.32
  -6  -2   9    1.39    3.91
  -6   2  10  245.77   39.64
  -6   2  10  273.48   41.54
   6  -2 -10  256.96   38.60
   6  -2 -10  290.23   41.86
   6   2 -10  320.87   40.53
  -6  -2  10  271.44   38.64
  -6  -2  10  290.77   40.81
  -6   2  11  246.51   39.33
  -6   2  11  225.05   39.81
   6  -2 -11  263.42   38.11
   6  -2 -11  279.19   41.13
   6   2 -11  319.88   39.88
  -6  -2  11  300.54   38.50
  -6  -2  11  256.60   39.58
  -6   2  12   93.94   18.84
  -6   2  12   88.60   19.61
   6  -2 -12  125.03   18.69
   6  -2 -12  113.53   20.76
   6   2 -12  127.09   19.35
  -6  -2  12  105.33   17.74
  -6  -2  12   91.17   18.59
  -6   2  13   18.62    6.80
  -6   2  13   17.40    7.14
   6  -2 -13    9.71    6.63
   6   2 -13    4.38    4.45
   6   2 -13   13.81    5.53
  -6  -2  13   14.50    5.32
  -6  -2  13    9.56    5.57
  -6   2  14  130.60   21.02
  -6   2  14  133.45   22.08
   6  -2 -14  127.64   21.45
   6   2 -14   95.90   17.68
   6   2 -14  104.24   18.05
  -6  -2  14   79.35   16.38
  -6   2  15   32.70   10.62
  -6   2  15   55.51   13.24
   6  -2 -15   31.32   10.51
   6   2 -15   49.12   10.17
   6   2 -15   45.10   10.03
  -6  -2  15   35.73    8.76
  -6   2  16   57.19   14.12
  -6   2  16   65.88   15.44
   6  -2 -16   57.57   14.33
   6   2 -16   61.73   12.46
   6   2 -16   69.39   13.03
  -6  -2  16   55.68   12.06
  -6   2  17   23.96    8.84
  -6   2  17   31.04   10.17
   6  -2 -17   17.06    7.50
   6   2 -17   19.90    6.52
   6   2 -17   25.34    7.09
  -6  -2  17   16.49    6.31
  -6   2  18   18.22    7.59
  -6   2  18   -0.00    4.52
   6  -2 -18    0.00    4.34
   6   2 -18   17.19    5.90
  -6  -2  18   16.84    6.02
  -6   2  19   13.72    7.10
   6   2 -19   21.42    6.25
  -6  -2  19   10.65    5.44
  -6   2  20  166.48   29.93
   6  -2 -20  171.21   28.99
   6   2 -20  193.21   27.16
  -6  -2  20  167.99   27.65
  -6   2  21   -0.00    3.26
   6  -2 -21    3.43    4.21
   6   2 -21    0.60    3.28
  -6  -2  21    6.24    4.64
   6  -2 -22   49.36   11.69
  -6  -2  22   27.62    9.26
  -6  -2  23    5.75    4.22
  -6  -2  24    6.16    5.18
   6  -2 -28   24.78    8.75
   6  -2 -29    3.49    4.67
  -6   2  30    6.96    6.60
  -6   2  31    6.44    5.30
  -6   2  32   19.93    8.18
  -6   2  33    4.05    5.51
  -6   2  34    0.00    4.04
  -6   2  35   -0.00    4.05
  -6  -2  35   -0.00    2.80
  -6   2  36    5.20    5.42
  -6  -2  36   11.00    5.80
  -6   2  37    1.43    4.22
  -6  -2  37    0.00    3.05
  -6  -2  38    4.32    4.86
  -6   3   1    0.00    4.28
  -6   3   1    0.92    3.04
   6  -3  -1    0.00    3.14
   6  -3  -1    0.58    4.50
   6   3  -1    1.31    3.43
   6   3  -1    6.19    5.32
  -6  -3   1    0.00    4.25
  -6  -3   1    2.33    4.65
  -6   3   2  149.10   23.39
  -6   3   2  172.19   25.42
   6  -3  -2  158.04   23.42
   6  -3  -2  155.49   25.80
   6   3  -2  124.09   22.86
   6   3  -2  131.41   24.22
  -6  -3   2  155.55   24.84
  -6  -3   2  127.05   23.87
  -6   3   3  104.46   21.61
  -6   3   3  176.70   25.42
   6  -3  -3  167.62   23.40
   6  -3  -3  119.07   24.05
   6   3  -3  195.98   25.20
   6   3  -3  139.65   24.15
  -6  -3   3  129.15   23.68
  -6   3   4   46.63   10.67
  -6   3   4   36.36   10.42
   6  -3  -4   55.90   10.56
   6  -3  -4   52.67   12.51
   6   3  -4   48.95   10.78
   6   3  -4   31.74    9.55
  -6  -3   4   50.24   11.37
  -6  -3   4   21.27    9.01
  -6   3   5   12.90    5.56
  -6   3   5    5.30    5.07
   6  -3  -5    5.92    4.55
   6  -3  -5    3.96    5.23
   6   3  -5   11.86    5.58
   6   3  -5   10.27    5.53
  -6  -3   5    6.87    4.94
  -6  -3   5   18.30    6.63
  -6   3   6   23.28    7.64
  -6   3   6   18.68    7.43
   6  -3  -6    8.25    4.83
   6  -3  -6   16.35    7.16
   6   3  -6   14.43    6.27
   6   3  -6    9.91    5.72
  -6  -3   6   12.55    5.80
  -6  -3   6   13.05    5.77
  -6   3   7   19.90    7.56
  -6   3   7   19.37    7.96
   6  -3  -7   19.14    6.41
   6  -3  -7   30.12    9.50
   6   3  -7   23.27    7.32
   6   3  -7   18.64    6.83
  -6  -3   7   20.69    6.95
  -6  -3   7   16.50    7.20
  -6   3   8  445.51   58.74
  -6   3   8  372.63   58.48
   6  -3  -8  385.83   56.21
   6  -3  -8  418.01   59.56
   6   3  -8  412.10   57.04
  -6  -3   8  480.71   57.79
  -6  -3   8  437.81   58.48
  -6   3   9   60.82   14.12
  -6   3   9   72.86   15.60
   6  -3  -9   65.28   15.00
   6   3  -9   65.68   13.23
  -6  -3   9   91.20   14.31
  -6  -3   9   49.33   12.83
  -6   3  10   38.21   10.68
  -6   3  10   47.66   12.03
   6  -3 -10   33.48   10.15
   6   3 -10   27.68    8.44
  -6  -3  10   33.52    8.41
  -6  -3  10   30.28    9.50
  -6   3  11    8.11    5.73
  -6   3  11   15.46    7.43
   6  -3 -11   22.15    8.29
   6   3 -11   18.99    6.45
   6   3 -11    7.43    5.44
  -6  -3  11    7.76    4.66
  -6  -3  11   16.16    6.50
  -6   3  12  113.37   19.02
  -6   3  12   76.20   17.01
   6  -3 -12   81.51   17.70
   6   3 -12   72.10   14.87
   6   3 -12  102.09   16.43
  -6  -3  12   70.25   13.94
  -6   3  13  166.82   26.87
  -6   3  13  121.84   25.33
   6  -3 -13  154.90   27.12
   6   3 -13  184.29   25.02
   6   3 -13  135.12   23.34
  -6  -3  13  150.79   23.14
  -6   3  14  158.57   29.43
  -6   3  14  187.69   30.96
   6  -3 -14  167.78   30.22
   6   3 -14  174.44   27.49
   6   3 -14  208.20   28.05
  -6   3  15   13.93    7.76
  -6   3  15   26.39    8.94
   6  -3 -15   17.07    8.13
   6   3 -15   34.74    8.36
   6   3 -15   13.51    5.78
  -6  -3  15   26.46    6.92
  -6   3  16   22.41    8.30
  -6   3  16   44.72   11.81
   6  -3 -16   14.58    7.36
   6   3 -16   21.53    6.76
   6   3 -16   26.04    6.93
  -6  -3  16   10.21    4.94
  -6  -3  16   17.84    7.23
  -6   3  17   86.18   18.13
  -6   3  17   88.30   18.30
   6  -3 -17   56.87   15.81
   6   3 -17   96.94   15.35
   6   3 -17   53.65   12.44
  -6  -3  17   75.73   13.69
  -6   3  18  131.17   23.41
  -6   3  18   94.87   21.73
   6  -3 -18  133.66   24.13
   6   3 -18  107.67   19.30
  -6  -3  18  112.62   19.03
  -6  -3  18  120.62   20.83
   6  -3 -19   58.45   13.45
   6   3 -19   46.85   10.66
  -6  -3  19   42.00   10.27
  -6  -3  20    2.08    3.71
  -6  -3  21   -0.00    2.98
  -6  -3  22   54.79   12.34
  -6  -3  23    9.76    5.44
   6  -3 -25    1.23    3.86
   6  -3 -26    0.00    3.05
   6  -3 -27    1.13    4.27
  -6   3  28   27.26    9.42
   6  -3 -28   20.64    8.23
  -6   3  29   13.33    6.87
   6  -3 -29    9.18    6.21
  -6   3  30   26.97   10.13
   6  -3 -30   44.53   12.39
  -6   3  31    0.00    4.03
  -6   3  32    0.00    3.66
  -6   3  33   30.34   10.45
  -6   3  34   10.59    6.61
  -6   3  35    0.80    3.78
  -6   3  36    1.11    4.01
  -6  -3  36    0.00    3.19
  -6   3  37    3.57    5.29
  -6  -3  37    0.49    2.70
  -6  -3  38    2.15    3.69
  -6   4   1  219.43   30.41
  -6   4   1  186.21   30.32
   6  -4  -1  198.98   29.13
   6  -4  -1  180.03   31.08
   6   4  -1  212.02   30.32
   6   4  -1  235.31   32.36
  -6  -4   1  139.70   28.86
  -6  -4   1  196.74   31.24
  -6   4   2   12.21    6.22
  -6   4   2   15.65    6.85
   6  -4  -2   18.64    6.11
   6  -4  -2   10.07    7.18
   6   4  -2   11.41    5.27
   6   4  -2   11.74    6.08
  -6  -4   2   15.46    6.98
  -6  -4   2   15.36    6.93
  -6   4   3    0.00    3.95
  -6   4   3    6.43    6.08
   6  -4  -3    8.41    4.44
   6  -4  -3   -0.00    4.14
   6   4  -3    4.41    4.06
   6   4  -3    0.97    2.77
  -6  -4   3    9.93    5.53
  -6  -4   3   -0.00    3.58
  -6   4   4   20.45    7.52
  -6   4   4   18.94    8.08
   6  -4  -4   10.14    6.12
   6   4  -4   19.90    6.56
   6   4  -4   28.29    8.44
  -6  -4   4    4.02    5.05
  -6  -4   4   14.81    6.80
  -6   4   5  310.04   40.73
  -6   4   5  295.59   41.08
   6  -4  -5  248.35   40.36
   6   4  -5  238.65   38.01
   6   4  -5  266.06   39.61
  -6  -4   5  274.25   39.71
  -6  -4   5  258.37   39.57
  -6   4   6  276.65   42.39
  -6   4   6  272.55   42.83
   6  -4  -6  280.94   43.69
   6   4  -6  255.38   40.57
   6   4  -6  418.90   45.02
  -6  -4   6  257.33   41.36
  -6  -4   6  324.01   43.28
  -6   4   7   85.54   16.71
  -6   4   7   77.04   16.52
   6  -4  -7   79.78   17.12
   6   4  -7   67.27   14.09
  -6  -4   7   80.84   15.53
  -6  -4   7   79.95   15.83
  -6   4   8    7.68    5.25
  -6   4   8   12.63    6.29
   6  -4  -8    0.00    4.33
   6   4  -8   11.61    5.36
  -6  -4   8    7.84    4.73
  -6  -4   8    7.45    4.67
  -6   4   9   80.08   15.66
  -6   4   9   55.98   14.52
   6  -4  -9   60.54   15.15
   6   4  -9   71.65   13.49
   6   4  -9   67.22   13.44
  -6  -4   9   59.32   12.95
  -6  -4   9   68.41   14.31
  -6   4  10   48.58   12.19
  -6   4  10   35.00   10.41
   6  -4 -10   28.60   10.27
   6   4 -10   40.36    9.10
   6   4 -10   14.66    6.76
  -6  -4  10   36.94    8.94
  -6  -4  10   31.05    8.76
  -6   4  11  186.74   28.07
  -6   4  11  156.41   27.11
   6  -4 -11  117.80   25.54
   6   4 -11  146.38   23.88
   6   4 -11  160.47   24.41
  -6   4  12  109.77   22.49
  -6   4  12  139.99   24.27
   6  -4 -12   83.90   21.44
   6   4 -12  151.04   21.47
   6   4 -12  116.92   20.46
  -6  -4  12  143.96   20.70
  -6   4  13   30.84   10.81
  -6   4  13   33.33   11.45
   6  -4 -13   45.85   13.34
   6   4 -13   48.75   10.54
   6   4 -13   55.47   10.87
  -6  -4  13   47.26   10.03
  -6   4  14   -0.00    4.87
  -6   4  14    1.01    4.52
   6  -4 -14    0.38    3.63
   6   4 -14    1.70    3.32
   6   4 -14   -0.00    2.65
  -6  -4  14    0.63    3.13
  -6  -4  14   -0.00    3.30
  -6   4  15  119.46   23.95
  -6   4  15  127.73   24.65
   6  -4 -15  104.02   23.35
   6   4 -15  129.47   21.08
   6   4 -15  129.56   20.35
  -6  -4  15  132.46   20.36
  -6  -4  15  150.59   23.31
  -6   4  16  177.84   29.32
   6  -4 -16  170.09   29.55
   6   4 -16  208.91   26.24
   6   4 -16  146.25   23.41
  -6  -4  16  137.00   23.38
  -6  -4  16  145.31   25.57
  -6   4  17   15.65    8.55
   6  -4 -17   10.01    7.44
   6   4 -17   12.21    5.20
  -6  -4  17   20.93    5.97
  -6  -4  17   17.69    6.98
   6   4 -18   83.40   13.79
  -6  -4  18   50.83   11.43
  -6  -4  19  100.31   17.17
  -6  -4  20  133.08   21.34
   6  -4 -21    9.65    6.21
  -6  -4  21    8.24    5.08
   6  -4 -22    0.00    4.08
   6  -4 -23    1.05    4.43
   6  -4 -24    2.53    4.77
   6  -4 -25   -0.00    4.20
  -6   4  26   17.91    8.23
   6  -4 -26   15.87    7.72
  -6   4  27   16.53    8.24
   6  -4 -27   15.64    7.20
  -6   4  28   23.09    8.63
   6  -4 -28    9.13    6.28
  -6   4  29   -0.00    3.58
   6  -4 -29    1.92    4.18
  -6   4  30   16.10    7.71
   6  -4 -30   10.65    6.98
  -6   4  31    0.00    4.62
   6  -4 -31    2.05    4.40
  -6   4  32    6.46    5.43
   6  -4 -32   28.82    9.74
  -6   4  33    5.32    6.16
  -6   4  34    3.29    4.88
  -6   4  35    0.00    6.29
  -6   4  36    4.87    6.49
  -6   4  37    9.85    7.39
  -6  -4  37    5.32    4.12
  -6  -4  38    7.38    4.67
  -6   5   1   22.19    7.44
  -6   5   1   15.99    6.63
   6  -5  -1   14.67    7.62
   6   5  -1   12.89    5.89
   6   5  -1   14.76    6.86
  -6  -5   1   18.11    7.67
  -6  -5   1    9.54    6.13
  -6   5   2  166.09   22.65
  -6   5   2   93.47   19.64
   6   5  -2  105.27   19.27
   6   5  -2   83.85   19.23
  -6  -5   2  106.92   20.19
  -6  -5   2  154.66   23.00
  -6   5   3  145.30   24.13
  -6   5   3  177.30   25.74
   6  -5  -3  127.36   24.44
   6   5  -3  119.12   22.05
   6   5  -3  140.84   24.08
  -6  -5   3  119.03   22.99
  -6  -5   3  162.61   25.33
  -6   5   4  120.73   20.44
   6  -5  -4   99.69   20.15
   6   5  -4  112.78   19.84
  -6  -5   4   78.11   17.89
  -6  -5   4  121.84   20.67
  -6   5   5    3.16    3.95
  -6   5   5    5.48    5.72
   6  -5  -5    8.95    5.99
   6   5  -5    5.75    4.25
   6   5  -5    3.40    3.79
  -6  -5   5    3.48    3.99
  -6  -5   5    3.98    4.69
  -6   5   6    2.71    5.38
  -6   5   6    4.76    4.78
   6  -5  -6    4.52    5.48
   6   5  -6    2.62    3.47
  -6  -5   6    1.94    4.24
  -6  -5   6    7.25    5.62
  -6   5   7  100.04   18.00
  -6   5   7   73.14   16.32
   6  -5  -7   71.95   16.94
   6   5  -7   68.43   14.18
  -6  -5   7   69.85   14.93
  -6  -5   7   76.58   15.68
  -6   5   8   47.52   12.86
   6  -5  -8   49.21   14.02
   6   5  -8   54.90   11.58
   6   5  -8   58.80   12.25
  -6  -5   8   45.71   11.72
  -6  -5   8   51.63   12.49
  -6   5   9  109.81   20.88
  -6   5   9   99.34   20.27
   6  -5  -9  141.93   23.19
   6   5  -9   99.93   17.70
   6   5  -9   93.10   17.63
  -6  -5   9  106.19   18.74
  -6  -5   9   86.58   18.33
  -6   5  10   43.57   12.65
  -6   5  10   29.02   10.71
   6  -5 -10   40.53   12.46
   6   5 -10   56.22   10.99
   6   5 -10   49.07   10.46
  -6  -5  10   35.00    9.82
  -6   5  11    2.82    4.43
  -6   5  11    5.33    5.27
   6  -5 -11    3.35    5.54
   6   5 -11    0.94    3.02
   6   5 -11    0.00    3.29
  -6  -5  11    1.46    3.30
  -6   5  12    3.03    5.29
   6  -5 -12    4.76    7.08
   6   5 -12    7.22    4.21
   6   5 -12    8.25    4.48
  -6  -5  12    7.61    4.41
  -6   5  13  272.41   41.95
   6   5 -13  288.75   38.00
   6   5 -13  261.81   37.15
  -6  -5  13  236.65   36.72
  -6   5  14  267.21   46.27
   6  -5 -14  304.74   48.10
   6   5 -14  262.71   42.27
   6   5 -14  469.48   44.72
  -6  -5  14  290.63   42.28
  -6  -5  14  281.94   43.96
  -6   5  15    0.00    5.39
   6  -5 -15   -0.00    5.16
   6   5 -15    3.23    3.60
   6   5 -15    1.18    2.65
  -6  -5  15   -0.00    3.04
  -6  -5  15    6.38    4.37
  -6   5  16   10.29    6.60
   6  -5 -16   13.73    8.41
   6   5 -16   17.02    5.82
  -6  -5  16   10.58    4.61
  -6   5  17   -0.00    3.87
  -6   5  17    5.44    7.05
   6  -5 -17    3.39    5.28
   6   5 -17    3.62    3.94
  -6  -5  17    0.28    2.60
   6  -5 -18  135.91   22.68
  -6  -5  18  101.17   17.49
   6  -5 -19   22.73    8.70
  -6  -5  19   13.09    5.16
   6  -5 -20    5.12    5.84
  -6  -5  20   21.22    6.09
   6  -5 -21   -0.00    3.65
   6  -5 -22    3.70    4.83
  -6   5  23   44.22   13.01
   6  -5 -23   51.10   13.42
  -6   5  24   28.28   10.01
   6  -5 -24   24.44    9.37
  -6   5  25    7.64    6.88
   6  -5 -25    9.46    7.03
  -6   5  26    5.47    5.89
   6  -5 -26    0.81    4.18
  -6   5  27    6.98    6.16
   6  -5 -27   -0.00    2.90
  -6   5  28    6.74    7.04
   6  -5 -28    4.27    4.29
  -6   5  29   14.80    8.57
   6  -5 -29   16.09    7.73
  -6   5  30   15.96    8.12
   6  -5 -30   13.52    7.21
  -6   5  31   -0.00    5.73
   6  -5 -31    0.36    4.34
  -6   5  32   -0.00    4.69
   6  -5 -32    3.81    5.90
  -6   5  33    1.97    4.68
   6  -5 -33   15.04    8.09
  -6   5  34   12.98    8.00
  -6   5  35    6.77    7.46
  -6   5  36    3.75    5.32
  -6  -5  38    4.14    3.75
  -6   6   1  149.38   24.97
   6  -6  -1  181.65   27.39
   6   6  -1  111.40   23.52
  -6  -6   1  155.59   25.25
  -6  -6   1  124.84   24.38
  -6   6   2   44.39   11.02
   6  -6  -2   21.13    8.98
   6   6  -2   38.17    9.61
   6   6  -2   28.56    9.70
  -6  -6   2   34.83   10.05
  -6  -6   2   26.49    9.08
  -6   6   3    0.00    4.12
   6  -6  -3    3.49    4.72
   6   6  -3    6.16    4.44
   6   6  -3    4.19    4.84
  -6  -6   3    8.30    5.89
  -6  -6   3    4.19    4.50
  -6   6   4   40.97   10.69
   6  -6  -4   20.00    8.05
   6   6  -4   11.19    5.54
   6   6  -4   15.61    6.99
  -6  -6   4   35.91    9.20
  -6  -6   4   29.72    9.07
  -6   6   5  132.96   25.42
  -6   6   5  119.58   24.91
   6  -6  -5  160.68   27.48
   6   6  -5  149.20   24.11
   6   6  -5  152.23   25.19
  -6  -6   5  128.42   24.16
  -6  -6   5  225.38   28.76
  -6   6   6  112.94   20.75
  -6   6   6   66.26   17.06
   6  -6  -6   95.94   19.92
   6   6  -6   96.90   16.99
  -6  -6   6   90.18   17.64
  -6  -6   6  100.09   18.71
  -6   6   7   90.18   16.76
  -6   6   7   17.10    9.71
   6  -6  -7   55.38   14.52
   6   6  -7   74.52   12.84
  -6  -6   7   66.99   13.19
  -6  -6   7   53.71   12.53
  -6   6   8    6.91    6.53
   6  -6  -8   24.78    9.99
   6   6  -8   15.71    6.09
   6   6  -8   22.54    7.66
  -6  -6   8   16.29    6.56
  -6  -6   8   14.87    6.70
  -6   6   9  115.08   22.61
   6  -6  -9  142.55   24.87
   6   6  -9  115.28   19.52
   6   6  -9  107.91   19.52
  -6  -6   9  104.42   20.08
  -6   6  10   84.57   18.01
   6  -6 -10   82.71   18.53
   6   6 -10  102.17   16.03
   6   6 -10   59.11   13.69
  -6  -6  10   76.89   15.53
  -6   6  11   71.70   16.87
   6  -6 -11   57.82   16.35
   6   6 -11   90.77   15.03
   6   6 -11   76.60   14.11
  -6  -6  11   68.15   14.58
  -6   6  12  106.50   20.21
   6  -6 -12   90.29   19.78
   6   6 -12   78.76   15.11
   6   6 -12   85.44   15.08
  -6  -6  12   79.23   15.70
  -6  -6  12   72.60   16.05
  -6   6  13    1.71    4.28
   6  -6 -13    4.89    6.37
   6   6 -13    2.76    3.40
  -6  -6  13    0.44    3.02
  -6  -6  13   -0.00    3.73
  -6   6  14    2.87    4.86
  -6   6  14    0.00    3.95
   6  -6 -14   -0.00    3.45
   6  -6 -14   -0.00    4.82
   6   6 -14    0.57    2.45
  -6  -6  14    0.00    2.56
  -6   6  15  103.24   19.31
  -6   6  15   68.27   17.11
   6  -6 -15   45.51   13.96
   6  -6 -15   88.01   18.96
   6   6 -15   58.68   12.23
  -6  -6  15   60.67   12.04
  -6   6  16    9.59    7.94
   6  -6 -16    3.73    5.18
  -6  -6  16    6.15    4.10
  -6   6  17   36.74   11.11
   6  -6 -17   10.15    7.31
  -6  -6  17   27.94    6.81
   6  -6 -18   69.08   15.61
  -6  -6  18   65.37   12.09
   6  -6 -19   21.05    8.27
  -6   6  20    5.89    5.54
   6  -6 -20    1.56    4.39
  -6   6  21   30.76   10.10
   6  -6 -21   10.50    6.93
  -6   6  22   13.58    7.81
   6  -6 -22   11.88    6.69
  -6   6  23   52.86   14.03
   6  -6 -23   36.29   11.47
  -6   6  24    0.00    4.26
   6  -6 -24   -0.00    5.04
  -6   6  25   23.19    9.59
   6  -6 -25   28.49   10.42
  -6   6  26   29.81   10.85
   6  -6 -26   25.31    9.79
  -6   6  27   12.97    7.72
   6  -6 -27   16.02    7.83
  -6   6  28    1.87    5.84
   6  -6 -28    1.19    3.37
  -6   6  29    1.89    4.52
   6  -6 -29   -0.00    3.77
  -6   6  30   -0.00    4.24
   6  -6 -30   -0.00    5.10
  -6   6  31    6.69    6.52
   6  -6 -31    9.54    6.50
  -6   6  32    9.70    7.45
   6  -6 -32    8.95    6.80
  -6   6  33   19.62    8.87
   6  -6 -33   -0.00    4.68
  -6   6  34    2.23    5.76
   6  -6 -34   -0.00    4.21
  -6   6  35    7.21    6.71
  -6   6  36    7.37    6.83
  -6  -6  38   -0.00    2.90
  -6   7   1   14.66    7.53
   6  -7  -1   12.92    6.86
   6   7  -1   10.49    6.72
  -6  -7   1   21.17    8.31
  -6  -7   1   23.93    8.49
  -6   7   2   10.94    6.14
   6  -7  -2   15.08    7.89
   6   7  -2   15.67    7.07
  -6  -7   2    8.57    6.00
  -6  -7   2   18.05    7.57
  -6   7   3  217.34   40.35
   6  -7  -3  237.75   41.45
   6   7  -3  282.00   41.42
  -6  -7   3  310.27   41.85
  -6  -7   3  315.13   42.77
   6  -7  -4   68.51   14.82
   6   7  -4   73.30   14.01
  -6  -7   4   67.08   13.23
  -6  -7   4    9.08    7.32
   6  -7  -5   19.69    8.83
   6   7  -5   21.24    7.44
  -6  -7   5   30.48    9.29
  -6  -7   5   17.07    7.64
   6  -7  -6    1.07    5.36
   6   7  -6   13.22    5.52
  -6  -7   6   13.10    6.84
  -6  -7   6   27.54    9.17
   6  -7  -7    8.05    7.92
   6   7  -7   15.18    6.51
   6   7  -7   19.26    7.43
  -6  -7   7   18.30    7.34
  -6  -7   7   24.97    8.57
   6  -7  -8   49.03   14.08
   6   7  -8   41.51   10.43
   6   7  -8   52.73   11.69
  -6  -7   8   43.93   11.58
  -6  -7   8   41.09   11.74
   6  -7  -9  156.66   29.24
   6   7  -9  167.35   25.45
  -6  -7   9  146.38   25.69
  -6   7  10   -0.00    3.88
   6  -7 -10   -0.00    4.74
   6   7 -10    0.74    2.77
  -6  -7  10    2.48    4.28
  -6   7  11    0.00    3.64
   6  -7 -11   -0.00    3.28
   6  -7 -11   -0.00    6.29
   6   7 -11   -0.00    3.41
  -6  -7  11    1.04    4.22
  -6   7  12   14.36    8.46
   6  -7 -12   11.54    7.72
   6  -7 -12   19.11    9.65
   6   7 -12   21.20    6.67
  -6  -7  12   15.21    7.02
  -6   7  13  182.87   31.23
   6  -7 -13  176.14   29.27
   6  -7 -13  151.75   30.43
   6   7 -13  160.28   25.58
  -6  -7  13  162.43   26.33
  -6   7  14   10.68    8.04
   6  -7 -14    7.85    6.69
   6  -7 -14   10.98    7.90
  -6  -7  14    4.60    4.27
  -6   7  15    3.51    6.89
   6  -7 -15    0.00    2.98
   6  -7 -15    0.00    5.92
  -6  -7  15    1.47    3.30
  -6   7  16    4.96    6.55
   6  -7 -16    3.44    5.79
  -6  -7  16    3.95    4.02
   6  -7 -17    0.80    3.95
  -6   7  18    5.89    5.55
   6  -7 -18   -0.00    4.46
  -6   7  19   55.58   16.14
   6  -7 -19   99.61   18.74
  -6   7  20   16.09    8.40
   6  -7 -20    4.00    4.50
  -6   7  21    0.00    4.29
   6  -7 -21    9.03    6.31
  -6   7  22    6.66    6.62
   6  -7 -22    3.85    5.11
  -6   7  23    9.83    6.48
   6  -7 -23   29.07    9.74
  -6   7  24    8.77    7.20
   6  -7 -24   -0.00    3.70
  -6   7  25   13.22    8.06
   6  -7 -25   10.11    6.13
  -6   7  26   -0.00    4.11
   6  -7 -26   -0.00    5.63
  -6   7  27   -0.00    4.99
   6  -7 -27   -0.00    4.46
  -6   7  28    4.99    5.54
   6  -7 -28    2.05    4.33
  -6   7  29   27.10   10.87
   6  -7 -29   30.12   11.21
  -6   7  30    1.20    5.39
   6  -7 -30   -0.00    4.48
  -6   7  31    7.29    7.27
   6  -7 -31    0.62    4.88
  -6   7  32    1.74    5.50
   6  -7 -32    1.40    4.39
  -6   7  33    0.00    5.30
   6  -7 -33    1.70    4.57
  -6   7  34    2.23    6.30
   6  -7 -34   -0.00    4.95
  -6   7  35    3.54    5.51
   6  -7 -35    9.01    7.18
   6   8  -1  124.52   24.27
  -6  -8   1  138.69   24.40
  -6  -8   1  126.86   24.39
   6  -8  -2   -0.00    5.63
   6   8  -2   13.37    7.03
  -6  -8   2    4.33    5.51
  -6  -8   2   13.91    7.42
   6  -8  -3    0.00    4.92
  -6  -8   3    1.31    4.68
  -6  -8   3   -0.00    3.54
   6  -8  -4    3.00    5.94
  -6  -8   4   -0.00    4.33
   6  -8  -5  235.46   35.37
  -6  -8   5  169.61   30.43
  -6   8   6    5.87    6.89
   6  -8  -6    5.05    6.44
  -6  -8   6    3.57    4.77
  -6   8   7  149.42   25.04
   6  -8  -7   79.84   20.95
   6   8  -7  112.54   19.11
  -6  -8   7   99.09   19.75
  -6   8   8    0.00    5.27
   6  -8  -8    3.98    5.54
   6  -8  -8   -0.00    4.65
   6   8  -8    3.77    3.81
  -6  -8   8    4.66    4.60
  -6   8   9  101.50   23.93
   6  -8  -9  114.85   24.02
   6   8  -9  166.97   23.28
  -6  -8   9  138.25   23.45
  -6   8  10   42.43   13.00
   6  -8 -10   27.90    9.81
   6  -8 -10   50.16   13.83
   6   8 -10   66.49   11.42
  -6  -8  10    8.82    6.63
   6  -8 -11  131.23   23.15
   6  -8 -11  110.80   24.43
  -6  -8  11   98.42   19.65
  -6   8  12   12.43    7.69
   6  -8 -12   24.93    9.19
   6  -8 -12   12.95    9.46
  -6  -8  12   18.76    7.25
  -6   8  13    1.79    4.45
   6  -8 -13    1.43    4.21
   6  -8 -13    1.06    6.19
  -6  -8  13    0.00    3.54
  -6   8  14   10.33    6.94
   6  -8 -14   -0.00    4.67
  -6  -8  14    8.13    5.73
   6  -8 -15  108.62   22.87
  -6  -8  15  129.07   20.91
   6  -8 -16   -0.00    4.70
   6  -8 -17   53.11   13.86
  -6   8  18    0.00    3.85
   6  -8 -18    0.59    3.70
  -6   8  19   14.25    8.07
   6  -8 -19   16.33    8.48
  -6   8  20    0.88    4.41
   6  -8 -20    0.59    4.15
  -6   8  21   20.48    9.82
   6  -8 -21   22.77    9.22
  -6   8  22   -0.00    4.38
   6  -8 -22    4.03    4.86
  -6   8  23    6.60    6.51
   6  -8 -23   10.11    6.90
  -6   8  24   -0.00    5.35
   6  -8 -24   -0.00    4.45
  -6   8  25    7.37    7.19
   6  -8 -25    5.96    6.52
  -6   8  26    6.67    6.40
   6  -8 -26    3.49    5.16
  -6   8  27   19.37    9.10
   6  -8 -27    8.02    7.98
  -6   8  28   -0.00    4.05
   6  -8 -28    3.62    4.78
  -6   8  29    0.62    4.95
   6  -8 -29   -0.00    4.26
  -6   8  30    1.53    4.97
   6  -8 -30    2.83    5.35
  -6   8  31   11.38    7.62
   6  -8 -31   10.16    7.90
  -6   8  32    5.94    6.52
   6  -8 -32   -0.00    3.80
  -6   8  33    5.66    6.83
   6  -8 -33   17.52    8.85
  -6   8  34   -0.00    5.64
   6  -8 -34    0.00    5.40
  -6   8  35   -0.00    5.37
   6  -8 -35    1.17    5.58
   6  -8 -36    0.50    3.38
  -6   9   2   10.35    6.55
  -6  -9   2   11.64    7.59
  -6   9   3  171.31   31.78
  -6  -9   3  190.98   31.00
  -6   9   4    9.07    6.12
  -6  -9   4    9.11    5.96
  -6   9   5    5.12    5.20
  -6   9   5    0.00    4.21
   6  -9  -5    4.44    5.85
  -6  -9   5    5.23    5.42
  -6   9   6   19.64    9.20
  -6   9   6   11.99    7.71
   6  -9  -6    4.39    6.13
  -6  -9   6    7.36    6.46
  -6   9   7    4.82    7.12
  -6   9   7   22.75    9.38
   6  -9  -7    5.39    5.87
  -6  -9   7   15.31    6.89
  -6   9   8    1.93    4.90
   6  -9  -8   -0.00    3.43
   6  -9  -8    0.54    6.43
  -6  -9   8    6.45    5.38
  -6   9   9   91.73   21.02
   6  -9  -9   97.01   19.95
   6  -9  -9   77.25   20.51
  -6  -9   9  110.42   19.59
  -6   9  10    4.02    5.67
   6  -9 -10    2.21    5.40
   6  -9 -10    1.41    5.99
  -6  -9  10    2.62    4.42
  -6   9  11    2.47    4.72
   6  -9 -11    1.62    4.91
   6  -9 -11    1.82    5.79
  -6  -9  11    3.05    4.66
  -6   9  12    0.00    5.16
   6  -9 -12    0.00    4.14
   6  -9 -12    3.35    6.98
  -6  -9  12    3.67    4.12
  -6   9  13   80.88   18.77
   6  -9 -13   42.80   14.58
  -6  -9  13   92.21   16.22
  -6   9  14    6.40    6.93
   6  -9 -14    1.51    4.08
   6  -9 -15   23.54    9.94
   6  -9 -16    7.07    7.48
  -6   9  17    6.74    7.28
   6  -9 -17    4.19    4.71
  -6   9  18    5.68    6.40
   6  -9 -18    3.79    5.57
  -6   9  19   48.64   14.74
   6  -9 -19   41.67   12.91
  -6   9  20    0.57    3.69
   6  -9 -20    0.00    5.72
  -6   9  21    6.83    6.01
   6  -9 -21   -0.00    5.23
  -6   9  22   -0.00    5.53
   6  -9 -22    0.76    5.24
  -6   9  23   22.52   10.87
   6  -9 -23   36.73   12.21
  -6   9  24    3.93    6.68
   6  -9 -24   -0.00    4.51
  -6   9  25    3.96    5.80
   6  -9 -25    6.79    6.55
  -6   9  26    5.17    6.32
   6  -9 -26    0.58    4.03
  -6   9  27    9.32    7.35
   6  -9 -27    1.69    4.59
  -6   9  28    1.91    5.19
   6  -9 -28   -0.00    4.25
  -6   9  29   19.33   10.48
   6  -9 -29   25.18   10.34
  -6   9  30    7.41    6.70
   6  -9 -30    2.37    5.32
  -6   9  31   -0.00    4.52
   6  -9 -31    4.14    6.32
  -6   9  32   -0.00    4.59
   6  -9 -32   -0.00    3.31
  -6   9  33    0.87    6.28
   6  -9 -33    2.71    5.84
  -6   9  34   -0.00    5.13
   6  -9 -34    3.44    6.11
   6  -9 -35    0.00    4.78
   6  -9 -36   -0.00    4.77
  -6  10   1   27.80   10.75
   6 -10  -1   48.04   12.43
   6 -10  -1   27.94   11.50
  -6  10   2   11.17    7.35
   6 -10  -2   16.12    7.81
   6 -10  -2   19.75    9.88
  -6  10   3    4.47    6.25
   6 -10  -3    3.42    4.73
   6 -10  -3    0.17    5.13
  -6  10   4   22.13    9.25
   6 -10  -4    2.46    4.84
   6 -10  -4   17.42    9.86
   6 -10  -5   32.62   11.96
   6 -10  -5   48.82   14.70
  -6 -10   5   52.60   12.94
   6 -10  -6    2.14    4.60
   6 -10  -6    6.87    7.08
  -6 -10   6    4.13    5.22
   6 -10  -7   22.01    9.67
   6 -10  -7   15.73    9.44
  -6 -10   7   30.88   10.03
   6 -10  -8    4.32    4.99
  -6 -10   8    7.39    6.00
  -6  10   9    0.00    3.21
   6 -10  -9   -0.00    4.01
  -6 -10   9    1.56    4.14
  -6  10  10    0.00    4.20
   6 -10 -10    3.39    4.89
  -6 -10  10    5.48    4.88
  -6  10  11  104.13   23.24
   6 -10 -11   94.11   21.24
  -6 -10  11  117.94   20.95
  -6  10  12    1.11    5.40
   6 -10 -12    4.87    6.03
  -6 -10  12    2.05    4.10
  -6  10  13    8.88    7.46
   6 -10 -13   12.76    6.98
  -6  10  14    8.03    7.16
   6 -10 -14    1.28    5.13
   6 -10 -15   59.01   16.24
   6 -10 -16    2.06    4.48
  -6  10  17   22.01   11.20
   6 -10 -17   52.45   13.76
  -6  10  18    0.00    4.71
   6 -10 -18    7.02    5.72
  -6  10  19    2.01    5.93
   6 -10 -19    0.00    4.82
  -6  10  20    1.53    5.20
   6 -10 -20    2.27    5.97
  -6  10  21   42.56   14.00
   6 -10 -21   32.18   11.92
  -6  10  22   -0.00    5.51
   6 -10 -22    2.98    5.49
  -6  10  23   -0.00    5.82
   6 -10 -23    6.62    6.83
  -6  10  24   -0.00    4.19
   6 -10 -24   -0.00    4.71
  -6  10  25    2.70    7.26
   6 -10 -25    7.54    7.20
  -6  10  26    2.57    5.45
   6 -10 -26   -0.00    5.23
  -6  10  27    9.79    8.42
   6 -10 -27   13.15    8.85
  -6  10  28    0.86    4.75
   6 -10 -28    0.00    5.80
  -6  10  29    6.10    7.00
   6 -10 -29    4.16    7.38
  -6  10  30    7.00    7.10
   6 -10 -30   -0.00    5.14
  -6  10  31    4.58    7.34
   6 -10 -31   -0.00    5.36
  -6  10  32    0.00    6.60
   6 -10 -32    1.40    5.98
  -6  10  33   16.73   10.64
   6 -10 -33    9.72    8.90
  -6  10  34    3.51    5.49
   6 -11  -1    6.88    5.76
   6 -11  -1    6.18    5.91
  -6 -11   1   10.81    7.24
   6 -11  -2    0.56    4.32
   6 -11  -2    1.26    4.98
  -6 -11   2    6.79    6.27
   6 -11  -3   22.39    9.80
   6 -11  -3   51.66   14.73
  -6 -11   3   34.39   11.38
   6 -11  -4    0.00    3.46
   6 -11  -4    2.96    6.84
   6 -11  -5    2.13    4.65
   6 -11  -5    4.32    6.49
   6 -11  -6    3.86    4.31
   6 -11  -6    1.69    5.77
   6 -11  -7    6.57    6.65
   6 -11  -7    7.41    7.91
   6 -11  -8    8.34    6.98
   6 -11  -8    0.78    5.97
  -6 -11   8   14.49    7.05
   6 -11  -9   51.67   12.37
   6 -11  -9    2.66    5.72
  -6 -11   9   38.07   10.62
   6 -11 -10    0.00    4.69
  -6 -11  10    3.01    5.43
   6 -11 -11    2.64    4.60
   6 -11 -12    6.13    6.62
   6 -11 -13   29.03   11.03
   6 -11 -14    0.00    4.74
   6 -11 -15    7.39    5.63
   6 -11 -16    2.52    5.02
   6 -11 -17   18.83    9.57
   6 -11 -18    1.06    4.17
  -6  11  19   38.45   13.69
   6 -11 -19   28.32   11.80
  -6  11  20   12.08    8.16
   6 -11 -20    0.62    3.98
  -6  11  21   -0.00    5.52
   6 -11 -21    5.96    5.89
  -6  11  22    2.55    5.49
   6 -11 -22    1.07    4.75
  -6  11  23   31.32   13.00
   6 -11 -23   37.96   12.83
  -6  11  24   -0.00    6.23
   6 -11 -24    0.55    3.95
  -6  11  25    4.90    6.14
   6 -11 -25   14.14    9.25
  -6  11  26    2.75    5.71
   6 -11 -26    3.29    4.98
  -6  11  27    2.61    5.55
   6 -11 -27    5.77    6.77
  -6  11  28   -0.00    4.13
   6 -11 -28   -0.00    4.89
  -6  11  29    2.63    6.37
   6 -11 -29    5.96    6.96
  -6  11  30   -0.00    6.07
   6 -11 -30   -0.00    4.52
  -6  11  31    2.45    5.93
   6 -11 -31    1.77    5.02
  -6  11  32   -0.00    5.68
  -6  11  33    8.52    8.24
   6 -12  -1   62.55   13.77
   6 -12  -1   52.87   14.60
  -6 -12   1    7.73    7.27
   6 -12  -2   -0.00    4.45
   6 -12  -2    3.19    4.97
  -6 -12   2    4.77    5.01
   6 -12  -3   -0.00    4.64
   6 -12  -3   -0.00    6.19
  -6 -12   3    3.86    5.67
   6 -12  -4    5.98    5.68
   6 -12  -4   -0.00    6.34
  -6 -12   4    2.34    4.23
   6 -12  -5   37.42   11.90
   6 -12  -5   31.72   12.28
  -6 -12   5   45.39   12.45
   6 -12  -6    0.40    5.17
   6 -12  -6    2.01    6.11
  -6 -12   6    0.29    2.87
   6 -12  -7    3.94    4.72
   6 -12  -7    8.33    7.98
   6 -12  -8    5.28    5.67
   6 -12  -9    9.78    7.73
   6 -12 -10    3.57    4.83
   6 -12 -11   26.23   10.34
   6 -12 -12   -0.00    5.62
   6 -12 -13    1.61    4.82
   6 -12 -14   -0.00    5.23
   6 -12 -15   16.03    8.78
   6 -12 -16    2.19    5.06
   6 -12 -17   20.33    9.92
   6 -12 -18    2.09    3.96
   6 -12 -19   -0.00    5.94
   6 -12 -20    0.46    4.31
   6 -12 -21    9.98    8.69
   6 -12 -22    4.06    6.60
   6 -12 -23    3.64    5.56
   6 -12 -24   -0.00    4.68
   6 -12 -25    7.13    6.19
   6 -12 -26   -0.00    5.00
   6 -12 -27   16.82    8.95
   6 -12 -28    0.28    4.13
   6 -13  -1   14.72    8.02
   6 -13  -1   -0.00    4.03
  -6 -13   1    6.44    6.33
   6 -13  -2   12.18    7.35
   6 -13  -2    4.37    6.36
  -6 -13   2   -0.00    4.48
   6 -13  -3   52.67   14.21
   6 -13  -3   56.32   16.46
  -6 -13   3   47.26   13.99
   6 -13  -4   17.26    8.17
   6 -13  -4   28.13   11.85
  -6 -13   4   28.76   10.31
   6 -13  -5    7.94    6.43
   6 -13  -5    6.50    7.27
  -6 -13   5    9.13    6.29
   6 -13  -6    8.13    6.76
  -6 -13   6    1.42    3.71
   6 -13  -7   13.19    7.78
   6 -13  -8   15.01    7.89
   6 -13  -9   51.01   14.36
   6 -13 -10    4.50    5.93
   6 -13 -11   -0.00    4.42
   6 -13 -12    2.56    5.46
   6 -13 -13    4.21    5.51
   6 -13 -14   -0.00    4.02
   6 -13 -15    9.24    6.53
   6 -13 -16   12.86    8.46
   6 -13 -17    7.44    6.68
   6 -13 -18    5.40    6.07
   6 -13 -19   10.20    9.02
   6 -13 -20    3.16    7.20
   6 -13 -21    5.73    6.06
   6 -13 -22    1.03    4.84
   6 -13 -23   11.72    7.69
   6 -13 -24    6.01    5.83
   6 -14  -1   28.21   10.17
   6 -14  -1   13.82    9.46
  -6 -14   1   17.83    9.36
   6 -14  -2    9.78    7.12
  -6 -14   2    6.26    6.92
   6 -14  -3    0.00    4.89
  -6 -14   3    5.07    5.58
   6 -14  -4   -0.00    4.31
  -6 -14   4    5.02    5.84
   6 -14  -5   41.24   12.87
  -6 -14   5   39.77   12.55
   6 -14  -6   23.31   10.47
   6 -14  -7   10.69    7.97
   6 -14  -8    0.00    4.71
   6 -14  -9   10.77    7.79
   6 -14 -10   11.88    7.73
   6 -14 -11   11.30    7.46
   6 -14 -12   -0.00    5.17
   6 -14 -13   -0.00    4.36
   6 -14 -14    1.82    3.82
   6 -14 -15   11.93    8.34
   6 -14 -16   -0.00    6.92
   6 -14 -17    0.91    5.81
   6 -14 -18   -0.00    6.83
   6 -14 -19   -0.00    5.67
   6 -14 -20    0.00    6.41
   6 -14 -21   -0.00    5.66
   6 -15  -1   -0.00    4.96
  -6 -15   1   -0.00    4.34
   6 -15  -2   10.06    6.93
  -6 -15   2   -0.00    4.88
   6 -15  -3    8.17    6.67
  -6 -15   3    7.58    7.21
   6 -15  -4    1.67    4.31
   6 -15  -5   -0.00    4.77
   6 -15  -6    3.40    6.45
   6 -15  -7    5.08    5.17
   6 -15  -8   -0.00    4.61
   6 -15  -9    2.25    4.71
   6 -15 -10    2.85    5.19
   6 -15 -11    0.00    3.70
   6 -15 -12    4.13    6.41
   6 -15 -13    9.81    8.63
   6 -15 -14    0.77    4.78
   6 -15 -15    3.18    6.28
   6 -15 -16    1.37    4.88
   6 -15 -17    3.22    6.47
   6 -16  -1    0.00    3.04
  -6 -16   1    3.88    6.17
   6 -16  -2    3.35    5.14
   6 -16  -3   -0.00    3.77
   6 -16  -4    6.23    5.90
   6 -16  -5    8.72    6.20
   6 -16  -6    2.58    4.94
   6 -16  -7    3.17    5.68
   6 -16  -8    1.16    5.38
   6 -16  -9    0.00    4.97
   6 -16 -10    0.06    3.24
   6 -16 -11   -0.00    5.35
   6 -16 -12    1.67    5.14
   6 -16 -13    0.45    4.52
   6 -17  -1    1.28    4.99
   6 -17  -2    6.13    6.67
   6 -17  -3    0.00    5.29
   6 -17  -4   -0.00    3.90
   6 -17  -5   -0.00    4.09
   6 -17  -6   -0.00    5.27
   6 -17  -7    4.43    6.47
   6 -17  -8   11.32    8.09
   6 -17  -9   -0.00    5.24
   6 -18  -1    2.82    5.20
   6 -18  -2   -0.00    4.36
   6 -18  -3   -0.00    4.63
   6 -18  -4    4.55    5.76
  -5   0   1    8.23    5.31
  -5   0   1    1.87    3.51
   5   0  -1    6.31    4.53
   5   0  -1    6.13    5.00
  -5   0   2    0.00    3.23
  -5   0   2    1.62    2.98
   5   0  -2   -0.00    3.26
   5   0  -2    2.90    4.28
  -5   0   3   96.31   15.55
  -5   0   3   80.56   15.57
   5   0  -3   86.65   15.35
   5   0  -3   79.60   15.60
  -5   0   4   -0.00    3.40
  -5   0   4    0.00    4.21
   5   0  -4   -0.00    4.35
   5   0  -4   -0.00    3.16
  -5   0   5 2385.77  304.81
  -5   0   5 2431.38  306.41
   5   0  -5 2547.64  305.55
   5   0  -5 2572.27  307.00
  -5   0   6   -0.00    2.67
  -5   0   6    1.00    3.76
   5   0  -6   -0.00    3.41
   5   0  -6    0.86    3.96
  -5   0   7   76.67   12.99
  -5   0   7   55.05   12.92
   5   0  -7   70.33   12.89
   5   0  -7   79.91   14.53
  -5   0   8    2.29    2.97
  -5   0   8   -0.00    3.78
   5   0  -8   -0.00    3.56
   5   0  -8    1.16    3.33
  -5   0   9  566.78   72.78
  -5   0   9  580.22   74.54
   5   0  -9  570.24   72.69
   5   0  -9  520.28   73.72
  -5   0  10    2.86    2.62
  -5   0  10   -0.00    3.91
   5   0 -10    0.00    2.69
   5   0 -10   -0.00    2.99
  -5   0  11   22.44    6.88
  -5   0  11   27.00    8.04
   5   0 -11   20.94    6.14
   5   0 -11   30.08    7.90
  -5   0  12    1.56    3.17
  -5   0  12    1.95    3.51
   5   0 -12    0.64    2.16
  -5   0  13   31.09    7.60
  -5   0  13    6.54    5.08
   5   0 -13   17.12    5.45
  -5   0  14    1.27    3.37
  -5   0  14   -0.00    2.61
   5   0 -14   -0.00    2.55
  -5   0  15  150.15   23.14
  -5   0  15  153.64   24.05
   5   0 -15  121.30   20.69
  -5   0  16    1.68    3.14
  -5   0  16    0.82    3.01
   5   0 -16   -0.00    1.97
   5   0 -16    0.22    2.84
  -5   0  17   93.19   17.48
  -5   0  17   70.47   16.73
   5   0 -17  116.98   16.65
  -5   0  18    3.75    3.90
   5   0 -18    1.70    2.20
  -5   0  19  160.09   25.87
   5   0 -19  148.86   23.24
  -5   0  20    0.00    3.10
   5   0 -20    0.77    3.63
   5   0 -20   -0.00    2.24
  -5   0  21  296.82   37.49
   5   0 -21  195.44   33.63
   5   0 -21  234.02   33.26
   5   0 -22    1.00    3.43
   5   0 -22    0.00    2.84
   5   0 -23   -0.00    3.06
   5   0 -23    2.59    3.14
   5   0 -24   -0.00    2.40
   5   0 -24   -0.00    2.87
   5   0 -25   36.50    9.59
   5   0 -26    0.84    2.91
   5   0 -27   41.13   10.60
  -5   0  30   -0.00    3.47
  -5   0  31   46.52   11.86
  -5   0  32    1.50    3.06
  -5   0  33   -0.00    3.72
  -5   0  34   -0.00    3.86
  -5   0  35   16.15    7.39
  -5   0  36    2.38    3.04
  -5   0  37   21.76    8.31
  -5   0  38    2.19    4.54
  -5   0  39    0.00    4.30
  -5   1   1  434.81   60.34
  -5   1   1  501.10   62.29
   5  -1  -1  479.11   61.14
   5  -1  -1  426.81   61.54
   5   1  -1  502.25   61.67
   5   1  -1  390.99   61.02
  -5  -1   1  439.13   61.22
  -5  -1   1  510.65   62.24
  -5   1   2    0.00    3.99
  -5   1   2    1.31    4.47
   5  -1  -2    5.74    4.07
   5  -1  -2    0.00    3.91
   5   1  -2    4.38    4.54
   5   1  -2    0.21    3.57
  -5  -1   2    4.38    3.66
  -5  -1   2    1.27    3.95
  -5   1   3  482.02   66.32
  -5   1   3  495.55   67.72
   5  -1  -3  533.46   66.99
   5  -1  -3  551.63   68.85
   5   1  -3  492.41   67.03
   5   1  -3  609.91   69.07
  -5  -1   3  445.84   66.39
  -5  -1   3  509.82   67.77
  -5   1   4   11.98    5.13
  -5   1   4   10.33    5.40
   5  -1  -4   24.70    6.40
   5  -1  -4   20.58    7.87
   5   1  -4    5.85    4.67
   5   1  -4   26.01    7.32
  -5  -1   4    9.61    5.19
  -5  -1   4    6.37    5.80
  -5   1   5   67.91   14.80
  -5   1   5  110.93   17.93
   5  -1  -5  103.37   16.45
   5  -1  -5  106.52   18.21
   5   1  -5   97.78   16.73
   5   1  -5  115.81   17.89
  -5  -1   5   81.32   15.49
  -5  -1   5  105.65   17.40
  -5   1   6  514.00   80.82
  -5   1   6  615.22   83.14
   5  -1  -6  654.43   81.77
   5  -1  -6  766.07   85.13
   5   1  -6  614.59   82.09
  -5  -1   6  668.93   81.93
  -5  -1   6  698.90   83.61
  -5   1   7  645.35   82.54
  -5   1   7  707.37   84.68
   5  -1  -7  589.18   81.80
   5  -1  -7  629.13   84.13
   5   1  -7  662.81   82.88
   5   1  -7  622.48   83.34
  -5  -1   7  702.12   82.60
  -5  -1   7  571.20   82.93
  -5   1   8    0.00    3.08
  -5   1   8    3.18    4.64
   5  -1  -8    0.00    2.61
   5  -1  -8   -0.00    3.27
   5   1  -8   -0.00    3.10
   5   1  -8   -0.00    3.58
  -5  -1   8   -0.00    3.22
  -5  -1   8    0.00    3.56
  -5   1   9   38.37    9.59
  -5   1   9   46.04   11.12
   5  -1  -9   45.30    9.39
   5  -1  -9   49.71   11.19
   5   1  -9   47.63    9.85
   5   1  -9   41.07   10.15
  -5  -1   9   35.80    8.56
  -5   1  10    5.53    3.90
  -5   1  10    8.36    5.44
   5  -1 -10    4.66    3.31
   5  -1 -10    0.59    3.70
   5   1 -10    0.00    2.74
  -5  -1  10    4.04    3.34
  -5  -1  10    1.16    3.82
  -5   1  11  177.23   27.75
  -5   1  11  162.32   28.45
   5  -1 -11  194.78   27.10
   5  -1 -11  157.80   27.93
   5   1 -11  201.57   27.22
  -5  -1  11  192.62   26.94
  -5  -1  11  187.68   28.38
  -5   1  12   11.84    5.70
  -5   1  12   15.42    6.73
   5  -1 -12   18.20    5.49
   5  -1 -12    8.49    5.58
   5   1 -12   22.72    6.15
  -5  -1  12   17.40    5.64
  -5  -1  12   15.29    6.11
  -5   1  13  463.50   58.86
  -5   1  13  392.88   58.65
   5  -1 -13  474.79   57.10
   5  -1 -13  373.35   57.86
   5   1 -13  472.67   56.85
   5   1 -13  369.66   56.60
  -5  -1  13  412.51   56.62
  -5  -1  13  460.18   58.69
  -5   1  14    0.00    2.48
  -5   1  14    0.00    3.75
   5  -1 -14    0.00    2.55
   5  -1 -14    1.83    4.05
   5   1 -14    0.01    2.72
   5   1 -14    0.00    2.77
  -5  -1  14    0.00    2.83
  -5   1  15   43.84   10.66
  -5   1  15   55.31   12.44
   5  -1 -15   54.56   10.09
   5  -1 -15   28.67    9.12
   5   1 -15   38.88    8.77
   5   1 -15   41.17    9.56
  -5  -1  15   40.23    9.53
  -5   1  16    1.91    3.45
  -5   1  16    2.01    4.36
   5  -1 -16    2.82    2.93
   5   1 -16    2.03    3.58
  -5  -1  16    6.27    4.06
  -5   1  17   36.35    9.52
  -5   1  17   26.63    9.03
   5  -1 -17   26.64    7.38
   5   1 -17   24.69    6.63
   5   1 -17   26.31    7.55
  -5  -1  17   27.27    7.92
  -5   1  18    5.63    4.81
  -5   1  18    0.00    4.52
   5  -1 -18    0.00    2.98
   5   1 -18    4.84    3.23
  -5  -1  18    1.54    3.39
  -5   1  19  139.03   27.71
  -5   1  19  216.91   30.98
   5  -1 -19  211.06   29.36
   5  -1 -19  189.42   27.22
   5   1 -19  204.33   26.77
  -5  -1  19  169.71   27.84
  -5  -1  19  135.31   27.19
  -5   1  20    5.03    4.49
  -5   1  20    2.43    4.18
   5  -1 -20   17.22    6.39
   5  -1 -20   11.28    4.72
   5   1 -20    8.18    3.90
  -5  -1  20    0.00    3.61
  -5  -1  20    7.11    5.12
   5  -1 -21    0.00    3.51
   5  -1 -21    4.60    3.71
   5   1 -21    3.44    3.47
   5   1 -21    4.44    3.19
  -5  -1  21    4.81    4.54
   5  -1 -22   10.11    5.59
   5   1 -22   15.17    6.14
   5   1 -22   23.20    6.08
   5  -1 -23   48.52   11.73
   5   1 -23   47.44   10.91
   5   1 -23   55.24   10.67
   5  -1 -24    2.39    3.44
   5   1 -24    3.89    3.37
   5  -1 -25   21.37    7.51
   5   1 -25   19.55    6.51
   5  -1 -26    2.33    3.71
   5  -1 -27   61.83   13.85
   5  -1 -28    5.02    4.77
  -5   1  29   24.89    9.17
  -5   1  30    1.29    3.24
  -5   1  31   -0.00    3.75
  -5   1  32    1.52    4.16
  -5  -1  32    0.00    3.94
  -5   1  33   50.40   12.39
  -5  -1  33   33.23   10.16
  -5   1  34    1.30    4.25
  -5  -1  34    0.00    3.43
  -5   1  35    0.52    4.00
  -5  -1  35    4.38    4.72
  -5   1  36    2.46    3.68
  -5  -1  36    4.47    4.40
  -5   1  37    2.57    4.28
  -5  -1  37    0.00    3.39
  -5   1  38   -0.00    4.67
  -5  -1  38    0.00    3.99
  -5   1  39    0.00    6.21
  -5  -1  39   17.44    6.88
  -5   2   1    4.29    3.50
  -5   2   1    7.75    5.96
   5  -2  -1    8.03    4.25
   5  -2  -1    4.77    4.85
   5   2  -1    6.60    4.50
   5   2  -1    5.03    4.40
  -5  -2   1    2.85    4.56
  -5  -2   1    0.24    4.06
  -5   2   2   -0.00    3.61
  -5   2   2   19.12    6.67
   5  -2  -2   14.20    5.55
   5  -2  -2   21.75    7.37
   5   2  -2   11.52    5.33
   5   2  -2   13.72    5.77
  -5  -2   2   19.16    6.49
  -5  -2   2   20.10    6.87
  -5   2   3  160.28   27.69
  -5   2   3  270.98   31.82
   5  -2  -3  216.49   28.99
   5  -2  -3  204.85   30.61
   5   2  -3  178.52   28.53
   5   2  -3  185.00   29.35
  -5  -2   3  189.47   29.37
  -5  -2   3  196.76   29.53
  -5   2   4   62.37   12.58
  -5   2   4   82.84   14.95
   5  -2  -4   57.15   12.42
   5  -2  -4   80.01   15.19
   5   2  -4   86.07   14.12
   5   2  -4   53.64   12.86
  -5  -2   4   66.14   13.55
  -5  -2   4   95.52   15.20
  -5   2   5  680.19   80.26
  -5   2   5  668.71   81.63
   5  -2  -5  544.34   78.62
   5  -2  -5  762.90   83.29
   5   2  -5  569.60   79.38
   5   2  -5  645.42   80.60
  -5  -2   5  578.97   79.51
  -5  -2   5  560.86   79.91
  -5   2   6   15.51    5.44
  -5   2   6    7.65    5.67
   5  -2  -6    5.80    3.98
   5  -2  -6    0.00    3.54
   5   2  -6   11.35    5.34
   5   2  -6   13.08    5.57
  -5  -2   6    3.02    4.55
  -5  -2   6    7.48    4.35
  -5   2   7  117.42   16.25
  -5   2   7  114.59   17.36
   5  -2  -7  105.18   14.80
   5  -2  -7   77.01   15.41
   5   2  -7  114.77   15.74
   5   2  -7   76.38   14.36
  -5  -2   7   31.44   11.51
  -5  -2   7   67.33   14.09
  -5   2   8    2.86    3.78
  -5   2   8   17.61    6.83
   5  -2  -8   15.17    5.00
   5  -2  -8    5.18    5.31
   5   2  -8    6.52    4.03
  -5  -2   8    7.54    4.43
  -5  -2   8    7.05    4.77
  -5   2   9  698.95   90.79
   5  -2  -9  735.78   92.17
   5   2  -9  666.44   89.49
  -5  -2   9  730.77   89.13
  -5  -2   9  654.93   90.10
  -5   2  10    1.53    4.48
  -5   2  10    1.68    4.31
   5  -2 -10    2.12    3.19
   5  -2 -10    1.17    4.18
   5   2 -10    2.90    3.84
   5   2 -10    7.24    4.45
  -5  -2  10    4.08    2.91
  -5  -2  10    9.35    4.56
  -5   2  11    7.76    5.08
  -5   2  11   12.60    6.60
   5  -2 -11   12.23    4.78
   5  -2 -11   15.38    6.89
   5   2 -11    7.26    4.29
   5   2 -11    7.39    4.76
  -5  -2  11    6.92    3.83
  -5   2  12   86.92   15.87
  -5   2  12   90.68   16.39
   5  -2 -12   80.07   13.72
   5  -2 -12   55.13   14.02
   5   2 -12   83.98   13.78
   5   2 -12   76.28   13.47
  -5  -2  12   53.48   11.80
  -5   2  13   70.20   13.01
  -5   2  13   10.96    7.76
   5  -2 -13   68.19   11.25
   5  -2 -13   38.45   10.74
   5   2 -13   60.04   10.35
   5   2 -13   46.11    9.55
  -5  -2  13   58.28    9.77
  -5   2  14   35.67    9.89
  -5   2  14   38.67   10.43
   5  -2 -14   22.71    7.12
   5  -2 -14   27.06    9.01
   5   2 -14   30.81    7.77
   5   2 -14   49.08    9.09
  -5  -2  14   34.59    7.76
  -5   2  15  439.92   56.50
  -5   2  15  346.73   54.77
   5  -2 -15  480.72   54.18
   5  -2 -15  368.92   55.17
   5   2 -15  403.64   52.33
   5   2 -15  407.06   52.51
  -5  -2  15  337.43   51.69
  -5  -2  15  376.35   53.53
  -5   2  16    0.63    4.17
  -5   2  16    3.36    4.73
   5  -2 -16    3.11    3.41
   5  -2 -16   -0.00    3.90
   5   2 -16    0.00    2.67
   5   2 -16    1.31    2.51
  -5  -2  16    3.30    3.10
  -5  -2  16    7.67    4.56
  -5   2  17    7.07    5.23
  -5   2  17    8.68    5.50
   5  -2 -17    5.43    3.93
   5   2 -17    5.23    3.65
   5   2 -17    0.00    2.73
  -5  -2  17    7.26    3.96
  -5  -2  17    4.02    3.68
  -5   2  18   -0.00    2.86
  -5   2  18   -0.00    3.60
   5  -2 -18    0.10    3.63
   5  -2 -18   -0.00    2.81
   5   2 -18    4.64    3.18
  -5  -2  18   -0.00    3.25
  -5  -2  18    3.97    4.00
  -5   2  19  135.04   24.11
   5  -2 -19  121.64   22.04
   5   2 -19  131.69   20.10
  -5  -2  19  149.13   21.92
  -5  -2  19  106.73   21.12
  -5   2  20   46.25   13.69
   5  -2 -20   74.32   14.62
   5   2 -20   58.56   11.72
  -5  -2  20   80.89   14.20
  -5  -2  20   66.58   13.82
   5  -2 -21    6.65    4.76
   5   2 -21    8.71    4.04
  -5  -2  21    0.00    3.69
   5  -2 -22   29.99    8.40
   5   2 -22   15.09    5.67
  -5  -2  22   13.05    5.74
   5  -2 -23    4.47    4.75
   5   2 -23   16.97    5.77
   5  -2 -24    2.61    3.73
   5   2 -24    0.00    3.04
   5  -2 -25  142.35   24.60
   5  -2 -26    3.49    3.71
  -5   2  27   49.02   12.74
  -5   2  28    2.79    4.02
  -5   2  29   21.51    8.98
  -5   2  30    0.00    4.79
  -5   2  31   43.16   12.31
  -5   2  32   -0.00    4.61
  -5   2  33   -0.00    4.66
  -5  -2  33    2.96    3.63
  -5   2  34    0.62    4.64
  -5  -2  34    1.51    3.94
  -5   2  35   12.03    7.53
  -5  -2  35    9.05    5.29
  -5   2  36   -0.00    4.62
  -5  -2  36    5.85    4.63
  -5   2  37    9.59    5.81
  -5  -2  37    2.16    4.40
  -5   2  38   -0.00    5.22
  -5  -2  38   -0.00    3.66
  -5  -2  39   -0.00    3.57
  -5   3   1  310.47   44.36
  -5   3   1  361.18   46.39
   5  -3  -1  302.41   43.96
   5  -3  -1  311.59   46.24
   5   3  -1  327.87   45.07
   5   3  -1  304.22   45.57
  -5  -3   1  350.03   46.27
  -5  -3   1  349.57   46.31
  -5   3   2   50.99   11.52
  -5   3   2   53.88   12.53
   5  -3  -2   70.64   12.29
   5  -3  -2   76.68   14.61
   5   3  -2   58.90   12.08
   5   3  -2   43.87   11.59
  -5  -3   2   64.33   12.98
  -5  -3   2   79.61   14.00
  -5   3   3  126.70   19.66
  -5   3   3   93.37   19.30
   5  -3  -3  127.32   19.16
   5  -3  -3  100.72   20.20
   5   3  -3  115.90   19.36
   5   3  -3  139.62   20.91
  -5  -3   3  113.66   19.76
  -5  -3   3  120.30   20.11
  -5   3   4    0.00    4.04
  -5   3   4    0.00    4.11
   5  -3  -4    1.95    3.21
   5  -3  -4    1.75    4.92
   5   3  -4    2.36    3.94
   5   3  -4   -0.00    4.12
  -5  -3   4    0.87    4.26
  -5  -3   4    3.05    4.28
  -5   3   5  203.77   32.43
  -5   3   5  208.79   33.32
   5  -3  -5  240.50   31.98
   5  -3  -5  196.93   33.30
   5   3  -5  263.46   32.92
   5   3  -5  299.12   34.37
  -5  -3   5  217.61   32.63
  -5  -3   5  168.90   31.38
  -5   3   6  229.91   31.68
   5  -3  -6  243.30   32.12
   5   3  -6  183.52   28.52
  -5  -3   6  157.70   28.33
  -5  -3   6  199.79   29.61
  -5   3   7   74.65   14.89
  -5   3   7   75.02   15.65
   5  -3  -7   60.15   12.95
   5  -3  -7  108.55   17.57
   5   3  -7   75.59   13.91
  -5  -3   7   70.71   13.69
  -5  -3   7   92.73   15.35
  -5   3   8   91.10   18.04
  -5   3   8   98.93   19.05
   5  -3  -8  118.40   17.91
   5  -3  -8   89.44   18.75
   5   3  -8  117.07   17.88
  -5  -3   8   90.04   16.67
  -5  -3   8  126.40   18.93
  -5   3   9   96.03   18.16
  -5   3   9  116.77   19.58
   5  -3  -9   89.19   16.35
   5  -3  -9   74.50   17.45
   5   3  -9  105.31   16.80
   5   3  -9  136.48   18.08
  -5  -3   9   82.19   15.63
  -5   3  10   25.86    8.13
  -5   3  10   22.37    7.91
   5  -3 -10   27.57    7.11
   5  -3 -10   22.68    8.00
   5   3 -10   12.44    5.51
   5   3 -10   28.71    7.29
  -5  -3  10   21.93    6.35
  -5   3  11    4.32    3.97
  -5   3  11    1.43    3.99
   5  -3 -11    0.00    2.79
   5  -3 -11    2.31    4.58
   5   3 -11    0.58    2.71
   5   3 -11   -0.00    3.63
  -5  -3  11    1.22    2.20
  -5   3  12   31.91    9.23
  -5   3  12   25.85    8.89
   5  -3 -12   25.33    7.45
   5  -3 -12   31.15    9.55
   5   3 -12   27.76    7.19
   5   3 -12   31.80    7.38
  -5  -3  12   15.08    5.50
  -5  -3  12   25.71    7.40
  -5   3  13  250.82   34.91
  -5   3  13  171.51   32.26
   5  -3 -13  210.53   31.16
   5  -3 -13  243.53   34.68
   5   3 -13  241.90   31.08
  -5  -3  13  178.12   28.96
  -5  -3  13  221.18   31.42
  -5   3  14   21.86    8.24
  -5   3  14   22.07    8.06
   5  -3 -14   17.61    6.30
   5  -3 -14   30.01    9.35
   5   3 -14    7.63    4.77
   5   3 -14   38.02    7.29
  -5  -3  14   24.21    5.89
  -5  -3  14   22.49    6.90
  -5   3  15    8.49    6.00
  -5   3  15   10.69    6.30
   5  -3 -15    7.24    6.13
   5   3 -15   12.24    4.88
   5   3 -15    9.86    4.05
  -5  -3  15   10.37    4.27
  -5  -3  15    9.64    4.87
  -5   3  16   48.48   12.34
  -5   3  16   42.96   11.73
   5  -3 -16   51.92   12.14
   5   3 -16   42.63    9.45
   5   3 -16   37.09    8.49
  -5  -3  16   48.80    9.51
  -5  -3  16   50.76   10.75
  -5   3  17   81.64   17.30
   5  -3 -17   73.80   15.92
   5   3 -17   76.14   14.05
  -5  -3  17   88.96   14.45
  -5  -3  17   82.53   15.23
  -5   3  18    5.72    5.47
   5  -3 -18    4.66    4.76
   5   3 -18   16.55    5.19
  -5  -3  18    7.52    4.01
  -5  -3  18   13.27    5.53
  -5   3  19    0.98    4.32
   5  -3 -19   -0.00    3.82
   5   3 -19    0.28    2.28
  -5  -3  19    0.00    2.61
  -5  -3  19    0.94    3.31
   5  -3 -20   -0.00    3.53
   5   3 -20    0.00    2.75
  -5  -3  20    2.83    3.54
  -5  -3  20    2.83    4.12
   5  -3 -21   41.69   12.02
  -5  -3  21   73.49   12.80
   5  -3 -22  114.01   20.44
  -5  -3  22  102.25   18.26
  -5  -3  23   96.32   17.12
  -5   3  25    0.66    3.29
  -5   3  26    0.00    3.39
  -5   3  27   41.17   11.88
   5  -3 -27   38.56   11.41
  -5   3  28    4.73    5.99
   5  -3 -28    5.49    4.58
  -5   3  29   36.47   10.87
   5  -3 -29   24.44    9.05
  -5   3  30    2.29    3.87
   5  -3 -30   -0.00    4.79
  -5   3  31    0.00    5.09
   5  -3 -31    1.33    4.60
  -5   3  32   11.24    6.89
  -5   3  33   12.35    7.12
  -5   3  34    1.07    4.86
  -5  -3  34    0.00    3.06
  -5   3  35    3.48    4.87
  -5  -3  35    1.43    3.07
  -5   3  36    0.80    5.46
  -5  -3  36    4.77    4.08
  -5   3  37    1.63    4.61
  -5  -3  37   11.83    5.36
  -5   3  38    0.00    4.47
  -5  -3  38    5.19    4.27
  -5  -3  39   15.08    6.78
  -5   4   1   71.06   14.99
  -5   4   1   70.47   15.27
   5  -4  -1   80.31   14.53
   5  -4  -1  104.56   18.18
   5   4  -1   89.37   15.84
   5   4  -1   75.45   15.95
  -5  -4   1  105.52   17.25
  -5  -4   1  105.74   17.55
  -5   4   2   12.15    5.74
  -5   4   2    5.35    5.02
   5  -4  -2    9.30    4.44
   5  -4  -2   19.31    7.77
   5   4  -2   14.36    5.53
   5   4  -2    8.27    5.24
  -5  -4   2   10.95    6.26
  -5  -4   2    9.34    5.55
  -5   4   3   45.75   10.40
  -5   4   3   50.06   11.47
   5  -4  -3   41.96    9.40
   5  -4  -3   35.26   10.49
   5   4  -3   39.56    9.58
   5   4  -3   40.90   10.04
  -5  -4   3   35.22    9.61
  -5  -4   3   37.95   10.22
  -5   4   4   55.88   12.75
  -5   4   4   56.26   13.34
   5  -4  -4   49.29   11.15
   5  -4  -4   63.32   13.89
   5   4  -4   62.08   12.35
   5   4  -4   60.31   12.72
  -5  -4   4   99.36   15.07
  -5  -4   4   64.09   13.26
  -5   4   5  189.54   29.75
  -5   4   5  179.12   29.80
   5  -4  -5  160.64   27.28
   5  -4  -5  200.53   30.71
   5   4  -5  210.15   28.73
   5   4  -5  200.66   29.23
  -5  -4   5  182.72   28.75
  -5  -4   5  209.90   29.81
  -5   4   6   -0.00    3.67
  -5   4   6   -0.00    3.55
   5  -4  -6    0.42    2.97
   5  -4  -6   -0.00    4.73
   5   4  -6   -0.00    3.46
  -5  -4   6    0.00    3.26
  -5  -4   6    0.46    2.88
  -5   4   7   13.86    6.05
  -5   4   7    7.30    5.37
   5  -4  -7   11.22    5.08
   5  -4  -7    8.66    5.68
   5   4  -7   10.85    4.70
  -5  -4   7    8.12    5.28
  -5  -4   7    4.27    4.56
  -5   4   8   85.76   16.92
  -5   4   8   85.80   16.80
   5  -4  -8   97.97   15.47
   5  -4  -8   81.15   16.59
   5   4  -8   87.00   14.66
   5   4  -8   77.21   14.28
  -5  -4   8   59.61   13.61
  -5   4   9   81.76   19.03
  -5   4   9   99.60   19.99
   5  -4  -9  115.20   18.95
   5  -4  -9  129.88   21.87
   5   4  -9   98.40   17.76
   5   4  -9  122.85   18.62
  -5  -4   9  136.97   19.36
  -5   4  10  202.54   30.12
  -5   4  10  254.55   31.90
   5  -4 -10  163.27   26.73
   5  -4 -10  167.22   29.10
   5   4 -10  168.42   26.00
   5   4 -10  204.52   26.72
  -5  -4  10  138.60   25.19
  -5   4  11  214.28   34.37
  -5   4  11  236.70   34.81
   5  -4 -11  205.90   34.18
   5   4 -11  251.33   31.32
  -5  -4  11  235.71   30.93
  -5  -4  11  157.84   30.46
  -5   4  12    0.30    3.65
  -5   4  12    0.00    4.41
   5  -4 -12    2.74    5.16
   5   4 -12    5.32    3.33
   5   4 -12    2.21    2.87
  -5  -4  12   -0.00    2.71
  -5  -4  12    0.00    2.87
  -5   4  13    1.39    3.29
  -5   4  13    2.98    5.86
   5  -4 -13    2.83    5.04
   5   4 -13    4.36    3.36
   5   4 -13    0.00    2.36
  -5  -4  13    4.53    3.29
  -5  -4  13    1.21    3.48
  -5   4  14   36.87   10.47
  -5   4  14   33.65   10.20
   5  -4 -14   29.67    9.08
   5  -4 -14   14.77    8.18
   5   4 -14   29.04    7.25
   5   4 -14   28.40    6.37
  -5  -4  14   22.80    6.12
  -5  -4  14   28.44    7.82
  -5   4  15  322.23   48.83
  -5   4  15  317.27   48.50
   5  -4 -15  311.57   47.46
   5  -4 -15  309.85   49.21
   5   4 -15  320.79   44.56
   5   4 -15  348.74   43.43
  -5  -4  15  349.99   44.03
  -5  -4  15  309.08   45.27
  -5   4  16   72.16   16.82
   5  -4 -16   81.78   16.50
   5   4 -16  121.22   15.62
   5   4 -16   64.80   11.95
  -5  -4  16   80.98   13.26
  -5  -4  16   72.29   14.32
  -5   4  17   79.76   18.93
   5  -4 -17  137.57   20.82
   5   4 -17  110.97   16.83
  -5  -4  17   88.44   15.46
  -5  -4  17   88.61   16.85
  -5   4  18    4.57    5.16
   5  -4 -18    3.63    4.97
   5   4 -18    0.00    2.85
  -5  -4  18    3.15    2.95
  -5  -4  18    1.09    3.11
  -5   4  19  178.67   31.64
   5  -4 -19  168.06   29.53
   5   4 -19  210.49   27.71
  -5  -4  19  165.85   26.51
  -5  -4  19  204.45   28.73
  -5  -4  20   14.49    4.99
  -5  -4  20    5.45    4.30
  -5  -4  21   56.68   11.39
  -5   4  22    3.02    4.83
  -5   4  23    2.37    3.95
  -5   4  24   -0.00    4.02
   5  -4 -24   -0.00    3.84
  -5   4  25   28.60   10.15
   5  -4 -25   28.26    9.55
  -5   4  26   22.37    8.80
   5  -4 -26   19.19    8.27
  -5   4  27   22.07    9.44
   5  -4 -27   18.74    8.15
  -5   4  28   -0.00    4.55
   5  -4 -28    3.46    4.10
  -5   4  29   23.37    9.10
   5  -4 -29   11.05    7.03
  -5   4  30   10.83    7.46
   5  -4 -30   20.48    8.64
  -5   4  31   23.76    9.73
   5  -4 -31   15.21    7.98
  -5   4  32   10.55    6.83
   5  -4 -32    7.71    6.21
  -5   4  33    0.29    3.87
  -5   4  34   14.58    8.26
  -5   4  35    0.96    5.68
  -5  -4  35    7.42    4.56
  -5   4  36    5.38    6.09
  -5  -4  36    3.15    3.72
  -5   4  37    8.33    6.48
  -5  -4  37   -0.00    2.87
  -5   4  38    3.65    5.41
  -5  -4  38    0.94    3.51
  -5  -4  39    1.51    3.27
  -5   5   1  221.38   34.25
  -5   5   1  243.39   34.99
   5  -5  -1  351.07   35.35
   5  -5  -1  203.89   34.80
   5   5  -1  248.69   34.14
   5   5  -1  199.83   34.03
  -5  -5   1  217.86   34.33
  -5  -5   1  177.99   33.55
  -5   5   2   75.23   13.84
  -5   5   2   65.16   13.53
   5  -5  -2   50.36   11.35
   5  -5  -2   56.23   13.57
   5   5  -2   67.31   12.73
   5   5  -2   53.84   12.38
  -5  -5   2   52.54   12.43
  -5  -5   2   62.67   13.41
  -5   5   3  186.25   27.13
  -5   5   3  168.78   26.70
   5  -5  -3  134.12   23.80
   5  -5  -3  154.19   26.69
   5   5  -3  176.08   25.36
   5   5  -3  159.52   25.80
  -5  -5   3  160.69   26.29
  -5   5   4   56.23   12.11
  -5   5   4   38.61   10.28
   5  -5  -4   45.71    9.48
   5  -5  -4   16.43    8.09
   5   5  -4   50.77   10.20
   5   5  -4   38.16    9.77
  -5  -5   4   33.46    9.43
  -5  -5   4   45.30   10.64
  -5   5   5   24.77    8.60
  -5   5   5   30.07    8.84
   5  -5  -5   17.28    6.17
   5  -5  -5   18.76    7.90
   5   5  -5   23.06    6.79
  -5  -5   5   16.98    6.65
  -5  -5   5   10.57    6.03
  -5   5   6   11.24    6.39
  -5   5   6   12.95    6.60
   5  -5  -6    7.20    4.45
   5  -5  -6   20.37    7.68
   5   5  -6   14.75    5.45
  -5  -5   6    9.21    5.58
  -5  -5   6    9.76    5.38
  -5   5   7  296.12   41.96
  -5   5   7  267.76   40.96
   5  -5  -7  302.06   42.38
   5   5  -7  269.91   38.76
  -5  -5   7  239.95   38.49
  -5  -5   7  286.17   39.92
  -5   5   8  163.27   25.92
  -5   5   8  124.09   23.95
   5  -5  -8  111.40   23.93
   5   5  -8  140.98   22.04
   5   5  -8  165.71   22.92
  -5  -5   8  142.85   22.79
  -5   5   9   10.09    5.79
  -5   5   9    0.00    4.25
   5  -5  -9   15.99    7.16
   5   5  -9   11.36    4.68
   5   5  -9   17.96    5.71
  -5  -5   9   12.81    5.54
  -5   5  10    3.66    5.00
  -5   5  10   -0.00    4.74
   5  -5 -10    3.68    4.82
   5   5 -10    1.27    2.48
   5   5 -10    0.27    1.94
  -5  -5  10    1.38    3.33
  -5  -5  10    0.00    3.37
  -5   5  11   19.08    7.94
  -5   5  11   14.82    6.68
   5  -5 -11   15.88    8.25
   5   5 -11   12.07    4.61
   5   5 -11    9.21    4.38
  -5  -5  11    1.35    3.47
  -5  -5  11   11.91    5.55
  -5   5  12  287.25   41.64
  -5   5  12  245.08   40.08
   5  -5 -12  286.69   40.68
   5  -5 -12  241.30   40.65
   5   5 -12  244.15   36.30
   5   5 -12  275.21   36.17
  -5  -5  12  274.64   36.78
  -5  -5  12  249.86   37.34
  -5   5  13  294.85   37.99
  -5   5  13  296.01   37.65
   5  -5 -13  273.13   35.91
   5  -5 -13  213.70   35.57
   5   5 -13  411.32   34.50
   5   5 -13  107.48   28.06
  -5  -5  13  273.63   31.60
  -5  -5  13  279.61   33.31
  -5   5  14   22.25    9.02
  -5   5  14   13.15    7.37
   5  -5 -14   15.21    6.96
   5  -5 -14   31.46   10.94
   5   5 -14   15.91    5.35
   5   5 -14   34.44    6.10
  -5  -5  14   22.76    6.05
  -5  -5  14   12.70    5.60
  -5   5  15    0.00    5.17
   5  -5 -15   -0.00    3.40
   5   5 -15    7.20    4.17
   5   5 -15    4.67    2.55
  -5  -5  15    6.58    3.51
  -5  -5  15    2.58    3.79
  -5   5  16   31.93   11.18
   5   5 -16   32.43    8.43
   5   5 -16   47.61    7.39
  -5  -5  16   45.60    8.65
  -5  -5  16   53.96   10.80
  -5   5  17   57.00   16.40
   5   5 -17   80.16   13.92
  -5  -5  17   88.79   13.67
  -5  -5  17   94.55   15.87
  -5   5  18   20.74    9.73
  -5  -5  18   29.96    6.60
  -5  -5  18   31.18    8.08
  -5  -5  19   77.21   13.84
  -5  -5  19  103.37   16.38
  -5   5  20   -0.00    3.17
  -5  -5  20   -0.00    2.23
  -5   5  21    0.00    4.13
   5  -5 -21    1.93    3.45
  -5   5  22   49.16   13.58
   5  -5 -22   62.81   14.48
  -5   5  23   25.94    9.97
   5  -5 -23   33.94   10.31
  -5   5  24   23.27    9.08
   5  -5 -24   16.71    7.40
  -5   5  25   -0.00    5.26
   5  -5 -25   -0.00    3.58
  -5   5  26   -0.00    4.43
   5  -5 -26    4.06    4.74
  -5   5  27   12.34    7.62
   5  -5 -27   14.59    6.99
  -5   5  28   46.17   12.89
   5  -5 -28   20.69    8.94
  -5   5  29   16.41    8.47
   5  -5 -29   21.25    8.58
  -5   5  30    8.06    7.62
   5  -5 -30    6.46    5.57
  -5   5  31    0.17    3.61
   5  -5 -31   10.12    6.77
  -5   5  32    4.90    5.88
   5  -5 -32    3.38    5.86
  -5   5  33   16.12    8.74
   5  -5 -33   12.09    7.38
  -5   5  34    7.05    6.40
  -5   5  35    1.61    5.29
  -5  -5  35    0.64    2.32
  -5   5  36   -0.00    5.50
  -5  -5  36    3.57    3.15
  -5   5  37    0.00    5.31
  -5  -5  37   -0.00    2.56
  -5  -5  38    3.04    3.12
  -5  -5  39    7.77    4.38
  -5  -5  40    0.68    2.86
  -5   6   1   11.63    6.26
  -5   6   1   22.36    7.85
   5  -6  -1   20.20    6.19
   5  -6  -1   19.61    7.74
   5   6  -1   14.50    6.00
   5   6  -1   10.27    6.46
  -5  -6   1   28.05    8.31
  -5  -6   1   24.68    8.81
  -5   6   2    1.99    4.31
  -5   6   2    3.58    4.65
   5  -6  -2    2.37    2.97
   5  -6  -2    0.00    4.24
   5   6  -2    7.72    4.61
   5   6  -2    1.98    3.86
  -5  -6   2    1.90    3.42
  -5  -6   2    4.72    5.18
  -5   6   3   85.05   16.88
  -5   6   3  101.19   17.35
   5  -6  -3   69.32   16.21
   5   6  -3   81.31   14.84
   5   6  -3   69.68   15.17
  -5  -6   3   79.07   15.62
  -5  -6   3   66.86   15.28
  -5   6   4  106.12   21.30
  -5   6   4  135.55   22.27
   5  -6  -4  129.89   23.07
   5   6  -4  114.32   19.55
  -5  -6   4  106.56   19.90
  -5  -6   4  116.34   20.78
  -5   6   5   88.17   19.31
  -5   6   5  109.52   20.25
   5  -6  -5  108.00   20.89
   5   6  -5  125.76   19.06
  -5  -6   5  103.46   18.78
  -5  -6   5   95.08   18.83
  -5   6   6   35.90   10.50
  -5   6   6   28.34    9.09
   5  -6  -6   23.34    8.84
   5   6  -6   27.67    7.37
   5   6  -6   13.79    6.33
  -5  -6   6   22.12    7.75
  -5  -6   6   27.76    8.19
  -5   6   7   93.02   18.13
  -5   6   7   60.12   15.95
   5  -6  -7   71.85   17.08
   5   6  -7   73.74   14.41
   5   6  -7   87.67   15.30
  -5  -6   7   95.13   16.16
  -5   6   8   44.06   11.61
  -5   6   8    9.01    5.97
   5  -6  -8   26.42    9.56
   5   6  -8   21.58    6.66
  -5  -6   8   21.04    6.82
  -5   6   9  127.41   22.47
  -5   6   9   89.79   19.53
   5  -6  -9  107.60   21.12
   5   6  -9   99.95   17.17
   5   6  -9   95.86   16.85
  -5  -6   9  103.87   17.98
  -5   6  10  118.46   23.47
  -5   6  10  133.39   23.87
   5  -6 -10  141.10   23.67
   5  -6 -10  130.91   24.85
   5   6 -10  122.82   20.14
   5   6 -10  128.58   20.04
  -5  -6  10  122.96   20.81
  -5   6  11   87.01   19.27
  -5   6  11   80.08   18.43
   5  -6 -11  120.52   20.40
   5  -6 -11   92.60   20.23
   5   6 -11   97.37   16.27
   5   6 -11  113.59   16.31
  -5  -6  11   97.86   16.95
  -5  -6  11   77.04   16.55
  -5   6  12   25.72    9.36
   5  -6 -12   36.16   10.34
   5  -6 -12   31.82   11.24
   5   6 -12   32.05    7.53
   5   6 -12   20.33    6.21
  -5  -6  12   31.59    7.92
  -5  -6  12   28.00    8.15
  -5   6  13    6.26    5.83
   5  -6 -13    3.00    4.63
   5   6 -13    4.59    3.34
   5   6 -13    2.47    2.68
  -5  -6  13    1.59    3.21
  -5  -6  13    2.18    2.95
  -5   6  14  131.89   21.94
   5   6 -14  100.99   15.63
   5   6 -14   90.70   13.66
  -5  -6  14   77.69   14.74
  -5  -6  14   80.10   15.85
  -5   6  15   59.50   16.12
   5   6 -15   97.73   14.34
   5   6 -15   82.37   11.49
  -5  -6  15   68.35   12.80
  -5  -6  15   70.42   14.33
  -5   6  16   -0.00    4.14
  -5   6  16    1.76    4.53
   5   6 -16    0.84    2.33
   5   6 -16   -0.00    1.06
  -5  -6  16    0.68    2.35
  -5  -6  16    0.21    2.78
  -5   6  17   68.81   17.58
   5  -6 -17   78.06   16.60
  -5  -6  17   88.79   13.09
  -5  -6  17   61.83   13.54
  -5   6  18    7.89    6.75
   5  -6 -18   17.10    7.75
  -5  -6  18   20.63    5.01
  -5  -6  18   12.72    5.51
  -5   6  19   30.96    9.98
   5  -6 -19   24.63    8.86
  -5   6  20    6.01    5.67
   5  -6 -20    6.83    5.44
  -5   6  21   20.39    8.45
   5  -6 -21    5.25    5.22
  -5   6  22   48.24   13.61
   5  -6 -22   47.95   12.99
  -5   6  23    0.69    4.27
   5  -6 -23   -0.00    2.65
  -5   6  24    9.05    6.75
   5  -6 -24    4.47    5.30
  -5   6  25   29.84   10.89
   5  -6 -25    8.42    6.32
  -5   6  26   28.76   11.11
   5  -6 -26   45.98   12.89
  -5   6  27   12.87    7.98
   5  -6 -27    3.84    5.02
  -5   6  28    1.98    4.28
   5  -6 -28    0.00    4.42
  -5   6  29    0.27    5.37
   5  -6 -29    0.00    4.85
  -5   6  30   14.54    8.11
   5  -6 -30   17.88    8.53
  -5   6  31   15.01    8.52
   5  -6 -31    7.65    6.86
  -5   6  32    8.61    7.70
   5  -6 -32    6.90    6.64
  -5   6  33   -0.00    4.30
   5  -6 -33   -0.00    3.89
  -5   6  34    6.61    6.12
   5  -6 -34    3.56    5.54
  -5   6  35    5.97    7.38
  -5   6  36   18.10    9.59
  -5  -6  36   13.92    4.97
  -5   6  37   -0.00    5.87
  -5  -6  37    2.88    3.20
  -5  -6  38    1.08    2.50
  -5  -6  39   -0.00    2.71
  -5  -6  40    5.42    4.12
  -5   7   1    4.33    4.78
   5  -7  -1   23.16    8.18
   5   7  -1    9.35    5.25
   5   7  -1   10.56    6.36
  -5  -7   1   16.18    6.71
  -5  -7   1    7.47    5.62
  -5   7   2  123.12   25.80
   5  -7  -2  179.75   28.31
   5   7  -2  149.07   24.74
   5   7  -2  162.41   26.77
  -5  -7   2  167.40   26.44
  -5  -7   2  177.94   27.57
  -5   7   3   96.87   21.86
   5  -7  -3  111.91   22.74
   5   7  -3  148.40   21.58
   5   7  -3  121.40   21.66
  -5  -7   3  111.86   21.06
  -5  -7   3  143.68   22.97
  -5   7   4   61.78   15.82
   5  -7  -4   88.45   17.99
   5   7  -4   65.90   13.89
  -5  -7   4   85.83   16.01
  -5  -7   4   80.88   16.13
  -5   7   5   14.96    8.08
   5  -7  -5   17.11    7.78
   5   7  -5   11.95    5.21
  -5  -7   5   10.13    5.87
  -5  -7   5   14.60    6.77
  -5   7   6   32.50   10.58
   5  -7  -6   51.86   12.78
   5   7  -6   24.29    7.56
   5   7  -6   44.01    9.79
  -5  -7   6   26.38    8.15
  -5  -7   6   17.31    7.92
  -5   7   7  135.63   26.92
   5  -7  -7  147.08   26.43
   5  -7  -7  151.91   27.74
   5   7  -7  217.70   26.01
   5   7  -7  121.00   23.51
  -5  -7   7  164.95   25.42
  -5   7   8  315.67   49.22
  -5   7   8  329.68   48.60
   5  -7  -8  333.94   48.43
   5  -7  -8  427.88   52.60
   5   7  -8  322.80   45.11
   5   7  -8  303.81   45.09
  -5  -7   8  309.91   45.78
  -5   7   9   27.06    9.88
   5  -7  -9   38.47   11.74
   5   7  -9   29.40    7.87
   5   7  -9   41.44    8.80
  -5  -7   9   33.29    8.77
  -5  -7   9   23.14    8.14
  -5   7  10   12.41    7.26
   5  -7 -10   20.35    8.91
   5   7 -10   15.08    5.52
   5   7 -10   12.57    4.67
  -5  -7  10   13.23    5.68
  -5  -7  10    6.72    4.84
  -5   7  11   15.57    8.67
   5  -7 -11   11.04    7.29
   5   7 -11   16.06    5.40
   5   7 -11   22.86    5.81
  -5  -7  11   17.98    6.27
  -5  -7  11    7.06    4.50
  -5   7  12  119.53   25.57
  -5   7  12  143.67   26.99
   5  -7 -12  135.90   27.62
   5   7 -12  148.58   22.91
   5   7 -12  180.25   22.57
  -5  -7  12  147.44   23.70
  -5  -7  12  144.69   24.38
  -5   7  13   64.47   16.11
  -5   7  13   86.46   18.05
   5   7 -13   70.33   13.06
   5   7 -13   71.41   11.91
  -5  -7  13   72.51   13.91
  -5  -7  13   73.33   14.42
  -5   7  14    3.21    4.39
  -5   7  14    0.00    5.16
   5  -7 -14    3.97    4.98
   5   7 -14    1.54    2.51
   5   7 -14    0.00    1.88
  -5  -7  14    0.46    3.20
  -5  -7  14    0.00    3.38
  -5   7  15   39.47   12.23
  -5   7  15   54.47   14.16
   5  -7 -15   61.03   13.69
   5   7 -15   36.64    6.27
  -5  -7  15   40.62    8.92
  -5  -7  15   53.24   11.03
  -5   7  16    7.30    6.16
  -5   7  16    2.29    5.27
   5  -7 -16    4.91    5.15
  -5  -7  16    2.78    2.91
  -5   7  17   -0.00    4.49
   5  -7 -17    4.34    4.18
  -5  -7  17    1.59    2.92
   5  -7 -18  110.70   21.67
  -5   7  19   -0.00    4.73
   5  -7 -19    3.77    4.54
  -5   7  20   16.02    8.13
   5  -7 -20   10.10    6.42
  -5   7  21    0.00    3.79
   5  -7 -21    0.83    4.28
  -5   7  22   37.51   12.05
   5  -7 -22   20.68    9.81
  -5   7  23    3.02    4.52
   5  -7 -23   21.44    8.93
  -5   7  24   31.91   11.27
   5  -7 -24   23.66   10.10
  -5   7  25   -0.00    4.69
   5  -7 -25    1.35    5.55
  -5   7  26   -0.00    3.79
   5  -7 -26    4.04    5.67
  -5   7  27   18.64    9.43
   5  -7 -27    6.40    6.96
  -5   7  28   29.01   11.20
   5  -7 -28   29.13   10.90
  -5   7  29   -0.00    5.38
   5  -7 -29   -0.00    5.09
  -5   7  30    1.17    4.82
   5  -7 -30    3.25    5.35
  -5   7  31   -0.00    4.78
   5  -7 -31   -0.00    4.09
  -5   7  32   14.55    9.14
   5  -7 -32    6.56    6.21
  -5   7  33    2.33    5.18
   5  -7 -33   -0.00    5.08
  -5   7  34   19.48   10.29
   5  -7 -34   28.08   10.60
  -5   7  35    3.78    6.84
   5  -7 -35   10.26    7.21
  -5   7  36    5.12    5.08
  -5  -7  36    1.37    2.24
  -5  -7  37    4.44    3.29
  -5  -7  38    1.46    2.94
  -5  -7  39    0.00    2.13
  -5   8   1   20.91    8.81
   5  -8  -1   20.56    9.32
   5   8  -1   24.34    8.89
  -5  -8   1   24.72    8.50
  -5  -8   1   19.24    8.41
  -5   8   2    8.10    6.15
   5  -8  -2    7.70    7.46
   5   8  -2    4.34    5.47
  -5  -8   2   12.85    6.16
  -5  -8   2   11.67    7.01
  -5   8   3   31.71    9.75
   5  -8  -3   18.96    8.20
   5   8  -3   15.61    5.98
   5   8  -3   16.22    7.12
  -5  -8   3   14.79    6.61
  -5  -8   3    6.94    6.29
  -5   8   4  287.55   58.07
   5  -8  -4  410.17   59.63
   5  -8  -4  385.03   60.24
   5   8  -4  673.99   60.77
  -5  -8   4  385.13   57.95
  -5  -8   4  441.32   59.81
  -5   8   5   38.12   11.48
   5  -8  -5   71.47   15.47
   5   8  -5   46.40   10.26
   5   8  -5   46.32   11.18
  -5  -8   5   62.32   12.33
  -5  -8   5   12.15    7.95
  -5   8   6  124.23   22.71
   5  -8  -6  100.75   22.18
   5   8  -6  158.76   21.23
   5   8  -6  101.47   19.77
  -5  -8   6  112.66   20.49
  -5  -8   6  101.14   20.85
  -5   8   7    2.53    3.99
   5  -8  -7    6.46    5.46
   5   8  -7    1.28    3.01
   5   8  -7    0.00    3.00
  -5  -8   7   -0.00    3.50
  -5   8   8  120.29   22.65
   5  -8  -8   91.77   21.62
   5   8  -8  114.01   18.64
   5   8  -8  119.16   19.37
  -5  -8   8   98.08   19.11
  -5   8   9  168.11   27.07
   5  -8  -9  108.54   24.93
   5   8  -9  143.30   21.82
  -5  -8   9  104.93   21.52
  -5  -8   9  168.22   24.70
  -5   8  10   64.28   16.78
   5  -8 -10   70.35   16.37
   5  -8 -10   65.05   17.72
   5   8 -10   70.40   13.78
  -5  -8  10   93.12   16.02
  -5  -8  10   97.20   17.09
  -5   8  11    5.17    6.02
   5  -8 -11   15.67    8.26
   5  -8 -11   26.90   10.73
   5   8 -11   26.16    6.65
  -5  -8  11   41.24    9.01
  -5   8  12   40.21   12.45
   5  -8 -12   44.69   11.52
   5   8 -12   35.77    8.50
  -5  -8  12   28.35    8.67
  -5   8  13    5.96    5.38
   5  -8 -13    2.71    5.56
  -5  -8  13    0.00    3.81
  -5   8  14  118.78   23.35
   5  -8 -14   96.82   21.02
  -5  -8  14  119.72   19.22
  -5   8  15   -0.00    5.23
   5  -8 -15    1.07    3.13
   5   8 -15    1.14    1.07
  -5  -8  15    4.25    3.61
   5  -8 -16   28.23    9.74
   5  -8 -17    1.92    4.53
   5  -8 -18    5.70    5.85
  -5   8  19    3.15    5.07
   5  -8 -19    3.54    5.49
  -5   8  20   64.50   16.35
   5  -8 -20   58.68   15.59
  -5   8  21    0.61    4.78
   5  -8 -21    1.91    5.03
  -5   8  22   11.18    7.46
   5  -8 -22   14.46    7.75
  -5   8  23    0.95    5.71
   5  -8 -23    3.37    4.74
  -5   8  24   26.38   11.45
   5  -8 -24   30.80   10.78
  -5   8  25    1.07    5.45
   5  -8 -25   -0.00    5.66
  -5   8  26   17.82    9.28
   5  -8 -26   28.81   10.49
  -5   8  27   -0.00    4.90
   5  -8 -27    0.38    4.88
  -5   8  28    0.85    6.37
   5  -8 -28   -0.00    4.23
  -5   8  29    5.41    6.20
   5  -8 -29    4.21    5.38
  -5   8  30   15.07    8.51
   5  -8 -30    8.49    7.69
  -5   8  31   11.83    8.34
   5  -8 -31   13.01    8.04
  -5   8  32   21.59    9.48
   5  -8 -32    6.45    6.37
  -5   8  33    2.99    5.06
   5  -8 -33   -0.00    4.45
  -5   8  34   -0.00    5.83
   5  -8 -34    0.78    3.84
  -5   8  35    1.28    5.40
   5  -8 -35    3.71    6.95
  -5   8  36   15.06    9.31
   5  -8 -36   15.59    8.37
   5  -8 -37    1.50    5.75
  -5   9   1    0.56    3.33
  -5  -9   1    1.45    4.29
  -5  -9   1    1.27    3.98
  -5   9   2  161.12   31.29
  -5  -9   2  238.31   33.14
  -5   9   3    3.48    5.37
  -5  -9   3   18.71    7.49
  -5   9   4    1.71    4.91
  -5  -9   4   -0.00    4.12
  -5   9   5    4.46    4.83
   5  -9  -5    9.43    6.87
  -5  -9   5   13.69    6.22
  -5   9   6   48.08   13.45
   5  -9  -6   68.66   14.62
   5  -9  -6   35.11   12.38
   5   9  -6   60.47   11.83
  -5  -9   6   38.08   11.02
  -5   9   7    2.48    4.66
   5  -9  -7    7.90    5.72
   5  -9  -7    8.01    7.50
   5   9  -7   10.17    4.88
  -5  -9   7   10.52    5.66
  -5   9   8  130.75   26.62
   5  -9  -8  144.02   25.94
   5  -9  -8  103.92   26.02
   5   9  -8  162.54   24.04
  -5  -9   8  191.15   26.43
  -5   9   9    0.00    5.70
   5  -9  -9    8.58    5.33
   5  -9  -9   10.17    8.38
   5   9  -9    8.83    4.78
  -5  -9   9    6.38    5.26
  -5   9  10    2.34    5.32
   5  -9 -10   -0.00    4.81
   5   9 -10    0.00    2.58
  -5  -9  10    3.89    3.97
  -5   9  11    8.64    6.20
   5  -9 -11    3.41    4.55
  -5  -9  11    5.35    4.35
   5  -9 -12  165.10   29.33
  -5  -9  12  177.60   27.47
  -5   9  13    8.18    6.52
   5  -9 -13    6.90    5.71
  -5  -9  13    5.32    4.69
  -5   9  14   38.75   13.09
   5  -9 -14   28.53   10.19
  -5  -9  14   48.69   10.29
  -5   9  15    7.01    7.52
   5  -9 -15   11.34    6.87
   5  -9 -16   20.77    9.75
   5  -9 -17   -0.00    4.94
  -5   9  18   62.89   17.30
   5  -9 -18   79.00   18.02
  -5   9  19    9.12    7.08
   5  -9 -19   13.55    8.48
  -5   9  20    1.85    5.52
   5  -9 -20    4.39    6.11
  -5   9  21    2.19    4.80
   5  -9 -21    0.40    4.98
  -5   9  22   39.91   13.55
   5  -9 -22   45.92   13.55
  -5   9  23   -0.00    5.19
   5  -9 -23    5.98    6.19
  -5   9  24   11.96    7.87
   5  -9 -24   22.02    9.50
  -5   9  25   -0.00    5.99
   5  -9 -25    0.50    2.62
  -5   9  26    2.15    5.50
   5  -9 -26    2.13    5.73
  -5   9  27    0.87    4.51
   5  -9 -27   -0.00    5.75
  -5   9  28    9.65    8.58
   5  -9 -28    3.97    5.40
  -5   9  29    3.19    6.86
   5  -9 -29   -0.00    4.11
  -5   9  30    1.53    5.49
   5  -9 -30    0.83    4.20
  -5   9  31   12.39    8.81
   5  -9 -31    0.00    4.55
  -5   9  32    4.61    6.70
   5  -9 -32    2.89    5.70
  -5   9  33   -0.00    5.22
   5  -9 -33    7.58    7.12
  -5   9  34    4.06    6.59
   5  -9 -34    0.00    6.25
  -5   9  35   -0.00    5.30
   5  -9 -35    2.59    5.46
   5  -9 -36    3.25    4.88
   5  -9 -37    1.91    5.02
   5 -10  -1   18.19    8.76
   5 -10  -2    1.67    4.24
   5 -10  -2    0.91    5.28
  -5 -10   2    2.29    3.94
   5 -10  -3    3.36    3.74
   5 -10  -3   -0.00    5.10
  -5 -10   3    0.07    3.70
   5 -10  -4   24.20    8.48
   5 -10  -4    9.16    8.13
  -5 -10   4   11.43    6.64
  -5  10   5    7.02    6.46
   5 -10  -5    3.46    4.86
  -5 -10   5    2.21    4.22
  -5  10   6   35.38   11.62
   5 -10  -6   29.03   10.85
  -5 -10   6   43.80   11.29
  -5  10   7    5.25    5.75
   5 -10  -7    5.96    6.11
  -5 -10   7    9.43    6.05
  -5  10   8   13.00    7.06
   5 -10  -8    2.03    4.83
   5  10  -8    6.90    4.41
  -5 -10   8    0.00    3.47
  -5  10   9    0.68    4.70
   5 -10  -9    3.55    5.91
  -5 -10   9    0.00    3.61
  -5  10  10   85.05   20.43
   5 -10 -10   96.68   20.16
  -5 -10  10   98.08   18.24
  -5  10  11   11.32    7.41
   5 -10 -11    0.66    5.03
  -5 -10  11    7.66    5.02
  -5  10  12   19.86    9.35
   5 -10 -12    0.09    3.07
  -5 -10  12    4.09    3.79
  -5  10  13    3.10    5.23
   5 -10 -13    1.60    4.55
  -5  10  14   42.63   14.10
   5 -10 -14   32.37   11.65
  -5  10  15    1.02    5.16
   5 -10 -15   -0.00    4.05
   5 -10 -16   14.74    7.83
   5 -10 -17   -0.00    3.74
  -5  10  18    1.47    5.69
   5 -10 -18    3.74    5.31
  -5  10  19    4.97    6.10
   5 -10 -19   -0.00    5.85
  -5  10  20   31.06   12.70
   5 -10 -20   36.01   12.53
  -5  10  21    0.14    5.49
   5 -10 -21    1.55    5.00
  -5  10  22   10.08    8.00
   5 -10 -22    2.69    6.13
  -5  10  23   -0.00    5.11
   5 -10 -23    5.05    5.33
  -5  10  24    2.07    5.80
   5 -10 -24    2.52    6.63
  -5  10  25   -0.00    5.48
   5 -10 -25   -0.00    3.66
  -5  10  26   16.45    9.53
   5 -10 -26   23.71    9.70
  -5  10  27   -0.00    4.49
   5 -10 -27    0.69    4.61
  -5  10  28    8.03    8.96
   5 -10 -28    1.09    6.23
  -5  10  29   -0.00    4.97
   5 -10 -29    0.16    3.98
  -5  10  30    9.22    9.91
   5 -10 -30    3.51    6.64
  -5  10  31    1.01    4.45
   5 -10 -31    0.84    4.89
  -5  10  32   10.74    9.88
   5 -10 -32    4.44    6.84
  -5  10  33   -0.00    3.98
   5 -10 -33    3.09    5.30
  -5  10  34    3.77    5.68
   5 -10 -34   12.07    8.18
  -5  10  35    1.95    6.81
   5 -10 -35   -0.00    4.83
   5 -11  -1   14.40    7.64
   5 -11  -1    4.06    5.98
   5 -11  -2  114.21   21.01
   5 -11  -2   87.98   21.04
   5 -11  -3   24.68    9.36
   5 -11  -3    8.61    7.89
   5 -11  -4   10.02    5.92
   5 -11  -4   -0.00    6.00
   5 -11  -5    2.47    4.90
   5 -11  -5   -0.00    5.80
  -5 -11   5    0.36    4.41
   5 -11  -6    5.92    6.08
   5 -11  -6    5.42    6.60
  -5 -11   6    7.67    5.81
   5 -11  -7    0.99    3.96
  -5 -11   7    0.68    4.23
   5 -11  -8   25.28   10.30
  -5 -11   8   45.01   11.34
   5 -11  -9    0.00    5.40
  -5 -11   9   -0.00    4.19
   5 -11 -10    0.00    4.85
  -5 -11  10    5.38    4.88
   5 -11 -11   -0.00    4.39
   5 -11 -12   64.39   16.07
   5 -11 -13   -0.00    5.19
   5 -11 -14   28.29   11.14
   5 -11 -15    1.80    5.14
   5 -11 -16   25.40   10.95
   5 -11 -17   -0.00    3.74
  -5  11  18   26.05   11.80
   5 -11 -18   32.71   11.86
  -5  11  19    4.15    6.29
   5 -11 -19   -0.00    5.52
  -5  11  20    2.26    5.26
   5 -11 -20    0.30    4.62
  -5  11  21    9.31    8.09
   5 -11 -21    2.20    6.02
  -5  11  22   38.30   14.10
   5 -11 -22   35.80   12.46
  -5  11  23    0.00    6.03
   5 -11 -23    1.79    5.64
  -5  11  24    7.14    7.76
   5 -11 -24   20.14    9.47
  -5  11  25    3.29    5.90
   5 -11 -25    2.31    5.45
  -5  11  26   11.37    8.32
   5 -11 -26    5.00    6.97
  -5  11  27    3.70    6.98
   5 -11 -27   -0.00    4.32
  -5  11  28   10.14    7.59
   5 -11 -28    6.06    7.15
  -5  11  29   -0.00    5.64
   5 -11 -29   -0.00    4.04
  -5  11  30    0.00    6.81
   5 -11 -30   -0.00    5.75
  -5  11  31    0.00    5.44
   5 -11 -31    1.71    4.28
  -5  11  32   -0.00    7.50
   5 -11 -32   15.29    8.69
  -5  11  33   -0.00    4.81
  -5  11  34    3.68    6.25
   5 -12  -1   -0.00    4.65
   5 -12  -1   10.61    7.52
  -5 -12   1    0.10    3.87
   5 -12  -2    5.16    5.39
   5 -12  -2    0.00    5.85
  -5 -12   2   -0.00    3.10
   5 -12  -3    7.99    6.40
   5 -12  -3    4.44    6.97
  -5 -12   3    9.03    6.32
   5 -12  -4   74.91   19.43
   5 -12  -5   12.28    7.42
   5 -12  -6    7.05    5.79
   5 -12  -7    1.47    3.63
   5 -12  -8    7.10    6.14
  -5 -12   8    1.47    3.53
   5 -12  -9    0.25    4.13
  -5 -12   9    1.51    4.43
   5 -12 -10   24.68   10.04
   5 -12 -11    1.81    4.33
   5 -12 -12    2.07    5.22
   5 -12 -13    3.39    4.76
   5 -12 -14   29.41   11.36
   5 -12 -15    4.40    5.90
   5 -12 -16   15.06    8.82
   5 -12 -17   -0.00    4.37
   5 -12 -18    0.00    5.64
   5 -12 -19    3.04    4.10
   5 -12 -20   25.45   11.64
   5 -12 -21    1.91    5.13
   5 -12 -22   -0.00    4.92
   5 -12 -23    5.11    5.65
   5 -12 -24    9.19    8.12
   5 -12 -25    1.64    3.84
   5 -12 -26    9.95    8.71
   5 -12 -27   -0.00    6.55
   5 -12 -28    2.33    5.25
   5 -12 -29   -0.00    5.13
   5 -13  -1   17.78    8.03
   5 -13  -1    7.29    7.27
  -5 -13   1   22.91    8.99
   5 -13  -2    5.71    5.87
  -5 -13   2   44.49   12.20
   5 -13  -3    2.89    4.02
  -5 -13   3    0.86    4.38
   5 -13  -4   22.29    9.59
  -5 -13   4   24.11    9.24
   5 -13  -5   -0.00    5.09
  -5 -13   5   -0.00    4.02
   5 -13  -6   46.94   14.44
  -5 -13   6   66.49   15.82
   5 -13  -7    7.10    6.42
   5 -13  -8   54.01   14.83
   5 -13  -9   -0.00    5.74
   5 -13 -10   -0.00    4.78
   5 -13 -11    8.27    7.14
   5 -13 -12   15.47    8.32
   5 -13 -13    4.45    6.07
   5 -13 -14    3.06    6.69
   5 -13 -15   -0.00    5.16
   5 -13 -16   12.39    7.40
   5 -13 -17   10.11    6.56
   5 -13 -18    8.44    8.62
   5 -13 -19   -0.00    4.75
   5 -13 -20   -0.00    5.34
   5 -13 -21   -0.00    4.63
   5 -13 -22   15.70    8.70
   5 -13 -23   -0.00    5.59
   5 -13 -24    9.68    7.70
   5 -13 -25   -0.00    6.16
   5 -13 -26   -0.00    5.67
   5 -14  -1    4.27    5.41
  -5 -14   1    2.31    4.19
   5 -14  -2    2.21    5.45
  -5 -14   2    1.31    5.16
   5 -14  -3    3.46    6.22
  -5 -14   3    1.75    4.31
   5 -14  -4   37.58   12.18
  -5 -14   4   18.68    9.20
   5 -14  -5   10.16    7.03
  -5 -14   5   13.61    7.16
   5 -14  -6   26.15   10.64
   5 -14  -7   -0.00    4.06
   5 -14  -8    0.00    4.60
   5 -14  -9    8.39    6.74
   5 -14 -10   24.88   10.11
   5 -14 -11   13.97    8.71
   5 -14 -12    0.66    4.47
   5 -14 -13   -0.00    4.77
   5 -14 -14    3.28    5.38
   5 -14 -15   18.92    9.55
   5 -14 -16    9.58    7.38
   5 -14 -17    1.79    5.04
   5 -14 -18   -0.00    4.74
   5 -14 -19    0.28    6.17
   5 -14 -20   -0.00    5.12
   5 -14 -21    7.67    7.39
   5 -14 -22    5.65    5.32
   5 -14 -23    4.55    6.44
   5 -15  -1    7.02    6.11
  -5 -15   1    5.94    5.90
   5 -15  -2   20.89    8.86
  -5 -15   2   12.76    8.03
   5 -15  -3   12.09    7.01
  -5 -15   3   13.15    8.31
   5 -15  -4   -0.00    4.14
   5 -15  -5    0.60    3.86
   5 -15  -6    0.00    4.84
   5 -15  -7   11.83    6.94
   5 -15  -8    8.26    6.89
   5 -15  -9   -0.00    3.03
   5 -15 -10   -0.00    2.67
   5 -15 -11   10.88    7.15
   5 -15 -12   25.29    9.83
   5 -15 -13    0.62    4.91
   5 -15 -14    0.00    5.77
   5 -15 -15    0.29    4.83
   5 -15 -16    8.13    7.02
   5 -15 -17   11.99    7.24
   5 -15 -18    3.77    6.40
   5 -15 -19   -0.00    5.37
   5 -16  -1   -0.00    4.33
  -5 -16   1    6.60    6.09
   5 -16  -2    4.09    4.60
   5 -16  -3    2.73    4.91
   5 -16  -4    4.38    6.16
   5 -16  -5    7.25    7.59
   5 -16  -6   12.80    8.03
   5 -16  -7   -0.00    4.18
   5 -16  -8    4.38    4.87
   5 -16  -9    1.94    4.56
   5 -16 -10    2.24    4.67
   5 -16 -11    4.40    4.69
   5 -16 -12    2.20    4.04
   5 -16 -13    2.96    6.45
   5 -16 -14   -0.00    5.90
   5 -16 -15    3.95    5.65
   5 -17  -1   -0.00    4.14
   5 -17  -2   11.36    7.43
   5 -17  -3    7.68    7.23
   5 -17  -4    1.11    4.99
   5 -17  -5    0.19    4.43
   5 -17  -6    0.49    5.38
   5 -17  -7    0.00    4.38
   5 -17  -8    1.14    3.73
   5 -17  -9   -0.00    4.14
   5 -17 -10   -0.00    4.61
   5 -17 -11    0.24    5.04
   5 -18  -1   -0.00    5.64
   5 -18  -2    6.50    6.87
   5 -18  -3   -0.00    3.94
   5 -18  -4    6.84    6.67
   5 -18  -5    2.92    4.69
   5 -18  -6    4.67    6.05
   5 -18  -7   -0.00    4.35
  -4   0   1    0.42    3.02
  -4   0   1    0.34    2.62
   4   0  -1    1.91    3.25
   4   0  -1    0.00    3.03
  -4   0   2   18.26    5.51
  -4   0   2   17.82    6.20
   4   0  -2   17.31    5.67
   4   0  -2   17.96    6.14
  -4   0   3   -0.00    2.68
  -4   0   3    0.22    2.57
   4   0  -3   -0.00    2.75
   4   0  -3    2.05    2.90
  -4   0   4 1342.33  158.22
  -4   0   4 1225.38  158.89
   4   0  -4 1126.09  157.65
   4   0  -4 1463.03  159.99
  -4   0   5   -0.00    2.80
  -4   0   5    0.00    2.69
   4   0  -5    2.77    2.97
   4   0  -5   -0.00    3.16
  -4   0   6  619.61   88.56
  -4   0   6  712.01   90.34
   4   0  -6  748.12   89.35
   4   0  -6  772.80   90.93
  -4   0   7    0.00    2.76
  -4   0   7    0.74    3.24
   4   0  -7    0.00    2.51
   4   0  -7    1.78    3.17
  -4   0   8 2273.42  312.12
  -4   0   8 2698.39  314.44
   4   0  -8 2779.85  312.87
   4   0  -8 2525.62  313.76
  -4   0   9   -0.00    2.83
  -4   0   9   -0.00    3.05
   4   0  -9   -0.00    1.93
   4   0  -9    2.97    3.60
  -4   0  10   32.94    7.64
  -4   0  10   34.54    8.31
   4   0 -10   22.04    5.98
  -4   0  11   -0.00    2.80
  -4   0  11   -0.00    3.02
   4   0 -11    1.17    2.68
  -4   0  12   14.95    5.38
  -4   0  12   22.42    7.09
   4   0 -12   14.68    4.92
  -4   0  13    0.51    2.55
  -4   0  13    6.08    4.33
   4   0 -13   -0.00    2.08
  -4   0  14 1349.67  174.47
   4   0 -14 1370.47  172.71
   4   0 -14 1486.49  175.95
  -4   0  15    0.95    3.48
   4   0 -15    0.00    2.57
  -4   0  16   48.40   11.72
   4   0 -16   66.84   11.28
  -4   0  17   -0.00    2.90
   4   0 -17    0.00    2.22
   4   0 -17    0.90    2.23
  -4   0  18  189.36   29.93
   4   0 -18  154.13   28.15
   4   0 -18  264.78   29.74
   4   0 -19   -0.00    2.42
   4   0 -19   -0.00    2.69
   4   0 -20  179.91   26.49
   4   0 -20  167.08   25.61
  -4   0  21    0.33    3.49
   4   0 -21   -0.00    2.50
   4   0 -21   -0.00    2.66
  -4   0  22   12.06    6.96
   4   0 -22   19.24    6.44
   4   0 -22   28.19    7.00
   4   0 -23    0.48    2.84
   4   0 -23    1.17    2.61
   4   0 -24   44.36   10.27
   4   0 -24   40.10    9.80
   4   0 -25    0.48    2.40
   4   0 -26  111.93   19.66
  -4   0  27   -0.00    3.35
   4   0 -27    0.00    2.52
  -4   0  28    9.39    5.57
  -4   0  29   -0.00    2.90
  -4   0  30   43.25   11.06
  -4   0  31   -0.00    2.98
  -4   0  32   -0.00    3.33
  -4   0  33   -0.00    3.11
  -4   0  34    9.78    5.94
  -4   0  35   -0.00    3.67
  -4   0  36   42.77   11.63
  -4   0  37    0.67    3.63
  -4   0  38    2.01    4.70
  -4   0  39   -0.00    4.00
  -4   0  40   15.13    7.34
  -4   1   1   27.38    6.07
  -4   1   1   12.23    4.92
   4  -1  -1   13.58    5.08
   4  -1  -1   14.21    5.67
   4   1  -1    1.83    3.52
   4   1  -1   28.25    6.77
  -4  -1   1   22.81    6.21
  -4  -1   1   24.02    6.07
  -4   1   2  882.78  131.09
  -4   1   2 1018.90  132.73
   4  -1  -2 1214.49  132.58
   4  -1  -2 1140.75  133.56
   4   1  -2 1053.77  132.42
   4   1  -2 1146.34  133.37
  -4  -1   2  952.43  132.06
  -4  -1   2 1151.23  133.21
  -4   1   3   16.18    5.26
  -4   1   3   28.78    7.44
   4  -1  -3   27.70    6.44
   4  -1  -3   18.10    6.49
   4   1  -3   20.51    6.32
   4   1  -3   17.06    6.08
  -4  -1   3   19.84    5.95
  -4  -1   3   15.02    5.58
  -4   1   4    0.80    2.41
  -4   1   4    3.90    3.67
   4  -1  -4    6.88    3.52
   4  -1  -4    3.21    4.07
   4   1  -4    4.98    3.88
   4   1  -4    1.48    3.75
  -4  -1   4    0.96    2.64
  -4  -1   4    5.07    3.67
  -4   1   5   10.52    4.24
  -4   1   5   13.43    5.58
   4  -1  -5    1.62    2.53
   4  -1  -5   14.03    5.68
   4   1  -5   13.44    4.75
   4   1  -5   17.00    5.13
  -4  -1   5   17.29    5.02
  -4  -1   5   15.22    5.36
  -4   1   6  449.29   52.52
  -4   1   6  514.71   54.75
   4  -1  -6  414.35   51.75
   4  -1  -6  191.44   50.44
   4   1  -6  463.63   52.70
   4   1  -6  478.64   53.42
  -4  -1   6  376.31   51.32
  -4  -1   6  500.16   53.79
  -4   1   7   33.23    8.83
  -4   1   7   38.55   10.10
   4  -1  -7   45.13    9.05
   4  -1  -7   52.06   10.76
   4   1  -7   59.36   10.26
  -4  -1   7   62.02    9.93
  -4  -1   7   59.28   10.56
  -4   1   8 1085.62  158.91
  -4   1   8 1416.46  161.54
   4  -1  -8 1395.94  159.25
   4  -1  -8 1339.98  160.84
   4   1  -8 1213.22  158.61
  -4  -1   8 1236.04  158.37
  -4  -1   8 1377.55  160.30
  -4   1   9   -0.00    2.72
  -4   1   9    2.90    3.81
   4  -1  -9    0.00    2.37
   4  -1  -9   -0.00    3.74
   4   1  -9   -0.00    2.82
  -4  -1   9    0.00    2.56
  -4  -1   9   -0.00    3.76
  -4   1  10  523.43   65.38
  -4   1  10  569.66   66.64
   4  -1 -10  492.71   63.85
   4  -1 -10  526.99   65.89
   4   1 -10  436.77   63.03
   4   1 -10  463.80   63.93
  -4  -1  10  500.48   63.56
  -4   1  11  202.90   25.19
  -4   1  11  180.01   25.08
   4  -1 -11  186.06   23.25
   4  -1 -11  154.83   24.04
   4   1 -11  146.09   21.91
   4   1 -11  135.05   22.20
  -4  -1  11  114.27   21.29
  -4   1  12  434.60   61.73
  -4   1  12  478.29   62.47
   4  -1 -12  522.18   61.02
   4  -1 -12  516.18   62.88
   4   1 -12  400.96   59.26
   4   1 -12  446.96   60.45
  -4  -1  12  488.62   60.60
  -4   1  13   94.36   16.32
  -4   1  13   85.08   16.20
   4  -1 -13  103.64   16.63
   4   1 -13  115.35   14.89
   4   1 -13   52.76   13.33
  -4  -1  13   96.48   15.02
  -4   1  14   -0.00    2.31
  -4   1  14    0.00    2.45
   4  -1 -14    1.11    2.62
   4   1 -14    1.07    2.10
   4   1 -14    2.84    3.37
  -4  -1  14   -0.00    2.60
  -4   1  15   27.40    8.39
  -4   1  15   33.32    8.98
   4  -1 -15   30.75    7.59
   4   1 -15   22.75    6.37
  -4  -1  15   27.79    7.55
  -4  -1  15   39.58    8.82
  -4   1  16  291.95   38.30
  -4   1  16  241.06   37.02
   4  -1 -16  292.24   37.43
   4  -1 -16  190.76   34.36
   4   1 -16  260.83   34.48
  -4  -1  16  273.25   36.43
  -4  -1  16  264.35   36.53
  -4   1  17   -0.00    3.09
  -4   1  17    1.64    3.58
   4  -1 -17    0.84    3.26
   4  -1 -17    0.62    2.74
   4   1 -17    0.93    2.05
  -4  -1  17   -0.00    2.71
  -4  -1  17    0.00    3.38
  -4   1  18  303.76   46.70
   4  -1 -18  294.84   45.30
   4  -1 -18  356.64   45.70
   4   1 -18  338.59   45.50
   4   1 -18  376.03   44.50
  -4  -1  18  312.71   45.61
  -4  -1  18  310.90   45.69
  -4   1  19   15.49    7.33
   4  -1 -19   21.40    6.67
   4  -1 -19   21.85    6.67
   4   1 -19   20.11    6.14
   4   1 -19   15.19    4.94
  -4  -1  19   30.67    7.76
  -4  -1  19   22.05    6.92
  -4   1  20   36.75    9.32
   4  -1 -20    8.21    4.59
   4  -1 -20   14.49    5.40
   4   1 -20   16.43    5.28
   4   1 -20   10.25    4.13
  -4  -1  20   18.10    6.53
  -4   1  21    4.02    5.15
   4  -1 -21    0.00    2.46
   4  -1 -21    4.97    3.67
   4   1 -21   11.13    4.49
   4   1 -21    6.13    3.13
  -4  -1  21    5.58    4.76
   4  -1 -22  297.72   39.03
   4  -1 -22  301.86   38.57
   4   1 -22  264.26   37.06
   4   1 -22  225.29   35.68
  -4  -1  22  256.64   38.53
   4  -1 -23   15.47    6.04
   4  -1 -23   12.14    5.71
   4   1 -23    9.81    4.54
   4   1 -23   11.67    4.65
   4  -1 -24   10.80    5.52
   4  -1 -24   25.22    7.40
   4   1 -24   15.71    5.55
  -4   1  25   31.48    9.03
   4  -1 -25   33.86    9.16
   4   1 -25   23.39    7.51
  -4   1  26   68.14   12.54
   4  -1 -26   18.89    7.99
  -4   1  27    1.54    3.89
   4  -1 -27   -0.00    3.28
  -4   1  28   54.80   13.27
   4  -1 -28   72.35   14.77
  -4  -1  28   62.54   13.02
  -4   1  29   -0.00    3.62
  -4  -1  29    1.61    3.13
  -4   1  30    0.53    3.42
  -4  -1  30    0.52    2.73
  -4   1  31    1.89    4.29
  -4  -1  31    9.76    4.88
  -4   1  32   30.03    9.69
  -4  -1  32   29.01    8.91
  -4   1  33    2.90    4.54
  -4  -1  33    1.21    3.55
  -4   1  34   11.05    6.48
  -4  -1  34   15.02    6.48
  -4   1  35    1.53    4.11
  -4  -1  35    4.13    4.14
  -4   1  36   18.99    7.86
  -4  -1  36   15.72    7.44
  -4   1  37   -0.00    4.26
  -4  -1  37   -0.00    3.32
  -4   1  38   18.95    8.31
  -4  -1  38    8.42    6.33
  -4   1  39    2.85    5.21
  -4  -1  39    0.00    3.91
  -4  -1  40   -0.00    3.11
  -4   2   1   69.98   12.73
  -4   2   1   62.83   13.26
   4  -2  -1   96.05   13.63
   4  -2  -1   68.97   13.74
   4   2  -1   78.40   13.65
   4   2  -1   74.43   13.83
  -4  -2   1   80.66   14.11
  -4  -2   1   80.12   14.07
  -4   2   2  186.39   26.57
  -4   2   2  229.81   28.66
   4  -2  -2  222.08   29.03
   4   2  -2  212.97   27.55
   4   2  -2  208.41   27.86
  -4  -2   2  134.78   26.07
  -4  -2   2  153.18   26.53
  -4   2   3   15.84    5.16
  -4   2   3   25.69    7.16
   4  -2  -3   10.79    4.76
   4  -2  -3   15.36    6.03
   4   2  -3   14.18    5.08
   4   2  -3   19.14    6.02
  -4  -2   3   16.31    5.56
  -4  -2   3   14.86    5.36
  -4   2   4 1715.72  227.48
  -4   2   4 1727.46  228.59
   4  -2  -4 1882.82  227.39
   4  -2  -4 2014.08  230.01
   4   2  -4 1926.19  228.06
   4   2  -4 1744.62  227.87
  -4  -2   4 1854.88  228.12
  -4  -2   4 1934.73  228.52
  -4   2   5   36.40    8.95
  -4   2   5   52.03   10.53
   4  -2  -5   50.90    9.23
   4  -2  -5   51.99   10.87
   4   2  -5   39.78    8.83
   4   2  -5   38.00    9.02
  -4  -2   5   36.04    8.71
  -4  -2   5   63.34   10.73
  -4   2   6    8.26    4.49
  -4   2   6    4.73    4.17
   4  -2  -6    5.14    3.09
   4  -2  -6    7.64    4.96
   4   2  -6    4.29    3.51
  -4  -2   6    0.00    2.71
  -4  -2   6    5.26    4.33
  -4   2   7  371.51   46.65
  -4   2   7  306.60   46.43
   4  -2  -7  339.07   45.11
   4  -2  -7  291.47   46.04
   4   2  -7  341.14   45.22
  -4  -2   7  429.58   45.72
  -4  -2   7  288.63   44.98
  -4   2   8  600.37   84.62
  -4   2   8  893.22   88.00
   4  -2  -8  693.93   84.13
   4  -2  -8  726.98   86.34
   4   2  -8  540.58   82.97
   4   2  -8  644.85   83.81
  -4  -2   8  655.90   83.20
  -4   2   9  182.70   30.96
  -4   2   9  215.02   32.18
   4  -2  -9  280.08   31.60
   4  -2  -9  205.69   31.84
   4   2  -9  205.27   29.96
   4   2  -9  213.73   30.09
  -4  -2   9  209.26   29.41
  -4   2  10   77.42   14.65
  -4   2  10   68.79   14.53
   4  -2 -10   75.71   13.33
   4  -2 -10   75.01   14.56
   4   2 -10   91.28   13.42
   4   2 -10   69.35   12.55
  -4  -2  10   64.01   11.79
  -4   2  11   61.60   13.15
  -4   2  11   57.04   12.79
   4  -2 -11   51.46   11.29
   4  -2 -11   55.37   12.88
   4   2 -11   73.16   11.75
   4   2 -11   70.68   11.45
  -4  -2  11   66.80   10.84
  -4  -2  11   58.02   11.57
  -4   2  12    0.00    3.97
  -4   2  12    0.92    3.79
   4  -2 -12   -0.00    2.64
   4  -2 -12    0.14    3.79
   4   2 -12    1.12    2.42
   4   2 -12    0.22    2.69
  -4  -2  12   -0.00    1.97
  -4  -2  12   -0.00    2.96
  -4   2  13   20.64    7.52
  -4   2  13   27.72    8.07
   4  -2 -13   14.29    5.40
   4  -2 -13   12.79    6.01
   4   2 -13   14.15    4.68
   4   2 -13   13.86    4.57
  -4  -2  13    9.37    4.20
  -4  -2  13   19.73    5.95
  -4   2  14  713.12  111.01
  -4   2  14  824.50  111.65
   4  -2 -14  802.07  109.83
   4   2 -14  835.31  108.29
   4   2 -14  799.85  108.46
  -4  -2  14 1112.84  110.07
  -4  -2  14  977.37  110.61
  -4   2  15   61.76   12.97
  -4   2  15   64.75   13.57
   4  -2 -15   64.48   12.54
   4  -2 -15   49.88   11.11
   4   2 -15   53.97   10.00
  -4  -2  15   55.04   10.54
  -4  -2  15   49.53   10.83
  -4   2  16    7.26    5.41
   4  -2 -16   26.72    7.67
   4  -2 -16   23.66    6.92
   4   2 -16   28.68    6.19
  -4  -2  16   33.90    7.15
  -4  -2  16   26.38    7.49
  -4   2  17    0.00    4.33
   4  -2 -17    1.05    2.94
   4  -2 -17    1.11    2.72
   4   2 -17    1.42    2.26
  -4  -2  17   -0.00    2.29
  -4  -2  17    0.36    3.20
  -4   2  18  152.02   23.62
   4  -2 -18  131.89   21.39
   4  -2 -18  115.95   20.41
   4   2 -18  128.27   18.88
  -4  -2  18  124.73   20.02
  -4  -2  18  111.32   20.01
  -4   2  19  110.97   21.64
   4  -2 -19  110.50   20.19
   4  -2 -19  129.70   20.77
   4   2 -19  116.71   18.86
   4   2 -19  133.98   18.51
  -4  -2  19  123.71   19.66
  -4  -2  19  112.26   19.67
  -4   2  20   49.05   12.14
   4  -2 -20   39.69   10.39
   4  -2 -20   51.50   11.10
   4   2 -20   47.34    9.39
   4   2 -20   46.19    8.82
  -4  -2  20   33.08    9.54
  -4   2  21    4.78    4.84
   4  -2 -21    2.18    3.61
   4  -2 -21    2.74    3.60
   4   2 -21    1.95    2.60
   4   2 -21    2.80    2.46
  -4  -2  21    1.81    3.67
   4  -2 -22    7.56    4.96
   4   2 -22   13.35    4.51
   4   2 -22    7.86    3.68
  -4  -2  22    9.41    5.38
  -4   2  23   -0.00    3.85
   4  -2 -23   -0.00    2.78
   4   2 -23    1.03    2.24
  -4   2  24  128.72   24.16
   4  -2 -24  146.14   24.80
   4   2 -24  160.39   22.82
  -4   2  25   22.99    8.36
   4  -2 -25   23.47    7.99
  -4   2  26   71.80   14.56
   4  -2 -26   49.94   13.05
  -4   2  27   -0.00    3.74
   4  -2 -27    1.50    3.27
  -4   2  28   27.94   10.01
   4  -2 -28   42.85   11.44
  -4   2  29   23.83    9.17
  -4   2  30   87.80   18.82
  -4  -2  30   98.43   17.14
  -4   2  31    4.70    5.09
  -4  -2  31    0.00    2.97
  -4   2  32   -0.00    3.75
  -4  -2  32   -0.00    2.70
  -4   2  33   -0.00    3.97
  -4  -2  33    3.58    3.66
  -4   2  34    3.42    5.48
  -4  -2  34   14.48    5.97
  -4   2  35    0.00    4.23
  -4  -2  35    3.63    4.13
  -4   2  36   13.86    7.09
  -4  -2  36   13.99    6.38
  -4   2  37   -0.00    3.93
  -4  -2  37   -0.00    2.62
  -4   2  38   11.61    6.63
  -4  -2  38   -0.00    3.74
  -4   2  39   -0.00    4.46
  -4  -2  39   -0.00    3.08
  -4  -2  40   24.31    8.20
  -4   3   1   32.35    8.40
  -4   3   1   35.69    9.03
   4  -3  -1   39.25    8.26
   4  -3  -1   53.65   10.68
   4   3  -1   51.59    9.42
   4   3  -1   44.05    9.78
  -4  -3   1   31.58    8.58
  -4  -3   1   44.29    9.77
  -4   3   2  326.29   50.47
  -4   3   2  531.35   53.90
   4  -3  -2  366.71   50.21
   4  -3  -2  338.56   51.86
   4   3  -2  356.29   50.62
   4   3  -2  567.39   53.89
  -4  -3   2  347.25   50.98
  -4  -3   2  357.33   51.28
  -4   3   3   10.05    4.46
  -4   3   3   13.49    5.46
   4  -3  -3   13.70    4.36
   4  -3  -3    9.81    4.97
   4   3  -3    1.39    3.30
   4   3  -3    7.78    4.49
  -4  -3   3    9.91    4.78
  -4  -3   3    7.22    4.40
  -4   3   4   11.33    5.05
  -4   3   4    6.67    4.92
   4  -3  -4   15.90    5.04
   4  -3  -4    9.98    5.08
   4   3  -4   10.41    4.28
   4   3  -4    3.70    3.93
  -4  -3   4   11.95    5.17
  -4  -3   4    5.17    4.08
  -4   3   5   45.99    9.55
  -4   3   5   29.93    8.85
   4  -3  -5   39.83    8.16
   4  -3  -5   40.89    9.47
   4   3  -5   26.83    7.42
  -4  -3   5   24.49    7.58
  -4  -3   5   32.24    7.92
  -4   3   6   55.00   11.85
  -4   3   6   56.07   12.58
   4  -3  -6   66.28   11.76
   4  -3  -6   49.48   12.24
   4   3  -6   65.50   11.58
  -4  -3   6   64.18   11.75
  -4   3   7  917.77   73.63
  -4   3   7  499.64   69.08
   4  -3  -7  433.76   66.81
   4  -3  -7  454.67   68.62
   4   3  -7  526.00   67.10
   4   3  -7  508.44   66.92
  -4  -3   7  513.82   67.12
  -4   3   8   84.55   15.22
  -4   3   8   97.50   16.04
   4  -3  -8   90.66   14.23
   4  -3  -8  111.34   17.38
   4   3  -8   93.94   13.60
   4   3  -8   35.59   11.01
  -4  -3   8   94.57   13.65
  -4   3   9    3.26    4.67
  -4   3   9    1.03    4.65
   4  -3  -9    3.27    2.98
   4  -3  -9    4.60    4.11
   4   3  -9    0.32    2.50
   4   3  -9    2.63    2.73
  -4  -3   9    0.00    2.91
  -4  -3   9   -0.00    3.38
  -4   3  10  251.68   32.35
  -4   3  10  225.32   31.33
   4  -3 -10  208.92   29.38
   4  -3 -10  164.35   29.74
   4   3 -10  185.74   27.67
   4   3 -10  196.56   27.56
  -4  -3  10  185.36   27.22
  -4  -3  10  200.25   28.49
  -4   3  11  397.48   53.10
  -4   3  11  391.37   52.61
   4  -3 -11  417.59   51.51
   4  -3 -11  355.33   52.39
   4   3 -11  334.15   48.93
   4   3 -11  397.20   48.89
  -4  -3  11  365.10   48.58
  -4  -3  11  359.91   49.65
  -4   3  12  275.13   42.76
  -4   3  12  311.22   43.29
   4  -3 -12  306.06   41.68
   4  -3 -12  321.80   43.99
   4   3 -12  318.89   40.20
   4   3 -12  281.99   38.80
  -4  -3  12  281.53   38.91
  -4  -3  12  294.32   40.26
  -4   3  13  113.14   19.87
  -4   3  13   78.46   17.72
   4  -3 -13  107.47   18.58
   4  -3 -13  108.11   18.04
   4  -3 -13   82.25   18.23
   4   3 -13  158.81   17.80
   4   3 -13  104.53   15.28
  -4  -3  13   88.23   15.04
  -4  -3  13   96.51   16.38
  -4   3  14    4.32    4.02
  -4   3  14    4.73    5.41
   4  -3 -14   14.25    5.61
   4  -3 -14    7.10    4.15
   4   3 -14    6.43    3.42
   4   3 -14    2.88    2.56
  -4  -3  14    6.79    2.88
  -4  -3  14    3.58    2.93
  -4   3  15   44.50   10.89
   4  -3 -15   26.02    8.32
   4  -3 -15   25.62    8.10
   4   3 -15   34.72    7.63
  -4  -3  15   34.58    7.12
  -4  -3  15   43.90    8.72
  -4   3  16  270.11   40.70
   4  -3 -16  194.83   37.65
   4  -3 -16  304.49   39.85
   4   3 -16  281.03   36.75
  -4  -3  16  261.78   36.46
  -4  -3  16  329.98   38.48
  -4   3  17    2.22    4.83
   4  -3 -17   12.08    5.52
   4  -3 -17   13.32    5.64
   4   3 -17   17.90    5.05
  -4  -3  17   27.02    5.95
  -4  -3  17   28.66    6.82
  -4   3  18   70.93   14.77
   4  -3 -18   59.68   12.59
   4   3 -18   51.83    9.86
  -4  -3  18   54.25   10.48
  -4  -3  18   49.67   10.78
  -4   3  19    4.37    5.82
   4  -3 -19    6.83    4.64
  -4  -3  19    4.84    3.12
  -4  -3  19    9.21    4.40
  -4   3  20   17.32    7.84
   4  -3 -20   14.01    6.34
   4   3 -20   12.73    4.42
   4   3 -20   17.68    4.83
  -4  -3  20    9.09    4.20
  -4  -3  20   12.84    5.42
  -4   3  21   57.49   13.25
   4  -3 -21   51.44   12.65
   4   3 -21   55.37   10.18
   4   3 -21   56.04   10.16
  -4  -3  21   57.34   11.60
  -4   3  22   74.70   15.58
   4  -3 -22   72.81   14.97
   4   3 -22   74.92   12.18
  -4  -3  22   58.44   12.83
  -4   3  23   54.86   13.26
   4  -3 -23   62.70   13.95
  -4   3  24    0.00    3.78
   4  -3 -24    2.82    3.63
  -4   3  25   11.36    6.26
   4  -3 -25    8.72    6.29
  -4   3  26   59.93   14.41
  -4   3  27   12.44    6.91
  -4   3  28   74.96   16.89
  -4   3  29    6.23    5.09
   4  -3 -29    5.63    4.60
  -4   3  30   14.19    7.26
   4  -3 -30    3.03    4.41
  -4   3  31   11.47    7.17
   4  -3 -31    9.11    6.34
  -4  -3  31   11.73    4.96
  -4   3  32   60.20   13.64
  -4  -3  32   29.81    8.35
  -4   3  33    7.30    6.23
  -4  -3  33    8.17    4.53
  -4   3  34    0.00    4.91
  -4  -3  34   -0.00    3.29
  -4   3  35    1.08    4.38
  -4  -3  35    1.26    3.68
  -4   3  36   16.47    8.38
  -4  -3  36    2.65    3.89
  -4   3  37   -0.00    3.75
  -4  -3  37    1.89    3.55
  -4   3  38   10.12    6.57
  -4  -3  38    0.80    3.15
  -4   3  39    0.00    4.40
  -4  -3  39   -0.00    3.74
  -4  -3  40   -0.00    2.67
  -4   4   1   84.97   14.09
  -4   4   1   58.81   13.10
   4  -4  -1   80.53   12.95
   4  -4  -1   77.57   14.72
   4   4  -1   57.56   12.32
   4   4  -1   59.12   13.04
  -4  -4   1   78.00   13.78
  -4  -4   1   75.52   14.20
  -4   4   2  109.42   22.56
  -4   4   2  178.96   25.17
   4  -4  -2  154.01   22.85
   4  -4  -2  162.37   25.14
   4   4  -2  144.09   22.92
   4   4  -2  155.69   24.06
  -4  -4   2  172.82   24.25
  -4  -4   2  168.66   24.47
  -4   4   3   53.19   12.17
  -4   4   3   86.68   14.73
   4  -4  -3   75.43   12.41
   4  -4  -3   66.34   13.48
   4   4  -3   56.57   11.66
   4   4  -3   75.50   13.07
  -4  -4   3   44.03   11.28
  -4  -4   3   74.23   13.11
  -4   4   4  391.91   49.00
  -4   4   4  314.67   47.91
   4  -4  -4  340.03   46.71
   4  -4  -4  352.71   48.87
   4   4  -4  495.66   48.46
  -4  -4   4  302.16   46.49
  -4  -4   4  284.47   46.44
  -4   4   5   16.12    6.13
  -4   4   5    9.61    5.85
   4  -4  -5    5.80    4.14
   4  -4  -5    5.19    5.53
   4   4  -5    6.59    3.86
  -4  -4   5    7.85    4.82
  -4  -4   5    3.02    3.91
  -4   4   6   87.76   17.15
  -4   4   6   81.71   16.43
   4  -4  -6  103.97   16.27
   4  -4  -6   82.69   16.83
   4   4  -6   70.26   14.13
   4   4  -6  111.17   15.94
  -4  -4   6   97.12   15.64
  -4   4   7   12.48    6.47
  -4   4   7   12.06    6.14
   4  -4  -7    6.28    4.80
   4  -4  -7    3.72    4.52
   4   4  -7    4.58    3.50
   4   4  -7    7.79    4.08
  -4  -4   7   11.54    4.77
  -4   4   8  105.94   18.57
  -4   4   8  100.01   18.17
   4  -4  -8   96.64   18.05
   4   4  -8   85.69   14.95
   4   4  -8   85.51   14.83
  -4  -4   8   96.95   15.83
  -4  -4   8   99.59   16.07
  -4   4   9  252.37   39.89
  -4   4   9  337.58   41.40
   4  -4  -9  335.03   39.72
   4  -4  -9  282.01   40.65
   4   4  -9  348.39   37.89
   4   4  -9  407.55   38.21
  -4  -4   9  302.12   37.63
  -4  -4   9  130.18   35.08
  -4   4  10  225.41   38.53
  -4   4  10  338.55   40.84
   4  -4 -10  295.48   38.37
   4  -4 -10  273.51   39.81
   4   4 -10  256.71   35.67
   4   4 -10  252.31   35.18
  -4  -4  10  309.47   36.40
  -4  -4  10  209.01   35.53
  -4   4  11   20.38    8.44
  -4   4  11   21.28    8.75
   4  -4 -11   46.32   10.60
   4  -4 -11   37.75    9.06
   4  -4 -11   29.76    9.52
   4   4 -11   33.07    7.17
   4   4 -11   29.37    6.46
  -4  -4  11   35.63    7.25
  -4  -4  11   51.03    9.08
  -4   4  12   31.35   10.77
  -4   4  12   41.65   11.47
   4  -4 -12   51.50   11.59
   4  -4 -12   47.67   11.15
   4  -4 -12   36.50   11.52
   4   4 -12   59.10    9.83
   4   4 -12   54.53    8.68
  -4  -4  12   51.95    9.05
  -4  -4  12   52.45   10.04
  -4   4  13   98.46   19.55
   4  -4 -13   93.46   18.38
   4  -4 -13   96.62   18.18
   4   4 -13   93.25   15.93
   4   4 -13  113.84   15.05
  -4  -4  13  107.37   15.80
  -4  -4  13  114.65   17.20
  -4   4  14  331.02   47.56
   4  -4 -14  356.90   46.85
   4  -4 -14  312.30   45.79
   4   4 -14  332.23   43.13
   4   4 -14  292.05   41.08
  -4  -4  14  378.68   42.84
  -4  -4  14  308.53   43.47
  -4   4  15  100.22   20.28
   4  -4 -15  158.30   21.99
   4   4 -15  106.98   16.94
  -4  -4  15  113.04   16.45
  -4  -4  15  100.48   17.33
  -4   4  16   18.91    8.05
   4  -4 -16   24.43    7.82
   4   4 -16   31.20    6.46
  -4  -4  16   19.80    5.00
  -4  -4  16   20.83    6.07
  -4   4  17    4.46    4.69
   4  -4 -17    0.83    3.80
   4   4 -17    0.00    2.19
  -4  -4  17    3.71    2.67
  -4  -4  17    5.27    3.46
  -4   4  18   93.17   19.84
  -4   4  18   91.31   20.33
   4  -4 -18  101.65   19.50
   4   4 -18  113.90   16.81
  -4  -4  18  112.55   16.78
  -4  -4  18  119.94   17.83
  -4   4  19  111.82   19.83
   4  -4 -19   75.38   15.91
   4   4 -19   71.67   12.84
  -4  -4  19   86.03   13.60
  -4  -4  19   77.75   13.88
  -4   4  20   67.29   15.87
   4  -4 -20   63.91   14.33
  -4  -4  20   58.90   11.12
  -4  -4  20   69.11   12.46
  -4   4  21   26.34    9.30
   4  -4 -21   30.88    9.62
   4   4 -21   43.69    7.43
  -4  -4  21   28.33    7.67
  -4   4  22    3.55    4.74
  -4  -4  22    6.90    4.55
  -4   4  23   25.78    9.51
  -4   4  24    3.79    4.77
  -4   4  25   52.75   13.42
  -4   4  26   85.78   17.08
   4  -4 -26   47.64   13.63
  -4   4  27   -0.00    5.04
   4  -4 -27   -0.00    4.00
  -4   4  28   40.14   12.03
   4  -4 -28   37.65   11.36
  -4   4  29   17.15    7.59
   4  -4 -29   17.78    8.27
  -4   4  30   26.18    9.19
   4  -4 -30    9.05    6.48
  -4   4  31    0.00    4.79
   4  -4 -31    0.14    3.22
  -4   4  32    4.34    6.17
   4  -4 -32    1.79    4.59
  -4  -4  32    1.00    2.81
  -4   4  33   11.96    8.07
  -4  -4  33    3.30    3.41
  -4   4  34    4.17    6.05
  -4  -4  34   13.53    5.12
  -4   4  35    3.55    5.59
  -4  -4  35    5.78    4.62
  -4   4  36   18.11    9.38
  -4  -4  36    4.22    4.25
  -4   4  37    2.40    4.70
  -4  -4  37   -0.00    2.99
  -4   4  38   -0.00    4.81
  -4  -4  38    0.25    2.89
  -4  -4  39    3.31    3.51
  -4  -4  40    7.45    4.69
  -4   5   1   87.26   15.51
  -4   5   1   76.89   15.08
   4  -5  -1   91.73   14.62
   4  -5  -1   90.44   16.45
   4   5  -1   64.70   13.61
   4   5  -1   96.72   16.28
  -4  -5   1   59.80   13.80
  -4  -5   1   83.89   15.42
  -4   5   2  363.23   46.97
  -4   5   2  389.82   47.22
   4  -5  -2  307.92   44.28
   4   5  -2  314.85   44.49
   4   5  -2  345.10   45.85
  -4  -5   2  292.89   44.71
  -4  -5   2  304.98   45.29
  -4   5   3  221.02   31.16
  -4   5   3  187.89   29.84
   4  -5  -3  210.49   29.05
   4  -5  -3  208.04   30.94
   4   5  -3  194.52   28.44
  -4  -5   3  185.13   28.72
  -4  -5   3  164.04   28.51
  -4   5   4   23.28    8.15
  -4   5   4   29.56    8.61
   4  -5  -4   23.74    7.33
   4  -5  -4   24.74    8.67
   4   5  -4   28.68    7.22
  -4  -5   4   22.08    6.92
  -4  -5   4   17.40    6.92
  -4   5   5   54.70   12.40
  -4   5   5   50.84   11.64
   4  -5  -5   35.85    9.96
   4   5  -5   64.27   10.83
   4   5  -5   47.13   10.18
  -4  -5   5   36.25    9.53
  -4  -5   5   48.36   10.73
  -4   5   6   98.71   17.26
   4  -5  -6  114.37   16.69
   4  -5  -6   59.31   15.28
   4   5  -6   94.38   14.58
   4   5  -6   66.70   13.73
  -4  -5   6   74.10   14.15
  -4   5   7  212.63   37.07
  -4   5   7  233.42   37.11
   4  -5  -7  249.07   36.31
   4  -5  -7  336.47   40.55
   4   5  -7  269.30   35.08
   4   5  -7  254.61   34.87
  -4  -5   7  229.69   34.98
  -4   5   8   52.60   12.24
  -4   5   8   46.17   11.28
   4  -5  -8   42.92    9.91
   4  -5  -8   30.09   10.16
   4   5  -8   29.54    7.77
   4   5  -8   51.89    9.17
  -4  -5   8   27.83    7.97
  -4  -5   8   43.21    9.33
  -4   5   9   65.71   13.05
  -4   5   9   46.61   11.13
   4  -5  -9   25.49    8.51
   4  -5  -9   29.45    8.70
   4  -5  -9   28.38    9.34
   4   5  -9   32.81    7.19
   4   5  -9   21.06    6.11
  -4  -5   9   26.50    7.22
  -4  -5   9   37.46    8.29
  -4   5  10   36.59    9.66
  -4   5  10   20.04    8.02
   4  -5 -10   21.06    7.43
   4  -5 -10   21.17    7.48
   4  -5 -10   31.03    9.83
   4   5 -10   33.54    6.96
  -4  -5  10   31.52    7.17
  -4  -5  10   18.88    6.34
  -4   5  11  358.06   47.19
   4  -5 -11  281.60   44.54
   4  -5 -11  275.15   46.14
   4   5 -11  466.44   43.83
   4   5 -11  301.81   40.94
  -4  -5  11  250.35   41.50
  -4  -5  11  324.68   42.94
  -4   5  12  291.97   44.39
   4  -5 -12  275.12   42.95
   4   5 -12  272.28   39.82
   4   5 -12  334.24   39.02
  -4  -5  12  291.52   40.02
  -4  -5  12  308.73   41.06
  -4   5  13   52.13   13.40
   4  -5 -13   73.24   14.01
   4   5 -13   54.80   10.15
   4   5 -13   58.12    8.54
  -4  -5  13   53.85    9.85
  -4  -5  13   52.51   10.56
  -4   5  14   15.40    6.92
   4  -5 -14   14.88    6.65
   4   5 -14   20.01    5.15
  -4  -5  14   22.87    5.15
  -4  -5  14   16.25    5.37
  -4   5  15   93.35   19.37
  -4   5  15  128.21   22.07
   4  -5 -15  107.36   19.53
   4   5 -15  104.70   15.90
  -4  -5  15   96.74   15.16
  -4  -5  15  108.99   16.94
  -4   5  16  165.80   26.41
  -4   5  16  147.26   26.15
   4  -5 -16  139.33   24.45
   4   5 -16  158.62   21.14
  -4  -5  16  135.12   20.18
  -4  -5  16  139.69   21.71
  -4   5  17   90.04   16.70
  -4   5  17  107.96   18.72
   4  -5 -17   75.47   15.03
   4   5 -17   32.25    9.54
  -4  -5  17  102.81   11.77
  -4  -5  17   90.87   12.83
  -4   5  18   94.98   22.56
  -4   5  18  144.47   25.81
   4  -5 -18  157.08   24.81
   4   5 -18  139.22   19.54
  -4  -5  18  142.57   19.43
  -4  -5  18  129.76   20.32
  -4   5  19    1.94    3.80
  -4  -5  19    0.60    1.80
  -4  -5  19    0.44    2.14
  -4  -5  20    6.55    2.97
  -4  -5  20    2.32    2.78
  -4   5  21   36.84   11.06
  -4  -5  21   16.81    5.77
  -4   5  22  121.71   23.31
  -4  -5  22  121.56   19.02
  -4   5  23    4.48    5.41
   4  -5 -23   10.10    6.17
  -4   5  24    2.25    5.32
   4  -5 -24    0.08    4.11
  -4   5  25    1.69    4.74
   4  -5 -25    1.42    4.65
  -4   5  26   19.73    8.35
   4  -5 -26    8.46    6.47
  -4   5  27   33.97   11.12
   4  -5 -27   32.80   10.74
  -4   5  28   27.39   10.50
   4  -5 -28   30.18   10.50
  -4   5  29    8.34    6.93
   4  -5 -29    7.83    6.19
  -4   5  30   -0.00    4.66
   4  -5 -30    3.97    4.74
  -4   5  31   14.43    7.15
   4  -5 -31    7.78    6.22
  -4   5  32   10.27    7.46
   4  -5 -32    5.27    5.86
  -4  -5  32   15.13    4.83
  -4   5  33    5.61    7.77
   4  -5 -33    2.78    4.50
  -4  -5  33   11.83    4.47
  -4   5  34   -0.00    6.29
  -4  -5  34   -0.00    2.80
  -4   5  35    1.54    4.38
  -4  -5  35    2.45    2.78
  -4   5  36    3.07    5.02
  -4  -5  36   -0.00    2.92
  -4   5  37   19.84    9.60
  -4  -5  37    6.97    4.33
  -4   5  38    2.11    5.76
  -4  -5  38    1.10    2.97
  -4  -5  39   -0.00    2.66
  -4  -5  40   -0.00    2.47
  -4   6   1   34.22   10.96
  -4   6   1   64.28   12.98
   4  -6  -1   62.80   11.92
   4  -6  -1   56.36   13.23
   4   6  -1   45.70   10.89
   4   6  -1   66.40   13.33
  -4  -6   1   70.16   13.08
  -4  -6   1   78.27   14.15
  -4   6   2   67.66   15.10
  -4   6   2   89.57   16.00
   4  -6  -2   68.03   13.62
   4  -6  -2   83.72   16.05
   4   6  -2   83.22   14.10
  -4  -6   2   63.18   13.63
  -4  -6   2   63.76   14.18
  -4   6   3   92.47   16.69
   4  -6  -3   84.84   15.29
   4  -6  -3   80.17   16.62
   4   6  -3   77.93   14.41
  -4  -6   3   89.67   15.68
  -4  -6   3   68.95   15.17
  -4   6   4  101.52   23.62
  -4   6   4  154.06   25.34
   4  -6  -4  192.81   25.22
   4  -6  -4  188.06   27.19
   4   6  -4  159.39   23.27
  -4  -6   4  140.57   23.42
  -4  -6   4  140.05   23.95
  -4   6   5   95.01   18.45
  -4   6   5   81.73   16.84
   4  -6  -5   90.83   16.38
   4  -6  -5   88.36   17.86
   4   6  -5   80.81   14.95
   4   6  -5   96.66   16.03
  -4  -6   5   90.37   15.91
  -4   6   6   36.67   11.40
  -4   6   6   41.69   11.73
   4  -6  -6   55.77   12.50
   4  -6  -6   69.93   12.68
   4  -6  -6   45.23   12.48
   4   6  -6   64.25   11.48
  -4  -6   6   56.16   11.23
  -4   6   7    0.06    3.65
  -4   6   7    1.15    3.69
   4  -6  -7    1.26    3.45
   4  -6  -7   -0.00    2.74
   4  -6  -7   -0.00    3.58
   4   6  -7    0.00    2.42
   4   6  -7    0.04    2.68
  -4  -6   7   -0.00    3.26
  -4   6   8  294.14   45.85
  -4   6   8  296.68   45.06
   4  -6  -8  303.94   44.75
   4  -6  -8  329.08   47.01
   4   6  -8  314.12   42.11
   4   6  -8  319.82   42.09
  -4  -6   8  300.30   42.58
  -4  -6   8  314.31   43.32
  -4   6   9  316.32   49.38
   4  -6  -9  327.45   50.77
   4   6  -9  329.90   46.13
   4   6  -9  345.03   45.85
  -4  -6   9  397.01   47.64
  -4  -6   9  351.77   47.63
  -4   6  10    5.08    5.22
  -4   6  10    0.00    4.79
   4  -6 -10    1.45    2.94
   4  -6 -10    6.22    5.96
   4   6 -10    4.29    3.05
   4   6 -10    6.49    2.99
  -4  -6  10    3.90    3.34
  -4  -6  10    8.67    4.03
  -4   6  11   -0.00    3.44
  -4   6  11    0.00    4.57
   4  -6 -11    3.64    4.06
   4   6 -11    0.00    2.48
   4   6 -11    2.75    2.32
  -4  -6  11    2.05    2.70
  -4  -6  11    0.00    2.52
  -4   6  12    2.49    4.14
  -4   6  12    2.35    4.39
   4  -6 -12    5.10    4.22
   4   6 -12    0.00    2.03
   4   6 -12    3.14    2.25
  -4  -6  12    5.96    3.40
  -4  -6  12    2.99    3.62
  -4   6  13  136.97   22.23
  -4   6  13  142.91   22.72
   4  -6 -13   84.20   18.87
   4   6 -13  123.33   17.08
   4   6 -13  107.02   14.25
  -4  -6  13   87.13   16.28
  -4  -6  13  109.61   17.57
  -4   6  14  102.95   20.33
  -4   6  14   92.64   20.00
   4  -6 -14   85.61   18.55
   4   6 -14  124.55   16.44
  -4  -6  14   98.53   15.68
  -4  -6  14  102.24   16.86
  -4   6  15  106.91   19.60
  -4   6  15   43.99   15.61
   4   6 -15  112.80   14.79
  -4  -6  15   91.09   13.94
  -4  -6  15   94.61   15.25
  -4   6  16   32.41   10.61
  -4   6  16   54.16   13.50
   4   6 -16   34.98    7.10
  -4  -6  16   34.41    6.78
  -4  -6  16   32.35    7.81
  -4   6  17   -0.00    4.85
  -4   6  17    0.00    4.33
   4   6 -17    0.98    1.95
  -4  -6  17    1.54    2.03
  -4  -6  17    3.99    3.24
  -4   6  18   55.00   15.82
  -4  -6  18   71.06   10.68
  -4  -6  18   67.15   12.10
  -4   6  19   78.26   17.21
   4  -6 -19   40.90   12.22
  -4  -6  19   60.76   10.85
  -4   6  20   30.24   10.30
   4  -6 -20   39.36   10.57
  -4  -6  20   20.41    6.19
  -4   6  21   27.25   10.30
   4  -6 -21   25.96    9.44
  -4  -6  21   33.60    7.39
  -4   6  22    0.53    4.61
   4  -6 -22    0.65    4.33
  -4   6  23   10.48    7.06
   4  -6 -23    6.48    5.93
  -4   6  24    9.81    6.45
   4  -6 -24   -0.00    4.22
  -4   6  25   39.96   12.56
   4  -6 -25   34.96   11.73
  -4   6  26   16.47    8.48
   4  -6 -26   34.25   10.68
  -4   6  27    2.58    4.81
   4  -6 -27    3.00    4.90
  -4   6  28   14.07    7.95
   4  -6 -28    5.34    5.75
  -4   6  29   11.04    7.28
   4  -6 -29   21.40    9.31
  -4   6  30    8.82    6.53
   4  -6 -30    7.85    6.03
  -4   6  31    1.94    5.54
   4  -6 -31    7.75    6.20
  -4   6  32    1.55    6.82
   4  -6 -32    6.16    5.63
  -4   6  33    3.38    4.34
   4  -6 -33    1.66    4.65
  -4  -6  33    3.77    2.83
  -4   6  34   -0.00    5.66
   4  -6 -34   -0.00    3.82
  -4  -6  34   -0.00    2.52
  -4   6  35   32.65   11.24
   4  -6 -35   13.93    7.58
  -4  -6  35   12.47    4.61
  -4   6  36    4.84    5.69
  -4  -6  36    3.55    3.21
  -4   6  37    0.00    4.96
  -4  -6  37    0.30    2.38
  -4  -6  38   -0.00    2.46
  -4  -6  39    5.28    3.41
  -4  -6  40   -0.00    2.61
  -4  -6  41    1.99    2.97
  -4   7   1  303.39   43.19
   4  -7  -1  224.30   39.33
   4  -7  -1  336.80   43.80
   4   7  -1  280.32   40.16
   4   7  -1  292.61   42.08
  -4  -7   1  300.64   41.74
  -4  -7   1  308.43   42.50
  -4   7   2   41.46   10.90
  -4   7   2   35.90   10.18
  -4   7   2   34.25    9.72
   4  -7  -2   51.80   10.65
   4  -7  -2   46.58   11.83
   4   7  -2   35.92    8.89
   4   7  -2   39.06   10.10
  -4  -7   2   35.53    9.48
  -4  -7   2   36.35   10.36
  -4   7   3   84.59   18.91
  -4   7   3   89.71   18.49
  -4   7   3  110.19   19.71
   4  -7  -3  104.44   19.21
   4  -7  -3   97.05   18.01
   4  -7  -3  106.59   20.03
   4   7  -3  106.62   17.57
  -4  -7   3  144.06   20.03
  -4  -7   3   88.56   18.34
  -4   7   4    9.14    6.13
  -4   7   4   12.75    6.51
  -4   7   4   16.62    7.62
   4  -7  -4   15.61    6.83
   4  -7  -4   19.45    7.61
   4   7  -4   15.31    5.23
  -4  -7   4   14.25    5.91
  -4  -7   4    7.26    4.81
  -4   7   5  136.86   27.07
  -4   7   5  170.18   27.72
  -4   7   5  160.88   27.27
   4  -7  -5  164.48   27.06
   4  -7  -5  128.16   26.85
   4   7  -5  277.11   27.79
   4   7  -5  154.31   25.42
  -4  -7   5  160.70   25.71
  -4  -7   5  149.19   25.98
  -4   7   6  194.81   30.99
  -4   7   6  160.67   29.41
   4  -7  -6  222.74   31.23
   4  -7  -6  194.57   31.77
   4   7  -6  244.64   29.01
   4   7  -6  170.04   27.81
  -4  -7   6  157.38   27.79
  -4   7   7  483.87   67.87
  -4   7   7  455.09   66.93
   4  -7  -7  515.89   67.33
   4  -7  -7  419.45   67.64
   4   7  -7  545.30   64.69
   4   7  -7  525.24   64.80
  -4  -7   7  447.81   64.51
  -4   7   8   -0.00    4.32
  -4   7   8    2.82    4.20
   4  -7  -8   -0.00    4.26
   4  -7  -8    2.36    5.00
   4   7  -8    0.90    2.35
   4   7  -8    0.00    2.41
  -4  -7   8   -0.00    3.05
  -4  -7   8    2.48    3.13
  -4   7   9   10.87    6.16
  -4   7   9    9.99    6.33
   4  -7  -9   14.33    6.56
   4  -7  -9   10.97    6.89
   4   7  -9   12.71    4.66
   4   7  -9   17.65    5.01
  -4  -7   9   16.93    5.72
  -4  -7   9   14.05    5.71
  -4   7  10   22.26    8.65
  -4   7  10   10.69    6.16
   4  -7 -10    6.34    5.29
   4   7 -10    7.58    3.68
   4   7 -10    8.37    3.69
  -4  -7  10    5.56    4.04
  -4  -7  10    9.05    4.57
  -4   7  11  115.22   24.24
  -4   7  11  136.64   25.18
   4  -7 -11  146.81   24.78
   4   7 -11  151.80   21.42
   4   7 -11  151.90   20.34
  -4  -7  11  147.91   22.14
  -4  -7  11  124.80   21.96
  -4   7  12   16.63    7.28
  -4   7  12   13.11    7.42
   4   7 -12   15.29    4.98
   4   7 -12   27.44    4.95
  -4  -7  12   13.36    5.33
  -4  -7  12   20.17    6.23
  -4   7  13   59.12   13.84
  -4   7  13   36.27   11.58
   4   7 -13   51.65    9.07
   4   7 -13   43.01    6.36
   4   7 -13   42.32    6.37
  -4  -7  13   44.79    9.26
  -4  -7  13   41.84    9.76
  -4   7  14    7.31    6.14
  -4   7  14   12.01    6.38
   4   7 -14    3.25    2.45
  -4  -7  14    9.18    4.29
  -4  -7  14    0.00    3.08
  -4   7  15  101.50   18.48
   4   7 -15   62.26   10.52
  -4  -7  15   51.48   10.36
  -4  -7  15   62.37   11.77
  -4   7  16    4.55    5.21
  -4   7  16    5.82    6.69
   4  -7 -16    7.31    4.96
  -4  -7  16    4.01    2.57
  -4  -7  16    2.24    3.48
  -4   7  17   15.05    7.72
  -4   7  17   37.36   11.28
   4  -7 -17   19.87    7.88
  -4  -7  17    9.14    3.54
  -4  -7  17   31.58    6.82
  -4   7  18   -0.00    5.36
   4  -7 -18    0.67    3.14
  -4  -7  18    3.06    3.37
   4  -7 -19    0.45    4.10
  -4  -7  19    0.00    2.52
  -4   7  20    0.00    3.30
   4  -7 -20   11.95    6.46
  -4  -7  20    0.00    2.63
  -4   7  21   44.93   14.04
   4  -7 -21   69.59   15.55
  -4   7  22   24.87   10.36
   4  -7 -22   38.98   11.62
  -4   7  23   58.51   15.65
   4  -7 -23   60.99   15.04
  -4   7  24   -0.00    4.20
   4  -7 -24    4.07    4.74
  -4   7  25    5.56    6.26
   4  -7 -25    9.07    6.60
  -4   7  26    3.10    6.05
   4  -7 -26    3.70    5.64
  -4   7  27   18.43    9.58
   4  -7 -27   26.40   10.47
  -4   7  28   10.30    7.29
   4  -7 -28    2.00    5.18
  -4   7  29   12.49    7.51
   4  -7 -29    2.81    5.59
  -4   7  30    1.03    5.65
   4  -7 -30   11.19    6.74
  -4   7  31   -0.00    5.54
   4  -7 -31    0.06    3.93
  -4   7  32   20.35    9.39
   4  -7 -32    1.61    5.33
  -4   7  33   36.09   12.44
   4  -7 -33   19.51    9.34
  -4   7  34   -0.00    4.59
   4  -7 -34    3.24    5.68
  -4  -7  34    0.00    1.80
  -4   7  35   -0.00    5.12
   4  -7 -35    0.00    4.52
  -4  -7  35    1.08    2.25
  -4   7  36    0.00    5.29
   4  -7 -36    1.47    5.11
  -4  -7  36    0.00    2.30
  -4   7  37   -0.00    7.52
  -4  -7  37    6.52    3.57
  -4  -7  38    0.00    1.94
  -4   8   1   17.72    7.61
  -4   8   1   20.29    7.34
   4  -8  -1   20.84    7.50
   4  -8  -1   19.70    7.66
   4   8  -1   12.08    5.84
   4   8  -1   19.67    7.18
  -4  -8   1   16.53    7.01
  -4  -8   1   17.37    7.27
  -4   8   2   37.59   10.71
  -4   8   2   39.73   10.22
   4  -8  -2   32.58    9.18
   4  -8  -2   21.11    8.76
   4   8  -2   24.60    7.65
   4   8  -2   26.82    8.85
  -4  -8   2   31.44    9.00
  -4  -8   2   38.06   10.51
  -4   8   3  116.90   23.85
   4  -8  -3  161.52   25.36
   4  -8  -3  138.08   25.54
   4   8  -3  134.67   22.52
  -4  -8   3  149.17   24.11
  -4  -8   3  163.66   25.46
  -4   8   4   30.69    9.58
   4  -8  -4   15.96    7.49
   4  -8  -4   26.66    9.47
   4   8  -4   24.32    7.36
   4   8  -4   40.20    9.64
  -4  -8   4   33.03    8.83
  -4  -8   4   23.08    8.04
  -4   8   5   75.72   15.62
   4  -8  -5   62.69   13.79
   4  -8  -5   73.71   16.02
   4   8  -5   68.70   12.43
   4   8  -5   80.93   14.00
  -4  -8   5   23.36   10.08
  -4  -8   5  108.52   16.41
  -4   8   6   29.55    9.89
   4  -8  -6    1.33    3.84
   4  -8  -6   28.90   10.05
   4   8  -6   43.46    8.45
   4   8  -6   43.38    8.87
  -4  -8   6   23.34    6.97
  -4   8   7    0.92    4.03
   4  -8  -7    0.00    3.46
   4  -8  -7    0.00    4.59
   4   8  -7    0.00    2.23
   4   8  -7    0.00    2.96
  -4  -8   7    0.33    2.98
  -4   8   8   23.94    9.58
   4  -8  -8   40.25   12.49
   4   8  -8   37.04    8.28
   4   8  -8   39.78    8.80
  -4  -8   8   38.74    9.28
  -4  -8   8   28.16    8.75
   4   8  -9  434.95   52.63
   4   8  -9  404.59   52.00
  -4  -8   9  358.23   52.63
  -4  -8   9  351.74   53.36
  -4   8  10    7.16    5.15
   4   8 -10    1.40    2.55
   4   8 -10    3.56    3.05
  -4  -8  10    4.18    3.88
  -4  -8  10    5.00    3.85
  -4   8  11   26.96    9.72
   4   8 -11   23.58    6.25
   4   8 -11   21.60    5.49
  -4  -8  11   30.95    7.72
  -4  -8  11   18.51    6.82
  -4   8  12    2.32    4.78
   4   8 -12    2.73    2.62
   4   8 -12    1.41    1.97
  -4  -8  12    0.00    3.52
  -4  -8  12    1.83    2.90
  -4   8  13  125.96   24.85
   4  -8 -13  155.56   25.37
   4   8 -13  120.89   17.06
  -4  -8  13  185.57   22.30
  -4  -8  13  130.75   21.41
  -4   8  14   10.76    7.09
   4  -8 -14    7.17    5.73
  -4  -8  14    8.96    4.10
  -4  -8  14    7.36    4.51
  -4   8  15   53.63   14.54
   4  -8 -15   69.46   14.74
  -4  -8  15   46.64    9.94
  -4  -8  15   50.30   10.73
  -4   8  16    0.91    4.23
   4  -8 -16    0.00    4.73
  -4  -8  16   -0.00    2.75
  -4   8  17    1.08    6.13
   4  -8 -17    0.00    4.23
  -4   8  18    3.49    5.35
   4  -8 -18   15.75    7.30
   4  -8 -19   77.82   17.74
  -4   8  20    0.00    4.99
   4  -8 -20   -0.00    3.99
  -4   8  21   92.85   18.94
   4  -8 -21   39.49   13.16
  -4   8  22   -0.00    5.69
   4  -8 -22   14.05    7.87
  -4   8  23   14.12    8.86
   4  -8 -23   24.95    9.52
  -4   8  24    8.57    8.03
   4  -8 -24   -0.00    4.73
  -4   8  25   27.19   11.41
   4  -8 -25   40.58   12.49
  -4   8  26    0.00    5.95
   4  -8 -26    0.00    5.75
  -4   8  27    1.25    4.54
   4  -8 -27    2.47    5.13
  -4   8  28    0.00    6.05
   4  -8 -28   -0.00    3.21
  -4   8  29   27.95   11.23
   4  -8 -29   22.15   10.01
  -4   8  30   -0.00    4.20
   4  -8 -30    2.46    4.66
  -4   8  31    9.04    7.60
   4  -8 -31   13.77    7.81
  -4   8  32    0.92    4.14
   4  -8 -32   -0.00    3.71
  -4   8  33   -0.00    4.53
   4  -8 -33   -0.00    5.39
  -4   8  34    1.87    4.22
   4  -8 -34   10.34    7.38
  -4  -8  34   -0.00    1.46
  -4   8  35   20.23   11.39
   4  -8 -35   33.02   11.80
  -4   8  36    5.12    6.43
   4  -8 -36    1.06    5.79
   4  -8 -37    4.32    5.94
  -4   9   1  187.11   34.26
   4  -9  -1  195.01   33.88
   4  -9  -1  236.51   36.67
   4   9  -1  205.07   35.01
  -4  -9   1  342.86   38.37
  -4  -9   1  227.60   35.92
  -4   9   2    2.23    3.97
   4  -9  -2    0.80    3.32
   4  -9  -2    5.07    5.33
   4   9  -2    0.00    3.61
  -4  -9   2   -0.00    2.98
  -4  -9   2    3.65    4.59
  -4   9   3   22.01    8.75
   4  -9  -3   24.57    8.67
   4  -9  -3   28.20   10.37
   4   9  -3   28.80    8.06
  -4  -9   3   20.83    7.77
  -4  -9   3   38.75   10.91
  -4   9   4    0.61    4.21
   4  -9  -4    0.00    4.24
   4   9  -4   -0.00    2.93
   4   9  -4    0.00    3.58
  -4  -9   4    4.51    4.19
  -4  -9   4    0.02    3.54
  -4   9   5  102.74   20.73
   4  -9  -5   98.43   21.17
   4   9  -5  105.32   18.01
   4   9  -5  115.37   19.43
  -4  -9   5  106.38   18.92
  -4  -9   5   84.77   18.60
  -4   9   6   -0.00    4.40
   4  -9  -6    7.15    6.63
   4   9  -6    0.69    3.23
   4   9  -6    4.36    4.57
  -4  -9   6   -0.00    3.56
  -4   9   7  302.80   47.31
   4   9  -7  308.88   43.32
  -4  -9   7  317.04   44.54
  -4   9   8   -0.00    3.26
   4   9  -8    1.32    3.46
  -4  -9   8    3.29    4.01
  -4  -9   8    4.45    4.06
  -4   9   9   13.08    7.21
   4  -9  -9   20.80    7.78
   4   9  -9   20.48    6.31
  -4  -9   9   19.68    6.57
  -4  -9   9   14.78    6.46
  -4   9  10    3.06    4.49
   4  -9 -10   -0.00    4.31
   4   9 -10    3.16    2.88
  -4  -9  10    0.25    2.88
  -4   9  11  193.67   35.02
   4   9 -11  231.17   30.95
  -4  -9  11  200.59   31.20
  -4   9  12   -0.00    5.19
   4  -9 -12    0.00    4.55
  -4  -9  12    0.15    2.78
  -4   9  13    6.84    6.14
   4  -9 -13   20.30    7.77
   4   9 -13   11.94    2.74
  -4  -9  13    4.09    3.82
  -4   9  14   12.30    7.70
   4  -9 -14   14.05    7.31
  -4  -9  14   12.53    5.15
  -4   9  15   48.15   14.54
   4  -9 -15   56.47   14.16
  -4   9  16    7.51    6.22
   4  -9 -16    1.57    4.11
   4  -9 -17  118.50   23.57
   4  -9 -18   -0.00    6.36
  -4   9  19   -0.00    4.36
   4  -9 -19   -0.00    3.38
  -4   9  20   -0.00    4.24
   4  -9 -20   -0.00    4.48
  -4   9  21   56.98   15.85
   4  -9 -21   56.30   14.87
  -4   9  22   -0.00    5.55
   4  -9 -22    1.03    4.86
  -4   9  23   56.08   16.04
   4  -9 -23   48.51   14.43
  -4   9  24    0.87    4.16
   4  -9 -24   -0.00    3.21
  -4   9  25   15.65    8.91
   4  -9 -25    3.49    5.24
  -4   9  26    3.24    6.61
   4  -9 -26   -0.00    3.74
  -4   9  27   49.09   15.13
   4  -9 -27   30.38   11.40
  -4   9  28   -0.00    6.31
   4  -9 -28    0.34    3.05
  -4   9  29    1.84    5.59
   4  -9 -29    2.85    5.51
  -4   9  30    4.55    6.53
   4  -9 -30    0.97    4.42
  -4   9  31   -0.00    6.01
   4  -9 -31    4.11    6.07
  -4   9  32    0.00    4.93
   4  -9 -32    0.65    5.23
  -4   9  33   11.05    8.70
   4  -9 -33   19.08   10.24
  -4   9  34    0.00    7.25
   4  -9 -34    1.15    4.93
  -4   9  35   -0.00    5.69
   4  -9 -35    2.95    6.15
  -4   9  36   -0.00    4.86
   4  -9 -36   -0.00    4.87
   4  -9 -37    2.00    6.90
   4  -9 -38    2.13    5.70
  -4 -10   1    1.73    4.36
  -4  10   2    4.83    4.66
  -4 -10   2    0.50    3.69
  -4  10   3   23.05    9.47
  -4 -10   3   35.63   10.27
  -4  10   4    0.00    4.65
  -4 -10   4    6.58    4.68
  -4  10   5   10.38    6.85
   4 -10  -5   20.23    7.83
  -4 -10   5   23.41    8.07
  -4  10   6    3.08    5.15
   4 -10  -6    5.99    5.38
   4  10  -6    4.14    3.93
  -4 -10   6    0.00    3.73
  -4  10   7   25.54    9.72
   4 -10  -7    9.15    6.31
   4  10  -7   16.37    6.08
  -4 -10   7   19.20    7.22
  -4  10   8   12.98    7.88
   4 -10  -8    0.57    4.84
   4  10  -8    6.17    3.85
  -4 -10   8    0.00    3.54
  -4  10   9   14.83    8.27
   4 -10  -9    6.14    5.78
   4  10  -9   12.22    5.40
  -4 -10   9   13.43    5.78
  -4  10  10    0.00    4.73
   4 -10 -10    0.16    4.58
  -4 -10  10    1.26    4.30
  -4  10  11   22.17   10.51
   4 -10 -11   24.67    9.43
  -4 -10  11   43.95    9.76
  -4  10  12    0.51    4.60
   4 -10 -12    1.39    4.42
  -4 -10  12    0.18    3.35
  -4  10  13   40.83   12.93
   4 -10 -13   19.87    9.00
  -4  10  14   -0.00    5.18
   4 -10 -14   -0.00    6.09
  -4  10  15   70.78   18.65
   4 -10 -15   81.42   18.58
  -4  10  16   14.13    8.78
   4 -10 -16   16.31    8.31
   4 -10 -17    0.58    5.30
   4 -10 -18    3.54    4.86
  -4  10  19   40.26   14.87
   4 -10 -19   69.97   15.97
  -4  10  20    7.98    7.47
   4 -10 -20   10.18    7.27
  -4  10  21    6.81    7.63
   4 -10 -21   11.71    7.25
  -4  10  22   -0.00    6.29
   4 -10 -22    5.85    6.38
  -4  10  23   17.58    9.29
   4 -10 -23    8.00    6.78
  -4  10  24   -0.00    5.63
   4 -10 -24    2.87    5.58
  -4  10  25   19.52   10.43
   4 -10 -25   28.66   11.06
  -4  10  26    4.79    5.95
   4 -10 -26    4.28    5.83
  -4  10  27   -0.00    7.53
   4 -10 -27   -0.00    4.48
  -4  10  28    4.70    6.71
   4 -10 -28    0.63    4.33
  -4  10  29    6.45    7.57
   4 -10 -29   20.26    9.92
  -4  10  30    0.53    4.40
   4 -10 -30    0.00    4.61
  -4  10  31    5.18    7.93
   4 -10 -31    2.12    6.37
  -4  10  32    3.20    5.97
   4 -10 -32    5.14    6.26
  -4  10  33    3.46    6.15
   4 -10 -33    3.03    4.73
  -4  10  34    0.00    5.98
   4 -10 -34   -0.00    5.42
  -4  10  35    7.51    7.72
   4 -10 -35    0.53    5.60
   4 -10 -36    2.51    5.59
   4 -11  -1   67.29   14.60
   4 -11  -1   42.14   14.11
   4 -11  -2    5.89    4.86
   4 -11  -2    2.33    5.87
  -4 -11   2    4.58    4.46
   4 -11  -3    5.07    4.92
   4 -11  -3    5.45    5.85
  -4 -11   3    7.11    5.63
   4 -11  -4   13.96    7.18
  -4 -11   4   11.55    6.58
   4 -11  -5   11.49    6.77
  -4 -11   5    5.76    5.33
   4 -11  -6   10.31    6.67
  -4 -11   6   12.14    6.73
   4 -11  -7   49.78   13.36
  -4 -11   7   56.65   13.13
   4 -11  -8    3.23    5.70
  -4 -11   8    1.95    4.01
   4 -11  -9   -0.00    3.56
  -4 -11   9    0.00    4.10
   4 -11 -10    2.26    5.61
  -4 -11  10    7.92    5.07
  -4  11  11  101.10   22.91
   4 -11 -11  105.35   21.20
  -4 -11  11   99.61   18.79
  -4  11  12    3.97    5.93
   4 -11 -12    0.00    4.77
  -4  11  13   33.77   12.98
   4 -11 -13   35.92   11.71
  -4  11  14    3.48    6.69
   4 -11 -14    1.29    4.46
  -4  11  15   28.79   11.82
   4 -11 -15   48.90   13.79
   4 -11 -16    0.00    5.89
   4 -11 -17   43.45   14.40
  -4  11  18    2.61    5.65
   4 -11 -18    5.86    5.91
  -4  11  19   -0.00    5.53
   4 -11 -19    4.29    6.64
  -4  11  20    0.23    4.79
   4 -11 -20   -0.00    5.99
  -4  11  21   31.96   13.79
   4 -11 -21   53.66   15.24
  -4  11  22    0.69    5.35
   4 -11 -22    2.31    4.10
  -4  11  23    9.66    9.01
   4 -11 -23    7.32    6.44
  -4  11  24    0.17    6.19
   4 -11 -24    0.16    4.48
  -4  11  25   -0.00    6.20
   4 -11 -25    3.92    6.71
  -4  11  26    0.00    5.01
   4 -11 -26    2.97    5.87
  -4  11  27    6.42    7.90
   4 -11 -27   10.70    7.57
  -4  11  28    9.13    7.86
   4 -11 -28    2.91    5.49
  -4  11  29    4.47    7.88
   4 -11 -29    3.91    5.66
  -4  11  30   -0.00    7.18
   4 -11 -30    3.96    6.77
  -4  11  31   16.38   10.42
   4 -11 -31    1.77    5.88
  -4  11  32    3.88    6.75
   4 -11 -32   -0.00    5.25
  -4  11  33    0.00    4.80
   4 -11 -33    6.47    7.42
  -4  11  34    2.11    6.90
   4 -12  -1    2.79    4.36
  -4 -12   1    4.84    5.24
   4 -12  -2    0.10    4.45
   4 -12  -3   58.05   14.43
   4 -12  -4   16.89    7.42
   4 -12  -5   33.48   10.61
  -4 -12   5   23.50    9.38
   4 -12  -6   -0.00    4.82
  -4 -12   6   -0.00    3.95
   4 -12  -7   -0.00    4.91
  -4 -12   7   -0.00    3.73
   4 -12  -8    0.00    3.64
  -4 -12   8    4.89    4.64
   4 -12  -9   80.98   17.66
  -4 -12   9   63.85   14.94
   4 -12 -10    1.63    3.70
   4 -12 -11    2.30    5.15
   4 -12 -12   14.47    8.00
   4 -12 -13   29.23   11.45
   4 -12 -14   15.54    8.90
   4 -12 -15   38.45   12.75
   4 -12 -16    0.48    4.48
   4 -12 -17    3.88    5.00
   4 -12 -18    5.02    4.37
   4 -12 -19   31.27   11.95
   4 -12 -20    0.33    4.44
   4 -12 -21    7.19    7.78
   4 -12 -23    6.85    7.22
   4 -12 -24    0.00    5.94
   4 -12 -25   19.20    9.91
   4 -12 -26   -0.00    5.08
   4 -12 -27   -0.00    4.45
   4 -12 -28   -0.00    4.21
   4 -12 -29    4.68    7.68
  -4  12  30    4.66    7.35
   4 -12 -30    1.56    5.89
  -4  12  31    2.03    6.56
  -4  12  32   -0.00    5.14
  -4  12  33    0.00    6.41
  -4  12  34    2.30    6.02
   4 -13  -1   48.30   12.92
  -4 -13   1   39.13   12.50
   4 -13  -2    9.54    5.87
  -4 -13   2   -0.00    4.51
   4 -13  -3    7.53    6.40
  -4 -13   3    8.39    6.61
   4 -13  -4    1.76    4.58
  -4 -13   4    0.00    4.06
   4 -13  -5   79.89   18.19
   4 -13  -6    8.03    6.56
   4 -13  -8    2.65    4.21
   4 -13  -9    0.00    5.42
   4 -13 -10   -0.00    4.95
   4 -13 -11   58.80   15.90
   4 -13 -12    3.09    5.75
   4 -13 -13   16.51    8.12
   4 -13 -14    0.02    4.42
   4 -13 -15    0.49    5.18
   4 -13 -16    6.26    5.92
   4 -13 -17   11.71    7.68
   4 -13 -18    3.28    5.54
   4 -13 -19   -0.00    6.60
   4 -13 -20    0.46    4.79
   4 -13 -21   14.94    8.99
   4 -13 -22    3.46    5.09
   4 -13 -23    9.51    8.02
   4 -13 -24    7.24    6.94
   4 -13 -25   -0.00    5.21
   4 -13 -26    1.27    7.11
   4 -13 -27    5.51    6.57
   4 -14  -1   -0.00    3.89
  -4 -14   1   -0.00    4.56
   4 -14  -2    6.74    5.59
  -4 -14   2    2.12    4.76
   4 -14  -3   29.85    9.68
  -4 -14   3    3.65    5.93
   4 -14  -4   31.96   11.00
  -4 -14   4   22.58    9.36
   4 -14  -5   13.26    8.09
  -4 -14   5   16.87    8.17
   4 -14  -6   -0.00    3.35
   4 -14  -7    8.46    6.44
   4 -14  -8    8.88    7.10
   4 -14  -9   46.42   13.79
   4 -14 -10    5.45    5.99
   4 -14 -11    5.59    6.50
   4 -14 -12    0.22    4.60
   4 -14 -13   14.75    8.93
   4 -14 -14    4.49    6.55
   4 -14 -15    2.68    6.77
   4 -14 -16    1.95    6.24
   4 -14 -17    0.27    4.91
   4 -14 -18   10.87    7.68
   4 -14 -19    3.89    6.88
   4 -14 -20    1.15    4.92
   4 -14 -21    4.98    6.75
   4 -14 -22    4.49    5.26
   4 -14 -23    9.09    8.38
   4 -14 -24   -0.00    4.97
   4 -15  -1   14.30    7.67
  -4 -15   1    4.45    5.95
   4 -15  -2   15.30    7.55
  -4 -15   2    7.24    6.18
   4 -15  -3    4.27    6.04
  -4 -15   3   -0.00    5.13
   4 -15  -4   -0.00    4.17
   4 -15  -5    8.65    6.10
   4 -15  -6   16.50    8.64
   4 -15  -7    9.69    7.40
   4 -15  -8    0.21    3.76
   4 -15  -9   -0.00    3.42
   4 -15 -10    1.56    4.53
   4 -15 -11   -0.00    3.84
   4 -15 -12    2.82    5.77
   4 -15 -13    6.61    6.06
   4 -15 -14   -0.00    5.22
   4 -15 -15    0.00    5.77
   4 -15 -16   23.79   10.19
   4 -15 -17   12.11    9.35
   4 -15 -18    6.15    7.26
   4 -15 -19   -0.00    4.38
   4 -15 -20   -0.00    6.17
   4 -16  -1    1.43    4.36
  -4 -16   1    4.96    5.97
   4 -16  -2    5.70    6.06
   4 -16  -3    0.00    5.03
   4 -16  -4    0.12    4.49
   4 -16  -5    3.76    6.12
   4 -16  -6   -0.00    4.31
   4 -16  -7    0.00    3.73
   4 -16  -8    5.05    6.55
   4 -16  -9   -0.00    4.82
   4 -16 -10    5.75    6.14
   4 -16 -11    3.93    5.92
   4 -16 -12    6.68    6.81
   4 -16 -13    0.97    5.38
   4 -16 -14    9.59    7.08
   4 -16 -15    3.61    5.10
   4 -16 -16    1.45    5.06
   4 -16 -17    0.18    3.99
   4 -17  -1    4.31    5.50
   4 -17  -2   12.12    7.66
   4 -17  -3    0.00    4.10
   4 -17  -4    3.36    6.17
   4 -17  -5    1.25    4.55
   4 -17  -6   -0.00    4.69
   4 -17  -7    2.88    5.61
   4 -17  -8   -0.00    4.36
   4 -17  -9   -0.00    4.69
   4 -17 -10   -0.00    3.01
   4 -17 -11    1.46    4.32
   4 -17 -12   12.24    7.81
   4 -17 -13    1.70    5.34
   4 -18  -1    1.83    5.17
   4 -18  -2    6.20    6.25
   4 -18  -3    5.55    6.29
   4 -18  -4    1.82    5.92
   4 -18  -5   -0.00    5.09
   4 -18  -6    2.97    5.04
   4 -18  -7    4.97    6.00
   4 -18  -8    9.30    7.12
   4 -18  -9    0.64    4.95
   4 -19  -3    7.09    6.60
   4 -19  -4    6.91    6.80
  -3   0   1    0.82    2.42
  -3   0   1   -0.00    2.69
   3   0  -1    0.94    2.72
   3   0  -1    0.42    3.32
  -3   0   2    3.49    3.15
  -3   0   2   -0.00    2.90
   3   0  -2   -0.00    3.06
   3   0  -2    1.80    2.80
  -3   0   3 4362.75  583.23
  -3   0   3 4563.87  584.24
   3   0  -3 5560.83  584.53
   3   0  -3 4874.34  584.65
  -3   0   4    0.00    2.69
  -3   0   4   -0.00    3.32
   3   0  -4    0.22    2.74
   3   0  -4   -0.00    3.41
  -3   0   5   89.21   12.54
  -3   0   5   93.18   13.65
   3   0  -5   72.29   12.11
   3   0  -5   62.47   12.29
  -3   0   6   -0.00    2.29
  -3   0   6    2.79    2.86
   3   0  -6    1.93    2.47
   3   0  -6    1.43    2.83
  -3   0   7  308.91   46.62
  -3   0   7  440.58   48.92
   3   0  -7  376.31   46.91
  -3   0   8    0.89    2.52
  -3   0   8    0.00    3.10
   3   0  -8   -0.00    1.90
  -3   0   9  786.28   96.62
  -3   0   9  742.60   96.88
   3   0  -9  766.00   95.78
  -3   0  10    0.74    2.75
   3   0 -10    0.26    2.05
  -3   0  11 1010.74  116.43
   3   0 -11  904.00  114.69
   3   0 -11  857.64  115.91
  -3   0  12    0.98    2.37
   3   0 -12    1.59    1.90
  -3   0  13  528.26   69.23
   3   0 -13  529.78   67.82
  -3   0  14   -0.00    2.99
   3   0 -14    1.29    2.48
   3   0 -14   -0.00    2.24
   3   0 -15  100.64   16.16
   3   0 -15   98.42   15.80
   3   0 -16   -0.00    2.23
   3   0 -16   -0.00    2.21
  -3   0  17  130.28   22.43
   3   0 -17  152.07   21.92
   3   0 -17  144.84   21.61
  -3   0  18    0.74    2.97
   3   0 -18    0.36    2.32
   3   0 -18    0.83    2.55
  -3   0  19   48.73   11.19
   3   0 -19   49.15   10.22
   3   0 -19   54.01   10.37
  -3   0  20   -0.00    3.09
   3   0 -20    2.16    2.92
   3   0 -20   -0.00    1.94
  -3   0  21    1.99    3.67
   3   0 -21    0.00    1.68
   3   0 -21    4.81    3.30
  -3   0  22   -0.00    4.76
   3   0 -22   -0.00    2.89
   3   0 -22    0.49    2.25
  -3   0  23  257.64   37.95
  -3   0  23  261.79   39.41
   3   0 -23  246.75   37.49
   3   0 -23  295.74   38.23
  -3   0  24    0.30    2.17
   3   0 -24    1.26    2.58
   3   0 -24    1.31    2.76
  -3   0  25   83.53   14.71
   3   0 -25   59.17   13.11
   3   0 -25   67.78   13.50
  -3   0  26    0.74    3.27
   3   0 -26    1.23    2.73
  -3   0  27   59.86   12.50
   3   0 -27   49.88   11.75
  -3   0  28    0.21    3.11
  -3   0  29   52.29   12.05
  -3   0  30   -0.00    3.33
  -3   0  31   -0.00    4.09
  -3   0  32   -0.00    4.16
  -3   0  33    5.45    5.45
  -3   0  34   -0.00    3.73
  -3   0  35   35.03   10.53
  -3   0  36   -0.00    4.29
  -3   0  37    1.17    3.97
  -3   0  38    0.00    4.68
  -3   0  39   13.14    6.62
  -3   0  40   -0.00    4.66
  -3   1   1  839.80  105.53
  -3   1   1  992.67  107.16
   3  -1  -1  766.87  105.32
   3  -1  -1  967.39  107.25
   3   1  -1  758.39  105.69
   3   1  -1  796.59  106.18
  -3  -1   1  889.74  106.54
  -3  -1   1  854.14  106.32
  -3   1   2  453.89   68.75
  -3   1   2  569.62   70.37
   3  -1  -2  507.83   69.04
   3  -1  -2  630.27   71.02
   3   1  -2  493.53   69.39
   3   1  -2  572.00   70.19
  -3  -1   2  658.46   70.67
  -3  -1   2  595.15   70.29
  -3   1   3    7.06    3.42
  -3   1   3    9.11    4.24
   3  -1  -3    8.93    3.53
   3  -1  -3   12.26    4.81
   3   1  -3    9.03    3.73
   3   1  -3   15.50    4.77
  -3  -1   3    7.20    4.26
  -3  -1   3    7.89    3.85
  -3   1   4    3.62    3.15
  -3   1   4    4.78    4.06
   3  -1  -4    5.90    3.03
   3  -1  -4    5.84    3.91
   3   1  -4    5.48    3.31
   3   1  -4    0.00    2.65
  -3  -1   4    6.07    3.62
  -3  -1   4    0.72    3.23
  -3   1   5 1929.19  219.45
  -3   1   5 2094.16  221.08
   3  -1  -5 2028.52  219.25
   3  -1  -5 2077.26  220.84
   3   1  -5 1477.47  218.24
  -3  -1   5 1706.04  218.43
  -3  -1   5 1518.05  218.62
  -3   1   6    0.00    3.00
  -3   1   6    1.61    2.99
   3  -1  -6    1.65    2.69
   3  -1  -6    3.19    3.93
   3   1  -6    1.97    2.62
  -3  -1   6    4.17    2.76
  -3   1   7  182.39   25.61
  -3   1   7  176.91   25.95
   3  -1  -7  197.50   25.14
   3  -1  -7  175.26   25.77
   3   1  -7  154.24   24.11
  -3  -1   7  190.88   24.46
  -3   1   8   81.25   13.15
  -3   1   8   70.58   13.15
   3  -1  -8   75.72   12.29
   3  -1  -8   68.10   12.92
   3   1  -8   79.51   11.84
   3   1  -8   78.50   12.18
  -3  -1   8   68.81   11.44
  -3   1   9  899.30  104.97
  -3   1   9  920.94  105.22
   3  -1  -9  787.64  103.27
   3  -1  -9  940.33  105.40
   3   1  -9  729.99  102.20
   3   1  -9  850.43  103.16
  -3  -1   9  785.71  102.53
  -3   1  10   33.69    8.77
  -3   1  10   43.20    9.42
   3  -1 -10   31.31    7.83
   3  -1 -10   41.82    9.15
   3   1 -10   44.37    7.73
   3   1 -10   53.61    8.64
  -3  -1  10   40.56    7.84
  -3  -1  10   51.60    8.92
  -3   1  11  412.69   53.71
   3  -1 -11  395.67   52.50
   3   1 -11  427.91   51.40
   3   1 -11  404.57   51.93
  -3  -1  11  377.76   51.67
  -3  -1  11  378.00   52.15
  -3   1  12    1.30    2.84
  -3   1  12    0.00    3.80
   3  -1 -12    2.96    3.15
   3   1 -12    8.08    2.90
  -3  -1  12    8.77    3.80
  -3  -1  12    2.19    3.25
  -3   1  13    4.69    3.87
  -3   1  13    5.57    4.15
   3  -1 -13    9.53    4.44
   3  -1 -13   11.59    4.68
   3   1 -13    6.98    3.08
  -3  -1  13    6.01    3.46
  -3  -1  13    7.59    4.00
  -3   1  14   17.78    6.32
   3  -1 -14   14.73    5.28
   3  -1 -14   11.67    4.86
   3   1 -14   10.01    3.70
  -3  -1  14   13.08    4.86
  -3  -1  14   16.93    5.40
  -3   1  15  408.79   53.25
   3  -1 -15  513.14   53.40
   3  -1 -15  363.35   51.53
   3   1 -15  390.09   51.14
   3   1 -15  348.12   49.74
  -3  -1  15  358.27   51.18
  -3  -1  15  396.12   51.56
  -3   1  16    6.31    4.27
   3  -1 -16    4.20    3.35
   3  -1 -16    0.47    2.46
   3   1 -16    0.00    2.34
   3   1 -16   14.25    3.93
  -3  -1  16    2.61    3.18
  -3   1  17  200.26   29.03
   3  -1 -17  175.71   27.11
   3  -1 -17  180.99   27.31
   3   1 -17  184.40   26.15
   3   1 -17  204.77   26.15
  -3  -1  17  161.18   26.61
   3  -1 -18    3.59    3.24
   3  -1 -18    2.59    3.02
   3   1 -18    1.55    2.02
   3   1 -18    3.97    2.47
  -3  -1  18    1.08    2.63
   3  -1 -19   42.67    9.63
   3  -1 -19   46.74   10.06
   3   1 -19   39.85    8.55
   3   1 -19   43.81    8.52
  -3  -1  19   38.76    9.49
   3  -1 -20   70.72   13.05
   3  -1 -20   77.16   13.48
   3   1 -20   64.48   11.59
   3   1 -20   53.68   10.90
  -3  -1  20   59.66   12.48
   3  -1 -21   91.68   18.57
   3  -1 -21  133.28   20.27
   3   1 -21  115.41   18.30
   3   1 -21  143.03   18.73
  -3  -1  21   96.73   18.67
   3  -1 -22    2.54    2.95
   3  -1 -22   -0.00    2.89
   3   1 -22    0.00    2.38
   3   1 -22    0.00    2.21
  -3  -1  22    0.00    3.54
  -3   1  23    9.98    5.52
   3  -1 -23    8.34    5.06
   3  -1 -23    6.67    4.59
   3   1 -23   12.80    4.75
   3   1 -23   16.42    5.03
  -3  -1  23    6.94    5.02
  -3   1  24    1.19    3.28
   3  -1 -24    0.06    2.71
   3  -1 -24    1.74    3.45
   3   1 -24   -0.00    2.69
   3   1 -24    2.14    2.76
  -3   1  25   28.06    9.23
   3  -1 -25   60.16   12.18
   3  -1 -25   40.78   10.40
   3   1 -25   67.08   11.49
  -3  -1  25   40.76    9.77
  -3   1  26   14.32    6.21
   3  -1 -26   15.99    6.50
   3  -1 -26    7.56    5.04
   3   1 -26   12.90    5.05
  -3  -1  26   10.84    4.74
  -3   1  27   88.25   15.55
   3  -1 -27   46.35   12.39
  -3  -1  27   63.52   12.83
  -3   1  28    1.33    4.04
   3  -1 -28   -0.00    2.70
  -3  -1  28   -0.00    3.07
  -3   1  29    0.83    3.94
   3  -1 -29    0.20    3.21
  -3  -1  29    0.53    2.83
  -3   1  30   17.36    7.16
  -3  -1  30   18.84    6.69
  -3   1  31   36.73   10.62
  -3  -1  31   32.73    9.10
  -3   1  32    1.05    3.75
  -3  -1  32    5.19    3.61
  -3   1  33    9.32    6.32
  -3  -1  33    8.29    5.37
  -3   1  34    0.81    2.92
  -3  -1  34    0.35    3.97
  -3   1  35    9.58    6.11
  -3  -1  35   14.73    6.65
  -3   1  36    0.96    4.62
  -3  -1  36   -0.00    4.83
  -3   1  37   16.22    8.30
  -3  -1  37   14.13    6.82
  -3   1  38    4.16    5.05
  -3  -1  38    0.37    3.71
  -3   1  39    1.76    4.77
  -3  -1  39    3.31    4.15
  -3   1  40    2.92    5.29
  -3  -1  40   -0.00    3.72
  -3   2   1  166.98   23.60
  -3   2   1  169.42   24.33
   3  -2  -1  173.16   23.46
   3  -2  -1  203.16   25.58
   3   2  -1  149.25   23.44
   3   2  -1  168.08   24.16
  -3  -2   1  153.68   23.88
  -3  -2   1  167.32   24.16
  -3   2   2   50.35    9.52
  -3   2   2   83.40   11.93
   3  -2  -2   53.55   10.66
   3   2  -2   93.12   11.44
   3   2  -2   70.77   10.61
  -3  -2   2   49.64    9.88
  -3  -2   2   24.51    8.57
  -3   2   3 1160.23  154.27
  -3   2   3 1266.16  155.48
   3  -2  -3 1157.66  153.77
   3  -2  -3 1371.84  156.04
   3   2  -3 1409.52  155.09
  -3  -2   3 1130.48  154.08
  -3  -2   3 1319.16  154.80
  -3   2   4   -0.00    2.70
  -3   2   4    3.95    3.82
   3  -2  -4    0.48    2.75
   3  -2  -4   -0.00    3.04
   3   2  -4    0.00    2.10
  -3  -2   4    3.08    3.43
  -3  -2   4    0.00    2.63
  -3   2   5   -0.00    2.80
  -3   2   5    0.00    3.32
   3  -2  -5    0.22    2.04
   3  -2  -5    1.19    2.63
   3   2  -5    1.75    2.21
  -3  -2   5    0.00    2.10
  -3   2   6    4.57    3.21
  -3   2   6   14.21    5.32
   3  -2  -6    0.95    2.21
   3  -2  -6    3.19    4.02
   3   2  -6    3.74    2.70
   3   2  -6   10.90    3.57
  -3  -2   6    3.28    2.81
  -3   2   7  427.05   53.75
  -3   2   7  397.69   53.42
   3  -2  -7  319.69   51.63
   3  -2  -7  380.87   53.27
   3   2  -7  386.15   51.50
   3   2  -7  462.91   51.97
  -3  -2   7  431.53   51.45
  -3   2   8  740.56   92.31
  -3   2   8  729.81   91.95
   3  -2  -8  928.46   92.22
   3  -2  -8  671.84   91.71
   3   2  -8  668.63   89.58
  -3  -2   8  712.35   89.21
  -3  -2   8  649.74   89.70
  -3   2   9  423.85   60.49
  -3   2   9  533.51   61.54
   3  -2  -9  483.49   60.00
   3  -2  -9  458.98   60.88
   3   2  -9  487.82   58.52
   3   2  -9  440.88   57.85
  -3  -2   9  420.16   57.55
  -3  -2   9  451.61   58.63
  -3   2  10    3.81    3.41
  -3   2  10    4.11    3.99
   3  -2 -10    3.01    3.63
   3  -2 -10    3.69    4.37
   3   2 -10    5.37    2.98
   3   2 -10    8.22    2.98
  -3  -2  10    5.96    2.64
  -3  -2  10    8.61    3.63
  -3   2  11   23.81    7.60
  -3   2  11   36.86    8.71
   3  -2 -11   21.66    7.00
   3  -2 -11   26.62    7.22
   3   2 -11   37.73    6.53
   3   2 -11   32.87    6.05
  -3  -2  11   20.55    5.48
  -3  -2  11   36.41    7.20
  -3   2  12    8.78    5.13
  -3   2  12   20.08    7.23
   3  -2 -12   15.36    5.84
   3  -2 -12   19.05    5.84
   3   2 -12   16.39    4.42
  -3  -2  12   13.53    4.08
  -3  -2  12   17.55    5.14
  -3   2  13  417.34   52.37
   3  -2 -13  329.98   50.03
   3  -2 -13  394.06   51.00
   3   2 -13  381.40   48.16
  -3  -2  13  346.94   48.39
  -3  -2  13  401.80   49.37
  -3   2  14   10.18    5.60
   3  -2 -14   15.79    5.75
   3  -2 -14    5.57    4.38
   3   2 -14   10.57    3.57
  -3  -2  14   19.37    5.05
  -3  -2  14   14.74    4.52
  -3   2  15   26.29    7.76
   3  -2 -15   23.65    6.20
   3  -2 -15   24.40    6.89
   3   2 -15   17.19    4.02
  -3  -2  15    6.97    3.48
  -3  -2  15    1.98    3.32
  -3   2  16   15.17    6.62
   3  -2 -16    6.40    3.96
   3  -2 -16   12.19    5.26
   3   2 -16   16.95    4.30
   3   2 -16   16.05    4.03
  -3  -2  16    7.10    3.49
  -3  -2  16    9.28    3.91
  -3   2  17  106.77   21.57
   3  -2 -17  146.38   21.85
   3  -2 -17  112.97   20.95
   3   2 -17  139.84   19.37
   3   2 -17  140.27   18.84
  -3  -2  17  130.24   19.93
  -3   2  18   10.99    5.96
   3  -2 -18    4.56    3.59
   3  -2 -18   11.55    5.26
   3   2 -18   10.83    3.78
   3   2 -18    7.06    3.06
  -3  -2  18   13.34    4.57
  -3   2  19   51.70   11.41
  -3   2  19   43.29   11.63
   3  -2 -19   53.43   11.09
   3  -2 -19   43.57   10.62
   3   2 -19   44.26    8.59
   3   2 -19   51.85    8.63
  -3  -2  19   38.81    9.14
  -3   2  20    4.79    4.15
  -3   2  20    3.47    4.24
   3  -2 -20    1.64    3.48
   3  -2 -20    2.95    3.08
   3   2 -20    2.05    2.08
   3   2 -20    2.73    2.30
  -3  -2  20    1.24    2.70
  -3   2  21    6.12    5.11
   3  -2 -21    2.30    3.49
   3  -2 -21    4.01    3.59
   3   2 -21    1.81    2.30
   3   2 -21    1.63    2.15
  -3  -2  21    1.56    3.20
  -3   2  22    0.00    4.74
   3  -2 -22    0.16    2.93
   3  -2 -22    0.61    3.15
   3   2 -22    1.97    2.61
   3   2 -22    1.48    2.29
  -3  -2  22    1.81    3.00
  -3   2  23  122.40   21.32
   3  -2 -23  118.34   21.02
   3  -2 -23  104.56   20.60
   3   2 -23  134.77   19.10
  -3  -2  23  115.14   19.71
  -3   2  24   56.07   12.71
   3  -2 -24   34.08   10.62
   3   2 -24   64.21   10.76
  -3   2  25   36.02   10.67
   3  -2 -25   51.98   11.72
  -3   2  26    0.79    3.93
   3  -2 -26    4.70    4.78
  -3  -2  26    7.64    4.05
  -3   2  27   52.91   13.08
   3  -2 -27   51.56   12.68
  -3  -2  27   51.36   10.76
  -3   2  28    5.46    4.25
   3  -2 -28    7.46    5.10
  -3  -2  28    3.69    3.56
  -3   2  29   86.43   19.75
   3  -2 -29  120.44   21.03
  -3  -2  29  109.57   18.19
  -3   2  30   -0.00    4.24
  -3  -2  30    1.16    2.98
  -3   2  31    7.05    5.25
  -3  -2  31    1.13    3.84
  -3   2  32    4.71    4.81
  -3  -2  32    0.00    2.80
  -3   2  33   36.26   11.04
  -3  -2  33   19.54    7.41
  -3   2  34    2.16    5.12
  -3  -2  34    1.96    3.63
  -3   2  35    9.89    6.43
  -3  -2  35   13.29    6.33
  -3   2  36    3.15    4.71
  -3  -2  36   -0.00    3.45
  -3   2  37    3.07    5.33
  -3  -2  37    2.93    4.14
  -3   2  38   -0.00    4.64
  -3  -2  38   -0.00    3.81
  -3   2  39   19.75    8.71
  -3  -2  39   17.06    7.10
  -3  -2  40    0.76    3.68
  -3   3   1  424.87   60.29
  -3   3   1  504.69   61.56
   3  -3  -1  423.47   59.61
   3  -3  -1  448.31   61.35
   3   3  -1  455.62   60.25
   3   3  -1  459.93   60.77
  -3  -3   1  467.80   60.68
  -3  -3   1  604.88   62.26
  -3   3   2  216.59   34.28
   3  -3  -2  315.48   34.98
   3  -3  -2  228.27   35.12
   3   3  -2  294.44   34.80
   3   3  -2  229.63   34.23
  -3  -3   2  251.88   34.52
  -3  -3   2  238.09   34.54
  -3   3   3   34.85    8.51
  -3   3   3   42.80    9.11
   3  -3  -3   43.21    8.33
   3  -3  -3   45.20    9.56
   3   3  -3   35.67    7.81
  -3  -3   3   35.01    8.14
  -3   3   4  120.95   16.27
   3  -3  -4   68.50   13.20
   3  -3  -4   73.19   14.28
   3   3  -4   81.47   13.15
  -3  -3   4   85.02   13.54
  -3   3   5  476.06   62.31
  -3   3   5  457.95   61.92
   3  -3  -5  512.27   61.55
   3  -3  -5  486.08   62.49
   3   3  -5  531.45   60.57
   3   3  -5  474.27   60.24
  -3  -3   5  380.97   59.72
  -3   3   6  526.07   72.20
  -3   3   6  641.65   73.07
   3  -3  -6  539.04   71.20
   3  -3  -6  598.55   72.98
   3   3  -6  448.20   69.33
   3   3  -6  650.25   70.39
  -3  -3   6  541.05   70.19
  -3   3   7  196.15   26.61
  -3   3   7  201.36   26.48
   3  -3  -7  142.20   24.14
   3  -3  -7  149.14   25.30
   3   3  -7  152.90   22.96
   3   3  -7  168.20   22.99
  -3  -3   7  159.74   23.23
  -3  -3   7  186.32   23.88
  -3   3   8   26.89    8.09
  -3   3   8   25.31    7.23
   3  -3  -8   30.43    7.33
   3  -3  -8   24.34    7.59
   3   3  -8   19.93    5.48
   3   3  -8   26.20    5.49
  -3  -3   8   24.94    5.58
  -3  -3   8   24.31    6.00
  -3   3   9  122.51   23.11
  -3   3   9  137.48   23.39
   3  -3  -9  130.61   22.73
   3  -3  -9  145.27   23.03
   3  -3  -9  136.25   23.60
   3   3  -9  143.69   20.89
   3   3  -9  156.97   20.48
  -3  -3   9  219.41   21.79
  -3  -3   9  129.90   20.89
  -3   3  10  408.39   58.08
  -3   3  10  425.69   57.93
   3  -3 -10  399.35   57.02
   3  -3 -10  469.06   57.69
   3  -3 -10  424.34   58.63
   3   3 -10  432.53   54.69
   3   3 -10  409.52   53.61
  -3  -3  10  463.34   54.34
  -3  -3  10  406.09   54.73
  -3   3  11  500.63   66.06
   3  -3 -11  564.72   65.95
   3  -3 -11  484.47   65.07
   3   3 -11  441.23   62.02
   3   3 -11  556.38   61.49
  -3  -3  11  463.61   61.57
  -3  -3  11  454.85   62.35
  -3   3  12    0.00    3.49
   3  -3 -12    2.09    3.41
   3  -3 -12   -0.00    3.09
   3   3 -12    3.90    2.54
  -3  -3  12    0.59    1.64
  -3  -3  12    0.37    2.19
  -3   3  13   14.33    6.72
   3  -3 -13   18.36    6.07
   3  -3 -13   15.72    6.25
   3   3 -13   19.10    4.70
  -3  -3  13   13.62    3.96
  -3  -3  13   17.93    4.93
  -3   3  14    3.92    4.37
   3  -3 -14    3.24    3.73
   3  -3 -14    0.62    2.45
   3   3 -14    0.95    2.29
  -3  -3  14    2.30    2.06
  -3  -3  14    0.45    2.04
  -3   3  15  223.52   33.11
   3  -3 -15  167.57   30.31
   3  -3 -15  210.07   31.90
   3   3 -15  283.19   29.18
  -3  -3  15  197.06   28.28
  -3  -3  15  187.44   28.59
  -3   3  16   40.33    9.95
  -3   3  16   72.50   13.09
   3  -3 -16   43.72    9.81
   3  -3 -16   44.89   10.38
   3   3 -16   39.48    7.11
  -3  -3  16   23.46    6.47
  -3  -3  16   40.27    7.69
  -3   3  17   51.48   12.25
  -3   3  17   65.06   14.17
   3  -3 -17   67.97   12.79
   3  -3 -17   55.09   12.40
   3   3 -17   53.80    9.17
   3   3 -17   54.74    9.06
  -3  -3  17   66.15   10.09
  -3  -3  17   42.11    9.32
  -3   3  18    2.46    3.45
  -3   3  18    0.00    4.65
   3  -3 -18    1.91    3.28
   3  -3 -18    2.43    3.76
   3   3 -18    3.66    2.09
   3   3 -18    1.37    1.87
  -3  -3  18    0.89    2.37
  -3   3  19    9.22    5.01
  -3   3  19    6.17    5.55
   3  -3 -19    7.01    4.64
   3  -3 -19   16.59    6.45
   3   3 -19   12.97    3.58
   3   3 -19   12.99    3.65
  -3  -3  19   13.95    4.64
  -3   3  20   30.67   10.51
   3  -3 -20   44.57   10.17
   3   3 -20   25.93    6.03
   3   3 -20   40.12    6.71
  -3  -3  20   26.44    6.99
  -3   3  21   80.48   17.14
   3  -3 -21   80.97   15.63
   3   3 -21   75.38   12.00
   3   3 -21   73.98   11.68
  -3  -3  21   71.51   12.98
  -3   3  22   69.96   14.89
   3  -3 -22   54.53   13.61
   3   3 -22   71.61   11.21
  -3  -3  22   63.87   12.08
  -3   3  23    0.00    3.92
   3  -3 -23    3.45    3.95
   3   3 -23    3.59    2.45
  -3  -3  23    6.26    3.91
  -3   3  24    3.73    4.41
   3  -3 -24   11.42    5.80
  -3  -3  24    9.70    4.58
  -3   3  25  133.28   24.25
   3  -3 -25  138.80   24.20
  -3   3  26   81.03   16.82
   3  -3 -26   70.98   15.84
  -3   3  27   87.71   18.96
  -3  -3  27  100.71   16.11
  -3   3  28   15.76    7.54
  -3  -3  28    4.28    3.37
  -3   3  29    3.09    5.37
  -3  -3  29    4.12    3.09
  -3   3  30   33.52   11.28
  -3  -3  30   37.06    8.77
  -3   3  31   45.54   13.50
   3  -3 -31   56.26   14.03
  -3  -3  31   53.71   11.04
  -3   3  32    4.97    5.20
  -3  -3  32    0.00    2.85
  -3   3  33   -0.00    3.58
  -3  -3  33    0.72    2.68
  -3   3  34    2.09    4.41
  -3  -3  34    0.00    2.86
  -3   3  35    0.00    4.14
  -3  -3  35    8.27    4.57
  -3   3  36   -0.00    4.64
  -3  -3  36   -0.00    3.58
  -3   3  37   10.79    7.95
  -3  -3  37    5.46    4.56
  -3   3  38   -0.00    4.26
  -3  -3  38    2.95    3.68
  -3   3  39    0.00    4.44
  -3  -3  39    3.02    4.04
  -3  -3  40    1.39    3.45
  -3  -3  41   17.79    6.73
  -3   4   1  136.28   18.66
  -3   4   1  107.60   17.61
   3  -4  -1   85.66   16.01
   3  -4  -1  136.86   19.02
   3   4  -1   91.34   16.24
   3   4  -1   95.25   16.80
  -3  -4   1   95.20   16.73
  -3  -4   1  127.27   18.06
  -3   4   2  131.98   20.95
  -3   4   2  150.72   21.55
   3  -4  -2  133.78   20.09
   3  -4  -2   96.46   19.99
   3   4  -2  133.98   19.77
   3   4  -2  133.28   20.24
  -3  -4   2  133.69   20.11
  -3  -4   2  141.71   20.75
  -3   4   3  284.50   46.09
  -3   4   3  484.58   48.86
   3  -4  -3  523.49   48.09
   3  -4  -3  306.68   46.39
   3   4  -3  297.90   44.62
  -3  -4   3  342.97   45.46
  -3  -4   3  283.69   45.01
  -3   4   4   57.58   11.06
  -3   4   4   44.44    9.83
   3  -4  -4   49.05    9.58
   3  -4  -4   46.86   10.45
   3   4  -4   27.57    7.50
  -3  -4   4   42.86    8.58
  -3   4   5   58.23   11.83
  -3   4   5   46.06   10.58
   3  -4  -5   43.09    9.53
   3  -4  -5   50.38   10.97
   3   4  -5   42.41    8.62
   3   4  -5   46.35    8.83
  -3  -4   5   45.19    9.05
  -3   4   6   71.01   14.74
  -3   4   6   72.35   14.58
   3  -4  -6   74.02   14.01
   3  -4  -6   86.17   15.54
   3   4  -6   72.49   12.45
   3   4  -6   93.64   13.17
  -3  -4   6   74.67   12.81
  -3  -4   6   76.93   13.09
  -3   4   7  223.75   35.36
  -3   4   7  252.14   35.61
   3  -4  -7  234.41   34.93
   3  -4  -7  250.88   34.97
   3  -4  -7  250.80   36.19
   3   4  -7  266.58   32.87
   3   4  -7  238.20   32.28
  -3  -4   7  247.11   32.95
  -3  -4   7  217.58   32.71
  -3   4   8  200.87   29.25
  -3   4   8  211.15   29.04
   3  -4  -8  149.74   26.88
   3  -4  -8  191.77   27.99
   3  -4  -8  225.73   30.28
   3   4  -8  182.54   24.80
  -3  -4   8  151.43   25.09
  -3  -4   8  209.84   26.25
  -3   4   9  138.12   22.37
   3  -4  -9  127.03   21.30
   3  -4  -9  123.16   21.31
   3  -4  -9  139.43   23.00
   3   4  -9  131.07   18.93
   3   4  -9  128.94   18.19
  -3  -4   9  122.96   19.02
  -3  -4   9  154.60   19.86
  -3   4  10   40.57   10.40
   3  -4 -10   55.21   10.76
   3  -4 -10   55.58   11.13
   3   4 -10   46.14    7.85
   3   4 -10   30.18    6.17
  -3  -4  10   51.42    7.99
  -3  -4  10   34.88    7.62
  -3   4  11   93.98   16.89
   3  -4 -11   96.45   16.10
   3  -4 -11   87.51   16.18
   3   4 -11  104.62   13.40
   3   4 -11   84.79   11.27
  -3  -4  11   70.10   12.34
  -3  -4  11   73.87   12.97
  -3   4  12  300.02   37.73
  -3   4  12  248.53   36.58
   3  -4 -12  220.19   34.89
   3  -4 -12  266.98   36.57
   3   4 -12  236.12   31.91
  -3  -4  12  225.07   31.40
  -3  -4  12  253.76   32.59
  -3   4  13  277.18   40.08
  -3   4  13  299.51   41.19
   3  -4 -13  266.48   39.21
   3  -4 -13  283.54   40.17
   3   4 -13  296.76   35.91
  -3  -4  13  239.95   35.78
  -3   4  14   26.15    8.04
  -3   4  14   24.15    8.60
   3  -4 -14   19.57    7.06
   3  -4 -14   27.20    8.18
   3   4 -14   27.86    5.44
  -3  -4  14   23.16    4.77
  -3  -4  14   23.68    5.56
  -3   4  15  135.39   23.70
  -3   4  15  160.31   25.45
   3  -4 -15  148.30   23.67
   3  -4 -15  165.39   24.80
   3   4 -15  128.74   19.39
  -3  -4  15  151.58   19.54
  -3  -4  15  131.15   19.90
  -3   4  16   28.16    8.67
  -3   4  16   17.22    7.77
   3  -4 -16   26.06    7.91
   3  -4 -16   25.84    8.29
   3   4 -16   39.89    6.11
[truncated: 819,050 more chars]
