# Supplementary material for: LED-pump-X-ray-multiprobe crystallography for sub-second timescales
Source: Commun Chem. 2022 Aug 26;5:102. doi: 10.1038/s42004-022-00716-1 (PMC9814726; doi:10.1038/s42004-022-00716-1)
Supplement: Supplementary file 10 — Supplementary Data 1 [file 42004_2022_716_MOESM10_ESM.zip › CIFs/4s_272K/272K_4s_t13_decay.cif]

  data_global

# SUBMISSION DETAILS
 
_publ_contact_author_name       'Hatcher, Lauren'
_publ_contact_author_address
;
School of Chemistry
Cardiff University
Main Building
Park Place 
Cardiff
CF10 3AT
United Kingdom
;
_publ_contact_author_email       'HatcherL1@cardiff.ac.uk'
_publ_requested_category          FM
_publ_section_comment
; 
?
;
_publ_section_references
;
Diamond General Data Aquisition (GDA) software: http://www.opengda.org/

XIA2: Winter, G. (2010) J. Appl. Cryst. 43, 186-190.
POINTLESS: Evans, P. (2006) Acta Cryst. D62, 72-82.
AIMLESS: Evans, P. R. and Murshudov, G. N. (2013) Acta Cryst. D69, 1204-1214.
DIALS: Winter, G., et al. Acta Cryst. (2018) D74, 85-97.
CCP4: Winn, M. D. et al. (2011) Acta Cryst. D67, 235-242.
   
SHELXL: Sheldrick G. M. (2015). Acta Cryst. C71, 3-8.
SHELXT:	Sheldrick, G. M. (2015). Acta Cryst. A71, 3-8.
 
OLEX2: Dolomanov, O.V.; Bourhis, L.J.; Gildea, R.J.; Howard, J.A.K.; Puschmann,
 H., OLEX2: A complete structure solution, refinement and analysis program 
 (2009). J. Appl. Cryst., 42, 339-341.

MERCURY: Macrae, C. F., Bruno, I. J., Chisholm, J. A., Edgington,
P. R., McCabe, P., Pidcock, E., Rodriguez-Monge, L., Taylor, R.,
van de Streek, J. & Wood, P. A. (2008). J. Appl. Cryst. 41, 466-470.
;

####
 
data_272K_4s_t13_decay
 
_audit_creation_method            'SHELXL-2018/3'
_shelx_SHELXL_version_number      '2018/3'
_chemical_name_systematic         
;
Nitro-(N,N,N',N'-tetrabutyldiethylenetriamine)palladium(II)
tetraphenylborate, tetrahydrofuran solvate
;
_chemical_name_common             ?
_chemical_melting_point           ?
_chemical_formula_moiety          
;
C20 H45 N4 O2 Pd, C24 H20 B, C4 H8 O
;
_chemical_formula_sum            'C48 H73 B N4 O3 Pd' 
_chemical_formula_weight          871.31

loop_
 _atom_type_symbol
 _atom_type_description
 _atom_type_scat_dispersion_real
 _atom_type_scat_dispersion_imag
 _atom_type_scat_source
 'C'  'C'   0.0010   0.0010
 'International Tables Vol C Tables 4.2.6.8 and 6.1.1.4'
 'H'  'H'   0.0000   0.0000
 'International Tables Vol C Tables 4.2.6.8 and 6.1.1.4'
 'B'  'B'   0.0000   0.0000
 'International Tables Vol C Tables 4.2.6.8 and 6.1.1.4'
 'N'  'N'   0.0030   0.0020
 'International Tables Vol C Tables 4.2.6.8 and 6.1.1.4'
 'O'  'O'   0.0050   0.0030
 'International Tables Vol C Tables 4.2.6.8 and 6.1.1.4'
 'Pd'  'Pd'  -2.5040   0.6150
 'International Tables Vol C Tables 4.2.6.8 and 6.1.1.4'
 
_space_group_crystal_system       monoclinic
_space_group_IT_number            14
_space_group_name_H-M_alt         'P 21/n'
_space_group_name_Hall            '-P 2yn'
 
_shelx_space_group_comment
;
The symmetry employed for this shelxl refinement is uniquely defined
by the following loop, which should always be used as a source of
symmetry information in preference to the above space-group names.
They are only intended as comments.
;
 
loop_
 _space_group_symop_operation_xyz
 'x, y, z'
 '-x+1/2, y+1/2, -z+1/2'
 '-x, -y, -z'
 'x-1/2, -y-1/2, z-1/2'
 
_cell_length_a                    11.6760(5)
_cell_length_b                    13.5827(5)
_cell_length_c                    30.1801(10)
_cell_angle_alpha                 90
_cell_angle_beta                  93.495(3)
_cell_angle_gamma                 90
_cell_volume                      4777.4(3)
_cell_formula_units_Z             4
_cell_measurement_temperature     272(2)
_cell_measurement_reflns_used     7816
_cell_measurement_theta_max       20.4812050428
_cell_measurement_theta_min       1.23550873142
 
_exptl_crystal_description        Plate
_exptl_crystal_colour             Yellow
_exptl_crystal_density_meas       ?
_exptl_crystal_density_method     ?
_exptl_crystal_density_diffrn     1.211          
_exptl_crystal_F_000              1856
_exptl_transmission_factor_min    ?
_exptl_transmission_factor_max    ?
_exptl_crystal_size_max           0.100
_exptl_crystal_size_mid           0.100
_exptl_crystal_size_min           0.050
_exptl_absorpt_coefficient_mu     0.202
_shelx_estimated_absorpt_T_min    0.980
_shelx_estimated_absorpt_T_max    0.990
_exptl_absorpt_correction_T_min   0.996773222547
_exptl_absorpt_correction_T_max   1.0
_exptl_absorpt_correction_type    empirical
_exptl_absorpt_process_details    
;
CCP4 7.0.048: AIMLESS, version 0.5.32 : 29/03/17
Scaling & analysis of unmerged intensities, absorption correction using spherical harmonics
;
_exptl_absorpt_special_details    ?
_diffrn_ambient_temperature       272(2)
_diffrn_radiation_wavelength      0.534
_diffrn_measurement_device_type   'Photon counting pixel array'
_diffrn_radiation_type            Synchrotron
_diffrn_measurement_method        'shutterless scans'
_diffrn_radiation_source          'Diamond Light Source Beamline I19-2'
_diffrn_radiation_monochromator   'Silicon 111'
_diffrn_detector_area_resol_mean  ?
_diffrn_reflns_number             32764
_diffrn_reflns_av_unetI/netI      0.1225
_diffrn_reflns_av_R_equivalents   0.1135
_diffrn_reflns_limit_h_min        -14
_diffrn_reflns_limit_h_max        14
_diffrn_reflns_limit_k_min        -16
_diffrn_reflns_limit_k_max        13
_diffrn_reflns_limit_l_min        -35
_diffrn_reflns_limit_l_max        37
_diffrn_reflns_theta_min          1.378
_diffrn_reflns_theta_max          19.497
_diffrn_reflns_theta_full         18.687
_diffrn_measured_fraction_theta_max   0.991
_diffrn_measured_fraction_theta_full  0.991
_diffrn_reflns_Laue_measured_fraction_max    0.991
_diffrn_reflns_Laue_measured_fraction_full   0.991
_diffrn_reflns_point_group_measured_fraction_max   0.991
_diffrn_reflns_point_group_measured_fraction_full  0.991
_reflns_number_total              9682
_reflns_number_gt                 5020
_reflns_threshold_expression      'I > 2\s(I)'
_reflns_Friedel_coverage          0.000
_reflns_Friedel_fraction_max      .
_reflns_Friedel_fraction_full     .
 
_reflns_special_details
;
 Reflections were merged by SHELXL according to the crystal
 class for the calculation of statistics and refinement.
 
 _reflns_Friedel_fraction is defined as the number of unique
 Friedel pairs measured divided by the number that would be
 possible theoretically, ignoring centric projections and
 systematic absences.
;
 
_computing_data_collection        'Diamond GDA (http://www.opengda.org/)'
_computing_cell_refinement        'DIALS (Winter, 2018)'
_computing_data_reduction         'XIA2 (Winter 2010)'
_computing_structure_solution     'SHELXT (Sheldrick, 2015)'
_computing_structure_refinement   'SHELXL (Sheldrick, 2015)'
_computing_molecular_graphics     'OLEX2 (Dolomanov et al., 2009)'
_computing_publication_material   'MERCURY (Macrae et al., 2008)'
_refine_special_details           ?
_refine_ls_structure_factor_coef  Fsqd
_refine_ls_matrix_type            full
_refine_ls_weighting_scheme       calc
_refine_ls_weighting_details
'w=1/[\s^2^(Fo^2^)+(0.0491P)^2^] where P=(Fo^2^+2Fc^2^)/3'
_atom_sites_solution_primary      ?
_atom_sites_solution_secondary    ?
_atom_sites_solution_hydrogens    geom
_refine_ls_hydrogen_treatment     constr
_refine_ls_extinction_method      none
_refine_ls_extinction_coef        .
_refine_ls_number_reflns          9682
_refine_ls_number_parameters      526
_refine_ls_number_restraints      490
_refine_ls_R_factor_all           0.1135
_refine_ls_R_factor_gt            0.0618
_refine_ls_wR_factor_ref          0.1544
_refine_ls_wR_factor_gt           0.1299
_refine_ls_goodness_of_fit_ref    0.892
_refine_ls_restrained_S_all       0.894
_refine_ls_shift/su_max           0.001
_refine_ls_shift/su_mean          0.000
 
loop_
 _atom_site_label
 _atom_site_type_symbol
 _atom_site_fract_x
 _atom_site_fract_y
 _atom_site_fract_z
 _atom_site_U_iso_or_equiv
 _atom_site_adp_type
 _atom_site_occupancy
 _atom_site_site_symmetry_order  
 _atom_site_calc_flag
 _atom_site_refinement_flags_posn
 _atom_site_refinement_flags_adp
 _atom_site_refinement_flags_occupancy
 _atom_site_disorder_assembly
 _atom_site_disorder_group
Pd1 Pd 0.33988(3) 0.77506(3) 0.34643(2) 0.04956(14) Uani 1 1 d . . . . .
N2 N 0.3464(3) 0.9279(2) 0.33747(11) 0.0602(9) Uani 1 1 d . . . . .
N3 N 0.4541(3) 0.7988(2) 0.39819(10) 0.0502(8) Uani 1 1 d . . . . .
H3 H 0.531258 0.788357 0.388005 0.060 Uiso 1 1 calc R U . . .
N4 N 0.3308(3) 0.6318(2) 0.37144(11) 0.0532(8) Uani 1 1 d . . . . .
C1 C 0.4418(4) 0.9635(3) 0.36973(14) 0.0670(12) Uani 1 1 d . . . . .
H1A H 0.514836 0.957852 0.356260 0.080 Uiso 1 1 calc R U . . .
H1B H 0.429664 1.032288 0.376748 0.080 Uiso 1 1 calc R U . . .
C2 C 0.4443(4) 0.9033(3) 0.41156(13) 0.0652(12) Uani 1 1 d . . . . .
H2A H 0.509269 0.921974 0.431315 0.078 Uiso 1 1 calc R U . . .
H2B H 0.374510 0.913489 0.426844 0.078 Uiso 1 1 calc R U . . .
C3 C 0.4336(4) 0.7238(3) 0.43266(12) 0.0536(10) Uani 1 1 d . . . . .
H3A H 0.364043 0.738954 0.447308 0.064 Uiso 1 1 calc R U . . .
H3B H 0.497333 0.722197 0.454819 0.064 Uiso 1 1 calc R U . . .
C4 C 0.4220(4) 0.6255(3) 0.40898(12) 0.0545(10) Uani 1 1 d . . . . .
H4A H 0.494743 0.607588 0.397370 0.065 Uiso 1 1 calc R U . . .
H4B H 0.401514 0.574993 0.429793 0.065 Uiso 1 1 calc R U . . .
C5 C 0.2315(4) 0.9656(3) 0.35069(15) 0.0711(12) Uani 1 1 d . . . . .
H5A H 0.220893 0.943789 0.380779 0.085 Uiso 1 1 calc R U . . .
H5B H 0.172126 0.934584 0.331594 0.085 Uiso 1 1 calc R U . . .
C6 C 0.2123(5) 1.0768(4) 0.34883(18) 0.0962(17) Uani 1 1 d . . . . .
H6A H 0.270974 1.109370 0.367673 0.115 Uiso 1 1 calc R U . . .
H6B H 0.218953 1.099769 0.318659 0.115 Uiso 1 1 calc R U . . .
C7 C 0.0944(5) 1.1035(4) 0.3641(2) 0.123(2) Uani 1 1 d . . . . .
H7A H 0.036310 1.064840 0.347668 0.148 Uiso 1 1 calc R U . . .
H7B H 0.091026 1.087841 0.395350 0.148 Uiso 1 1 calc R U . . .
C8 C 0.0699(8) 1.2106(5) 0.3571(3) 0.189(4) Uani 1 1 d . . . . .
H8A H 0.011882 1.231193 0.376325 0.283 Uiso 1 1 calc R U . . .
H8B H 0.043302 1.221543 0.326746 0.283 Uiso 1 1 calc R U . . .
H8C H 0.138653 1.247911 0.363659 0.283 Uiso 1 1 calc R U . . .
C9 C 0.3659(4) 0.9608(3) 0.29118(13) 0.0665(12) Uani 1 1 d . . . . .
H9A H 0.374971 1.031828 0.291175 0.080 Uiso 1 1 calc R U . . .
H9B H 0.298274 0.945214 0.272238 0.080 Uiso 1 1 calc R U . . .
C10 C 0.4684(4) 0.9155(4) 0.27164(14) 0.0736(13) Uani 1 1 d . . . . .
H10A H 0.465056 0.844420 0.274620 0.088 Uiso 1 1 calc R U . . .
H10B H 0.537872 0.938392 0.287683 0.088 Uiso 1 1 calc R U . . .
C11 C 0.4719(5) 0.9428(4) 0.22254(15) 0.0954(17) Uani 1 1 d . . . . .
H11A H 0.407508 0.912099 0.206042 0.115 Uiso 1 1 calc R U . . .
H11B H 0.463602 1.013567 0.219381 0.115 Uiso 1 1 calc R U . . .
C12 C 0.5808(5) 0.9113(5) 0.20316(19) 0.134(2) Uani 1 1 d . . . . .
H12A H 0.578631 0.929304 0.172356 0.201 Uiso 1 1 calc R U . . .
H12B H 0.589064 0.841225 0.205928 0.201 Uiso 1 1 calc R U . . .
H12C H 0.644649 0.943173 0.218739 0.201 Uiso 1 1 calc R U . . .
C13 C 0.2119(4) 0.6239(3) 0.38846(14) 0.0592(10) Uani 1 1 d . . . . .
H13A H 0.203087 0.676510 0.409707 0.071 Uiso 1 1 calc R U . . .
H13B H 0.156626 0.635615 0.363703 0.071 Uiso 1 1 calc R U . . .
C14 C 0.1805(4) 0.5284(3) 0.41017(15) 0.0693(12) Uani 1 1 d . . . . .
H14A H 0.232785 0.516500 0.435822 0.083 Uiso 1 1 calc R U . . .
H14B H 0.188384 0.474611 0.389440 0.083 Uiso 1 1 calc R U . . .
C15 C 0.0588(4) 0.5311(4) 0.42458(17) 0.0799(14) Uani 1 1 d . . . . .
H15A H 0.052073 0.584359 0.445663 0.096 Uiso 1 1 calc R U . . .
H15B H 0.007415 0.545469 0.398911 0.096 Uiso 1 1 calc R U . . .
C16 C 0.0205(4) 0.4366(4) 0.44553(18) 0.0942(17) Uani 1 1 d . . . . .
H16A H 0.023712 0.383820 0.424508 0.141 Uiso 1 1 calc R U . . .
H16B H -0.056837 0.443966 0.454199 0.141 Uiso 1 1 calc R U . . .
H16C H 0.070149 0.422075 0.471213 0.141 Uiso 1 1 calc R U . . .
C17 C 0.3489(4) 0.5508(3) 0.33891(13) 0.0632(11) Uani 1 1 d . . . . .
H17A H 0.353977 0.488779 0.354871 0.076 Uiso 1 1 calc R U . . .
H17B H 0.282263 0.547354 0.318137 0.076 Uiso 1 1 calc R U . . .
C18 C 0.4535(4) 0.5621(4) 0.31328(15) 0.0768(13) Uani 1 1 d . . . . .
H18A H 0.520917 0.563659 0.333717 0.092 Uiso 1 1 calc R U . . .
H18B H 0.449571 0.624137 0.297352 0.092 Uiso 1 1 calc R U . . .
C19 C 0.4651(6) 0.4782(4) 0.2804(2) 0.122(2) Uani 1 1 d . . . . .
H19A H 0.459580 0.416447 0.296236 0.146 Uiso 1 1 calc R U . . .
H19B H 0.400614 0.481262 0.258587 0.146 Uiso 1 1 calc R U . . .
C20 C 0.5687(6) 0.4770(5) 0.2573(2) 0.148(3) Uani 1 1 d . . . . .
H20A H 0.565861 0.423909 0.236257 0.223 Uiso 1 1 calc R U . . .
H20B H 0.633219 0.468109 0.278169 0.223 Uiso 1 1 calc R U . . .
H20C H 0.576534 0.538336 0.241902 0.223 Uiso 1 1 calc R U . . .
C21 C 0.6565(3) 0.3744(3) 0.42728(13) 0.0536(9) Uani 1 1 d . . . . .
C22 C 0.7076(4) 0.4233(3) 0.39369(15) 0.0686(12) Uani 1 1 d . . . . .
H22 H 0.722288 0.388974 0.367974 0.082 Uiso 1 1 calc R U . . .
C23 C 0.7378(4) 0.5214(4) 0.39692(19) 0.0836(15) Uani 1 1 d . . . . .
H23 H 0.773530 0.551095 0.373674 0.100 Uiso 1 1 calc R U . . .
C24 C 0.7162(4) 0.5757(4) 0.43365(19) 0.0824(14) Uani 1 1 d . . . . .
H24 H 0.738107 0.641411 0.436055 0.099 Uiso 1 1 calc R U . . .
C25 C 0.6613(4) 0.5300(3) 0.46665(16) 0.0735(13) Uani 1 1 d . . . . .
H25 H 0.644016 0.565393 0.491769 0.088 Uiso 1 1 calc R U . . .
C26 C 0.6314(4) 0.4321(3) 0.46310(14) 0.0633(12) Uani 1 1 d . . . . .
H26 H 0.592598 0.403559 0.485846 0.076 Uiso 1 1 calc R U . . .
C27 C 0.7346(4) 0.2017(3) 0.45894(14) 0.0543(10) Uani 1 1 d . . . . .
C28 C 0.8094(4) 0.2502(3) 0.48869(15) 0.0669(12) Uani 1 1 d . . . . .
H28 H 0.804599 0.318423 0.490210 0.080 Uiso 1 1 calc R U . . .
C29 C 0.8913(5) 0.2034(4) 0.51639(17) 0.0840(15) Uani 1 1 d . . . . .
H29 H 0.938090 0.240316 0.536097 0.101 Uiso 1 1 calc R U . . .
C30 C 0.9037(4) 0.1042(4) 0.51506(18) 0.0885(15) Uani 1 1 d . . . . .
H30 H 0.958290 0.072363 0.533673 0.106 Uiso 1 1 calc R U . . .
C31 C 0.8329(4) 0.0518(4) 0.4852(2) 0.0919(16) Uani 1 1 d . . . . .
H31 H 0.840170 -0.016272 0.483542 0.110 Uiso 1 1 calc R U . . .
C32 C 0.7515(4) 0.0992(3) 0.45788(17) 0.0787(14) Uani 1 1 d . . . . .
H32 H 0.705955 0.061807 0.437908 0.094 Uiso 1 1 calc R U . . .
C33 C 0.5055(4) 0.2303(3) 0.44424(13) 0.0515(9) Uani 1 1 d . . . . .
C34 C 0.4793(4) 0.1461(3) 0.46699(12) 0.0565(10) Uani 1 1 d . . . . .
H34 H 0.538354 0.101864 0.474282 0.068 Uiso 1 1 calc R U . . .
C35 C 0.3699(4) 0.1231(3) 0.47971(14) 0.0664(12) Uani 1 1 d . . . . .
H35 H 0.356854 0.064196 0.494261 0.080 Uiso 1 1 calc R U . . .
C36 C 0.2807(4) 0.1883(3) 0.47065(16) 0.0721(13) Uani 1 1 d . . . . .
H36 H 0.207480 0.174888 0.479592 0.087 Uiso 1 1 calc R U . . .
C37 C 0.3028(4) 0.2731(3) 0.44817(18) 0.0796(14) Uani 1 1 d . . . . .
H37 H 0.243846 0.317598 0.441341 0.095 Uiso 1 1 calc R U . . .
C38 C 0.4122(4) 0.2929(3) 0.43557(17) 0.0728(13) Uani 1 1 d . . . . .
H38 H 0.424289 0.351235 0.420450 0.087 Uiso 1 1 calc R U . . .
C39 C 0.6363(5) 0.2125(3) 0.37466(14) 0.0667(12) Uani 1 1 d . . . . .
C40 C 0.5428(5) 0.2210(3) 0.34452(16) 0.0833(15) Uani 1 1 d . . . . .
H40 H 0.474383 0.246064 0.354096 0.100 Uiso 1 1 calc R U . . .
C41 C 0.5479(6) 0.1927(4) 0.29952(17) 0.1001(18) Uani 1 1 d . . . . .
H41 H 0.483782 0.199506 0.279912 0.120 Uiso 1 1 calc R U . . .
C42 C 0.6466(7) 0.1557(5) 0.2853(2) 0.122(2) Uani 1 1 d . . . . .
H42 H 0.650351 0.136484 0.255820 0.146 Uiso 1 1 calc R U . . .
C43 C 0.7417(7) 0.1463(5) 0.3143(2) 0.137(3) Uani 1 1 d . . . . .
H43 H 0.809580 0.120984 0.304406 0.164 Uiso 1 1 calc R U . . .
C44 C 0.7364(6) 0.1748(5) 0.35847(18) 0.114(2) Uani 1 1 d . . . . .
H44 H 0.801440 0.168409 0.377639 0.136 Uiso 1 1 calc R U . . .
B1 B 0.6334(5) 0.2553(4) 0.42666(16) 0.0558(10) Uani 1 1 d . . . . .
O3 O 0.6889(13) 0.801(3) 0.3665(9) 0.090(3) Uani 0.517(16) 1 d D . P A 1
C45 C 0.7357(12) 0.775(2) 0.3254(7) 0.094(2) Uani 0.517(16) 1 d D . P A 1
H45A H 0.729521 0.830181 0.304877 0.113 Uiso 0.517(16) 1 calc R U P A 1
H45B H 0.694817 0.719490 0.311989 0.113 Uiso 0.517(16) 1 calc R U P A 1
C46 C 0.8589(12) 0.7494(16) 0.3358(7) 0.109(3) Uani 0.517(16) 1 d D . P A 1
H46A H 0.868442 0.679731 0.342010 0.131 Uiso 0.517(16) 1 calc R U P A 1
H46B H 0.906106 0.767613 0.311687 0.131 Uiso 0.517(16) 1 calc R U P A 1
C47 C 0.8856(11) 0.8090(15) 0.3752(4) 0.109(3) Uani 0.517(16) 1 d D . P A 1
H47A H 0.928437 0.769880 0.397394 0.131 Uiso 0.517(16) 1 calc R U P A 1
H47B H 0.932966 0.864472 0.367602 0.131 Uiso 0.517(16) 1 calc R U P A 1
C48 C 0.7829(11) 0.8437(12) 0.3927(4) 0.094(2) Uani 0.517(16) 1 d D . P A 1
H48A H 0.779310 0.915004 0.391048 0.113 Uiso 0.517(16) 1 calc R U P A 1
H48B H 0.779851 0.824208 0.423516 0.113 Uiso 0.517(16) 1 calc R U P A 1
O3A O 0.6764(14) 0.811(3) 0.3609(9) 0.090(3) Uani 0.483(16) 1 d D . P A 2
C45A C 0.7308(13) 0.760(2) 0.3265(8) 0.094(2) Uani 0.483(16) 1 d D . P A 2
H45C H 0.705061 0.784583 0.297424 0.113 Uiso 0.483(16) 1 calc R U P A 2
H45D H 0.715901 0.689546 0.327620 0.113 Uiso 0.483(16) 1 calc R U P A 2
C46A C 0.8558(13) 0.7818(16) 0.3369(7) 0.109(3) Uani 0.483(16) 1 d D . P A 2
H46C H 0.893599 0.725512 0.351090 0.131 Uiso 0.483(16) 1 calc R U P A 2
H46D H 0.893107 0.796338 0.309793 0.131 Uiso 0.483(16) 1 calc R U P A 2
C47A C 0.8627(12) 0.8647(15) 0.3658(5) 0.109(3) Uani 0.483(16) 1 d D . P A 2
H47C H 0.919749 0.853481 0.390039 0.131 Uiso 0.483(16) 1 calc R U P A 2
H47D H 0.883994 0.923198 0.349826 0.131 Uiso 0.483(16) 1 calc R U P A 2
C48A C 0.7521(12) 0.8766(12) 0.3825(5) 0.094(2) Uani 0.483(16) 1 d D . P A 2
H48C H 0.755924 0.864228 0.414189 0.113 Uiso 0.483(16) 1 calc R U P A 2
H48D H 0.725408 0.943534 0.377389 0.113 Uiso 0.483(16) 1 calc R U P A 2
O1 O 0.1249(3) 0.7601(3) 0.29847(11) 0.1149(12) Uani 0.943(5) 1 d D . P B 3
O2 O 0.2617(3) 0.7250(2) 0.25929(11) 0.1149(12) Uani 0.943(5) 1 d D . P B 3
N1 N 0.2257(3) 0.74987(12) 0.29401(9) 0.0699(11) Uani 0.943(5) 1 d D . P B 3
O1A O 0.218(2) 0.7563(2) 0.3031(4) 0.1149(12) Uani 0.057(5) 1 d D . P B 4
O2A O 0.3250(17) 0.7162(4) 0.2527(5) 0.1149(12) Uani 0.057(5) 1 d D . P B 4
N1A N 0.2187(16) 0.7297(3) 0.2618(4) 0.0699(11) Uani 0.057(5) 1 d D . P B 4
 
loop_
 _atom_site_aniso_label
 _atom_site_aniso_U_11
 _atom_site_aniso_U_22
 _atom_site_aniso_U_33
 _atom_site_aniso_U_23
 _atom_site_aniso_U_13
 _atom_site_aniso_U_12
Pd1 0.0484(2) 0.0539(3) 0.0461(2) 0.00141(15) 0.00072(16) -0.00257(17)
N2 0.066(2) 0.059(2) 0.0547(17) 0.0063(15) -0.0017(15) 0.0000(16)
N3 0.049(2) 0.0563(17) 0.0449(17) 0.0008(13) 0.0023(15) -0.0053(15)
N4 0.0521(18) 0.0528(19) 0.0546(18) -0.0017(14) 0.0015(13) -0.0056(16)
C1 0.075(3) 0.062(3) 0.063(2) 0.0010(18) -0.007(2) -0.007(2)
C2 0.079(3) 0.057(2) 0.059(2) -0.0029(17) -0.006(2) -0.003(2)
C3 0.058(3) 0.062(2) 0.042(2) 0.0020(14) 0.0024(19) -0.003(2)
C4 0.053(2) 0.057(2) 0.053(2) 0.0030(17) 0.0001(17) 0.001(2)
C5 0.073(3) 0.065(2) 0.075(3) -0.005(2) 0.002(2) 0.006(2)
C6 0.111(4) 0.068(3) 0.108(4) -0.002(3) -0.002(3) 0.023(3)
C7 0.110(4) 0.092(4) 0.167(6) -0.039(4) -0.007(4) 0.035(3)
C8 0.183(8) 0.096(4) 0.283(11) -0.040(5) -0.025(8) 0.054(5)
C9 0.074(3) 0.065(3) 0.059(2) 0.012(2) -0.001(2) -0.004(2)
C10 0.070(3) 0.085(3) 0.066(2) 0.006(2) 0.003(2) -0.006(2)
C11 0.111(4) 0.108(4) 0.069(3) 0.007(3) 0.017(3) -0.011(3)
C12 0.111(5) 0.199(7) 0.095(4) 0.003(4) 0.033(4) -0.008(4)
C13 0.052(2) 0.060(2) 0.065(3) 0.0017(19) 0.0043(19) -0.006(2)
C14 0.064(3) 0.069(3) 0.076(3) 0.008(2) 0.014(2) -0.006(2)
C15 0.065(3) 0.081(3) 0.096(4) 0.002(3) 0.022(3) -0.009(2)
C16 0.078(4) 0.085(3) 0.122(4) 0.008(3) 0.030(3) -0.013(3)
C17 0.070(3) 0.056(3) 0.063(3) -0.0069(18) -0.001(2) 0.000(2)
C18 0.074(3) 0.088(3) 0.069(3) -0.012(2) 0.007(2) 0.007(3)
C19 0.131(5) 0.119(4) 0.120(5) -0.045(3) 0.052(4) -0.006(4)
C20 0.155(6) 0.168(6) 0.130(6) -0.018(5) 0.072(5) 0.020(5)
C21 0.048(3) 0.0557(19) 0.056(2) 0.0059(15) -0.0046(18) -0.0012(18)
C22 0.060(3) 0.073(2) 0.074(3) 0.016(2) 0.006(2) -0.005(2)
C23 0.066(3) 0.071(3) 0.115(4) 0.027(2) 0.011(3) -0.008(2)
C24 0.065(3) 0.055(3) 0.125(4) 0.016(2) -0.013(3) -0.002(2)
C25 0.075(3) 0.053(2) 0.090(3) -0.001(2) -0.016(2) 0.008(2)
C26 0.075(3) 0.053(2) 0.061(2) 0.0063(17) 0.000(2) 0.002(2)
C27 0.048(2) 0.054(2) 0.062(2) 0.0041(17) 0.0122(17) 0.0037(17)
C28 0.059(3) 0.067(3) 0.074(3) 0.000(2) -0.002(2) 0.009(2)
C29 0.075(3) 0.087(3) 0.087(3) -0.004(3) -0.014(3) 0.020(3)
C30 0.064(3) 0.085(3) 0.115(4) 0.017(3) -0.004(3) 0.021(3)
C31 0.064(3) 0.072(3) 0.139(4) 0.010(3) 0.000(3) 0.015(2)
C32 0.061(3) 0.056(2) 0.118(4) -0.008(2) -0.005(3) 0.006(2)
C33 0.053(2) 0.050(2) 0.051(2) 0.0000(17) 0.0040(18) 0.0025(16)
C34 0.060(2) 0.056(2) 0.053(2) 0.0063(17) -0.001(2) -0.0007(19)
C35 0.064(2) 0.063(3) 0.072(3) 0.007(2) 0.007(2) -0.0029(19)
C36 0.057(3) 0.060(3) 0.099(4) -0.003(2) 0.012(3) -0.004(2)
C37 0.057(2) 0.059(3) 0.122(4) 0.004(2) 0.006(3) -0.001(2)
C38 0.056(2) 0.056(3) 0.106(4) 0.016(2) 0.001(2) 0.0024(19)
C39 0.086(3) 0.060(3) 0.054(2) 0.0008(19) 0.0085(18) -0.010(2)
C40 0.110(4) 0.076(3) 0.062(2) 0.011(2) -0.011(2) -0.023(3)
C41 0.151(5) 0.085(4) 0.062(2) 0.010(3) -0.012(3) -0.032(4)
C42 0.184(6) 0.111(5) 0.072(4) -0.004(4) 0.017(3) -0.022(4)
C43 0.168(6) 0.160(6) 0.085(3) -0.030(4) 0.028(3) 0.032(5)
C44 0.113(4) 0.150(5) 0.080(3) -0.023(3) 0.023(3) 0.020(4)
B1 0.055(2) 0.057(2) 0.056(2) 0.0027(18) 0.0043(19) -0.0005(19)
O3 0.070(3) 0.103(6) 0.098(5) -0.007(5) 0.010(3) 0.003(4)
C45 0.083(3) 0.102(5) 0.098(3) -0.009(3) 0.006(2) 0.004(2)
C46 0.080(3) 0.114(8) 0.133(4) -0.006(4) 0.012(2) 0.004(3)
C47 0.080(3) 0.114(8) 0.133(4) -0.006(4) 0.012(2) 0.004(3)
C48 0.083(3) 0.102(5) 0.098(3) -0.009(3) 0.006(2) 0.004(2)
O3A 0.070(3) 0.103(6) 0.098(5) -0.007(5) 0.010(3) 0.003(4)
C45A 0.083(3) 0.102(5) 0.098(3) -0.009(3) 0.006(2) 0.004(2)
C46A 0.080(3) 0.114(8) 0.133(4) -0.006(4) 0.012(2) 0.004(3)
C47A 0.080(3) 0.114(8) 0.133(4) -0.006(4) 0.012(2) 0.004(3)
C48A 0.083(3) 0.102(5) 0.098(3) -0.009(3) 0.006(2) 0.004(2)
O1 0.0670(19) 0.205(3) 0.0712(15) -0.0296(16) -0.0096(15) 0.0022(18)
O2 0.0670(19) 0.205(3) 0.0712(15) -0.0296(16) -0.0096(15) 0.0022(18)
N1 0.068(2) 0.083(3) 0.0579(17) 0.0080(17) -0.0031(19) -0.003(2)
O1A 0.0670(19) 0.205(3) 0.0712(15) -0.0296(16) -0.0096(15) 0.0022(18)
O2A 0.0670(19) 0.205(3) 0.0712(15) -0.0296(16) -0.0096(15) 0.0022(18)
N1A 0.068(2) 0.083(3) 0.0579(17) 0.0080(17) -0.0031(19) -0.003(2)
 
_geom_special_details
;
 All esds (except the esd in the dihedral angle between two l.s. planes)
 are estimated using the full covariance matrix.  The cell esds are taken
 into account individually in the estimation of esds in distances, angles
 and torsion angles; correlations between esds in cell parameters are only
 used when they are defined by crystal symmetry.  An approximate (isotropic)
 treatment of cell esds is used for estimating esds involving l.s. planes.
;
 
loop_
 _geom_bond_atom_site_label_1
 _geom_bond_atom_site_label_2
 _geom_bond_distance
 _geom_bond_site_symmetry_2
 _geom_bond_publ_flag
Pd1 O1A 1.89(2) . ?
Pd1 N3 2.017(3) . ?
Pd1 N1 2.034(3) . ?
Pd1 N4 2.092(3) . ?
Pd1 N2 2.096(3) . ?
N2 C9 1.497(5) . ?
N2 C5 1.512(5) . ?
N2 C1 1.513(5) . ?
N3 C2 1.482(5) . ?
N3 C3 1.486(5) . ?
N3 H3 0.9800 . ?
N4 C17 1.499(5) . ?
N4 C4 1.509(5) . ?
N4 C13 1.514(5) . ?
C1 C2 1.503(5) . ?
C1 H1A 0.9700 . ?
C1 H1B 0.9700 . ?
C2 H2A 0.9700 . ?
C2 H2B 0.9700 . ?
C3 C4 1.516(5) . ?
C3 H3A 0.9700 . ?
C3 H3B 0.9700 . ?
C4 H4A 0.9700 . ?
C4 H4B 0.9700 . ?
C5 C6 1.528(6) . ?
C5 H5A 0.9700 . ?
C5 H5B 0.9700 . ?
C6 C7 1.523(7) . ?
C6 H6A 0.9700 . ?
C6 H6B 0.9700 . ?
C7 C8 1.495(8) . ?
C7 H7A 0.9700 . ?
C7 H7B 0.9700 . ?
C8 H8A 0.9600 . ?
C8 H8B 0.9600 . ?
C8 H8C 0.9600 . ?
C9 C10 1.499(6) . ?
C9 H9A 0.9700 . ?
C9 H9B 0.9700 . ?
C10 C11 1.531(6) . ?
C10 H10A 0.9700 . ?
C10 H10B 0.9700 . ?
C11 C12 1.494(7) . ?
C11 H11A 0.9700 . ?
C11 H11B 0.9700 . ?
C12 H12A 0.9600 . ?
C12 H12B 0.9600 . ?
C12 H12C 0.9600 . ?
C13 C14 1.508(5) . ?
C13 H13A 0.9700 . ?
C13 H13B 0.9700 . ?
C14 C15 1.512(6) . ?
C14 H14A 0.9700 . ?
C14 H14B 0.9700 . ?
C15 C16 1.510(6) . ?
C15 H15A 0.9700 . ?
C15 H15B 0.9700 . ?
C16 H16A 0.9600 . ?
C16 H16B 0.9600 . ?
C16 H16C 0.9600 . ?
C17 C18 1.493(6) . ?
C17 H17A 0.9700 . ?
C17 H17B 0.9700 . ?
C18 C19 1.523(6) . ?
C18 H18A 0.9700 . ?
C18 H18B 0.9700 . ?
C19 C20 1.433(7) . ?
C19 H19A 0.9700 . ?
C19 H19B 0.9700 . ?
C20 H20A 0.9600 . ?
C20 H20B 0.9600 . ?
C20 H20C 0.9600 . ?
C21 C22 1.378(5) . ?
C21 C26 1.381(5) . ?
C21 B1 1.640(6) . ?
C22 C23 1.380(6) . ?
C22 H22 0.9300 . ?
C23 C24 1.368(7) . ?
C23 H23 0.9300 . ?
C24 C25 1.366(6) . ?
C24 H24 0.9300 . ?
C25 C26 1.378(6) . ?
C25 H25 0.9300 . ?
C26 H26 0.9300 . ?
C27 C28 1.381(6) . ?
C27 C32 1.407(6) . ?
C27 B1 1.654(6) . ?
C28 C29 1.385(6) . ?
C28 H28 0.9300 . ?
C29 C30 1.356(7) . ?
C29 H29 0.9300 . ?
C30 C31 1.383(7) . ?
C30 H30 0.9300 . ?
C31 C32 1.379(6) . ?
C31 H31 0.9300 . ?
C32 H32 0.9300 . ?
C33 C34 1.378(5) . ?
C33 C38 1.395(6) . ?
C33 B1 1.650(7) . ?
C34 C35 1.392(6) . ?
C34 H34 0.9300 . ?
C35 C36 1.381(6) . ?
C35 H35 0.9300 . ?
C36 C37 1.369(6) . ?
C36 H36 0.9300 . ?
C37 C38 1.381(6) . ?
C37 H37 0.9300 . ?
C38 H38 0.9300 . ?
C39 C40 1.382(7) . ?
C39 C44 1.392(7) . ?
C39 B1 1.676(7) . ?
C40 C41 1.416(7) . ?
C40 H40 0.9300 . ?
C41 C42 1.351(8) . ?
C41 H41 0.9300 . ?
C42 C43 1.378(9) . ?
C42 H42 0.9300 . ?
C43 C44 1.392(7) . ?
C43 H43 0.9300 . ?
C44 H44 0.9300 . ?
O3 C45 1.428(14) . ?
O3 C48 1.437(11) . ?
C45 C46 1.495(15) . ?
C45 H45A 0.9700 . ?
C45 H45B 0.9700 . ?
C46 C47 1.457(13) . ?
C46 H46A 0.9700 . ?
C46 H46B 0.9700 . ?
C47 C48 1.421(11) . ?
C47 H47A 0.9700 . ?
C47 H47B 0.9700 . ?
C48 H48A 0.9700 . ?
C48 H48B 0.9700 . ?
O3A C48A 1.392(14) . ?
O3A C45A 1.429(13) . ?
C45A C46A 1.504(13) . ?
C45A H45C 0.9700 . ?
C45A H45D 0.9700 . ?
C46A C47A 1.424(12) . ?
C46A H46C 0.9700 . ?
C46A H46D 0.9700 . ?
C47A C48A 1.423(12) . ?
C47A H47C 0.9700 . ?
C47A H47D 0.9700 . ?
C48A H48C 0.9700 . ?
C48A H48D 0.9700 . ?
O1 N1 1.2007(10) . ?
O2 N1 1.2010(10) . ?
O1A N1A 1.3001(10) . ?
O2A N1A 1.3001(10) . ?
 
loop_
 _geom_angle_atom_site_label_1
 _geom_angle_atom_site_label_2
 _geom_angle_atom_site_label_3
 _geom_angle
 _geom_angle_site_symmetry_1
 _geom_angle_site_symmetry_3
 _geom_angle_publ_flag
O1A Pd1 N3 172.5(5) . . ?
N3 Pd1 N1 179.37(13) . . ?
O1A Pd1 N4 94.10(11) . . ?
N3 Pd1 N4 85.09(12) . . ?
N1 Pd1 N4 94.54(10) . . ?
O1A Pd1 N2 94.37(12) . . ?
N3 Pd1 N2 85.09(13) . . ?
N1 Pd1 N2 95.36(10) . . ?
N4 Pd1 N2 166.16(12) . . ?
C9 N2 C5 109.5(3) . . ?
C9 N2 C1 110.9(3) . . ?
C5 N2 C1 110.6(3) . . ?
C9 N2 Pd1 115.1(3) . . ?
C5 N2 Pd1 105.1(3) . . ?
C1 N2 Pd1 105.3(2) . . ?
C2 N3 C3 116.6(3) . . ?
C2 N3 Pd1 107.8(2) . . ?
C3 N3 Pd1 107.8(2) . . ?
C2 N3 H3 108.1 . . ?
C3 N3 H3 108.1 . . ?
Pd1 N3 H3 108.1 . . ?
C17 N4 C4 109.2(3) . . ?
C17 N4 C13 109.8(3) . . ?
C4 N4 C13 111.2(3) . . ?
C17 N4 Pd1 115.8(2) . . ?
C4 N4 Pd1 106.0(2) . . ?
C13 N4 Pd1 104.9(2) . . ?
C2 C1 N2 110.0(4) . . ?
C2 C1 H1A 109.7 . . ?
N2 C1 H1A 109.7 . . ?
C2 C1 H1B 109.7 . . ?
N2 C1 H1B 109.7 . . ?
H1A C1 H1B 108.2 . . ?
N3 C2 C1 106.9(3) . . ?
N3 C2 H2A 110.3 . . ?
C1 C2 H2A 110.3 . . ?
N3 C2 H2B 110.3 . . ?
C1 C2 H2B 110.3 . . ?
H2A C2 H2B 108.6 . . ?
N3 C3 C4 106.7(3) . . ?
N3 C3 H3A 110.4 . . ?
C4 C3 H3A 110.4 . . ?
N3 C3 H3B 110.4 . . ?
C4 C3 H3B 110.4 . . ?
H3A C3 H3B 108.6 . . ?
N4 C4 C3 110.1(3) . . ?
N4 C4 H4A 109.6 . . ?
C3 C4 H4A 109.6 . . ?
N4 C4 H4B 109.6 . . ?
C3 C4 H4B 109.6 . . ?
H4A C4 H4B 108.2 . . ?
N2 C5 C6 117.1(4) . . ?
N2 C5 H5A 108.0 . . ?
C6 C5 H5A 108.0 . . ?
N2 C5 H5B 108.0 . . ?
C6 C5 H5B 108.0 . . ?
H5A C5 H5B 107.3 . . ?
C7 C6 C5 111.0(5) . . ?
C7 C6 H6A 109.4 . . ?
C5 C6 H6A 109.4 . . ?
C7 C6 H6B 109.4 . . ?
C5 C6 H6B 109.4 . . ?
H6A C6 H6B 108.0 . . ?
C8 C7 C6 111.0(6) . . ?
C8 C7 H7A 109.4 . . ?
C6 C7 H7A 109.4 . . ?
C8 C7 H7B 109.4 . . ?
C6 C7 H7B 109.4 . . ?
H7A C7 H7B 108.0 . . ?
C7 C8 H8A 109.5 . . ?
C7 C8 H8B 109.5 . . ?
H8A C8 H8B 109.5 . . ?
C7 C8 H8C 109.5 . . ?
H8A C8 H8C 109.5 . . ?
H8B C8 H8C 109.5 . . ?
N2 C9 C10 114.5(3) . . ?
N2 C9 H9A 108.6 . . ?
C10 C9 H9A 108.6 . . ?
N2 C9 H9B 108.6 . . ?
C10 C9 H9B 108.6 . . ?
H9A C9 H9B 107.6 . . ?
C9 C10 C11 110.5(4) . . ?
C9 C10 H10A 109.6 . . ?
C11 C10 H10A 109.6 . . ?
C9 C10 H10B 109.6 . . ?
C11 C10 H10B 109.6 . . ?
H10A C10 H10B 108.1 . . ?
C12 C11 C10 112.5(5) . . ?
C12 C11 H11A 109.1 . . ?
C10 C11 H11A 109.1 . . ?
C12 C11 H11B 109.1 . . ?
C10 C11 H11B 109.1 . . ?
H11A C11 H11B 107.8 . . ?
C11 C12 H12A 109.5 . . ?
C11 C12 H12B 109.5 . . ?
H12A C12 H12B 109.5 . . ?
C11 C12 H12C 109.5 . . ?
H12A C12 H12C 109.5 . . ?
H12B C12 H12C 109.5 . . ?
C14 C13 N4 117.5(3) . . ?
C14 C13 H13A 107.9 . . ?
N4 C13 H13A 107.9 . . ?
C14 C13 H13B 107.9 . . ?
N4 C13 H13B 107.9 . . ?
H13A C13 H13B 107.2 . . ?
C13 C14 C15 111.2(4) . . ?
C13 C14 H14A 109.4 . . ?
C15 C14 H14A 109.4 . . ?
C13 C14 H14B 109.4 . . ?
C15 C14 H14B 109.4 . . ?
H14A C14 H14B 108.0 . . ?
C16 C15 C14 114.1(4) . . ?
C16 C15 H15A 108.7 . . ?
C14 C15 H15A 108.7 . . ?
C16 C15 H15B 108.7 . . ?
C14 C15 H15B 108.7 . . ?
H15A C15 H15B 107.6 . . ?
C15 C16 H16A 109.5 . . ?
C15 C16 H16B 109.5 . . ?
H16A C16 H16B 109.5 . . ?
C15 C16 H16C 109.5 . . ?
H16A C16 H16C 109.5 . . ?
H16B C16 H16C 109.5 . . ?
C18 C17 N4 114.6(4) . . ?
C18 C17 H17A 108.6 . . ?
N4 C17 H17A 108.6 . . ?
C18 C17 H17B 108.6 . . ?
N4 C17 H17B 108.6 . . ?
H17A C17 H17B 107.6 . . ?
C17 C18 C19 111.6(4) . . ?
C17 C18 H18A 109.3 . . ?
C19 C18 H18A 109.3 . . ?
C17 C18 H18B 109.3 . . ?
C19 C18 H18B 109.3 . . ?
H18A C18 H18B 108.0 . . ?
C20 C19 C18 115.9(5) . . ?
C20 C19 H19A 108.3 . . ?
C18 C19 H19A 108.3 . . ?
C20 C19 H19B 108.3 . . ?
C18 C19 H19B 108.3 . . ?
H19A C19 H19B 107.4 . . ?
C19 C20 H20A 109.5 . . ?
C19 C20 H20B 109.5 . . ?
H20A C20 H20B 109.5 . . ?
C19 C20 H20C 109.5 . . ?
H20A C20 H20C 109.5 . . ?
H20B C20 H20C 109.5 . . ?
C22 C21 C26 115.1(4) . . ?
C22 C21 B1 123.0(4) . . ?
C26 C21 B1 121.7(4) . . ?
C21 C22 C23 122.2(5) . . ?
C21 C22 H22 118.9 . . ?
C23 C22 H22 118.9 . . ?
C24 C23 C22 121.3(5) . . ?
C24 C23 H23 119.4 . . ?
C22 C23 H23 119.4 . . ?
C25 C24 C23 117.6(5) . . ?
C25 C24 H24 121.2 . . ?
C23 C24 H24 121.2 . . ?
C24 C25 C26 120.6(5) . . ?
C24 C25 H25 119.7 . . ?
C26 C25 H25 119.7 . . ?
C25 C26 C21 122.9(4) . . ?
C25 C26 H26 118.5 . . ?
C21 C26 H26 118.5 . . ?
C28 C27 C32 113.7(4) . . ?
C28 C27 B1 125.0(4) . . ?
C32 C27 B1 121.2(4) . . ?
C27 C28 C29 124.0(5) . . ?
C27 C28 H28 118.0 . . ?
C29 C28 H28 118.0 . . ?
C30 C29 C28 120.6(5) . . ?
C30 C29 H29 119.7 . . ?
C28 C29 H29 119.7 . . ?
C29 C30 C31 118.0(5) . . ?
C29 C30 H30 121.0 . . ?
C31 C30 H30 121.0 . . ?
C32 C31 C30 120.8(5) . . ?
C32 C31 H31 119.6 . . ?
C30 C31 H31 119.6 . . ?
C31 C32 C27 122.8(5) . . ?
C31 C32 H32 118.6 . . ?
C27 C32 H32 118.6 . . ?
C34 C33 C38 113.9(4) . . ?
C34 C33 B1 124.3(4) . . ?
C38 C33 B1 121.7(4) . . ?
C33 C34 C35 124.0(4) . . ?
C33 C34 H34 118.0 . . ?
C35 C34 H34 118.0 . . ?
C36 C35 C34 119.7(4) . . ?
C36 C35 H35 120.1 . . ?
C34 C35 H35 120.1 . . ?
C37 C36 C35 118.3(5) . . ?
C37 C36 H36 120.8 . . ?
C35 C36 H36 120.8 . . ?
C36 C37 C38 120.4(5) . . ?
C36 C37 H37 119.8 . . ?
C38 C37 H37 119.8 . . ?
C37 C38 C33 123.7(4) . . ?
C37 C38 H38 118.1 . . ?
C33 C38 H38 118.1 . . ?
C40 C39 C44 116.5(5) . . ?
C40 C39 B1 121.8(5) . . ?
C44 C39 B1 121.4(5) . . ?
C39 C40 C41 122.0(6) . . ?
C39 C40 H40 119.0 . . ?
C41 C40 H40 119.0 . . ?
C42 C41 C40 119.5(7) . . ?
C42 C41 H41 120.2 . . ?
C40 C41 H41 120.2 . . ?
C41 C42 C43 120.1(7) . . ?
C41 C42 H42 119.9 . . ?
C43 C42 H42 119.9 . . ?
C42 C43 C44 120.1(7) . . ?
C42 C43 H43 119.9 . . ?
C44 C43 H43 119.9 . . ?
C43 C44 C39 121.7(6) . . ?
C43 C44 H44 119.2 . . ?
C39 C44 H44 119.2 . . ?
C21 B1 C33 110.6(4) . . ?
C21 B1 C27 108.4(4) . . ?
C33 B1 C27 110.3(3) . . ?
C21 B1 C39 109.9(3) . . ?
C33 B1 C39 107.5(4) . . ?
C27 B1 C39 110.2(4) . . ?
C45 O3 C48 104.9(10) . . ?
O3 C45 C46 106.9(16) . . ?
O3 C45 H45A 110.3 . . ?
C46 C45 H45A 110.3 . . ?
O3 C45 H45B 110.3 . . ?
C46 C45 H45B 110.3 . . ?
H45A C45 H45B 108.6 . . ?
C47 C46 C45 101.3(9) . . ?
C47 C46 H46A 111.5 . . ?
C45 C46 H46A 111.5 . . ?
C47 C46 H46B 111.5 . . ?
C45 C46 H46B 111.5 . . ?
H46A C46 H46B 109.3 . . ?
C48 C47 C46 110.2(10) . . ?
C48 C47 H47A 109.6 . . ?
C46 C47 H47A 109.6 . . ?
C48 C47 H47B 109.6 . . ?
C46 C47 H47B 109.6 . . ?
H47A C47 H47B 108.1 . . ?
C47 C48 O3 107.1(10) . . ?
C47 C48 H48A 110.3 . . ?
O3 C48 H48A 110.3 . . ?
C47 C48 H48B 110.3 . . ?
O3 C48 H48B 110.3 . . ?
H48A C48 H48B 108.5 . . ?
C48A O3A C45A 110.7(11) . . ?
O3A C45A C46A 102.7(10) . . ?
O3A C45A H45C 111.2 . . ?
C46A C45A H45C 111.2 . . ?
O3A C45A H45D 111.2 . . ?
C46A C45A H45D 111.2 . . ?
H45C C45A H45D 109.1 . . ?
C47A C46A C45A 107.7(11) . . ?
C47A C46A H46C 110.2 . . ?
C45A C46A H46C 110.2 . . ?
C47A C46A H46D 110.2 . . ?
C45A C46A H46D 110.2 . . ?
H46C C46A H46D 108.5 . . ?
C48A C47A C46A 106.7(11) . . ?
C48A C47A H47C 110.4 . . ?
C46A C47A H47C 110.4 . . ?
C48A C47A H47D 110.4 . . ?
C46A C47A H47D 110.4 . . ?
H47C C47A H47D 108.6 . . ?
O3A C48A C47A 109.0(10) . . ?
O3A C48A H48C 109.9 . . ?
C47A C48A H48C 109.9 . . ?
O3A C48A H48D 109.9 . . ?
C47A C48A H48D 109.9 . . ?
H48C C48A H48D 108.3 . . ?
O1 N1 O2 121.84(15) . . ?
O1 N1 Pd1 119.6(2) . . ?
O2 N1 Pd1 118.6(2) . . ?
N1A O1A Pd1 130.7(12) . . ?
O1A N1A O2A 107.73(12) . . ?
 
loop_
 _geom_torsion_atom_site_label_1
 _geom_torsion_atom_site_label_2
 _geom_torsion_atom_site_label_3
 _geom_torsion_atom_site_label_4
 _geom_torsion
 _geom_torsion_site_symmetry_1
 _geom_torsion_site_symmetry_2
 _geom_torsion_site_symmetry_3
 _geom_torsion_site_symmetry_4
 _geom_torsion_publ_flag
C9 N2 C1 C2 -160.5(3) . . . . ?
C5 N2 C1 C2 77.8(4) . . . . ?
Pd1 N2 C1 C2 -35.4(4) . . . . ?
C3 N3 C2 C1 -167.6(4) . . . . ?
Pd1 N3 C2 C1 -46.2(4) . . . . ?
N2 C1 C2 N3 55.1(5) . . . . ?
C2 N3 C3 C4 167.7(3) . . . . ?
Pd1 N3 C3 C4 46.4(4) . . . . ?
C17 N4 C4 C3 159.4(3) . . . . ?
C13 N4 C4 C3 -79.3(4) . . . . ?
Pd1 N4 C4 C3 34.1(3) . . . . ?
N3 C3 C4 N4 -54.2(4) . . . . ?
C9 N2 C5 C6 -57.5(5) . . . . ?
C1 N2 C5 C6 65.0(5) . . . . ?
Pd1 N2 C5 C6 178.3(3) . . . . ?
N2 C5 C6 C7 -178.6(4) . . . . ?
C5 C6 C7 C8 -173.1(5) . . . . ?
C5 N2 C9 C10 -171.1(4) . . . . ?
C1 N2 C9 C10 66.6(5) . . . . ?
Pd1 N2 C9 C10 -52.9(5) . . . . ?
N2 C9 C10 C11 172.5(4) . . . . ?
C9 C10 C11 C12 171.9(5) . . . . ?
C17 N4 C13 C14 56.9(5) . . . . ?
C4 N4 C13 C14 -64.0(4) . . . . ?
Pd1 N4 C13 C14 -178.1(3) . . . . ?
N4 C13 C14 C15 -178.9(4) . . . . ?
C13 C14 C15 C16 178.5(4) . . . . ?
C4 N4 C17 C18 -69.3(4) . . . . ?
C13 N4 C17 C18 168.6(4) . . . . ?
Pd1 N4 C17 C18 50.2(4) . . . . ?
N4 C17 C18 C19 -179.0(4) . . . . ?
C17 C18 C19 C20 -174.0(6) . . . . ?
C26 C21 C22 C23 3.8(6) . . . . ?
B1 C21 C22 C23 -172.7(4) . . . . ?
C21 C22 C23 C24 -1.2(8) . . . . ?
C22 C23 C24 C25 -1.4(8) . . . . ?
C23 C24 C25 C26 1.3(7) . . . . ?
C24 C25 C26 C21 1.4(7) . . . . ?
C22 C21 C26 C25 -3.9(6) . . . . ?
B1 C21 C26 C25 172.7(4) . . . . ?
C32 C27 C28 C29 -2.3(7) . . . . ?
B1 C27 C28 C29 177.9(4) . . . . ?
C27 C28 C29 C30 1.2(8) . . . . ?
C28 C29 C30 C31 0.3(8) . . . . ?
C29 C30 C31 C32 -0.4(8) . . . . ?
C30 C31 C32 C27 -0.8(8) . . . . ?
C28 C27 C32 C31 2.1(7) . . . . ?
B1 C27 C32 C31 -178.1(4) . . . . ?
C38 C33 C34 C35 1.2(6) . . . . ?
B1 C33 C34 C35 -176.6(4) . . . . ?
C33 C34 C35 C36 -1.9(7) . . . . ?
C34 C35 C36 C37 1.7(7) . . . . ?
C35 C36 C37 C38 -0.9(8) . . . . ?
C36 C37 C38 C33 0.2(8) . . . . ?
C34 C33 C38 C37 -0.4(7) . . . . ?
B1 C33 C38 C37 177.5(5) . . . . ?
C44 C39 C40 C41 0.2(7) . . . . ?
B1 C39 C40 C41 174.5(4) . . . . ?
C39 C40 C41 C42 0.3(8) . . . . ?
C40 C41 C42 C43 -0.5(10) . . . . ?
C41 C42 C43 C44 0.1(11) . . . . ?
C42 C43 C44 C39 0.4(11) . . . . ?
C40 C39 C44 C43 -0.5(8) . . . . ?
B1 C39 C44 C43 -174.9(5) . . . . ?
C22 C21 B1 C33 -138.3(4) . . . . ?
C26 C21 B1 C33 45.5(5) . . . . ?
C22 C21 B1 C27 100.6(4) . . . . ?
C26 C21 B1 C27 -75.6(5) . . . . ?
C22 C21 B1 C39 -19.8(6) . . . . ?
C26 C21 B1 C39 163.9(4) . . . . ?
C34 C33 B1 C21 -148.1(4) . . . . ?
C38 C33 B1 C21 34.3(6) . . . . ?
C34 C33 B1 C27 -28.1(6) . . . . ?
C38 C33 B1 C27 154.2(4) . . . . ?
C34 C33 B1 C39 92.0(5) . . . . ?
C38 C33 B1 C39 -85.6(5) . . . . ?
C28 C27 B1 C21 13.1(6) . . . . ?
C32 C27 B1 C21 -166.6(4) . . . . ?
C28 C27 B1 C33 -108.1(5) . . . . ?
C32 C27 B1 C33 72.1(5) . . . . ?
C28 C27 B1 C39 133.4(4) . . . . ?
C32 C27 B1 C39 -46.3(5) . . . . ?
C40 C39 B1 C21 -80.6(5) . . . . ?
C44 C39 B1 C21 93.5(5) . . . . ?
C40 C39 B1 C33 39.8(5) . . . . ?
C44 C39 B1 C33 -146.2(5) . . . . ?
C40 C39 B1 C27 160.0(4) . . . . ?
C44 C39 B1 C27 -25.9(6) . . . . ?
C48 O3 C45 C46 32(3) . . . . ?
O3 C45 C46 C47 -28(3) . . . . ?
C45 C46 C47 C48 15(2) . . . . ?
C46 C47 C48 O3 4(2) . . . . ?
C45 O3 C48 C47 -22(3) . . . . ?
C48A O3A C45A C46A 14(4) . . . . ?
O3A C45A C46A C47A -18(3) . . . . ?
C45A C46A C47A C48A 15(3) . . . . ?
C45A O3A C48A C47A -6(4) . . . . ?
C46A C47A C48A O3A -6(3) . . . . ?
N4 Pd1 O1A N1A -93.47(16) . . . . ?
N2 Pd1 O1A N1A 97.49(17) . . . . ?
Pd1 O1A N1A O2A 0.00(3) . . . . ?
 
_refine_diff_density_max    0.410
_refine_diff_density_min   -0.511
_refine_diff_density_rms    0.074

_shelx_res_file
;
TITL shelxt in P 1 21/n 1
    13_decay.res
    created by SHELXL-2018/3 at 21:49:06 on 30-Mar-2020
CELL 0.534 11.676 13.5827 30.1801 90 93.495 90
ZERR 4 0.000462 0.000537 0.001001 0 0.00333 0
LATT 1
SYMM 0.5-X,0.5+Y,0.5-Z
SFAC C H B N O Pd
DISP B 0 0 4.561
DISP C 0.001 0.001 6.94
DISP H -0 0 0.611
DISP N 0.003 0.002 10.693
DISP O 0.005 0.003 16.398
DISP Pd -2.504 0.615 1934.604
UNIT 192 292 4 16 12 4
DFIX 1.2 0.001 N1 O1 N1 O2
DFIX 1.3 0.001 O1A N1A N1A O2A
DANG 2.1 0.001 O1 O2 O1A O2A
FLAT 0.001 Pd1 O1 O2 N1 O1A O2A N1A
RIGU 0.001 0.002
EADP O3 O3A
EADP C45 C45A C48 C48A
EADP C46 C46A C47 C47A
EADP O1 O1A O2 O2A
EADP N1 N1A

L.S. 20
PLAN  5
SIZE 0.1 0.1 0.05
TEMP -1
BOND $H
list 4
CONF
fmap 2
acta
SHEL 999 0.8
OMIT -4 0 18
OMIT 8 0 6
OMIT -1 2 3
OMIT -5 2 25
OMIT -4 3 26
OMIT -4 0 26
OMIT -3 12 18
OMIT -4 4 24
REM <olex2.extras>
REM <HklSrc "%.\\13_decay.hkl">
REM </olex2.extras>

WGHT    0.049100
FVAR       0.23900   0.51654   0.94297
PD1   6    0.339883    0.775058    0.346427    11.00000    0.04842    0.05386 =
         0.04614    0.00141    0.00072   -0.00257
N2    4    0.346386    0.927939    0.337468    11.00000    0.06563    0.05949 =
         0.05470    0.00633   -0.00169    0.00001
N3    4    0.454071    0.798753    0.398188    11.00000    0.04922    0.05630 =
         0.04490    0.00079    0.00227   -0.00525
AFIX  13
H3    2    0.531258    0.788357    0.388005    11.00000   -1.20000
AFIX   0
N4    4    0.330828    0.631833    0.371444    11.00000    0.05213    0.05285 =
         0.05456   -0.00167    0.00150   -0.00555
C1    1    0.441792    0.963524    0.369731    11.00000    0.07468    0.06211 =
         0.06280    0.00104   -0.00668   -0.00674
AFIX  23
H1A   2    0.514836    0.957852    0.356260    11.00000   -1.20000
H1B   2    0.429664    1.032288    0.376748    11.00000   -1.20000
AFIX   0
C2    1    0.444257    0.903267    0.411565    11.00000    0.07875    0.05682 =
         0.05875   -0.00292   -0.00558   -0.00329
AFIX  23
H2A   2    0.509269    0.921974    0.431315    11.00000   -1.20000
H2B   2    0.374510    0.913489    0.426844    11.00000   -1.20000
AFIX   0
C3    1    0.433586    0.723778    0.432663    11.00000    0.05753    0.06179 =
         0.04151    0.00205    0.00239   -0.00332
AFIX  23
H3A   2    0.364043    0.738954    0.447308    11.00000   -1.20000
H3B   2    0.497333    0.722197    0.454819    11.00000   -1.20000
AFIX   0
C4    1    0.421953    0.625535    0.408984    11.00000    0.05312    0.05742 =
         0.05258    0.00298    0.00006    0.00106
AFIX  23
H4A   2    0.494743    0.607588    0.397370    11.00000   -1.20000
H4B   2    0.401514    0.574993    0.429793    11.00000   -1.20000
AFIX   0
C5    1    0.231468    0.965579    0.350695    11.00000    0.07305    0.06536 =
         0.07465   -0.00487    0.00175    0.00614
AFIX  23
H5A   2    0.220893    0.943789    0.380779    11.00000   -1.20000
H5B   2    0.172126    0.934584    0.331594    11.00000   -1.20000
AFIX   0
C6    1    0.212317    1.076792    0.348826    11.00000    0.11069    0.06832 =
         0.10847   -0.00163   -0.00227    0.02340
AFIX  23
H6A   2    0.270974    1.109370    0.367673    11.00000   -1.20000
H6B   2    0.218953    1.099769    0.318659    11.00000   -1.20000
AFIX   0
C7    1    0.094380    1.103534    0.364101    11.00000    0.10974    0.09193 =
         0.16672   -0.03907   -0.00680    0.03506
AFIX  23
H7A   2    0.036310    1.064840    0.347668    11.00000   -1.20000
H7B   2    0.091026    1.087841    0.395350    11.00000   -1.20000
AFIX   0
C8    1    0.069860    1.210628    0.357080    11.00000    0.18339    0.09555 =
         0.28310   -0.04020   -0.02485    0.05386
AFIX 137
H8A   2    0.011882    1.231193    0.376325    11.00000   -1.50000
H8B   2    0.043302    1.221543    0.326746    11.00000   -1.50000
H8C   2    0.138653    1.247911    0.363659    11.00000   -1.50000
AFIX   0
C9    1    0.365939    0.960837    0.291177    11.00000    0.07433    0.06547 =
         0.05908    0.01165   -0.00111   -0.00412
AFIX  23
H9A   2    0.374971    1.031828    0.291175    11.00000   -1.20000
H9B   2    0.298274    0.945214    0.272238    11.00000   -1.20000
AFIX   0
C10   1    0.468435    0.915451    0.271643    11.00000    0.06971    0.08514 =
         0.06567    0.00616    0.00251   -0.00610
AFIX  23
H10A  2    0.465056    0.844420    0.274620    11.00000   -1.20000
H10B  2    0.537872    0.938392    0.287683    11.00000   -1.20000
AFIX   0
C11   1    0.471869    0.942811    0.222536    11.00000    0.11102    0.10768 =
         0.06908    0.00678    0.01715   -0.01067
AFIX  23
H11A  2    0.407508    0.912099    0.206042    11.00000   -1.20000
H11B  2    0.463602    1.013567    0.219381    11.00000   -1.20000
AFIX   0
C12   1    0.580791    0.911312    0.203157    11.00000    0.11103    0.19915 =
         0.09538    0.00343    0.03342   -0.00841
AFIX 137
H12A  2    0.578631    0.929304    0.172356    11.00000   -1.50000
H12B  2    0.589064    0.841225    0.205928    11.00000   -1.50000
H12C  2    0.644649    0.943173    0.218739    11.00000   -1.50000
AFIX   0
C13   1    0.211878    0.623882    0.388456    11.00000    0.05200    0.06038 =
         0.06532    0.00175    0.00429   -0.00552
AFIX  23
H13A  2    0.203087    0.676510    0.409707    11.00000   -1.20000
H13B  2    0.156626    0.635615    0.363703    11.00000   -1.20000
AFIX   0
C14   1    0.180460    0.528398    0.410173    11.00000    0.06381    0.06894 =
         0.07643    0.00799    0.01398   -0.00648
AFIX  23
H14A  2    0.232785    0.516500    0.435822    11.00000   -1.20000
H14B  2    0.188384    0.474611    0.389440    11.00000   -1.20000
AFIX   0
C15   1    0.058756    0.531079    0.424576    11.00000    0.06504    0.08103 =
         0.09560    0.00206    0.02151   -0.00883
AFIX  23
H15A  2    0.052073    0.584359    0.445663    11.00000   -1.20000
H15B  2    0.007415    0.545469    0.398911    11.00000   -1.20000
AFIX   0
C16   1    0.020458    0.436635    0.445532    11.00000    0.07844    0.08519 =
         0.12202    0.00772    0.03034   -0.01326
AFIX 137
H16A  2    0.023712    0.383820    0.424508    11.00000   -1.50000
H16B  2   -0.056837    0.443966    0.454199    11.00000   -1.50000
H16C  2    0.070149    0.422075    0.471213    11.00000   -1.50000
AFIX   0
C17   1    0.348885    0.550766    0.338912    11.00000    0.06990    0.05634 =
         0.06281   -0.00689   -0.00073    0.00045
AFIX  23
H17A  2    0.353977    0.488779    0.354871    11.00000   -1.20000
H17B  2    0.282263    0.547354    0.318137    11.00000   -1.20000
AFIX   0
C18   1    0.453527    0.562082    0.313278    11.00000    0.07388    0.08805 =
         0.06882   -0.01236    0.00656    0.00709
AFIX  23
H18A  2    0.520917    0.563659    0.333717    11.00000   -1.20000
H18B  2    0.449571    0.624137    0.297352    11.00000   -1.20000
AFIX   0
C19   1    0.465108    0.478216    0.280378    11.00000    0.13141    0.11928 =
         0.12048   -0.04545    0.05184   -0.00637
AFIX  23
H19A  2    0.459580    0.416447    0.296236    11.00000   -1.20000
H19B  2    0.400614    0.481262    0.258587    11.00000   -1.20000
AFIX   0
C20   1    0.568731    0.477046    0.257270    11.00000    0.15507    0.16762 =
         0.13019   -0.01842    0.07185    0.02030
AFIX 137
H20A  2    0.565861    0.423909    0.236257    11.00000   -1.50000
H20B  2    0.633219    0.468109    0.278169    11.00000   -1.50000
H20C  2    0.576534    0.538336    0.241902    11.00000   -1.50000
AFIX   0

C21   1    0.656465    0.374421    0.427285    11.00000    0.04827    0.05571 =
         0.05600    0.00592   -0.00463   -0.00122
C22   1    0.707614    0.423264    0.393691    11.00000    0.05960    0.07287 =
         0.07368    0.01569    0.00630   -0.00470
AFIX  43
H22   2    0.722288    0.388974    0.367974    11.00000   -1.20000
AFIX   0
C23   1    0.737808    0.521365    0.396920    11.00000    0.06612    0.07073 =
         0.11473    0.02701    0.01116   -0.00809
AFIX  43
H23   2    0.773530    0.551095    0.373674    11.00000   -1.20000
AFIX   0
C24   1    0.716209    0.575704    0.433646    11.00000    0.06451    0.05530 =
         0.12512    0.01576   -0.01294   -0.00222
AFIX  43
H24   2    0.738107    0.641411    0.436055    11.00000   -1.20000
AFIX   0
C25   1    0.661347    0.530042    0.466650    11.00000    0.07530    0.05251 =
         0.09016   -0.00107   -0.01647    0.00760
AFIX  43
H25   2    0.644016    0.565393    0.491769    11.00000   -1.20000
AFIX   0
C26   1    0.631415    0.432092    0.463097    11.00000    0.07496    0.05334 =
         0.06122    0.00630    0.00008    0.00246
AFIX  43
H26   2    0.592598    0.403559    0.485846    11.00000   -1.20000
AFIX   0
C27   1    0.734566    0.201708    0.458943    11.00000    0.04766    0.05403 =
         0.06222    0.00412    0.01221    0.00370
C28   1    0.809425    0.250175    0.488688    11.00000    0.05921    0.06688 =
         0.07393   -0.00019   -0.00199    0.00860
AFIX  43
H28   2    0.804599    0.318423    0.490210    11.00000   -1.20000
AFIX   0
C29   1    0.891255    0.203363    0.516395    11.00000    0.07491    0.08734 =
         0.08750   -0.00351   -0.01356    0.02000
AFIX  43
H29   2    0.938090    0.240316    0.536097    11.00000   -1.20000
AFIX   0
C30   1    0.903714    0.104198    0.515062    11.00000    0.06387    0.08515 =
         0.11527    0.01653   -0.00373    0.02121
AFIX  43
H30   2    0.958290    0.072363    0.533673    11.00000   -1.20000
AFIX   0
C31   1    0.832864    0.051788    0.485208    11.00000    0.06364    0.07212 =
         0.13904    0.01022   -0.00003    0.01503
AFIX  43
H31   2    0.840170   -0.016272    0.483542    11.00000   -1.20000
AFIX   0
C32   1    0.751526    0.099169    0.457881    11.00000    0.06101    0.05594 =
         0.11798   -0.00849   -0.00524    0.00584
AFIX  43
H32   2    0.705955    0.061807    0.437908    11.00000   -1.20000
AFIX   0
C33   1    0.505549    0.230251    0.444236    11.00000    0.05336    0.05041 =
         0.05081    0.00002    0.00399    0.00246
C34   1    0.479345    0.146052    0.466988    11.00000    0.06005    0.05583 =
         0.05299    0.00626   -0.00075   -0.00073
AFIX  43
H34   2    0.538354    0.101864    0.474282    11.00000   -1.20000
AFIX   0
C35   1    0.369877    0.123135    0.479714    11.00000    0.06426    0.06308 =
         0.07231    0.00713    0.00749   -0.00289
AFIX  43
H35   2    0.356854    0.064196    0.494261    11.00000   -1.20000
AFIX   0
C36   1    0.280702    0.188273    0.470652    11.00000    0.05749    0.06025 =
         0.09940   -0.00293    0.01155   -0.00384
AFIX  43
H36   2    0.207480    0.174888    0.479592    11.00000   -1.20000
AFIX   0
C37   1    0.302818    0.273078    0.448166    11.00000    0.05722    0.05915 =
         0.12235    0.00396    0.00580   -0.00077
AFIX  43
H37   2    0.243846    0.317598    0.441341    11.00000   -1.20000
AFIX   0
C38   1    0.412193    0.292852    0.435571    11.00000    0.05598    0.05576 =
         0.10629    0.01570    0.00142    0.00239
AFIX  43
H38   2    0.424289    0.351235    0.420450    11.00000   -1.20000
AFIX   0
C39   1    0.636261    0.212530    0.374661    11.00000    0.08620    0.06023 =
         0.05406    0.00083    0.00852   -0.00972
C40   1    0.542761    0.220999    0.344524    11.00000    0.11013    0.07597 =
         0.06201    0.01117   -0.01060   -0.02250
AFIX  43
H40   2    0.474383    0.246064    0.354096    11.00000   -1.20000
AFIX   0
C41   1    0.547885    0.192682    0.299518    11.00000    0.15096    0.08508 =
         0.06208    0.01021   -0.01204   -0.03232
AFIX  43
H41   2    0.483782    0.199506    0.279912    11.00000   -1.20000
AFIX   0
C42   1    0.646601    0.155680    0.285275    11.00000    0.18353    0.11064 =
         0.07171   -0.00433    0.01741   -0.02210
AFIX  43
H42   2    0.650351    0.136484    0.255820    11.00000   -1.20000
AFIX   0
C43   1    0.741713    0.146339    0.314317    11.00000    0.16785    0.16004 =
         0.08494   -0.03023    0.02830    0.03236
AFIX  43
H43   2    0.809580    0.120984    0.304406    11.00000   -1.20000
AFIX   0
C44   1    0.736420    0.174784    0.358473    11.00000    0.11252    0.15018 =
         0.08041   -0.02305    0.02311    0.01966
AFIX  43
H44   2    0.801440    0.168409    0.377639    11.00000   -1.20000
AFIX   0
B1    3    0.633364    0.255301    0.426659    11.00000    0.05455    0.05735 =
         0.05561    0.00267    0.00428   -0.00055

PART 1
O3    5    0.688876    0.800928    0.366452    21.00000    0.06998    0.10271 =
         0.09775   -0.00689    0.00972    0.00269
C45   1    0.735742    0.775196    0.325392    21.00000    0.08278    0.10244 =
         0.09754   -0.00905    0.00599    0.00435
AFIX  23
H45A  2    0.729521    0.830181    0.304877    21.00000   -1.20000
H45B  2    0.694817    0.719490    0.311989    21.00000   -1.20000
AFIX   0
C46   1    0.858929    0.749399    0.335751    21.00000    0.07996    0.11388 =
         0.13325   -0.00628    0.01219    0.00423
AFIX  23
H46A  2    0.868442    0.679731    0.342010    21.00000   -1.20000
H46B  2    0.906106    0.767613    0.311687    21.00000   -1.20000
AFIX   0
C47   1    0.885631    0.808995    0.375174    21.00000    0.07996    0.11388 =
         0.13325   -0.00628    0.01219    0.00423
AFIX  23
H47A  2    0.928437    0.769880    0.397394    21.00000   -1.20000
H47B  2    0.932966    0.864472    0.367602    21.00000   -1.20000
AFIX   0
C48   1    0.782866    0.843739    0.392694    21.00000    0.08278    0.10244 =
         0.09754   -0.00905    0.00599    0.00435
AFIX  23
H48A  2    0.779310    0.915004    0.391048    21.00000   -1.20000
H48B  2    0.779851    0.824208    0.423516    21.00000   -1.20000
AFIX   0

SAME 0.02 0.04 O3 > C48
PART 0
PART 2
O3A   5    0.676361    0.810676    0.360887   -21.00000    0.06998    0.10271 =
         0.09775   -0.00689    0.00972    0.00269
C45A  1    0.730755    0.759736    0.326482   -21.00000    0.08278    0.10244 =
         0.09754   -0.00905    0.00599    0.00435
AFIX  23
H45C  2    0.705061    0.784583    0.297424   -21.00000   -1.20000
H45D  2    0.715901    0.689546    0.327620   -21.00000   -1.20000
AFIX   0
C46A  1    0.855770    0.781828    0.336885   -21.00000    0.07996    0.11388 =
         0.13325   -0.00628    0.01219    0.00423
AFIX  23
H46C  2    0.893599    0.725512    0.351090   -21.00000   -1.20000
H46D  2    0.893107    0.796338    0.309793   -21.00000   -1.20000
AFIX   0
C47A  1    0.862714    0.864717    0.365839   -21.00000    0.07996    0.11388 =
         0.13325   -0.00628    0.01219    0.00423
AFIX  23
H47C  2    0.919749    0.853481    0.390039   -21.00000   -1.20000
H47D  2    0.883994    0.923198    0.349826   -21.00000   -1.20000
AFIX   0
C48A  1    0.752083    0.876617    0.382481   -21.00000    0.08278    0.10244 =
         0.09754   -0.00905    0.00599    0.00435
AFIX  23
H48C  2    0.755924    0.864228    0.414189   -21.00000   -1.20000
H48D  2    0.725408    0.943534    0.377389   -21.00000   -1.20000
AFIX   0

PART 0
PART 3
O1    5    0.124949    0.760092    0.298467    31.00000    0.06699    0.20497 =
         0.07121   -0.02956   -0.00955    0.00220
O2    5    0.261730    0.725015    0.259291    31.00000    0.06699    0.20497 =
         0.07121   -0.02956   -0.00955    0.00220
N1    4    0.225748    0.749868    0.294014    31.00000    0.06801    0.08283 =
         0.05788    0.00797   -0.00307   -0.00325
PART 0
PART 4
O1A   5    0.217906    0.756275    0.303130   -31.00000    0.06699    0.20497 =
         0.07121   -0.02956   -0.00955    0.00220
O2A   5    0.324986    0.716162    0.252688   -31.00000    0.06699    0.20497 =
         0.07121   -0.02956   -0.00955    0.00220
N1A   4    0.218709    0.729743    0.261761   -31.00000    0.06801    0.08283 =
         0.05788    0.00797   -0.00307   -0.00325
HKLF 4


REM  shelxt in P 1 21/n 1
REM wR2 = 0.1544, GooF = S = 0.892, Restrained GooF = 0.894 for all data
REM R1 = 0.0618 for 5020 Fo > 4sig(Fo) and 0.1135 for all 9682 data
REM 526 parameters refined using 490 restraints

END

WGHT      0.0493      0.0000

REM Highest difference peak  0.410,  deepest hole -0.511,  1-sigma level  0.074
Q1    1   0.1457  0.7074  0.2856  11.00000  0.05    0.41
Q2    1   0.3387  0.6731  0.3469  11.00000  0.05    0.38
Q3    1   0.4755  0.7245  0.4617  11.00000  0.05    0.35
Q4    1   0.1121  0.7748  0.3201  11.00000  0.05    0.34
Q5    1   0.5843  0.1926  0.2763  11.00000  0.05    0.33
;
_shelx_res_checksum   37772

_shelx_hkl_file
;
 -15   0   1    0.00    4.95
 -15   0   2    2.00    4.48
 -15   0   3   10.59    7.24
 -15   0   4    5.18    6.34
 -15   0   5    2.40    6.09
 -15   0   6   -0.00    4.01
 -15   0   7    1.55    4.29
 -15   0   8   -0.00    4.77
 -15   0   9   28.46   10.99
 -15   0  10    0.00    3.50
 -15   0  11    0.65    3.51
 -15   0  12   11.22    7.16
 -15   0  13   11.67    8.02
 -15   0  14    0.11    3.33
 -15   0  15    8.74    7.81
 -15   0  16    0.63    4.85
 -15   0  17    0.00    4.78
 -15   0  18    0.49    5.63
 -15   0  19   -0.00    4.73
 -15   0  20   -0.00    5.78
 -15   0  21    0.57    4.53
 -15   0  22   -0.00    5.00
 -15   0  23    3.29    5.04
 -15   1   1   17.27    8.91
 -15  -1   1    9.00    7.68
 -15   1   2    1.25    5.41
 -15  -1   2    0.00    5.83
 -15   1   3   -0.00    5.13
 -15  -1   3   -0.00    6.83
 -15   1   4   10.33    7.55
 -15  -1   4    1.60    5.58
 -15   1   5   16.88    7.94
 -15  -1   5   10.73    7.07
 -15   1   6   -0.00    5.29
 -15  -1   6    2.96    5.68
 -15   1   7    2.65    5.70
 -15  -1   7   23.90    9.65
 -15   1   8   -0.00    5.28
 -15  -1   8    1.89    4.60
 -15   1   9    0.00    3.89
 -15  -1   9    1.23    5.26
 -15   1  10    0.76    4.80
 -15  -1  10    0.00    4.30
 -15   1  11   10.70    7.27
 -15  -1  11   25.67   10.09
 -15   1  12   -0.00    2.59
 -15  -1  12    0.64    3.79
 -15   1  13    3.57    6.25
 -15  -1  13    6.70    6.53
 -15   1  14    0.73    4.55
 -15  -1  14    2.90    6.29
 -15   1  15    2.26    4.64
 -15  -1  15    1.12    4.08
 -15   1  16    5.70    6.07
 -15  -1  16    2.60    4.47
 -15   1  17    1.14    4.97
 -15  -1  17    7.49    6.99
 -15   1  18    0.00    5.13
 -15  -1  18    1.91    5.43
 -15   1  19   -0.00    4.39
 -15  -1  19    8.94    6.52
 -15   1  20    1.42    5.91
 -15  -1  20    2.43    4.47
 -15   1  21   11.88    7.79
 -15  -1  21    2.70    5.89
 -15   2   1   -0.00    5.28
 -15  -2   1    0.61    4.75
 -15   2   2   -0.00    3.97
 -15  -2   2    0.65    5.26
 -15   2   3   19.92    9.55
 -15  -2   3   36.07   11.74
 -15   2   4   -0.00    4.32
 -15  -2   4   -0.00    4.04
 -15   2   5   16.56    8.24
 -15  -2   5   10.24    7.05
 -15   2   6    0.87    3.80
 -15  -2   6   -0.00    4.94
 -15   2   7    4.94    6.26
 -15  -2   7    9.44    6.27
 -15   2   8    1.21    3.66
 -15  -2   8   -0.00    5.23
 -15   2   9   10.45    6.92
 -15  -2   9   11.00    7.31
 -15   2  10    4.37    6.65
 -15  -2  10    3.21    5.35
 -15   2  11   -0.00    5.32
 -15  -2  11    3.43    6.21
 -15   2  12    0.00    3.33
 -15  -2  12    5.26    5.52
 -15   2  13    0.00    6.52
 -15  -2  13    6.31    5.58
 -15   2  14    1.94    5.32
 -15  -2  14   -0.00    4.58
 -15   2  15    3.88    6.29
 -15  -2  15    2.32    5.29
 -15   2  16   -0.00    4.02
 -15  -2  16    5.06    5.09
 -15   2  17   10.63    7.47
 -15  -2  17    3.30    5.67
 -15   2  18   -0.00    5.84
 -15  -2  18   -0.00    5.31
 -15  -2  19   15.69    8.81
 -15  -2  20   -0.00    4.74
 -15   3   1    4.74    6.48
 -15  -3   1   -0.00    3.99
 -15   3   2   -0.00    4.05
 -15  -3   2   -0.00    5.90
 -15   3   3    5.58    5.15
 -15  -3   3   -0.00    4.81
 -15   3   4   -0.00    5.58
 -15  -3   4    2.39    3.71
 -15   3   5    4.11    5.52
 -15  -3   5    5.14    6.72
 -15   3   6    8.09    6.12
 -15  -3   6   -0.00    5.34
 -15   3   7    0.00    6.13
 -15  -3   7    6.19    6.25
 -15   3   8   13.62    7.60
 -15  -3   8    5.57    5.38
 -15   3   9    3.05    5.41
 -15  -3   9    0.09    4.72
 -15   3  10   -0.00    4.70
 -15  -3  10    4.28    6.11
 -15   3  11   23.28   10.34
 -15  -3  11   10.89    7.22
 -15   3  12   -0.00    5.91
 -15  -3  12   12.50    6.97
 -15   3  13   -0.00    4.86
 -15  -3  13    5.08    6.31
 -15   3  14    1.22    6.90
 -15  -3  14    0.00    3.78
 -15   3  15    0.00    3.91
 -15  -3  15    1.53    4.55
 -15  -3  16    6.01    5.92
 -15  -3  17    5.65    5.80
 -15  -3  18    0.00    4.98
 -15   4   1    3.26    5.20
 -15  -4   1    0.00    5.75
 -15   4   2    7.02    6.41
 -15  -4   2    3.24    5.75
 -15   4   3   -0.00    6.40
 -15  -4   3   -0.00    6.56
 -15   4   4   -0.00    5.47
 -15  -4   4    3.53    6.23
 -15   4   5    5.70    6.48
 -15  -4   5    8.49    8.31
 -15   4   6    0.00    4.62
 -15  -4   6    4.78    6.93
 -15   4   7    5.04    5.04
 -15  -4   7    2.14    5.68
 -15   4   8    3.94    6.69
 -15  -4   8    8.10    7.68
 -15   4   9    7.81    7.16
 -15  -4   9    3.60    5.95
 -15   4  10   12.82    7.56
 -15  -4  10    1.49    4.93
 -15  -4  11    8.02    5.84
 -15  -4  12    2.93    5.75
 -15  -4  13   11.37    7.79
 -15  -4  14    1.54    4.53
 -15  -4  15   11.17    7.59
 -15  -4  16    0.14    3.73
 -15  -4  17   -0.00    5.04
 -15   5   1    0.53    3.69
 -15  -5   1    1.91    6.75
 -15   5   2    0.00    4.87
 -15  -5   2    0.67    5.15
 -15   5   3   -0.00    3.91
 -15  -5   3    3.63    7.14
 -15   5   4   -0.00    6.77
 -15  -5   4    0.83    6.18
 -15  -5   5    0.00    5.62
 -15  -5   6   12.22    8.48
 -15  -5   7    9.54    7.23
 -15  -5   8    6.66    6.43
 -15  -5   9    0.00    3.96
 -15  -5  10   -0.00    4.07
 -15  -5  11   20.39    9.48
 -15  -5  12   -0.00    4.23
 -15  -5  13    0.91    5.38
 -15  -5  14    0.14    3.63
 -15  -5  15   -0.00    3.90
 -15  -6   1    6.04    6.19
 -15  -6   2    2.87    7.18
 -15  -6   3    3.35    6.12
 -15  -6   4    7.10    6.71
 -15  -6   5    4.62    6.49
 -15  -6   6    3.81    6.22
 -15  -6   7    0.07    6.06
 -15  -6   8    4.18    5.23
 -15  -6   9   -0.00    4.53
 -15  -6  10    5.93    7.23
 -15  -6  11    1.43    5.47
 -15  -6  12   -0.00    4.19
 -15  -6  13    3.54    6.45
 -15  -6  14    9.15    6.55
 -15  -7   3   -0.00    5.69
 -15  -7   4    1.25    5.67
 -15  -7   5    2.23    6.27
 -15  -7   6   10.84    8.25
 -15  -7   7   -0.00    4.24
 -15  -7   8    7.20    6.85
 -15  -7   9   -0.00    5.81
 -15  -7  10   -0.00    4.47
 -15  -7  11    0.63    5.21
 -15  -7  12    2.23    6.28
 -15  -8   6    2.14    5.40
 -15  -8   7    5.55    7.39
 -15  -8   8    3.60    5.75
 -15  -8   9   -0.00    5.84
 -15  -8  10   -0.00    5.95
 -14   0   1    0.66    4.91
 -14   0   2   13.68    8.26
 -14   0   3    2.34    5.72
 -14   0   4   17.79    8.87
 -14   0   5   -0.00    3.27
 -14   0   6    6.90    6.16
 -14   0   7    0.86    4.70
 -14   0   8    0.00    4.97
 -14   0   9   -0.00    3.74
 -14   0  10    6.93    6.37
 -14   0  11    1.52    4.01
 -14   0  12   11.29    7.48
 -14   0  13    2.27    4.27
 -14   0  14   22.61    9.64
 -14   0  15    0.19    3.78
 -14   0  16    0.00    4.71
 -14   0  17    1.63    4.41
 -14   0  18    1.43    4.01
 -14   0  19   -0.00    4.43
 -14   0  20    3.54    4.85
 -14   0  21    0.62    5.01
 -14   0  22    0.07    6.11
 -14   0  23   -0.00    5.12
 -14   1   1    0.71    3.83
 -14  -1   1    3.33    5.77
 -14   1   2    4.12    4.60
 -14  -1   2    0.00    4.71
 -14   1   3    4.46    5.27
 -14  -1   3    0.00    5.82
 -14   1   4    0.00    4.78
 -14  -1   4    8.07    6.74
 -14   1   5    1.04    4.77
 -14  -1   5   -0.00    4.56
 -14   1   6   13.75    7.80
 -14  -1   6   24.46    9.58
 -14   1   7    4.68    5.29
 -14  -1   7   -0.00    3.65
 -14   1   8    5.39    5.39
 -14  -1   8   -0.00    5.65
 -14   1   9    1.91    4.35
 -14  -1   9    2.58    5.26
 -14   1  10   14.09    7.39
 -14  -1  10   27.73   10.31
 -14   1  11   -0.00    3.53
 -14  -1  11    0.00    5.21
 -14   1  12   10.51    6.87
 -14  -1  12    6.17    5.79
 -14   1  13    4.29    5.14
 -14  -1  13   -0.00    4.41
 -14   1  14    6.36    6.24
 -14  -1  14    5.94    5.19
 -14   1  15    0.48    4.37
 -14  -1  15   -0.00    4.29
 -14   1  16    4.20    5.69
 -14  -1  16   14.99    7.74
 -14   1  17    6.19    6.09
 -14  -1  17    4.16    6.03
 -14   1  18    9.56    6.87
 -14  -1  18    6.25    6.72
 -14   1  19   -0.00    5.64
 -14  -1  19    2.81    5.02
 -14   1  20    6.65    7.21
 -14  -1  20   -0.00    3.64
 -14   1  21   -0.00    5.52
 -14  -1  21   -0.00    4.59
 -14   1  22    5.79    7.19
 -14  -1  22    3.55    4.63
 -14   1  23    2.63    6.55
 -14   1  24   -0.00    5.79
 -14   1  25    0.32    4.10
 -14   2   1   -0.00    4.92
 -14  -2   1   -0.00    6.91
 -14   2   2   10.55    7.37
 -14  -2   2   34.78   10.63
 -14   2   3    4.26    5.30
 -14  -2   3    7.15    5.35
 -14   2   4   25.76    9.66
 -14  -2   4    7.52    6.17
 -14   2   5   -0.00    5.62
 -14  -2   5    3.78    5.49
 -14   2   6    3.90    5.44
 -14  -2   6   20.01    8.57
 -14   2   7    5.23    5.75
 -14  -2   7    1.91    4.44
 -14   2   8    8.01    6.68
 -14  -2   8    5.66    6.38
 -14   2   9   -0.00    4.61
 -14  -2   9    0.46    5.44
 -14   2  10    4.06    4.64
 -14  -2  10   -0.00    5.35
 -14   2  11   -0.00    3.42
 -14  -2  11   -0.00    3.71
 -14   2  12    6.96    6.54
 -14  -2  12    9.28    6.12
 -14   2  13    0.00    5.26
 -14  -2  13    2.19    3.95
 -14   2  14    7.75    6.19
 -14  -2  14    7.72    7.34
 -14   2  15    2.48    4.82
 -14  -2  15   -0.00    5.08
 -14   2  16    7.06    5.77
 -14  -2  16    0.00    5.41
 -14   2  17    3.41    6.51
 -14  -2  17   -0.00    4.25
 -14   2  18    7.93    7.10
 -14  -2  18   13.30    7.60
 -14   2  19    0.00    5.18
 -14  -2  19    8.60    6.22
 -14   2  20    2.37    5.14
 -14  -2  20    1.66    4.41
 -14   2  21    0.33    5.37
 -14   2  22    1.31    5.82
 -14   2  23    1.22    5.02
 -14   2  24   -0.00    5.13
 -14   2  25   -0.00    5.71
 -14   2  26    2.07    5.52
 -14   3   1    1.46    4.76
 -14  -3   1   -0.00    6.04
 -14   3   2   -0.00    5.46
 -14  -3   2    1.91    5.35
 -14   3   3   -0.00    4.84
 -14  -3   3    4.48    5.63
 -14   3   4    6.94    6.47
 -14  -3   4   -0.00    6.30
 -14   3   5    5.48    5.67
 -14  -3   5   -0.00    5.36
 -14   3   6   18.68    8.70
 -14  -3   6   12.53    8.00
 -14   3   7    3.50    5.09
 -14  -3   7    2.15    4.95
 -14   3   8    1.33    5.34
 -14  -3   8    1.64    4.61
 -14   3   9    0.69    4.00
 -14  -3   9    6.72    5.09
 -14   3  10    7.98    6.59
 -14  -3  10   16.35    8.02
 -14   3  11    0.00    4.22
 -14  -3  11   11.69    6.75
 -14   3  12    5.41    6.37
 -14  -3  12    0.05    3.81
 -14   3  13   -0.00    3.73
 -14  -3  13   -0.00    4.26
 -14   3  14    3.65    5.02
 -14  -3  14   -0.00    5.70
 -14   3  15    0.00    6.29
 -14  -3  15    9.91    7.48
 -14   3  16   13.20    9.05
 -14  -3  16   13.19    7.49
 -14   3  17    0.63    6.40
 -14  -3  17   -0.00    4.05
 -14   3  18    0.00    4.56
 -14  -3  18   -0.00    4.25
 -14   3  19   -0.00    5.77
 -14  -3  19   -0.00    3.57
 -14   3  20   11.08    8.07
 -14   3  21    1.72    6.05
 -14   3  22    0.86    5.03
 -14   3  23   -0.00    5.34
 -14   3  24    5.15    7.35
 -14   3  25    0.66    5.17
 -14   4   1    0.00    5.20
 -14  -4   1   14.64    7.97
 -14   4   2   11.21    6.82
 -14  -4   2   14.80    8.75
 -14   4   3    0.00    4.86
 -14  -4   3   -0.00    6.52
 -14   4   4    7.65    6.77
 -14  -4   4    0.00    5.85
 -14   4   5    0.87    3.72
 -14  -4   5   -0.00    4.98
 -14   4   6    1.82    3.74
 -14  -4   6   -0.00    4.47
 -14   4   7    8.86    6.63
 -14  -4   7    7.40    7.54
 -14   4   8    5.62    5.62
 -14  -4   8    3.33    5.99
 -14   4   9    8.68    8.37
 -14  -4   9   10.11    7.66
 -14   4  10   16.67    8.90
 -14  -4  10    9.46    6.38
 -14   4  11    6.48    5.57
 -14  -4  11    0.00    4.90
 -14   4  12   24.36   11.33
 -14  -4  12   27.81   10.22
 -14   4  13   18.75    9.87
 -14  -4  13   16.58    8.13
 -14   4  14   14.60    8.30
 -14  -4  14    9.34    7.68
 -14   4  15   -0.00    4.59
 -14  -4  15   -0.00    4.19
 -14   4  16   10.23    7.28
 -14  -4  16    4.39    5.49
 -14   4  17    4.83    5.88
 -14  -4  17    4.56    5.65
 -14   4  18    1.04    5.10
 -14   4  19   -0.00    4.95
 -14   4  20    4.94    7.60
 -14   4  21   -0.00    6.15
 -14   4  22    0.00    5.28
 -14   5   1    7.59    6.59
 -14  -5   1    6.88    7.63
 -14   5   2   -0.00    4.35
 -14  -5   2   -0.00    5.59
 -14   5   3   -0.00    4.16
 -14  -5   3    3.23    5.40
 -14   5   4    2.46    5.95
 -14  -5   4   -0.00    6.36
 -14   5   5   26.75   10.47
 -14  -5   5   17.44    9.56
 -14   5   6    3.14    5.89
 -14  -5   6    4.47    6.04
 -14   5   7   -0.00    4.08
 -14  -5   7   -0.00    5.22
 -14   5   8   -0.00    4.35
 -14  -5   8    1.26    5.07
 -14   5   9   26.43   10.69
 -14  -5   9    8.71    6.36
 -14   5  10   12.63    8.57
 -14  -5  10   12.16    7.57
 -14   5  11    4.48    5.05
 -14  -5  11    0.57    4.72
 -14   5  12    5.79    6.41
 -14  -5  12    4.63    5.46
 -14   5  13   -0.00    5.33
 -14  -5  13   -0.00    4.04
 -14   5  14    0.00    5.53
 -14  -5  14    2.77    4.41
 -14   5  15   10.78    7.15
 -14  -5  15    0.00    5.34
 -14   5  16    0.00    5.50
 -14  -5  16   10.98    6.02
 -14   5  17    1.59    5.60
 -14   5  18    0.50    6.25
 -14   5  19    0.95    4.82
 -14   6   1    0.14    4.95
 -14  -6   1    0.00    7.25
 -14   6   2    4.83    6.69
 -14  -6   2   -0.00    7.02
 -14   6   3    5.47    5.70
 -14  -6   3    4.21    6.38
 -14   6   4    5.52    6.31
 -14  -6   4   25.04   10.28
 -14   6   5    1.40    4.80
 -14  -6   5   -0.00    4.76
 -14   6   6    8.55    7.62
 -14  -6   6    0.00    5.91
 -14   6   7    5.48    6.35
 -14  -6   7    0.00    6.90
 -14   6   8    1.95    4.90
 -14  -6   8   -0.00    5.60
 -14   6   9    5.14    7.54
 -14  -6   9    4.74    6.74
 -14   6  10    0.00    4.62
 -14  -6  10    2.90    5.09
 -14   6  11   -0.00    5.66
 -14  -6  11    9.19    7.25
 -14   6  12    0.00    6.64
 -14  -6  12   -0.00    4.37
 -14   6  13    2.38    4.85
 -14  -6  13    0.85    4.51
 -14   6  14    5.50    7.24
 -14  -6  14   12.92    7.31
 -14   6  15    1.14    4.98
 -14   7   1    8.00    6.35
 -14  -7   1    4.03    7.64
 -14   7   2   -0.00    5.59
 -14  -7   2   -0.00    6.28
 -14   7   3    0.43    6.28
 -14  -7   3   -0.00    5.94
 -14   7   4   -0.00    6.14
 -14  -7   4    1.31    5.77
 -14   7   5   16.67    8.73
 -14  -7   5   10.83    8.54
 -14   7   6    6.90    6.91
 -14  -7   6    0.00    6.48
 -14   7   7   -0.00    5.94
 -14  -7   7    3.16    6.17
 -14   7   8    0.26    4.71
 -14  -7   8    4.73    5.82
 -14   7   9    2.79    5.69
 -14  -7   9    0.52    4.65
 -14   7  10    0.00    5.99
 -14  -7  10    3.66    6.50
 -14   7  11    0.00    6.41
 -14  -7  11   12.75    7.40
 -14  -7  12   -0.00    4.84
 -14  -7  13    4.68    6.26
 -14   8   1   18.18    9.56
 -14  -8   1    0.00    5.24
 -14   8   2   -0.00    5.85
 -14  -8   2   -0.00    5.65
 -14   8   3   13.08    9.03
 -14  -8   3    1.23    5.90
 -14   8   4    0.00    5.46
 -14  -8   4   -0.00    5.78
 -14   8   5   -0.00    4.92
 -14  -8   5   -0.00    6.13
 -14  -8   6   -0.00    5.65
 -14  -8   7    5.58    7.55
 -14  -8   8   -0.00    5.63
 -14  -8   9    0.40    4.65
 -14  -8  10   -0.00    5.75
 -14  -8  11    6.00    6.86
 -14  -9   1   10.70    8.22
 -14  -9   2   -0.00    6.15
 -14  -9   3    0.00    6.69
 -14  -9   4   -0.00    5.53
 -14  -9   5   -0.00    6.13
 -14  -9   6    0.93    6.41
 -14  -9   7    0.00    5.16
 -14  -9   8    4.76    5.43
 -14  -9   9    2.62    5.68
 -14 -10   2    0.00    7.30
 -14 -10   3    4.67    6.55
 -14 -10   4   -0.00    6.48
 -14 -10   5    0.94    5.44
 -14 -10   6    8.60    7.83
 -14 -10   7    4.91    7.27
 -14 -10   8    0.34    7.00
 -14 -11   5    4.83    8.50
 -14 -11   6    2.78    5.69
 -13   0   1   38.94   11.95
 -13   0   2   -0.00    4.98
 -13   0   3   18.10    8.50
 -13   0   4   -0.00    3.88
 -13   0   5   28.04   10.48
 -13   0   6    0.88    3.94
 -13   0   7   23.83    9.57
 -13   0   8    2.03    4.01
 -13   0   9    2.77    5.46
 -13   0  10    0.00    3.46
 -13   0  11   22.45    8.92
 -13   0  12    0.00    4.02
 -13   0  13   17.72    8.56
 -13   0  14   -0.00    4.65
 -13   0  15    0.98    5.02
 -13   0  16   -0.00    4.20
 -13   0  17   16.72    9.01
 -13   0  18   -0.00    3.33
 -13   0  19    6.86    6.41
 -13   0  20   10.56    7.27
 -13   0  21    3.53    6.11
 -13   0  22    0.00    3.88
 -13   0  23    4.45    6.46
 -13   0  24    7.53    6.83
 -13   1   1   22.77    8.47
 -13  -1   1    1.68    5.19
 -13   1   2    0.00    4.92
 -13  -1   2    0.00    5.37
 -13   1   3    3.46    5.29
 -13  -1   3    0.00    3.86
 -13   1   4    2.09    4.55
 -13  -1   4   10.05    7.09
 -13   1   5   67.59   16.57
 -13  -1   5   78.22   17.78
 -13   1   6    3.06    5.50
 -13  -1   6    2.02    5.57
 -13   1   7    3.69    4.55
 -13  -1   7    6.14    5.78
 -13   1   8   -0.00    4.63
 -13  -1   8   -0.00    3.89
 -13   1   9   22.97    8.84
 -13  -1   9    8.19    7.25
 -13   1  10    3.28    4.94
 -13  -1  10    7.25    6.24
 -13   1  11   13.50    8.03
 -13  -1  11   -0.00    4.65
 -13   1  12    6.08    5.91
 -13  -1  12   -0.00    4.25
 -13   1  13    2.78    4.45
 -13  -1  13    9.75    6.04
 -13   1  14   -0.00    4.54
 -13  -1  14    0.35    3.18
 -13   1  15   45.94   12.87
 -13  -1  15   28.65   11.01
 -13   1  16    1.57    4.92
 -13  -1  16   -0.00    3.53
 -13   1  17    1.84    5.30
 -13  -1  17   -0.00    3.31
 -13   1  18   -0.00    4.29
 -13  -1  18   -0.00    4.57
 -13   1  19    9.06    7.79
 -13  -1  19    2.84    5.04
 -13   1  20   -0.00    4.32
 -13  -1  20    3.47    5.10
 -13   1  21    1.18    4.38
 -13  -1  21   -0.00    3.52
 -13   1  22    5.94    5.94
 -13  -1  22   -0.00    4.31
 -13   1  23   -0.00    4.53
 -13  -1  23   -0.00    3.78
 -13   1  24    5.09    6.72
 -13   1  25    6.76    6.74
 -13   2   1   21.99   10.10
 -13  -2   1   31.33   11.22
 -13   2   2   -0.00    3.67
 -13  -2   2    0.00    4.92
 -13   2   3    6.83    6.64
 -13  -2   3   -0.00    4.24
 -13   2   4    3.34    4.08
 -13  -2   4   11.74    6.73
 -13   2   5    0.00    4.86
 -13  -2   5   -0.00    5.03
 -13   2   6    0.00    4.80
 -13  -2   6    1.27    5.14
 -13   2   7   16.95    8.03
 -13  -2   7    2.33    5.63
 -13   2   8   -0.00    4.39
 -13  -2   8    3.63    5.28
 -13   2   9    5.94    5.27
 -13  -2   9    0.78    4.18
 -13   2  10    0.00    4.64
 -13  -2  10    2.50    5.62
 -13   2  11   22.74    9.04
 -13  -2  11   14.93    8.07
 -13   2  12    0.00    4.97
 -13  -2  12    2.10    4.61
 -13   2  13   20.81    8.08
 -13  -2  13    0.00    5.13
 -13   2  14    5.97    6.23
 -13  -2  14    0.00    5.07
 -13   2  15    2.81    5.17
 -13  -2  15    5.15    5.23
 -13   2  16    0.00    5.95
 -13  -2  16    0.00    4.66
 -13   2  17    3.70    5.50
 -13  -2  17    7.93    6.28
 -13   2  18   -0.00    5.23
 -13  -2  18    0.00    4.07
 -13   2  19    2.64    4.22
 -13  -2  19    0.68    3.61
 -13   2  20    1.49    5.03
 -13  -2  20   -0.00    3.65
 -13   2  21   -0.00    4.22
 -13  -2  21    9.67    7.04
 -13   2  22   -0.00    5.17
 -13   2  23   10.46    7.59
 -13   2  24    0.78    5.26
 -13   2  25   -0.00    6.12
 -13   2  26    3.17    5.50
 -13   2  27    2.62    7.55
 -13   3   1    6.06    5.72
 -13  -3   1    4.08    5.40
 -13   3   2    4.16    5.48
 -13  -3   2    0.00    3.89
 -13   3   3    0.07    5.28
 -13  -3   3   11.37    6.54
 -13   3   4    2.21    4.60
 -13  -3   4   14.64    8.03
 -13   3   5   17.35    8.49
 -13  -3   5   12.18    8.58
 -13   3   6    0.23    4.75
 -13  -3   6   14.05    7.79
 -13   3   7    1.65    3.32
 -13  -3   7    4.65    5.45
 -13   3   8    2.29    4.23
 -13  -3   8    1.43    4.52
 -13   3   9    9.35    7.56
 -13  -3   9   28.09   10.17
 -13   3  10   11.89    7.72
 -13  -3  10    9.05    5.90
 -13   3  11    2.29    4.97
 -13  -3  11   13.68    6.92
 -13   3  12   -0.00    5.68
 -13  -3  12   -0.00    3.68
 -13   3  13    2.58    5.10
 -13  -3  13    1.49    4.45
 -13   3  14    9.63    6.56
 -13  -3  14    5.43    5.41
 -13   3  15   26.89   12.12
 -13  -3  15   47.18   12.48
 -13   3  16    6.05    6.34
 -13  -3  16    2.56    4.56
 -13   3  17   -0.00    4.01
 -13  -3  17    2.05    4.07
 -13   3  18    4.06    6.02
 -13  -3  18    4.21    5.62
 -13   3  19   12.21    8.41
 -13  -3  19    9.72    6.29
 -13   3  20   17.64    9.39
 -13  -3  20   15.14    8.11
 -13   3  21    1.49    6.44
 -13   3  22    3.73    6.08
 -13   3  23   -0.00    5.30
 -13   3  24   -0.00    5.17
 -13   3  25   13.47    8.96
 -13   3  26    3.20    5.71
 -13   3  27    0.22    5.57
 -13   3  28    0.79    5.35
 -13   4   1   28.01    9.85
 -13  -4   1   22.42   10.38
 -13   4   2   21.95    9.55
 -13  -4   2    9.73    7.90
 -13   4   3    0.00    4.66
 -13  -4   3    0.00    5.57
 -13   4   4    2.70    4.82
 -13  -4   4    0.00    5.81
 -13   4   5   -0.00    4.66
 -13  -4   5   10.25    7.10
 -13   4   6    5.95    5.49
 -13  -4   6    9.59    7.22
 -13   4   7   24.21    9.88
 -13  -4   7   23.88    9.87
 -13   4   8    4.70    5.79
 -13  -4   8    5.66    6.81
 -13   4   9   -0.00    4.39
 -13  -4   9    9.75    6.98
 -13   4  10    5.00    5.49
 -13  -4  10   -0.00    3.67
 -13   4  11    6.25    6.47
 -13  -4  11   17.16    7.65
 -13   4  12    7.31    7.17
 -13  -4  12   22.56    8.80
 -13   4  13   15.76    9.34
 -13  -4  13   44.87   11.86
 -13   4  14   -0.00    4.17
 -13  -4  14    6.48    5.50
 -13   4  15   -0.00    5.81
 -13  -4  15    1.84    5.15
 -13   4  16   16.76    8.09
 -13  -4  16    0.89    4.72
 -13   4  17    2.85    6.99
 -13  -4  17    8.87    6.88
 -13   4  18   -0.00    3.92
 -13  -4  18   -0.00    3.79
 -13   4  19    2.16    5.35
 -13   4  20   -0.00    4.83
 -13   4  21    5.52    6.90
 -13   4  22    6.83    6.72
 -13   4  23   10.00    8.25
 -13   4  24    2.38    6.30
 -13   4  25   -0.00    5.03
 -13   4  26    4.14    6.64
 -13   4  27   -0.00    5.49
 -13   4  28   -0.00    5.47
 -13   4  29   -0.00    6.45
 -13   5   1   13.63    7.12
 -13  -5   1   11.88    8.40
 -13   5   2    0.00    4.69
 -13  -5   2   17.50    8.94
 -13   5   3    1.81    4.19
 -13  -5   3    0.00    6.55
 -13   5   4   -0.00    4.46
 -13  -5   4    2.58    6.63
 -13   5   5   15.31    8.31
 -13  -5   5   16.44    9.42
 -13   5   6    6.82    5.59
 -13  -5   6    3.63    5.19
 -13   5   7   -0.00    6.27
 -13  -5   7   10.24    7.98
 -13   5   8    1.87    5.72
 -13  -5   8    8.20    5.90
 -13   5   9    5.12    6.83
 -13  -5   9   27.36   10.06
 -13   5  10   -0.00    5.69
 -13  -5  10   11.42    6.68
 -13   5  11    0.00    5.40
 -13  -5  11   16.14    7.64
 -13   5  12    0.77    5.36
 -13  -5  12    3.76    5.98
 -13   5  13    1.69    5.41
 -13  -5  13    4.45    5.75
 -13   5  14   -0.00    5.12
 -13  -5  14   12.85    7.31
 -13   5  15   20.03    9.84
 -13  -5  15   25.89    9.64
 -13   5  16    4.03    6.85
 -13  -5  16    1.45    4.81
 -13   5  17    1.44    5.91
 -13  -5  17    1.74    5.09
 -13   5  18    2.04    4.99
 -13   5  19   19.54    9.55
 -13   5  20   -0.00    6.10
 -13   5  21    9.14    7.56
 -13   5  22    0.36    5.38
 -13   5  23   -0.00    5.47
 -13   5  24    2.18    5.83
 -13   5  25    2.74    6.36
 -13   5  26    0.30    5.74
 -13   6   1   19.01    8.56
  13  -6  -1    0.00    6.62
 -13  -6   1    9.93    8.15
 -13   6   2    0.00    6.91
 -13  -6   2   -0.00    5.13
 -13   6   3    0.00    4.97
 -13  -6   3    0.00    7.20
 -13   6   4   14.96    8.40
 -13  -6   4   -0.00    4.90
 -13   6   5    3.58    5.76
 -13  -6   5    1.04    6.06
 -13   6   6   22.67    9.97
 -13  -6   6   24.96   10.30
 -13   6   7    3.03    6.40
 -13  -6   7    6.69    6.59
 -13   6   8    8.69    6.98
 -13  -6   8    9.48    7.30
 -13   6   9   -0.00    5.91
 -13  -6   9    0.00    3.88
 -13   6  10    1.27    5.86
 -13  -6  10    5.29    5.72
 -13   6  11    0.00    5.79
 -13  -6  11    0.00    4.56
 -13   6  12    5.45    6.28
 -13  -6  12    8.99    6.96
 -13   6  13   12.07    8.05
 -13  -6  13    9.94    7.13
 -13   6  14    3.78    6.80
 -13  -6  14    0.00    4.46
 -13   6  15   -0.00    5.97
 -13  -6  15    3.02    5.76
 -13   6  16    8.90    7.53
 -13   6  17    0.24    5.07
 -13   6  18   -0.00    4.79
 -13   6  19    6.00    7.18
 -13   6  20    3.72    5.42
 -13   6  21    0.66    4.69
 -13   6  22   -0.00    6.44
 -13   6  23    0.90    6.67
 -13   7   1   -0.00    6.56
  13  -7  -1    3.84    8.20
 -13  -7   1    0.00    5.86
 -13   7   2    0.00    7.47
 -13  -7   2    0.00    4.76
 -13   7   3   -0.00    4.52
 -13  -7   3   -0.00    6.00
 -13   7   4   22.51   10.22
 -13  -7   4   28.38   12.52
 -13   7   5   15.03    8.94
 -13  -7   5   12.68    8.75
 -13   7   6   -0.00    6.51
 -13  -7   6    5.43    6.81
 -13   7   7    0.00    6.58
 -13  -7   7   -0.00    4.84
 -13   7   8   14.90    7.87
 -13  -7   8    0.00    5.28
 -13   7   9    6.10    5.96
 -13  -7   9    0.00    6.50
 -13   7  10    0.00    6.44
 -13  -7  10   19.42    9.16
 -13   7  11   -0.00    7.07
 -13  -7  11    0.00    5.38
 -13   7  12    3.00    5.85
 -13  -7  12   -0.00    4.22
 -13   7  13    7.19    7.11
 -13  -7  13    3.60    5.76
 -13   7  14    0.00    6.62
 -13   7  15   -0.00    5.95
 -13   7  16    1.80    5.38
 -13   7  17   -0.00    5.68
 -13   7  18   -0.00    6.89
 -13   7  19   10.36    8.52
 -13   8   1   15.47    8.72
  13  -8  -1    3.15    6.30
 -13  -8   1   -0.00    6.49
 -13   8   2    6.68    7.44
 -13  -8   2   15.32    8.99
 -13   8   3   -0.00    6.91
 -13  -8   3   -0.00    5.87
 -13   8   4    0.33    5.98
 -13  -8   4    5.75    7.58
 -13   8   5   -0.00    5.87
 -13  -8   5    4.22    6.29
 -13   8   6   23.52    9.86
 -13  -8   6    0.00    6.99
 -13   8   7    5.67    6.35
 -13  -8   7    3.05    5.75
 -13   8   8   14.24    9.09
 -13  -8   8   13.84    8.75
 -13   8   9   -0.00    5.70
 -13  -8   9    5.69    6.71
 -13   8  10    7.67    7.46
 -13  -8  10   12.96    8.13
 -13   8  11   -0.00    6.62
 -13  -8  11   -0.00    3.88
 -13   8  12    0.00    6.24
 -13  -8  12    5.92    6.00
 -13   8  13    0.66    5.68
 -13   8  14   10.11    8.14
 -13   8  15    0.87    6.11
 -13   8  16    4.63    7.60
 -13   9   1   -0.00    5.81
  13  -9  -1    2.68    6.68
 -13  -9   1   -0.00    5.83
 -13   9   2    4.48    5.58
 -13  -9   2   -0.00    4.82
 -13   9   3    0.73    5.68
 -13  -9   3    5.25    7.91
 -13   9   4    6.15    6.54
 -13  -9   4    0.00    5.87
 -13   9   5    2.04    7.07
 -13  -9   5    0.00    4.75
 -13   9   6    3.00    6.55
 -13  -9   6    8.81    7.92
 -13   9   7   -0.00    4.81
 -13  -9   7   -0.00    6.68
 -13   9   8   10.97    7.44
 -13  -9   8    7.72    7.01
 -13   9   9    0.75    6.33
 -13  -9   9    8.72    7.30
 -13   9  10   15.12    8.92
 -13  -9  10    0.00    6.69
 -13   9  11   -0.00    5.73
 -13   9  12    0.00    5.24
 -13  10   1    0.55    5.77
  13 -10  -1   -0.00    6.02
 -13 -10   1   -0.00    6.23
 -13  10   2    2.26    6.20
  13 -10  -2   -0.00    5.06
 -13 -10   2    9.91    7.74
 -13  10   3   -0.00    4.50
 -13 -10   3    0.69    5.07
 -13  10   4    3.46    6.40
 -13 -10   4    3.34    6.27
 -13  10   5   -0.00    5.07
 -13 -10   5   -0.00    6.65
 -13  10   6    7.94    6.57
 -13 -10   6    9.51    7.91
 -13  10   7   -0.00    6.04
 -13 -10   7   -0.00    5.46
 -13 -10   8    4.81    5.89
  13 -11  -1    5.87    8.02
 -13 -11   1    4.28    6.66
 -13 -11   2    0.35    6.12
 -13 -11   3   -0.00    5.87
 -13 -11   4    3.65    6.93
 -13 -11   5    0.35    6.33
 -13 -11   6   -0.00    4.05
  13 -12  -1    0.07    7.34
 -13 -12   1    0.00    5.69
 -13 -12   2    7.61    7.22
 -13 -12   3    2.72    7.23
 -13 -12   4    2.53    6.93
 -13 -12   5    1.02    7.03
 -12   0   1   -0.00    4.56
 -12   0   2   20.38    9.26
 -12   0   3   -0.00    4.39
 -12   0   4   -0.00    4.37
 -12   0   5    1.50    4.02
 -12   0   6   56.61   14.54
 -12   0   7   -0.00    5.38
 -12   0   8   10.50    6.89
 -12   0   9    4.10    4.09
 -12   0  10   33.85   11.10
 -12   0  11   -0.00    4.78
 -12   0  12   39.24   11.28
 -12   0  13    2.01    4.10
 -12   0  14    5.13    5.13
 -12   0  15   -0.00    3.81
 -12   0  16   12.04    7.46
 -12   0  17   -0.00    4.89
 -12   0  18   -0.00    4.51
 -12   0  19    0.01    3.30
 -12   0  20   13.95    7.35
 -12   0  21    1.09    4.36
 -12   0  22   27.32   10.68
 -12   0  23    0.85    3.63
 -12   0  24   -0.00    4.38
 -12   1   1   -0.00    4.83
 -12  -1   1    1.87    5.24
 -12   1   2   47.39   12.97
 -12  -1   2   41.42   12.75
 -12   1   3    7.93    6.26
 -12  -1   3    3.57    5.08
 -12   1   4   56.12   14.39
 -12  -1   4   54.01   14.50
 -12   1   5    2.94    5.03
 -12  -1   5    4.05    5.54
 -12   1   6    1.06    4.62
 -12  -1   6    0.81    3.55
 -12   1   7    0.87    5.20
 -12  -1   7    3.30    4.49
 -12   1   8   71.65   16.22
 -12  -1   8   58.30   15.18
 -12   1   9    6.05    5.43
 -12  -1   9   -0.00    5.01
 -12   1  10   20.27    8.21
 -12  -1  10   12.94    7.09
 -12   1  11    0.00    3.95
 -12  -1  11    0.99    4.14
 -12   1  12    6.86    5.59
 -12  -1  12    9.20    6.41
 -12   1  13    0.22    3.62
 -12  -1  13   -0.00    4.08
 -12   1  14   59.61   15.22
 -12  -1  14   53.06   14.05
 -12   1  15    1.40    4.13
 -12  -1  15    3.05    4.94
 -12   1  16   -0.00    4.76
 -12  -1  16   -0.00    3.18
 -12   1  17   -0.00    4.51
 -12  -1  17   -0.00    4.56
 -12   1  18   13.85    8.77
 -12  -1  18   14.56    7.26
 -12   1  19   -0.00    4.10
 -12  -1  19    0.00    4.32
 -12   1  20   11.00    7.20
 -12  -1  20   15.97    8.44
 -12   1  21   -0.00    5.83
 -12  -1  21   -0.00    4.31
 -12   1  22   -0.00    4.07
 -12  -1  22    4.81    6.37
 -12   1  23   -0.00    3.76
 -12  -1  23    0.97    5.33
 -12   1  24    8.23    7.45
 -12   1  25   -0.00    4.82
 -12   1  26    5.52    6.41
 -12   2   1    9.51    5.94
 -12  -2   1    0.00    4.94
 -12   2   2   19.14    8.89
 -12  -2   2   37.62   11.38
 -12   2   3   -0.00    4.21
 -12  -2   3    5.93    6.17
 -12   2   4    0.74    4.30
 -12  -2   4   12.89    6.84
 -12   2   5    0.00    4.94
 -12  -2   5    8.11    6.38
 -12   2   6   69.95   15.16
 -12  -2   6   38.92   12.88
 -12   2   7   30.75   10.11
 -12  -2   7   25.10    9.90
 -12   2   8    9.14    5.37
 -12  -2   8    7.17    5.72
 -12   2   9   -0.00    4.86
 -12  -2   9   -0.00    4.32
 -12   2  10   40.13   11.68
 -12  -2  10   23.12    9.31
 -12   2  11   11.26    6.57
 -12  -2  11   16.50    7.74
 -12   2  12   27.62    9.74
 -12  -2  12   29.17   10.08
 -12   2  13    0.72    3.43
 -12  -2  13    0.89    3.91
 -12   2  14    4.65    5.37
 -12  -2  14   -0.00    4.10
 -12   2  15    5.06    5.56
 -12  -2  15    0.57    4.35
 -12   2  16   14.60    7.63
 -12  -2  16   18.77    8.37
 -12   2  17    1.86    5.23
 -12  -2  17    1.96    3.69
 -12   2  18    0.00    4.44
 -12  -2  18    3.40    4.69
 -12   2  19   -0.00    4.42
 -12  -2  19    3.28    4.39
 -12   2  20    1.07    4.97
 -12  -2  20    0.88    4.94
 -12   2  21   16.95    9.17
 -12  -2  21   -0.00    4.06
 -12   2  22   24.42   10.16
 -12  -2  22    7.72    6.98
 -12   2  23    0.11    4.82
 -12   2  24   -0.00    6.12
 -12   2  25    5.57    6.51
 -12   2  26   31.46   12.78
 -12   2  27    4.42    6.63
 -12   3   1    1.13    4.57
  12  -3  -1    2.85    5.31
 -12  -3   1    1.10    5.67
 -12   3   2   19.92    8.35
 -12  -3   2   16.90    8.50
 -12   3   3   27.03    9.69
 -12  -3   3   13.36    7.89
 -12   3   4   21.65    8.74
 -12  -3   4   14.06    7.58
 -12   3   5   -0.00    4.31
 -12  -3   5    5.52    5.72
 -12   3   6    8.59    6.41
 -12  -3   6   -0.00    5.62
 -12   3   7    2.53    5.45
 -12  -3   7    9.03    6.24
 -12   3   8    3.76    5.33
 -12  -3   8   30.37   10.40
 -12   3   9    4.01    6.09
 -12  -3   9   16.17    7.80
 -12   3  10   25.18    9.94
 -12  -3  10    1.91    5.27
 -12   3  11   -0.00    4.47
 -12  -3  11   -0.00    5.05
 -12   3  12   12.76    7.93
 -12  -3  12   23.82    9.22
 -12   3  13    0.39    4.40
 -12  -3  13    2.66    4.64
 -12   3  14   15.18    8.34
 -12  -3  14   48.29   11.70
 -12   3  15    3.20    6.02
 -12  -3  15    3.34    4.99
 -12   3  16    3.95    5.94
 -12  -3  16    4.56    4.59
 -12   3  17    1.16    4.82
 -12  -3  17    4.59    4.99
 -12   3  18    4.25    5.29
 -12  -3  18    5.56    5.11
 -12   3  19   10.03    7.83
 -12  -3  19   11.31    6.30
 -12   3  20   14.65    8.11
 -12  -3  20    6.40    4.80
 -12   3  21    1.59    3.60
 -12   3  22    0.33    4.01
 -12   3  23    0.00    6.23
 -12   3  24   18.26    9.45
 -12   3  25    0.00    5.43
 -12   3  26   10.22    7.32
 -12   3  27   -0.00    4.62
 -12   3  28   -0.00    5.48
 -12   4   1    6.59    6.08
  12  -4  -1   18.67    9.53
 -12  -4   1    7.90    7.09
 -12   4   2   12.59    7.56
  12  -4  -2   13.09    9.52
 -12  -4   2    8.09    7.02
 -12   4   3   -0.00    3.89
  12  -4  -3    0.00    4.32
 -12  -4   3    7.21    8.18
 -12   4   4    2.71    5.48
 -12  -4   4    5.39    6.02
 -12   4   5   -0.00    3.95
 -12  -4   5   -0.00    5.75
 -12   4   6   23.42    9.82
 -12  -4   6   24.66    9.75
 -12   4   7   28.64    9.86
 -12  -4   7   22.41    9.91
 -12   4   8    3.06    5.28
 -12  -4   8    1.08    4.43
 -12   4   9    5.39    6.58
 -12  -4   9    4.89    6.28
 -12   4  10   16.97    9.37
 -12  -4  10   15.33    7.39
 -12   4  11    8.98    7.22
 -12  -4  11   14.52    8.14
 -12   4  12   31.75   11.87
 -12  -4  12   49.77   12.70
 -12   4  13    0.16    3.64
 -12  -4  13   -0.00    3.28
 -12   4  14   -0.00    4.08
 -12  -4  14    9.70    6.52
 -12   4  15    7.91    6.76
 -12  -4  15    1.11    4.69
 -12   4  16   15.88    8.82
 -12  -4  16   13.14    7.19
 -12   4  17   14.34    8.35
 -12  -4  17   15.11    7.08
 -12   4  18   -0.00    3.25
 -12  -4  18    4.92    4.84
 -12   4  19    0.00    6.63
 -12  -4  19    0.61    4.28
 -12   4  20   17.97    9.54
 -12   4  21    6.16    6.79
 -12   4  22   20.17   10.48
 -12   4  23    2.17    5.35
 -12   4  24    1.41    5.37
 -12   4  25    2.69    6.66
 -12   4  26    2.80    6.31
 -12   4  27   14.10    8.93
 -12   4  28   -0.00    5.59
  12  -4 -28    1.14    4.59
 -12   4  29   -0.00    4.52
  12  -4 -29   -0.00    5.38
 -12   5   1   -0.00    5.22
  12  -5  -1    1.56    6.30
 -12  -5   1   -0.00    5.10
 -12   5   2    1.51    4.80
  12  -5  -2    4.53    8.25
 -12  -5   2    5.96    6.54
 -12   5   3    6.12    7.18
  12  -5  -3    9.73    8.43
 -12  -5   3   24.62   10.29
 -12   5   4   19.39    8.86
  12  -5  -4   19.03    9.96
 -12  -5   4   15.60    8.97
 -12   5   5   12.38    8.06
 -12  -5   5   16.68    8.56
 -12   5   6   -0.00    3.54
 -12  -5   6   -0.00    4.97
 -12   5   7    6.72    5.91
 -12  -5   7   12.22    6.85
 -12   5   8   54.93   13.68
 -12  -5   8    7.22    7.02
 -12   5   9   24.15   10.51
 -12  -5   9   50.81   13.15
 -12   5  10    0.83    5.26
 -12  -5  10   11.58    6.48
 -12   5  11    3.97    5.80
 -12  -5  11    0.85    5.26
 -12   5  12    2.25    5.68
 -12  -5  12   -0.00    4.58
 -12   5  13   36.87   12.75
 -12  -5  13   38.93   11.75
 -12   5  14    8.42    7.87
 -12  -5  14   16.49    8.16
 -12   5  15    2.38    4.42
 -12  -5  15    0.00    4.66
 -12   5  16    4.58    5.50
 -12  -5  16   -0.00    3.74
 -12   5  17    7.00    6.49
 -12  -5  17    0.00    3.82
 -12   5  18    5.90    6.47
 -12   5  19    0.00    4.04
 -12   5  20    2.66    5.74
 -12   5  21   -0.00    5.65
 -12   5  22   -0.00    4.82
 -12   5  23    0.95    4.55
 -12   5  24    4.74    6.29
 -12   5  25    9.55    8.36
 -12   5  26    1.90    6.95
  12  -5 -26    0.89    3.70
 -12   5  27   -0.00    5.36
  12  -5 -27    0.94    5.19
 -12   5  28   -0.00    6.80
  12  -5 -28   -0.00    4.00
  12  -5 -29    4.73    6.15
  12  -5 -30   -0.00    5.03
 -12   6   1   23.49    9.69
  12  -6  -1   21.40   11.72
 -12  -6   1   21.36   10.09
 -12   6   2    2.02    5.72
  12  -6  -2    0.00    6.02
 -12  -6   2   11.80    8.20
 -12   6   3    1.70    5.81
  12  -6  -3    0.00    5.42
 -12  -6   3    1.65    4.04
 -12   6   4    1.53    4.83
  12  -6  -4   -0.00    5.67
 -12  -6   4   10.46    7.72
 -12   6   5   24.80   10.15
 -12  -6   5   42.02   12.74
 -12   6   6   14.27    7.45
 -12  -6   6   14.01    8.12
 -12   6   7   10.58    7.79
 -12  -6   7   14.90    8.86
 -12   6   8    5.26    5.78
 -12  -6   8    1.34    5.37
 -12   6   9    0.00    6.08
 -12  -6   9    7.78    6.45
 -12   6  10   15.24    8.90
 -12  -6  10    9.55    6.22
 -12   6  11   31.99   11.67
 -12  -6  11   21.75    9.31
 -12   6  12   18.97    8.74
 -12  -6  12   12.90    6.85
 -12   6  13    4.86    6.52
 -12  -6  13    0.00    4.60
 -12   6  14    3.52    5.39
 -12  -6  14    4.47    5.67
 -12   6  15    3.70    5.18
 -12  -6  15    8.74    6.00
 -12   6  16   -0.00    4.48
 -12  -6  16    3.59    5.22
 -12   6  17    0.00    5.39
 -12   6  18    2.20    6.69
 -12   6  19    0.65    6.22
 -12   6  20    5.31    7.16
 -12   6  21    0.00    5.66
 -12   6  22    2.86    5.43
 -12   6  23    5.49    6.98
 -12   6  24   -0.00    4.71
 -12   6  25   10.14    8.67
  12  -6 -25    7.20    7.16
 -12   6  26    0.00    5.54
  12  -6 -26    4.15    5.83
 -12   6  27    4.85    7.02
  12  -6 -27    5.65    5.98
  12  -6 -28   -0.00    4.50
  12  -6 -29   -0.00    5.33
 -12   7   1    7.71    5.52
  12  -7  -1   -0.00    4.42
 -12  -7   1    7.15    8.11
 -12   7   2   11.65    7.10
  12  -7  -2    1.46    6.05
 -12  -7   2    2.77    7.36
 -12   7   3   22.32   10.30
  12  -7  -3   13.55    9.90
 -12  -7   3   10.92    8.22
 -12   7   4    7.54    7.05
  12  -7  -4    0.24    4.76
 -12  -7   4    9.87    7.50
 -12   7   5    8.93    7.13
 -12  -7   5    7.94    8.49
 -12   7   6    0.00    5.70
 -12  -7   6    3.23    4.77
 -12   7   7    3.48    5.29
 -12  -7   7   -0.00    6.54
 -12   7   8    8.26    6.78
 -12  -7   8    5.81    6.86
 -12   7   9   22.01    9.96
 -12  -7   9   22.09    9.74
 -12   7  10    2.41    6.18
 -12  -7  10    0.00    5.36
 -12   7  11   -0.00    4.29
 -12  -7  11   -0.00    5.03
 -12   7  12    5.11    6.73
 -12  -7  12   -0.00    4.50
 -12   7  13    1.44    5.21
 -12  -7  13   11.05    7.29
 -12   7  14    8.54    7.81
 -12  -7  14    4.81    5.84
 -12   7  15   22.53   10.55
 -12   7  16    6.15    6.52
 -12   7  17    1.08    5.56
 -12   7  18   -0.00    6.34
 -12   7  19   14.13    9.61
 -12   7  20    0.00    4.96
 -12   7  21    1.80    6.63
 -12   7  22    0.00    6.28
 -12   7  23   -0.00    4.94
  12  -7 -23    0.00    4.27
 -12   7  24   -0.00    6.01
  12  -7 -24   -0.00    3.97
 -12   7  25    9.38    8.54
  12  -7 -25    2.18    5.87
  12  -7 -26   -0.00    5.00
 -12   8   1   18.41    9.31
  12  -8  -1    5.30    7.91
 -12  -8   1   33.91   12.18
 -12   8   2   -0.00    3.51
  12  -8  -2   -0.00    7.26
 -12  -8   2    3.22    6.17
 -12   8   3    1.38    6.49
  12  -8  -3    5.10    8.43
 -12  -8   3    0.00    4.11
 -12   8   4    4.45    6.20
  12  -8  -4   11.96    9.98
 -12  -8   4    0.34    7.04
 -12   8   5   30.05   12.39
 -12  -8   5   37.10   13.31
 -12   8   6    6.84    7.27
 -12  -8   6    1.29    5.95
 -12   8   7   21.11   10.30
 -12  -8   7   28.77   10.88
 -12   8   8    2.15    5.23
 -12  -8   8   -0.00    6.17
 -12   8   9    5.98    6.21
 -12  -8   9    1.21    6.25
 -12   8  10   -0.00    4.82
 -12  -8  10   -0.00    5.11
 -12   8  11    8.31    7.44
 -12  -8  11   -0.00    4.61
 -12   8  12    3.83    5.97
 -12  -8  12   -0.00    4.09
 -12   8  13    0.00    5.84
 -12   8  14    1.08    5.27
 -12   8  15   16.29    9.20
 -12   8  16    6.02    5.86
 -12   8  17   11.33    8.98
 -12   8  18    2.54    7.21
 -12   8  19    0.49    5.46
 -12   8  20    0.32    4.70
 -12   8  21    7.34    8.47
  12  -8 -21    6.45    6.22
 -12   8  22    4.46    6.41
  12  -8 -22   -0.00    5.54
 -12   9   1   -0.00    5.59
  12  -9  -1   11.81    8.25
 -12  -9   1   -0.00    4.32
 -12   9   2    0.00    5.30
  12  -9  -2   -0.00    7.01
 -12  -9   2    3.56    6.40
 -12   9   3   26.35   10.29
  12  -9  -3    8.12    9.40
 -12  -9   3   -0.00    5.05
 -12   9   4    5.43    6.19
  12  -9  -4    3.08    7.86
 -12  -9   4    0.00    5.36
 -12   9   5    0.00    5.71
 -12  -9   5    5.04    6.60
 -12   9   6   -0.00    5.88
 -12  -9   6   -0.00    4.81
 -12   9   7    9.11    6.61
 -12  -9   7    0.00    5.61
 -12   9   8   -0.00    5.94
 -12  -9   8   -0.00    4.37
 -12   9   9   11.54    8.18
 -12  -9   9   26.32   11.06
 -12   9  10   -0.00    6.93
 -12  -9  10    1.32    4.24
 -12   9  11    5.55    8.95
 -12  -9  11    1.59    5.55
 -12   9  12   -0.00    6.62
 -12   9  13    1.79    5.39
 -12   9  14    6.12    6.29
 -12   9  15   25.12   11.04
 -12   9  16    0.00    4.01
 -12   9  17   -0.00    7.50
 -12   9  18   -0.00    6.53
  12  -9 -19    9.71    7.91
 -12  10   1   -0.00    5.95
  12 -10  -1   -0.00    8.70
 -12 -10   1   10.31    8.69
 -12  10   2    3.17    6.55
  12 -10  -2   -0.00    6.11
 -12 -10   2   -0.00    5.55
 -12  10   3   13.14    8.54
  12 -10  -3   -0.00    6.77
 -12 -10   3    0.32    4.17
 -12  10   4    0.45    6.68
  12 -10  -4   -0.00    6.05
 -12 -10   4    0.00    6.96
 -12  10   5   11.92    8.36
 -12 -10   5    5.73    5.98
 -12  10   6    0.00    4.44
 -12 -10   6   -0.00    5.62
 -12  10   7   11.67    8.24
 -12 -10   7   13.06    9.08
 -12  10   8    0.00    5.84
 -12 -10   8    2.59    6.31
 -12  10   9    0.00    6.53
 -12 -10   9    6.10    7.07
 -12  10  10   -0.00    7.59
 -12  10  11    0.00    6.81
 -12  10  12   -0.00    5.51
 -12  10  13    0.00    6.55
 -12  10  14   -0.00    8.21
 -12  10  15   -0.00    6.15
 -12  11   1    1.89    6.23
  12 -11  -1    1.06    6.76
 -12 -11   1    2.43    7.22
 -12  11   2    0.00    6.72
  12 -11  -2    2.72    7.58
 -12 -11   2    0.00    5.56
 -12  11   3    5.60    6.39
  12 -11  -3    0.94    6.44
 -12 -11   3    4.16    6.62
 -12  11   4    3.29    5.98
  12 -11  -4   -0.00    6.19
 -12 -11   4    0.00    5.74
 -12  11   5    0.00    5.21
 -12 -11   5   -0.00    5.91
 -12  11   6   -0.00    4.19
 -12 -11   6    1.96    6.50
 -12  11   7    0.00    5.89
 -12 -11   7   -0.00    6.45
 -12  11   8    2.08    6.65
 -12  11   9    0.00    6.55
 -12  11  10   -0.00    5.81
 -12  12   1    2.69    6.18
  12 -12  -1    0.14    6.92
 -12 -12   1    5.00    7.66
 -12  12   2    3.73    6.34
  12 -12  -2    6.85    8.64
 -12 -12   2    1.50    4.46
 -12  12   3   -0.00    5.15
  12 -12  -3   -0.00    5.40
 -12 -12   3    0.00    5.00
 -12  12   4   -0.00    6.36
  12 -12  -4    7.43    7.50
 -12 -12   4   -0.00    5.54
 -12  12   5    6.26    6.94
 -12 -12   5   13.20    8.93
  12 -13  -1   -0.00    6.54
 -12 -13   1   -0.00    7.21
  12 -13  -2    9.31    9.07
 -12 -13   2   -0.00    6.04
  12 -13  -3    0.00    7.65
 -12 -13   3    1.19    5.25
  12 -13  -4    4.36    6.75
 -12 -14   1    2.09    7.32
  12 -14  -3   -0.00    8.14
 -11   0   1  107.83   21.88
  11   0  -1  101.55   23.97
 -11   0   2    0.00    4.88
  11   0  -2    5.11    6.59
 -11   0   3   38.45   10.91
  11   0  -3   26.31   11.45
 -11   0   4   -0.00    3.84
 -11   0   5  146.12   26.84
 -11   0   6    0.00    4.27
 -11   0   7   -0.00    4.61
 -11   0   8    0.26    4.29
 -11   0   9   36.39   11.03
 -11   0  10   -0.00    5.18
 -11   0  11   67.39   15.52
 -11   0  12    2.17    4.06
 -11   0  13    1.42    4.22
 -11   0  14    0.18    3.69
 -11   0  15   21.19    8.58
 -11   0  16    0.31    3.98
 -11   0  17   13.59    7.31
 -11   0  18    0.40    3.58
 -11   0  20   -0.00    3.44
 -11   0  21   35.65   11.71
 -11   0  22   -0.00    4.63
 -11   0  23    3.87    6.88
 -11   0  24   -0.00    4.47
 -11   0  25   12.74    7.86
 -11   1   1  172.54   25.57
  11  -1  -1   76.42   23.17
  11   1  -1  104.35   25.17
 -11  -1   1  127.39   23.57
 -11   1   2    2.97    4.79
  11  -1  -2   -0.00    5.34
 -11  -1   2   -0.00    4.71
 -11   1   3   51.56   14.02
  11  -1  -3   53.74   16.63
 -11  -1   3   63.77   14.99
 -11   1   4   -0.00    4.50
  11  -1  -4    0.11    4.60
 -11  -1   4   -0.00    4.65
 -11   1   5    3.07    4.51
 -11  -1   5   10.77    6.09
 -11   1   6    1.99    4.21
 -11  -1   6   -0.00    3.74
 -11   1   7   12.78    7.40
 -11  -1   7   53.74   12.37
 -11   1   8    5.22    5.25
 -11  -1   8    5.14    5.28
 -11   1   9   32.03   10.05
 -11  -1   9   27.24    9.89
 -11   1  10   -0.00    3.61
 -11   1  11   24.27    8.16
 -11  -1  11    6.01    5.40
 -11   1  12    1.53    3.94
 -11  -1  12    0.60    4.68
 -11   1  13   30.25   10.22
 -11  -1  13   23.24    9.06
 -11   1  14    0.94    4.10
 -11  -1  14    1.75    3.63
 -11   1  15    1.10    3.43
 -11  -1  15   -0.00    4.06
 -11   1  16    1.07    3.88
 -11  -1  16   -4.06    5.50
 -11   1  17    7.71    6.02
 -11  -1  17   20.45    8.06
 -11   1  18    3.19    4.48
 -11  -1  18    2.42    4.40
 -11   1  19    3.01    3.94
 -11  -1  19    0.87    4.87
 -11   1  20   -0.00    5.08
 -11  -1  20   -0.00    3.70
 -11   1  21   -0.00    5.01
 -11  -1  21    0.19    3.55
 -11   1  22   -0.00    4.49
 -11  -1  22    0.54    3.54
 -11   1  23   31.16   11.95
 -11  -1  23   43.39   12.89
 -11   1  24   -0.00    4.42
 -11  -1  24    0.42    4.17
 -11   1  25    1.79    4.44
 -11   1  26   -0.00    4.82
 -11   2   1   43.01   11.73
  11  -2  -1   38.39   13.85
 -11  -2   1   40.66   12.66
 -11   2   2    0.76    3.73
  11  -2  -2   -0.00    5.20
 -11  -2   2    0.00    5.50
 -11   2   3   14.07    6.80
  11  -2  -3   14.44    9.88
 -11  -2   3    0.00    5.56
 -11   2   4   19.79    7.52
  11  -2  -4   13.75    9.75
 -11  -2   4   15.20    7.68
 -11   2   5   54.91   14.01
  11  -2  -5   45.18   15.55
 -11  -2   5   65.11   15.19
 -11   2   6   15.82    7.68
 -11  -2   6   15.13    7.82
 -11   2   7   21.84    8.61
 -11  -2   7    7.51    6.47
 -11   2   8   33.24   10.25
 -11  -2   8   28.93   10.00
 -11   2   9   27.11    9.78
 -11  -2   9   23.35    8.57
 -11   2  10    9.89    6.19
 -11  -2  10    2.78    4.83
 -11   2  11   38.45   11.21
 -11  -2  11   16.00    7.77
 -11   2  12    6.65    5.13
 -11  -2  12    0.00    3.83
 -11   2  13   -0.00    5.01
 -11  -2  13    2.53    3.77
 -11   2  14   -0.00    3.85
 -11  -2  14    4.91    5.20
 -11   2  15   23.14    9.70
 -11  -2  15   31.61    9.85
 -11   2  16    8.10    6.82
 -11  -2  16   12.31    6.27
 -11   2  17    6.89    5.92
 -11  -2  17    2.46    4.13
 -11   2  18   -0.00    4.94
 -11  -2  18    3.57    4.63
 -11   2  19   12.61    7.39
 -11  -2  19   16.12    7.29
 -11   2  20   -0.00    5.14
 -11  -2  20    0.89    3.69
 -11   2  21   -0.00    4.85
 -11  -2  21   26.52    9.40
 -11   2  22    0.43    4.25
 -11  -2  22    0.00    4.17
 -11   2  23   -0.00    4.97
 -11   2  24    0.75    4.26
 -11   2  25   10.88    7.77
 -11   2  26    0.64    4.55
 -11   2  27   13.66    8.29
 -11   2  28    3.95    5.91
 -11   3   1    7.34    6.71
 -11  -3   1   14.42    7.81
 -11   3   2   16.12    7.35
  11  -3  -2    7.16    8.13
 -11  -3   2   19.56    8.47
 -11   3   3   77.27   16.29
  11  -3  -3   59.56   17.89
 -11  -3   3   48.70   14.33
 -11   3   4   14.07    6.99
  11  -3  -4    8.62    8.65
 -11  -3   4    4.96    6.74
 -11   3   5    9.86    6.55
  11  -3  -5    3.74    6.91
 -11  -3   5    4.39    5.36
 -11   3   6   17.63    7.40
  11  -3  -6   10.03    8.63
 -11  -3   6   13.21    7.63
 -11   3   7   38.45   11.64
 -11   3   8    0.00    4.86
 -11  -3   8    2.71    4.70
 -11   3   9   14.96    7.56
 -11  -3   9    9.13    6.61
 -11   3  10    0.00    4.59
 -11  -3  10   -0.00    3.68
 -11   3  11    9.45    6.69
 -11  -3  11    5.71    5.14
 -11   3  12    5.60    6.16
 -11  -3  12    5.50    5.61
 -11   3  13   36.99   11.55
 -11  -3  13   19.94    8.24
 -11   3  14    0.02    4.53
 -11  -3  14    1.98    4.49
 -11   3  15   -0.00    4.37
 -11  -3  15   -0.00    3.93
 -11   3  16   -0.00    4.10
 -11  -3  16   -0.00    2.90
 -11   3  17   15.35    7.71
 -11  -3  17    8.53    5.81
 -11   3  18    5.58    6.05
 -11  -3  18    0.00    3.11
 -11   3  19   14.24    7.75
 -11  -3  19   15.78    7.43
 -11   3  20    5.35    6.58
 -11  -3  20   13.87    6.61
 -11   3  21   -0.00    5.28
 -11  -3  21    2.62    5.04
 -11   3  22    9.46    7.40
 -11   3  23   31.15   11.89
 -11   3  24    1.90    5.77
 -11   3  25   -0.00    5.13
 -11   3  26    2.68    4.51
 -11   3  27    1.76    6.15
 -11   3  28    0.38    5.36
  11  -3 -28    0.47    4.25
 -11   3  29    9.79    7.88
 -11   4   1   16.84    8.25
 -11  -4   1   30.13   10.62
 -11   4   2   -0.00    4.92
 -11  -4   2   -0.00    4.97
 -11   4   3    7.41    5.83
 -11  -4   3    2.46    6.23
 -11   4   4   10.14    5.74
  11  -4  -4    3.10    6.16
 -11  -4   4    0.00    5.37
 -11   4   5    1.56    5.45
  11  -4  -5   39.96   13.53
 -11  -4   5   52.80   13.01
 -11   4   6   12.48    7.06
  11  -4  -6   21.79   10.50
 -11  -4   6   16.77    8.44
 -11   4   7   14.53    8.53
 -11  -4   7   11.32    7.57
 -11   4   8    6.87    7.10
 -11  -4   8    0.96    4.54
 -11   4   9   32.46   10.93
 -11  -4   9   32.54   11.14
 -11   4  10   10.24    6.58
 -11  -4  10    4.68    5.44
 -11   4  11   21.61   10.05
 -11  -4  11   24.09    9.79
 -11   4  12    0.84    4.12
 -11  -4  12   -0.00    4.90
 -11   4  13   -0.00    4.42
 -11  -4  13    0.00    4.33
 -11   4  14    0.00    3.81
 -11  -4  14    9.08    5.78
 -11   4  15   35.04   11.55
 -11  -4  15   19.73    8.58
 -11   4  16    4.88    6.46
 -11  -4  16    3.98    4.90
 -11   4  17   -0.00    4.07
 -11  -4  17    3.78    4.81
 -11   4  18   -0.00    4.27
 -11  -4  18   -0.00    3.86
 -11   4  19   -0.00    4.51
 -11  -4  19    0.00    4.25
 -11   4  20    6.86    7.59
 -11   4  21   22.56   10.59
 -11   4  22   -0.00    4.52
 -11   4  23    2.59    5.42
 -11   4  24   -0.00    5.81
 -11   4  25   19.13   10.34
 -11   4  26    9.44    7.90
  11  -4 -26    4.84    5.08
 -11   4  27    6.58    6.87
  11  -4 -27    4.14    5.68
 -11   4  28   -0.00    5.75
  11  -4 -28    0.00    4.27
  11  -4 -29    4.49    5.69
  11  -4 -30   -0.00    4.64
 -11   5   1    7.94    6.02
  11  -5  -1   -0.00    7.87
 -11  -5   1    0.70    5.27
 -11   5   2   60.07   13.24
  11  -5  -2    4.50    7.71
 -11  -5   2   57.67   14.56
 -11   5   3   54.98   13.69
 -11  -5   3   33.99   12.34
 -11   5   4    3.77    6.99
 -11  -5   4    5.16    6.66
 -11   5   5    0.50    5.57
 -11  -5   5    6.52    7.15
 -11   5   6    9.92    6.97
 -11  -5   6   13.99    8.02
 -11   5   7   27.83   10.93
  11  -5  -7   38.59   13.99
 -11  -5   7   42.08   13.06
 -11   5   8   11.16    6.07
 -11  -5   8    3.54    5.78
 -11   5   9   47.79   13.79
 -11  -5   9   37.27   11.72
 -11   5  10    1.18    4.56
 -11  -5  10    4.50    4.86
 -11   5  11    0.00    5.89
 -11  -5  11    4.59    5.32
 -11   5  12   23.24   10.37
 -11  -5  12   21.63    9.00
 -11   5  13   38.05   12.10
 -11  -5  13   17.63    8.55
 -11   5  14    4.45    5.27
 -11  -5  14    1.13    3.69
 -11   5  15    3.64    5.03
 -11  -5  15   -0.00    3.10
 -11   5  16    0.18    5.14
 -11  -5  16    1.27    4.19
 -11   5  17    5.11    6.26
 -11  -5  17   16.36    6.88
 -11   5  18   31.24   12.38
 -11  -5  18   38.40   11.00
 -11   5  19    0.43    4.07
 -11   5  20    7.15    7.28
 -11   5  21    1.04    4.48
 -11   5  22   -0.00    5.08
 -11   5  23    4.98    7.26
 -11   5  24    1.02    5.35
 -11   5  25    0.77    6.10
  11  -5 -25   -0.00    4.50
 -11   5  26   -0.00    7.30
  11  -5 -26    4.57    6.70
 -11   5  27    0.00    5.94
  11  -5 -27    1.24    4.94
  11  -5 -28    4.82    5.42
  11  -5 -29    0.32    4.74
  11  -5 -30   -0.00    4.02
  11  -5 -31   -0.00    4.52
 -11   6   1   31.12   10.61
  11  -6  -1   12.41    9.19
 -11  -6   1   17.49    9.11
 -11   6   2    4.75    5.60
  11  -6  -2   -0.00    6.63
 -11  -6   2   -0.00    5.89
 -11   6   3    9.32    6.52
  11  -6  -3    0.00    5.77
 -11  -6   3   12.14    8.52
 -11   6   4   32.17   10.90
  11  -6  -4   24.47   11.21
 -11  -6   4   13.92    8.45
 -11   6   5   22.25   10.24
  11  -6  -5   11.88    8.79
 -11  -6   5   21.94    9.86
 -11   6   6   19.74    9.20
 -11  -6   6   39.03   11.75
 -11   6   7    8.16    6.58
 -11  -6   7    2.15    6.21
 -11   6   8    2.95    5.68
 -11  -6   8   17.87    8.69
 -11   6   9    5.48    5.61
 -11  -6   9    9.72    7.14
 -11   6  10   16.07    9.03
 -11  -6  10   46.37   12.27
 -11   6  11    5.44    5.94
 -11  -6  11    5.21    6.27
 -11   6  12    3.36    5.71
 -11  -6  12    0.79    4.25
 -11   6  13    3.25    5.45
 -11  -6  13    0.00    4.22
 -11   6  14   21.47    9.95
 -11  -6  14    6.49    5.87
 -11   6  15   28.19   11.40
 -11  -6  15   13.08    7.23
 -11   6  16   10.66    8.76
 -11  -6  16   22.80    8.50
 -11   6  17    1.43    5.32
 -11   6  18    0.00    4.65
 -11   6  19    7.35    8.08
 -11   6  20    7.82    7.41
 -11   6  21   15.14    8.29
 -11   6  22    1.76    4.58
 -11   6  23    2.45    6.01
  11  -6 -23   -0.00    3.60
 -11   6  24   -0.00    4.84
  11  -6 -24    0.00    4.10
 -11   6  25    5.58    6.84
  11  -6 -25    4.00    6.47
  11  -6 -26   16.14    8.90
  11  -6 -27    2.59    5.29
  11  -6 -28    2.39    5.13
  11  -6 -29    2.43    4.50
  11  -6 -30    0.66    5.30
  11  -6 -31    7.90    6.04
  11  -6 -32   -0.00    4.38
 -11   7   1    3.33    6.35
  11  -7  -1    6.39    6.60
 -11  -7   1    1.05    6.59
 -11   7   2   28.96   10.53
  11  -7  -2   14.93    9.59
 -11  -7   2   34.10   12.21
 -11   7   3   -0.00    5.49
  11  -7  -3    2.75    5.23
 -11  -7   3    4.60    5.84
 -11   7   4    3.05    5.61
  11  -7  -4   15.76    8.73
 -11  -7   4   18.26    9.02
 -11   7   5   -0.00    6.32
  11  -7  -5    0.48    5.56
 -11  -7   5    1.65    4.40
 -11   7   6   25.99   10.08
  11  -7  -6    5.59    8.04
 -11  -7   6    7.42    6.85
 -11   7   7    0.00    5.01
  11  -7  -7   -0.00    5.96
 -11  -7   7    0.00    5.03
 -11   7   8   50.98   13.19
 -11  -7   8    8.22    7.35
 -11   7   9   19.01    9.46
 -11  -7   9   22.13    9.41
 -11   7  10   -0.00    5.06
 -11  -7  10   -0.00    5.39
 -11   7  11    2.18    4.75
 -11  -7  11   -0.00    4.70
 -11   7  12   33.90   12.20
 -11  -7  12   36.56   11.66
 -11   7  13   23.74    9.95
 -11  -7  13   17.53    8.60
 -11   7  14    3.86    5.67
 -11  -7  14    5.02    5.72
 -11   7  15    4.02    5.45
 -11  -7  15    0.21    2.95
 -11   7  16    2.34    5.19
 -11   7  17    3.52    4.83
 -11   7  18    5.66    7.60
 -11   7  19    1.93    5.27
 -11   7  20   -0.00    4.59
 -11   7  21    5.10    6.91
  11  -7 -21    2.30    4.50
 -11   7  22   14.07    9.10
  11  -7 -22   16.94    8.57
 -11   7  23    4.48    6.40
  11  -7 -23    1.52    6.05
 -11   7  24   -0.00    6.43
  11  -7 -24   -0.00    3.59
  11  -7 -25   -0.00    3.88
  11  -7 -26   -0.00    5.12
  11  -7 -27   -0.00    5.15
  11  -7 -28    4.65    6.68
  11  -7 -29   -0.00    6.50
  11  -7 -30    2.92    6.15
 -11   8   1   -0.00    4.81
  11  -8  -1   -0.00    5.99
 -11  -8   1   -0.00    4.94
 -11   8   2   13.19    7.58
  11  -8  -2    3.21    7.17
 -11  -8   2    7.34    6.95
 -11   8   3    6.77    5.89
  11  -8  -3   -0.00    4.58
 -11  -8   3    1.00    3.91
 -11   8   4   31.16   12.01
  11  -8  -4   35.66   13.36
 -11  -8   4   34.13   12.40
 -11   8   5    6.46    6.26
  11  -8  -5   -0.00    6.75
 -11  -8   5    3.53    6.49
 -11   8   6    7.27    6.29
  11  -8  -6   10.72    9.39
 -11  -8   6   21.64    9.55
 -11   8   7    4.99    6.76
  11  -8  -7    1.55    7.12
 -11  -8   7    0.92    5.93
 -11   8   8    7.12    7.80
 -11  -8   8    3.35    6.45
 -11   8   9    5.11    5.82
 -11  -8   9    4.08    5.23
 -11   8  10    7.23    7.47
 -11  -8  10   18.60    8.56
 -11   8  11    0.29    4.90
 -11  -8  11    2.73    5.10
 -11   8  12   -0.00    4.71
 -11  -8  12    3.50    5.64
 -11   8  13    0.00    7.12
 -11  -8  13    0.33    4.06
 -11   8  14    7.13    6.92
 -11   8  15    1.41    5.41
 -11   8  16   13.99    9.07
 -11   8  17    4.60    7.47
 -11   8  18   -0.00    4.89
 -11   8  19    3.11    5.75
  11  -8 -19   -0.00    4.73
 -11   8  20    6.22    7.66
  11  -8 -20    0.00    5.66
 -11   8  21    3.73    6.25
  11  -8 -21   -0.00    3.46
 -11   8  22   25.44   11.42
  11  -8 -22    6.02    7.30
  11  -8 -23   -0.00    4.15
  11  -8 -24    0.00    5.26
  11  -8 -25    2.63    5.45
  11  -8 -26    0.00    4.53
  11  -8 -27    2.31    5.62
 -11   8  28    0.16    4.70
 -11   8  29    2.31    4.03
 -11   9   1    9.24    6.86
  11  -9  -1   -0.00    5.83
 -11  -9   1    0.00    3.94
 -11   9   2   47.31   13.94
  11  -9  -2   27.51   13.14
 -11  -9   2   39.06   13.08
 -11   9   3   -0.00    4.38
  11  -9  -3    0.00    6.22
 -11  -9   3   -0.00    6.99
 -11   9   4    2.93    7.47
  11  -9  -4   15.88    9.77
 -11  -9   4   31.09   11.27
 -11   9   5    4.62    6.18
  11  -9  -5   -0.00    5.50
 -11  -9   5    1.28    6.32
 -11   9   6   15.24    9.06
  11  -9  -6   -0.00    5.90
 -11  -9   6    9.81    7.08
 -11   9   7   -0.00    5.15
  11  -9  -7   -0.00    4.95
 -11  -9   7    0.68    5.09
 -11   9   8   23.07   10.50
 -11  -9   8   28.75   11.55
 -11   9   9    3.61    6.40
 -11  -9   9    2.32    5.57
 -11   9  10   -0.00    5.00
 -11  -9  10   -0.00    4.51
 -11   9  11    0.00    6.03
 -11  -9  11   -0.00    4.51
 -11   9  12    4.37    6.42
 -11   9  13    0.83    6.28
 -11   9  14    9.26    8.89
 -11   9  15    3.45    6.89
 -11   9  16    0.18    6.87
 -11   9  17   -0.00    6.41
  11  -9 -17    2.29    5.33
 -11   9  18    8.96    9.36
  11  -9 -18   21.42    9.82
 -11   9  19   -0.00    6.40
  11  -9 -19    1.50    4.41
 -11   9  20   13.95    9.01
  11  -9 -20    9.36    8.28
  11  -9 -21   -0.00    5.11
  11  -9 -22    5.73    6.33
  11  -9 -23    6.24    6.05
  11  -9 -24    9.51    7.40
 -11   9  26    2.32    5.46
 -11   9  27    3.72    6.59
 -11   9  28    7.06    6.91
 -11  10   1   -0.00    4.98
  11 -10  -1    0.00    7.06
 -11 -10   1    2.08    6.57
 -11  10   2    6.58    7.16
  11 -10  -2    0.48    5.08
 -11 -10   2   -0.00    6.65
 -11  10   3   10.35    6.79
  11 -10  -3    3.19    5.73
 -11 -10   3   -0.00    6.32
 -11  10   4   13.50    8.77
  11 -10  -4    1.09    7.06
 -11 -10   4    6.56    7.26
 -11  10   5    0.00    5.92
  11 -10  -5    0.00    8.81
 -11 -10   5    1.53    5.20
 -11  10   6    5.44    8.23
  11 -10  -6    0.16    6.11
 -11 -10   6   29.12   11.39
 -11  10   7   -0.00    4.86
  11 -10  -7   -0.00    4.87
 -11 -10   7   -0.00    5.22
 -11  10   8   14.20    9.01
 -11 -10   8    8.33    6.54
 -11  10   9   -0.00    4.37
 -11 -10   9    2.68    5.42
 -11  10  10   16.43   10.40
 -11 -10  10    8.10    7.79
 -11  10  11    1.32    5.38
 -11  10  12    0.00    6.70
 -11  10  13   -0.00    3.55
 -11  10  14   12.12   10.40
  11 -10 -14    6.09    5.73
 -11  10  15    0.00    5.51
  11 -10 -15   -0.00    4.66
 -11  10  16   19.26   10.75
  11 -10 -16   15.67    8.40
 -11  10  17    0.00    8.04
  11 -10 -17    2.63    5.97
 -11  10  18    4.49    5.63
  11 -10 -18    0.00    5.53
  11 -10 -19    5.05    6.28
  11 -10 -20    4.90    6.79
 -11  11   1    4.91    7.11
  11 -11  -1    3.98    8.22
 -11 -11   1    0.00    6.42
 -11  11   2   17.40    9.11
  11 -11  -2   17.48    9.80
 -11 -11   2    6.33    7.59
 -11  11   3    0.00    4.47
  11 -11  -3    3.38    5.90
 -11 -11   3    0.17    6.83
 -11  11   4    7.62    7.13
  11 -11  -4   14.95    9.97
 -11 -11   4    6.20    6.85
 -11  11   5    5.40    8.04
  11 -11  -5    3.75    6.89
 -11 -11   5    3.69    7.28
 -11  11   6    3.39    6.89
  11 -11  -6   -0.00    6.12
 -11 -11   6   -0.00    6.22
 -11  11   7    3.00    6.19
  11 -11  -7   -0.00    5.33
 -11 -11   7   -0.00    5.45
 -11  11   8   21.59   11.44
 -11 -11   8   20.07   10.31
 -11  11   9    3.28    6.02
 -11  11  10    1.51    5.12
 -11  11  11    1.54    5.43
  11 -11 -11    2.56    5.59
 -11  11  12   16.87   10.48
  11 -11 -12   15.49    9.14
 -11  11  13    0.73    7.10
  11 -11 -13   -0.00    4.55
 -11  11  14    1.96    6.65
  11 -11 -14    4.78    5.39
 -11  11  15   -0.00    4.19
  11 -11 -15   -0.00    4.73
  11 -11 -16    0.65    5.48
 -11  12   1    0.76    4.89
  11 -12  -1   -0.00    6.54
 -11 -12   1    3.22    5.83
 -11  12   2    3.00    5.16
  11 -12  -2   -0.00    6.96
 -11 -12   2    3.10    5.52
 -11  12   3   -0.00    6.66
  11 -12  -3    2.73    6.01
 -11 -12   3   -0.00    4.24
 -11  12   4   19.95    9.88
  11 -12  -4    6.76    7.39
 -11 -12   4    6.76    9.37
 -11  12   5    0.00    5.73
  11 -12  -5    0.39    7.06
 -11 -12   5    0.00    4.21
 -11  12   6    8.64    7.03
  11 -12  -6    5.77    8.56
 -11 -12   6   22.06   10.30
 -11  12   7   -0.00    5.86
 -11  12   8   -0.00    6.70
  11 -12  -8   -0.00    4.75
 -11  12   9   -0.00    5.46
  11 -12  -9   -0.00    4.27
 -11  12  10   26.53   11.92
  11 -12 -10   17.47    8.66
 -11  12  11   -0.00    5.16
  11 -12 -11    1.10    5.40
 -11  12  12   12.74    9.11
  11 -12 -12   11.86    7.93
 -11  13   1    0.00    4.67
  11 -13  -1   -0.00    5.72
 -11 -13   1    5.15    6.48
 -11  13   2    5.33    6.34
  11 -13  -2    1.20    7.30
 -11 -13   2    0.88    5.15
 -11  13   3    2.59    5.62
  11 -13  -3   -0.00    4.74
  11 -13  -3   -0.00    7.00
 -11 -13   3    6.54    7.50
 -11  13   4    2.98    5.25
  11 -13  -4    8.46    6.26
  11 -13  -4    2.59    6.12
 -11 -13   4    2.08    5.39
 -11  13   5   -0.00    4.71
  11 -13  -5    3.08    5.06
  11 -13  -5    0.00    7.16
 -11  13   6   -0.00    6.27
  11 -13  -6   -0.00    4.31
  11 -13  -6    2.42    6.96
 -11  13   7    7.79    8.22
  11 -13  -7   -0.00    3.65
 -11  13   8    9.39    8.19
 -11  14   1    4.51    6.30
  11 -14  -1    1.71    4.16
  11 -14  -1    6.23    7.36
 -11 -14   1   -0.00    5.22
 -11  14   2   -0.00    5.47
  11 -14  -2    2.53    6.31
 -11 -14   2    0.00    6.07
  11 -14  -3    1.72    8.17
  11 -14  -4    5.40    8.19
  11 -14  -5   13.22   10.04
  11 -15  -5   16.27   10.85
 -10   0   1   -0.00    3.43
  10   0  -1   -0.00    5.12
 -10   0   2   19.55    8.39
  10   0  -2   25.32   10.57
 -10   0   3    6.12    5.16
 -10   0   3    0.83    4.14
  10   0  -3    0.61    4.24
 -10   0   4  125.19   22.98
 -10   0   4  100.62   23.05
  10   0  -4  121.17   24.87
 -10   0   5    1.62    4.58
 -10   0   5   -0.00    5.34
  10   0  -5    1.14    5.72
 -10   0   6   40.57   11.15
 -10   0   6   29.09   11.35
  10   0  -6   30.67   12.43
 -10   0   7   -0.00    3.79
  10   0  -7    0.62    4.95
 -10   0   8   26.54    8.66
 -10   0   9   -0.00    3.52
 -10   0  10  124.18   23.11
 -10   0  11   -0.00    4.41
 -10   0  12    1.01    3.55
 -10   0  13   -0.00    3.07
 -10   0  14   22.64    8.57
 -10   0  15    0.43    4.22
 -10   0  16   60.82   15.01
 -10   0  17    0.09    3.75
 -10   0  18   18.50    8.14
 -10   0  19    4.24    4.66
 -10   0  20   62.68   15.51
 -10   0  21    2.57    5.18
 -10   0  22   -0.00    4.23
 -10   0  23    0.78    4.27
 -10   0  24    0.83    3.31
 -10   0  25    0.00    3.62
 -10   0  26   50.76   14.80
 -10   1   1    0.00    4.43
  10  -1  -1    3.95    6.49
  10   1  -1    4.71    7.06
 -10  -1   1    3.24    5.58
 -10   1   2  159.77   30.08
  10  -1  -2  147.74   31.99
  10   1  -2  195.90   34.44
 -10  -1   2  223.34   32.69
 -10  -1   2  180.35   32.50
 -10   1   3   12.74    6.80
  10  -1  -3   20.26   10.40
  10   1  -3   12.06    8.59
 -10  -1   3   14.46    7.20
 -10  -1   3   14.43    8.76
 -10   1   4    2.21    4.80
  10  -1  -4    5.89    7.25
  10   1  -4    3.43    5.16
 -10  -1   4    3.68    5.21
 -10  -1   4    0.63    5.26
 -10   1   5   15.30    6.81
 -10   1   5    0.00    5.10
  10  -1  -5   18.99    9.00
  10   1  -5   23.06   10.04
 -10  -1   5   18.81    7.25
 -10  -1   5   25.52   10.72
 -10   1   6   79.74   18.62
 -10   1   6  135.96   23.76
  10  -1  -6   71.25   19.93
 -10  -1   6  137.13   21.76
 -10   1   7    0.52    3.79
 -10   1   7    2.56    5.90
  10  -1  -7    0.93    5.30
 -10  -1   7   11.95    6.17
 -10   1   8   53.23   14.29
  10  -1  -8   91.55   20.18
 -10  -1   8   72.95   15.60
 -10   1   9    0.00    3.84
 -10  -1   9    0.65    4.80
 -10   1  10    3.65    5.50
 -10  -1  10    3.93    4.36
 -10   1  11   19.71    7.86
 -10  -1  11   20.98    8.10
 -10   1  12   87.70   19.80
 -10  -1  12  129.61   21.84
 -10   1  13    6.64    5.41
 -10  -1  13    2.05    4.99
 -10   1  14    9.58    6.46
 -10  -1  14    5.29    5.76
 -10   1  15   -0.00    3.42
 -10  -1  15    0.00    3.50
 -10   1  16   36.58   10.40
 -10  -1  16    0.00    3.83
 -10   1  17   -0.00    3.45
 -10  -1  17    0.51    3.57
 -10   1  18   24.98    9.81
 -10  -1  18   22.65    8.61
 -10   1  19   -0.00    4.76
 -10  -1  19    1.30    3.92
 -10   1  20    5.32    4.83
 -10  -1  20   -0.00    3.24
 -10   1  21   -0.00    3.69
 -10  -1  21    0.47    2.58
 -10   1  22  104.54   20.33
 -10  -1  22   65.00   16.91
 -10   1  23    0.00    4.15
 -10  -1  23    1.13    3.09
 -10   1  24    8.27    5.88
 -10  -1  24    8.76    6.43
 -10   1  25    0.51    4.33
 -10   1  26   -0.00    4.65
 -10   1  27    0.00    4.04
 -10   2   1    0.00    4.46
  10  -2  -1   -0.00    4.79
  10   2  -1    0.00    5.45
 -10  -2   1    0.00    4.36
 -10  -2   1    0.00    5.50
 -10   2   2    0.03    3.44
  10  -2  -2    5.20    6.86
  10   2  -2   -0.00    5.75
 -10  -2   2    0.68    4.09
 -10  -2   2    5.83    6.25
 -10   2   3    1.32    4.38
  10  -2  -3    2.68    6.31
  10   2  -3    3.68    6.80
 -10  -2   3   -0.00    4.63
 -10  -2   3   -0.00    4.78
 -10   2   4  156.74   27.54
  10  -2  -4  120.19   28.21
  10   2  -4  168.75   30.97
 -10  -2   4  176.41   28.86
 -10   2   5   72.50   14.38
  10  -2  -5   30.98   12.63
 -10  -2   5   48.69   12.91
 -10   2   6   51.84   13.11
  10  -2  -6   47.44   15.04
 -10  -2   6   62.02   14.30
 -10   2   7    5.45    5.35
  10  -2  -7    8.84    7.13
 -10  -2   7    9.45    6.41
 -10   2   8   11.98    6.53
 -10   2   8    2.26    6.07
  10  -2  -8   15.49    9.17
 -10  -2   8   22.24    8.14
 -10   2   9    1.35    3.79
 -10  -2   9   19.03    7.24
 -10   2  10    8.53    6.70
 -10  -2  10   84.29   14.47
 -10   2  11   10.67    7.08
 -10  -2  11   15.73    7.31
 -10   2  12    3.88    4.33
 -10  -2  12    2.13    4.43
 -10   2  13   -0.00    3.55
 -10  -2  13   -0.00    3.32
 -10   2  14   20.66    8.53
 -10  -2  14   30.86    9.70
 -10   2  15    4.95    4.90
 -10  -2  15   15.69    6.61
 -10   2  16   16.64    7.95
 -10  -2  16   20.87    7.73
 -10   2  17    1.15    4.26
 -10  -2  17    0.28    3.16
 -10   2  18   17.08    8.37
 -10  -2  18    7.43    5.48
 -10   2  19   15.43    7.64
 -10  -2  19    0.00    3.01
 -10   2  20   26.71   10.55
 -10  -2  20   30.60   10.08
 -10   2  21    1.88    4.35
 -10  -2  21    1.15    3.25
 -10   2  22    4.01    5.43
 -10  -2  22   12.39    7.14
 -10   2  23    4.82    5.66
 -10  -2  23    0.00    4.21
 -10   2  24   19.29    9.57
 -10   2  25    8.00    6.50
 -10   2  26   22.52    9.95
 -10   2  27    3.67    6.57
 -10   2  28   -0.00    5.11
  10  -2 -28    3.70    4.24
 -10   3   1    3.78    5.57
  10  -3  -1   22.34    9.99
  10   3  -1   12.25    7.63
 -10  -3   1    0.00    5.51
 -10  -3   1    8.67    6.47
 -10   3   2  140.12   22.65
  10  -3  -2   83.81   22.36
 -10  -3   2   97.17   21.65
 -10   3   3   63.83   14.21
  10  -3  -3   69.20   17.34
 -10  -3   3   38.40   12.62
 -10   3   4   -0.00    3.63
  10  -3  -4    4.97    6.25
 -10  -3   4    0.16    3.90
 -10   3   5   12.67    6.51
  10  -3  -5   15.41    9.16
 -10  -3   5    7.62    7.01
 -10   3   6   25.26    9.70
  10  -3  -6   35.57   13.36
 -10  -3   6   38.78   11.33
 -10   3   7   13.28    7.51
  10  -3  -7   23.43    9.76
 -10  -3   7    0.00    4.85
 -10   3   8   63.45   15.76
  10  -3  -8   66.09   18.09
 -10  -3   8   85.00   17.36
 -10   3   9   15.82    7.41
  10  -3  -9   15.36    9.07
 -10  -3   9   14.13    7.28
 -10   3  10    0.00    4.38
 -10  -3  10    3.95    4.79
 -10   3  11   20.36    8.53
 -10  -3  11   10.59    6.66
 -10   3  12   30.54   10.90
 -10  -3  12   51.88   12.27
 -10   3  13   -0.00    4.85
 -10  -3  13   -0.00    4.22
 -10   3  14    0.00    3.87
 -10  -3  14    3.73    4.80
 -10   3  15    0.32    3.57
 -10  -3  15    0.00    3.51
 -10   3  16   29.64   10.67
 -10  -3  16   29.81    9.69
 -10   3  17   18.03    9.50
 -10  -3  17   16.84    7.24
 -10   3  18   29.95   11.44
 -10  -3  18   26.20    9.09
 -10   3  19    3.33    6.19
 -10  -3  19    6.63    4.53
 -10   3  20   -0.00    4.18
 -10  -3  20    1.40    3.87
 -10   3  21   11.77    8.20
 -10  -3  21   18.47    7.40
 -10   3  22   38.75   12.94
 -10   3  23   12.05    8.25
 -10   3  24    2.08    5.38
 -10   3  25    3.74    6.13
 -10   3  26    9.54    7.84
  10  -3 -26    5.66    5.94
 -10   3  27   14.37    9.51
  10  -3 -27    8.57    6.21
 -10   3  28    6.03    7.25
  10  -3 -28   10.68    6.94
  10  -3 -29   -0.00    4.06
 -10   4   1    7.49    5.73
  10  -4  -1    0.00    5.78
 -10  -4   1    0.00    7.23
 -10   4   2   -0.00    4.75
  10  -4  -2    4.21    6.69
 -10  -4   2   -0.00    4.74
 -10   4   3    4.32    4.28
  10  -4  -3   20.32   10.12
 -10  -4   3    0.00    5.45
 -10   4   4   57.61   15.35
  10  -4  -4   82.27   19.70
 -10  -4   4   93.70   19.06
 -10   4   5   52.98   12.75
  10  -4  -5   23.60   11.98
 -10  -4   5   45.23   12.62
 -10   4   6   45.92   13.15
  10  -4  -6   53.04   15.33
 -10  -4   6   67.12   15.77
 -10   4   7   -0.00    3.40
  10  -4  -7    0.00    5.67
 -10  -4   7    3.24    5.39
 -10   4   8   74.35   17.45
  10  -4  -8   81.69   20.10
 -10  -4   8   79.53   17.30
 -10   4   9    2.49    4.67
  10  -4  -9   11.59    9.10
 -10  -4   9   14.34    6.94
 -10   4  10   22.89    9.26
 -10  -4  10   23.17    8.93
 -10   4  11   16.84    7.72
 -10  -4  11    6.21    5.69
 -10   4  12    0.00    4.04
 -10  -4  12   -0.00    3.92
 -10   4  13    0.00    4.58
 -10  -4  13    1.81    4.73
 -10   4  14   17.41    8.89
 -10  -4  14   29.43    8.91
 -10   4  15   17.03    9.01
 -10  -4  15   26.57    8.93
 -10   4  16    9.09    6.46
 -10  -4  16   10.35    5.79
 -10   4  17    1.59    4.79
 -10  -4  17    0.00    4.00
 -10   4  18    1.82    5.12
 -10  -4  18    7.07    5.32
 -10   4  19   12.24    7.57
 -10  -4  19    9.55    6.20
 -10   4  20   52.34   14.01
 -10  -4  20   19.82    8.16
 -10   4  21   25.39   10.62
 -10   4  22   10.31    7.45
 -10   4  23    3.12    5.39
 -10   4  24    4.61    6.56
 -10   4  25    7.46    7.59
  10  -4 -25    9.64    6.21
 -10   4  26    3.83    6.05
  10  -4 -26    6.32    6.41
 -10   4  27   -0.00    3.83
  10  -4 -27    0.25    3.49
  10  -4 -28    5.47    5.68
  10  -4 -29    4.02    5.61
  10  -4 -30    1.20    5.30
 -10   5   1   37.88   11.51
 -10  -5   1   44.47   13.49
 -10   5   2  180.44   32.37
 -10  -5   2  195.36   34.31
 -10   5   3   12.39    6.62
 -10  -5   3   25.67   10.17
 -10   5   4    0.00    4.47
  10  -5  -4    4.25    5.33
 -10  -5   4    0.00    4.47
 -10   5   5    0.00    3.81
  10  -5  -5    0.21    5.14
 -10  -5   5    1.13    5.26
 -10   5   6   49.45   13.89
  10  -5  -6   44.63   14.97
 -10  -5   6   63.81   15.20
 -10   5   7   75.91   16.33
  10  -5  -7   28.03   13.04
 -10  -5   7   58.42   14.81
 -10   5   8    3.10    5.60
  10  -5  -8   33.01   12.46
 -10  -5   8   21.40    8.62
 -10   5   9    0.97    5.19
  10  -5  -9    6.64    7.17
 -10  -5   9   -0.00    5.17
 -10   5  10    3.06    4.37
 -10  -5  10    1.02    4.29
 -10   5  11   17.19    8.85
 -10  -5  11   14.05    7.25
 -10   5  12   29.49   11.20
 -10  -5  12   33.60   10.09
 -10   5  13   17.28    8.80
 -10  -5  13   31.43    9.62
 -10   5  14    0.00    5.12
 -10  -5  14   -0.00    3.90
 -10   5  15    5.64    6.76
 -10  -5  15   10.79    6.20
 -10   5  16    6.48    6.12
 -10  -5  16    5.61    4.95
 -10   5  17   26.81   12.06
 -10  -5  17   52.10   12.03
 -10   5  18   29.20   10.82
 -10  -5  18   24.41    8.05
 -10   5  19    3.16    6.15
 -10   5  20    0.00    4.71
 -10   5  21    8.16    6.35
 -10   5  22   19.43   10.01
 -10   5  23   20.25    9.53
  10  -5 -23    2.27    4.49
 -10   5  24   -0.00    5.11
  10  -5 -24    5.41    6.30
 -10   5  25    9.36    7.22
  10  -5 -25    3.11    4.92
  10  -5 -26   -0.00    4.93
  10  -5 -27    4.94    6.15
  10  -5 -28    5.15    5.85
  10  -5 -29    4.76    6.19
  10  -5 -30   -0.00    4.85
  10  -5 -31    0.00    5.30
 -10   6   1   -0.00    3.95
  10  -6  -1   -0.00    4.77
 -10  -6   1    1.84    5.29
 -10   6   2    7.15    6.25
  10  -6  -2    9.35    7.93
 -10  -6   2    7.18    5.81
 -10   6   3   12.22    8.31
 -10  -6   3   22.31    9.04
 -10   6   4    4.52    5.52
 -10  -6   4    8.39    6.87
 -10   6   5   -0.00    5.45
 -10  -6   5   23.41    8.90
 -10   6   6   43.38   12.95
 -10  -6   6   48.22   14.06
 -10   6   7    2.97    5.39
  10  -6  -7    0.01    5.56
 -10  -6   7   -0.00    4.82
 -10   6   8    6.06    5.51
  10  -6  -8    2.67    6.28
 -10  -6   8    1.08    4.08
 -10   6   9   42.53   13.61
  10  -6  -9   49.46   15.81
 -10  -6   9   59.89   14.68
 -10   6  10   32.66   11.51
  10  -6 -10   27.17   12.35
 -10  -6  10   36.04   10.82
 -10   6  11    9.05    6.26
 -10  -6  11   11.16    6.76
 -10   6  12    4.51    5.24
 -10  -6  12    0.19    3.73
 -10   6  13   11.72    7.94
 -10  -6  13   20.61    8.45
 -10   6  14   12.93    8.41
 -10  -6  14    5.93    5.66
 -10   6  15   44.29   13.31
 -10  -6  15   22.93    9.02
 -10   6  16    6.79    7.01
 -10  -6  16    3.57    5.11
 -10   6  17   -0.00    5.11
 -10  -6  17    2.41    4.47
 -10   6  18    9.64    7.63
 -10   6  19   12.09    8.70
 -10   6  20   13.90    7.89
 -10   6  21   10.72    8.64
 -10   6  22    4.83    6.85
  10  -6 -22    2.30    4.22
 -10   6  23   -0.00    4.44
  10  -6 -23   -0.00    5.69
 -10   6  24    2.56    6.20
  10  -6 -24    0.00    4.82
  10  -6 -25   16.65    8.63
  10  -6 -26    7.39    6.65
  10  -6 -27   -0.00    4.15
  10  -6 -28    3.78    5.42
  10  -6 -29    6.49    5.55
  10  -6 -30    0.07    4.37
 -10   6  31    5.45    6.48
  10  -6 -31    7.98    6.48
  10  -6 -32    3.26    4.97
 -10   7   1   92.49   18.35
  10  -7  -1   50.25   16.54
 -10  -7   1   63.46   16.86
 -10   7   2    7.83    6.40
  10  -7  -2   -0.00    5.09
 -10  -7   2    0.00    5.18
 -10   7   3   15.62    8.63
  10  -7  -3   12.41    9.07
 -10  -7   3   20.12    9.61
 -10   7   4   12.72    7.93
  10  -7  -4    6.04    7.01
 -10  -7   4   -0.00    3.91
 -10   7   5   41.95   12.89
  10  -7  -5   29.53   13.37
 -10  -7   5   47.84   13.36
 -10   7   6    6.81    6.29
  10  -7  -6    5.95    7.00
 -10  -7   6   10.20    6.95
 -10   7   7   24.07   10.95
 -10  -7   7   45.07   13.07
 -10   7   8   20.92    9.89
 -10  -7   8   26.11   10.66
 -10   7   9    2.94    5.26
 -10  -7   9    0.00    5.44
 -10   7  10   -0.00    5.22
 -10  -7  10   -0.00    4.90
 -10   7  11    7.37    7.54
 -10  -7  11   11.26    6.96
 -10   7  12    1.54    5.37
 -10  -7  12    0.00    5.14
 -10   7  13   60.15   15.84
 -10  -7  13   32.96   11.20
 -10   7  14    3.17    6.21
 -10  -7  14    0.00    4.40
 -10   7  15   -0.00    6.37
 -10  -7  15    0.36    3.64
 -10   7  16    1.59    5.96
 -10   7  17   37.56   13.19
 -10   7  18    0.00    5.56
 -10   7  19    3.75    6.95
 -10   7  20   -0.00    5.23
  10  -7 -20    0.79    4.62
 -10   7  21   12.78    8.46
  10  -7 -21    3.56    6.65
 -10   7  22    7.05    6.80
  10  -7 -22    4.82    5.84
  10  -7 -23    8.15    7.75
  10  -7 -24    0.00    6.03
  10  -7 -25   -0.00    4.72
  10  -7 -26   -0.00    3.07
  10  -7 -27    2.34    4.98
  10  -7 -28   -0.00    5.03
 -10   7  29    4.19    4.83
  10  -7 -29    0.00    6.07
 -10   7  30    2.97    5.44
  10  -7 -30   -0.00    4.40
 -10   7  31   -0.00    5.16
  10  -7 -31    4.36    5.11
  10  -7 -32   -0.00    4.15
  10  -7 -33    4.64    6.52
 -10   8   1   16.45    7.30
  10  -8  -1    0.00    6.00
 -10  -8   1    5.13    6.35
 -10   8   2    2.76    5.33
  10  -8  -2    0.76    5.24
 -10  -8   2    0.00    5.35
 -10   8   3   22.78   10.41
  10  -8  -3   14.71    9.07
 -10  -8   3   24.00   10.16
 -10   8   4   13.31    8.12
  10  -8  -4   10.81    8.80
 -10  -8   4    7.66    6.44
 -10   8   5   43.62   13.51
  10  -8  -5   49.11   15.85
 -10  -8   5   51.29   14.78
 -10   8   6   17.49    8.11
  10  -8  -6   -0.00    6.74
 -10  -8   6    4.49    5.80
 -10   8   7    0.00    6.11
  10  -8  -7    2.50    6.44
 -10  -8   7    3.70    5.36
 -10   8   8    0.00    6.28
  10  -8  -8    5.37    7.67
 -10  -8   8    0.00    4.81
 -10   8   9    5.78    6.21
  10  -8  -9    3.36    8.45
 -10  -8   9    8.48    5.95
 -10   8  10    0.87    4.77
  10  -8 -10   -0.00    6.08
 -10  -8  10    4.09    5.75
 -10   8  11   29.29   11.85
 -10  -8  11   22.46   10.04
 -10   8  12    0.66    5.20
 -10  -8  12    3.28    4.96
 -10   8  13    0.00    5.38
 -10  -8  13    8.86    5.98
 -10   8  14    0.00    6.36
 -10   8  15   26.26   11.39
 -10   8  16    5.14    5.96
 -10   8  17   -0.00    5.64
 -10   8  18   -0.00    5.06
  10  -8 -18   -0.00    3.32
 -10   8  19   20.73   10.87
  10  -8 -19   36.32   11.45
 -10   8  20   -0.00    4.80
  10  -8 -20    0.96    3.43
  10  -8 -21   10.92    7.44
  10  -8 -22    9.37    7.02
  10  -8 -23   13.12    7.05
  10  -8 -24   -0.00    4.22
  10  -8 -25    6.87    7.31
 -10   8  26    4.12    4.89
  10  -8 -26   -0.00    5.51
 -10   8  27    8.14    7.66
  10  -8 -27    2.50    4.92
 -10   8  28    3.87    5.89
  10  -8 -28    1.77    5.87
 -10   8  29    2.45    5.77
  10  -8 -29    4.70    5.09
 -10   8  30   -0.00    5.29
  10  -8 -30    5.09    6.38
 -10   9   1   33.98   12.32
  10  -9  -1   16.11   10.66
 -10  -9   1   61.82   15.14
 -10   9   2    0.00    4.68
  10  -9  -2    0.00    7.40
 -10  -9   2    0.00    6.11
 -10   9   3   52.78   14.01
  10  -9  -3   13.63   10.28
 -10  -9   3   27.04   11.55
 -10   9   4    0.00    5.43
  10  -9  -4    0.00    7.33
 -10  -9   4   -0.00    6.02
 -10   9   5    3.53    6.22
  10  -9  -5    6.85    7.39
 -10  -9   5    6.59    6.03
 -10   9   6    0.00    4.38
  10  -9  -6    0.00    7.13
 -10  -9   6    0.80    5.57
 -10   9   7   61.02   15.83
  10  -9  -7   22.28   12.08
 -10  -9   7   35.96   11.87
 -10   9   8    7.35    6.49
  10  -9  -8    6.45    7.90
 -10  -9   8    7.38    6.85
 -10   9   9    5.37    5.94
  10  -9  -9   -0.00    7.41
 -10  -9   9   -0.00    5.87
 -10   9  10   10.63    9.13
 -10  -9  10    9.59    6.57
 -10   9  11   11.42    8.81
 -10  -9  11   14.72    8.01
 -10   9  12    0.00    7.10
 -10  -9  12   -0.00    5.68
 -10   9  13    4.83    7.82
 -10   9  14    6.21    7.00
 -10   9  15    1.62    5.59
  10  -9 -15    1.69    4.75
 -10   9  16   -0.00    5.96
  10  -9 -16   -0.00    4.17
 -10   9  17   43.72   14.38
  10  -9 -17   30.54   11.01
 -10   9  18    2.52    6.05
  10  -9 -18    0.39    3.89
  10  -9 -19   -0.00    4.70
  10  -9 -20   -0.00    5.44
  10  -9 -21   15.22    7.87
  10  -9 -22   -0.00    2.50
 -10   9  23    6.30    6.91
  10  -9 -23   12.91    7.94
 -10   9  24   -0.00    4.08
  10  -9 -24   -0.00    5.56
 -10   9  25    0.02    4.37
  10  -9 -25   -0.00    5.43
 -10   9  26   -0.00    4.75
  10  -9 -26   -0.00    4.63
 -10   9  27   16.17    9.52
  10  -9 -27    5.78    6.83
 -10   9  28    0.60    4.59
 -10   9  29    3.64    6.44
 -10   9  30    0.00    6.07
 -10  10   1    4.94    7.58
  10 -10  -1    3.76    7.35
 -10 -10   1    0.00    5.92
 -10  10   2    1.16    4.41
  10 -10  -2   -0.00    4.89
 -10 -10   2    0.00    4.29
 -10  10   3   14.13    8.60
  10 -10  -3    6.74    7.78
 -10 -10   3   13.70    8.95
 -10  10   4    0.00    6.95
  10 -10  -4    0.60    4.47
 -10 -10   4   -0.00    5.91
 -10  10   5   41.88   13.87
  10 -10  -5   34.48   13.26
 -10 -10   5   17.32    9.78
 -10  10   6    1.37    4.86
  10 -10  -6    2.33    5.83
 -10 -10   6    2.67    6.10
 -10  10   7    2.20    5.16
  10 -10  -7    0.00    7.00
 -10 -10   7    3.08    5.20
 -10  10   8    1.02    6.10
  10 -10  -8   -0.00    6.20
 -10 -10   8   -0.00    4.23
 -10  10   9   20.79   11.01
  10 -10  -9    9.84    7.81
 -10 -10   9   19.29    8.68
 -10  10  10    7.54    6.05
 -10 -10  10   -0.00    4.57
 -10  10  11   17.56    9.43
 -10  10  12   -0.00    5.84
  10 -10 -12   -0.00    5.53
 -10  10  13   12.10    7.93
  10 -10 -13    6.82    6.87
 -10  10  14    5.40    5.75
  10 -10 -14    1.71    5.29
 -10  10  15   -0.00    6.48
  10 -10 -15   18.87    8.94
 -10  10  16    0.00    4.95
  10 -10 -16    4.15    5.35
  10 -10 -17    1.01    5.75
  10 -10 -18    0.44    4.83
  10 -10 -19    5.21    6.80
  10 -10 -20    0.07    5.58
  10 -10 -21    8.64    5.82
  10 -10 -22   -0.00    4.31
  10 -10 -23    2.84    4.81
  10 -10 -24    5.90    5.89
 -10  11   1   19.22    9.77
  10 -11  -1    9.65    9.45
 -10 -11   1   17.95    8.62
 -10  11   2   -0.00    5.40
  10 -11  -2   -0.00    5.91
 -10 -11   2    0.00    5.04
 -10  11   3    5.37    6.97
  10 -11  -3    9.54    8.54
 -10 -11   3   15.50    8.27
 -10  11   4   -0.00    4.29
  10 -11  -4    0.00    5.99
 -10 -11   4    0.00    5.43
 -10  11   5    8.29    7.19
  10 -11  -5   -0.00    6.04
 -10 -11   5   -0.00    5.38
 -10  11   6   -0.00    6.47
  10 -11  -6    0.67    5.93
 -10 -11   6    1.45    5.72
 -10  11   7   20.06   10.77
  10 -11  -7   49.80   16.53
 -10 -11   7   30.68   12.36
 -10  11   8    5.87    7.37
  10 -11  -8    4.57    7.26
 -10 -11   8    1.02    5.48
 -10  11   9    1.08    5.13
  10 -11  -9    4.66    4.73
  10 -11  -9   -0.00    6.62
 -10  11  10    4.27    6.24
  10 -11 -10    1.98    3.59
 -10  11  11   11.31    8.33
  10 -11 -11   25.84   10.34
 -10  11  12    6.27    7.71
  10 -11 -12    9.44    7.15
 -10  11  13   15.23    9.86
  10 -11 -13    8.09    7.24
  10 -11 -14    0.22    4.05
  10 -11 -15    0.00    4.82
  10 -11 -16    4.26    5.58
  10 -11 -17   23.07    9.64
  10 -11 -18   -0.00    4.36
  10 -11 -19    3.58    5.26
  10 -11 -20   -0.00    5.42
  10 -11 -21    2.48    6.83
 -10  12   1   -0.00    6.19
  10 -12  -1   -0.00    5.91
 -10 -12   1   -0.00    5.04
 -10  12   2    3.83    5.24
  10 -12  -2   -0.00    6.54
 -10 -12   2    1.81    5.01
 -10  12   3    4.53    6.76
  10 -12  -3    8.08    7.76
 -10 -12   3   10.32    7.64
 -10  12   4    0.00    5.47
  10 -12  -4   -0.00    5.19
 -10 -12   4    3.80    6.85
 -10  12   5   -0.00    5.77
  10 -12  -5   29.80   10.02
  10 -12  -5   -0.00    7.74
 -10 -12   5   20.91    9.83
 -10  12   6    2.70    6.46
  10 -12  -6    0.14    4.43
  10 -12  -6    7.87    8.31
 -10 -12   6    0.00    6.08
 -10  12   7   -0.00    4.70
  10 -12  -7    1.67    5.25
  10 -12  -7   -0.00    8.04
 -10 -12   7   -0.00    4.62
 -10  12   8   14.84    8.87
  10 -12  -8    1.16    5.20
  10 -12  -8   -0.00    6.98
 -10  12   9   12.62    9.77
  10 -12  -9    8.92    7.88
 -10  12  10   -0.00    5.25
  10 -12 -10   -0.00    4.62
  10 -12 -11    1.57    5.22
  10 -12 -12    0.79    5.19
  10 -12 -13    1.33    4.38
  10 -12 -14   -0.00    5.54
  10 -12 -15   12.15    7.44
  10 -12 -16    1.85    5.22
  10 -12 -17   -0.00    5.06
 -10  13   1    8.17    7.51
  10 -13  -1   13.13    7.29
  10 -13  -1   -0.00    4.61
 -10 -13   1    6.09    6.44
 -10  13   2    0.66    5.50
  10 -13  -2   -0.00    3.51
  10 -13  -2    6.80    8.04
 -10 -13   2    1.74    5.48
 -10  13   3    3.19    6.22
  10 -13  -3   10.42    6.54
  10 -13  -3    3.75    7.01
 -10 -13   3   -0.00    5.65
 -10  13   4   -0.00    4.10
  10 -13  -4    1.38    4.75
  10 -13  -4   -0.00    6.63
 -10 -13   4   -0.00    5.78
 -10  13   5    0.90    5.39
  10 -13  -5    7.38    6.30
  10 -13  -5    2.21    5.98
 -10 -13   5    8.28    8.12
 -10  13   6   -0.00    4.81
  10 -13  -6    3.42    5.01
  10 -13  -6    2.67    5.88
  10 -13  -7    7.51    6.80
  10 -13  -7    8.33    7.66
  10 -13  -8    0.05    3.39
  10 -13  -8    3.09    8.27
  10 -13  -9    6.22    6.55
  10 -13 -10   -0.00    3.61
  10 -13 -11    6.04    6.22
  10 -13 -12    0.85    5.63
  10 -13 -13   10.03    7.35
 -10  14   1   -0.00    4.59
  10 -14  -1   10.54    6.91
  10 -14  -1   -0.00    5.29
 -10 -14   1   -0.00    5.91
  10 -14  -2   -0.00    3.83
  10 -14  -2    1.08    5.85
 -10 -14   2    7.03    6.96
  10 -14  -3    4.89    5.61
  10 -14  -3   -0.00    5.36
 -10 -14   3    8.14    6.85
  10 -14  -4   -0.00    4.07
  10 -14  -4   -0.00    6.23
  10 -14  -5    1.88    5.62
  10 -14  -5    2.03    7.17
  10 -14  -6    5.10    5.57
  10 -14  -6    4.04    8.82
  10 -14  -7    1.48    5.13
  10 -14  -7    5.53    7.02
  10 -14  -8    6.02    5.95
  10 -15  -1    3.35    5.29
  10 -15  -1    5.98    8.62
 -10 -15   1   -0.00    4.56
  10 -15  -2   -0.00    3.80
  10 -15  -2    2.31    6.49
  10 -15  -3   -0.00    4.20
  10 -15  -3    1.12    7.70
  10 -15  -4   -0.00    5.57
  10 -15  -5    5.15    8.97
  10 -15  -6    0.09    5.37
  10 -15  -7    1.49    5.74
  -9   0   1   10.01    7.05
   9   0  -1   10.66    6.78
  -9   0   2    0.00    4.01
   9   0  -2    0.00    4.40
  -9   0   3  142.75   26.79
   9   0  -3  140.80   27.32
  -9   0   4    0.00    4.44
   9   0  -4    0.41    4.85
  -9   0   5   33.95   11.52
   9   0  -5   55.81   14.27
  -9   0   6   -0.00    4.27
   9   0  -6    0.47    5.32
  -9   0   7  153.75   26.26
   9   0  -7  106.59   24.03
  -9   0   8    2.08    4.63
   9   0  -8    0.17    4.38
  -9   0   9   78.69   18.25
   9   0  -9   80.32   18.49
  -9   0  10   -0.00    4.73
   9   0 -10    0.17    4.37
  -9   0  15   24.81    8.71
  -9   0  16    0.00    2.89
  -9   0  17   15.17    7.23
  -9   0  18   -0.00    3.54
  -9   0  19   92.81   19.47
  -9   0  20    0.34    3.43
  -9   0  21    4.21    5.58
  -9   0  22   -0.00    4.43
  -9   0  23   40.86   12.60
  -9   0  24    2.90    4.74
  -9   0  25   34.12   11.72
  -9   0  26    0.96    3.80
  -9   1   1  379.07   59.63
   9  -1  -1  458.69   62.68
   9   1  -1  409.14   61.45
  -9  -1   1  349.96   59.31
  -9   1   2    8.78    6.37
   9  -1  -2   12.99    7.84
   9   1  -2    7.98    7.27
  -9  -1   2    5.57    5.13
  -9   1   3    4.21    4.83
   9  -1  -3   -0.00    4.04
   9   1  -3   -0.00    5.02
  -9  -1   3    0.24    4.05
  -9   1   4   37.53   11.17
   9  -1  -4   57.18   14.35
   9   1  -4   64.73   14.70
  -9  -1   4    8.85    7.14
  -9   1   5  118.21   24.13
   9  -1  -5  121.95   25.11
   9   1  -5  139.10   25.79
  -9  -1   5  122.85   24.37
  -9   1   6    0.00    3.47
   9  -1  -6   -0.00    4.66
   9   1  -6    1.49    5.04
  -9  -1   6    1.76    4.37
  -9   1   7   45.95   13.75
   9  -1  -7   73.72   16.84
   9   1  -7   57.26   15.09
  -9  -1   7   49.48   13.91
  -9   1   8    9.54    6.80
   9  -1  -8    4.19    6.02
   9   1  -8    0.57    4.96
  -9  -1   8    4.40    5.56
  -9   1   9   13.73    6.48
  -9   1   9   24.67    9.24
   9  -1  -9   18.92    8.69
   9   1  -9   18.21    8.76
  -9  -1   9   17.79    8.58
  -9   1  10   -0.00    3.27
  -9   1  10   -0.00    4.81
   9  -1 -10   -0.00    5.00
  -9   1  11  100.27   15.32
   9  -1 -11   10.97    8.34
  -9   1  12    5.17    4.41
  -9   1  13    5.17    5.66
  -9   1  14   -0.00    3.47
  -9   1  15   82.92   17.87
  -9   1  16    3.45    5.09
  -9   1  17   67.06   15.86
  -9   1  18    1.31    4.24
  -9   1  19    8.70    6.27
  -9   1  20    5.68    5.94
  -9  -1  20    0.88    3.37
  -9   1  21  114.96   21.74
  -9  -1  21   84.34   19.17
  -9   1  22    0.00    4.21
  -9  -1  22   -0.00    4.11
  -9   1  23   13.43    7.48
  -9  -1  23   -0.00    3.65
  -9   1  24   -0.00    4.66
  -9  -1  24    0.00    4.57
  -9   1  25    2.64    4.18
  -9  -1  25   15.61    7.46
  -9   1  26   12.32    6.97
  -9   1  27   32.43   11.07
   9  -1 -27   23.26    9.19
  -9   2   1   43.28   10.71
   9  -2  -1   29.26   10.76
   9   2  -1    0.82    4.56
  -9  -2   1   37.79   10.75
  -9   2   2    5.61    4.57
   9  -2  -2    9.65    7.29
   9   2  -2   10.58    6.70
  -9  -2   2    7.65    6.69
  -9   2   3  126.12   22.63
  -9   2   3  103.33   22.54
   9  -2  -3  129.17   25.10
   9   2  -3  107.38   23.73
  -9  -2   3  143.48   25.40
  -9   2   4    6.25    5.43
  -9   2   4    8.05    5.80
   9  -2  -4    6.08    6.06
   9   2  -4   -0.00    5.90
  -9  -2   4    9.07    6.95
  -9   2   5   21.42    8.08
  -9   2   5   23.48    9.15
   9  -2  -5   29.83   10.75
   9   2  -5   18.57    8.95
  -9  -2   5   18.23    8.35
  -9   2   6   -0.00    4.08
  -9   2   6    1.51    4.16
   9  -2  -6    2.33    5.86
   9   2  -6   13.54    7.38
  -9  -2   6   -0.00    4.39
  -9   2   7   77.07   15.74
  -9   2   7  111.35   19.61
   9  -2  -7   62.20   16.79
   9   2  -7   56.90   15.95
  -9  -2   7   57.42   15.80
  -9   2   8   18.57    7.78
  -9   2   8   21.91    9.37
   9  -2  -8   31.60   11.89
   9   2  -8   30.31   10.64
  -9  -2   8   27.33    9.62
  -9   2   9   52.78   12.38
  -9   2   9   41.06   12.89
   9  -2  -9   43.29   13.05
  -9   2  10    0.00    4.32
  -9   2  10    2.42    4.82
   9  -2 -10    0.00    3.28
  -9   2  11   -0.00    3.46
  -9   2  11   -0.00    4.53
   9  -2 -11    0.00    4.41
  -9   2  12   17.84    7.15
  -9   2  13   41.02   11.63
  -9   2  14   55.78   13.93
  -9   2  15   18.35    7.85
  -9   2  16    2.05    4.32
  -9   2  17   54.55   14.55
  -9   2  18    2.41    5.37
  -9   2  19  100.06   21.43
  -9   2  20   14.53    8.21
  -9   2  21    4.95    5.57
  -9   2  22    5.35    6.13
  -9   2  23   51.37   14.30
  -9   2  24    0.44    4.86
  -9   2  25    7.79    6.43
  -9   2  26    0.04    4.57
   9  -2 -26   -0.00    3.40
  -9   2  27    8.31    6.04
   9  -2 -27    2.36    4.97
   9  -2 -28    1.84    4.26
  -9   3   1  245.25   34.67
   9  -3  -1  246.41   37.83
   9   3  -1  158.66   34.09
  -9  -3   1  188.35   34.48
  -9  -3   1  192.35   34.94
  -9   3   2   48.47   11.94
   9  -3  -2   53.94   14.47
   9   3  -2   31.27   11.83
  -9  -3   2   38.65   12.33
  -9   3   3   -0.00    3.60
   9  -3  -3    0.00    3.97
   9   3  -3    2.94    6.24
  -9  -3   3    0.64    5.30
  -9   3   4    6.25    4.94
   9  -3  -4    5.11    6.18
   9   3  -4    8.89    7.00
  -9  -3   4   -0.00    3.74
  -9   3   5   63.16   14.56
   9  -3  -5   54.81   16.33
   9   3  -5   80.68   17.89
  -9  -3   5   72.66   17.46
  -9   3   6   47.54   12.18
  -9   3   6   48.31   13.29
   9  -3  -6   34.96   13.32
   9   3  -6   64.86   15.64
  -9  -3   6   47.24   13.74
  -9   3   7   42.01   11.37
  -9   3   7   37.38   11.73
   9  -3  -7   32.14   11.75
  -9   3   8   -0.00    3.72
  -9   3   8    0.42    4.66
   9  -3  -8    3.14    5.14
  -9   3   9   13.96    6.79
  -9   3   9   17.82    8.78
   9  -3  -9   15.76    8.84
  -9   3  10   -0.00    4.32
  -9   3  10   20.89    9.12
   9  -3 -10    0.00    4.50
  -9   3  11  160.21   28.81
  -9   3  11  181.44   30.98
   9  -3 -11  140.16   29.53
  -9   3  12   11.96    6.78
   9  -3 -12   24.66   10.05
  -9   3  13   13.05    7.44
  -9   3  14    0.00    5.03
  -9   3  15   97.18   20.63
  -9   3  16   19.39    8.70
  -9   3  17   21.39    9.11
  -9   3  18    0.00    4.12
  -9   3  19   -0.00    3.83
  -9   3  20    4.48    5.56
  -9   3  21   84.75   19.63
  -9   3  22    4.46    5.30
  -9   3  23   18.79    8.85
  -9   3  24   -0.00    4.16
  -9   3  25   15.59    8.95
   9  -3 -25   16.80    7.88
  -9   3  26    5.93    6.37
   9  -3 -26    6.52    6.39
   9  -3 -27    4.94    5.42
   9  -3 -28   -0.00    3.20
   9  -3 -29   -0.00    4.66
  -9   4   1    7.01    5.10
   9  -4  -1    3.81    5.40
   9   4  -1    0.00    4.86
  -9  -4   1    4.51    5.28
  -9  -4   1    4.81    5.89
  -9   4   2   70.78   14.65
   9  -4  -2   32.79   13.31
   9   4  -2   65.83   16.31
  -9  -4   2   57.49   15.19
  -9  -4   2   73.25   16.81
  -9   4   3   69.56   14.53
   9  -4  -3   48.40   14.61
   9   4  -3   36.44   13.42
  -9  -4   3   67.08   16.00
  -9   4   4   63.57   13.89
   9  -4  -4   40.60   14.14
  -9   4   5   97.32   19.48
   9  -4  -5   88.12   21.11
  -9   4   6    3.56    4.74
   9  -4  -6    0.00    5.25
  -9   4   7   67.35   16.40
   9  -4  -7   88.78   19.51
  -9   4   8   91.87   18.63
   9  -4  -8   75.38   19.23
  -9   4   9   77.11   17.85
   9  -4  -9   88.31   20.29
  -9   4  10    2.18    5.08
  -9   4  10    0.00    6.01
   9  -4 -10    1.78    4.51
  -9   4  11   13.63    7.31
  -9   4  11   12.42    8.03
   9  -4 -11    8.06    8.26
  -9   4  12    6.40    5.64
   9  -4 -12    3.57    6.78
  -9   4  13   46.13   13.28
  -9   4  14    6.48    6.29
  -9   4  15    3.81    5.16
  -9   4  16    4.00    5.17
  -9   4  17   48.66   14.10
  -9   4  19   68.23   17.65
  -9   4  20    0.00    5.00
  -9   4  21    0.00    4.76
  -9   4  22    5.18    5.61
  -9   4  23   56.96   15.08
   9  -4 -23   29.72   10.93
  -9   4  24    7.47    6.51
   9  -4 -24   10.66    6.66
  -9   4  25    5.06    6.04
   9  -4 -25    6.29    5.53
   9  -4 -26    8.23    6.37
   9  -4 -27   -0.00    4.39
   9  -4 -28    5.35    5.31
   9  -4 -29    7.36    6.88
   9  -4 -30    4.20    5.28
   9  -4 -31    2.51    5.16
  -9   4  33    7.29    5.84
  -9   5   1  124.83   23.08
   9  -5  -1  108.85   24.48
  -9  -5   1  123.84   24.25
  -9   5   2   65.57   15.92
   9  -5  -2   58.49   16.84
  -9  -5   2   86.96   18.43
  -9   5   3    9.26    6.62
   9  -5  -3    4.27    6.52
  -9  -5   3   12.61    7.31
  -9   5   4   70.43   16.60
   9  -5  -4   64.41   18.17
  -9  -5   4   99.66   19.34
  -9   5   5   42.63   12.10
   9  -5  -5   40.82   13.63
  -9   5   6   71.38   15.99
   9  -5  -6   52.81   15.58
  -9   5   7  123.55   21.55
   9  -5  -7   66.90   19.65
  -9   5   8   -0.00    3.78
   9  -5  -8   -0.00    5.52
  -9   5   9   -0.00    5.35
   9  -5  -9    0.00    5.31
  -9   5  10   -0.00    3.94
   9  -5 -10    4.37    6.09
  -9   5  11   72.60   17.27
   9  -5 -11   71.77   18.60
  -9   5  12   25.51   10.40
   9  -5 -12   34.23   12.67
  -9   5  13   -0.00    4.86
  -9   5  14   20.18    9.69
  -9   5  15    6.98    7.74
  -9   5  16   45.56   13.88
  -9   5  17   60.53   15.28
  -9  -5  17   33.10    9.97
  -9   5  18    7.43    6.93
  -9  -5  18    2.20    3.80
  -9   5  19    2.13    4.64
  -9  -5  19    3.56    3.72
  -9   5  20   12.30    7.88
  -9   5  21   30.02   12.42
  -9   5  22   30.56   11.45
   9  -5 -22   21.77    9.47
  -9   5  23    4.70    6.85
   9  -5 -23   11.27    6.63
   9  -5 -24    0.47    3.72
   9  -5 -25    0.00    4.34
   9  -5 -26   19.54    9.22
   9  -5 -27   16.44    8.01
   9  -5 -28    0.00    4.15
   9  -5 -29    1.81    4.39
   9  -5 -30    3.55    4.82
  -9   5  31    4.79    5.18
   9  -5 -31    2.01    4.49
  -9   5  32   -0.00    5.45
   9  -5 -32    5.13    5.52
  -9   5  33    3.63    6.25
  -9   6   1    0.00    4.31
  -9  -6   1    1.36    5.38
  -9   6   2  105.74   21.73
  -9  -6   2  107.82   22.75
  -9   6   3   16.30    8.14
  -9  -6   3   47.79   12.66
  -9   6   4   53.98   13.56
   9  -6  -4   37.49   13.16
  -9  -6   4   28.43   11.03
  -9   6   5   20.38    8.79
   9  -6  -5   32.88   12.15
  -9  -6   5   29.44   10.62
  -9   6   6    6.58    6.75
   9  -6  -6   15.80    8.39
  -9  -6   6   14.71    7.73
  -9   6   7   29.56   10.17
   9  -6  -7   28.39   12.02
  -9   6   8   74.40   17.38
   9  -6  -8   64.62   18.01
  -9   6   9   16.48    8.81
   9  -6  -9   25.61   10.89
  -9   6  10   -0.00    3.69
   9  -6 -10    5.63    7.05
  -9   6  11   -0.00    4.22
   9  -6 -11   -0.00    5.94
  -9   6  12   48.56   13.70
   9  -6 -12   29.04   12.45
  -9   6  13   -0.00    4.81
  -9   6  14   46.29   14.32
  -9   6  15   10.95    7.55
  -9   6  16    9.07    7.69
  -9   6  17   10.02    7.64
  -9  -6  17   10.38    5.66
  -9   6  18   30.39   12.07
  -9   6  19    9.75    8.00
  -9   6  20    9.87    7.79
   9  -6 -20    8.55    6.07
  -9   6  21    3.40    6.64
   9  -6 -21    0.85    5.32
  -9   6  22    6.46    5.96
   9  -6 -22    3.33    5.39
   9  -6 -23   12.79    7.74
   9  -6 -24   16.97    8.71
   9  -6 -25    9.66    6.40
   9  -6 -26    7.76    6.52
   9  -6 -27    3.56    4.84
   9  -6 -28    7.29    6.28
  -9   6  29    6.22    6.53
   9  -6 -29   12.44    7.71
  -9   6  30    0.00    5.78
   9  -6 -30    0.00    5.14
  -9   6  31    3.35    5.14
   9  -6 -31    3.19    6.02
  -9   6  32    1.63    5.48
   9  -6 -32    3.40    4.88
  -9   6  33    1.64    5.51
   9  -6 -33    1.08    4.52
  -9   7   1    6.73    5.66
   9  -7  -1    5.14    6.04
  -9  -7   1   14.58    8.80
  -9   7   2    5.34    6.15
   9  -7  -2    8.71    8.41
  -9  -7   2    6.24    7.24
  -9   7   3   -0.00    3.82
  -9  -7   3    0.00    3.83
  -9   7   4   20.21    9.02
  -9  -7   4   19.11    9.25
  -9   7   5    5.66    5.90
  -9  -7   5   10.81    6.93
  -9   7   6   90.93   18.78
  -9  -7   6   54.31   15.66
  -9   7   7   -0.00    3.77
  -9  -7   7    5.40    5.65
  -9   7   8    2.64    4.12
   9  -7  -8   -0.00    5.59
  -9  -7   8    8.80    6.86
  -9   7   9   13.86    8.77
   9  -7  -9    3.83    6.90
  -9   7  10   16.03    8.98
   9  -7 -10   17.32    9.91
  -9   7  11   27.65   10.04
   9  -7 -11    9.42    9.01
  -9   7  12   46.68   13.67
   9  -7 -12   33.08   13.52
  -9   7  13    0.00    5.85
  -9   7  14    3.89    6.68
  -9   7  15    0.00    5.21
  -9   7  16   62.43   17.18
  -9   7  17    7.14    7.74
  -9   7  18    0.00    6.09
   9  -7 -18    2.36    4.10
  -9   7  19   -0.00    5.23
   9  -7 -19   -0.00    4.96
  -9   7  20   13.09    7.92
   9  -7 -20    9.80    6.69
   9  -7 -21    7.50    6.40
   9  -7 -22   22.41    9.46
   9  -7 -23    8.39    6.75
   9  -7 -24    4.44    6.07
   9  -7 -25    1.20    4.85
   9  -7 -26    3.49    5.78
  -9   7  27    3.71    5.39
   9  -7 -27    0.13    4.41
  -9   7  28    6.09    5.89
   9  -7 -28    5.14    6.04
  -9   7  29   -0.00    4.30
   9  -7 -29    6.08    5.76
  -9   7  30    3.20    5.51
   9  -7 -30    3.79    4.77
  -9   7  31   -0.00    5.81
   9  -7 -31    3.15    5.39
  -9   7  32    0.00    5.43
   9  -7 -32    1.11    5.36
   9  -7 -33   -0.00    4.45
   9  -7 -34   -0.00    4.10
  -9   8   1    7.81    5.98
   9  -8  -1   12.96    7.55
  -9  -8   1   13.00    8.63
  -9   8   2   17.27    8.51
   9  -8  -2   12.51    8.96
  -9  -8   2   35.06   11.43
  -9   8   3    0.39    3.31
   9  -8  -3    0.00    5.37
  -9  -8   3   -0.00    4.97
  -9   8   4   12.00    8.11
   9  -8  -4   88.78   18.58
  -9  -8   4   80.43   16.24
  -9   8   5    0.00    4.68
   9  -8  -5    3.86    6.11
  -9  -8   5    8.18    7.10
  -9   8   6    5.95    5.67
   9  -8  -6    9.72    8.31
  -9  -8   6    8.86    6.42
  -9   8   7    0.60    4.77
  -9  -8   7    2.11    5.15
  -9   8   8   81.16   20.65
  -9  -8   8  108.14   21.51
  -9   8   9   11.05    6.90
  -9  -8   9    0.00    5.04
  -9   8  10   43.85   12.99
  -9  -8  10   11.01    7.72
  -9   8  11    7.37    6.94
  -9  -8  11    3.01    5.42
  -9   8  12   15.84    9.47
  -9   8  13   -0.00    5.22
  -9   8  14   27.14   11.46
  -9   8  15   -0.00    5.12
  -9   8  16    7.32    5.79
   9  -8 -16    2.68    5.05
  -9   8  17    9.05    7.31
   9  -8 -17    6.10    6.26
  -9   8  18   25.34   10.64
   9  -8 -18   21.19    9.08
   9  -8 -19    0.00    4.10
   9  -8 -20    3.64    5.28
   9  -8 -21    0.99    3.16
   9  -8 -22   13.15    7.72
   9  -8 -23   -0.00    2.76
  -9   8  24   14.74    8.49
   9  -8 -24    6.06    6.16
  -9   8  25    3.21    6.11
   9  -8 -25    1.05    4.58
  -9   8  26    2.23    5.77
   9  -8 -26    1.57    4.41
  -9   8  27   -0.00    5.12
   9  -8 -27    2.08    3.51
  -9   8  28   -0.00    5.35
   9  -8 -28    2.34    4.56
  -9   8  29    1.75    5.05
   9  -8 -29   -0.00    4.26
  -9   8  30    7.65    8.28
   9  -8 -30    0.00    4.22
  -9   8  31    9.74    6.48
   9  -8 -31    3.37    7.28
  -9   8  32    7.14    7.05
   9  -8 -32    1.56    5.72
   9  -8 -33    2.98    5.73
  -9   9   1   -0.00    4.56
   9  -9  -1   11.02    7.77
  -9  -9   1    7.11    6.41
  -9   9   2   39.14   13.23
   9  -9  -2   36.23   12.92
  -9  -9   2   49.36   13.94
  -9   9   3    4.34    5.96
   9  -9  -3    8.50    8.23
  -9  -9   3    0.00    4.89
  -9   9   4   26.86   10.13
   9  -9  -4    4.32    6.44
  -9  -9   4   12.70    7.53
  -9   9   5    4.31    6.00
   9  -9  -5    2.08    5.95
  -9  -9   5   -0.00    4.03
  -9   9   6   54.88   15.44
   9  -9  -6   56.20   16.78
  -9  -9   6   54.06   14.98
  -9   9   7    0.00    5.09
   9  -9  -7   -0.00    5.55
  -9  -9   7    2.35    5.08
  -9   9   8   -0.00    4.71
   9  -9  -8    9.11    7.82
  -9  -9   8    0.73    4.56
  -9   9   9   -0.00    4.21
   9  -9  -9   -0.00    5.93
  -9  -9   9    0.29    5.51
  -9   9  10    7.46    8.07
   9  -9 -10   14.07    9.75
  -9  -9  10   16.72    8.33
  -9   9  11    2.82    5.54
   9  -9 -11   -0.00    5.15
  -9  -9  11   -0.00    4.37
  -9   9  12   20.78   10.95
  -9  -9  12   38.06   11.54
  -9   9  13   -0.00    2.36
   9  -9 -13    0.62    4.87
  -9   9  14    1.11    4.86
   9  -9 -14    3.10    5.15
  -9   9  15    3.92    7.08
   9  -9 -15    3.23    5.54
  -9   9  16   36.95   13.51
   9  -9 -16   32.99   11.30
   9  -9 -17   -0.00    4.18
   9  -9 -18    1.14    4.57
   9  -9 -19   -0.00    4.95
  -9   9  20   14.22    8.65
   9  -9 -20   11.34    7.76
  -9   9  21    3.66    5.65
   9  -9 -21    0.00    3.96
  -9   9  22   17.40    8.94
   9  -9 -22   22.66    9.63
  -9   9  23    1.88    5.12
   9  -9 -23   -0.00    4.84
  -9   9  24    5.11    5.73
   9  -9 -24   -0.00    5.15
  -9   9  25    3.81    6.46
   9  -9 -25   -0.00    4.06
  -9   9  26   17.54    9.97
   9  -9 -26   10.15    7.70
  -9   9  27    0.00    4.31
   9  -9 -27    2.05    4.75
  -9   9  28    3.44    7.03
   9  -9 -28   -0.00    6.27
  -9   9  29    6.31    7.74
   9  -9 -29    3.09    5.46
  -9   9  30    5.69    5.82
   9  -9 -30    2.28    6.18
  -9   9  31    2.99    6.10
  -9  10   1    1.11    5.15
   9 -10  -1    0.00    5.94
  -9 -10   1    0.07    4.01
  -9  10   2   13.90    8.26
   9 -10  -2    6.38    8.67
  -9 -10   2   19.24    9.39
  -9  10   3   -0.00    5.11
   9 -10  -3    6.48    6.95
  -9 -10   3    3.03    5.61
  -9  10   4   64.59   15.94
   9 -10  -4   23.76   11.58
  -9 -10   4   31.31   11.51
  -9  10   5    3.09    6.34
   9 -10  -5    0.43    5.63
  -9 -10   5   -0.00    4.10
  -9  10   6   -0.00    4.90
   9 -10  -6    1.85    6.65
  -9 -10   6    4.59    6.11
  -9  10   7    3.91    7.35
   9 -10  -7   -0.00    6.30
  -9 -10   7    2.56    5.61
  -9  10   8   25.70   10.95
   9 -10  -8   15.57    9.57
  -9 -10   8   18.21    8.63
  -9  10   9   13.06    8.01
   9 -10  -9    5.50    8.26
  -9 -10   9    8.93    6.21
  -9  10  10   13.14    8.72
   9 -10 -10    5.58    6.20
   9 -10 -10   11.19    8.92
  -9 -10  10    6.04    7.04
  -9  10  11    0.00    6.14
   9 -10 -11    3.51    5.25
   9 -10 -11   -0.00    7.17
  -9 -10  11   17.24    7.96
  -9  10  12   22.03   11.17
   9 -10 -12   15.73    8.32
  -9  10  13   -0.00    4.54
   9 -10 -13   -0.00    4.39
   9 -10 -14   10.74    7.14
   9 -10 -15    0.96    4.50
   9 -10 -16    7.02    6.23
   9 -10 -17    2.61    5.37
   9 -10 -18   -0.00    3.97
   9 -10 -19    2.53    4.42
   9 -10 -20    4.60    5.60
   9 -10 -21    0.00    4.09
   9 -10 -22   10.89    7.23
  -9  10  23    0.67    5.76
   9 -10 -23   -0.00    3.90
  -9  10  24   13.57    8.52
   9 -10 -24    4.95    6.04
  -9  10  25    2.47    5.58
   9 -10 -25   -0.00    3.14
  -9  10  26   -0.00    4.84
   9 -10 -26    4.35    6.08
  -9  10  27   -0.00    5.07
   9 -10 -27    0.00    5.71
  -9  10  28   -0.00    5.52
  -9  10  29    0.07    3.87
  -9  10  30    9.62    7.86
  -9  10  31    4.01    5.24
  -9  11   1    1.45    5.73
   9 -11  -1    3.91    7.64
  -9 -11   1    1.61    5.03
  -9  11   2   42.55   12.46
   9 -11  -2   23.12   10.59
  -9 -11   2    0.00    5.56
  -9  11   3    4.04    5.53
   9 -11  -3    1.11    5.62
  -9 -11   3    0.00    3.91
  -9  11   4   16.08    9.05
   9 -11  -4   19.38   10.93
  -9 -11   4   15.38    8.34
  -9  11   5    0.00    4.66
   9 -11  -5    0.59    4.85
  -9 -11   5   -0.00    5.02
  -9  11   6   34.50   11.83
   9 -11  -6    5.69    6.76
  -9 -11   6   14.34    7.60
  -9  11   7    2.40    5.64
   9 -11  -7   -0.00    4.61
   9 -11  -7   -0.00    5.33
  -9 -11   7    2.31    5.47
  -9  11   8   -0.00    3.26
   9 -11  -8   -0.00    4.76
   9 -11  -8   -0.00    7.01
  -9 -11   8    0.00    5.91
  -9  11   9    4.19    6.35
   9 -11  -9   -0.00    3.81
   9 -11  -9    2.78    6.13
  -9 -11   9    6.23    6.39
  -9  11  10   25.86   11.06
   9 -11 -10   12.17    8.00
   9 -11 -10    5.69    7.80
   9 -11 -11   -0.00    5.83
   9 -11 -11    2.73    6.77
   9 -11 -12    7.01    6.27
   9 -11 -13    1.88    5.73
   9 -11 -14    2.78    5.14
   9 -11 -15    2.98    5.25
   9 -11 -16   32.96   11.67
   9 -11 -17   -0.00    5.65
   9 -11 -18    5.69    6.14
   9 -11 -19    0.00    4.62
   9 -11 -20    0.00    5.62
   9 -11 -21    1.25    6.12
   9 -11 -22    3.75    5.63
   9 -11 -23   -0.00    6.13
   9 -11 -24    0.48    4.92
  -9  12   1    7.14    6.09
   9 -12  -1    0.52    5.17
  -9 -12   1   11.56    9.09
  -9  12   2    4.73    5.31
   9 -12  -2    1.55    4.51
   9 -12  -2    0.00    5.20
  -9 -12   2    3.72    5.37
  -9  12   3   -0.00    5.33
   9 -12  -3    3.67    4.40
   9 -12  -3    1.31    6.71
  -9 -12   3   -0.00    4.93
  -9  12   4   11.14    7.82
   9 -12  -4   26.39    9.41
   9 -12  -4   -0.00    5.35
  -9 -12   4   20.11    9.13
  -9  12   5    8.72    6.73
   9 -12  -5    0.46    3.32
   9 -12  -5   -0.00    6.57
  -9 -12   5    3.75    4.62
  -9  12   6    8.98    6.94
   9 -12  -6   -0.00    3.45
   9 -12  -6    3.98    7.80
  -9 -12   6   -0.00    5.45
  -9  12   7   -0.00    5.19
   9 -12  -7    3.63    5.80
   9 -12  -7    5.67    7.33
  -9 -12   7    1.76    5.02
   9 -12  -8   25.18    9.94
   9 -12  -8   11.37    9.82
   9 -12  -9   -0.00    5.67
   9 -12  -9    1.67    5.68
   9 -12 -10    3.24    5.53
   9 -12 -10    1.66    6.11
   9 -12 -11   -0.00    3.45
   9 -12 -12   10.13    7.25
   9 -12 -13    4.25    5.78
   9 -12 -14    4.40    7.16
   9 -12 -15   -0.00    4.16
   9 -12 -16   -0.00    6.12
   9 -12 -17    5.47    5.42
   9 -12 -18    3.34    5.95
   9 -12 -19    4.93    5.06
   9 -12 -20   10.54    7.71
   9 -12 -21    2.92    5.33
  -9  13   1   17.98   10.13
   9 -13  -1   11.62    6.89
   9 -13  -1    3.63    8.20
  -9 -13   1    0.77    5.57
  -9  13   2    0.62    5.33
   9 -13  -2    0.31    3.88
   9 -13  -2    9.16    8.47
  -9 -13   2    7.89    6.24
   9 -13  -3    5.02    5.16
   9 -13  -3    0.74    6.47
  -9 -13   3    1.18    4.88
   9 -13  -4    0.03    3.46
   9 -13  -4    7.79    8.92
  -9 -13   4    5.67    6.44
   9 -13  -5    4.63    5.21
   9 -13  -5    3.81    6.38
  -9 -13   5    0.00    4.36
   9 -13  -6   10.26    6.80
   9 -13  -6    2.81    8.37
   9 -13  -7    5.90    5.46
   9 -13  -8   -0.00    4.65
   9 -13  -8   -0.00    7.27
   9 -13  -9    1.73    4.94
   9 -13  -9    0.34    6.02
   9 -13 -10    8.13    6.48
   9 -13 -10   -0.00    6.36
   9 -13 -11    3.89    6.09
   9 -13 -12    0.85    6.46
   9 -13 -13   -0.00    4.58
   9 -13 -14    0.00    5.14
   9 -13 -15   -0.00    5.30
   9 -13 -16    1.82    5.42
   9 -13 -17    0.00    5.23
   9 -14  -1   -0.00    4.06
   9 -14  -1   -0.00    4.28
  -9 -14   1    0.00    5.25
   9 -14  -2    8.64    6.56
   9 -14  -2    3.95    8.26
  -9 -14   2   -0.00    4.94
   9 -14  -3   22.49    9.61
   9 -14  -3   -0.00    7.03
  -9 -14   3   -0.00    5.35
   9 -14  -4   13.04    7.66
   9 -14  -4    3.11    8.31
   9 -14  -5   -0.00    3.59
   9 -14  -5    9.46    9.15
   9 -14  -6   -0.00    4.61
   9 -14  -6   -0.00    5.90
   9 -14  -7    2.23    4.78
   9 -14  -7   -0.00    7.86
   9 -14  -8    2.39    4.12
   9 -14  -8    2.09    8.11
   9 -14  -9    5.13    5.21
   9 -14  -9   -0.00    6.96
   9 -14 -10    2.75    5.69
   9 -14 -11    1.39    3.91
   9 -14 -12   -0.00    3.83
   9 -14 -13    4.50    5.82
   9 -15  -1    5.05    5.44
   9 -15  -1   -0.00    4.40
  -9 -15   1    1.37    6.30
   9 -15  -2    1.72    4.60
   9 -15  -2    0.00    5.96
   9 -15  -3   -0.00    3.89
   9 -15  -3    4.22    6.69
   9 -15  -4    1.44    4.42
   9 -15  -4   -0.00    6.97
   9 -15  -5    5.12    5.39
   9 -15  -5    0.00    7.21
   9 -15  -6    0.00    5.14
   9 -15  -6   -0.00    5.82
   9 -15  -7   -0.00    5.18
   9 -15  -7   -0.00    7.32
   9 -15  -8    6.23    5.61
   9 -16  -1    1.34    4.46
   9 -16  -2    5.84    5.08
   9 -16  -2    1.87    6.21
   9 -16  -3    3.21    4.92
   9 -16  -3    0.00    6.32
   9 -16  -4   -0.00    6.18
   9 -16  -5    0.08    5.35
  -8   0   1   -0.00    4.00
  -8   0   1   -0.00    2.91
   8   0  -1   -0.00    4.52
  -8   0   2  503.93   74.11
  -8   0   2  536.83   75.84
  -8   0   3   -0.00    5.10
  -8   0   3   -0.00    4.61
   8   0  -3    4.97    5.00
  -8   0   4   81.63   16.03
  -8   0   4   80.35   17.15
   8   0  -4   67.72   16.50
  -8   0   5   -0.00    3.89
  -8   0   5    0.38    4.54
   8   0  -5   -0.00    3.27
  -8   0   6  112.63   19.80
  -8   0   6  100.86   20.89
   8   0  -6   97.53   20.94
  -8   0   7    0.55    3.29
  -8   0   7   -0.00    4.67
   8   0  -7   -0.00    4.17
  -8   0   8  195.35   32.78
  -8   0   8  216.68   35.27
   8   0  -8  217.22   35.63
  -8   0   9    1.04    3.06
  -8   0   9    0.89    3.44
   8   0  -9   -0.00    4.01
  -8   0  10   -0.00    3.04
  -8   0  10    0.92    3.93
   8   0 -10   -0.00    4.01
  -8   0  11   -0.00    3.77
  -8   0  11    0.26    2.93
   8   0 -11    0.00    4.38
  -8   0  12  159.84   29.01
  -8   0  12  186.83   31.94
   8   0 -12  208.45   32.59
  -8   0  13    1.91    3.48
  -8   0  13   -0.00    5.25
   8   0 -13    1.84    3.14
  -8   0  14   82.72   16.83
  -8   0  15   -0.00    3.14
  -8   0  16    1.22    4.32
  -8   0  26    1.96    4.23
   8   0 -26    3.24    4.15
  -8   1   1   65.92   15.14
  -8   1   1   71.17   16.05
   8  -1  -1   80.85   17.55
   8   1  -1   74.10   16.88
  -8  -1   1   83.52   16.40
  -8  -1   1   63.17   15.53
  -8   1   2    4.07    3.82
  -8   1   2    7.26    5.18
   8  -1  -2    4.83    5.41
   8   1  -2    2.71    5.38
  -8  -1   2    3.18    4.41
  -8  -1   2    3.18    4.66
  -8   1   3    5.81    4.74
  -8   1   3   13.31    6.62
   8  -1  -3   -8.56    6.52
   8   1  -3    2.82    5.21
  -8  -1   3    4.65    4.38
  -8  -1   3    5.09    5.10
  -8   1   4   28.16    8.93
  -8   1   4   37.86   10.70
   8  -1  -4   32.49   11.13
   8   1  -4   36.26   11.49
  -8  -1   4   32.94    9.71
  -8  -1   4   48.17   12.15
  -8   1   5    7.48    5.11
  -8   1   5    4.85    4.80
   8  -1  -5   12.07    7.26
   8   1  -5    8.21    5.16
  -8  -1   5    6.41    4.55
  -8  -1   5    1.64    3.85
  -8   1   6   93.59   16.97
  -8   1   6   80.13   17.64
   8  -1  -6   68.68   17.33
   8   1  -6   80.49   17.73
  -8  -1   6   83.73   16.62
  -8  -1   6   85.56   18.10
  -8   1   7    1.62    3.44
  -8   1   7    1.36    4.04
   8  -1  -7    4.67    5.43
   8   1  -7    5.66    4.91
  -8  -1   7    5.75    5.24
  -8  -1   7   12.69    6.67
  -8   1   8    2.81    3.41
  -8   1   8    1.68    4.08
   8  -1  -8   -0.00    4.40
   8   1  -8    6.39    5.13
  -8  -1   8    6.51    5.03
  -8  -1   8    6.72    5.13
  -8   1   9   14.66    6.03
  -8   1   9   16.22    7.81
   8  -1  -9   17.76    8.47
   8   1  -9    9.88    6.75
  -8  -1   9   17.04    6.59
  -8  -1   9   17.49    7.96
  -8   1  10  127.05   24.75
  -8   1  10  166.03   28.20
   8  -1 -10  157.63   27.77
   8   1 -10  148.35   27.09
  -8  -1  10  156.48   25.40
  -8  -1  10  142.34   26.96
  -8   1  11   13.60    5.91
  -8   1  11   17.02    7.72
   8  -1 -11    6.34    5.29
   8   1 -11    1.11    3.00
  -8  -1  11    3.98    4.04
  -8  -1  11   10.34    6.73
  -8   1  12   14.87    5.68
  -8   1  12   10.21    6.51
   8  -1 -12    0.00    4.40
   8   1 -12   15.06    7.07
  -8  -1  12   11.18    5.79
  -8  -1  12    6.67    5.70
  -8   1  13   -0.00    4.37
   8  -1 -13    0.48    3.29
  -8  -1  13    2.08    4.06
  -8  -1  13    3.15    4.99
  -8  -1  14   65.69   13.96
  -8  -1  15   44.96   11.29
  -8  -1  16   71.87   15.47
  -8  -1  17    4.00    4.87
  -8  -1  18    5.27    4.25
  -8  -1  19    1.82    4.46
  -8  -1  20   20.91    8.75
  -8  -1  21   -0.00    4.10
  -8   1  22   92.73   20.11
  -8   1  23   -0.00    4.03
  -8   1  24   11.99    6.99
  -8   1  25    4.22    5.81
   8  -1 -25    0.00    4.31
  -8   1  26   10.06    7.20
   8  -1 -26   18.05    7.60
   8  -1 -27    1.53    3.81
  -8   2   1    0.00    3.08
  -8   2   1   -0.00    3.99
   8  -2  -1   -0.00    4.81
   8   2  -1    1.47    4.18
  -8  -2   1    0.00    4.23
  -8  -2   1   -0.00    4.17
  -8   2   2   38.79   11.39
  -8   2   2   28.98   11.08
   8  -2  -2  109.92   18.40
   8   2  -2   88.12   17.08
  -8  -2   2   70.79   14.62
  -8  -2   2   54.64   13.62
  -8   2   3   11.11    5.56
  -8   2   3   14.02    7.16
   8  -2  -3   23.70    8.84
   8   2  -3   10.09    6.55
  -8  -2   3   10.00    6.29
  -8  -2   3    7.68    5.96
  -8   2   4   56.51   12.99
   8  -2  -4   52.15   13.04
   8   2  -4   20.02    9.43
  -8  -2   4   41.56   10.47
  -8  -2   4   30.25   10.28
  -8   2   5   16.27    6.55
  -8   2   5   -0.00    3.89
   8  -2  -5    3.49    6.03
   8   2  -5    4.56    5.77
  -8  -2   5   12.82    5.84
  -8  -2   5   11.20    6.31
  -8   2   6   84.11   17.88
  -8   2   6   97.71   19.89
   8  -2  -6   98.36   20.43
   8   2  -6   82.10   19.03
  -8  -2   6  115.72   19.54
  -8  -2   6  104.13   20.22
  -8   2   7   31.69   10.60
   8  -2  -7   30.82   10.69
   8   2  -7   26.30    9.97
  -8  -2   7   35.62    9.80
  -8  -2   7   45.90   11.78
  -8   2   8  137.87   23.65
   8  -2  -8  109.21   22.59
   8   2  -8  124.51   22.90
  -8  -2   8  132.06   21.48
  -8  -2   8   82.04   20.42
  -8   2   9    8.86    6.97
   8  -2  -9   14.10    7.50
   8   2  -9   21.34    7.97
  -8  -2   9   10.60    5.07
  -8  -2   9    8.21    5.82
  -8   2  10    5.09    5.48
   8  -2 -10    3.42    4.32
   8   2 -10    7.10    5.45
  -8  -2  10    2.28    3.58
  -8  -2  10   -2.54    4.71
  -8   2  11    0.00    4.29
   8  -2 -11    1.36    4.82
   8   2 -11    0.82    3.51
  -8  -2  11    0.00    2.87
  -8  -2  11   -0.00    3.60
  -8   2  12   67.96   15.91
   8  -2 -12   59.45   15.72
  -8  -2  12   59.26   13.36
  -8  -2  12   64.73   15.24
  -8   2  13   33.85   10.89
   8  -2 -13   40.27   12.00
  -8  -2  13   31.29    8.74
  -8   2  14    6.89    6.95
   8  -2 -14   32.29   10.90
  -8  -2  14   25.56    7.64
  -8  -2  15   33.31    9.12
  -8  -2  16   47.52   11.32
  -8  -2  17   15.54    6.36
  -8   2  18  177.68   29.47
  -8  -2  18  142.75   26.23
  -8   2  19    0.15    4.76
  -8  -2  19    2.38    4.17
  -8   2  20    3.60    4.94
  -8  -2  20   -0.00    3.31
  -8   2  21    1.59    4.42
  -8  -2  21    6.09    5.06
  -8   2  22   51.64   13.71
  -8  -2  22   38.15   11.54
  -8   2  23    2.81    4.78
  -8  -2  23   -0.00    3.77
  -8   2  24    7.09    6.00
   8  -2 -24   11.56    6.51
  -8  -2  24   10.83    6.11
  -8   2  25    3.96    4.65
   8  -2 -25    1.43    3.57
   8  -2 -26    2.15    3.35
   8  -2 -27    0.64    3.78
   8  -2 -28   16.08    7.53
  -8   2  35   -0.00    3.89
   8  -3  -1  100.48   21.70
   8   3  -1  104.65   21.49
  -8  -3   1   96.39   20.98
  -8  -3   1  122.33   22.22
  -8   3   2    0.00    4.01
   8  -3  -2    3.36    5.03
   8   3  -2    2.70    4.99
  -8  -3   2    2.48    4.39
  -8  -3   2   -0.00    4.36
  -8   3   3   36.38   11.03
   8  -3  -3   49.70   13.12
   8   3  -3   28.29   10.09
  -8  -3   3   27.95    9.63
  -8  -3   3   44.01   11.89
  -8   3   4  159.63   23.89
   8  -3  -4  140.90   23.61
   8   3  -4  126.24   22.37
  -8  -3   4   47.49   17.29
  -8  -3   4  152.83   23.50
  -8   3   5   15.43    7.25
   8  -3  -5   17.33    8.90
   8   3  -5   10.47    7.26
  -8  -3   5   12.31    6.31
  -8  -3   5   19.08    7.93
  -8   3   6   32.28   11.83
   8  -3  -6   48.78   13.68
   8   3  -6   52.94   13.50
  -8  -3   6   52.09   12.34
  -8  -3   6   69.94   14.77
  -8   3   7   20.80    8.64
   8  -3  -7   25.27    9.61
   8   3  -7   16.69    8.50
  -8  -3   7   34.25    9.08
  -8  -3   7   17.15    7.98
  -8   3   8    8.25    6.34
   8  -3  -8    9.15    6.74
   8   3  -8   10.81    6.38
  -8  -3   8    8.14    5.09
  -8  -3   8    3.11    4.03
  -8   3   9    2.53    4.43
   8  -3  -9    0.00    4.31
   8   3  -9   -0.00    4.19
  -8  -3   9    1.50    2.99
  -8  -3   9   -0.00    4.63
  -8   3  10   84.78   19.48
   8  -3 -10   89.65   20.54
   8   3 -10   87.30   19.18
  -8  -3  10  128.38   19.83
  -8  -3  10   86.81   19.45
  -8   3  11   89.04   19.43
   8  -3 -11   98.00   20.37
  -8  -3  11   80.80   16.68
  -8   3  12    7.00    6.04
   8  -3 -12    0.00    5.41
  -8  -3  12    2.13    4.26
  -8   3  13    9.05    6.57
   8  -3 -13    8.49    7.31
  -8  -3  13    6.96    4.50
  -8   3  14   29.59    9.54
  -8   3  14   15.08    8.31
   8  -3 -14   40.52   11.99
  -8  -3  14   22.86    7.72
  -8   3  15   40.62   12.02
  -8  -3  15   45.65   10.76
  -8   3  16   84.10   18.87
  -8  -3  16   91.16   17.07
  -8   3  17    1.00    4.32
  -8  -3  17    1.73    3.40
  -8   3  18    0.00    4.83
  -8  -3  18    0.00    2.85
  -8   3  19    0.00    5.01
  -8  -3  19   20.24    6.85
  -8   3  20  153.97   26.02
  -8  -3  20   97.00   20.40
  -8   3  21    8.39    6.90
  -8  -3  21    8.33    5.14
  -8   3  22   10.51    7.23
  -8  -3  22   19.52    7.01
  -8   3  23    2.17    4.79
   8  -3 -23    0.00    3.66
  -8   3  24   10.97    8.01
   8  -3 -24   18.59    8.17
   8  -3 -25    9.81    6.28
   8  -3 -26    8.12    6.17
   8  -3 -27    0.43    3.21
   8  -3 -28    0.00    4.14
   8  -3 -29    3.16    4.09
   8  -3 -30    3.41    4.00
  -8   3  33    2.33    4.46
  -8   3  34    5.70    5.26
  -8   3  35   -0.00    5.52
   8  -4  -1   78.31   17.30
   8   4  -1   58.32   15.67
  -8  -4   1   81.90   17.33
  -8  -4   1   61.10   15.83
   8  -4  -2   32.13   10.86
   8   4  -2   24.67    9.73
  -8  -4   2   37.59   11.10
  -8  -4   2   33.87   10.82
   8  -4  -3   13.17    7.57
   8   4  -3   28.02    9.96
  -8  -4   3   22.15    9.02
  -8  -4   3   20.54    7.95
   8  -4  -4  132.44   25.36
   8   4  -4  109.12   23.55
  -8  -4   4  142.01   24.85
  -8  -4   4  129.46   24.36
  -8   4   5   12.09    6.11
   8  -4  -5   11.35    7.06
   8   4  -5    5.25    5.83
  -8  -4   5    0.59    3.71
  -8  -4   5    3.46    5.04
  -8   4   6   12.73    8.26
   8  -4  -6   41.21   12.24
   8   4  -6   46.55   12.14
  -8  -4   6   53.63   12.38
  -8  -4   6   73.07   14.93
  -8   4   7  118.33   22.37
   8  -4  -7  135.33   24.27
   8   4  -7   90.09   20.08
  -8  -4   7  103.21   20.40
  -8  -4   7   94.59   20.78
  -8   4   8   48.42   12.68
   8  -4  -8   38.69   12.42
   8   4  -8   21.95    8.91
  -8  -4   8   31.94    9.72
  -8  -4   8   50.14   12.45
  -8   4   9    4.47    4.78
  -8   4   9   13.36    7.41
   8  -4  -9   24.09    9.56
  -8  -4   9    0.00    3.70
  -8  -4   9    3.44    5.19
  -8   4  10    5.56    5.02
  -8   4  10    2.89    5.32
   8  -4 -10    0.00    5.12
  -8  -4  10    4.34    5.11
  -8   4  11    0.00    3.83
  -8   4  11   16.76    8.06
   8  -4 -11   -0.00    6.18
  -8  -4  11   13.15    6.61
  -8   4  12   81.82   18.96
  -8   4  12   94.87   20.47
   8  -4 -12   73.70   19.62
  -8  -4  12  119.06   19.08
  -8   4  13   11.19    6.44
  -8   4  13   25.33    9.79
   8  -4 -13    7.18    6.34
  -8  -4  13   20.46    6.79
  -8   4  14   54.61   13.97
  -8   4  14   33.47   12.85
   8  -4 -14   37.19   13.67
  -8  -4  14   84.09   14.04
  -8   4  15   -0.00    3.59
  -8  -4  15    3.32    3.40
  -8   4  16   26.27   10.11
  -8  -4  16   19.57    6.96
  -8   4  17   18.20    8.66
  -8  -4  17   21.39    7.18
  -8   4  18   91.61   19.45
  -8  -4  18   71.62   15.10
  -8   4  19    6.18    5.93
  -8  -4  19    7.64    4.62
  -8   4  20   32.57   11.12
  -8  -4  20   13.74    6.05
  -8   4  21    0.73    4.96
   8  -4 -21   -0.00    3.89
  -8  -4  21   -0.00    3.08
  -8   4  22   19.00    9.39
   8  -4 -22   13.54    7.16
  -8   4  23   21.88    9.15
   8  -4 -23   14.26    7.48
   8  -4 -24   11.25    7.33
   8  -4 -25    2.55    3.70
   8  -4 -26   -0.00    3.73
   8  -4 -27   -0.00    4.36
   8  -4 -28   10.96    6.39
   8  -4 -29   11.14    6.65
   8  -4 -30    1.39    3.76
  -8   4  31   -0.00    3.72
   8  -4 -31    2.10    4.24
  -8   4  32    8.83    5.88
  -8   4  33    4.54    5.33
  -8   4  34   15.39    7.89
  -8   4  35   -0.00    5.60
   8  -5  -1   28.78   10.94
   8   5  -1   37.39   11.64
  -8  -5   1   41.23   12.15
   8  -5  -2   33.54   11.39
   8   5  -2   47.56   12.69
  -8  -5   2   24.00    9.59
   8  -5  -3   68.71   17.24
   8   5  -3   76.89   17.25
  -8  -5   3   70.88   16.75
  -8  -5   3   80.31   17.77
  -8   5   4   11.81    6.30
   8  -5  -4    2.59    5.87
   8   5  -4   13.69    7.23
  -8  -5   4    9.77    6.40
  -8  -5   4   13.88    6.73
  -8   5   5   46.41   12.02
   8  -5  -5   46.04   12.53
   8   5  -5   74.68   15.14
  -8  -5   5   72.26   14.05
  -8  -5   5    6.50    6.34
  -8   5   6   94.53   19.33
   8  -5  -6   97.86   21.18
  -8  -5   6   80.28   18.50
  -8  -5   6  106.14   20.75
  -8   5   7    3.27    4.38
   8  -5  -7    2.94    4.57
  -8  -5   7    4.37    5.94
  -8   5   8    3.98    5.32
   8  -5  -8   11.51    8.43
  -8  -5   8    8.82    6.17
  -8   5   9    8.71    6.11
   8  -5  -9   12.76    7.80
  -8  -5   9   13.95    6.71
  -8   5  10  187.07   33.60
  -8   5  10  197.32   34.65
   8  -5 -10  206.33   35.72
  -8  -5  10  193.73   32.29
  -8   5  11   44.46   13.10
  -8   5  11   45.70   13.75
   8  -5 -11   49.64   14.86
  -8  -5  11   48.04   11.91
  -8   5  12   -0.00    4.60
  -8   5  12    1.18    4.64
   8  -5 -12    4.99    6.17
  -8  -5  12   -0.00    3.64
  -8   5  13   -0.00    4.38
  -8   5  13    0.78    5.35
   8  -5 -13   -0.00    6.65
  -8  -5  13    0.00    3.60
  -8   5  14   17.59    8.52
   8  -5 -14   16.34    9.22
  -8  -5  14   11.71    5.50
  -8   5  15   23.42    9.95
  -8  -5  15   34.74    8.98
  -8   5  16   59.40   15.13
  -8  -5  16   49.11   11.54
  -8   5  17    0.00    4.67
  -8  -5  17   10.84    4.98
  -8   5  18    0.00    4.66
  -8  -5  18   11.31    4.89
  -8   5  19   12.24    7.00
  -8  -5  19   15.18    5.74
   8  -5 -20   24.16    9.58
  -8   5  21   64.56   15.81
   8  -5 -21   30.86   11.00
   8  -5 -22   23.93    9.54
   8  -5 -23    0.00    4.65
   8  -5 -24   13.80    7.27
   8  -5 -25   22.15    9.22
   8  -5 -26    7.80    5.86
   8  -5 -27   -0.00    4.54
   8  -5 -28    2.50    4.61
  -8   5  29    0.98    4.37
   8  -5 -29    5.25    4.73
  -8   5  30    9.83    6.39
   8  -5 -30    9.06    5.73
  -8   5  31    5.62    5.82
   8  -5 -31    7.04    6.28
  -8   5  32   12.37    7.77
   8  -5 -32    6.16    5.99
  -8   5  33    1.16    4.56
  -8   5  34   -0.00    4.98
  -8   6   1   78.50   18.37
   8  -6  -1   93.52   20.19
   8   6  -1   91.21   19.72
  -8  -6   1   89.49   19.76
  -8   6   2  104.64   18.08
   8  -6  -2   25.61   12.41
   8   6  -2   92.98   18.38
  -8  -6   2   89.91   18.07
  -8   6   3   97.93   20.51
   8  -6  -3  110.43   22.85
  -8   6   4   39.33   11.39
   8  -6  -4   38.85   12.83
  -8   6   5   30.44    9.62
   8  -6  -5   13.64    8.47
  -8   6   6   24.37    9.23
   8  -6  -6   30.32   11.05
  -8  -6   6   30.70   10.42
  -8   6   7   27.06    9.61
   8  -6  -7   25.20   10.75
  -8  -6   7   27.64    9.81
  -8   6   8   20.70    8.68
   8  -6  -8   30.26   11.03
  -8  -6   8   25.57    9.81
  -8   6   9   -0.00    4.86
   8  -6  -9    5.13    6.57
  -8  -6   9    9.76    6.20
  -8   6  10    9.14    6.66
   8  -6 -10    8.84    7.57
  -8  -6  10    3.29    4.64
  -8   6  11   22.11    8.67
   8  -6 -11    2.55    5.79
  -8  -6  11   14.58    7.21
  -8   6  12   13.66    8.20
   8  -6 -12   12.71    8.19
  -8  -6  12   14.65    6.91
  -8   6  13   21.31    9.65
   8  -6 -13   16.69    9.48
  -8  -6  13   17.79    6.97
  -8   6  14   34.04   12.10
   8  -6 -14   36.00   13.18
  -8  -6  14   36.62    9.92
  -8   6  15   22.58    9.91
  -8  -6  15   19.22    7.18
  -8   6  16   -0.00    6.38
  -8  -6  16    7.38    4.57
  -8   6  17   69.09   17.26
  -8  -6  17   64.18   13.66
  -8   6  18   30.49   11.66
   8  -6 -18   23.06    9.64
  -8   6  19    2.51    5.79
   8  -6 -19    2.07    5.05
   8  -6 -20   -0.00    5.26
   8  -6 -21    0.12    4.30
   8  -6 -22   -0.00    3.52
   8  -6 -23   20.39    8.45
   8  -6 -24    4.07    4.89
   8  -6 -25    5.70    6.44
   8  -6 -26    3.14    5.48
  -8   6  27   12.63    6.69
   8  -6 -27    4.17    5.40
  -8   6  28    5.81    6.00
   8  -6 -28    3.56    4.69
  -8   6  29    3.81    5.48
   8  -6 -29    0.00    4.74
  -8   6  30    2.25    4.05
   8  -6 -30    4.00    5.56
  -8   6  31   -0.00    5.09
   8  -6 -31   -0.00    5.33
  -8   6  32   -0.00    4.76
   8  -6 -32    3.03    4.73
  -8   6  33    5.70    6.61
   8  -6 -33    1.74    4.08
  -8   6  34    0.00    5.30
  -8   7   1   83.01   18.77
  -8  -7   1   87.30   19.33
  -8   7   2    0.00    4.01
  -8   7   3   28.23   10.11
  -8   7   4   -0.00    4.79
   8  -7  -4   -0.00    4.19
  -8   7   5   83.17   17.89
   8  -7  -5   50.64   15.78
  -8   7   6   19.44    8.81
   8  -7  -6   18.21    8.80
   8  -7  -7   -0.00    4.57
  -8   7   8    3.61    4.89
   8  -7  -8    0.00    5.41
  -8  -7   8   -0.00    5.90
  -8   7   9   35.40   11.87
   8  -7  -9   33.43   12.40
  -8  -7   9   42.86   11.94
  -8   7  10   21.27    9.69
   8  -7 -10   18.67    9.84
  -8  -7  10    0.00    4.22
  -8   7  11   42.44   13.25
   8  -7 -11   55.67   15.25
  -8  -7  11   26.87   10.56
  -8   7  12   -0.00    6.11
   8  -7 -12    8.49    7.54
  -8  -7  12   -0.00    4.46
  -8   7  13   25.12   10.40
   8  -7 -13   17.17    9.55
  -8  -7  13   10.75    6.08
  -8   7  14   27.58   11.02
   8  -7 -14    8.52    8.69
  -8  -7  14   22.99    8.17
  -8   7  15   81.15   19.73
  -8  -7  15   78.27   16.18
  -8   7  16    9.10    7.48
   8  -7 -16    5.17    5.08
  -8  -7  16    1.38    4.05
  -8   7  17    8.28    6.95
   8  -7 -17    4.79    5.11
  -8   7  18   -0.00    6.08
   8  -7 -18    4.43    4.33
   8  -7 -19   -0.00    3.99
   8  -7 -20    1.34    5.38
   8  -7 -21   23.90    9.77
   8  -7 -22    0.19    3.45
   8  -7 -23    2.80    5.03
  -8   7  24   -0.00    3.99
   8  -7 -24    1.72    4.73
  -8   7  25   10.13    6.84
   8  -7 -25    6.19    5.66
  -8   7  26    1.63    4.68
   8  -7 -26    2.82    4.95
  -8   7  27   12.89    7.21
   8  -7 -27   13.51    7.75
  -8   7  28    3.32    5.86
   8  -7 -28    5.58    5.70
  -8   7  29    1.00    4.41
   8  -7 -29    4.67    4.63
  -8   7  30    0.00    4.60
   8  -7 -30    3.14    5.53
  -8   7  31    0.00    4.78
   8  -7 -31    1.48    5.01
  -8   7  32   -0.00    4.87
   8  -7 -32    3.78    5.03
  -8   7  33    1.62    5.99
   8  -7 -33   -0.00    4.11
   8  -7 -34    0.83    5.35
  -8   8   1   88.66   19.56
   8  -8  -1   70.55   19.52
  -8  -8   1  102.92   20.56
  -8   8   2    0.77    4.87
   8  -8  -2    2.58    5.16
  -8  -8   2    3.77    5.12
  -8   8   3   31.48   11.04
   8  -8  -3   20.37   11.13
  -8  -8   3   40.38   11.64
  -8   8   4    7.62    6.81
  -8  -8   4   22.49    9.62
  -8   8   5    6.16    6.25
  -8   8   6   -0.00    5.87
  -8   8   7  122.28   25.04
  -8   8   8    4.61    5.28
  -8   8   9   14.58    8.35
   8  -8  -9    8.26    7.34
  -8   8  10    0.00    5.52
   8  -8 -10    6.65    8.23
  -8  -8  10    7.65    6.16
  -8   8  11    2.10    5.97
   8  -8 -11    3.07    6.23
  -8  -8  11    0.00    5.26
  -8   8  12    2.93    5.88
   8  -8 -12    3.60    6.31
  -8  -8  12    6.99    5.47
  -8   8  13   32.88   11.42
   8  -8 -13    3.41    6.61
   8  -8 -13   32.49   12.61
  -8  -8  13   40.62   10.32
  -8   8  14   -0.00    5.03
   8  -8 -14    0.00    4.42
  -8  -8  14   -0.00    3.94
  -8   8  15    5.41    5.30
   8  -8 -15    2.77    5.22
  -8   8  16   -0.00    5.24
   8  -8 -16    3.82    4.54
   8  -8 -17   28.58   10.07
   8  -8 -18    0.03    3.87
   8  -8 -19    2.42    4.46
  -8   8  20    0.65    3.20
   8  -8 -20    0.00    3.98
  -8   8  21   -0.00    3.44
   8  -8 -21    0.25    3.83
  -8   8  22    2.05    4.23
   8  -8 -22    0.00    4.08
  -8   8  23   45.46   13.02
   8  -8 -23   22.29   10.26
  -8   8  24    8.16    7.26
   8  -8 -24    6.06    5.75
  -8   8  25   -0.00    4.67
   8  -8 -25    3.11    4.40
  -8   8  26   -0.00    5.51
   8  -8 -26    6.09    5.93
  -8   8  27   10.85    8.34
   8  -8 -27   11.08    6.97
  -8   8  28    1.19    4.72
   8  -8 -28    5.31    5.40
  -8   8  29    0.00    6.21
   8  -8 -29    2.75    6.49
  -8   8  30    3.14    6.10
   8  -8 -30    1.10    5.44
  -8   8  31   -0.00    5.70
   8  -8 -31    1.07    4.62
  -8   8  32    3.66    6.24
   8  -8 -32   11.38    7.39
  -8   8  33    1.04    4.57
   8  -8 -33   -0.00    4.68
   8  -8 -34   -0.00    4.21
   8  -8 -35   -0.00    3.68
  -8   9   1   77.55   18.97
   8  -9  -1   72.53   18.97
  -8  -9   1  101.20   20.41
  -8   9   2    5.55    5.88
   8  -9  -2    0.00    4.84
  -8  -9   2    7.09    6.24
  -8   9   3   45.54   12.87
   8  -9  -3   21.66   10.84
  -8  -9   3   25.87   10.12
  -8   9   4   10.57    7.12
   8  -9  -4    1.50    6.93
  -8  -9   4    6.40    6.28
  -8   9   5   60.36   15.67
   8  -9  -5   57.73   16.38
  -8  -9   5   37.60   12.07
  -8   9   6   -0.00    6.46
   8  -9  -6    0.47    6.26
  -8  -9   6    0.00    4.43
  -8   9   7    1.77    4.81
   8  -9  -7    2.33    6.48
  -8   9   8    3.73    6.10
   8  -9  -8    0.77    4.64
  -8   9   9    4.33    5.69
  -8   9  10    7.11    7.32
  -8   9  11   89.83   20.82
   8  -9 -11   68.14   17.06
  -8   9  12    3.46    5.35
   8  -9 -12   -0.00    5.41
  -8  -9  12    0.77    4.11
  -8   9  13    7.81    6.66
   8  -9 -13    3.58    4.50
  -8  -9  13   -0.00    4.67
   8  -9 -14    6.25    6.05
   8  -9 -15   49.61   14.25
  -8   9  16    0.00    4.25
   8  -9 -16   -0.00    4.58
  -8   9  17    3.69    5.06
   8  -9 -17    1.28    3.86
  -8   9  18   -0.00    5.65
   8  -9 -18    5.08    5.50
  -8   9  19   16.78    8.99
   8  -9 -19   11.05    7.58
  -8   9  20    3.49    6.29
   8  -9 -20    2.00    4.49
  -8   9  21   23.28   10.50
   8  -9 -21   29.70   10.80
  -8   9  22    5.32    5.24
   8  -9 -22    2.95    4.80
  -8   9  23   -0.00    4.35
   8  -9 -23   -0.00    5.22
  -8   9  24    2.93    4.85
   8  -9 -24   -0.00    4.39
  -8   9  25    9.98    7.93
   8  -9 -25   13.85    8.05
  -8   9  26    1.77    6.54
   8  -9 -26    1.53    4.22
  -8   9  27    2.11    4.82
   8  -9 -27    2.02    4.42
  -8   9  28    0.00    3.30
   8  -9 -28   -0.00    5.18
  -8   9  29    2.35    5.72
   8  -9 -29    0.00    5.24
  -8   9  30    7.61    7.65
   8  -9 -30   11.29    7.68
  -8   9  31   14.02    9.39
   8  -9 -31    8.14    6.67
  -8   9  32    1.85    4.11
   8  -9 -32    2.71    4.80
   8  -9 -33    2.20    4.50
  -8  10   1   32.71   11.39
   8 -10  -1   23.59   11.18
  -8 -10   1   22.52    9.81
  -8  10   2    0.00    4.10
   8 -10  -2   -0.00    7.56
  -8 -10   2   -0.00    3.92
  -8  10   3   41.61   13.02
   8 -10  -3   24.29   10.88
  -8 -10   3   32.25   11.31
  -8  10   4   19.01    8.65
   8 -10  -4   11.98    8.51
  -8 -10   4   19.10    8.73
  -8  10   5    8.76    6.61
   8 -10  -5    0.00    7.51
  -8 -10   5    8.00    6.82
  -8  10   6    6.05    6.70
   8 -10  -6   -0.00    4.69
  -8 -10   6    3.33    4.78
  -8  10   7   76.75   18.51
   8 -10  -7   26.88   10.86
   8 -10  -7   59.66   17.14
  -8 -10   7   80.07   16.79
  -8  10   8   -0.00    4.67
   8 -10  -8    0.00    4.21
   8 -10  -8   -0.00    5.22
  -8 -10   8   -0.00    5.16
  -8  10   9    0.00    5.12
   8 -10  -9    3.59    5.99
   8 -10  -9   -0.00    7.29
  -8 -10   9    7.79    6.12
  -8  10  10    5.88    6.53
   8 -10 -10    1.40    4.53
   8 -10 -10    2.27    6.66
  -8  10  11    9.77    7.29
   8 -10 -11    4.11    5.35
   8 -10 -11   10.77    8.18
   8 -10 -12    0.00    4.29
   8 -10 -12   -0.00    7.53
   8 -10 -13   24.36   10.07
   8 -10 -13   28.33   12.45
   8 -10 -14    3.93    5.23
   8 -10 -15    2.86    5.14
   8 -10 -16   -0.00    4.88
  -8  10  17   38.95   13.55
   8 -10 -17   44.39   13.01
  -8  10  18    1.67    4.64
   8 -10 -18    0.94    2.78
  -8  10  19   13.51    9.20
   8 -10 -19   19.06    8.51
  -8  10  20    3.18    6.08
   8 -10 -20    3.19    5.79
  -8  10  21    6.91    7.25
   8 -10 -21    5.62    5.73
  -8  10  22    1.89    5.93
   8 -10 -22    1.66    4.87
  -8  10  23    0.23    5.31
   8 -10 -23    5.47    6.68
  -8  10  24   -0.00    5.98
   8 -10 -24    0.00    5.23
  -8  10  25    5.55    7.03
   8 -10 -25    0.00    4.00
  -8  10  26   -0.00    3.89
   8 -10 -26   -0.00    4.38
  -8  10  27    3.45    7.24
   8 -10 -27    1.00    5.45
  -8  10  28    1.14    5.27
   8 -10 -28    0.35    4.69
  -8  10  29    9.10    7.84
   8 -10 -29    4.11    6.71
  -8  10  30    6.99    6.69
   8 -10 -30   -0.00    4.26
  -8  10  31    0.00    6.14
  -8  10  32   -0.00    6.05
  -8  11   1   35.48   11.89
   8 -11  -1    0.24    7.88
  -8 -11   1   45.63   12.47
  -8  11   2   18.80    9.57
   8 -11  -2    0.67    7.21
  -8 -11   2   14.38    7.39
  -8  11   3    0.00    5.49
   8 -11  -3    0.97    3.20
   8 -11  -3   12.94    8.29
  -8 -11   3    5.02    5.50
  -8  11   4   -0.00    4.90
   8 -11  -4    6.15    5.16
   8 -11  -4    1.16    6.04
  -8  11   5   42.46   12.68
   8 -11  -5   21.00    8.28
   8 -11  -5    8.89    8.48
  -8 -11   5   -0.00    4.60
  -8  11   6    0.00    4.26
   8 -11  -6    0.00    5.10
   8 -11  -6   -0.00    6.01
  -8 -11   6    0.66    4.93
  -8  11   7   -0.00    3.51
   8 -11  -7    5.67    5.77
   8 -11  -7    1.01    4.77
  -8 -11   7    1.18    4.63
   8 -11  -8    8.95    6.87
   8 -11  -8    1.71    6.60
  -8 -11   8    1.81    5.03
   8 -11  -9   14.52    9.07
   8 -11  -9   25.02   12.49
  -8 -11   9   47.58   12.54
   8 -11 -10    0.95    3.28
   8 -11 -10    4.89    7.33
   8 -11 -11   18.02    8.99
   8 -11 -11    0.76    5.00
   8 -11 -12    1.19    4.69
   8 -11 -12    1.02    5.23
   8 -11 -13   11.38    7.18
   8 -11 -14    8.32    6.43
   8 -11 -15   43.98   13.63
   8 -11 -16    0.00    4.99
   8 -11 -17    0.00    5.38
   8 -11 -18   -0.00    5.42
   8 -11 -19   10.53    7.48
   8 -11 -20    0.00    6.51
   8 -11 -21    4.56    6.94
   8 -11 -22    0.18    5.19
   8 -11 -23   -0.00    5.15
   8 -11 -24    2.32    4.82
   8 -11 -25    5.88    5.83
   8 -11 -26   -0.00    4.85
   8 -11 -27    0.00    5.02
  -8  12   1   -0.00    3.82
   8 -12  -1    0.00    3.63
   8 -12  -1    1.92    4.58
  -8 -12   1   -0.00    5.22
  -8  12   2   -0.00    5.86
   8 -12  -2   -0.00    3.74
   8 -12  -2   -0.00    5.35
  -8 -12   2    2.02    4.21
  -8  12   3   34.89   13.49
   8 -12  -3   66.42   14.81
   8 -12  -3   42.82   14.61
  -8 -12   3   37.04   12.56
   8 -12  -4   -0.00    4.46
   8 -12  -4   -0.00    5.81
  -8 -12   4    1.19    5.42
   8 -12  -5   -0.00    4.69
   8 -12  -5    0.00    7.29
  -8 -12   5   -0.00    4.69
   8 -12  -6    4.50    4.93
   8 -12  -6   -0.00    6.22
  -8 -12   6    0.42    4.79
   8 -12  -7   30.14   10.07
   8 -12  -7    3.20    9.04
  -8 -12   7   16.21    8.48
   8 -12  -8   13.65    7.51
   8 -12  -8    6.48    7.28
   8 -12  -9    3.76    5.99
   8 -12  -9   11.77    8.36
   8 -12 -10   19.49    8.42
   8 -12 -10    0.87    5.80
   8 -12 -11    6.96    6.87
   8 -12 -11   -0.00    5.41
   8 -12 -12    0.28    3.44
   8 -12 -12    3.21    5.87
   8 -12 -13   27.57   10.81
   8 -12 -14   -0.00    3.69
   8 -12 -15   -0.00    4.36
   8 -12 -16   -0.00    5.65
   8 -12 -17    3.85    5.97
   8 -12 -18    5.62    6.90
   8 -12 -19   11.45    8.30
   8 -12 -20    1.48    4.29
   8 -12 -21    6.89    6.48
   8 -12 -22    2.01    3.44
   8 -12 -23    7.74    6.98
   8 -12 -24   -0.00    5.87
   8 -13  -1   15.99    7.66
   8 -13  -1   10.03    8.47
  -8 -13   1   16.46    9.00
   8 -13  -2   -0.00    3.92
   8 -13  -2   -0.00    6.26
  -8 -13   2    2.08    5.74
   8 -13  -3    2.10    3.62
   8 -13  -3    5.84    8.26
  -8 -13   3    4.39    5.48
   8 -13  -4   18.09    8.84
   8 -13  -4   12.85   10.55
  -8 -13   4   24.47   10.38
   8 -13  -5   43.94   13.36
   8 -13  -5   42.71   14.35
  -8 -13   5   38.18   13.10
   8 -13  -6    1.76    3.96
   8 -13  -6    6.19    6.90
  -8 -13   6   -0.00    5.51
   8 -13  -7   11.04    7.28
   8 -13  -7    8.02    8.43
   8 -13  -8   -0.00    4.79
   8 -13  -8   -0.00    5.93
   8 -13  -9    8.87    6.75
   8 -13  -9    9.05    7.47
   8 -13 -10   -0.00    3.94
   8 -13 -10    0.15    5.71
   8 -13 -11    8.89    6.82
   8 -13 -12    4.65    5.55
   8 -13 -13    0.00    4.63
   8 -13 -14    3.41    4.95
   8 -13 -15    9.69    8.52
   8 -13 -16    0.00    5.90
   8 -13 -17    1.80    4.84
   8 -13 -18   -0.00    4.74
   8 -13 -19   -0.00    3.41
   8 -13 -20    3.10    5.42
   8 -14  -1    8.15    6.21
   8 -14  -1    3.78    7.47
  -8 -14   1   14.73    8.46
   8 -14  -2   27.20    9.22
   8 -14  -2    4.61    8.26
  -8 -14   2   12.32    7.60
   8 -14  -3    5.54    5.41
   8 -14  -3    1.18    5.77
  -8 -14   3    7.37    6.55
   8 -14  -4    0.86    3.15
   8 -14  -4   -0.00    5.06
  -8 -14   4    0.00    3.42
   8 -14  -5    2.13    3.50
   8 -14  -5    1.95    6.93
   8 -14  -6    3.94    5.68
   8 -14  -6   -0.00    5.64
   8 -14  -7    6.38    5.56
   8 -14  -7    7.67    7.08
   8 -14  -8    7.67    6.07
   8 -14  -9    0.00    4.63
   8 -14 -10    4.67    4.67
   8 -14 -11    2.01    5.10
   8 -14 -12    0.00    5.05
   8 -14 -13    5.10    6.31
   8 -14 -14    0.00    6.13
   8 -14 -15   -0.00    4.79
   8 -14 -16   -0.00    4.17
   8 -15  -1   11.89    7.93
   8 -15  -1    5.18    7.87
  -8 -15   1    3.93    5.42
   8 -15  -2    0.00    3.71
   8 -15  -2   -0.00    4.99
  -8 -15   2    0.00    5.37
   8 -15  -3    0.00    4.01
   8 -15  -3    3.26    6.67
   8 -15  -4    0.01    4.04
   8 -15  -4   11.70    8.73
   8 -15  -5    8.00    6.69
   8 -15  -5   -0.00    7.31
   8 -15  -6    3.18    4.95
   8 -15  -7    0.55    4.73
   8 -15  -8    0.46    3.95
   8 -15  -9    0.00    3.72
   8 -15 -10    3.79    5.70
   8 -15 -11    0.00    5.22
   8 -15 -12    1.74    5.31
   8 -16  -1    9.01    6.86
   8 -16  -1    1.58    6.42
   8 -16  -2    5.55    5.25
   8 -16  -2   12.22    9.53
   8 -16  -3    7.75    6.59
   8 -16  -4    4.94    6.34
   8 -16  -5    0.00    5.13
   8 -16  -6    0.07    5.19
   8 -16  -7    2.51    5.69
   8 -16  -8    8.32    6.28
   8 -17  -1    2.65    5.12
   8 -17  -2   -0.00    5.56
  -7   0   1  743.00  112.26
   7   0  -1  857.64  112.62
   7   0  -1  843.11  113.79
  -7   0   2   -0.00    4.10
  -7   0   2    0.73    4.20
   7   0  -2    0.65    3.96
   7   0  -2   -0.00    4.72
  -7   0   3   13.56    6.07
  -7   0   3   16.96    7.07
   7   0  -3   13.20    6.20
   7   0  -3   12.78    6.29
  -7   0   4    0.21    3.14
  -7   0   4    1.30    4.06
   7   0  -4    2.93    3.48
   7   0  -4    1.84    5.00
  -7   0   5   28.91   10.12
   7   0  -5   50.46   11.54
   7   0  -5   49.71   12.34
  -7   0   6   -0.00    3.27
  -7   0   6    2.63    4.47
   7   0  -6    0.00    3.34
   7   0  -6    0.00    2.62
  -7   0   7  325.48   49.43
  -7   0   7  353.07   51.71
   7   0  -7  365.48   50.63
   7   0  -7  313.49   50.97
  -7   0   8   -0.00    3.17
  -7   0   8    0.07    4.67
   7   0  -8    0.00    3.31
   7   0  -8    2.54    4.04
  -7   0   9   21.48    6.71
  -7   0   9   20.20    7.61
   7   0  -9   19.07    6.88
   7   0  -9   11.23    6.35
  -7   0  10   -0.00    3.57
  -7   0  10    0.25    3.30
   7   0 -10    0.00    4.06
  -7   0  11  346.13   41.46
  -7   0  11  177.51   39.47
   7   0 -11  308.41   42.71
  -7   0  12   -0.00    2.39
  -7   0  12   -0.00    3.91
   7   0 -12    0.19    3.02
  -7   0  13  132.07   22.35
  -7   0  13  129.60   24.04
   7   0 -13  119.54   23.03
  -7   0  14    0.45    2.99
  -7   0  14   -0.00    3.36
   7   0 -14    5.24    5.61
  -7   0  15    8.09    5.01
  -7   0  15    3.15    5.35
   7   0 -15   13.27    6.81
  -7   0  16    2.77    4.44
  -7   0  16    1.28    5.03
  -7   0  17  544.56   78.01
  -7   0  18    1.92    4.09
  -7   0  19   18.34    7.61
  -7   0  20    1.14    4.17
  -7   0  21   11.03    6.36
  -7   0  22    1.22    3.96
  -7   0  23   84.00   18.17
  -7   0  24    2.51    4.74
  -7   0  25    1.45    3.56
   7   0 -25   -0.00    2.94
  -7   0  35   -0.00    3.71
  -7   0  36    0.00    3.25
  -7   0  37    7.65    5.59
  -7   1   1    0.99    3.35
  -7   1   1    6.01    4.88
   7  -1  -1    5.22    4.75
   7   1  -1   -0.00    3.67
   7   1  -1    6.95    5.35
  -7  -1   1    3.30    3.85
  -7  -1   1    0.00    4.41
  -7   1   2   55.96   11.16
  -7   1   2   47.44   11.34
   7  -1  -2   37.32   10.72
   7   1  -2   23.65    8.40
   7   1  -2   21.85    8.98
  -7  -1   2   57.16   11.34
  -7  -1   2   47.72   11.49
  -7   1   3  244.61   38.72
  -7   1   3  263.41   40.42
   7  -1  -3  235.12   40.27
   7   1  -3  294.96   40.45
   7   1  -3  271.06   41.09
  -7  -1   3  246.99   39.10
  -7  -1   3  240.75   40.06
  -7   1   4   -0.00    3.03
  -7   1   4   -0.00    4.10
   7  -1  -4   -0.00    2.99
   7   1  -4   -0.00    4.16
   7   1  -4    0.54    4.71
  -7  -1   4    0.00    3.71
  -7  -1   4    0.00    4.32
  -7   1   5   89.56   16.58
  -7   1   5  105.24   18.76
   7  -1  -5  114.83   19.89
   7   1  -5   70.50   16.05
   7   1  -5  112.29   19.32
  -7  -1   5   64.76   15.44
  -7  -1   5   87.12   17.71
  -7   1   6    0.35    2.54
  -7   1   6    0.52    3.42
   7  -1  -6    0.72    3.87
   7   1  -6    2.16    3.55
   7   1  -6    2.32    4.07
  -7  -1   6    2.44    3.27
  -7  -1   6    6.50    5.19
  -7   1   7   29.27    8.73
  -7   1   7   23.71    9.05
   7  -1  -7   33.84   10.62
   7   1  -7   44.29   10.37
   7   1  -7   33.33   10.48
  -7  -1   7   47.50   10.24
  -7  -1   7   43.52   11.15
  -7   1   8   15.50    6.12
  -7   1   8   31.95    9.40
   7  -1  -8   21.56    8.60
   7   1  -8   21.61    7.08
   7   1  -8   23.61    8.34
  -7  -1   8   24.68    7.08
  -7  -1   8    6.31    5.98
  -7   1   9  273.65   48.56
  -7   1   9  536.14   55.46
   7  -1  -9  307.57   50.91
   7   1  -9  400.04   51.04
   7   1  -9  309.57   50.45
  -7  -1   9  282.02   48.30
  -7  -1   9  404.37   52.42
  -7   1  10    2.41    4.16
  -7   1  10   21.08    7.92
   7  -1 -10   27.83    8.63
   7   1 -10   42.57    9.14
   7   1 -10   26.30    8.76
  -7  -1  10   16.28    5.84
  -7  -1  10   22.05    7.59
  -7   1  11   78.48   15.91
  -7   1  11   72.22   16.65
   7  -1 -11   70.10   16.62
   7   1 -11  115.02   17.76
   7   1 -11   69.85   16.09
  -7  -1  11  102.31   16.32
  -7  -1  11   61.72   15.79
  -7   1  12    3.57    3.72
  -7   1  12    0.00    3.53
   7  -1 -12    7.03    5.75
   7   1 -12   -0.00    3.14
   7   1 -12    0.00    3.71
  -7  -1  12   -0.00    2.29
  -7  -1  12    0.00    3.83
  -7   1  13  176.92   29.66
  -7   1  13  205.46   32.01
   7  -1 -13  166.25   30.75
   7   1 -13  164.98   28.70
   7   1 -13  176.69   30.01
  -7  -1  13  176.24   28.72
  -7  -1  13  204.68   31.53
  -7   1  14   10.46    5.33
  -7   1  14    9.56    6.26
   7  -1 -14    0.00    4.82
   7   1 -14    0.24    3.81
  -7  -1  14    1.79    3.74
  -7  -1  14    6.52    5.41
  -7   1  15  125.39   23.01
  -7   1  15  119.75   23.94
   7  -1 -15  139.22   24.61
   7   1 -15  139.32   22.43
  -7  -1  15  132.82   22.37
  -7  -1  15  105.87   22.83
  -7   1  16   39.28   10.77
  -7   1  16   24.52   10.41
   7  -1 -16   36.38   11.05
  -7  -1  16   32.32    8.94
  -7  -1  16   51.32   12.36
  -7   1  17   45.57   11.22
  -7  -1  17   20.25    7.52
  -7   1  18    2.44    4.58
  -7  -1  18    1.03    3.20
  -7   1  19  205.96   32.90
  -7  -1  19  176.13   30.77
  -7   1  20    3.59    4.70
  -7  -1  20    2.73    4.25
  -7   1  21   58.00   15.26
  -7  -1  21   85.14   16.57
  -7  -1  22    0.00    3.58
  -7  -1  23   44.54   12.01
  -7  -1  24   13.21    7.14
   7   1 -25  111.51   18.23
  -7  -1  25   61.53   16.53
  -7   1  34   -0.00    3.79
  -7   1  35   17.54    7.72
  -7   1  36    0.00    4.10
  -7  -1  36    0.00    2.99
  -7   1  37    5.71    5.67
  -7  -1  37    2.59    3.64
  -7   2   1   26.87    8.33
  -7   2   1   43.37   10.38
   7  -2  -1   30.49    9.83
   7   2  -1   19.89    8.53
  -7  -2   1   37.19   10.59
  -7  -2   1   29.02    9.30
  -7   2   2   40.69   10.33
  -7   2   2   45.20   11.71
   7  -2  -2   64.93   13.75
   7   2  -2   48.49   11.10
   7   2  -2   38.95   11.45
  -7  -2   2   49.80   11.88
  -7  -2   2   32.00   10.66
  -7   2   3    4.86    3.96
  -7   2   3    4.21    4.56
   7  -2  -3    5.31    5.65
   7   2  -3    9.58    5.34
   7   2  -3    8.51    6.04
  -7  -2   3    3.16    3.53
  -7  -2   3    2.72    3.81
  -7   2   4    4.04    3.39
  -7   2   4    3.50    4.62
   7  -2  -4    6.92    5.39
   7   2  -4    3.21    4.68
   7   2  -4    2.80    5.25
  -7  -2   4    3.29    4.32
  -7  -2   4    4.25    4.95
  -7   2   5  315.75   40.01
  -7   2   5  312.48   41.64
   7  -2  -5  111.57   36.66
   7   2  -5  339.34   41.03
   7   2  -5  282.58   40.87
  -7  -2   5  284.22   39.72
  -7  -2   5  294.65   41.03
  -7   2   6   20.23    6.50
  -7   2   6   13.52    6.89
   7  -2  -6   12.61    7.55
   7   2  -6   22.28    7.14
   7   2  -6    5.78    4.99
  -7  -2   6    8.20    4.87
  -7  -2   6   17.37    6.89
  -7   2   7  212.23   38.38
  -7   2   7  222.21   39.94
   7  -2  -7  274.44   41.77
   7   2  -7  296.86   40.50
   7   2  -7  244.60   40.24
  -7  -2   7  274.63   39.58
  -7  -2   7  300.06   41.64
  -7   2   8    4.77    4.90
  -7   2   8    8.40    5.48
   7  -2  -8    6.20    5.06
   7   2  -8    3.54    3.89
   7   2  -8   -0.00    3.90
  -7  -2   8    6.40    4.24
  -7  -2   8    7.99    5.29
  -7   2   9   67.85   13.92
  -7   2   9   47.01   13.30
   7  -2  -9   68.27   15.14
   7   2  -9   49.65   12.35
   7   2  -9   52.92   13.13
  -7  -2   9   68.49   13.09
  -7  -2   9   58.30   13.61
  -7   2  10   22.15    7.91
  -7   2  10   18.82    7.51
   7  -2 -10   17.08    7.71
   7   2 -10   27.79    8.17
   7   2 -10   11.93    6.29
  -7  -2  10   14.30    5.81
  -7  -2  10   13.74    6.62
  -7   2  11  171.33   27.60
  -7   2  11  179.31   28.98
   7  -2 -11  165.25   28.75
   7   2 -11  188.45   27.44
   7   2 -11  143.61   26.50
  -7  -2  11  131.25   24.93
  -7  -2  11  153.43   27.39
  -7   2  12   41.50   10.86
  -7   2  12   37.07   11.37
   7  -2 -12   42.78   12.01
   7   2 -12   47.09   10.97
  -7  -2  12   31.41    8.88
  -7  -2  12   58.84   12.91
  -7   2  13   84.72   17.30
  -7   2  13   84.16   18.42
   7  -2 -13   83.85   18.23
   7   2 -13   91.74   16.97
  -7  -2  13   79.17   15.56
  -7  -2  13   77.88   17.01
  -7   2  14    2.80    3.75
  -7   2  14    6.17    5.23
   7  -2 -14   -0.00    4.63
   7   2 -14    3.92    4.32
  -7  -2  14    4.74    3.26
  -7  -2  14    2.73    4.68
  -7   2  15   29.65    9.52
  -7   2  15   31.16   10.35
   7  -2 -15   18.91    8.38
   7   2 -15   28.41    8.58
  -7  -2  15   33.18    8.39
  -7  -2  15   38.57   10.77
  -7   2  16   92.56   18.59
  -7   2  16   79.47   18.45
   7  -2 -16   84.52   19.05
   7   2 -16   97.87   17.55
  -7  -2  16   82.05   16.23
  -7   2  17   59.70   15.68
   7   2 -17   82.94   15.59
  -7  -2  17   77.39   15.09
   7   2 -18   50.51   11.29
  -7  -2  18   40.88   10.75
   7   2 -19    0.00    3.32
  -7  -2  19   -0.00    3.28
   7   2 -20    4.94    4.79
  -7  -2  20   12.27    5.93
  -7  -2  21   53.98   12.75
  -7  -2  22    4.76    5.08
  -7  -2  23   42.62   11.57
   7  -2 -24    0.00    3.28
  -7  -2  24    7.09    4.68
   7  -2 -25   17.53    7.98
   7  -2 -26    2.24    3.75
   7  -2 -27    7.05    5.64
   7  -2 -28    6.04    4.81
   7  -2 -29    9.45    5.82
  -7   2  32    4.06    4.50
  -7   2  33   18.56    7.96
  -7   2  34    0.74    3.88
  -7   2  35    4.46    4.26
  -7   2  36    7.69    6.26
  -7   3   1    0.00    3.33
  -7   3   1    0.00    4.03
   7  -3  -1    2.24    5.19
   7   3  -1   -0.00    4.05
  -7  -3   1    0.43    3.84
  -7  -3   1   -0.00    4.15
  -7   3   2  118.90   23.63
  -7   3   2  168.10   26.60
   7  -3  -2  166.21   27.34
   7   3  -2  173.26   27.25
  -7  -3   2  136.98   25.53
  -7  -3   2  136.30   25.62
  -7   3   3   48.42   11.24
  -7   3   3   37.66   11.13
   7  -3  -3   55.49   13.65
   7   3  -3   43.33   12.48
  -7  -3   3   54.89   13.01
  -7  -3   3   53.63   12.70
  -7   3   4    5.31    4.82
  -7   3   4    2.90    4.41
   7  -3  -4    9.16    6.50
   7   3  -4    6.11    4.19
   7   3  -4   13.63    6.58
  -7  -3   4    5.28    5.14
  -7  -3   4    4.44    5.19
  -7   3   5  131.16   21.67
   7  -3  -5   91.02   20.52
   7   3  -5   96.49   18.82
   7   3  -5  102.05   19.94
  -7  -3   5  100.26   19.45
  -7  -3   5  111.38   20.53
  -7   3   6   24.55    7.54
  -7   3   6   13.82    7.08
   7  -3  -6   11.22    6.71
   7   3  -6   24.05    7.75
   7   3  -6   20.15    8.39
  -7  -3   6   15.84    6.74
  -7  -3   6   29.48    8.98
  -7   3   7    5.97    4.21
  -7   3   7    5.78    5.34
   7  -3  -7    2.18    4.22
   7   3  -7    0.00    3.43
   7   3  -7    0.00    3.99
  -7  -3   7    0.67    3.80
  -7  -3   7    7.72    5.92
  -7   3   8    1.30    4.22
  -7   3   8   -0.00    4.15
   7  -3  -8    5.12    5.40
   7   3  -8    1.41    3.66
   7   3  -8   -0.00    3.54
  -7  -3   8    0.55    3.70
  -7  -3   8    0.00    3.98
  -7   3   9  300.94   42.02
  -7   3   9  340.38   43.96
   7  -3  -9  290.56   43.30
   7   3  -9  256.58   40.02
   7   3  -9  252.62   40.59
  -7  -3   9  239.98   39.25
  -7  -3   9  207.57   39.81
  -7   3  10  102.36   19.56
  -7   3  10   98.25   20.33
   7  -3 -10  130.90   22.75
  -7  -3  10   94.84   17.99
  -7  -3  10   91.43   19.25
  -7   3  11    3.40    4.63
  -7   3  11   11.32    6.71
   7  -3 -11   15.52    7.68
   7   3 -11    4.93    4.35
  -7  -3  11    5.17    3.95
  -7  -3  11   10.82    5.70
  -7   3  12    2.27    3.85
  -7   3  12    1.26    3.68
   7  -3 -12   -0.00    4.57
   7   3 -12    2.62    3.57
  -7  -3  12    0.59    2.94
  -7  -3  12   -0.00    3.75
  -7   3  13  107.92   20.01
  -7   3  13  100.12   20.18
   7  -3 -13   86.65   19.80
   7   3 -13   84.22   17.18
   7   3 -13   79.33   17.07
  -7  -3  13  117.48   17.95
  -7  -3  13   82.50   18.17
  -7   3  14  116.62   23.18
   7  -3 -14  131.87   24.22
   7   3 -14   87.39   19.78
  -7  -3  14  136.32   20.89
  -7  -3  14  134.73   22.90
  -7   3  15  209.43   32.52
   7  -3 -15  169.96   31.47
   7   3 -15  167.51   28.57
  -7  -3  15  169.14   27.77
  -7   3  16   30.16   10.35
   7  -3 -16   15.95    8.75
   7   3 -16   30.60    8.64
  -7  -3  16   18.90    6.49
   7   3 -17    2.26    4.22
  -7  -3  17   -0.00    2.90
   7   3 -18   22.96    8.03
  -7  -3  18   31.21    8.04
   7   3 -19  376.78   54.09
  -7  -3  19  357.82   53.49
  -7   3  20   -0.00    4.57
  -7  -3  20    1.62    3.46
  -7   3  21    8.20    5.75
   7  -3 -21    8.72    5.35
  -7  -3  21    0.00    3.38
  -7   3  22    2.24    4.51
   7  -3 -22   -0.00    4.25
  -7  -3  22    2.01    3.58
   7  -3 -23   11.71    6.65
   7  -3 -24    7.42    5.38
   7  -3 -25   19.42    7.82
   7  -3 -26   -0.00    4.22
   7  -3 -27   -0.00    3.55
   7  -3 -28    0.00    3.75
   7  -3 -29   15.66    7.11
   7  -3 -30    9.70    6.43
  -7   3  32    0.00    5.32
  -7   3  33    0.00    4.22
  -7   3  34    4.50    5.93
  -7   3  35    0.00    5.17
  -7   3  36   -0.00    4.53
  -7   4   1   55.91   13.62
  -7   4   1   71.16   15.17
   7  -4  -1   79.99   16.84
   7   4  -1   76.10   16.13
  -7  -4   1   67.02   15.52
  -7  -4   1   69.86   15.76
  -7   4   2   90.11   19.52
   7  -4  -2  103.65   21.00
   7   4  -2  127.34   21.94
  -7  -4   2  111.76   20.64
  -7  -4   2   94.77   20.21
  -7   4   3   10.54    5.71
  -7   4   3   12.93    7.06
   7  -4  -3   15.15    7.84
   7   4  -3    8.02    6.33
  -7  -4   3    7.97    6.00
  -7  -4   3   16.09    6.55
  -7   4   4   36.40    9.67
  -7   4   4   26.65    9.13
   7  -4  -4   24.95    9.21
   7   4  -4   24.46    9.00
  -7  -4   4   36.97   10.37
  -7  -4   4   31.34    9.91
  -7   4   5   73.16   16.67
  -7   4   5  105.96   18.86
   7  -4  -5   96.75   19.29
   7   4  -5   85.65   16.23
   7   4  -5   76.16   16.54
  -7  -4   5   81.72   16.94
  -7  -4   5   65.13   16.09
  -7   4   6   63.55   15.50
  -7   4   6   96.40   18.18
   7  -4  -6   81.67   18.06
   7   4  -6   75.94   15.55
   7   4  -6   67.58   15.81
  -7  -4   6   97.59   17.31
  -7  -4   6   76.16   16.51
  -7   4   7   63.88   13.25
  -7   4   7   50.35   12.72
   7  -4  -7   30.04   11.26
   7   4  -7   53.47   11.66
   7   4  -7   40.69   11.22
  -7  -4   7   38.37   10.79
  -7  -4   7   45.75   11.88
  -7   4   8   50.99   13.20
  -7   4   8   63.96   14.98
   7  -4  -8   65.63   15.40
   7   4  -8   69.03   13.55
  -7  -4   8   55.93   13.23
  -7  -4   8   59.05   14.02
  -7   4   9   34.58   10.07
  -7   4   9   41.55   11.78
   7  -4  -9   31.78   11.02
   7   4  -9   33.19    9.52
  -7  -4   9   49.43   11.02
  -7  -4   9   34.80   10.27
  -7   4  10    1.15    3.18
   7  -4 -10    4.45    4.85
   7   4 -10    2.66    3.97
  -7  -4  10    2.56    3.71
  -7  -4  10    1.93    4.26
  -7   4  11   90.94   22.15
   7  -4 -11  123.08   24.26
   7   4 -11  119.31   21.46
   7   4 -11  129.20   22.17
  -7  -4  11  137.63   21.88
  -7  -4  11  137.28   23.55
  -7   4  12  135.18   27.71
   7  -4 -12  168.44   29.79
   7   4 -12  183.46   27.08
   7   4 -12  156.46   26.54
  -7  -4  12  160.84   26.06
  -7  -4  12  144.48   27.22
  -7   4  13  190.32   29.44
   7  -4 -13  127.91   27.02
   7   4 -13  169.14   25.55
  -7  -4  13  134.05   23.90
  -7  -4  13  132.96   25.43
  -7   4  14   26.27   10.50
   7  -4 -14   43.27   12.58
   7   4 -14   43.39   10.23
  -7  -4  14   37.49    9.18
  -7   4  15   47.67   13.76
   7  -4 -15   54.79   14.80
   7   4 -15   48.95   11.75
  -7  -4  15   62.29   11.87
  -7   4  16   31.53   10.77
  -7   4  16   24.09   10.28
   7  -4 -16   49.65   13.91
   7   4 -16   41.33    9.92
  -7  -4  16   32.44    8.55
  -7   4  17  182.01   34.73
   7   4 -17  237.84   33.27
  -7  -4  17  194.08   31.39
  -7   4  18   19.39    9.18
  -7  -4  18   31.30    7.90
  -7   4  19   23.44    9.68
   7  -4 -19   42.59   10.56
  -7  -4  19   19.60    6.82
  -7   4  20   29.49   10.82
   7  -4 -20   35.01   10.47
  -7  -4  20   38.28    9.24
  -7   4  21   86.62   16.28
   7  -4 -21   24.03    8.32
  -7  -4  21    4.80    4.32
   7  -4 -22   43.48   11.78
   7  -4 -23   15.03    7.37
   7  -4 -24    4.79    4.98
   7  -4 -25    0.53    4.38
   7  -4 -26   10.61    6.61
   7  -4 -27   12.79    7.09
   7  -4 -28    7.52    5.82
  -7   4  29    4.79    5.05
   7  -4 -29    1.97    4.85
  -7   4  30   -0.00    4.38
   7  -4 -30   -0.00    4.39
  -7   4  31    8.64    6.21
   7  -4 -31    2.38    4.36
  -7   4  32    0.00    3.99
  -7   4  33   12.03    8.25
  -7   4  34    2.79    4.87
  -7   4  35   -0.00    4.21
  -7   4  36    3.24    5.26
  -7   5   1    4.59    4.13
   7  -5  -1    1.23    4.81
   7   5  -1    6.29    5.64
  -7  -5   1    8.69    5.74
  -7  -5   1    1.14    3.85
  -7   5   2    1.66    3.71
   7  -5  -2   -0.00    4.20
   7   5  -2   -0.00    3.61
  -7  -5   2    1.11    3.79
  -7  -5   2   -0.00    3.26
  -7   5   3   59.93   13.40
   7   5  -3   41.41   12.26
  -7  -5   3   49.03   12.63
  -7  -5   3   60.13   13.91
  -7   5   4   54.48   16.16
   7  -5  -4   92.18   19.26
  -7  -5   4  113.88   19.33
  -7  -5   4  113.83   19.87
  -7   5   5   34.47   10.95
   7  -5  -5   43.29   12.73
   7   5  -5   34.38   10.83
  -7  -5   5   52.46   12.31
  -7  -5   5   53.58   12.64
  -7   5   6    2.03    3.90
   7  -5  -6    7.67    5.53
   7   5  -6   -0.00    3.11
  -7  -5   6    0.79    3.58
  -7  -5   6    0.00    4.86
  -7   5   7    8.99    6.33
   7  -5  -7   40.01   11.04
   7   5  -7   28.30    7.90
   7   5  -7   11.63    6.95
  -7  -5   7    9.99    6.03
  -7  -5   7   23.27    8.18
  -7   5   8   67.22   16.82
   7  -5  -8   72.66   17.91
   7   5  -8   93.74   16.39
  -7  -5   8   77.99   16.48
  -7  -5   8   77.39   16.77
  -7   5   9  121.80   26.70
   7  -5  -9  165.48   29.33
   7   5  -9  231.10   28.20
  -7  -5   9  136.76   26.11
  -7  -5   9  140.54   26.92
  -7   5  10   54.09   13.89
   7  -5 -10   45.98   13.38
   7   5 -10   50.19   11.43
   7   5 -10   41.87   11.46
  -7  -5  10   43.34   11.52
  -7  -5  10   60.38   13.70
  -7   5  11  111.53   20.87
   7  -5 -11   71.95   18.81
   7   5 -11   75.61   16.60
  -7  -5  11  104.06   18.01
  -7  -5  11  109.17   19.58
  -7   5  12    0.11    3.98
   7  -5 -12    3.57    6.63
   7   5 -12   -0.00    3.37
  -7  -5  12    1.43    3.35
  -7   5  13   38.83   12.37
  -7   5  13   62.88   15.08
   7  -5 -13   67.91   16.38
   7   5 -13   55.33   11.86
  -7  -5  13   36.29   10.21
  -7   5  14   49.86   14.35
  -7   5  14   69.16   16.12
   7  -5 -14   47.76   15.22
   7   5 -14   67.25   13.19
  -7  -5  14   57.43   12.36
  -7   5  15  198.79   34.59
  -7   5  15  169.87   33.53
   7  -5 -15  187.36   35.22
   7   5 -15  207.94   31.27
  -7  -5  15  196.75   30.44
  -7   5  16    0.30    4.23
   7  -5 -16    0.82    5.84
   7   5 -16   -0.00    3.40
  -7  -5  16    0.00    2.69
  -7   5  17   16.90    8.07
  -7  -5  17    9.55    4.63
  -7   5  18   12.62    7.38
   7  -5 -18    5.60    5.72
  -7  -5  18    2.20    3.40
  -7   5  19   54.67   14.04
   7  -5 -19   37.17   10.96
  -7  -5  19   28.04    8.08
   7  -5 -20   31.88   10.72
   7  -5 -21    5.61    4.96
   7  -5 -22   -0.00    3.27
   7  -5 -23    7.33    5.79
   7  -5 -24    8.39    5.48
   7  -5 -25   19.27    8.18
  -7   5  26    6.23    5.59
   7  -5 -26    1.50    4.78
  -7   5  27    0.23    4.69
   7  -5 -27    0.00    2.90
  -7   5  28    1.47    4.56
   7  -5 -28   -0.00    3.49
  -7   5  29   11.59    7.38
   7  -5 -29    9.12    6.73
  -7   5  30    8.07    6.48
   7  -5 -30    4.73    5.82
  -7   5  31   16.69    8.10
   7  -5 -31   14.67    8.15
  -7   5  32    2.23    4.24
   7  -5 -32    1.21    4.58
  -7   5  33   -0.00    4.35
   7  -5 -33   -0.00    3.46
  -7   5  34   13.98    8.47
  -7   5  35   11.64    7.84
   7  -6  -1    8.51    6.94
   7   6  -1   62.15   13.42
  -7  -6   1   65.47   13.13
  -7  -6   1   74.52   14.42
   7  -6  -2   61.45   16.21
   7   6  -2   87.05   17.68
  -7  -6   2   78.51   16.98
  -7  -6   2   72.55   16.72
   7  -6  -3   48.15   13.06
   7   6  -3   26.98   10.06
  -7  -6   3   44.00   11.49
  -7  -6   3   30.94   10.66
   7  -6  -4   10.67    6.40
   7   6  -4    8.40    5.76
  -7  -6   4   23.95    8.58
  -7  -6   4    6.21    5.95
   7  -6  -5   -0.00    4.99
   7   6  -5    0.00    3.58
  -7  -6   5    0.00    4.82
  -7  -6   5   -0.00    5.42
   7  -6  -6   85.55   19.16
   7   6  -6   68.25   16.31
  -7  -6   6  100.24   18.30
  -7  -6   6   70.03   17.24
   7  -6  -7  155.23   29.88
  -7  -6   7  150.32   27.67
  -7  -6   7  184.40   29.62
   7  -6  -8   58.71   14.56
  -7  -6   8   15.81    7.86
  -7  -6   8   56.54   12.89
  -7   6   9    4.31    5.88
   7  -6  -9    0.00    5.11
   7   6  -9    1.03    3.39
  -7  -6   9    5.47    5.56
  -7   6  10   87.43   19.63
   7  -6 -10   93.03   20.58
   7   6 -10   98.37   17.69
  -7  -6  10   85.66   18.07
  -7   6  11  119.32   25.07
  -7   6  11  116.84   25.04
   7  -6 -11  129.42   26.72
   7   6 -11  142.22   23.23
  -7  -6  11  148.76   24.18
  -7   6  12   25.69    9.67
  -7   6  12    8.41    7.27
   7  -6 -12   21.08    9.44
   7   6 -12   19.93    6.49
  -7  -6  12   19.51    7.08
  -7   6  13    6.99    6.71
  -7   6  13   14.76    8.15
   7  -6 -13   10.79    7.95
   7   6 -13   23.20    6.81
  -7  -6  13   10.93    6.02
  -7   6  14   29.85   10.10
  -7   6  14   33.18   10.97
   7  -6 -14    5.99    7.90
   7   6 -14   14.91    6.22
  -7  -6  14   17.38    6.50
  -7   6  15   -0.00    6.06
  -7   6  15    0.00    5.36
   7  -6 -15    3.23    6.56
  -7  -6  15    4.19    3.73
  -7   6  16   67.50   16.93
   7  -6 -16   38.08   12.43
   7  -6 -16   83.00   18.48
  -7  -6  16   50.84   11.37
  -7   6  17   78.22   18.47
   7  -6 -17   71.31   16.25
  -7  -6  17   64.76   13.36
   7  -6 -18  104.41   20.63
  -7  -6  18   91.73   16.93
   7  -6 -19    4.78    5.95
   7  -6 -20    0.00    4.59
   7  -6 -21    4.21    4.97
   7  -6 -22   37.72   11.55
   7  -6 -23   21.63    8.97
  -7   6  24   12.26    6.95
   7  -6 -24   19.65    8.47
  -7   6  25   -0.00    4.13
   7  -6 -25   -0.00    4.14
  -7   6  26   40.33   11.97
   7  -6 -26   21.21    9.42
  -7   6  27   12.64    7.73
   7  -6 -27   15.33    7.42
  -7   6  28   21.63    9.37
   7  -6 -28   20.46    9.19
  -7   6  29    3.76    5.49
   7  -6 -29    7.52    5.99
  -7   6  30    0.31    4.58
   7  -6 -30    1.78    4.85
  -7   6  31    5.13    6.36
   7  -6 -31   -0.00    5.15
  -7   6  32   19.28    9.23
   7  -6 -32   17.99    8.18
  -7   6  33    2.86    5.23
   7  -6 -33    7.27    5.85
  -7   6  34    1.55    5.97
   7  -6 -34    5.71    5.53
  -7   6  35    3.25    4.97
   7  -7  -1    0.00    4.11
   7   7  -1    3.53    5.09
  -7  -7   1   -0.00    3.19
   7  -7  -2   26.55   10.59
   7   7  -2   24.65    9.81
  -7  -7   2   34.66   10.86
  -7  -7   2   67.20   14.40
   7  -7  -3   17.56    8.59
  -7  -7   3    7.42    5.97
  -7  -7   3    8.30    6.16
  -7   7   4  219.02   37.26
   7  -7  -4  201.91   37.72
  -7  -7   4  241.35   37.04
  -7   7   5   93.84   20.17
   7  -7  -5   83.38   20.20
  -7  -7   5  111.89   20.24
  -7   7   6   16.99    7.09
   7  -7  -6    5.27    5.79
  -7  -7   6    4.18    4.85
  -7   7   7   76.68   17.33
   7  -7  -7   71.99   17.92
  -7  -7   7   56.44   14.32
  -7   7   8   13.09    7.34
   7  -7  -8   10.34    8.24
  -7  -7   8   17.43    7.83
  -7   7   9   25.30   10.00
   7  -7  -9   30.98   11.11
  -7  -7   9   28.09    9.40
  -7   7  10  122.14   24.03
   7  -7 -10  104.25   23.58
  -7  -7  10  112.72   21.54
  -7   7  11   49.13   13.86
   7  -7 -11   49.76   14.74
   7   7 -11   40.82   10.25
  -7  -7  11   37.46   10.93
  -7   7  12    3.45    5.49
   7  -7 -12    3.86    5.40
   7   7 -12    4.98    4.06
  -7  -7  12   -0.00    4.73
  -7   7  13   44.79   12.97
   7  -7 -13   27.95    9.76
   7  -7 -13   37.64   13.11
  -7  -7  13   30.31    9.25
  -7   7  14  163.24   32.77
   7  -7 -14  203.53   32.05
   7  -7 -14  162.26   33.07
  -7  -7  14  177.73   29.09
  -7   7  15    0.41    5.10
   7  -7 -15   -0.00    3.44
   7  -7 -15    1.18    7.00
  -7  -7  15    2.78    3.62
   7  -7 -16    0.00    4.03
  -7  -7  16    7.51    4.40
   7  -7 -17    3.76    4.35
   7  -7 -18    5.38    5.35
   7  -7 -19    4.06    5.01
   7  -7 -20   27.39   10.19
  -7   7  21    6.75    5.40
   7  -7 -21    5.23    5.14
  -7   7  22    0.00    4.31
   7  -7 -22    3.17    4.69
  -7   7  23    0.00    4.13
   7  -7 -23    1.51    4.71
  -7   7  24   40.82   12.87
   7  -7 -24   37.27   12.05
  -7   7  25    5.21    5.96
   7  -7 -25   -0.00    3.92
  -7   7  26   22.34    9.94
   7  -7 -26   13.27    8.13
  -7   7  27    0.00    4.92
   7  -7 -27   -0.00    4.23
  -7   7  28    4.99    5.28
   7  -7 -28    1.32    5.02
  -7   7  29    9.34    6.59
   7  -7 -29    2.86    4.41
  -7   7  30   16.77    9.69
   7  -7 -30    8.56    6.86
  -7   7  31    0.00    4.57
   7  -7 -31    0.30    4.96
  -7   7  32    0.96    5.79
   7  -7 -32    0.00    4.55
  -7   7  33    0.00    4.95
   7  -7 -33   -0.00    3.99
  -7   7  34    8.15    7.77
   7  -7 -34   16.15    7.96
  -7   7  35    0.00    5.25
   7  -7 -35   -0.00    4.72
  -7   8   1   49.96   13.32
  -7   8   2  106.95   21.93
  -7   8   3    1.14    4.30
  -7   8   4   15.23    7.74
  -7  -8   4   13.74    7.71
  -7   8   5    4.60    7.07
  -7  -8   5    9.28    5.83
  -7   8   6   25.75    9.28
   7  -8  -6    0.00    6.65
  -7  -8   6   13.93    6.70
  -7   8   7    2.47    4.95
   7  -8  -7    1.14    5.04
  -7  -8   7    0.00    4.53
  -7   8   8   81.27   18.83
   7  -8  -8   54.76   17.23
  -7  -8   8   93.58   17.71
  -7   8   9   -0.00    4.13
   7  -8  -9   12.58    8.36
  -7  -8   9    7.23    5.79
  -7   8  10    8.70    6.41
   7  -8 -10   16.10    8.74
  -7  -8  10   10.42    5.96
  -7   8  11    6.34    7.21
   7  -8 -11    4.56    4.58
   7  -8 -11    4.14    5.77
  -7  -8  11    3.93    4.95
  -7   8  12  147.17   29.60
   7  -8 -12  142.64   27.62
   7  -8 -12  136.07   29.65
  -7  -8  12  184.27   28.13
  -7   8  13   -0.00    5.32
   7  -8 -13    2.82    4.14
   7  -8 -13   -0.00    5.17
  -7  -8  13   -0.00    4.18
   7  -8 -14    8.99    5.66
   7  -8 -14    9.20    9.12
  -7  -8  14    8.24    5.44
   7  -8 -15    6.20    5.81
   7  -8 -15    2.14    5.86
  -7  -8  15   10.32    5.33
   7  -8 -16   70.61   17.09
  -7   8  17    1.16    4.75
   7  -8 -17    0.38    3.90
  -7   8  18    7.76    6.45
   7  -8 -18    2.00    4.92
  -7   8  19   -0.00    4.71
   7  -8 -19    1.17    3.93
  -7   8  20    0.00    4.62
   7  -8 -20   17.52    7.87
  -7   8  21    1.21    3.58
   7  -8 -21   -0.00    4.68
  -7   8  22   12.62    7.33
   7  -8 -22   15.29    8.06
  -7   8  23   18.08    8.44
   7  -8 -23    9.69    7.40
  -7   8  24    8.06    6.85
   7  -8 -24    0.00    3.70
  -7   8  25    5.97    6.26
   7  -8 -25    0.00    4.96
  -7   8  26   17.79    8.85
   7  -8 -26   16.56    8.80
  -7   8  27    4.06    6.59
   7  -8 -27    8.71    6.03
  -7   8  28   24.86    9.94
   7  -8 -28   13.22    7.74
  -7   8  29   12.47    7.79
   7  -8 -29    1.95    4.14
  -7   8  30   -0.00    4.78
   7  -8 -30    0.00    4.34
  -7   8  31   10.09    6.95
   7  -8 -31    4.59    5.67
  -7   8  32   15.94    9.26
   7  -8 -32   10.26    7.52
  -7   8  33    4.15    6.11
   7  -8 -33    0.25    3.35
  -7   8  34   -0.00    5.70
   7  -8 -34   -0.00    3.75
   7  -8 -35   -0.00    3.23
   7  -8 -36    7.27    6.43
  -7   9   1   -0.00    5.03
   7  -9  -1    0.00    4.98
  -7  -9   1    0.00    3.92
  -7   9   2   48.44   12.69
   7  -9  -2    8.47    7.78
  -7   9   3    0.00    5.92
   7  -9  -3    1.80    6.24
  -7   9   4   63.51   16.39
   7  -9  -4   58.40   16.23
  -7   9   5    1.08    5.24
  -7   9   6   26.10   10.67
  -7   9   7    9.33    7.65
  -7  -9   7   32.83    9.72
  -7   9   8   40.17   13.72
   7  -9  -8   39.59   11.70
  -7  -9   8   41.16   11.95
  -7   9   9   -0.00    4.85
   7  -9  -9    0.00    5.28
  -7  -9   9    2.86    4.68
  -7   9  10  170.17   28.67
   7  -9 -10  110.89   23.16
  -7  -9  10  103.77   22.00
   7  -9 -11   -0.00    3.93
  -7  -9  11    0.00    4.25
  -7   9  12   -0.00    3.99
   7  -9 -12    3.94    4.93
   7  -9 -12    2.73    5.80
  -7  -9  12    0.83    3.86
  -7   9  13   13.93    7.48
   7  -9 -13    5.15    4.48
   7  -9 -13    2.03    6.37
  -7  -9  13    7.01    5.44
   7  -9 -14   59.59   15.06
   7  -9 -14   57.51   17.19
   7  -9 -15    2.16    4.20
  -7   9  16   12.73    7.93
   7  -9 -16   23.17    8.77
  -7   9  17    6.98    6.83
   7  -9 -17   -0.00    3.76
  -7   9  18   24.90   10.35
   7  -9 -18   39.35   11.82
  -7   9  19    3.70    6.08
   7  -9 -19    1.35    4.99
  -7   9  20   25.58   10.96
   7  -9 -20   36.20   11.41
  -7   9  21    1.33    4.17
   7  -9 -21    0.37    3.73
  -7   9  22    0.92    4.51
   7  -9 -22    2.50    4.55
  -7   9  23    1.93    4.09
   7  -9 -23    2.28    6.05
  -7   9  24   46.29   14.31
   7  -9 -24   33.57   12.01
  -7   9  25    0.76    5.06
   7  -9 -25    3.08    4.85
  -7   9  26   13.17    8.49
   7  -9 -26    7.12    6.53
  -7   9  27   -0.00    3.85
   7  -9 -27    3.44    5.86
  -7   9  28    0.00    4.12
   7  -9 -28    3.12    6.09
  -7   9  29    2.65    4.58
   7  -9 -29    5.44    6.61
  -7   9  30   19.11   10.30
   7  -9 -30    5.67    6.05
  -7   9  31    1.49    5.78
   7  -9 -31    2.51    4.67
  -7   9  32   -0.00    4.68
   7  -9 -32    4.51    4.88
  -7   9  33   -0.00    5.17
   7  -9 -33   -0.00    4.46
   7  -9 -34    1.45    4.39
   7  -9 -35    2.58    5.46
  -7  10   1   12.75    7.67
   7 -10  -1    7.85    6.56
  -7 -10   1    6.06    6.13
  -7  10   2   32.84   11.64
   7 -10  -2   18.72   10.10
  -7 -10   2   45.46   12.31
  -7  10   3   -0.00    4.63
   7 -10  -3   -0.00    6.10
  -7 -10   3    3.45    5.51
  -7  10   4    5.06    5.35
   7 -10  -4    0.00    4.42
   7 -10  -4    0.97    5.76
  -7 -10   4   -0.00    3.98
  -7  10   5    3.42    6.15
   7 -10  -5   -0.00    3.51
   7 -10  -5    0.00    6.59
  -7  10   6  119.26   24.23
   7 -10  -6  117.74   22.54
   7 -10  -6   91.57   23.26
  -7  10   7   -0.00    5.78
   7 -10  -7    0.69    3.92
   7 -10  -7    3.18    6.45
   7 -10  -8    3.40    5.03
   7 -10  -8    0.00    5.45
   7 -10  -9    0.00    4.14
   7 -10  -9    2.91    6.04
  -7 -10   9    2.31    4.48
   7 -10 -10    3.43    5.25
   7 -10 -10    2.19    6.70
  -7 -10  10    0.00    4.37
   7 -10 -11    3.65    5.50
  -7 -10  11    2.68    4.61
   7 -10 -12   48.64   13.82
  -7  10  13    1.11    4.38
   7 -10 -13   -0.00    3.95
   7 -10 -14    7.70    6.28
   7 -10 -15   -0.00    4.94
  -7  10  16   65.53   17.60
   7 -10 -16   46.99   13.81
  -7  10  17   -0.00    5.15
   7 -10 -17    0.00    4.57
  -7  10  18   49.24   14.40
   7 -10 -18   23.28    9.73
  -7  10  19   -0.00    5.29
   7 -10 -19   14.17    7.18
  -7  10  20    4.34    4.83
   7 -10 -20    4.96    5.09
  -7  10  21    9.65    7.68
   7 -10 -21   -0.00    4.11
  -7  10  22   15.00    9.31
   7 -10 -22   29.35   10.87
  -7  10  23   -0.00    4.13
   7 -10 -23    0.49    5.96
  -7  10  24    0.31    3.74
   7 -10 -24    1.73    5.77
  -7  10  25    1.76    4.89
   7 -10 -25    5.40    6.27
  -7  10  26   21.92   10.33
   7 -10 -26    4.98    6.25
  -7  10  27   -0.00    4.58
   7 -10 -27   -0.00    3.60
  -7  10  28   13.53    8.68
   7 -10 -28    2.85    4.74
  -7  10  29   -0.00    4.50
   7 -10 -29   -0.00    4.78
  -7  10  30    2.28    3.94
   7 -10 -30    1.22    4.64
  -7  10  31   -0.00    5.88
   7 -10 -31    0.81    4.89
  -7  10  32    9.79    8.38
   7 -10 -32    1.19    5.10
  -7  10  33    3.01    6.64
  -7  11   1    3.15    4.72
   7 -11  -1   -0.00    3.30
   7 -11  -1    3.19    6.00
  -7 -11   1   -0.00    4.36
  -7  11   2    6.32    6.76
   7 -11  -2   11.44    6.40
   7 -11  -2   -0.00    4.86
  -7 -11   2    4.96    6.21
  -7  11   3    0.92    3.92
   7 -11  -3    2.98    4.44
   7 -11  -3    0.14    6.11
  -7 -11   3    7.80    6.36
  -7  11   4   52.02   14.50
   7 -11  -4   40.27   11.79
   7 -11  -4   26.39   12.51
  -7 -11   4   51.92   13.50
   7 -11  -5   15.58    7.49
   7 -11  -5   18.32   10.05
  -7 -11   5    2.98    5.31
   7 -11  -6    2.94    4.23
   7 -11  -6   -0.00    5.75
  -7 -11   6    1.11    3.86
   7 -11  -7   19.14    8.22
   7 -11  -7   13.94    9.43
  -7 -11   7   24.77    9.53
   7 -11  -8    5.36    5.37
   7 -11  -8   10.00    7.71
   7 -11  -9    3.71    4.97
   7 -11  -9    0.00    6.46
   7 -11 -10   18.54    8.44
   7 -11 -10   19.89   10.35
   7 -11 -11    3.39    4.67
   7 -11 -11    3.56    7.08
   7 -11 -12   -0.00    3.77
   7 -11 -13    1.27    4.38
   7 -11 -14   26.43   10.08
   7 -11 -15   -0.00    4.14
   7 -11 -16    5.26    5.30
   7 -11 -17    0.28    3.27
   7 -11 -18    2.20    5.38
   7 -11 -19    1.70    4.89
   7 -11 -20   30.70   11.03
   7 -11 -21    0.00    4.91
   7 -11 -22   -0.00    4.95
   7 -11 -23   -0.00    5.39
  -7  11  24   11.71    8.64
   7 -11 -24   27.82   11.04
  -7  11  25    0.89    5.91
   7 -11 -25    1.58    4.70
  -7  11  26   10.21    8.38
   7 -11 -26   -0.00    4.86
  -7  11  27   -0.00    4.65
   7 -11 -27   -0.00    5.74
  -7  11  28   -0.00    5.08
   7 -11 -28   -0.00    4.12
  -7  11  29    1.29    5.46
   7 -11 -29   -0.00    4.03
  -7  11  30    2.22    5.22
  -7  11  31   -0.00    5.61
  -7  11  32    4.27    5.83
   7 -12  -1    7.41    5.72
   7 -12  -1    6.19    5.97
  -7 -12   1    4.06    5.82
   7 -12  -2   22.53    8.33
   7 -12  -2    9.34    8.53
  -7 -12   2   25.37   10.04
   7 -12  -3    0.41    3.36
   7 -12  -3   -0.00    6.49
  -7 -12   3    2.32    4.58
   7 -12  -4    9.37    6.28
   7 -12  -4    2.57    5.95
  -7 -12   4   -0.00    4.85
   7 -12  -5   27.40    9.08
   7 -12  -5   -0.00    6.93
  -7 -12   5    4.67    5.73
   7 -12  -6   37.39   12.13
   7 -12  -6   37.38   14.01
  -7 -12   6   46.63   13.04
   7 -12  -7    0.00    3.99
   7 -12  -7    5.34    6.16
  -7 -12   7   -0.00    4.14
   7 -12  -8   11.16    6.77
   7 -12  -8    3.07    6.44
  -7 -12   8    7.85    5.84
   7 -12  -9    3.78    5.10
   7 -12  -9    0.17    4.68
   7 -12 -10    5.97    7.07
   7 -12 -11   -0.00    4.89
   7 -12 -12   18.21    8.95
   7 -12 -13    0.32    5.00
   7 -12 -14    0.78    3.76
   7 -12 -15    0.00    5.18
   7 -12 -16   21.81    9.34
   7 -12 -17   -0.00    4.36
   7 -12 -18   10.49    8.90
   7 -12 -19    3.81    5.65
   7 -12 -20   -0.00    4.64
   7 -12 -21    7.60    5.68
   7 -12 -22   11.70    8.38
   7 -12 -23   -0.00    5.92
   7 -12 -24    4.02    5.87
   7 -12 -25   -0.00    5.98
   7 -12 -26    2.46    5.12
   7 -13  -1   -0.00    3.54
   7 -13  -1    0.00    6.35
  -7 -13   1    2.98    4.58
   7 -13  -2    1.21    4.14
   7 -13  -2    4.48    6.58
  -7 -13   2   12.78    7.81
   7 -13  -3   10.17    6.68
   7 -13  -3    2.88    7.90
  -7 -13   3    0.01    4.03
   7 -13  -4   57.03   14.36
   7 -13  -4   40.94   14.61
  -7 -13   4   39.49   13.33
   7 -13  -5    3.65    4.78
   7 -13  -5   14.99    9.32
  -7 -13   5    5.97    5.55
   7 -13  -6    0.27    4.20
   7 -13  -6    0.00    6.08
  -7 -13   6   -0.00    3.98
   7 -13  -7    4.48    5.27
   7 -13  -7   -0.00    6.28
   7 -13  -8    2.80    5.71
   7 -13  -9    7.64    6.42
   7 -13 -10   38.92   12.55
   7 -13 -11   -0.00    4.89
   7 -13 -12    0.12    5.29
   7 -13 -13    0.00    4.92
   7 -13 -14   31.91   11.23
   7 -13 -15    1.37    4.84
   7 -13 -16    0.30    3.70
   7 -13 -17    4.89    5.69
   7 -13 -18    1.49    3.94
   7 -13 -19   -0.00    6.81
   7 -13 -20   17.13    9.85
   7 -13 -21    0.42    4.81
   7 -13 -22   -0.00    6.34
   7 -14  -1    4.97    5.93
   7 -14  -1    8.61    7.60
  -7 -14   1    3.06    5.12
   7 -14  -2   11.01    6.82
   7 -14  -2   -0.00    5.12
  -7 -14   2   16.15    8.18
   7 -14  -3    7.14    5.70
   7 -14  -3    1.90    6.36
  -7 -14   3   -0.00    5.00
   7 -14  -4   -2.32    5.59
   7 -14  -4   -0.00    6.19
  -7 -14   4   -0.00    3.76
   7 -14  -5   -0.00    3.93
   7 -14  -5    7.12    7.58
   7 -14  -6   17.36    8.39
   7 -14  -7   29.21   10.80
   7 -14  -8    0.00    5.16
   7 -14  -9    2.45    5.89
   7 -14 -10    7.54    6.34
   7 -14 -11    1.80    4.39
   7 -14 -12   11.05    7.29
   7 -14 -13    7.48    6.19
   7 -14 -14   -0.00    4.24
   7 -14 -15   -0.00    5.40
   7 -14 -16    9.08    7.25
   7 -14 -17    2.21    7.46
   7 -14 -18    4.26    5.43
   7 -14 -19    1.31    4.75
   7 -15  -1    2.20    4.27
   7 -15  -1   -0.00    7.49
  -7 -15   1   -0.00    4.67
   7 -15  -2    0.28    4.79
   7 -15  -2   -0.00    5.35
  -7 -15   2    0.00    4.69
   7 -15  -3   14.62    8.55
   7 -15  -4    1.68    5.12
   7 -15  -5    3.34    5.44
   7 -15  -6    1.60    4.83
   7 -15  -7    5.39    5.04
   7 -15  -8    2.51    5.70
   7 -15  -9    6.57    6.61
   7 -15 -10   -0.00    5.72
   7 -15 -11   -0.00    4.79
   7 -15 -12    4.49    5.19
   7 -15 -13   -0.00    5.26
   7 -15 -14    2.68    5.37
   7 -15 -15    2.96    4.53
   7 -16  -1   -0.00    4.77
   7 -16  -2   -0.00    4.79
   7 -16  -3   -0.00    4.81
   7 -16  -4    0.08    5.13
   7 -16  -5   -0.00    4.25
   7 -16  -6    4.11    5.43
   7 -16  -7    2.77    5.16
   7 -16  -8    1.31    4.65
   7 -16  -9    5.22    5.21
   7 -16 -10   -0.00    3.44
   7 -16 -11    0.18    3.82
   7 -17  -1   -0.00    3.43
   7 -17  -2   -0.00    4.27
   7 -17  -3    2.39    4.50
   7 -17  -4   -0.00    3.80
   7 -17  -5    0.00    4.51
   7 -17  -6   -0.00    4.87
   7 -18  -1    1.10    4.89
  -6   0   1    3.24    3.40
  -6   0   1    1.00    3.84
   6   0  -1   -0.00    3.30
   6   0  -1    1.08    4.68
  -6   0   2  277.99   48.02
  -6   0   2  358.00   50.23
   6   0  -2  355.86   49.67
   6   0  -2  380.71   51.02
  -6   0   3   -0.00    3.68
  -6   0   3   -0.00    3.99
   6   0  -3   -0.00    3.51
   6   0  -3   -0.00    4.93
  -6   0   4   20.71    6.91
  -6   0   4   27.82    8.42
   6   0  -4   16.02    6.81
   6   0  -4   23.34    8.03
  -6   0   5    0.00    4.36
  -6   0   5    1.36    3.48
   6   0  -5    0.00    4.07
   6   0  -5   -0.00    4.24
  -6   0   6 1235.16  189.44
  -6   0   6 1571.05  192.44
   6   0  -6 1428.59  190.62
   6   0  -6 1594.56  192.74
  -6   0   7    2.20    3.02
  -6   0   7    1.17    3.41
   6   0  -7   -0.00    3.20
   6   0  -7   -0.00    3.84
  -6   0   8   13.72    5.63
  -6   0   8   39.03    9.70
   6   0  -8   28.08    7.45
   6   0  -8   33.21    8.92
  -6   0   9    0.00    2.43
  -6   0   9    2.99    4.26
   6   0  -9    1.43    3.32
   6   0  -9    3.61    3.70
  -6   0  10  179.16   27.92
  -6   0  10  283.36   32.67
   6   0 -10  114.29   26.25
   6   0 -10  264.63   31.63
  -6   0  11   -0.00    3.13
  -6   0  11    0.71    3.46
   6   0 -11   -0.00    3.24
   6   0 -11    2.79    3.94
  -6   0  12  313.03   44.51
  -6   0  12  255.96   44.73
   6   0 -12  325.21   44.11
  -6   0  13    2.41    3.21
  -6   0  13    3.86    4.54
   6   0 -13    1.81    2.84
   6   0 -13   -0.00    3.63
  -6   0  14  109.87   17.84
  -6   0  14   82.24   17.40
   6   0 -14   92.60   16.25
   6   0 -14   74.84   16.60
  -6   0  15   -0.00    3.29
  -6   0  15   -0.00    3.57
   6   0 -15    0.58    3.02
  -6   0  16  239.34   41.09
  -6   0  16  328.27   44.00
  -6   0  17    1.27    3.59
  -6   0  17    0.11    3.99
   6   0 -17   -0.00    2.75
  -6   0  18  209.42   32.48
  -6   0  18  183.02   32.26
   6   0 -18  200.68   30.39
   6   0 -18  190.56   31.88
  -6   0  19   -0.00    3.09
   6   0 -19    3.64    4.02
  -6   0  20   -0.00    3.46
   6   0 -20    1.64    3.18
  -6   0  21   -0.00    3.81
  -6   0  22  115.38   23.72
   6   0 -22  154.95   24.10
  -6   0  23   -0.00    4.16
   6   0 -23    0.00    3.28
   6   0 -24    4.59    4.10
   6   0 -25    0.00    2.80
   6   0 -26   64.73   14.23
  -6   0  33    1.30    3.32
  -6   0  34    0.62    3.92
  -6   0  35    0.00    3.64
  -6   0  36    9.61    6.77
  -6   0  37    1.69    4.56
  -6   0  38   16.05    7.16
  -6   1   1    0.00    3.86
  -6   1   1    5.58    5.02
   6  -1  -1   13.84    6.01
   6  -1  -1    6.16    5.84
   6   1  -1    0.00    4.17
   6   1  -1    9.33    5.57
  -6  -1   1    9.90    6.27
  -6  -1   1    7.21    4.89
  -6   1   2  638.78   88.90
  -6   1   2  663.38   90.34
   6  -1  -2  611.36   89.07
   6  -1  -2  571.97   89.91
   6   1  -2  709.52   90.14
   6   1  -2  610.09   90.09
  -6  -1   2  583.41   89.03
  -6  -1   2  826.78   91.86
  -6   1   3   41.65    9.44
  -6   1   3   26.70    9.30
   6  -1  -3   56.35   10.60
   6  -1  -3   38.50   10.12
   6   1  -3   37.31    9.52
   6   1  -3   26.45    9.11
  -6  -1   3   38.86    9.65
  -6  -1   3   26.39    8.88
  -6   1   4  929.06  121.60
  -6   1   4  738.46  121.72
   6  -1  -4  899.67  121.71
   6  -1  -4  860.17  123.04
   6   1  -4 1033.42  123.08
   6   1  -4 1146.83  124.91
  -6  -1   4  912.78  121.92
  -6  -1   4  753.93  121.75
  -6   1   5  127.81   20.40
  -6   1   5  148.87   22.57
   6  -1  -5  131.61   20.63
   6  -1  -5  120.65   21.79
   6   1  -5   75.43   19.11
   6   1  -5  110.78   21.07
  -6  -1   5  123.00   20.35
  -6  -1   5  130.62   21.57
  -6   1   6  102.09   16.42
  -6   1   6   94.91   17.58
   6  -1  -6   68.43   15.14
   6  -1  -6  107.88   18.34
   6   1  -6   74.49   15.77
   6   1  -6  116.28   18.63
  -6  -1   6   65.20   14.93
  -6  -1   6   96.13   17.34
  -6   1   7  242.80   37.85
  -6   1   7  240.33   39.30
   6  -1  -7  281.20   38.41
   6  -1  -7  211.08   38.75
   6   1  -7  237.45   38.32
   6   1  -7  261.54   39.42
  -6  -1   7  298.78   38.70
  -6  -1   7  261.65   39.45
  -6   1   8  575.65  100.87
  -6   1   8  905.69  105.20
   6  -1  -8  831.35  102.38
   6  -1  -8  810.81  104.42
   6   1  -8  803.29  102.86
   6   1  -8  743.71  103.17
  -6  -1   8  716.81  101.50
  -6  -1   8  712.29  102.99
  -6   1   9   15.43    5.70
  -6   1   9    9.99    5.21
   6  -1  -9    8.37    4.27
   6  -1  -9   18.73    7.02
   6   1  -9    6.09    4.74
   6   1  -9   12.17    5.38
  -6  -1   9    2.38    2.79
  -6  -1   9   14.72    6.07
  -6   1  10  116.13   20.40
  -6   1  10  144.31   22.91
   6  -1 -10  109.17   19.59
   6  -1 -10   94.39   20.47
   6   1 -10  143.66   21.16
   6   1 -10  124.18   20.97
  -6  -1  10  107.63   19.37
  -6  -1  10  115.19   20.98
  -6   1  11   21.30    6.78
  -6   1  11    7.20    5.33
   6  -1 -11   22.74    6.16
   6  -1 -11    7.53    5.86
   6   1 -11   26.55    6.95
   6   1 -11    9.80    5.15
  -6  -1  11   15.22    5.39
  -6  -1  11   11.19    6.25
  -6   1  12  331.63   46.64
  -6   1  12  319.39   47.43
   6  -1 -12  309.33   45.07
   6  -1 -12  336.21   47.80
   6   1 -12  296.65   44.98
  -6  -1  12  286.09   44.69
  -6  -1  12  306.51   46.58
  -6   1  13   46.09   11.81
  -6   1  13   65.15   13.99
   6  -1 -13   71.20   12.51
   6  -1 -13   46.55   12.50
   6   1 -13   54.46   11.64
  -6  -1  13   62.76   13.33
  -6   1  14  165.84   28.77
  -6   1  14  151.36   29.21
   6  -1 -14  174.08   27.68
   6  -1 -14  166.97   29.33
   6   1 -14  213.63   28.68
  -6  -1  14  193.67   28.41
  -6  -1  14  166.74   29.18
  -6   1  15   12.60    5.67
  -6   1  15    9.93    5.94
   6  -1 -15   10.07    4.54
   6  -1 -15    9.55    5.67
   6   1 -15   17.77    5.57
   6   1 -15    4.14    4.42
  -6  -1  15    7.27    4.61
  -6  -1  15   16.94    7.11
  -6   1  16    0.00    3.28
  -6   1  16    7.16    5.74
   6  -1 -16    3.87    3.52
   6  -1 -16   10.74    5.16
   6   1 -16    2.17    3.49
   6   1 -16    9.63    4.95
  -6  -1  16    2.40    3.22
  -6  -1  16    5.67    5.20
  -6   1  17    4.30    4.73
  -6   1  17    0.00    4.59
   6  -1 -17    7.45    5.33
   6   1 -17    9.09    4.64
   6   1 -17    2.24    3.84
  -6  -1  17    5.02    4.16
  -6  -1  17    6.82    4.98
  -6   1  18  225.22   37.24
  -6   1  18  248.18   38.55
   6   1 -18  258.29   35.48
   6   1 -18  220.49   35.79
  -6  -1  18  211.44   35.73
  -6   1  19    2.97    4.96
   6   1 -19   35.86    7.69
  -6  -1  19   25.16    7.60
  -6   1  20    4.42    4.34
   6   1 -20    0.11    2.67
  -6  -1  20    0.57    2.69
  -6   1  21   11.06    6.02
   6  -1 -21   -0.00    3.24
   6   1 -21    3.50    3.38
  -6  -1  21    5.54    4.72
  -6   1  22    3.57    5.24
   6  -1 -22    9.45    5.49
   6   1 -22    6.33    4.23
  -6  -1  22   11.94    5.83
   6  -1 -23   15.56    6.37
   6   1 -23    7.52    4.52
  -6  -1  23    3.88    4.75
   6  -1 -24   27.57    8.68
   6   1 -24   31.51    8.69
  -6  -1  24   30.29    9.34
   6  -1 -25    3.43    3.69
   6   1 -25    0.94    3.22
   6  -1 -26    4.81    4.25
  -6   1  31   -0.00    3.68
  -6   1  32    0.40    3.66
  -6   1  33   -0.00    4.05
  -6   1  34   13.59    7.32
  -6  -1  34   22.38    7.53
  -6   1  35    3.74    4.78
  -6  -1  35    0.00    3.62
  -6   1  36   14.71    7.51
  -6  -1  36    2.14    3.98
  -6   1  37    4.87    5.47
  -6  -1  37    1.54    3.62
  -6   1  38   -0.00    4.31
  -6  -1  38    7.36    5.17
  -6   2   1    8.34    4.85
  -6   2   1    6.37    4.99
   6  -2  -1    3.89    4.58
   6  -2  -1    7.82    5.34
   6   2  -1    5.14    3.87
   6   2  -1    4.35    4.78
  -6  -2   1    4.38    4.60
  -6  -2   1   12.65    5.85
  -6   2   2   14.30    5.58
  -6   2   2    7.95    5.56
   6  -2  -2   17.92    6.84
   6  -2  -2    7.59    5.64
   6   2  -2   16.54    5.95
   6   2  -2   13.71    6.89
  -6  -2   2   20.08    7.13
  -6  -2   2    9.35    5.13
  -6   2   3    4.49    3.55
  -6   2   3    0.00    4.15
   6  -2  -3    6.17    4.19
   6  -2  -3   -0.00    4.27
   6   2  -3    8.51    5.31
   6   2  -3    2.84    5.10
  -6  -2   3    0.00    4.60
  -6  -2   3    4.10    4.18
  -6   2   4   53.43   12.60
  -6   2   4   81.69   15.29
   6  -2  -4   47.57   12.10
   6  -2  -4   74.77   15.01
   6   2  -4   81.89   14.50
   6   2  -4   70.38   14.41
  -6  -2   4   61.71   13.50
  -6  -2   4   77.01   14.83
  -6   2   5   12.81    5.41
  -6   2   5   12.48    6.26
   6  -2  -5   15.55    5.92
   6  -2  -5   16.86    6.77
   6   2  -5   30.95    7.59
   6   2  -5    3.51    4.46
  -6  -2   5    8.81    5.13
  -6  -2   5    6.73    5.22
  -6   2   6  400.44   52.36
  -6   2   6  367.00   53.31
   6  -2  -6  342.12   51.10
   6  -2  -6  381.55   53.86
   6   2  -6  384.40   52.29
   6   2  -6  347.96   52.38
  -6  -2   6  298.50   50.81
  -6  -2   6  361.72   52.77
  -6   2   7   58.12   12.61
  -6   2   7   75.91   14.71
   6  -2  -7   55.99   12.07
   6  -2  -7   40.21   12.65
   6   2  -7   60.44   12.82
   6   2  -7   59.51   13.09
  -6  -2   7   78.40   13.62
  -6  -2   7   70.59   13.94
  -6   2   8   10.40    5.56
  -6   2   8   17.15    6.65
   6  -2  -8   11.30    5.14
   6  -2  -8    0.00    4.48
   6   2  -8    8.30    4.93
   6   2  -8    7.18    4.58
  -6  -2   8   15.55    5.76
  -6  -2   8    0.00    3.42
  -6   2   9    0.00    2.58
  -6   2   9    0.00    2.91
   6  -2  -9    3.18    3.53
   6  -2  -9    2.38    4.60
   6   2  -9   -0.00    2.99
   6   2  -9    2.53    3.39
  -6  -2   9    0.45    2.49
  -6  -2   9    0.00    3.44
  -6   2  10  274.99   43.54
  -6   2  10  319.75   45.49
   6  -2 -10  312.21   42.95
   6  -2 -10  285.37   44.83
   6   2 -10  264.13   42.74
  -6  -2  10  275.40   42.21
  -6  -2  10  318.06   44.57
  -6   2  11  258.58   43.08
  -6   2  11  259.05   43.91
   6  -2 -11  287.18   42.32
   6  -2 -11  313.81   45.22
   6   2 -11  346.34   43.87
  -6  -2  11  308.99   42.24
  -6  -2  11  247.95   42.76
  -6   2  12  105.52   19.92
  -6   2  12   96.07   20.09
   6  -2 -12  103.61   18.45
   6  -2 -12  141.56   22.67
   6   2 -12  112.96   19.33
  -6  -2  12   96.40   17.96
  -6  -2  12  119.94   20.51
  -6   2  13    9.55    5.35
  -6   2  13    7.81    5.46
   6  -2 -13   14.44    6.84
   6   2 -13   11.21    5.57
   6   2 -13   11.03    5.05
  -6  -2  13   11.34    4.40
  -6  -2  13    7.21    4.89
  -6   2  14  140.11   21.67
  -6   2  14  122.11   21.31
   6  -2 -14  103.25   20.37
   6   2 -14   90.87   17.85
   6   2 -14  112.52   19.10
  -6  -2  14   86.84   17.38
  -6   2  15   49.78   11.92
  -6   2  15   46.53   12.19
   6  -2 -15   36.08   10.86
   6   2 -15   45.56    9.93
   6   2 -15   37.85    9.76
  -6  -2  15   33.90    8.92
  -6   2  16   50.10   13.50
  -6   2  16   87.56   16.52
   6  -2 -16   56.02   14.06
   6   2 -16   61.40   12.49
   6   2 -16   64.20   12.94
  -6  -2  16   58.58   12.38
  -6   2  17   32.22    9.28
  -6   2  17   12.30    6.73
   6  -2 -17   20.08    7.90
   6   2 -17   25.05    7.06
   6   2 -17   20.66    6.38
  -6  -2  17   18.29    6.42
  -6   2  18   30.09    9.19
  -6   2  18   32.37    9.85
   6  -2 -18   12.82    6.90
   6   2 -18   16.96    6.16
  -6  -2  18   16.73    6.21
  -6   2  19   14.50    7.55
   6   2 -19    7.39    4.74
  -6  -2  19    5.95    4.97
  -6   2  20  188.57   32.08
   6  -2 -20  195.36   30.75
   6   2 -20  175.03   28.44
  -6  -2  20  177.99   29.52
  -6   2  21    2.25    4.73
   6  -2 -21    3.73    3.95
   6   2 -21    9.65    4.57
  -6  -2  21    9.02    5.00
   6  -2 -22   42.69   10.83
  -6  -2  22   28.14    8.64
  -6  -2  23    1.65    3.79
  -6  -2  24   12.81    5.88
   6  -2 -28   23.15    8.09
   6  -2 -29    0.09    3.83
  -6   2  30   13.03    6.05
  -6   2  31    1.59    4.27
  -6   2  32   54.07   13.38
  -6   2  33   -0.00    3.62
  -6   2  34    0.00    3.76
  -6   2  35    1.97    3.48
  -6  -2  35   -0.00    3.34
  -6   2  36   17.65    7.81
  -6  -2  36   15.17    6.35
  -6   2  37    4.20    5.49
  -6  -2  37    3.04    3.46
  -6  -2  38    3.82    4.74
  -6   3   1    5.48    4.13
  -6   3   1    2.50    3.83
   6  -3  -1   -0.00    3.29
   6  -3  -1    3.43    4.79
   6   3  -1    3.67    4.12
   6   3  -1    3.85    5.11
  -6  -3   1   -0.00    4.94
  -6  -3   1    1.61    4.03
  -6   3   2  127.21   23.53
  -6   3   2  163.69   25.81
   6  -3  -2  147.77   23.94
   6  -3  -2  126.76   25.13
   6   3  -2  156.61   24.69
   6   3  -2  146.37   25.31
  -6  -3   2  130.10   24.61
  -6  -3   2  187.76   26.64
  -6   3   3  119.77   23.45
  -6   3   3  174.16   26.46
   6  -3  -3  132.54   23.58
   6  -3  -3  135.82   25.55
   6   3  -3  165.51   24.94
   6   3  -3  127.01   24.69
  -6  -3   3  216.43   27.58
  -6  -3   3  150.48   25.46
  -6   3   4   37.47    9.59
  -6   3   4   30.22    9.61
   6  -3  -4   53.47   10.38
   6  -3  -4   38.99   10.43
   6   3  -4   36.95    9.56
   6   3  -4   29.97    9.05
  -6  -3   4   43.15   10.69
  -6  -3   4   32.43    9.45
  -6   3   5    3.24    3.98
  -6   3   5    6.59    5.39
   6  -3  -5    9.61    4.58
   6  -3  -5   13.27    6.61
   6   3  -5   10.96    5.25
   6   3  -5    4.36    4.23
  -6  -3   5    4.31    4.20
  -6  -3   5    3.39    3.72
  -6   3   6    9.99    5.64
  -6   3   6   16.80    7.22
   6  -3  -6   16.87    5.60
   6  -3  -6   13.73    6.56
   6   3  -6   17.31    6.34
   6   3  -6    7.69    5.01
  -6  -3   6   16.49    6.66
  -6  -3   6   16.30    6.54
  -6   3   7   14.81    6.70
  -6   3   7    8.72    6.47
   6  -3  -7   24.88    6.75
   6  -3  -7   20.16    7.71
   6   3  -7   14.63    6.13
   6   3  -7   21.79    7.00
  -6  -3   7   18.28    6.36
  -6  -3   7   15.55    7.25
  -6   3   8  450.88   59.26
  -6   3   8  330.04   57.98
   6  -3  -8  425.51   57.25
   6  -3  -8  382.31   59.39
   6   3  -8  413.11   57.58
  -6  -3   8  364.99   56.85
  -6  -3   8  447.67   59.03
  -6   3   9   64.97   13.83
  -6   3   9   72.68   14.45
   6  -3  -9   76.17   15.10
   6   3  -9   69.86   12.81
  -6  -3   9   26.76   10.01
  -6  -3   9   79.29   13.93
  -6   3  10   34.15    9.80
  -6   3  10   44.46   11.21
   6  -3 -10   31.57   10.34
   6   3 -10   28.21    8.45
  -6  -3  10   27.66    7.96
  -6  -3  10   47.97   10.55
  -6   3  11   17.18    6.95
  -6   3  11   22.31    7.90
   6  -3 -11   12.58    7.10
   6   3 -11   13.80    5.83
   6   3 -11   14.47    5.98
  -6  -3  11   16.53    5.62
  -6  -3  11    9.58    5.32
  -6   3  12  103.20   17.98
  -6   3  12   75.32   16.67
   6  -3 -12   96.27   18.32
   6   3 -12   71.72   14.78
   6   3 -12   73.86   14.68
  -6  -3  12   70.85   14.01
  -6   3  13  102.23   22.33
  -6   3  13  142.21   24.37
   6  -3 -13  132.56   24.16
   6   3 -13  105.56   20.71
   6   3 -13  123.55   21.17
  -6  -3  13  154.03   21.37
  -6   3  14  180.42   34.13
  -6   3  14  188.35   34.72
   6  -3 -14  196.44   35.17
   6   3 -14  195.91   32.50
   6   3 -14  189.65   32.09
  -6  -3  14  340.72   34.35
  -6   3  15   17.04    7.40
  -6   3  15   25.75    8.75
   6  -3 -15   26.00    8.73
   6   3 -15    5.87    4.53
   6   3 -15   15.54    5.49
  -6  -3  15   15.34    5.45
  -6   3  16   46.87   11.31
  -6   3  16    0.00    5.30
   6  -3 -16   42.94   11.23
   6   3 -16   38.46    8.39
   6   3 -16   19.54    6.02
  -6  -3  16   21.23    6.21
  -6  -3  16   17.65    6.72
  -6   3  17   71.86   17.05
  -6   3  17   87.39   18.13
   6  -3 -17   67.15   17.24
   6   3 -17   94.01   15.75
   6   3 -17   75.35   14.30
  -6  -3  17   65.82   13.98
  -6  -3  17  100.25   17.23
  -6   3  18   98.90   21.78
  -6   3  18   92.39   21.77
   6   3 -18  134.19   20.52
  -6  -3  18  132.56   20.16
  -6  -3  18  103.33   20.44
   6  -3 -19   45.51   11.91
   6   3 -19   53.14   11.20
  -6  -3  19   44.83   10.58
  -6  -3  20    7.94    4.61
  -6  -3  21    1.64    3.73
  -6  -3  22   49.67   11.45
  -6  -3  23   11.73    5.48
   6  -3 -25    2.46    3.11
   6  -3 -26    1.12    4.20
   6  -3 -27    1.35    4.11
  -6   3  28   21.28    8.31
   6  -3 -28   22.48    8.29
  -6   3  29    6.07    5.67
   6  -3 -29    8.20    6.02
  -6   3  30   50.43   12.52
   6  -3 -30   27.97   10.02
  -6   3  31   -0.00    3.25
  -6   3  32   -0.00    3.29
  -6   3  33    0.98    5.88
  -6   3  34   10.96    7.31
  -6   3  35    0.21    3.77
  -6   3  36    6.74    5.63
  -6  -3  36   -0.00    2.98
  -6   3  37   -0.00    4.70
  -6  -3  37    0.12    3.17
  -6  -3  38    0.00    3.23
  -6   4   1  182.55   26.66
  -6   4   1  211.33   28.41
   6  -4  -1  142.99   24.93
   6  -4  -1  185.06   28.47
   6   4  -1  213.77   27.53
   6   4  -1   71.94   23.79
  -6  -4   1  169.60   27.12
  -6  -4   1  202.48   28.71
  -6   4   2   18.29    6.27
  -6   4   2   14.49    6.26
   6  -4  -2   -0.00    2.85
   6  -4  -2    8.31    5.72
   6   4  -2    5.58    4.58
   6   4  -2   10.66    5.75
  -6  -4   2   17.32    6.96
  -6  -4   2    9.12    5.41
  -6   4   3    6.19    4.90
  -6   4   3    0.00    4.65
   6  -4  -3    7.92    3.99
   6  -4  -3    0.00    4.20
   6   4  -3    7.70    4.42
   6   4  -3    4.92    4.08
  -6  -4   3    4.12    4.33
  -6  -4   3    7.41    5.44
  -6   4   4   12.37    5.90
  -6   4   4   23.25    8.18
   6  -4  -4   14.52    6.66
   6   4  -4   13.99    5.97
   6   4  -4   20.29    7.32
  -6  -4   4   21.75    7.24
  -6  -4   4   15.06    6.79
  -6   4   5  336.42   44.21
  -6   4   5  279.84   43.57
   6  -4  -5  233.47   43.08
   6   4  -5  311.86   42.70
   6   4  -5  242.71   42.22
  -6  -4   5  284.42   43.13
  -6  -4   5  301.63   43.69
  -6   4   6  271.80   44.62
  -6   4   6  259.49   44.92
   6  -4  -6  361.24   47.69
   6   4  -6  325.76   44.39
  -6  -4   6  300.50   44.70
  -6  -4   6  277.07   44.61
  -6   4   7   88.87   16.62
  -6   4   7   54.68   14.76
   6  -4  -7  104.55   18.56
   6   4  -7   71.05   14.34
  -6  -4   7   76.79   15.32
  -6  -4   7   81.64   15.95
  -6   4   8   11.92    5.61
  -6   4   8    3.61    4.69
   6  -4  -8    5.52    5.89
   6   4  -8    3.93    3.30
  -6  -4   8   12.17    5.46
  -6  -4   8   10.30    5.74
  -6   4   9   84.45   16.06
  -6   4   9   86.82   16.62
   6  -4  -9   54.94   14.98
   6   4  -9   80.90   14.23
   6   4  -9   68.74   14.00
  -6  -4   9   61.98   13.50
  -6  -4   9   53.72   13.43
  -6   4  10   31.74   10.31
  -6   4  10   58.03   12.91
   6  -4 -10   43.37   12.08
   6   4 -10   48.19   10.43
  -6  -4  10   38.89    9.51
  -6  -4  10   37.34    9.96
  -6   4  11  171.55   29.19
  -6   4  11  174.41   29.53
   6  -4 -11  113.65   27.57
   6   4 -11  160.99   26.60
   6   4 -11  161.39   26.69
  -6  -4  11  236.83   28.25
  -6   4  12  105.09   21.47
  -6   4  12  140.47   23.56
   6  -4 -12   98.16   21.72
   6   4 -12   91.68   18.87
   6   4 -12  128.34   20.07
  -6  -4  12  130.03   19.79
  -6   4  13   47.48   12.62
  -6   4  13   51.66   12.84
   6  -4 -13   27.89   10.98
   6   4 -13   52.25   10.80
   6   4 -13   40.47    9.79
  -6  -4  13   51.90   10.19
  -6   4  14    1.28    4.63
  -6   4  14    4.14    5.60
   6  -4 -14    3.30    4.97
   6   4 -14   -0.00    2.90
   6   4 -14    2.50    2.70
  -6  -4  14    1.25    2.89
  -6  -4  14   -0.00    3.56
  -6   4  15  103.30   22.49
  -6   4  15   90.86   21.99
   6  -4 -15  127.08   24.36
   6   4 -15  145.21   21.41
   6   4 -15  135.27   20.44
  -6  -4  15  121.40   19.84
  -6  -4  15  115.88   21.45
  -6   4  16  163.32   29.89
   6  -4 -16  155.33   30.06
   6   4 -16  158.69   26.47
   6   4 -16  169.29   25.75
  -6  -4  16  170.54   25.98
  -6  -4  16  177.20   28.06
  -6   4  17   13.07    8.28
   6  -4 -17   14.54    7.42
   6   4 -17   18.69    6.14
  -6  -4  17   21.52    5.97
  -6  -4  17   15.37    6.43
   6   4 -18   94.19   14.85
  -6  -4  18   56.75   12.48
  -6  -4  19   87.81   15.98
  -6  -4  20  129.65   21.59
   6  -4 -21    8.29    5.17
  -6  -4  21   11.47    5.37
   6  -4 -22    0.45    3.41
   6  -4 -23    0.90    3.18
   6  -4 -24    4.19    4.19
   6  -4 -25    2.00    3.90
  -6   4  26   11.00    6.95
   6  -4 -26   18.23    7.63
  -6   4  27   13.24    6.91
   6  -4 -27   10.70    6.19
  -6   4  28   23.34    8.90
   6  -4 -28   20.60    8.46
  -6   4  29   -0.00    4.85
   6  -4 -29    1.20    3.61
  -6   4  30   12.34    7.62
   6  -4 -30    2.59    4.42
  -6   4  31    6.64    6.90
   6  -4 -31    6.70    5.54
  -6   4  32   18.06    9.42
   6  -4 -32   30.72    9.98
  -6   4  33   -0.00    3.62
  -6   4  34    0.20    3.83
  -6   4  35   10.12    7.20
  -6   4  36    4.86    6.02
  -6   4  37    6.00    6.58
  -6  -4  37    0.00    2.97
  -6  -4  38   -0.00    2.97
  -6   5   1   10.92    5.75
  -6   5   1   25.15    8.30
   6  -5  -1   34.88    9.46
   6   5  -1   15.64    6.16
   6   5  -1   23.00    8.24
  -6  -5   1   21.28    7.79
  -6  -5   1   12.05    6.11
  -6   5   2   93.43   18.36
   6  -5  -2  155.80   22.45
   6   5  -2   98.78   17.59
   6   5  -2   72.63   17.29
  -6  -5   2   80.85   17.50
  -6   5   3  138.36   24.44
  -6   5   3  164.38   25.81
   6  -5  -3  124.95   24.84
   6   5  -3  135.37   23.32
   6   5  -3  147.58   24.94
  -6  -5   3  133.35   24.28
  -6  -5   3  135.98   24.79
  -6   5   4  101.54   21.40
  -6   5   4  184.30   25.21
   6  -5  -4   79.45   21.13
   6   5  -4  193.54   23.69
   6   5  -4  109.77   21.84
  -6  -5   4  125.59   22.14
  -6  -5   4  120.36   22.40
  -6   5   5    4.58    4.11
  -6   5   5    1.30    4.84
   6  -5  -5   16.90    7.18
   6   5  -5    6.47    3.90
   6   5  -5    3.05    4.24
  -6  -5   5    0.00    3.22
  -6  -5   5    4.28    4.10
  -6   5   6    3.78    4.28
  -6   5   6    5.01    4.73
   6  -5  -6    2.38    5.12
   6   5  -6    3.27    3.49
  -6  -5   6    0.00    3.88
  -6  -5   6    2.35    4.15
  -6   5   7   77.95   16.26
   6  -5  -7   73.87   16.94
   6   5  -7   80.19   14.60
  -6  -5   7   55.03   13.84
  -6  -5   7   78.44   15.54
  -6   5   8   38.15   12.14
  -6   5   8  107.96   17.22
   6  -5  -8   64.94   14.95
   6   5  -8   54.76   11.99
   6   5  -8   58.78   12.46
  -6  -5   8   49.69   12.36
  -6  -5   8   59.55   13.36
  -6   5   9   86.14   19.65
  -6   5   9  106.93   20.31
   6  -5  -9  127.03   22.32
   6   5  -9  101.57   17.91
   6   5  -9   81.50   17.36
  -6  -5   9  104.32   18.70
  -6  -5   9  106.99   19.23
  -6   5  10   57.79   13.52
  -6   5  10   46.61   12.26
   6  -5 -10   43.73   12.66
   6   5 -10   51.26   10.55
   6   5 -10   27.30    9.33
  -6  -5  10   45.87   10.79
  -6   5  11    0.00    3.57
  -6   5  11    8.21    6.21
   6  -5 -11    3.34    5.26
   6   5 -11    2.25    2.95
   6   5 -11    0.00    3.14
  -6  -5  11    3.12    3.77
  -6   5  12    1.83    4.48
   6  -5 -12    8.80    6.84
   6   5 -12    6.05    4.27
   6   5 -12    9.69    4.68
  -6  -5  12    0.86    2.81
  -6   5  13  293.87   44.95
   6  -5 -13  283.43   45.43
   6   5 -13  297.77   41.40
   6   5 -13  234.19   39.95
  -6  -5  13  249.84   40.33
  -6  -5  13  371.44   44.22
  -6   5  14  269.07   37.61
   6  -5 -14  294.23   39.49
   6   5 -14  331.52   34.48
   6   5 -14  103.91   29.26
  -6  -5  14  271.75   32.81
  -6  -5  14  301.17   35.48
  -6   5  15    2.51    6.10
   6  -5 -15    1.78    5.67
   6   5 -15    0.00    3.27
   6   5 -15   -0.00    2.28
  -6  -5  15   -0.00    2.42
  -6  -5  15   -0.00    3.13
  -6   5  16   11.76    6.95
   6  -5 -16    8.47    6.40
   6   5 -16   15.44    5.59
  -6  -5  16   13.84    4.97
  -6   5  17   -0.00    3.30
  -6   5  17   -0.00    5.20
   6  -5 -17    1.48    4.14
   6   5 -17    1.55    3.24
  -6  -5  17    1.59    2.89
   6  -5 -18  134.70   23.23
  -6  -5  18  109.97   19.01
   6  -5 -19   25.93    9.87
  -6  -5  19   54.01    9.75
   6  -5 -20   10.41    6.49
  -6  -5  20   14.66    5.21
   6  -5 -21    1.57    4.28
   6  -5 -22    0.56    4.12
  -6   5  23   37.80   11.36
   6  -5 -23   46.12   12.35
  -6   5  24   55.83   13.08
   6  -5 -24   19.34    8.23
  -6   5  25   13.70    8.14
   6  -5 -25   17.17    8.17
  -6   5  26   -0.00    3.14
   6  -5 -26    2.07    5.27
  -6   5  27   -0.00    4.31
   6  -5 -27   -0.00    4.02
  -6   5  28   20.40    8.29
   6  -5 -28    4.69    4.52
  -6   5  29   19.34    9.08
   6  -5 -29   23.40    8.71
  -6   5  30   12.47    8.48
   6  -5 -30   18.48    7.92
  -6   5  31   -0.00    5.18
   6  -5 -31   -0.00    3.63
  -6   5  32    3.36    4.26
   6  -5 -32    2.01    4.41
  -6   5  33   14.37    8.61
   6  -5 -33    7.17    5.73
  -6   5  34    3.67    5.65
  -6   5  35   20.04    8.53
  -6   5  36    8.25    7.16
  -6  -5  38    0.00    3.11
  -6   6   1  149.90   27.26
   6  -6  -1  147.51   28.02
   6   6  -1  144.84   27.50
  -6  -6   1  173.82   28.16
  -6  -6   1  186.93   28.94
  -6   6   2   32.43    9.68
   6  -6  -2   31.12   10.54
   6   6  -2   38.00    9.24
   6   6  -2   38.40   10.91
  -6  -6   2   30.44   10.09
  -6  -6   2   37.49   10.46
  -6   6   3   12.24    6.20
   6  -6  -3   13.58    7.34
   6   6  -3    9.15    4.81
   6   6  -3    3.72    4.21
  -6  -6   3   12.14    6.21
  -6  -6   3   12.21    5.75
  -6   6   4    2.02    4.69
   6  -6  -4   31.89   10.11
   6   6  -4   31.13    7.66
   6   6  -4    7.75    5.42
  -6  -6   4   30.42    8.53
  -6  -6   4   23.00    8.33
  -6   6   5  128.86   24.62
  -6   6   5  136.90   24.86
   6  -6  -5  139.44   25.83
   6   6  -5  141.86   23.26
   6   6  -5  138.59   24.13
  -6  -6   5  133.49   23.91
  -6   6   6  136.97   22.61
  -6   6   6  101.74   20.07
   6  -6  -6   93.34   20.47
   6   6  -6  105.39   18.59
  -6  -6   6  105.08   19.59
  -6  -6   6   85.53   18.97
  -6   6   7  101.54   18.75
  -6   6   7   89.60   17.53
   6  -6  -7   97.74   19.05
   6   6  -7   59.77   14.22
  -6  -6   7   79.21   15.95
  -6  -6   7   68.45   15.94
  -6   6   8   19.62    8.37
   6  -6  -8   22.43    9.23
   6   6  -8   15.76    6.02
   6   6  -8   20.72    7.05
  -6  -6   8   21.65    7.74
  -6  -6   8   21.32    7.83
  -6   6   9  116.32   23.33
   6  -6  -9  108.42   23.56
   6   6  -9  115.02   20.86
   6   6  -9  146.97   22.44
  -6  -6   9  135.26   22.60
  -6   6  10   90.65   18.62
   6  -6 -10   59.42   17.16
   6   6 -10   95.08   16.35
   6   6 -10   84.54   15.92
  -6  -6  10   96.37   17.43
  -6   6  11   65.76   14.61
   6  -6 -11   71.66   15.98
   6   6 -11   21.25    8.53
   6   6 -11   54.04   10.91
  -6  -6  11   80.32   13.18
  -6   6  12   68.17   16.61
   6  -6 -12   60.31   16.83
   6   6 -12   91.74   15.09
   6   6 -12   80.73   14.45
  -6  -6  12   67.28   14.37
  -6  -6  12   73.26   15.38
  -6   6  13    0.00    3.85
   6  -6 -13    4.28    5.43
   6   6 -13    3.00    3.47
  -6  -6  13    5.71    3.91
  -6  -6  13   -0.00    3.71
  -6   6  14   12.71    7.17
  -6   6  14    7.54    5.87
   6  -6 -14    3.18    4.89
   6  -6 -14    0.00    5.39
   6   6 -14    0.00    2.80
  -6  -6  14    5.56    3.75
  -6   6  15   82.42   18.11
  -6   6  15   68.14   16.84
   6  -6 -15   67.54   15.35
   6  -6 -15   70.49   17.42
   6   6 -15   58.36   12.62
  -6  -6  15   72.25   13.22
  -6   6  16    7.72    7.45
   6  -6 -16    8.36    5.52
  -6  -6  16   13.76    5.19
  -6   6  17   20.08    9.17
   6  -6 -17   25.97    8.71
  -6  -6  17   22.88    6.48
   6  -6 -18   68.33   15.48
  -6  -6  18   60.42   11.76
   6  -6 -19   22.95    8.78
  -6   6  20    6.57    6.65
   6  -6 -20    3.32    4.72
  -6   6  21   27.89    9.94
   6  -6 -21   19.60    8.07
  -6   6  22    4.39    5.38
   6  -6 -22   11.02    6.14
  -6   6  23   42.66   11.58
   6  -6 -23   18.43    8.18
  -6   6  24    0.00    4.54
   6  -6 -24   -0.00    4.21
  -6   6  25   28.70    9.99
   6  -6 -25   16.13    7.93
  -6   6  26   21.41    9.47
   6  -6 -26   36.29   10.87
  -6   6  27   27.62   11.12
   6  -6 -27   20.53    9.00
  -6   6  28    0.28    5.39
   6  -6 -28    1.92    4.18
  -6   6  29    0.00    4.18
   6  -6 -29   -0.00    4.07
  -6   6  30   -0.00    4.59
   6  -6 -30    3.54    4.98
  -6   6  31   14.47    8.60
   6  -6 -31   17.24    8.04
  -6   6  32   10.17    6.87
   6  -6 -32    5.50    6.10
  -6   6  33    9.39    7.35
   6  -6 -33    1.11    4.14
  -6   6  34   -0.00    5.66
   6  -6 -34    0.70    4.89
  -6   6  35    0.00    5.89
  -6   6  36    3.98    5.23
  -6  -6  38    1.58    2.92
  -6   7   1   18.48    7.42
   6  -7  -1   24.38    9.01
   6   7  -1   10.14    6.61
  -6  -7   1   20.35    7.70
  -6  -7   1   11.65    6.95
  -6   7   2    8.07    5.85
   6  -7  -2    4.02    5.34
   6   7  -2   12.14    7.50
  -6  -7   2   22.88    7.85
  -6  -7   2   14.68    7.29
  -6   7   3  288.88   42.91
   6  -7  -3  275.95   43.12
   6   7  -3  235.27   40.85
  -6  -7   3  305.10   42.17
  -6  -7   3  220.74   40.56
   6  -7  -4   81.43   19.21
   6   7  -4   84.40   18.05
  -6  -7   4   71.71   17.16
  -6  -7   4  156.98   22.22
   6  -7  -5   11.92    7.48
   6   7  -5   14.75    5.74
  -6  -7   5   30.83    8.92
  -6  -7   5   28.21    9.24
   6  -7  -6   32.33   10.54
   6   7  -6   21.89    7.15
  -6  -7   6   21.81    8.14
  -6  -7   6   16.28    7.89
   6  -7  -7    6.25    6.53
   6   7  -7   22.74    6.80
   6   7  -7   34.55    9.03
  -6  -7   7   19.27    7.38
  -6  -7   7    9.87    6.20
   6  -7  -8   38.63   12.31
   6   7  -8   37.63    9.47
   6   7  -8   42.40   10.15
  -6  -7   8   36.15    9.89
  -6  -7   8   30.63    9.93
   6  -7  -9  166.69   30.30
   6   7  -9  154.42   25.64
  -6  -7   9  158.85   26.95
  -6   7  10    7.40    6.11
   6  -7 -10    2.39    3.55
   6  -7 -10    0.00    6.38
   6   7 -10    1.72    2.62
  -6  -7  10    4.41    4.95
  -6   7  11    1.17    4.42
   6  -7 -11   -0.00    3.90
   6  -7 -11   -0.00    6.83
   6   7 -11    2.03    3.16
  -6  -7  11    2.91    4.59
  -6   7  12   23.12    9.72
   6  -7 -12   32.35   10.09
   6  -7 -12   28.23   10.89
   6   7 -12   28.98    7.82
  -6  -7  12   23.29    7.90
   6  -7 -13  133.86   26.86
   6  -7 -13  140.11   29.39
   6   7 -13  193.33   26.13
  -6  -7  13  147.29   25.60
  -6   7  14   10.37    7.34
   6  -7 -14    4.08    4.37
   6  -7 -14   12.30    8.84
  -6  -7  14    4.95    4.39
  -6   7  15   10.14    7.21
   6  -7 -15    8.52    5.80
  -6  -7  15    0.10    2.71
  -6   7  16    4.39    5.77
   6  -7 -16    0.82    3.71
  -6  -7  16    1.25    3.27
   6  -7 -17    4.40    4.81
  -6   7  18    5.71    5.57
   6  -7 -18    7.84    5.50
  -6   7  19   66.57   16.25
   6  -7 -19   65.33   15.83
  -6   7  20    7.68    6.23
   6  -7 -20    7.79    5.71
  -6   7  21    6.75    6.31
   6  -7 -21    2.75    5.46
  -6   7  22   -0.00    3.20
   6  -7 -22   -0.00    4.54
  -6   7  23   11.58    7.95
   6  -7 -23   28.63    9.46
  -6   7  24    0.47    5.19
   6  -7 -24   11.11    6.15
  -6   7  25   34.79   11.51
   6  -7 -25   23.18    9.49
  -6   7  26    0.00    5.19
   6  -7 -26    2.61    4.86
  -6   7  27    1.85    5.46
   6  -7 -27    0.52    4.39
  -6   7  28   11.01    7.14
   6  -7 -28    0.18    5.07
  -6   7  29   25.76    9.96
   6  -7 -29    7.48    6.70
  -6   7  30    9.42    6.80
   6  -7 -30    0.44    4.08
  -6   7  31   -0.00    4.66
   6  -7 -31   -0.00    4.13
  -6   7  32    1.54    4.08
   6  -7 -32   -0.00    2.79
  -6   7  33   -0.00    4.97
   6  -7 -33    0.39    3.50
  -6   7  34   -0.00    5.53
   6  -7 -34    3.01    4.66
  -6   7  35   20.91   10.03
   6  -7 -35   14.36    8.25
   6   8  -1  127.01   24.15
  -6  -8   1  124.28   23.34
  -6  -8   1  117.68   23.78
   6  -8  -2    7.45    5.86
   6   8  -2    5.95    4.67
  -6  -8   2    6.98    5.28
  -6  -8   2    7.29    6.22
   6  -8  -3   -0.00    5.01
  -6  -8   3    1.05    4.71
  -6  -8   3    0.00    4.11
   6  -8  -4   -0.00    3.56
  -6  -8   4    0.52    3.59
   6  -8  -5  257.95   43.86
  -6  -8   5  273.61   42.04
  -6   8   6    1.87    4.87
   6  -8  -6    0.00    5.05
  -6  -8   6    0.00    3.81
  -6   8   7  112.99   21.91
   6  -8  -7   98.80   21.45
   6   8  -7  114.58   18.62
  -6  -8   7   71.83   17.40
  -6   8   8    6.75    6.28
   6  -8  -8    3.94    5.47
   6  -8  -8   -0.00    5.02
   6   8  -8    5.93    4.27
  -6  -8   8   11.54    6.17
  -6   8   9  100.90   24.80
   6  -8  -9  144.81   25.61
   6  -8  -9  151.97   28.24
   6   8  -9  149.39   23.48
  -6  -8   9  138.01   24.35
  -6   8  10   46.80   14.07
   6  -8 -10   53.41   13.14
   6  -8 -10   38.23   13.49
  -6  -8  10   67.16   13.61
   6  -8 -11   92.83   21.95
   6  -8 -11   90.24   23.52
   6   8 -11  196.54   23.52
  -6  -8  11  121.52   22.12
  -6   8  12   16.22    8.03
   6  -8 -12   26.28    8.94
   6  -8 -12   21.01   10.42
  -6  -8  12   19.43    7.22
  -6   8  13   -0.00    4.84
   6  -8 -13    2.94    4.13
   6  -8 -13    2.70    5.04
  -6  -8  13    4.37    4.53
  -6   8  14    4.08    5.10
   6  -8 -14   -0.00    4.16
  -6  -8  14    5.31    4.24
   6  -8 -15   87.61   20.04
  -6  -8  15  110.64   18.72
   6  -8 -16    0.00    4.44
   6  -8 -17   32.99   10.84
  -6   8  18   -0.00    4.07
   6  -8 -18    3.57    5.58
  -6   8  19    6.27    6.65
   6  -8 -19   30.38    9.46
  -6   8  20    1.05    4.22
   6  -8 -20    0.67    3.95
  -6   8  21   23.88    9.84
   6  -8 -21    1.34    3.89
  -6   8  22    0.46    3.93
   6  -8 -22   -0.00    3.93
  -6   8  23    7.55    6.56
   6  -8 -23    6.38    5.50
  -6   8  24   -0.00    4.86
   6  -8 -24   -0.00    4.40
  -6   8  25   47.33   13.31
   6  -8 -25   12.20    7.02
  -6   8  26   12.15    8.07
   6  -8 -26    5.09    5.85
  -6   8  27   17.93    9.22
   6  -8 -27   24.36   10.46
  -6   8  28    1.29    4.06
   6  -8 -28   -0.00    3.57
  -6   8  29   -0.00    4.89
   6  -8 -29   -0.00    3.30
  -6   8  30   -0.00    5.35
   6  -8 -30   -0.00    4.76
  -6   8  31   10.15    7.09
   6  -8 -31    5.82    4.97
  -6   8  32    0.09    5.61
   6  -8 -32    2.13    4.26
  -6   8  33    3.95    6.19
   6  -8 -33   12.10    7.28
  -6   8  34   -0.00    4.76
   6  -8 -34   -0.00    5.55
  -6   8  35   -0.00    4.73
   6  -8 -35   -0.00    4.16
   6  -8 -36    1.83    4.06
  -6   9   2    7.88    6.03
  -6  -9   2    0.00    5.07
  -6   9   3  168.28   31.86
  -6  -9   3  188.51   31.11
  -6   9   4   14.18    7.87
  -6   9   4   24.21    8.67
   6  -9  -4   21.05    7.82
  -6  -9   4   23.34    8.27
  -6   9   5    5.86    5.91
  -6   9   5    5.21    4.52
   6  -9  -5   -0.00    2.46
  -6  -9   5    6.01    4.63
  -6   9   6   14.42    8.06
  -6   9   6    9.93    6.67
   6  -9  -6   19.64    7.64
  -6  -9   6   20.59    7.71
  -6   9   7   21.09    9.21
  -6   9   7   13.34    7.96
   6  -9  -7   12.86    7.41
  -6  -9   7   14.09    7.36
  -6   9   8    1.92    4.26
   6  -9  -8    0.04    3.99
   6  -9  -8    6.77    6.43
  -6  -9   8   -0.00    4.15
  -6   9   9   66.95   19.11
   6  -9  -9   95.80   20.14
   6  -9  -9  136.42   24.97
  -6  -9   9  120.21   20.38
  -6   9  10   11.03    6.87
   6  -9 -10    4.81    6.24
   6  -9 -10    0.00    5.49
  -6  -9  10    6.19    5.18
  -6   9  11   -0.00    3.22
   6  -9 -11    0.00    4.86
   6  -9 -11   -0.00    4.28
  -6  -9  11   -0.00    4.20
  -6   9  12    3.62    4.55
   6  -9 -12    1.17    3.91
   6  -9 -12   -0.00    5.28
  -6  -9  12   -0.00    4.51
  -6   9  13   69.57   18.09
   6  -9 -13  101.46   19.06
  -6  -9  13   71.37   15.76
  -6   9  14   11.27    7.42
   6  -9 -14    8.14    6.25
   6  -9 -15   30.73   10.48
   6  -9 -16    2.94    6.13
  -6   9  17   15.03    7.92
   6  -9 -17    5.08    5.05
  -6   9  18    1.13    4.23
   6  -9 -18   -0.00    4.38
  -6   9  19   52.46   15.79
   6  -9 -19   48.58   13.66
  -6   9  20    8.13    6.23
   6  -9 -20   -0.00    5.33
  -6   9  21   -0.00    5.16
   6  -9 -21    2.58    5.01
  -6   9  22    3.05    4.75
   6  -9 -22   -0.00    4.20
  -6   9  23   25.18   11.24
   6  -9 -23   44.41   12.51
  -6   9  24    0.56    5.19
   6  -9 -24    1.51    4.24
  -6   9  25   15.56    9.28
   6  -9 -25   18.46    8.69
  -6   9  26    0.00    4.15
   6  -9 -26    4.31    5.78
  -6   9  27    0.00    3.72
   6  -9 -27   -0.00    4.98
  -6   9  28    1.28    4.65
   6  -9 -28    2.40    4.51
  -6   9  29   14.48    8.48
   6  -9 -29    8.25    6.08
  -6   9  30    7.05    7.16
   6  -9 -30   -0.00    4.24
  -6   9  31    1.59    6.24
   6  -9 -31    0.97    4.42
  -6   9  32    6.92    6.51
   6  -9 -32    1.66    4.22
  -6   9  33    6.53    6.99
   6  -9 -33    4.21    6.28
  -6   9  34   -0.00    4.49
   6  -9 -34   -0.00    4.13
   6  -9 -35   -0.00    2.59
   6  -9 -36    3.46    5.46
  -6  10   1   33.91   11.13
   6 -10  -1   30.48    9.80
   6 -10  -1   26.68   11.12
  -6  10   2   10.79    6.91
   6 -10  -2   10.14    5.88
   6 -10  -2   17.18    8.76
  -6  10   3   -0.00    5.01
   6 -10  -3    1.29    3.57
   6 -10  -3   -0.00    6.61
   6 -10  -4    8.50    5.81
   6 -10  -4   10.34    8.47
   6 -10  -5   47.00   11.75
   6 -10  -5   60.75   14.97
  -6 -10   5   11.77    7.95
   6 -10  -6    2.55    4.32
   6 -10  -6   -0.00    5.45
  -6 -10   6    0.00    4.04
   6 -10  -7    9.92    6.73
   6 -10  -7   38.24   11.88
  -6 -10   7   18.93    7.92
   6 -10  -8    1.89    3.16
  -6 -10   8    3.41    4.47
  -6  10   9    2.06    4.92
   6 -10  -9    3.24    4.79
  -6 -10   9    0.47    4.16
  -6  10  10    5.12    4.95
   6 -10 -10    6.71    5.10
  -6 -10  10    2.61    4.25
  -6  10  11  115.71   23.66
   6 -10 -11   94.52   21.30
  -6 -10  11  103.08   20.03
  -6  10  12    3.22    5.76
   6 -10 -12    3.04    3.95
  -6 -10  12    2.30    5.35
  -6  10  13    0.31    4.79
   6 -10 -13   24.95    8.96
  -6  10  14   12.42    7.86
   6 -10 -14    3.88    5.37
   6 -10 -15   71.76   17.01
   6 -10 -16    0.00    4.00
  -6  10  17   39.97   13.10
   6 -10 -17   27.40   10.60
  -6  10  18    5.22    6.36
   6 -10 -18   -0.00    5.54
  -6  10  19    6.67    6.96
   6 -10 -19    4.82    6.08
  -6  10  20    2.50    5.40
   6 -10 -20    1.35    4.65
  -6  10  21   37.49   13.67
   6 -10 -21   30.01   11.49
  -6  10  22    5.52    5.64
   6 -10 -22    1.08    5.47
  -6  10  23    4.04    6.09
   6 -10 -23    0.00    4.74
  -6  10  24   -0.00    4.68
   6 -10 -24   -0.00    4.59
  -6  10  25    9.75    6.96
   6 -10 -25   10.83    7.29
  -6  10  26    3.87    6.20
   6 -10 -26    1.93    4.61
  -6  10  27   14.89    8.77
   6 -10 -27    6.63    7.06
  -6  10  28   -0.00    5.80
   6 -10 -28    0.00    5.35
  -6  10  29    3.33    5.11
   6 -10 -29    1.52    5.71
  -6  10  30   -0.00    5.17
   6 -10 -30    0.00    5.45
  -6  10  31    6.33    6.63
   6 -10 -31    4.94    6.31
  -6  10  32    0.38    6.06
   6 -10 -32    3.13    5.68
  -6  10  33    4.25    5.97
   6 -10 -33   10.99    7.69
  -6  10  34   -0.00    5.20
   6 -11  -1    7.93    5.30
   6 -11  -1    1.44    5.89
  -6 -11   1    5.69    6.22
   6 -11  -2    0.46    3.83
   6 -11  -2    7.44    6.77
  -6 -11   2    2.80    4.99
   6 -11  -3   25.91    8.74
   6 -11  -3    0.00    6.51
  -6 -11   3   41.19   10.81
   6 -11  -4    0.00    4.09
   6 -11  -4    0.00    4.98
   6 -11  -5   -0.00    3.53
   6 -11  -5    5.75    7.15
   6 -11  -6    0.00    3.94
   6 -11  -6    0.00    5.75
   6 -11  -7   10.87    7.01
   6 -11  -7   22.05   10.97
   6 -11  -8    8.47    6.26
   6 -11  -8    0.89    6.27
  -6 -11   8   13.18    6.61
   6 -11  -9   33.53   11.24
   6 -11  -9   41.39   14.25
  -6 -11   9   45.24   11.99
   6 -11 -10    4.70    5.89
  -6 -11  10    2.15    4.24
   6 -11 -11    2.47    3.61
   6 -11 -12   13.32    7.34
   6 -11 -13   29.71   10.30
   6 -11 -14   -0.00    4.63
   6 -11 -15   26.78    9.99
   6 -11 -16    4.50    4.86
   6 -11 -17   17.57    9.32
   6 -11 -18    1.67    4.48
  -6  11  19   59.77   16.27
   6 -11 -19   23.18   10.42
  -6  11  20    2.56    6.44
   6 -11 -20   -0.00    4.81
  -6  11  21    3.14    5.07
   6 -11 -21    3.17    4.52
  -6  11  22   -0.00    3.97
   6 -11 -22    6.24    5.88
  -6  11  23   29.15   11.92
   6 -11 -23   28.22   10.98
  -6  11  24   -0.00    5.75
   6 -11 -24    6.96    6.23
  -6  11  25    5.34    6.24
   6 -11 -25    0.34    5.61
  -6  11  26    0.00    5.49
   6 -11 -26    1.22    4.57
  -6  11  27    1.01    4.72
   6 -11 -27   -0.00    4.02
  -6  11  28   -0.00    4.81
   6 -11 -28    0.71    5.13
  -6  11  29    1.01    6.22
   6 -11 -29   -0.00    4.46
  -6  11  30   -0.00    6.58
   6 -11 -30    0.00    6.12
  -6  11  31   -0.00    4.22
   6 -11 -31    3.25    6.10
  -6  11  32   -0.00    6.14
  -6  11  33    3.24    6.36
   6 -12  -1   48.76   12.91
   6 -12  -1   29.07   12.17
  -6 -12   1   71.33   15.36
   6 -12  -2   -0.00    3.54
   6 -12  -2    0.00    5.76
  -6 -12   2    1.28    3.52
   6 -12  -3   -0.00    4.28
   6 -12  -3    6.47    6.56
  -6 -12   3    5.54    4.79
   6 -12  -4    0.00    4.68
   6 -12  -4   -0.00    5.21
  -6 -12   4    2.58    4.32
   6 -12  -5   48.52   12.36
   6 -12  -5   28.75   11.81
  -6 -12   5   26.51   10.01
   6 -12  -6   -0.00    3.71
   6 -12  -6   -0.00    4.16
  -6 -12   6   -0.00    4.89
   6 -12  -7    7.85    5.93
   6 -12  -7    2.43    6.39
   6 -12  -8    2.39    5.16
   6 -12  -9    6.09    6.11
   6 -12 -10    0.00    4.96
   6 -12 -11   47.50   14.09
   6 -12 -12    3.83    5.84
   6 -12 -13    1.32    4.95
   6 -12 -14   -0.00    3.37
   6 -12 -15   22.08    9.30
   6 -12 -16    3.29    5.39
   6 -12 -17    9.91    6.28
   6 -12 -18    0.00    5.15
   6 -12 -19    0.60    4.76
   6 -12 -20    0.00    5.05
   6 -12 -21   16.88    8.13
   6 -12 -22   -0.00    6.69
   6 -12 -23    5.62    5.69
   6 -12 -24    2.43    6.03
   6 -12 -25    1.33    4.89
   6 -12 -26    2.53    5.76
   6 -12 -27   14.11    8.05
   6 -12 -28    0.91    4.57
   6 -13  -1   13.23    6.88
   6 -13  -1   -0.00    6.04
  -6 -13   1   13.14    7.01
   6 -13  -2    5.00    4.38
   6 -13  -2    6.29    6.03
  -6 -13   2    8.22    6.15
   6 -13  -3   44.15   12.70
   6 -13  -3   33.63   14.18
  -6 -13   3   45.01   12.82
   6 -13  -4   13.48    7.83
   6 -13  -4    8.35    8.49
  -6 -13   4   22.35    9.34
   6 -13  -5    5.21    5.24
  -6 -13   5   14.93    7.09
   6 -13  -6    4.51    5.22
  -6 -13   6    5.06    5.20
   6 -13  -7   13.87    7.17
   6 -13  -8    1.76    4.07
   6 -13  -9   47.51   13.85
   6 -13 -10   11.70    7.56
   6 -13 -11    0.99    5.69
   6 -13 -12    4.71    5.14
   6 -13 -13    8.69    7.56
   6 -13 -14    2.18    4.26
   6 -13 -15    5.97    7.08
   6 -13 -16   -0.00    5.39
   6 -13 -17    1.75    4.45
   6 -13 -18    2.42    5.70
   6 -13 -19   17.91    8.91
   6 -13 -20    0.00    4.89
   6 -13 -21   -0.00    1.88
   6 -13 -22   -0.00    6.05
   6 -13 -23    3.49    5.16
   6 -13 -24    1.43    3.84
   6 -14  -1   39.00   11.46
   6 -14  -1   21.04   10.02
  -6 -14   1   22.70    9.49
   6 -14  -2    5.46    5.80
  -6 -14   2   12.38    6.57
   6 -14  -3    1.10    4.12
  -6 -14   3    7.10    5.90
   6 -14  -4   25.01    9.38
  -6 -14   4    8.71    6.48
   6 -14  -5   24.04    9.74
  -6 -14   5   13.72    7.65
   6 -14  -6   12.87    7.48
   6 -14  -7    7.29    5.49
   6 -14  -8    3.61    5.07
   6 -14  -9    1.96    3.98
   6 -14 -10    0.00    3.77
   6 -14 -11    0.00    4.86
   6 -14 -12    1.51    4.34
   6 -14 -13    5.63    5.45
   6 -14 -14   -0.00    6.06
   6 -14 -15    1.35    4.90
   6 -14 -16    2.07    4.95
   6 -14 -17    6.41    6.37
   6 -14 -18   -0.00    6.18
   6 -14 -19    0.94    2.85
   6 -14 -20    1.66    5.74
   6 -14 -21   -0.00    6.13
   6 -15  -1   -0.00    4.87
  -6 -15   1    0.00    3.45
   6 -15  -2   15.00    7.86
  -6 -15   2    8.34    5.81
   6 -15  -3    0.72    4.74
  -6 -15   3   10.11    7.74
   6 -15  -4    4.35    5.73
   6 -15  -5    3.00    4.43
   6 -15  -6    0.05    2.89
   6 -15  -7    1.85    3.27
   6 -15  -8   -0.00    3.25
   6 -15  -9    2.92    4.59
   6 -15 -10    3.24    5.79
   6 -15 -11    0.62    3.75
   6 -15 -12    2.35    5.18
   6 -15 -13    7.73    6.86
   6 -15 -14    1.55    5.30
   6 -15 -15   -0.00    4.64
   6 -15 -16   -0.00    3.97
   6 -15 -17   -0.00    4.36
   6 -16  -1    3.48    4.55
  -6 -16   1    3.38    4.81
   6 -16  -2    6.91    5.87
   6 -16  -3    2.73    4.76
   6 -16  -4    2.33    3.87
   6 -16  -5    2.91    4.34
   6 -16  -6    4.43    5.39
   6 -16  -7    1.09    5.09
   6 -16  -8    0.00    4.15
   6 -16  -9    6.57    6.19
   6 -16 -10    0.00    4.42
   6 -16 -11    0.70    5.75
   6 -16 -12    4.08    5.77
   6 -16 -13   -0.00    4.64
   6 -17  -1    4.23    4.98
   6 -17  -2   -0.00    3.28
   6 -17  -3    2.62    4.59
   6 -17  -4    2.81    4.77
   6 -17  -5    0.27    4.40
   6 -17  -6   -0.00    3.15
   6 -17  -7    0.00    3.66
   6 -17  -8    4.79    5.44
   6 -17  -9    1.75    4.21
   6 -18  -1    6.55    6.19
   6 -18  -2    6.51    6.61
   6 -18  -3   -0.00    3.69
   6 -18  -4    0.14    4.53
  -5   0   1    6.27    4.33
  -5   0   1    4.16    3.54
   5   0  -1    2.54    3.78
   5   0  -1    4.92    4.08
  -5   0   2    0.00    3.12
  -5   0   2   -0.00    3.03
   5   0  -2   -0.00    3.71
   5   0  -2   -0.00    3.69
  -5   0   3  135.82   19.07
  -5   0   3  127.53   19.72
   5   0  -3   90.22   17.98
   5   0  -3   89.64   18.41
  -5   0   4    0.69    2.72
  -5   0   4   -0.00    4.07
   5   0  -4    5.40    4.13
   5   0  -4   -0.00    3.04
  -5   0   5 2693.11  343.60
  -5   0   5 2513.54  344.49
   5   0  -5 2880.51  344.34
   5   0  -5 2343.32  344.19
  -5   0   6   -0.00    3.08
  -5   0   6   -0.00    4.65
   5   0  -6    0.00    3.50
   5   0  -6   -0.00    3.11
  -5   0   7   87.29   14.73
  -5   0   7   77.50   15.23
   5   0  -7   95.98   15.02
   5   0  -7   63.24   14.63
  -5   0   8   -0.00    2.82
  -5   0   8   -0.00    4.05
   5   0  -8    0.70    3.65
   5   0  -8   -0.00    3.17
  -5   0   9  582.86   76.98
  -5   0   9  549.15   78.09
   5   0  -9  602.81   76.98
   5   0  -9  488.39   77.31
  -5   0  10   -0.00    2.56
  -5   0  10    0.40    3.08
   5   0 -10   -0.00    2.65
   5   0 -10    0.28    3.80
  -5   0  11   33.45    8.13
  -5   0  11   27.19    8.25
   5   0 -11   32.47    7.84
   5   0 -11   40.87    9.46
  -5   0  12   -0.00    2.62
  -5   0  12   -0.00    3.12
   5   0 -12   -0.00    2.79
  -5   0  13   14.05    5.29
  -5   0  13    6.14    5.08
   5   0 -13   12.66    4.53
  -5   0  14    0.97    3.29
  -5   0  14   -0.00    3.84
   5   0 -14   -0.00    2.30
  -5   0  15  155.11   25.18
  -5   0  15  144.65   25.43
   5   0 -15  156.10   23.93
  -5   0  16    0.00    2.47
  -5   0  16   -0.00    3.02
   5   0 -16   -0.00    2.37
   5   0 -16   -0.00    2.95
  -5   0  17   85.74   17.89
  -5   0  17  100.61   18.93
   5   0 -17  112.29   17.40
  -5   0  18    1.88    3.58
   5   0 -18    1.56    2.71
  -5   0  19  127.48   23.89
   5   0 -19  150.86   22.83
  -5   0  20    0.24    3.03
   5   0 -20   -0.00    2.56
   5   0 -20    0.12    1.95
   5   0 -21  206.39   33.93
   5   0 -21  235.61   33.62
   5   0 -22   -0.00    2.92
   5   0 -22    0.89    2.37
   5   0 -23    0.88    2.81
   5   0 -23   -0.00    2.40
   5   0 -24    3.15    3.65
   5   0 -24    0.00    2.57
   5   0 -25   35.38    9.43
   5   0 -26    0.28    3.16
   5   0 -27   63.78   13.62
  -5   0  30   -0.00    3.06
  -5   0  31   58.51   13.47
  -5   0  32   -0.00    3.03
  -5   0  33   -0.00    4.77
  -5   0  34   -0.00    4.35
  -5   0  35   14.68    6.70
  -5   0  36    4.33    4.38
  -5   0  37   14.06    7.09
  -5   0  38   -0.00    3.24
  -5   0  39    3.16    4.37
  -5   1   1  445.89   65.39
  -5   1   1  519.63   67.08
   5  -1  -1  505.79   66.32
   5  -1  -1  406.32   66.18
   5   1  -1  494.63   66.35
   5   1  -1  482.06   66.92
  -5  -1   1  468.99   66.46
  -5  -1   1  455.66   66.35
  -5   1   2    2.45    3.72
  -5   1   2    2.41    3.86
   5  -1  -2    2.51    3.58
   5  -1  -2    1.55    3.86
   5   1  -2    1.10    3.44
   5   1  -2    7.66    4.77
  -5  -1   2    0.73    3.50
  -5  -1   2    2.32    3.28
  -5   1   3  500.12   71.75
  -5   1   3  556.73   73.49
   5  -1  -3  536.95   72.20
   5  -1  -3  502.46   73.21
   5   1  -3  521.96   72.60
   5   1  -3  671.82   74.65
  -5  -1   3  408.16   71.39
  -5  -1   3  558.03   73.30
  -5   1   4   11.43    4.71
  -5   1   4   12.22    5.29
   5  -1  -4    1.65    3.30
   5  -1  -4   10.77    5.41
   5   1  -4   11.85    5.49
   5   1  -4   -0.00    3.88
  -5  -1   4   22.19    6.23
  -5  -1   4   20.06    6.43
  -5   1   5  108.36   17.65
  -5   1   5  110.51   19.19
   5  -1  -5  113.53   17.83
   5  -1  -5  109.71   19.13
   5   1  -5   98.50   17.88
   5   1  -5  125.94   19.31
  -5  -1   5   82.85   16.84
  -5  -1   5   98.42   18.25
  -5   1   6  543.17   80.43
  -5   1   6  557.07   81.83
   5  -1  -6  567.28   80.45
   5  -1  -6  687.56   83.20
   5   1  -6  675.10   81.87
  -5  -1   6  567.51   80.49
  -5  -1   6  565.46   81.56
  -5   1   7  587.27   86.28
  -5   1   7  665.19   88.19
   5  -1  -7  591.34   86.00
   5  -1  -7  641.21   88.06
   5   1  -7  598.04   86.50
   5   1  -7  723.14   88.05
  -5  -1   7  656.27   86.39
  -5  -1   7  630.27   87.40
  -5   1   8   -0.00    3.33
  -5   1   8    0.00    4.08
   5  -1  -8    0.13    2.55
   5  -1  -8    1.91    4.16
   5   1  -8    1.17    2.93
   5   1  -8    2.70    3.74
  -5  -1   8    0.00    2.47
  -5  -1   8    0.00    3.74
  -5   1   9   30.72    8.98
  -5   1   9   48.77   11.35
   5  -1  -9   48.03    9.77
   5  -1  -9   45.10   10.74
   5   1  -9   49.49   10.09
   5   1  -9   39.95    9.74
  -5  -1   9   43.55    9.34
  -5  -1   9   70.66   12.24
  -5   1  10    1.68    3.50
  -5   1  10    3.11    3.80
   5  -1 -10    3.12    3.04
   5  -1 -10   -0.00    4.00
   5   1 -10    0.00    2.95
  -5  -1  10    2.41    2.98
  -5  -1  10    2.00    3.76
  -5   1  11  172.41   29.41
  -5   1  11  210.50   31.03
   5  -1 -11  184.79   28.55
   5  -1 -11  179.89   30.15
   5   1 -11  205.95   28.95
  -5  -1  11  185.08   28.52
  -5  -1  11  191.88   29.91
  -5   1  12   14.91    5.68
  -5   1  12   18.14    6.60
   5  -1 -12   11.93    5.08
   5  -1 -12   11.69    5.44
   5   1 -12   19.63    5.75
  -5  -1  12   17.56    5.32
  -5  -1  12    7.54    5.45
  -5   1  13  417.14   62.18
  -5   1  13  418.37   62.70
   5  -1 -13  482.39   61.35
   5  -1 -13  375.01   61.93
   5   1 -13  414.79   60.46
   5   1 -13  434.26   61.54
  -5  -1  13  486.12   61.63
  -5  -1  13  451.91   62.47
  -5   1  14    0.00    2.90
  -5   1  14    0.00    3.47
   5  -1 -14    1.61    2.15
   5  -1 -14    2.68    4.32
   5   1 -14    2.84    3.54
   5   1 -14    0.00    3.02
  -5  -1  14   -0.00    2.17
  -5   1  15   43.18   10.84
  -5   1  15   49.57   11.58
   5  -1 -15   57.53   10.30
   5  -1 -15   31.28    9.81
   5   1 -15   43.28    9.22
   5   1 -15   46.12   10.05
  -5  -1  15   47.41   10.10
  -5   1  16    1.89    3.34
  -5   1  16    2.13    4.61
   5  -1 -16    2.38    2.82
   5   1 -16    2.89    2.87
  -5  -1  16    4.81    3.56
  -5   1  17   15.37    7.22
  -5   1  17   48.55   11.26
   5  -1 -17   31.43    7.55
   5   1 -17   25.71    6.92
   5   1 -17   28.50    7.56
  -5  -1  17   41.27    9.05
  -5   1  18    1.75    3.22
  -5   1  18    0.00    4.25
   5  -1 -18    0.00    2.36
   5   1 -18    3.93    3.26
  -5  -1  18    5.92    4.01
  -5   1  19  166.66   30.27
  -5   1  19  190.64   31.48
   5  -1 -19  167.69   29.22
   5  -1 -19  209.71   29.38
   5   1 -19  198.55   28.48
  -5  -1  19  159.22   29.01
  -5  -1  19  209.07   31.00
  -5   1  20    3.72    4.56
   5  -1 -20    7.13    4.08
   5  -1 -20    2.69    3.39
   5   1 -20    4.64    3.31
  -5  -1  20    4.18    3.90
  -5  -1  20    6.66    4.85
   5  -1 -21    3.45    3.41
   5  -1 -21    1.07    2.86
   5   1 -21    6.69    3.79
   5   1 -21    2.66    2.71
  -5  -1  21    2.23    3.64
   5  -1 -22   16.94    6.48
   5   1 -22   14.26    5.63
   5   1 -22   10.73    4.61
   5  -1 -23   63.29   13.33
   5   1 -23   71.72   12.87
   5   1 -23   48.93   11.03
   5  -1 -24    1.17    3.49
   5   1 -24    3.05    3.36
   5  -1 -25   24.35    7.92
   5   1 -25   19.44    6.61
   5  -1 -27   67.17   14.46
  -5   1  28   15.61    6.17
   5  -1 -28    8.28    5.43
  -5   1  29   44.58   11.43
  -5   1  30   -0.00    3.42
  -5   1  31    0.53    3.71
  -5  -1  31    0.34    2.75
  -5   1  32    1.25    3.38
  -5  -1  32    1.81    3.65
  -5   1  33   45.84   12.89
  -5  -1  33   67.27   13.66
  -5   1  34   -0.00    3.97
  -5  -1  34    1.07    4.18
  -5   1  35    0.00    3.96
  -5  -1  35   11.30    5.47
  -5   1  36   -0.00    5.36
  -5  -1  36   -0.00    4.35
  -5   1  37    7.67    5.82
  -5  -1  37   11.62    6.25
  -5   1  38   -0.00    4.18
  -5  -1  38    2.31    4.47
  -5   1  39    5.48    5.77
  -5  -1  39   10.57    5.86
  -5   2   1    5.59    3.45
  -5   2   1    3.08    3.75
   5  -2  -1    3.67    4.12
   5  -2  -1    3.19    4.76
   5   2  -1   -0.00    2.96
   5   2  -1    8.05    5.04
  -5  -2   1    3.35    4.28
  -5  -2   1    1.50    3.98
  -5   2   2   18.06    6.09
  -5   2   2   12.27    6.39
   5  -2  -2   18.82    5.99
   5  -2  -2   31.16    8.57
   5   2  -2   25.54    6.93
   5   2  -2   23.18    7.24
  -5  -2   2   19.83    7.27
  -5  -2   2   21.23    7.15
  -5   2   3  195.90   30.85
   5  -2  -3  203.00   30.86
   5  -2  -3  244.60   33.47
   5   2  -3  192.74   31.24
   5   2  -3  231.87   32.62
  -5  -2   3  169.31   31.14
  -5  -2   3  227.09   32.47
  -5   2   4   53.21   13.07
  -5   2   4   84.79   15.69
   5  -2  -4   73.46   13.70
   5  -2  -4   97.93   16.53
   5   2  -4   88.95   14.98
   5   2  -4   92.93   15.54
  -5  -2   4   66.41   14.39
  -5  -2   4   74.59   14.69
  -5   2   5  663.33   91.09
  -5   2   5  631.49   91.90
   5  -2  -5  702.86   90.83
   5  -2  -5  660.61   92.44
   5   2  -5  655.60   91.10
   5   2  -5  642.83   91.43
  -5  -2   5  650.66   91.09
  -5  -2   5  699.34   91.90
  -5   2   6    5.85    4.08
  -5   2   6   14.96    6.22
   5  -2  -6   14.90    4.88
   5  -2  -6    0.53    3.03
   5   2  -6   15.31    5.64
   5   2  -6    9.27    5.08
  -5  -2   6    8.66    4.94
  -5  -2   6    6.02    4.78
  -5   2   7  107.47   18.65
  -5   2   7   96.86   18.86
   5  -2  -7  124.15   18.22
   5  -2  -7   79.32   18.15
   5   2  -7  112.33   18.32
   5   2  -7   77.29   17.21
  -5  -2   7  158.21   19.23
  -5  -2   7   96.45   18.06
  -5   2   8    6.45    4.51
  -5   2   8    7.78    5.49
   5  -2  -8   15.56    5.03
   5  -2  -8   15.79    6.52
   5   2  -8    2.73    4.05
  -5  -2   8    8.92    4.21
  -5  -2   8   16.94    5.68
  -5   2   9  604.79  102.16
  -5   2   9 1024.00  106.35
   5  -2  -9  860.90  102.68
   5  -2  -9  697.51  103.72
   5   2  -9  680.06  101.96
  -5  -2   9  762.90  101.74
  -5  -2   9  761.03  103.03
  -5   2  10    0.00    3.32
  -5   2  10    4.74    4.23
   5  -2 -10    1.42    2.64
   5  -2 -10    2.04    4.38
   5   2 -10    3.66    3.79
   5   2 -10    6.14    4.00
  -5  -2  10    1.92    2.53
  -5  -2  10    0.00    3.29
  -5   2  11   12.66    5.81
  -5   2  11    9.51    5.36
   5  -2 -11    8.84    4.53
   5  -2 -11   13.05    6.26
   5   2 -11    9.84    4.85
   5   2 -11    8.88    4.50
  -5  -2  11   12.70    4.26
  -5   2  12  109.89   17.60
  -5   2  12   89.49   16.80
   5  -2 -12   75.03   14.45
   5  -2 -12   64.67   15.46
   5   2 -12  103.79   15.62
   5   2 -12   83.71   14.76
  -5  -2  12   67.38   13.62
  -5   2  13   48.63   12.51
  -5   2  13   76.73   14.62
   5  -2 -13   54.09   11.40
   5  -2 -13   72.44   14.20
   5   2 -13   68.38   11.93
   5   2 -13   52.93   11.19
  -5  -2  13   51.50   10.75
  -5   2  14   35.67    9.90
  -5   2  14   35.98   10.09
   5  -2 -14   33.67    8.37
   5  -2 -14   31.43    9.66
   5   2 -14   37.79    8.31
   5   2 -14   39.45    8.46
  -5  -2  14   29.97    7.54
  -5   2  15  409.03   58.85
  -5   2  15  426.68   59.24
   5  -2 -15  335.52   57.85
   5   2 -15  405.48   55.88
   5   2 -15  414.02   56.13
  -5  -2  15  373.09   55.75
  -5  -2  15  422.05   57.47
  -5   2  16    0.79    3.71
  -5   2  16    0.12    3.04
   5  -2 -16    0.93    2.64
   5  -2 -16    2.84    3.94
   5   2 -16    0.62    2.83
   5   2 -16    3.46    2.90
  -5  -2  16   -0.00    2.50
  -5  -2  16    7.01    4.25
  -5   2  17   11.21    5.67
  -5   2  17   14.24    7.46
   5  -2 -17    8.77    4.56
   5  -2 -17   13.08    5.01
   5   2 -17   10.19    4.26
   5   2 -17    9.49    3.96
  -5  -2  17   12.98    5.37
  -5  -2  17    7.80    4.55
  -5   2  18    2.62    3.61
  -5   2  18   -0.00    4.63
   5  -2 -18    2.68    2.70
   5  -2 -18    0.00    2.93
   5   2 -18    0.00    2.07
  -5  -2  18    1.33    2.28
  -5  -2  18   -0.00    3.68
  -5   2  19  108.38   21.95
   5  -2 -19  105.00   20.45
   5   2 -19  136.14   19.58
  -5  -2  19  116.88   20.12
  -5  -2  19  109.45   20.43
  -5   2  20   53.76   13.60
   5  -2 -20   51.83   12.22
   5   2 -20   51.80   10.66
  -5  -2  20   54.65   11.62
  -5  -2  20   59.65   12.52
   5  -2 -21    5.86    4.71
   5   2 -21    3.90    3.42
  -5  -2  21    0.31    2.80
   5  -2 -22   12.16    6.21
   5   2 -22    9.85    4.50
  -5  -2  22   18.95    6.27
   5  -2 -23   15.03    6.43
   5   2 -23   11.43    4.79
   5  -2 -24    1.83    3.41
   5   2 -24    1.83    2.97
   5  -2 -25  135.52   24.20
   5  -2 -26   18.71    7.33
  -5   2  27   52.86   13.04
  -5   2  28    6.45    5.24
  -5   2  29   34.83   10.08
  -5   2  30   11.06    6.50
  -5   2  31   39.04   11.07
  -5   2  32    1.43    3.95
  -5   2  33   -0.00    4.20
  -5  -2  33    2.10    3.42
  -5   2  34   -0.00    4.42
  -5  -2  34    0.00    3.36
  -5   2  35   12.92    6.43
  -5  -2  35    1.87    3.74
  -5   2  36    2.71    5.22
  -5  -2  36    3.22    3.33
  -5   2  37    6.37    5.20
  -5  -2  37    6.08    4.72
  -5   2  38    4.31    4.58
  -5  -2  38    1.33    3.34
  -5  -2  39    9.95    5.19
  -5   3   1  264.17   41.11
  -5   3   1  303.10   42.84
   5  -3  -1  330.20   41.78
   5  -3  -1  356.04   44.42
   5   3  -1  326.93   42.43
   5   3  -1  291.38   42.70
  -5  -3   1  295.27   42.63
  -5  -3   1  176.76   40.48
  -5   3   2   44.42   11.18
  -5   3   2   51.04   12.23
   5  -3  -2   69.55   12.27
   5  -3  -2   54.81   12.87
   5   3  -2   59.98   12.09
   5   3  -2   63.42   12.86
  -5  -3   2   54.70   12.33
  -5  -3   2   80.60   13.94
  -5   3   3  133.33   21.22
  -5   3   3  114.20   21.20
   5  -3  -3  129.17   20.37
   5  -3  -3  110.96   21.67
   5   3  -3  159.98   21.82
   5   3  -3  137.31   21.68
  -5  -3   3   92.73   20.12
  -5  -3   3  124.61   21.39
  -5   3   4    3.20    3.66
  -5   3   4    0.34    3.65
   5  -3  -4    1.32    3.32
   5  -3  -4    0.00    3.63
   5   3  -4    1.28    3.24
   5   3  -4    6.04    4.40
  -5  -3   4   -0.00    4.16
  -5  -3   4    4.88    4.24
  -5   3   5  211.21   33.06
  -5   3   5  225.75   34.00
   5  -3  -5  209.74   31.86
   5  -3  -5  199.87   33.52
   5   3  -5  212.62   32.25
   5   3  -5  248.71   33.60
  -5  -3   5  199.21   32.53
  -5  -3   5  202.10   32.76
  -5   3   6  319.30   37.04
  -5   3   6  211.28   35.15
   5  -3  -6  195.87   35.09
   5   3  -6  219.45   33.98
  -5  -3   6  240.19   34.78
  -5  -3   6  206.18   34.31
  -5   3   7   69.01   14.14
  -5   3   7   97.47   16.04
   5  -3  -7   85.30   13.74
   5  -3  -7   20.29   11.42
   5   3  -7  106.18   14.77
  -5  -3   7   85.58   13.98
  -5  -3   7   86.58   14.58
  -5   3   8  100.56   18.58
  -5   3   8   96.97   18.77
   5  -3  -8   91.09   16.90
   5  -3  -8   92.56   19.08
   5   3  -8  111.25   17.71
  -5  -3   8   97.92   17.17
  -5  -3   8  110.53   18.24
  -5   3   9  104.34   19.00
  -5   3   9  147.91   21.38
   5  -3  -9   90.89   17.05
   5  -3  -9  127.46   20.81
   5   3  -9   95.81   17.28
   5   3  -9   92.86   17.20
  -5  -3   9   90.80   16.82
  -5   3  10   16.63    6.67
  -5   3  10   23.77    8.18
   5  -3 -10   16.09    5.83
   5  -3 -10   14.56    7.35
   5   3 -10   21.38    6.30
   5   3 -10   26.26    6.76
  -5  -3  10   30.86    7.01
  -5   3  11    4.44    4.43
  -5   3  11    0.57    3.04
   5  -3 -11    0.88    3.15
   5  -3 -11    0.40    4.06
   5   3 -11   -0.00    2.45
   5   3 -11    2.34    2.73
  -5  -3  11    0.09    2.19
  -5   3  12   18.33    7.09
  -5   3  12   26.46    8.25
   5  -3 -12   29.39    7.21
   5  -3 -12   23.18    7.88
   5   3 -12   14.28    5.94
   5   3 -12   24.46    6.43
  -5  -3  12   19.19    5.52
  -5  -3  12   28.04    7.55
  -5   3  13  290.20   38.77
  -5   3  13  253.69   37.75
   5  -3 -13  206.20   34.84
   5  -3 -13  238.00   37.64
   5   3 -13  226.95   34.59
   5   3 -13  317.20   35.41
  -5  -3  13  197.32   33.32
  -5  -3  13  199.20   34.66
  -5   3  14   18.97    7.93
  -5   3  14   18.89    8.19
   5  -3 -14   23.14    7.33
   5  -3 -14   21.56    8.30
   5   3 -14   31.35    7.18
   5   3 -14   30.25    6.56
  -5  -3  14   24.61    6.05
  -5  -3  14   12.35    6.39
  -5   3  15   15.12    6.80
  -5   3  15    6.51    5.98
   5  -3 -15   12.46    6.79
   5   3 -15    5.47    3.93
   5   3 -15   12.20    4.24
  -5  -3  15    5.94    3.58
  -5  -3  15   15.97    5.40
  -5   3  16   42.36   12.10
  -5   3  16   41.93   11.88
   5  -3 -16   52.10   11.56
   5   3 -16   60.05   10.57
   5   3 -16   41.28    8.76
  -5  -3  16   38.90    8.95
  -5  -3  16   44.31   10.22
  -5   3  17   81.82   17.21
  -5   3  17  118.47   19.67
   5  -3 -17   88.06   16.40
   5   3 -17   79.89   14.51
  -5  -3  17   82.06   14.32
  -5  -3  17   58.18   14.19
  -5   3  18   19.31    7.56
   5  -3 -18   11.36    5.37
   5   3 -18   14.70    5.29
  -5  -3  18   27.23    6.46
  -5  -3  18   14.37    5.97
  -5   3  19    0.00    3.06
   5  -3 -19   -0.00    2.86
   5   3 -19    0.00    2.38
  -5  -3  19    0.00    2.53
  -5  -3  19    2.26    3.05
   5  -3 -20    1.95    3.99
   5   3 -20    0.95    2.90
  -5  -3  20    1.07    2.61
  -5  -3  20    0.64    2.72
   5  -3 -21   53.78   12.32
  -5  -3  21   38.34    9.50
   5  -3 -22   99.49   19.57
  -5  -3  22  101.95   17.97
  -5  -3  23   97.43   17.69
  -5   3  24    3.13    3.26
  -5   3  25    3.74    4.52
  -5   3  26   -0.00    3.65
  -5   3  27   16.26    7.44
   5  -3 -27   25.78    8.61
  -5   3  28    4.00    5.05
   5  -3 -28    4.50    4.27
  -5   3  29   44.27   12.23
   5  -3 -29   47.54   12.66
  -5   3  30    0.00    3.99
   5  -3 -30    0.00    3.34
  -5   3  31    7.80    5.70
   5  -3 -31    0.00    3.59
  -5   3  32    5.98    5.59
  -5   3  33   18.60    9.01
  -5   3  34   -0.00    4.39
  -5  -3  34    2.04    3.35
  -5   3  35    3.24    5.59
  -5  -3  35   -0.00    3.13
  -5   3  36    2.00    4.84
  -5  -3  36    1.94    3.95
  -5   3  37   13.41    8.28
  -5  -3  37   11.14    5.27
  -5   3  38    0.00    4.76
  -5  -3  38    2.09    3.53
  -5  -3  39   13.11    5.94
  -5   4   1   58.68   14.40
  -5   4   1   75.29   15.61
   5  -4  -1  100.67   15.39
   5  -4  -1   83.03   16.70
   5   4  -1  104.21   16.27
   5   4  -1   66.58   15.16
  -5  -4   1   89.95   16.29
  -5  -4   1   88.35   16.53
  -5   4   2   16.72    5.72
  -5   4   2    7.05    4.89
   5  -4  -2   17.45    5.64
   5  -4  -2   15.72    6.42
   5   4  -2   10.49    4.95
   5   4  -2   11.01    5.77
  -5  -4   2   10.36    5.58
  -5  -4   2   16.17    6.57
  -5   4   3   62.22   11.74
  -5   4   3   34.78    9.82
   5  -4  -3   33.47    8.54
   5  -4  -3   35.39    9.99
   5   4  -3   33.31    8.60
   5   4  -3   49.37   10.57
  -5  -4   3   30.65    8.82
  -5  -4   3   40.91    9.81
  -5   4   4   41.43   11.85
  -5   4   4   80.56   14.67
   5  -4  -4   69.00   12.41
   5  -4  -4   60.75   14.06
   5   4  -4   68.32   12.87
   5   4  -4   55.32   12.53
  -5  -4   4   67.35   13.51
  -5  -4   4   67.44   13.43
  -5   4   5  224.45   31.97
  -5   4   5  189.44   31.34
   5  -4  -5  174.38   29.53
   5  -4  -5  211.81   32.51
   5   4  -5  203.74   30.25
   5   4  -5  170.50   30.02
  -5  -4   5  173.75   30.15
  -5  -4   5  251.63   32.35
  -5   4   6    1.30    3.53
  -5   4   6    0.00    4.10
   5  -4  -6   -0.00    2.75
   5  -4  -6    3.49    5.42
   5   4  -6   -0.00    3.08
  -5  -4   6    5.13    4.17
  -5  -4   6    0.36    3.37
  -5   4   7    9.41    5.30
  -5   4   7   12.61    6.10
   5  -4  -7    9.66    5.17
   5  -4  -7   22.12    7.74
   5   4  -7    4.11    3.60
  -5  -4   7   14.64    5.83
  -5  -4   7    7.19    4.47
  -5   4   8   73.35   15.65
  -5   4   8   64.94   15.12
   5  -4  -8   68.49   13.90
   5  -4  -8   87.10   16.98
   5   4  -8   81.30   14.22
   5   4  -8   81.49   14.43
  -5  -4   8   73.66   14.23
  -5   4   9   73.65   17.63
  -5   4   9  102.71   19.16
   5  -4  -9   82.60   16.86
   5  -4  -9  133.63   21.29
   5   4  -9  109.34   17.38
   5   4  -9  106.84   17.39
  -5   4  10  176.93   29.33
  -5   4  10  116.60   27.19
   5  -4 -10  177.07   27.53
   5  -4 -10  185.00   30.04
   5   4 -10  208.77   27.42
   5   4 -10  184.61   26.80
  -5  -4  10  163.55   26.44
  -5   4  11  183.33   33.36
  -5   4  11  255.23   35.44
   5  -4 -11  237.97   35.41
   5   4 -11  294.50   32.79
   5   4 -11  168.32   30.16
  -5  -4  11  204.38   30.90
  -5  -4  11  176.43   31.17
  -5   4  12   -0.00    4.98
  -5   4  12    3.90    5.28
   5  -4 -12    0.00    4.31
   5   4 -12    0.00    3.21
   5   4 -12    3.50    2.88
  -5  -4  12    5.94    3.42
  -5  -4  12    9.28    4.26
  -5   4  13   -0.00    3.30
  -5   4  13    1.08    5.07
   5  -4 -13    4.09    4.53
   5   4 -13    2.06    3.11
   5   4 -13    3.19    2.83
  -5  -4  13    2.48    2.45
  -5  -4  13    5.14    4.17
  -5   4  14   22.82    8.93
  -5   4  14   47.62   11.87
   5  -4 -14   29.31    8.72
   5  -4 -14   44.80   11.22
   5   4 -14   23.34    7.02
   5   4 -14   33.95    7.00
  -5  -4  14   28.95    6.85
  -5  -4  14   31.19    8.22
  -5   4  15  305.65   49.94
  -5   4  15  318.62   50.04
   5  -4 -15  305.32   48.35
   5  -4 -15  342.18   51.52
   5   4 -15  353.63   46.66
   5   4 -15  306.67   44.90
  -5  -4  15  335.93   45.70
  -5  -4  15  321.01   47.09
  -5   4  16   54.74   14.85
   5  -4 -16   75.68   15.56
   5   4 -16   64.25   11.56
  -5  -4  16   75.53   12.68
  -5  -4  16   88.30   14.50
  -5   4  17  104.42   21.48
   5  -4 -17  115.41   20.69
   5   4 -17  101.90   17.83
  -5  -4  17  117.62   17.88
  -5  -4  17  102.23   18.69
  -5   4  18    3.53    4.95
   5  -4 -18    0.00    3.42
   5   4 -18    5.16    3.77
  -5  -4  18    5.17    3.06
  -5  -4  18    7.77    4.29
  -5   4  19  212.90   33.78
   5  -4 -19  152.72   30.23
   5   4 -19  217.79   29.30
  -5  -4  19  182.26   28.37
  -5  -4  19  184.80   29.57
  -5  -4  20   13.45    4.87
  -5  -4  20    9.79    4.86
  -5  -4  21   51.54   10.82
  -5   4  22    0.88    4.52
  -5   4  23    4.06    5.41
  -5   4  24   -0.00    4.04
   5  -4 -24    1.55    4.19
  -5   4  25   28.72   10.12
   5  -4 -25   42.24   11.38
  -5   4  26   22.73    9.00
   5  -4 -26   31.21    9.61
  -5   4  27   34.24   10.53
   5  -4 -27   14.80    7.69
  -5   4  28    8.17    5.66
   5  -4 -28    1.71    4.16
  -5   4  29   25.26   10.04
   5  -4 -29   26.46    9.19
  -5   4  30   20.29    8.95
   5  -4 -30   11.41    6.75
  -5   4  31    9.03    6.89
   5  -4 -31   30.13    9.33
  -5   4  32   17.75    7.98
   5  -4 -32    5.68    5.32
  -5   4  33    0.00    5.29
  -5   4  34    0.57    3.89
  -5  -4  34    4.97    3.91
  -5   4  35   12.74    7.68
  -5  -4  35    3.95    3.70
  -5   4  36    8.82    7.08
  -5  -4  36   -0.00    2.85
  -5   4  37   -0.00    4.68
  -5  -4  37    6.97    4.42
  -5   4  38    1.50    5.07
  -5  -4  38    2.44    3.20
  -5  -4  39   -0.00    3.04
  -5   5   1  178.37   32.47
  -5   5   1  233.66   34.00
   5  -5  -1  208.97   33.98
   5   5  -1  224.32   32.78
   5   5  -1  208.87   33.52
  -5  -5   1  220.13   33.48
  -5  -5   1  206.75   33.61
  -5   5   2   63.16   13.43
  -5   5   2   51.77   12.76
   5  -5  -2   59.94   12.00
   5  -5  -2   53.12   13.56
   5   5  -2   68.92   12.93
   5   5  -2   72.07   14.08
  -5  -5   2   55.35   12.79
  -5  -5   2   67.96   13.72
  -5   5   3  159.69   28.52
  -5   5   3  179.19   29.01
   5  -5  -3  160.01   27.09
   5  -5  -3  157.38   29.15
   5   5  -3  193.57   28.18
   5   5  -3  177.11   28.55
  -5  -5   3  233.81   30.00
  -5  -5   3  160.85   28.32
  -5   5   4   33.68    9.80
  -5   5   4   41.29   10.78
   5  -5  -4   62.31   10.97
   5  -5  -4   45.18   11.41
   5   5  -4   38.65    9.17
   5   5  -4   35.57    9.53
  -5  -5   4   35.85    9.67
  -5  -5   4   36.82    9.96
  -5   5   5   16.67    6.92
  -5   5   5   24.42    7.94
   5  -5  -5   22.38    6.57
   5  -5  -5   15.06    6.98
   5   5  -5   11.89    5.47
  -5  -5   5   20.85    6.73
  -5  -5   5   14.44    6.34
  -5   5   6   10.82    6.14
  -5   5   6   24.73    7.83
   5  -5  -6   10.68    4.91
   5  -5  -6   10.60    6.10
   5   5  -6    6.93    4.12
  -5  -5   6   13.86    5.84
  -5  -5   6    7.70    4.56
  -5   5   7  305.80   47.27
  -5   5   7  348.78   47.93
   5  -5  -7  296.37   47.61
   5   5  -7  445.80   46.73
   5   5  -7  280.11   44.72
  -5  -5   7  245.20   44.41
  -5  -5   7  297.61   45.69
  -5   5   8  154.53   26.12
  -5   5   8  128.74   24.62
   5  -5  -8  163.86   26.58
   5   5  -8  127.23   22.39
   5   5  -8  162.34   23.51
  -5  -5   8  130.25   23.15
  -5   5   9   10.57    6.68
  -5   5   9   21.83    7.84
   5  -5  -9   17.77    7.62
   5   5  -9   25.19    6.42
   5   5  -9   24.98    6.50
  -5  -5   9   11.26    5.50
  -5   5  10   -0.00    3.25
  -5   5  10    1.64    4.54
   5  -5 -10   -0.00    4.55
   5   5 -10    0.00    2.71
   5   5 -10    0.73    2.67
  -5  -5  10    5.74    4.04
  -5  -5  10    2.91    4.07
  -5   5  11   12.57    7.60
  -5   5  11   10.29    6.49
   5  -5 -11    7.76    5.71
   5   5 -11    6.70    4.04
   5   5 -11   10.12    4.28
  -5  -5  11   11.18    5.11
  -5  -5  11   17.61    5.94
  -5   5  12  315.16   43.02
  -5   5  12  226.10   40.19
   5  -5 -12  261.45   39.98
   5  -5 -12  224.85   40.82
   5   5 -12  239.37   37.28
   5   5 -12  281.66   37.15
  -5  -5  12  246.50   37.32
  -5  -5  12  264.08   38.59
  -5   5  13  311.89   47.98
  -5   5  13  328.85   47.84
   5  -5 -13  343.63   46.73
   5  -5 -13  235.13   46.15
   5   5 -13  390.97   43.26
  -5  -5  13  291.94   42.89
  -5  -5  13  223.58   42.98
  -5   5  14   32.36    9.41
  -5   5  14   12.46    6.64
   5  -5 -14   27.38    8.07
   5  -5 -14   17.39    7.99
   5   5 -14   34.99    6.81
   5   5 -14    9.83    4.06
  -5  -5  14   19.27    5.44
  -5  -5  14   18.62    6.24
  -5   5  15    9.20    5.85
   5  -5 -15    3.27    4.57
   5   5 -15    7.33    3.55
   5   5 -15    4.30    2.53
  -5  -5  15    7.17    3.39
  -5  -5  15    6.29    3.98
  -5   5  16   52.21   13.47
   5   5 -16   59.93   10.48
   5   5 -16   43.67    8.06
  -5  -5  16   52.73    9.60
  -5  -5  16   47.00   10.70
  -5   5  17   91.41   19.08
   5   5 -17  104.50   15.32
  -5  -5  17   82.40   14.02
  -5  -5  17   65.37   14.76
  -5   5  18   51.47   13.24
  -5  -5  18   35.99    7.63
  -5  -5  18   29.44    8.19
  -5  -5  19   82.51   13.38
  -5  -5  19   66.76   14.04
  -5   5  20    0.37    3.82
  -5  -5  20    0.99    2.18
  -5   5  21   -0.00    3.86
   5  -5 -21   -0.00    3.68
  -5   5  22   43.87   11.04
   5  -5 -22    7.53    5.77
  -5   5  23   32.23   10.75
   5  -5 -23   33.67   10.33
  -5   5  24   18.34    8.48
   5  -5 -24   22.36    8.32
  -5   5  25   -0.00    5.31
   5  -5 -25    0.00    4.10
  -5   5  26   -0.00    3.16
   5  -5 -26    5.34    4.54
  -5   5  27    8.28    7.09
   5  -5 -27   21.33    8.24
  -5   5  28   18.44    8.59
   5  -5 -28   21.18    8.14
  -5   5  29   22.67    9.72
   5  -5 -29    7.54    5.94
  -5   5  30    0.97    4.33
   5  -5 -30   -0.00    2.70
  -5   5  31   -0.00    5.57
   5  -5 -31   -0.00    3.40
  -5   5  32    4.41    6.69
   5  -5 -32    6.31    6.11
  -5   5  33    2.26    5.78
   5  -5 -33   22.42    8.47
  -5   5  34   15.94    7.90
  -5   5  35    0.01    4.44
  -5  -5  35   -0.00    2.57
  -5   5  36    0.00    5.10
  -5  -5  36    7.77    3.98
  -5   5  37   -0.00    5.50
  -5  -5  37    0.00    2.63
  -5  -5  38   10.79    4.65
  -5  -5  39    0.58    3.01
  -5  -5  40   -0.00    2.85
  -5   6   1   16.56    7.26
  -5   6   1   15.93    6.80
   5  -6  -1   16.23    5.79
   5  -6  -1   25.49    8.33
   5   6  -1   16.26    6.05
   5   6  -1   16.18    6.80
  -5  -6   1   27.10    7.85
  -5  -6   1   39.52   10.05
  -5   6   2    1.81    4.14
  -5   6   2   -0.00    2.66
   5  -6  -2    4.05    3.05
   5  -6  -2    5.47    5.46
   5   6  -2    0.90    2.68
   5   6  -2   -0.00    2.77
  -5  -6   2    0.51    3.92
  -5  -6   2    0.00    3.98
  -5   6   3   52.24   14.48
  -5   6   3   75.64   15.63
   5  -6  -3   98.53   17.73
   5   6  -3   81.51   14.86
   5   6  -3   93.11   16.29
  -5  -6   3   63.83   14.60
  -5  -6   3   86.51   16.24
  -5   6   4  131.86   24.81
  -5   6   4  193.49   26.50
   5  -6  -4  115.89   24.38
   5   6  -4  148.05   23.29
  -5  -6   4  139.89   23.81
  -5  -6   4  122.34   23.62
  -5   6   5  103.74   20.20
  -5   6   5   83.79   18.69
   5  -6  -5   88.49   19.63
   5   6  -5  119.96   18.66
  -5  -6   5  114.76   19.18
  -5  -6   5  101.99   19.24
  -5   6   6   38.70   10.33
  -5   6   6   23.61    8.25
   5  -6  -6   24.94    9.55
   5   6  -6   30.00    7.73
   5   6  -6   26.62    7.54
  -5  -6   6   19.33    7.18
  -5  -6   6   33.43    8.88
  -5   6   7   80.89   18.91
  -5   6   7   74.46   18.12
   5  -6  -7  148.49   23.07
   5   6  -7   95.16   17.21
   5   6  -7  120.29   18.44
  -5  -6   7  103.40   18.18
  -5   6   8   31.91    9.96
  -5   6   8   46.27   11.31
   5  -6  -8   33.13   10.62
   5   6  -8   27.18    7.76
  -5  -6   8   32.64    8.70
  -5   6   9  131.66   22.39
  -5   6   9  102.73   20.50
   5  -6  -9  101.42   21.44
   5   6  -9   99.10   17.84
   5   6  -9  112.38   18.26
  -5  -6   9  100.36   18.65
  -5   6  10  114.28   24.22
  -5   6  10  103.11   23.20
   5  -6 -10  151.46   24.35
   5  -6 -10  113.77   24.41
   5   6 -10  142.30   21.84
   5   6 -10  136.56   21.45
  -5  -6  10  121.98   21.94
  -5  -6  10  189.41   24.69
  -5   6  11   96.84   19.59
  -5   6  11   72.36   17.51
   5  -6 -11   95.28   18.02
   5  -6 -11  103.66   20.36
   5   6 -11   81.32   15.38
   5   6 -11   95.64   15.46
  -5  -6  11   89.70   16.47
  -5  -6  11   87.19   16.68
  -5   6  12   27.09    9.83
   5  -6 -12   32.55    8.97
   5  -6 -12   10.05    7.39
   5   6 -12   28.55    7.02
   5   6 -12   36.22    6.99
  -5  -6  12   26.22    7.24
  -5  -6  12   14.81    6.65
  -5   6  13    1.79    4.28
   5  -6 -13   -0.00    4.45
   5   6 -13   11.45    4.18
   5   6 -13    3.55    2.62
  -5  -6  13    0.00    3.19
  -5  -6  13    5.94    3.74
  -5   6  14  131.97   22.80
   5   6 -14   96.30   16.79
   5   6 -14  103.66   15.60
  -5  -6  14   96.06   16.79
  -5  -6  14   94.80   17.83
  -5   6  15   71.21   17.24
   5   6 -15   80.99   14.06
   5   6 -15   77.50   12.09
  -5  -6  15   73.62   13.60
  -5  -6  15  101.12   15.94
  -5   6  16    0.00    3.44
  -5   6  16    0.13    3.50
   5   6 -16   -0.00    1.98
   5   6 -16    0.54    0.97
  -5  -6  16   -0.00    2.03
  -5  -6  16    0.00    2.41
  -5   6  17  100.06   19.45
   5  -6 -17   59.22   15.43
  -5  -6  17   81.38   13.09
  -5  -6  17   72.11   14.42
  -5   6  18   15.86    8.50
   5  -6 -18   26.82    8.43
  -5  -6  18    7.70    3.72
  -5  -6  18   12.70    5.15
  -5   6  19   30.54    9.60
   5  -6 -19   19.09    7.91
  -5   6  20    1.81    4.03
   5  -6 -20   -0.00    4.94
  -5   6  21   14.11    7.38
   5  -6 -21   16.25    7.41
  -5   6  22   32.53   11.47
   5  -6 -22   34.31   10.49
  -5   6  23    2.97    6.09
   5  -6 -23    1.95    3.87
  -5   6  24    4.64    5.83
   5  -6 -24    4.68    4.79
  -5   6  25   15.94    8.44
   5  -6 -25    8.68    6.35
  -5   6  26   23.29    9.73
   5  -6 -26    7.89    6.02
  -5   6  27    4.86    5.05
   5  -6 -27    9.24    6.34
  -5   6  28    1.31    4.44
   5  -6 -28   -0.00    3.73
  -5   6  29    5.71    5.61
   5  -6 -29    3.78    4.85
  -5   6  30   17.95    8.68
   5  -6 -30   25.44    9.24
  -5   6  31   12.14    7.68
   5  -6 -31    9.15    5.95
  -5   6  32    8.29    6.51
   5  -6 -32   14.75    7.79
  -5   6  33   -0.00    5.08
   5  -6 -33    2.36    3.42
  -5   6  34   12.04    7.56
   5  -6 -34    1.49    3.82
  -5   6  35    1.70    5.84
  -5   6  36    7.69    7.74
  -5  -6  36   15.37    5.27
  -5   6  37    9.20    6.54
  -5  -6  37    0.00    2.65
  -5  -6  38   -0.00    2.57
  -5  -6  39   -0.00    2.35
  -5  -6  40    0.00    2.52
  -5   7   1    9.72    6.13
   5  -7  -1   14.38    7.69
   5   7  -1   14.27    5.68
   5   7  -1    8.43    6.23
  -5  -7   1   18.88    6.85
  -5  -7   1   18.28    6.89
  -5   7   2  129.61   27.05
   5  -7  -2  173.03   29.11
   5   7  -2  156.59   26.22
   5   7  -2  143.09   27.11
  -5  -7   2  206.90   28.86
  -5  -7   2  187.70   28.87
  -5   7   3  137.49   25.61
   5  -7  -3  164.36   26.93
   5   7  -3  143.03   23.41
   5   7  -3  128.51   23.97
  -5  -7   3  132.94   23.94
  -5  -7   3  139.28   24.60
  -5   7   4   94.29   19.10
   5  -7  -4   96.23   19.25
   5   7  -4   86.76   16.56
  -5  -7   4   77.71   16.75
  -5  -7   4  106.99   19.00
  -5   7   5   12.67    6.90
   5  -7  -5   21.29    8.42
   5   7  -5   21.50    6.34
  -5  -7   5   13.34    5.59
  -5  -7   5    9.45    5.47
  -5   7   6   27.71   10.07
   5  -7  -6   25.05   10.03
   5   7  -6   37.42    8.52
  -5  -7   6   24.55    8.04
  -5  -7   6   33.88    9.29
  -5   7   7  147.97   27.04
   5  -7  -7  167.29   26.49
   5  -7  -7  119.78   26.01
   5   7  -7  135.82   23.95
  -5  -7   7  170.21   25.53
  -5   7   8  300.11   50.05
  -5   7   8  253.29   48.17
   5  -7  -8  262.23   47.65
   5   7  -8  377.22   47.42
   5   7  -8  411.51   48.27
  -5  -7   8  318.42   47.51
  -5   7   9   48.35   12.35
   5  -7  -9   28.61   11.10
   5   7  -9   52.12    9.73
   5   7  -9   30.56    8.36
  -5  -7   9   37.29    9.36
  -5  -7   9   29.87    9.10
  -5   7  10   15.64    7.96
   5  -7 -10    9.29    6.30
   5   7 -10    9.39    4.39
   5   7 -10   19.96    5.53
  -5  -7  10   10.14    5.23
  -5  -7  10    6.71    5.04
  -5   7  11   15.86    7.04
  -5   7  11   12.79    7.33
   5  -7 -11   21.11    8.92
   5   7 -11   20.10    5.92
   5   7 -11   23.28    6.01
  -5  -7  11    9.72    5.23
  -5  -7  11   26.92    7.40
  -5   7  12  137.42   26.79
  -5   7  12  156.27   28.39
   5  -7 -12  150.68   29.15
   5   7 -12  173.30   24.63
   5   7 -12  157.65   23.33
  -5  -7  12  163.05   25.15
  -5  -7  12  125.63   24.76
  -5   7  13   68.43   16.69
   5   7 -13   70.41   13.78
   5   7 -13   84.85   13.08
  -5  -7  13   81.22   14.84
  -5  -7  13   80.01   15.59
  -5   7  14   -0.00    2.86
  -5   7  14    4.85    6.59
   5  -7 -14    2.27    2.99
   5   7 -14    4.91    3.11
   5   7 -14    1.27    1.88
  -5  -7  14    4.07    3.98
  -5  -7  14    3.83    4.07
  -5   7  15   35.02   10.89
  -5   7  15   50.49   13.67
   5  -7 -15   39.02   11.03
   5   7 -15   38.22    6.25
  -5  -7  15   38.06    8.56
  -5  -7  15   36.13    9.38
  -5   7  16    5.31    5.43
  -5   7  16    4.28    4.95
   5  -7 -16    1.03    3.89
  -5  -7  16    6.53    3.39
  -5   7  17   -0.00    4.19
   5  -7 -17    3.06    4.34
  -5  -7  17    2.61    2.73
   5  -7 -18  121.63   23.53
  -5   7  19   -0.00    5.19
   5  -7 -19   -0.00    4.42
  -5   7  20   11.09    7.32
   5  -7 -20    0.00    4.54
  -5   7  21    3.59    4.16
   5  -7 -21   11.43    6.37
  -5   7  22   22.02    9.26
   5  -7 -22   18.97    8.71
  -5   7  23    3.37    6.15
   5  -7 -23   14.17    7.57
  -5   7  24   36.91   11.95
   5  -7 -24   23.41    9.76
  -5   7  25    2.49    5.51
   5  -7 -25    2.16    4.76
  -5   7  26    2.60    4.26
   5  -7 -26   -0.00    4.31
  -5   7  27   15.27    8.53
   5  -7 -27   12.17    7.50
  -5   7  28   30.94   11.55
   5  -7 -28   37.01   11.60
  -5   7  29   -0.00    5.46
   5  -7 -29   -0.00    4.19
  -5   7  30    2.97    5.18
   5  -7 -30    1.29    4.64
  -5   7  31   -0.00    4.96
   5  -7 -31    0.65    2.91
  -5   7  32   20.72    8.49
   5  -7 -32    1.67    4.45
  -5   7  33    7.34    6.11
   5  -7 -33   -0.00    3.97
  -5   7  34   20.16   10.22
   5  -7 -34   21.88    8.96
  -5   7  35    6.75    5.86
   5  -7 -35   10.40    7.34
  -5   7  36    1.97    5.29
  -5  -7  36    1.24    2.75
  -5  -7  37    0.00    2.77
  -5  -7  38    3.79    3.20
  -5  -7  39    3.99    2.99
  -5   8   1   19.91    7.94
   5  -8  -1   31.56    9.80
   5   8  -1   14.04    7.54
  -5  -8   1   11.75    6.24
  -5  -8   1   27.31    8.43
  -5   8   2    9.77    5.99
   5  -8  -2    1.77    5.66
   5   8  -2   21.26    7.13
  -5  -8   2   14.21    6.18
  -5  -8   2   18.00    7.51
  -5   8   3   22.22    8.81
   5  -8  -3   23.44    8.90
   5   8  -3   22.80    7.11
   5   8  -3   17.93    7.54
  -5  -8   3   29.34    8.95
  -5  -8   3   27.44    9.12
  -5   8   4  368.70   63.94
  -5   8   4  479.46   65.09
   5  -8  -4  478.21   64.32
   5  -8  -4  410.68   64.90
  -5  -8   4  430.96   62.94
  -5  -8   4  432.53   63.85
  -5   8   5   55.51   13.77
   5  -8  -5   57.50   14.96
   5   8  -5   66.18   12.59
   5   8  -5   40.54   11.75
  -5  -8   5   50.13   12.53
  -5  -8   5   85.16   15.47
  -5   8   6  109.10   21.99
   5  -8  -6   94.75   22.47
   5   8  -6  150.58   21.39
   5   8  -6   88.14   19.87
  -5  -8   6  148.94   22.58
  -5  -8   6  129.91   22.54
  -5   8   7    4.15    5.09
   5  -8  -7   -0.00    5.32
   5   8  -7   -0.00    2.11
   5   8  -7    0.00    2.83
  -5  -8   7    3.57    3.96
  -5   8   8   94.90   20.56
   5  -8  -8  123.79   23.21
   5   8  -8  113.46   18.37
   5   8  -8   90.37   17.79
  -5  -8   8   98.51   18.81
  -5   8   9  139.98   28.12
   5  -8  -9  173.52   30.97
   5   8  -9  156.19   25.58
  -5  -8   9  188.59   27.50
  -5  -8   9  154.43   27.28
  -5   8  10   54.26   15.06
   5  -8 -10   59.00   14.85
   5  -8 -10   98.88   19.67
   5   8 -10   72.52   13.17
  -5  -8  10   60.71   13.48
  -5   8  11   19.66    8.90
   5  -8 -11   14.43    6.98
   5  -8 -11   21.38    9.35
   5   8 -11   27.84    6.79
  -5  -8  11   11.37    5.91
  -5   8  12   30.34   10.70
   5  -8 -12   19.76    8.34
   5   8 -12   37.72    8.28
  -5  -8  12   46.53    9.79
  -5   8  13    0.98    3.07
   5  -8 -13    2.38    4.25
  -5  -8  13    4.87    3.84
  -5   8  14  129.83   25.43
   5  -8 -14  109.37   23.38
  -5  -8  14  143.08   22.13
  -5   8  15    4.47    5.62
   5  -8 -15    1.92    4.82
   5   8 -15   -0.00    0.98
  -5  -8  15    5.20    3.71
   5  -8 -16   14.09    6.87
   5  -8 -17    6.59    5.36
   5  -8 -18    0.15    5.27
  -5   8  19    2.71    4.92
   5  -8 -19    4.38    4.60
  -5   8  20   74.80   18.06
   5  -8 -20   61.20   16.00
  -5   8  21    3.33    4.94
   5  -8 -21    0.62    4.09
  -5   8  22   14.61    7.78
   5  -8 -22   16.67    8.47
  -5   8  23    8.38    6.62
   5  -8 -23    3.46    4.93
  -5   8  24   44.77   13.15
   5  -8 -24   21.90    8.87
  -5   8  25    3.61    5.72
   5  -8 -25    0.87    3.88
  -5   8  26   20.46    9.42
   5  -8 -26   21.19    8.57
  -5   8  27   -0.00    4.24
   5  -8 -27    3.17    5.52
  -5   8  28    1.12    6.09
   5  -8 -28    3.41    5.14
  -5   8  29   -0.00    5.18
   5  -8 -29    1.44    4.24
  -5   8  30    3.81    6.23
   5  -8 -30   17.01    8.16
  -5   8  31    5.87    6.43
   5  -8 -31    7.70    6.01
  -5   8  32   11.06    7.67
   5  -8 -32    5.21    5.81
  -5   8  33    1.00    4.78
   5  -8 -33    0.10    3.92
  -5   8  34   -0.00    5.10
   5  -8 -34    5.24    4.81
  -5   8  35    1.19    3.76
   5  -8 -35    0.00    3.66
  -5   8  36    7.95    7.38
   5  -8 -36    2.76    5.85
   5  -8 -37    1.55    5.53
  -5   9   1    4.82    4.62
  -5  -9   1    1.96    4.21
  -5  -9   1    1.04    3.10
  -5   9   2  152.56   19.78
  -5  -9   2   25.38    9.97
  -5   9   3   11.83    7.06
  -5  -9   3   25.94    8.12
  -5   9   4    2.68    4.10
  -5  -9   4   -0.00    3.90
  -5   9   5    3.69    4.33
   5  -9  -5    0.00    4.86
  -5  -9   5    4.82    4.89
  -5   9   6   57.16   13.76
   5  -9  -6   27.97   10.07
   5  -9  -6   37.11   12.71
   5   9  -6   64.64   11.37
  -5  -9   6   32.98   10.15
  -5   9   7    2.47    5.13
   5  -9  -7    7.11    5.06
   5  -9  -7    1.85    5.40
   5   9  -7    3.37    3.46
  -5  -9   7    6.37    5.15
  -5   9   8  136.45   25.99
   5  -9  -8  177.46   26.66
   5  -9  -8   92.58   24.47
   5   9  -8  144.61   22.78
  -5  -9   8  129.75   23.46
  -5   9   9   13.64    7.61
   5  -9  -9   10.90    6.33
   5  -9  -9    5.31    6.94
   5   9  -9   13.17    5.27
  -5  -9   9   11.87    5.64
  -5   9  10   -0.00    5.36
   5  -9 -10    2.67    4.89
   5   9 -10    0.00    3.10
  -5  -9  10    3.66    3.92
  -5   9  11    5.00    5.37
   5  -9 -11   -1.30    4.94
  -5  -9  11    0.64    3.22
  -5   9  12  298.78   37.43
   5  -9 -12  149.75   30.28
  -5  -9  12  161.47   28.45
  -5   9  13   11.81    8.36
   5  -9 -13    1.88    4.10
  -5  -9  13    0.00    3.30
  -5   9  14   46.89   13.79
   5  -9 -14   36.35   11.35
  -5  -9  14   45.82   10.25
  -5   9  15   -0.00    4.12
   5  -9 -15    4.09    4.05
   5  -9 -16   28.36    9.94
   5  -9 -17   -0.00    4.22
  -5   9  18   66.93   17.63
   5  -9 -18   71.37   16.83
  -5   9  19    3.99    5.87
   5  -9 -19    5.61    6.05
  -5   9  20   -0.00    5.04
   5  -9 -20    4.76    5.13
  -5   9  21   -0.00    5.28
   5  -9 -21    4.72    5.08
  -5   9  22   47.85   14.53
   5  -9 -22   45.41   13.45
  -5   9  23    0.00    4.63
   5  -9 -23    1.05    3.67
  -5   9  24    3.34    5.17
   5  -9 -24   13.82    7.38
  -5   9  25    0.00    6.23
   5  -9 -25    4.25    5.27
  -5   9  26   -0.00    3.75
   5  -9 -26    1.72    4.23
  -5   9  27   -0.00    5.59
   5  -9 -27   -0.00    5.12
  -5   9  28   20.44   10.16
   5  -9 -28   13.86    8.14
  -5   9  29    3.84    5.28
   5  -9 -29   -0.00    3.70
  -5   9  30    2.30    5.05
   5  -9 -30    3.00    4.73
  -5   9  31    1.72    4.83
   5  -9 -31    0.00    3.93
  -5   9  32    2.47    4.91
   5  -9 -32    6.88    5.52
  -5   9  33   -0.00    5.47
   5  -9 -33   -0.00    4.34
  -5   9  34    0.00    5.72
   5  -9 -34   10.14    7.30
  -5   9  35    8.93    8.51
   5  -9 -35    5.65    5.34
   5  -9 -36   -0.00    5.31
   5  -9 -37   -0.00    4.35
   5 -10  -1   18.60    8.35
   5 -10  -2    0.29    3.41
   5 -10  -2    0.16    5.72
  -5 -10   2    0.00    4.04
   5 -10  -3    2.47    3.72
   5 -10  -3    4.74    5.28
  -5 -10   3    1.09    3.38
   5 -10  -4    1.27    3.36
   5 -10  -4    7.06    6.91
  -5 -10   4   21.79    7.54
  -5  10   5   -0.00    4.98
   5 -10  -5    0.63    4.19
  -5 -10   5    0.18    3.56
  -5  10   6   27.73   10.25
   5 -10  -6   22.64    8.47
  -5 -10   6   28.01    9.22
  -5  10   7    6.04    5.48
   5 -10  -7    3.67    5.04
  -5 -10   7    1.58    3.81
  -5  10   8    7.28    6.43
   5 -10  -8    4.17    5.75
   5  10  -8    8.60    4.38
  -5 -10   8    9.01    5.42
  -5  10   9    3.59    4.99
   5 -10  -9    0.00    4.58
  -5 -10   9    2.90    4.06
  -5  10  10  131.27   25.29
   5 -10 -10  118.41   22.88
  -5 -10  10  103.09   20.46
  -5  10  11    4.89    6.27
   5 -10 -11   -0.00    3.31
  -5 -10  11    4.42    4.42
  -5  10  12   16.33    8.27
   5 -10 -12   13.55    7.03
  -5 -10  12    0.00    3.80
  -5  10  13    0.00    5.44
   5 -10 -13    0.00    3.90
  -5  10  14   52.93   15.33
   5 -10 -14   43.28   13.22
  -5  10  15    7.89    6.81
   5 -10 -15    1.49    4.38
   5 -10 -16   25.21    9.97
   5 -10 -17    0.00    4.58
  -5  10  18    1.86    5.09
   5 -10 -18    5.20    5.39
  -5  10  19   -0.00    3.88
   5 -10 -19    4.04    3.95
  -5  10  20   46.40   13.78
   5 -10 -20   31.58   11.61
  -5  10  21    0.28    5.23
   5 -10 -21    6.40    5.44
  -5  10  22    7.83    6.49
   5 -10 -22    8.44    6.58
  -5  10  23   -0.00    4.98
   5 -10 -23   -0.00    4.73
  -5  10  24    6.80    6.69
   5 -10 -24    2.19    4.79
  -5  10  25   -0.00    3.89
   5 -10 -25   -0.00    3.69
  -5  10  26   20.75   10.00
   5 -10 -26   11.31    7.68
  -5  10  27    0.12    3.41
   5 -10 -27    4.13    4.52
  -5  10  28   -0.00    6.79
   5 -10 -28   -0.00    4.45
  -5  10  29    0.14    3.75
   5 -10 -29    1.01    4.75
  -5  10  30    9.07    8.01
   5 -10 -30    0.43    3.31
  -5  10  31    1.68    6.01
   5 -10 -31   -0.00    4.04
  -5  10  32    8.29    7.10
   5 -10 -32   -0.00    4.68
  -5  10  33    0.40    5.68
   5 -10 -33    4.49    6.07
  -5  10  34    0.12    5.97
   5 -10 -34   -0.00    5.22
  -5  10  35   -0.00    5.42
   5 -10 -35   -0.00    5.02
   5 -11  -1   33.09    9.53
   5 -11  -1    5.94    7.13
   5 -11  -2  104.58   20.72
   5 -11  -2   98.03   22.17
   5 -11  -3   12.67    6.46
   5 -11  -3   19.90    9.14
   5 -11  -4    0.74    3.43
   5 -11  -4    0.54    5.40
   5 -11  -5    1.21    3.41
   5 -11  -5   -0.00    5.10
  -5 -11   5    0.00    4.67
   5 -11  -6   12.80    7.05
   5 -11  -6    4.55    6.06
  -5 -11   6    5.82    5.18
   5 -11  -7    0.50    3.73
  -5 -11   7    0.00    4.56
   5 -11  -8   38.34   11.59
  -5 -11   8   36.13   10.57
   5 -11  -9    1.14    4.12
  -5 -11   9    3.08    4.07
   5 -11 -10    2.32    5.32
  -5 -11  10    0.70    4.08
   5 -11 -11    5.00    5.14
   5 -11 -12   54.83   14.62
   5 -11 -13    2.47    5.13
   5 -11 -14   30.43   10.75
   5 -11 -15    2.04    5.69
   5 -11 -16   21.61    9.28
   5 -11 -17    6.26    6.34
  -5  11  18   39.15   13.35
   5 -11 -18   25.39   10.20
  -5  11  19   -0.00    4.37
   5 -11 -19   -0.00    3.03
  -5  11  20   -0.00    4.92
   5 -11 -20   -0.00    4.38
  -5  11  21    2.74    5.46
   5 -11 -21    1.34    5.58
  -5  11  22   17.31    9.76
   5 -11 -22   25.08    9.77
  -5  11  23   -0.00    4.66
   5 -11 -23   -0.00    3.43
  -5  11  24    5.90    7.33
   5 -11 -24    5.56    5.48
  -5  11  25    2.19    5.07
   5 -11 -25   -0.00    4.74
  -5  11  26    6.24    7.75
   5 -11 -26    4.51    6.84
  -5  11  27    1.93    5.38
   5 -11 -27   -0.00    4.90
  -5  11  28    5.32    6.58
   5 -11 -28    9.27    7.97
  -5  11  29    2.27    5.58
   5 -11 -29    1.57    5.09
  -5  11  30   -0.00    5.74
   5 -11 -30    3.63    6.28
  -5  11  31    7.27    7.51
   5 -11 -31    2.33    5.06
  -5  11  32   14.19    9.00
   5 -11 -32   -0.00    4.16
  -5  11  33    5.13    7.49
  -5  11  34    6.45    6.83
   5 -12  -1    2.76    4.09
   5 -12  -1   -0.00    5.53
  -5 -12   1    1.36    3.93
   5 -12  -2    4.46    4.55
   5 -12  -2   -0.00    5.85
  -5 -12   2   -0.00    3.25
   5 -12  -3    6.39    4.90
   5 -12  -3   -0.00    5.59
  -5 -12   3   -0.00    3.70
   5 -12  -4   72.30   18.45
   5 -12  -5    6.46    5.77
   5 -12  -6    9.67    6.26
   5 -12  -7   -0.00    3.18
   5 -12  -8    3.86    5.42
  -5 -12   8    2.30    4.99
   5 -12  -9    5.26    5.59
  -5 -12   9    9.99    5.89
   5 -12 -10   24.18    9.92
   5 -12 -11   -0.00    4.10
   5 -12 -12   10.20    7.07
   5 -12 -13    4.03    5.21
   5 -12 -14   12.86    7.32
   5 -12 -15    7.19    6.36
   5 -12 -16   33.78   11.77
   5 -12 -17   -0.00    4.70
   5 -12 -18    1.06    3.06
   5 -12 -19    1.43    3.70
   5 -12 -20   23.26   10.19
   5 -12 -21    0.99    4.06
   5 -12 -22   -0.00    5.40
   5 -12 -23    1.66    5.02
   5 -12 -24   13.75    8.44
   5 -12 -25    3.00    5.85
   5 -12 -26   10.44    7.11
   5 -12 -27    2.46    4.30
   5 -12 -28    4.78    6.15
   5 -12 -29    0.00    3.99
   5 -13  -1   14.18    7.20
   5 -13  -1   14.55    8.39
  -5 -13   1   34.38   10.62
   5 -13  -2   59.46   14.33
  -5 -13   2   39.52   12.24
   5 -13  -3    2.11    5.03
  -5 -13   3    1.59    3.73
   5 -13  -4   27.25    9.97
  -5 -13   4   30.42   10.17
   5 -13  -5   -0.00    4.89
  -5 -13   5   -0.00    3.40
   5 -13  -6   58.78   14.77
  -5 -13   6   53.55   13.92
   5 -13  -7    5.30    6.13
   5 -13  -8   80.26   18.27
   5 -13  -9    3.52    5.24
   5 -13 -10   -0.00    5.51
   5 -13 -11    3.62    6.94
   5 -13 -12   23.78    9.15
   5 -13 -13    9.30    7.02
   5 -13 -14    6.46    6.94
   5 -13 -15    1.76    3.49
   5 -13 -16   -0.00    4.90
   5 -13 -17    3.96    5.87
   5 -13 -18    4.90    7.04
   5 -13 -19   -0.00    3.33
   5 -13 -20   -0.00    4.89
   5 -13 -21   -0.00    4.18
   5 -13 -22    9.42    6.30
   5 -13 -23    6.12    5.69
   5 -13 -24    4.72    7.42
   5 -13 -25   -0.00    4.16
   5 -13 -26    0.24    3.73
   5 -14  -1   -0.00    4.04
  -5 -14   1    1.15    3.74
   5 -14  -2    0.00    4.23
  -5 -14   2    1.04    4.58
   5 -14  -3    5.39    5.24
  -5 -14   3    4.93    5.51
   5 -14  -4   18.05    8.00
  -5 -14   4   25.06    9.15
   5 -14  -5   12.83    6.77
  -5 -14   5   12.51    6.50
   5 -14  -6   24.25    9.33
   5 -14  -7    1.30    4.34
   5 -14  -8    7.82    6.26
   5 -14  -9    7.18    5.85
   5 -14 -10   30.24   10.91
   5 -14 -11    8.57    7.57
   5 -14 -12   -0.00    3.88
   5 -14 -13    1.58    5.48
   5 -14 -14    5.25    6.56
   5 -14 -15    6.55    6.13
   5 -14 -16    4.73    5.33
   5 -14 -17    0.00    4.65
   5 -14 -18   -0.00    3.95
   5 -14 -19    4.23    6.03
   5 -14 -20    1.32    4.64
   5 -14 -21    5.45    4.91
   5 -14 -22   13.05    8.51
   5 -14 -23   -0.00    4.85
   5 -15  -1    4.42    5.09
  -5 -15   1    1.53    4.52
   5 -15  -2   16.57    7.83
  -5 -15   2    2.61    4.54
   5 -15  -3   12.47    7.54
  -5 -15   3   13.70    7.34
   5 -15  -4    3.56    5.17
   5 -15  -5    3.28    4.69
   5 -15  -6    2.92    3.98
   5 -15  -7    3.35    4.93
   5 -15  -8    3.92    5.51
   5 -15  -9    3.79    6.10
   5 -15 -10    1.19    3.84
   5 -15 -11   -0.00    3.63
   5 -15 -12    6.59    5.91
   5 -15 -13    7.15    7.14
   5 -15 -14    0.00    5.02
   5 -15 -15   -0.00    5.93
   5 -15 -16   -0.00    4.33
   5 -15 -17    0.42    4.80
   5 -15 -18    1.51    4.96
   5 -15 -19    2.79    5.73
   5 -16  -1    4.98    4.96
  -5 -16   1    2.16    3.87
   5 -16  -2   -0.00    3.92
   5 -16  -3    0.00    4.85
   5 -16  -4    1.06    4.04
   5 -16  -5   12.31    7.69
   5 -16  -6   -0.00    4.26
   5 -16  -7    2.41    5.20
   5 -16  -8    2.20    5.33
   5 -16  -9    0.19    4.28
   5 -16 -10    3.96    5.21
   5 -16 -11    5.39    5.98
   5 -16 -12   -0.00    4.22
   5 -16 -13   -0.00    4.67
   5 -16 -14   -0.00    5.10
   5 -16 -15    4.06    6.21
   5 -17  -1   -0.00    4.60
   5 -17  -2   12.85    7.29
   5 -17  -3   20.13    8.68
   5 -17  -4    0.01    3.34
   5 -17  -5    0.49    4.60
   5 -17  -6    8.25    6.06
   5 -17  -7    1.56    4.58
   5 -17  -8   -0.00    4.83
   5 -17  -9   -0.00    5.38
   5 -17 -10   -0.00    5.21
   5 -17 -11   -0.00    4.64
   5 -18  -1    1.23    4.54
   5 -18  -2    4.49    5.28
   5 -18  -3    1.21    3.30
   5 -18  -4    1.07    3.96
   5 -18  -5   12.45    7.37
   5 -18  -6   -0.00    3.94
   5 -18  -7    0.00    4.64
  -4   0   1    1.26    2.95
  -4   0   1    1.35    2.96
   4   0  -1   -0.00    2.83
   4   0  -1   -0.00    3.38
  -4   0   2   24.20    6.26
  -4   0   2   17.74    6.31
   4   0  -2   31.76    7.25
   4   0  -2   30.98    7.58
  -4   0   3    0.00    2.73
  -4   0   3    0.61    2.87
   4   0  -3    0.12    2.90
   4   0  -3    0.00    2.85
  -4   0   4 1419.84  169.32
  -4   0   4 1291.24  169.95
   4   0  -4 1000.11  168.23
   4   0  -4 1578.01  171.10
  -4   0   5   -0.00    2.61
  -4   0   5    2.04    3.52
   4   0  -5    0.29    2.77
   4   0  -5    2.45    4.01
  -4   0   6  697.97   94.77
  -4   0   6  702.21   95.92
   4   0  -6  807.60   95.43
   4   0  -6  610.93   95.28
  -4   0   7    0.90    2.57
  -4   0   7   -0.00    3.92
   4   0  -7    0.56    2.56
   4   0  -7   -0.00    2.38
  -4   0   8 2670.79  335.33
  -4   0   8 2385.94  335.89
   4   0  -8 2873.10  335.45
   4   0  -8 2257.90  335.44
  -4   0   9    1.69    2.82
  -4   0   9   -0.00    3.20
   4   0  -9   -0.00    2.60
   4   0  -9    1.17    3.01
  -4   0  10   28.07    7.35
  -4   0  10   47.46    9.23
   4   0 -10   28.92    6.85
  -4   0  11    0.62    2.63
  -4   0  11    0.00    3.40
   4   0 -11    1.20    2.76
  -4   0  12   12.17    4.92
  -4   0  12   13.29    5.63
   4   0 -12   12.42    4.08
  -4   0  13   -0.00    3.05
  -4   0  13    1.63    3.54
   4   0 -13    2.82    2.73
  -4   0  14 1301.11  188.52
   4   0 -14 1428.84  187.47
   4   0 -14 1563.30  190.98
  -4   0  15    1.07    3.41
   4   0 -15   -0.00    1.88
  -4   0  16   69.81   12.32
   4   0 -16   40.90    9.26
  -4   0  17    1.56    2.74
   4   0 -17   -0.00    2.55
   4   0 -17    0.00    2.12
  -4   0  18  177.66   27.75
   4   0 -18  163.37   26.39
   4   0 -19    0.14    1.98
   4   0 -19    0.87    2.24
   4   0 -20  177.50   28.39
   4   0 -20  188.08   28.19
  -4   0  21   -0.00    3.90
   4   0 -21    1.17    3.14
   4   0 -21   -0.00    2.10
  -4   0  22   25.84    7.97
   4   0 -22   16.58    5.93
   4   0 -22   13.91    5.33
   4   0 -23   -0.00    2.98
   4   0 -23   -0.00    2.39
   4   0 -24   35.55    9.39
   4   0 -24   50.49   10.20
   4   0 -25    1.37    2.72
   4   0 -26    8.84    4.62
  -4   0  27    0.88    2.86
   4   0 -27    2.17    3.00
  -4   0  28   16.11    6.55
  -4   0  29    1.36    3.42
  -4   0  30   42.78   11.20
  -4   0  31   -0.00    3.45
  -4   0  32    0.00    3.80
  -4   0  33    0.31    3.91
  -4   0  34    2.98    3.89
  -4   0  35   -0.00    4.01
  -4   0  36   26.39    9.15
  -4   0  37   -0.00    4.00
  -4   0  38    0.78    4.28
  -4   0  39   -0.00    3.75
  -4   0  40   12.28    6.21
  -4   1   1   13.94    4.94
  -4   1   1   10.72    5.10
   4  -1  -1   17.52    5.42
   4  -1  -1   14.97    5.47
   4   1  -1   28.93    6.73
   4   1  -1   16.65    5.60
  -4  -1   1   16.94    5.51
  -4  -1   1   19.68    5.86
  -4   1   2 1113.17  142.24
  -4   1   2 1078.46  143.12
   4  -1  -2 1233.30  142.79
   4  -1  -2  950.26  142.74
   4   1  -2 1046.65  142.58
   4   1  -2  922.02  142.38
  -4  -1   2  982.48  142.42
  -4  -1   2 1254.06  143.72
  -4   1   3   22.43    5.74
  -4   1   3   26.88    6.91
   4  -1  -3   26.67    6.25
   4  -1  -3   14.58    5.90
   4   1  -3   21.95    6.66
   4   1  -3   24.64    6.52
  -4  -1   3   17.64    5.78
  -4  -1   3   24.34    6.87
  -4   1   4    1.85    3.05
  -4   1   4    4.05    4.03
   4  -1  -4    4.87    3.25
   4  -1  -4    1.22    3.26
   4   1  -4    3.43    3.14
   4   1  -4    4.82    3.34
  -4  -1   4   -0.00    2.59
  -4  -1   4    7.11    3.72
  -4   1   5    6.70    3.86
  -4   1   5    9.38    5.02
   4  -1  -5   23.88    5.39
   4  -1  -5   12.50    5.59
   4   1  -5   13.71    4.77
   4   1  -5   18.81    5.28
  -4  -1   5   14.53    4.48
  -4  -1   5   17.76    5.71
  -4   1   6  412.49   60.71
  -4   1   6  377.96   61.25
   4  -1  -6  393.83   60.22
   4  -1  -6  549.91   63.09
   4   1  -6  412.14   60.75
   4   1  -6  509.89   61.94
  -4  -1   6  408.23   60.30
  -4  -1   6  570.36   62.68
  -4   1   7   37.84    8.94
  -4   1   7   38.66    9.63
   4  -1  -7   41.20    8.65
   4  -1  -7   37.67    9.75
   4   1  -7   52.05    9.65
  -4  -1   7   51.97    9.17
  -4  -1   7   63.09   10.67
  -4   1   8 1214.61  164.29
  -4   1   8 1376.10  165.78
   4  -1  -8 1334.46  163.88
   4  -1  -8 1154.24  164.75
   4   1  -8 1189.63  163.40
  -4  -1   8 1092.07  162.90
  -4  -1   8 1375.81  165.07
  -4   1   9    0.00    3.24
  -4   1   9   -0.00    3.58
   4  -1  -9    1.35    3.12
   4  -1  -9    0.22    4.11
   4   1  -9   -0.00    2.72
  -4  -1   9    1.04    2.38
  -4  -1   9   -0.00    3.78
  -4   1  10  520.11   69.02
  -4   1  10  546.53   69.85
   4  -1 -10  487.83   67.72
   4  -1 -10  528.73   69.59
   4   1 -10  497.84   67.49
   4   1 -10  473.16   67.90
  -4  -1  10  445.77   67.13
  -4   1  11  233.58   27.41
  -4   1  11  137.11   25.32
   4  -1 -11  146.02   24.12
   4  -1 -11  169.46   26.12
   4   1 -11  169.22   24.21
   4   1 -11  152.13   24.50
  -4  -1  11  149.54   24.09
  -4   1  12  410.15   63.12
  -4   1  12  464.94   64.02
   4  -1 -12  404.72   61.84
   4  -1 -12  527.95   64.67
   4   1 -12  452.67   61.64
   4   1 -12  460.31   62.40
  -4  -1  12  453.80   62.15
  -4   1  13  103.18   19.23
  -4   1  13   89.95   19.08
   4  -1 -13  151.83   19.48
   4  -1 -13   98.28   19.03
   4   1 -13  123.00   17.90
   4   1 -13  124.10   18.61
  -4  -1  13   94.47   17.77
  -4   1  14    0.00    3.38
  -4   1  14    2.22    3.82
   4  -1 -14   -0.00    2.80
   4   1 -14    0.00    2.01
   4   1 -14   -0.00    2.18
  -4  -1  14    0.99    2.37
  -4   1  15   43.18   10.14
  -4   1  15   36.45    9.66
   4  -1 -15   38.57    8.69
   4   1 -15   43.92    8.19
  -4  -1  15   39.71    8.86
  -4  -1  15   31.41    8.75
  -4   1  16  270.83   39.26
  -4   1  16  264.91   39.13
   4  -1 -16  268.30   38.04
   4  -1 -16  280.99   37.74
   4   1 -16  231.29   35.93
  -4  -1  16  217.08   36.88
  -4  -1  16  265.14   38.01
  -4   1  17    1.95    3.14
   4  -1 -17    0.84    2.26
   4  -1 -17    0.36    2.34
   4   1 -17   -0.00    1.67
  -4  -1  17    0.73    2.80
  -4  -1  17    0.09    2.72
  -4   1  18  321.90   48.22
   4  -1 -18  326.82   46.97
   4  -1 -18  303.19   46.29
   4   1 -18  285.97   45.58
   4   1 -18  372.88   45.82
  -4  -1  18  303.20   46.64
  -4  -1  18  336.10   47.39
  -4   1  19   24.09    8.01
   4  -1 -19   24.41    7.01
   4  -1 -19   19.36    6.27
   4   1 -19   28.64    6.58
   4   1 -19   17.27    5.28
  -4  -1  19   22.05    7.13
  -4   1  20   10.45    6.20
   4  -1 -20   15.81    5.82
   4  -1 -20   17.47    6.21
   4   1 -20   29.38    6.73
   4   1 -20   22.23    5.71
  -4  -1  20   20.79    7.07
  -4   1  21    5.46    4.97
   4  -1 -21    2.28    3.47
   4  -1 -21    9.88    4.59
   4   1 -21    3.66    3.02
   4   1 -21    4.26    2.67
  -4  -1  21    6.27    4.38
   4  -1 -22  270.38   34.83
   4  -1 -22  162.44   32.05
   4   1 -22  261.20   33.34
   4   1 -22  198.29   31.49
  -4  -1  22  219.74   34.05
   4  -1 -23    0.00    3.09
   4  -1 -23   12.08    5.05
   4   1 -23    3.15    3.22
   4   1 -23    9.45    3.91
   4  -1 -24   13.89    5.89
   4  -1 -24   11.82    5.53
   4   1 -24   12.41    5.19
  -4   1  25   23.06    7.24
   4  -1 -25   20.06    7.14
   4   1 -25   22.30    6.60
  -4   1  26   48.46   12.70
   4  -1 -26   92.55   15.36
  -4   1  27    0.80    3.21
   4  -1 -27    0.00    3.25
  -4   1  28   39.30   10.96
   4  -1 -28   42.53   11.21
  -4  -1  28   57.71   11.44
  -4   1  29    0.18    2.98
  -4  -1  29    1.47    3.17
  -4   1  30    0.94    4.24
  -4  -1  30    0.00    3.35
  -4   1  31    1.81    3.81
  -4  -1  31    7.88    4.74
  -4   1  32   32.22   10.20
  -4  -1  32   48.30   10.97
  -4   1  33   -0.00    3.70
  -4  -1  33    4.38    3.70
  -4   1  34   12.43    5.83
  -4  -1  34    4.17    4.64
  -4   1  35   -0.00    4.52
  -4  -1  35    0.62    3.87
  -4   1  36    6.44    5.77
  -4  -1  36    6.00    5.23
  -4   1  37    0.77    4.77
  -4  -1  37    0.76    3.43
  -4   1  38   10.24    6.35
  -4  -1  38    4.22    4.16
  -4   1  39   -0.00    4.65
  -4  -1  39   -0.00    3.45
  -4  -1  40    1.22    3.82
  -4   2   1   76.70   13.60
  -4   2   1   82.35   14.82
   4  -2  -1   92.76   14.22
   4  -2  -1   71.44   14.42
   4   2  -1   75.79   14.01
   4   2  -1   80.45   14.65
  -4  -2   1   72.42   14.25
  -4  -2   1   93.55   15.22
  -4   2   2  212.15   31.24
  -4   2   2  249.97   32.94
   4  -2  -2  200.90   32.15
   4   2  -2  247.79   32.12
   4   2  -2  214.44   32.02
  -4  -2   2  189.22   31.46
  -4  -2   2  186.26   31.48
  -4   2   3   15.65    4.89
  -4   2   3   20.18    6.57
   4  -2  -3   18.33    5.16
   4  -2  -3   19.55    6.50
   4   2  -3   16.86    5.35
   4   2  -3   16.52    5.71
  -4  -2   3   16.66    6.00
  -4  -2   3   15.19    5.80
  -4   2   4 1938.28  250.24
  -4   2   4 1936.58  251.14
   4  -2  -4 1891.26  249.61
   4  -2  -4 1982.07  251.52
   4   2  -4 1972.46  250.25
   4   2  -4 2027.84  250.69
  -4  -2   4 1761.83  250.03
  -4  -2   4 1696.20  249.89
  -4   2   5   34.49    8.24
  -4   2   5   31.29    8.70
   4  -2  -5   52.94    8.98
   4  -2  -5   49.95   10.15
   4   2  -5   34.29    8.34
   4   2  -5   49.33    9.32
  -4  -2   5   26.07    7.96
  -4  -2   5   52.90    9.69
  -4   2   6    3.14    3.62
  -4   2   6    7.54    4.53
   4  -2  -6   10.77    4.23
   4  -2  -6    7.49    5.28
   4   2  -6    6.47    4.18
  -4  -2   6    2.99    3.06
  -4  -2   6    4.10    3.87
  -4   2   7  255.66   39.24
  -4   2   7  321.01   40.85
   4  -2  -7  361.23   39.72
   4  -2  -7  332.58   41.22
   4   2  -7  312.44   39.22
  -4  -2   7  158.77   36.88
  -4  -2   7  315.40   39.67
  -4   2   8  614.34   92.69
  -4   2   8  817.92   94.73
   4  -2  -8  581.96   91.54
   4  -2  -8  715.96   94.08
   4   2  -8  692.39   92.16
   4   2  -8  689.56   92.07
  -4  -2   8  712.12   91.67
  -4   2   9  185.89   29.92
  -4   2   9  227.16   31.34
   4  -2  -9  254.60   32.11
   4   2  -9  167.67   28.31
   4   2  -9  205.35   28.86
  -4  -2   9  172.56   27.85
  -4   2  10   63.20   14.09
  -4   2  10   76.80   14.75
   4  -2 -10   82.77   13.97
   4  -2 -10   68.39   14.44
   4   2 -10   78.86   13.38
   4   2 -10   77.25   13.18
  -4  -2  10   77.10   12.79
  -4   2  11   68.85   13.02
  -4   2  11   59.39   12.57
   4  -2 -11   63.90   11.61
   4  -2 -11   43.95   11.91
   4   2 -11   72.19   11.22
   4   2 -11   56.54   10.48
  -4  -2  11   52.56    9.99
  -4  -2  11   42.42   10.41
  -4   2  12   -0.00    3.18
  -4   2  12    1.53    3.75
   4  -2 -12   -0.00    2.81
   4  -2 -12    3.56    5.13
   4   2 -12    0.00    2.69
   4   2 -12    2.54    2.96
  -4  -2  12   -0.00    2.15
  -4  -2  12    1.10    3.16
  -4   2  13   17.28    6.66
  -4   2  13    8.26    5.17
   4  -2 -13   20.02    6.08
   4  -2 -13   21.91    7.05
   4   2 -13   13.60    4.49
   4   2 -13   15.18    4.54
  -4  -2  13   16.64    4.81
  -4  -2  13   18.93    5.47
  -4   2  14  769.66  109.89
  -4   2  14  821.88  110.01
   4  -2 -14  753.89  107.98
   4   2 -14  764.31  106.47
   4   2 -14  794.27  107.04
  -4  -2  14  885.09  108.27
  -4   2  15   48.57   12.29
  -4   2  15   61.29   13.30
   4  -2 -15   62.02   12.36
   4  -2 -15   67.62   12.54
   4   2 -15   55.19   10.51
  -4  -2  15   60.94   11.22
  -4  -2  15   59.73   11.73
  -4   2  16   33.47    9.21
   4  -2 -16   30.06    7.92
   4  -2 -16   38.38    8.52
   4   2 -16   24.80    6.07
  -4  -2  16   24.66    6.37
  -4  -2  16   20.39    6.73
  -4   2  17   -0.00    3.84
   4  -2 -17    0.00    2.87
   4  -2 -17    0.00    3.13
   4   2 -17    0.37    1.69
  -4  -2  17    1.55    2.60
  -4  -2  17    0.00    2.54
  -4   2  18  143.65   24.24
   4  -2 -18  166.17   23.54
   4  -2 -18  120.78   21.81
   4   2 -18  140.66   20.47
  -4  -2  18  129.20   21.27
  -4  -2  18  105.32   20.81
  -4   2  19  128.48   23.87
   4  -2 -19  135.18   22.56
   4  -2 -19  123.95   22.06
   4   2 -19  110.70   20.09
   4   2 -19  167.87   21.04
  -4  -2  19  135.80   21.62
  -4  -2  19  118.35   21.32
  -4   2  20   43.09   11.30
   4  -2 -20   31.17    9.69
   4  -2 -20   43.79   10.18
   4   2 -20   47.52    9.11
   4   2 -20   55.35    9.17
  -4  -2  20   32.48    9.36
  -4   2  21    1.98    4.93
   4  -2 -21    4.86    4.18
   4  -2 -21    1.80    3.57
   4   2 -21    0.00    2.05
   4   2 -21    5.73    3.21
  -4  -2  21    0.00    3.11
   4  -2 -22    3.48    4.19
   4   2 -22    4.75    3.32
   4   2 -22    7.58    3.48
  -4  -2  22    4.02    3.96
  -4   2  23    2.52    3.78
   4  -2 -23    0.07    3.53
   4   2 -23   -0.00    2.27
  -4   2  24  153.13   26.47
   4  -2 -24  155.94   26.29
   4   2 -24  157.28   24.39
  -4   2  25   34.86    9.51
   4  -2 -25   17.02    6.98
  -4   2  26   56.93   13.93
   4  -2 -26   76.61   15.23
  -4   2  27    0.82    3.83
   4  -2 -27    2.78    3.98
  -4   2  28   51.39   11.99
   4  -2 -28   34.22   10.33
  -4   2  29   23.80    8.62
  -4  -2  29   30.98    7.61
  -4   2  30  118.10   20.60
  -4  -2  30   85.11   17.00
  -4   2  31   -0.00    4.50
  -4  -2  31    0.00    2.83
  -4   2  32    2.19    4.18
  -4  -2  32    0.38    3.06
  -4   2  33    4.75    5.76
  -4  -2  33    2.05    3.34
  -4   2  34   14.75    6.79
  -4  -2  34   15.21    6.00
  -4   2  35    5.51    5.71
  -4  -2  35    6.29    4.68
  -4   2  36   12.35    7.23
  -4  -2  36    7.18    4.80
  -4   2  37    5.04    5.52
  -4  -2  37   -0.00    2.25
  -4   2  38    0.00    2.39
  -4  -2  38    3.67    3.65
  -4   2  39   -0.00    4.09
  -4  -2  39    2.84    3.78
  -4  -2  40   15.39    6.49
  -4   3   1   39.84    8.56
  -4   3   1   42.59    9.45
   4  -3  -1   44.33    8.67
   4  -3  -1   41.54    9.64
   4   3  -1   35.78    8.45
   4   3  -1   29.09    8.27
  -4  -3   1   37.24    8.75
  -4  -3   1   34.59    8.77
  -4   3   2  266.78   48.74
   4  -3  -2  400.98   49.59
   4  -3  -2  377.64   51.17
   4   3  -2  361.71   49.65
  -4  -3   2  364.25   50.14
  -4  -3   2  357.34   50.21
  -4   3   3    6.96    4.33
  -4   3   3   11.23    4.92
   4  -3  -3    9.10    4.04
   4  -3  -3   10.77    5.22
   4   3  -3    9.22    4.40
   4   3  -3   12.55    5.31
  -4  -3   3   18.45    5.74
  -4  -3   3    7.24    4.80
  -4   3   4   15.08    5.20
  -4   3   4   15.61    5.89
   4  -3  -4    9.88    4.23
   4  -3  -4   18.71    6.72
   4   3  -4    8.59    4.43
   4   3  -4    8.51    4.05
  -4  -3   4   12.46    5.31
  -4  -3   4   27.82    6.40
  -4   3   5   35.32    8.69
  -4   3   5   42.43    9.65
   4  -3  -5   37.81    7.97
   4  -3  -5   25.22    8.31
   4   3  -5   32.15    7.68
  -4  -3   5   27.99    7.56
  -4  -3   5   31.59    7.84
  -4   3   6   63.33   12.04
  -4   3   6   75.73   13.09
   4  -3  -6   30.98    9.12
   4  -3  -6   81.88   13.76
   4   3  -6   56.42   10.69
  -4  -3   6   51.33   10.53
  -4   3   7  543.43   73.36
   4  -3  -7  524.54   71.74
   4  -3  -7  542.75   73.63
   4   3  -7  487.20   70.94
   4   3  -7  513.97   71.19
  -4  -3   7  521.38   71.38
  -4   3   8   97.20   18.05
  -4   3   8  103.07   18.48
   4  -3  -8  111.91   17.67
   4  -3  -8  111.62   19.36
   4   3  -8  104.08   16.75
   4   3  -8  126.82   17.34
  -4  -3   8   74.01   15.74
  -4   3   9    0.49    3.53
  -4   3   9    2.09    3.15
   4  -3  -9    1.76    2.86
   4  -3  -9    0.00    4.04
   4   3  -9    0.20    2.60
   4   3  -9    2.51    3.04
  -4  -3   9    0.98    2.36
  -4  -3   9    0.14    3.36
  -4   3  10  179.04   31.65
  -4   3  10  243.65   33.29
   4  -3 -10  225.33   31.43
   4  -3 -10  202.25   32.56
   4   3 -10  190.57   29.59
   4   3 -10  219.71   29.63
  -4  -3  10  176.62   28.97
  -4  -3  10  206.95   30.27
  -4   3  11  306.09   52.26
  -4   3  11  408.41   53.84
   4  -3 -11  452.78   52.93
   4  -3 -11  367.48   53.48
   4   3 -11  337.85   50.17
   4   3 -11  364.85   49.83
  -4  -3  11  355.35   49.71
  -4  -3  11  336.40   50.52
  -4   3  12  324.84   47.54
  -4   3  12  359.32   48.03
   4  -3 -12  332.99   46.17
   4  -3 -12  305.99   47.50
   4   3 -12  325.00   44.51
   4   3 -12  319.18   43.67
  -4  -3  12  285.93   43.42
  -4  -3  12  299.93   44.62
  -4   3  13  119.50   20.24
  -4   3  13  117.19   19.94
   4  -3 -13   89.73   17.72
   4  -3 -13  107.32   18.19
   4  -3 -13   94.92   19.10
   4   3 -13  100.43   15.68
  -4  -3  13   93.85   15.79
  -4  -3  13  105.29   17.18
  -4   3  14    5.73    5.22
  -4   3  14    9.56    5.87
   4  -3 -14   11.45    5.11
   4  -3 -14   11.30    4.76
   4   3 -14    2.94    2.89
   4   3 -14    7.86    2.85
  -4  -3  14    6.07    2.93
  -4  -3  14    6.49    3.75
  -4   3  15   42.03   10.65
   4  -3 -15   35.59    9.27
   4  -3 -15   35.90    9.09
   4   3 -15   33.72    7.83
  -4  -3  15   40.53    7.92
  -4  -3  15   41.36    8.71
  -4   3  16  275.37   42.95
   4  -3 -16  256.73   41.39
   4  -3 -16  281.01   41.67
   4   3 -16  305.07   39.66
  -4  -3  16  250.08   38.99
  -4  -3  16  291.63   40.20
  -4   3  17   32.62    9.55
   4  -3 -17   18.09    6.23
   4  -3 -17   13.11    5.35
   4   3 -17   20.32    5.09
  -4  -3  17    3.83    3.09
  -4  -3  17    8.43    4.19
  -4   3  18   47.45   12.80
   4  -3 -18   55.74   12.22
   4   3 -18   63.23   10.51
  -4  -3  18   61.01   10.79
  -4  -3  18   43.02   10.30
  -4   3  19   -0.00    3.75
   4  -3 -19    7.45    4.93
  -4  -3  19    4.39    3.18
  -4  -3  19    3.69    3.38
  -4   3  20   11.56    6.30
   4  -3 -20   13.25    5.97
   4   3 -20    5.28    3.00
   4   3 -20   16.52    4.53
  -4  -3  20    6.43    3.75
  -4  -3  20   11.51    5.07
  -4   3  21   54.36   12.40
   4  -3 -21   65.08   12.98
   4   3 -21   50.20    9.72
   4   3 -21   44.32    9.39
  -4  -3  21   60.42   11.49
  -4   3  22   66.89   14.87
   4  -3 -22   66.40   14.68
   4   3 -22   77.19   12.68
  -4  -3  22   72.14   13.89
  -4   3  23   48.81   12.85
   4  -3 -23   73.35   14.56
  -4   3  24    8.75    5.56
   4  -3 -24    1.99    3.30
  -4   3  25    6.18    5.12
   4  -3 -25   10.05    4.96
  -4   3  26   95.61   19.44
  -4   3  27   11.74    6.46
  -4   3  28   69.37   15.94
  -4   3  29    9.87    6.30
   4  -3 -29    4.14    5.02
  -4   3  30   12.82    6.55
   4  -3 -30    4.75    4.81
  -4   3  31    7.56    6.21
   4  -3 -31    9.80    5.99
  -4  -3  31    4.25    3.75
  -4   3  32   17.22    8.76
  -4  -3  32   44.12    9.13
  -4   3  33    1.26    4.71
  -4  -3  33   10.76    4.66
  -4   3  34    1.14    4.15
  -4  -3  34   -0.00    2.15
  -4   3  35    3.02    5.12
  -4  -3  35    0.85    3.26
  -4   3  36   14.11    7.41
  -4  -3  36    3.03    3.73
  -4   3  37    5.19    5.64
  -4  -3  37    6.15    4.20
  -4   3  38    4.28    6.02
  -4  -3  38    9.48    4.95
  -4   3  39    4.52    4.46
  -4  -3  39    0.00    3.31
  -4  -3  40    0.00    2.89
  -4   4   1   50.98   12.26
  -4   4   1   76.75   13.84
   4  -4  -1   62.20   12.07
   4  -4  -1   56.35   13.35
   4   4  -1   84.59   13.60
   4   4  -1   78.60   13.95
  -4  -4   1   69.33   13.30
  -4  -4   1   70.73   13.61
  -4   4   2  125.39   23.81
  -4   4   2  154.73   24.82
   4  -4  -2  140.67   23.45
   4  -4  -2  150.27   25.23
   4   4  -2  149.16   23.73
   4   4  -2  166.34   24.82
  -4  -4   2  168.69   24.92
  -4  -4   2  174.06   25.24
  -4   4   3   86.04   15.08
  -4   4   3   79.32   14.78
   4  -4  -3   64.16   13.08
   4  -4  -3   75.78   15.22
   4   4  -3   76.62   13.64
   4   4  -3   81.28   14.41
  -4  -4   3   67.44   13.56
  -4  -4   3   68.62   14.01
  -4   4   4  381.08   49.82
  -4   4   4  358.04   49.44
   4  -4  -4  352.14   48.11
   4  -4  -4  307.00   49.19
  -4  -4   4  291.79   47.55
  -4  -4   4  341.84   48.48
  -4   4   5   11.17    5.50
  -4   4   5    7.72    4.85
   4  -4  -5    5.84    3.67
   4  -4  -5    5.02    5.39
   4   4  -5    5.10    3.72
  -4  -4   5    4.66    4.04
  -4  -4   5    2.98    4.02
  -4   4   6  114.44   18.66
  -4   4   6   89.00   17.49
   4  -4  -6  110.46   17.52
   4  -4  -6   92.46   17.93
   4   4  -6   87.40   15.74
   4   4  -6   83.69   15.82
  -4  -4   6  101.93   16.73
  -4   4   7   13.44    6.17
  -4   4   7    4.31    5.02
   4  -4  -7    6.13    3.70
   4  -4  -7   10.57    5.63
   4   4  -7    4.17    3.55
   4   4  -7   11.91    4.21
  -4  -4   7    4.19    3.90
  -4   4   8   87.97   17.43
  -4   4   8   91.41   17.74
   4  -4  -8  106.10   18.76
   4   4  -8   91.83   15.46
   4   4  -8  101.68   15.53
  -4  -4   8   73.02   15.15
  -4  -4   8  100.34   16.21
  -4   4   9  224.30   47.03
  -4   4   9  282.17   47.86
   4  -4  -9  331.46   47.55
   4  -4  -9  308.13   48.73
   4   4  -9  328.18   45.85
   4   4  -9  349.43   45.81
  -4  -4   9  331.33   46.20
  -4  -4   9  445.88   47.92
  -4   4  10  290.28   39.44
  -4   4  10  195.87   36.73
   4  -4 -10  223.85   36.30
   4  -4 -10  248.79   38.55
   4   4 -10  239.65   34.88
   4   4 -10  251.08   34.50
  -4  -4  10  265.45   35.19
  -4  -4  10  228.45   35.25
  -4   4  11   31.04    8.96
  -4   4  11   31.13    8.66
   4  -4 -11   38.17    8.57
   4  -4 -11   33.82    8.43
   4  -4 -11   22.00    7.94
   4   4 -11   31.85    6.66
   4   4 -11   38.47    6.36
  -4  -4  11   23.60    5.94
  -4  -4  11    6.71    4.88
  -4   4  12   48.60   11.61
  -4   4  12   39.47   10.68
   4  -4 -12   50.54   10.56
   4  -4 -12   38.12    9.64
   4  -4 -12   29.82    9.61
   4   4 -12   44.20    8.39
   4   4 -12   27.70    6.69
  -4  -4  12   53.33    8.42
  -4  -4  12   35.57    8.31
  -4   4  13  114.69   20.79
   4  -4 -13  125.04   20.33
   4  -4 -13  105.84   19.27
   4   4 -13  117.00   17.45
   4   4 -13  109.87   16.06
  -4  -4  13   91.84   16.34
  -4  -4  13  110.05   17.83
  -4   4  14  271.35   43.65
   4  -4 -14  345.10   43.82
   4  -4 -14  318.38   43.03
   4   4 -14  314.51   40.15
   4   4 -14  291.14   38.33
  -4  -4  14  215.99   38.51
  -4  -4  14  296.84   40.50
  -4   4  15  108.34   20.26
   4  -4 -15  112.70   19.19
   4   4 -15  103.20   16.06
  -4  -4  15   89.18   15.18
  -4  -4  15   97.13   16.46
  -4   4  16   40.51   10.73
   4  -4 -16   35.37    9.24
   4   4 -16   28.73    6.76
  -4  -4  16   32.42    6.66
  -4  -4  16   29.15    7.18
  -4   4  17   -0.00    2.99
   4  -4 -17    6.78    4.53
   4   4 -17    4.76    2.91
  -4  -4  17    3.31    2.49
  -4  -4  17    2.55    2.79
  -4   4  18  103.24   19.70
  -4   4  18  102.57   20.82
   4  -4 -18  103.77   19.40
   4   4 -18   96.01   16.36
  -4  -4  18  118.91   16.90
  -4  -4  18   98.95   17.12
  -4   4  19   89.12   18.04
   4  -4 -19  100.38   17.37
   4   4 -19   68.82   13.05
  -4  -4  19   74.27   13.24
  -4  -4  19   84.97   14.29
  -4   4  20   54.62   15.02
   4  -4 -20   73.31   14.71
  -4  -4  20   59.95   11.21
  -4  -4  20   64.36   12.02
  -4   4  21   28.52    9.27
   4  -4 -21   28.61    8.77
   4   4 -21   32.81    6.55
  -4  -4  21   28.89    7.55
  -4   4  22    2.35    4.88
  -4  -4  22    2.45    2.78
  -4   4  23   25.62    9.01
  -4   4  24   94.18   19.55
  -4   4  25   69.09   16.20
  -4   4  26   71.47   16.44
   4  -4 -26   71.39   15.74
  -4   4  27   -0.00    3.88
   4  -4 -27    0.15    2.57
  -4   4  28   34.74   10.93
   4  -4 -28   35.88   10.87
  -4   4  29   20.90    8.60
   4  -4 -29    9.93    6.46
  -4   4  30   17.83    8.50
   4  -4 -30   16.33    7.96
  -4   4  31   10.81    6.93
   4  -4 -31    1.98    4.17
  -4   4  32    0.13    2.03
   4  -4 -32    2.42    4.43
  -4  -4  32    0.00    2.31
  -4   4  33   -0.00    3.15
  -4  -4  33    7.55    3.87
  -4   4  34   12.31    7.36
  -4  -4  34    6.43    4.02
  -4   4  35    3.37    4.43
  -4  -4  35    2.15    3.45
  -4   4  36    4.41    5.39
  -4  -4  36    3.58    3.86
  -4   4  37    0.37    3.02
  -4  -4  37   -0.00    2.58
  -4   4  38    2.15    3.81
  -4  -4  38    0.50    2.72
  -4  -4  39   -0.00    2.88
  -4  -4  40    3.98    3.65
  -4   5   1   90.77   17.19
  -4   5   1  122.07   18.51
   4  -5  -1   87.81   16.22
   4  -5  -1   97.05   17.95
   4   5  -1   97.69   16.59
   4   5  -1  107.60   17.94
  -4  -5   1   77.87   16.31
  -4  -5   1   90.66   17.19
  -4   5   2  323.84   48.45
  -4   5   2  396.23   49.36
   4  -5  -2  329.26   47.12
   4  -5  -2  493.31   51.72
   4   5  -2  275.02   46.39
   4   5  -2  326.27   47.93
  -4  -5   2  262.28   46.71
  -4  -5   2  352.92   48.53
  -4   5   3  222.83   32.21
  -4   5   3  205.84   31.54
   4  -5  -3  197.30   30.18
   4  -5  -3  170.77   31.10
   4   5  -3  179.84   29.54
   4   5  -3  284.27   32.46
  -4  -5   3  181.89   30.15
  -4  -5   3  173.81   30.29
  -4   5   4   27.51    8.33
  -4   5   4   25.60    8.41
   4  -5  -4   29.66    7.78
   4  -5  -4   21.59    8.40
   4   5  -4   34.99    7.58
  -4  -5   4   37.74    8.23
  -4  -5   4   22.93    7.51
  -4   5   5   53.94   12.64
  -4   5   5   49.57   11.85
   4  -5  -5   61.23   11.76
   4  -5  -5   82.90   14.66
   4   5  -5   52.08   10.81
  -4  -5   5   51.87   10.99
  -4  -5   5   41.92   10.54
  -4   5   6  115.91   18.72
  -4   5   6   78.74   16.56
   4  -5  -6   79.62   17.16
   4   5  -6   77.90   14.78
   4   5  -6   89.76   15.55
  -4  -5   6   97.40   15.90
  -4   5   7  232.09   37.55
  -4   5   7  257.77   37.75
   4  -5  -7  235.78   36.21
   4  -5  -7  271.60   38.86
   4   5  -7  223.90   34.54
   4   5  -7  234.53   34.86
  -4  -5   7  237.21   35.28
  -4   5   8   44.52   11.01
  -4   5   8   42.83   11.16
   4  -5  -8   39.37    9.82
   4  -5  -8   35.30   10.56
   4   5  -8   36.94    8.49
   4   5  -8   41.42    8.69
  -4  -5   8   41.74    9.01
  -4  -5   8   48.66    9.92
  -4   5   9   38.88   10.27
  -4   5   9   38.64   10.60
   4  -5  -9   38.76    9.25
   4  -5  -9   25.90    7.95
   4  -5  -9   22.76    8.80
   4   5  -9   34.17    7.25
   4   5  -9   42.90    7.57
  -4  -5   9   24.59    7.23
  -4  -5   9   19.40    6.51
  -4   5  10   24.44    8.44
  -4   5  10   32.05    8.93
   4  -5 -10   27.43    7.84
   4  -5 -10   20.99    7.42
   4  -5 -10   18.32    8.28
   4   5 -10   22.15    5.94
  -4  -5  10   23.93    6.35
  -4  -5  10   22.70    6.52
  -4   5  11  296.54   46.72
   4  -5 -11  280.56   45.43
   4  -5 -11  295.59   47.57
   4   5 -11  352.26   42.69
  -4  -5  11  286.94   43.25
  -4  -5  11  292.06   43.75
  -4   5  12  361.41   49.97
   4  -5 -12  290.41   47.52
   4   5 -12  339.87   45.25
   4   5 -12  317.78   43.79
  -4  -5  12  295.97   44.77
  -4  -5  12  342.78   46.04
  -4   5  13   65.04   14.09
   4   5 -13   51.02    9.94
   4   5 -13   53.44    8.62
  -4  -5  13   55.59    9.95
  -4  -5  13   61.74   11.14
  -4   5  14   37.51    9.11
  -4   5  14   14.49    6.67
   4  -5 -14   17.58    6.82
   4   5 -14   26.72    5.66
  -4  -5  14   14.76    4.42
  -4  -5  14   17.47    5.52
  -4   5  15   98.15   19.73
  -4   5  15  109.58   21.18
   4  -5 -15   88.22   19.15
   4   5 -15   96.44   16.55
  -4  -5  15  117.65   16.54
  -4  -5  15  122.65   18.03
  -4   5  16  141.62   24.28
  -4   5  16  122.41   24.31
   4  -5 -16  116.04   22.90
   4   5 -16  146.77   20.30
  -4  -5  16  132.67   19.63
  -4  -5  16  124.16   20.71
  -4   5  17   97.90   20.83
  -4   5  17  117.61   22.93
   4  -5 -17  129.21   22.07
   4   5 -17  136.91   18.13
  -4  -5  17  102.98   17.13
  -4  -5  17  109.93   18.47
  -4   5  18  136.54   26.28
  -4   5  18  163.04   28.21
   4  -5 -18  157.63   26.45
   4   5 -18  144.13   22.11
  -4  -5  18  151.22   22.18
  -4  -5  18  155.59   23.33
  -4   5  19    1.10    3.55
  -4  -5  19    0.90    1.90
  -4  -5  19    1.11    2.87
  -4  -5  20    3.36    2.48
  -4  -5  20    4.91    3.29
  -4   5  21   39.02   11.24
  -4  -5  21   26.30    6.82
  -4   5  22  125.33   24.82
  -4  -5  22  139.79   21.54
  -4   5  23   15.40    7.63
   4  -5 -23   15.03    7.37
  -4   5  24    5.47    5.76
   4  -5 -24    0.65    4.44
  -4   5  25    0.00    4.33
   4  -5 -25    1.67    5.01
  -4   5  26   25.26    9.33
   4  -5 -26    7.34    5.62
  -4   5  27   34.89   10.64
   4  -5 -27   10.27    6.76
  -4   5  28   23.91    9.54
   4  -5 -28   18.65    8.17
  -4   5  29    0.25    4.42
   4  -5 -29    4.08    4.49
  -4   5  30    0.60    5.06
   4  -5 -30   -0.00    3.85
  -4   5  31   21.41    8.45
   4  -5 -31   11.06    6.65
  -4   5  32    8.01    6.61
   4  -5 -32   13.44    7.60
  -4  -5  32   14.85    4.75
  -4   5  33    9.54    7.23
   4  -5 -33    9.76    6.30
  -4  -5  33    9.26    3.98
  -4   5  34   -0.00    4.27
  -4  -5  34    0.00    2.89
  -4   5  35   -0.00    6.13
  -4  -5  35    0.63    2.15
  -4   5  36    1.10    3.97
  -4  -5  36    3.49    3.00
  -4   5  37    0.00    3.97
  -4  -5  37   14.22    4.78
  -4   5  38    0.51    5.68
  -4  -5  38    4.77    3.41
  -4  -5  39    2.58    2.99
  -4  -5  40    1.00    2.74
  -4   6   1   52.05   12.05
  -4   6   1   57.89   12.08
   4  -6  -1   57.00   11.30
   4  -6  -1   45.23   12.07
   4   6  -1   42.32   10.15
   4   6  -1   48.18   11.44
  -4  -6   1   45.96   11.03
  -4  -6   1   75.62   13.52
  -4   6   2   74.70   16.92
  -4   6   2   94.42   17.48
   4  -6  -2  101.40   16.92
   4  -6  -2  103.05   18.72
   4   6  -2   79.17   15.78
   4   6  -2  127.35   18.73
  -4  -6   2   91.17   16.88
  -4  -6   2   82.51   16.90
  -4   6   3   76.96   16.51
  -4   6   3   71.40   15.47
   4  -6  -3   72.95   14.99
   4  -6  -3   79.95   16.71
   4   6  -3   88.00   15.11
  -4  -6   3   81.60   15.50
  -4  -6   3  105.71   16.99
  -4   6   4   93.64   23.26
  -4   6   4  150.19   24.78
   4  -6  -4  197.03   25.43
   4  -6  -4  171.23   26.55
   4   6  -4  148.06   23.02
  -4  -6   4  132.70   23.24
  -4  -6   4  144.18   24.03
  -4   6   5   86.16   17.54
  -4   6   5   72.28   16.20
   4  -6  -5   88.31   16.32
   4  -6  -5   84.47   17.43
   4   6  -5   84.74   15.05
   4   6  -5   97.52   16.06
  -4  -6   5   82.42   15.54
  -4   6   6   47.68   11.95
  -4   6   6   56.50   12.41
   4  -6  -6   42.92   10.67
   4  -6  -6   29.32    9.48
   4  -6  -6   46.58   12.09
   4   6  -6   99.54   12.49
  -4  -6   6   43.94   10.07
  -4   6   7    0.00    3.55
  -4   6   7    0.24    3.18
   4  -6  -7    1.54    3.90
   4  -6  -7   -0.00    3.09
   4  -6  -7    0.21    4.38
   4   6  -7    0.00    1.91
   4   6  -7    0.00    2.29
  -4  -6   7   -0.00    2.75
  -4   6   8  276.61   47.57
  -4   6   8  313.12   47.68
   4  -6  -8  289.43   46.41
   4  -6  -8  262.64   47.38
   4   6  -8  313.89   44.51
   4   6  -8  324.45   44.54
  -4  -6   8  331.97   45.34
  -4  -6   8  355.00   46.20
  -4   6   9  372.83   58.51
   4  -6  -9  302.41   58.15
   4   6  -9  374.26   55.31
   4   6  -9  429.62   55.45
  -4  -6   9  445.68   56.62
  -4  -6   9  432.53   57.03
  -4   6  10   10.14    6.03
  -4   6  10    8.28    5.80
   4  -6 -10    2.04    3.12
   4  -6 -10    4.17    4.83
   4   6 -10    4.44    2.58
   4   6 -10    5.44    3.15
  -4  -6  10    3.81    3.16
  -4  -6  10    2.05    3.03
  -4   6  11   -0.00    3.41
  -4   6  11   -0.00    4.17
   4  -6 -11    6.51    4.07
   4   6 -11    1.38    2.58
   4   6 -11    4.52    2.40
  -4  -6  11    5.27    3.66
  -4  -6  11    0.67    2.77
  -4   6  12    3.25    4.46
  -4   6  12    7.45    5.54
   4  -6 -12    8.52    5.20
   4   6 -12    2.32    2.55
   4   6 -12    2.89    1.98
  -4  -6  12    4.78    3.34
  -4  -6  12    5.22    3.51
  -4   6  13  123.02   22.85
  -4   6  13  155.17   24.88
   4  -6 -13  112.71   21.94
   4   6 -13  144.65   19.62
   4   6 -13  117.97   17.11
  -4  -6  13  125.83   19.50
  -4  -6  13  113.05   19.81
  -4   6  14   84.91   19.18
  -4   6  14   73.98   18.88
   4  -6 -14  120.22   20.70
   4   6 -14  112.27   16.49
  -4  -6  14   98.66   16.24
  -4  -6  14  119.32   17.77
  -4   6  15   71.88   17.32
  -4   6  15   80.91   18.56
   4   6 -15   90.51   14.23
  -4  -6  15   90.82   14.10
  -4  -6  15   89.55   15.24
  -4   6  16   34.59   11.31
  -4   6  16   47.83   12.93
   4   6 -16   44.88    8.23
  -4  -6  16   43.03    7.93
  -4  -6  16   45.46    9.21
  -4   6  17    2.33    5.22
  -4   6  17    0.54    5.64
   4   6 -17    1.31    1.91
  -4  -6  17    1.36    1.61
  -4  -6  17    0.00    2.58
  -4   6  18   68.86   16.65
  -4  -6  18   72.33   11.45
  -4  -6  18   70.01   12.65
  -4   6  19   64.40   16.20
   4  -6 -19   75.39   15.31
  -4  -6  19   56.74   11.21
  -4   6  20   53.43   12.80
   4  -6 -20   21.36    8.96
  -4  -6  20   32.39    7.38
  -4   6  21   18.99    8.15
   4  -6 -21   11.13    6.75
  -4  -6  21   10.02    4.33
  -4   6  22    2.94    4.85
   4  -6 -22    0.08    3.90
  -4   6  23   10.11    6.43
   4  -6 -23    0.06    3.35
  -4   6  24    6.64    5.69
   4  -6 -24    7.16    5.30
  -4   6  25   37.91   11.54
   4  -6 -25   24.88    9.75
  -4   6  26   16.26    8.89
   4  -6 -26   23.49    9.03
  -4   6  27   -0.00    5.20
   4  -6 -27   -0.00    3.42
  -4   6  28   17.10    8.23
   4  -6 -28    4.40    4.58
  -4   6  29   12.81    7.60
   4  -6 -29   22.29    8.32
  -4   6  30    5.29    7.18
   4  -6 -30    6.61    5.75
  -4   6  31   19.12    8.67
   4  -6 -31    9.08    6.01
  -4   6  32    1.60    4.60
   4  -6 -32    0.00    4.43
  -4   6  33    6.96    5.27
   4  -6 -33    2.40    4.99
  -4  -6  33    5.53    3.45
  -4   6  34    2.75    5.99
   4  -6 -34    3.08    4.98
  -4  -6  34    3.19    3.15
  -4   6  35    8.45    6.46
   4  -6 -35   -0.00    3.08
  -4  -6  35   12.46    4.31
  -4   6  36   12.54    8.08
  -4  -6  36    4.40    3.18
  -4   6  37   -0.00    3.97
  -4  -6  37   -0.00    1.97
  -4  -6  38    0.84    2.37
  -4  -6  39    0.00    2.75
  -4  -6  40    0.00    2.54
  -4  -6  41    0.00    2.60
  -4   7   1  360.30   49.01
   4  -7  -1  300.96   45.96
   4  -7  -1  327.29   48.29
   4   7  -1  309.86   45.81
   4   7  -1  276.26   46.65
  -4  -7   1  360.59   47.68
  -4  -7   1  289.77   46.85
  -4   7   2   47.68   11.43
  -4   7   2   42.34   10.21
  -4   7   2   22.75    8.72
   4  -7  -2   33.75    8.85
   4  -7  -2   43.84   11.44
   4   7  -2   40.71    9.25
   4   7  -2   38.80   10.08
  -4  -7   2   38.85    9.56
  -4  -7   2   34.59    9.79
  -4   7   3   85.94   16.75
  -4   7   3   95.00   16.14
  -4   7   3  105.63   16.84
   4  -7  -3   94.14   15.84
   4  -7  -3  114.55   16.63
   4  -7  -3   74.63   16.20
   4   7  -3   99.45   14.99
  -4  -7   3   24.22   11.63
  -4  -7   3   93.30   16.17
  -4   7   4   16.82    7.14
  -4   7   4   11.16    5.52
  -4   7   4   16.33    6.75
   4  -7  -4   16.05    6.20
   4  -7  -4   11.89    6.11
   4   7  -4   14.16    5.11
  -4  -7   4   21.22    6.78
  -4  -7   4   11.36    5.73
  -4   7   5  159.45   28.05
  -4   7   5  124.23   25.67
  -4   7   5  188.53   28.09
   4  -7  -5  172.85   27.00
   4  -7  -5  136.65   27.12
   4   7  -5  170.82   25.95
  -4  -7   5  165.63   25.93
  -4  -7   5  152.66   25.90
  -4   7   6  205.37   34.21
  -4   7   6  192.64   33.70
   4  -7  -6  199.50   33.45
   4  -7  -6  204.44   35.16
   4   7  -6  239.11   32.38
   4   7  -6  202.26   32.11
  -4  -7   6  228.88   32.97
  -4   7   7  444.10   68.82
  -4   7   7  459.12   68.94
   4  -7  -7  511.70   69.02
   4  -7  -7  414.58   69.39
   4   7  -7  526.81   66.56
   4   7  -7  439.37   66.01
  -4  -7   7  513.62   67.26
  -4   7   8    1.76    4.30
  -4   7   8    7.14    5.29
   4  -7  -8    0.99    3.60
   4  -7  -8    3.24    4.49
   4   7  -8    0.00    2.44
   4   7  -8    1.40    2.64
  -4  -7   8    1.91    3.01
  -4  -7   8    0.21    3.21
  -4   7   9   12.12    5.92
  -4   7   9   11.87    6.07
   4  -7  -9   16.02    6.62
   4  -7  -9    5.10    5.87
   4   7  -9    5.63    3.21
   4   7  -9   10.55    4.08
  -4  -7   9   15.87    5.41
  -4  -7   9   19.52    6.18
  -4   7  10    3.43    4.50
  -4   7  10   13.39    6.40
   4  -7 -10    4.33    3.73
   4   7 -10   12.34    4.05
   4   7 -10    6.20    3.11
  -4  -7  10    6.98    4.22
  -4  -7  10    2.97    3.53
  -4   7  11  134.48   24.83
  -4   7  11  133.91   25.08
   4  -7 -11  125.91   23.69
   4   7 -11  141.62   21.15
   4   7 -11  120.09   19.81
  -4  -7  11  162.47   22.42
  -4  -7  11  130.85   22.07
  -4   7  12   20.37    7.75
  -4   7  12   19.00    8.68
   4   7 -12   23.76    5.72
   4   7 -12   22.91    4.72
  -4  -7  12   21.41    6.20
  -4  -7  12   17.64    6.13
  -4   7  13   60.79   13.80
  -4   7  13   47.71   12.94
   4   7 -13   52.84    9.40
   4   7 -13   44.40    7.08
   4   7 -13   50.57    7.19
  -4  -7  13   48.29    9.80
  -4  -7  13   37.18    9.58
  -4   7  14   10.52    6.36
  -4   7  14    5.78    4.88
   4   7 -14    3.67    2.72
  -4  -7  14    7.75    3.74
  -4  -7  14    2.87    3.26
  -4   7  15   74.65   16.56
  -4   7  15   67.94   16.15
   4   7 -15   54.83   10.69
  -4  -7  15   71.15   11.56
  -4  -7  15   62.44   12.10
  -4   7  16    7.79    6.18
  -4   7  16    0.00    5.10
   4  -7 -16    0.00    3.07
  -4  -7  16    2.13    2.17
  -4  -7  16    2.45    2.80
  -4   7  17   29.94   10.27
  -4   7  17   30.72   11.07
   4  -7 -17   18.17    8.58
  -4  -7  17   32.70    6.07
  -4  -7  17   22.66    6.61
  -4   7  18    2.31    5.91
   4  -7 -18    1.80    4.32
  -4  -7  18    2.47    2.74
   4  -7 -19    0.32    4.20
  -4  -7  19    0.00    2.64
  -4   7  20    0.00    3.69
   4  -7 -20   -4.27    4.68
  -4  -7  20    0.00    2.82
  -4   7  21   49.13   14.90
   4  -7 -21   86.20   17.16
  -4   7  22   38.20   11.00
   4  -7 -22    1.60    4.64
  -4   7  23   33.77   11.85
   4  -7 -23   45.10   12.17
  -4   7  24   -0.00    3.26
   4  -7 -24    2.71    4.87
  -4   7  25    0.00    5.77
   4  -7 -25    8.35    5.94
  -4   7  26    2.54    5.46
   4  -7 -26    0.00    4.57
  -4   7  27   13.07    8.83
   4  -7 -27   12.18    6.71
  -4   7  28    3.76    5.69
   4  -7 -28    5.46    5.22
  -4   7  29    5.27    5.69
   4  -7 -29   -0.00    3.71
  -4   7  30    0.00    4.70
   4  -7 -30    0.42    3.55
  -4   7  31    0.00    4.91
   4  -7 -31    4.23    5.02
  -4   7  32    6.97    6.50
   4  -7 -32    7.11    6.52
  -4   7  33   26.41   10.46
   4  -7 -33   22.22    9.55
  -4  -7  33   17.14    4.82
  -4   7  34   -0.00    4.36
   4  -7 -34    5.33    5.68
  -4  -7  34    6.13    2.81
  -4   7  35    1.55    5.57
   4  -7 -35   -0.00    4.21
  -4  -7  35   -0.00    1.98
  -4   7  36    4.61    6.44
   4  -7 -36    0.00    4.14
  -4  -7  36    2.23    2.38
  -4   7  37   12.01    7.84
  -4  -7  37    7.50    3.56
  -4  -7  38   -0.00    2.17
  -4   8   1    5.95    5.83
  -4   8   1   12.56    5.81
   4  -8  -1   25.80    7.56
   4  -8  -1   18.51    7.51
   4   8  -1    8.35    4.63
   4   8  -1   24.33    7.92
  -4  -8   1   13.67    6.20
  -4  -8   1   10.47    5.68
  -4   8   2   34.52    9.81
   4  -8  -2   30.63    8.74
   4  -8  -2   36.86   10.66
   4   8  -2   50.48    9.75
   4   8  -2   21.45    8.13
  -4  -8   2   23.43    8.22
  -4  -8   2   35.45    9.77
  -4   8   3  121.40   24.98
   4  -8  -3  155.88   25.57
   4  -8  -3  145.51   26.66
   4   8  -3  146.48   24.02
  -4  -8   3  155.78   25.14
  -4  -8   3  156.56   25.94
  -4   8   4   22.80    8.17
   4  -8  -4   26.69    7.52
   4  -8  -4   59.51   12.38
   4   8  -4   24.38    6.63
   4   8  -4    1.22    3.81
  -4  -8   4   12.90    5.37
  -4  -8   4   26.36    7.75
  -4   8   5   86.85   16.90
   4  -8  -5   58.31   14.49
   4  -8  -5   56.72   15.70
   4   8  -5   80.13   14.23
   4   8  -5   70.86   14.52
  -4  -8   5  112.73   16.74
  -4  -8   5   66.06   14.92
  -4   8   6   34.09    9.72
   4  -8  -6   25.36    8.61
   4  -8  -6   23.16    9.05
   4   8  -6   25.25    7.09
   4   8  -6   28.27    8.06
  -4  -8   6   24.71    7.54
  -4   8   7    3.28    4.60
   4  -8  -7    4.33    3.78
   4  -8  -7   -0.00    3.07
   4   8  -7    1.26    2.86
   4   8  -7    0.79    3.04
  -4  -8   7    0.79    2.97
  -4   8   8   35.10   10.29
   4  -8  -8   48.44   12.34
   4   8  -8   50.01    8.86
   4   8  -8   13.25    5.92
  -4  -8   8   22.10    7.14
  -4  -8   8   35.30    8.72
  -4   8   9  660.05   68.22
   4   8  -9  413.51   59.46
   4   8  -9  395.99   59.02
  -4  -8   9  386.37   59.93
  -4  -8   9  434.38   61.33
  -4   8  10    5.43    4.58
   4   8 -10    5.40    3.35
   4   8 -10    6.08    3.51
  -4  -8  10    2.08    3.60
  -4  -8  10    2.03    3.65
  -4   8  11   28.04    9.84
   4   8 -11   42.54    7.58
   4   8 -11   29.84    6.08
  -4  -8  11   10.38    5.66
  -4  -8  11   27.73    7.95
  -4   8  12    0.00    2.97
   4   8 -12    2.15    2.33
   4   8 -12    3.25    2.32
  -4  -8  12    0.00    2.76
  -4  -8  12    2.01    2.79
  -4   8  13  109.90   22.33
   4  -8 -13  134.92   22.82
   4   8 -13  176.98   19.52
   4   8 -13  118.12   15.48
  -4  -8  13   53.40   16.65
  -4  -8  13  133.84   20.01
  -4   8  14   11.39    6.58
   4  -8 -14    9.96    6.50
  -4  -8  14   10.70    4.64
  -4  -8  14   13.02    5.37
  -4   8  15   45.90   12.93
   4  -8 -15   39.92   11.80
  -4  -8  15   45.90    9.30
  -4  -8  15   46.45   10.16
  -4   8  16    0.00    4.30
   4  -8 -16    6.79    5.47
  -4  -8  16    0.19    2.42
  -4   8  17    3.49    5.83
   4  -8 -17    7.71    6.06
  -4   8  18   11.47    8.41
   4  -8 -18    2.21    4.43
   4  -8 -19   83.56   18.41
  -4   8  20   -0.00    4.79
   4  -8 -20   -0.00    4.70
  -4   8  21   92.65   20.56
   4  -8 -21   77.84   18.18
  -4   8  22   15.32    8.21
   4  -8 -22    7.57    6.26
  -4   8  23   21.73   10.11
   4  -8 -23   18.21    7.86
  -4   8  24    3.92    4.99
   4  -8 -24    5.05    5.28
  -4   8  25   44.20   13.18
   4  -8 -25   25.90   10.13
  -4   8  26    2.81    5.64
   4  -8 -26    0.00    4.75
  -4   8  27    0.67    4.83
   4  -8 -27    0.00    3.62
  -4   8  28   -0.00    4.79
   4  -8 -28   -0.00    3.82
  -4   8  29   16.86    9.47
   4  -8 -29   20.78    9.36
  -4   8  30   -0.00    3.64
   4  -8 -30   -0.00    4.76
  -4   8  31   13.97    8.74
   4  -8 -31    7.72    7.32
  -4   8  32   -0.00    5.16
   4  -8 -32    3.11    4.47
  -4   8  33   -0.00    3.82
   4  -8 -33    0.61    4.78
  -4   8  34   -0.00    4.61
   4  -8 -34    0.91    3.76
  -4  -8  34    0.00    1.93
  -4   8  35   13.61    7.90
   4  -8 -35    9.25    7.40
  -4   8  36    0.00    5.33
   4  -8 -36    2.76    5.44
   4  -8 -37    0.00    4.71
  -4   9   1  179.48   33.50
   4  -9  -1  212.17   33.67
   4  -9  -1  206.10   34.98
   4   9  -1  213.26   34.58
  -4  -9   1  229.99   35.01
  -4   9   2    5.45    4.94
   4  -9  -2    2.43    3.83
   4  -9  -2    0.00    4.89
   4   9  -2    0.00    3.07
  -4  -9   2   -0.00    2.99
  -4  -9   2    6.12    4.85
  -4   9   3   12.17    6.73
   4  -9  -3   25.59    8.02
   4  -9  -3   14.14    7.80
   4   9  -3   18.16    6.06
  -4  -9   3   16.99    6.55
  -4  -9   3   21.74    7.62
  -4   9   4    1.69    3.76
   4  -9  -4   -0.00    4.45
   4   9  -4    0.00    2.30
   4   9  -4    0.94    4.09
  -4  -9   4    0.00    3.30
  -4  -9   4    1.62    3.37
  -4   9   5  116.85   20.84
   4  -9  -5   76.42   19.00
   4   9  -5   93.35   16.67
   4   9  -5  104.47   18.25
  -4  -9   5   90.52   17.63
  -4  -9   5   77.44   17.42
  -4   9   6    3.94    4.69
   4  -9  -6   -0.00    5.33
   4   9  -6   -0.00    2.73
   4   9  -6    1.76    3.47
  -4  -9   6    1.15    3.08
  -4   9   7  259.55   46.23
   4   9  -7  281.30   43.06
  -4  -9   7  345.83   45.19
  -4   9   8    2.70    4.22
   4   9  -8    0.00    2.45
  -4  -9   8   -0.00    3.07
  -4  -9   8   -0.00    2.81
  -4   9   9   22.65    8.70
   4  -9  -9   16.81    7.36
   4   9  -9   20.30    6.21
  -4  -9   9   19.40    6.62
  -4  -9   9   20.96    7.05
  -4   9  10   -0.00    3.84
   4  -9 -10   -0.00    2.73
   4   9 -10    4.24    3.28
  -4  -9  10    3.86    3.77
  -4   9  11  199.20   36.62
   4  -9 -11  256.51   37.00
   4   9 -11  224.65   32.23
  -4  -9  11  190.32   32.47
  -4   9  12    3.44    4.82
   4  -9 -12   -0.00    3.05
  -4  -9  12   -0.00    3.20
  -4   9  13   15.31    7.55
   4  -9 -13    9.25    6.90
   4   9 -13    7.85    2.47
  -4  -9  13   18.26    5.65
  -4   9  14   19.14    9.08
   4  -9 -14   23.37    8.89
  -4  -9  14   13.07    5.69
  -4   9  15   28.67   11.32
   4  -9 -15   52.79   13.15
  -4   9  16   -0.00    5.17
   4  -9 -16    1.39    5.51
   4  -9 -17  105.02   21.48
   4  -9 -18    5.50    5.58
  -4   9  19    0.00    4.01
   4  -9 -19    1.29    4.79
  -4   9  20   -0.00    4.07
   4  -9 -20   -0.00    3.85
  -4   9  21   31.82   11.52
   4  -9 -21   38.41   11.94
  -4   9  22    8.84    6.48
   4  -9 -22   -0.00    6.30
  -4   9  23   72.31   17.86
   4  -9 -23   50.50   14.32
  -4   9  24    3.03    5.62
   4  -9 -24    4.21    4.96
  -4   9  25    4.84    6.12
   4  -9 -25    8.43    5.90
  -4   9  26   -0.00    5.55
   4  -9 -26    5.89    5.54
  -4   9  27   13.28    7.65
   4  -9 -27   18.26    8.78
  -4   9  28   -0.00    5.71
   4  -9 -28   -0.00    3.64
  -4   9  29    3.29    5.39
   4  -9 -29    2.85    5.75
  -4   9  30    0.34    5.39
   4  -9 -30    5.26    5.47
  -4   9  31    8.32    7.09
   4  -9 -31    5.68    6.72
  -4   9  32    3.17    4.45
   4  -9 -32   -0.00    4.14
  -4   9  33    4.78    6.41
   4  -9 -33   13.66    8.27
  -4   9  34    0.93    6.83
   4  -9 -34   -0.00    4.91
  -4   9  35    2.17    6.32
   4  -9 -35    1.60    5.29
  -4   9  36    2.18    4.03
   4  -9 -36   -0.00    5.32
   4  -9 -37    0.00    5.14
   4  -9 -38   -0.00    5.36
  -4 -10   1    1.19    3.67
  -4  10   2    2.98    4.39
  -4 -10   2    0.31    3.62
  -4  10   3   46.52   12.34
  -4 -10   3   36.88   10.50
  -4  10   4    3.08    5.03
  -4 -10   4    8.53    5.37
  -4  10   5    9.99    6.62
   4 -10  -5   19.12    7.49
  -4 -10   5   12.27    6.01
  -4  10   6   -0.00    3.31
   4 -10  -6    5.09    5.15
   4  10  -6    2.93    3.28
  -4 -10   6    1.15    3.50
  -4  10   7   26.41    9.67
   4 -10  -7   15.21    7.49
   4  10  -7   19.27    6.44
  -4 -10   7   28.12    8.45
  -4  10   8   15.03    7.13
   4 -10  -8   21.37    7.69
   4  10  -8    4.42    3.67
  -4 -10   8   10.09    5.41
  -4  10   9   18.76    8.25
   4 -10  -9    6.93    4.98
   4  10  -9   14.37    5.35
  -4 -10   9   13.04    5.83
  -4  10  10   -0.00    3.85
   4 -10 -10    0.00    4.51
  -4 -10  10    2.15    3.24
  -4  10  11   35.31   11.46
   4 -10 -11   16.48    8.16
  -4 -10  11   25.83    7.53
  -4  10  12    2.66    6.60
   4 -10 -12   -0.00    3.94
  -4 -10  12    1.15    2.60
  -4  10  13   36.15   11.82
   4 -10 -13   14.76    7.87
  -4  10  14    0.49    4.99
   4 -10 -14   -0.00    5.32
  -4  10  15  118.05   22.51
   4 -10 -15   65.22   17.37
  -4  10  16   13.96    7.36
   4 -10 -16   25.41    9.30
   4 -10 -17    2.08    4.79
   4 -10 -18   -0.00    3.29
  -4  10  19   43.45   13.24
   4 -10 -19   28.30   11.03
  -4  10  20   -0.00    5.24
   4 -10 -20    3.42    5.85
  -4  10  21    5.03    5.94
   4 -10 -21    8.38    6.25
  -4  10  22    2.34    5.47
   4 -10 -22    0.04    5.67
  -4  10  23   17.13    9.69
   4 -10 -23   12.06    7.30
  -4  10  24    4.33    5.16
   4 -10 -24    3.78    5.76
  -4  10  25   23.24   10.11
   4 -10 -25   19.45    8.57
  -4  10  26    9.95    7.65
   4 -10 -26    7.91    6.94
  -4  10  27    4.51    5.55
   4 -10 -27    2.10    4.28
  -4  10  28   -0.00    6.47
   4 -10 -28    0.70    4.69
  -4  10  29   22.41   10.29
   4 -10 -29   13.83    7.68
  -4  10  30   -0.00    5.34
   4 -10 -30    0.49    4.80
  -4  10  31    3.94    5.99
   4 -10 -31    2.04    5.35
  -4  10  32    1.25    6.49
   4 -10 -32    2.79    4.74
  -4  10  33    7.46    7.50
   4 -10 -33    0.00    4.48
  -4  10  34   -0.00    5.71
   4 -10 -34    0.77    3.62
  -4  10  35    3.63    5.81
   4 -10 -35    1.03    4.19
   4 -10 -36    1.70    4.90
   4 -11  -1   85.18   14.98
   4 -11  -1   27.95   11.17
   4 -11  -2   -0.00    4.20
   4 -11  -2    1.35    4.89
  -4 -11   2    3.83    4.53
   4 -11  -3    9.52    5.60
  -4 -11   3    0.00    3.77
   4 -11  -4    0.00    4.52
  -4 -11   4    5.84    4.61
   4 -11  -5   25.14    8.35
  -4 -11   5    8.33    5.99
   4 -11  -6    5.38    5.26
  -4 -11   6   20.16    7.02
   4 -11  -7   46.77   13.00
  -4 -11   7   46.95   11.98
   4 -11  -8    7.00    4.96
  -4 -11   8    1.01    3.14
   4 -11  -9   -0.00    3.45
  -4 -11   9    0.00    3.64
   4 -11 -10    4.07    5.01
  -4 -11  10    0.00    3.38
  -4  11  11   93.87   21.84
   4 -11 -11   86.60   19.71
  -4 -11  11  107.66   18.75
  -4  11  12   -0.00    3.72
   4 -11 -12   -0.00    4.20
  -4  11  13   31.59   10.99
   4 -11 -13   13.64    7.89
  -4  11  14   11.13    7.73
   4 -11 -14   10.43    7.02
  -4  11  15   22.88   10.49
   4 -11 -15   -0.00    6.08
   4 -11 -16   -0.00    4.61
   4 -11 -17   60.84   15.60
  -4  11  18    0.00    5.24
   4 -11 -18    0.00    4.80
  -4  11  19   -0.00    4.92
   4 -11 -19   -0.00    4.40
  -4  11  20   -0.00    4.96
   4 -11 -20    0.56    5.37
  -4  11  21   42.77   14.82
   4 -11 -21   34.16   11.94
  -4  11  22    0.56    4.49
   4 -11 -22   -0.00    6.11
  -4  11  23    5.14    5.69
   4 -11 -23    0.00    3.57
  -4  11  24    0.35    4.32
   4 -11 -24    4.83    6.10
  -4  11  25    0.28    4.89
   4 -11 -25    3.39    5.09
  -4  11  26   -0.00    4.75
   4 -11 -26   -0.00    4.06
  -4  11  27   17.76   10.46
   4 -11 -27    8.47    7.42
  -4  11  28   -0.00    5.94
   4 -11 -28   -0.00    4.07
  -4  11  29    5.44    7.31
   4 -11 -29    3.33    4.68
  -4  11  30    0.00    4.89
   4 -11 -30    0.23    4.50
  -4  11  31   10.07    8.24
   4 -11 -31    8.33    7.35
  -4  11  32    1.37    5.65
   4 -11 -32   -0.00    4.98
  -4  11  33    4.34    5.52
   4 -11 -33    2.56    6.21
  -4  11  34    4.07    5.92
   4 -12  -1    3.14    4.17
  -4 -12   1    4.60    4.97
   4 -12  -2   -0.00    3.77
   4 -12  -3   87.35   18.87
   4 -12  -4   22.41    8.77
   4 -12  -5   27.32    9.88
  -4 -12   5   40.85   10.84
   4 -12  -6    1.13    4.16
  -4 -12   6    0.00    3.56
   4 -12  -7    3.61    4.33
  -4 -12   7    4.08    4.62
   4 -12  -8   11.84    7.06
  -4 -12   8    8.82    5.89
   4 -12  -9   58.31   15.26
  -4 -12   9   70.08   15.02
   4 -12 -10   -0.00    5.15
   4 -12 -11    2.39    4.62
   4 -12 -12    5.82    5.92
   4 -12 -13   32.75   10.88
   4 -12 -14   14.76    7.69
   4 -12 -15   24.97    9.44
   4 -12 -16   -0.00    5.66
   4 -12 -17    2.02    4.67
   4 -12 -18    7.49    6.08
   4 -12 -19   30.08   11.63
   4 -12 -20    5.80    6.88
   4 -12 -21    7.32    6.37
   4 -12 -23    6.86    6.18
   4 -12 -24   11.16    7.31
   4 -12 -25   15.18    8.43
   4 -12 -26    2.34    5.39
   4 -12 -27    2.06    5.78
   4 -12 -28    4.32    5.91
   4 -12 -29    2.75    5.44
  -4  12  30    0.00    6.49
   4 -12 -30    1.12    5.58
  -4  12  31    7.49    8.61
  -4  12  32    3.15    6.31
  -4  12  33   -0.00    5.04
  -4  12  34    1.33    4.70
   4 -13  -1   54.88   13.75
  -4 -13   1   45.58   13.01
   4 -13  -2    3.15    4.66
  -4 -13   2    6.48    4.97
   4 -13  -3   17.57    7.52
  -4 -13   3   10.88    6.45
   4 -13  -4    4.31    5.12
  -4 -13   4   -0.00    2.90
   4 -13  -5   65.83   15.78
   4 -13  -6   10.73    6.49
   4 -13  -8   -0.00    4.00
   4 -13  -9    1.26    3.94
   4 -13 -10    2.94    4.29
   4 -13 -11   36.97   11.99
   4 -13 -12   14.15    7.74
   4 -13 -13    5.00    5.27
   4 -13 -14    0.54    2.35
   4 -13 -15    4.16    5.24
   4 -13 -16    9.01    7.02
   4 -13 -17   21.71    9.22
   4 -13 -18   -0.00    3.12
   4 -13 -19    3.47    6.08
   4 -13 -20   -0.00    4.85
   4 -13 -21    9.12    7.37
   4 -13 -22   -0.00    4.51
   4 -13 -23    2.83    7.30
   4 -13 -24    3.26    5.14
   4 -13 -25   -0.00    4.24
   4 -13 -26   -0.00    3.77
   4 -13 -27    1.19    4.77
   4 -14  -1   -0.00    3.42
  -4 -14   1    0.56    4.47
   4 -14  -2    3.80    4.14
  -4 -14   2    5.15    4.53
   4 -14  -3   19.32    7.94
  -4 -14   3   12.27    7.28
   4 -14  -4    6.96    5.67
  -4 -14   4   29.06    9.32
   4 -14  -5    6.58    5.28
  -4 -14   5   13.47    6.78
   4 -14  -6   -0.00    3.67
   4 -14  -7    1.71    5.01
   4 -14  -8   15.79    7.93
   4 -14  -9   46.59   13.56
   4 -14 -10    8.60    6.68
   4 -14 -11    1.63    4.43
   4 -14 -12    4.83    4.85
   4 -14 -13    9.39    6.45
   4 -14 -14   10.53    7.02
   4 -14 -15    3.77    5.97
   4 -14 -16    5.78    5.94
   4 -14 -17    0.00    2.90
   4 -14 -18    1.19    5.02
   4 -14 -19    0.49    4.01
   4 -14 -20    0.00    5.88
   4 -14 -21    0.52    5.26
   4 -14 -22    3.67    5.09
   4 -14 -23    3.26    6.06
   4 -14 -24    4.65    5.51
   4 -15  -1   17.51    8.18
  -4 -15   1   16.41    7.94
   4 -15  -2   -0.00    4.06
  -4 -15   2   24.32    8.72
   4 -15  -3    2.58    4.49
  -4 -15   3    6.16    5.41
   4 -15  -4   -0.00    3.06
   4 -15  -5    5.62    5.51
   4 -15  -6    2.67    5.28
   4 -15  -7    7.10    6.24
   4 -15  -8    4.82    5.78
   4 -15  -9    7.18    6.25
   4 -15 -10    6.35    5.42
   4 -15 -11   -0.00    4.79
   4 -15 -12    8.32    5.63
   4 -15 -13    2.45    4.42
   4 -15 -14   -0.00    4.28
   4 -15 -15    0.66    3.24
   4 -15 -16    0.07    3.96
   4 -15 -17   25.45   10.32
   4 -15 -18    7.50    6.91
   4 -15 -19   -0.00    5.45
   4 -15 -20    5.57    5.43
   4 -16  -1    0.00    4.43
  -4 -16   1    4.94    5.23
   4 -16  -2   -0.00    3.43
   4 -16  -3    2.26    5.37
   4 -16  -4   15.78    7.32
   4 -16  -5   -0.00    3.81
   4 -16  -6    2.64    4.69
   4 -16  -7    4.84    5.66
   4 -16  -8    3.10    5.69
   4 -16  -9   -0.00    4.46
   4 -16 -10    4.64    5.53
   4 -16 -11    4.71    5.02
   4 -16 -12    1.30    4.74
   4 -16 -13    1.93    4.70
   4 -16 -14    4.68    5.71
   4 -16 -15    0.00    4.98
   4 -16 -16    0.42    4.93
   4 -16 -17   -0.00    4.58
   4 -17  -1   12.98    7.57
   4 -17  -2    8.74    6.84
   4 -17  -3    1.49    4.97
   4 -17  -4   -0.00    4.90
   4 -17  -5    0.57    4.28
   4 -17  -6    4.95    5.33
   4 -17  -7    1.15    4.73
   4 -17  -8   -0.00    4.03
   4 -17  -9   -0.00    4.24
   4 -17 -10    2.64    4.76
   4 -17 -11    2.28    5.02
   4 -17 -12   15.03    8.01
   4 -17 -13    1.49    4.08
   4 -18  -1   -0.00    4.54
   4 -18  -2   11.09    6.85
   4 -18  -3   11.56    7.34
   4 -18  -4   12.63    8.12
   4 -18  -5    0.71    4.08
   4 -18  -6   -0.00    4.29
   4 -18  -7    7.73    6.40
   4 -18  -8    7.47    6.41
   4 -18  -9    1.11    3.57
   4 -19  -3    3.47    4.93
   4 -19  -4   -0.00    3.41
  -3   0   1    1.48    2.32
  -3   0   1    0.30    2.69
   3   0  -1    0.00    2.71
   3   0  -1    0.00    2.75
  -3   0   2    0.00    3.09
  -3   0   2    0.00    2.97
   3   0  -2    0.00    2.57
   3   0  -2   -0.00    2.79
  -3   0   3 4907.97  620.69
  -3   0   3 4236.39  620.86
   3   0  -3 5543.71  621.44
   3   0  -3 4419.57  621.05
  -3   0   4    1.08    2.45
  -3   0   4    2.19    3.58
   3   0  -4   -0.00    2.79
   3   0  -4   -0.00    2.88
  -3   0   5   92.19   13.68
  -3   0   5   91.21   14.45
   3   0  -5   87.77   13.60
   3   0  -5   68.80   13.65
  -3   0   6    0.75    2.00
  -3   0   6   -0.00    2.72
   3   0  -6    0.00    2.40
   3   0  -6    0.97    2.55
  -3   0   7  414.31   59.03
  -3   0   7  446.50   59.99
   3   0  -7  443.03   58.93
  -3   0   8    0.61    1.92
  -3   0   8    0.72    2.42
   3   0  -8    1.39    1.99
  -3   0   9  734.99  102.03
  -3   0   9  740.52  102.44
   3   0  -9  797.63  101.62
  -3   0  10    1.36    2.87
   3   0 -10    0.74    1.85
  -3   0  11 1011.33  124.94
   3   0 -11  928.06  123.58
   3   0 -11  848.55  124.64
  -3   0  12    0.76    2.79
   3   0 -12    0.00    2.34
  -3   0  13  512.65   70.49
   3   0 -13  504.97   69.30
  -3   0  14    0.92    2.68
   3   0 -14    2.11    2.48
   3   0 -14    0.92    2.55
   3   0 -15  101.10   16.70
   3   0 -15  101.06   16.54
   3   0 -16    0.14    2.04
   3   0 -16    0.75    2.49
  -3   0  17  153.68   24.69
   3   0 -17  150.69   23.71
   3   0 -17  154.70   23.73
  -3   0  18    0.05    2.56
   3   0 -18   -0.00    1.98
   3   0 -18    1.54    2.53
  -3   0  19   41.74   10.95
   3   0 -19   54.53   10.86
   3   0 -19   62.51   11.10
  -3   0  20    0.49    3.05
   3   0 -20    0.51    2.49
   3   0 -20    0.00    2.63
  -3   0  21    1.03    3.04
   3   0 -21    1.54    2.64
   3   0 -21    3.38    2.74
  -3   0  22    0.00    3.85
   3   0 -22    0.48    2.33
   3   0 -22    1.55    2.48
  -3   0  23  273.79   42.48
  -3   0  23  275.31   43.96
   3   0 -23  292.20   42.52
   3   0 -23  313.78   42.85
  -3   0  24    0.06    2.16
   3   0 -24   -0.00    2.16
   3   0 -24    0.76    2.73
  -3   0  25   64.74   14.47
   3   0 -25   87.18   15.28
   3   0 -25   84.79   15.20
  -3   0  26   -0.00    2.92
   3   0 -26    1.94    2.79
  -3   0  27   78.14   15.80
   3   0 -27   80.73   15.43
  -3   0  28    0.00    3.42
  -3   0  29   54.22   12.35
  -3   0  30    0.80    2.96
  -3   0  31   -0.00    3.41
  -3   0  32    5.16    4.06
  -3   0  33    5.14    4.50
  -3   0  34   -0.00    3.68
  -3   0  35   24.65    8.82
  -3   0  36   -0.00    4.63
  -3   0  37    1.87    3.55
  -3   0  38   -0.00    3.39
  -3   0  39   21.94    8.56
  -3   0  40    2.64    4.20
  -3   1   1  855.51  107.95
  -3   1   1  975.63  109.29
   3  -1  -1  735.55  107.59
   3  -1  -1 1043.63  109.85
   3   1  -1  619.96  107.47
   3   1  -1  819.02  108.56
  -3  -1   1  871.05  108.73
  -3  -1   1  751.02  108.18
  -3   1   2  479.90   70.08
  -3   1   2  518.83   71.10
   3  -1  -2  420.45   69.76
   3  -1  -2  578.22   71.63
   3   1  -2  541.60   70.85
   3   1  -2  526.25   70.93
  -3  -1   2  570.68   71.19
  -3  -1   2  619.06   71.46
  -3   1   3   11.37    3.88
  -3   1   3    8.17    4.03
   3  -1  -3   11.26    3.84
   3  -1  -3    7.23    4.52
   3   1  -3   12.45    4.49
   3   1  -3    8.89    3.91
  -3  -1   3    9.46    3.96
  -3  -1   3   12.82    4.39
  -3   1   4    5.14    3.18
  -3   1   4    5.41    3.73
   3  -1  -4    2.89    2.75
   3  -1  -4    2.13    3.30
   3   1  -4    7.51    3.25
   3   1  -4    6.31    3.31
  -3  -1   4    4.70    2.93
  -3  -1   4    3.97    3.33
  -3   1   5 1831.27  255.72
  -3   1   5 2042.27  256.92
   3  -1  -5 2084.18  255.79
   3  -1  -5 2077.72  256.96
   3   1  -5 1782.07  255.43
  -3  -1   5 1851.55  255.29
  -3  -1   5 2064.17  256.31
  -3   1   6    1.43    2.68
  -3   1   6    3.07    3.51
   3  -1  -6   -0.00    2.57
   3  -1  -6    1.85    2.90
   3   1  -6    1.87    2.57
  -3  -1   6    0.87    1.96
  -3   1   7  186.19   28.42
  -3   1   7  169.37   28.49
   3  -1  -7  188.37   27.84
   3  -1  -7  185.46   28.66
   3   1  -7  210.26   27.77
  -3  -1   7  205.81   27.51
  -3   1   8   87.43   13.97
  -3   1   8   70.45   13.58
   3  -1  -8   66.84   12.70
   3  -1  -8   71.16   13.71
   3   1  -8   89.10   12.83
   3   1  -8   76.39   12.87
  -3  -1   8   85.91   12.67
  -3   1   9  992.51  118.11
  -3   1   9  891.86  117.74
   3  -1  -9  857.20  116.60
   3  -1  -9  975.81  118.30
   3   1  -9  807.05  115.63
   3   1  -9  932.69  116.55
  -3  -1   9  786.04  115.69
  -3   1  10   50.94   10.00
  -3   1  10   39.11    9.33
   3  -1 -10   42.34    8.68
   3  -1 -10   33.26    8.85
   3   1 -10   45.21    8.01
   3   1 -10   50.35    8.66
  -3  -1  10   40.61    8.12
  -3  -1  10   53.14    9.27
  -3   1  11  546.42   60.37
  -3   1  11  410.43   58.86
   3  -1 -11  391.43   57.74
   3   1 -11  423.75   56.86
   3   1 -11  420.02   57.46
  -3  -1  11  404.14   57.31
  -3  -1  11  388.32   57.56
  -3   1  12    0.00    3.25
  -3   1  12    2.79    3.62
   3  -1 -12    0.80    3.16
   3   1 -12    5.21    2.59
  -3  -1  12    2.01    2.71
  -3  -1  12    1.90    2.78
  -3   1  13    5.74    4.07
  -3   1  13    5.63    4.64
   3  -1 -13   13.07    4.57
   3  -1 -13    4.74    3.46
   3   1 -13   10.71    3.38
  -3  -1  13    9.89    3.77
  -3  -1  13    4.35    3.33
  -3   1  14   27.28    7.13
   3  -1 -14   12.19    4.87
   3  -1 -14   10.21    4.61
   3   1 -14   15.95    4.18
  -3  -1  14    9.74    4.25
  -3  -1  14   10.43    4.52
  -3   1  15  376.06   52.66
   3  -1 -15  359.61   51.34
   3   1 -15  350.05   50.37
   3   1 -15  340.96   49.77
  -3  -1  15  368.65   51.33
  -3  -1  15  401.39   51.59
  -3   1  16   12.26    5.19
   3  -1 -16   11.36    4.45
   3  -1 -16    5.13    3.48
   3   1 -16    0.40    2.19
   3   1 -16    5.98    3.02
  -3  -1  16    5.76    3.53
  -3   1  17  213.28   31.56
   3  -1 -17  201.44   30.17
   3  -1 -17  186.55   29.93
   3   1 -17  206.13   29.16
   3   1 -17  185.57   28.50
  -3  -1  17  197.51   29.92
   3  -1 -18    0.48    2.64
   3  -1 -18    0.53    2.46
   3   1 -18    0.00    1.99
   3   1 -18    2.06    2.13
  -3  -1  18    0.18    2.57
   3  -1 -19   50.06   10.54
   3  -1 -19   53.00   10.93
   3   1 -19   41.59    9.25
   3   1 -19   49.50    9.50
  -3  -1  19   53.15   10.77
   3  -1 -20   58.96   12.33
   3   1 -20   61.04   11.47
   3   1 -20   75.60   12.02
  -3  -1  20   52.68   11.99
   3  -1 -21  103.93   21.10
   3  -1 -21  155.51   22.89
   3   1 -21  135.08   21.02
   3   1 -21  140.82   20.95
  -3  -1  21  130.36   22.04
   3  -1 -22   -0.00    2.76
   3  -1 -22    1.89    2.83
   3   1 -22    4.74    3.12
   3   1 -22    0.00    2.42
  -3  -1  22   -0.00    3.40
  -3   1  23   12.39    5.36
   3  -1 -23    9.36    4.67
   3  -1 -23   13.46    5.46
   3   1 -23    9.83    4.32
   3   1 -23   10.52    4.35
  -3  -1  23    6.02    4.60
  -3   1  24    1.45    3.49
   3  -1 -24   -0.00    2.82
   3  -1 -24    0.27    2.69
   3   1 -24    2.07    2.39
  -3   1  25   52.92   12.43
   3  -1 -25   45.20   11.54
   3  -1 -25   60.20   12.59
   3   1 -25   65.50   11.89
  -3  -1  25   56.54   11.76
  -3   1  26   15.63    6.25
   3  -1 -26   -0.00    2.93
   3  -1 -26    3.78    3.69
   3   1 -26    9.68    4.63
  -3  -1  26    9.95    4.46
  -3   1  27   67.31   14.96
   3  -1 -27   70.63   14.88
  -3  -1  27   82.45   14.89
  -3   1  28    0.00    4.10
   3  -1 -28    4.25    3.64
  -3  -1  28    0.48    3.11
  -3   1  29    1.71    3.45
   3  -1 -29    0.00    3.08
  -3  -1  29    0.00    3.14
  -3   1  30    3.22    4.72
  -3  -1  30   17.59    6.32
  -3   1  31   35.51   10.40
  -3  -1  31   42.88   10.51
  -3   1  32    1.41    3.32
  -3  -1  32    0.00    3.72
  -3   1  33   13.73    6.51
  -3  -1  33    8.31    5.49
  -3   1  34   -0.00    4.42
  -3  -1  34   -0.00    3.27
  -3   1  35    9.48    5.43
  -3  -1  35   11.65    5.31
  -3   1  36   -0.00    3.99
  -3  -1  36    0.00    3.13
  -3   1  37   15.07    7.27
  -3  -1  37   19.84    7.40
  -3   1  38   -0.00    3.84
  -3  -1  38    2.18    4.27
  -3   1  39    1.71    4.71
  -3  -1  39   11.08    5.90
  -3   1  40    2.12    4.21
  -3  -1  40    0.91    3.05
  -3   2   1  139.96   22.63
  -3   2   1  149.26   23.46
   3  -2  -1  176.17   23.01
   3  -2  -1  179.05   24.30
   3   2  -1  145.02   22.89
   3   2  -1  157.54   23.43
  -3  -2   1  145.97   23.18
  -3  -2   1  142.45   23.16
  -3   2   2   78.14   13.48
  -3   2   2   80.94   14.25
   3  -2  -2  117.66   14.23
   3  -2  -2   63.38   13.63
   3   2  -2   68.56   13.19
   3   2  -2   66.15   13.22
  -3  -2   2   82.61   13.80
  -3  -2   2  121.93   15.09
  -3   2   3 1133.69  169.00
  -3   2   3  994.31  169.00
   3  -2  -3 1179.46  168.64
   3  -2  -3 1504.71  170.85
   3   2  -3 2038.49  171.14
   3   2  -3 1153.10  168.91
  -3  -2   3 1180.22  168.99
  -3  -2   3 1498.55  170.02
  -3   2   4    3.81    3.66
  -3   2   4    2.20    2.99
   3  -2  -4    0.85    1.69
   3  -2  -4   -0.00    2.95
   3   2  -4    0.00    2.42
  -3  -2   4    4.91    3.31
  -3  -2   4    1.85    3.08
  -3   2   5    3.34    3.08
  -3   2   5    1.08    3.21
   3  -2  -5    0.00    2.29
   3  -2  -5    1.78    3.25
   3   2  -5    1.55    2.54
  -3  -2   5    0.00    2.88
  -3   2   6    8.14    3.60
  -3   2   6    3.90    3.61
   3  -2  -6    3.89    3.19
   3  -2  -6    1.80    3.50
   3   2  -6    5.58    3.18
   3   2  -6    4.65    2.72
  -3  -2   6    4.45    2.87
  -3   2   7  437.15   56.78
  -3   2   7  444.74   56.98
   3  -2  -7  333.98   55.05
   3  -2  -7  448.10   57.11
   3   2  -7  337.35   54.47
   3   2  -7  415.18   54.79
  -3  -2   7  448.90   54.83
  -3   2   8  717.77   96.97
  -3   2   8  778.76   97.37
   3  -2  -8  735.82   97.27
   3   2  -8  705.06   95.04
  -3  -2   8  659.31   94.37
  -3  -2   8  723.21   95.33
  -3   2   9  470.44   65.07
  -3   2   9  482.53   65.10
   3  -2  -9  427.51   63.72
   3  -2  -9  460.97   65.08
   3   2  -9  435.86   62.61
   3   2  -9  465.87   62.50
  -3  -2   9  487.31   62.41
  -3  -2   9  468.53   63.12
  -3   2  10    3.44    3.70
  -3   2  10    8.61    4.40
   3  -2 -10    8.76    3.81
   3  -2 -10    5.18    4.75
   3   2 -10    3.67    2.60
   3   2 -10    7.95    2.94
  -3  -2  10    2.95    2.09
  -3  -2  10    6.87    3.22
  -3   2  11   28.97    8.11
  -3   2  11   45.36    9.01
   3  -2 -11   16.90    5.81
   3  -2 -11   33.34    7.71
   3   2 -11   20.06    5.08
   3   2 -11   30.79    5.54
  -3  -2  11   17.34    4.82
  -3  -2  11   30.59    6.47
  -3   2  12   13.27    6.09
  -3   2  12   28.27    7.47
   3  -2 -12   17.24    5.63
   3  -2 -12   14.57    5.56
   3   2 -12   15.81    4.32
  -3  -2  12   15.82    4.31
  -3  -2  12   16.98    5.03
  -3   2  13  411.85   54.84
   3  -2 -13  353.70   53.15
   3  -2 -13  393.23   53.72
   3   2 -13  354.09   51.10
  -3  -2  13  388.08   51.75
  -3  -2  13  379.58   52.09
  -3   2  14    9.20    5.28
   3  -2 -14   15.10    5.26
   3  -2 -14   18.21    5.64
   3   2 -14   10.60    3.47
  -3  -2  14   10.10    3.81
  -3  -2  14   13.62    4.37
  -3   2  15   12.90    6.50
   3  -2 -15   28.00    7.26
   3  -2 -15   18.36    6.54
   3   2 -15   33.11    5.91
  -3  -2  15   38.26    7.09
  -3  -2  15   26.75    6.39
  -3   2  16   12.60    6.30
   3  -2 -16   13.39    5.05
   3  -2 -16   11.04    4.69
   3   2 -16   12.72    3.80
   3   2 -16   13.58    3.78
  -3  -2  16    9.29    3.83
  -3  -2  16    9.15    3.76
  -3   2  17  183.78   24.72
   3  -2 -17  111.88   20.97
   3  -2 -17  114.01   21.15
   3   2 -17  134.29   19.59
   3   2 -17  141.54   19.32
  -3  -2  17  107.02   19.78
  -3   2  18   10.94    5.40
   3  -2 -18    7.46    4.58
   3  -2 -18    4.11    3.98
   3   2 -18    9.27    3.26
   3   2 -18    4.90    2.57
  -3  -2  18   13.97    4.53
  -3   2  19   43.75   10.54
  -3   2  19   34.74   10.24
   3  -2 -19   49.58   10.55
   3  -2 -19   42.43   10.12
   3   2 -19   42.67    8.23
   3   2 -19   44.59    7.92
  -3  -2  19   34.08    8.41
  -3   2  20    1.09    2.28
  -3   2  20    3.83    4.43
   3  -2 -20    0.00    2.99
   3  -2 -20    6.21    4.05
   3   2 -20    2.14    2.15
   3   2 -20    0.00    1.62
  -3  -2  20    3.73    3.32
  -3   2  21    1.47    3.73
   3  -2 -21    0.74    2.43
   3  -2 -21    0.00    2.79
   3   2 -21    0.00    1.97
   3   2 -21    0.96    1.82
  -3  -2  21    0.10    2.46
  -3   2  22    0.62    4.16
   3  -2 -22    1.57    3.10
   3  -2 -22   -0.00    2.29
   3   2 -22    1.78    1.95
   3   2 -22    0.46    1.86
  -3  -2  22    1.62    2.93
  -3   2  23  127.86   21.68
   3  -2 -23  115.74   20.74
   3  -2 -23  125.11   21.39
   3   2 -23  123.91   18.87
  -3  -2  23   97.48   19.27
  -3   2  24   47.87   11.51
   3  -2 -24   36.83   10.16
   3   2 -24   43.44    8.79
  -3   2  25   41.95   11.30
   3  -2 -25   49.46   11.57
  -3   2  26    2.75    4.41
   3  -2 -26    6.91    4.77
  -3  -2  26    0.00    2.77
  -3   2  27   52.95   13.15
   3  -2 -27   54.77   12.67
  -3  -2  27   49.39   10.65
  -3   2  28    4.05    4.71
   3  -2 -28    7.33    4.83
  -3  -2  28    6.61    4.00
  -3   2  29   93.98   19.30
   3  -2 -29   88.77   18.67
  -3  -2  29  107.25   17.85
  -3   2  30   -0.00    3.74
  -3  -2  30    0.03    2.14
  -3   2  31   -0.00    3.50
  -3  -2  31   -0.00    2.42
  -3   2  32    2.37    3.91
  -3  -2  32    3.47    3.54
  -3   2  33   32.61   10.41
  -3  -2  33   37.03    9.36
  -3   2  34    4.78    5.08
  -3  -2  34    1.58    3.05
  -3   2  35   14.26    8.11
  -3  -2  35   34.76    8.64
  -3   2  36    2.70    4.17
  -3  -2  36    0.95    2.86
  -3   2  37    8.38    5.95
  -3  -2  37    2.87    3.60
  -3   2  38    0.44    4.58
  -3  -2  38    0.00    2.96
  -3   2  39   27.44    9.08
  -3  -2  39   14.42    6.50
  -3  -2  40   -0.00    2.93
  -3   3   1  511.09   62.41
  -3   3   1  473.15   62.37
   3  -3  -1  322.02   60.33
   3  -3  -1  501.82   63.00
   3   3  -1  428.53   61.37
   3   3  -1  449.34   61.96
  -3  -3   1  458.13   61.89
  -3  -3   1  588.59   63.28
  -3   3   2  231.56   34.73
  -3   3   2  302.26   36.18
   3  -3  -2  217.04   35.01
   3   3  -2  286.42   34.83
   3   3  -2  199.09   34.03
  -3  -3   2  211.47   34.12
  -3  -3   2  257.05   35.02
  -3   3   3   48.80    9.23
  -3   3   3   21.14    7.67
   3  -3  -3   46.05    8.69
   3  -3  -3   42.06    9.35
   3   3  -3   36.54    7.87
  -3  -3   3   63.22    9.48
  -3  -3   3   38.09    8.26
  -3   3   4   93.94   13.87
  -3   3   4   79.65   13.33
   3  -3  -4   59.16   11.65
   3  -3  -4   84.45   13.71
   3   3  -4   74.17   11.80
  -3  -3   4   45.10   10.84
  -3   3   5  499.85   69.62
  -3   3   5  493.12   69.54
   3  -3  -5  500.12   68.81
   3  -3  -5  575.62   70.62
   3   3  -5  554.54   68.23
   3   3  -5  511.10   68.04
  -3  -3   5  414.37   67.61
  -3   3   6  546.29   77.75
  -3   3   6  559.64   77.66
   3  -3  -6  599.76   77.24
   3  -3  -6  575.62   78.03
   3   3  -6  516.50   75.46
   3   3  -6  652.67   76.10
  -3  -3   6  504.69   75.65
  -3   3   7  166.21   27.90
  -3   3   7  226.94   29.05
   3  -3  -7  206.68   27.72
   3  -3  -7  176.14   28.16
   3   3  -7  152.65   25.42
   3   3  -7  192.14   25.76
  -3  -3   7  176.07   25.94
  -3  -3   7  161.64   25.82
  -3   3   8   27.01    7.50
  -3   3   8   13.49    6.07
   3  -3  -8   24.86    6.70
   3  -3  -8   20.11    6.91
   3   3  -8   28.29    5.85
   3   3  -8   28.88    5.58
  -3  -3   8   22.74    5.51
  -3  -3   8   27.04    5.92
  -3   3   9  146.57   24.30
  -3   3   9  147.52   23.90
   3  -3  -9  129.25   22.65
   3  -3  -9  161.40   23.66
   3  -3  -9  161.10   24.65
   3   3  -9  153.08   21.50
   3   3  -9  146.75   20.76
  -3  -3   9  123.18   21.21
  -3   3  10  356.81   60.02
  -3   3  10  412.73   60.34
   3  -3 -10  376.90   59.07
   3  -3 -10  459.49   60.05
   3  -3 -10  433.90   61.36
   3   3 -10  428.18   57.52
   3   3 -10  434.47   56.73
  -3  -3  10  452.50   57.18
  -3  -3  10  404.78   57.60
  -3   3  11  539.15   68.58
   3  -3 -11  527.50   67.44
   3  -3 -11  546.52   67.81
   3   3 -11  436.57   64.42
   3   3 -11  489.31   63.74
  -3  -3  11  444.14   63.94
  -3  -3  11  469.71   64.86
  -3   3  12    0.61    2.56
   3  -3 -12    0.00    3.30
   3  -3 -12   -0.00    2.74
   3   3 -12    0.00    2.20
  -3  -3  12    0.00    1.88
  -3  -3  12    0.00    2.13
  -3   3  13   15.13    5.89
   3  -3 -13    9.97    4.86
   3  -3 -13    5.88    4.09
   3   3 -13   11.69    3.83
  -3  -3  13   13.84    3.58
  -3  -3  13   14.43    4.07
  -3   3  14   -0.00    4.03
   3  -3 -14    3.61    3.85
   3  -3 -14    4.73    3.61
   3   3 -14    1.15    2.39
  -3  -3  14    2.28    1.98
  -3  -3  14   -0.00    2.31
  -3   3  15  229.96   30.96
   3  -3 -15  173.45   28.02
   3  -3 -15  171.18   28.34
  -3  -3  15  153.51   25.22
  -3  -3  15  196.94   26.22
  -3   3  16   42.81   10.41
  -3   3  16   18.73    9.26
   3  -3 -16   42.43   10.13
   3  -3 -16   35.27    9.70
   3   3 -16   52.28    8.17
  -3  -3  16   57.66    8.70
  -3  -3  16   42.10    8.29
  -3   3  17   58.79   12.62
  -3   3  17   47.82   12.69
   3  -3 -17   67.13   12.90
   3  -3 -17   60.18   12.80
   3   3 -17   56.79    9.52
   3   3 -17   60.66    9.72
  -3  -3  17   53.81    9.92
  -3  -3  17   52.81   10.20
  -3   3  18    0.00    2.43
  -3   3  18    1.70    3.79
   3  -3 -18    1.74    3.37
   3  -3 -18    0.00    3.03
   3   3 -18    4.05    2.18
   3   3 -18    8.01    2.69
  -3  -3  18    3.24    2.53
  -3   3  19    6.54    4.73
  -3   3  19   15.83    6.89
   3  -3 -19    6.86    4.50
   3  -3 -19   21.32    6.82
   3   3 -19   11.89    3.45
   3   3 -19    9.08    3.21
  -3  -3  19   16.00    4.77
  -3   3  20   28.82    9.70
   3  -3 -20   38.57    9.66
   3   3 -20   42.44    7.28
   3   3 -20   32.22    6.68
  -3  -3  20   35.18    7.85
  -3   3  21   83.24   17.68
   3  -3 -21   88.72   16.29
   3   3 -21   83.18   13.01
   3   3 -21   82.12   12.80
  -3  -3  21   68.71   13.68
  -3   3  22   53.77   13.13
   3  -3 -22   44.15   11.70
   3   3 -22   61.27    9.98
  -3  -3  22   56.84   10.83
  -3   3  23    5.32    4.82
   3  -3 -23    3.05    3.62
   3   3 -23    4.88    2.65
  -3  -3  23    0.00    2.77
  -3   3  24    7.21    4.81
   3  -3 -24    7.89    4.86
  -3  -3  24    7.12    3.88
  -3   3  25  137.50   24.92
   3  -3 -25  139.18   24.67
  -3   3  26   49.32   13.14
   3  -3 -26   60.57   13.33
  -3   3  27  104.33   21.09
  -3  -3  27  113.94   18.17
  -3   3  28   12.46    7.02
  -3  -3  28    6.52    3.62
  -3   3  29   -0.00    4.47
  -3  -3  29    5.38    3.30
  -3   3  30   24.72    9.43
  -3  -3  30   38.97    8.73
  -3   3  31   33.08   10.95
   3  -3 -31   47.74   12.45
  -3  -3  31   47.47    9.98
  -3   3  32   10.87    5.66
  -3  -3  32    4.26    3.46
  -3   3  33    3.18    3.91
  -3  -3  33    1.39    2.58
  -3   3  34    1.60    5.54
  -3  -3  34    2.52    3.64
  -3   3  35   11.88    6.32
  -3  -3  35    2.39    3.39
  -3   3  36   -0.00    4.71
  -3  -3  36    5.08    3.80
  -3   3  37    5.14    5.93
  -3  -3  37    3.51    3.93
  -3   3  38   -0.00    4.80
  -3  -3  38   -0.00    3.13
  -3   3  39    0.25    4.97
  -3  -3  39    1.83    3.69
  -3  -3  40    1.28    2.58
  -3  -3  41    2.98    3.78
  -3   4   1  120.48   18.62
  -3   4   1  116.87   18.34
   3  -4  -1  127.03   17.90
   3  -4  -1  118.64   18.93
   3   4  -1  107.71   17.39
   3   4  -1   87.88   17.19
  -3  -4   1   86.24   16.95
  -3  -4   1  104.49   18.03
  -3   4   2  122.52   22.52
  -3   4   2  162.83   23.57
   3  -4  -2  169.37   23.00
   3  -4  -2  138.75   23.23
   3   4  -2  154.76   22.33
   3   4  -2  133.27   22.30
  -3  -4   2  144.16   22.39
  -3  -4   2  130.28   22.27
  -3   4   3  374.47   46.41
   3  -4  -3  351.67   46.28
   3   4  -3  315.68   43.83
  -3  -4   3  256.77   43.53
  -3  -4   3  308.84   44.40
  -3   4   4   54.33   11.30
  -3   4   4   42.42   10.21
   3  -4  -4   50.97   10.27
   3  -4  -4   47.73   10.82
   3   4  -4   51.73    9.33
  -3  -4   4   45.07    9.40
  -3   4   5   53.12   11.28
  -3   4   5   47.53   10.64
   3  -4  -5   45.12    9.99
   3  -4  -5   63.53   12.17
   3   4  -5   50.97    9.28
   3   4  -5   44.04    9.08
  -3  -4   5   47.51    9.49
  -3   4   6   58.39   14.08
  -3   4   6   75.52   14.61
   3  -4  -6   90.30   14.85
   3  -4  -6  101.05   16.47
   3   4  -6   63.77   12.45
   3   4  -6   81.52   12.93
  -3  -4   6   72.89   12.98
  -3  -4   6   93.75   13.92
  -3   4   7  223.54   35.34
  -3   4   7  277.58   36.13
   3  -4  -7  211.98   34.11
   3  -4  -7  222.07   34.35
   3  -4  -7  240.38   35.83
   3   4  -7  205.33   32.32
   3   4  -7  237.06   32.43
  -3  -4   7  219.69   32.77
  -3  -4   7  251.30   33.38
  -3   4   8  222.43   31.52
  -3   4   8  177.97   29.89
   3  -4  -8  134.68   28.09
   3  -4  -8  252.88   30.96
   3  -4  -8  168.24   30.07
   3   4  -8  269.84   28.41
   3   4  -8  200.28   27.15
  -3  -4   8  147.89   27.11
  -3  -4   8  192.62   27.86
  -3   4   9   98.93   21.34
   3  -4  -9  123.78   21.53
   3  -4  -9  108.58   21.14
   3  -4  -9  150.53   23.59
   3   4  -9  153.41   19.83
   3   4  -9  126.56   18.74
  -3  -4   9  119.96   19.53
  -3  -4   9  156.11   20.37
  -3   4  10   36.75   10.42
   3  -4 -10   50.86   10.28
   3  -4 -10   58.34   11.08
   3   4 -10   47.12    7.91
   3   4 -10   40.71    6.81
  -3  -4  10   37.23    7.57
  -3  -4  10   32.70    7.61
  -3   4  11   83.53   17.95
   3  -4 -11  109.61   18.10
   3  -4 -11  104.20   18.09
   3   4 -11  112.14   15.36
   3   4 -11   93.54   13.61
  -3  -4  11  113.97   15.20
  -3  -4  11   80.67   14.98
  -3   4  12  272.11   39.74
  -3   4  12  215.64   39.17
   3  -4 -12  234.25   38.67
   3  -4 -12  284.13   40.01
   3   4 -12  255.17   36.06
  -3  -4  12  264.86   35.80
  -3  -4  12  282.17   36.79
  -3   4  13  247.31   43.39
  -3   4  13  299.98   45.16
   3  -4 -13  260.71   43.31
[truncated: 820,036 more chars]
