# Supplementary material for: LED-pump-X-ray-multiprobe crystallography for sub-second timescales
Source: Commun Chem. 2022 Aug 26;5:102. doi: 10.1038/s42004-022-00716-1 (PMC9814726; doi:10.1038/s42004-022-00716-1)
Supplement: Supplementary file 10 — Supplementary Data 1 [file 42004_2022_716_MOESM10_ESM.zip › CIFs/4s_272K/272K_4s_t14_decay.cif]

  data_global

# SUBMISSION DETAILS
 
_publ_contact_author_name       'Hatcher, Lauren'
_publ_contact_author_address
;
School of Chemistry
Cardiff University
Main Building
Park Place 
Cardiff
CF10 3AT
United Kingdom
;
_publ_contact_author_email       'HatcherL1@cardiff.ac.uk'
_publ_requested_category          FM
_publ_section_comment
; 
?
;
_publ_section_references
;
Diamond General Data Aquisition (GDA) software: http://www.opengda.org/

XIA2: Winter, G. (2010) J. Appl. Cryst. 43, 186-190.
POINTLESS: Evans, P. (2006) Acta Cryst. D62, 72-82.
AIMLESS: Evans, P. R. and Murshudov, G. N. (2013) Acta Cryst. D69, 1204-1214.
DIALS: Winter, G., et al. Acta Cryst. (2018) D74, 85-97.
CCP4: Winn, M. D. et al. (2011) Acta Cryst. D67, 235-242.
   
SHELXL: Sheldrick G. M. (2015). Acta Cryst. C71, 3-8.
SHELXT:	Sheldrick, G. M. (2015). Acta Cryst. A71, 3-8.
 
OLEX2: Dolomanov, O.V.; Bourhis, L.J.; Gildea, R.J.; Howard, J.A.K.; Puschmann,
 H., OLEX2: A complete structure solution, refinement and analysis program 
 (2009). J. Appl. Cryst., 42, 339-341.

MERCURY: Macrae, C. F., Bruno, I. J., Chisholm, J. A., Edgington,
P. R., McCabe, P., Pidcock, E., Rodriguez-Monge, L., Taylor, R.,
van de Streek, J. & Wood, P. A. (2008). J. Appl. Cryst. 41, 466-470.
;

####
 
data_272K_4s_t14_decay
 
_audit_creation_method            'SHELXL-2018/3'
_shelx_SHELXL_version_number      '2018/3'
_chemical_name_systematic         
;
Nitro-(N,N,N',N'-tetrabutyldiethylenetriamine)palladium(II)
tetraphenylborate, tetrahydrofuran solvate
;
_chemical_name_common             ?
_chemical_melting_point           ?
_chemical_formula_moiety          
;
C20 H45 N4 O2 Pd, C24 H20 B, C4 H8 O
;
_chemical_formula_sum            'C48 H73 B N4 O3 Pd' 
_chemical_formula_weight          871.31

loop_
 _atom_type_symbol
 _atom_type_description
 _atom_type_scat_dispersion_real
 _atom_type_scat_dispersion_imag
 _atom_type_scat_source
 'C'  'C'   0.0010   0.0010
 'International Tables Vol C Tables 4.2.6.8 and 6.1.1.4'
 'H'  'H'   0.0000   0.0000
 'International Tables Vol C Tables 4.2.6.8 and 6.1.1.4'
 'B'  'B'   0.0000   0.0000
 'International Tables Vol C Tables 4.2.6.8 and 6.1.1.4'
 'N'  'N'   0.0030   0.0020
 'International Tables Vol C Tables 4.2.6.8 and 6.1.1.4'
 'O'  'O'   0.0050   0.0030
 'International Tables Vol C Tables 4.2.6.8 and 6.1.1.4'
 'Pd'  'Pd'  -2.5040   0.6150
 'International Tables Vol C Tables 4.2.6.8 and 6.1.1.4'
 
_space_group_crystal_system       monoclinic
_space_group_IT_number            14
_space_group_name_H-M_alt         'P 21/n'
_space_group_name_Hall            '-P 2yn'
 
_shelx_space_group_comment
;
The symmetry employed for this shelxl refinement is uniquely defined
by the following loop, which should always be used as a source of
symmetry information in preference to the above space-group names.
They are only intended as comments.
;
 
loop_
 _space_group_symop_operation_xyz
 'x, y, z'
 '-x+1/2, y+1/2, -z+1/2'
 '-x, -y, -z'
 'x-1/2, -y-1/2, z-1/2'
 
_cell_length_a                    11.6749(5)
_cell_length_b                    13.5819(5)
_cell_length_c                    30.1785(10)
_cell_angle_alpha                 90
_cell_angle_beta                  93.506(3)
_cell_angle_gamma                 90
_cell_volume                      4776.4(3)
_cell_formula_units_Z             4
_cell_measurement_temperature     272(2)
_cell_measurement_reflns_used     7929
_cell_measurement_theta_max       21.9939492763
_cell_measurement_theta_min       1.02868950529
 
_exptl_crystal_description        Plate
_exptl_crystal_colour             Yellow
_exptl_crystal_density_meas       ?
_exptl_crystal_density_method     ?
_exptl_crystal_density_diffrn     1.212          
_exptl_crystal_F_000              1856
_exptl_transmission_factor_min    ?
_exptl_transmission_factor_max    ?
_exptl_crystal_size_max           0.100
_exptl_crystal_size_mid           0.100
_exptl_crystal_size_min           0.050
_exptl_absorpt_coefficient_mu     0.202
_shelx_estimated_absorpt_T_min    0.980
_shelx_estimated_absorpt_T_max    0.990
_exptl_absorpt_correction_T_min   0.997858311134
_exptl_absorpt_correction_T_max   1.0
_exptl_absorpt_correction_type    empirical
_exptl_absorpt_process_details    
;
CCP4 7.0.048: AIMLESS, version 0.5.32 : 29/03/17
Scaling & analysis of unmerged intensities, absorption correction using spherical harmonics
;
_exptl_absorpt_special_details    ?
_diffrn_ambient_temperature       272(2)
_diffrn_radiation_wavelength      0.534
_diffrn_measurement_device_type   'Photon counting pixel array'
_diffrn_radiation_type            Synchrotron
_diffrn_measurement_method        'shutterless scans'
_diffrn_radiation_source          'Diamond Light Source Beamline I19-2'
_diffrn_radiation_monochromator   'Silicon 111'
_diffrn_detector_area_resol_mean  ?
_diffrn_reflns_number             32746
_diffrn_reflns_av_unetI/netI      0.1216
_diffrn_reflns_av_R_equivalents   0.1106
_diffrn_reflns_limit_h_min        -14
_diffrn_reflns_limit_h_max        14
_diffrn_reflns_limit_k_min        -16
_diffrn_reflns_limit_k_max        13
_diffrn_reflns_limit_l_min        -35
_diffrn_reflns_limit_l_max        37
_diffrn_reflns_theta_min          1.236
_diffrn_reflns_theta_max          19.495
_diffrn_reflns_theta_full         18.687
_diffrn_measured_fraction_theta_max   0.990
_diffrn_measured_fraction_theta_full  0.991
_diffrn_reflns_Laue_measured_fraction_max    0.990
_diffrn_reflns_Laue_measured_fraction_full   0.991
_diffrn_reflns_point_group_measured_fraction_max   0.990
_diffrn_reflns_point_group_measured_fraction_full  0.991
_reflns_number_total              9676
_reflns_number_gt                 4999
_reflns_threshold_expression      'I > 2\s(I)'
_reflns_Friedel_coverage          0.000
_reflns_Friedel_fraction_max      .
_reflns_Friedel_fraction_full     .
 
_reflns_special_details
;
 Reflections were merged by SHELXL according to the crystal
 class for the calculation of statistics and refinement.
 
 _reflns_Friedel_fraction is defined as the number of unique
 Friedel pairs measured divided by the number that would be
 possible theoretically, ignoring centric projections and
 systematic absences.
;
 
_computing_data_collection        'Diamond GDA (http://www.opengda.org/)'
_computing_cell_refinement        'DIALS (Winter, 2018)'
_computing_data_reduction         'XIA2 (Winter 2010)'
_computing_structure_solution     'SHELXT (Sheldrick, 2015)'
_computing_structure_refinement   'SHELXL (Sheldrick, 2015)'
_computing_molecular_graphics     'OLEX2 (Dolomanov et al., 2009)'
_computing_publication_material   'MERCURY (Macrae et al., 2008)'
_refine_special_details           ?
_refine_ls_structure_factor_coef  Fsqd
_refine_ls_matrix_type            full
_refine_ls_weighting_scheme       calc
_refine_ls_weighting_details
'w=1/[\s^2^(Fo^2^)+(0.0403P)^2^] where P=(Fo^2^+2Fc^2^)/3'
_atom_sites_solution_primary      ?
_atom_sites_solution_secondary    ?
_atom_sites_solution_hydrogens    geom
_refine_ls_hydrogen_treatment     constr
_refine_ls_extinction_method      none
_refine_ls_extinction_coef        .
_refine_ls_number_reflns          9676
_refine_ls_number_parameters      526
_refine_ls_number_restraints      490
_refine_ls_R_factor_all           0.1109
_refine_ls_R_factor_gt            0.0591
_refine_ls_wR_factor_ref          0.1442
_refine_ls_wR_factor_gt           0.1219
_refine_ls_goodness_of_fit_ref    0.887
_refine_ls_restrained_S_all       0.889
_refine_ls_shift/su_max           0.001
_refine_ls_shift/su_mean          0.000
 
loop_
 _atom_site_label
 _atom_site_type_symbol
 _atom_site_fract_x
 _atom_site_fract_y
 _atom_site_fract_z
 _atom_site_U_iso_or_equiv
 _atom_site_adp_type
 _atom_site_occupancy
 _atom_site_site_symmetry_order  
 _atom_site_calc_flag
 _atom_site_refinement_flags_posn
 _atom_site_refinement_flags_adp
 _atom_site_refinement_flags_occupancy
 _atom_site_disorder_assembly
 _atom_site_disorder_group
Pd1 Pd 0.33992(3) 0.77505(2) 0.34640(2) 0.04923(14) Uani 1 1 d . . . . .
N2 N 0.3469(3) 0.9278(2) 0.33761(10) 0.0566(8) Uani 1 1 d . . . . .
N3 N 0.4543(3) 0.7984(2) 0.39815(9) 0.0500(8) Uani 1 1 d . . . . .
H3 H 0.531488 0.787744 0.388034 0.060 Uiso 1 1 calc R U . . .
N4 N 0.3306(3) 0.6321(2) 0.37130(10) 0.0528(8) Uani 1 1 d . . . . .
C1 C 0.4421(4) 0.9633(3) 0.36945(13) 0.0668(12) Uani 1 1 d . . . . .
H1A H 0.430221 1.032144 0.376344 0.080 Uiso 1 1 calc R U . . .
H1B H 0.514942 0.957265 0.355884 0.080 Uiso 1 1 calc R U . . .
C2 C 0.4448(4) 0.9030(3) 0.41172(12) 0.0623(11) Uani 1 1 d . . . . .
H2A H 0.510017 0.921658 0.431376 0.075 Uiso 1 1 calc R U . . .
H2B H 0.375165 0.913354 0.427076 0.075 Uiso 1 1 calc R U . . .
C3 C 0.4330(4) 0.7236(3) 0.43256(12) 0.0532(10) Uani 1 1 d . . . . .
H3A H 0.363422 0.739129 0.447138 0.064 Uiso 1 1 calc R U . . .
H3B H 0.496578 0.721553 0.454780 0.064 Uiso 1 1 calc R U . . .
C4 C 0.4208(3) 0.6262(3) 0.40885(12) 0.0542(10) Uani 1 1 d . . . . .
H4A H 0.493664 0.608027 0.397351 0.065 Uiso 1 1 calc R U . . .
H4B H 0.400064 0.575683 0.429622 0.065 Uiso 1 1 calc R U . . .
C5 C 0.2313(4) 0.9653(3) 0.35068(14) 0.0688(12) Uani 1 1 d . . . . .
H5A H 0.172195 0.933823 0.331624 0.083 Uiso 1 1 calc R U . . .
H5B H 0.220692 0.943842 0.380817 0.083 Uiso 1 1 calc R U . . .
C6 C 0.2117(5) 1.0755(3) 0.34852(17) 0.0952(16) Uani 1 1 d . . . . .
H6A H 0.216771 1.097721 0.318160 0.114 Uiso 1 1 calc R U . . .
H6B H 0.271269 1.108469 0.366749 0.114 Uiso 1 1 calc R U . . .
C7 C 0.0948(5) 1.1033(4) 0.3646(2) 0.120(2) Uani 1 1 d . . . . .
H7A H 0.035738 1.064494 0.348711 0.144 Uiso 1 1 calc R U . . .
H7B H 0.092898 1.088273 0.395926 0.144 Uiso 1 1 calc R U . . .
C8 C 0.0705(7) 1.2094(4) 0.3574(3) 0.184(4) Uani 1 1 d . . . . .
H8A H 0.031551 1.234910 0.381998 0.276 Uiso 1 1 calc R U . . .
H8B H 0.022860 1.217638 0.330541 0.276 Uiso 1 1 calc R U . . .
H8C H 0.141319 1.244237 0.354858 0.276 Uiso 1 1 calc R U . . .
C9 C 0.3658(4) 0.9608(3) 0.29144(13) 0.0651(11) Uani 1 1 d . . . . .
H9A H 0.374324 1.031857 0.291459 0.078 Uiso 1 1 calc R U . . .
H9B H 0.298044 0.944926 0.272573 0.078 Uiso 1 1 calc R U . . .
C10 C 0.4686(4) 0.9159(3) 0.27166(13) 0.0738(13) Uani 1 1 d . . . . .
H10A H 0.465680 0.844886 0.274626 0.089 Uiso 1 1 calc R U . . .
H10B H 0.537978 0.939127 0.287678 0.089 Uiso 1 1 calc R U . . .
C11 C 0.4720(4) 0.9432(4) 0.22272(14) 0.0939(16) Uani 1 1 d . . . . .
H11A H 0.407564 0.912528 0.206223 0.113 Uiso 1 1 calc R U . . .
H11B H 0.463944 1.013928 0.219540 0.113 Uiso 1 1 calc R U . . .
C12 C 0.5813(5) 0.9112(5) 0.20341(18) 0.135(2) Uani 1 1 d . . . . .
H12A H 0.578940 0.928381 0.172513 0.202 Uiso 1 1 calc R U . . .
H12B H 0.589730 0.841207 0.206560 0.202 Uiso 1 1 calc R U . . .
H12C H 0.645072 0.943573 0.218795 0.202 Uiso 1 1 calc R U . . .
C13 C 0.2126(3) 0.6235(3) 0.38840(13) 0.0606(10) Uani 1 1 d . . . . .
H13A H 0.157211 0.635742 0.363748 0.073 Uiso 1 1 calc R U . . .
H13B H 0.204103 0.675819 0.409820 0.073 Uiso 1 1 calc R U . . .
C14 C 0.1805(4) 0.5280(3) 0.40987(15) 0.0689(12) Uani 1 1 d . . . . .
H14A H 0.233076 0.515418 0.435378 0.083 Uiso 1 1 calc R U . . .
H14B H 0.187718 0.474502 0.388943 0.083 Uiso 1 1 calc R U . . .
C15 C 0.0590(4) 0.5308(3) 0.42459(16) 0.0796(14) Uani 1 1 d . . . . .
H15A H 0.007324 0.545062 0.399007 0.095 Uiso 1 1 calc R U . . .
H15B H 0.052767 0.584366 0.445584 0.095 Uiso 1 1 calc R U . . .
C16 C 0.0204(4) 0.4364(3) 0.44595(17) 0.0960(17) Uani 1 1 d . . . . .
H16A H 0.025874 0.382860 0.425418 0.144 Uiso 1 1 calc R U . . .
H16B H -0.057665 0.443282 0.453748 0.144 Uiso 1 1 calc R U . . .
H16C H 0.068633 0.423284 0.472200 0.144 Uiso 1 1 calc R U . . .
C17 C 0.3494(4) 0.5507(3) 0.33895(13) 0.0616(11) Uani 1 1 d . . . . .
H17A H 0.355459 0.488996 0.355111 0.074 Uiso 1 1 calc R U . . .
H17B H 0.282620 0.546378 0.318299 0.074 Uiso 1 1 calc R U . . .
C18 C 0.4537(4) 0.5624(3) 0.31302(14) 0.0767(13) Uani 1 1 d . . . . .
H18A H 0.521515 0.564064 0.333248 0.092 Uiso 1 1 calc R U . . .
H18B H 0.449287 0.624360 0.297027 0.092 Uiso 1 1 calc R U . . .
C19 C 0.4642(5) 0.4779(4) 0.28012(18) 0.117(2) Uani 1 1 d . . . . .
H19A H 0.459404 0.416212 0.296060 0.141 Uiso 1 1 calc R U . . .
H19B H 0.399227 0.480731 0.258513 0.141 Uiso 1 1 calc R U . . .
C20 C 0.5681(6) 0.4778(5) 0.2567(2) 0.150(3) Uani 1 1 d . . . . .
H20A H 0.570229 0.419786 0.238562 0.225 Uiso 1 1 calc R U . . .
H20B H 0.633250 0.478130 0.277693 0.225 Uiso 1 1 calc R U . . .
H20C H 0.569972 0.535207 0.238228 0.225 Uiso 1 1 calc R U . . .
C21 C 0.6564(3) 0.3737(3) 0.42722(13) 0.0541(9) Uani 1 1 d . . . . .
C22 C 0.7091(4) 0.4241(3) 0.39380(14) 0.0675(12) Uani 1 1 d . . . . .
H22 H 0.726126 0.389860 0.368337 0.081 Uiso 1 1 calc R U . . .
C23 C 0.7370(4) 0.5227(3) 0.39686(18) 0.0833(14) Uani 1 1 d . . . . .
H23 H 0.771023 0.553304 0.373434 0.100 Uiso 1 1 calc R U . . .
C24 C 0.7155(4) 0.5756(4) 0.43377(18) 0.0822(14) Uani 1 1 d . . . . .
H24 H 0.737650 0.641269 0.436324 0.099 Uiso 1 1 calc R U . . .
C25 C 0.6607(4) 0.5306(3) 0.46690(16) 0.0731(12) Uani 1 1 d . . . . .
H25 H 0.643159 0.566154 0.491923 0.088 Uiso 1 1 calc R U . . .
C26 C 0.6312(4) 0.4322(3) 0.46338(14) 0.0627(11) Uani 1 1 d . . . . .
H26 H 0.592808 0.403566 0.486211 0.075 Uiso 1 1 calc R U . . .
C27 C 0.7342(4) 0.2008(3) 0.45895(13) 0.0556(10) Uani 1 1 d . . . . .
C28 C 0.8095(4) 0.2504(3) 0.48869(14) 0.0641(11) Uani 1 1 d . . . . .
H28 H 0.804833 0.318668 0.490123 0.077 Uiso 1 1 calc R U . . .
C29 C 0.8910(4) 0.2029(4) 0.51625(16) 0.0864(15) Uani 1 1 d . . . . .
H29 H 0.938069 0.239874 0.535878 0.104 Uiso 1 1 calc R U . . .
C30 C 0.9036(4) 0.1038(4) 0.51524(17) 0.0891(15) Uani 1 1 d . . . . .
H30 H 0.957921 0.072040 0.533996 0.107 Uiso 1 1 calc R U . . .
C31 C 0.8329(4) 0.0516(4) 0.48544(19) 0.0916(16) Uani 1 1 d . . . . .
H31 H 0.840326 -0.016444 0.483792 0.110 Uiso 1 1 calc R U . . .
C32 C 0.7514(4) 0.0988(3) 0.45799(16) 0.0775(13) Uani 1 1 d . . . . .
H32 H 0.706066 0.061220 0.438020 0.093 Uiso 1 1 calc R U . . .
C33 C 0.5053(4) 0.2305(3) 0.44429(13) 0.0515(9) Uani 1 1 d . . . . .
C34 C 0.4795(4) 0.1456(3) 0.46692(12) 0.0548(10) Uani 1 1 d . . . . .
H34 H 0.538209 0.100914 0.473948 0.066 Uiso 1 1 calc R U . . .
C35 C 0.3698(4) 0.1237(3) 0.47966(14) 0.0680(12) Uani 1 1 d . . . . .
H35 H 0.356872 0.064986 0.494374 0.082 Uiso 1 1 calc R U . . .
C36 C 0.2804(4) 0.1879(3) 0.47076(15) 0.0743(13) Uani 1 1 d . . . . .
H36 H 0.207361 0.174648 0.479944 0.089 Uiso 1 1 calc R U . . .
C37 C 0.3026(4) 0.2723(3) 0.44788(17) 0.0830(15) Uani 1 1 d . . . . .
H37 H 0.243172 0.315952 0.440485 0.100 Uiso 1 1 calc R U . . .
C38 C 0.4123(4) 0.2935(3) 0.43560(16) 0.0725(13) Uani 1 1 d . . . . .
H38 H 0.424453 0.352357 0.420879 0.087 Uiso 1 1 calc R U . . .
C39 C 0.6361(4) 0.2132(3) 0.37467(14) 0.0665(11) Uani 1 1 d . . . . .
C40 C 0.5426(5) 0.2205(3) 0.34463(15) 0.0804(14) Uani 1 1 d . . . . .
H40 H 0.473358 0.244049 0.354046 0.096 Uiso 1 1 calc R U . . .
C41 C 0.5503(6) 0.1928(4) 0.29970(17) 0.0975(17) Uani 1 1 d . . . . .
H41 H 0.486728 0.200095 0.279856 0.117 Uiso 1 1 calc R U . . .
C42 C 0.6480(7) 0.1562(5) 0.2854(2) 0.122(2) Uani 1 1 d . . . . .
H42 H 0.651723 0.137553 0.255861 0.147 Uiso 1 1 calc R U . . .
C43 C 0.7427(7) 0.1462(5) 0.31434(19) 0.135(2) Uani 1 1 d . . . . .
H43 H 0.810605 0.120727 0.304506 0.162 Uiso 1 1 calc R U . . .
C44 C 0.7365(5) 0.1743(4) 0.35838(17) 0.1078(18) Uani 1 1 d . . . . .
H44 H 0.801105 0.167039 0.377700 0.129 Uiso 1 1 calc R U . . .
B1 B 0.6328(5) 0.2551(3) 0.42667(16) 0.0566(10) Uani 1 1 d . . . . .
O3 O 0.6898(12) 0.803(2) 0.3663(8) 0.090(2) Uani 0.529(15) 1 d D . P A 1
C45 C 0.7368(11) 0.7782(15) 0.3250(6) 0.093(2) Uani 0.529(15) 1 d D . P A 1
H45A H 0.732309 0.833975 0.304919 0.112 Uiso 0.529(15) 1 calc R U P A 1
H45B H 0.694612 0.723709 0.311094 0.112 Uiso 0.529(15) 1 calc R U P A 1
C46 C 0.8592(11) 0.7497(15) 0.3354(6) 0.109(3) Uani 0.529(15) 1 d D . P A 1
H46A H 0.866408 0.680351 0.342663 0.130 Uiso 0.529(15) 1 calc R U P A 1
H46B H 0.906485 0.764804 0.310956 0.130 Uiso 0.529(15) 1 calc R U P A 1
C47 C 0.8885(10) 0.8110(14) 0.3736(4) 0.109(3) Uani 0.529(15) 1 d D . P A 1
H47A H 0.934349 0.773592 0.395533 0.130 Uiso 0.529(15) 1 calc R U P A 1
H47B H 0.933578 0.866861 0.364705 0.130 Uiso 0.529(15) 1 calc R U P A 1
C48 C 0.7859(11) 0.8450(11) 0.3924(4) 0.093(2) Uani 0.529(15) 1 d D . P A 1
H48A H 0.782420 0.916384 0.391515 0.112 Uiso 0.529(15) 1 calc R U P A 1
H48B H 0.784536 0.823973 0.423063 0.112 Uiso 0.529(15) 1 calc R U P A 1
O3A O 0.6754(14) 0.808(3) 0.3613(9) 0.090(2) Uani 0.471(15) 1 d D . P A 2
C45A C 0.7298(12) 0.7557(17) 0.3269(7) 0.093(2) Uani 0.471(15) 1 d D . P A 2
H45C H 0.702688 0.778289 0.297589 0.112 Uiso 0.471(15) 1 calc R U P A 2
H45D H 0.717318 0.685250 0.328993 0.112 Uiso 0.471(15) 1 calc R U P A 2
C46A C 0.8550(12) 0.7821(16) 0.3371(7) 0.109(3) Uani 0.471(15) 1 d D . P A 2
H46C H 0.895115 0.727155 0.351496 0.130 Uiso 0.471(15) 1 calc R U P A 2
H46D H 0.891306 0.796818 0.309796 0.130 Uiso 0.471(15) 1 calc R U P A 2
C47A C 0.8606(12) 0.8654(14) 0.3654(5) 0.109(3) Uani 0.471(15) 1 d D . P A 2
H47C H 0.877719 0.924102 0.348720 0.130 Uiso 0.471(15) 1 calc R U P A 2
H47D H 0.920259 0.856638 0.388868 0.130 Uiso 0.471(15) 1 calc R U P A 2
C48A C 0.7507(13) 0.8746(12) 0.3838(5) 0.093(2) Uani 0.471(15) 1 d D . P A 2
H48C H 0.757031 0.859348 0.415249 0.112 Uiso 0.471(15) 1 calc R U P A 2
H48D H 0.722298 0.941341 0.380093 0.112 Uiso 0.471(15) 1 calc R U P A 2
O1 O 0.1252(3) 0.7601(2) 0.29859(10) 0.1146(11) Uani 0.956(5) 1 d D . P B 3
O2 O 0.2615(3) 0.72442(19) 0.25929(10) 0.1146(11) Uani 0.956(5) 1 d D . P B 3
N1 N 0.2260(3) 0.74960(12) 0.29404(8) 0.0708(11) Uani 0.956(5) 1 d D . P B 3
O1A O 0.220(2) 0.7563(2) 0.3036(4) 0.1146(11) Uani 0.044(5) 1 d D . P B 4
O2A O 0.3325(17) 0.7164(4) 0.2550(6) 0.1146(11) Uani 0.044(5) 1 d D . P B 4
N1A N 0.2250(16) 0.7292(3) 0.2625(4) 0.0708(11) Uani 0.044(5) 1 d D . P B 4
 
loop_
 _atom_site_aniso_label
 _atom_site_aniso_U_11
 _atom_site_aniso_U_22
 _atom_site_aniso_U_33
 _atom_site_aniso_U_23
 _atom_site_aniso_U_13
 _atom_site_aniso_U_12
Pd1 0.0484(2) 0.0531(3) 0.0459(2) 0.00126(15) 0.00082(16) -0.00191(17)
N2 0.059(2) 0.056(2) 0.0536(16) 0.0057(14) 0.0005(14) 0.0008(15)
N3 0.052(2) 0.0560(16) 0.0421(16) -0.0008(12) 0.0037(15) -0.0034(15)
N4 0.0493(18) 0.0572(19) 0.0517(18) -0.0026(13) 0.0028(13) -0.0047(15)
C1 0.075(3) 0.060(3) 0.064(2) 0.0011(18) -0.0069(19) -0.009(2)
C2 0.073(3) 0.0581(19) 0.055(2) -0.0047(16) -0.003(2) -0.003(2)
C3 0.058(3) 0.062(2) 0.040(2) 0.0023(13) 0.0021(18) -0.001(2)
C4 0.054(2) 0.059(2) 0.049(2) 0.0029(16) 0.0016(17) 0.001(2)
C5 0.067(3) 0.065(2) 0.074(3) 0.001(2) 0.006(2) 0.008(2)
C6 0.106(4) 0.067(2) 0.112(4) -0.003(3) 0.001(3) 0.019(3)
C7 0.110(4) 0.092(3) 0.158(5) -0.027(4) 0.001(4) 0.036(3)
C8 0.166(8) 0.090(4) 0.291(10) -0.042(5) -0.031(7) 0.048(4)
C9 0.067(3) 0.071(3) 0.057(2) 0.014(2) 0.0008(19) -0.003(2)
C10 0.067(3) 0.090(3) 0.065(2) 0.010(2) 0.009(2) -0.005(2)
C11 0.100(4) 0.119(4) 0.064(2) 0.006(3) 0.017(3) -0.010(3)
C12 0.113(5) 0.192(7) 0.103(4) -0.004(4) 0.043(4) -0.007(4)
C13 0.048(2) 0.066(2) 0.068(3) 0.005(2) 0.0048(19) -0.0065(19)
C14 0.057(2) 0.069(3) 0.081(3) 0.011(2) 0.010(2) -0.004(2)
C15 0.061(3) 0.078(3) 0.102(4) -0.001(2) 0.021(3) -0.013(2)
C16 0.088(4) 0.088(3) 0.116(4) 0.013(3) 0.033(3) -0.011(3)
C17 0.068(3) 0.055(2) 0.062(2) -0.0065(17) 0.0028(19) -0.001(2)
C18 0.074(3) 0.089(3) 0.068(3) -0.012(2) 0.012(2) 0.009(3)
C19 0.132(5) 0.117(4) 0.107(4) -0.039(3) 0.043(4) 0.007(4)
C20 0.152(6) 0.169(6) 0.136(5) -0.027(5) 0.067(5) 0.022(5)
C21 0.049(2) 0.0536(18) 0.059(2) 0.0053(14) -0.0027(18) 0.0007(18)
C22 0.060(3) 0.070(2) 0.073(3) 0.012(2) 0.008(2) -0.004(2)
C23 0.066(3) 0.070(2) 0.115(3) 0.023(2) 0.012(3) -0.008(2)
C24 0.063(3) 0.055(3) 0.126(4) 0.012(2) -0.009(3) -0.003(2)
C25 0.069(3) 0.053(2) 0.095(3) -0.001(2) -0.013(2) 0.008(2)
C26 0.071(3) 0.054(2) 0.063(2) 0.0048(17) 0.000(2) 0.005(2)
C27 0.056(2) 0.055(2) 0.057(2) 0.0033(17) 0.0121(17) 0.0018(17)
C28 0.058(3) 0.065(3) 0.069(3) -0.0059(19) 0.0038(18) 0.0099(19)
C29 0.074(3) 0.088(3) 0.095(3) -0.006(3) -0.019(3) 0.012(3)
C30 0.064(3) 0.087(3) 0.116(4) 0.018(3) 0.001(3) 0.019(3)
C31 0.067(3) 0.066(3) 0.142(4) 0.016(3) 0.003(3) 0.011(2)
C32 0.060(3) 0.056(2) 0.116(4) -0.004(2) 0.001(2) 0.004(2)
C33 0.056(2) 0.044(2) 0.055(2) -0.0037(16) 0.0020(18) 0.0001(16)
C34 0.053(2) 0.049(2) 0.062(2) 0.0035(17) 0.000(2) 0.0015(18)
C35 0.057(2) 0.068(3) 0.079(3) 0.009(2) 0.002(2) -0.0074(19)
C36 0.056(3) 0.075(3) 0.093(3) 0.000(2) 0.012(3) -0.001(2)
C37 0.059(2) 0.067(3) 0.123(4) 0.008(2) 0.008(3) 0.007(2)
C38 0.060(2) 0.057(3) 0.100(3) 0.012(2) 0.004(2) 0.0049(19)
C39 0.084(3) 0.061(3) 0.055(2) 0.0004(19) 0.0081(17) -0.009(2)
C40 0.105(3) 0.072(3) 0.062(2) 0.007(2) -0.009(2) -0.020(3)
C41 0.152(5) 0.077(4) 0.062(2) 0.006(2) -0.009(3) -0.036(3)
C42 0.185(6) 0.113(5) 0.071(4) -0.012(3) 0.018(3) -0.023(4)
C43 0.165(6) 0.162(6) 0.081(3) -0.030(4) 0.033(3) 0.023(5)
C44 0.113(4) 0.138(5) 0.074(3) -0.019(3) 0.022(3) 0.021(3)
B1 0.061(2) 0.054(2) 0.054(2) 0.0035(17) 0.0064(19) -0.0005(19)
O3 0.071(3) 0.102(4) 0.098(4) -0.011(4) 0.012(3) -0.002(3)
C45 0.082(3) 0.100(5) 0.098(3) -0.013(3) 0.008(2) 0.000(2)
C46 0.079(3) 0.111(8) 0.137(4) -0.014(4) 0.014(2) 0.002(3)
C47 0.079(3) 0.111(8) 0.137(4) -0.014(4) 0.014(2) 0.002(3)
C48 0.082(3) 0.100(5) 0.098(3) -0.013(3) 0.008(2) 0.000(2)
O3A 0.071(3) 0.102(4) 0.098(4) -0.011(4) 0.012(3) -0.002(3)
C45A 0.082(3) 0.100(5) 0.098(3) -0.013(3) 0.008(2) 0.000(2)
C46A 0.079(3) 0.111(8) 0.137(4) -0.014(4) 0.014(2) 0.002(3)
C47A 0.079(3) 0.111(8) 0.137(4) -0.014(4) 0.014(2) 0.002(3)
C48A 0.082(3) 0.100(5) 0.098(3) -0.013(3) 0.008(2) 0.000(2)
O1 0.0715(19) 0.195(3) 0.0754(15) -0.0291(16) -0.0084(15) 0.0046(17)
O2 0.0715(19) 0.195(3) 0.0754(15) -0.0291(16) -0.0084(15) 0.0046(17)
N1 0.072(2) 0.078(3) 0.0625(18) 0.0061(17) -0.0032(19) 0.0003(19)
O1A 0.0715(19) 0.195(3) 0.0754(15) -0.0291(16) -0.0084(15) 0.0046(17)
O2A 0.0715(19) 0.195(3) 0.0754(15) -0.0291(16) -0.0084(15) 0.0046(17)
N1A 0.072(2) 0.078(3) 0.0625(18) 0.0061(17) -0.0032(19) 0.0003(19)
 
_geom_special_details
;
 All esds (except the esd in the dihedral angle between two l.s. planes)
 are estimated using the full covariance matrix.  The cell esds are taken
 into account individually in the estimation of esds in distances, angles
 and torsion angles; correlations between esds in cell parameters are only
 used when they are defined by crystal symmetry.  An approximate (isotropic)
 treatment of cell esds is used for estimating esds involving l.s. planes.
;
 
loop_
 _geom_bond_atom_site_label_1
 _geom_bond_atom_site_label_2
 _geom_bond_distance
 _geom_bond_site_symmetry_2
 _geom_bond_publ_flag
Pd1 O1A 1.86(2) . ?
Pd1 N3 2.017(3) . ?
Pd1 N1 2.032(3) . ?
Pd1 N4 2.088(3) . ?
Pd1 N2 2.094(3) . ?
N2 C9 1.493(4) . ?
N2 C1 1.503(5) . ?
N2 C5 1.517(5) . ?
N3 C2 1.484(5) . ?
N3 C3 1.485(4) . ?
N3 H3 0.9800 . ?
N4 C17 1.500(5) . ?
N4 C4 1.501(4) . ?
N4 C13 1.504(5) . ?
C1 C2 1.514(5) . ?
C1 H1A 0.9700 . ?
C1 H1B 0.9700 . ?
C2 H2A 0.9700 . ?
C2 H2B 0.9700 . ?
C3 C4 1.507(5) . ?
C3 H3A 0.9700 . ?
C3 H3B 0.9700 . ?
C4 H4A 0.9700 . ?
C4 H4B 0.9700 . ?
C5 C6 1.515(6) . ?
C5 H5A 0.9700 . ?
C5 H5B 0.9700 . ?
C6 C7 1.523(7) . ?
C6 H6A 0.9700 . ?
C6 H6B 0.9700 . ?
C7 C8 1.482(7) . ?
C7 H7A 0.9700 . ?
C7 H7B 0.9700 . ?
C8 H8A 0.9600 . ?
C8 H8B 0.9600 . ?
C8 H8C 0.9600 . ?
C9 C10 1.502(5) . ?
C9 H9A 0.9700 . ?
C9 H9B 0.9700 . ?
C10 C11 1.525(5) . ?
C10 H10A 0.9700 . ?
C10 H10B 0.9700 . ?
C11 C12 1.499(7) . ?
C11 H11A 0.9700 . ?
C11 H11B 0.9700 . ?
C12 H12A 0.9600 . ?
C12 H12B 0.9600 . ?
C12 H12C 0.9600 . ?
C13 C14 1.507(5) . ?
C13 H13A 0.9700 . ?
C13 H13B 0.9700 . ?
C14 C15 1.512(5) . ?
C14 H14A 0.9700 . ?
C14 H14B 0.9700 . ?
C15 C16 1.516(6) . ?
C15 H15A 0.9700 . ?
C15 H15B 0.9700 . ?
C16 H16A 0.9600 . ?
C16 H16B 0.9600 . ?
C16 H16C 0.9600 . ?
C17 C18 1.495(5) . ?
C17 H17A 0.9700 . ?
C17 H17B 0.9700 . ?
C18 C19 1.527(6) . ?
C18 H18A 0.9700 . ?
C18 H18B 0.9700 . ?
C19 C20 1.441(7) . ?
C19 H19A 0.9700 . ?
C19 H19B 0.9700 . ?
C20 H20A 0.9600 . ?
C20 H20B 0.9600 . ?
C20 H20C 0.9600 . ?
C21 C22 1.393(5) . ?
C21 C26 1.395(5) . ?
C21 B1 1.634(6) . ?
C22 C23 1.380(6) . ?
C22 H22 0.9300 . ?
C23 C24 1.362(6) . ?
C23 H23 0.9300 . ?
C24 C25 1.364(6) . ?
C24 H24 0.9300 . ?
C25 C26 1.383(5) . ?
C25 H25 0.9300 . ?
C26 H26 0.9300 . ?
C27 C28 1.391(6) . ?
C27 C32 1.401(5) . ?
C27 B1 1.660(6) . ?
C28 C29 1.384(6) . ?
C28 H28 0.9300 . ?
C29 C30 1.356(6) . ?
C29 H29 0.9300 . ?
C30 C31 1.378(7) . ?
C30 H30 0.9300 . ?
C31 C32 1.380(6) . ?
C31 H31 0.9300 . ?
C32 H32 0.9300 . ?
C33 C34 1.383(5) . ?
C33 C38 1.395(5) . ?
C33 B1 1.645(6) . ?
C34 C35 1.391(5) . ?
C34 H34 0.9300 . ?
C35 C36 1.374(6) . ?
C35 H35 0.9300 . ?
C36 C37 1.371(6) . ?
C36 H36 0.9300 . ?
C37 C38 1.384(6) . ?
C37 H37 0.9300 . ?
C38 H38 0.9300 . ?
C39 C40 1.379(6) . ?
C39 C44 1.402(7) . ?
C39 B1 1.672(6) . ?
C40 C41 1.415(6) . ?
C40 H40 0.9300 . ?
C41 C42 1.340(8) . ?
C41 H41 0.9300 . ?
C42 C43 1.373(8) . ?
C42 H42 0.9300 . ?
C43 C44 1.389(7) . ?
C43 H43 0.9300 . ?
C44 H44 0.9300 . ?
O3 C45 1.435(13) . ?
O3 C48 1.445(11) . ?
C45 C46 1.495(14) . ?
C45 H45A 0.9700 . ?
C45 H45B 0.9700 . ?
C46 C47 1.444(12) . ?
C46 H46A 0.9700 . ?
C46 H46B 0.9700 . ?
C47 C48 1.434(11) . ?
C47 H47A 0.9700 . ?
C47 H47B 0.9700 . ?
C48 H48A 0.9700 . ?
C48 H48B 0.9700 . ?
O3A C48A 1.405(14) . ?
O3A C45A 1.439(13) . ?
C45A C46A 1.519(13) . ?
C45A H45C 0.9700 . ?
C45A H45D 0.9700 . ?
C46A C47A 1.416(12) . ?
C46A H46C 0.9700 . ?
C46A H46D 0.9700 . ?
C47A C48A 1.434(12) . ?
C47A H47C 0.9700 . ?
C47A H47D 0.9700 . ?
C48A H48C 0.9700 . ?
C48A H48D 0.9700 . ?
O1 N1 1.2009(10) . ?
O2 N1 1.2010(10) . ?
O1A N1A 1.3000(10) . ?
O2A N1A 1.3001(10) . ?
 
loop_
 _geom_angle_atom_site_label_1
 _geom_angle_atom_site_label_2
 _geom_angle_atom_site_label_3
 _geom_angle
 _geom_angle_site_symmetry_1
 _geom_angle_site_symmetry_3
 _geom_angle_publ_flag
O1A Pd1 N3 172.7(5) . . ?
N3 Pd1 N1 179.14(12) . . ?
O1A Pd1 N4 93.91(11) . . ?
N3 Pd1 N4 85.09(12) . . ?
N1 Pd1 N4 94.33(10) . . ?
O1A Pd1 N2 94.65(12) . . ?
N3 Pd1 N2 85.03(12) . . ?
N1 Pd1 N2 95.66(10) . . ?
N4 Pd1 N2 166.09(11) . . ?
C9 N2 C1 110.8(3) . . ?
C9 N2 C5 109.1(3) . . ?
C1 N2 C5 111.1(3) . . ?
C9 N2 Pd1 115.1(2) . . ?
C1 N2 Pd1 105.6(2) . . ?
C5 N2 Pd1 104.9(2) . . ?
C2 N3 C3 116.3(3) . . ?
C2 N3 Pd1 107.9(2) . . ?
C3 N3 Pd1 107.6(2) . . ?
C2 N3 H3 108.3 . . ?
C3 N3 H3 108.3 . . ?
Pd1 N3 H3 108.3 . . ?
C17 N4 C4 109.1(3) . . ?
C17 N4 C13 109.9(3) . . ?
C4 N4 C13 110.6(3) . . ?
C17 N4 Pd1 116.0(2) . . ?
C4 N4 Pd1 105.7(2) . . ?
C13 N4 Pd1 105.4(2) . . ?
N2 C1 C2 110.0(3) . . ?
N2 C1 H1A 109.7 . . ?
C2 C1 H1A 109.7 . . ?
N2 C1 H1B 109.7 . . ?
C2 C1 H1B 109.7 . . ?
H1A C1 H1B 108.2 . . ?
N3 C2 C1 106.4(3) . . ?
N3 C2 H2A 110.4 . . ?
C1 C2 H2A 110.4 . . ?
N3 C2 H2B 110.4 . . ?
C1 C2 H2B 110.4 . . ?
H2A C2 H2B 108.6 . . ?
N3 C3 C4 106.5(3) . . ?
N3 C3 H3A 110.4 . . ?
C4 C3 H3A 110.4 . . ?
N3 C3 H3B 110.4 . . ?
C4 C3 H3B 110.4 . . ?
H3A C3 H3B 108.6 . . ?
N4 C4 C3 110.7(3) . . ?
N4 C4 H4A 109.5 . . ?
C3 C4 H4A 109.5 . . ?
N4 C4 H4B 109.5 . . ?
C3 C4 H4B 109.5 . . ?
H4A C4 H4B 108.1 . . ?
C6 C5 N2 117.1(4) . . ?
C6 C5 H5A 108.0 . . ?
N2 C5 H5A 108.0 . . ?
C6 C5 H5B 108.0 . . ?
N2 C5 H5B 108.0 . . ?
H5A C5 H5B 107.3 . . ?
C5 C6 C7 111.6(4) . . ?
C5 C6 H6A 109.3 . . ?
C7 C6 H6A 109.3 . . ?
C5 C6 H6B 109.3 . . ?
C7 C6 H6B 109.3 . . ?
H6A C6 H6B 108.0 . . ?
C8 C7 C6 111.2(6) . . ?
C8 C7 H7A 109.4 . . ?
C6 C7 H7A 109.4 . . ?
C8 C7 H7B 109.4 . . ?
C6 C7 H7B 109.4 . . ?
H7A C7 H7B 108.0 . . ?
C7 C8 H8A 109.5 . . ?
C7 C8 H8B 109.5 . . ?
H8A C8 H8B 109.5 . . ?
C7 C8 H8C 109.5 . . ?
H8A C8 H8C 109.5 . . ?
H8B C8 H8C 109.5 . . ?
N2 C9 C10 114.6(3) . . ?
N2 C9 H9A 108.6 . . ?
C10 C9 H9A 108.6 . . ?
N2 C9 H9B 108.6 . . ?
C10 C9 H9B 108.6 . . ?
H9A C9 H9B 107.6 . . ?
C9 C10 C11 110.8(4) . . ?
C9 C10 H10A 109.5 . . ?
C11 C10 H10A 109.5 . . ?
C9 C10 H10B 109.5 . . ?
C11 C10 H10B 109.5 . . ?
H10A C10 H10B 108.1 . . ?
C12 C11 C10 112.3(4) . . ?
C12 C11 H11A 109.1 . . ?
C10 C11 H11A 109.1 . . ?
C12 C11 H11B 109.1 . . ?
C10 C11 H11B 109.1 . . ?
H11A C11 H11B 107.9 . . ?
C11 C12 H12A 109.5 . . ?
C11 C12 H12B 109.5 . . ?
H12A C12 H12B 109.5 . . ?
C11 C12 H12C 109.5 . . ?
H12A C12 H12C 109.5 . . ?
H12B C12 H12C 109.5 . . ?
N4 C13 C14 118.1(3) . . ?
N4 C13 H13A 107.8 . . ?
C14 C13 H13A 107.8 . . ?
N4 C13 H13B 107.8 . . ?
C14 C13 H13B 107.8 . . ?
H13A C13 H13B 107.1 . . ?
C13 C14 C15 111.5(4) . . ?
C13 C14 H14A 109.3 . . ?
C15 C14 H14A 109.3 . . ?
C13 C14 H14B 109.3 . . ?
C15 C14 H14B 109.3 . . ?
H14A C14 H14B 108.0 . . ?
C14 C15 C16 114.3(4) . . ?
C14 C15 H15A 108.7 . . ?
C16 C15 H15A 108.7 . . ?
C14 C15 H15B 108.7 . . ?
C16 C15 H15B 108.7 . . ?
H15A C15 H15B 107.6 . . ?
C15 C16 H16A 109.5 . . ?
C15 C16 H16B 109.5 . . ?
H16A C16 H16B 109.5 . . ?
C15 C16 H16C 109.5 . . ?
H16A C16 H16C 109.5 . . ?
H16B C16 H16C 109.5 . . ?
C18 C17 N4 114.8(3) . . ?
C18 C17 H17A 108.6 . . ?
N4 C17 H17A 108.6 . . ?
C18 C17 H17B 108.6 . . ?
N4 C17 H17B 108.6 . . ?
H17A C17 H17B 107.5 . . ?
C17 C18 C19 111.1(4) . . ?
C17 C18 H18A 109.4 . . ?
C19 C18 H18A 109.4 . . ?
C17 C18 H18B 109.4 . . ?
C19 C18 H18B 109.4 . . ?
H18A C18 H18B 108.0 . . ?
C20 C19 C18 115.1(5) . . ?
C20 C19 H19A 108.5 . . ?
C18 C19 H19A 108.5 . . ?
C20 C19 H19B 108.5 . . ?
C18 C19 H19B 108.5 . . ?
H19A C19 H19B 107.5 . . ?
C19 C20 H20A 109.5 . . ?
C19 C20 H20B 109.5 . . ?
H20A C20 H20B 109.5 . . ?
C19 C20 H20C 109.5 . . ?
H20A C20 H20C 109.5 . . ?
H20B C20 H20C 109.5 . . ?
C22 C21 C26 114.2(4) . . ?
C22 C21 B1 124.0(4) . . ?
C26 C21 B1 121.7(4) . . ?
C23 C22 C21 122.8(4) . . ?
C23 C22 H22 118.6 . . ?
C21 C22 H22 118.6 . . ?
C24 C23 C22 120.8(5) . . ?
C24 C23 H23 119.6 . . ?
C22 C23 H23 119.6 . . ?
C23 C24 C25 118.7(5) . . ?
C23 C24 H24 120.6 . . ?
C25 C24 H24 120.6 . . ?
C24 C25 C26 120.2(5) . . ?
C24 C25 H25 119.9 . . ?
C26 C25 H25 119.9 . . ?
C25 C26 C21 123.2(4) . . ?
C25 C26 H26 118.4 . . ?
C21 C26 H26 118.4 . . ?
C28 C27 C32 114.0(4) . . ?
C28 C27 B1 124.3(4) . . ?
C32 C27 B1 121.7(4) . . ?
C29 C28 C27 123.1(4) . . ?
C29 C28 H28 118.4 . . ?
C27 C28 H28 118.4 . . ?
C30 C29 C28 121.4(5) . . ?
C30 C29 H29 119.3 . . ?
C28 C29 H29 119.3 . . ?
C29 C30 C31 117.6(5) . . ?
C29 C30 H30 121.2 . . ?
C31 C30 H30 121.2 . . ?
C30 C31 C32 121.1(5) . . ?
C30 C31 H31 119.5 . . ?
C32 C31 H31 119.5 . . ?
C31 C32 C27 122.8(5) . . ?
C31 C32 H32 118.6 . . ?
C27 C32 H32 118.6 . . ?
C34 C33 C38 114.4(4) . . ?
C34 C33 B1 123.9(4) . . ?
C38 C33 B1 121.6(4) . . ?
C33 C34 C35 123.1(4) . . ?
C33 C34 H34 118.4 . . ?
C35 C34 H34 118.4 . . ?
C36 C35 C34 120.8(4) . . ?
C36 C35 H35 119.6 . . ?
C34 C35 H35 119.6 . . ?
C37 C36 C35 117.6(5) . . ?
C37 C36 H36 121.2 . . ?
C35 C36 H36 121.2 . . ?
C36 C37 C38 121.0(5) . . ?
C36 C37 H37 119.5 . . ?
C38 C37 H37 119.5 . . ?
C37 C38 C33 123.0(4) . . ?
C37 C38 H38 118.5 . . ?
C33 C38 H38 118.5 . . ?
C40 C39 C44 116.2(5) . . ?
C40 C39 B1 122.0(5) . . ?
C44 C39 B1 121.7(5) . . ?
C39 C40 C41 121.1(6) . . ?
C39 C40 H40 119.4 . . ?
C41 C40 H40 119.4 . . ?
C42 C41 C40 120.8(6) . . ?
C42 C41 H41 119.6 . . ?
C40 C41 H41 119.6 . . ?
C41 C42 C43 120.0(6) . . ?
C41 C42 H42 120.0 . . ?
C43 C42 H42 120.0 . . ?
C42 C43 C44 119.6(7) . . ?
C42 C43 H43 120.2 . . ?
C44 C43 H43 120.2 . . ?
C43 C44 C39 122.2(6) . . ?
C43 C44 H44 118.9 . . ?
C39 C44 H44 118.9 . . ?
C21 B1 C33 110.7(3) . . ?
C21 B1 C27 108.5(4) . . ?
C33 B1 C27 110.3(3) . . ?
C21 B1 C39 109.4(3) . . ?
C33 B1 C39 107.9(4) . . ?
C27 B1 C39 110.1(4) . . ?
C45 O3 C48 104.0(9) . . ?
O3 C45 C46 106.9(14) . . ?
O3 C45 H45A 110.3 . . ?
C46 C45 H45A 110.3 . . ?
O3 C45 H45B 110.3 . . ?
C46 C45 H45B 110.3 . . ?
H45A C45 H45B 108.6 . . ?
C47 C46 C45 101.3(9) . . ?
C47 C46 H46A 111.5 . . ?
C45 C46 H46A 111.5 . . ?
C47 C46 H46B 111.5 . . ?
C45 C46 H46B 111.5 . . ?
H46A C46 H46B 109.3 . . ?
C48 C47 C46 109.8(9) . . ?
C48 C47 H47A 109.7 . . ?
C46 C47 H47A 109.7 . . ?
C48 C47 H47B 109.7 . . ?
C46 C47 H47B 109.7 . . ?
H47A C47 H47B 108.2 . . ?
C47 C48 O3 107.3(9) . . ?
C47 C48 H48A 110.2 . . ?
O3 C48 H48A 110.2 . . ?
C47 C48 H48B 110.2 . . ?
O3 C48 H48B 110.2 . . ?
H48A C48 H48B 108.5 . . ?
C48A O3A C45A 112.1(10) . . ?
O3A C45A C46A 101.4(10) . . ?
O3A C45A H45C 111.5 . . ?
C46A C45A H45C 111.5 . . ?
O3A C45A H45D 111.5 . . ?
C46A C45A H45D 111.5 . . ?
H45C C45A H45D 109.3 . . ?
C47A C46A C45A 108.7(10) . . ?
C47A C46A H46C 110.0 . . ?
C45A C46A H46C 110.0 . . ?
C47A C46A H46D 110.0 . . ?
C45A C46A H46D 110.0 . . ?
H46C C46A H46D 108.3 . . ?
C46A C47A C48A 107.0(11) . . ?
C46A C47A H47C 110.3 . . ?
C48A C47A H47C 110.3 . . ?
C46A C47A H47D 110.3 . . ?
C48A C47A H47D 110.3 . . ?
H47C C47A H47D 108.6 . . ?
O3A C48A C47A 107.8(10) . . ?
O3A C48A H48C 110.1 . . ?
C47A C48A H48C 110.1 . . ?
O3A C48A H48D 110.1 . . ?
C47A C48A H48D 110.1 . . ?
H48C C48A H48D 108.5 . . ?
O1 N1 O2 121.80(15) . . ?
O1 N1 Pd1 119.3(2) . . ?
O2 N1 Pd1 118.9(2) . . ?
N1A O1A Pd1 128.6(11) . . ?
O1A N1A O2A 107.73(12) . . ?
 
loop_
 _geom_torsion_atom_site_label_1
 _geom_torsion_atom_site_label_2
 _geom_torsion_atom_site_label_3
 _geom_torsion_atom_site_label_4
 _geom_torsion
 _geom_torsion_site_symmetry_1
 _geom_torsion_site_symmetry_2
 _geom_torsion_site_symmetry_3
 _geom_torsion_site_symmetry_4
 _geom_torsion_publ_flag
C9 N2 C1 C2 -161.0(3) . . . . ?
C5 N2 C1 C2 77.6(4) . . . . ?
Pd1 N2 C1 C2 -35.7(4) . . . . ?
C3 N3 C2 C1 -167.1(3) . . . . ?
Pd1 N3 C2 C1 -46.1(4) . . . . ?
N2 C1 C2 N3 55.2(4) . . . . ?
C2 N3 C3 C4 167.5(3) . . . . ?
Pd1 N3 C3 C4 46.4(4) . . . . ?
C17 N4 C4 C3 159.4(3) . . . . ?
C13 N4 C4 C3 -79.6(4) . . . . ?
Pd1 N4 C4 C3 33.9(3) . . . . ?
N3 C3 C4 N4 -54.2(4) . . . . ?
C9 N2 C5 C6 -57.3(5) . . . . ?
C1 N2 C5 C6 65.1(5) . . . . ?
Pd1 N2 C5 C6 178.8(3) . . . . ?
N2 C5 C6 C7 -177.3(4) . . . . ?
C5 C6 C7 C8 -173.2(5) . . . . ?
C1 N2 C9 C10 66.3(5) . . . . ?
C5 N2 C9 C10 -171.0(4) . . . . ?
Pd1 N2 C9 C10 -53.4(4) . . . . ?
N2 C9 C10 C11 172.5(4) . . . . ?
C9 C10 C11 C12 172.3(5) . . . . ?
C17 N4 C13 C14 56.0(5) . . . . ?
C4 N4 C13 C14 -64.6(4) . . . . ?
Pd1 N4 C13 C14 -178.4(3) . . . . ?
N4 C13 C14 C15 -179.2(4) . . . . ?
C13 C14 C15 C16 179.2(4) . . . . ?
C4 N4 C17 C18 -70.0(4) . . . . ?
C13 N4 C17 C18 168.5(3) . . . . ?
Pd1 N4 C17 C18 49.2(4) . . . . ?
N4 C17 C18 C19 -178.4(4) . . . . ?
C17 C18 C19 C20 -174.2(5) . . . . ?
C26 C21 C22 C23 1.9(6) . . . . ?
B1 C21 C22 C23 -174.2(4) . . . . ?
C21 C22 C23 C24 1.0(7) . . . . ?
C22 C23 C24 C25 -3.0(7) . . . . ?
C23 C24 C25 C26 2.0(7) . . . . ?
C24 C25 C26 C21 1.1(7) . . . . ?
C22 C21 C26 C25 -2.9(6) . . . . ?
B1 C21 C26 C25 173.2(4) . . . . ?
C32 C27 C28 C29 -2.6(6) . . . . ?
B1 C27 C28 C29 177.9(4) . . . . ?
C27 C28 C29 C30 1.2(8) . . . . ?
C28 C29 C30 C31 0.6(8) . . . . ?
C29 C30 C31 C32 -0.7(8) . . . . ?
C30 C31 C32 C27 -0.9(8) . . . . ?
C28 C27 C32 C31 2.4(6) . . . . ?
B1 C27 C32 C31 -178.0(4) . . . . ?
C38 C33 C34 C35 0.6(6) . . . . ?
B1 C33 C34 C35 -176.7(4) . . . . ?
C33 C34 C35 C36 -1.1(7) . . . . ?
C34 C35 C36 C37 1.9(7) . . . . ?
C35 C36 C37 C38 -2.2(7) . . . . ?
C36 C37 C38 C33 1.9(8) . . . . ?
C34 C33 C38 C37 -1.0(7) . . . . ?
B1 C33 C38 C37 176.4(4) . . . . ?
C44 C39 C40 C41 -1.9(7) . . . . ?
B1 C39 C40 C41 174.2(4) . . . . ?
C39 C40 C41 C42 1.8(8) . . . . ?
C40 C41 C42 C43 -0.7(10) . . . . ?
C41 C42 C43 C44 -0.1(11) . . . . ?
C42 C43 C44 C39 -0.1(10) . . . . ?
C40 C39 C44 C43 1.1(8) . . . . ?
B1 C39 C44 C43 -175.0(5) . . . . ?
C22 C21 B1 C33 -139.0(4) . . . . ?
C26 C21 B1 C33 45.3(5) . . . . ?
C22 C21 B1 C27 99.9(4) . . . . ?
C26 C21 B1 C27 -75.9(5) . . . . ?
C22 C21 B1 C39 -20.2(6) . . . . ?
C26 C21 B1 C39 164.0(4) . . . . ?
C34 C33 B1 C21 -148.5(4) . . . . ?
C38 C33 B1 C21 34.3(5) . . . . ?
C34 C33 B1 C27 -28.4(5) . . . . ?
C38 C33 B1 C27 154.4(4) . . . . ?
C34 C33 B1 C39 91.9(5) . . . . ?
C38 C33 B1 C39 -85.3(5) . . . . ?
C28 C27 B1 C21 13.1(5) . . . . ?
C32 C27 B1 C21 -166.3(4) . . . . ?
C28 C27 B1 C33 -108.3(4) . . . . ?
C32 C27 B1 C33 72.3(5) . . . . ?
C28 C27 B1 C39 132.8(4) . . . . ?
C32 C27 B1 C39 -46.7(5) . . . . ?
C40 C39 B1 C21 -81.8(5) . . . . ?
C44 C39 B1 C21 94.1(5) . . . . ?
C40 C39 B1 C33 38.6(5) . . . . ?
C44 C39 B1 C33 -145.5(4) . . . . ?
C40 C39 B1 C27 159.0(4) . . . . ?
C44 C39 B1 C27 -25.1(6) . . . . ?
C48 O3 C45 C46 32(3) . . . . ?
O3 C45 C46 C47 -31(2) . . . . ?
C45 C46 C47 C48 18(2) . . . . ?
C46 C47 C48 O3 1(2) . . . . ?
C45 O3 C48 C47 -21(3) . . . . ?
C48A O3A C45A C46A 11(3) . . . . ?
O3A C45A C46A C47A -17(3) . . . . ?
C45A C46A C47A C48A 17(2) . . . . ?
C45A O3A C48A C47A -2(3) . . . . ?
C46A C47A C48A O3A -10(3) . . . . ?
N4 Pd1 O1A N1A -93.29(15) . . . . ?
N2 Pd1 O1A N1A 97.68(16) . . . . ?
Pd1 O1A N1A O2A 0.00(3) . . . . ?
 
_refine_diff_density_max    0.489
_refine_diff_density_min   -0.444
_refine_diff_density_rms    0.070

_shelx_res_file
;
TITL shelxt in P 1 21/n 1
    14_decay.res
    created by SHELXL-2018/3 at 21:57:30 on 30-Mar-2020
CELL 0.534 11.6749 13.5819 30.1785 90 93.506 90
ZERR 4 0.000452 0.000537 0.000991 0 0.003264 0
LATT 1
SYMM 0.5-X,0.5+Y,0.5-Z
SFAC C H B N O Pd
DISP B 0 0 4.561
DISP C 0.001 0.001 6.94
DISP H -0 0 0.611
DISP N 0.003 0.002 10.693
DISP O 0.005 0.003 16.398
DISP Pd -2.504 0.615 1934.604
UNIT 192 292 4 16 12 4
DFIX 1.2 0.001 N1 O1 N1 O2
DFIX 1.3 0.001 O1A N1A N1A O2A
DANG 2.1 0.001 O1 O2 O1A O2A
FLAT 0.001 Pd1 O1 O2 N1 O1A O2A N1A
RIGU 0.001 0.002
EADP O3 O3A
EADP C45 C45A C48 C48A
EADP C46 C46A C47 C47A
EADP O1 O1A O2 O2A
EADP N1 N1A

L.S. 20
PLAN  5
SIZE 0.1 0.1 0.05
TEMP -1
BOND $H
list 4
CONF
fmap 2
acta
SHEL 999 0.8
OMIT -4 0 18
OMIT 8 0 6
OMIT -1 2 3
OMIT -5 2 25
OMIT -4 3 26
OMIT -4 0 26
OMIT -3 12 18
OMIT -4 4 24
OMIT 0 11 3
OMIT 1 11 2
REM <olex2.extras>
REM <HklSrc "%.\\14_decay.hkl">
REM </olex2.extras>

WGHT    0.040300
FVAR       0.23892   0.52944   0.95637
PD1   6    0.339924    0.775052    0.346398    11.00000    0.04844    0.05312 =
         0.04588    0.00126    0.00082   -0.00191
N2    4    0.346861    0.927811    0.337606    11.00000    0.05945    0.05636 =
         0.05357    0.00573    0.00047    0.00080
N3    4    0.454284    0.798423    0.398152    11.00000    0.05197    0.05603 =
         0.04209   -0.00078    0.00367   -0.00340
AFIX  13
H3    2    0.531488    0.787744    0.388034    11.00000   -1.20000
AFIX   0
N4    4    0.330550    0.632071    0.371303    11.00000    0.04933    0.05719 =
         0.05172   -0.00256    0.00275   -0.00474
C1    1    0.442062    0.963270    0.369453    11.00000    0.07531    0.06017 =
         0.06350    0.00111   -0.00693   -0.00902
AFIX  23
H1A   2    0.430221    1.032144    0.376344    11.00000   -1.20000
H1B   2    0.514942    0.957265    0.355884    11.00000   -1.20000
AFIX   0
C2    1    0.444772    0.903018    0.411721    11.00000    0.07257    0.05811 =
         0.05528   -0.00473   -0.00288   -0.00294
AFIX  23
H2A   2    0.510017    0.921658    0.431376    11.00000   -1.20000
H2B   2    0.375165    0.913354    0.427076    11.00000   -1.20000
AFIX   0
C3    1    0.432969    0.723602    0.432563    11.00000    0.05811    0.06165 =
         0.03973    0.00226    0.00206   -0.00095
AFIX  23
H3A   2    0.363422    0.739129    0.447138    11.00000   -1.20000
H3B   2    0.496578    0.721553    0.454780    11.00000   -1.20000
AFIX   0
C4    1    0.420803    0.626193    0.408846    11.00000    0.05408    0.05890 =
         0.04931    0.00287    0.00157    0.00108
AFIX  23
H4A   2    0.493664    0.608027    0.397351    11.00000   -1.20000
H4B   2    0.400064    0.575683    0.429622    11.00000   -1.20000
AFIX   0
C5    1    0.231285    0.965292    0.350684    11.00000    0.06745    0.06475 =
         0.07447    0.00054    0.00633    0.00813
AFIX  23
H5A   2    0.172195    0.933823    0.331624    11.00000   -1.20000
H5B   2    0.220692    0.943842    0.380817    11.00000   -1.20000
AFIX   0
C6    1    0.211671    1.075469    0.348518    11.00000    0.10646    0.06662 =
         0.11191   -0.00250    0.00067    0.01942
AFIX  23
H6A   2    0.216771    1.097721    0.318160    11.00000   -1.20000
H6B   2    0.271269    1.108469    0.366749    11.00000   -1.20000
AFIX   0
C7    1    0.094769    1.103288    0.364555    11.00000    0.10996    0.09158 =
         0.15788   -0.02678    0.00091    0.03647
AFIX  23
H7A   2    0.035738    1.064494    0.348711    11.00000   -1.20000
H7B   2    0.092898    1.088273    0.395926    11.00000   -1.20000
AFIX   0
C8    1    0.070488    1.209354    0.357354    11.00000    0.16593    0.08989 =
         0.29100   -0.04202   -0.03071    0.04829
AFIX 137
H8A   2    0.031551    1.234910    0.381998    11.00000   -1.50000
H8B   2    0.022860    1.217638    0.330541    11.00000   -1.50000
H8C   2    0.141319    1.244237    0.354858    11.00000   -1.50000
AFIX   0
C9    1    0.365774    0.960817    0.291438    11.00000    0.06661    0.07119 =
         0.05709    0.01436    0.00075   -0.00289
AFIX  23
H9A   2    0.374324    1.031857    0.291459    11.00000   -1.20000
H9B   2    0.298044    0.944926    0.272573    11.00000   -1.20000
AFIX   0
C10   1    0.468604    0.915942    0.271661    11.00000    0.06734    0.08970 =
         0.06508    0.00978    0.00906   -0.00452
AFIX  23
H10A  2    0.465680    0.844886    0.274626    11.00000   -1.20000
H10B  2    0.537978    0.939127    0.287678    11.00000   -1.20000
AFIX   0
C11   1    0.471987    0.943156    0.222723    11.00000    0.10008    0.11851 =
         0.06445    0.00556    0.01725   -0.00967
AFIX  23
H11A  2    0.407564    0.912528    0.206223    11.00000   -1.20000
H11B  2    0.463944    1.013928    0.219540    11.00000   -1.20000
AFIX   0
C12   1    0.581251    0.911208    0.203413    11.00000    0.11281    0.19228 =
         0.10289   -0.00424    0.04300   -0.00711
AFIX 137
H12A  2    0.578940    0.928381    0.172513    11.00000   -1.50000
H12B  2    0.589730    0.841207    0.206560    11.00000   -1.50000
H12C  2    0.645072    0.943573    0.218795    11.00000   -1.50000
AFIX   0
C13   1    0.212636    0.623490    0.388398    11.00000    0.04754    0.06620 =
         0.06809    0.00506    0.00480   -0.00650
AFIX  23
H13A  2    0.157211    0.635742    0.363748    11.00000   -1.20000
H13B  2    0.204103    0.675819    0.409820    11.00000   -1.20000
AFIX   0
C14   1    0.180487    0.528018    0.409872    11.00000    0.05747    0.06932 =
         0.08063    0.01110    0.00960   -0.00386
AFIX  23
H14A  2    0.233076    0.515418    0.435378    11.00000   -1.20000
H14B  2    0.187718    0.474502    0.388943    11.00000   -1.20000
AFIX   0
C15   1    0.059024    0.530834    0.424593    11.00000    0.06128    0.07772 =
         0.10169   -0.00063    0.02133   -0.01277
AFIX  23
H15A  2    0.007324    0.545062    0.399007    11.00000   -1.20000
H15B  2    0.052767    0.584366    0.445584    11.00000   -1.20000
AFIX   0
C16   1    0.020427    0.436405    0.445948    11.00000    0.08757    0.08787 =
         0.11595    0.01270    0.03328   -0.01065
AFIX 137
H16A  2    0.025874    0.382860    0.425418    11.00000   -1.50000
H16B  2   -0.057665    0.443282    0.453748    11.00000   -1.50000
H16C  2    0.068633    0.423284    0.472200    11.00000   -1.50000
AFIX   0
C17   1    0.349430    0.550701    0.338953    11.00000    0.06844    0.05463 =
         0.06152   -0.00652    0.00283   -0.00109
AFIX  23
H17A  2    0.355459    0.488996    0.355111    11.00000   -1.20000
H17B  2    0.282620    0.546378    0.318299    11.00000   -1.20000
AFIX   0
C18   1    0.453706    0.562389    0.313017    11.00000    0.07405    0.08936 =
         0.06761   -0.01233    0.01240    0.00922
AFIX  23
H18A  2    0.521515    0.564064    0.333248    11.00000   -1.20000
H18B  2    0.449287    0.624360    0.297027    11.00000   -1.20000
AFIX   0
C19   1    0.464173    0.477943    0.280115    11.00000    0.13156    0.11716 =
         0.10705   -0.03904    0.04303    0.00744
AFIX  23
H19A  2    0.459404    0.416212    0.296060    11.00000   -1.20000
H19B  2    0.399227    0.480731    0.258513    11.00000   -1.20000
AFIX   0
C20   1    0.568074    0.477750    0.256696    11.00000    0.15159    0.16934 =
         0.13563   -0.02652    0.06702    0.02156
AFIX 137
H20A  2    0.570229    0.419786    0.238562    11.00000   -1.50000
H20B  2    0.633250    0.478130    0.277693    11.00000   -1.50000
H20C  2    0.569972    0.535207    0.238228    11.00000   -1.50000
AFIX   0

C21   1    0.656417    0.373687    0.427215    11.00000    0.04926    0.05358 =
         0.05887    0.00533   -0.00268    0.00066
C22   1    0.709080    0.424095    0.393798    11.00000    0.05993    0.06983 =
         0.07320    0.01173    0.00767   -0.00371
AFIX  43
H22   2    0.726126    0.389860    0.368337    11.00000   -1.20000
AFIX   0
C23   1    0.737032    0.522651    0.396859    11.00000    0.06591    0.07010 =
         0.11474    0.02319    0.01150   -0.00767
AFIX  43
H23   2    0.771023    0.553304    0.373434    11.00000   -1.20000
AFIX   0
C24   1    0.715473    0.575648    0.433766    11.00000    0.06314    0.05540 =
         0.12629    0.01236   -0.00872   -0.00321
AFIX  43
H24   2    0.737650    0.641269    0.436324    11.00000   -1.20000
AFIX   0
C25   1    0.660718    0.530576    0.466896    11.00000    0.06903    0.05337 =
         0.09465   -0.00076   -0.01339    0.00771
AFIX  43
H25   2    0.643159    0.566154    0.491923    11.00000   -1.20000
AFIX   0
C26   1    0.631250    0.432164    0.463378    11.00000    0.07092    0.05368 =
         0.06297    0.00483   -0.00006    0.00493
AFIX  43
H26   2    0.592808    0.403566    0.486211    11.00000   -1.20000
AFIX   0
C27   1    0.734213    0.200825    0.458955    11.00000    0.05599    0.05455 =
         0.05719    0.00327    0.01207    0.00177
C28   1    0.809480    0.250397    0.488691    11.00000    0.05824    0.06482 =
         0.06916   -0.00595    0.00383    0.00989
AFIX  43
H28   2    0.804833    0.318668    0.490123    11.00000   -1.20000
AFIX   0
C29   1    0.890967    0.202945    0.516253    11.00000    0.07389    0.08764 =
         0.09473   -0.00604   -0.01936    0.01152
AFIX  43
H29   2    0.938069    0.239874    0.535878    11.00000   -1.20000
AFIX   0
C30   1    0.903559    0.103770    0.515243    11.00000    0.06365    0.08670 =
         0.11643    0.01829    0.00070    0.01900
AFIX  43
H30   2    0.957921    0.072040    0.533996    11.00000   -1.20000
AFIX   0
C31   1    0.832941    0.051616    0.485436    11.00000    0.06678    0.06586 =
         0.14172    0.01559    0.00271    0.01148
AFIX  43
H31   2    0.840326   -0.016444    0.483792    11.00000   -1.20000
AFIX   0
C32   1    0.751447    0.098763    0.457991    11.00000    0.05995    0.05612 =
         0.11574   -0.00402    0.00051    0.00387
AFIX  43
H32   2    0.706066    0.061220    0.438020    11.00000   -1.20000
AFIX   0
C33   1    0.505341    0.230465    0.444294    11.00000    0.05586    0.04383 =
         0.05479   -0.00368    0.00201    0.00013
C34   1    0.479484    0.145555    0.466918    11.00000    0.05333    0.04894 =
         0.06161    0.00349   -0.00027    0.00147
AFIX  43
H34   2    0.538209    0.100914    0.473948    11.00000   -1.20000
AFIX   0
C35   1    0.369818    0.123734    0.479659    11.00000    0.05737    0.06752 =
         0.07899    0.00920    0.00234   -0.00740
AFIX  43
H35   2    0.356872    0.064986    0.494374    11.00000   -1.20000
AFIX   0
C36   1    0.280376    0.187942    0.470765    11.00000    0.05556    0.07508 =
         0.09324    0.00048    0.01190   -0.00075
AFIX  43
H36   2    0.207361    0.174648    0.479944    11.00000   -1.20000
AFIX   0
C37   1    0.302647    0.272274    0.447879    11.00000    0.05881    0.06724 =
         0.12333    0.00752    0.00752    0.00701
AFIX  43
H37   2    0.243172    0.315952    0.440485    11.00000   -1.20000
AFIX   0
C38   1    0.412285    0.293465    0.435595    11.00000    0.06012    0.05674 =
         0.10040    0.01206    0.00361    0.00488
AFIX  43
H38   2    0.424453    0.352357    0.420879    11.00000   -1.20000
AFIX   0
C39   1    0.636085    0.213209    0.374672    11.00000    0.08402    0.06076 =
         0.05508    0.00039    0.00814   -0.00894
C40   1    0.542614    0.220514    0.344625    11.00000    0.10531    0.07159 =
         0.06247    0.00736   -0.00939   -0.01951
AFIX  43
H40   2    0.473358    0.244049    0.354046    11.00000   -1.20000
AFIX   0
C41   1    0.550298    0.192803    0.299699    11.00000    0.15150    0.07735 =
         0.06171    0.00551   -0.00886   -0.03629
AFIX  43
H41   2    0.486728    0.200095    0.279856    11.00000   -1.20000
AFIX   0
C42   1    0.648027    0.156186    0.285393    11.00000    0.18529    0.11269 =
         0.07065   -0.01222    0.01824   -0.02280
AFIX  43
H42   2    0.651723    0.137553    0.255861    11.00000   -1.20000
AFIX   0
C43   1    0.742695    0.146182    0.314336    11.00000    0.16525    0.16200 =
         0.08096   -0.03047    0.03266    0.02316
AFIX  43
H43   2    0.810605    0.120727    0.304506    11.00000   -1.20000
AFIX   0
C44   1    0.736500    0.174282    0.358375    11.00000    0.11334    0.13753 =
         0.07446   -0.01936    0.02170    0.02097
AFIX  43
H44   2    0.801105    0.167039    0.377700    11.00000   -1.20000
AFIX   0
B1    3    0.632793    0.255116    0.426667    11.00000    0.06144    0.05443 =
         0.05415    0.00355    0.00644   -0.00051

PART 1
O3    5    0.689833    0.803423    0.366343    21.00000    0.07097    0.10174 =
         0.09811   -0.01087    0.01239   -0.00182
C45   1    0.736813    0.778170    0.325009    21.00000    0.08215    0.10039 =
         0.09794   -0.01333    0.00830    0.00039
AFIX  23
H45A  2    0.732309    0.833975    0.304919    21.00000   -1.20000
H45B  2    0.694612    0.723709    0.311094    21.00000   -1.20000
AFIX   0
C46   1    0.859214    0.749741    0.335410    21.00000    0.07937    0.11060 =
         0.13671   -0.01354    0.01430    0.00211
AFIX  23
H46A  2    0.866408    0.680351    0.342663    21.00000   -1.20000
H46B  2    0.906485    0.764804    0.310956    21.00000   -1.20000
AFIX   0
C47   1    0.888521    0.810996    0.373554    21.00000    0.07937    0.11060 =
         0.13671   -0.01354    0.01430    0.00211
AFIX  23
H47A  2    0.934349    0.773592    0.395533    21.00000   -1.20000
H47B  2    0.933578    0.866861    0.364705    21.00000   -1.20000
AFIX   0
C48   1    0.785907    0.845050    0.392390    21.00000    0.08215    0.10039 =
         0.09794   -0.01333    0.00830    0.00039
AFIX  23
H48A  2    0.782420    0.916384    0.391515    21.00000   -1.20000
H48B  2    0.784536    0.823973    0.423063    21.00000   -1.20000
AFIX   0
SAME 0.02 0.04 O3 > C48
PART 0
PART 2
O3A   5    0.675368    0.808191    0.361274   -21.00000    0.07097    0.10174 =
         0.09811   -0.01087    0.01239   -0.00182
C45A  1    0.729779    0.755658    0.326865   -21.00000    0.08215    0.10039 =
         0.09794   -0.01333    0.00830    0.00039
AFIX  23
H45C  2    0.702688    0.778289    0.297589   -21.00000   -1.20000
H45D  2    0.717318    0.685250    0.328993   -21.00000   -1.20000
AFIX   0
C46A  1    0.854994    0.782129    0.337094   -21.00000    0.07937    0.11060 =
         0.13671   -0.01354    0.01430    0.00211
AFIX  23
H46C  2    0.895115    0.727155    0.351496   -21.00000   -1.20000
H46D  2    0.891306    0.796818    0.309796   -21.00000   -1.20000
AFIX   0
C47A  1    0.860606    0.865403    0.365389   -21.00000    0.07937    0.11060 =
         0.13671   -0.01354    0.01430    0.00211
AFIX  23
H47C  2    0.877719    0.924102    0.348720   -21.00000   -1.20000
H47D  2    0.920259    0.856638    0.388868   -21.00000   -1.20000
AFIX   0
C48A  1    0.750729    0.874555    0.383790   -21.00000    0.08215    0.10039 =
         0.09794   -0.01333    0.00830    0.00039
AFIX  23
H48C  2    0.757031    0.859348    0.415249   -21.00000   -1.20000
H48D  2    0.722298    0.941341    0.380093   -21.00000   -1.20000
AFIX   0

PART 0
PART 3
O1    5    0.125213    0.760066    0.298594    31.00000    0.07154    0.19529 =
         0.07536   -0.02909   -0.00835    0.00462
O2    5    0.261514    0.724418    0.259285    31.00000    0.07154    0.19529 =
         0.07536   -0.02909   -0.00835    0.00462
N1    4    0.225955    0.749602    0.294037    31.00000    0.07161    0.07752 =
         0.06249    0.00607   -0.00321    0.00033
PART 0
PART 4
O1A   5    0.219876    0.756265    0.303617   -31.00000    0.07154    0.19529 =
         0.07536   -0.02909   -0.00835    0.00462
O2A   5    0.332483    0.716356    0.255012   -31.00000    0.07154    0.19529 =
         0.07536   -0.02909   -0.00835    0.00462
N1A   4    0.225000    0.729202    0.262465   -31.00000    0.07161    0.07752 =
         0.06249    0.00607   -0.00321    0.00033
HKLF 4


REM  shelxt in P 1 21/n 1
REM wR2 = 0.1442, GooF = S = 0.887, Restrained GooF = 0.889 for all data
REM R1 = 0.0591 for 4999 Fo > 4sig(Fo) and 0.1109 for all 9676 data
REM 526 parameters refined using 490 restraints

END

WGHT      0.0403      0.0000

REM Highest difference peak  0.489,  deepest hole -0.444,  1-sigma level  0.070
Q1    1   0.3341  0.6739  0.3465  11.00000  0.05    0.42
Q2    1   0.2110  0.6700  0.2723  11.00000  0.05    0.39
Q3    1   0.7427  0.8815  0.4108  11.00000  0.05    0.32
Q4    1   0.1416  0.7029  0.2887  11.00000  0.05    0.31
Q5    1   0.8084  0.8357  0.3163  11.00000  0.05    0.31
;
_shelx_res_checksum   76413

_shelx_hkl_file
;
 -15   0   1    2.16    5.07
 -15   0   2    2.66    4.90
 -15   0   3   25.06   11.31
 -15   0   4    2.41    4.74
 -15   0   5    8.03    6.70
 -15   0   6   -0.00    4.82
 -15   0   7    0.72    4.79
 -15   0   8    3.39    5.72
 -15   0   9   26.88   10.99
 -15   0  10    0.32    4.88
 -15   0  11    3.59    5.00
 -15   0  12    3.65    5.21
 -15   0  13    3.62    7.54
 -15   0  14   -0.00    6.04
 -15   0  15    0.63    5.44
 -15   0  16   -0.00    4.90
 -15   0  17   -0.00    4.48
 -15   0  18    0.00    5.03
 -15   0  19    0.00    2.96
 -15   0  20   -0.00    6.20
 -15   0  21   -0.00    5.73
 -15   0  22   -0.00    4.79
 -15   0  23   -0.00    5.27
 -15   1   1   11.49    7.26
 -15  -1   1   17.80    8.60
 -15   1   2    4.37    7.25
 -15  -1   2    3.61    5.54
 -15   1   3   -0.00    5.15
 -15  -1   3    5.39    5.42
 -15   1   4   -0.00    5.28
 -15  -1   4    0.00    5.42
 -15   1   5   10.36    7.43
 -15  -1   5    8.30    7.14
 -15   1   6    1.97    5.35
 -15  -1   6    2.99    5.79
 -15   1   7    8.40    6.21
 -15  -1   7   11.81    7.62
 -15   1   8   -0.00    4.49
 -15  -1   8    1.91    4.07
 -15   1   9   -0.00    4.57
 -15  -1   9   -0.00    4.23
 -15   1  10    1.74    4.25
 -15  -1  10   -0.00    5.19
 -15   1  11    5.98    6.10
 -15  -1  11   16.65    8.90
 -15   1  12    0.69    4.01
 -15  -1  12    1.49    5.50
 -15   1  13    7.49    7.69
 -15  -1  13    1.58    5.68
 -15   1  14    4.33    6.49
 -15  -1  14   -0.00    5.44
 -15   1  15    2.19    3.72
 -15  -1  15    0.00    4.66
 -15   1  16    1.52    4.81
 -15  -1  16    0.00    5.32
 -15   1  17    3.65    6.34
 -15  -1  17    3.81    5.07
 -15   1  18    1.38    6.23
 -15  -1  18    2.01    5.77
 -15   1  19    0.18    4.25
 -15  -1  19   -0.00    4.21
 -15   1  20   -0.00    6.04
 -15  -1  20    0.52    4.51
 -15   1  21    5.67    5.67
 -15  -1  21    6.42    7.03
 -15   2   1    0.00    4.60
 -15  -2   1   -0.00    4.32
 -15   2   2   -0.00    1.52
 -15  -2   2    0.00    4.22
 -15   2   3   15.01    8.85
 -15  -2   3    5.52    6.27
 -15   2   4    1.94    5.40
 -15  -2   4    0.00    4.20
 -15   2   5   13.33    8.09
 -15  -2   5    3.46    5.50
 -15   2   6    5.01    5.58
 -15  -2   6   -0.00    4.86
 -15   2   7    8.40    6.19
 -15  -2   7    5.66    5.87
 -15   2   8    1.22    4.26
 -15  -2   8    1.06    4.65
 -15   2   9   14.29    8.13
 -15  -2   9    8.56    6.61
 -15   2  10   14.39    7.79
 -15  -2  10    7.63    6.09
 -15   2  11    6.44    6.31
 -15  -2  11    4.03    5.33
 -15   2  12    3.41    5.41
 -15  -2  12    1.25    3.86
 -15   2  13    6.32    6.05
 -15  -2  13    4.11    6.07
 -15   2  14    8.45    7.49
 -15  -2  14    7.46    6.85
 -15   2  15   14.25    8.66
 -15  -2  15    5.62    5.76
 -15   2  16   -0.00    5.30
 -15  -2  16   -0.00    4.19
 -15   2  17   15.60    8.78
 -15  -2  17   12.39    8.36
 -15   2  18    7.29    6.59
 -15  -2  18    7.05    6.97
 -15  -2  19    9.00    7.86
 -15  -2  20    3.76    6.19
 -15   3   1   21.05    9.21
 -15  -3   1    3.63    6.49
 -15   3   2   -0.00    4.03
 -15  -3   2    0.11    5.59
 -15   3   3   -0.00    4.49
 -15  -3   3    0.17    4.18
 -15   3   4   -0.00    4.72
 -15  -3   4    1.63    4.12
 -15   3   5    2.61    6.60
 -15  -3   5    0.00    4.13
 -15   3   6    0.00    5.17
 -15  -3   6    3.86    5.49
 -15   3   7    0.00    5.22
 -15  -3   7    8.02    6.90
 -15   3   8    1.32    5.65
 -15  -3   8   10.68    7.05
 -15   3   9   -0.00    5.63
 -15  -3   9    3.39    5.34
 -15   3  10    3.20    5.75
 -15  -3  10   -0.00    4.92
 -15   3  11   16.06    8.95
 -15  -3  11    2.16    4.68
 -15   3  12    5.05    6.70
 -15  -3  12    2.05    5.49
 -15   3  13    3.47    5.40
 -15  -3  13    0.00    4.33
 -15   3  14   -0.00    4.88
 -15  -3  14    1.05    4.50
 -15   3  15    7.30    7.35
 -15  -3  15    2.47    5.52
 -15  -3  16    0.00    4.43
 -15  -3  17   14.27    7.61
 -15  -3  18   -0.00    4.11
 -15   4   1    0.00    4.70
 -15  -4   1    0.00    5.67
 -15   4   2    3.32    5.34
 -15  -4   2    6.36    6.02
 -15   4   3    2.13    5.75
 -15  -4   3   21.80    9.16
 -15   4   4   13.66    8.07
 -15  -4   4    7.77    7.89
 -15   4   5    0.65    3.42
 -15  -4   5   11.64    7.74
 -15   4   6    0.00    4.75
 -15  -4   6   -0.00    5.58
 -15   4   7    6.51    6.17
 -15  -4   7   -0.00    4.08
 -15   4   8    7.13    6.83
 -15  -4   8    0.41    4.84
 -15   4   9   10.95    7.50
 -15  -4   9    0.24    5.33
 -15   4  10    0.00    6.04
 -15  -4  10    4.50    5.34
 -15  -4  11    0.28    4.29
 -15  -4  12    0.58    4.30
 -15  -4  13    6.17    6.93
 -15  -4  14    6.92    6.71
 -15  -4  15    8.96    7.33
 -15  -4  16    0.88    5.23
 -15  -4  17   10.04    7.12
 -15   5   1    1.76    3.64
 -15  -5   1    3.48    7.49
 -15   5   2    1.98    4.29
 -15  -5   2    0.00    5.87
 -15   5   3    2.35    4.14
 -15  -5   3    3.41    5.40
 -15   5   4   -0.00    5.74
 -15  -5   4   -0.00    5.71
 -15  -5   5   -0.00    5.04
 -15  -5   6   11.44    7.24
 -15  -5   7   10.42    6.70
 -15  -5   8    0.12    4.87
 -15  -5   9    7.26    6.42
 -15  -5  10    9.35    7.33
 -15  -5  11    5.96    6.44
 -15  -5  12    3.56    5.58
 -15  -5  13    1.52    3.95
 -15  -5  14    0.00    5.11
 -15  -5  15    6.03    5.64
 -15  -6   1   -0.00    6.28
 -15  -6   2    4.55    6.80
 -15  -6   3    6.64    6.46
 -15  -6   4   21.29    9.61
 -15  -6   5   -0.00    4.04
 -15  -6   6    9.82    8.02
 -15  -6   7    1.45    5.40
 -15  -6   8    0.28    5.16
 -15  -6   9   -0.00    4.76
 -15  -6  10   -0.00    4.07
 -15  -6  11    0.00    4.67
 -15  -6  12   -0.00    4.50
 -15  -6  13   -0.00    5.27
 -15  -6  14    6.29    5.73
 -15  -7   3   -0.00    5.46
 -15  -7   4    3.76    7.17
 -15  -7   5    2.95    6.89
 -15  -7   6    6.59    6.92
 -15  -7   7   10.12    6.93
 -15  -7   8    0.61    5.19
 -15  -7   9   -0.00    4.55
 -15  -7  10    5.71    5.84
 -15  -7  11   -0.00    4.25
 -15  -7  12    3.25    5.22
 -15  -8   6    4.76    7.08
 -15  -8   7    8.34    7.50
 -15  -8   8   -0.00    4.46
 -15  -8   9   -0.00    5.05
 -15  -8  10   15.61    8.45
 -14   0   1   -0.00    4.88
 -14   0   2   20.79    9.24
 -14   0   3   -0.00    4.66
 -14   0   4   20.48    9.78
 -14   0   5   -0.00    5.05
 -14   0   6   14.21    7.53
 -14   0   7    1.64    4.92
 -14   0   8    8.81    6.56
 -14   0   9    2.22    4.67
 -14   0  10    1.12    4.49
 -14   0  11    2.29    5.44
 -14   0  12   14.23    7.35
 -14   0  13    0.16    4.52
 -14   0  14   18.00    8.64
 -14   0  15   -0.00    5.03
 -14   0  16   -0.00    5.01
 -14   0  17    0.00    4.43
 -14   0  18    4.82    6.01
 -14   0  19    1.88    4.32
 -14   0  20    2.89    5.52
 -14   0  21    0.00    6.31
 -14   0  22   10.50    7.49
 -14   0  23    4.12    5.31
 -14   1   1   -0.00    5.31
 -14  -1   1   -0.00    4.65
 -14   1   2    2.78    4.75
 -14  -1   2    5.34    5.10
 -14   1   3   -0.00    6.07
 -14  -1   3    4.12    5.34
 -14   1   4    6.89    6.60
 -14  -1   4    6.91    5.98
 -14   1   5   -0.00    4.59
 -14  -1   5   -0.00    3.66
 -14   1   6    3.37    5.38
 -14  -1   6   26.30   10.10
 -14   1   7    4.22    4.93
 -14  -1   7    4.84    6.07
 -14   1   8    6.11    5.63
 -14  -1   8   -0.00    4.41
 -14   1   9   -0.00    4.78
 -14  -1   9   -0.00    4.40
 -14   1  10   15.24    8.35
 -14  -1  10   19.92    8.86
 -14   1  11   -0.00    6.11
 -14  -1  11    5.69    5.66
 -14   1  12   -0.00    3.88
 -14  -1  12    4.35    5.91
 -14   1  13    5.23    5.93
 -14  -1  13    0.00    5.07
 -14   1  14    3.05    4.61
 -14  -1  14   -0.00    4.13
 -14   1  15    5.57    5.73
 -14  -1  15    3.25    5.88
 -14   1  16    3.81    5.45
 -14  -1  16   10.04    7.70
 -14   1  17    0.00    5.74
 -14  -1  17    5.75    5.66
 -14   1  18    0.00    4.37
 -14  -1  18   -0.00    4.53
 -14   1  19   -0.00    5.08
 -14  -1  19    0.00    5.30
 -14   1  20    3.11    5.50
 -14  -1  20    3.34    5.08
 -14   1  21    0.00    5.45
 -14  -1  21   -0.00    4.81
 -14   1  22   -0.00    5.47
 -14  -1  22   -0.00    4.41
 -14   1  23   -0.00    4.94
 -14   1  24   -0.00    6.33
 -14   1  25    3.14    6.48
 -14   2   1   -0.00    4.11
 -14  -2   1    5.54    7.10
 -14   2   2   20.98    9.84
 -14  -2   2   35.50   12.10
 -14   2   3   -0.00    4.21
 -14  -2   3    4.70    5.34
 -14   2   4    7.92    6.50
 -14  -2   4   11.44    7.74
 -14   2   5    8.94    5.94
 -14  -2   5    2.54    4.85
 -14   2   6    9.77    6.89
 -14  -2   6   16.73    7.72
 -14   2   7   -0.00    4.22
 -14  -2   7   -0.00    5.02
 -14   2   8    6.68    6.77
 -14  -2   8    3.55    6.11
 -14   2   9   -0.00    5.21
 -14  -2   9    1.93    5.66
 -14   2  10   -0.00    3.90
 -14  -2  10    2.56    5.17
 -14   2  11   -0.00    5.99
 -14  -2  11   -0.00    4.02
 -14   2  12    3.45    5.47
 -14  -2  12   19.39    8.36
 -14   2  13   -0.00    4.59
 -14  -2  13    4.31    5.34
 -14   2  14    0.00    4.32
 -14  -2  14    3.70    5.54
 -14   2  15    4.51    5.67
 -14  -2  15    1.93    4.65
 -14   2  16   -0.00    5.92
 -14  -2  16    0.49    6.05
 -14   2  17    0.00    5.36
 -14  -2  17    0.00    4.87
 -14   2  18    3.64    5.76
 -14  -2  18    1.57    4.05
 -14   2  19    0.00    6.55
 -14  -2  19    6.56    6.26
 -14   2  20    4.64    5.62
 -14  -2  20   -0.00    4.23
 -14   2  21   -0.00    5.61
 -14   2  22    4.24    6.96
 -14   2  23   -0.00    5.03
 -14   2  24    7.02    6.63
 -14   2  25   -0.00    4.98
 -14   2  26    6.45    6.84
 -14   3   1   -0.00    4.68
 -14  -3   1    2.76    6.40
 -14   3   2    4.01    6.46
 -14  -3   2    1.86    7.53
 -14   3   3   -0.00    2.74
 -14  -3   3    5.14    5.81
 -14   3   4   -0.00    5.46
 -14  -3   4    8.23    6.78
 -14   3   5    9.68    7.24
 -14  -3   5    0.00    3.60
 -14   3   6   33.89   11.14
 -14  -3   6   28.57   11.06
 -14   3   7    3.71    5.56
 -14  -3   7    5.81    5.59
 -14   3   8    1.38    5.03
 -14  -3   8   -0.00    4.24
 -14   3   9    5.54    5.84
 -14  -3   9    0.00    4.44
 -14   3  10   12.18    7.65
 -14  -3  10    3.78    5.38
 -14   3  11    9.50    7.55
 -14  -3  11    2.77    5.63
 -14   3  12    0.00    5.54
 -14  -3  12    3.97    5.30
 -14   3  13    1.97    4.36
 -14  -3  13   -0.00    4.77
 -14   3  14   -0.00    3.75
 -14  -3  14    2.88    4.97
 -14   3  15   14.70    8.49
 -14  -3  15    3.52    6.16
 -14   3  16   13.16    8.19
 -14  -3  16    5.83    6.55
 -14   3  17    0.00    4.56
 -14  -3  17    4.33    5.56
 -14   3  18    1.39    4.05
 -14  -3  18    1.39    4.97
 -14   3  19   -0.00    5.10
 -14  -3  19    4.06    4.88
 -14   3  20   12.70    8.12
 -14   3  21   -0.00    5.45
 -14   3  22    0.00    4.96
 -14   3  23    2.92    5.49
 -14   3  24   -0.00    5.05
 -14   3  25    2.91    6.40
 -14   4   1   14.49    7.91
 -14  -4   1   11.90    8.00
 -14   4   2    3.78    6.27
 -14  -4   2    7.84    6.91
 -14   4   3    0.00    4.45
 -14  -4   3   -0.00    4.34
 -14   4   4    0.00    5.99
 -14  -4   4    3.54    5.77
 -14   4   5   -0.00    5.09
 -14  -4   5   -0.00    4.87
 -14   4   6    0.00    4.39
 -14  -4   6    3.20    4.99
 -14   4   7    9.84    7.26
 -14  -4   7    6.13    6.25
 -14   4   8    7.64    7.17
 -14  -4   8    2.86    5.66
 -14   4   9   -0.00    4.58
 -14  -4   9    8.47    7.05
 -14   4  10   22.97    9.98
 -14  -4  10   23.37    9.23
 -14   4  11    3.90    6.10
 -14  -4  11    2.63    5.34
 -14   4  12   19.66    9.52
 -14  -4  12    9.15    6.44
 -14   4  13    5.05    6.34
 -14  -4  13    8.67    6.09
 -14   4  14   25.71   10.36
 -14  -4  14    7.19    5.67
 -14   4  15   -0.00    5.32
 -14  -4  15    0.00    4.36
 -14   4  16   14.75    9.52
 -14  -4  16    8.85    6.07
 -14   4  17    1.74    5.97
 -14  -4  17   -0.00    6.37
 -14   4  18    2.01    5.44
 -14   4  19   -0.00    4.11
 -14   4  20    0.75    5.33
 -14   4  21    7.12    6.68
 -14   4  22    0.00    5.27
 -14   5   1   11.45    7.29
 -14  -5   1    9.54    8.57
 -14   5   2    0.00    4.98
 -14  -5   2    3.03    6.17
 -14   5   3    2.80    5.05
 -14  -5   3   -0.00    4.23
 -14   5   4    0.00    3.73
 -14  -5   4   -0.00    5.05
 -14   5   5   25.32   10.16
 -14  -5   5   13.40    8.16
 -14   5   6   13.02    7.84
 -14  -5   6    5.37    6.68
 -14   5   7    2.27    4.67
 -14  -5   7   -0.00    3.92
 -14   5   8   -0.00    4.87
 -14  -5   8    2.57    5.12
 -14   5   9    0.00    4.38
 -14  -5   9    8.14    6.32
 -14   5  10    9.48    7.48
 -14  -5  10    1.82    5.04
 -14   5  11    1.25    5.68
 -14  -5  11    8.95    6.12
 -14   5  12    8.90    7.10
 -14  -5  12    0.00    5.78
 -14   5  13   -0.00    5.31
 -14  -5  13    3.62    4.80
 -14   5  14   -0.00    6.40
 -14  -5  14   -0.00    4.52
 -14   5  15    1.87    5.61
 -14  -5  15    3.27    5.89
 -14   5  16   -0.00    7.70
 -14  -5  16   16.81    7.88
 -14   5  17    0.84    4.59
 -14   5  18    0.26    6.25
 -14   5  19    5.19    6.86
 -14   6   1   13.55    9.34
 -14  -6   1    7.14    7.83
 -14   6   2    0.00    5.96
 -14  -6   2   13.15    9.02
 -14   6   3    9.59    7.52
 -14  -6   3    8.46    7.32
 -14   6   4   10.28    7.95
 -14  -6   4   10.20    8.10
 -14   6   5    0.05    4.24
 -14  -6   5    0.00    4.85
 -14   6   6    5.88    6.62
 -14  -6   6    2.22    5.63
 -14   6   7    8.37    7.12
 -14  -6   7   14.76    7.87
 -14   6   8    2.43    4.29
 -14  -6   8    1.27    5.87
 -14   6   9    8.73    6.46
 -14  -6   9    5.49    5.66
 -14   6  10    1.77    5.65
 -14  -6  10    4.47    5.58
 -14   6  11    2.33    5.74
 -14  -6  11    0.00    3.87
 -14   6  12    0.00    6.53
 -14  -6  12    7.46    6.32
 -14   6  13    1.50    6.15
 -14  -6  13   -0.00    4.25
 -14   6  14    8.91    7.39
 -14  -6  14    8.74    6.58
 -14   6  15    0.05    4.30
 -14   7   1    2.83    4.70
 -14  -7   1    5.40    7.55
 -14   7   2   -0.00    4.58
 -14  -7   2   -0.00    4.60
 -14   7   3    1.45    5.10
 -14  -7   3    5.57    8.11
 -14   7   4    4.03    6.37
 -14  -7   4    3.90    7.29
 -14   7   5   16.96    9.18
 -14  -7   5    5.82    7.51
 -14   7   6    2.44    4.89
 -14  -7   6    6.59    7.65
 -14   7   7    0.00    5.13
 -14  -7   7   -0.00    4.55
 -14   7   8   -0.00    5.82
 -14  -7   8   -0.00    4.31
 -14   7   9    7.75    6.65
 -14  -7   9    0.63    4.60
 -14   7  10   -0.00    4.55
 -14  -7  10    0.00    4.81
 -14   7  11   16.59    9.97
 -14  -7  11    2.43    4.82
 -14  -7  12   -0.00    5.20
 -14  -7  13   -0.00    4.39
 -14   8   1    0.00    5.14
 -14  -8   1    3.52    6.48
 -14   8   2   -0.00    5.82
 -14  -8   2    4.45    7.08
 -14   8   3    0.00    6.11
 -14  -8   3    0.00    6.54
 -14   8   4   -0.00    5.38
 -14  -8   4    0.00    5.54
 -14   8   5   -0.00    6.85
 -14  -8   5    6.39    8.67
 -14  -8   6    0.24    5.76
 -14  -8   7   -0.00    6.06
 -14  -8   8   -0.00    6.22
 -14  -8   9    7.24    6.68
 -14  -8  10    5.52    6.57
 -14  -8  11    2.52    4.06
 -14  -9   1    0.92    5.16
 -14  -9   2   -0.00    6.74
 -14  -9   3    0.07    5.56
 -14  -9   4   -0.00    6.92
 -14  -9   5    3.66    7.70
 -14  -9   6    4.96    7.13
 -14  -9   7    8.65    8.61
 -14  -9   8   -0.00    5.52
 -14  -9   9    0.00    4.86
 -14 -10   2    4.59    7.74
 -14 -10   3    1.82    6.11
 -14 -10   4   -0.00    6.95
 -14 -10   5   -0.00    5.97
 -14 -10   6   -0.00    6.06
 -14 -10   7   11.43    8.80
 -14 -10   8    3.86    8.47
 -14 -11   5    0.00    5.63
 -14 -11   6    2.04    6.12
 -13   0   1   76.71   17.90
 -13   0   2   -0.00    4.01
 -13   0   3   20.58    9.00
 -13   0   4   -0.00    5.19
 -13   0   5   11.03    6.96
 -13   0   6    0.00    4.21
 -13   0   7   14.33    8.28
 -13   0   8    1.73    4.63
 -13   0   9    3.34    4.88
 -13   0  10    7.39    6.58
 -13   0  11   44.11   12.70
 -13   0  12    0.47    3.81
 -13   0  13   21.84    9.59
 -13   0  14   -0.00    4.51
 -13   0  15   -0.00    6.13
 -13   0  16    0.00    4.92
 -13   0  17   22.23    9.36
 -13   0  18    3.50    4.98
 -13   0  19    5.42    5.83
 -13   0  20    0.32    2.90
 -13   0  21   -0.00    5.50
 -13   0  22    1.06    5.31
 -13   0  23    4.59    6.48
 -13   0  24    2.38    5.47
 -13   1   1    6.62    6.60
 -13  -1   1    5.00    5.45
 -13   1   2    5.21    5.50
 -13  -1   2    1.61    5.28
 -13   1   3   10.95    6.44
 -13  -1   3   -0.00    4.21
 -13   1   4    4.37    5.41
 -13  -1   4   -0.00    4.16
 -13   1   5   61.75   16.10
 -13  -1   5   79.25   17.68
 -13   1   6    0.66    4.94
 -13  -1   6    0.31    3.20
 -13   1   7    2.79    4.41
 -13  -1   7    7.63    6.13
 -13   1   8    1.39    4.16
 -13  -1   8    1.76    4.17
 -13   1   9   29.86   10.53
 -13  -1   9   28.52   10.17
 -13   1  10    3.90    4.92
 -13  -1  10    2.89    4.15
 -13   1  11    5.32    6.84
 -13  -1  11   23.57    9.34
 -13   1  12    0.00    3.77
 -13  -1  12   -0.00    5.36
 -13   1  13    5.64    5.97
 -13  -1  13    4.73    5.00
 -13   1  14   -0.00    4.10
 -13  -1  14    1.65    4.07
 -13   1  15   23.73   10.12
 -13  -1  15   34.61   11.19
 -13   1  16   -0.00    4.81
 -13  -1  16   -0.00    4.60
 -13   1  17    3.52    6.17
 -13  -1  17   -0.00    3.92
 -13   1  18    0.63    5.33
 -13  -1  18    0.99    4.46
 -13   1  19   11.78    7.15
 -13  -1  19   16.31    8.82
 -13   1  20    0.54    4.29
 -13  -1  20   -0.00    4.31
 -13   1  21   11.09    8.32
 -13  -1  21    0.00    4.50
 -13   1  22    4.10    6.58
 -13  -1  22    2.40    5.09
 -13   1  23    1.45    5.45
 -13  -1  23    0.23    5.14
 -13   1  24   -0.00    4.42
 -13   1  25   10.37    8.56
 -13   2   1   45.05   12.94
 -13  -2   1   42.39   12.74
 -13   2   2    0.00    5.15
 -13  -2   2    4.78    5.74
 -13   2   3    4.79    5.56
 -13  -2   3   14.03    7.93
 -13   2   4   12.08    7.24
 -13  -2   4    5.35    6.18
 -13   2   5    2.34    4.50
 -13  -2   5   -0.00    4.23
 -13   2   6    2.41    4.66
 -13  -2   6    2.09    5.39
 -13   2   7   25.70    9.95
 -13  -2   7   37.35   11.76
 -13   2   8    4.48    5.57
 -13  -2   8    6.86    5.74
 -13   2   9    5.76    6.04
 -13  -2   9    3.36    4.22
 -13   2  10    1.98    4.47
 -13  -2  10    0.00    4.18
 -13   2  11   29.70   11.28
 -13  -2  11   45.01   12.45
 -13   2  12    4.78    5.49
 -13  -2  12    4.95    5.69
 -13   2  13   20.17    9.16
 -13  -2  13   24.56    9.33
 -13   2  14    2.19    4.91
 -13  -2  14    4.86    5.74
 -13   2  15    0.00    4.20
 -13  -2  15    4.33    5.26
 -13   2  16   -0.00    4.28
 -13  -2  16   -0.00    4.29
 -13   2  17    5.29    6.22
 -13  -2  17    8.23    6.49
 -13   2  18    1.11    4.82
 -13  -2  18    0.89    4.46
 -13   2  19    0.53    4.30
 -13  -2  19    6.31    5.85
 -13   2  20    0.00    4.35
 -13  -2  20    0.00    4.63
 -13   2  21    1.77    5.01
 -13  -2  21    7.36    7.06
 -13   2  22    0.08    5.50
 -13   2  23    9.77    8.07
 -13   2  24    0.27    6.19
 -13   2  25    8.01    8.18
 -13   2  26   -0.00    4.90
 -13   2  27   12.92    9.24
 -13   3   1    9.83    6.19
 -13  -3   1    7.89    7.93
 -13   3   2    0.00    5.41
 -13  -3   2    0.00    5.06
 -13   3   3    7.30    6.54
 -13  -3   3    7.53    7.16
 -13   3   4    3.31    4.45
 -13  -3   4    3.34    5.16
 -13   3   5   14.04    7.29
 -13  -3   5   16.80    9.27
 -13   3   6    6.30    5.75
 -13  -3   6    5.71    5.87
 -13   3   7   -0.00    4.33
 -13  -3   7    1.56    4.41
 -13   3   8    2.41    4.87
 -13  -3   8   -0.00    4.72
 -13   3   9   20.93    9.70
 -13  -3   9    7.14    6.72
 -13   3  10    4.97    4.75
 -13  -3  10    5.47    6.27
 -13   3  11   12.96    7.57
 -13  -3  11   16.47    7.78
 -13   3  12    5.18    5.74
 -13  -3  12    1.11    3.98
 -13   3  13    4.80    5.93
 -13  -3  13    0.00    3.89
 -13   3  14   -0.00    4.14
 -13  -3  14    0.00    4.45
 -13   3  15    0.60    5.88
 -13  -3  15    7.81    6.25
 -13   3  16   14.27    8.23
 -13  -3  16    2.28    4.04
 -13   3  17    1.75    4.77
 -13  -3  17   -0.00    4.40
 -13   3  18   11.90    7.33
 -13  -3  18    0.30    4.10
 -13   3  19   23.82   10.34
 -13  -3  19   11.40    7.27
 -13   3  20   13.53    8.39
 -13  -3  20    0.00    3.18
 -13   3  21    9.65    7.72
 -13   3  22   -0.00    6.24
 -13   3  23   11.56    8.17
 -13   3  24    1.11    5.75
 -13   3  25   13.07    8.56
 -13   3  26    0.00    5.43
 -13   3  27    2.96    6.06
 -13   3  28   -0.00    4.08
 -13   4   1   30.21   10.55
 -13  -4   1   17.71   10.07
 -13   4   2    8.82    7.31
 -13  -4   2    5.19    5.45
 -13   4   3    1.86    4.78
 -13  -4   3    3.29    5.60
 -13   4   4   -0.00    4.87
 -13  -4   4    1.28    5.45
 -13   4   5   -0.00    4.18
 -13  -4   5    2.48    4.43
 -13   4   6    6.55    5.71
 -13  -4   6    4.93    5.44
 -13   4   7   30.62   10.26
 -13  -4   7    4.81    5.66
 -13   4   8    6.03    7.03
 -13  -4   8    6.88    6.27
 -13   4   9    0.33    4.62
 -13  -4   9    6.19    5.29
 -13   4  10    1.90    4.26
 -13  -4  10   -0.00    3.46
 -13   4  11   21.93   10.58
 -13  -4  11   10.23    6.53
 -13   4  12    9.65    8.05
 -13  -4  12    9.63    6.92
 -13   4  13   13.60    8.39
 -13  -4  13   11.24    7.28
 -13   4  14    1.19    4.11
 -13  -4  14    1.06    4.54
 -13   4  15   -0.00    4.52
 -13  -4  15   -0.00    4.10
 -13   4  16    5.71    6.25
 -13  -4  16    4.48    5.42
 -13   4  17    2.55    4.76
 -13  -4  17    7.22    6.33
 -13   4  18    7.38    7.21
 -13  -4  18    0.00    4.52
 -13   4  19    5.80    6.64
 -13   4  20   -0.00    3.99
 -13   4  21   -0.00    5.59
 -13   4  22    4.98    7.13
 -13   4  23   16.76    9.68
 -13   4  24    7.96    8.54
 -13   4  25    9.80    8.25
 -13   4  26    3.90    6.06
 -13   4  27    6.51    7.84
 -13   4  28    6.29    6.42
 -13   4  29    0.22    5.47
 -13   5   1   13.81    7.02
 -13  -5   1    7.23    7.31
 -13   5   2    3.25    5.48
 -13  -5   2   -0.00    5.48
 -13   5   3    3.08    5.49
 -13  -5   3    0.00    6.96
 -13   5   4    6.90    6.05
 -13  -5   4    3.68    4.97
 -13   5   5   24.61   10.43
 -13  -5   5   10.80    7.54
 -13   5   6    5.78    5.70
 -13  -5   6   -0.00    5.04
 -13   5   7    1.07    4.78
 -13  -5   7   -0.00    4.96
 -13   5   8   -0.00    5.05
 -13  -5   8    5.60    5.10
 -13   5   9    8.12    6.52
 -13  -5   9   10.40    6.93
 -13   5  10   19.40   10.51
 -13  -5  10   29.15   10.48
 -13   5  11   12.23    8.27
 -13  -5  11   11.02    6.49
 -13   5  12    4.08    5.90
 -13  -5  12   -0.00    4.03
 -13   5  13    3.93    6.46
 -13  -5  13   -0.00    4.74
 -13   5  14   24.52   10.07
 -13  -5  14    8.18    6.43
 -13   5  15   18.21    9.03
 -13  -5  15   11.77    8.02
 -13   5  16    4.35    6.21
 -13  -5  16    3.65    5.28
 -13   5  17    2.12    6.42
 -13  -5  17    0.00    4.38
 -13   5  18    0.00    5.07
 -13   5  19    1.39    6.70
 -13   5  20   12.64   11.03
 -13   5  21    0.92    6.24
 -13   5  22    0.28    6.24
 -13   5  23    1.98    5.03
 -13   5  24    9.79    8.96
 -13   5  25    3.39    6.74
 -13   5  26   -0.00    6.64
 -13   6   1    8.95    7.46
  13  -6  -1    9.85    8.57
 -13  -6   1   14.66    9.47
 -13   6   2    7.99    6.82
 -13  -6   2   -0.00    5.31
 -13   6   3    4.38    4.80
 -13  -6   3    4.26    6.71
 -13   6   4    8.43    8.53
 -13  -6   4    3.02    5.91
 -13   6   5   -0.00    5.85
 -13  -6   5   -0.00    7.16
 -13   6   6    9.51    7.06
 -13  -6   6   25.26   10.44
 -13   6   7    8.47    7.37
 -13  -6   7    3.72    6.84
 -13   6   8    7.53    7.27
 -13  -6   8   13.24    7.81
 -13   6   9    6.61    6.78
 -13  -6   9    0.00    3.90
 -13   6  10   13.23    8.12
 -13  -6  10   12.01    7.02
 -13   6  11    5.01    6.62
 -13  -6  11    3.47    4.87
 -13   6  12   16.58    9.04
 -13  -6  12    5.02    5.80
 -13   6  13    9.09    6.88
 -13  -6  13    1.41    3.79
 -13   6  14   -0.00    6.07
 -13  -6  14    1.09    4.53
 -13   6  15    2.13    6.11
 -13  -6  15    0.49    4.40
 -13   6  16   10.30    9.87
 -13   6  17   -0.00    6.16
 -13   6  18    0.00    5.02
 -13   6  19    5.31    7.06
 -13   6  20    3.09    6.54
 -13   6  21   -0.00    6.27
 -13   6  22   -0.00    7.08
 -13   6  23    6.59    8.29
 -13   7   1    2.52    4.69
  13  -7  -1   -0.00    6.36
 -13  -7   1   -0.00    6.47
 -13   7   2   -0.00    5.18
 -13  -7   2    6.84    6.61
 -13   7   3    7.58    6.26
 -13  -7   3    7.86    7.46
 -13   7   4   20.99    9.55
 -13  -7   4   25.61   11.89
 -13   7   5    0.00    5.53
 -13  -7   5    0.00    6.37
 -13   7   6    6.21    6.60
 -13  -7   6   -0.00    5.76
 -13   7   7   -0.00    5.92
 -13  -7   7    3.91    5.25
 -13   7   8   -0.00    5.13
 -13  -7   8   13.44    7.97
 -13   7   9   10.10    7.56
 -13  -7   9    7.26    6.40
 -13   7  10    3.87    6.84
 -13  -7  10    9.64    7.53
 -13   7  11    0.00    4.89
 -13  -7  11   -0.00    5.21
 -13   7  12    7.83    7.19
 -13  -7  12   -0.00    4.13
 -13   7  13   -0.00    6.39
 -13  -7  13   -0.00    4.47
 -13   7  14   14.25    8.44
 -13   7  15    1.36    5.56
 -13   7  16   12.31    8.65
 -13   7  17   -0.00    7.12
 -13   7  18   -0.00    3.63
 -13   7  19    5.67    7.16
 -13   8   1    8.02    7.38
  13  -8  -1   -0.00    7.28
 -13  -8   1    1.97    8.18
 -13   8   2    7.15    8.19
 -13  -8   2   18.75   10.48
 -13   8   3    2.08    5.96
 -13  -8   3    0.00    7.21
 -13   8   4    7.32    7.02
 -13  -8   4    5.98    8.46
 -13   8   5    7.44    5.99
 -13  -8   5    6.79    7.19
 -13   8   6    3.21    6.78
 -13  -8   6   27.51   11.39
 -13   8   7    0.00    5.35
 -13  -8   7    3.17    6.70
 -13   8   8    9.13    8.62
 -13  -8   8    6.97    7.27
 -13   8   9    8.61    6.39
 -13  -8   9   -0.00    5.99
 -13   8  10   -0.00    5.28
 -13  -8  10    0.78    3.50
 -13   8  11    0.00    7.29
 -13  -8  11    3.81    5.00
 -13   8  12    4.04    6.81
 -13  -8  12    7.00    6.64
 -13   8  13   -0.00    7.29
 -13   8  14    0.00    8.03
 -13   8  15    3.43    8.00
 -13   8  16    6.08    7.86
 -13   9   1    6.18    7.08
  13  -9  -1   -0.00    4.70
 -13  -9   1    2.23    6.65
 -13   9   2    3.87    5.60
  13  -9  -2   -0.00    7.41
 -13  -9   2    0.50    5.97
 -13   9   3    0.00    4.81
 -13  -9   3    0.00    6.89
 -13   9   4   17.01    9.17
 -13  -9   4    4.46    6.87
 -13   9   5    0.00    6.11
 -13  -9   5    1.25    5.61
 -13   9   6    5.95    6.55
 -13  -9   6    4.54    6.53
 -13   9   7   -0.00    6.27
 -13  -9   7    5.96    5.97
 -13   9   8    1.76    5.12
 -13  -9   8    1.98    6.27
 -13   9   9   -0.00    6.46
 -13  -9   9    4.56    7.17
 -13   9  10    3.34    6.71
 -13  -9  10   12.44    7.27
 -13   9  11    3.52    6.30
 -13   9  12    4.84    8.50
 -13  10   1   -0.00    5.21
  13 -10  -1    0.00    6.47
 -13 -10   1   -0.00    6.81
 -13  10   2   -0.00    4.77
  13 -10  -2   14.29    9.78
 -13 -10   2    0.18    5.57
 -13  10   3    0.00    5.68
 -13 -10   3   -0.00    5.98
 -13  10   4    6.12    6.77
 -13 -10   4    0.00    7.17
 -13  10   5    5.98    7.81
 -13 -10   5    6.37    7.33
 -13  10   6    3.43    5.66
 -13 -10   6    4.54    7.60
 -13  10   7    5.86    7.26
 -13 -10   7    1.35    6.13
 -13 -10   8   19.59    9.77
  13 -11  -1   -0.00    9.33
 -13 -11   1    2.09    6.37
 -13 -11   2   -0.00    4.96
 -13 -11   3    0.00    6.61
 -13 -11   4   10.74    8.97
 -13 -11   5    7.43    8.58
 -13 -11   6   -0.00    6.38
  13 -12  -1   -0.00    6.52
 -13 -12   1    1.99    8.19
 -13 -12   2    7.93    8.49
 -13 -12   3    0.00    6.27
 -13 -12   4   -0.00    8.26
 -13 -12   5    0.00    6.72
 -12   0   1   -0.00    3.39
 -12   0   2   20.67    9.32
 -12   0   3   -0.00    4.45
 -12   0   4    0.00    3.45
 -12   0   5    0.75    4.32
 -12   0   6   81.94   18.01
 -12   0   7    1.51    4.29
 -12   0   8    9.91    7.06
 -12   0   9   -0.00    4.44
 -12   0  10   56.38   14.13
 -12   0  11    2.75    4.27
 -12   0  12   33.56   10.67
 -12   0  13   -0.00    4.28
 -12   0  14    2.59    4.44
 -12   0  15   -0.00    4.03
 -12   0  16   31.35   10.95
 -12   0  17   -0.00    4.74
 -12   0  18    2.88    4.93
 -12   0  19   -0.00    3.45
 -12   0  20   -0.00    5.06
 -12   0  21   -0.00    5.13
 -12   0  22   15.29    8.68
 -12   0  23    0.43    4.82
 -12   0  24    0.00    3.96
 -12   1   1   -0.00    3.95
 -12  -1   1    0.74    5.71
 -12   1   2   19.55    9.55
 -12  -1   2   47.82   12.58
 -12   1   3    3.26    5.64
 -12  -1   3    0.00    5.58
 -12   1   4   49.73   14.09
 -12  -1   4   59.07   14.56
 -12   1   5    1.31    4.49
 -12  -1   5    4.28    4.88
 -12   1   6    0.19    4.35
 -12  -1   6    0.00    4.64
 -12   1   7   -0.00    4.55
 -12  -1   7   -0.00    3.84
 -12   1   8   47.98   14.17
 -12  -1   8   96.02   18.00
 -12   1   9    0.00    4.54
 -12  -1   9    3.08    4.48
 -12   1  10   25.82    9.59
 -12  -1  10   17.69    8.07
 -12   1  11   -0.00    4.47
 -12  -1  11   -0.00    4.03
 -12   1  12    0.00    4.70
 -12  -1  12    7.13    6.13
 -12   1  13   -0.00    4.71
 -12  -1  13   -0.00    3.85
 -12   1  14   61.97   15.77
 -12  -1  14   66.57   15.81
 -12   1  15    2.15    4.25
 -12  -1  15   -0.00    3.38
 -12   1  16   -0.00    4.25
 -12  -1  16    1.44    4.90
 -12   1  17    1.27    4.62
 -12  -1  17    4.44    5.56
 -12   1  18   13.66    8.10
 -12  -1  18    9.58    6.75
 -12   1  19    0.54    3.43
 -12  -1  19    1.61    3.94
 -12   1  20   -0.00    4.92
 -12  -1  20   12.35    7.50
 -12   1  21    3.17    5.93
 -12  -1  21   -0.00    4.53
 -12   1  22   -0.00    5.27
 -12  -1  22   -0.00    4.69
 -12   1  23    1.23    5.16
 -12  -1  23   -0.00    4.62
 -12   1  24   26.10   11.19
 -12   1  25    4.56    7.11
 -12   1  26   -0.00    5.93
 -12   2   1   14.61    7.89
 -12  -2   1   11.02    6.61
 -12   2   2   18.10    8.12
 -12  -2   2   19.20    9.30
 -12   2   3   -0.00    5.71
 -12  -2   3   -0.00    3.69
 -12   2   4    5.86    5.79
 -12  -2   4   13.66    7.73
 -12   2   5    0.62    4.82
 -12  -2   5    9.11    6.65
 -12   2   6   50.93   12.97
 -12  -2   6   33.07   11.15
 -12   2   7    8.20    7.56
 -12  -2   7   23.07    9.06
 -12   2   8   10.46    6.58
 -12  -2   8   17.11    8.20
 -12   2   9    2.00    4.53
 -12  -2   9    0.00    4.53
 -12   2  10   36.69   12.00
 -12  -2  10   36.39   11.46
 -12   2  11   38.14   11.67
 -12  -2  11   10.27    6.68
 -12   2  12   33.67   10.46
 -12  -2  12   16.47    7.98
 -12   2  13   -0.00    3.88
 -12  -2  13   -0.00    4.05
 -12   2  14   -0.00    3.30
 -12  -2  14    0.00    5.24
 -12   2  15    3.36    5.23
 -12  -2  15   -0.00    3.22
 -12   2  16   14.09    7.82
 -12  -2  16   24.17    9.25
 -12   2  17   -0.00    4.31
 -12  -2  17    0.90    2.89
 -12   2  18   10.68    6.52
 -12  -2  18   12.79    7.25
 -12   2  19    7.42    6.41
 -12  -2  19    3.11    3.30
 -12   2  20    9.26    7.88
 -12  -2  20    5.88    5.58
 -12   2  21    4.00    5.88
 -12  -2  21    9.11    6.82
 -12   2  22    3.94    6.24
 -12  -2  22   16.49    8.33
 -12   2  23    3.57    6.11
 -12   2  24    4.17    6.93
 -12   2  25    2.82    5.37
 -12   2  26    8.39    7.76
 -12   2  27    2.27    6.88
 -12   3   1    1.70    4.40
  12  -3  -1    9.12    7.59
 -12  -3   1    0.01    4.01
 -12   3   2   19.95    7.71
 -12  -3   2   14.38    8.02
 -12   3   3    4.72    5.26
 -12  -3   3   21.76    8.86
 -12   3   4   24.08    9.17
 -12  -3   4   27.01   10.31
 -12   3   5   13.44    6.76
 -12  -3   5    7.81    6.49
 -12   3   6    1.37    4.17
 -12  -3   6    0.00    4.89
 -12   3   7    3.59    5.17
 -12  -3   7    3.36    4.39
 -12   3   8   52.49   13.44
 -12  -3   8   34.35   11.58
 -12   3   9    6.57    6.16
 -12  -3   9   13.62    7.35
 -12   3  10   21.83    9.84
 -12  -3  10   47.71   12.60
 -12   3  11    0.00    4.70
 -12  -3  11    0.70    3.43
 -12   3  12    9.21    7.12
 -12  -3  12   13.38    7.41
 -12   3  13    0.48    5.59
 -12  -3  13   -0.00    3.32
 -12   3  14   51.10   14.05
 -12  -3  14   35.61   11.38
 -12   3  15   26.93   10.16
 -12  -3  15   18.96    8.56
 -12   3  16    0.25    4.30
 -12  -3  16   -0.00    2.39
 -12   3  17   -0.00    4.07
 -12  -3  17   -0.00    4.14
 -12   3  18    3.93    5.88
 -12  -3  18    5.51    5.19
 -12   3  19   11.22    6.99
 -12  -3  19    8.71    6.16
 -12   3  20    0.46    4.78
 -12  -3  20    2.42    4.79
 -12   3  21    0.00    4.29
 -12   3  22    1.69    4.81
 -12   3  23    6.27    6.88
 -12   3  24   25.71   11.94
 -12   3  25   11.04    8.75
 -12   3  26    2.87    6.70
 -12   3  27   -0.00    7.28
 -12   3  28   10.20   10.40
 -12   4   1   21.02    8.60
  12  -4  -1   21.81   10.73
 -12  -4   1    7.78    7.92
 -12   4   2    7.97    7.16
  12  -4  -2   15.29    8.98
 -12  -4   2   13.15    7.65
 -12   4   3    2.22    4.13
  12  -4  -3   -0.00    5.44
 -12  -4   3   -0.00    6.11
 -12   4   4   -0.00    4.41
 -12  -4   4    0.71    4.91
 -12   4   5    1.65    3.74
 -12  -4   5   10.88    7.05
 -12   4   6   19.33    9.00
 -12  -4   6   35.95   11.33
 -12   4   7    8.20    6.91
 -12  -4   7   16.67    7.83
 -12   4   8    0.00    3.48
 -12  -4   8    5.04    6.26
 -12   4   9    9.41    6.57
 -12  -4   9   14.46    7.40
 -12   4  10   32.77   10.83
 -12  -4  10   14.40    7.65
 -12   4  11    4.42    5.24
 -12  -4  11   15.78    7.82
 -12   4  12   22.91    9.67
 -12  -4  12    8.45    7.18
 -12   4  13    1.90    4.95
 -12  -4  13   14.24    7.07
 -12   4  14    2.14    4.99
 -12  -4  14   -0.00    4.36
 -12   4  15    0.00    5.00
 -12  -4  15    6.66    5.25
 -12   4  16   22.43    9.99
 -12  -4  16   18.96    8.03
 -12   4  17   32.66   11.80
 -12  -4  17   22.24    8.75
 -12   4  18    1.26    5.90
 -12  -4  18    9.67    6.33
 -12   4  19   11.78    7.50
 -12  -4  19    0.00    3.72
 -12   4  20    1.48    6.03
 -12   4  21    1.71    5.08
 -12   4  22   10.47    9.31
 -12   4  23    0.00    5.68
 -12   4  24   -0.00    5.34
 -12   4  25   -0.00    5.74
 -12   4  26   12.08    8.51
 -12   4  27    8.26    7.35
 -12   4  28   -0.00    3.93
  12  -4 -28   -0.00    4.06
 -12   4  29   -0.00    4.40
  12  -4 -29   -0.00    4.66
 -12   4  30    0.00    5.08
 -12   5   1   -0.00    4.21
  12  -5  -1    5.75    6.43
 -12  -5   1   -0.00    5.78
 -12   5   2    3.49    5.87
  12  -5  -2   11.76    9.69
 -12  -5   2   16.89    8.97
 -12   5   3   16.14    8.03
  12  -5  -3   13.88    9.39
 -12  -5   3    4.58    6.21
 -12   5   4   19.35    9.19
  12  -5  -4   13.24    8.92
 -12  -5   4    3.43    6.03
 -12   5   5   10.23    6.42
 -12  -5   5    0.00    5.47
 -12   5   6    1.45    4.39
 -12  -5   6   -0.00    5.14
 -12   5   7    6.09    7.12
 -12  -5   7    6.32    5.94
 -12   5   8   16.89    8.50
 -12  -5   8   17.40    8.37
 -12   5   9   51.48   13.74
 -12  -5   9   21.55    9.69
 -12   5  10   20.83    9.06
 -12  -5  10   10.69    6.42
 -12   5  11   -0.00    4.47
 -12  -5  11   -0.00    3.94
 -12   5  12    6.53    7.10
 -12  -5  12    0.83    4.49
 -12   5  13   10.50    8.26
 -12  -5  13   15.31    7.55
 -12   5  14   17.49    9.08
 -12  -5  14   16.81    7.44
 -12   5  15    0.00    5.40
 -12  -5  15    4.68    5.05
 -12   5  16    0.00    5.92
 -12  -5  16    3.61    4.36
 -12   5  17    0.00    6.01
 -12  -5  17    2.37    4.27
 -12   5  18    8.51    8.11
 -12   5  19   -0.00    6.47
 -12   5  20   13.48    8.42
 -12   5  21    5.71    7.39
 -12   5  22   -0.00    5.55
 -12   5  23    0.00    7.03
 -12   5  24    8.91    7.55
 -12   5  25    0.19    5.97
 -12   5  26    0.00    5.07
 -12   5  27    3.12    5.87
  12  -5 -27   -0.00    4.68
 -12   5  28    0.20    5.23
  12  -5 -28   -0.00    5.01
  12  -5 -29    9.30    7.66
  12  -5 -30    3.18    5.18
 -12   6   1   28.30    9.96
  12  -6  -1    5.77    8.80
 -12  -6   1   13.37    8.46
 -12   6   2    1.34    5.09
  12  -6  -2    5.87    5.79
 -12  -6   2    3.18    6.29
 -12   6   3   -0.00    5.20
  12  -6  -3    6.29    8.53
 -12  -6   3    7.22    6.88
 -12   6   4    3.43    5.22
  12  -6  -4   -0.00    5.52
 -12  -6   4    1.17    4.35
 -12   6   5   30.97   11.51
 -12  -6   5   38.94   12.80
 -12   6   6   25.47   10.25
 -12  -6   6   10.20    7.65
 -12   6   7    0.00    5.37
 -12  -6   7   17.95    9.21
 -12   6   8   -0.00    5.53
 -12  -6   8    3.08    5.20
 -12   6   9    4.83    5.12
 -12  -6   9    6.59    6.35
 -12   6  10    0.00    4.36
 -12  -6  10    3.74    4.83
 -12   6  11   42.94   14.24
 -12  -6  11   38.68   12.40
 -12   6  12    2.65    6.71
 -12  -6  12   19.34    8.66
 -12   6  13    1.88    5.93
 -12  -6  13   -0.00    4.27
 -12   6  14    0.33    5.62
 -12  -6  14   -0.00    3.85
 -12   6  15    4.51    5.87
 -12  -6  15   11.46    6.73
 -12   6  16    5.99    8.11
 -12  -6  16    2.15    4.55
 -12   6  17    5.20    7.41
 -12   6  18    3.99    5.51
 -12   6  19    0.95    4.46
 -12   6  20   -0.00    6.61
 -12   6  21    1.83    6.49
 -12   6  22   -0.00    5.07
 -12   6  23    0.00    6.14
 -12   6  24    3.30    6.59
 -12   6  25   -0.00    5.14
  12  -6 -25    4.64    6.01
 -12   6  26    2.51    6.18
  12  -6 -26    3.00    5.13
 -12   6  27   17.23    9.69
  12  -6 -27   10.77    8.24
  12  -6 -28   -0.00    5.44
  12  -6 -29    6.47    6.87
 -12   7   1    2.95    6.50
  12  -7  -1    4.28    7.22
 -12  -7   1    4.28    7.89
 -12   7   2    9.03    7.81
  12  -7  -2    0.00    7.65
 -12  -7   2    0.00    5.19
 -12   7   3   22.93    9.71
  12  -7  -3    3.94    7.68
 -12  -7   3   20.32    9.21
 -12   7   4   17.07    8.43
  12  -7  -4   -0.00    6.95
 -12  -7   4    3.79    5.94
 -12   7   5    6.90    7.36
 -12  -7   5    0.00    5.62
 -12   7   6    0.00    5.43
 -12  -7   6   10.35    7.66
 -12   7   7    0.73    5.46
 -12  -7   7    4.40    6.41
 -12   7   8   10.61    7.82
 -12  -7   8    6.61    6.68
 -12   7   9   28.91   11.93
 -12  -7   9   26.38   10.97
 -12   7  10    3.69    6.12
 -12  -7  10    0.00    5.58
 -12   7  11    0.09    4.93
 -12  -7  11   -0.00    3.11
 -12   7  12   -0.00    5.48
 -12  -7  12    0.00    3.68
 -12   7  13    6.35    6.36
 -12  -7  13    2.93    4.59
 -12   7  14    3.86    5.31
 -12  -7  14    8.56    6.03
 -12   7  15    6.90    7.64
 -12   7  16    0.00    6.68
 -12   7  17   -0.00    4.38
 -12   7  18   -0.00    5.68
 -12   7  19    3.41    6.03
 -12   7  20    0.00    5.28
 -12   7  21    0.63    5.31
 -12   7  22   -0.00    3.73
 -12   7  23   -0.00    5.29
  12  -7 -23   -0.00    5.42
 -12   7  24   -0.00    5.51
  12  -7 -24    5.33    7.36
 -12   7  25    3.78    6.41
  12  -7 -25   -0.00    4.85
  12  -7 -26    3.17    6.42
 -12   8   1   26.31   10.00
  12  -8  -1   42.86   14.29
 -12  -8   1   11.04    8.50
 -12   8   2    0.93    5.95
  12  -8  -2    2.99    6.53
 -12  -8   2    1.59    5.52
 -12   8   3    0.00    5.32
  12  -8  -3    4.41    7.21
 -12  -8   3    4.91    6.74
 -12   8   4    0.00    5.24
  12  -8  -4    5.09    7.85
 -12  -8   4   -0.00    4.68
 -12   8   5   30.33   12.02
 -12  -8   5   21.36   10.48
 -12   8   6    0.94    4.04
 -12  -8   6   -0.00    5.63
 -12   8   7   30.82   12.40
 -12  -8   7   23.43   10.44
 -12   8   8   -0.00    4.62
 -12  -8   8   -0.00    3.80
 -12   8   9    0.00    4.72
 -12  -8   9    0.00    5.71
 -12   8  10    0.00    6.27
 -12  -8  10   -0.00    4.83
 -12   8  11   12.58    7.74
 -12  -8  11   -0.00    4.72
 -12   8  12    0.00    4.62
 -12  -8  12   -0.00    4.78
 -12   8  13    9.55    7.86
 -12   8  14    0.30    5.08
 -12   8  15    0.00    6.38
 -12   8  16    2.70    7.27
 -12   8  17   27.76   13.01
 -12   8  18    0.85    6.26
 -12   8  19   -0.00    5.53
 -12   8  20    0.00    5.68
 -12   8  21   15.85    9.19
  12  -8 -21   11.29    8.28
 -12   8  22   -0.00    5.53
  12  -8 -22    0.00    5.16
 -12   9   1   -0.00    5.78
  12  -9  -1   -0.00    6.33
 -12  -9   1    0.10    5.27
 -12   9   2   -0.00    4.96
  12  -9  -2   -0.00    5.83
 -12  -9   2    1.98    6.11
 -12   9   3   24.23   11.76
  12  -9  -3   44.65   15.19
 -12  -9   3   34.59   12.94
 -12   9   4   -0.00    4.54
  12  -9  -4   -0.00    5.63
 -12  -9   4    6.91    8.21
 -12   9   5   18.97    8.47
 -12  -9   5    0.00    6.85
 -12   9   6   -0.00    4.85
 -12  -9   6    0.16    5.46
 -12   9   7    9.61    7.59
 -12  -9   7    2.93    6.19
 -12   9   8    6.15    7.34
 -12  -9   8    0.14    5.31
 -12   9   9   13.56    9.83
 -12  -9   9    9.84    7.48
 -12   9  10    2.89    5.32
 -12  -9  10   -0.00    4.20
 -12   9  11    3.33    6.14
 -12  -9  11    0.00    5.64
 -12   9  12   -0.00    7.07
 -12   9  13   25.67   11.64
 -12   9  14    6.71    6.35
 -12   9  15   -0.00    4.77
 -12   9  16    1.76    4.73
 -12   9  17    5.85    8.19
 -12   9  18    1.55    5.99
  12  -9 -19   14.17    9.28
 -12  10   1    2.01    8.40
  12 -10  -1   -0.00    5.77
 -12 -10   1    6.80    6.77
 -12  10   2    4.53    6.29
  12 -10  -2   -0.00    4.55
 -12 -10   2   -0.00    6.05
 -12  10   3    4.17    6.03
  12 -10  -3   13.43    9.60
 -12 -10   3    0.01    4.78
 -12  10   4    0.00    6.23
  12 -10  -4    6.91    7.39
 -12 -10   4   -0.00    7.16
 -12  10   5    7.45    7.71
 -12 -10   5    1.89    5.18
 -12  10   6   -0.00    5.29
 -12 -10   6    2.33    5.97
 -12  10   7   12.85    9.42
 -12 -10   7    6.81    7.52
 -12  10   8   -0.00    6.92
 -12 -10   8    0.00    6.00
 -12  10   9   11.02    9.35
 -12 -10   9   -0.00    5.34
 -12  10  10   -0.00    3.85
 -12  10  11   19.38   10.78
 -12  10  12   -0.00    5.93
 -12  10  13    0.00    6.17
 -12  10  14    3.81    6.49
 -12  10  15    2.16    5.49
 -12  11   1    5.18    6.38
  12 -11  -1   -0.00    6.70
 -12 -11   1    5.10    7.12
 -12  11   2    5.59    6.80
  12 -11  -2   -0.00    6.85
 -12 -11   2   -0.00    4.96
 -12  11   3    1.46    5.31
  12 -11  -3    2.43    6.67
 -12 -11   3   12.25    7.90
 -12  11   4   -0.00    6.61
  12 -11  -4    0.00    5.68
 -12 -11   4    3.19    7.35
 -12  11   5   11.87    8.90
 -12 -11   5    4.23    6.44
 -12  11   6    1.03    4.88
 -12 -11   6   -0.00    5.97
 -12  11   7   11.67    8.17
 -12 -11   7    1.01    6.03
 -12  11   8   -0.00    5.09
 -12  11   9   16.17   10.00
 -12  11  10    2.77    6.73
 -12  12   1    4.19    6.17
  12 -12  -1    8.90    9.06
 -12 -12   1    4.01    7.17
 -12  12   2   -0.00    5.14
  12 -12  -2   -0.00    6.90
 -12 -12   2    1.13    5.94
 -12  12   3   -0.00    6.31
  12 -12  -3    1.82    7.05
 -12 -12   3   -0.00    5.54
 -12  12   4    1.07    4.79
  12 -12  -4    1.66    7.68
 -12 -12   4    1.53    5.21
 -12  12   5    3.00    6.18
 -12 -12   5    5.29    8.54
  12 -13  -1    6.95    9.09
 -12 -13   1   -0.00    6.38
  12 -13  -2    8.23    7.79
 -12 -13   2    4.81    6.74
  12 -13  -3    0.00    7.53
 -12 -13   3    4.11    6.90
  12 -13  -4    2.90    8.01
 -12 -14   1    2.01    6.70
  12 -14  -3    6.98    9.68
 -11   0   1   95.69   20.36
  11   0  -1  109.31   23.93
 -11   0   2    0.69    3.63
  11   0  -2    1.44    6.34
 -11   0   3   40.13   11.62
  11   0  -3   26.79   12.09
 -11   0   4    4.45    6.16
 -11   0   5  165.97   28.89
 -11   0   6    0.74    4.40
 -11   0   7   -0.00    4.06
 -11   0   8   -0.00    3.89
 -11   0   9   38.16   11.16
 -11   0  10    3.77    4.84
 -11   0  11   79.98   17.56
 -11   0  12    1.22    3.84
 -11   0  13    2.05    3.66
 -11   0  14   -0.00    4.20
 -11   0  15   18.09    8.09
 -11   0  16    3.65    4.70
 -11   0  17    6.14    5.72
 -11   0  18   -0.00    3.46
 -11   0  20   -0.00    5.10
 -11   0  21   28.47   10.64
 -11   0  22    2.41    3.81
 -11   0  23    0.40    5.35
 -11   0  24    0.09    4.50
 -11   0  25    4.10    6.24
 -11   1   1   15.11    8.45
  11  -1  -1   74.76   17.80
  11   1  -1   72.82   17.54
 -11  -1   1  127.97   19.32
 -11   1   2    1.71    4.85
  11  -1  -2   -0.00    5.23
 -11  -1   2    0.00    3.95
 -11   1   3   65.21   14.99
  11  -1  -3   75.55   18.95
 -11  -1   3   39.82   12.69
 -11   1   4   -0.00    4.03
  11  -1  -4   -0.00    3.81
 -11  -1   4   -0.00    5.34
 -11   1   5    2.92    4.93
 -11  -1   5    7.44    5.41
 -11   1   6    7.97    6.48
 -11  -1   6    6.26    5.28
 -11   1   7   84.44   16.87
 -11  -1   7   51.99   14.65
 -11   1   8    3.46    3.89
 -11  -1   8    7.71    5.82
 -11   1   9   39.07   11.07
 -11  -1   9   18.71    8.37
 -11   1  10   -0.00    4.03
 -11   1  11   28.96    9.96
 -11  -1  11    5.83    6.08
 -11   1  12    0.23    4.11
 -11  -1  12    4.03    5.38
 -11   1  13   32.32   11.02
 -11  -1  13   37.02   10.82
 -11   1  14   -0.00    5.06
 -11  -1  14   -0.00    3.65
 -11   1  15   -0.00    4.39
 -11  -1  15   -0.00    4.05
 -11   1  16    0.00    4.08
 -11  -1  16    0.66    3.82
 -11   1  17   16.81    8.09
 -11  -1  17   25.94    8.98
 -11   1  18    6.81    6.20
 -11  -1  18    3.63    5.02
 -11   1  19    6.55    6.10
 -11  -1  19    5.74    5.47
 -11   1  20    2.25    4.60
 -11  -1  20    0.00    3.98
 -11   1  21    7.41    5.87
 -11  -1  21    3.38    4.39
 -11   1  22    0.46    5.07
 -11  -1  22    0.00    5.27
 -11   1  23   50.36   14.42
 -11  -1  23   37.06   12.63
 -11   1  24    4.30    5.15
 -11  -1  24    0.88    4.47
 -11   1  25   14.28    9.03
 -11   1  26    0.00    5.73
 -11   2   1   36.09   11.23
  11  -2  -1   19.45   10.99
 -11  -2   1   66.15   15.09
 -11   2   2   -0.00    3.79
  11  -2  -2   -0.00    5.61
 -11  -2   2   -0.00    5.61
 -11   2   3   12.81    6.76
  11  -2  -3   11.19    8.36
 -11  -2   3   22.97    8.76
 -11   2   4    6.94    5.90
  11  -2  -4    0.00    5.91
 -11  -2   4    4.78    6.34
 -11   2   5   73.95   14.76
  11  -2  -5   49.56   15.83
 -11  -2   5   31.27   11.50
 -11   2   6   14.04    7.16
 -11  -2   6   21.22    8.23
 -11   2   7   22.76    8.12
 -11  -2   7   12.68    7.08
 -11   2   8   17.24    8.22
 -11  -2   8   33.92   10.03
 -11   2   9   41.47   12.66
 -11  -2   9   65.64   14.47
 -11   2  10   -0.00    4.86
 -11  -2  10    8.35    5.78
 -11   2  11   51.09   13.07
 -11  -2  11   32.06   10.11
 -11   2  12    0.00    4.08
 -11  -2  12    1.92    4.18
 -11   2  13    0.91    4.34
 -11  -2  13    0.00    3.23
 -11   2  14   10.21    6.45
 -11  -2  14   11.17    6.11
 -11   2  15   44.00   12.37
 -11  -2  15   18.28    7.99
 -11   2  16    5.23    5.00
 -11  -2  16    6.02    4.81
 -11   2  17    3.98    5.37
 -11  -2  17    7.28    5.06
 -11   2  18    0.83    4.72
 -11  -2  18    1.04    3.89
 -11   2  19   20.81    8.75
 -11  -2  19    8.39    6.51
 -11   2  20    7.50    6.77
 -11  -2  20    0.70    4.32
 -11   2  21   18.88    9.95
 -11  -2  21   45.19   11.86
 -11   2  22    0.79    6.07
 -11  -2  22    0.68    4.22
 -11   2  23    1.55    6.50
 -11   2  24    3.04    5.88
 -11   2  25    9.05    8.05
 -11   2  26    9.38    8.15
 -11   2  27   27.39   11.38
 -11   2  28    0.00    4.76
 -11   3   1    6.60    6.39
 -11  -3   1   17.81    8.55
 -11   3   2   31.09   10.00
  11  -3  -2   30.12   12.48
 -11  -3   2   16.28    8.56
 -11   3   3   67.38   15.81
  11  -3  -3   75.08   20.00
 -11  -3   3   68.42   16.67
 -11   3   4   11.23    7.00
  11  -3  -4   23.16   11.04
 -11  -3   4   18.57    8.36
 -11   3   5    3.18    5.03
  11  -3  -5   14.13    8.20
 -11  -3   5   11.31    7.10
 -11   3   6   10.88    6.42
  11  -3  -6   11.01    8.55
 -11  -3   6   14.57    7.52
 -11   3   7   39.93   12.16
 -11   3   8    0.00    4.61
 -11  -3   8    0.48    3.98
 -11   3   9   16.05    7.54
 -11  -3   9    8.00    5.80
 -11   3  10    1.09    3.83
 -11  -3  10    6.84    4.83
 -11   3  11    8.03    6.57
 -11  -3  11    6.22    4.58
 -11   3  12   15.09    8.50
 -11  -3  12   13.14    7.35
 -11   3  13   33.06   10.39
 -11  -3  13   17.55    7.91
 -11   3  14    0.57    3.95
 -11  -3  14    2.28    3.65
 -11   3  15   -0.00    4.81
 -11  -3  15    0.11    3.54
 -11   3  16    3.25    5.95
 -11  -3  16    0.15    3.43
 -11   3  17    9.02    7.55
 -11  -3  17   17.55    7.38
 -11   3  18    4.96    5.88
 -11  -3  18   14.41    6.71
 -11   3  19   12.53    7.34
 -11  -3  19   13.18    7.05
 -11   3  20    2.21    6.32
 -11  -3  20    2.35    4.70
 -11   3  21   -0.00    4.88
 -11  -3  21    4.93    5.40
 -11   3  22    7.34    8.11
 -11   3  23    4.68    6.01
 -11   3  24   15.83    9.28
 -11   3  25    1.28    5.22
 -11   3  26   -0.00    4.93
 -11   3  27   27.57   11.28
 -11   3  28    9.18    6.94
  11  -3 -28    0.95    4.66
 -11   3  29    7.08    6.33
 -11   4   1   69.51   15.68
 -11  -4   1   54.86   16.16
 -11   4   2   -0.00    3.77
 -11  -4   2    2.75    6.39
 -11   4   3    1.21    4.47
 -11  -4   3    8.50    7.21
 -11   4   4   15.93    7.54
  11  -4  -4    6.98    8.10
 -11  -4   4    6.22    6.18
 -11   4   5   74.85   17.05
  11  -4  -5   49.93   17.46
 -11  -4   5   75.77   17.43
 -11   4   6   16.04    8.45
  11  -4  -6   17.20   10.90
 -11  -4   6   28.44    9.49
 -11   4   7   19.01    9.01
 -11  -4   7    4.38    5.22
 -11   4   8    7.84    7.91
 -11  -4   8    3.26    6.03
 -11   4   9   33.58   11.29
 -11  -4   9   33.02   10.48
 -11   4  10    7.75    6.30
 -11  -4  10    4.23    4.88
 -11   4  11   33.04   11.53
 -11  -4  11   20.76    9.26
 -11   4  12   -0.00    3.97
 -11  -4  12    0.55    2.83
 -11   4  13   -0.00    5.09
 -11  -4  13    3.96    4.87
 -11   4  14    4.73    5.15
 -11  -4  14    4.12    4.89
 -11   4  15   24.13   10.25
 -11  -4  15   28.04    9.45
 -11   4  16    6.10    6.19
 -11  -4  16   -0.00    2.93
 -11   4  17    4.19    6.56
 -11  -4  17   -0.00    2.90
 -11   4  18    4.97    6.82
 -11  -4  18    0.65    3.97
 -11   4  19   -0.00    4.78
 -11  -4  19    0.00    3.64
 -11   4  20   11.12    7.62
 -11   4  21   32.81   12.33
 -11   4  22    1.63    5.52
 -11   4  23   -0.00    6.35
 -11   4  24    0.00    7.28
 -11   4  25    7.60    9.48
 -11   4  26   14.13    8.28
 -11   4  27    4.26    6.86
  11  -4 -27    9.67    7.24
 -11   4  28    0.00    5.46
  11  -4 -28   -0.00    5.13
  11  -4 -29    3.06    5.71
  11  -4 -30    2.00    4.36
 -11   5   1    5.77    4.99
  11  -5  -1    2.49    6.08
 -11  -5   1   14.18    8.68
 -11   5   2    1.84    4.88
  11  -5  -2   25.34   11.65
 -11  -5   2   46.07   12.99
 -11   5   3   57.29   14.48
 -11  -5   3   48.11   14.62
 -11   5   4    2.69    5.80
 -11  -5   4   -0.00    4.12
 -11   5   5   -0.00    3.58
 -11  -5   5    2.55    6.38
 -11   5   6   16.23    8.32
 -11  -5   6   12.28    7.76
 -11   5   7   22.94   10.48
  11  -5  -7   19.67   11.47
 -11  -5   7   32.96   10.90
 -11   5   8    6.86    6.86
 -11  -5   8   11.79    7.07
 -11   5   9   18.86    8.88
 -11  -5   9   31.38   10.21
 -11   5  10   -0.00    5.12
 -11  -5  10    3.19    4.45
 -11   5  11    0.30    4.21
 -11  -5  11    5.97    5.50
 -11   5  12   30.25   11.66
 -11  -5  12   20.78    8.65
 -11   5  13   18.68    9.39
 -11  -5  13   22.89    8.60
 -11   5  14    2.07    3.94
 -11  -5  14    2.28    3.98
 -11   5  15    3.46    5.95
 -11  -5  15    5.19    4.62
 -11   5  16   -0.00    6.05
 -11  -5  16    0.00    3.34
 -11   5  17   11.63    7.37
 -11  -5  17    8.98    5.80
 -11   5  18   20.70   11.12
 -11  -5  18   11.44    6.58
 -11   5  19   29.27   12.44
 -11   5  20   -0.00    4.96
 -11   5  21   -0.00    5.45
 -11   5  22   -0.00    4.79
 -11   5  23   41.77   14.69
 -11   5  24    0.00    5.31
 -11   5  25   -0.00    5.36
  11  -5 -25    3.18    5.20
 -11   5  26   -0.00    5.07
  11  -5 -26    5.95    5.77
 -11   5  27    2.62    5.99
  11  -5 -27    5.43    6.20
  11  -5 -28   22.06   10.40
  11  -5 -29    2.24    5.21
  11  -5 -30    0.80    4.29
  11  -5 -31   -0.00    4.27
 -11   6   1   41.59   12.10
  11  -6  -1   30.05   12.24
 -11  -6   1   22.44   10.77
 -11   6   2   -0.00    4.59
  11  -6  -2   -0.00    5.15
 -11  -6   2    2.00    5.59
 -11   6   3    2.17    3.98
  11  -6  -3    3.95    6.08
 -11  -6   3    2.22    5.11
 -11   6   4   18.00    8.75
  11  -6  -4    3.26    6.27
 -11  -6   4   29.10   10.94
 -11   6   5   26.22   10.62
  11  -6  -5   22.52   12.01
 -11  -6   5   16.86    9.43
 -11   6   6   36.87   11.54
 -11  -6   6   13.84    9.01
 -11   6   7    7.39    6.53
 -11  -6   7    2.03    7.18
 -11   6   8    4.23    6.06
 -11  -6   8   -0.00    4.65
 -11   6   9   16.31    9.51
 -11  -6   9   12.41    7.79
 -11   6  10    7.89    8.22
 -11  -6  10   28.37   10.00
 -11   6  11    0.00    6.07
 -11  -6  11   11.16    6.36
 -11   6  12    1.64    6.03
 -11  -6  12    5.88    5.62
 -11   6  13    5.87    7.84
 -11  -6  13    7.56    6.23
 -11   6  14   15.54    9.13
 -11  -6  14   17.96    7.52
 -11   6  15   16.60    8.58
 -11  -6  15   11.10    6.59
 -11   6  16   24.02   10.85
 -11  -6  16   27.35    9.33
 -11   6  17    4.00    7.84
 -11   6  18    7.01    7.72
 -11   6  19    0.00    6.03
 -11   6  20   -0.00    4.57
 -11   6  21    0.16    4.42
 -11   6  22   -0.00    5.85
 -11   6  23    8.49    8.61
 -11   6  24   -0.00    4.57
  11  -6 -24    0.33    4.81
 -11   6  25    3.21    6.58
  11  -6 -25    6.51    6.90
 -11   6  26   30.40   11.08
  11  -6 -26   11.28    7.58
  11  -6 -27    0.00    4.39
  11  -6 -28   -0.00    5.53
  11  -6 -29   -0.00    3.71
  11  -6 -30    5.89    6.14
  11  -6 -31    3.44    5.11
  11  -6 -32   -0.00    5.02
 -11   7   1    0.00    4.83
  11  -7  -1    2.26    6.23
 -11  -7   1   18.98    9.16
 -11   7   2   35.88   11.40
  11  -7  -2   20.57   11.44
 -11  -7   2   24.65   10.58
 -11   7   3    1.01    5.75
  11  -7  -3    5.80    7.50
 -11  -7   3    4.54    5.90
 -11   7   4   39.77   11.57
  11  -7  -4    8.69    8.15
 -11  -7   4   12.40    8.02
 -11   7   5    2.10    4.57
  11  -7  -5    0.00    5.91
 -11  -7   5    6.00    6.54
 -11   7   6   16.16    8.74
  11  -7  -6   12.78    8.92
 -11  -7   6    4.17    6.58
 -11   7   7   -0.00    5.32
  11  -7  -7    0.26    6.71
 -11  -7   7    2.61    4.51
 -11   7   8   55.56   16.15
 -11  -7   8   69.81   17.08
 -11   7   9   16.91    9.00
 -11  -7   9   21.64    9.54
 -11   7  10    4.72    6.66
 -11  -7  10   -0.00    5.32
 -11   7  11    6.06    6.83
 -11  -7  11    2.80    4.24
 -11   7  12   16.75    9.89
 -11  -7  12   34.31   10.94
 -11   7  13    3.74    5.57
 -11  -7  13   -0.00    4.56
 -11   7  14    6.51    6.87
 -11  -7  14    2.88    4.65
 -11   7  15   -0.00    6.41
 -11  -7  15   -0.00    4.44
 -11   7  16   -0.00    5.02
 -11   7  17    0.00    7.03
 -11   7  18    5.50    6.61
 -11   7  19    2.87    5.47
 -11   7  20    0.00    6.16
 -11   7  21    1.14    7.38
 -11   7  22    1.06    5.45
  11  -7 -22    3.65    6.67
 -11   7  23    4.45    7.52
  11  -7 -23    1.15    6.62
 -11   7  24    5.02    6.57
  11  -7 -24    2.76    5.22
  11  -7 -25    3.94    6.92
  11  -7 -26    2.47    6.07
  11  -7 -27   -0.00    5.01
  11  -7 -28   -0.00    5.44
  11  -7 -29    4.60    5.65
  11  -7 -30   -0.00    4.35
 -11   8   1    4.36    5.84
  11  -8  -1   -0.00    6.34
 -11  -8   1   -0.00    5.17
 -11   8   2    4.68    5.93
  11  -8  -2    9.26    8.60
 -11  -8   2    0.83    4.84
 -11   8   3    0.00    4.24
  11  -8  -3   -0.00    6.10
 -11  -8   3   -0.00    4.50
 -11   8   4   49.91   14.85
  11  -8  -4   55.86   17.07
 -11  -8   4   52.08   15.41
 -11   8   5   -0.00    6.46
  11  -8  -5    4.80    6.71
 -11  -8   5   -0.00    5.70
 -11   8   6   23.39   10.34
  11  -8  -6    5.19    8.78
 -11  -8   6   15.76    9.14
 -11   8   7    8.53    7.08
  11  -8  -7    6.28    7.11
 -11  -8   7    7.64    7.53
 -11   8   8    4.62    6.26
 -11  -8   8    0.00    5.73
 -11   8   9    0.55    5.49
 -11  -8   9    2.62    5.12
 -11   8  10   13.95    9.07
 -11  -8  10    7.32    6.72
 -11   8  11    0.00    7.24
 -11  -8  11    0.47    4.89
 -11   8  12    1.88    8.30
 -11  -8  12    2.19    5.15
 -11   8  13    1.02    4.97
 -11  -8  13   -0.00    4.55
 -11   8  14   -0.00    5.93
 -11   8  15   15.21    9.12
 -11   8  16    5.32    7.14
 -11   8  17    1.40    6.14
 -11   8  18   -0.00    5.50
 -11   8  19    2.28    5.65
 -11   8  20   13.48    8.80
  11  -8 -20    5.29    7.18
 -11   8  21   -0.00    5.07
  11  -8 -21    0.52    4.91
 -11   8  22   13.57    9.65
  11  -8 -22    9.84    8.37
  11  -8 -23   -0.00    5.41
  11  -8 -24   -0.00    4.68
  11  -8 -25    0.00    5.36
  11  -8 -26   16.78    8.81
  11  -8 -27    0.00    3.74
 -11   8  29   -0.00    5.92
 -11   9   1    0.00    5.09
  11  -9  -1    6.54    7.68
 -11  -9   1    7.54    7.85
 -11   9   2   27.34   10.72
  11  -9  -2   28.29   12.83
 -11  -9   2    2.18    6.62
 -11   9   3    0.64    4.02
  11  -9  -3   -0.00    5.73
 -11  -9   3   -0.00    6.48
 -11   9   4    4.90    6.84
  11  -9  -4   20.95   10.99
 -11  -9   4   23.61   10.33
 -11   9   5    3.05    5.79
  11  -9  -5   -0.00    6.01
 -11  -9   5   -0.00    6.57
 -11   9   6   11.28    7.98
  11  -9  -6    6.86    8.69
 -11  -9   6   16.33    9.47
 -11   9   7    0.82    6.08
  11  -9  -7   -0.00    6.30
 -11  -9   7   -0.00    6.05
 -11   9   8   24.27   10.80
 -11  -9   8   39.65   13.16
 -11   9   9    0.00    5.86
 -11  -9   9    0.00    5.11
 -11   9  10   -0.00    7.87
 -11  -9  10   -0.00    5.26
 -11   9  11    2.74    7.34
 -11  -9  11    0.00    5.81
 -11   9  12   16.38    9.78
 -11   9  13    0.00    5.63
 -11   9  14    9.80    6.97
 -11   9  15    1.89    6.43
 -11   9  16    0.10    5.60
 -11   9  17   -0.00    6.18
  11  -9 -17   -0.00    5.02
 -11   9  18   17.19   10.14
  11  -9 -18   23.33   10.19
 -11   9  19    7.71    7.87
  11  -9 -19    2.47    5.54
 -11   9  20    3.77    7.56
  11  -9 -20    0.77    5.72
  11  -9 -21    5.00    5.39
  11  -9 -22   17.93    9.42
  11  -9 -23   -0.00    5.03
  11  -9 -24   17.48    9.08
 -11   9  26    2.44    6.50
 -11   9  27    2.70    6.69
 -11   9  28   -0.00    5.55
 -11  10   1    1.81    4.17
  11 -10  -1    6.69    8.26
 -11 -10   1   -0.00    6.71
 -11  10   2    0.59    6.45
  11 -10  -2   -0.00    5.09
 -11 -10   2    6.62    8.42
 -11  10   3    4.19    5.44
  11 -10  -3   -0.00    6.15
 -11 -10   3   -0.00    4.61
 -11  10   4   21.38    9.76
  11 -10  -4    8.47    8.20
 -11 -10   4    3.12    7.56
 -11  10   5   -0.00    5.31
  11 -10  -5    0.33    6.08
 -11 -10   5   -0.00    5.77
 -11  10   6   18.40    9.24
  11 -10  -6   15.91   10.71
 -11 -10   6    7.35    7.81
 -11  10   7    4.44    6.24
  11 -10  -7   -0.00    7.31
 -11 -10   7    2.58    4.64
 -11  10   8    8.92    6.87
 -11 -10   8    8.71    7.34
 -11  10   9    0.13    6.01
 -11 -10   9    0.00    5.54
 -11  10  10   25.41   10.84
 -11 -10  10    9.80    8.53
 -11  10  11    5.98    6.25
 -11  10  12    0.00    5.88
 -11  10  13   -0.00    4.66
 -11  10  14    2.20    6.03
 -11  10  15    1.08    6.72
  11 -10 -15    3.64    5.43
 -11  10  16    5.09    6.80
  11 -10 -16   24.21   10.27
 -11  10  17   -0.00    5.72
  11 -10 -17    0.00    5.14
 -11  10  18   -0.00    5.62
  11 -10 -18    1.88    5.58
  11 -10 -19   -0.00    5.48
  11 -10 -20    8.74    6.58
 -11  11   1    7.09    6.50
  11 -11  -1    0.59    5.55
 -11 -11   1   -0.00    7.18
 -11  11   2    6.36    7.19
  11 -11  -2   21.16   11.07
 -11 -11   2    5.14    7.68
 -11  11   3    0.00    4.93
  11 -11  -3   -0.00    6.18
 -11 -11   3   -0.00    6.79
 -11  11   4    4.41    7.56
  11 -11  -4    2.94    6.92
 -11 -11   4    5.53    6.11
 -11  11   5    6.38    6.70
  11 -11  -5   -0.00    6.65
 -11 -11   5    5.59    7.91
 -11  11   6    8.80    7.36
  11 -11  -6    3.35    6.47
 -11 -11   6   -0.00    6.48
 -11  11   7   -0.00    4.79
  11 -11  -7    2.55    6.12
 -11 -11   7    4.55    6.14
 -11  11   8   41.67   14.46
 -11 -11   8   18.71   10.31
 -11  11   9    4.05    7.17
 -11  11  10   11.40    8.94
 -11  11  11   -0.00    6.05
 -11  11  12   32.16   13.16
  11 -11 -12   14.60    9.31
 -11  11  13   -0.00    9.29
  11 -11 -13    4.71    6.08
 -11  11  14    0.39    7.01
  11 -11 -14    4.02    5.77
 -11  11  15   -0.00    7.19
  11 -11 -15   -0.00    5.78
  11 -11 -16    0.32    5.76
 -11  12   1    8.24    6.98
  11 -12  -1    0.00    5.90
 -11 -12   1   -0.00    7.37
 -11  12   2   12.61    8.24
  11 -12  -2   -0.00    7.20
 -11 -12   2    2.16    4.67
 -11  12   3   -0.00    6.48
  11 -12  -3    1.11    6.29
 -11 -12   3   -0.00    5.02
 -11  12   4   13.97    8.65
  11 -12  -4    9.07    9.71
 -11 -12   4   16.72    9.64
 -11  12   5   -0.00    5.69
  11 -12  -5   -0.00    7.24
 -11 -12   5   -0.00    5.63
 -11  12   6    6.51    7.18
  11 -12  -6    7.73    8.62
 -11 -12   6   19.56   10.65
 -11  12   7    1.24    6.68
 -11  12   8    0.00    5.87
  11 -12  -8    3.32    5.79
 -11  12   9    1.99    5.56
  11 -12  -9    5.46    7.14
 -11  12  10    5.02    8.34
  11 -12 -10    9.71    6.82
 -11  12  11    0.87    6.50
  11 -12 -11   13.15    8.76
 -11  12  12   -0.00    5.27
  11 -12 -12    9.31    8.49
 -11  13   1    1.64    5.54
  11 -13  -1   -0.00    6.94
 -11 -13   1   12.43    9.30
 -11  13   2   -0.00    5.67
  11 -13  -2   -0.00    6.61
 -11 -13   2    3.17    5.98
 -11  13   3    1.76    5.88
  11 -13  -3    2.51    7.10
 -11 -13   3    1.29    5.67
 -11  13   4    0.00    6.45
  11 -13  -4    1.24    4.52
  11 -13  -4    6.81    9.31
 -11 -13   4    2.05    5.32
 -11  13   5    9.09    6.94
  11 -13  -5    1.23    5.04
  11 -13  -5    5.30    7.81
 -11  13   6    0.42    5.80
  11 -13  -6    2.28    4.52
  11 -13  -6   -0.00    6.06
 -11  13   7   -0.00    6.22
  11 -13  -7    0.00    4.18
 -11  13   8    9.54    9.42
 -11  14   1    1.50    7.14
  11 -14  -1   -0.00    3.73
  11 -14  -1   -0.00    6.37
 -11 -14   1   -2.49    6.16
 -11  14   2    0.83    5.75
  11 -14  -2    1.92    7.76
 -11 -14   2    6.14    7.79
  11 -14  -3    4.00    6.57
  11 -14  -4    0.51    6.34
  11 -14  -5   -0.00    6.92
  11 -15  -5   -0.00    7.27
 -10   0   1   -0.00    4.44
  10   0  -1    0.62    5.62
 -10   0   2   18.11    7.99
  10   0  -2   13.46    8.04
 -10   0   3    1.26    4.27
 -10   0   3   -0.00    4.98
  10   0  -3   -0.00    5.74
 -10   0   4  147.64   26.41
 -10   0   4  171.73   29.17
  10   0  -4  129.12   27.80
 -10   0   5   -0.00    3.19
 -10   0   5    0.00    5.68
  10   0  -5    1.37    5.71
 -10   0   6   40.01   10.71
 -10   0   6   30.93   11.73
  10   0  -6   14.51   10.05
 -10   0   7   -0.00    4.85
  10   0  -7   -0.00    6.42
 -10   0   8   21.98    8.53
 -10   0   9   -0.00    2.13
 -10   0  10  179.16   30.13
 -10   0  11    1.08    3.43
 -10   0  12   -0.00    4.39
 -10   0  13   -0.00    3.78
 -10   0  14   17.17    7.46
 -10   0  15   -0.00    4.10
 -10   0  16   53.99   13.75
 -10   0  17   -0.00    3.46
 -10   0  18   22.64    8.80
 -10   0  19    3.55    4.85
 -10   0  20   75.74   17.51
 -10   0  21    4.94    5.94
 -10   0  22    0.00    5.39
 -10   0  23   -0.00    4.98
 -10   0  24    6.84    6.39
 -10   0  25    0.00    2.70
 -10   0  26   22.07   10.45
 -10   1   1   -0.00    4.69
  10  -1  -1    0.00    6.38
  10   1  -1    0.00    6.22
 -10  -1   1   -0.00    5.30
 -10   1   2  141.00   26.05
  10  -1  -2  131.17   28.45
  10   1  -2  166.76   29.87
 -10  -1   2  202.98   29.23
 -10  -1   2  122.48   26.52
 -10   1   3    6.29    5.45
  10  -1  -3    9.18    7.92
  10   1  -3   16.41    9.09
 -10  -1   3    8.44    6.53
 -10  -1   3   19.00    9.28
 -10   1   4    0.00    4.11
  10  -1  -4    4.28    6.02
  10   1  -4    4.40    6.99
 -10  -1   4    0.00    3.64
 -10  -1   4    4.21    6.07
 -10   1   5   14.98    7.38
 -10   1   5   17.19    8.62
  10  -1  -5   21.97   10.20
  10   1  -5   22.65   10.45
 -10  -1   5   18.25    7.65
 -10  -1   5   25.53   10.46
 -10   1   6   80.97   16.25
  10  -1  -6   60.13   17.14
 -10  -1   6   69.64   15.99
 -10   1   7    2.96    5.06
 -10   1   7    7.03    6.17
  10  -1  -7   -0.00    6.04
 -10  -1   7    0.00    3.78
 -10   1   8   64.30   14.91
  10  -1  -8   59.17   17.14
 -10  -1   8   80.10   16.15
 -10   1   9   -0.00    3.32
 -10  -1   9    0.00    3.31
 -10   1  10    0.13    3.50
 -10  -1  10   -0.00    2.96
 -10   1  11   12.82    7.09
 -10  -1  11   13.58    6.46
 -10   1  12   87.60   19.18
 -10  -1  12  114.56   20.55
 -10   1  13    6.44    5.54
 -10  -1  13    3.53    4.88
 -10   1  14   32.58   10.43
 -10  -1  14   23.66    8.71
 -10   1  15   -0.00    3.52
 -10  -1  15    0.00    3.95
 -10   1  16   23.28    9.66
 -10  -1  16   44.05   11.65
 -10   1  17   -0.00    4.45
 -10  -1  17    1.14    3.45
 -10   1  18   33.20   11.15
 -10  -1  18   35.00   10.92
 -10   1  19    8.16    6.97
 -10  -1  19   -0.00    3.93
 -10   1  20    1.64    5.30
 -10  -1  20   -0.00    4.28
 -10   1  21    6.51    5.82
 -10  -1  21    3.06    4.38
 -10   1  22   71.64   17.68
 -10  -1  22   71.55   16.92
 -10   1  23    0.42    4.86
 -10  -1  23   -0.00    4.68
 -10   1  24    4.12    5.18
 -10  -1  24    0.84    4.86
 -10   1  25   -0.00    4.80
 -10   1  26    6.74    5.97
 -10   1  27   -0.00    4.45
 -10   2   1    0.00    4.32
  10  -2  -1    7.07    7.21
  10   2  -1   -0.00    5.16
 -10  -2   1    9.02    6.73
 -10  -2   1    5.58    6.06
 -10   2   2    2.48    5.14
  10  -2  -2    4.25    6.02
  10   2  -2    0.00    5.53
 -10  -2   2    0.00    5.32
 -10  -2   2    3.61    5.37
 -10   2   3   -0.00    4.36
  10  -2  -3    2.99    6.30
  10   2  -3    6.06    6.56
 -10  -2   3    0.46    4.75
 -10  -2   3   -0.00    4.34
 -10   2   4  140.79   25.26
  10  -2  -4  118.11   27.19
  10   2  -4  125.27   27.17
 -10  -2   4  178.77   27.38
 -10   2   5   65.19   14.86
  10  -2  -5   53.20   16.13
 -10  -2   5   66.11   15.09
 -10   2   6   62.75   13.62
  10  -2  -6   31.35   12.94
 -10  -2   6   42.10   11.93
 -10   2   7    7.27    4.84
  10  -2  -7    6.26    6.73
 -10  -2   7    6.36    5.64
 -10   2   8   14.00    6.98
 -10   2   8   29.77   10.95
  10  -2  -8   32.80   11.95
 -10  -2   8   18.04    7.56
 -10   2   9    7.06    6.40
 -10  -2   9    8.01    5.60
 -10   2  10  198.14   27.07
 -10  -2  10   94.94   21.92
 -10   2  11    6.63    6.31
 -10  -2  11   19.21    7.58
 -10   2  12    2.57    3.80
 -10  -2  12    1.63    4.01
 -10   2  13    1.68    3.95
 -10  -2  13    1.29    3.71
 -10   2  14   40.88   11.74
 -10  -2  14   35.60   10.62
 -10   2  15   20.88    8.92
 -10  -2  15   29.86    9.11
 -10   2  16    5.44    5.50
 -10  -2  16    7.19    5.23
 -10   2  17   -0.00    3.61
 -10  -2  17   -0.00    3.47
 -10   2  18    9.83    6.75
 -10  -2  18    0.00    3.26
 -10   2  19    5.17    6.71
 -10  -2  19    0.00    4.46
 -10   2  20  113.48   19.84
 -10  -2  20   37.83   12.48
 -10   2  21   -0.00    4.86
 -10  -2  21    4.84    4.76
 -10   2  22   12.59    8.31
 -10  -2  22    7.33    5.69
 -10   2  23   -0.00    4.65
 -10  -2  23    5.57    5.23
 -10   2  24   20.57    9.54
 -10   2  25    1.25    4.66
 -10   2  26   42.20   13.83
 -10   2  27   -0.00    4.12
 -10   2  28    1.64    5.08
  10  -2 -28    2.07    4.65
 -10   3   1   14.30    7.22
  10  -3  -1    0.00    6.64
  10   3  -1    6.77    7.29
 -10  -3   1    6.42    6.42
 -10  -3   1    2.82    5.66
 -10   3   2  103.73   19.52
  10  -3  -2   93.06   21.77
 -10  -3   2   71.75   18.17
 -10   3   3   62.00   13.75
  10  -3  -3   25.60   12.69
 -10  -3   3   57.37   14.04
 -10   3   4   -0.00    4.62
  10  -3  -4   -0.00    6.28
 -10  -3   4    6.58    5.37
 -10   3   5   13.94    6.70
  10  -3  -5    9.65    8.67
 -10  -3   5    4.77    5.96
 -10   3   6   37.78   10.63
  10  -3  -6   15.29    9.51
 -10  -3   6   18.30    8.38
 -10   3   7   27.25    9.43
  10  -3  -7   16.24    9.03
 -10  -3   7   20.85    9.00
 -10   3   8   89.01   18.20
  10  -3  -8   95.80   21.54
 -10  -3   8   67.99   16.47
 -10   3   9    8.62    5.84
  10  -3  -9    0.01    7.18
 -10  -3   9   14.51    6.71
 -10   3  10    4.42    3.93
 -10  -3  10   -0.00    4.16
 -10   3  11    8.73    6.29
 -10  -3  11   12.20    6.53
 -10   3  12   33.97   11.31
 -10  -3  12   35.68   10.34
 -10   3  13   12.64    6.82
 -10  -3  13    2.83    4.28
 -10   3  14    3.98    5.33
 -10  -3  14    3.65    4.39
 -10   3  15    5.57    5.56
 -10  -3  15    8.13    5.21
 -10   3  16   24.87    9.74
 -10  -3  16   18.08    7.69
 -10   3  17   17.67    8.33
 -10  -3  17   19.63    7.88
 -10   3  18   25.37   10.06
 -10  -3  18   21.47    8.57
 -10   3  19    3.37    4.98
 -10  -3  19    6.01    4.59
 -10   3  20   -0.00    5.67
 -10  -3  20    5.91    4.92
 -10   3  21   12.27    8.55
 -10  -3  21    9.30    5.79
 -10   3  22   23.72   10.66
 -10   3  23    0.00    4.52
 -10   3  24    2.19    5.33
 -10   3  25    1.62    5.85
 -10   3  26    6.88    7.42
 -10   3  27   10.06    7.08
  10  -3 -27   11.03    7.30
 -10   3  28   17.05   10.21
  10  -3 -28    7.64    6.04
  10  -3 -29    0.00    3.75
 -10   4   1    7.82    5.03
  10  -4  -1    0.00    6.50
 -10  -4   1    2.97    7.02
 -10   4   2   -0.00    4.06
  10  -4  -2   -0.00    5.47
 -10  -4   2    9.38    7.02
 -10   4   3   16.74    7.21
  10  -4  -3    7.33    7.61
 -10  -4   3    9.04    7.18
 -10   4   4   99.89   20.79
  10  -4  -4  121.80   24.96
 -10  -4   4   97.13   21.00
 -10   4   5   58.85   13.95
  10  -4  -5   68.53   18.16
 -10  -4   5   43.82   13.37
 -10   4   6   62.52   14.40
  10  -4  -6   40.55   14.28
 -10  -4   6   56.17   14.22
 -10   4   7   -0.00    3.73
  10  -4  -7   -0.00    5.12
 -10  -4   7   -0.00    4.45
 -10   4   8   71.27   17.43
  10  -4  -8   91.63   21.61
 -10  -4   8   79.63   17.29
 -10   4   9   13.91    7.71
  10  -4  -9    0.00    6.38
 -10  -4   9    3.57    4.53
 -10   4  10   14.97    8.15
 -10  -4  10   24.06    8.56
 -10   4  11    8.27    6.57
 -10  -4  11    9.10    5.44
 -10   4  12   -0.00    3.99
 -10  -4  12    0.00    3.30
 -10   4  13    2.55    4.25
 -10  -4  13    7.34    5.24
 -10   4  14   22.50    9.57
 -10  -4  14   42.82   10.84
 -10   4  15   20.23    9.72
 -10  -4  15   14.90    7.21
 -10   4  16   35.40   10.72
 -10  -4  16    5.92    4.54
 -10   4  17    0.00    4.65
 -10  -4  17   -0.00    2.99
 -10   4  18    1.83    5.23
 -10  -4  18    2.18    4.14
 -10   4  19    0.00    4.65
 -10  -4  19    4.50    4.89
 -10   4  20   55.31   14.65
 -10  -4  20   12.04    7.25
 -10   4  21   17.53    9.83
 -10   4  22   -0.00    4.84
 -10   4  23    7.50    7.26
 -10   4  24   18.03    9.27
 -10   4  25    6.34    6.20
  10  -4 -25   10.33    8.39
 -10   4  26    8.36    8.14
  10  -4 -26    5.57    6.50
 -10   4  27    0.72    4.20
  10  -4 -27    0.00    3.76
  10  -4 -28    8.74    6.94
  10  -4 -29    1.82    3.86
  10  -4 -30    2.92    4.93
 -10   5   1   68.03   15.86
 -10  -5   1   62.66   16.81
 -10   5   2  195.17   33.66
 -10  -5   2  213.34   36.10
 -10   5   3   13.91    7.78
 -10  -5   3   15.91    8.79
 -10   5   4   -0.00    4.21
  10  -5  -4    1.15    4.54
 -10  -5   4    1.54    5.47
 -10   5   5    6.09    5.25
  10  -5  -5    4.80    5.84
 -10  -5   5    7.98    6.86
 -10   5   6   37.92   11.37
  10  -5  -6   35.78   12.96
 -10  -5   6    5.43    6.19
 -10   5   7   43.44   13.61
  10  -5  -7   50.93   16.22
 -10  -5   7   70.07   15.85
 -10   5   8   78.35   15.87
  10  -5  -8   21.78   10.52
 -10  -5   8   22.71    9.65
 -10   5   9   -0.00    3.90
  10  -5  -9    3.91    6.73
 -10  -5   9   -0.00    4.24
 -10   5  10    1.01    3.45
 -10  -5  10    1.47    4.57
 -10   5  11   20.71    9.07
 -10  -5  11   18.78    8.00
 -10   5  12   44.31   12.83
 -10  -5  12   32.10   10.18
 -10   5  13   15.56    8.61
 -10  -5  13   20.81    7.82
 -10   5  14    3.55    6.03
 -10  -5  14    6.02    4.46
 -10   5  15   12.00    7.93
 -10  -5  15    4.22    5.18
 -10   5  16   16.45    8.07
 -10  -5  16    7.59    4.63
 -10   5  17   34.20   12.35
 -10  -5  17   30.94    9.60
 -10   5  18    8.33    8.04
 -10  -5  18   19.69    7.29
 -10   5  19   -0.00    5.28
 -10   5  20   -0.00    5.41
 -10   5  21   12.80    8.62
 -10   5  22   33.71   12.63
 -10   5  23   12.05    7.94
 -10   5  24   -0.00    5.55
  10  -5 -24   -0.00    5.50
 -10   5  25    4.24    6.63
  10  -5 -25    0.00    4.99
  10  -5 -26    3.15    5.09
  10  -5 -27   15.87    8.43
  10  -5 -28   15.14    8.33
  10  -5 -29    4.31    5.83
  10  -5 -30   -0.00    6.10
  10  -5 -31    4.32    5.58
 -10   6   1    0.26    3.72
  10  -6  -1    0.00    4.97
 -10  -6   1   -0.00    4.89
 -10   6   2    9.98    6.33
  10  -6  -2    1.07    5.67
 -10  -6   2    8.94    8.15
 -10   6   3   22.78    8.72
 -10  -6   3   13.34    8.23
 -10   6   4   23.28    8.90
 -10  -6   4    0.00    5.85
 -10   6   5   33.31   10.48
 -10  -6   5   15.62    8.70
 -10   6   6   30.35   10.77
 -10  -6   6   27.40   10.58
 -10   6   7    0.00    4.47
  10  -6  -7    5.82    6.71
 -10  -6   7    4.65    5.94
 -10   6   8    1.62    3.99
  10  -6  -8    2.48    5.70
 -10  -6   8    8.75    6.66
 -10   6   9   48.19   14.71
  10  -6  -9   53.85   16.38
 -10  -6   9   57.70   14.88
 -10   6  10   56.16   13.78
  10  -6 -10   15.74   10.35
 -10  -6  10   28.52   10.55
 -10   6  11    7.15    7.18
 -10  -6  11    7.44    6.25
 -10   6  12    2.27    5.01
 -10  -6  12   11.86    6.22
 -10   6  13   17.80    9.70
 -10  -6  13   25.70    9.03
 -10   6  14    1.78    7.44
 -10  -6  14    6.78    4.88
 -10   6  15   34.06   12.36
 -10  -6  15   27.68    9.21
 -10   6  16   -0.00    4.90
 -10  -6  16    4.22    4.12
 -10   6  17    8.21    6.64
 -10  -6  17    1.97    3.57
 -10   6  18    4.74    7.62
 -10   6  19    9.72    7.80
 -10   6  20    9.18    7.46
 -10   6  21    6.16    6.49
 -10   6  22   -0.00    5.39
  10  -6 -22    3.53    6.91
 -10   6  23    8.34    6.79
  10  -6 -23    5.07    5.98
 -10   6  24   -0.00    4.55
  10  -6 -24   -0.00    5.49
  10  -6 -25    4.98    6.15
  10  -6 -26    4.67    5.95
  10  -6 -27   -0.00    4.07
  10  -6 -28   -0.00    4.50
  10  -6 -29    0.22    4.32
  10  -6 -30   -0.00    5.39
  10  -6 -31    7.84    6.91
  10  -6 -32    5.41    5.79
 -10   7   1   61.47   16.76
  10  -7  -1   79.55   19.93
 -10  -7   1   87.99   19.68
 -10   7   2    0.00    5.38
  10  -7  -2    0.74    4.30
 -10  -7   2   -0.00    5.95
 -10   7   3   10.95    7.64
  10  -7  -3    2.53    6.68
 -10  -7   3   23.04    9.95
 -10   7   4    0.00    4.90
  10  -7  -4   -0.00    5.67
 -10  -7   4    7.16    7.05
 -10   7   5   23.11   10.19
  10  -7  -5   22.14   11.32
 -10  -7   5   53.67   14.10
 -10   7   6    2.63    5.09
  10  -7  -6   14.73    9.34
 -10  -7   6    2.71    5.38
 -10   7   7   47.05   13.66
 -10  -7   7   34.86   12.72
 -10   7   8   18.98    9.04
 -10  -7   8   13.78    8.26
 -10   7   9    0.65    5.04
 -10  -7   9   -0.00    4.82
 -10   7  10   -0.00    4.36
 -10  -7  10    0.00    4.82
 -10   7  11   19.44    9.75
 -10  -7  11   23.36    9.82
 -10   7  12   16.59    8.47
 -10  -7  12    5.69    5.99
 -10   7  13   32.02   12.61
 -10  -7  13   29.97   10.41
 -10   7  14    0.15    4.96
 -10  -7  14    1.95    4.18
 -10   7  15    0.00    3.44
 -10  -7  15   -0.00    3.73
 -10   7  16    6.53    7.74
 -10   7  17   10.68    8.25
 -10   7  18    6.35    7.93
 -10   7  19    9.63    9.47
 -10   7  20    2.86    5.29
  10  -7 -20    3.87    5.41
 -10   7  21   12.84    8.26
  10  -7 -21    6.77    7.29
 -10   7  22    2.06    5.34
  10  -7 -22    1.18    5.12
  10  -7 -23   10.33    8.19
  10  -7 -24   -0.00    4.80
  10  -7 -25   -0.00    3.74
  10  -7 -26   -0.00    4.52
  10  -7 -27   18.62    9.24
  10  -7 -28    5.95    6.85
 -10   7  29    6.78    5.97
  10  -7 -29   -0.00    5.02
 -10   7  30    4.41    5.50
  10  -7 -30   -0.00    4.01
 -10   7  31    0.00    4.89
  10  -7 -31    0.89    4.89
  10  -7 -32    0.00    4.15
  10  -7 -33    0.00    6.12
 -10   8   1   16.46    8.00
  10  -8  -1   15.88    9.53
 -10  -8   1    3.52    6.41
 -10   8   2   -0.00    4.92
  10  -8  -2    3.18    6.02
 -10  -8   2    0.00    5.73
 -10   8   3   38.86   12.00
  10  -8  -3    7.65    9.04
 -10  -8   3   47.49   13.09
 -10   8   4   15.26    8.89
  10  -8  -4   12.28    9.59
 -10  -8   4   16.98    8.57
 -10   8   5   55.56   14.99
  10  -8  -5   34.88   13.81
 -10  -8   5   38.21   13.10
 -10   8   6   -0.00    4.62
  10  -8  -6    2.31    6.87
 -10  -8   6    0.00    4.79
 -10   8   7    8.42    6.34
  10  -8  -7   -0.00    6.39
 -10  -8   7    8.74    7.07
 -10   8   8    2.81    5.23
  10  -8  -8    0.00    7.08
 -10  -8   8   -0.00    5.01
 -10   8   9   13.96    9.40
  10  -8  -9    1.32    6.77
 -10  -8   9   15.58    8.03
 -10   8  10    8.17    8.33
  10  -8 -10   -0.00    4.67
 -10  -8  10    1.65    5.37
 -10   8  11   32.78   12.14
 -10  -8  11   25.27   10.18
 -10   8  12    2.00    5.42
 -10  -8  12   -0.00    5.21
 -10   8  13    1.89    6.05
 -10  -8  13    3.04    5.28
 -10   8  14    8.85    7.17
 -10   8  15    3.60    7.88
 -10   8  16   -0.00    4.79
 -10   8  17    0.70    5.42
 -10   8  18   -0.00    5.89
  10  -8 -18   12.60    7.44
 -10   8  19   26.14   11.56
  10  -8 -19   19.05    9.66
 -10   8  20   -0.00    6.04
  10  -8 -20   -0.00    4.79
  10  -8 -21    7.82    6.65
  10  -8 -22    0.00    5.51
  10  -8 -23   11.92    7.59
  10  -8 -24    0.00    4.92
  10  -8 -25    5.11    5.72
  10  -8 -26    2.78    4.73
 -10   8  27    7.02    7.81
  10  -8 -27    4.96    5.74
 -10   8  28    0.50    3.89
  10  -8 -28    2.05    4.80
 -10   8  29    3.99    6.22
  10  -8 -29   -0.00    3.47
 -10   8  30   -0.00    3.93
  10  -8 -30   -0.00    4.59
 -10   9   1   65.30   16.09
  10  -9  -1   36.18   14.50
 -10  -9   1   53.43   15.53
 -10   9   2    0.00    4.80
  10  -9  -2    6.38    7.13
 -10  -9   2    3.05    5.52
 -10   9   3   39.21   13.05
  10  -9  -3   25.96   11.89
 -10  -9   3   31.52   12.54
 -10   9   4    2.64    4.44
  10  -9  -4    3.32    7.03
 -10  -9   4   -0.00    5.30
 -10   9   5    4.36    5.57
  10  -9  -5    4.64    6.76
 -10  -9   5    6.86    6.00
 -10   9   6    4.01    5.61
  10  -9  -6   -0.00    6.91
 -10  -9   6    4.46    5.53
 -10   9   7   27.19   11.71
  10  -9  -7   36.89   13.90
 -10  -9   7   26.79   11.33
 -10   9   8    4.34    6.47
  10  -9  -8    1.18    5.41
 -10  -9   8    0.31    5.79
 -10   9   9   -0.00    5.14
  10  -9  -9   -0.00    7.06
 -10  -9   9    0.00    5.17
 -10   9  10    8.63    7.27
 -10  -9  10    4.49    5.59
 -10   9  11    1.10    3.63
 -10  -9  11   16.41    8.65
 -10   9  12   -0.00    7.63
 -10  -9  12    1.37    4.56
 -10   9  13    3.72    6.52
 -10   9  14    0.00    6.28
 -10   9  15    4.74    5.40
 -10   9  16    5.09    6.04
  10  -9 -16    1.57    4.49
 -10   9  17   38.72   13.76
  10  -9 -17   31.26   11.94
 -10   9  18    9.22    8.48
  10  -9 -18    4.73    6.49
  10  -9 -19    2.04    5.27
  10  -9 -20    2.78    5.92
  10  -9 -21   10.19    7.13
  10  -9 -22    0.97    4.71
 -10   9  23    7.53    6.48
  10  -9 -23   11.74    7.32
 -10   9  24   -0.00    4.44
  10  -9 -24   -0.00    3.27
 -10   9  25   -0.00    4.69
  10  -9 -25    1.15    5.61
 -10   9  26    1.74    5.16
  10  -9 -26    8.60    6.41
 -10   9  27   11.69    8.13
  10  -9 -27   20.02    9.72
 -10   9  28    3.05    6.24
 -10   9  29    0.06    4.54
 -10   9  30    5.55    5.96
 -10  10   1    2.41    5.83
  10 -10  -1    9.97    7.77
 -10 -10   1    0.00    5.09
 -10  10   2   -0.00    4.85
  10 -10  -2    2.68    6.45
 -10 -10   2   -0.00    4.73
 -10  10   3    0.00    5.67
  10 -10  -3   11.20    9.16
 -10 -10   3    7.94    7.66
 -10  10   4   -0.00    5.99
  10 -10  -4    4.11    6.53
 -10 -10   4   -0.00    5.06
 -10  10   5   57.67   15.47
  10 -10  -5   35.44   14.90
 -10 -10   5   20.59   10.90
 -10  10   6    1.32    4.29
  10 -10  -6    2.14    6.73
 -10 -10   6   -0.00    3.90
 -10  10   7    2.40    5.73
  10 -10  -7    0.00    6.72
 -10 -10   7   17.95    8.61
 -10  10   8    3.08    7.57
  10 -10  -8    6.12    7.52
 -10 -10   8    0.25    5.15
 -10  10   9   35.19   13.40
  10 -10  -9   19.26   10.96
 -10 -10   9   21.31   10.35
 -10  10  10    1.80    6.03
 -10 -10  10   -0.00    4.19
 -10  10  11    4.72    6.23
 -10  10  12    0.94    4.51
 -10  10  13   48.47   14.79
  10 -10 -13   30.17   11.95
 -10  10  14    3.15    5.52
  10 -10 -14   -0.00    5.72
 -10  10  15   12.24    8.61
  10 -10 -15   14.48    8.91
 -10  10  16   -0.00    5.06
  10 -10 -16    0.77    4.66
  10 -10 -17   -0.00    5.41
  10 -10 -18    0.00    5.14
  10 -10 -19    1.26    5.46
  10 -10 -20   -0.00    4.54
  10 -10 -21    0.00    5.18
  10 -10 -22   -0.00    5.66
  10 -10 -23   -0.00    5.50
  10 -10 -24   -0.00    4.15
 -10  11   1   19.59    9.13
  10 -11  -1    4.00    7.41
 -10 -11   1    9.68    7.61
 -10  11   2    0.00    5.20
  10 -11  -2    3.01    5.07
 -10 -11   2    2.19    6.22
 -10  11   3   13.04    8.50
  10 -11  -3    9.68    9.01
 -10 -11   3    9.97    8.49
 -10  11   4    5.12    6.20
  10 -11  -4   -0.00    7.16
 -10 -11   4   -0.00    5.97
 -10  11   5    5.39    7.62
  10 -11  -5   -0.00    7.86
 -10 -11   5   12.31    8.54
 -10  11   6   -0.00    7.01
  10 -11  -6    1.10    5.48
 -10 -11   6    1.97    6.68
 -10  11   7   42.10   14.31
  10 -11  -7   28.25   13.60
 -10 -11   7   32.96   12.46
 -10  11   8   -0.00    4.94
  10 -11  -8    0.00    8.19
 -10 -11   8    0.00    4.86
 -10  11   9    8.68    8.23
  10 -11  -9   -0.00    6.35
 -10  11  10   -0.00    5.53
  10 -11 -10   -0.00    5.24
 -10  11  11   31.30   12.63
  10 -11 -11   24.55   10.00
 -10  11  12    6.89    7.22
  10 -11 -12    0.72    5.72
 -10  11  13    9.36    8.85
  10 -11 -13    5.85    6.36
  10 -11 -14    1.23    4.47
  10 -11 -15   -0.00    5.58
  10 -11 -16    6.63    6.36
  10 -11 -17    8.10    8.08
  10 -11 -18   -0.00    6.16
  10 -11 -19    0.00    5.88
  10 -11 -20    8.75    7.12
  10 -11 -21   10.24    7.05
 -10  12   1    3.99    7.74
  10 -12  -1    3.56    7.70
 -10 -12   1    7.44    7.02
 -10  12   2   -0.00    4.75
  10 -12  -2    2.15    7.26
 -10 -12   2   -0.00    3.56
 -10  12   3   11.87    8.59
  10 -12  -3    5.72    8.34
 -10 -12   3   10.20    7.46
 -10  12   4    6.03    8.95
  10 -12  -4   -0.00    6.29
 -10 -12   4    0.34    5.92
 -10  12   5   15.84    9.16
  10 -12  -5    9.94    9.47
 -10 -12   5   17.08    9.25
 -10  12   6    0.61    6.66
  10 -12  -6   -0.00    3.87
  10 -12  -6    3.69    5.73
 -10 -12   6   -0.00    4.83
 -10  12   7    1.45    5.48
  10 -12  -7    2.66    6.00
  10 -12  -7    2.00    8.19
 -10  12   8    6.89    7.73
  10 -12  -8    3.60    6.84
  10 -12  -8   -0.00    5.05
 -10  12   9   15.63    8.72
  10 -12  -9   17.73    9.43
 -10  12  10    6.34    8.04
  10 -12 -10    2.81    5.12
  10 -12 -11   10.93    7.15
  10 -12 -12    0.05    5.87
  10 -12 -13    7.97    6.77
  10 -12 -14   -0.00    5.17
  10 -12 -15   16.64    9.20
  10 -12 -16   -0.00    5.61
  10 -12 -17    3.01    5.99
 -10  13   1    7.29    8.22
  10 -13  -1   11.50    6.82
  10 -13  -1    3.18    6.44
 -10 -13   1    8.23    6.96
 -10  13   2    6.62    7.47
  10 -13  -2    8.67    6.73
  10 -13  -2    3.85    7.27
 -10 -13   2    6.36    6.87
 -10  13   3    0.00    6.17
  10 -13  -3    2.61    5.39
  10 -13  -3   13.07    8.64
 -10 -13   3    4.09    6.21
 -10  13   4    0.00    6.01
  10 -13  -4   -0.00    2.66
  10 -13  -4   -0.00    5.35
 -10 -13   4    4.23    6.09
 -10  13   5    7.54    7.95
  10 -13  -5    2.21    4.48
  10 -13  -5   -0.00    6.98
 -10 -13   5    1.93    5.69
 -10  13   6    0.00    6.20
  10 -13  -6   -0.00    4.90
  10 -13  -6   -0.00    7.14
  10 -13  -7    0.41    2.89
  10 -13  -7   -0.00    6.46
  10 -13  -8   -0.00    4.31
  10 -13  -8   -0.00    6.03
  10 -13  -9   -0.00    5.40
  10 -13 -10   -0.00    5.00
  10 -13 -11    8.97    7.19
  10 -13 -12   10.00    7.79
  10 -13 -13   12.15    6.97
 -10  14   1    1.05    5.44
  10 -14  -1    3.05    5.25
  10 -14  -1   -0.00    6.95
 -10 -14   1   -2.14    5.65
  10 -14  -2    0.78    4.06
  10 -14  -2    1.77    6.92
 -10 -14   2    3.18    5.95
  10 -14  -3    9.40    6.62
  10 -14  -3   -0.00    8.38
 -10 -14   3    1.17    4.61
  10 -14  -4    3.40    5.26
  10 -14  -4    6.22    8.19
  10 -14  -5   10.84    7.70
  10 -14  -5    2.68    7.62
  10 -14  -6   -0.00    4.88
  10 -14  -6   -0.00    7.53
  10 -14  -7   -0.00    5.37
  10 -14  -7   -0.00    5.78
  10 -14  -8    1.31    3.66
  10 -15  -1    3.27    5.56
  10 -15  -1    1.98    6.13
 -10 -15   1   -0.00    4.11
  10 -15  -2   -0.00    4.99
  10 -15  -2    5.42    7.54
  10 -15  -3    1.45    5.13
  10 -15  -3   -0.00    5.28
  10 -15  -4    0.86    5.75
  10 -15  -5   -0.00    6.04
  10 -15  -6    5.27    8.18
  10 -15  -7    0.40    7.52
  -9   0   1   14.74    7.44
   9   0  -1   15.50    8.38
  -9   0   2   -0.00    4.52
   9   0  -2    0.36    4.12
  -9   0   3  176.07   31.17
   9   0  -3  187.97   32.74
  -9   0   4    0.00    3.77
   9   0  -4   -0.00    4.85
  -9   0   5   23.44    9.75
   9   0  -5   52.19   13.44
  -9   0   6   -0.00    4.17
   9   0  -6   -0.00    4.60
  -9   0   7  149.33   27.34
   9   0  -7  143.26   27.55
  -9   0   8   -0.00    5.07
   9   0  -8    1.38    4.89
  -9   0   9   85.55   19.72
   9   0  -9  104.72   21.63
  -9   0  10   -0.00    6.14
   9   0 -10   -0.00    5.85
  -9   0  15   24.79    9.09
  -9   0  16   -0.00    3.36
  -9   0  17   28.07    9.33
  -9   0  18    0.52    3.98
  -9   0  19   59.67   14.43
  -9   0  20    0.00    4.25
  -9   0  21    7.66    5.70
  -9   0  22    2.81    5.01
  -9   0  23   68.29   16.67
  -9   0  24    1.61    4.47
  -9   0  25   19.98    9.06
  -9   0  26   -0.00    4.42
  -9   1   1  401.78   61.30
   9  -1  -1  414.57   62.97
   9   1  -1  419.55   62.95
  -9  -1   1  442.93   62.43
  -9   1   2    8.04    6.76
   9  -1  -2    7.46    6.59
   9   1  -2    4.42    6.53
  -9  -1   2    3.95    4.99
  -9   1   3   -0.00    4.11
   9  -1  -3    3.73    5.12
   9   1  -3    0.00    3.97
  -9  -1   3   -0.00    3.82
  -9   1   4   49.67   14.26
   9  -1  -4   77.61   17.44
   9   1  -4   49.85   14.74
  -9  -1   4   65.44   15.55
  -9   1   5  138.98   24.89
   9  -1  -5  105.96   23.54
   9   1  -5  137.75   25.34
  -9  -1   5  117.10   23.65
  -9   1   6    0.00    4.33
   9  -1  -6    1.96    5.18
   9   1  -6    5.45    5.29
  -9  -1   6    4.73    5.01
  -9   1   7   53.72   14.52
   9  -1  -7   45.85   13.96
   9   1  -7   72.04   16.44
  -9  -1   7   51.18   14.10
  -9   1   8    0.74    4.22
   9  -1  -8    6.18    7.13
   9   1  -8    3.62    6.37
  -9  -1   8    0.00    4.38
  -9   1   9    6.02    4.92
  -9   1   9   -0.00    5.97
   9  -1  -9   21.77    9.07
   9   1  -9   14.45    8.64
  -9  -1   9   25.94    9.65
  -9   1  10    3.25    3.94
  -9   1  10   -0.00    5.81
   9  -1 -10    0.00    5.67
  -9   1  11  137.89   26.49
   9  -1 -11  214.73   32.80
  -9   1  12    2.39    5.56
  -9   1  13    4.79    5.47
  -9   1  14   -0.00    3.58
  -9   1  15  103.17   20.44
  -9   1  16   17.29    8.16
  -9   1  17   61.40   14.90
  -9   1  18   -0.00    3.12
  -9   1  19    4.42    6.09
  -9   1  20    2.96    4.84
  -9  -1  20    9.09    6.33
  -9   1  21   58.38   16.02
  -9  -1  21   75.27   16.33
  -9   1  22    0.00    4.38
  -9  -1  22    0.00    4.40
  -9   1  23    0.00    5.40
  -9  -1  23   13.06    6.94
  -9   1  24    4.21    5.67
  -9  -1  24    0.84    4.99
  -9   1  25   16.24    8.13
  -9  -1  25    1.21    4.65
  -9   1  26    9.74    7.28
  -9   1  27   41.29   12.93
   9  -1 -27   35.59   11.53
  -9   2   1   41.25   11.37
   9  -2  -1   27.60   11.34
   9   2  -1   82.71   16.77
  -9  -2   1   42.37   12.44
  -9   2   2    6.17    6.00
   9  -2  -2    5.98    6.50
   9   2  -2    4.68    6.86
  -9  -2   2    1.62    3.62
  -9   2   3  166.81   25.19
  -9   2   3  134.39   25.15
   9  -2  -3  158.28   27.62
   9   2  -3  123.03   25.12
  -9  -2   3   99.09   23.33
  -9   2   4    4.99    4.81
  -9   2   4    2.42    4.39
   9  -2  -4    8.29    7.78
   9   2  -4   11.31    6.99
  -9  -2   4    6.13    7.08
  -9   2   5   18.40    7.28
  -9   2   5   27.66    9.88
   9  -2  -5   18.07    9.58
   9   2  -5   11.87    7.65
  -9  -2   5   12.28    7.84
  -9   2   6    0.44    3.54
  -9   2   6    1.69    4.13
   9  -2  -6    5.29    6.25
   9   2  -6    0.00    5.23
  -9  -2   6    7.05    5.95
  -9   2   7   39.22   10.74
  -9   2   7   10.68    8.68
   9  -2  -7   49.13   13.63
   9   2  -7   66.95   15.19
  -9  -2   7   86.51   16.08
  -9   2   8   29.78    9.17
  -9   2   8   38.43   11.69
   9  -2  -8   28.53   11.80
   9   2  -8   35.86   11.73
  -9  -2   8   22.12   10.06
  -9   2   9   33.94   10.06
  -9   2   9   27.45   10.50
   9  -2  -9   42.21   13.36
  -9   2  10   -0.00    3.49
  -9   2  10   -0.00    4.04
   9  -2 -10   -0.00    4.56
  -9   2  11    0.00    3.53
  -9   2  11    3.14    5.58
   9  -2 -11   -0.00    5.91
  -9   2  12   17.96    7.74
  -9   2  13   26.74    9.52
  -9   2  14   33.85   10.89
  -9   2  15   12.53    6.33
  -9   2  16    0.44    3.07
  -9   2  17   47.32   13.55
  -9   2  18   -0.00    5.18
  -9   2  19  121.07   24.29
  -9   2  20    1.19    5.07
  -9   2  21    1.60    5.23
  -9   2  22    3.51    6.15
  -9   2  23   47.38   14.67
  -9   2  24    0.00    5.04
  -9   2  25   -0.00    4.62
  -9   2  26   -0.00    4.36
   9  -2 -26   -0.00    3.74
  -9   2  27    0.00    4.87
   9  -2 -27    0.09    4.87
   9  -2 -28   -0.00    4.16
  -9   3   1  125.14   28.24
   9  -3  -1  231.98   35.12
   9   3  -1  206.58   33.79
  -9  -3   1  211.14   32.79
  -9  -3   1  213.44   33.16
  -9   3   2   43.16   11.32
   9  -3  -2   48.09   13.88
   9   3  -2   48.42   13.34
  -9  -3   2   27.31   10.57
  -9   3   3   -0.00    3.17
   9  -3  -3    0.28    5.41
   9   3  -3    4.50    5.16
  -9  -3   3    8.57    6.13
  -9   3   4    6.60    5.31
   9  -3  -4    7.26    7.28
   9   3  -4    7.60    7.11
  -9  -3   4    2.87    4.41
  -9   3   5   64.61   14.01
   9  -3  -5   63.04   16.41
   9   3  -5   32.97   12.52
  -9  -3   5   69.01   15.58
  -9   3   6   57.99   13.72
  -9   3   6   54.55   14.15
   9  -3  -6   74.98   17.49
   9   3  -6   48.61   13.99
  -9  -3   6   39.46   12.96
  -9   3   7    3.81    4.13
  -9   3   7   25.85    9.08
   9  -3  -7   34.92   12.18
  -9   3   8   -0.00    4.30
  -9   3   8    5.34    6.05
   9  -3  -8    0.00    5.88
  -9   3   9    4.57    5.16
  -9   3   9   14.44    7.97
   9  -3  -9    6.42    6.42
  -9   3  10    9.99    6.16
  -9   3  10   12.38    8.07
   9  -3 -10    5.35    7.45
  -9   3  11  143.19   25.79
  -9   3  11  184.52   29.45
   9  -3 -11  109.93   26.08
  -9   3  12   18.24    9.26
   9  -3 -12   41.48   13.03
  -9   3  13    5.57    5.36
  -9   3  14    2.42    4.79
  -9   3  15   96.60   20.40
  -9   3  16   13.65    7.58
  -9   3  17   56.98   15.18
  -9   3  18   -0.00    4.47
  -9   3  19    2.35    5.51
  -9   3  20   20.71    9.83
  -9   3  21   96.86   21.57
  -9   3  22    0.00    4.10
  -9   3  23   14.26    7.61
  -9   3  24    0.00    4.29
  -9   3  25   21.01    9.82
   9  -3 -25    9.26    7.63
  -9   3  26    5.36    5.56
   9  -3 -26    5.36    6.09
   9  -3 -27    0.79    4.22
   9  -3 -28    1.87    4.31
   9  -3 -29    0.98    4.62
  -9   4   1    2.79    3.80
   9  -4  -1    7.32    7.53
   9   4  -1   -0.00    5.58
  -9  -4   1    0.52    5.76
  -9  -4   1    9.66    6.65
  -9   4   2   46.37   12.17
   9  -4  -2   49.43   15.19
   9   4  -2   63.10   15.63
  -9  -4   2   36.72   12.77
  -9  -4   2   72.16   16.12
  -9   4   3   53.43   13.36
   9  -4  -3   40.01   14.27
   9   4  -3   67.74   16.29
  -9  -4   3   56.64   14.50
  -9   4   4   26.16    9.74
   9  -4  -4   74.19   17.01
  -9   4   5   94.51   18.83
   9  -4  -5   82.23   20.37
  -9   4   6    2.30    4.87
   9  -4  -6    7.75    6.85
  -9   4   7   61.61   14.57
   9  -4  -7   51.09   15.81
  -9   4   8  107.91   21.20
   9  -4  -8  102.18   22.86
  -9   4   9   73.98   16.34
   9  -4  -9   62.56   17.39
  -9   4  10    1.00    4.91
  -9   4  10    4.57    5.18
   9  -4 -10    3.51    6.34
  -9   4  11    3.94    5.67
  -9   4  11    6.04    6.33
   9  -4 -11   -0.00    5.09
  -9   4  12    1.23    4.30
   9  -4 -12    3.03    5.91
  -9   4  13   34.63   11.40
  -9   4  14    0.00    4.19
  -9   4  15   18.15    9.42
  -9   4  16    2.94    5.32
  -9   4  17   40.34   12.43
  -9   4  19   67.45   17.24
  -9   4  20    2.03    5.78
  -9   4  21    0.00    5.80
  -9   4  22    5.14    6.85
  -9   4  23   24.18   10.45
  -9   4  24   11.01    7.93
   9  -4 -24   21.99    9.25
  -9   4  25   12.14    6.99
   9  -4 -25   -0.00    4.61
   9  -4 -26    0.00    4.30
   9  -4 -27   -0.00    4.94
   9  -4 -28    8.26    6.02
   9  -4 -29   15.94    8.52
   9  -4 -30    3.32    4.42
   9  -4 -31    1.88    4.53
  -9   5   1  108.93   21.38
   9  -5  -1  114.69   24.37
  -9  -5   1  116.75   23.61
  -9   5   2   73.45   16.29
   9  -5  -2   58.36   17.37
  -9  -5   2   97.16   19.17
  -9   5   3   14.71    7.22
   9  -5  -3   18.32    9.29
  -9  -5   3   23.79    9.39
  -9   5   4   76.25   17.19
   9  -5  -4   79.63   19.98
  -9  -5   4   76.10   17.80
  -9   5   5   25.32    9.56
   9  -5  -5   38.99   12.96
  -9   5   6   52.29   14.13
   9  -5  -6   76.72   18.36
  -9   5   7   14.44    7.91
   9  -5  -7   76.00   16.89
  -9   5   8    0.00    3.05
   9  -5  -8    0.00    5.40
  -9   5   9   -0.00    4.25
   9  -5  -9   -0.00    4.47
  -9   5  10    0.00    5.64
   9  -5 -10    2.87    5.75
  -9   5  11   63.66   15.63
   9  -5 -11   51.18   15.88
  -9   5  12   61.07   14.49
   9  -5 -12   19.41   10.27
  -9   5  13   -0.00    5.22
  -9   5  14   13.09    7.85
  -9   5  15   23.13   10.65
  -9   5  16   44.13   14.33
  -9   5  17   41.09   13.59
  -9  -5  17   39.89   10.61
  -9   5  18    2.90    5.69
  -9  -5  18    5.00    5.07
  -9   5  19   -0.00    4.23
  -9  -5  19   -0.00    3.32
  -9   5  20   28.58   11.34
  -9   5  21   33.88   12.50
  -9   5  22   58.59   15.67
   9  -5 -22   39.36   12.98
  -9   5  23    5.42    6.64
   9  -5 -23   12.80    7.25
  -9   5  24    0.00    4.67
   9  -5 -24    0.00    3.71
   9  -5 -25    0.23    2.86
   9  -5 -26   20.43    9.51
   9  -5 -27    6.89    5.92
   9  -5 -28   -0.00    4.54
   9  -5 -29   -0.00    4.04
   9  -5 -30    4.86    5.21
   9  -5 -31    5.01    5.56
  -9   5  32    8.68    6.24
   9  -5 -32    0.00    3.74
  -9   5  33   10.14    7.62
  -9   6   1   -0.00    5.21
  -9  -6   1    3.39    5.06
  -9   6   2  104.39   21.82
  -9  -6   2  124.79   24.05
  -9   6   3   24.85   10.02
  -9  -6   3   35.29   11.67
  -9   6   4   -0.00    5.09
   9  -6  -4   40.23   13.19
  -9  -6   4   25.42    9.80
  -9   6   5   22.81    9.65
   9  -6  -5   26.98   11.32
  -9  -6   5   33.54   11.22
  -9   6   6    3.73    5.95
   9  -6  -6    1.94    5.82
  -9  -6   6    7.20    6.33
  -9   6   7   23.23    9.71
   9  -6  -7   31.22   12.37
  -9   6   8   71.79   17.48
   9  -6  -8   68.85   18.67
  -9   6   9    9.74    7.83
   9  -6  -9    4.33    7.32
  -9   6  10    3.19    5.19
   9  -6 -10    9.76    7.10
  -9   6  11    0.00    5.09
   9  -6 -11   -0.00    5.69
  -9   6  12   43.65   13.38
   9  -6 -12   29.16   12.65
  -9   6  13   20.57    9.67
  -9   6  14   51.76   15.31
  -9   6  15   13.24    9.26
  -9   6  16    3.13    5.98
  -9   6  17    9.02    7.58
  -9  -6  17   19.63    6.89
  -9   6  18   61.54   16.74
  -9   6  19    8.59    7.34
  -9   6  20    6.24    6.43
   9  -6 -20   10.16    7.56
  -9   6  21    4.08    5.93
   9  -6 -21    2.80    5.07
  -9   6  22    1.27    5.28
   9  -6 -22    0.00    4.10
   9  -6 -23   12.40    7.62
   9  -6 -24    6.16    6.09
   9  -6 -25    8.98    6.72
   9  -6 -26   -0.00    4.01
   9  -6 -27   -0.00    4.57
   9  -6 -28   -0.00    3.63
   9  -6 -29    2.01    5.55
  -9   6  30    6.95    7.47
   9  -6 -30    3.01    5.43
  -9   6  31    5.83    6.10
   9  -6 -31    6.06    6.35
  -9   6  32   -0.00    4.94
   9  -6 -32   -0.00    3.46
  -9   6  33   -0.00    4.59
   9  -6 -33    3.52    5.90
  -9   7   1   11.34    6.96
   9  -7  -1   13.96    8.31
  -9  -7   1    3.18    6.64
  -9   7   2    1.57    4.39
   9  -7  -2    7.11    8.07
  -9  -7   2   17.34    8.21
  -9   7   3    2.52    5.07
  -9  -7   3    3.98    5.64
  -9   7   4   28.80   11.03
  -9  -7   4   24.23    9.92
  -9   7   5    9.82    7.33
  -9  -7   5    2.28    4.38
  -9   7   6   61.00   16.98
  -9  -7   6   83.68   18.37
  -9   7   7    4.46    6.14
  -9  -7   7    5.17    5.87
  -9   7   8    3.53    6.60
   9  -7  -8    0.00    5.26
  -9  -7   8    2.50    5.81
  -9   7   9   17.47    8.78
   9  -7  -9   13.96    9.67
  -9   7  10    7.22    6.93
   9  -7 -10   18.95    9.99
  -9   7  11    9.95    7.51
   9  -7 -11    2.17    5.12
  -9   7  12   66.38   16.74
   9  -7 -12   32.96   13.87
  -9   7  13   -0.00    5.15
  -9   7  14   13.10    8.73
  -9   7  15    9.33    7.86
  -9   7  16   54.25   15.75
  -9   7  17    3.60    6.64
  -9   7  18    0.00    6.45
   9  -7 -18    1.30    4.48
  -9   7  19   -0.00    6.05
   9  -7 -19    2.65    5.34
  -9   7  20    6.90    6.78
   9  -7 -20    5.64    5.92
   9  -7 -21    2.48    5.85
   9  -7 -22   21.64    9.89
   9  -7 -23   -0.00    4.65
   9  -7 -24    0.00    4.06
   9  -7 -25    1.97    3.31
   9  -7 -26   21.87    9.51
  -9   7  27    7.07    6.10
   9  -7 -27    2.76    5.77
  -9   7  28   -0.00    4.06
   9  -7 -28    1.60    3.71
  -9   7  29   -0.00    5.09
   9  -7 -29   -0.00    4.95
  -9   7  30    4.30    6.15
   9  -7 -30    1.15    4.34
  -9   7  31    1.96    4.82
   9  -7 -31    2.09    5.04
  -9   7  32    2.48    5.91
   9  -7 -32   -0.00    4.61
   9  -7 -33    2.69    4.52
   9  -7 -34   -0.00    5.02
  -9   8   1   12.90    7.55
   9  -8  -1   25.65   10.89
  -9  -8   1   15.02    8.43
  -9   8   2   22.82    9.29
   9  -8  -2   13.50    8.89
  -9  -8   2   20.35    9.61
  -9   8   3    2.50    4.84
   9  -8  -3    0.22    5.69
  -9  -8   3    0.57    4.40
  -9   8   4   78.61   18.14
   9  -8  -4   71.19   18.37
  -9  -8   4   49.17   15.20
  -9   8   5    1.31    4.48
   9  -8  -5   -0.00    6.66
  -9  -8   5   -0.00    5.61
  -9   8   6    4.18    5.74
   9  -8  -6   -0.00    6.28
  -9  -8   6    4.73    5.16
  -9   8   7   -0.00    5.84
  -9  -8   7    0.00    4.10
  -9   8   8   60.05   17.71
  -9  -8   8  110.74   20.73
  -9   8   9    5.01    6.20
  -9  -8   9    6.51    6.35
  -9   8  10   25.84   10.91
  -9  -8  10   15.82    8.42
  -9   8  11   10.23    7.48
  -9  -8  11    5.74    6.45
  -9   8  12   19.05    9.82
  -9   8  13    3.24    5.15
  -9   8  14   30.21   12.23
  -9   8  15    4.30    6.97
  -9   8  16    0.00    5.97
   9  -8 -16    1.21    5.08
  -9   8  17    0.00    7.37
   9  -8 -17   13.17    6.95
  -9   8  18   29.03   11.27
   9  -8 -18   20.56    9.49
   9  -8 -19    0.00    4.29
   9  -8 -20   13.20    7.86
   9  -8 -21    3.50    4.86
   9  -8 -22    3.58    5.26
   9  -8 -23    2.41    4.38
  -9   8  24   14.20    8.33
   9  -8 -24    3.77    5.54
  -9   8  25    1.26    4.97
   9  -8 -25    0.32    5.44
  -9   8  26   12.45    8.20
   9  -8 -26   17.57    8.76
  -9   8  27    4.75    6.30
   9  -8 -27    0.00    5.42
  -9   8  28    0.21    5.60
   9  -8 -28   -0.00    4.11
  -9   8  29    2.72    5.15
   9  -8 -29    0.66    3.50
  -9   8  30   12.03    8.13
   9  -8 -30    7.28    5.43
  -9   8  31   -0.00    5.03
   9  -8 -31    0.41    4.33
  -9   8  32    3.37    5.98
   9  -8 -32   -0.00    4.13
   9  -8 -33   -0.00    5.14
  -9   9   1   12.14    7.78
   9  -9  -1    0.00    6.33
  -9  -9   1    2.21    5.29
  -9   9   2   23.98   10.26
   9  -9  -2   15.05    9.38
  -9  -9   2   34.02   11.33
  -9   9   3    1.76    5.79
   9  -9  -3    1.17    6.44
  -9  -9   3    0.00    3.94
  -9   9   4   11.85    7.02
   9  -9  -4   14.62    9.45
  -9  -9   4    4.10    6.35
  -9   9   5    3.78    6.81
   9  -9  -5    5.58    6.90
  -9  -9   5    3.66    5.22
  -9   9   6   74.18   19.10
   9  -9  -6   51.76   17.74
  -9  -9   6   95.40   19.56
  -9   9   7    0.32    6.44
   9  -9  -7    3.56    5.53
  -9  -9   7   -0.00    4.90
  -9   9   8    2.55    3.84
   9  -9  -8   -0.00    5.23
  -9  -9   8    1.89    4.11
  -9   9   9    3.68    6.00
   9  -9  -9   -0.00    3.82
  -9  -9   9   -0.00    5.05
  -9   9  10    3.43    6.00
   9  -9 -10    6.14    7.35
  -9  -9  10    4.40    5.71
  -9   9  11    3.33    5.10
   9  -9 -11   -0.00    5.87
  -9  -9  11    1.45    4.58
  -9   9  12   26.18   11.46
  -9  -9  12   31.49   11.29
  -9   9  13    0.75    5.74
   9  -9 -13    0.99    4.28
  -9   9  14   -0.00    8.04
   9  -9 -14   -0.00    5.59
  -9   9  15    2.51    6.38
   9  -9 -15    6.92    6.62
  -9   9  16   58.34   16.28
   9  -9 -16   51.86   15.07
   9  -9 -17    0.00    4.45
   9  -9 -18    0.00    5.79
   9  -9 -19    7.31    6.12
  -9   9  20    8.70    7.43
   9  -9 -20    3.33    5.37
  -9   9  21    3.33    6.08
   9  -9 -21    0.00    4.81
  -9   9  22   12.91    8.88
   9  -9 -22   26.89   10.41
  -9   9  23    3.66    5.39
   9  -9 -23    0.00    5.77
  -9   9  24    2.88    4.89
   9  -9 -24   -0.00    4.56
  -9   9  25   -0.00    3.52
   9  -9 -25   -0.00    5.30
  -9   9  26   15.42    8.67
   9  -9 -26   10.15    7.83
  -9   9  27    3.14    5.83
   9  -9 -27    0.00    5.02
  -9   9  28    7.84    7.58
   9  -9 -28   11.82    8.69
  -9   9  29   -0.00    6.20
   9  -9 -29    0.00    4.20
  -9   9  30    4.66    6.46
   9  -9 -30    0.00    5.93
  -9   9  31    3.64    5.45
  -9  10   1    0.54    4.35
   9 -10  -1    1.96    6.09
  -9 -10   1    3.31    5.47
  -9  10   2   23.62   10.22
   9 -10  -2   21.95   10.67
  -9 -10   2   14.67    8.44
  -9  10   3    5.35    5.51
   9 -10  -3    2.55    6.51
  -9 -10   3    2.84    5.34
  -9  10   4   37.19   13.35
   9 -10  -4   43.78   15.05
  -9 -10   4   39.74   13.27
  -9  10   5    2.81    4.88
   9 -10  -5   -0.00    5.14
  -9 -10   5    5.88    5.40
  -9  10   6    8.18    7.15
   9 -10  -6   -0.00    5.79
  -9 -10   6    0.41    4.24
  -9  10   7    1.97    6.09
   9 -10  -7   -0.00    7.08
  -9 -10   7    1.57    4.94
  -9  10   8    9.25    8.81
   9 -10  -8    1.76    7.17
  -9 -10   8   34.31   10.90
  -9  10   9    3.80    7.20
   9 -10  -9    2.93    7.63
  -9 -10   9    5.53    6.76
  -9  10  10   15.79    8.38
   9 -10 -10    0.00    6.26
  -9 -10  10   13.41    7.92
  -9  10  11    7.15    6.52
   9 -10 -11    8.25    6.98
   9 -10 -11    1.89    7.44
  -9 -10  11    4.14    5.55
  -9  10  12   14.26    8.45
   9 -10 -12    5.37    6.74
  -9  10  13   -0.00    4.33
   9 -10 -13    0.00    5.41
  -9  10  14   30.33   11.73
   9 -10 -14   23.49   10.60
   9 -10 -15   -0.00    4.27
   9 -10 -16    1.01    4.89
   9 -10 -17   -0.00    4.41
   9 -10 -18   34.67   12.94
   9 -10 -19   -0.00    4.78
   9 -10 -20    9.08    7.54
   9 -10 -21   -0.00    5.46
   9 -10 -22    6.55    5.47
  -9  10  23    5.46    6.17
   9 -10 -23   -0.00    3.27
  -9  10  24   11.03    8.04
   9 -10 -24    5.76    6.95
  -9  10  25    1.55    5.08
   9 -10 -25   -0.00    4.39
  -9  10  26    0.80    6.32
   9 -10 -26    3.14    6.23
  -9  10  27   -0.00    6.29
   9 -10 -27   -0.00    4.77
  -9  10  28   10.35    7.74
  -9  10  29    1.63    5.36
  -9  10  30   -0.00    4.90
  -9  10  31   -0.00    5.65
  -9  11   1    0.87    5.34
   9 -11  -1   -0.00    6.63
  -9 -11   1   -0.00    4.39
  -9  11   2   25.71   11.90
   9 -11  -2   24.48   12.27
  -9 -11   2   35.94   12.09
  -9  11   3   -0.00    3.63
   9 -11  -3   -0.00    6.21
  -9 -11   3   -0.00    4.62
  -9  11   4    8.67    7.30
   9 -11  -4   20.39   10.19
  -9 -11   4   17.78    8.54
  -9  11   5    0.00    3.77
   9 -11  -5   -0.00    4.72
  -9 -11   5   -0.00    5.45
  -9  11   6   10.47    8.24
   9 -11  -6   23.71   11.19
  -9 -11   6   16.02    8.01
  -9  11   7    2.37    4.67
   9 -11  -7    5.09    6.50
   9 -11  -7   -0.00    5.96
  -9 -11   7    1.52    4.70
  -9  11   8   -0.00    5.60
   9 -11  -8    0.80    4.92
   9 -11  -8    2.55    7.17
  -9 -11   8    2.77    5.58
  -9  11   9    6.94    7.82
   9 -11  -9   -0.00    6.13
   9 -11  -9    3.76    5.82
  -9 -11   9    0.00    5.17
  -9  11  10   11.30    9.33
   9 -11 -10   18.83    8.87
   9 -11 -10   12.76    9.28
  -9  11  11    0.79    4.37
   9 -11 -11    0.00    3.43
   9 -11 -11    1.42    6.79
   9 -11 -12    2.08    5.55
   9 -11 -13    2.69    6.52
   9 -11 -14    3.36    5.66
   9 -11 -15   -0.00    6.15
   9 -11 -16   36.03   12.31
   9 -11 -17   10.58    7.71
   9 -11 -18   -0.00    4.63
   9 -11 -19    0.00    6.40
   9 -11 -20    5.63    6.01
   9 -11 -21   -0.00    6.00
   9 -11 -22    0.00    6.31
   9 -11 -23    4.63    6.21
   9 -11 -24   -0.00    4.38
  -9  12   1    0.00    4.88
   9 -12  -1    0.00    5.99
  -9 -12   1   12.64    7.63
  -9  12   2    0.00    4.22
   9 -12  -2    0.68    6.51
  -9 -12   2   -0.00    4.25
  -9  12   3   -0.00    6.53
   9 -12  -3    1.78    4.37
   9 -12  -3   -0.00    6.09
  -9 -12   3    1.79    4.92
  -9  12   4    4.69    6.84
   9 -12  -4   18.90    9.17
   9 -12  -4   10.59    8.65
  -9 -12   4   16.91    8.78
  -9  12   5   15.82    9.15
   9 -12  -5    3.29    4.28
   9 -12  -5    0.00    6.57
  -9 -12   5    0.00    3.89
  -9  12   6    1.10    4.55
   9 -12  -6    3.01    5.09
   9 -12  -6   -0.00    5.88
  -9 -12   6   -0.00    5.81
  -9  12   7    5.07    7.93
   9 -12  -7    6.68    6.23
   9 -12  -7    3.01    6.26
  -9 -12   7    0.00    4.43
   9 -12  -8   37.86   12.60
   9 -12  -8   16.45   11.27
   9 -12  -9    2.72    6.00
   9 -12  -9   -0.00    5.88
   9 -12 -10    0.00    7.92
   9 -12 -10    5.61    7.22
   9 -12 -11   -0.00    6.06
   9 -12 -12    6.00    6.81
   9 -12 -13   -0.00    5.19
   9 -12 -14   17.04    9.11
   9 -12 -15    1.21    4.41
   9 -12 -16    3.43    4.58
   9 -12 -17    3.77    6.54
   9 -12 -18    2.22    5.75
   9 -12 -19    2.76    6.73
   9 -12 -20    5.81    6.88
   9 -12 -21    1.22    4.56
  -9  13   1    3.60    6.44
   9 -13  -1   10.91    6.78
   9 -13  -1    4.41    7.80
  -9 -13   1   16.06    9.02
  -9  13   2    1.03    6.47
   9 -13  -2   -0.00    4.14
   9 -13  -2    0.00    7.93
  -9 -13   2    1.42    3.99
  -9  13   3   -0.00    5.57
   9 -13  -3   -0.00    3.62
   9 -13  -3    2.57    6.67
  -9 -13   3   -0.00    3.93
   9 -13  -4   -0.00    3.35
   9 -13  -4    2.97    6.94
  -9 -13   4   -0.00    4.82
   9 -13  -5    4.83    5.77
   9 -13  -5   -0.00    7.29
  -9 -13   5    5.34    6.48
   9 -13  -6    7.41    7.11
   9 -13  -6    0.00    7.55
   9 -13  -7    5.82    5.43
   9 -13  -8    8.00    6.55
   9 -13  -8    6.28    7.80
   9 -13  -9    0.00    5.00
   9 -13  -9    0.85    6.07
   9 -13 -10   16.07    8.24
   9 -13 -10    4.42    8.27
   9 -13 -11    1.03    4.36
   9 -13 -12    0.00    6.79
   9 -13 -13    4.19    5.98
   9 -13 -14    0.76    4.50
   9 -13 -15    2.24    5.61
   9 -13 -16   20.09    9.23
   9 -13 -17   -0.00    5.80
   9 -14  -1    0.00    4.79
   9 -14  -1   -0.00    6.71
  -9 -14   1    0.00    6.20
   9 -14  -2    6.74    5.90
   9 -14  -2    5.40    6.65
  -9 -14   2   -0.00    4.45
   9 -14  -3    4.95    6.09
   9 -14  -3    0.16    6.14
  -9 -14   3    9.80    7.81
   9 -14  -4    8.97    6.67
   9 -14  -4    2.07    6.89
   9 -14  -5    1.10    4.78
   9 -14  -5    1.86    6.16
   9 -14  -6    3.32    5.23
   9 -14  -6   -0.00    5.55
   9 -14  -7    3.69    5.47
   9 -14  -7    1.30    6.07
   9 -14  -8    9.47    6.66
   9 -14  -8   10.15    9.32
   9 -14  -9    0.76    4.34
   9 -14  -9   -0.00    7.12
   9 -14 -10    8.64    7.87
   9 -14 -11    5.62    6.51
   9 -14 -12    5.15    5.80
   9 -14 -13   -0.00    6.01
   9 -15  -1    5.91    4.98
   9 -15  -1   -0.00    5.20
  -9 -15   1    4.35    7.67
   9 -15  -2    4.94    6.42
   9 -15  -2    0.10    5.49
   9 -15  -3   -0.00    4.10
   9 -15  -3   -0.00    6.38
   9 -15  -4    0.57    5.81
   9 -15  -4    4.65    6.50
   9 -15  -5    1.91    4.28
   9 -15  -5    0.00    8.22
   9 -15  -6    6.19    6.68
   9 -15  -6    0.00    6.43
   9 -15  -7    0.00    6.09
   9 -15  -7    7.06    7.93
   9 -15  -8    2.26    5.53
   9 -15  -8    0.83    6.60
   9 -16  -1   -0.00    4.72
   9 -16  -2   -0.00    4.97
   9 -16  -2   -0.00    6.49
   9 -16  -3    2.26    4.72
   9 -16  -3    8.17    8.45
   9 -16  -4   -0.00    5.99
   9 -16  -5   -0.00    5.91
  -8   0   1   -0.00    3.82
  -8   0   1   -0.00    3.49
   8   0  -1   -0.00    5.11
  -8   0   2  478.03   76.59
  -8   0   2  548.92   78.84
   8   0  -2  760.57   83.07
  -8   0   3   -0.00    5.03
  -8   0   3    1.88    3.50
   8   0  -3    2.04    4.53
  -8   0   4   70.97   15.20
  -8   0   4   88.94   17.62
   8   0  -4   75.42   17.13
  -8   0   5    3.55    4.09
  -8   0   5   -0.00    3.75
   8   0  -5    2.43    5.18
  -8   0   6  101.21   17.67
  -8   0   6  105.32   19.56
   8   0  -6   65.72   17.45
  -8   0   7    0.63    4.00
  -8   0   7    4.15    4.83
   8   0  -7    2.48    5.00
  -8   0   8  218.09   31.96
  -8   0   8  182.49   32.88
   8   0  -8  195.38   33.79
  -8   0   9    2.76    3.91
  -8   0   9   -0.00    4.70
   8   0  -9    0.04    4.37
  -8   0  10    2.56    4.02
  -8   0  10    2.89    4.97
   8   0 -10    4.75    6.08
  -8   0  11    1.00    3.79
  -8   0  11    1.85    4.00
   8   0 -11    0.00    3.32
  -8   0  12   96.43   22.38
  -8   0  12  205.77   29.06
   8   0 -12  208.76   29.36
  -8   0  13   -0.00    2.89
  -8   0  13   -0.00    4.80
   8   0 -13   -0.00    4.75
  -8   0  14   73.14   15.35
  -8   0  15   -0.00    3.11
  -8   0  16    3.70    3.99
  -8   0  26    6.15    5.76
  -8   1   1   76.57   14.75
  -8   1   1   61.95   14.99
   8  -1  -1   50.70   14.37
   8   1  -1   61.64   15.60
  -8  -1   1   71.15   14.85
  -8  -1   1   70.69   15.68
  -8   1   2    7.88    5.22
  -8   1   2    2.38    3.93
   8  -1  -2    7.78    6.22
   8   1  -2    0.19    4.52
  -8  -1   2    2.54    5.17
  -8  -1   2    5.17    4.90
  -8   1   3    3.02    3.97
  -8   1   3    0.00    4.07
   8  -1  -3    0.00    4.08
   8   1  -3    6.37    6.74
  -8  -1   3    8.31    5.33
  -8  -1   3    1.98    3.47
  -8   1   4   41.12   10.38
  -8   1   4   38.31   11.44
   8  -1  -4   43.77   12.37
   8   1  -4   27.92   10.66
  -8  -1   4   42.19   10.47
  -8  -1   4   42.95   11.55
  -8   1   5    2.34    3.23
  -8   1   5    2.59    4.89
   8  -1  -5    3.59    4.97
   8   1  -5   11.03    6.16
  -8  -1   5   16.98    6.40
  -8  -1   5    0.00    4.51
  -8   1   6   79.11   16.04
  -8   1   6   58.90   15.94
   8  -1  -6   89.49   18.90
   8   1  -6   87.31   18.29
  -8  -1   6   99.23   17.00
  -8  -1   6   80.33   17.58
  -8   1   7    3.31    3.83
  -8   1   7   -0.00    4.36
   8  -1  -7    3.27    5.11
   8   1  -7    4.41    4.93
  -8  -1   7    6.58    5.07
  -8  -1   7    7.52    5.73
  -8   1   8   -0.00    4.05
  -8   1   8    1.20    3.73
   8  -1  -8    3.71    5.42
   8   1  -8    2.51    4.54
  -8  -1   8    0.33    3.39
  -8  -1   8    2.08    3.86
  -8   1   9   10.52    5.68
  -8   1   9   18.67    7.99
   8  -1  -9   12.65    7.54
   8   1  -9   25.02    8.65
  -8  -1   9   11.18    5.45
  -8  -1   9   17.19    7.83
  -8   1  10  190.69   27.70
  -8   1  10  177.91   29.07
   8  -1 -10  153.37   28.32
   8   1 -10   97.98   25.34
  -8  -1  10  199.76   27.38
  -8  -1  10  164.86   28.47
  -8   1  11    1.83    3.61
  -8   1  11    7.26    6.02
   8  -1 -11    5.69    5.93
   8   1 -11   11.55    6.62
  -8  -1  11   14.03    6.20
  -8  -1  11   12.40    6.98
  -8   1  12    8.92    5.50
  -8   1  12   12.51    7.17
   8  -1 -12   13.89    7.56
   8   1 -12   13.09    7.14
  -8  -1  12   15.17    6.48
  -8  -1  12   18.52    7.55
  -8   1  13    4.54    5.28
   8  -1 -13    4.12    5.07
  -8  -1  13   -0.00    3.77
  -8  -1  13    0.03    4.03
  -8  -1  14   67.68   14.31
  -8  -1  15   50.61   11.96
  -8  -1  16   90.57   17.64
  -8  -1  17    0.48    3.74
  -8  -1  18    3.00    5.00
  -8  -1  19    3.66    4.37
  -8  -1  20   12.16    6.57
  -8  -1  21   -0.00    4.61
  -8   1  22   82.21   18.73
  -8   1  23    0.08    4.76
  -8   1  24    8.61    7.24
  -8   1  25    1.72    4.21
  -8   1  26    7.27    6.68
   8  -1 -26   17.93    7.85
   8  -1 -27   -0.00    4.22
  -8   2   1    2.31    3.30
  -8   2   1    0.00    4.48
   8  -2  -1    0.70    5.13
   8   2  -1    0.32    2.91
  -8  -2   1    4.91    4.54
  -8  -2   1    0.21    3.22
  -8   2   2   61.77   11.78
  -8   2   2   58.43   12.48
   8  -2  -2    5.57    7.12
   8   2  -2   12.57    8.11
  -8  -2   2   63.09   12.94
  -8  -2   2   56.65   12.54
  -8   2   3    4.25    4.57
  -8   2   3    6.20    5.75
   8  -2  -3    4.91    5.77
   8   2  -3   10.79    7.02
  -8  -2   3    0.61    4.06
  -8  -2   3   10.44    6.62
  -8   2   4   85.80   14.12
  -8   2   4   37.75   11.45
   8  -2  -4   39.71   12.80
   8   2  -4   47.81   12.97
  -8  -2   4   52.74   12.13
  -8  -2   4   24.92   10.21
  -8   2   5   11.69    6.01
  -8   2   5    9.12    5.79
   8  -2  -5   15.93    7.60
   8   2  -5    5.99    5.60
  -8  -2   5   15.56    6.91
  -8  -2   5    9.47    6.08
  -8   2   6  110.63   18.82
  -8   2   6   77.24   18.17
   8  -2  -6   66.79   17.93
   8   2  -6  110.92   20.41
  -8  -2   6  102.32   19.60
  -8   2   7   30.39   10.22
   8  -2  -7   34.95   11.39
   8   2  -7   41.59   11.43
  -8  -2   7   21.43    8.24
  -8  -2   7   42.67   11.45
  -8   2   8  119.24   22.47
   8  -2  -8  105.78   22.61
   8   2  -8   92.48   20.83
  -8  -2   8  152.14   22.07
  -8  -2   8   97.10   21.01
  -8   2   9   11.95    6.95
   8  -2  -9   -0.00    4.47
   8   2  -9    2.40    4.30
  -8  -2   9    6.33    4.72
  -8  -2   9   15.13    7.14
  -8   2  10    0.85    3.48
   8  -2 -10    0.76    4.70
   8   2 -10    0.00    4.28
  -8  -2  10    2.73    3.39
  -8  -2  10    1.72    4.02
  -8   2  11    3.58    4.78
   8  -2 -11    3.32    6.46
   8   2 -11    0.47    4.31
  -8  -2  11   -0.00    2.84
  -8  -2  11    0.64    3.29
  -8   2  12   68.45   15.68
   8  -2 -12   42.64   13.68
  -8  -2  12   57.71   12.88
  -8  -2  12   75.58   15.86
  -8   2  13   31.87   11.47
   8  -2 -13   36.07   11.87
  -8  -2  13   47.31   10.65
  -8   2  14   31.29   11.15
   8  -2 -14   27.84   10.61
  -8  -2  14   15.32    6.23
  -8  -2  15   19.72    6.95
  -8  -2  16   34.48    9.57
  -8  -2  17   17.86    7.23
  -8   2  18  203.05   31.77
  -8  -2  18  155.95   27.94
  -8   2  19    7.09    6.86
  -8  -2  19    2.10    3.57
  -8   2  20    3.87    5.39
  -8  -2  20    0.42    3.34
  -8   2  21   -0.00    3.68
  -8  -2  21    0.00    3.26
  -8   2  22   41.20   12.52
  -8  -2  22   30.08    9.78
  -8   2  23    3.03    5.66
  -8  -2  23   -0.00    4.13
  -8   2  24   15.05    7.40
   8  -2 -24   13.20    6.83
  -8  -2  24    9.98    6.31
  -8   2  25    2.50    4.28
   8  -2 -25   -0.00    3.43
  -8   2  26    1.54    3.70
   8  -2 -26    6.30    5.63
   8  -2 -27   -0.00    2.41
   8  -2 -28   37.90   11.31
  -8   2  35   -0.00    4.33
   8  -3  -1   86.28   19.15
   8   3  -1   75.43   17.78
  -8  -3   1   97.01   19.22
  -8  -3   1   86.34   18.18
  -8   3   2    0.00    4.00
   8  -3  -2    2.62    5.11
   8   3  -2    0.54    3.78
  -8  -3   2   -0.00    3.45
  -8  -3   2    5.23    5.32
  -8   3   3   40.74   11.60
   8  -3  -3   31.79   11.68
   8   3  -3   36.93   10.95
  -8  -3   3   46.00   11.77
  -8  -3   3   27.32    9.99
  -8   3   4  128.83   24.27
   8  -3  -4  120.41   24.79
   8   3  -4  128.01   24.59
  -8  -3   4  143.63   24.54
  -8   3   5   13.86    7.24
   8  -3  -5   11.88    7.36
   8   3  -5    4.99    5.35
  -8  -3   5   24.87    8.09
  -8  -3   5   18.79    8.02
  -8   3   6   36.93   11.16
   8  -3  -6   50.86   13.44
   8   3  -6   46.56   12.53
  -8  -3   6   41.34   10.75
  -8  -3   6   28.20   10.20
  -8   3   7   42.02   10.85
   8  -3  -7   18.86    9.00
   8   3  -7   15.32    6.91
  -8  -3   7   23.21    7.85
  -8  -3   7   11.59    6.75
  -8   3   8    5.76    6.09
   8  -3  -8    5.29    6.47
   8   3  -8   14.21    6.95
  -8  -3   8   11.02    5.54
  -8  -3   8   13.74    6.80
  -8   3   9    4.09    5.58
   8  -3  -9   -0.00    6.09
   8   3  -9    0.08    3.45
  -8  -3   9    0.00    3.64
  -8  -3   9   -0.00    5.30
  -8   3  10   93.52   19.33
   8  -3 -10   97.32   20.44
   8   3 -10   81.79   17.74
  -8  -3  10   81.94   16.37
  -8  -3  10   80.81   18.18
  -8   3  11   81.54   19.30
   8  -3 -11   99.26   21.01
  -8  -3  11   98.35   17.97
  -8   3  12    0.86    4.23
   8  -3 -12    5.35    6.00
  -8  -3  12    0.00    3.95
  -8   3  13   20.91    8.33
   8  -3 -13    5.94    5.98
  -8  -3  13    3.32    4.50
  -8   3  14   26.26    9.40
  -8   3  14   29.16   10.67
   8  -3 -14   18.26   10.23
  -8  -3  14   32.41    8.95
  -8   3  15   25.21    9.23
  -8  -3  15    6.89    5.27
  -8   3  16   91.53   20.53
  -8  -3  16  117.19   19.55
  -8   3  17    2.55    5.36
  -8  -3  17    0.00    3.33
  -8   3  18    4.13    5.67
  -8  -3  18    3.90    4.51
  -8   3  19    7.48    6.72
  -8  -3  19   20.86    7.14
  -8   3  20  129.52   24.03
  -8  -3  20   96.12   19.18
  -8   3  21    8.17    6.68
  -8  -3  21    9.50    5.79
  -8   3  22   13.95    7.99
  -8  -3  22   30.23    8.50
  -8   3  23    6.47    6.33
   8  -3 -23    3.72    4.61
  -8   3  24   22.54    9.23
   8  -3 -24   24.58    9.51
   8  -3 -25   14.64    7.46
   8  -3 -26   17.91    7.72
   8  -3 -27    0.00    4.11
   8  -3 -28    1.65    4.30
   8  -3 -29    2.58    4.44
   8  -3 -30    7.36    6.23
  -8   3  33    0.00    4.29
  -8   3  34    0.00    4.16
  -8   3  35    1.37    4.33
   8  -4  -1   83.79   18.45
   8   4  -1   73.14   17.35
  -8  -4   1   75.51   17.65
  -8  -4   1   73.27   16.99
   8  -4  -2   10.52    7.48
   8   4  -2   12.02    7.81
  -8  -4   2    7.36    6.06
  -8  -4   2   32.99   10.02
   8  -4  -3   11.07    7.36
   8   4  -3   15.30    7.62
  -8  -4   3   36.25   10.51
  -8  -4   3   26.22    9.10
   8  -4  -4  139.23   25.83
   8   4  -4  114.20   23.91
  -8  -4   4  160.04   25.31
  -8  -4   4  112.80   23.43
  -8   4   5    4.30    5.31
   8  -4  -5   10.08    7.33
   8   4  -5   15.01    7.35
  -8  -4   5   11.60    7.09
  -8  -4   5    5.60    5.70
  -8   4   6   83.14   16.11
   8  -4  -6   46.46   14.46
   8   4  -6   45.27   13.01
  -8  -4   6   47.98   12.84
  -8  -4   6   52.69   13.79
  -8   4   7   91.44   20.06
   8  -4  -7   99.39   22.08
   8   4  -7   76.77   18.88
  -8  -4   7  115.34   20.49
  -8  -4   7  134.83   22.20
  -8   4   8   14.42    8.55
   8  -4  -8   31.63   10.75
   8   4  -8   29.01    9.51
  -8  -4   8   38.68   10.11
  -8  -4   8   28.40    9.69
  -8   4   9    3.98    5.05
  -8   4   9   16.17    7.74
   8  -4  -9    2.24    5.41
  -8  -4   9    0.00    3.83
  -8  -4   9    9.81    7.60
  -8   4  10    7.57    6.41
  -8   4  10    1.66    5.31
   8  -4 -10    6.10    6.06
  -8  -4  10    1.48    3.64
  -8   4  11    9.63    6.42
  -8   4  11    7.49    6.29
   8  -4 -11    6.23    6.17
  -8  -4  11   11.76    5.99
  -8   4  12   86.40   19.19
  -8   4  12   92.44   20.48
   8  -4 -12   79.66   20.29
  -8  -4  12  120.64   19.19
  -8   4  13   14.43    7.42
  -8   4  13   23.42    9.94
   8  -4 -13   15.89    9.08
  -8  -4  13    8.45    5.11
  -8   4  14   66.92   14.84
  -8   4  14   65.97   15.59
   8  -4 -14   16.06   10.93
  -8  -4  14   37.92    9.89
  -8   4  15    0.14    3.91
  -8  -4  15    0.00    3.26
  -8   4  16   10.93    7.63
  -8  -4  16   25.09    7.52
  -8   4  17   30.11   11.26
  -8  -4  17   20.54    7.32
  -8   4  18   75.83   18.27
  -8  -4  18   79.25   15.44
  -8   4  19    0.00    4.74
  -8  -4  19   10.49    5.15
  -8   4  20   14.51    7.94
  -8  -4  20   14.32    6.17
  -8   4  21    1.92    4.50
  -8  -4  21    1.12    2.88
  -8   4  22    2.84    5.73
   8  -4 -22   16.91    7.66
  -8   4  23   11.34    7.17
   8  -4 -23   15.39    7.92
   8  -4 -24    2.05    5.39
   8  -4 -25    3.40    5.23
   8  -4 -26    2.73    5.16
   8  -4 -27    4.30    4.60
   8  -4 -28    8.58    5.72
   8  -4 -29    7.82    6.50
   8  -4 -30   -0.00    4.28
  -8   4  31   -0.00    4.48
   8  -4 -31    0.00    3.65
  -8   4  32    3.45    4.75
  -8   4  33    3.34    5.64
  -8   4  34   10.05    7.78
  -8   4  35   -0.00    4.76
   8  -5  -1   29.28   10.71
   8   5  -1   29.55   10.07
  -8  -5   1   20.32    9.29
   8  -5  -2   25.14   10.35
   8   5  -2   28.96   10.15
  -8  -5   2   23.49    9.29
   8  -5  -3   59.91   14.90
   8   5  -3   19.81    9.78
  -8  -5   3   82.12   15.99
  -8  -5   3   61.53   14.71
  -8   5   4   10.12    6.07
   8  -5  -4    9.61    7.98
   8   5  -4    5.45    5.25
  -8  -5   4   14.12    7.99
  -8  -5   4   17.93    7.78
  -8   5   5   56.10   14.28
   8  -5  -5   78.83   17.44
   8   5  -5   69.39   15.99
  -8  -5   5   37.50   13.46
  -8  -5   5   86.45   17.02
  -8   5   6   75.24   17.40
   8  -5  -6   95.09   20.74
  -8  -5   6   88.77   18.32
  -8  -5   6   93.21   19.24
  -8   5   7    2.49    4.47
   8  -5  -7    8.72    7.12
  -8  -5   7   11.47    6.25
  -8   5   8   -0.00    5.21
   8  -5  -8    6.07    6.35
  -8  -5   8   19.59    8.00
  -8   5   9    6.54    5.72
   8  -5  -9    8.22    7.43
  -8  -5   9    5.54    4.76
  -8   5  10  214.83   31.67
  -8   5  10  183.15   31.10
   8  -5 -10  124.95   29.36
  -8  -5  10  167.27   28.18
  -8   5  11   44.69   13.19
  -8   5  11   52.81   14.02
   8  -5 -11   50.92   14.81
  -8  -5  11   33.61   10.04
  -8   5  12   -0.00    5.61
  -8   5  12    0.00    5.70
   8  -5 -12    6.76    6.52
  -8  -5  12    1.15    3.36
  -8   5  13   -0.00    5.35
  -8   5  13    2.93    5.51
   8  -5 -13   -0.00    4.97
  -8  -5  13    0.00    3.65
  -8   5  14   12.71    8.56
   8  -5 -14   12.06    8.90
  -8  -5  14   15.53    6.31
  -8   5  15   30.83   11.40
  -8  -5  15   34.57    9.32
  -8   5  16   59.77   16.61
  -8  -5  16   81.98   15.11
  -8   5  17   16.77    8.22
  -8  -5  17    5.73    4.39
  -8   5  18    2.75    5.12
  -8  -5  18    1.55    3.27
  -8   5  19   21.81    9.40
  -8  -5  19   25.91    7.85
   8  -5 -20   24.49    9.79
  -8   5  21   18.83    9.16
   8  -5 -21   29.79   10.25
  -8   5  22   30.45   10.92
   8  -5 -22   14.25    8.07
   8  -5 -23    1.59    4.40
   8  -5 -24    0.41    3.96
   8  -5 -25    8.42    5.92
   8  -5 -26    2.27    5.02
   8  -5 -27   -0.00    4.94
   8  -5 -28    5.33    5.24
  -8   5  29    6.08    6.05
   8  -5 -29    0.00    4.47
  -8   5  30   14.48    7.16
   8  -5 -30    9.23    6.72
  -8   5  31    8.50    6.67
   8  -5 -31    0.00    4.86
  -8   5  32   14.72    8.40
   8  -5 -32    4.15    6.02
  -8   5  33    0.00    6.10
  -8   5  34   -0.00    4.52
  -8   6   1   92.13   19.87
   8  -6  -1   97.93   21.56
   8   6  -1  100.42   21.16
  -8  -6   1  110.62   21.61
  -8   6   2   95.54   19.66
   8  -6  -2  150.49   24.70
   8   6  -2   72.22   19.23
  -8  -6   2   98.30   20.83
  -8   6   3   85.34   17.89
   8  -6  -3   75.31   19.01
  -8   6   4   38.58   11.42
   8  -6  -4   44.64   13.72
  -8   6   5   23.97    9.25
   8  -6  -5   35.89   12.54
  -8   6   6   37.62   11.48
   8  -6  -6   42.34   13.49
  -8  -6   6   26.99   10.42
  -8   6   7   30.45   11.09
   8  -6  -7   34.39   11.93
  -8  -6   7   19.45    8.51
  -8   6   8   42.45   12.10
   8  -6  -8   25.55   11.19
  -8  -6   8   41.32   11.41
  -8   6   9   -0.00    5.03
   8  -6  -9   -0.00    5.73
  -8  -6   9    3.47    4.95
  -8   6  10    7.20    6.85
   8  -6 -10    2.25    5.26
  -8  -6  10    4.87    4.67
  -8   6  11   14.61    9.20
   8  -6 -11   29.63   11.76
  -8  -6  11   28.07    8.91
  -8   6  12   22.16   10.01
   8  -6 -12   33.67   11.86
  -8  -6  12   32.97    9.69
  -8   6  13    2.05    5.82
   8  -6 -13   10.91    8.09
  -8  -6  13   26.25    7.92
  -8   6  14   28.98   10.71
   8  -6 -14   26.06   11.76
  -8  -6  14   32.07    9.23
  -8   6  15   13.16    8.33
  -8  -6  15   21.74    7.37
  -8   6  16    1.67    4.70
  -8  -6  16    4.89    5.07
  -8   6  17   84.41   19.96
  -8  -6  17   74.50   15.17
  -8   6  18   25.42   11.09
   8  -6 -18   21.43    9.95
  -8   6  19   10.08    7.59
   8  -6 -19   18.55    8.11
   8  -6 -20    2.81    4.89
   8  -6 -21   -0.00    4.89
   8  -6 -22    2.41    5.61
   8  -6 -23   16.40    7.95
   8  -6 -24    2.49    5.08
   8  -6 -25   20.41    8.46
   8  -6 -26    2.57    4.21
  -8   6  27   15.55    8.70
   8  -6 -27    6.75    6.14
  -8   6  28    7.55    6.74
   8  -6 -28    0.98    4.02
  -8   6  29    1.63    5.40
   8  -6 -29    8.74    6.64
  -8   6  30   -0.00    4.05
   8  -6 -30    0.80    3.70
  -8   6  31    0.99    4.48
   8  -6 -31    1.04    4.13
  -8   6  32    3.24    5.18
   8  -6 -32   -0.00    5.17
  -8   6  33   10.36    8.31
   8  -6 -33    7.81    7.70
  -8   6  34    3.58    5.83
  -8   7   1   72.71   17.07
  -8  -7   1   74.48   17.71
  -8   7   2   -0.00    4.38
  -8   7   3   19.08    8.04
  -8   7   4    0.00    5.11
   8  -7  -4   -0.00    4.91
  -8   7   5   44.43   14.49
   8  -7  -5   90.23   18.95
  -8   7   6   16.50    9.38
   8  -7  -6   31.61   11.80
   8  -7  -7   -0.00    5.83
  -8   7   8    1.38    5.53
   8  -7  -8   -0.00    5.25
  -8  -7   8    0.00    5.74
  -8   7   9   25.12   11.98
   8  -7  -9   54.69   15.70
  -8  -7   9   45.48   12.47
  -8   7  10   19.29    8.86
   8  -7 -10   16.14    9.60
  -8  -7  10    5.24    5.91
  -8   7  11   52.98   14.84
   8  -7 -11   42.98   14.75
  -8  -7  11   63.07   14.44
  -8   7  12   -0.00    4.23
   8  -7 -12    3.59    5.81
  -8  -7  12    7.22    5.53
  -8   7  13   27.53   10.20
   8  -7 -13    2.82    6.76
  -8  -7  13    9.88    6.45
  -8   7  14   19.75    9.49
   8  -7 -14    3.76    5.96
  -8  -7  14   15.76    7.48
  -8   7  15   69.83   19.32
  -8  -7  15   91.72   17.14
  -8   7  16    0.00    6.51
   8  -7 -16    0.00    5.21
  -8  -7  16    4.23    4.55
  -8   7  17   10.25    7.63
   8  -7 -17    7.07    6.77
  -8   7  18   -0.00    4.56
   8  -7 -18    0.54    4.13
   8  -7 -19    2.96    5.35
   8  -7 -20    4.48    5.79
   8  -7 -21   12.79    7.09
   8  -7 -22   -0.00    4.24
   8  -7 -23   -0.00    4.83
  -8   7  24    2.33    5.01
   8  -7 -24    0.81    4.13
  -8   7  25   10.20    7.54
   8  -7 -25   10.65    7.60
  -8   7  26    1.49    4.78
   8  -7 -26    3.10    5.17
  -8   7  27   12.99    7.59
   8  -7 -27   14.04    8.03
  -8   7  28   14.61    8.23
   8  -7 -28   -0.00    4.37
  -8   7  29    0.00    4.62
   8  -7 -29    5.17    5.33
  -8   7  30   -0.00    4.93
   8  -7 -30   10.63    7.66
  -8   7  31    6.66    6.86
   8  -7 -31    2.45    4.76
  -8   7  32    6.43    6.23
   8  -7 -32    3.95    5.64
  -8   7  33    0.31    3.68
   8  -7 -33   -0.00    6.54
   8  -7 -34   -0.00    5.56
  -8   8   1   60.11   16.25
   8  -8  -1   64.44   17.55
  -8  -8   1   85.00   17.65
  -8   8   2    2.03    4.38
   8  -8  -2    4.54    5.95
  -8  -8   2    1.05    4.20
  -8   8   3   32.58   10.71
   8  -8  -3   19.07    9.66
  -8  -8   3   26.38   10.40
  -8   8   4    4.75    5.27
  -8  -8   4   23.19    8.95
  -8   8   5   12.83    7.64
  -8   8   6    0.00    4.42
  -8   8   7  126.97   25.92
  -8   8   8    9.99    6.98
  -8   8   9   22.72   10.13
   8  -8  -9   -0.00    4.30
  -8   8  10   17.13    9.55
   8  -8 -10   18.99    9.67
  -8  -8  10   18.89    8.45
  -8   8  11    9.63    6.96
   8  -8 -11   -0.00    6.49
  -8  -8  11    2.21    5.15
  -8   8  12    0.06    5.74
   8  -8 -12    9.00    6.82
  -8  -8  12    1.97    4.63
  -8   8  13   53.39   14.68
   8  -8 -13    8.26    8.92
  -8  -8  13   47.79   11.85
  -8   8  14    0.00    6.82
   8  -8 -14    1.01    5.20
  -8  -8  14   -0.00    4.11
  -8   8  15   10.57    7.46
   8  -8 -15   11.05    7.40
  -8   8  16    0.00    5.53
   8  -8 -16    4.51    4.66
   8  -8 -17   26.71   10.49
   8  -8 -18   -0.00    4.25
   8  -8 -19    5.03    6.72
   8  -8 -20   -0.00    4.87
  -8   8  21   -0.00    3.43
   8  -8 -21   -0.00    5.45
  -8   8  22    2.65    5.19
   8  -8 -22    0.00    4.89
  -8   8  23   22.88   10.40
   8  -8 -23   24.63   10.31
  -8   8  24    0.17    4.40
   8  -8 -24    4.42    6.22
  -8   8  25    1.77    3.59
   8  -8 -25    4.51    5.52
  -8   8  26    3.71    6.62
   8  -8 -26   -5.93    6.13
  -8   8  27    8.08    7.73
   8  -8 -27    8.32    7.06
  -8   8  28    1.84    5.17
   8  -8 -28    3.39    4.73
  -8   8  29    4.41    6.00
   8  -8 -29   19.22    9.03
  -8   8  30   -0.00    4.41
   8  -8 -30   -0.00    4.83
  -8   8  31   -0.00    6.18
   8  -8 -31    0.61    4.89
  -8   8  32    2.58    6.04
   8  -8 -32   10.80    7.32
  -8   8  33    0.79    5.21
   8  -8 -33    0.00    4.71
   8  -8 -34   -0.00    3.76
   8  -8 -35   -0.00    4.45
  -8   9   1   89.69   20.64
   8  -9  -1   86.18   20.77
  -8  -9   1  101.10   20.69
  -8   9   2    0.00    3.71
   8  -9  -2    1.99    5.92
  -8  -9   2    1.20    4.47
  -8   9   3   33.17   11.68
   8  -9  -3   46.46   14.28
  -8  -9   3   30.19   10.85
  -8   9   4   10.25    7.10
   8  -9  -4    1.43    6.41
  -8  -9   4   -0.00    3.97
  -8   9   5   48.59   15.20
   8  -9  -5   54.05   15.81
  -8  -9   5   45.80   13.40
  -8   9   6    2.19    5.52
   8  -9  -6    3.67    6.09
  -8  -9   6   -0.00    5.26
  -8   9   7    2.25    5.95
   8  -9  -7    9.47    8.05
  -8   9   8    3.76    6.38
   8  -9  -8    2.81    5.94
  -8   9   9   11.63    8.39
  -8   9  10   10.87    8.61
  -8   9  11   70.63   19.69
   8  -9 -11  117.15   21.79
  -8   9  12    6.34    6.06
   8  -9 -12    0.00    3.87
  -8  -9  12    0.54    4.21
  -8   9  13    1.40    4.31
   8  -9 -13   -0.00    4.82
  -8  -9  13    0.09    4.45
  -8   9  14    0.00    5.72
   8  -9 -14    2.88    4.93
   8  -9 -15   71.20   17.50
   8  -9 -16   -0.00    4.04
  -8   9  17    6.22    7.06
   8  -9 -17   -0.00    5.40
  -8   9  18   13.82    7.91
   8  -9 -18    3.00    5.86
  -8   9  19   16.41    9.00
   8  -9 -19   29.75   10.06
  -8   9  20    3.98    6.36
   8  -9 -20    2.54    5.24
  -8   9  21   22.03   10.17
   8  -9 -21   17.36    8.21
  -8   9  22    3.40    4.67
   8  -9 -22    2.75    4.69
  -8   9  23   -0.00    4.37
   8  -9 -23   -0.00    5.15
  -8   9  24    1.01    4.04
   8  -9 -24   -0.00    4.25
  -8   9  25   11.28    7.72
   8  -9 -25   22.45    9.73
  -8   9  26    9.23    6.53
   8  -9 -26    1.62    4.41
  -8   9  27    1.62    5.88
   8  -9 -27   -0.00    4.63
  -8   9  28   -0.00    4.52
   8  -9 -28   -0.00    5.68
  -8   9  29   -0.00    4.04
   8  -9 -29    2.08    5.22
  -8   9  30    0.00    5.36
   8  -9 -30    1.19    4.26
  -8   9  31    2.81    6.03
   8  -9 -31    0.98    5.29
  -8   9  32   -0.00    5.10
   8  -9 -32    0.00    5.15
   8  -9 -33   -0.00    5.60
  -8  10   1   23.54   10.44
   8 -10  -1   22.63   10.93
  -8 -10   1   25.07   11.02
  -8  10   2    6.53    6.44
   8 -10  -2   -0.00    5.95
  -8 -10   2    0.43    4.82
  -8  10   3   69.07   16.93
   8 -10  -3   34.77   14.33
  -8 -10   3   60.44   14.95
  -8  10   4   19.00    9.47
   8 -10  -4    9.81    8.37
  -8 -10   4   11.27    7.42
  -8  10   5    3.03    5.26
   8 -10  -5    4.47    7.86
  -8 -10   5    0.00    4.90
  -8  10   6    1.47    5.28
   8 -10  -6    6.20    6.95
  -8 -10   6    5.90    5.58
  -8  10   7  103.53   22.68
   8 -10  -7   99.82   23.23
  -8 -10   7   90.70   20.53
  -8  10   8   -0.00    5.81
   8 -10  -8    1.84    5.27
   8 -10  -8    1.37    5.99
  -8 -10   8   -0.00    4.77
  -8  10   9    9.76    7.92
   8 -10  -9    8.00    6.82
   8 -10  -9   -0.00    4.95
  -8 -10   9    4.03    5.50
  -8  10  10    2.65    5.49
   8 -10 -10    4.65    5.33
   8 -10 -10    3.48    6.17
  -8  10  11    2.80    5.17
   8 -10 -11    0.32    4.99
   8 -10 -11    7.84    7.78
   8 -10 -12   -0.00    3.62
   8 -10 -12   -0.00    5.40
   8 -10 -13   31.12   12.19
   8 -10 -13   54.73   16.33
   8 -10 -14   -0.00    5.18
   8 -10 -15    8.87    6.91
   8 -10 -16   -0.00    6.23
  -8  10  17   28.74   12.37
   8 -10 -17   42.10   13.30
  -8  10  18   -0.00    3.18
   8 -10 -18   -0.00    4.23
  -8  10  19   16.99    9.94
   8 -10 -19   14.22    8.88
  -8  10  20    8.02    7.00
   8 -10 -20    4.19    4.90
  -8  10  21   13.92    8.39
   8 -10 -21   10.47    7.33
  -8  10  22    2.48    6.22
   8 -10 -22   11.03    6.68
  -8  10  23    9.59    8.12
   8 -10 -23    2.16    5.32
  -8  10  24   -0.00    5.45
   8 -10 -24    1.89    5.23
  -8  10  25    3.70    5.47
   8 -10 -25    3.65    5.71
  -8  10  26    1.78    4.97
   8 -10 -26    3.62    5.35
  -8  10  27    0.70    4.32
   8 -10 -27    0.00    5.81
  -8  10  28   -0.00    4.82
   8 -10 -28   -0.00    5.12
  -8  10  29   10.62    9.51
   8 -10 -29   15.15    8.44
  -8  10  30   -0.00    6.16
   8 -10 -30    1.23    4.19
  -8  10  31    1.30    5.37
  -8  10  32    0.09    5.04
  -8  11   1   32.83   12.44
   8 -11  -1   49.20   15.33
  -8 -11   1   38.47   12.41
  -8  11   2   10.17    7.95
   8 -11  -2    0.00    7.03
  -8 -11   2    2.33    6.71
  -8  11   3   14.00    9.82
   8 -11  -3   13.56    8.64
  -8 -11   3    0.00    3.51
  -8  11   4    3.45    6.54
   8 -11  -4   -0.00    3.96
   8 -11  -4    3.18    7.12
  -8  11   5   17.24   10.34
   8 -11  -5   32.61   11.01
   8 -11  -5   18.22   10.65
  -8 -11   5   34.95   11.37
  -8  11   6    0.00    5.07
   8 -11  -6    1.35    4.25
   8 -11  -6   -0.00    7.36
  -8 -11   6    3.30    5.26
  -8  11   7    7.08    7.94
   8 -11  -7    7.18    6.15
   8 -11  -7    2.82    5.92
  -8 -11   7    0.52    4.25
  -8  11   8    0.00    6.74
   8 -11  -8    5.73    6.27
   8 -11  -8    2.83    6.95
  -8 -11   8    4.70    6.16
   8 -11  -9   26.07    9.86
   8 -11  -9    7.58    9.06
  -8 -11   9   28.95   10.07
   8 -11 -10   -0.00    3.45
   8 -11 -10    0.27    6.20
   8 -11 -11   19.51    9.06
   8 -11 -11    2.64    6.22
   8 -11 -12    0.00    4.31
   8 -11 -12    1.75    5.12
   8 -11 -13    0.00    4.95
   8 -11 -14    9.57    6.84
   8 -11 -15   56.48   15.50
   8 -11 -16    2.01    6.22
   8 -11 -17    3.23    5.28
   8 -11 -18   -0.00    5.83
   8 -11 -19    9.59    7.56
   8 -11 -20   -0.00    4.32
   8 -11 -21   10.39    7.34
   8 -11 -22   -0.00    4.79
   8 -11 -23   -0.00    5.72
   8 -11 -24   -0.00    5.64
   8 -11 -25   22.60    9.91
   8 -11 -26    2.20    4.76
   8 -11 -27    7.65    6.57
  -8  12   1    5.47    6.44
   8 -12  -1    2.33    4.06
   8 -12  -1    3.05    6.41
  -8 -12   1    6.21    5.85
  -8  12   2    2.07    6.29
   8 -12  -2   -0.00    4.80
   8 -12  -2    0.85    4.97
  -8 -12   2   -0.00    4.49
  -8  12   3   28.43   13.07
   8 -12  -3   45.49   13.48
   8 -12  -3   36.76   14.10
  -8 -12   3   76.29   16.93
  -8  12   4   -0.00    5.34
   8 -12  -4   -0.00    2.65
   8 -12  -4    0.43    5.52
  -8 -12   4    0.22    4.63
   8 -12  -5   -0.00    4.23
   8 -12  -5    5.15    7.40
  -8 -12   5    0.00    3.42
   8 -12  -6   -0.00    4.21
   8 -12  -6    0.73    7.17
  -8 -12   6    2.41    4.25
   8 -12  -7   23.63   10.22
   8 -12  -7   18.53   11.26
  -8 -12   7   38.34   11.96
   8 -12  -8    4.09    6.89
   8 -12  -8   11.00    8.51
   8 -12  -9    8.49    7.44
   8 -12  -9    8.99    8.87
   8 -12 -10    0.00    5.67
   8 -12 -10    1.66    7.00
   8 -12 -11    5.64    6.46
   8 -12 -11    6.45    7.11
   8 -12 -12    4.18    4.84
   8 -12 -12    1.38    5.24
   8 -12 -13    8.75    7.16
   8 -12 -14    2.53    4.26
   8 -12 -15    1.70    4.83
   8 -12 -16   -0.00    5.18
   8 -12 -17    0.95    4.82
   8 -12 -18    2.67    5.82
   8 -12 -19   15.12    9.00
   8 -12 -20    0.71    3.58
   8 -12 -21    6.68    8.29
   8 -12 -22   -0.00    5.35
   8 -12 -23   14.75    8.41
   8 -12 -24   -0.00    6.58
   8 -13  -1   12.12    7.52
   8 -13  -1    5.25    7.42
  -8 -13   1    4.11    4.93
   8 -13  -2   -0.00    5.30
   8 -13  -2   -0.00    6.53
  -8 -13   2    0.46    4.74
   8 -13  -3    7.83    6.95
   8 -13  -3    4.24    6.46
  -8 -13   3    2.91    5.43
   8 -13  -4   27.54   10.61
   8 -13  -4    7.29    7.99
  -8 -13   4   11.23    8.99
   8 -13  -5   52.91   14.10
   8 -13  -5   11.70    8.99
  -8 -13   5   18.73    9.83
   8 -13  -6   -0.00    5.08
   8 -13  -6    1.42    6.37
  -8 -13   6   -0.00    5.14
   8 -13  -7    4.36    5.09
   8 -13  -7    3.08    7.32
   8 -13  -8    0.00    4.18
   8 -13  -8   -0.00    6.46
   8 -13  -9    3.44    5.86
   8 -13  -9    0.41    7.58
   8 -13 -10    0.00    6.83
   8 -13 -10   -0.00    5.13
   8 -13 -11    1.60    4.98
   8 -13 -12    6.58    6.17
   8 -13 -13    3.20    5.48
   8 -13 -14    0.00    4.01
   8 -13 -15   28.11   11.13
   8 -13 -16    2.84    6.07
   8 -13 -17    6.27    7.50
   8 -13 -18    2.39    6.01
   8 -13 -19    6.36    5.85
   8 -13 -20   -0.00    4.41
   8 -14  -1   23.32    9.77
   8 -14  -1   17.60    9.83
  -8 -14   1   12.44    8.86
   8 -14  -2    7.98    6.14
   8 -14  -2   10.03    8.88
  -8 -14   2    3.60    6.21
   8 -14  -3   13.53    8.14
   8 -14  -3    2.70    7.76
  -8 -14   3    0.00    5.07
   8 -14  -4    3.18    5.88
   8 -14  -4   -0.00    5.51
  -8 -14   4   -0.00    5.18
   8 -14  -5    0.00    3.34
   8 -14  -5    4.85    6.77
   8 -14  -6    0.00    4.31
   8 -14  -6    0.64    4.84
   8 -14  -7    5.69    5.21
   8 -14  -7   -0.00    6.28
   8 -14  -8   14.05    7.62
   8 -14  -8    6.02    8.10
   8 -14  -9    5.89    5.39
   8 -14 -10    0.58    4.26
   8 -14 -11   -0.00    5.67
   8 -14 -12   -0.00    5.34
   8 -14 -13   11.32    8.15
   8 -14 -14    1.51    4.74
   8 -14 -15   -0.00    6.17
   8 -14 -16   -0.00    5.02
   8 -15  -1    4.40    5.28
   8 -15  -1    4.31    7.51
  -8 -15   1   10.90    8.13
   8 -15  -2    2.53    4.16
   8 -15  -2   -0.00    4.62
  -8 -15   2    2.86    6.91
   8 -15  -3    6.19    6.38
   8 -15  -3    0.00    7.45
   8 -15  -4   -0.00    4.45
   8 -15  -4   -0.00    7.38
   8 -15  -5   17.55    9.46
   8 -15  -5    4.32    7.10
   8 -15  -6   12.37    7.64
   8 -15  -7    2.12    5.58
   8 -15  -8    0.46    4.40
   8 -15  -9   12.05    7.73
   8 -15 -10    2.87    5.26
   8 -15 -11    8.19    6.96
   8 -15 -12    7.29    6.78
   8 -16  -1    2.30    4.98
   8 -16  -1   -0.00    7.29
   8 -16  -2    0.00    4.98
   8 -16  -2    5.27    6.49
   8 -16  -3   -0.00    5.22
   8 -16  -4    2.92    4.72
   8 -16  -5    3.83    5.18
   8 -16  -6    6.69    6.39
   8 -16  -7    0.00    5.25
   8 -17  -1    3.97    5.68
   8 -17  -2    2.03    4.70
  -7   0   1  973.07  108.50
  -7   0   1  788.30  107.96
   7   0  -1  813.66  107.61
   7   0  -1  656.29  107.28
  -7   0   2   -0.00    4.46
  -7   0   2   10.71    5.97
   7   0  -2   -0.00    3.85
   7   0  -2   -0.00    3.85
  -7   0   3   10.65    6.03
  -7   0   3    9.44    6.20
   7   0  -3    8.16    5.47
   7   0  -3   11.89    6.39
  -7   0   4    4.43    4.23
  -7   0   4    3.91    4.36
   7   0  -4    0.00    3.62
   7   0  -4    4.50    4.55
  -7   0   5   56.70   10.89
  -7   0   5   22.81    8.92
   7   0  -5   38.09   10.12
   7   0  -5   31.22   10.19
  -7   0   6    1.94    3.72
  -7   0   6    0.39    3.93
   7   0  -6   -0.00    3.09
   7   0  -6    0.00    3.60
  -7   0   7  358.65   47.76
  -7   0   7  339.10   49.24
   7   0  -7  332.23   47.79
   7   0  -7  287.22   48.47
  -7   0   8   -0.00    3.29
  -7   0   8    3.05    4.24
   7   0  -8   -0.00    4.24
   7   0  -8    1.13    4.01
  -7   0   9   18.49    6.76
  -7   0   9   28.78    9.08
   7   0  -9   31.67    8.10
   7   0  -9   16.73    8.05
  -7   0  10   -0.00    4.07
  -7   0  10    4.53    5.16
   7   0 -10    1.90    4.47
  -7   0  11  334.34   50.53
  -7   0  11  439.63   54.45
   7   0 -11  324.95   52.26
  -7   0  12   -0.00    3.13
  -7   0  12    0.00    3.31
   7   0 -12   -0.00    3.59
  -7   0  13  113.53   21.36
  -7   0  13  144.04   24.41
   7   0 -13  132.34   23.79
  -7   0  14   -0.00    2.46
  -7   0  14    0.52    4.20
   7   0 -14   -0.00    4.68
  -7   0  15    0.00    2.83
  -7   0  15   12.53    6.27
   7   0 -15   14.27    6.75
  -7   0  16    1.09    3.53
  -7   0  16    0.39    4.57
  -7   0  17  530.05   74.00
  -7   0  18   -0.00    4.08
  -7   0  19   21.75    8.24
  -7   0  20    2.45    4.39
  -7   0  21   14.28    6.90
  -7   0  22    0.34    4.24
  -7   0  23   67.28   15.76
  -7   0  24    0.42    4.19
  -7   0  25   -0.00    2.38
   7   0 -25    0.04    3.32
  -7   0  36   -0.00    4.02
  -7   0  37    8.51    5.49
  -7   1   1    0.00    3.44
  -7   1   1    2.79    4.24
   7  -1  -1   -0.00    4.58
   7   1  -1    3.29    4.22
   7   1  -1    2.85    4.18
  -7  -1   1    3.12    4.28
  -7  -1   1    1.97    4.51
  -7   1   2   58.65   11.72
  -7   1   2   53.32   12.53
   7  -1  -2   61.52   13.55
   7   1  -2   38.69   10.76
   7   1  -2   32.79   10.91
  -7  -1   2   47.94   11.59
  -7  -1   2   55.27   12.90
  -7   1   3  280.53   38.96
  -7   1   3  239.82   39.42
   7  -1  -3  238.01   39.90
   7   1  -3  270.45   39.51
   7   1  -3  243.38   39.98
  -7  -1   3  247.14   38.65
  -7  -1   3  301.99   40.97
  -7   1   4    0.00    3.97
  -7   1   4    1.00    3.48
   7  -1  -4    0.13    4.38
   7   1  -4    1.87    3.69
   7   1  -4    3.33    4.91
  -7  -1   4   -0.00    4.13
  -7  -1   4   -0.00    4.48
  -7   1   5   86.59   16.50
  -7   1   5   99.62   18.44
   7  -1  -5   85.36   18.28
   7   1  -5   69.34   15.95
   7   1  -5   84.58   17.66
  -7  -1   5   97.17   17.01
  -7  -1   5  110.72   18.88
  -7   1   6    0.26    3.05
  -7   1   6    1.54    4.79
   7  -1  -6    3.29    5.19
   7   1  -6   -0.00    3.09
   7   1  -6   -0.00    4.05
  -7  -1   6    3.98    3.80
  -7  -1   6   -0.00    3.16
  -7   1   7   40.49    9.99
  -7   1   7   46.31   11.55
   7  -1  -7   31.26   10.55
   7   1  -7   30.91    9.54
   7   1  -7   42.80   11.37
  -7  -1   7   53.79   11.08
  -7  -1   7   42.16   11.08
  -7   1   8   16.14    6.02
  -7   1   8   19.22    7.96
   7  -1  -8   16.22    7.68
   7   1  -8   18.39    7.14
   7   1  -8   15.97    7.07
  -7  -1   8   12.20    5.81
  -7  -1   8   22.97    8.23
  -7   1   9  337.21   46.77
   7  -1  -9  335.66   48.85
   7   1  -9  283.20   45.93
   7   1  -9  395.41   49.53
  -7  -1   9  267.81   45.00
  -7  -1   9  366.12   48.82
  -7   1  10   43.83    9.41
  -7   1  10   27.22    9.19
   7  -1 -10   13.45    7.86
   7   1 -10   38.72    9.19
   7   1 -10    9.64    6.51
  -7  -1  10   22.77    7.12
  -7  -1  10   18.14    7.57
  -7   1  11  100.38   17.64
  -7   1  11   71.80   17.19
   7  -1 -11   91.68   19.07
   7   1 -11   95.47   17.13
   7   1 -11  100.94   18.66
  -7  -1  11  116.53   17.66
  -7  -1  11   62.29   16.41
  -7   1  12    0.63    2.66
  -7   1  12    0.75    3.63
   7  -1 -12   -0.00    4.73
   7   1 -12   -0.00    3.00
   7   1 -12    3.34    3.97
  -7  -1  12    2.24    3.25
  -7  -1  12    5.24    4.65
  -7   1  13  170.72   29.08
  -7   1  13  177.42   30.65
   7  -1 -13  176.36   30.63
   7   1 -13  194.97   29.00
   7   1 -13  216.23   31.22
  -7  -1  13  161.76   27.93
  -7  -1  13  182.11   30.46
  -7   1  14    0.00    3.35
  -7   1  14   10.13    7.16
   7  -1 -14    2.85    6.20
   7   1 -14    4.78    3.63
  -7  -1  14   11.91    5.25
  -7  -1  14    4.61    5.12
  -7   1  15  125.98   23.03
  -7   1  15  133.44   24.74
   7  -1 -15  123.90   23.96
   7   1 -15  104.95   21.01
  -7  -1  15  154.04   23.23
  -7  -1  15  165.81   25.75
  -7   1  16   40.55   10.51
  -7   1  16   47.05   12.20
   7  -1 -16   33.42   10.89
  -7  -1  16   22.06    8.41
  -7  -1  16   31.31   10.37
  -7   1  17   16.06    7.41
  -7  -1  17   42.10    9.77
  -7   1  18    0.00    3.42
  -7  -1  18    0.00    3.18
  -7   1  19  191.80   31.02
  -7  -1  19  168.15   28.92
  -7   1  20    0.00    5.04
  -7  -1  20    5.59    5.05
  -7   1  21   92.11   18.90
  -7  -1  21   82.97   17.48
  -7  -1  22    0.00    3.64
  -7  -1  23   34.86   10.21
  -7  -1  24   14.43    6.98
  -7  -1  25   57.19   13.92
  -7   1  34    4.96    4.80
  -7   1  35   19.27    8.49
  -7   1  36   -0.00    4.50
  -7   1  37    0.00    3.75
  -7  -1  37    0.00    3.36
  -7   2   1   14.70    7.27
  -7   2   1   40.79   10.32
   7  -2  -1   30.11    9.90
   7   2  -1   32.29    9.75
  -7  -2   1   27.47    8.94
  -7  -2   1   49.83   10.97
  -7   2   2   56.36   11.86
  -7   2   2   56.85   13.00
   7  -2  -2   38.49   11.80
   7   2  -2   57.08   12.06
   7   2  -2   36.22   11.32
  -7  -2   2   37.71   11.03
  -7  -2   2   53.59   12.80
  -7   2   3    3.00    3.31
  -7   2   3    5.98    4.74
   7  -2  -3    4.30    5.14
   7   2  -3   10.04    4.94
   7   2  -3    1.33    4.07
  -7  -2   3    3.56    4.31
  -7  -2   3    0.00    3.41
  -7   2   4   11.48    5.16
  -7   2   4    7.91    5.57
   7  -2  -4    0.00    3.55
   7   2  -4    3.32    4.21
   7   2  -4   10.88    6.23
  -7  -2   4    3.46    4.23
  -7  -2   4    6.93    5.71
  -7   2   5  322.61   45.17
  -7   2   5  263.94   45.33
   7  -2  -5  487.66   51.50
   7   2  -5  349.90   46.06
   7   2  -5  244.53   44.81
  -7  -2   5  280.74   44.55
  -7  -2   5  314.93   46.24
  -7   2   6   12.68    5.47
  -7   2   6   14.18    6.62
   7  -2  -6   18.12    8.22
   7   2  -6   13.02    5.92
   7   2  -6   16.16    7.00
  -7  -2   6   15.61    6.37
  -7  -2   6    9.30    5.94
  -7   2   7  239.47   39.15
  -7   2   7  371.17   43.90
   7  -2  -7  342.30   44.09
   7   2  -7  282.92   40.26
   7   2  -7  243.12   40.35
  -7  -2   7  226.02   38.63
  -7  -2   7  247.67   40.44
  -7   2   8    8.29    5.08
  -7   2   8    5.37    5.05
   7  -2  -8    9.47    6.58
   7   2  -8    0.33    3.32
   7   2  -8    8.31    5.23
  -7  -2   8    5.43    4.32
  -7  -2   8    3.77    4.32
  -7   2   9   80.37   14.76
  -7   2   9   60.38   14.67
   7  -2  -9   62.66   15.50
   7   2  -9   52.76   12.95
   7   2  -9   63.62   13.97
  -7  -2   9   61.08   12.86
  -7  -2   9   65.10   14.50
  -7   2  10   12.30    6.24
  -7   2  10   21.42    8.34
   7  -2 -10   16.96    7.96
   7   2 -10   33.24    8.48
   7   2 -10   14.87    6.84
  -7  -2  10   17.24    6.28
  -7  -2  10    7.94    5.64
  -7   2  11  163.04   27.89
  -7   2  11  186.31   29.91
   7  -2 -11  147.47   28.73
   7   2 -11  216.96   29.01
   7   2 -11  178.93   28.44
  -7  -2  11  157.85   26.39
  -7  -2  11  150.30   27.91
  -7   2  12   36.86   10.55
  -7   2  12   63.82   14.08
   7  -2 -12   34.80   11.53
   7   2 -12   32.57    9.58
  -7  -2  12   38.65    9.61
  -7  -2  12   57.03   12.71
  -7   2  13   40.15   13.31
  -7   2  13   90.64   18.01
   7  -2 -13   81.15   17.51
   7   2 -13   90.76   15.99
  -7  -2  13  109.07   16.13
  -7  -2  13   71.04   15.83
  -7   2  14   -0.00    3.62
  -7   2  14    4.05    4.79
   7  -2 -14    5.38    5.80
   7   2 -14    2.80    4.11
  -7  -2  14    4.63    3.58
  -7  -2  14    1.96    4.20
  -7   2  15   32.55   10.05
  -7   2  15   26.59    9.94
   7  -2 -15   28.23   10.32
   7   2 -15   33.32    9.20
  -7  -2  15   28.90    7.96
  -7  -2  15   34.46   10.10
  -7   2  16  107.56   20.57
  -7   2  16  110.25   21.69
   7  -2 -16   90.83   20.32
   7   2 -16  108.71   18.96
  -7  -2  16   98.29   18.13
  -7   2  17   64.08   15.81
   7   2 -17   84.56   15.52
  -7  -2  17   74.89   14.95
   7   2 -18   65.90   13.06
  -7  -2  18   49.91   11.96
   7   2 -19    0.00    3.58
  -7  -2  19   -0.00    2.80
   7   2 -20    8.63    5.21
  -7  -2  20    5.68    4.23
  -7  -2  21   72.59   15.25
  -7  -2  22   10.05    5.77
  -7  -2  23   45.61   11.60
   7  -2 -24    0.40    4.54
  -7  -2  24    8.84    5.89
   7  -2 -25    6.29    5.37
   7  -2 -26    0.01    2.95
   7  -2 -27   16.72    7.67
   7  -2 -28    9.77    5.91
   7  -2 -29   19.70    8.22
  -7   2  33   22.84    9.47
  -7   2  34    1.44    4.92
  -7   2  35   -0.00    3.92
  -7   2  36    3.60    5.42
  -7   3   1   -0.00    3.55
  -7   3   1   -0.00    3.69
   7  -3  -1    5.37    5.13
   7   3  -1   -0.00    5.03
  -7  -3   1   -0.00    3.61
  -7  -3   1    3.69    4.10
  -7   3   2  144.70   25.92
  -7   3   2  156.96   27.49
   7  -3  -2  179.13   29.24
   7   3  -2  150.96   27.50
  -7  -3   2  174.32   28.21
  -7  -3   2  184.03   28.41
  -7   3   3   53.68   12.70
  -7   3   3   54.61   13.41
   7  -3  -3   71.00   15.52
   7   3  -3   51.65   13.43
  -7  -3   3   74.37   14.69
  -7  -3   3   57.90   13.63
  -7   3   4   10.33    5.13
  -7   3   4    0.00    4.12
   7  -3  -4    4.60    5.68
   7   3  -4    6.04    4.66
   7   3  -4    4.69    4.75
  -7  -3   4    2.77    4.30
  -7  -3   4    7.99    5.35
  -7   3   5  128.44   20.07
  -7   3   5   93.32   19.38
   7  -3  -5  106.23   21.01
   7   3  -5  107.64   19.21
   7   3  -5   90.88   19.20
  -7  -3   5   99.61   19.30
  -7  -3   5   96.56   19.22
  -7   3   6   21.00    7.70
  -7   3   6   10.93    7.22
   7  -3  -6   24.92    9.42
   7   3  -6   36.49    9.13
   7   3  -6   19.77    7.79
  -7  -3   6   29.50    8.62
  -7  -3   6   21.39    8.55
  -7   3   7    2.94    4.24
  -7   3   7    5.81    6.02
   7  -3  -7    5.17    5.97
   7   3  -7    0.00    3.58
   7   3  -7    2.69    4.37
  -7  -3   7    4.12    3.93
  -7  -3   7    4.43    5.59
  -7   3   8   -0.00    4.57
  -7   3   8    0.46    4.54
   7  -3  -8    9.26    6.25
   7   3  -8   -0.00    3.84
   7   3  -8    1.01    4.00
  -7  -3   8   -0.00    3.41
  -7  -3   8   -0.00    4.12
  -7   3   9  285.76   39.82
  -7   3   9  247.35   39.81
   7  -3  -9  252.47   40.64
   7   3  -9  266.66   38.55
   7   3  -9  282.87   39.67
  -7  -3   9  218.25   36.88
  -7  -3   9  239.31   38.75
  -7   3  10  107.49   19.46
  -7   3  10   91.18   19.46
   7   3 -10  152.19   20.55
  -7  -3  10   82.78   16.93
  -7  -3  10   76.72   17.87
  -7   3  11   10.06    6.11
  -7   3  11    5.17    5.33
   7  -3 -11   12.62    7.23
   7   3 -11   16.77    6.32
  -7  -3  11    8.62    4.96
  -7  -3  11    6.81    5.35
  -7   3  12    0.00    3.42
  -7   3  12   -0.00    4.46
   7  -3 -12    2.56    5.40
   7   3 -12   -0.00    3.28
  -7  -3  12    2.98    3.50
  -7  -3  12   -0.00    3.77
  -7   3  13   96.58   19.00
  -7   3  13  118.24   20.98
   7  -3 -13  115.77   21.29
   7   3 -13   92.50   16.92
   7   3 -13   90.13   17.39
  -7  -3  13   65.75   15.15
  -7  -3  13   83.07   17.63
  -7   3  14  147.32   24.33
   7  -3 -14   93.87   21.35
   7   3 -14  102.39   19.14
  -7  -3  14   99.84   18.31
  -7  -3  14  120.43   21.34
  -7   3  15  200.80   34.20
   7  -3 -15  167.06   32.92
   7   3 -15  188.41   30.68
  -7  -3  15  221.87   30.70
  -7   3  16   22.33   10.04
   7  -3 -16   24.71    9.75
   7   3 -16   40.31    9.72
  -7  -3  16   26.22    7.73
   7   3 -17   -0.00    3.32
  -7  -3  17    1.85    3.20
   7   3 -18   36.18    9.52
  -7  -3  18   29.03    8.43
   7   3 -19  322.58   47.79
  -7  -3  19  338.01   47.74
  -7   3  20    1.49    4.09
  -7  -3  20   -0.00    3.17
  -7   3  21    8.34    5.80
   7  -3 -21    9.58    6.32
  -7  -3  21    6.92    4.38
  -7   3  22    0.02    3.66
   7  -3 -22   -0.00    4.45
  -7  -3  22   -0.00    3.40
   7  -3 -23   18.56    7.99
   7  -3 -24    2.53    4.48
   7  -3 -25    5.76    4.90
   7  -3 -26   -0.00    3.83
   7  -3 -27   -0.00    4.17
   7  -3 -28   -0.00    4.09
   7  -3 -29   22.73    8.82
   7  -3 -30   -0.00    4.43
  -7   3  32   11.64    6.85
  -7   3  33    4.90    5.46
  -7   3  34    5.08    5.61
  -7   3  35   19.86    9.51
  -7   3  36    0.00    5.47
  -7   4   1   68.48   13.27
  -7   4   1   44.61   12.39
   7  -4  -1   47.22   13.56
   7   4  -1   58.47   13.77
  -7  -4   1   53.30   13.87
  -7  -4   1   51.91   13.37
  -7   4   2  177.97   23.31
  -7   4   2  117.44   21.80
   7  -4  -2  109.69   22.43
   7   4  -2  103.58   21.63
  -7  -4   2   91.20   20.78
  -7  -4   2  121.20   22.15
  -7   4   3    6.75    4.66
  -7   4   3   17.51    6.99
   7  -4  -3    9.75    6.98
   7   4  -3   13.98    6.74
  -7  -4   3    8.96    5.86
  -7  -4   3   20.09    7.79
  -7   4   4   41.49   10.57
  -7   4   4   33.52   10.44
   7  -4  -4   41.37   11.85
   7   4  -4   30.51   10.07
  -7  -4   4   55.73   12.21
  -7  -4   4   28.29    9.78
  -7   4   5   90.40   16.60
  -7   4   5   71.88   16.30
   7   4  -5   81.44   15.71
   7   4  -5  101.26   17.96
  -7  -4   5   65.06   15.27
  -7  -4   5   60.12   15.18
  -7   4   6   69.31   15.02
  -7   4   6   72.56   15.89
   7  -4  -6   39.31   13.79
   7   4  -6   72.92   14.67
   7   4  -6   85.57   16.50
  -7  -4   6   85.39   16.04
  -7  -4   6   78.41   16.08
  -7   4   7   54.88   13.63
   7  -4  -7   29.51   11.57
   7   4  -7   75.85   13.63
   7   4  -7   58.60   13.25
  -7  -4   7   56.76   12.83
  -7  -4   7   64.29   13.98
  -7   4   8   58.09   13.50
   7  -4  -8   39.47   13.28
   7   4  -8   79.05   13.78
   7   4  -8  109.45   16.48
  -7  -4   8   47.08   11.94
  -7  -4   8   34.32   11.32
  -7   4   9   33.96   10.50
  -7   4   9   33.41   11.15
   7  -4  -9   44.12   12.50
   7   4  -9   44.16   10.57
  -7  -4   9   50.64   11.28
  -7  -4   9   35.01   10.75
  -7   4  10    0.43    3.64
   7  -4 -10    1.14    5.14
   7   4 -10   -0.00    4.00
  -7  -4  10    4.04    4.30
  -7  -4  10    0.92    3.66
  -7   4  11  118.18   23.39
   7  -4 -11  111.23   23.66
   7   4 -11  137.70   21.83
   7   4 -11  127.69   21.78
  -7  -4  11   96.47   19.80
  -7  -4  11  149.06   23.51
  -7   4  12  135.98   27.26
   7  -4 -12  188.55   30.30
   7   4 -12  176.34   26.27
   7   4 -12  137.37   25.30
  -7  -4  12  139.00   24.54
  -7  -4  12  184.60   27.92
  -7   4  13  106.04   23.92
   7  -4 -13  138.97   26.45
   7   4 -13  132.33   22.63
  -7  -4  13  135.89   22.14
  -7  -4  13  156.91   24.96
  -7   4  14   14.52    8.39
   7  -4 -14   31.19   11.11
   7   4 -14   49.84   10.62
  -7  -4  14   38.34    8.95
  -7   4  15   47.09   14.65
   7  -4 -15   46.89   14.78
   7   4 -15   74.43   14.10
  -7  -4  15   82.38   13.89
  -7   4  16   35.06   11.08
  -7   4  16   41.03   12.23
   7  -4 -16   22.27   10.35
   7   4 -16   24.65    8.01
  -7  -4  16   31.90    8.53
  -7   4  17  229.53   34.93
  -7  -4  17  173.48   28.64
  -7   4  18   34.85   11.47
  -7  -4  18   20.91    6.93
  -7   4  19   20.74    8.81
  -7  -4  19   20.13    6.54
  -7   4  20   14.71    8.78
   7  -4 -20   29.70    9.98
  -7  -4  20   39.17    8.89
  -7   4  21   35.17   11.79
   7  -4 -21   26.16   10.64
  -7  -4  21   69.48   12.15
   7  -4 -22   54.88   14.37
   7  -4 -23    7.32    5.91
   7  -4 -24    1.32    4.17
   7  -4 -25    5.01    5.34
   7  -4 -26   15.98    7.61
   7  -4 -27    3.18    5.29
   7  -4 -28    7.98    5.21
  -7   4  29   20.99    8.61
   7  -4 -29    0.00    3.43
  -7   4  30    1.73    4.26
   7  -4 -30    1.59    4.66
  -7   4  31    5.03    5.16
   7  -4 -31    5.81    5.66
  -7   4  32    0.11    5.29
  -7   4  33    6.18    5.70
  -7   4  34    1.81    5.03
  -7   4  35    1.91    4.67
  -7   4  36    0.00    5.05
  -7   5   1    0.00    3.12
   7  -5  -1    1.71    4.74
   7   5  -1   -0.00    4.13
  -7  -5   1    1.38    4.08
  -7  -5   1   -0.00    4.00
  -7   5   2    2.72    3.63
   7  -5  -2    1.91    5.26
   7   5  -2   -0.00    4.07
  -7  -5   2    1.61    4.51
  -7  -5   2    2.56    4.49
  -7   5   3   13.11    7.93
   7  -5  -3   61.76   13.93
   7   5  -3   30.11    9.87
  -7  -5   3   50.70   11.68
  -7  -5   3   39.99   10.69
  -7   5   4  188.57   27.37
   7  -5  -4  141.81   27.20
   7   5  -4  167.07   26.85
  -7  -5   4  125.35   25.02
  -7  -5   4  131.52   25.74
  -7   5   5   39.50   11.57
   7  -5  -5   29.91   11.23
   7   5  -5   32.44   10.42
  -7  -5   5   51.09   12.05
  -7  -5   5   46.70   11.82
  -7   5   6    2.43    4.79
   7  -5  -6    1.72    4.34
   7   5  -6    3.97    4.31
  -7  -5   6    3.55    4.68
  -7  -5   6    5.23    5.49
  -7   5   7   34.10   10.10
   7  -5  -7    3.01    5.59
   7   5  -7   24.65    7.48
   7   5  -7   15.56    6.68
  -7  -5   7    8.09    5.79
  -7  -5   7   16.52    7.69
  -7   5   8   83.96   18.11
   7  -5  -8   89.70   19.29
   7   5  -8   88.35   16.36
  -7  -5   8   78.23   16.75
  -7  -5   8   76.70   17.09
  -7   5   9  114.02   19.75
   7  -5  -9  101.99   19.65
   7   5  -9   30.75   12.17
  -7  -5   9  136.43   19.18
  -7  -5   9  142.70   19.96
  -7   5  10   33.72   11.60
   7  -5 -10   57.71   14.73
   7   5 -10   46.63   11.19
   7   5 -10   57.47   12.16
  -7  -5  10   48.96   11.50
  -7  -5  10   40.22   11.35
  -7   5  11   89.94   19.92
   7  -5 -11   98.57   21.26
   7   5 -11  116.57   18.72
  -7  -5  11   80.13   17.20
  -7  -5  11   99.17   19.00
  -7   5  12    1.59    4.81
   7  -5 -12    0.00    6.02
   7   5 -12   -0.00    3.57
  -7  -5  12    1.07    3.75
  -7   5  13   64.06   15.01
  -7   5  13   48.75   13.73
   7  -5 -13   28.82   12.27
   7   5 -13   37.93   10.00
  -7  -5  13   41.24   10.12
  -7   5  14   31.60   12.31
  -7   5  14   51.92   14.17
   7  -5 -14   49.14   14.78
   7   5 -14   55.59   11.74
  -7  -5  14   44.29   10.63
  -7   5  15  220.27   37.08
  -7   5  15  254.60   38.74
   7  -5 -15  191.18   36.97
   7   5 -15  193.81   32.67
  -7  -5  15  239.07   33.16
  -7   5  16    1.16    4.41
   7  -5 -16   -0.00    6.19
   7   5 -16    2.56    3.61
  -7  -5  16    0.00    2.29
  -7   5  17    9.72    6.97
  -7  -5  17    7.63    4.30
  -7   5  18    3.83    6.20
   7  -5 -18    6.56    6.08
  -7  -5  18   10.97    4.61
  -7   5  19   38.94   12.69
   7  -5 -19   34.49   11.45
  -7  -5  19   47.29   10.02
   7  -5 -20   55.16   14.23
   7  -5 -21    5.60    5.62
   7  -5 -22    0.25    4.06
   7  -5 -23    1.77    4.29
   7  -5 -24    6.10    5.50
   7  -5 -25   10.96    7.23
   7  -5 -26    5.31    5.66
  -7   5  27    2.30    4.67
   7  -5 -27   -0.00    3.70
  -7   5  28    6.88    5.94
   7  -5 -28    0.46    3.94
  -7   5  29    6.18    5.58
   7  -5 -29   22.36    8.70
  -7   5  30   16.00    7.73
   7  -5 -30    8.56    6.67
  -7   5  31   16.14    8.73
   7  -5 -31    6.21    5.79
  -7   5  32    8.96    7.02
   7  -5 -32    5.25    5.79
  -7   5  33    1.28    4.07
   7  -5 -33    2.58    4.56
  -7   5  34   14.09    8.58
  -7   5  35    9.59    6.63
   7  -6  -1  123.07   20.85
   7   6  -1   59.56   15.82
  -7  -6   1   69.67   16.45
  -7  -6   1   87.82   17.79
   7  -6  -2   68.78   16.91
   7   6  -2   73.12   16.15
  -7  -6   2   58.44   14.82
  -7  -6   2   86.23   17.24
   7  -6  -3   35.04   11.67
   7   6  -3   34.08   10.88
  -7  -6   3   45.45   11.70
  -7  -6   3   39.83   11.64
   7  -6  -4   10.24    7.71
   7   6  -4   19.82    7.93
  -7  -6   4   15.18    7.73
  -7  -6   4   32.91    9.50
   7  -6  -5    0.00    4.07
   7   6  -5    0.85    3.52
  -7  -6   5    3.66    4.78
  -7  -6   5    0.00    4.95
   7  -6  -6   78.25   18.90
   7   6  -6  100.63   18.57
  -7  -6   6   76.32   17.15
  -7  -6   6   90.50   18.77
   7  -6  -7  115.61   26.57
  -7  -6   7  190.26   27.69
  -7  -6   7  151.49   26.78
   7  -6  -8   54.25   16.65
  -7  -6   8   94.19   16.87
  -7  -6   8   74.98   16.37
  -7   6   9    5.84    5.10
   7  -6  -9    6.70    6.31
   7   6  -9    0.55    2.25
  -7  -6   9    0.99    3.57
  -7   6  10  100.04   20.66
   7  -6 -10  116.10   22.34
   7   6 -10   83.20   16.87
  -7  -6  10   86.40   17.76
  -7   6  11   96.96   22.73
  -7   6  11  149.55   25.74
   7  -6 -11  127.97   25.64
   7   6 -11  151.08   22.25
  -7  -6  11  101.40   20.78
  -7   6  12   28.59    9.58
  -7   6  12   19.71    9.14
   7  -6 -12    8.83    6.65
   7   6 -12   16.47    6.18
  -7  -6  12    6.29    5.27
  -7   6  13   17.56    7.82
  -7   6  13    5.85    6.23
   7  -6 -13   20.98    9.77
   7   6 -13   12.37    5.29
  -7  -6  13   11.79    6.17
  -7   6  14    6.87    7.03
  -7   6  14   16.47    8.82
   7  -6 -14   13.82    8.40
   7   6 -14   26.48    7.54
  -7  -6  14   14.07    6.17
  -7   6  15    2.92    4.98
  -7   6  15    2.02    5.34
   7  -6 -15    5.29    7.40
  -7  -6  15    0.00    2.73
  -7   6  16   64.68   16.67
   7  -6 -16   58.36   14.26
   7  -6 -16   33.27   12.63
  -7  -6  16   52.97   11.19
  -7   6  17   79.41   19.09
   7  -6 -17   79.16   17.61
  -7  -6  17   80.94   14.89
  -7   6  18  111.68   22.58
   7  -6 -18   95.29   20.20
  -7  -6  18   90.23   16.69
   7  -6 -19   13.33    6.96
   7  -6 -20    0.43    4.23
   7  -6 -21    5.96    4.82
   7  -6 -22   21.71    8.89
   7  -6 -23    9.68    6.66
  -7   6  24   10.54    7.07
   7  -6 -24    3.35    6.19
  -7   6  25    0.46    4.12
   7  -6 -25    2.43    6.01
  -7   6  26   24.97   10.32
   7  -6 -26    8.87    6.93
  -7   6  27   17.47    8.54
   7  -6 -27    2.05    5.08
  -7   6  28   22.30    9.33
   7  -6 -28   16.28    8.70
  -7   6  29    7.87    6.29
   7  -6 -29   -0.00    4.96
  -7   6  30    6.23    6.86
   7  -6 -30    4.04    5.13
  -7   6  31    2.13    4.67
   7  -6 -31    0.00    4.63
  -7   6  32   17.44    9.34
   7  -6 -32   22.89    9.89
  -7   6  33   -0.00    5.39
   7  -6 -33   -0.00    3.57
  -7   6  34   10.63    8.36
   7  -6 -34    4.73    6.13
  -7   6  35    0.21    3.05
   7  -7  -1    5.55    5.76
   7   7  -1   -0.00    4.50
  -7  -7   1    1.52    4.86
   7  -7  -2   17.85    8.75
   7   7  -2   10.19    6.65
  -7  -7   2   18.10    8.52
  -7  -7   2   21.05    8.37
   7  -7  -3   15.72    8.16
  -7  -7   3   10.69    6.71
  -7  -7   3   15.84    7.82
  -7   7   4  222.67   39.47
   7  -7  -4  255.36   41.56
  -7  -7   4  271.73   40.23
  -7   7   5  117.27   22.33
   7  -7  -5   97.05   21.96
  -7  -7   5  103.06   20.45
  -7   7   6    5.87    5.89
   7  -7  -6    7.39    6.86
  -7  -7   6    6.91    5.93
  -7   7   7  110.20   19.98
   7  -7  -7   62.78   16.58
  -7  -7   7   47.90   13.49
  -7   7   8   21.64    9.26
   7  -7  -8   13.25    9.90
  -7  -7   8    8.45    6.04
  -7   7   9   30.38   11.03
   7  -7  -9   32.24   11.77
  -7  -7   9   45.01   11.46
  -7   7  10  117.52   22.71
   7  -7 -10   73.75   20.34
  -7  -7  10  113.62   20.39
  -7   7  11   44.71   13.26
   7  -7 -11   22.53   10.80
   7   7 -11   47.44   10.40
  -7  -7  11   26.86    9.36
  -7   7  12    1.97    4.37
   7  -7 -12    9.15    6.98
   7   7 -12    6.33    4.59
  -7  -7  12    2.92    4.83
  -7   7  13   26.00   11.19
   7  -7 -13   34.57   12.58
  -7  -7  13   26.43    8.68
  -7   7  14  148.78   30.33
   7  -7 -14  182.40   31.03
   7  -7 -14  174.83   33.13
  -7  -7  14  180.50   28.15
  -7   7  15    2.56    5.85
   7  -7 -15   -0.00    3.67
   7  -7 -15    0.00    5.55
  -7  -7  15   -0.00    3.49
  -7   7  16    9.45    6.55
   7  -7 -16    0.00    5.17
  -7  -7  16    4.76    3.90
   7  -7 -17    2.85    5.12
   7  -7 -18    6.85    5.81
   7  -7 -19    2.31    5.26
   7  -7 -20   25.24    9.69
  -7   7  21    3.59    4.54
   7  -7 -21    0.29    3.53
  -7   7  22    7.38    6.11
   7  -7 -22    0.30    4.99
  -7   7  23    4.75    5.85
   7  -7 -23    3.33    5.21
  -7   7  24   44.50   13.13
   7  -7 -24   28.44   10.89
  -7   7  25    9.71    6.77
   7  -7 -25    0.85    4.49
  -7   7  26    6.89    6.31
   7  -7 -26    5.41    6.69
  -7   7  27   -0.00    4.62
   7  -7 -27   -0.00    4.21
  -7   7  28   -0.00    4.49
   7  -7 -28   -3.78    5.96
  -7   7  29   16.19    8.79
   7  -7 -29    6.80    5.89
  -7   7  30   16.75    8.95
   7  -7 -30    3.23    5.92
  -7   7  31    3.79    5.69
   7  -7 -31   10.27    7.02
  -7   7  32   -0.00    6.32
   7  -7 -32    3.29    4.94
  -7   7  33    1.99    4.94
   7  -7 -33    0.00    3.94
  -7   7  34    1.34    5.24
   7  -7 -34    0.99    4.70
  -7   7  35    2.12    5.30
   7  -7 -35    0.00    5.13
  -7   8   1   53.99   14.19
  -7   8   2  101.45   21.53
  -7   8   3   15.72    8.35
  -7   8   4   26.76   10.23
  -7  -8   4   36.38   10.81
  -7   8   5   15.53    8.88
  -7  -8   5    8.14    6.18
  -7   8   6   22.92    9.41
   7  -8  -6   36.55   12.18
  -7  -8   6   20.22    8.65
  -7   8   7    1.00    5.09
   7  -8  -7    5.14    6.41
  -7  -8   7    0.00    4.96
  -7   8   8   57.69   14.65
   7  -8  -8   38.88   13.13
  -7  -8   8   15.91    8.40
  -7   8   9    0.00    4.49
   7  -8  -9    0.00    5.66
  -7  -8   9    4.94    5.40
  -7   8  10    5.12    6.13
   7  -8 -10   23.37   10.09
  -7  -8  10   16.22    7.46
  -7   8  11    4.87    6.73
   7  -8 -11    0.00    4.69
   7  -8 -11    0.00    5.56
  -7  -8  11    0.00    5.24
  -7   8  12  140.21   28.22
   7  -8 -12  178.51   28.43
   7  -8 -12  101.51   26.37
  -7  -8  12  155.70   25.56
  -7   8  13    0.00    4.92
   7  -8 -13   -0.00    4.36
   7  -8 -13    0.00    5.27
  -7  -8  13   -0.00    3.98
   7  -8 -14    7.86    6.33
   7  -8 -14    0.64    4.31
  -7  -8  14   18.58    7.01
   7  -8 -15   -0.00    4.16
   7  -8 -15    3.77    6.35
  -7  -8  15    5.53    4.80
   7  -8 -16   56.66   14.89
  -7   8  17   -0.00    3.17
   7  -8 -17   -0.00    5.10
  -7   8  18    9.29    7.29
   7  -8 -18    7.89    5.67
  -7   8  19    0.76    4.95
   7  -8 -19    2.09    4.73
  -7   8  20   13.33    7.88
   7  -8 -20   11.81    7.70
  -7   8  21    0.39    4.11
   7  -8 -21    6.20    6.04
  -7   8  22    7.05    6.15
   7  -8 -22    8.92    6.50
  -7   8  23   11.81    7.99
   7  -8 -23   13.43    7.61
  -7   8  24   20.86    9.94
   7  -8 -24   13.20    7.51
  -7   8  25   -0.00    5.68
   7  -8 -25    4.53    5.56
  -7   8  26   10.93    7.37
   7  -8 -26    9.01    6.58
  -7   8  27    1.98    5.94
   7  -8 -27    0.19    4.68
  -7   8  28    7.70    6.61
   7  -8 -28   25.15    9.90
  -7   8  29    5.83    6.47
   7  -8 -29    1.63    5.15
  -7   8  30    2.03    5.39
   7  -8 -30   -0.00    3.55
  -7   8  31    2.69    5.64
   7  -8 -31    0.19    4.88
  -7   8  32    1.60    5.07
   7  -8 -32   10.92    7.40
  -7   8  33    0.00    5.73
   7  -8 -33   -0.00    6.27
  -7   8  34    1.16    5.47
   7  -8 -34    1.32    4.28
   7  -8 -35    0.00    5.08
   7  -8 -36    4.47    5.68
  -7   9   1    0.00    4.57
   7  -9  -1   -0.00    4.98
  -7  -9   1   -0.00    5.02
  -7   9   2   44.77   12.83
   7  -9  -2   16.53   10.28
  -7   9   3    0.00    5.91
   7  -9  -3   -0.00    6.13
  -7   9   4   34.07   11.55
   7  -9  -4   23.64   10.69
  -7   9   5    3.94    5.41
  -7   9   6   30.01   11.32
  -7   9   7    9.84    6.83
  -7  -9   7    6.31    5.53
  -7   9   8   38.49   13.00
   7  -9  -8   53.53   14.06
  -7  -9   8   40.84   11.98
  -7   9   9    2.77    7.31
   7  -9  -9    0.00    4.25
  -7  -9   9   -0.00    4.26
  -7   9  10  124.55   24.10
   7  -9 -10  108.75   21.51
  -7  -9  10   84.60   19.02
  -7   9  11   10.39    7.07
   7  -9 -11   -0.00    4.81
  -7  -9  11   -0.00    3.58
  -7   9  12    2.58    4.60
   7  -9 -12    5.41    5.52
   7  -9 -12   10.26    8.40
  -7  -9  12   -0.00    3.68
  -7   9  13    4.15    5.89
   7  -9 -13   11.87    7.22
   7  -9 -13    9.02    8.69
  -7  -9  13    2.02    4.59
   7  -9 -14   63.47   16.27
   7  -9 -14   82.77   20.02
   7  -9 -15    1.36    4.82
  -7   9  16   29.67   10.80
   7  -9 -16    9.45    7.16
  -7   9  17    0.00    4.95
   7  -9 -17   -0.00    4.76
  -7   9  18   17.13    9.30
   7  -9 -18   40.78   11.83
  -7   9  19   -0.00    4.71
   7  -9 -19    3.86    5.22
  -7   9  20   31.62   12.26
   7  -9 -20   19.04    9.61
  -7   9  21    0.00    3.14
   7  -9 -21    1.70    5.14
  -7   9  22    1.39    4.80
   7  -9 -22    1.90    4.43
  -7   9  23   -0.00    4.58
   7  -9 -23   -0.00    5.50
  -7   9  24   38.03   13.29
   7  -9 -24    7.90    6.31
  -7   9  25    6.20    7.06
   7  -9 -25   -0.00    6.05
  -7   9  26    0.00    4.72
   7  -9 -26    0.00    4.63
  -7   9  27   -0.00    5.55
   7  -9 -27    0.00    4.69
  -7   9  28   -0.00    5.09
   7  -9 -28   -0.00    5.38
  -7   9  29   10.25    7.87
   7  -9 -29   -0.00    4.41
  -7   9  30   10.39    8.42
   7  -9 -30    3.25    5.34
  -7   9  31    0.04    4.22
   7  -9 -31    3.77    6.09
  -7   9  32    2.57    4.34
   7  -9 -32    9.74    8.07
  -7   9  33    5.01    5.93
   7  -9 -33    4.44    6.09
  -7   9  34    9.32    7.53
   7  -9 -34    2.63    6.10
   7  -9 -35    1.77    5.01
  -7  10   1    9.38    6.75
   7 -10  -1   10.39    8.29
  -7 -10   1    0.00    3.98
  -7  10   2   58.50   15.10
   7 -10  -2   38.32   13.27
  -7 -10   2   33.11   11.51
  -7  10   3   -0.00    4.66
   7 -10  -3    0.00    5.44
  -7 -10   3    1.17    4.72
  -7  10   4    2.14    4.33
   7 -10  -4    3.17    4.41
   7 -10  -4   -0.00    5.10
  -7 -10   4    2.16    5.03
  -7  10   5    3.13    6.26
   7 -10  -5   -0.00    4.07
   7 -10  -5    0.00    6.44
  -7  10   6   73.34   20.45
   7 -10  -6  125.17   22.65
   7 -10  -6  112.38   24.28
  -7  10   7   -0.00    4.66
   7 -10  -7   -0.00    4.49
   7 -10  -7   -0.00    5.35
  -7  10   8    2.53    5.63
   7 -10  -8    9.68    7.00
   7 -10  -8    0.00    5.32
   7 -10  -9    0.05    3.63
   7 -10  -9    1.41    5.28
  -7 -10   9    2.98    5.20
   7 -10 -10    4.48    5.07
   7 -10 -10   -0.00    6.56
  -7 -10  10    8.52    5.94
   7 -10 -11    4.04    8.28
  -7 -10  11   -0.00    4.36
   7 -10 -12   45.06   13.34
  -7  10  13   -0.00    3.34
   7 -10 -13   -0.00    4.26
   7 -10 -14    3.43    5.63
   7 -10 -15    6.64    6.66
  -7  10  16   68.99   17.62
   7 -10 -16   37.97   12.80
  -7  10  17   -0.00    4.99
   7 -10 -17    0.00    4.25
  -7  10  18   34.48   13.04
   7 -10 -18   33.82   11.76
  -7  10  19    3.19    5.95
   7 -10 -19    5.48    4.95
  -7  10  20   -0.00    4.84
   7 -10 -20   15.79    7.41
  -7  10  21    8.69    7.70
   7 -10 -21    6.97    5.95
  -7  10  22   38.11   13.77
   7 -10 -22   39.89   12.82
  -7  10  23   -0.00    4.48
   7 -10 -23   -0.00    3.12
  -7  10  24    6.43    6.23
   7 -10 -24    0.00    4.81
  -7  10  25   -0.00    4.81
   7 -10 -25   -0.00    4.75
  -7  10  26   11.64    7.59
   7 -10 -26    5.19    6.56
  -7  10  27    1.49    5.67
   7 -10 -27   -0.00    4.14
  -7  10  28    5.86    6.93
   7 -10 -28    3.32    6.42
  -7  10  29   -0.00    5.70
   7 -10 -29    3.94    5.15
  -7  10  30    2.85    5.60
   7 -10 -30   -0.00    3.40
  -7  10  31   -0.00    4.30
   7 -10 -31   -0.00    5.82
  -7  10  32    2.31    6.24
   7 -10 -32    2.26    7.60
  -7  10  33    1.35    5.14
  -7  11   1    0.13    3.35
   7 -11  -1    0.00    2.84
   7 -11  -1    0.31    6.02
  -7 -11   1    0.00    5.35
  -7  11   2    0.00    5.08
   7 -11  -2    5.62    5.66
   7 -11  -2    3.39    5.94
  -7 -11   2    7.85    6.27
  -7  11   3    5.90    6.80
   7 -11  -3    1.97    4.77
   7 -11  -3   -0.00    5.76
  -7 -11   3    6.32    6.49
  -7  11   4   37.55   12.64
   7 -11  -4   38.41   11.58
   7 -11  -4   23.92   12.52
  -7 -11   4   28.13   10.72
   7 -11  -5   29.15    9.80
   7 -11  -5    6.43    6.83
  -7 -11   5   23.01    9.10
   7 -11  -6   -0.00    5.47
   7 -11  -6    0.78    5.81
  -7 -11   6    0.00    5.23
   7 -11  -7   12.06    7.78
   7 -11  -7    7.78    7.57
  -7 -11   7   15.17    7.39
   7 -11  -8   19.83    9.13
   7 -11  -8   11.09    8.79
   7 -11  -9    7.01    5.95
   7 -11  -9    0.69    4.15
   7 -11 -10   31.55   10.98
   7 -11 -10   19.48   11.01
   7 -11 -11    1.76    4.70
   7 -11 -11    2.54    6.10
   7 -11 -12   -0.00    5.05
   7 -11 -13    0.00    5.32
   7 -11 -14   26.41   10.56
   7 -11 -15   -0.00    5.82
   7 -11 -16    7.33    6.00
   7 -11 -17    6.97    6.53
   7 -11 -18   22.69    9.52
   7 -11 -19    2.05    6.49
   7 -11 -20   19.90    9.78
   7 -11 -21   -0.00    4.49
   7 -11 -22    1.42    5.14
   7 -11 -23   -0.00    5.59
  -7  11  24    7.83    7.67
   7 -11 -24   13.41    8.86
  -7  11  25    0.00    5.02
   7 -11 -25    2.15    4.66
  -7  11  26    1.88    6.31
   7 -11 -26   -0.00    5.29
  -7  11  27    2.48    5.17
   7 -11 -27   -0.00    4.25
  -7  11  28   -0.00    6.95
   7 -11 -28    5.01    6.49
  -7  11  29   -0.00    4.94
   7 -11 -29    0.00    6.70
  -7  11  30    5.51    7.67
  -7  11  31    2.52    5.24
  -7  11  32   -0.00    5.48
   7 -12  -1   15.57    7.54
   7 -12  -1    1.18    5.05
  -7 -12   1    7.33    6.79
   7 -12  -2   22.06    8.88
   7 -12  -2   15.60    9.88
  -7 -12   2   28.28   10.20
   7 -12  -3   -0.00    3.84
   7 -12  -3   -0.00    5.28
  -7 -12   3    3.00    4.64
   7 -12  -4    3.77    4.91
   7 -12  -4   -0.00    5.15
  -7 -12   4    0.00    4.44
   7 -12  -5    1.69    4.90
   7 -12  -5    9.43    7.22
  -7 -12   5    7.32    6.36
   7 -12  -6   45.67   12.83
   7 -12  -6   30.76   12.68
  -7 -12   6   33.27   11.52
   7 -12  -7    3.64    5.24
   7 -12  -7    1.48    5.64
  -7 -12   7   -0.00    3.46
   7 -12  -8   11.26    7.13
   7 -12  -8    8.40    7.57
  -7 -12   8    3.27    5.64
   7 -12  -9   -0.00    4.26
   7 -12  -9    0.00    4.86
   7 -12 -10   10.48    7.22
   7 -12 -10   13.20    8.75
   7 -12 -11    1.46    5.45
   7 -12 -12   67.78   17.01
   7 -12 -13    3.01    5.50
   7 -12 -14    3.35    4.71
   7 -12 -15   -0.00    3.94
   7 -12 -16   10.99    7.56
   7 -12 -17    4.97    4.91
   7 -12 -18   11.21    7.62
   7 -12 -19   -0.00    4.40
   7 -12 -20    9.76    6.93
   7 -12 -21    0.49    3.51
   7 -12 -22    8.38    7.45
   7 -12 -23    0.44    5.22
   7 -12 -24    3.01    4.80
   7 -12 -25    0.00    5.73
   7 -12 -26    9.87    8.35
   7 -13  -1    0.74    4.46
   7 -13  -1   -0.00    4.32
  -7 -13   1    1.09    5.80
   7 -13  -2   19.30    7.93
   7 -13  -2    0.65    5.59
  -7 -13   2    7.62    6.67
   7 -13  -3   14.67    8.09
   7 -13  -3   19.73   10.88
  -7 -13   3   12.74    7.39
   7 -13  -4   37.51   12.05
   7 -13  -4   41.12   14.62
  -7 -13   4   55.90   14.73
   7 -13  -5    2.10    4.33
   7 -13  -5   11.13    8.69
  -7 -13   5    5.21    5.45
   7 -13  -6    3.02    4.93
   7 -13  -6   -0.00    7.09
  -7 -13   6    2.10    5.31
   7 -13  -7   -0.00    4.44
   7 -13  -7   -0.00    4.47
   7 -13  -8    8.62    6.88
   7 -13  -8   -0.00    5.08
   7 -13  -9   10.73    7.63
   7 -13 -10   22.24    9.67
   7 -13 -11    3.87    5.23
   7 -13 -12    2.65    5.07
   7 -13 -13    3.38    5.02
   7 -13 -14   20.71    9.96
   7 -13 -15    0.60    4.30
   7 -13 -16    5.18    5.54
   7 -13 -17   -0.00    5.24
   7 -13 -18    1.20    4.06
   7 -13 -19   -0.00    3.43
   7 -13 -20    7.09    6.77
   7 -13 -21    6.95    6.95
   7 -13 -22    0.00    4.12
   7 -14  -1    3.78    4.98
   7 -14  -1    1.89    6.99
  -7 -14   1    6.30    7.07
   7 -14  -2    3.71    6.44
   7 -14  -2   11.28    8.56
  -7 -14   2   12.93    7.68
   7 -14  -3    2.88    5.32
   7 -14  -3    7.36    7.85
  -7 -14   3    0.94    6.24
   7 -14  -4    9.95    6.83
   7 -14  -4    0.00    5.78
  -7 -14   4   -0.00    5.81
   7 -14  -5    1.92    5.20
   7 -14  -5    4.81    6.32
   7 -14  -6   30.13   11.36
   7 -14  -7   48.61   14.01
   7 -14  -8   17.63    8.19
   7 -14  -9    8.59    6.63
   7 -14 -10   13.35    8.37
   7 -14 -11    3.26    5.80
   7 -14 -12    8.55    6.55
   7 -14 -13    0.86    4.47
   7 -14 -14   -0.00    4.06
   7 -14 -15    0.00    4.44
   7 -14 -16    4.01    5.03
   7 -14 -17    1.36    5.92
   7 -14 -18    4.67    5.91
   7 -14 -19   -0.00    6.00
   7 -15  -1    1.97    4.29
   7 -15  -1    2.16    7.19
  -7 -15   1    1.66    5.08
   7 -15  -2   -0.00    5.10
   7 -15  -2   -0.00    4.96
  -7 -15   2    2.58    6.54
   7 -15  -3   18.94    9.26
   7 -15  -3    0.00    6.90
   7 -15  -4    2.41    4.84
   7 -15  -5    1.02    4.40
   7 -15  -6    4.41    6.30
   7 -15  -7    3.34    6.12
   7 -15  -8    7.05    6.74
   7 -15  -9    6.97    6.83
   7 -15 -10    7.61    7.16
   7 -15 -11    0.00    6.36
   7 -15 -12    5.15    6.35
   7 -15 -13    2.63    5.87
   7 -15 -14    0.25    5.74
   7 -15 -15    8.09    7.36
   7 -16  -1    8.39    6.85
   7 -16  -2   -0.00    4.96
   7 -16  -3    1.78    5.54
   7 -16  -4    0.00    4.78
   7 -16  -5   -0.00    4.05
   7 -16  -6    9.99    6.79
   7 -16  -7   17.59    9.02
   7 -16  -8   -0.00    3.54
   7 -16  -9   -0.00    4.88
   7 -16 -10   -0.00    5.36
   7 -16 -11   -0.00    4.58
   7 -17  -1   -0.00    3.41
   7 -17  -2   -0.00    4.78
   7 -17  -3    7.67    6.31
   7 -17  -4    0.35    4.52
   7 -17  -5   -0.00    5.28
   7 -17  -6    0.00    4.59
   7 -18  -1    3.22    5.94
  -6   0   1    2.31    3.94
  -6   0   1    3.50    4.10
   6   0  -1   -0.00    3.67
   6   0  -1    0.50    3.97
  -6   0   2  307.68   50.19
  -6   0   2  427.50   53.04
   6   0  -2  332.10   51.03
   6   0  -2  434.54   53.59
  -6   0   3   -0.00    3.73
  -6   0   3    2.09    3.95
   6   0  -3   -0.00    3.67
   6   0  -3    3.54    4.77
  -6   0   4   14.02    6.16
  -6   0   4   21.65    7.39
   6   0  -4   10.31    5.93
   6   0  -4   25.36    8.55
  -6   0   5    0.59    3.42
  -6   0   5   -0.00    3.03
   6   0  -5    1.60    3.50
   6   0  -5    0.00    4.40
  -6   0   6 1435.69  186.30
  -6   0   6 1512.73  188.38
   6   0  -6 1352.71  186.39
   6   0  -6 1517.51  188.66
  -6   0   7    0.00    2.53
  -6   0   7    5.65    4.85
   6   0  -7    0.00    4.16
   6   0  -7   -0.00    4.30
  -6   0   8   23.01    7.09
  -6   0   8   36.10    9.62
   6   0  -8   30.79    8.05
   6   0  -8   28.18    8.56
  -6   0   9   -0.00    2.47
  -6   0   9    0.35    2.96
   6   0  -9   -0.00    2.63
   6   0  -9    1.41    3.91
  -6   0  10  186.00   33.54
  -6   0  10  320.35   38.20
   6   0 -10  244.50   34.45
   6   0 -10  233.30   36.07
  -6   0  11   -0.00    3.15
  -6   0  11   -0.00    3.62
   6   0 -11   -0.00    2.67
   6   0 -11    0.02    3.22
  -6   0  12  322.16   46.14
  -6   0  12  267.64   46.60
   6   0 -12  292.50   45.14
   6   0 -12  495.60   50.69
  -6   0  13   -0.00    2.10
  -6   0  13    1.29    4.05
   6   0 -13    0.00    2.23
   6   0 -13   -0.00    3.13
  -6   0  14  102.15   17.26
  -6   0  14   84.04   17.41
   6   0 -14   89.56   15.78
   6   0 -14   78.58   16.81
  -6   0  15    0.00    2.99
  -6   0  15    0.00    3.37
   6   0 -15    1.05    2.79
  -6   0  16  272.16   46.70
  -6   0  16  278.19   47.90
   6   0 -16  454.11   48.12
  -6   0  17   -0.00    2.85
  -6   0  17   -0.00    4.08
   6   0 -17    0.31    2.25
  -6   0  18  212.95   30.76
  -6   0  18  162.38   30.11
   6   0 -18  215.14   28.87
   6   0 -18  151.48   28.84
  -6   0  19    1.94    3.81
   6   0 -19   -0.00    3.03
  -6   0  20    1.94    3.77
   6   0 -20   -0.00    2.92
  -6   0  21    0.95    3.14
  -6   0  22  120.46   22.35
  -6   0  23   -0.00    3.46
   6   0 -23    0.09    2.99
   6   0 -24    0.00    2.59
   6   0 -25    1.04    2.68
   6   0 -26   48.15   11.62
  -6   0  33    2.79    3.81
  -6   0  34    0.02    3.16
  -6   0  35   -0.00    4.01
  -6   0  36    7.06    5.24
  -6   0  37    0.00    3.45
  -6   0  38    9.24    6.22
  -6   1   1    7.45    5.14
  -6   1   1    5.88    5.17
   6  -1  -1    8.34    5.32
   6  -1  -1    8.47    5.82
   6   1  -1    3.52    4.69
   6   1  -1    3.55    4.61
  -6  -1   1    0.00    3.66
  -6  -1   1    9.64    5.95
  -6   1   2  560.94   79.08
  -6   1   2  632.60   81.19
   6  -1  -2  739.34   81.27
   6  -1  -2  683.88   82.22
   6   1  -2  573.58   79.96
   6   1  -2  625.17   81.41
  -6  -1   2  423.81   78.35
  -6  -1   2  616.41   80.85
  -6   1   3   37.16    9.00
  -6   1   3   34.59    9.80
   6  -1  -3   31.48    8.78
   6  -1  -3   27.99    9.06
   6   1  -3   52.35   10.66
   6   1  -3   24.39    9.12
  -6  -1   3   30.35    8.76
  -6  -1   3   25.70    8.82
  -6   1   4  946.38  119.55
  -6   1   4  852.61  120.37
   6  -1  -4  926.54  119.58
   6  -1  -4  957.96  121.73
   6   1  -4  892.25  119.90
   6   1  -4 1038.78  121.86
  -6  -1   4  916.28  119.59
  -6  -1   4  780.50  119.66
  -6   1   5  119.88   20.46
  -6   1   5  123.41   21.84
   6  -1  -5  114.67   20.32
   6  -1  -5   98.86   21.06
   6   1  -5  155.58   22.39
   6   1  -5  129.99   22.39
  -6  -1   5  127.28   20.97
  -6  -1   5  140.61   22.32
  -6   1   6  116.88   17.93
  -6   1   6  113.50   19.21
   6  -1  -6   89.47   16.80
   6  -1  -6   94.67   18.98
   6   1  -6  125.77   18.87
   6   1  -6   96.91   18.34
  -6  -1   6   81.05   16.51
  -6  -1   6   87.20   17.91
  -6   1   7  263.51   39.75
  -6   1   7  276.07   41.63
   6  -1  -7  263.65   39.54
   6  -1  -7  282.87   41.88
   6   1  -7  284.80   40.66
   6   1  -7  302.12   41.76
  -6  -1   7  245.33   39.34
  -6  -1   7  328.00   42.34
  -6   1   8  700.87   99.25
  -6   1   8  785.20  101.62
   6  -1  -8  668.67   98.68
   6  -1  -8  745.69  101.57
   6   1  -8  826.62  100.52
   6   1  -8  748.31  100.89
  -6  -1   8  718.46   98.97
  -6  -1   8  900.72  102.29
  -6   1   9    0.34    3.10
  -6   1   9    2.96    3.74
   6  -1  -9   10.97    5.15
   6  -1  -9    8.89    5.57
   6   1  -9    9.01    4.75
   6   1  -9   12.82    5.43
  -6  -1   9    6.39    3.52
  -6  -1   9   17.93    6.22
  -6   1  10  138.51   21.54
  -6   1  10  115.84   21.77
   6  -1 -10  116.28   19.93
   6  -1 -10  113.00   21.82
   6   1 -10  134.96   21.05
   6   1 -10  110.25   21.00
  -6  -1  10  144.19   20.78
  -6  -1  10  109.36   21.02
  -6   1  11   20.11    7.01
  -6   1  11   37.17    9.74
   6  -1 -11   16.21    5.88
   6  -1 -11   26.13    8.25
   6   1 -11   17.81    6.32
   6   1 -11    9.13    5.59
  -6  -1  11   19.02    6.24
  -6  -1  11   32.43    8.55
  -6   1  12  327.04   44.73
  -6   1  12  293.94   45.39
   6  -1 -12  356.72   43.89
   6  -1 -12  287.52   45.12
   6   1 -12  352.19   44.08
  -6  -1  12  259.78   42.43
  -6  -1  12  262.34   44.11
  -6   1  13   39.41   11.65
  -6   1  13   64.36   14.41
   6  -1 -13   69.15   12.59
   6  -1 -13   45.02   12.34
   6   1 -13   71.13   12.67
  -6  -1  13   87.78   13.72
  -6  -1  13   68.42   13.92
  -6   1  14  163.78   28.21
  -6   1  14  188.59   30.23
   6  -1 -14  208.38   28.02
   6  -1 -14  160.17   28.92
   6   1 -14  165.50   26.90
  -6  -1  14  171.70   27.41
  -6  -1  14  192.68   29.69
  -6   1  15   11.88    5.68
  -6   1  15   16.84    7.54
   6  -1 -15    7.65    4.29
   6  -1 -15   16.81    6.69
   6   1 -15    1.64    3.23
   6   1 -15    9.65    5.31
  -6  -1  15   16.49    5.92
  -6  -1  15   15.23    6.74
  -6   1  16   -0.00    2.46
  -6   1  16    9.15    5.85
   6  -1 -16    8.74    4.27
   6  -1 -16    6.94    5.61
   6   1 -16    3.67    3.34
   6   1 -16    0.00    2.98
  -6  -1  16    1.37    3.03
  -6  -1  16    2.15    3.64
  -6   1  17    4.44    5.38
  -6   1  17    0.00    4.57
   6  -1 -17    5.78    5.12
   6   1 -17    6.36    4.03
   6   1 -17    5.87    4.52
  -6  -1  17    4.77    4.16
  -6  -1  17    8.38    4.60
  -6   1  18  220.03   35.71
  -6   1  18  237.36   37.25
   6   1 -18  247.06   33.69
   6   1 -18  223.01   34.45
  -6  -1  18  201.51   34.06
  -6   1  19   49.76   12.31
   6   1 -19   43.63    9.73
  -6  -1  19   41.37   10.85
  -6   1  20    0.72    2.68
   6   1 -20   -0.00    2.76
  -6  -1  20    1.98    3.77
  -6   1  21    0.00    3.36
   6  -1 -21    0.00    3.75
   6   1 -21    3.57    3.63
  -6  -1  21    3.83    4.12
  -6   1  22    0.00    3.78
   6  -1 -22    7.41    5.10
   6   1 -22   14.08    5.21
  -6  -1  22    7.84    5.14
   6  -1 -23    6.46    4.49
   6   1 -23   10.89    5.34
  -6  -1  23   10.50    5.96
   6  -1 -24   38.42   10.28
   6   1 -24   30.70    9.11
  -6  -1  24   38.15   10.44
   6  -1 -25    1.15    3.46
   6   1 -25   -0.00    3.17
   6  -1 -26    1.43    3.94
  -6   1  32    2.27    3.98
  -6   1  33   -0.00    3.63
  -6   1  34   14.35    6.92
  -6  -1  34   16.50    7.14
  -6   1  35   -0.00    4.94
  -6  -1  35    0.00    3.96
  -6   1  36    3.80    4.96
  -6  -1  36    9.71    5.96
  -6   1  37   -0.00    3.73
  -6  -1  37   -0.00    3.84
  -6   1  38    2.57    4.98
  -6  -1  38    0.00    4.28
  -6   2   1    0.00    3.83
  -6   2   1    0.00    3.86
   6  -2  -1    0.00    3.39
   6  -2  -1    1.75    4.04
   6   2  -1    0.00    3.78
   6   2  -1    5.08    4.73
  -6  -2   1   11.18    6.13
  -6  -2   1   10.05    5.71
  -6   2   2   11.93    4.81
  -6   2   2    4.44    4.56
   6  -2  -2    9.72    5.72
   6  -2  -2   10.65    6.02
   6   2  -2   19.24    6.48
   6   2  -2   10.99    6.09
  -6  -2   2   17.19    6.72
  -6  -2   2    6.54    4.93
  -6   2   3   10.28    5.06
  -6   2   3    6.29    4.87
   6  -2  -3    9.26    4.93
   6  -2  -3    5.81    5.74
   6   2  -3    7.29    5.43
   6   2  -3    6.34    4.93
  -6  -2   3    7.90    5.67
  -6  -2   3    3.37    4.66
  -6   2   4   63.68   13.30
  -6   2   4   80.26   15.25
   6  -2  -4   63.53   13.17
   6  -2  -4   93.58   16.87
   6   2  -4   59.88   13.42
   6   2  -4   65.30   14.15
  -6  -2   4   66.03   14.25
  -6  -2   4   83.74   15.20
  -6   2   5    7.57    4.58
  -6   2   5   17.46    7.15
   6  -2  -5    8.99    4.95
   6  -2  -5   13.41    6.16
   6   2  -5    4.79    4.47
   6   2  -5   13.42    5.80
  -6  -2   5   10.38    5.27
  -6  -2   5   14.42    6.13
  -6   2   6  323.05   49.93
  -6   2   6  370.93   52.08
   6  -2  -6  371.33   50.08
   6  -2  -6  408.63   53.41
   6   2  -6  326.59   50.11
   6   2  -6  388.01   51.77
  -6  -2   6  327.95   49.83
  -6  -2   6  379.62   51.73
  -6   2   7   57.19   12.56
  -6   2   7   57.79   13.67
   6  -2  -7   61.92   12.52
   6  -2  -7   67.55   14.50
   6   2  -7   68.10   13.32
   6   2  -7   48.36   12.55
  -6  -2   7   73.54   13.17
  -6  -2   7   69.15   13.90
  -6   2   8    7.59    5.00
  -6   2   8    5.72    5.45
   6  -2  -8   20.80    6.45
   6  -2  -8   11.33    6.40
   6   2  -8   12.15    5.82
   6   2  -8    1.07    3.04
  -6  -2   8    9.29    4.82
  -6  -2   8    6.59    5.21
  -6   2   9    1.95    3.02
  -6   2   9   -0.00    4.69
   6  -2  -9    2.59    3.19
   6  -2  -9   -0.00    3.94
   6   2  -9    0.00    3.15
   6   2  -9   -0.00    3.78
  -6  -2   9    1.44    3.16
  -6  -2   9    0.00    3.83
  -6   2  10  232.70   42.17
  -6   2  10  321.27   45.12
   6  -2 -10  239.47   41.18
   6  -2 -10  334.10   45.55
   6   2 -10  315.11   43.06
  -6  -2  10  349.63   42.69
  -6  -2  10  328.82   44.15
  -6   2  11  320.54   41.44
  -6   2  11  233.76   40.39
   6  -2 -11  265.60   38.80
   6  -2 -11  273.98   41.62
   6   2 -11  321.35   40.41
  -6  -2  11  269.20   38.59
  -6  -2  11  220.23   39.25
  -6   2  12   97.35   19.02
  -6   2  12  108.31   20.52
   6  -2 -12   92.08   17.42
   6  -2 -12  129.29   21.53
   6   2 -12  101.24   18.27
  -6  -2  12  106.16   17.76
  -6  -2  12  110.80   19.55
  -6   2  13   12.59    6.04
  -6   2  13    7.18    5.39
   6  -2 -13   14.60    7.00
   6   2 -13   11.83    5.38
   6   2 -13   11.60    5.56
  -6  -2  13   10.76    4.79
  -6  -2  13   10.60    6.07
  -6   2  14  114.60   19.95
  -6   2  14   86.88   19.13
   6  -2 -14  102.62   20.14
   6   2 -14  120.23   18.49
   6   2 -14   89.36   17.50
  -6  -2  14   99.83   17.22
  -6   2  15   26.85    9.26
  -6   2  15   55.86   12.76
   6  -2 -15   31.86   10.21
   6   2 -15   41.35    9.17
   6   2 -15   33.58    9.14
  -6  -2  15   32.64    8.50
  -6   2  16   59.73   14.69
  -6   2  16   86.65   17.09
   6  -2 -16   91.61   17.35
   6   2 -16   55.69   12.56
   6   2 -16   70.31   13.57
  -6  -2  16   71.54   13.50
  -6   2  17   23.31    8.56
  -6   2  17   15.94    8.36
   6  -2 -17   33.37    9.66
   6   2 -17   16.25    5.94
   6   2 -17   22.15    6.76
  -6  -2  17   26.36    7.18
  -6   2  18   26.76    9.19
  -6   2  18    9.38    7.17
   6  -2 -18   22.28    8.93
   6   2 -18   20.06    6.35
  -6  -2  18   21.87    6.81
  -6   2  19   14.55    7.56
   6   2 -19   14.34    5.67
  -6  -2  19   15.37    6.20
  -6   2  20  165.58   30.32
   6  -2 -20  216.71   31.01
   6   2 -20  176.41   27.39
  -6  -2  20  168.28   28.25
  -6   2  21    2.67    4.16
   6  -2 -21    1.71    4.01
   6   2 -21    4.99    3.93
  -6  -2  21    6.58    4.16
   6  -2 -22   32.29    9.74
  -6  -2  22   38.07   10.08
  -6  -2  23    1.11    2.89
  -6  -2  24    7.97    5.34
   6  -2 -28   15.43    7.07
   6  -2 -29   -0.00    4.28
  -6   2  30    7.00    5.48
  -6   2  31    3.01    4.67
  -6   2  32   15.91    7.41
  -6   2  33    6.27    5.66
  -6   2  34    1.43    4.41
  -6   2  35   -0.00    4.31
  -6  -2  35    0.00    3.25
  -6   2  36   20.87    8.30
  -6  -2  36   10.99    5.98
  -6   2  37   -0.00    4.31
  -6  -2  37    0.00    2.66
  -6  -2  38    6.77    5.03
  -6   3   1    0.00    3.65
  -6   3   1    3.26    4.53
   6  -3  -1   -0.00    3.27
   6  -3  -1    2.49    4.78
   6   3  -1    0.00    3.81
   6   3  -1    3.26    4.83
  -6  -3   1    0.00    3.88
  -6  -3   1    2.70    4.37
  -6   3   2  136.89   22.69
  -6   3   2  159.84   24.70
   6  -3  -2  161.39   23.06
   6  -3  -2  159.81   25.57
   6   3  -2  124.13   22.48
   6   3  -2  144.82   24.39
  -6  -3   2   94.39   22.06
  -6  -3   2  157.70   24.45
  -6   3   3  138.66   23.34
  -6   3   3  147.85   24.74
   6  -3  -3  128.74   22.58
   6  -3  -3  151.89   25.54
   6   3  -3  150.45   23.90
   6   3  -3  141.31   24.36
  -6  -3   3  153.93   24.78
  -6   3   4   35.82    9.62
  -6   3   4   54.07   11.74
   6  -3  -4   33.34    8.80
   6  -3  -4   31.74   10.67
   6   3  -4   41.48   10.07
   6   3  -4   45.20   10.87
  -6  -3   4   51.27   11.88
  -6  -3   4   53.52   11.52
  -6   3   5    5.40    4.76
  -6   3   5   16.93    6.65
   6  -3  -5   12.33    5.30
   6  -3  -5   14.15    7.36
   6   3  -5   12.66    5.59
   6   3  -5    6.77    5.12
  -6  -3   5    8.26    5.35
  -6  -3   5    5.47    4.47
  -6   3   6   10.42    5.72
  -6   3   6   23.69    8.08
   6  -3  -6   13.80    5.44
   6  -3  -6   18.63    7.49
   6   3  -6   11.42    5.84
   6   3  -6   15.62    6.43
  -6  -3   6   20.28    7.20
  -6  -3   6   22.21    7.02
  -6   3   7   11.45    6.15
  -6   3   7   17.54    7.27
   6  -3  -7   29.71    7.12
   6  -3  -7   24.33    8.58
   6   3  -7   10.97    5.84
   6   3  -7   23.86    7.03
  -6  -3   7   11.69    5.61
  -6  -3   7   21.93    7.88
  -6   3   8  425.28   57.14
  -6   3   8  357.72   56.84
   6  -3  -8  422.81   55.46
   6  -3  -8  450.63   59.04
   6   3  -8  394.77   55.60
  -6  -3   8  334.87   54.52
  -6  -3   8  439.02   57.10
  -6   3   9   79.08   15.77
  -6   3   9   68.92   15.68
   6  -3  -9   63.97   15.86
   6   3  -9   73.58   14.54
  -6  -3   9  101.72   15.42
  -6  -3   9   68.90   14.93
  -6   3  10   23.68    8.62
  -6   3  10   32.21    9.93
   6  -3 -10   34.38   10.78
   6   3 -10   44.69    9.65
  -6  -3  10   25.86    7.50
  -6  -3  10   33.70    9.27
  -6   3  11   13.87    6.26
  -6   3  11   16.08    7.54
   6  -3 -11   13.15    7.02
   6   3 -11   12.92    5.65
   6   3 -11   14.73    5.63
  -6  -3  11   10.79    4.85
  -6  -3  11   18.99    6.96
  -6   3  12   79.84   16.23
  -6   3  12   74.55   16.41
   6  -3 -12   54.82   14.92
   6   3 -12   69.85   14.27
   6   3 -12   90.40   15.15
  -6  -3  12   71.47   13.33
  -6   3  13  139.51   25.57
  -6   3  13  150.43   26.44
   6  -3 -13  166.76   27.58
   6   3 -13  150.03   24.01
   6   3 -13  149.14   23.82
  -6  -3  13  141.79   22.97
  -6   3  14  209.28   32.02
  -6   3  14  157.44   30.76
   6  -3 -14  163.89   31.02
   6   3 -14  196.36   29.19
   6   3 -14  204.00   29.10
  -6   3  15   19.10    8.32
  -6   3  15   21.74    8.65
   6  -3 -15   21.41    8.84
   6   3 -15   48.38    9.52
   6   3 -15   17.05    6.26
  -6  -3  15   25.89    6.83
  -6   3  16   16.52    7.55
  -6   3  16   32.62   10.21
   6  -3 -16   26.71    9.34
   6   3 -16   20.68    6.85
   6   3 -16   23.75    6.61
  -6  -3  16   12.74    5.34
  -6  -3  16   20.12    7.26
  -6   3  17   55.96   13.80
  -6   3  17   81.86   16.12
   6  -3 -17   46.93   13.04
   6   3 -17   57.55   11.25
   6   3 -17   71.89   11.55
  -6  -3  17   83.06   12.29
  -6  -3  17   13.12    8.37
  -6   3  18  106.30   22.68
  -6   3  18  118.70   24.27
   6  -3 -18  135.27   24.71
   6   3 -18  135.01   21.23
  -6  -3  18  126.04   20.67
  -6  -3  18  126.23   22.04
   6  -3 -19   68.91   14.27
   6   3 -19   42.73   10.98
  -6  -3  19   61.48   11.97
  -6  -3  20    0.00    3.41
  -6  -3  21    1.17    2.97
  -6  -3  22   55.61   12.24
  -6  -3  23   11.88    5.70
   6  -3 -25    2.35    4.24
   6  -3 -26    0.94    3.41
   6  -3 -27    4.42    4.38
  -6   3  28   36.69   10.47
   6  -3 -28   19.31    8.04
  -6   3  29   18.43    7.79
   6  -3 -29   11.77    7.14
  -6   3  30   24.09    9.87
   6  -3 -30   22.79    9.40
  -6   3  31    5.13    5.56
  -6   3  32   -0.00    3.81
  -6   3  33   11.77    6.43
  -6   3  34    9.23    7.19
  -6   3  35    2.80    5.51
  -6   3  36    6.46    6.01
  -6  -3  36    1.94    3.05
  -6   3  37   -0.00    5.07
  -6  -3  37    0.67    3.61
  -6  -3  38    4.18    4.31
  -6   4   1  170.18   30.10
  -6   4   1  231.23   32.66
   6  -4  -1  209.63   30.44
   6  -4  -1  208.55   32.95
   6   4  -1  204.59   31.09
   6   4  -1  300.95   34.96
  -6  -4   1  154.90   30.50
  -6  -4   1  178.70   31.47
  -6   4   2   10.74    5.75
  -6   4   2   13.68    6.59
   6  -4  -2   17.26    5.71
   6  -4  -2   13.36    7.33
   6   4  -2   24.15    7.53
   6   4  -2   13.58    5.97
  -6  -4   2   11.51    6.47
  -6  -4   2   11.09    5.73
  -6   4   3    8.56    5.47
  -6   4   3    7.44    5.58
   6  -4  -3    0.35    3.07
   6  -4  -3    9.47    6.54
   6   4  -3    5.65    3.74
   6   4  -3    6.77    4.86
  -6  -4   3    9.91    5.41
  -6  -4   3    2.45    3.96
  -6   4   4    6.28    5.40
  -6   4   4   17.93    7.20
   6  -4  -4   11.00    6.57
   6   4  -4   17.07    5.85
   6   4  -4   23.49    7.51
  -6  -4   4    7.60    5.43
  -6  -4   4   18.38    6.98
  -6   4   5  325.78   42.45
  -6   4   5  273.13   41.86
   6  -4  -5  249.57   41.98
   6   4  -5  250.82   39.78
   6   4  -5  262.00   40.92
  -6  -4   5  290.78   41.57
  -6  -4   5  292.01   41.72
  -6   4   6  256.21   43.42
  -6   4   6  310.61   45.13
   6  -4  -6  311.17   45.91
   6   4  -6  297.16   43.00
   6   4  -6  421.33   46.21
  -6  -4   6  262.07   43.10
  -6  -4   6  272.49   43.45
  -6   4   7   77.65   15.52
  -6   4   7   94.54   16.98
   6  -4  -7   86.71   17.17
   6   4  -7   71.09   13.93
  -6  -4   7   60.81   13.83
  -6  -4   7   56.45   13.64
  -6   4   8    5.95    5.32
  -6   4   8    9.64    6.28
   6  -4  -8   10.08    6.73
   6   4  -8    9.10    4.98
  -6  -4   8    9.43    5.02
  -6  -4   8    3.99    4.62
  -6   4   9   66.64   14.55
  -6   4   9   61.64   14.51
   6  -4  -9   62.65   15.10
   6   4  -9   65.95   12.88
   6   4  -9   68.74   13.07
  -6  -4   9   55.17   12.42
  -6  -4   9   46.66   12.41
  -6   4  10   38.62   11.10
  -6   4  10   42.34   11.54
   6  -4 -10   38.20   11.57
   6   4 -10   42.27    9.58
   6   4 -10   23.88    7.96
  -6  -4  10   36.65    9.02
  -6  -4  10   50.97   10.90
  -6   4  11  147.77   27.50
  -6   4  11  160.93   28.40
   6  -4 -11  170.58   29.12
   6   4 -11  175.25   26.17
   6   4 -11  162.02   25.87
  -6   4  12  107.67   22.04
  -6   4  12  124.57   23.48
   6  -4 -12  119.97   23.24
   6   4 -12  118.93   20.15
   6   4 -12  139.64   20.92
  -6  -4  12  114.45   19.60
  -6   4  13   45.72   12.02
  -6   4  13   49.99   12.96
   6  -4 -13   51.34   13.46
   6   4 -13   43.92   10.28
   6   4 -13   36.65    9.39
  -6  -4  13   51.47   10.33
  -6   4  14   -0.00    4.35
  -6   4  14    0.44    4.53
   6  -4 -14   -0.00    4.45
   6   4 -14    0.19    2.48
   6   4 -14    0.00    2.99
  -6  -4  14   -0.00    2.04
  -6  -4  14    0.18    3.43
  -6   4  15  126.64   24.08
  -6   4  15  120.13   24.12
   6  -4 -15  110.13   23.67
   6   4 -15  151.94   21.93
   6   4 -15  115.52   20.03
  -6  -4  15  135.63   20.62
  -6  -4  15  128.83   22.22
  -6   4  16  160.22   29.31
   6  -4 -16  169.30   30.01
   6   4 -16  231.56   27.77
   6   4 -16  161.18   25.01
  -6  -4  16  144.66   24.75
  -6  -4  16  152.19   26.67
  -6   4  17   10.06    7.49
   6  -4 -17    9.03    7.55
   6   4 -17   13.61    5.44
  -6  -4  17    6.67    4.05
  -6  -4  17   15.20    6.60
   6   4 -18   52.45   12.25
  -6  -4  18   76.37   12.85
  -6  -4  19   92.50   16.25
  -6  -4  20  111.98   18.87
   6  -4 -21    5.85    5.35
  -6  -4  21   16.83    5.61
   6  -4 -22    6.52    5.58
   6  -4 -23    1.67    4.06
   6  -4 -24   -0.00    3.62
   6  -4 -25    7.63    5.89
  -6   4  26   10.36    6.73
   6  -4 -26   22.65    8.29
  -6   4  27    6.06    6.47
   6  -4 -27   14.83    7.19
  -6   4  28   30.38   10.26
   6  -4 -28   25.74    9.10
  -6   4  29   -0.00    4.81
   6  -4 -29    1.03    4.97
  -6   4  30   21.36    9.34
   6  -4 -30   21.78    9.09
  -6   4  31    0.00    4.45
   6  -4 -31   -0.00    3.93
  -6   4  32   20.01    8.17
   6  -4 -32   19.88    8.94
  -6   4  33   10.60    6.31
  -6   4  34    0.97    5.79
  -6   4  35   -0.00    5.98
  -6   4  36    0.00    5.65
  -6   4  37    7.07    7.55
  -6  -4  37    6.52    4.23
  -6  -4  38    5.69    4.39
  -6   5   1   12.00    6.27
  -6   5   1   11.69    5.87
   6  -5  -1   15.68    7.80
   6   5  -1   11.29    5.11
   6   5  -1   19.53    7.59
  -6  -5   1   20.90    8.02
  -6  -5   1   18.12    7.63
  -6   5   2  125.61   19.98
  -6   5   2   85.88   18.21
   6   5  -2   93.63   17.78
   6   5  -2  103.53   19.22
  -6  -5   2   80.80   17.92
  -6  -5   2  134.85   21.16
  -6   5   3  144.12   23.47
  -6   5   3  145.44   23.91
   6  -5  -3  112.84   23.14
   6   5  -3  148.79   22.55
   6   5  -3  131.46   23.07
  -6  -5   3  125.44   22.65
  -6  -5   3  105.44   22.10
  -6   5   4  139.75   22.71
   6  -5  -4  110.09   22.30
   6   5  -4  113.65   21.16
  -6  -5   4  106.84   20.78
  -6  -5   4  136.82   22.68
  -6   5   5    4.17    4.36
  -6   5   5    0.00    4.91
   6  -5  -5   12.27    6.64
   6   5  -5    5.76    4.22
   6   5  -5    5.78    3.67
  -6  -5   5    0.00    3.40
  -6  -5   5    3.25    4.30
  -6   5   6    2.59    4.57
  -6   5   6    2.66    3.83
   6  -5  -6    2.71    4.80
   6   5  -6    1.86    3.46
  -6  -5   6   -0.00    4.17
  -6  -5   6    1.07    3.81
  -6   5   7   85.87   16.66
  -6   5   7   70.75   16.08
   6  -5  -7   75.45   16.62
   6   5  -7   75.88   14.12
  -6  -5   7   63.08   13.97
  -6  -5   7   55.15   13.87
  -6   5   8   52.75   13.08
  -6   5   8   10.52    8.24
   6  -5  -8   67.64   14.70
   6   5  -8   60.57   11.09
   6   5  -8   64.42   11.84
  -6  -5   8   54.69   11.65
  -6  -5   8   46.48   11.17
  -6   5   9  113.85   20.50
  -6   5   9   85.78   18.65
   6  -5  -9  116.11   21.07
   6   5  -9  109.48   17.39
   6   5  -9   80.46   16.29
  -6  -5   9   87.78   17.23
  -6  -5   9   78.18   16.97
  -6   5  10   55.19   13.44
  -6   5  10   37.18   11.51
   6  -5 -10   39.89   12.73
   6   5 -10   46.11   10.30
   6   5 -10   44.64   10.50
  -6  -5  10   48.35   10.84
  -6   5  11    2.92    5.87
  -6   5  11    6.82    6.02
   6  -5 -11   14.42    7.10
   6   5 -11    6.06    4.31
   6   5 -11    2.07    3.51
  -6  -5  11    4.02    3.83
  -6   5  12    0.00    4.42
   6  -5 -12    5.07    6.02
   6   5 -12    5.72    4.44
   6   5 -12    6.42    4.33
  -6  -5  12    3.60    4.19
  -6   5  13  277.29   42.79
   6   5 -13  296.73   39.17
   6   5 -13  245.99   37.84
  -6  -5  13  255.46   38.08
  -6   5  14  308.68   47.34
   6  -5 -14  232.57   45.94
   6   5 -14  302.72   43.21
   6   5 -14  424.01   44.21
  -6  -5  14  287.06   42.45
  -6  -5  14  257.36   43.51
  -6   5  15   -0.00    4.50
   6  -5 -15   -0.00    5.24
   6   5 -15    2.41    3.49
   6   5 -15    0.00    2.18
  -6  -5  15    0.69    2.77
  -6  -5  15    2.55    4.07
  -6   5  16    6.00    5.93
   6  -5 -16    4.32    5.34
   6   5 -16   14.23    5.63
  -6  -5  16   16.87    5.27
  -6   5  17    1.73    4.42
  -6   5  17    1.72    5.25
   6  -5 -17    1.32    3.47
   6   5 -17    0.13    3.06
  -6  -5  17   -0.00    2.81
   6  -5 -18  133.65   23.29
  -6  -5  18  111.99   18.82
   6  -5 -19   18.89    7.42
  -6  -5  19   19.18    5.88
   6  -5 -20   15.73    7.64
  -6  -5  20   17.45    5.60
   6  -5 -21    0.33    3.45
   6  -5 -22    7.47    5.47
  -6   5  23   44.95   12.74
   6  -5 -23   45.59   12.68
  -6   5  24   49.26   13.59
   6  -5 -24   50.73   12.98
  -6   5  25   11.28    6.37
   6  -5 -25    9.22    6.60
  -6   5  26    2.42    4.30
   6  -5 -26   -0.00    3.01
  -6   5  27    3.42    4.65
   6  -5 -27   -0.00    3.92
  -6   5  28    8.52    6.37
   6  -5 -28    6.71    5.70
  -6   5  29   10.79    7.66
   6  -5 -29   27.24    9.62
  -6   5  30   17.38    8.49
   6  -5 -30   13.80    7.49
  -6   5  31   -0.00    4.69
   6  -5 -31    0.00    4.61
  -6   5  32   -0.00    5.27
   6  -5 -32    0.76    3.94
  -6   5  33    9.47    6.40
   6  -5 -33   12.33    7.65
  -6   5  34   15.34    7.81
  -6   5  35   16.88    8.61
  -6   5  36    0.00    4.33
  -6  -5  38    3.64    3.75
  -6   6   1  150.63   26.00
   6  -6  -1  166.71   27.94
   6   6  -1  118.13   24.92
  -6  -6   1  171.41   26.82
  -6  -6   1  168.42   27.22
  -6   6   2   33.62    9.69
   6  -6  -2   31.50   10.76
   6   6  -2   26.00    8.21
   6   6  -2   42.69   10.70
  -6  -6   2   38.06   10.29
  -6  -6   2   43.32   11.24
  -6   6   3   13.01    6.39
   6  -6  -3    5.99    5.74
   6   6  -3    5.37    3.78
   6   6  -3    2.21    4.45
  -6  -6   3    8.41    5.21
  -6  -6   3    9.50    6.18
  -6   6   4   27.20    9.04
   6  -6  -4   43.76   11.36
   6   6  -4   24.39    7.40
   6   6  -4   21.93    8.02
  -6  -6   4   20.86    7.66
  -6  -6   4   24.35    8.75
  -6   6   5  153.66   25.43
  -6   6   5  158.20   25.71
   6  -6  -5  127.09   25.14
   6   6  -5  104.81   21.55
   6   6  -5  156.86   24.64
  -6  -6   5  137.24   23.79
  -6  -6   5  149.98   24.67
  -6   6   6   84.65   19.22
  -6   6   6  101.87   19.94
   6  -6  -6  141.34   23.12
   6   6  -6  106.17   18.18
  -6  -6   6   87.22   18.10
  -6  -6   6   97.20   19.07
  -6   6   7   80.12   16.90
   6  -6  -7   73.08   17.14
   6   6  -7   81.00   14.71
  -6  -6   7   59.33   14.44
  -6  -6   7   71.20   15.33
  -6   6   8   28.37    9.79
   6  -6  -8   25.13   10.27
   6   6  -8   22.24    6.97
   6   6  -8   17.83    6.78
  -6  -6   8   13.37    6.30
  -6  -6   8   19.93    7.57
  -6   6   9   94.70   19.67
   6  -6  -9   99.08   20.83
   6   6  -9   98.41   17.09
   6   6  -9   82.84   16.82
  -6  -6   9  107.39   18.65
  -6   6  10   75.81   18.10
   6  -6 -10   90.35   19.86
   6   6 -10  105.23   16.88
   6   6 -10   87.49   16.19
  -6  -6  10   82.99   16.80
  -6   6  11   52.53   14.72
   6  -6 -11   73.61   17.31
   6   6 -11   98.88   14.98
   6   6 -11   54.34   12.47
  -6  -6  11   69.69   14.09
  -6   6  12  114.64   20.42
   6  -6 -12   70.31   18.11
   6   6 -12   89.31   15.46
   6   6 -12   81.36   14.91
  -6  -6  12   76.48   15.25
  -6  -6  12   75.07   15.93
  -6   6  13    0.30    4.44
   6  -6 -13   -0.00    4.88
   6   6 -13   -0.00    2.88
  -6  -6  13    0.00    2.80
  -6  -6  13    4.47    4.25
  -6   6  14   -0.00    4.86
  -6   6  14   -0.00    4.48
   6  -6 -14    0.69    3.77
   6  -6 -14   -0.00    4.90
   6   6 -14    0.00    2.83
  -6  -6  14    1.81    2.96
  -6   6  15   58.91   15.24
  -6   6  15   57.21   15.27
   6  -6 -15   40.35   12.59
   6  -6 -15   35.26   13.52
   6   6 -15   88.52   13.35
  -6  -6  15   67.78   12.06
  -6   6  16    7.07    7.04
   6  -6 -16    4.32    5.02
  -6  -6  16    6.92    3.97
  -6   6  17   15.07    8.64
   6  -6 -17   22.00    8.30
  -6  -6  17   20.00    5.90
   6  -6 -18   48.82   13.08
  -6  -6  18   50.97   10.15
   6  -6 -19   16.91    7.79
  -6   6  20    5.92    4.85
   6  -6 -20    5.44    5.19
  -6   6  21   21.63    8.84
   6  -6 -21   20.66    8.72
  -6   6  22    8.83    5.98
   6  -6 -22    2.96    4.70
  -6   6  23   27.51   10.34
   6  -6 -23   34.16   10.75
  -6   6  24   -0.00    3.55
   6  -6 -24   -0.00    4.14
  -6   6  25    3.95    6.55
   6  -6 -25   25.15    9.56
  -6   6  26   55.36   14.10
   6  -6 -26   24.94    9.95
  -6   6  27   19.39    8.69
   6  -6 -27   12.08    7.07
  -6   6  28    0.49    3.63
   6  -6 -28    0.00    5.09
  -6   6  29   -0.00    5.27
   6  -6 -29   -0.00    3.62
  -6   6  30    2.32    4.16
   6  -6 -30    2.80    4.83
  -6   6  31   24.86    9.79
   6  -6 -31    9.37    6.70
  -6   6  32   12.79    7.76
   6  -6 -32   12.21    7.89
  -6   6  33    9.38    8.02
   6  -6 -33    7.62    6.04
  -6   6  34   -0.00    5.03
   6  -6 -34    0.00    4.57
  -6   6  35   -0.00    5.55
  -6   6  36    1.94    5.31
  -6  -6  38    0.50    2.50
  -6   7   1   19.04    7.65
   6  -7  -1   20.13    9.07
   6   7  -1   21.32    7.91
  -6  -7   1    7.39    5.25
  -6  -7   1   10.59    6.75
  -6   7   2   20.21    8.39
   6  -7  -2   14.18    7.58
   6   7  -2   15.80    7.26
  -6  -7   2   17.30    7.60
  -6  -7   2   16.28    7.20
  -6   7   3  247.75   41.17
   6  -7  -3  272.34   42.56
   6   7  -3  248.90   40.46
  -6  -7   3  276.52   41.13
  -6  -7   3  276.54   41.56
   6  -7  -4   98.67   17.36
   6   7  -4   85.81   14.96
  -6  -7   4   79.88   14.43
  -6  -7   4   15.39    9.00
   6  -7  -5   16.67    8.31
   6   7  -5   21.94    6.84
  -6  -7   5   20.70    7.50
  -6  -7   5   13.63    6.89
   6  -7  -6    0.00    6.11
   6   7  -6   13.74    5.78
  -6  -7   6   15.41    7.06
  -6  -7   6   30.50    9.10
   6  -7  -7   12.08    8.13
   6   7  -7   14.98    6.17
   6   7  -7   32.95    8.72
  -6  -7   7   27.78    8.61
  -6  -7   7   11.04    6.60
   6  -7  -8   48.44   13.65
   6   7  -8   34.25    9.26
   6   7  -8   42.80   10.47
  -6  -7   8   61.88   12.54
  -6  -7   8   32.08   10.33
   6  -7  -9  160.83   30.26
   6   7  -9  161.77   25.64
  -6  -7   9  161.36   26.93
  -6   7  10   -0.00    5.05
   6  -7 -10    1.82    5.51
   6   7 -10    0.00    2.26
  -6  -7  10    0.00    3.67
  -6   7  11    0.99    5.21
   6  -7 -11    1.41    5.08
   6  -7 -11    0.66    5.75
   6   7 -11    1.87    3.31
  -6  -7  11    1.14    3.68
  -6   7  12   17.37    8.85
   6  -7 -12   12.78    6.57
   6  -7 -12   21.35   10.06
   6   7 -12   20.49    6.41
  -6  -7  12   23.55    7.90
  -6   7  13   88.76   23.28
   6  -7 -13  136.01   24.68
   6  -7 -13   94.29   24.13
   6   7 -13  151.46   22.09
  -6  -7  13  175.95   23.78
  -6   7  14    7.40    6.47
   6  -7 -14    7.67    5.97
   6  -7 -14    5.16    6.70
  -6  -7  14    6.30    4.19
  -6   7  15   -0.00    5.19
   6  -7 -15    1.60    3.69
   6  -7 -15    1.18    5.24
  -6  -7  15    2.60    3.16
  -6   7  16    6.88    6.84
   6  -7 -16   -0.00    4.14
  -6  -7  16    1.06    3.04
   6  -7 -17    6.45    5.54
  -6   7  18    8.23    6.75
   6  -7 -18    0.40    3.97
  -6   7  19   45.16   14.16
   6  -7 -19   91.80   17.37
  -6   7  20   12.83    7.21
   6  -7 -20    3.14    5.51
  -6   7  21    1.73    4.54
   6  -7 -21    5.27    5.79
  -6   7  22    2.33    5.39
   6  -7 -22    0.00    3.98
  -6   7  23   21.29    9.83
   6  -7 -23   19.82    8.53
  -6   7  24    8.61    6.76
   6  -7 -24    3.19    4.62
  -6   7  25   14.52    7.99
   6  -7 -25   27.12   10.25
  -6   7  26   -0.00    4.66
   6  -7 -26   -0.00    5.42
  -6   7  27    1.57    5.50
   6  -7 -27    6.43    5.98
  -6   7  28   19.57    9.17
   6  -7 -28    7.44    5.88
  -6   7  29   32.24   11.77
   6  -7 -29   39.94   12.25
  -6   7  30   -0.00    5.71
   6  -7 -30    0.99    4.12
  -6   7  31    3.26    5.98
   6  -7 -31   -0.00    3.53
  -6   7  32   -0.00    4.63
   6  -7 -32    2.72    5.47
  -6   7  33    5.09    6.02
   6  -7 -33    6.03    6.51
  -6   7  34    4.01    6.31
   6  -7 -34    2.55    5.03
  -6   7  35    5.58    6.54
   6  -7 -35    5.09    6.97
   6   8  -1  130.18   25.66
  -6  -8   1  148.48   26.15
  -6  -8   1  164.50   27.46
   6  -8  -2   18.58    8.80
   6   8  -2    3.96    5.01
  -6  -8   2    3.60    4.80
  -6  -8   2   15.31    7.21
   6  -8  -3   -0.00    5.83
  -6  -8   3   -0.00    3.36
  -6  -8   3    2.75    3.93
   6  -8  -4   -0.00    5.10
  -6  -8   4    4.55    5.00
   6  -8  -5  242.19   40.46
  -6  -8   5  245.45   38.12
  -6   8   6   21.05    8.53
   6  -8  -6    6.60    6.72
  -6  -8   6    1.23    4.67
  -6   8   7  123.49   22.85
   6  -8  -7   81.97   20.95
   6   8  -7  109.31   18.65
  -6  -8   7   97.31   19.38
  -6   8   8    8.94    6.99
   6  -8  -8    0.00    4.03
   6  -8  -8    4.22    5.93
   6   8  -8    2.01    3.43
  -6  -8   8    1.88    4.01
  -6   8   9  128.25   27.33
   6  -8  -9  161.69   27.73
   6   8  -9  157.55   24.84
  -6  -8   9  158.15   26.23
  -6   8  10   43.94   12.70
   6  -8 -10   59.15   12.99
   6  -8 -10   34.05   11.62
   6   8 -10   61.79   10.50
  -6  -8  10    4.47    5.96
   6  -8 -11  114.04   21.58
   6  -8 -11  103.22   23.17
  -6  -8  11  104.84   19.75
  -6   8  12   28.90   10.17
   6  -8 -12   20.19    7.91
   6  -8 -12    0.00    6.69
  -6  -8  12   17.96    7.09
  -6   8  13    3.91    5.35
   6  -8 -13    6.12    5.47
   6  -8 -13    3.80    6.24
  -6  -8  13    3.91    4.25
  -6   8  14    1.63    5.12
   6  -8 -14    4.51    5.53
  -6  -8  14    5.00    4.52
   6  -8 -15   90.98   20.96
  -6  -8  15  129.26   20.31
   6  -8 -16   -0.00    4.20
   6  -8 -17   43.59   13.17
  -6   8  18   -0.00    4.37
   6  -8 -18    0.75    4.21
  -6   8  19   15.09    8.50
   6  -8 -19   22.69    9.29
  -6   8  20    3.75    5.91
   6  -8 -20    3.13    6.56
  -6   8  21   23.24   10.31
   6  -8 -21   26.47   10.09
  -6   8  22    0.98    5.29
   6  -8 -22    0.88    4.07
  -6   8  23   11.51    8.28
   6  -8 -23   12.55    7.01
  -6   8  24    9.04    6.79
   6  -8 -24    2.46    5.46
  -6   8  25   23.82   10.50
   6  -8 -25   17.95    8.56
  -6   8  26    0.11    4.15
   6  -8 -26   11.75    6.82
  -6   8  27   18.96    9.44
   6  -8 -27    2.05    4.62
  -6   8  28   -0.00    5.92
   6  -8 -28    3.14    5.19
  -6   8  29    1.74    5.67
   6  -8 -29    0.00    3.82
  -6   8  30   -0.00    4.85
   6  -8 -30    0.13    4.08
  -6   8  31    9.46    7.56
   6  -8 -31    9.25    7.03
  -6   8  32    2.25    5.05
   6  -8 -32    4.89    6.24
  -6   8  33    0.00    4.67
   6  -8 -33    9.08    6.60
  -6   8  34   -0.00    6.05
   6  -8 -34    1.56    5.61
  -6   8  35    0.00    4.81
   6  -8 -35    1.30    5.05
   6  -8 -36    1.21    4.49
  -6   9   2   12.00    7.52
  -6  -9   2   15.94    7.78
  -6   9   3  184.28   30.04
  -6  -9   3  134.80   26.27
  -6   9   4   17.05    7.92
  -6  -9   4   15.44    7.46
  -6   9   5    0.81    4.50
  -6   9   5    3.99    4.54
   6  -9  -5   -0.00    4.40
  -6  -9   5    2.54    4.89
  -6   9   6   16.27    8.40
  -6   9   6   15.41    8.45
   6  -9  -6   19.31    7.65
  -6  -9   6   24.01    8.72
  -6   9   7   16.18    8.73
  -6   9   7   18.38    8.91
   6  -9  -7    3.00    4.86
  -6  -9   7   19.08    7.43
  -6   9   8   -0.00    4.51
   6  -9  -8    0.08    4.26
   6  -9  -8   -0.00    5.91
  -6  -9   8    0.25    3.71
  -6   9   9   91.78   20.31
   6  -9  -9  104.10   20.38
   6  -9  -9   97.59   21.68
  -6  -9   9   81.08   17.94
  -6   9  10    9.87    7.15
   6  -9 -10    3.93    6.20
   6  -9 -10    8.32    7.30
  -6  -9  10    3.19    4.56
  -6   9  11    0.00    3.94
   6  -9 -11    3.33    5.85
   6  -9 -11   -0.00    6.47
  -6  -9  11   -0.00    3.53
  -6   9  12    7.12    6.87
   6  -9 -12   -0.00    4.11
   6  -9 -12   -0.00    5.78
  -6  -9  12    5.13    4.68
  -6   9  13   95.64   20.38
   6  -9 -13   57.74   16.31
  -6  -9  13   99.96   17.44
  -6   9  14    5.60    6.57
   6  -9 -14    3.55    5.21
   6  -9 -15   16.56    8.16
   6  -9 -16   14.50    7.46
  -6   9  17    2.91    5.50
   6  -9 -17    4.10    5.11
  -6   9  18    2.47    5.00
   6  -9 -18    3.37    5.01
  -6   9  19   33.06   12.73
   6  -9 -19   45.75   13.34
  -6   9  20    3.21    5.08
   6  -9 -20    4.34    4.86
  -6   9  21    1.22    5.53
   6  -9 -21   -0.00    4.11
  -6   9  22   -0.00    4.43
   6  -9 -22    0.00    3.76
  -6   9  23   21.62   10.22
   6  -9 -23   36.05   11.71
  -6   9  24   -0.00    3.56
   6  -9 -24    0.00    3.57
  -6   9  25    4.99    7.22
   6  -9 -25   12.81    7.12
  -6   9  26    5.87    6.63
   6  -9 -26   -0.00    5.24
  -6   9  27    0.00    5.29
   6  -9 -27    1.10    5.09
  -6   9  28    1.72    4.49
   6  -9 -28   -0.00    3.87
  -6   9  29    8.55    7.59
   6  -9 -29    4.81    6.20
  -6   9  30    0.00    4.84
   6  -9 -30    7.26    6.87
  -6   9  31    4.11    6.02
   6  -9 -31    6.07    6.43
  -6   9  32    1.62    5.17
   6  -9 -32   -0.00    5.03
  -6   9  33    8.08    8.16
   6  -9 -33    0.06    4.92
  -6   9  34   -0.00    6.06
   6  -9 -34    2.38    4.92
   6  -9 -35    0.88    4.91
   6  -9 -36    0.39    3.10
  -6  10   1   23.57    9.45
   6 -10  -1   27.34    9.44
   6 -10  -1   38.55   12.96
  -6  10   2   21.18    8.63
   6 -10  -2   20.46    8.08
   6 -10  -2   21.97    9.70
  -6  10   3    2.58    5.46
   6 -10  -3    1.13    3.80
   6 -10  -3    4.38    6.54
  -6  10   4   16.22    7.84
   6 -10  -4    5.01    5.78
   6 -10  -4   13.42    8.52
   6 -10  -5   29.48   10.28
   6 -10  -5   19.37   10.74
  -6 -10   5   63.56   13.44
   6 -10  -6   -0.00    4.03
   6 -10  -6   -0.00    6.64
  -6 -10   6    0.70    4.59
   6 -10  -7   21.78    8.82
   6 -10  -7   14.65    9.47
  -6 -10   7   29.19    9.47
   6 -10  -8   -0.00    4.45
  -6 -10   8    3.30    4.96
  -6  10   9   -0.00    5.49
   6 -10  -9    1.26    5.13
  -6 -10   9    6.03    5.24
  -6  10  10    0.00    4.82
   6 -10 -10    1.49    4.12
  -6 -10  10    6.98    5.35
  -6  10  11   80.52   21.39
   6 -10 -11  113.11   21.76
  -6 -10  11  115.96   20.62
  -6  10  12    0.39    4.29
   6 -10 -12   -0.00    3.91
  -6 -10  12    1.39    3.99
  -6  10  13   21.43   10.32
   6 -10 -13   12.57    7.70
  -6  10  14   10.67    6.86
   6 -10 -14   -0.00    4.72
   6 -10 -15   56.12   15.37
   6 -10 -16    0.00    4.24
  -6  10  17   27.93   11.83
   6 -10 -17   42.84   12.42
  -6  10  18   -0.00    5.32
   6 -10 -18   -0.00    4.92
  -6  10  19    9.48    8.36
   6 -10 -19   12.67    8.24
  -6  10  20    3.84    6.43
   6 -10 -20   -0.00    6.19
  -6  10  21   49.73   15.03
   6 -10 -21   34.87   12.39
  -6  10  22   -0.00    3.94
   6 -10 -22    3.11    5.11
  -6  10  23   -0.00    5.59
   6 -10 -23    0.00    4.82
  -6  10  24   -0.00    5.03
   6 -10 -24   -0.00    4.66
  -6  10  25    8.84    7.69
   6 -10 -25    2.32    4.56
  -6  10  26    0.00    5.44
   6 -10 -26    0.38    4.39
  -6  10  27    6.57    6.33
   6 -10 -27    5.66    6.59
  -6  10  28   -0.00    5.01
   6 -10 -28    1.88    5.56
  -6  10  29    1.23    6.09
   6 -10 -29    0.00    4.37
  -6  10  30    6.94    7.10
   6 -10 -30   -0.00    6.06
  -6  10  31    7.07    6.83
   6 -10 -31    1.89    4.98
  -6  10  32    4.78    6.44
   6 -10 -32    0.00    5.76
  -6  10  33   -0.00    6.05
   6 -10 -33    9.54    8.56
  -6  10  34    1.06    4.69
   6 -11  -1    8.55    5.68
   6 -11  -1    2.49    5.64
  -6 -11   1   10.25    7.28
   6 -11  -2    0.00    3.66
   6 -11  -2   -0.00    5.53
  -6 -11   2    2.46    4.72
   6 -11  -3   30.84   10.79
   6 -11  -3   58.71   15.71
  -6 -11   3   49.43   13.35
   6 -11  -4    0.26    4.08
   6 -11  -4    2.18    5.98
   6 -11  -5    4.03    4.07
   6 -11  -5    3.27    5.84
   6 -11  -6    1.89    4.84
   6 -11  -6    1.95    5.35
   6 -11  -7    5.98    5.88
   6 -11  -7    5.83    7.53
   6 -11  -8   15.98    7.97
   6 -11  -8    3.11    6.98
  -6 -11   8   13.36    6.94
   6 -11  -9   54.46   12.94
   6 -11  -9   18.22   10.71
  -6 -11   9   33.44   10.59
   6 -11 -10    3.13    4.52
  -6 -11  10    0.00    4.17
   6 -11 -11   -0.00    4.61
   6 -11 -12    1.99    5.54
   6 -11 -13   77.65   18.09
   6 -11 -14    0.00    4.20
   6 -11 -15    0.00    4.75
   6 -11 -16   -0.00    4.10
   6 -11 -17   14.88    8.08
   6 -11 -18   -0.00    3.55
  -6  11  19   32.07   12.75
   6 -11 -19   37.89   12.42
  -6  11  20   -0.00    5.16
   6 -11 -20   -0.00    4.98
  -6  11  21    0.36    4.89
   6 -11 -21   -0.00    6.27
  -6  11  22    0.48    5.72
   6 -11 -22    0.94    3.88
  -6  11  23   22.44   11.23
   6 -11 -23    9.43    8.05
  -6  11  24    2.59    5.59
   6 -11 -24    2.36    4.80
  -6  11  25    6.55    7.74
   6 -11 -25    0.63    4.97
  -6  11  26    3.55    6.34
   6 -11 -26   -0.00    3.51
  -6  11  27    2.88    5.37
   6 -11 -27    6.62    6.24
  -6  11  28   -0.00    4.47
   6 -11 -28   -0.00    6.15
  -6  11  29    7.70    8.31
   6 -11 -29    5.45    7.00
  -6  11  30    1.60    5.73
   6 -11 -30    0.80    4.80
  -6  11  31    2.08    5.98
   6 -11 -31    0.13    5.52
  -6  11  32    7.44    7.77
  -6  11  33    1.31    5.26
   6 -12  -1   69.33   14.52
   6 -12  -1   42.99   13.67
  -6 -12   1   23.87   10.21
   6 -12  -2    1.41    4.30
   6 -12  -2   -0.00    4.85
  -6 -12   2    4.70    5.09
   6 -12  -3   -0.00    4.27
   6 -12  -3   -0.00    6.03
  -6 -12   3   -0.00    5.24
   6 -12  -4    3.61    4.25
   6 -12  -4    2.75    6.90
  -6 -12   4    0.63    4.54
   6 -12  -5   46.38   12.68
   6 -12  -5   25.58   11.67
  -6 -12   5   39.69   12.21
   6 -12  -6    0.00    4.28
   6 -12  -6   -0.00    4.80
  -6 -12   6   -0.00    4.17
   6 -12  -7    1.82    4.62
   6 -12  -7    2.78    6.53
   6 -12  -8    1.17    5.02
   6 -12  -9   18.08    8.93
   6 -12 -10    4.68    5.18
   6 -12 -11   26.88   10.22
   6 -12 -12   -0.00    5.36
   6 -12 -13    6.11    7.18
   6 -12 -14    9.49    6.33
   6 -12 -15   15.68    8.05
   6 -12 -16    0.00    3.20
   6 -12 -17    5.18    5.39
   6 -12 -18   -0.00    4.08
   6 -12 -19    5.47    5.38
   6 -12 -20   -0.00    4.71
   6 -12 -21   15.80    9.12
   6 -12 -22    1.01    4.55
   6 -12 -23   -0.00    3.84
   6 -12 -24    0.09    3.54
   6 -12 -25    7.15    6.59
   6 -12 -26    1.23    6.38
   6 -12 -27    4.07    5.65
   6 -12 -28   -0.00    4.72
   6 -13  -1   22.92    8.58
   6 -13  -1    4.80    6.68
  -6 -13   1    4.87    5.90
   6 -13  -2    1.57    4.32
   6 -13  -2    3.15    6.21
  -6 -13   2   11.34    7.24
   6 -13  -3   72.87   15.56
   6 -13  -3   20.02   11.09
  -6 -13   3   62.44   14.91
   6 -13  -4   14.92    7.87
   6 -13  -4   11.66    8.24
  -6 -13   4   17.01    8.83
   6 -13  -5   14.85    7.88
   6 -13  -5    4.99    7.11
  -6 -13   5    7.69    5.79
   6 -13  -6    7.57    6.37
  -6 -13   6    0.00    4.42
   6 -13  -7   10.77    6.45
   6 -13  -8   15.53    7.89
   6 -13  -9   46.67   13.87
   6 -13 -10    4.10    5.16
   6 -13 -11    1.37    5.40
   6 -13 -12   12.86    8.20
   6 -13 -13   16.70    8.68
   6 -13 -14    0.00    4.62
   6 -13 -15    1.31    5.75
   6 -13 -16    0.00    3.77
   6 -13 -17    3.45    4.87
   6 -13 -18    5.38    5.89
   6 -13 -19   17.21    8.91
   6 -13 -20   -0.00    5.47
   6 -13 -21   -0.00    5.70
   6 -13 -22   -0.00    3.41
   6 -13 -23    0.00    5.05
   6 -13 -24   -0.00    4.05
   6 -14  -1   23.57    8.99
   6 -14  -1    6.88    7.76
  -6 -14   1   25.20    9.91
   6 -14  -2    6.66    5.65
  -6 -14   2    3.66    5.71
   6 -14  -3   -0.00    3.95
  -6 -14   3   -0.00    4.85
   6 -14  -4   -0.00    4.50
  -6 -14   4    9.47    6.10
   6 -14  -5   29.03   11.08
  -6 -14   5   29.24   11.19
   6 -14  -6   15.50    8.14
   6 -14  -7   15.43    8.71
   6 -14  -8    0.00    4.69
   6 -14  -9   14.42    8.17
   6 -14 -10    0.83    4.77
   6 -14 -11   12.84    7.91
   6 -14 -12    2.28    5.08
   6 -14 -13    0.34    3.98
   6 -14 -14   -0.00    4.75
   6 -14 -15    5.64    7.20
   6 -14 -16    9.76    7.63
   6 -14 -17    2.50    5.06
   6 -14 -18    2.66    4.59
   6 -14 -19    7.21    6.56
   6 -14 -20   -0.00    5.78
   6 -14 -21    8.23    7.39
   6 -15  -1   -0.00    3.69
  -6 -15   1   -0.00    3.81
   6 -15  -2   18.67    8.26
  -6 -15   2    8.83    6.32
   6 -15  -3   10.87    7.33
  -6 -15   3    6.57    6.79
   6 -15  -4   11.37    7.05
   6 -15  -5    1.17    3.72
   6 -15  -6    4.72    5.53
   6 -15  -7    0.00    3.99
   6 -15  -8    9.67    7.64
   6 -15  -9    4.42    5.17
   6 -15 -10    0.00    4.04
   6 -15 -11   -0.00    4.82
   6 -15 -12    2.70    5.04
   6 -15 -13   -0.00    5.12
   6 -15 -14    5.54    6.98
   6 -15 -15    0.00    4.33
   6 -15 -16   -0.00    5.76
   6 -15 -17    4.32    5.97
   6 -16  -1    5.91    4.97
  -6 -16   1    3.05    4.63
   6 -16  -2    4.98    5.53
   6 -16  -3    2.65    4.88
   6 -16  -4    1.65    4.66
   6 -16  -5    0.00    4.40
   6 -16  -6    1.00    4.82
   6 -16  -7    1.27    5.45
   6 -16  -8   -0.00    4.77
   6 -16  -9    0.02    3.10
   6 -16 -10   -0.00    2.79
   6 -16 -11    4.11    5.80
   6 -16 -12    2.88    5.20
   6 -16 -13    0.50    3.81
   6 -17  -1   -0.00    5.35
   6 -17  -2    3.66    5.59
   6 -17  -3    9.28    7.11
   6 -17  -4    0.54    2.82
   6 -17  -5   -0.00    4.07
   6 -17  -6    0.00    5.36
   6 -17  -7    1.05    4.38
   6 -17  -8    5.17    6.25
   6 -17  -9   -0.00    5.03
   6 -18  -1    9.18    6.86
   6 -18  -2    3.79    5.03
   6 -18  -3    0.00    3.94
   6 -18  -4    0.00    5.83
  -5   0   1    5.09    5.02
  -5   0   1    0.81    3.49
   5   0  -1    0.79    4.20
   5   0  -1   -0.00    3.72
  -5   0   2    0.00    2.52
  -5   0   2   -0.00    3.11
   5   0  -2    0.00    3.44
   5   0  -2    0.06    3.89
  -5   0   3  100.63   15.99
  -5   0   3   79.62   15.94
   5   0  -3   94.16   16.33
   5   0  -3   88.88   16.49
  -5   0   4   -0.00    3.19
  -5   0   4   -0.00    3.67
   5   0  -4    0.57    3.31
   5   0  -4    5.22    4.14
  -5   0   5 2438.56  319.58
  -5   0   5 2404.17  320.81
   5   0  -5 2646.77  320.33
   5   0  -5 2590.98  321.48
  -5   0   6   -0.00    3.65
  -5   0   6    2.06    3.68
   5   0  -6   -0.00    3.72
   5   0  -6   -0.00    4.52
  -5   0   7   93.72   14.42
  -5   0   7   74.71   14.64
   5   0  -7   63.65   13.29
   5   0  -7   84.19   15.31
  -5   0   8    0.87    2.72
  -5   0   8   -0.00    4.34
   5   0  -8    0.00    3.17
   5   0  -8   -0.00    3.98
  -5   0   9  523.58   71.74
  -5   0   9  548.50   73.36
   5   0  -9  561.01   71.79
   5   0  -9  512.12   72.79
  -5   0  10   -0.00    2.46
  -5   0  10    0.02    3.16
   5   0 -10    1.17    2.75
   5   0 -10   -0.00    3.74
  -5   0  11   22.65    7.12
  -5   0  11   53.90   10.40
   5   0 -11   26.14    7.01
   5   0 -11   41.92    9.43
  -5   0  12    1.24    2.92
  -5   0  12    1.30    3.21
   5   0 -12   -0.00    2.63
  -5   0  13   12.25    5.22
  -5   0  13    5.89    5.34
   5   0 -13    6.99    3.84
  -5   0  14   -0.00    3.10
  -5   0  14    5.05    4.33
   5   0 -14    0.42    2.38
  -5   0  15  147.93   23.34
  -5   0  15  131.16   23.51
   5   0 -15  140.53   21.76
  -5   0  16   -0.00    2.42
  -5   0  16    0.71    2.98
   5   0 -16   -0.00    2.30
   5   0 -16   -0.00    2.69
  -5   0  17   93.07   17.77
  -5   0  17  101.80   18.84
   5   0 -17  100.27   16.59
  -5   0  18   -0.00    3.55
   5   0 -18    0.70    2.13
  -5   0  19  156.33   24.21
   5   0 -19  124.87   21.23
  -5   0  20    2.62    4.18
   5   0 -20    2.45    3.03
   5   0 -20    0.60    2.75
  -5   0  21  261.58   36.29
   5   0 -21  220.03   33.96
   5   0 -21  208.62   32.67
   5   0 -22    3.34    4.02
   5   0 -22   -0.00    2.79
   5   0 -23    2.46    3.48
   5   0 -23    0.48    2.41
   5   0 -24   -0.00    2.59
   5   0 -24    0.00    3.30
   5   0 -25   30.73    8.75
   5   0 -26    0.00    2.39
   5   0 -27   49.08   11.56
  -5   0  30   -0.00    3.57
  -5   0  31   35.61   10.10
  -5   0  32   -0.00    3.46
  -5   0  33    0.39    2.78
  -5   0  34    0.00    4.17
  -5   0  35   26.82    9.11
  -5   0  36    2.11    4.16
  -5   0  37   18.73    8.09
  -5   0  38    0.00    4.79
  -5   0  39   11.05    6.51
  -5   1   1  420.30   62.71
  -5   1   1  542.09   65.07
   5  -1  -1  463.37   63.46
   5  -1  -1  443.43   64.23
   5   1  -1  530.05   64.42
   5   1  -1  441.82   64.05
  -5  -1   1  468.37   64.06
  -5  -1   1  454.92   63.93
  -5   1   2    4.34    3.93
  -5   1   2   -0.00    3.45
   5  -1  -2    0.00    3.14
   5  -1  -2    0.00    3.86
   5   1  -2    6.68    4.22
   5   1  -2    0.00    4.01
  -5  -1   2   11.36    4.97
  -5  -1   2    3.14    4.30
  -5   1   3  512.76   69.51
  -5   1   3  501.79   70.56
   5  -1  -3  532.65   69.79
   5  -1  -3  575.02   71.77
   5   1  -3  567.91   70.70
   5   1  -3  546.56   71.05
  -5  -1   3  427.74   69.12
  -5  -1   3  532.77   70.71
  -5   1   4   15.69    5.34
  -5   1   4   19.01    6.41
   5  -1  -4   12.25    5.26
   5  -1  -4   12.78    6.48
   5   1  -4   12.30    5.34
   5   1  -4   15.66    5.90
  -5  -1   4    7.94    4.95
  -5  -1   4   13.63    5.65
  -5   1   5  109.23   17.09
  -5   1   5   87.92   17.53
   5  -1  -5   82.82   16.27
   5  -1  -5  103.86   18.70
   5   1  -5  118.48   18.05
   5   1  -5  118.44   18.48
  -5  -1   5   96.88   16.68
  -5  -1   5   96.55   17.58
  -5   1   6  546.72   80.76
  -5   1   6  644.56   82.99
   5  -1  -6  682.23   81.51
   5  -1  -6  702.33   83.90
   5   1  -6  532.30   81.01
  -5  -1   6  622.02   81.14
  -5  -1   6  605.90   82.20
  -5   1   7  654.90   87.56
  -5   1   7  680.78   89.09
   5  -1  -7  686.61   87.34
   5  -1  -7  692.26   89.44
   5   1  -7  657.21   87.64
   5   1  -7  636.19   88.18
  -5  -1   7  673.60   87.22
  -5  -1   7  606.04   87.98
  -5   1   8   -0.00    3.20
  -5   1   8    0.19    4.23
   5  -1  -8   -0.00    2.82
   5  -1  -8   -0.00    3.89
   5   1  -8   -0.00    2.99
   5   1  -8    1.62    3.85
  -5  -1   8   -0.00    2.93
  -5  -1   8    0.00    3.66
  -5   1   9   46.93   10.48
  -5   1   9   61.95   12.23
   5  -1  -9   36.82    9.17
   5  -1  -9   58.67   12.24
   5   1  -9   44.31    9.88
   5   1  -9   51.70   10.92
  -5  -1   9   47.09    9.70
  -5   1  10    0.00    3.07
  -5   1  10    2.95    4.52
   5  -1 -10    3.81    2.80
   5  -1 -10    2.52    3.89
   5   1 -10    1.90    2.99
  -5  -1  10    1.68    3.05
  -5  -1  10    2.63    4.36
  -5   1  11  163.19   27.90
  -5   1  11  168.24   29.04
   5  -1 -11  190.20   27.57
   5  -1 -11  179.39   29.17
   5   1 -11  178.47   27.26
  -5  -1  11  206.83   27.83
  -5  -1  11  207.06   29.29
  -5   1  12   17.05    5.97
  -5   1  12   14.99    6.49
   5  -1 -12    5.58    3.74
   5  -1 -12    8.86    5.70
   5   1 -12   19.38    5.34
  -5  -1  12   17.28    5.27
  -5  -1  12   14.03    6.40
  -5   1  13  412.80   59.29
  -5   1  13  436.07   60.40
   5  -1 -13  461.53   58.26
   5  -1 -13  375.29   59.21
   5   1 -13  434.16   57.67
   5   1 -13  446.72   58.95
  -5  -1  13  420.25   58.06
  -5  -1  13  408.74   59.08
  -5   1  14   -0.00    2.44
  -5   1  14    1.60    3.65
   5  -1 -14   -0.00    3.00
   5  -1 -14    2.91    3.67
   5   1 -14    1.65    2.55
   5   1 -14    3.76    3.23
  -5  -1  14    1.55    2.84
  -5   1  15   32.29    9.57
  -5   1  15   43.91   10.83
   5  -1 -15   42.70    9.22
   5  -1 -15   40.05   10.33
   5   1 -15   43.49    8.88
   5   1 -15   44.50    9.71
  -5  -1  15   38.26    9.15
  -5   1  16   -0.00    3.29
  -5   1  16    4.38    5.25
   5  -1 -16    4.12    3.70
   5   1 -16    2.38    3.31
  -5  -1  16    1.61    3.19
  -5   1  17   27.27    8.75
  -5   1  17   32.67    9.79
   5  -1 -17   27.81    7.50
   5   1 -17   35.29    7.73
   5   1 -17   35.55    8.47
  -5  -1  17   31.09    8.21
  -5   1  18    4.47    4.47
  -5   1  18    4.84    4.51
   5  -1 -18    2.20    3.35
   5   1 -18    2.74    2.89
  -5  -1  18    3.22    3.22
  -5   1  19  179.15   29.95
  -5   1  19  192.17   30.80
   5  -1 -19  188.54   29.36
   5  -1 -19  181.50   28.01
   5   1 -19  192.32   27.47
  -5  -1  19  198.03   29.44
  -5  -1  19  153.86   28.69
  -5   1  20    2.77    4.24
  -5   1  20    4.48    4.93
   5  -1 -20    3.86    4.18
   5  -1 -20    9.06    4.52
   5   1 -20    9.32    4.05
  -5  -1  20    8.62    4.89
  -5  -1  20    0.86    3.87
   5  -1 -21    5.99    4.72
   5  -1 -21    5.31    3.68
   5   1 -21   10.43    4.69
   5   1 -21    4.21    2.96
  -5  -1  21    1.27    2.81
   5  -1 -22   11.79    5.60
   5   1 -22   26.36    7.03
   5   1 -22   20.50    5.87
   5  -1 -23   50.88   12.18
   5   1 -23   61.25   12.29
   5   1 -23   62.40   11.66
   5  -1 -24    2.73    3.21
   5   1 -24    2.04    2.95
   5  -1 -25   15.96    7.10
   5   1 -25   30.04    8.00
   5  -1 -27   56.73   13.06
   5  -1 -28   13.83    6.36
  -5   1  29   71.43   15.29
  -5   1  30    0.00    3.30
  -5   1  31   -0.00    3.25
  -5   1  32    4.81    4.80
  -5  -1  32   -0.00    3.44
  -5   1  33   49.31   12.67
  -5  -1  33   51.48   12.04
  -5   1  34    0.54    4.44
  -5  -1  34    2.76    4.08
  -5   1  35    5.72    4.96
  -5  -1  35   16.95    6.86
  -5   1  36    0.09    3.67
  -5  -1  36    3.03    3.74
  -5   1  37    3.67    5.49
  -5  -1  37    6.67    5.23
  -5   1  38   -0.00    4.11
  -5  -1  38   -0.00    3.68
  -5   1  39    0.00    4.74
  -5  -1  39   10.84    5.65
  -5   2   1    7.56    4.11
  -5   2   1    3.20    4.86
   5  -2  -1    4.67    3.88
   5  -2  -1    3.62    4.07
   5   2  -1    7.59    4.34
   5   2  -1    2.28    3.85
  -5  -2   1    0.01    3.39
  -5  -2   1    6.06    4.51
  -5   2   2    0.00    4.16
  -5   2   2   26.69    7.34
   5  -2  -2   25.51    6.38
   5  -2  -2   13.53    6.50
   5   2  -2   15.03    5.75
   5   2  -2   18.45    6.65
  -5  -2   2   17.63    6.28
  -5  -2   2   16.56    6.22
  -5   2   3  164.76   28.15
  -5   2   3  328.54   33.23
   5  -2  -3  144.43   27.52
   5  -2  -3  225.10   31.16
   5   2  -3  180.46   28.82
   5   2  -3  222.04   30.32
  -5  -2   3  193.53   29.55
  -5  -2   3  194.51   29.63
  -5   2   4   66.75   13.69
  -5   2   4   80.84   15.37
   5  -2  -4   74.38   13.90
   5  -2  -4   79.47   15.54
   5   2  -4   85.86   14.67
   5   2  -4   75.52   14.67
  -5  -2   4   86.72   15.27
  -5  -2   4   81.01   15.00
  -5   2   5  650.42   87.30
  -5   2   5  750.06   89.44
   5  -2  -5  601.71   86.39
   5  -2  -5  697.59   89.42
   5   2  -5  669.12   87.52
   5   2  -5  657.41   87.87
  -5  -2   5  592.79   86.85
  -5  -2   5  701.05   88.21
  -5   2   6    8.62    5.00
  -5   2   6   11.26    6.10
   5  -2  -6    6.57    3.79
   5  -2  -6    8.66    5.33
   5   2  -6    9.42    4.96
   5   2  -6    8.49    4.66
  -5  -2   6    5.70    4.73
  -5  -2   6   11.81    5.16
  -5   2   7  107.95   17.90
  -5   2   7  124.42   19.52
   5  -2  -7  115.03   17.27
   5  -2  -7  128.72   20.03
   5   2  -7  124.71   18.11
   5   2  -7  110.39   17.88
  -5  -2   7   64.30   15.32
  -5  -2   7   78.49   16.72
  -5   2   8    9.00    5.17
  -5   2   8   16.62    6.65
   5  -2  -8   13.55    4.91
   5  -2  -8   13.96    6.68
   5   2  -8   11.07    4.71
  -5  -2   8    8.72    4.34
  -5  -2   8    8.17    4.79
  -5   2   9  611.86   86.60
   5  -2  -9  613.97   87.55
   5   2  -9  617.60   85.71
  -5  -2   9  652.94   85.22
  -5  -2   9  742.63   87.35
  -5   2  10    1.93    4.47
  -5   2  10    0.00    3.65
   5  -2 -10    2.70    3.01
   5  -2 -10    4.25    4.68
   5   2 -10    3.92    3.93
   5   2 -10    3.89    3.57
  -5  -2  10    3.32    2.77
  -5  -2  10    2.20    3.55
  -5   2  11    8.66    5.54
  -5   2  11    8.39    5.64
   5  -2 -11    9.77    4.31
   5  -2 -11   15.83    6.77
   5   2 -11    9.25    4.54
   5   2 -11    6.80    4.33
  -5  -2  11    3.46    2.98
  -5   2  12  111.44   17.57
  -5   2  12   57.73   14.84
   5  -2 -12   84.89   14.55
   5  -2 -12   95.30   17.03
   5   2 -12   79.23   14.11
   5   2 -12   67.42   13.76
  -5  -2  12   83.60   13.95
  -5   2  13   45.02   11.10
  -5   2  13   17.38    8.87
   5  -2 -13   52.44   10.29
   5  -2 -13   57.73   12.54
   5   2 -13   52.99   10.09
   5   2 -13   58.47   10.39
  -5  -2  13   53.80    9.77
  -5   2  14   28.35    9.18
  -5   2  14   31.17    9.70
   5  -2 -14   40.77    8.88
   5  -2 -14   35.76   10.03
   5   2 -14   37.08    8.22
   5   2 -14   33.24    8.13
  -5  -2  14   37.96    8.23
  -5   2  15  419.02   57.48
  -5   2  15  429.52   57.94
   5  -2 -15  525.23   56.53
   5  -2 -15  383.36   57.10
   5   2 -15  415.30   54.23
   5   2 -15  351.17   53.80
  -5  -2  15  328.51   53.52
  -5  -2  15  402.29   55.62
  -5   2  16    0.00    3.75
  -5   2  16    4.14    5.18
   5  -2 -16    1.77    2.69
   5  -2 -16    0.00    3.87
   5   2 -16    1.70    2.70
   5   2 -16    2.86    2.88
  -5  -2  16    3.54    3.16
  -5  -2  16    5.49    3.78
  -5   2  17    3.54    4.33
  -5   2  17    8.91    5.62
   5  -2 -17    6.28    3.80
   5   2 -17    8.35    3.76
   5   2 -17    6.48    3.51
  -5  -2  17    7.58    4.05
  -5  -2  17    8.19    4.95
  -5   2  18    0.97    2.71
  -5   2  18    0.00    4.19
   5  -2 -18    1.29    3.44
   5  -2 -18    0.00    2.44
   5   2 -18    2.42    2.71
  -5  -2  18   -0.00    2.30
  -5  -2  18    0.00    3.60
  -5   2  19  135.98   22.90
   5  -2 -19   91.05   19.13
   5   2 -19  106.98   17.85
  -5  -2  19  116.34   19.26
  -5  -2  19  121.44   20.30
  -5   2  20   58.12   14.18
   5  -2 -20   48.75   12.30
   5   2 -20   74.73   12.10
  -5  -2  20   55.53   12.21
  -5  -2  20   60.94   12.97
   5  -2 -21    2.37    3.64
   5   2 -21    3.86    3.39
  -5  -2  21    5.92    4.05
   5  -2 -22   10.61    5.69
   5   2 -22   14.13    5.75
  -5  -2  22   11.69    5.03
   5  -2 -23   19.29    7.27
   5   2 -23   15.31    5.61
   5  -2 -24    3.66    4.53
   5   2 -24    0.91    2.71
   5  -2 -25  112.58   20.93
   5  -2 -26   17.72    7.03
  -5   2  27   66.87   15.05
  -5   2  28    1.77    4.37
  -5   2  29   23.21    8.73
  -5   2  30    7.46    5.30
  -5   2  31   50.33   13.08
  -5   2  32    2.89    4.80
  -5   2  33    4.70    4.95
  -5  -2  33    0.79    2.32
  -5   2  34    0.74    3.21
  -5  -2  34    0.51    2.97
  -5   2  35   11.97    6.39
  -5  -2  35    7.28    5.06
  -5   2  36    0.00    4.29
  -5  -2  36    0.00    3.49
  -5   2  37   12.90    7.07
  -5  -2  37    5.62    4.60
  -5   2  38    6.76    5.95
  -5  -2  38   -0.00    3.78
  -5  -2  39    4.14    4.44
  -5   3   1  311.99   46.20
  -5   3   1  342.93   47.64
   5  -3  -1  281.53   45.38
   5  -3  -1  319.97   47.95
   5   3  -1  346.35   46.94
   5   3  -1  376.36   48.36
  -5  -3   1  313.91   47.19
  -5  -3   1  410.89   48.84
  -5   3   2   42.68   10.21
  -5   3   2   56.44   11.78
   5  -3  -2   70.05   11.40
   5  -3  -2   44.64   11.48
   5   3  -2   36.99    9.93
   5   3  -2   49.81   11.11
  -5  -3   2   61.33   12.15
  -5  -3   2   48.37   11.31
  -5   3   3  144.40   20.37
  -5   3   3  110.25   20.05
   5  -3  -3  120.91   19.12
   5  -3  -3  126.60   21.28
   5   3  -3  105.62   19.07
   5   3  -3  125.88   20.34
  -5  -3   3   91.71   18.98
  -5  -3   3  112.39   19.71
  -5   3   4   -0.00    3.94
  -5   3   4    2.50    4.14
   5  -3  -4    7.81    4.39
   5  -3  -4   -0.00    5.73
   5   3  -4    0.00    3.31
   5   3  -4    1.92    3.91
  -5  -3   4    2.96    4.49
  -5  -3   4    3.00    3.90
  -5   3   5  189.98   31.99
  -5   3   5  224.65   33.43
   5  -3  -5  265.84   32.35
   5  -3  -5  263.74   34.99
   5   3  -5  190.03   31.27
   5   3  -5  233.13   32.71
  -5  -3   5  175.61   31.40
  -5  -3   5  212.97   32.19
  -5   3   6  258.76   35.07
   5  -3  -6  185.64   33.44
   5   3  -6  208.14   32.24
  -5  -3   6  243.00   33.28
  -5  -3   6  215.04   32.92
  -5   3   7   86.18   16.67
  -5   3   7   83.23   17.04
   5  -3  -7   78.14   15.01
   5  -3  -7  114.72   18.67
   5   3  -7   92.42   15.83
  -5  -3   7  116.37   16.81
  -5  -3   7   66.42   15.11
  -5   3   8  113.89   19.38
  -5   3   8  101.20   19.19
   5  -3  -8  100.89   17.45
   5  -3  -8   87.57   18.74
   5   3  -8  105.88   17.63
  -5  -3   8  110.29   17.49
  -5  -3   8  104.49   18.19
  -5   3   9   77.17   17.14
  -5   3   9  120.86   19.61
   5  -3  -9   98.17   16.60
   5  -3  -9   85.64   18.00
   5   3  -9  101.59   16.63
   5   3  -9   97.66   16.53
  -5  -3   9   94.32   16.03
  -5   3  10   13.21    6.84
  -5   3  10   24.18    8.04
   5  -3 -10   20.08    6.19
   5  -3 -10   14.65    7.17
   5   3 -10   24.05    6.63
   5   3 -10   24.96    6.61
  -5  -3  10   20.71    6.00
  -5   3  11   -0.00    3.18
  -5   3  11    1.57    3.92
   5  -3 -11    0.00    2.58
   5  -3 -11   -0.00    4.33
   5   3 -11   -0.00    2.90
   5   3 -11   -0.00    2.83
  -5  -3  11   -0.00    2.47
  -5   3  12   15.37    7.06
  -5   3  12   28.91    8.77
   5  -3 -12   24.12    7.15
   5  -3 -12   29.57    9.18
   5   3 -12   17.82    6.01
   5   3 -12   32.92    7.12
  -5  -3  12   26.19    6.33
  -5  -3  12   20.29    7.08
  -5   3  13  193.38   32.40
  -5   3  13  193.50   32.39
   5  -3 -13  189.85   30.45
   5  -3 -13  190.80   32.56
   5   3 -13  212.39   30.19
  -5  -3  13  199.24   29.12
  -5  -3  13  232.66   31.35
  -5   3  14   19.43    7.98
  -5   3  14   15.64    7.34
   5  -3 -14   30.39    7.76
   5  -3 -14   25.51    8.76
   5   3 -14    3.87    4.11
   5   3 -14   22.58    5.87
  -5  -3  14   34.30    6.54
  -5  -3  14   29.78    7.55
  -5   3  15    2.54    4.41
  -5   3  15    2.85    4.22
   5  -3 -15    7.28    5.86
   5   3 -15    8.63    4.07
   5   3 -15    4.17    3.25
  -5  -3  15   10.69    4.11
  -5  -3  15    9.88    4.72
  -5   3  16   63.12   13.38
  -5   3  16   27.99   10.24
   5  -3 -16   49.36   11.71
   5   3 -16   51.39    9.99
   5   3 -16   43.72    8.74
  -5  -3  16   52.63    9.63
  -5  -3  16   34.33    9.36
  -5   3  17   76.24   16.50
   5  -3 -17   78.59   15.69
   5   3 -17   87.69   14.21
  -5  -3  17   79.33   13.63
  -5  -3  17   58.35   13.64
  -5   3  18   24.87    8.39
   5  -3 -18   12.61    5.83
   5   3 -18   13.07    4.68
  -5  -3  18    6.98    3.96
  -5  -3  18   12.42    5.53
  -5   3  19    2.94    4.78
   5  -3 -19   -0.00    2.79
   5   3 -19   -0.00    2.42
  -5  -3  19   -0.00    2.09
  -5  -3  19    0.00    3.95
   5  -3 -20    0.27    3.22
   5   3 -20    0.38    2.96
  -5  -3  20    1.13    2.85
  -5  -3  20    0.72    3.03
   5  -3 -21   48.50   12.55
  -5  -3  21   67.70   12.51
   5  -3 -22   80.12   16.01
  -5  -3  22   69.97   14.03
  -5  -3  23  104.75   18.28
  -5   3  25    2.03    4.89
  -5   3  26    0.00    3.01
  -5   3  27   19.88    8.88
   5  -3 -27   42.38   10.65
  -5   3  28    0.00    4.18
   5  -3 -28    6.78    5.93
  -5   3  29   30.90   10.46
   5  -3 -29   29.92    9.89
  -5   3  30   -0.00    3.27
   5  -3 -30   -0.00    3.61
  -5   3  31   -0.00    3.71
   5  -3 -31    0.00    3.36
  -5   3  32    0.00    4.98
  -5   3  33   44.94   12.58
  -5   3  34   -0.00    4.73
  -5  -3  34    4.47    3.90
  -5   3  35   -0.00    5.28
  -5  -3  35    2.10    3.22
  -5   3  36    0.68    4.72
  -5  -3  36    0.20    2.82
  -5   3  37    3.47    4.20
  -5  -3  37    7.83    4.87
  -5   3  38    1.58    4.55
  -5  -3  38    0.27    3.02
  -5  -3  39   13.27    5.86
  -5   4   1   85.15   15.25
  -5   4   1   99.64   16.47
   5  -4  -1   71.94   13.93
   5  -4  -1   80.10   16.29
   5   4  -1   85.97   15.13
   5   4  -1   63.79   14.68
  -5  -4   1   73.42   15.15
  -5  -4   1   84.71   15.89
  -5   4   2    5.16    4.73
  -5   4   2    7.79    5.02
   5  -4  -2   15.48    5.05
   5  -4  -2   11.13    7.10
   5   4  -2   15.95    5.65
   5   4  -2   22.54    7.13
  -5  -4   2    9.65    6.21
  -5  -4   2    3.15    3.73
  -5   4   3   43.56   10.14
  -5   4   3   36.08   10.10
   5  -4  -3   40.98    9.25
   5  -4  -3   37.09   10.34
   5   4  -3   39.46    9.44
   5   4  -3   43.87   10.28
  -5  -4   3   45.98   10.10
  -5  -4   3   33.25    9.43
  -5   4   4   73.79   14.01
  -5   4   4   77.29   14.86
   5  -4  -4   70.93   12.94
   5  -4  -4   69.79   14.86
   5   4  -4   57.20   12.41
   5   4  -4   52.66   12.50
  -5  -4   4   88.81   14.65
  -5  -4   4   52.71   12.77
  -5   4   5  188.93   30.42
  -5   4   5  190.27   30.80
   5  -4  -5  197.84   29.18
   5  -4  -5  177.09   30.89
   5   4  -5  204.67   29.52
   5   4  -5  194.63   29.79
  -5  -4   5  174.80   29.48
  -5  -4   5  229.42   30.99
  -5   4   6   -0.00    3.67
  -5   4   6    2.98    4.68
   5  -4  -6    1.28    2.70
   5  -4  -6    2.53    4.94
   5   4  -6    0.17    2.46
  -5  -4   6    0.00    4.17
  -5  -4   6   -0.00    3.17
  -5   4   7    9.06    5.04
  -5   4   7    5.84    5.18
   5  -4  -7   16.89    5.65
   5  -4  -7   25.17    8.49
   5   4  -7    7.03    3.89
  -5  -4   7    3.87    4.17
  -5  -4   7   18.81    5.94
  -5   4   8   71.28   15.43
  -5   4   8   64.46   15.09
   5  -4  -8   76.99   14.19
   5  -4  -8   87.12   16.92
   5   4  -8   69.47   13.66
   5   4  -8   80.78   14.14
  -5  -4   8   81.04   14.29
  -5   4   9   88.70   19.74
  -5   4   9  119.13   21.13
   5  -4  -9  116.43   19.30
   5  -4  -9  130.98   22.34
   5   4  -9  100.72   18.14
   5   4  -9   99.31   18.09
  -5  -4   9  154.10   20.18
  -5   4  10  195.99   31.08
  -5   4  10  233.85   32.47
   5  -4 -10  188.98   29.11
   5  -4 -10  141.62   29.68
   5   4 -10  205.28   28.56
   5   4 -10  190.13   28.04
  -5  -4  10  178.93   27.84
  -5   4  11  225.40   32.42
  -5   4  11  204.13   31.64
   5  -4 -11  170.74   30.90
   5   4 -11  158.71   27.51
   5   4 -11  232.03   28.68
  -5  -4  11  193.54   27.87
  -5  -4  11  161.95   28.20
  -5   4  12    1.48    3.75
  -5   4  12    6.14    5.64
   5  -4 -12   -0.00    4.58
   5   4 -12    5.19    3.62
   5   4 -12    7.74    3.50
  -5  -4  12    9.70    3.67
  -5  -4  12    4.06    3.46
  -5   4  13    0.00    5.24
  -5   4  13    3.28    5.05
   5  -4 -13    5.32    5.28
   5   4 -13    5.45    3.40
   5   4 -13    3.77    2.90
  -5  -4  13    4.20    3.26
  -5  -4  13    2.98    3.64
  -5   4  14   28.64    9.36
  -5   4  14   34.08   10.18
   5  -4 -14   19.41    7.87
   5  -4 -14   22.59    8.79
   5   4 -14   32.11    7.40
   5   4 -14   31.55    6.53
  -5  -4  14   25.30    6.33
  -5  -4  14   23.72    7.09
  -5   4  15  337.98   50.32
  -5   4  15  317.50   49.89
   5  -4 -15  376.62   49.99
   5  -4 -15  339.29   50.92
   5   4 -15  330.42   46.15
   5   4 -15  337.71   44.95
  -5  -4  15  326.59   45.36
  -5  -4  15  310.62   46.70
  -5   4  16   82.96   17.37
   5  -4 -16   88.24   16.21
   5   4 -16   98.94   14.24
   5   4 -16   65.23   11.56
  -5  -4  16   68.18   12.35
  -5  -4  16   57.29   13.14
  -5   4  17  120.77   22.66
   5  -4 -17  129.04   21.62
   5   4 -17  126.38   18.92
  -5  -4  17  100.96   17.60
  -5  -4  17  105.83   18.98
  -5   4  18    7.73    5.65
   5  -4 -18    4.13    4.36
   5   4 -18    5.77    3.92
  -5  -4  18    6.64    3.59
  -5  -4  18    0.00    3.12
  -5   4  19  183.53   32.47
   5  -4 -19  194.99   31.04
   5   4 -19  179.51   27.89
  -5  -4  19  187.36   27.78
  -5  -4  19  200.25   29.26
  -5  -4  20   11.50    4.40
  -5  -4  20    4.50    3.98
  -5  -4  21   55.48   11.08
  -5   4  22   10.24    6.21
  -5   4  23    7.52    5.75
  -5   4  24    1.54    3.72
   5  -4 -24    0.14    3.18
  -5   4  25   32.37   10.93
   5  -4 -25   44.80   12.05
  -5   4  26   31.48   10.19
   5  -4 -26   26.14    9.58
  -5   4  27   11.66    7.41
   5  -4 -27   27.74    9.22
  -5   4  28   -0.00    5.09
   5  -4 -28   -0.00    4.32
  -5   4  29    5.81    6.48
   5  -4 -29   13.81    6.88
  -5   4  30   10.50    6.63
   5  -4 -30   14.02    7.13
  -5   4  31   35.17   10.71
   5  -4 -31   10.03    6.51
  -5   4  32   15.64    7.18
   5  -4 -32   14.47    7.59
  -5   4  33   -0.00    2.79
  -5   4  34   -0.00    5.00
  -5   4  35    8.85    6.46
  -5  -4  35   10.38    4.73
  -5   4  36    5.26    6.01
  -5  -4  36    7.49    4.85
  -5   4  37    7.51    6.62
  -5  -4  37    0.00    2.79
  -5   4  38   -0.00    4.35
  -5  -4  38   -0.00    3.17
  -5  -4  39   -0.00    2.62
  -5   5   1  190.01   32.56
  -5   5   1  204.02   33.03
   5  -5  -1  335.64   34.26
   5  -5  -1  202.43   33.86
   5   5  -1  205.65   32.16
   5   5  -1  227.41   33.85
  -5  -5   1  206.34   33.06
  -5  -5   1  183.59   32.80
  -5   5   2   72.20   13.43
  -5   5   2   66.59   13.14
   5  -5  -2   67.79   11.85
   5  -5  -2   60.75   13.65
   5   5  -2   70.50   12.37
   5   5  -2   40.08   11.20
  -5  -5   2   51.24   12.03
  -5  -5   2   33.29   10.54
  -5   5   3  190.48   28.53
  -5   5   3  193.38   28.65
   5  -5  -3  156.96   26.09
   5  -5  -3  177.47   28.97
   5   5  -3  198.66   27.29
   5   5  -3  142.01   26.60
  -5  -5   3  164.69   27.50
  -5   5   4   46.92   10.96
  -5   5   4   41.14   10.81
   5  -5  -4   32.62    8.80
   5  -5  -4   16.18    8.72
   5   5  -4   48.26    9.90
   5   5  -4   48.35   10.32
  -5  -5   4   46.16   10.31
  -5  -5   4   56.95   11.53
  -5   5   5   12.53    6.98
  -5   5   5   21.78    7.94
   5  -5  -5   19.69    6.32
   5  -5  -5   19.10    7.93
   5   5  -5   24.09    6.66
  -5  -5   5   23.44    7.37
  -5  -5   5   12.60    6.11
  -5   5   6    6.66    5.23
  -5   5   6   10.76    6.43
   5  -5  -6    5.12    4.29
   5  -5  -6    7.37    5.53
   5   5  -6    9.72    4.53
  -5  -5   6    7.26    5.05
  -5  -5   6   11.96    5.61
  -5   5   7  283.27   42.92
  -5   5   7  297.05   42.96
   5  -5  -7  279.64   43.08
   5   5  -7  297.41   40.66
  -5  -5   7  249.73   40.15
  -5  -5   7  282.47   41.11
  -5   5   8  152.91   25.46
  -5   5   8  138.70   24.59
   5  -5  -8  160.71   26.17
   5   5  -8  129.88   21.77
   5   5  -8  141.15   22.20
  -5  -5   8  128.61   22.44
  -5   5   9   18.60    7.35
  -5   5   9   -0.00    4.27
   5  -5  -9   10.52    6.75
   5   5  -9   29.53    6.71
   5   5  -9   23.10    6.11
  -5  -5   9   16.00    5.83
  -5   5  10   -0.00    3.55
  -5   5  10    3.84    5.16
   5  -5 -10    0.00    3.68
   5   5 -10    1.70    2.81
   5   5 -10    0.00    2.41
  -5  -5  10    4.44    3.67
  -5  -5  10    4.80    3.74
  -5   5  11    6.35    6.22
  -5   5  11    8.28    5.62
   5  -5 -11   11.78    7.02
   5   5 -11    5.93    3.73
   5   5 -11   15.21    4.67
  -5  -5  11    3.68    3.87
  -5  -5  11   16.32    5.96
  -5   5  12  271.05   42.15
  -5   5  12  295.22   42.43
   5  -5 -12  293.27   41.63
   5  -5 -12  275.90   42.58
   5   5 -12  257.60   37.81
   5   5 -12  283.01   37.42
  -5  -5  12  244.92   37.46
  -5  -5  12  246.75   38.38
  -5   5  13  308.04   38.71
  -5   5  13  303.93   38.24
   5  -5 -13  256.73   35.63
   5  -5 -13  235.59   36.77
   5   5 -13  437.59   35.36
   5   5 -13  109.48   28.96
  -5  -5  13  261.63   31.89
  -5  -5  13  251.75   33.21
  -5   5  14   15.11    8.12
  -5   5  14   14.45    6.93
   5  -5 -14   18.70    7.34
   5  -5 -14   32.12   10.83
   5   5 -14   16.58    5.35
   5   5 -14   26.02    5.67
  -5  -5  14   22.31    5.92
  -5  -5  14   39.47    8.46
  -5   5  15    3.84    4.52
   5  -5 -15    8.69    5.64
   5   5 -15    4.10    3.37
   5   5 -15    2.26    2.28
  -5  -5  15    3.86    2.81
  -5  -5  15    1.20    3.26
  -5   5  16   35.75   11.64
   5   5 -16   52.03    9.84
   5   5 -16   50.62    7.98
  -5  -5  16   46.77    9.11
  -5  -5  16   41.85   10.02
  -5   5  17   92.40   19.63
   5   5 -17   82.23   15.07
  -5  -5  17   98.14   15.06
  -5  -5  17   97.78   16.75
  -5   5  18   25.46   10.93
  -5  -5  18   38.94    7.66
  -5  -5  18   33.40    8.66
  -5  -5  19   93.43   15.09
  -5  -5  19   88.81   16.21
  -5   5  20    1.01    2.77
  -5  -5  20    0.69    2.31
  -5   5  21    8.01    6.16
   5  -5 -21    2.85    5.18
  -5   5  22   33.56   11.57
   5  -5 -22   76.27   15.14
  -5   5  23   37.69   11.14
   5  -5 -23   21.08    8.25
  -5   5  24   19.29    8.47
   5  -5 -24   13.98    7.04
  -5   5  25    1.33    4.91
   5  -5 -25    2.74    4.40
  -5   5  26   -0.00    4.30
   5  -5 -26    2.73    4.98
  -5   5  27    6.70    6.34
   5  -5 -27   14.82    7.12
  -5   5  28    7.23    6.57
   5  -5 -28   28.07    9.72
  -5   5  29   17.64    9.12
   5  -5 -29   23.09    9.12
  -5   5  30    6.81    7.51
   5  -5 -30    6.62    5.58
  -5   5  31   -0.00    4.26
   5  -5 -31   -0.00    2.77
  -5   5  32   10.23    7.98
   5  -5 -32    7.83    5.93
  -5   5  33    6.64    7.05
   5  -5 -33   12.31    7.43
  -5   5  34    8.25    7.22
  -5   5  35    0.00    4.78
  -5  -5  35    1.83    2.91
  -5   5  36    4.59    5.72
  -5  -5  36    5.38    3.30
  -5   5  37    3.90    5.45
  -5  -5  37    0.00    2.78
  -5  -5  38   14.56    5.51
  -5  -5  39    4.04    3.32
  -5  -5  40    4.62    3.74
  -5   6   1   43.07    9.86
  -5   6   1   27.29    8.52
   5  -6  -1   16.73    5.99
   5  -6  -1   20.45    8.41
   5   6  -1   17.74    6.22
   5   6  -1   19.05    7.55
  -5  -6   1   18.91    7.16
  -5  -6   1   26.12    8.50
  -5   6   2    0.00    3.16
  -5   6   2   -0.00    3.82
   5  -6  -2    5.50    3.35
   5  -6  -2   -0.00    5.80
   5   6  -2    1.19    2.83
   5   6  -2    1.33    3.20
  -5  -6   2    4.66    3.61
  -5  -6   2   -0.00    3.45
  -5   6   3   68.60   15.73
  -5   6   3   64.56   14.99
   5  -6  -3   87.88   17.60
   5   6  -3   95.12   15.31
   5   6  -3   54.01   13.99
  -5  -6   3   99.60   16.47
  -5  -6   3   83.39   16.05
  -5   6   4  125.95   22.40
  -5   6   4  144.55   22.74
   5  -6  -4   94.98   21.19
   5   6  -4  127.61   20.11
  -5  -6   4  120.21   20.77
  -5  -6   4  104.69   20.33
  -5   6   5   88.59   19.17
  -5   6   5   68.88   17.90
   5  -6  -5  108.97   21.04
   5   6  -5  116.83   18.32
  -5  -6   5  119.82   19.32
  -5  -6   5  131.72   20.27
  -5   6   6   27.00    9.62
  -5   6   6   22.73    8.38
   5  -6  -6   22.31    8.44
   5   6  -6   34.10    7.85
   5   6  -6   22.30    7.22
  -5  -6   6   22.07    7.59
  -5  -6   6   33.92    8.73
  -5   6   7   96.81   19.22
  -5   6   7  117.17   20.07
   5  -6  -7  113.43   20.87
   5   6  -7   72.63   15.49
   5   6  -7   96.01   16.98
  -5  -6   7  104.14   17.78
  -5   6   8   24.11    8.82
  -5   6   8   15.05    7.25
   5  -6  -8   17.61    8.21
   5   6  -8   29.36    7.25
  -5  -6   8   29.25    7.78
  -5   6   9   83.68   19.98
  -5   6   9  110.26   21.16
   5  -6  -9  130.65   23.03
   5   6  -9  109.45   18.09
   5   6  -9  110.28   18.12
  -5  -6   9  113.36   19.18
  -5   6  10  129.42   24.46
  -5   6  10  151.19   24.94
   5  -6 -10   96.00   21.88
   5  -6 -10  114.29   24.25
   5   6 -10  152.73   21.46
   5   6 -10  133.09   20.68
  -5  -6  10  136.63   21.82
  -5   6  11   80.79   19.25
  -5   6  11   89.65   19.66
   5  -6 -11  107.99   20.12
   5  -6 -11  129.82   22.89
   5   6 -11  103.44   17.10
   5   6 -11  117.80   17.17
  -5  -6  11  101.85   17.90
  -5  -6  11   88.95   17.65
  -5   6  12   20.28    8.66
   5  -6 -12   31.59    9.52
   5  -6 -12   39.79   11.68
   5   6 -12   28.83    7.18
   5   6 -12   26.37    6.49
  -5  -6  12   23.55    6.98
  -5  -6  12   29.72    8.02
  -5   6  13    5.94    5.89
   5  -6 -13    1.28    3.69
   5   6 -13    0.00    2.37
   5   6 -13    5.09    2.88
  -5  -6  13    4.13    3.47
  -5  -6  13    1.38    2.56
  -5   6  14  128.00   21.66
   5   6 -14   99.88   15.81
   5   6 -14   96.00   14.22
  -5  -6  14   72.14   14.87
  -5  -6  14   95.20   16.80
  -5   6  15  115.04   20.43
   5   6 -15   76.99   13.98
   5   6 -15   86.70   12.29
  -5  -6  15   67.19   13.34
  -5  -6  15   89.55   15.46
  -5   6  16   -0.00    4.89
  -5   6  16    0.39    3.57
   5   6 -16   -0.00    1.99
   5   6 -16   -0.00    1.01
  -5  -6  16    1.11    2.07
  -5  -6  16    1.51    2.87
  -5   6  17   67.81   17.76
   5  -6 -17   97.70   18.45
  -5  -6  17   74.66   13.41
  -5  -6  17   95.78   15.70
  -5   6  18   22.67   10.06
   5  -6 -18    4.81    5.44
  -5  -6  18   21.99    5.17
  -5  -6  18   18.87    6.05
  -5   6  19   24.69    9.41
   5  -6 -19   37.18   10.40
  -5   6  20    0.52    3.54
   5  -6 -20    1.38    4.45
  -5   6  21    9.32    6.29
   5  -6 -21   15.94    7.14
  -5   6  22   47.15   13.07
   5  -6 -22   36.43   11.14
  -5   6  23    0.34    4.98
   5  -6 -23    0.87    3.04
  -5   6  24    9.39    6.64
   5  -6 -24    4.37    5.29
  -5   6  25   17.85    8.53
   5  -6 -25    5.17    5.64
  -5   6  26   19.61    9.31
   5  -6 -26   25.15    9.76
  -5   6  27    8.61    6.89
   5  -6 -27   -0.00    3.93
  -5   6  28    1.58    4.27
   5  -6 -28    1.19    4.64
  -5   6  29    3.45    5.29
   5  -6 -29    5.15    5.39
  -5   6  30   33.59   10.92
   5  -6 -30   10.27    6.82
  -5   6  31   25.68    9.90
   5  -6 -31    6.34    6.43
  -5   6  32    0.48    4.26
   5  -6 -32   13.79    8.05
  -5   6  33    2.25    4.80
   5  -6 -33   -0.00    5.20
  -5   6  34    8.45    7.27
   5  -6 -34    0.32    4.94
  -5   6  35    0.00    5.51
  -5   6  36   22.09    9.75
  -5  -6  36   11.05    4.37
  -5   6  37    6.15    6.38
  -5  -6  37    3.64    3.08
  -5  -6  38    0.00    2.72
  -5  -6  39    0.47    2.73
  -5  -6  40    2.40    3.45
  -5   7   1    9.19    5.99
   5  -7  -1   20.71    8.35
   5   7  -1   11.08    5.29
   5   7  -1   15.42    6.54
  -5  -7   1   11.14    6.23
  -5  -7   1   17.31    6.83
  -5   7   2  177.74   30.27
   5  -7  -2  194.33   31.24
   5   7  -2  147.55   27.21
   5   7  -2  187.95   29.81
  -5  -7   2  210.27   30.18
  -5  -7   2  188.21   30.08
  -5   7   3  136.14   23.50
   5  -7  -3  128.10   23.42
   5   7  -3  126.81   20.60
   5   7  -3  105.78   20.86
  -5  -7   3  102.84   20.55
  -5  -7   3  137.29   22.56
  -5   7   4   46.91   14.22
   5  -7  -4   85.10   17.64
   5   7  -4  107.88   15.56
  -5  -7   4   70.20   14.76
  -5  -7   4   67.02   14.84
  -5   7   5   15.89    8.19
   5  -7  -5   17.71    7.79
   5   7  -5    8.81    4.65
  -5  -7   5   12.83    6.05
  -5  -7   5   18.18    6.93
  -5   7   6   29.11    9.80
   5  -7  -6   22.82    9.84
   5   7  -6   22.53    7.16
   5   7  -6   51.15   10.29
  -5  -7   6   24.48    8.14
  -5  -7   6   45.21   10.20
  -5   7   7  122.44   26.34
   5  -7  -7  165.22   27.15
   5  -7  -7  143.67   27.44
   5   7  -7  207.46   25.83
   5   7  -7  143.66   24.48
  -5  -7   7  148.90   25.21
  -5   7   8  320.22   51.10
  -5   7   8  262.52   48.93
   5  -7  -8  317.52   49.78
   5  -7  -8  446.94   54.89
   5   7  -8  389.40   48.11
   5   7  -8  317.65   47.41
  -5  -7   8  354.10   48.73
  -5   7   9   37.23   10.61
   5  -7  -9   39.10   11.86
   5   7  -9   33.46    7.77
   5   7  -9   32.42    8.02
  -5  -7   9   20.37    7.41
  -5  -7   9   23.75    8.02
  -5   7  10   22.28    8.03
   5  -7 -10    8.24    6.27
   5   7 -10    5.13    3.87
   5   7 -10   12.57    4.73
  -5  -7  10   24.75    7.07
  -5  -7  10   10.99    5.21
  -5   7  11   25.79    9.82
   5  -7 -11    5.57    6.65
   5   7 -11   11.53    4.65
   5   7 -11   19.00    5.40
  -5  -7  11   15.62    5.91
  -5  -7  11   23.98    7.12
  -5   7  12  144.63   25.88
  -5   7  12  165.96   27.15
   5  -7 -12  148.97   27.26
   5   7 -12  149.20   22.01
   5   7 -12  129.33   20.75
  -5  -7  12  126.50   22.21
  -5  -7  12  135.74   23.14
  -5   7  13   91.94   18.60
  -5   7  13  103.12   19.63
   5   7 -13   95.18   14.84
   5   7 -13   77.53   13.05
  -5  -7  13   59.76   14.10
  -5  -7  13   89.34   15.97
  -5   7  14    7.46    5.45
  -5   7  14    3.43    5.85
   5  -7 -14    0.00    3.45
   5   7 -14    3.02    2.66
   5   7 -14    1.85    2.04
  -5  -7  14    0.00    3.29
  -5  -7  14    1.66    3.64
  -5   7  15   56.49   13.34
  -5   7  15   26.01   11.05
   5  -7 -15   40.81   11.66
   5   7 -15   37.06    6.19
  -5  -7  15   41.18    8.79
  -5  -7  15   44.30    9.82
  -5   7  16    0.00    4.66
  -5   7  16    6.02    5.87
   5  -7 -16    2.50    3.98
  -5  -7  16    8.60    3.79
  -5   7  17   -0.00    5.07
   5  -7 -17    2.98    4.72
  -5  -7  17    1.24    2.74
   5  -7 -18  107.04   21.19
  -5   7  19    0.78    4.59
   5  -7 -19   -0.00    3.96
  -5   7  20    8.38    6.58
   5  -7 -20   10.60    6.21
  -5   7  21    7.64    6.57
   5  -7 -21    2.01    4.93
  -5   7  22   22.86    9.68
   5  -7 -22   19.82    8.94
  -5   7  23   13.91    8.35
   5  -7 -23   21.24    9.01
  -5   7  24   21.87    9.03
   5  -7 -24   13.43    7.90
  -5   7  25   -0.00    3.84
   5  -7 -25   14.12    7.51
  -5   7  26   -0.00    3.92
   5  -7 -26    0.00    3.82
  -5   7  27   23.74   10.13
   5  -7 -27   19.74    9.15
  -5   7  28   18.46    9.24
   5  -7 -28   21.43    9.99
  -5   7  29    2.65    5.76
   5  -7 -29   -0.00    4.50
  -5   7  30    5.62    6.22
   5  -7 -30    4.26    5.86
  -5   7  31    7.37    6.32
   5  -7 -31    0.90    5.13
  -5   7  32   12.59    8.23
   5  -7 -32   12.96    7.21
  -5   7  33    0.00    4.76
   5  -7 -33    4.50    5.62
  -5   7  34   29.96   11.26
   5  -7 -34    1.35    4.68
  -5   7  35   -0.00    5.38
   5  -7 -35    0.00    3.79
  -5   7  36    0.56    3.12
  -5  -7  36    0.00    2.32
  -5  -7  37    1.15    2.62
  -5  -7  38    5.83    3.59
  -5  -7  39    0.08    2.47
  -5   8   1   10.33    6.55
   5  -8  -1   22.94    8.74
   5   8  -1   13.60    7.57
  -5  -8   1   11.95    6.56
  -5  -8   1   29.57    9.15
  -5   8   2    8.53    6.06
   5  -8  -2    9.18    7.02
   5   8  -2   11.35    5.90
  -5  -8   2    5.17    4.74
  -5  -8   2   12.07    6.86
  -5   8   3    6.47    5.54
   5  -8  -3   13.45    7.11
   5   8  -3   24.99    7.14
   5   8  -3    5.01    5.12
  -5  -8   3   20.57    7.35
  -5  -8   3   17.76    6.97
  -5   8   4  371.89   63.72
   5  -8  -4  424.14   63.56
   5  -8  -4  406.16   64.51
   5   8  -4  652.74   64.11
  -5  -8   4  428.06   62.60
  -5  -8   4  396.45   62.85
  -5   8   5   42.62   12.05
   5  -8  -5   58.11   14.32
   5   8  -5   50.18   10.72
   5   8  -5   35.72   10.61
  -5  -8   5   65.80   12.95
  -5  -8   5   28.18   10.08
  -5   8   6  128.13   24.00
   5  -8  -6  130.28   24.94
   5   8  -6  151.95   22.06
   5   8  -6  111.51   21.43
  -5  -8   6  128.33   22.37
  -5  -8   6  120.73   22.87
  -5   8   7    0.00    3.89
   5  -8  -7   -0.00    4.31
   5   8  -7    3.12    3.10
   5   8  -7   -0.00    2.64
  -5  -8   7    1.18    3.90
  -5   8   8  100.68   20.15
   5  -8  -8   72.29   18.84
   5   8  -8   94.42   16.44
   5   8  -8   90.38   16.65
  -5  -8   8  101.85   17.88
  -5   8   9  144.06   24.63
   5  -8  -9  161.90   26.54
   5   8  -9  146.10   20.54
  -5  -8   9   74.70   18.81
  -5  -8   9  126.13   21.66
  -5   8  10   48.76   14.87
   5  -8 -10   68.19   15.53
   5  -8 -10   76.55   17.95
   5   8 -10   83.15   13.47
  -5  -8  10   43.06   12.33
  -5  -8  10  102.46   16.34
  -5   8  11   31.01   10.09
   5  -8 -11   14.64    7.93
   5  -8 -11   23.13    9.86
   5   8 -11   17.19    5.96
  -5  -8  11   35.93    8.52
  -5   8  12   35.31   11.60
   5  -8 -12   37.21   11.08
   5   8 -12   42.18    8.81
  -5  -8  12   32.69    9.10
  -5   8  13    6.94    6.18
   5  -8 -13   -0.00    4.37
  -5  -8  13   -0.00    3.32
  -5   8  14  100.07   22.58
   5  -8 -14  114.45   22.11
  -5  -8  14  121.89   19.77
  -5   8  15    2.22    5.26
   5  -8 -15   -0.00    3.82
   5   8 -15    0.00    0.97
  -5  -8  15    1.98    3.37
   5  -8 -16   28.03    9.83
   5  -8 -17    1.02    4.32
   5  -8 -18   -0.00    5.76
  -5   8  19    4.99    5.49
   5  -8 -19    0.00    4.87
  -5   8  20   68.42   17.47
   5  -8 -20   70.08   16.54
  -5   8  21    1.77    5.16
   5  -8 -21   -0.00    3.62
  -5   8  22   15.19    8.58
   5  -8 -22   12.55    7.21
  -5   8  23    1.73    5.64
   5  -8 -23    8.75    6.34
  -5   8  24   20.93   10.25
   5  -8 -24   29.66    9.94
  -5   8  25    1.78    5.46
   5  -8 -25   12.25    7.13
  -5   8  26   17.47    9.55
   5  -8 -26   20.35    9.06
  -5   8  27   -0.00    4.93
   5  -8 -27    2.06    5.18
  -5   8  28   -0.00    4.56
   5  -8 -28    1.11    3.72
  -5   8  29    0.00    5.56
   5  -8 -29    0.60    4.19
  -5   8  30    7.89    7.12
   5  -8 -30    6.45    6.16
  -5   8  31    7.99    6.71
   5  -8 -31   13.68    8.30
  -5   8  32   15.94    9.02
   5  -8 -32    8.94    6.92
  -5   8  33    1.11    5.47
   5  -8 -33    3.92    6.07
  -5   8  34    2.90    5.60
   5  -8 -34   -0.00    4.19
  -5   8  35   -0.00    5.11
   5  -8 -35    0.00    5.25
  -5   8  36    0.00    5.63
   5  -8 -36    3.23    5.64
   5  -8 -37   -0.00    3.37
  -5   9   1   -0.00    3.30
  -5  -9   1    3.04    4.39
  -5  -9   1    1.49    4.50
  -5   9   2  158.75   34.21
  -5  -9   2  327.34   38.26
  -5   9   3   12.61    6.99
  -5  -9   3   14.58    7.10
  -5   9   4    1.08    3.66
  -5  -9   4    3.69    4.27
  -5   9   5    2.82    4.03
   5  -9  -5   12.80    7.68
  -5  -9   5    8.26    5.37
  -5   9   6   52.44   13.94
   5  -9  -6   39.35   12.32
   5  -9  -6   51.54   14.64
   5   9  -6   57.89   11.83
  -5  -9   6   64.42   13.30
  -5   9   7   23.35    8.74
   5  -9  -7    7.01    4.86
   5  -9  -7    3.59    5.93
   5   9  -7    3.98    3.76
  -5  -9   7   23.56    7.46
  -5   9   8  151.15   26.92
   5  -9  -8  117.65   24.00
   5  -9  -8  129.72   26.51
   5   9  -8  139.60   22.52
  -5  -9   8  152.42   24.30
  -5   9   9    7.33    6.60
   5  -9  -9    6.11    4.90
   5  -9  -9   10.80    8.12
   5   9  -9   11.70    4.90
  -5  -9   9   12.11    5.62
  -5   9  10    4.11    5.39
   5  -9 -10    0.82    3.67
   5   9 -10    3.50    3.38
  -5  -9  10    0.82    3.93
  -5   9  11    2.19    5.07
   5  -9 -11    3.93    5.45
  -5  -9  11    9.84    5.37
   5  -9 -12  184.17   27.96
  -5  -9  12  125.90   23.51
  -5   9  13   24.85    9.69
   5  -9 -13    5.86    5.59
  -5  -9  13   13.00    5.60
  -5   9  14   37.91   13.11
   5  -9 -14   40.77   13.18
  -5  -9  14   48.64   10.71
  -5   9  15    0.77    5.04
   5  -9 -15    0.00    4.33
   5  -9 -16   27.02   10.11
   5  -9 -17    1.84    5.40
  -5   9  18   72.89   18.58
   5  -9 -18   72.89   17.20
  -5   9  19   22.04    9.24
   5  -9 -19   -0.00    4.02
  -5   9  20    5.47    5.84
   5  -9 -20   -0.00    4.59
  -5   9  21    7.60    7.17
   5  -9 -21    0.79    4.85
  -5   9  22   22.49   10.62
   5  -9 -22   54.27   13.70
  -5   9  23   -0.00    5.47
   5  -9 -23    3.34    5.79
  -5   9  24   29.09   11.59
   5  -9 -24   36.20   11.23
  -5   9  25   -0.00    5.73
   5  -9 -25    4.41    6.27
  -5   9  26    0.00    4.24
   5  -9 -26    8.58    7.17
  -5   9  27    4.26    6.43
   5  -9 -27    0.09    5.81
  -5   9  28   25.10   10.73
   5  -9 -28   22.04    9.61
  -5   9  29   -0.00    5.16
   5  -9 -29   -0.00    3.94
  -5   9  30   -0.00    6.18
   5  -9 -30    0.98    3.86
  -5   9  31    6.56    6.49
   5  -9 -31   -0.00    4.78
  -5   9  32    7.06    5.88
   5  -9 -32    6.83    7.61
  -5   9  33    3.77    5.87
   5  -9 -33   -0.00    4.54
  -5   9  34   11.73    7.33
   5  -9 -34    6.87    6.60
  -5   9  35    0.33    4.41
   5  -9 -35    0.65    4.33
   5  -9 -36   -0.00    4.81
   5  -9 -37    3.65    5.47
   5 -10  -1   12.97    6.81
   5 -10  -2    6.96    4.50
   5 -10  -2    4.46    5.89
  -5 -10   2   -0.00    4.27
   5 -10  -3    0.12    3.33
   5 -10  -3    3.83    5.27
  -5 -10   3    3.29    4.38
   5 -10  -4   23.79    8.19
   5 -10  -4    8.40    7.86
  -5 -10   4   17.69    7.67
  -5  10   5    6.19    6.99
   5 -10  -5    0.87    4.39
  -5 -10   5    2.65    4.50
  -5  10   6   23.62   10.04
   5 -10  -6   25.48    9.45
  -5 -10   6   36.21   10.29
  -5  10   7   14.72    7.99
   5 -10  -7   11.51    6.42
  -5 -10   7    9.69    6.30
  -5  10   8    0.00    5.09
   5 -10  -8   -0.00    4.84
   5  10  -8    4.10    3.42
  -5 -10   8    4.55    4.29
  -5  10   9    1.90    4.51
   5 -10  -9    4.80    6.22
  -5 -10   9    3.05    4.12
  -5  10  10   82.72   20.96
   5 -10 -10  110.78   21.32
  -5 -10  10  112.67   19.73
  -5  10  11    2.13    4.16
   5 -10 -11    0.00    4.93
  -5 -10  11    2.71    3.98
  -5  10  12    6.07    6.07
   5 -10 -12    2.64    4.17
  -5 -10  12   13.71    6.10
  -5  10  13    0.21    4.73
   5 -10 -13   13.25    7.56
  -5  10  14   40.49   13.91
   5 -10 -14   48.49   13.00
  -5  10  15   -0.00    4.98
   5 -10 -15    0.00    6.02
   5 -10 -16   27.44   10.28
   5 -10 -17    1.82    5.56
  -5  10  18   16.67    8.52
   5 -10 -18    5.12    6.05
  -5  10  19   -0.00    4.72
   5 -10 -19    2.76    4.62
  -5  10  20   31.17   12.70
   5 -10 -20   44.84   12.91
  -5  10  21    1.10    5.68
   5 -10 -21    0.00    4.12
  -5  10  22    2.08    5.96
   5 -10 -22   -0.00    4.27
  -5  10  23   -0.00    4.99
   5 -10 -23   -0.00    3.95
  -5  10  24   10.61    7.59
   5 -10 -24    1.15    5.38
  -5  10  25    2.74    5.25
   5 -10 -25    0.43    3.71
  -5  10  26   13.45    8.71
   5 -10 -26   13.68    8.09
  -5  10  27   -0.00    4.57
   5 -10 -27   -0.00    4.65
  -5  10  28   -0.00    3.48
   5 -10 -28    0.74    5.60
  -5  10  29    2.30    5.95
   5 -10 -29    0.47    5.01
  -5  10  30   28.24   11.95
   5 -10 -30   13.25    7.99
  -5  10  31   -0.00    5.52
   5 -10 -31    3.17    5.62
  -5  10  32    0.00    6.42
   5 -10 -32   -0.00    3.93
  -5  10  33    1.17    5.25
   5 -10 -33   -0.00    4.32
  -5  10  34    1.46    5.02
   5 -10 -34    8.14    6.88
  -5  10  35    7.36    6.84
   5 -10 -35   -0.00    6.19
   5 -11  -1   20.03    8.00
   5 -11  -1    8.41    7.47
   5 -11  -2   86.29   17.63
   5 -11  -2   73.03   18.25
   5 -11  -3   22.99    8.71
   5 -11  -3   22.39   10.41
   5 -11  -4    2.37    3.70
   5 -11  -4   -0.00    5.79
   5 -11  -5    1.53    3.75
   5 -11  -5    1.61    4.71
  -5 -11   5    1.86    3.99
   5 -11  -6    3.85    5.25
   5 -11  -6    8.92    7.78
  -5 -11   6    5.89    5.40
   5 -11  -7   -0.00    5.00
  -5 -11   7   -0.00    4.66
   5 -11  -8   46.49   13.10
  -5 -11   8   49.65   12.32
   5 -11  -9    5.12    5.89
  -5 -11   9    4.75    5.02
   5 -11 -10    4.58    5.01
  -5 -11  10   -0.00    4.44
   5 -11 -11    0.00    4.17
   5 -11 -12   59.16   15.10
   5 -11 -13    0.00    4.73
   5 -11 -14   24.52    9.78
   5 -11 -15    0.00    5.22
   5 -11 -16   22.25    9.13
   5 -11 -17    9.00    5.89
  -5  11  18   17.59   10.32
   5 -11 -18   33.64   11.63
  -5  11  19    4.89    6.12
   5 -11 -19   -0.00    3.73
  -5  11  20    0.00    4.46
   5 -11 -20   -0.00    6.12
  -5  11  21   -0.00    4.55
   5 -11 -21   -0.00    4.32
  -5  11  22   27.47   11.85
   5 -11 -22   31.52   11.11
  -5  11  23    8.93    8.17
   5 -11 -23    0.24    5.26
  -5  11  24    7.44    6.94
   5 -11 -24    8.06    6.60
  -5  11  25    7.30    6.78
   5 -11 -25   -0.00    3.49
  -5  11  26    6.85    6.26
   5 -11 -26   21.64    9.61
  -5  11  27   -0.00    5.05
   5 -11 -27    0.85    4.44
  -5  11  28   13.60    8.79
   5 -11 -28   27.35   10.78
  -5  11  29    1.55    4.75
   5 -11 -29    0.00    4.68
  -5  11  30    1.98    6.01
   5 -11 -30    0.00    5.07
  -5  11  31    5.91    6.24
   5 -11 -31    4.02    5.31
  -5  11  32    9.95    8.52
   5 -11 -32   23.02   10.25
  -5  11  33    1.64    6.15
  -5  11  34    7.12    7.47
   5 -12  -1    2.02    3.88
   5 -12  -1    6.19    6.58
  -5 -12   1    3.72    4.83
   5 -12  -2    2.37    4.92
   5 -12  -2    1.18    5.78
  -5 -12   2   -0.00    3.24
   5 -12  -3    0.00    4.54
   5 -12  -3    4.44    7.26
  -5 -12   3    0.00    4.06
   5 -12  -4   67.57   17.76
   5 -12  -5   10.70    6.48
   5 -12  -6   16.03    7.66
   5 -12  -7    0.00    2.87
   5 -12  -8   15.62    7.93
  -5 -12   8    7.58    5.13
   5 -12  -9   10.28    6.70
  -5 -12   9    9.15    6.08
   5 -12 -10   38.25   12.00
   5 -12 -11    4.58    5.16
   5 -12 -12   -0.00    4.10
   5 -12 -13    0.00    5.62
   5 -12 -14   17.18    8.54
   5 -12 -15    5.12    5.56
   5 -12 -16   35.19   11.83
   5 -12 -17   -0.00    3.70
   5 -12 -18   -0.00    4.51
   5 -12 -19    0.46    4.24
   5 -12 -20   34.73   11.64
   5 -12 -21    0.61    2.72
   5 -12 -22    3.41    5.66
   5 -12 -23   -0.00    4.25
   5 -12 -24   27.96   10.67
   5 -12 -25   -0.00    4.27
   5 -12 -26    6.46    6.94
   5 -12 -27   -0.00    7.39
   5 -12 -28   -0.00    4.95
   5 -12 -29   -0.00    5.67
   5 -13  -1   23.86    9.32
   5 -13  -1    8.07    8.16
  -5 -13   1    8.14    6.72
   5 -13  -2    5.68    5.67
  -5 -13   2   67.78   14.01
   5 -13  -3   12.02    7.43
  -5 -13   3    8.70    6.39
   5 -13  -4   26.23    9.56
  -5 -13   4   20.31    8.69
   5 -13  -5    1.07    3.17
  -5 -13   5   -0.00    3.78
   5 -13  -6   27.72   11.02
  -5 -13   6   54.34   13.19
   5 -13  -7   16.30    9.29
   5 -13  -8   45.97   13.78
   5 -13  -9    4.40    6.82
   5 -13 -10    2.90    4.87
   5 -13 -11    9.60    6.49
   5 -13 -12   33.10   11.33
   5 -13 -13    0.00    4.23
   5 -13 -14    6.55    7.24
   5 -13 -15   -0.00    2.75
   5 -13 -16    2.26    5.35
   5 -13 -17   -0.00    4.33
   5 -13 -18   10.35    8.63
   5 -13 -19    2.87    4.49
   5 -13 -20    2.54    5.01
   5 -13 -21    4.72    6.06
   5 -13 -22    1.53    4.24
   5 -13 -23    2.62    4.93
   5 -13 -24    2.33    5.15
   5 -13 -25    4.58    6.70
   5 -13 -26   -0.00    4.91
   5 -14  -1    6.65    5.20
  -5 -14   1    0.15    3.99
   5 -14  -2   -0.00    4.43
  -5 -14   2   -0.00    4.96
   5 -14  -3    1.36    4.60
  -5 -14   3    0.00    4.47
   5 -14  -4   23.61   10.10
  -5 -14   4   19.32    9.23
   5 -14  -5   33.24   11.47
  -5 -14   5   40.09   11.69
   5 -14  -6   17.27    9.50
   5 -14  -7   -0.00    3.92
   5 -14  -8    3.54    5.33
   5 -14  -9    6.79    5.45
   5 -14 -10   46.20   13.54
   5 -14 -11    7.04    6.91
   5 -14 -12   -0.00    4.01
   5 -14 -13   -0.00    4.22
   5 -14 -14   10.69    7.90
   5 -14 -15   15.75    8.00
   5 -14 -16   18.40    8.73
   5 -14 -17   -0.00    5.81
   5 -14 -18   -0.00    4.76
   5 -14 -19   -0.00    4.76
   5 -14 -20    5.11    5.90
   5 -14 -21    3.23    5.55
   5 -14 -22    8.64    7.91
   5 -14 -23   -0.00    6.11
   5 -15  -1   17.66    8.61
  -5 -15   1    2.46    5.95
   5 -15  -2   18.43    8.44
  -5 -15   2   16.03    8.60
   5 -15  -3   19.82    9.04
  -5 -15   3   17.05    8.77
   5 -15  -4   -0.00    4.34
   5 -15  -5    4.23    4.38
   5 -15  -6    9.91    6.75
   5 -15  -7   17.25    8.20
   5 -15  -8    3.48    5.53
   5 -15  -9   12.46    7.21
   5 -15 -10    1.65    4.58
   5 -15 -11   -0.00    4.81
   5 -15 -12   10.66    7.92
   5 -15 -13    9.71    7.04
   5 -15 -14   -0.00    4.75
   5 -15 -15    3.82    6.98
   5 -15 -16    1.21    5.42
   5 -15 -17    2.31    5.53
   5 -15 -18    0.71    5.53
   5 -15 -19    4.62    5.86
   5 -16  -1   -0.00    3.30
  -5 -16   1   -0.00    4.70
   5 -16  -2    3.77    6.36
   5 -16  -3    2.98    5.17
   5 -16  -4    0.39    4.71
   5 -16  -5    9.60    6.28
   5 -16  -6   10.04    6.91
   5 -16  -7   -0.00    4.03
   5 -16  -8    2.97    4.89
   5 -16  -9    0.00    4.96
   5 -16 -10    1.40    3.90
   5 -16 -11    0.00    5.66
   5 -16 -12   -0.00    4.58
   5 -16 -13   -0.00    3.72
   5 -16 -14   -0.00    5.70
   5 -16 -15   -0.00    6.11
   5 -17  -1    6.25    5.65
   5 -17  -2   17.68    8.57
   5 -17  -3    9.43    6.64
   5 -17  -4    1.27    4.53
   5 -17  -5    3.34    4.16
   5 -17  -6    2.09    5.24
   5 -17  -7    2.38    4.03
   5 -17  -8   -0.00    3.75
   5 -17  -9    2.50    5.20
   5 -17 -10    3.71    4.93
   5 -17 -11    4.03    6.20
   5 -18  -1   -0.00    5.51
   5 -18  -2   -0.00    3.97
   5 -18  -3   -0.00    5.34
   5 -18  -4   -0.00    4.92
   5 -18  -5    7.23    6.64
   5 -18  -6   -0.00    4.37
   5 -18  -7    3.26    5.31
  -4   0   1    1.59    2.75
  -4   0   1   -0.00    2.58
   4   0  -1    0.42    2.79
   4   0  -1   -0.00    2.96
  -4   0   2   17.24    5.52
  -4   0   2   18.94    6.35
   4   0  -2   29.14    6.51
   4   0  -2   24.38    6.69
  -4   0   3   -0.00    2.78
  -4   0   3   -0.00    3.19
   4   0  -3    0.78    3.06
   4   0  -3    0.86    2.80
  -4   0   4 1194.08  159.06
  -4   0   4 1309.58  160.49
   4   0  -4 1129.05  159.00
   4   0  -4 1416.05  161.02
  -4   0   5   -0.00    2.63
  -4   0   5    0.45    3.01
   4   0  -5   -0.00    2.58
   4   0  -5    0.49    2.65
  -4   0   6  736.93   93.54
  -4   0   6  700.94   94.44
   4   0  -6  808.88   93.91
   4   0  -6  617.73   93.91
  -4   0   7    2.75    3.25
  -4   0   7   -0.00    3.09
   4   0  -7    0.99    2.30
   4   0  -7    2.30    3.82
  -4   0   8 2499.94  344.48
  -4   0   8 2960.49  346.56
   4   0  -8 2971.14  344.97
   4   0  -8 2527.74  345.50
  -4   0   9    0.00    3.18
  -4   0   9    0.00    3.12
   4   0  -9   -0.00    2.44
   4   0  -9   -0.00    3.45
  -4   0  10   40.14    7.96
  -4   0  10   33.54    8.52
   4   0 -10   20.92    5.97
  -4   0  11   -0.00    3.01
  -4   0  11    1.21    2.92
   4   0 -11   -0.00    2.50
  -4   0  12    9.85    4.64
  -4   0  12   18.32    6.30
   4   0 -12    9.64    3.84
  -4   0  13    0.05    2.34
  -4   0  13    0.00    3.61
   4   0 -13    0.09    2.06
  -4   0  14 1342.63  187.79
   4   0 -14 1504.36  186.82
   4   0 -14 1541.49  189.53
  -4   0  15   -0.00    2.91
   4   0 -15    0.40    2.25
  -4   0  16   67.38   13.23
   4   0 -16   65.54   11.96
  -4   0  17   -0.00    2.86
   4   0 -17    0.07    2.46
   4   0 -17    0.00    2.47
  -4   0  18  157.61   28.76
   4   0 -18  170.68   28.23
   4   0 -18  248.23   29.18
   4   0 -19    0.00    2.18
   4   0 -19    0.00    2.43
   4   0 -20  168.63   25.48
   4   0 -20  157.04   24.68
  -4   0  21    1.10    3.91
   4   0 -21   -0.00    2.51
   4   0 -21   -0.00    2.16
  -4   0  22   17.77    7.20
   4   0 -22   25.23    7.13
   4   0 -22   20.08    6.28
   4   0 -23   -0.00    2.86
   4   0 -23    0.00    2.59
   4   0 -24   27.09    8.29
   4   0 -24   50.44    9.97
   4   0 -25   -0.00    3.40
   4   0 -26  118.81   20.60
  -4   0  27   -0.00    3.02
   4   0 -27    0.00    2.41
  -4   0  28   19.87    7.21
  -4   0  29    1.13    3.76
  -4   0  30   55.50   12.88
  -4   0  31   -0.00    3.60
  -4   0  32    1.89    3.70
  -4   0  33   -0.00    3.45
  -4   0  34   10.04    6.07
  -4   0  35   -0.00    4.33
  -4   0  36   30.43    9.94
  -4   0  37   -0.00    4.24
  -4   0  38   -0.00    3.60
  -4   0  39   -0.00    4.05
  -4   0  40   11.73    6.47
  -4   1   1   14.69    4.92
  -4   1   1   11.71    4.81
   4  -1  -1   11.31    4.84
   4  -1  -1   20.79    6.32
   4   1  -1    2.30    4.01
   4   1  -1   18.13    5.65
  -4  -1   1   25.72    6.65
  -4  -1   1   15.63    5.65
  -4   1   2  976.95  128.73
  -4   1   2  995.98  129.81
   4  -1  -2 1149.27  129.48
   4  -1  -2  976.26  129.96
   4   1  -2 1030.72  129.55
   4   1  -2  986.95  129.71
  -4  -1   2  784.07  128.51
  -4  -1   2 1182.22  130.52
  -4   1   3   16.44    5.21
  -4   1   3   33.96    7.58
   4  -1  -3   13.14    4.91
   4  -1  -3   22.74    6.62
   4   1  -3   29.66    6.87
   4   1  -3   26.82    6.78
  -4  -1   3   15.87    5.84
  -4  -1   3   18.79    5.98
  -4   1   4    1.78    2.96
  -4   1   4    5.37    4.02
   4  -1  -4    0.00    2.87
   4  -1  -4    0.00    3.71
   4   1  -4    1.76    3.22
   4   1  -4    3.14    3.62
  -4  -1   4    2.35    2.93
  -4  -1   4    2.97    3.15
  -4   1   5   20.45    5.19
  -4   1   5   14.34    5.28
   4  -1  -5    3.73    3.07
   4  -1  -5    9.78    5.02
   4   1  -5    8.65    3.95
   4   1  -5   14.66    4.97
  -4  -1   5   13.14    4.26
  -4  -1   5    6.24    3.84
  -4   1   6  411.71   51.66
  -4   1   6  453.98   53.33
   4  -1  -6  433.13   51.40
   4  -1  -6  193.41   49.97
   4   1  -6  418.71   51.71
   4   1  -6  521.78   53.29
  -4  -1   6  307.78   50.18
  -4  -1   6  569.79   53.93
  -4   1   7   37.54    8.58
  -4   1   7   47.09    9.88
   4  -1  -7   36.98    8.16
   4  -1  -7   45.99    9.93
   4   1  -7   44.50    8.92
  -4  -1   7   40.74    8.40
  -4  -1   7   52.21    9.86
  -4   1   8 1136.16  166.26
  -4   1   8 1293.47  167.80
   4  -1  -8 1354.59  166.27
   4  -1  -8 1226.49  167.41
   4   1  -8 1340.00  166.12
  -4  -1   8 1303.62  165.78
  -4  -1   8 1427.07  167.50
  -4   1   9   -0.00    2.22
  -4   1   9    0.75    3.65
   4  -1  -9    1.10    2.45
   4  -1  -9    7.33    4.85
   4   1  -9    0.00    2.62
  -4  -1   9   -0.00    2.32
  -4  -1   9    1.09    3.11
  -4   1  10  510.96   67.46
  -4   1  10  533.77   68.42
   4  -1 -10  530.68   66.54
   4  -1 -10  543.70   68.35
   4   1 -10  467.35   65.62
   4   1 -10  474.37   66.41
  -4  -1  10  468.54   65.73
  -4   1  11  166.40   25.42
  -4   1  11  151.30   25.50
   4  -1 -11  166.75   24.33
   4  -1 -11  167.13   25.81
   4   1 -11  160.83   23.72
   4   1 -11  186.34   24.92
  -4  -1  11  145.53   23.61
  -4   1  12  445.57   62.65
  -4   1  12  465.03   63.17
   4  -1 -12  484.01   61.65
   4  -1 -12  506.12   63.59
   4   1 -12  401.59   60.29
   4   1 -12  466.10   61.62
  -4  -1  12  470.76   61.41
  -4   1  13  112.84   17.27
  -4   1  13   96.48   16.95
   4  -1 -13   89.17   16.24
   4   1 -13  107.76   14.96
   4   1 -13   60.87   13.97
  -4  -1  13   91.85   15.21
  -4   1  14    1.80    2.70
  -4   1  14    2.05    3.19
   4  -1 -14    3.65    3.16
   4   1 -14    0.00    2.06
   4   1 -14    0.02    2.96
  -4  -1  14    0.54    2.57
  -4   1  15   52.88   10.65
  -4   1  15   38.19    9.69
   4  -1 -15   43.06    8.74
   4   1 -15   42.95    7.92
  -4  -1  15   28.62    7.71
  -4  -1  15   20.21    7.55
  -4   1  16  256.16   39.34
  -4   1  16  220.07   38.52
   4  -1 -16  304.17   39.37
   4  -1 -16  290.28   38.19
   4   1 -16  267.89   36.73
  -4  -1  16  254.52   37.96
  -4  -1  16  261.04   38.35
  -4   1  17    2.27    3.36
  -4   1  17    6.24    4.51
   4  -1 -17   -0.00    2.61
   4  -1 -17    0.05    2.88
   4   1 -17    0.74    2.11
  -4  -1  17    1.34    2.73
  -4  -1  17    0.69    3.23
  -4   1  18  366.94   50.12
   4  -1 -18  351.37   48.44
   4  -1 -18  340.35   47.76
   4   1 -18  339.77   47.70
   4   1 -18  351.17   46.62
  -4  -1  18  323.84   48.02
  -4  -1  18  319.60   48.11
  -4   1  19   12.57    6.85
   4  -1 -19   18.38    6.09
   4  -1 -19   31.01    7.35
   4   1 -19   24.23    6.34
   4   1 -19   16.28    4.93
  -4  -1  19   25.60    6.88
  -4  -1  19    7.70    5.35
  -4   1  20   27.63    8.88
   4  -1 -20   20.92    6.44
   4  -1 -20   33.73    7.57
   4   1 -20   15.86    5.48
   4   1 -20   18.29    5.32
  -4  -1  20   21.35    6.93
  -4   1  21    6.92    4.84
   4  -1 -21    6.86    4.36
   4  -1 -21   10.17    4.59
   4   1 -21    2.98    3.28
   4   1 -21    7.54    3.56
  -4  -1  21    8.93    5.04
   4  -1 -22  347.41   40.62
   4  -1 -22  269.97   38.63
   4   1 -22  269.41   37.88
   4   1 -22  238.01   36.72
  -4  -1  22  224.98   38.48
   4  -1 -23    2.27    3.72
   4  -1 -23   14.05    5.72
   4   1 -23    4.42    3.61
   4   1 -23    5.28    3.90
   4  -1 -24   12.99    5.92
   4  -1 -24   17.85    6.30
   4   1 -24   10.94    5.15
  -4   1  25   22.58    7.66
   4  -1 -25   37.24    9.18
   4   1 -25   16.81    6.37
  -4   1  26   74.62   12.64
   4  -1 -26   11.08    6.04
  -4   1  27   -0.00    3.20
   4  -1 -27    4.32    4.02
  -4   1  28   47.11   12.04
   4  -1 -28   46.25   12.00
  -4  -1  28   63.28   12.24
  -4   1  29   -0.00    3.10
  -4  -1  29    0.00    3.32
  -4   1  30    0.95    3.64
  -4  -1  30   -0.00    3.06
  -4   1  31   12.63    6.51
  -4  -1  31    1.85    3.86
  -4   1  32   45.05   11.71
  -4  -1  32   33.64    9.73
  -4   1  33    2.35    4.42
  -4  -1  33    1.24    4.05
  -4   1  34    7.37    6.07
  -4  -1  34    6.20    5.15
  -4   1  35    0.00    4.36
  -4  -1  35    2.25    3.68
  -4   1  36   13.29    6.76
  -4  -1  36   19.39    7.45
  -4   1  37    1.88    4.92
  -4  -1  37    3.68    4.08
  -4   1  38   10.69    6.51
  -4  -1  38    7.07    5.89
  -4   1  39    1.49    3.55
  -4  -1  39    1.21    3.38
  -4  -1  40   -0.00    3.27
  -4   2   1   81.57   13.63
  -4   2   1   49.39   12.88
   4  -2  -1   81.41   13.48
   4  -2  -1   82.93   14.80
   4   2  -1   91.21   14.41
   4   2  -1   98.10   15.12
  -4  -2   1   78.09   14.28
  -4  -2   1   93.99   14.92
  -4   2   2  210.95   29.33
  -4   2   2  226.44   30.67
   4  -2  -2  328.30   31.01
   4  -2  -2  195.69   30.35
   4   2  -2  176.98   29.02
   4   2  -2  186.43   29.51
  -4  -2   2  139.67   28.63
  -4  -2   2  217.43   30.09
  -4   2   3   10.73    4.67
  -4   2   3   17.15    6.06
   4  -2  -3   15.37    5.02
   4  -2  -3   18.95    6.34
   4   2  -3    8.30    4.19
   4   2  -3   18.14    5.63
  -4  -2   3    7.24    4.59
  -4  -2   3   18.66    5.47
  -4   2   4 1901.91  241.21
  -4   2   4 1756.44  241.72
   4  -2  -4 1896.60  240.62
   4  -2  -4 2291.33  243.85
   4   2  -4 1967.07  241.31
   4   2  -4 1678.04  240.78
  -4  -2   4 1865.74  241.30
  -4  -2   4 1921.29  241.49
  -4   2   5   34.67    8.52
  -4   2   5   44.99    9.81
   4  -2  -5   48.34    8.90
   4  -2  -5   47.56   10.32
   4   2  -5   32.87    8.21
   4   2  -5   37.90    8.65
  -4  -2   5   42.20    8.92
  -4  -2   5   43.03    9.10
  -4   2   6    5.44    3.86
  -4   2   6   -0.00    3.58
   4  -2  -6    2.63    2.69
   4  -2  -6    7.77    5.12
   4   2  -6    8.11    3.92
  -4  -2   6    4.07    3.02
  -4  -2   6   11.01    4.37
  -4   2   7  301.13   49.63
  -4   2   7  353.36   50.99
   4  -2  -7  430.27   50.21
   4  -2  -7  290.66   50.10
   4   2  -7  416.93   50.13
  -4  -2   7  454.42   49.92
  -4  -2   7  312.67   49.33
  -4   2   8  603.23   93.50
  -4   2   8  752.16   95.25
   4  -2  -8  692.65   93.11
   4  -2  -8  797.48   95.63
   4   2  -8  672.00   92.85
   4   2  -8  743.08   93.33
  -4  -2   8  753.43   92.71
  -4   2   9  192.49   30.92
  -4   2   9  203.04   31.62
   4  -2  -9  243.26   30.78
   4  -2  -9  246.97   32.65
   4   2  -9  207.39   29.79
   4   2  -9  230.51   30.14
  -4  -2   9  166.85   28.59
  -4   2  10   65.76   13.97
  -4   2  10   93.91   15.81
   4  -2 -10   80.09   13.70
   4  -2 -10   73.50   14.81
   4   2 -10   75.67   13.08
   4   2 -10   74.92   12.93
  -4  -2  10   69.62   12.24
  -4   2  11   66.46   13.12
  -4   2  11   58.86   13.07
   4  -2 -11   55.12   11.29
   4  -2 -11   63.19   13.28
   4   2 -11   73.02   11.59
   4   2 -11   50.24   10.44
  -4  -2  11   64.51   10.76
  -4  -2  11   57.53   11.38
  -4   2  12    0.00    4.05
  -4   2  12   -0.00    3.89
   4  -2 -12   -0.00    2.91
   4  -2 -12    1.48    3.70
   4   2 -12    0.78    2.65
   4   2 -12    0.85    2.95
  -4  -2  12    3.87    2.47
  -4  -2  12   -0.00    3.56
  -4   2  13   13.88    5.95
  -4   2  13   26.09    7.63
   4  -2 -13   14.86    5.43
   4  -2 -13   15.80    6.55
   4   2 -13   12.62    4.41
   4   2 -13   14.30    4.41
  -4  -2  13   13.15    4.39
  -4  -2  13   11.34    4.81
  -4   2  14  768.73  112.87
  -4   2  14  848.53  113.34
   4  -2 -14  762.54  111.15
   4   2 -14  812.29  109.74
   4   2 -14  785.68  110.00
  -4  -2  14 1126.49  111.67
  -4  -2  14  885.15  111.46
  -4   2  15   45.66   11.49
  -4   2  15   45.23   11.74
   4  -2 -15   49.51   11.14
   4  -2 -15   55.00   11.24
   4   2 -15   44.94    9.06
  -4  -2  15   52.81   10.05
  -4  -2  15   62.60   11.30
  -4   2  16   31.86    8.83
   4  -2 -16   17.62    6.44
   4  -2 -16   40.43    8.57
   4   2 -16   19.69    5.46
  -4  -2  16   23.52    6.23
  -4  -2  16   30.56    7.29
  -4   2  17   -0.00    4.65
   4  -2 -17   -0.00    2.13
   4  -2 -17    1.99    2.81
   4   2 -17    0.00    1.49
  -4  -2  17    0.69    2.66
  -4  -2  17    1.67    2.86
  -4   2  18  149.30   23.75
   4  -2 -18  134.90   21.60
   4  -2 -18  105.95   20.26
   4   2 -18  124.36   18.96
  -4  -2  18  132.19   20.38
  -4  -2  18  119.69   20.48
  -4   2  19  111.57   21.61
   4  -2 -19  150.38   21.59
   4  -2 -19  119.34   20.23
   4   2 -19  117.64   18.73
   4   2 -19  111.99   17.84
  -4  -2  19  113.00   19.14
  -4  -2  19  108.07   19.36
  -4   2  20   50.18   12.55
   4  -2 -20   58.40   11.86
   4  -2 -20   44.49   10.60
   4   2 -20   47.71    9.47
   4   2 -20   44.07    8.90
  -4  -2  20   44.23   10.33
  -4   2  21    4.37    4.08
   4  -2 -21    7.47    4.58
   4  -2 -21    5.56    4.47
   4   2 -21    0.00    2.13
   4   2 -21    2.87    2.42
  -4  -2  21    2.28    3.32
   4  -2 -22    8.70    4.78
   4   2 -22   12.97    4.28
   4   2 -22   11.89    4.25
  -4  -2  22    8.44    4.96
  -4   2  23    2.24    4.17
   4  -2 -23    0.37    3.04
   4   2 -23    0.00    2.38
  -4   2  24  158.93   26.76
   4  -2 -24  187.04   27.47
   4   2 -24  143.65   23.92
  -4   2  25   32.49   10.00
   4  -2 -25   36.42   10.24
  -4   2  26   66.71   15.08
   4  -2 -26   77.00   15.56
  -4   2  27    2.83    4.85
   4  -2 -27    0.00    3.06
  -4   2  28   46.96   11.83
   4  -2 -28   30.66    9.73
  -4   2  29   35.06   10.90
  -4   2  30   90.34   18.17
  -4  -2  30   79.10   15.38
  -4   2  31   -0.00    4.39
  -4  -2  31    0.32    2.68
  -4   2  32   -0.00    4.14
  -4  -2  32   -0.00    2.83
  -4   2  33    5.01    4.53
  -4  -2  33    2.72    3.74
  -4   2  34    5.09    6.27
  -4  -2  34   15.15    5.84
  -4   2  35    0.77    3.37
  -4  -2  35    0.68    3.28
  -4   2  36    6.93    5.98
  -4  -2  36    5.55    4.22
  -4   2  37    2.67    4.18
  -4  -2  37   -0.00    2.45
  -4   2  38    0.88    4.18
  -4  -2  38    0.00    3.44
  -4   2  39    0.09    4.13
  -4  -2  39    0.69    3.23
  -4  -2  40   24.29    8.18
  -4   3   1   52.65   10.03
  -4   3   1   43.60    9.77
   4  -3  -1   48.69    9.22
   4  -3  -1   52.36   10.68
   4   3  -1   37.01    8.86
   4   3  -1   43.36    9.98
  -4  -3   1   34.56    8.96
  -4  -3   1   48.01   10.08
  -4   3   2  330.72   51.34
  -4   3   2  483.89   53.90
   4  -3  -2  374.44   51.13
   4  -3  -2  341.12   52.57
   4   3  -2  388.55   51.73
   4   3  -2  504.92   53.59
  -4  -3   2  338.69   51.66
  -4  -3   2  333.04   51.65
  -4   3   3   15.83    5.04
  -4   3   3   17.39    5.86
   4  -3  -3    7.78    3.59
   4  -3  -3   10.67    5.38
   4   3  -3   -0.00    2.80
   4   3  -3   11.87    5.13
  -4  -3   3   12.20    4.99
  -4  -3   3   10.18    4.99
  -4   3   4   12.91    5.22
  -4   3   4   16.75    6.50
   4  -3  -4   12.83    4.86
   4  -3  -4   15.51    6.42
   4   3  -4    7.67    4.03
   4   3  -4   14.85    5.24
  -4  -3   4   16.77    5.63
  -4  -3   4    3.45    4.13
  -4   3   5   33.25    8.71
  -4   3   5   48.33   10.33
   4  -3  -5   28.62    7.52
   4  -3  -5   29.28    8.85
   4   3  -5   42.00    8.54
  -4  -3   5   41.01    8.86
  -4  -3   5   33.67    8.29
  -4   3   6   54.37   12.83
  -4   3   6   89.44   15.27
   4  -3  -6   73.55   12.99
   4  -3  -6   69.84   14.43
   4   3  -6   84.02   13.15
  -4  -3   6   65.03   12.76
  -4   3   7  917.67   75.39
  -4   3   7  516.94   71.47
   4  -3  -7  442.30   69.33
   4  -3  -7  449.58   70.90
   4   3  -7  516.72   69.42
   4   3  -7  548.35   69.62
  -4  -3   7  490.42   69.33
  -4   3   8   84.10   14.46
  -4   3   8   87.14   14.98
   4  -3  -8  101.44   14.16
   4  -3  -8  114.12   16.67
   4   3  -8   74.74   12.22
   4   3  -8   31.25   10.29
  -4  -3   8   67.53   11.87
  -4   3   9    5.14    3.93
  -4   3   9    0.00    4.22
   4  -3  -9    1.23    3.48
   4  -3  -9    4.19    4.37
   4   3  -9    0.00    2.62
   4   3  -9    1.18    2.47
  -4  -3   9    0.00    2.36
  -4  -3   9    1.79    3.52
  -4   3  10  209.13   30.83
  -4   3  10  210.92   30.88
   4  -3 -10  209.74   29.39
   4  -3 -10  174.59   30.22
   4   3 -10  162.01   27.29
   4   3 -10  192.93   27.47
  -4  -3  10  200.68   27.40
  -4  -3  10  195.69   28.33
  -4   3  11  385.22   54.09
  -4   3  11  426.67   54.72
   4  -3 -11  376.43   52.42
   4  -3 -11  394.19   54.42
   4   3 -11  337.47   50.63
   4   3 -11  376.75   50.40
  -4  -3  11  374.05   50.32
  -4  -3  11  385.67   51.48
  -4   3  12  293.62   46.04
  -4   3  12  321.21   46.43
   4  -3 -12  308.03   44.78
   4  -3 -12  347.08   47.34
   4   3 -12  316.74   43.37
   4   3 -12  341.76   42.79
  -4  -3  12  270.58   42.20
  -4  -3  12  359.04   44.26
  -4   3  13  106.06   20.03
  -4   3  13  128.47   20.87
   4  -3 -13  106.23   19.00
   4  -3 -13  122.49   19.37
   4  -3 -13   81.89   18.77
   4   3 -13  165.64   18.69
   4   3 -13  113.46   16.46
  -4  -3  13   86.47   16.01
  -4  -3  13  103.86   17.53
  -4   3  14   12.03    5.61
  -4   3  14    3.16    4.90
   4  -3 -14    2.76    3.82
   4  -3 -14    9.86    4.54
   4   3 -14    8.21    3.61
   4   3 -14    4.85    2.72
  -4  -3  14    5.64    2.80
  -4  -3  14    5.77    3.60
  -4   3  15   56.66   11.80
   4  -3 -15   46.77   10.03
   4  -3 -15   25.28    7.96
   4   3 -15   29.19    7.21
  -4  -3  15   27.93    6.72
  -4  -3  15   50.45    9.07
  -4   3  16  292.97   41.26
   4  -3 -16  212.75   38.11
   4  -3 -16  263.07   39.00
   4   3 -16  309.24   37.27
  -4  -3  16  217.12   36.02
  -4  -3  16  330.56   38.51
  -4   3  17    6.76    5.66
   4  -3 -17   12.15    5.49
   4  -3 -17   22.91    6.98
   4   3 -17   23.82    5.44
  -4  -3  17   23.27    5.65
  -4  -3  17   16.64    5.74
  -4   3  18   73.35   15.32
   4  -3 -18   61.06   12.97
   4   3 -18   50.99   10.31
  -4  -3  18   79.00   11.95
  -4  -3  18   49.19   11.12
  -4   3  19    5.52    5.31
   4  -3 -19    7.47    5.04
  -4  -3  19    0.00    2.29
  -4  -3  19    0.00    2.83
  -4   3  20   12.74    7.04
   4  -3 -20    9.83    5.64
   4   3 -20   12.40    4.40
   4   3 -20   24.66    5.42
  -4  -3  20   14.93    4.87
  -4  -3  20   21.04    6.38
  -4   3  21   43.34   11.91
   4  -3 -21   60.86   13.05
   4   3 -21   62.99   10.45
   4   3 -21   55.36   10.01
  -4  -3  21   51.99   11.30
  -4   3  22   71.28   15.22
   4  -3 -22   56.40   13.75
   4   3 -22   84.14   12.59
  -4  -3  22   62.41   13.08
  -4   3  23   61.35   14.52
   4  -3 -23   78.61   15.67
  -4   3  24   -0.00    3.31
   4  -3 -24    6.61    4.56
  -4   3  25   13.23    7.41
   4  -3 -25   18.13    7.53
  -4   3  26   38.39   11.25
  -4   3  27   10.55    6.54
  -4   3  28   72.52   16.53
  -4   3  29    2.77    5.10
   4  -3 -29   15.37    6.71
  -4   3  30    5.47    5.12
   4  -3 -30    3.97    4.84
  -4   3  31    5.45    5.48
   4  -3 -31    6.69    5.76
  -4  -3  31   11.99    4.80
  -4   3  32   56.17   13.73
  -4  -3  32   40.92    9.83
  -4   3  33    0.00    4.69
  -4  -3  33    5.59    4.22
  -4   3  34    2.22    4.14
  -4  -3  34   -0.00    2.73
  -4   3  35    2.41    4.09
  -4  -3  35   -0.00    3.18
  -4   3  36    1.78    4.32
  -4  -3  36    5.57    4.35
  -4   3  37    2.46    4.65
  -4  -3  37    1.14    3.38
  -4   3  38    1.25    5.41
  -4  -3  38    0.00    3.96
  -4   3  39    3.45    4.71
  -4  -3  39    3.01    3.60
  -4  -3  40   -0.00    2.56
  -4   4   1   70.78   13.52
  -4   4   1   74.16   14.07
   4  -4  -1   76.70   13.02
   4  -4  -1   76.88   14.79
   4   4  -1   60.54   12.66
   4   4  -1   71.59   13.85
  -4  -4   1   66.26   13.36
  -4  -4   1   80.91   14.30
  -4   4   2  104.69   22.57
  -4   4   2  162.42   24.56
   4  -4  -2  147.69   22.88
   4  -4  -2  162.79   25.12
   4   4  -2  160.82   23.34
   4   4  -2  148.99   23.71
  -4  -4   2  165.57   24.12
  -4  -4   2  174.27   24.66
  -4   4   3   68.23   13.48
  -4   4   3   69.97   13.91
   4  -4  -3   67.57   12.61
   4  -4  -3   65.05   13.81
   4   4  -3   77.70   12.95
   4   4  -3   74.66   13.15
  -4  -4   3   52.51   12.11
  -4  -4   3   75.32   13.66
  -4   4   4  323.46   50.28
  -4   4   4  380.83   51.23
   4  -4  -4  357.43   49.47
   4  -4  -4  326.03   50.80
   4   4  -4  501.07   50.82
  -4  -4   4  328.91   49.39
  -4  -4   4  321.14   49.49
  -4   4   5    4.39    4.02
  -4   4   5    8.86    6.16
   4  -4  -5    4.03    3.35
   4  -4  -5    8.01    5.74
   4   4  -5    6.08    3.52
  -4  -4   5    2.50    3.78
  -4  -4   5    7.49    4.33
  -4   4   6  102.70   18.57
  -4   4   6   88.02   17.83
   4  -4  -6   95.45   17.16
   4  -4  -6   96.89   18.68
   4   4  -6   98.10   16.36
   4   4  -6  100.74   16.64
  -4  -4   6  124.44   17.73
  -4   4   7    3.54    4.36
  -4   4   7   10.10    5.31
   4  -4  -7    5.82    4.25
   4  -4  -7    0.00    3.55
   4   4  -7    5.78    3.39
   4   4  -7    4.58    3.47
  -4  -4   7    1.56    2.97
  -4   4   8  104.69   18.99
  -4   4   8  101.97   18.84
   4  -4  -8   91.07   18.62
   4   4  -8  104.04   16.54
   4   4  -8  109.45   16.53
  -4  -4   8   96.25   16.70
  -4  -4   8  105.50   17.05
  -4   4   9  251.80   41.76
  -4   4   9  348.31   43.68
   4  -4  -9  335.05   41.88
   4  -4  -9  301.35   43.11
   4   4  -9  315.26   39.74
   4   4  -9  416.10   40.52
  -4  -4   9  321.52   40.08
  -4  -4   9  155.05   37.95
  -4   4  10  240.19   39.41
  -4   4  10  311.87   40.81
   4  -4 -10  271.39   38.57
   4  -4 -10  248.05   39.78
   4   4 -10  242.02   36.27
   4   4 -10  258.05   36.01
  -4  -4  10  297.03   36.95
  -4  -4  10  248.21   36.88
  -4   4  11   39.33   10.46
  -4   4  11   34.21   10.13
   4  -4 -11   24.11    8.81
   4  -4 -11   36.39    9.27
   4  -4 -11   24.19    9.16
   4   4 -11   30.98    7.39
   4   4 -11   47.94    7.79
  -4  -4  11   40.98    7.77
  -4  -4  11   48.11    9.02
  -4   4  12   43.45   11.81
  -4   4  12   43.16   11.39
   4  -4 -12   39.44   10.31
   4  -4 -12   31.82    9.73
   4  -4 -12   33.73   11.19
   4   4 -12   56.71    9.45
   4   4 -12   48.64    8.11
  -4  -4  12   42.71    8.28
  -4  -4  12   57.28    9.98
  -4   4  13  116.89   20.81
   4  -4 -13   94.25   18.64
   4  -4 -13  112.79   19.25
   4   4 -13  131.25   17.42
   4   4 -13  101.20   15.46
  -4  -4  13   96.70   16.06
  -4  -4  13  113.75   17.53
  -4   4  14  367.71   49.68
   4  -4 -14  340.01   47.78
   4  -4 -14  330.96   47.43
   4   4 -14  337.25   44.70
   4   4 -14  304.27   42.85
  -4  -4  14  354.29   44.21
  -4  -4  14  311.25   45.01
  -4   4  15  101.55   20.46
   4  -4 -15  141.07   20.94
   4   4 -15  118.25   17.07
  -4  -4  15  101.82   16.06
  -4  -4  15   92.92   16.89
  -4   4  16   26.91    9.15
   4  -4 -16   19.04    7.07
   4   4 -16   30.89    6.57
  -4  -4  16   27.30    6.07
  -4  -4  16   34.66    7.26
  -4   4  17    7.10    5.58
   4  -4 -17    0.00    3.28
   4   4 -17    7.67    3.27
  -4  -4  17    4.34    2.72
  -4  -4  17    3.31    3.17
  -4   4  18  123.02   21.71
  -4   4  18  119.91   22.34
   4  -4 -18   86.65   19.09
   4   4 -18  111.48   17.21
  -4  -4  18  121.84   17.43
  -4  -4  18  108.30   17.88
  -4   4  19   80.32   17.43
   4  -4 -19   62.34   14.79
   4   4 -19   76.14   12.80
  -4  -4  19   83.32   13.10
  -4  -4  19   75.86   13.53
  -4   4  20   70.36   16.35
   4  -4 -20   66.18   14.65
  -4  -4  20   71.13   12.11
  -4  -4  20   67.54   12.67
  -4   4  21   28.34    9.48
   4  -4 -21   28.23    8.90
   4   4 -21   36.33    6.80
  -4  -4  21   28.03    7.53
  -4   4  22    7.70    5.93
  -4  -4  22    4.10    3.86
  -4   4  23   23.27    9.23
  -4   4  24    3.09    4.36
  -4   4  25   48.11   12.81
  -4   4  26   58.18   15.31
   4  -4 -26   80.62   16.28
  -4   4  27    0.33    4.62
   4  -4 -27   -0.00    3.68
  -4   4  28   58.47   13.80
   4  -4 -28   29.66   10.44
  -4   4  29   34.11   10.13
   4  -4 -29    3.41    4.45
  -4   4  30   11.30    7.43
   4  -4 -30   29.09    9.22
  -4   4  31    1.06    5.40
   4  -4 -31    4.17    4.47
  -4   4  32   -0.00    5.13
   4  -4 -32   -0.00    4.48
  -4  -4  32   -0.00    2.60
  -4   4  33    7.52    4.88
  -4  -4  33    2.10    3.00
  -4   4  34    6.51    6.27
  -4  -4  34    7.42    4.15
  -4   4  35    7.45    6.30
  -4  -4  35   -0.00    2.95
  -4   4  36    5.21    4.82
  -4  -4  36    2.60    3.48
  -4   4  37   11.53    7.44
  -4  -4  37    0.87    3.07
  -4   4  38    4.78    6.25
  -4  -4  38   -0.00    2.97
  -4  -4  39    1.66    3.25
  -4  -4  40   10.52    5.26
  -4   5   1   69.94   14.60
  -4   5   1  102.68   16.39
   4  -5  -1   86.98   14.56
   4  -5  -1   76.88   15.70
   4   5  -1   61.87   13.43
   4   5  -1   73.64   14.88
  -4  -5   1   78.94   14.82
  -4  -5   1  101.97   16.22
  -4   5   2  313.26   48.15
  -4   5   2  400.46   49.42
   4  -5  -2  345.27   47.13
   4   5  -2  342.81   47.03
   4   5  -2  345.51   48.00
  -4  -5   2  312.18   47.34
  -4  -5   2  320.39   47.64
  -4   5   3  217.95   30.83
  -4   5   3  227.61   30.90
   4  -5  -3  211.77   29.15
   4  -5  -3  179.30   30.08
   4   5  -3  188.14   28.21
  -4  -5   3  170.55   28.43
  -4  -5   3  159.28   28.40
  -4   5   4   35.17    9.26
  -4   5   4   18.93    7.59
   4  -5  -4   38.37    8.38
   4  -5  -4   25.42    9.12
   4   5  -4   27.36    7.14
  -4  -5   4   21.48    6.93
  -4  -5   4   32.25    8.46
  -4   5   5   41.15   10.06
  -4   5   5   40.66    9.97
   4  -5  -5   35.16    8.83
   4  -5  -5    0.00    6.62
   4   5  -5   58.35    9.29
   4   5  -5   48.75    9.14
  -4  -5   5   44.46    8.85
  -4  -5   5   41.52    9.18
  -4   5   6  102.07   17.41
   4  -5  -6  100.01   16.16
   4  -5  -6   79.33   16.68
   4   5  -6   84.02   14.32
   4   5  -6   70.93   14.02
  -4  -5   6   74.93   14.42
  -4   5   7  212.24   35.49
  -4   5   7  225.67   35.47
   4  -5  -7  221.74   34.26
   4  -5  -7  253.01   37.08
   4   5  -7  226.69   32.79
   4   5  -7  234.29   33.09
  -4  -5   7  242.77   33.72
  -4   5   8   41.84   11.01
  -4   5   8   54.76   12.08
   4  -5  -8   37.91    9.86
   4  -5  -8   50.76   12.41
   4   5  -8   49.61    9.22
   4   5  -8   41.61    8.82
  -4  -5   8   46.26    9.79
  -4  -5   8   40.60    9.39
  -4   5   9   25.12    8.71
  -4   5   9   39.63   10.31
   4  -5  -9   23.08    7.49
   4  -5  -9   25.89    7.40
   4  -5  -9   35.10    9.81
   4   5  -9   32.25    6.69
   4   5  -9   20.28    5.59
  -4  -5   9   21.11    6.18
  -4  -5   9   17.73    6.04
  -4   5  10   20.30    7.36
  -4   5  10   23.31    7.93
   4  -5 -10   20.80    7.02
   4  -5 -10   11.49    5.52
   4  -5 -10   19.73    8.47
   4   5 -10   24.55    5.67
  -4  -5  10   27.96    6.45
  -4  -5  10   11.06    5.22
  -4   5  11  255.71   45.91
   4  -5 -11  336.17   46.69
   4  -5 -11  275.00   46.94
   4   5 -11  399.60   44.19
   4   5 -11  329.34   42.48
  -4  -5  11  310.35   43.45
  -4  -5  11  281.94   43.52
  -4   5  12  402.61   49.98
   4  -5 -12  284.09   46.28
   4   5 -12  304.24   43.72
   4   5 -12  315.37   42.59
  -4  -5  12  327.12   43.95
  -4  -5  12  349.73   44.96
  -4   5  13   32.04   11.55
   4  -5 -13   77.14   14.12
   4   5 -13   51.75   10.06
   4   5 -13   59.25    8.80
  -4  -5  13   57.56   10.09
  -4  -5  13   75.77   11.65
  -4   5  14   15.08    7.47
   4  -5 -14   22.82    7.41
   4   5 -14   23.79    5.57
  -4  -5  14   21.06    5.17
  -4  -5  14   24.56    6.36
  -4   5  15  127.79   21.42
  -4   5  15  120.14   21.77
   4  -5 -15  101.93   19.49
   4   5 -15  110.40   16.56
  -4  -5  15  100.32   15.88
  -4  -5  15  102.08   17.10
  -4   5  16  144.22   25.08
  -4   5  16  115.43   24.64
   4  -5 -16  123.36   23.51
   4   5 -16  168.90   21.17
  -4  -5  16  136.42   20.11
  -4  -5  16  136.66   21.39
  -4   5  17  130.74   20.69
  -4   5  17   99.74   19.91
   4  -5 -17   96.35   18.14
   4   5 -17   63.70   13.46
  -4  -5  17  111.01   14.37
  -4  -5  17   93.08   15.10
  -4   5  18  163.81   27.57
  -4   5  18  158.41   27.94
   4  -5 -18  155.87   26.14
   4   5 -18  169.86   22.20
  -4  -5  18  140.79   21.59
  -4  -5  18  137.94   22.59
  -4   5  19   -0.00    4.35
  -4  -5  19    0.02    1.78
  -4  -5  19    1.52    2.79
  -4  -5  20    2.95    2.18
  -4  -5  20    1.75    3.02
  -4   5  21   16.65    7.95
  -4  -5  21   31.83    7.16
  -4   5  22  106.80   23.36
  -4  -5  22  143.71   20.68
  -4   5  23   15.01    8.12
   4  -5 -23    7.68    5.32
  -4   5  24    8.54    6.28
   4  -5 -24    1.42    4.41
  -4   5  25    1.71    5.18
   4  -5 -25   -0.00    4.02
  -4   5  26   17.35    8.27
   4  -5 -26   13.01    6.73
  -4   5  27   13.95    7.58
   4  -5 -27   25.05    8.95
  -4   5  28   17.06    8.87
   4  -5 -28   12.00    7.13
  -4   5  29    3.78    5.07
   4  -5 -29   22.27    8.49
  -4   5  30    0.77    4.53
   4  -5 -30    0.30    4.18
  -4   5  31    6.36    6.33
   4  -5 -31   14.69    7.71
  -4   5  32   14.38    8.55
   4  -5 -32   10.95    7.79
  -4  -5  32   11.51    4.57
  -4   5  33   24.46    9.50
   4  -5 -33    5.81    5.24
  -4  -5  33    9.48    4.06
  -4   5  34    6.48    5.88
  -4  -5  34   -0.00    2.39
  -4   5  35    1.85    4.63
  -4  -5  35    1.92    2.95
  -4   5  36   -0.00    4.16
  -4  -5  36    1.03    2.37
  -4   5  37    7.28    6.60
  -4  -5  37   12.44    5.07
  -4   5  38    4.98    6.37
  -4  -5  38    4.73    3.03
  -4  -5  39    0.22    2.66
  -4  -5  40    0.45    2.40
  -4   6   1   46.87   11.41
  -4   6   1   66.56   12.47
   4  -6  -1   70.56   11.72
   4  -6  -1   30.51   10.77
   4   6  -1   61.83   11.13
   4   6  -1   41.92   10.97
  -4  -6   1   27.78    9.66
  -4  -6   1   75.22   13.16
  -4   6   2   79.45   15.61
  -4   6   2   86.86   15.58
   4  -6  -2   43.52   12.26
   4  -6  -2   78.21   15.91
   4   6  -2   75.61   13.64
  -4  -6   2   79.60   14.49
  -4  -6   2   91.34   15.57
  -4   6   3   81.36   16.05
   4  -6  -3   71.34   14.76
   4  -6  -3   84.74   17.23
   4   6  -3   99.61   15.34
  -4  -6   3   79.76   15.30
  -4  -6   3   77.85   15.34
  -4   6   4  127.16   25.76
  -4   6   4  151.95   26.17
   4  -6  -4  207.59   26.86
   4  -6  -4  168.14   27.34
   4   6  -4  140.66   23.91
  -4  -6   4  153.98   25.10
  -4  -6   4  191.87   26.53
  -4   6   5  121.41   20.21
  -4   6   5   80.85   17.08
   4  -6  -5   83.60   16.56
   4  -6  -5   97.23   18.59
   4   6  -5  105.89   16.27
   4   6  -5  105.93   16.75
  -4  -6   5   74.48   15.66
  -4   6   6   30.74   10.66
  -4   6   6   40.94   11.46
   4  -6  -6   54.25   12.11
   4  -6  -6   56.32   11.53
   4  -6  -6   49.87   12.62
   4   6  -6   59.27   10.87
  -4  -6   6   54.60   10.83
  -4   6   7    1.32    4.31
  -4   6   7    0.39    3.00
   4  -6  -7    3.91    3.88
   4  -6  -7   -0.00    2.88
   4  -6  -7   -0.00    3.86
   4   6  -7    3.57    3.03
   4   6  -7    0.00    2.31
  -4  -6   7    1.48    3.03
  -4   6   8  339.56   47.52
  -4   6   8  286.83   45.47
   4  -6  -8  299.69   45.20
   4  -6  -8  307.37   47.00
   4   6  -8  308.70   42.67
   4   6  -8  279.84   42.31
  -4  -6   8  319.71   43.58
  -4  -6   8  343.51   44.35
  -4   6   9  350.64   53.51
   4  -6  -9  309.12   53.56
   4   6  -9  334.35   49.83
   4   6  -9  422.21   50.39
  -4  -6   9  383.83   51.10
  -4  -6   9  391.51   51.68
  -4   6  10   12.79    6.16
  -4   6  10    6.45    5.41
   4  -6 -10    7.64    4.87
   4  -6 -10    2.67    4.80
   4   6 -10    3.24    2.67
   4   6 -10    8.21    3.43
  -4  -6  10    3.25    2.91
  -4  -6  10    5.74    3.70
  -4   6  11    5.89    5.37
  -4   6  11    0.00    4.20
   4  -6 -11    2.97    3.93
   4   6 -11    5.22    2.99
   4   6 -11    0.00    1.86
  -4  -6  11    1.07    2.92
  -4  -6  11    2.68    3.35
  -4   6  12    6.20    4.95
  -4   6  12    9.08    5.33
   4  -6 -12    4.44    4.42
   4   6 -12    7.97    3.16
   4   6 -12    6.03    2.44
  -4  -6  12    3.08    2.84
  -4  -6  12    3.73    3.19
  -4   6  13  112.06   21.46
  -4   6  13  100.94   21.04
   4  -6 -13  116.57   20.82
   4   6 -13  126.55   17.70
   4   6 -13  116.91   15.36
  -4  -6  13  110.50   17.67
  -4  -6  13   92.39   17.67
  -4   6  14   95.24   19.89
  -4   6  14   99.53   20.19
   4  -6 -14  124.69   20.58
   4   6 -14  111.54   16.03
  -4  -6  14   93.09   15.63
  -4  -6  14   95.62   16.53
  -4   6  15  105.25   20.02
  -4   6  15   66.08   18.13
   4   6 -15  105.14   15.36
  -4  -6  15   92.28   14.83
  -4  -6  15  115.98   16.78
  -4   6  16   32.27   10.90
  -4   6  16   47.35   12.85
   4   6 -16   42.63    7.81
  -4  -6  16   41.05    7.48
  -4  -6  16   41.48    8.74
  -4   6  17    0.00    3.81
  -4   6  17    6.89    6.42
   4   6 -17    2.17    2.14
  -4  -6  17    0.00    1.89
  -4  -6  17    2.80    3.06
  -4   6  18   85.11   17.56
  -4  -6  18   56.49    9.72
  -4  -6  18   60.62   11.22
  -4   6  19   91.77   18.72
   4  -6 -19   68.78   15.60
  -4  -6  19   62.65   11.90
  -4   6  20   23.71    9.36
   4  -6 -20   33.25    9.88
  -4  -6  20   20.24    5.77
  -4   6  21   19.05    8.42
   4  -6 -21   20.93    8.19
  -4  -6  21   24.78    6.23
  -4   6  22    6.14    5.77
   4  -6 -22    0.51    4.46
  -4   6  23    3.36    4.95
   4  -6 -23    9.23    5.68
  -4   6  24    9.71    6.26
   4  -6 -24    0.00    4.17
  -4   6  25   43.23   12.71
   4  -6 -25   32.74   11.39
  -4   6  26   44.85   12.47
   4  -6 -26   23.55    9.79
  -4   6  27   -0.00    4.85
   4  -6 -27   -0.00    3.91
  -4   6  28   24.48    9.68
   4  -6 -28    7.77    5.77
  -4   6  29   22.40    9.36
   4  -6 -29   21.15    8.83
  -4   6  30    2.70    4.70
   4  -6 -30    3.23    5.46
  -4   6  31   13.68    8.63
   4  -6 -31   -0.00    4.25
  -4   6  32    6.05    6.19
   4  -6 -32   -0.00    4.31
  -4   6  33    7.53    6.82
   4  -6 -33   12.02    7.30
  -4  -6  33    8.16    3.73
  -4   6  34    0.00    4.25
   4  -6 -34   -0.00    4.96
  -4  -6  34    2.52    2.81
  -4   6  35   13.33    8.39
   4  -6 -35    8.35    6.57
  -4  -6  35   17.74    5.19
  -4   6  36    1.62    5.35
  -4  -6  36    5.13    3.25
  -4   6  37   -0.00    4.81
  -4  -6  37    1.64    2.56
  -4  -6  38    0.50    2.22
  -4  -6  39    0.94    2.49
  -4  -6  40    1.10    2.80
  -4  -6  41    2.22    3.34
  -4   7   1  344.02   46.75
   4  -7  -1  292.01   43.78
   4  -7  -1  366.41   47.40
   4   7  -1  258.72   42.89
   4   7  -1  326.98   45.61
  -4  -7   1  302.04   44.61
  -4  -7   1  310.49   45.30
  -4   7   2   25.74    9.25
  -4   7   2   52.83   11.30
  -4   7   2   37.67   10.01
   4  -7  -2   52.74   10.68
   4  -7  -2   36.21   10.51
   4   7  -2   36.57    8.97
   4   7  -2   33.96    9.81
  -4  -7   2   44.27   10.18
  -4  -7   2   39.29   10.29
  -4   7   3  127.89   21.51
  -4   7   3   66.77   17.67
  -4   7   3   89.78   18.98
   4  -7  -3  103.60   19.40
   4  -7  -3  105.62   18.91
   4  -7  -3  106.25   20.62
   4   7  -3  121.97   18.50
  -4  -7   3  162.13   20.96
  -4  -7   3  105.08   19.30
  -4   7   4   15.05    6.89
  -4   7   4   12.34    6.44
  -4   7   4   15.90    7.76
   4  -7  -4   10.34    5.84
   4  -7  -4   20.22    7.82
   4   7  -4   15.69    5.33
  -4  -7   4   17.71    6.30
  -4  -7   4   17.70    6.15
  -4   7   5  129.02   26.89
  -4   7   5  147.03   26.87
  -4   7   5  163.83   27.39
   4  -7  -5  150.91   26.45
   4  -7  -5  139.43   27.23
   4   7  -5  233.36   26.66
   4   7  -5  164.15   25.72
  -4  -7   5  183.69   26.42
  -4  -7   5  147.57   25.79
  -4   7   6  190.79   31.29
  -4   7   6  193.39   31.11
   4  -7  -6  164.22   29.80
   4  -7  -6  185.20   32.04
   4   7  -6  244.28   29.59
   4   7  -6  165.84   28.36
  -4  -7   6  199.96   29.49
  -4   7   7  452.22   70.08
  -4   7   7  485.75   70.25
   4  -7  -7  517.64   70.01
   4  -7  -7  472.13   71.32
   4   7  -7  503.75   67.16
   4   7  -7  536.99   67.76
  -4  -7   7  502.04   68.06
  -4   7   8    0.00    4.11
  -4   7   8    3.11    3.96
   4  -7  -8    0.00    4.05
   4  -7  -8   -0.00    3.53
   4   7  -8    6.33    3.69
   4   7  -8    2.87    2.84
  -4  -7   8    0.00    2.95
  -4  -7   8    1.64    3.17
  -4   7   9   12.80    6.34
  -4   7   9    7.51    6.07
   4  -7  -9   19.99    6.95
   4  -7  -9    8.93    6.41
   4   7  -9   12.77    4.48
   4   7  -9   15.42    4.93
  -4  -7   9   15.63    5.49
  -4  -7   9   10.82    4.88
  -4   7  10    4.29    4.44
  -4   7  10    0.51    3.98
   4  -7 -10    2.26    3.60
   4   7 -10    3.69    2.72
   4   7 -10   13.83    4.14
  -4  -7  10    8.57    4.48
  -4  -7  10    6.42    4.23
  -4   7  11  144.02   25.61
  -4   7  11  126.79   24.65
   4  -7 -11  109.09   23.15
   4   7 -11  126.88   20.77
   4   7 -11  144.98   20.23
  -4  -7  11  170.74   22.69
  -4  -7  11  142.27   22.48
  -4   7  12   17.32    7.96
  -4   7  12   24.79    9.18
   4   7 -12   23.90    5.82
   4   7 -12   23.90    4.69
  -4  -7  12   12.13    5.07
  -4  -7  12   23.11    6.62
  -4   7  13   37.13   11.72
  -4   7  13   53.99   13.39
   4   7 -13   47.15    8.82
   4   7 -13   48.27    6.78
   4   7 -13   41.21    6.63
  -4  -7  13   46.99    9.45
  -4  -7  13   57.16   10.71
  -4   7  14    5.63    5.49
  -4   7  14    6.50    5.63
   4   7 -14    3.15    2.59
  -4  -7  14    9.90    4.03
  -4  -7  14    4.69    4.03
  -4   7  15   61.04   14.12
  -4   7  15    5.41    7.71
   4   7 -15   64.18    8.96
  -4  -7  15   56.70    8.94
  -4  -7  15   56.66    9.94
  -4   7  16    9.84    6.92
  -4   7  16    5.65    5.20
   4  -7 -16    0.89    3.73
  -4  -7  16    2.30    2.39
  -4  -7  16    1.90    2.94
  -4   7  17   14.14    7.86
  -4   7  17   40.96   11.95
   4  -7 -17   27.45    9.14
  -4  -7  17   14.20    4.11
  -4  -7  17   18.24    5.49
  -4   7  18    6.89    5.76
   4  -7 -18   -0.00    4.02
  -4  -7  18    1.43    2.87
   4  -7 -19   -0.00    4.23
  -4  -7  19    0.74    2.62
  -4   7  20   -0.00    3.97
   4  -7 -20    0.22    4.16
  -4  -7  20    0.00    2.41
  -4   7  21   57.24   16.20
   4  -7 -21   88.75   17.57
  -4   7  22   37.27   12.46
   4  -7 -22   50.99   13.75
  -4   7  23   61.47   16.22
   4  -7 -23   67.43   16.13
  -4   7  24   -0.00    3.69
   4  -7 -24    0.00    4.38
  -4   7  25    5.89    6.92
   4  -7 -25    4.28    5.06
  -4   7  26    3.91    5.76
   4  -7 -26    9.01    6.60
  -4   7  27   19.39    9.87
   4  -7 -27   22.63    9.17
  -4   7  28    2.29    5.43
   4  -7 -28   12.43    6.71
  -4   7  29    0.27    5.71
   4  -7 -29    4.32    5.74
  -4   7  30    1.61    4.73
   4  -7 -30    1.37    5.52
  -4   7  31    8.11    6.52
   4  -7 -31   11.24    6.99
  -4   7  32    2.70    5.57
   4  -7 -32    0.00    5.42
  -4   7  33   24.57   10.49
   4  -7 -33   10.09    7.58
  -4   7  34   10.71    7.50
   4  -7 -34    0.22    3.67
  -4  -7  34    4.04    2.70
  -4   7  35    6.81    7.12
   4  -7 -35    3.15    5.86
  -4  -7  35   -0.00    1.94
  -4   7  36    1.76    5.67
   4  -7 -36    7.05    5.66
  -4  -7  36    0.01    1.85
  -4   7  37   14.08    8.60
  -4  -7  37    2.26    2.96
  -4  -7  38    0.00    1.93
  -4   8   1   19.55    8.06
  -4   8   1   12.71    6.34
   4  -8  -1   22.89    7.51
   4  -8  -1   21.67    7.76
   4   8  -1   30.23    7.64
   4   8  -1   22.31    7.72
  -4  -8   1   13.81    6.51
  -4  -8   1   13.85    6.68
  -4   8   2   30.88   10.10
  -4   8   2   28.60    9.25
   4  -8  -2   28.00    8.67
   4  -8  -2   28.70    9.57
   4   8  -2   24.15    7.24
   4   8  -2   25.92    8.35
  -4  -8   2   33.87    8.80
  -4  -8   2   30.04    9.42
  -4   8   3  103.64   23.19
   4  -8  -3  147.80   24.56
   4  -8  -3  130.93   25.01
   4   8  -3  161.71   23.45
  -4  -8   3  134.31   23.49
  -4  -8   3  178.26   25.77
  -4   8   4   32.74    9.49
   4  -8  -4   25.29    8.27
   4  -8  -4   16.46    8.02
   4   8  -4   27.14    7.33
   4   8  -4   27.82    8.11
  -4  -8   4   23.18    7.55
  -4  -8   4   30.96    8.84
  -4   8   5   72.99   15.43
   4  -8  -5   73.12   14.53
   4  -8  -5   51.84   14.42
   4   8  -5   80.18   13.24
   4   8  -5   60.64   12.81
  -4  -8   5   41.07   11.67
  -4  -8   5   70.43   13.98
  -4   8   6   30.35    9.19
   4  -8  -6    0.27    3.99
   4  -8  -6   34.33   10.13
   4   8  -6   41.38    7.98
   4   8  -6   24.90    7.02
  -4  -8   6   34.13    7.85
  -4   8   7    0.00    4.86
   4  -8  -7    0.21    2.88
   4  -8  -7   -0.00    4.08
   4   8  -7    2.05    2.94
   4   8  -7    0.00    2.86
  -4  -8   7    0.00    3.14
  -4   8   8   22.35    9.02
   4  -8  -8   26.64   10.39
   4   8  -8   41.72    8.41
   4   8  -8   47.56    9.05
  -4  -8   8   21.63    7.34
  -4  -8   8   26.75    8.30
   4   8  -9  449.73   54.58
   4   8  -9  381.88   53.58
  -4  -8   9  418.39   55.27
  -4  -8   9  332.88   54.67
  -4   8  10    5.70    5.17
   4   8 -10    4.58    3.43
   4   8 -10    2.27    2.52
  -4  -8  10    0.86    3.29
  -4  -8  10    3.05    3.82
  -4   8  11   30.08   10.26
   4   8 -11   32.75    7.05
   4   8 -11   19.35    5.35
  -4  -8  11   28.11    7.41
  -4  -8  11   25.39    7.82
  -4   8  12    3.52    4.84
   4   8 -12   -0.00    2.10
   4   8 -12    0.88    2.02
  -4  -8  12    3.02    2.99
  -4  -8  12   -0.00    2.87
  -4   8  13  145.34   25.39
   4  -8 -13  112.33   22.37
   4   8 -13  115.10   16.53
  -4  -8  13  154.54   20.82
  -4  -8  13  137.76   21.03
  -4   8  14   11.46    6.58
   4  -8 -14    3.56    4.98
  -4  -8  14   11.32    4.66
  -4  -8  14    9.50    4.76
  -4   8  15   63.92   14.76
   4  -8 -15   40.75   11.69
  -4  -8  15   37.56    8.31
  -4  -8  15   32.50    8.74
  -4   8  16    0.47    4.51
   4  -8 -16    2.66    4.00
  -4  -8  16    0.65    2.98
  -4   8  17    4.95    6.91
   4  -8 -17   -0.00    5.20
  -4   8  18   10.45    7.87
   4  -8 -18   11.10    7.47
   4  -8 -19   63.44   15.44
  -4   8  20   -0.00    3.74
   4  -8 -20   -0.00    3.74
  -4   8  21   79.09   18.34
   4  -8 -21   55.88   15.08
  -4   8  22    8.11    6.42
   4  -8 -22    8.86    7.49
  -4   8  23   18.60    9.33
   4  -8 -23    7.58    6.39
  -4   8  24   -0.00    4.27
   4  -8 -24    6.00    6.17
  -4   8  25   16.79    9.32
   4  -8 -25   38.08   11.98
  -4   8  26    2.41    5.84
   4  -8 -26    0.36    3.76
  -4   8  27   -0.00    4.76
   4  -8 -27   -0.00    4.06
  -4   8  28    1.91    4.67
   4  -8 -28    1.64    4.78
  -4   8  29   37.73   12.66
   4  -8 -29   33.89   12.19
  -4   8  30    2.15    4.65
   4  -8 -30    0.00    3.92
  -4   8  31    0.00    4.81
   4  -8 -31   11.53    7.33
  -4   8  32    5.52    5.63
   4  -8 -32    2.79    5.40
  -4   8  33    0.86    4.18
   4  -8 -33    1.28    5.31
  -4   8  34    1.77    4.40
   4  -8 -34    1.97    4.41
  -4  -8  34    0.00    1.69
  -4   8  35   19.60    9.70
   4  -8 -35   12.46    8.38
  -4   8  36    4.03    5.45
   4  -8 -36   -0.00    5.55
   4  -8 -37    0.59    3.77
  -4   9   1  176.98   32.84
   4  -9  -1  214.85   33.19
   4  -9  -1  230.90   35.41
   4   9  -1  160.34   32.20
  -4  -9   1  318.10   36.14
  -4  -9   1  190.77   33.33
  -4   9   2    2.71    4.85
   4  -9  -2    0.07    2.87
   4  -9  -2    0.61    4.64
   4   9  -2   -0.00    3.22
  -4  -9   2    0.00    2.88
  -4  -9   2    0.18    4.78
  -4   9   3   22.02    8.89
   4  -9  -3   33.93    9.28
   4  -9  -3   29.20   10.22
   4   9  -3   22.29    6.99
  -4  -9   3   19.86    7.41
  -4  -9   3   13.40    7.31
  -4   9   4    2.34    3.86
   4  -9  -4    1.07    5.49
   4   9  -4    1.19    3.01
   4   9  -4    0.93    3.40
  -4  -9   4    0.00    3.28
  -4  -9   4    2.47    3.73
  -4   9   5  125.23   21.63
   4  -9  -5   99.18   20.76
   4   9  -5  106.87   17.57
   4   9  -5  110.43   18.63
  -4  -9   5   78.81   17.06
  -4  -9   5   78.83   17.81
  -4   9   6    4.74    5.13
   4  -9  -6   -0.00    5.50
   4   9  -6   -0.00    2.81
   4   9  -6    6.95    4.45
  -4  -9   6    2.29    3.71
  -4   9   7  359.21   50.15
   4   9  -7  305.60   44.69
  -4  -9   7  305.71   45.67
  -4   9   8   -0.00    3.75
   4   9  -8    1.58    2.90
  -4  -9   8    1.88    4.19
  -4  -9   8    6.72    4.77
  -4   9   9   19.58    8.39
   4  -9  -9   12.29    6.67
   4   9  -9   21.92    6.21
  -4  -9   9   18.59    6.52
  -4  -9   9   12.10    5.93
  -4   9  10    7.04    5.24
   4  -9 -10    0.78    3.25
   4   9 -10    0.00    2.67
  -4  -9  10    4.65    3.97
  -4   9  11  201.74   35.79
   4   9 -11  227.95   31.16
  -4  -9  11  196.50   31.45
  -4   9  12    2.87    4.91
   4  -9 -12    0.00    4.82
  -4  -9  12   -0.00    3.17
  -4   9  13    8.68    6.01
   4  -9 -13    5.69    5.20
   4   9 -13    8.37    2.35
  -4  -9  13    7.14    4.36
  -4   9  14   14.49    7.96
   4  -9 -14   12.96    6.36
  -4  -9  14    9.64    4.93
  -4   9  15   41.63   13.13
   4  -9 -15   48.67   12.86
  -4   9  16   -0.00    4.78
   4  -9 -16    2.32    4.54
   4  -9 -17  121.66   23.87
   4  -9 -18    0.00    5.13
  -4   9  19   -0.00    4.89
   4  -9 -19    3.91    5.14
  -4   9  20    0.00    5.38
   4  -9 -20    0.42    3.53
  -4   9  21   50.40   15.27
   4  -9 -21   47.97   13.51
  -4   9  22    3.84    6.58
   4  -9 -22    0.13    4.46
  -4   9  23   50.67   15.76
   4  -9 -23   65.41   15.93
  -4   9  24    2.74    6.05
   4  -9 -24    1.60    4.05
  -4   9  25    2.49    4.57
   4  -9 -25    6.96    6.24
  -4   9  26   -0.00    4.96
   4  -9 -26    3.64    4.91
  -4   9  27   20.47    9.91
   4  -9 -27   13.26    7.71
  -4   9  28    0.00    6.43
   4  -9 -28   -0.00    4.37
  -4   9  29    0.01    3.95
   4  -9 -29    6.68    5.74
  -4   9  30    2.29    5.96
   4  -9 -30    8.84    6.34
  -4   9  31   11.45    8.42
   4  -9 -31    8.13    6.96
  -4   9  32    0.00    4.83
   4  -9 -32   -0.00    5.15
  -4   9  33   10.51    9.11
   4  -9 -33   13.54    9.04
  -4   9  34    4.69    6.84
   4  -9 -34    4.60    5.94
  -4   9  35   -0.00    4.85
   4  -9 -35    3.53    5.42
  -4   9  36    3.63    5.96
   4  -9 -36   -0.00    5.46
   4  -9 -37    2.38    6.67
   4  -9 -38    3.85    6.24
  -4 -10   1    3.22    4.99
  -4  10   2    2.01    4.06
  -4 -10   2    2.66    4.21
  -4  10   3   31.37   10.86
  -4 -10   3   55.42   12.33
  -4  10   4    5.33    4.96
  -4 -10   4    9.11    5.67
  -4  10   5   18.09    8.27
   4 -10  -5    8.92    5.73
  -4 -10   5   24.75    7.68
  -4  10   6    1.25    3.80
   4 -10  -6    0.00    3.78
   4  10  -6    5.07    3.96
  -4 -10   6    3.19    3.64
  -4  10   7   16.69    8.52
   4 -10  -7   27.99    9.17
   4  10  -7   24.38    7.11
  -4 -10   7   30.57    8.70
  -4  10   8    8.22    6.78
   4 -10  -8    0.87    4.32
   4  10  -8   10.38    4.57
  -4 -10   8    0.00    3.35
  -4  10   9   16.87    8.31
   4 -10  -9   10.64    6.62
   4  10  -9   13.38    5.18
  -4 -10   9    9.38    5.28
  -4  10  10    6.98    6.24
   4 -10 -10   -0.00    3.44
  -4 -10  10    0.93    3.94
  -4  10  11   26.26   10.15
   4 -10 -11   15.61    7.95
  -4 -10  11   31.69    8.42
  -4  10  12    0.00    4.64
   4 -10 -12   -0.00    3.92
  -4 -10  12    0.00    2.77
  -4  10  13   37.50   12.70
   4 -10 -13   25.15    9.42
  -4  10  14   -0.00    4.52
   4 -10 -14    0.00    4.91
  -4  10  15   89.50   21.60
   4 -10 -15  108.73   21.12
  -4  10  16   11.36    7.69
   4 -10 -16   12.57    7.38
   4 -10 -17    0.00    4.70
   4 -10 -18    5.41    4.99
  -4  10  19   51.25   15.79
   4 -10 -19   61.91   15.61
  -4  10  20    4.41    5.75
   4 -10 -20    1.21    6.71
  -4  10  21   11.39    8.19
   4 -10 -21   15.54    8.77
  -4  10  22   -0.00    5.04
   4 -10 -22   -0.00    4.76
  -4  10  23   14.91    8.88
   4 -10 -23   11.54    7.36
  -4  10  24   20.21    9.15
   4 -10 -24    4.09    5.58
  -4  10  25   25.52   11.03
   4 -10 -25   29.43   11.16
  -4  10  26    4.77    5.96
   4 -10 -26    5.22    5.50
  -4  10  27    1.05    6.50
   4 -10 -27   -0.00    3.64
  -4  10  28   -0.00    5.84
   4 -10 -28   -0.00    3.88
  -4  10  29   12.65    8.08
   4 -10 -29    9.05    6.90
  -4  10  30    0.00    3.48
   4 -10 -30    0.00    4.03
  -4  10  31    0.64    6.06
   4 -10 -31   -0.00    4.36
  -4  10  32   -0.00    3.99
   4 -10 -32   -0.00    5.31
  -4  10  33    4.51    6.60
   4 -10 -33    5.41    6.78
  -4  10  34    2.53    6.34
   4 -10 -34   -0.00    3.92
  -4  10  35    0.57    4.42
   4 -10 -35   -0.00    4.77
   4 -10 -36   -0.00    2.94
   4 -11  -1   75.57   14.28
   4 -11  -1   28.12   11.48
   4 -11  -2    3.48    4.69
   4 -11  -2   -0.00    5.41
  -4 -11   2    3.36    4.61
   4 -11  -3    4.47    5.29
   4 -11  -3    9.90    6.86
  -4 -11   3    6.33    5.73
   4 -11  -4   20.25    7.79
  -4 -11   4   12.66    6.73
   4 -11  -5   13.73    7.01
  -4 -11   5   12.17    6.37
   4 -11  -6    0.00    4.58
  -4 -11   6    8.89    5.49
   4 -11  -7   55.35   14.13
  -4 -11   7   57.86   13.14
   4 -11  -8   -0.00    4.85
  -4 -11   8    9.95    5.65
   4 -11  -9    2.74    4.70
  -4 -11   9    0.91    3.49
   4 -11 -10   -0.00    2.78
  -4 -11  10    7.26    4.53
  -4  11  11   80.75   20.67
   4 -11 -11  107.30   20.52
  -4 -11  11   86.15   17.13
  -4  11  12   -0.00    3.80
   4 -11 -12   -0.00    3.90
  -4  11  13   38.92   13.11
   4 -11 -13   35.55   11.56
  -4  11  14   16.94    9.00
   4 -11 -14    6.38    6.95
  -4  11  15   22.22   10.16
   4 -11 -15   25.29    9.96
   4 -11 -16    1.56    4.99
   4 -11 -17   59.59   15.65
  -4  11  18    1.01    4.80
   4 -11 -18    6.56    6.18
  -4  11  19    0.38    4.29
   4 -11 -19    0.00    5.84
  -4  11  20    1.92    5.58
   4 -11 -20    2.73    4.29
  -4  11  21   31.61   12.39
   4 -11 -21   30.43   11.57
  -4  11  22    1.29    4.41
   4 -11 -22    0.00    5.36
  -4  11  23    1.69    5.35
   4 -11 -23    6.75    6.26
  -4  11  24   -0.00    5.80
   4 -11 -24   -0.00    5.18
  -4  11  25    6.34    6.24
   4 -11 -25    1.90    5.92
  -4  11  26   -0.00    6.24
   4 -11 -26    7.29    7.01
  -4  11  27   14.19    9.36
   4 -11 -27   14.38    8.06
  -4  11  28    0.39    4.76
   4 -11 -28    0.21    4.74
  -4  11  29   -0.00    5.25
   4 -11 -29    0.00    5.11
  -4  11  30    5.21    7.69
   4 -11 -30    5.55    5.72
  -4  11  31   12.55    9.74
   4 -11 -31    5.85    6.22
  -4  11  32   -0.00    6.64
   4 -11 -32   -0.00    5.58
  -4  11  33   17.91    9.67
   4 -11 -33    1.17    4.75
  -4  11  34   -0.00    6.50
   4 -12  -1   -0.00    3.96
  -4 -12   1   -0.00    3.77
   4 -12  -2    4.82    5.37
   4 -12  -3   62.97   15.17
   4 -12  -4   21.73    8.60
   4 -12  -5   15.90    7.67
  -4 -12   5   42.18   10.48
   4 -12  -6    0.33    4.84
  -4 -12   6    0.76    3.71
   4 -12  -7    0.07    3.45
  -4 -12   7   -0.00    3.76
   4 -12  -8   20.66    8.37
  -4 -12   8    0.00    4.91
   4 -12  -9   77.37   17.62
  -4 -12   9   72.13   15.55
   4 -12 -10    1.61    4.67
   4 -12 -11    4.26    6.14
   4 -12 -12   11.42    6.86
   4 -12 -13   16.65    8.88
   4 -12 -14   13.12    7.98
   4 -12 -15   19.23    8.82
   4 -12 -16    3.85    4.78
   4 -12 -17    2.36    3.81
   4 -12 -18    0.00    3.65
   4 -12 -19   16.23    8.27
   4 -12 -20   -0.00    4.16
   4 -12 -21    1.13    3.68
   4 -12 -23    3.88    5.58
   4 -12 -24    7.22    6.94
   4 -12 -25   12.32    8.41
   4 -12 -26   -0.00    5.63
   4 -12 -27    1.82    5.95
   4 -12 -28    4.66    6.58
   4 -12 -29    7.18    7.05
  -4  12  30    8.57    7.72
   4 -12 -30   -0.00    5.91
  -4  12  31    2.74    6.12
  -4  12  32    3.60    6.56
  -4  12  33   -0.00    5.44
  -4  12  34    0.05    5.68
   4 -13  -1   52.25   14.04
  -4 -13   1   53.88   13.97
   4 -13  -2    0.00    2.82
  -4 -13   2   12.93    7.10
   4 -13  -3   10.58    6.28
  -4 -13   3    4.03    4.81
   4 -13  -4   -0.00    4.82
  -4 -13   4   -0.00    4.10
   4 -13  -5   69.54   16.75
   4 -13  -6    9.13    5.93
   4 -13  -8    0.41    4.42
   4 -13  -9    4.98    6.39
   4 -13 -10    1.06    4.02
   4 -13 -11   65.26   16.46
   4 -13 -12    9.59    7.22
   4 -13 -13    7.72    6.73
   4 -13 -14   -0.00    5.67
   4 -13 -15    1.40    6.39
   4 -13 -16    6.07    5.88
   4 -13 -17   21.22    9.29
   4 -13 -18    0.00    3.97
   4 -13 -19    1.66    5.05
   4 -13 -20   -0.00    5.34
   4 -13 -21   20.02   10.26
   4 -13 -22    8.69    7.83
   4 -13 -23   19.49    9.83
   4 -13 -24    8.48    6.66
   4 -13 -25   -0.00    4.06
   4 -13 -26    3.83    5.89
   4 -13 -27    7.85    7.00
   4 -14  -1   -0.00    2.65
  -4 -14   1    4.15    4.99
   4 -14  -2    4.63    5.72
  -4 -14   2    5.52    5.38
   4 -14  -3   32.32   10.58
  -4 -14   3   31.40   10.49
   4 -14  -4   29.12   10.54
  -4 -14   4   41.89   11.93
   4 -14  -5    7.08    6.15
  -4 -14   5   11.50    7.01
   4 -14  -6   -0.00    4.12
   4 -14  -7    0.00    4.84
   4 -14  -8    8.90    6.84
   4 -14  -9   28.23   11.00
   4 -14 -10    9.63    6.78
   4 -14 -11   -0.00    5.08
   4 -14 -12    2.27    5.02
   4 -14 -13   13.70    7.80
   4 -14 -14    7.65    7.70
   4 -14 -15    0.00    5.63
   4 -14 -16    0.00    6.02
   4 -14 -17   -0.00    4.31
   4 -14 -18    7.41    7.76
   4 -14 -19    8.62    8.29
   4 -14 -20    2.39    5.71
   4 -14 -21    9.14    8.37
   4 -14 -22   -0.00    5.82
   4 -14 -23    6.55    6.42
   4 -14 -24    0.31    4.70
   4 -15  -1   15.32    7.59
  -4 -15   1   15.59    8.19
   4 -15  -2    7.26    5.61
  -4 -15   2   14.65    7.39
   4 -15  -3    2.24    3.91
  -4 -15   3    3.88    4.95
   4 -15  -4    3.34    5.38
   4 -15  -5   14.68    7.44
   4 -15  -6    5.00    5.74
   4 -15  -7   16.35    7.70
   4 -15  -8   10.01    6.75
   4 -15  -9    4.26    5.03
   4 -15 -10   -0.00    4.57
   4 -15 -11    7.66    5.93
   4 -15 -12    9.54    6.96
   4 -15 -13    1.39    5.33
   4 -15 -14   -0.00    4.53
   4 -15 -15   -0.00    5.21
   4 -15 -16   24.94   10.56
   4 -15 -17   25.54   10.44
   4 -15 -18    3.25    5.75
   4 -15 -19    0.83    6.25
   4 -15 -20    1.74    5.85
   4 -16  -1   -0.00    3.70
  -4 -16   1   -0.00    4.30
   4 -16  -2    0.48    4.15
   4 -16  -3    5.78    5.55
   4 -16  -4    2.46    4.87
   4 -16  -5    1.85    4.70
   4 -16  -6    1.60    4.22
   4 -16  -7   11.14    7.09
   4 -16  -8    3.75    7.09
   4 -16  -9   -0.00    6.32
   4 -16 -10    0.88    5.93
   4 -16 -11   -0.00    6.21
   4 -16 -12    1.65    5.29
   4 -16 -13   -0.00    4.43
   4 -16 -14    5.33    6.06
   4 -16 -15    2.64    6.21
   4 -16 -16   -0.00    5.26
   4 -16 -17   -0.00    5.38
   4 -17  -1    1.14    4.52
   4 -17  -2   17.94    9.41
   4 -17  -3   -0.00    5.73
   4 -17  -4    2.58    6.26
   4 -17  -5    3.00    4.94
   4 -17  -6   -0.00    3.97
   4 -17  -7    3.25    6.15
   4 -17  -8    1.27    4.58
   4 -17  -9    2.02    6.23
   4 -17 -10   -0.00    4.64
   4 -17 -11    8.96    7.98
   4 -17 -12    2.36    5.72
   4 -17 -13   11.00    7.63
   4 -18  -1    5.77    6.15
   4 -18  -2    0.81    4.61
   4 -18  -3    1.48    5.72
   4 -18  -4    0.86    4.25
   4 -18  -5    0.00    4.48
   4 -18  -6    0.00    6.14
   4 -18  -7    0.00    4.74
   4 -18  -8   14.23    8.04
   4 -18  -9    2.14    5.30
   4 -19  -3   -0.00    4.50
   4 -19  -4    1.54    6.38
  -3   0   1   -0.00    2.50
  -3   0   1    0.00    2.80
   3   0  -1    2.39    2.74
   3   0  -1    0.00    3.16
  -3   0   2   -0.00    3.06
  -3   0   2    0.00    3.01
   3   0  -2   -0.00    2.90
   3   0  -2    0.08    2.70
  -3   0   3 4606.90  598.28
  -3   0   3 4466.98  598.92
   3   0  -3 5323.40  599.04
   3   0  -3 4658.61  599.23
  -3   0   4    1.32    2.53
  -3   0   4    0.00    2.90
   3   0  -4   -0.00    2.69
   3   0  -4    1.59    3.58
  -3   0   5   83.80   13.13
  -3   0   5   84.11   13.88
   3   0  -5   87.71   13.14
   3   0  -5   76.56   13.58
  -3   0   6   -0.00    1.92
  -3   0   6    0.73    2.85
   3   0  -6    0.00    2.10
   3   0  -6    0.00    3.05
  -3   0   7  382.78   52.11
  -3   0   7  499.33   54.02
   3   0  -7  349.14   51.61
  -3   0   8   -0.00    2.16
  -3   0   8    2.59    3.13
   3   0  -8   -0.00    1.84
  -3   0   9  785.56   98.58
  -3   0   9  710.66   98.67
   3   0  -9  772.12   97.84
  -3   0  10   -0.00    2.54
   3   0 -10    0.41    2.07
  -3   0  11  942.31  118.86
   3   0 -11  942.97  117.82
   3   0 -11  849.83  118.71
  -3   0  12    1.57    2.41
   3   0 -12    1.74    2.37
  -3   0  13  530.71   72.33
   3   0 -13  547.97   71.25
  -3   0  14    0.00    2.98
   3   0 -14    2.08    2.62
   3   0 -14   -0.00    2.32
   3   0 -15  115.93   17.83
   3   0 -15  106.01   17.33
   3   0 -16   -0.00    2.25
   3   0 -16   -0.00    1.87
  -3   0  17  142.27   24.37
   3   0 -17  169.06   24.02
   3   0 -17  157.46   23.70
  -3   0  18    2.04    3.16
   3   0 -18    0.37    1.87
   3   0 -18   -0.00    2.45
  -3   0  19   47.87   10.86
   3   0 -19   40.92    9.45
   3   0 -19   60.52   10.64
  -3   0  20    0.51    3.69
   3   0 -20    0.48    1.88
   3   0 -20    0.60    2.67
  -3   0  21    5.17    4.24
   3   0 -21    4.31    3.30
   3   0 -21    6.20    3.80
  -3   0  22   -0.00    4.28
   3   0 -22   -0.00    2.33
   3   0 -22    1.71    2.80
  -3   0  23  317.87   40.76
  -3   0  23  239.19   40.18
   3   0 -23  267.85   39.37
   3   0 -23  270.29   39.24
  -3   0  24    0.43    2.31
   3   0 -24    1.03    2.65
   3   0 -24    0.36    2.39
  -3   0  25   80.98   14.80
   3   0 -25   75.16   14.31
   3   0 -25   66.55   13.81
  -3   0  26    0.22    2.88
   3   0 -26   -0.00    2.79
  -3   0  27   49.23   11.40
   3   0 -27   53.61   11.64
  -3   0  28    0.02    2.72
  -3   0  29   44.84   11.16
  -3   0  30    1.77    3.04
  -3   0  31    8.31    5.02
  -3   0  32   -0.00    4.03
  -3   0  33    8.62    5.73
  -3   0  34   -0.00    3.71
  -3   0  35   50.21   12.34
  -3   0  36    4.57    4.92
  -3   0  37    0.00    3.69
  -3   0  38   -0.00    3.90
  -3   0  39   13.97    6.91
  -3   0  40    3.74    5.00
  -3   1   1  798.63  109.62
  -3   1   1 1106.13  111.75
   3  -1  -1  765.36  109.53
   3  -1  -1  990.53  111.46
   3   1  -1  775.88  109.99
   3   1  -1  803.70  110.34
  -3  -1   1  951.28  110.97
  -3  -1   1  812.53  110.27
  -3   1   2  426.22   69.00
  -3   1   2  569.14   70.65
   3  -1  -2  510.16   69.38
   3  -1  -2  568.79   70.84
   3   1  -2  468.21   69.57
   3   1  -2  585.01   70.53
  -3  -1   2  632.20   70.77
  -3  -1   2  613.32   70.65
  -3   1   3    7.66    3.54
  -3   1   3    6.81    3.82
   3  -1  -3    5.03    2.89
   3  -1  -3    6.35    4.28
   3   1  -3   10.04    3.91
   3   1  -3   11.57    4.51
  -3  -1   3    8.76    3.89
  -3  -1   3   12.51    4.13
  -3   1   4    2.57    3.31
  -3   1   4    9.87    4.26
   3  -1  -4    5.18    2.91
   3  -1  -4    5.36    3.65
   3   1  -4    2.11    2.72
   3   1  -4    2.81    3.30
  -3  -1   4    9.01    3.71
  -3  -1   4    0.00    2.93
  -3   1   5 1963.33  241.38
  -3   1   5 2213.54  242.93
   3  -1  -5 2092.42  241.25
   3  -1  -5 2183.80  242.77
   3   1  -5 1626.61  240.47
  -3  -1   5 1782.52  240.48
  -3  -1   5 1741.64  240.99
  -3   1   6    2.09    3.34
  -3   1   6    8.82    4.38
   3  -1  -6    2.01    2.76
   3  -1  -6    5.78    3.91
   3   1  -6    1.99    2.49
  -3  -1   6    5.23    2.92
  -3   1   7  186.77   26.82
  -3   1   7  201.89   27.60
   3  -1  -7  190.91   26.26
   3  -1  -7  166.82   26.79
   3   1  -7  174.73   25.63
  -3  -1   7  191.51   25.77
  -3   1   8   77.78   13.79
  -3   1   8   88.63   14.57
   3  -1  -8   84.14   13.43
   3  -1  -8   79.26   14.16
   3   1  -8   91.12   13.00
   3   1  -8   72.54   12.96
  -3  -1   8   82.98   12.79
  -3   1   9  896.18  112.97
  -3   1   9  849.51  112.93
   3  -1  -9  858.27  111.89
   3  -1  -9  990.87  113.82
   3   1  -9  868.46  111.03
   3   1  -9  853.31  111.54
  -3  -1   9  809.52  111.00
  -3   1  10   48.77    9.76
  -3   1  10   54.34   10.18
   3  -1 -10   31.01    8.04
   3  -1 -10   43.89    9.34
   3   1 -10   46.71    8.02
   3   1 -10   49.13    8.58
  -3  -1  10   38.81    7.95
  -3  -1  10   49.79    9.21
  -3   1  11  392.79   55.17
   3  -1 -11  430.87   54.55
   3   1 -11  415.64   53.11
   3   1 -11  426.46   53.86
  -3  -1  11  376.45   53.43
  -3  -1  11  374.90   53.86
  -3   1  12    3.13    3.83
  -3   1  12    0.00    4.00
   3  -1 -12    6.13    3.66
   3   1 -12    6.69    2.76
  -3  -1  12    4.95    3.22
  -3  -1  12    4.32    3.58
  -3   1  13    9.30    4.56
  -3   1  13    4.35    3.72
   3  -1 -13    4.04    3.61
   3  -1 -13    9.78    4.23
   3   1 -13    9.48    3.42
  -3  -1  13    8.69    3.71
  -3  -1  13    5.30    3.73
  -3   1  14   10.96    4.93
   3  -1 -14   11.22    4.56
   3  -1 -14   20.82    5.79
   3   1 -14   10.95    3.71
  -3  -1  14    8.19    4.02
  -3  -1  14   11.91    5.04
  -3   1  15  422.43   54.46
   3  -1 -15  573.10   55.01
   3  -1 -15  366.84   52.61
   3   1 -15  359.64   51.82
   3   1 -15  350.34   50.97
  -3  -1  15  351.63   52.14
  -3  -1  15  381.25   52.53
  -3   1  16   10.43    5.19
   3  -1 -16    2.81    3.07
   3  -1 -16    2.16    2.94
   3   1 -16    3.20    2.68
   3   1 -16   10.76    3.73
  -3  -1  16    4.34    3.62
  -3   1  17  217.78   32.22
   3  -1 -17  199.45   30.52
   3  -1 -17  200.04   30.61
   3   1 -17  215.19   29.71
   3   1 -17  210.18   29.35
  -3  -1  17  203.49   30.57
   3  -1 -18    0.00    2.23
   3  -1 -18    5.62    3.67
   3   1 -18    0.00    1.95
   3   1 -18    2.34    2.15
  -3  -1  18    1.90    3.13
   3  -1 -19   37.23    9.35
   3  -1 -19   45.66   10.05
   3   1 -19   41.01    8.78
   3   1 -19   50.64    9.01
  -3  -1  19   48.61   10.28
   3  -1 -20   76.72   12.71
   3  -1 -20  100.92   14.14
   3   1 -20   48.00   10.12
   3   1 -20   48.44    9.97
  -3  -1  20   39.70   10.53
   3  -1 -21  118.49   20.02
   3  -1 -21  102.09   19.37
   3   1 -21  130.88   19.18
   3   1 -21  115.42   18.49
  -3  -1  21  123.75   20.31
   3  -1 -22    1.21    2.87
   3  -1 -22    0.72    2.78
   3   1 -22   -0.00    2.31
   3   1 -22    1.71    2.48
  -3  -1  22    0.16    3.27
  -3   1  23   12.75    5.61
   3  -1 -23   15.10    5.86
   3  -1 -23   13.75    5.57
   3   1 -23   12.37    4.55
   3   1 -23   17.07    5.19
  -3  -1  23    4.77    4.76
  -3   1  24    5.45    4.50
   3  -1 -24    0.66    3.01
   3  -1 -24   -0.00    2.76
   3   1 -24   -0.00    2.85
  -3   1  25   31.71   10.12
   3  -1 -25   54.83   11.85
   3  -1 -25   54.68   11.81
   3   1 -25   60.16   11.13
  -3  -1  25   55.02   11.06
  -3   1  26    5.25    4.45
   3  -1 -26   14.84    6.23
   3  -1 -26   11.38    5.35
   3   1 -26    9.89    4.65
  -3  -1  26    3.71    3.74
  -3   1  27   78.40   15.64
   3  -1 -27   80.87   15.39
  -3  -1  27   61.29   13.46
  -3   1  28    0.58    3.08
   3  -1 -28    0.41    2.50
  -3  -1  28    1.37    3.75
  -3   1  29    0.94    3.16
   3  -1 -29    3.48    4.00
  -3  -1  29    0.00    4.44
  -3   1  30   27.45    8.36
  -3  -1  30   12.08    6.25
  -3   1  31   31.94    9.82
  -3  -1  31   33.68    9.25
  -3   1  32    0.78    3.18
  -3  -1  32    1.82    3.40
  -3   1  33   10.89    6.82
  -3  -1  33   12.03    5.60
  -3   1  34    2.17    4.23
  -3  -1  34    0.00    3.06
  -3   1  35   18.01    7.84
  -3  -1  35    0.00    3.97
  -3   1  36    1.08    3.16
  -3  -1  36    4.71    4.14
  -3   1  37   24.15    8.84
  -3  -1  37   15.84    7.46
  -3   1  38   -0.00    4.84
  -3  -1  38   -0.00    3.48
  -3   1  39    0.00    3.96
  -3  -1  39    5.20    5.24
  -3   1  40    0.00    4.40
  -3  -1  40    4.41    4.37
  -3   2   1  150.93   23.46
  -3   2   1  194.53   24.91
   3  -2  -1  184.49   23.75
   3  -2  -1  189.70   25.29
   3   2  -1  141.52   23.40
   3   2  -1  147.23   23.74
  -3  -2   1  159.71   24.03
  -3  -2   1  163.58   24.11
  -3   2   2   78.35   10.63
  -3   2   2   90.00   12.04
   3  -2  -2   25.27    8.14
   3  -2  -2   55.92   10.67
   3   2  -2   87.46   11.12
   3   2  -2   58.00    9.96
  -3  -2   2   77.71   10.94
  -3  -2   2   33.76    8.96
  -3   2   3 1163.85  163.74
  -3   2   3 1230.03  164.55
   3  -2  -3 1265.85  163.56
   3  -2  -3 1506.46  165.73
   3   2  -3 1317.84  164.07
  -3  -2   3 1188.37  163.67
  -3  -2   3 1388.45  164.32
  -3   2   4   -0.00    3.09
  -3   2   4    3.62    3.10
   3  -2  -4    3.18    2.78
   3  -2  -4    4.75    3.81
   3   2  -4    1.36    2.61
  -3  -2   4    1.36    3.17
  -3  -2   4    2.07    2.73
  -3   2   5    0.00    2.49
  -3   2   5    1.31    3.41
   3  -2  -5   -0.00    2.16
   3  -2  -5    0.83    2.92
   3   2  -5    0.53    2.10
  -3  -2   5    0.00    2.55
  -3   2   6    6.44    3.80
  -3   2   6    5.28    4.23
   3  -2  -6    4.38    3.26
   3  -2  -6    9.16    4.80
   3   2  -6    9.82    3.51
   3   2  -6    6.22    2.98
  -3  -2   6    4.78    2.97
  -3   2   7  398.89   53.44
  -3   2   7  440.19   54.06
   3  -2  -7  365.04   52.26
   3  -2  -7  349.70   53.05
   3   2  -7  346.20   51.41
   3   2  -7  465.07   52.12
  -3  -2   7  383.69   51.27
  -3   2   8  769.62   97.00
  -3   2   8  750.17   96.77
   3  -2  -8  943.40   96.95
   3  -2  -8  702.01   96.67
   3   2  -8  682.54   94.49
  -3  -2   8  681.93   93.97
  -3  -2   8  715.33   94.84
  -3   2   9  442.00   62.68
  -3   2   9  470.42   62.90
   3  -2  -9  467.94   61.93
   3  -2  -9  455.02   62.90
   3   2  -9  509.03   60.83
   3   2  -9  419.91   60.02
  -3  -2   9  467.69   60.08
  -3  -2   9  459.81   60.86
  -3   2  10   10.02    4.38
  -3   2  10    0.00    4.13
   3  -2 -10    4.19    3.87
   3  -2 -10    3.62    4.01
   3   2 -10    5.30    2.72
   3   2 -10    5.71    2.86
  -3  -2  10    6.60    2.73
  -3  -2  10    5.42    3.55
  -3   2  11   21.79    7.14
  -3   2  11   40.10    8.57
   3  -2 -11   16.19    6.34
   3  -2 -11   23.99    7.02
   3   2 -11   29.22    5.86
   3   2 -11   32.39    5.86
  -3  -2  11   28.20    5.73
  -3  -2  11   35.13    6.90
  -3   2  12   23.11    7.00
  -3   2  12   14.84    6.20
   3  -2 -12   14.37    5.40
   3  -2 -12    5.65    3.93
   3   2 -12   14.80    3.94
  -3  -2  12   15.95    4.09
  -3  -2  12   12.45    4.59
  -3   2  13  387.10   52.54
   3  -2 -13  312.11   50.44
   3  -2 -13  428.99   52.00
   3   2 -13  403.80   49.03
  -3  -2  13  305.24   48.78
  -3  -2  13  426.67   50.27
  -3   2  14   15.24    6.00
   3  -2 -14    9.67    4.74
   3  -2 -14    4.53    3.99
   3   2 -14   13.40    3.71
  -3  -2  14   15.10    4.24
  -3  -2  14   12.98    4.38
  -3   2  15   29.62    8.36
   3  -2 -15   28.88    6.82
   3  -2 -15   24.26    6.73
   3   2 -15   28.57    5.03
  -3  -2  15    5.19    3.58
  -3  -2  15   15.78    4.96
  -3   2  16    7.15    5.55
   3  -2 -16   10.05    4.52
   3  -2 -16   21.05    5.97
   3   2 -16    9.65    3.73
   3   2 -16   13.18    3.68
  -3  -2  16   14.97    4.39
  -3  -2  16   12.26    4.55
  -3   2  17  145.14   22.78
   3  -2 -17  105.87   19.90
   3  -2 -17  127.24   20.81
   3   2 -17  120.38   18.34
   3   2 -17  130.10   18.13
  -3  -2  17  117.36   19.08
  -3   2  18    4.22    4.25
   3  -2 -18    5.28    3.61
   3  -2 -18    7.60    4.55
   3   2 -18   10.31    3.45
   3   2 -18    8.40    2.95
  -3  -2  18    9.85    4.46
  -3   2  19   43.96   10.27
  -3   2  19   56.77   12.38
   3  -2 -19   37.00    9.48
   3  -2 -19   52.70   10.98
   3   2 -19   35.83    7.84
   3   2 -19   44.86    7.97
  -3  -2  19   39.27    8.96
  -3   2  20    2.58    3.41
  -3   2  20   -0.00    3.62
   3  -2 -20    3.04    3.58
   3  -2 -20    4.74    3.95
   3   2 -20    1.93    2.14
   3   2 -20    1.59    2.32
  -3  -2  20    2.59    2.87
  -3   2  21    3.99    5.03
   3  -2 -21    0.00    2.59
   3  -2 -21    1.34    3.06
   3   2 -21    1.95    2.45
   3   2 -21    2.37    2.39
  -3  -2  21   -0.00    2.94
  -3   2  22   -0.00    4.59
   3  -2 -22    0.00    2.38
   3  -2 -22   -0.00    2.67
   3   2 -22    0.00    2.07
   3   2 -22   -0.00    2.04
  -3  -2  22    1.72    3.19
  -3   2  23  128.76   22.26
   3  -2 -23  147.04   22.59
   3  -2 -23  114.74   21.65
   3   2 -23  123.59   19.37
  -3  -2  23  120.44   20.66
  -3   2  24   50.80   12.42
   3  -2 -24   58.67   12.75
   3   2 -24   52.49   10.29
  -3   2  25   32.65   10.28
   3  -2 -25   42.14   10.58
  -3   2  26    8.97    5.20
   3  -2 -26    6.33    5.38
  -3  -2  26    2.10    3.03
  -3   2  27   74.19   14.46
   3  -2 -27   50.28   12.44
  -3  -2  27   45.69   10.43
  -3   2  28    8.13    5.23
   3  -2 -28    3.09    4.24
  -3  -2  28    3.95    3.15
  -3   2  29   43.03   14.19
   3  -2 -29  119.33   18.77
  -3  -2  29   97.00   15.45
  -3   2  30   -0.00    4.38
  -3  -2  30    0.00    2.89
  -3   2  31    2.25    4.38
  -3  -2  31    1.16    3.26
  -3   2  32    0.30    3.39
  -3  -2  32    0.34    3.15
  -3   2  33   37.48   10.72
  -3  -2  33   31.09    8.94
  -3   2  34   -0.00    3.88
  -3  -2  34    2.38    3.46
  -3   2  35   24.45    9.64
  -3  -2  35   41.68    9.78
  -3   2  36    0.20    4.55
  -3  -2  36    1.16    3.49
  -3   2  37    2.95    5.54
  -3  -2  37    4.89    4.78
  -3   2  38   -0.00    4.64
  -3  -2  38    0.00    3.28
  -3   2  39    5.64    5.71
  -3  -2  39   12.90    6.13
  -3  -2  40    0.20    2.90
  -3   3   1  452.57   63.11
  -3   3   1  544.04   64.30
   3  -3  -1  424.09   62.27
   3  -3  -1  452.53   63.82
   3   3  -1  501.75   63.09
   3   3  -1  428.72   62.95
  -3  -3   1  451.16   63.04
  -3  -3   1  598.53   64.52
  -3   3   2  246.75   37.79
   3  -3  -2  338.10   38.25
   3  -3  -2  255.91   38.52
   3   3  -2  296.23   37.76
   3   3  -2  296.16   38.09
  -3  -3   2  239.81   37.38
  -3  -3   2  242.96   37.58
  -3   3   3   31.67    8.17
  -3   3   3   26.99    7.72
   3  -3  -3   47.02    8.27
   3  -3  -3   51.00    9.69
   3   3  -3   27.64    6.97
  -3  -3   3   43.11    8.21
  -3   3   4   47.23   11.73
  -3   3   4  119.34   15.14
   3  -3  -4   83.29   12.73
   3  -3  -4   67.13   13.10
   3   3  -4   64.97   11.48
  -3  -3   4   65.29   11.79
  -3   3   5  458.03   65.95
  -3   3   5  534.37   66.67
   3  -3  -5  480.11   65.33
   3  -3  -5  532.65   66.99
   3   3  -5  552.25   64.83
   3   3  -5  464.19   64.32
  -3  -3   5  439.95   64.34
  -3   3   6  575.48   75.79
  -3   3   6  612.25   75.95
   3  -3  -6  555.75   74.61
   3  -3  -6  615.47   76.34
   3   3  -6  481.53   72.95
   3   3  -6  560.30   73.28
  -3  -3   6  606.27   73.94
  -3   3   7  206.50   28.25
  -3   3   7  186.40   27.69
   3  -3  -7  158.04   26.23
   3  -3  -7  219.32   28.87
   3   3  -7  174.73   25.19
   3   3  -7  199.65   25.29
  -3  -3   7  152.47   25.06
  -3  -3   7  171.33   25.42
  -3   3   8   23.04    7.67
  -3   3   8   27.35    7.66
   3  -3  -8   38.49    7.93
   3  -3  -8   31.27    8.03
   3   3  -8   27.10    6.02
   3   3  -8   23.86    5.48
  -3  -3   8   29.24    5.90
  -3  -3   8   20.41    5.78
  -3   3   9  169.77   25.01
  -3   3   9  173.87   24.89
   3  -3  -9  131.51   23.04
   3  -3  -9  127.56   22.81
   3  -3  -9  130.54   23.78
   3   3  -9  135.73   21.29
   3   3  -9  160.09   21.05
  -3  -3   9  222.39   22.18
  -3  -3   9  116.03   21.15
  -3   3  10  382.02   58.84
  -3   3  10  506.58   60.21
   3  -3 -10  351.30   57.55
   3  -3 -10  409.35   58.11
   3  -3 -10  439.16   59.77
   3   3 -10  462.59   56.23
   3   3 -10  451.04   55.26
  -3  -3  10  439.22   55.55
  -3  -3  10  376.74   55.85
  -3   3  11  501.63   67.50
   3  -3 -11  479.43   66.35
   3  -3 -11  445.37   66.00
   3   3 -11  456.24   63.74
   3   3 -11  555.69   63.20
  -3  -3  11  469.60   63.26
  -3  -3  11  480.98   64.13
  -3   3  12    0.00    3.27
   3  -3 -12    1.06    3.44
   3  -3 -12    0.00    2.98
   3   3 -12    1.35    1.94
  -3  -3  12    1.52    1.93
  -3  -3  12    0.94    2.66
  -3   3  13   17.57    6.92
   3  -3 -13   15.09    5.45
   3  -3 -13   16.86    6.25
   3   3 -13    9.61    3.68
  -3  -3  13   16.74    3.96
  -3  -3  13   10.92    4.15
  -3   3  14   -0.00    4.06
   3  -3 -14    0.00    2.76
   3  -3 -14    1.01    3.09
   3   3 -14    3.26    2.38
  -3  -3  14   -0.00    1.81
  -3  -3  14    2.68    2.68
  -3   3  15  218.62   33.56
   3  -3 -15  191.25   31.41
   3  -3 -15  196.59   32.00
   3   3 -15  322.19   30.26
  -3  -3  15  184.51   28.82
  -3  -3  15  178.17   29.17
  -3   3  16   54.30   10.86
  -3   3  16   60.26   12.07
   3  -3 -16   51.94   10.02
   3  -3 -16   28.50    8.54
   3   3 -16   38.50    6.75
  -3  -3  16   19.50    5.92
  -3  -3  16   36.67    7.21
  -3   3  17   54.03   12.32
  -3   3  17   40.09   12.22
   3  -3 -17   54.70   11.95
   3  -3 -17   51.28   12.03
   3   3 -17   61.47    9.61
   3   3 -17   55.97    9.33
  -3  -3  17   66.17   10.22
  -3  -3  17   55.19   10.20
  -3   3  18    1.59    3.52
  -3   3  18    9.40    5.76
   3  -3 -18    4.25    3.70
   3  -3 -18    3.71    4.06
   3   3 -18    5.07    2.28
   3   3 -18    2.27    2.01
  -3  -3  18    4.73    3.22
  -3   3  19    8.63    5.15
  -3   3  19   26.54    8.67
   3  -3 -19   16.88    6.37
   3  -3 -19   18.92    6.45
   3   3 -19   15.27    3.93
   3   3 -19   11.88    3.60
  -3  -3  19   14.87    4.70
  -3   3  20   21.27    8.94
   3  -3 -20   33.56    8.79
   3   3 -20   35.31    6.48
   3   3 -20   32.15    6.24
  -3  -3  20   30.15    7.33
  -3   3  21   65.95   16.35
   3  -3 -21   85.12   16.10
   3   3 -21   82.84   12.65
   3   3 -21   84.09   12.40
  -3  -3  21   67.35   13.29
  -3   3  22   56.48   13.42
   3  -3 -22   77.90   14.45
   3   3 -22   55.45    9.95
  -3  -3  22   54.71   11.08
  -3   3  23    4.55    4.68
   3  -3 -23    8.03    5.01
   3   3 -23    1.53    2.03
  -3  -3  23    3.65    3.50
  -3   3  24    8.16    5.38
   3  -3 -24   12.47    5.76
  -3  -3  24    3.70    3.66
  -3   3  25  135.53   24.79
   3  -3 -25  133.16   23.83
  -3   3  26   66.72   14.60
   3  -3 -26   51.93   13.40
  -3   3  27  110.30   21.15
  -3  -3  27  103.38   17.28
  -3   3  28   15.52    7.48
  -3  -3  28   13.46    4.97
  -3   3  29    0.85    5.04
  -3  -3  29    7.45    3.91
  -3   3  30   18.94    9.17
  -3  -3  30   20.92    6.44
  -3   3  31   48.12   13.53
   3  -3 -31   59.04   13.76
  -3  -3  31   45.09   10.21
  -3   3  32   13.45    7.16
  -3  -3  32    0.00    2.91
  -3   3  33   -0.00    3.59
  -3  -3  33    2.47    2.99
  -3   3  34   -0.00    3.94
  -3  -3  34   -0.00    2.95
  -3   3  35   -0.00    3.93
  -3  -3  35    0.32    2.39
  -3   3  36    0.00    4.26
  -3  -3  36    5.67    3.92
  -3   3  37    5.93    6.80
  -3  -3  37    6.69    4.68
  -3   3  38   -0.00    3.83
  -3  -3  38    0.60    2.83
  -3   3  39   -0.00    5.10
  -3  -3  39    0.53    3.01
  -3  -3  40    0.25    2.52
  -3  -3  41    8.01    4.92
  -3   4   1  130.66   18.75
  -3   4   1   78.24   16.95
   3  -4  -1  101.15   17.00
   3  -4  -1  137.33   19.43
   3   4  -1  114.13   17.30
   3   4  -1   98.23   17.36
  -3  -4   1  117.14   17.81
  -3  -4   1  112.04   17.94
  -3   4   2  132.04   21.55
  -3   4   2  134.00   21.62
   3  -4  -2  153.11   21.26
   3  -4  -2  101.62   20.87
   3   4  -2  150.68   20.75
   3   4  -2  108.39   20.21
  -3  -4   2  145.66   21.10
  -3  -4   2  171.51   22.07
  -3   4   3  389.56   47.81
  -3   4   3  424.50   48.05
   3  -4  -3  433.36   47.15
   3  -4  -3  285.46   46.34
   3   4  -3  299.82   44.77
  -3  -4   3  303.07   45.19
  -3  -4   3  286.55   45.23
  -3   4   4   48.90   10.05
  -3   4   4   40.75    9.35
   3  -4  -4   50.53    9.29
   3  -4  -4   63.05   11.27
   3   4  -4   19.25    6.60
  -3  -4   4   47.98    8.66
  -3   4   5   59.44   11.20
  -3   4   5   58.90   11.12
   3  -4  -5   42.56    9.71
   3  -4  -5   34.50    9.97
   3   4  -5   37.00    7.99
   3   4  -5   45.64    8.51
  -3  -4   5   36.18    8.27
  -3   4   6   51.91   12.99
  -3   4   6   96.49   15.16
   3  -4  -6   84.29   13.99
   3  -4  -6   89.19   15.24
   3   4  -6   66.34   11.72
   3   4  -6   69.75   11.82
  -3  -4   6   62.01   11.80
  -3  -4   6   71.91   12.22
  -3   4   7  263.57   36.98
  -3   4   7  284.57   37.06
   3  -4  -7  234.57   35.68
   3  -4  -7  259.27   35.82
   3  -4  -7  238.40   36.60
   3   4  -7  214.84   33.18
   3   4  -7  235.14   33.18
  -3  -4   7  265.64   34.10
  -3  -4   7  239.56   33.93
  -3   4   8  148.28   27.47
  -3   4   8  173.30   27.89
   3  -4  -8  137.89   26.37
   3  -4  -8  226.14   28.56
   3  -4  -8  227.68   29.98
   3   4  -8  195.75   24.91
  -3  -4   8  152.68   25.10
  -3  -4   8  194.12   25.78
  -3   4   9  154.74   22.86
   3  -4  -9  133.08   21.24
   3  -4  -9  108.99   20.50
   3  -4  -9  145.17   22.87
   3   4  -9  130.68   18.77
   3   4  -9  139.97   18.23
  -3  -4   9  121.18   18.89
  -3  -4   9  108.43   18.64
  -3   4  10   33.33    9.76
   3  -4 -10   42.62    9.74
   3  -4 -10   47.51   10.62
   3   4 -10   44.11    7.66
   3   4 -10   41.01    6.61
  -3  -4  10   33.27    7.24
  -3  -4  10   40.76    7.89
  -3   4  11   96.42   17.69
   3  -4 -11   93.72   16.56
   3  -4 -11  112.76   17.78
   3   4 -11  116.02   14.54
   3   4 -11   96.76   12.50
  -3  -4  11   65.03   13.14
  -3  -4  11   88.12   14.19
  -3   4  12  266.97   39.11
  -3   4  12  241.55   38.87
   3  -4 -12  298.36   38.90
   3  -4 -12  309.98   39.66
   3   4 -12  268.09   35.06
  -3  -4  12  233.89   34.39
  -3  -4  12  259.40   35.43
  -3   4  13  302.06   42.15
  -3   4  13  315.26   43.10
   3  -4 -13  290.02   41.19
   3  -4 -13  265.69   41.09
   3   4 -13  279.31   37.60
  -3  -4  13  267.00   37.93
  -3   4  14   26.08    7.96
  -3   4  14   11.79    6.76
   3  -4 -14   15.89    6.85
   3  -4 -14   18.07    7.13
   3   4 -14   24.77    5.05
  -3  -4  14   22.06    4.53
[truncated: 819,601 more chars]
