# Supplementary material for: LED-pump-X-ray-multiprobe crystallography for sub-second timescales
Source: Commun Chem. 2022 Aug 26;5:102. doi: 10.1038/s42004-022-00716-1 (PMC9814726; doi:10.1038/s42004-022-00716-1)
Supplement: Supplementary file 10 — Supplementary Data 1 [file 42004_2022_716_MOESM10_ESM.zip › CIFs/4s_272K/272K_4s_t15_decay.cif]

  data_global

# SUBMISSION DETAILS
 
_publ_contact_author_name       'Hatcher, Lauren'
_publ_contact_author_address
;
School of Chemistry
Cardiff University
Main Building
Park Place 
Cardiff
CF10 3AT
United Kingdom
;
_publ_contact_author_email       'HatcherL1@cardiff.ac.uk'
_publ_requested_category          FM
_publ_section_comment
; 
?
;
_publ_section_references
;
Diamond General Data Aquisition (GDA) software: http://www.opengda.org/

XIA2: Winter, G. (2010) J. Appl. Cryst. 43, 186-190.
POINTLESS: Evans, P. (2006) Acta Cryst. D62, 72-82.
AIMLESS: Evans, P. R. and Murshudov, G. N. (2013) Acta Cryst. D69, 1204-1214.
DIALS: Winter, G., et al. Acta Cryst. (2018) D74, 85-97.
CCP4: Winn, M. D. et al. (2011) Acta Cryst. D67, 235-242.
   
SHELXL: Sheldrick G. M. (2015). Acta Cryst. C71, 3-8.
SHELXT:	Sheldrick, G. M. (2015). Acta Cryst. A71, 3-8.
 
OLEX2: Dolomanov, O.V.; Bourhis, L.J.; Gildea, R.J.; Howard, J.A.K.; Puschmann,
 H., OLEX2: A complete structure solution, refinement and analysis program 
 (2009). J. Appl. Cryst., 42, 339-341.

MERCURY: Macrae, C. F., Bruno, I. J., Chisholm, J. A., Edgington,
P. R., McCabe, P., Pidcock, E., Rodriguez-Monge, L., Taylor, R.,
van de Streek, J. & Wood, P. A. (2008). J. Appl. Cryst. 41, 466-470.
;

####
 
data_272K_4s_t15_decay
 
_audit_creation_method            'SHELXL-2018/3'
_shelx_SHELXL_version_number      '2018/3'
_chemical_name_systematic         
;
Nitro-(N,N,N',N'-tetrabutyldiethylenetriamine)palladium(II)
tetraphenylborate, tetrahydrofuran solvate
;
_chemical_name_common             ?
_chemical_melting_point           ?
_chemical_formula_moiety          
;
C20 H45 N4 O2 Pd, C24 H20 B, C4 H8 O
;
_chemical_formula_sum            'C48 H73 B N4 O3 Pd' 
_chemical_formula_weight          871.31

loop_
 _atom_type_symbol
 _atom_type_description
 _atom_type_scat_dispersion_real
 _atom_type_scat_dispersion_imag
 _atom_type_scat_source
 'C'  'C'   0.0010   0.0010
 'International Tables Vol C Tables 4.2.6.8 and 6.1.1.4'
 'H'  'H'   0.0000   0.0000
 'International Tables Vol C Tables 4.2.6.8 and 6.1.1.4'
 'B'  'B'   0.0000   0.0000
 'International Tables Vol C Tables 4.2.6.8 and 6.1.1.4'
 'N'  'N'   0.0030   0.0020
 'International Tables Vol C Tables 4.2.6.8 and 6.1.1.4'
 'O'  'O'   0.0050   0.0030
 'International Tables Vol C Tables 4.2.6.8 and 6.1.1.4'
 'Pd'  'Pd'  -2.5040   0.6150
 'International Tables Vol C Tables 4.2.6.8 and 6.1.1.4'
 
_space_group_crystal_system       monoclinic
_space_group_IT_number            14
_space_group_name_H-M_alt         'P 21/n'
_space_group_name_Hall            '-P 2yn'
 
_shelx_space_group_comment
;
The symmetry employed for this shelxl refinement is uniquely defined
by the following loop, which should always be used as a source of
symmetry information in preference to the above space-group names.
They are only intended as comments.
;
 
loop_
 _space_group_symop_operation_xyz
 'x, y, z'
 '-x+1/2, y+1/2, -z+1/2'
 '-x, -y, -z'
 'x-1/2, -y-1/2, z-1/2'
 
_cell_length_a                    11.6768(5)
_cell_length_b                    13.5830(5)
_cell_length_c                    30.1785(10)
_cell_angle_alpha                 90
_cell_angle_beta                  93.514(3)
_cell_angle_gamma                 90
_cell_volume                      4777.5(3)
_cell_formula_units_Z             4
_cell_measurement_temperature     272(2)
_cell_measurement_reflns_used     8000
_cell_measurement_theta_max       20.627945933
_cell_measurement_theta_min       1.0180853999
 
_exptl_crystal_description        Plate
_exptl_crystal_colour             Yellow
_exptl_crystal_density_meas       ?
_exptl_crystal_density_method     ?
_exptl_crystal_density_diffrn     1.211          
_exptl_crystal_F_000              1856
_exptl_transmission_factor_min    ?
_exptl_transmission_factor_max    ?
_exptl_crystal_size_max           0.100
_exptl_crystal_size_mid           0.100
_exptl_crystal_size_min           0.050
_exptl_absorpt_coefficient_mu     0.202
_shelx_estimated_absorpt_T_min    0.980
_shelx_estimated_absorpt_T_max    0.990
_exptl_absorpt_correction_T_min   0.996840528259
_exptl_absorpt_correction_T_max   1.0
_exptl_absorpt_correction_type    empirical
_exptl_absorpt_process_details    
;
CCP4 7.0.048: AIMLESS, version 0.5.32 : 29/03/17
Scaling & analysis of unmerged intensities, absorption correction using spherical harmonics
;
_exptl_absorpt_special_details    ?
_diffrn_ambient_temperature       272(2)
_diffrn_radiation_wavelength      0.534
_diffrn_measurement_device_type   'Photon counting pixel array'
_diffrn_radiation_type            Synchrotron
_diffrn_measurement_method        'shutterless scans'
_diffrn_radiation_source          'Diamond Light Source Beamline I19-2'
_diffrn_radiation_monochromator   'Silicon 111'
_diffrn_detector_area_resol_mean  ?
_diffrn_reflns_number             32777
_diffrn_reflns_av_unetI/netI      0.1219
_diffrn_reflns_av_R_equivalents   0.1121
_diffrn_reflns_limit_h_min        -14
_diffrn_reflns_limit_h_max        14
_diffrn_reflns_limit_k_min        -16
_diffrn_reflns_limit_k_max        13
_diffrn_reflns_limit_l_min        -35
_diffrn_reflns_limit_l_max        37
_diffrn_reflns_theta_min          1.016
_diffrn_reflns_theta_max          19.496
_diffrn_reflns_theta_full         18.687
_diffrn_measured_fraction_theta_max   0.991
_diffrn_measured_fraction_theta_full  0.991
_diffrn_reflns_Laue_measured_fraction_max    0.991
_diffrn_reflns_Laue_measured_fraction_full   0.991
_diffrn_reflns_point_group_measured_fraction_max   0.991
_diffrn_reflns_point_group_measured_fraction_full  0.991
_reflns_number_total              9680
_reflns_number_gt                 5030
_reflns_threshold_expression      'I > 2\s(I)'
_reflns_Friedel_coverage          0.000
_reflns_Friedel_fraction_max      .
_reflns_Friedel_fraction_full     .
 
_reflns_special_details
;
 Reflections were merged by SHELXL according to the crystal
 class for the calculation of statistics and refinement.
 
 _reflns_Friedel_fraction is defined as the number of unique
 Friedel pairs measured divided by the number that would be
 possible theoretically, ignoring centric projections and
 systematic absences.
;
 
_computing_data_collection        'Diamond GDA (http://www.opengda.org/)'
_computing_cell_refinement        'DIALS (Winter, 2018)'
_computing_data_reduction         'XIA2 (Winter 2010)'
_computing_structure_solution     'SHELXT (Sheldrick, 2015)'
_computing_structure_refinement   'SHELXL (Sheldrick, 2015)'
_computing_molecular_graphics     'OLEX2 (Dolomanov et al., 2009)'
_computing_publication_material   'MERCURY (Macrae et al., 2008)'
_refine_special_details           ?
_refine_ls_structure_factor_coef  Fsqd
_refine_ls_matrix_type            full
_refine_ls_weighting_scheme       calc
_refine_ls_weighting_details
'w=1/[\s^2^(Fo^2^)+(0.0452P)^2^] where P=(Fo^2^+2Fc^2^)/3'
_atom_sites_solution_primary      ?
_atom_sites_solution_secondary    ?
_atom_sites_solution_hydrogens    geom
_refine_ls_hydrogen_treatment     constr
_refine_ls_extinction_method      none
_refine_ls_extinction_coef        .
_refine_ls_number_reflns          9680
_refine_ls_number_parameters      526
_refine_ls_number_restraints      490
_refine_ls_R_factor_all           0.1134
_refine_ls_R_factor_gt            0.0606
_refine_ls_wR_factor_ref          0.1493
_refine_ls_wR_factor_gt           0.1258
_refine_ls_goodness_of_fit_ref    0.891
_refine_ls_restrained_S_all       0.892
_refine_ls_shift/su_max           0.001
_refine_ls_shift/su_mean          0.000
 
loop_
 _atom_site_label
 _atom_site_type_symbol
 _atom_site_fract_x
 _atom_site_fract_y
 _atom_site_fract_z
 _atom_site_U_iso_or_equiv
 _atom_site_adp_type
 _atom_site_occupancy
 _atom_site_site_symmetry_order  
 _atom_site_calc_flag
 _atom_site_refinement_flags_posn
 _atom_site_refinement_flags_adp
 _atom_site_refinement_flags_occupancy
 _atom_site_disorder_assembly
 _atom_site_disorder_group
Pd1 Pd 0.33989(3) 0.77508(2) 0.34640(2) 0.04916(14) Uani 1 1 d . . . . .
N2 N 0.3461(3) 0.9272(2) 0.33753(10) 0.0582(8) Uani 1 1 d . . . . .
N3 N 0.4542(3) 0.7987(2) 0.39823(9) 0.0496(8) Uani 1 1 d . . . . .
H3 H 0.531371 0.788478 0.388041 0.059 Uiso 1 1 calc R U . . .
N4 N 0.3308(3) 0.6319(2) 0.37136(10) 0.0517(8) Uani 1 1 d . . . . .
C1 C 0.4419(4) 0.9634(3) 0.36955(13) 0.0649(11) Uani 1 1 d . . . . .
H1A H 0.514857 0.957499 0.356044 0.078 Uiso 1 1 calc R U . . .
H1B H 0.429814 1.032225 0.376460 0.078 Uiso 1 1 calc R U . . .
C2 C 0.4439(4) 0.9029(3) 0.41157(13) 0.0637(12) Uani 1 1 d . . . . .
H2A H 0.508676 0.921737 0.431451 0.076 Uiso 1 1 calc R U . . .
H2B H 0.373956 0.913022 0.426696 0.076 Uiso 1 1 calc R U . . .
C3 C 0.4339(4) 0.7238(3) 0.43253(12) 0.0530(10) Uani 1 1 d . . . . .
H3A H 0.364764 0.739182 0.447382 0.064 Uiso 1 1 calc R U . . .
H3B H 0.498017 0.721827 0.454540 0.064 Uiso 1 1 calc R U . . .
C4 C 0.4213(3) 0.6259(3) 0.40880(12) 0.0533(10) Uani 1 1 d . . . . .
H4A H 0.494013 0.607579 0.397228 0.064 Uiso 1 1 calc R U . . .
H4B H 0.400635 0.575517 0.429638 0.064 Uiso 1 1 calc R U . . .
C5 C 0.2311(4) 0.9655(3) 0.35074(14) 0.0693(12) Uani 1 1 d . . . . .
H5A H 0.220277 0.943700 0.380814 0.083 Uiso 1 1 calc R U . . .
H5B H 0.171579 0.934814 0.331596 0.083 Uiso 1 1 calc R U . . .
C6 C 0.2128(5) 1.0769(3) 0.34889(18) 0.0960(16) Uani 1 1 d . . . . .
H6A H 0.219275 1.099953 0.318730 0.115 Uiso 1 1 calc R U . . .
H6B H 0.271674 1.109267 0.367743 0.115 Uiso 1 1 calc R U . . .
C7 C 0.0940(5) 1.1033(4) 0.3645(2) 0.126(2) Uani 1 1 d . . . . .
H7A H 0.035847 1.064181 0.348315 0.151 Uiso 1 1 calc R U . . .
H7B H 0.091136 1.088457 0.395828 0.151 Uiso 1 1 calc R U . . .
C8 C 0.0700(7) 1.2104(5) 0.3568(3) 0.181(4) Uani 1 1 d . . . . .
H8A H 0.014244 1.232445 0.376691 0.272 Uiso 1 1 calc R U . . .
H8B H 0.040721 1.220210 0.326687 0.272 Uiso 1 1 calc R U . . .
H8C H 0.139596 1.247360 0.362062 0.272 Uiso 1 1 calc R U . . .
C9 C 0.3666(4) 0.9605(3) 0.29116(13) 0.0658(12) Uani 1 1 d . . . . .
H9A H 0.298924 0.945363 0.272115 0.079 Uiso 1 1 calc R U . . .
H9B H 0.375928 1.031433 0.291354 0.079 Uiso 1 1 calc R U . . .
C10 C 0.4686(4) 0.9154(3) 0.27149(13) 0.0725(13) Uani 1 1 d . . . . .
H10A H 0.464973 0.844292 0.274260 0.087 Uiso 1 1 calc R U . . .
H10B H 0.538083 0.937910 0.287603 0.087 Uiso 1 1 calc R U . . .
C11 C 0.4723(5) 0.9432(4) 0.22265(15) 0.0945(16) Uani 1 1 d . . . . .
H11A H 0.407413 0.913406 0.206065 0.113 Uiso 1 1 calc R U . . .
H11B H 0.465171 1.014067 0.219683 0.113 Uiso 1 1 calc R U . . .
C12 C 0.5810(5) 0.9104(5) 0.20324(19) 0.135(2) Uani 1 1 d . . . . .
H12A H 0.578087 0.926483 0.172213 0.203 Uiso 1 1 calc R U . . .
H12B H 0.589571 0.840560 0.206883 0.203 Uiso 1 1 calc R U . . .
H12C H 0.645126 0.943297 0.218198 0.203 Uiso 1 1 calc R U . . .
C13 C 0.2125(3) 0.6239(3) 0.38838(13) 0.0595(10) Uani 1 1 d . . . . .
H13A H 0.157244 0.636155 0.363673 0.071 Uiso 1 1 calc R U . . .
H13B H 0.204079 0.676345 0.409743 0.071 Uiso 1 1 calc R U . . .
C14 C 0.1801(4) 0.5285(3) 0.40991(15) 0.0682(12) Uani 1 1 d . . . . .
H14A H 0.232570 0.516079 0.435465 0.082 Uiso 1 1 calc R U . . .
H14B H 0.187591 0.474958 0.389036 0.082 Uiso 1 1 calc R U . . .
C15 C 0.0587(4) 0.5309(3) 0.42455(17) 0.0803(14) Uani 1 1 d . . . . .
H15A H 0.052229 0.584288 0.445601 0.096 Uiso 1 1 calc R U . . .
H15B H 0.007092 0.545251 0.398947 0.096 Uiso 1 1 calc R U . . .
C16 C 0.0202(4) 0.4371(3) 0.44559(17) 0.0899(16) Uani 1 1 d . . . . .
H16A H 0.026484 0.383585 0.425107 0.135 Uiso 1 1 calc R U . . .
H16B H -0.058125 0.443737 0.453063 0.135 Uiso 1 1 calc R U . . .
H16C H 0.067822 0.424172 0.472020 0.135 Uiso 1 1 calc R U . . .
C17 C 0.3493(4) 0.5506(3) 0.33869(13) 0.0626(11) Uani 1 1 d . . . . .
H17A H 0.354787 0.488620 0.354638 0.075 Uiso 1 1 calc R U . . .
H17B H 0.282787 0.546957 0.317888 0.075 Uiso 1 1 calc R U . . .
C18 C 0.4539(4) 0.5625(3) 0.31316(14) 0.0751(13) Uani 1 1 d . . . . .
H18A H 0.521349 0.564439 0.333551 0.090 Uiso 1 1 calc R U . . .
H18B H 0.449537 0.624328 0.297043 0.090 Uiso 1 1 calc R U . . .
C19 C 0.4646(5) 0.4778(4) 0.28056(19) 0.121(2) Uani 1 1 d . . . . .
H19A H 0.460058 0.416322 0.296731 0.145 Uiso 1 1 calc R U . . .
H19B H 0.399529 0.480085 0.259018 0.145 Uiso 1 1 calc R U . . .
C20 C 0.5676(6) 0.4769(5) 0.2571(2) 0.148(3) Uani 1 1 d . . . . .
H20A H 0.562353 0.426414 0.234793 0.222 Uiso 1 1 calc R U . . .
H20B H 0.632102 0.464040 0.277508 0.222 Uiso 1 1 calc R U . . .
H20C H 0.577234 0.539715 0.243202 0.222 Uiso 1 1 calc R U . . .
C21 C 0.6564(3) 0.3741(3) 0.42709(13) 0.0539(10) Uani 1 1 d . . . . .
C22 C 0.7087(4) 0.4240(3) 0.39351(15) 0.0670(12) Uani 1 1 d . . . . .
H22 H 0.724810 0.389778 0.367938 0.080 Uiso 1 1 calc R U . . .
C23 C 0.7374(4) 0.5222(4) 0.39674(18) 0.0825(14) Uani 1 1 d . . . . .
H23 H 0.772109 0.552639 0.373445 0.099 Uiso 1 1 calc R U . . .
C24 C 0.7156(4) 0.5753(4) 0.43351(19) 0.0840(14) Uani 1 1 d . . . . .
H24 H 0.737484 0.640966 0.435988 0.101 Uiso 1 1 calc R U . . .
C25 C 0.6611(4) 0.5303(3) 0.46664(16) 0.0739(13) Uani 1 1 d . . . . .
H25 H 0.644101 0.565846 0.491745 0.089 Uiso 1 1 calc R U . . .
C26 C 0.6307(4) 0.4317(3) 0.46311(14) 0.0634(11) Uani 1 1 d . . . . .
H26 H 0.591630 0.403182 0.485781 0.076 Uiso 1 1 calc R U . . .
C27 C 0.7342(4) 0.2016(3) 0.45888(13) 0.0535(10) Uani 1 1 d . . . . .
C28 C 0.8084(4) 0.2500(3) 0.48877(15) 0.0659(12) Uani 1 1 d . . . . .
H28 H 0.802713 0.318193 0.490524 0.079 Uiso 1 1 calc R U . . .
C29 C 0.8912(5) 0.2033(4) 0.51654(16) 0.0829(15) Uani 1 1 d . . . . .
H29 H 0.938490 0.240469 0.536027 0.099 Uiso 1 1 calc R U . . .
C30 C 0.9034(4) 0.1050(4) 0.51533(18) 0.0895(15) Uani 1 1 d . . . . .
H30 H 0.957830 0.073296 0.534061 0.107 Uiso 1 1 calc R U . . .
C31 C 0.8330(5) 0.0521(4) 0.4856(2) 0.0932(16) Uani 1 1 d . . . . .
H31 H 0.840452 -0.015934 0.484180 0.112 Uiso 1 1 calc R U . . .
C32 C 0.7512(4) 0.0993(3) 0.45778(17) 0.0790(14) Uani 1 1 d . . . . .
H32 H 0.706019 0.061773 0.437720 0.095 Uiso 1 1 calc R U . . .
C33 C 0.5050(4) 0.2304(3) 0.44415(13) 0.0522(9) Uani 1 1 d . . . . .
C34 C 0.4793(4) 0.1459(3) 0.46685(12) 0.0562(10) Uani 1 1 d . . . . .
H34 H 0.538224 0.101634 0.474132 0.067 Uiso 1 1 calc R U . . .
C35 C 0.3698(4) 0.1235(3) 0.47939(14) 0.0652(11) Uani 1 1 d . . . . .
H35 H 0.356629 0.064431 0.493795 0.078 Uiso 1 1 calc R U . . .
C36 C 0.2807(4) 0.1885(3) 0.47058(16) 0.0727(13) Uani 1 1 d . . . . .
H36 H 0.207674 0.175164 0.479708 0.087 Uiso 1 1 calc R U . . .
C37 C 0.3025(5) 0.2729(3) 0.44810(18) 0.0820(15) Uani 1 1 d . . . . .
H37 H 0.243640 0.317470 0.441312 0.098 Uiso 1 1 calc R U . . .
C38 C 0.4117(4) 0.2922(3) 0.43542(16) 0.0722(13) Uani 1 1 d . . . . .
H38 H 0.423539 0.350270 0.420053 0.087 Uiso 1 1 calc R U . . .
C39 C 0.6353(5) 0.2131(3) 0.37473(14) 0.0667(12) Uani 1 1 d . . . . .
C40 C 0.5438(5) 0.2204(3) 0.34443(15) 0.0809(14) Uani 1 1 d . . . . .
H40 H 0.475044 0.244927 0.353927 0.097 Uiso 1 1 calc R U . . .
C41 C 0.5481(6) 0.1928(4) 0.29950(17) 0.0986(18) Uani 1 1 d . . . . .
H41 H 0.484138 0.200110 0.279863 0.118 Uiso 1 1 calc R U . . .
C42 C 0.6485(7) 0.1550(5) 0.2853(2) 0.123(2) Uani 1 1 d . . . . .
H42 H 0.652939 0.134760 0.256022 0.148 Uiso 1 1 calc R U . . .
C43 C 0.7415(7) 0.1474(5) 0.3146(2) 0.141(3) Uani 1 1 d . . . . .
H43 H 0.810128 0.123185 0.304841 0.169 Uiso 1 1 calc R U . . .
C44 C 0.7363(6) 0.1747(5) 0.35835(18) 0.1131(19) Uani 1 1 d . . . . .
H44 H 0.801109 0.167538 0.377564 0.136 Uiso 1 1 calc R U . . .
B1 B 0.6330(5) 0.2549(3) 0.42648(16) 0.0564(10) Uani 1 1 d . . . . .
O3 O 0.6864(16) 0.808(3) 0.3637(12) 0.0922(15) Uani 0.582(17) 1 d D . P A 1
C45 C 0.7353(12) 0.7751(17) 0.3248(7) 0.096(2) Uani 0.582(17) 1 d D . P A 1
H45A H 0.728442 0.825661 0.302094 0.116 Uiso 0.582(17) 1 calc R U P A 1
H45B H 0.695687 0.716616 0.313567 0.116 Uiso 0.582(17) 1 calc R U P A 1
C46 C 0.8592(11) 0.7523(15) 0.3361(6) 0.110(3) Uani 0.582(17) 1 d D . P A 1
H46A H 0.870126 0.683226 0.343264 0.132 Uiso 0.582(17) 1 calc R U P A 1
H46B H 0.906256 0.769536 0.311865 0.132 Uiso 0.582(17) 1 calc R U P A 1
C47 C 0.8857(10) 0.8142(14) 0.3747(4) 0.110(3) Uani 0.582(17) 1 d D . P A 1
H47A H 0.929496 0.777011 0.397359 0.132 Uiso 0.582(17) 1 calc R U P A 1
H47B H 0.931500 0.870140 0.366456 0.132 Uiso 0.582(17) 1 calc R U P A 1
C48 C 0.7807(10) 0.8476(11) 0.3916(4) 0.096(2) Uani 0.582(17) 1 d D . P A 1
H48A H 0.778003 0.919021 0.391329 0.116 Uiso 0.582(17) 1 calc R U P A 1
H48B H 0.775394 0.825344 0.421920 0.116 Uiso 0.582(17) 1 calc R U P A 1
O3A O 0.678(2) 0.801(4) 0.3636(17) 0.0922(15) Uani 0.418(17) 1 d D . P A 2
C45A C 0.7278(16) 0.757(2) 0.3270(10) 0.096(2) Uani 0.418(17) 1 d D . P A 2
H45C H 0.696427 0.784129 0.299122 0.116 Uiso 0.418(17) 1 calc R U P A 2
H45D H 0.717390 0.686319 0.326942 0.116 Uiso 0.418(17) 1 calc R U P A 2
C46A C 0.8531(15) 0.7849(18) 0.3358(9) 0.110(3) Uani 0.418(17) 1 d D . P A 2
H46C H 0.894957 0.730450 0.349871 0.132 Uiso 0.418(17) 1 calc R U P A 2
H46D H 0.887034 0.799660 0.308011 0.132 Uiso 0.418(17) 1 calc R U P A 2
C47A C 0.8599(14) 0.8699(17) 0.3644(6) 0.110(3) Uani 0.418(17) 1 d D . P A 2
H47C H 0.875072 0.928863 0.347564 0.132 Uiso 0.418(17) 1 calc R U P A 2
H47D H 0.920260 0.861880 0.387625 0.132 Uiso 0.418(17) 1 calc R U P A 2
C48A C 0.7493(15) 0.8756(14) 0.3828(6) 0.096(2) Uani 0.418(17) 1 d D . P A 2
H48C H 0.757595 0.866700 0.414763 0.116 Uiso 0.418(17) 1 calc R U P A 2
H48D H 0.715365 0.939729 0.376753 0.116 Uiso 0.418(17) 1 calc R U P A 2
O1 O 0.1246(3) 0.7605(2) 0.29827(10) 0.1137(11) Uani 0.956(5) 1 d D . P B 3
O2 O 0.2614(3) 0.72435(19) 0.25936(10) 0.1137(11) Uani 0.956(5) 1 d D . P B 3
N1 N 0.2254(3) 0.74981(12) 0.29399(8) 0.0675(10) Uani 0.956(5) 1 d D . P B 3
O1A O 0.220(2) 0.7560(2) 0.3028(4) 0.1137(11) Uani 0.044(5) 1 d D . P B 4
O2A O 0.3217(18) 0.7141(4) 0.2510(5) 0.1137(11) Uani 0.044(5) 1 d D . P B 4
N1A N 0.2167(16) 0.7292(3) 0.2614(4) 0.0675(10) Uani 0.044(5) 1 d D . P B 4
 
loop_
 _atom_site_aniso_label
 _atom_site_aniso_U_11
 _atom_site_aniso_U_22
 _atom_site_aniso_U_33
 _atom_site_aniso_U_23
 _atom_site_aniso_U_13
 _atom_site_aniso_U_12
Pd1 0.0478(2) 0.0533(3) 0.0462(2) 0.00141(15) 0.00077(16) -0.00242(17)
N2 0.062(2) 0.058(2) 0.0541(17) 0.0042(15) -0.0009(14) 0.0027(16)
N3 0.051(2) 0.0548(16) 0.0430(17) -0.0004(12) 0.0036(15) -0.0051(15)
N4 0.0505(18) 0.0523(18) 0.0522(18) -0.0014(13) 0.0014(13) -0.0043(15)
C1 0.072(3) 0.060(3) 0.062(2) 0.0006(18) -0.0031(19) -0.008(2)
C2 0.079(3) 0.0559(19) 0.055(2) -0.0052(16) -0.003(2) -0.005(2)
C3 0.057(3) 0.061(2) 0.040(2) 0.0027(14) 0.0005(18) -0.003(2)
C4 0.051(2) 0.057(2) 0.052(2) 0.0040(16) 0.0000(17) -0.001(2)
C5 0.070(3) 0.068(2) 0.070(3) -0.003(2) 0.001(2) 0.012(2)
C6 0.110(4) 0.070(2) 0.106(4) -0.004(3) -0.010(3) 0.027(3)
C7 0.113(4) 0.104(4) 0.157(5) -0.041(4) -0.012(4) 0.045(4)
C8 0.160(8) 0.104(4) 0.274(10) -0.049(5) -0.026(7) 0.053(5)
C9 0.075(3) 0.063(3) 0.059(2) 0.015(2) 0.001(2) 0.000(2)
C10 0.070(3) 0.083(3) 0.064(2) 0.007(2) 0.004(2) -0.004(2)
C11 0.098(4) 0.119(4) 0.068(2) 0.012(3) 0.016(3) -0.009(3)
C12 0.107(5) 0.208(7) 0.095(4) -0.001(4) 0.034(4) -0.003(4)
C13 0.050(2) 0.060(2) 0.069(3) 0.0032(19) 0.0031(19) -0.005(2)
C14 0.062(3) 0.065(3) 0.079(3) 0.008(2) 0.014(2) -0.004(2)
C15 0.059(3) 0.083(3) 0.101(4) 0.007(3) 0.018(3) -0.006(2)
C16 0.075(4) 0.089(3) 0.108(4) 0.010(3) 0.024(3) -0.010(3)
C17 0.072(3) 0.057(2) 0.059(2) -0.0076(17) 0.002(2) 0.002(2)
C18 0.074(3) 0.089(3) 0.063(3) -0.008(2) 0.006(2) 0.007(3)
C19 0.131(5) 0.123(4) 0.113(4) -0.040(3) 0.047(4) 0.006(4)
C20 0.148(6) 0.170(6) 0.133(5) -0.033(5) 0.066(5) 0.019(5)
C21 0.052(3) 0.0546(19) 0.054(2) 0.0072(14) -0.0054(18) -0.0013(18)
C22 0.058(3) 0.071(2) 0.072(3) 0.013(2) 0.007(2) -0.009(2)
C23 0.062(3) 0.068(2) 0.118(4) 0.026(2) 0.012(3) -0.009(2)
C24 0.064(3) 0.059(3) 0.127(4) 0.015(2) -0.010(3) -0.002(2)
C25 0.074(3) 0.058(2) 0.087(3) -0.003(2) -0.019(2) 0.004(2)
C26 0.074(3) 0.055(2) 0.060(2) 0.0053(17) -0.001(2) 0.004(2)
C27 0.050(2) 0.054(2) 0.058(2) 0.0025(17) 0.0121(17) 0.0034(17)
C28 0.064(3) 0.063(3) 0.070(3) -0.0042(19) -0.0009(19) 0.008(2)
C29 0.076(3) 0.087(3) 0.084(3) -0.001(3) -0.010(2) 0.017(3)
C30 0.065(3) 0.086(3) 0.117(4) 0.016(3) 0.002(3) 0.021(3)
C31 0.072(4) 0.065(3) 0.143(4) 0.011(3) 0.003(3) 0.017(2)
C32 0.062(3) 0.055(2) 0.120(4) -0.004(2) 0.001(3) 0.004(2)
C33 0.055(2) 0.052(2) 0.048(2) -0.0010(17) -0.0018(17) 0.0005(16)
C34 0.058(2) 0.057(2) 0.053(2) 0.0055(17) -0.001(2) 0.0025(19)
C35 0.061(2) 0.062(3) 0.072(3) 0.005(2) 0.004(2) -0.0044(19)
C36 0.059(3) 0.061(3) 0.098(4) -0.002(2) 0.011(3) -0.002(2)
C37 0.062(2) 0.060(3) 0.125(4) 0.008(2) 0.008(3) 0.006(2)
C38 0.060(2) 0.060(3) 0.097(4) 0.013(2) 0.000(2) 0.005(2)
C39 0.085(3) 0.060(3) 0.055(2) 0.0002(19) 0.0095(18) -0.015(2)
C40 0.103(4) 0.076(3) 0.063(2) 0.008(2) -0.005(2) -0.022(3)
C41 0.156(5) 0.076(4) 0.062(2) 0.008(2) -0.006(3) -0.034(4)
C42 0.187(6) 0.110(5) 0.074(4) -0.010(4) 0.021(3) -0.022(4)
C43 0.175(6) 0.169(6) 0.081(3) -0.032(4) 0.030(3) 0.024(5)
C44 0.114(4) 0.152(5) 0.075(3) -0.020(3) 0.022(3) 0.019(4)
B1 0.059(2) 0.054(2) 0.056(2) 0.0025(18) 0.0043(19) 0.0021(19)
O3 0.072(3) 0.107(5) 0.099(2) -0.013(3) 0.014(2) -0.003(2)
C45 0.085(3) 0.105(6) 0.099(3) -0.015(3) 0.011(2) 0.000(2)
C46 0.081(3) 0.114(8) 0.136(4) -0.007(4) 0.017(2) 0.000(3)
C47 0.081(3) 0.114(8) 0.136(4) -0.007(4) 0.017(2) 0.000(3)
C48 0.085(3) 0.105(6) 0.099(3) -0.015(3) 0.011(2) 0.000(2)
O3A 0.072(3) 0.107(5) 0.099(2) -0.013(3) 0.014(2) -0.003(2)
C45A 0.085(3) 0.105(6) 0.099(3) -0.015(3) 0.011(2) 0.000(2)
C46A 0.081(3) 0.114(8) 0.136(4) -0.007(4) 0.017(2) 0.000(3)
C47A 0.081(3) 0.114(8) 0.136(4) -0.007(4) 0.017(2) 0.000(3)
C48A 0.085(3) 0.105(6) 0.099(3) -0.015(3) 0.011(2) 0.000(2)
O1 0.0659(18) 0.200(3) 0.0736(15) -0.0296(16) -0.0082(15) 0.0016(17)
O2 0.0659(18) 0.200(3) 0.0736(15) -0.0296(16) -0.0082(15) 0.0016(17)
N1 0.066(2) 0.076(3) 0.0597(17) 0.0072(16) -0.0037(18) -0.0033(19)
O1A 0.0659(18) 0.200(3) 0.0736(15) -0.0296(16) -0.0082(15) 0.0016(17)
O2A 0.0659(18) 0.200(3) 0.0736(15) -0.0296(16) -0.0082(15) 0.0016(17)
N1A 0.066(2) 0.076(3) 0.0597(17) 0.0072(16) -0.0037(18) -0.0033(19)
 
_geom_special_details
;
 All esds (except the esd in the dihedral angle between two l.s. planes)
 are estimated using the full covariance matrix.  The cell esds are taken
 into account individually in the estimation of esds in distances, angles
 and torsion angles; correlations between esds in cell parameters are only
 used when they are defined by crystal symmetry.  An approximate (isotropic)
 treatment of cell esds is used for estimating esds involving l.s. planes.
;
 
loop_
 _geom_bond_atom_site_label_1
 _geom_bond_atom_site_label_2
 _geom_bond_distance
 _geom_bond_site_symmetry_2
 _geom_bond_publ_flag
Pd1 O1A 1.88(2) . ?
Pd1 N3 2.018(3) . ?
Pd1 N1 2.036(2) . ?
Pd1 N2 2.085(3) . ?
Pd1 N4 2.091(3) . ?
N2 C9 1.503(5) . ?
N2 C1 1.515(5) . ?
N2 C5 1.516(5) . ?
N3 C2 1.479(5) . ?
N3 C3 1.480(5) . ?
N3 H3 0.9800 . ?
N4 C4 1.502(4) . ?
N4 C17 1.505(5) . ?
N4 C13 1.507(5) . ?
C1 C2 1.510(5) . ?
C1 H1A 0.9700 . ?
C1 H1B 0.9700 . ?
C2 H2A 0.9700 . ?
C2 H2B 0.9700 . ?
C3 C4 1.513(5) . ?
C3 H3A 0.9700 . ?
C3 H3B 0.9700 . ?
C4 H4A 0.9700 . ?
C4 H4B 0.9700 . ?
C5 C6 1.529(6) . ?
C5 H5A 0.9700 . ?
C5 H5B 0.9700 . ?
C6 C7 1.535(7) . ?
C6 H6A 0.9700 . ?
C6 H6B 0.9700 . ?
C7 C8 1.497(8) . ?
C7 H7A 0.9700 . ?
C7 H7B 0.9700 . ?
C8 H8A 0.9600 . ?
C8 H8B 0.9600 . ?
C8 H8C 0.9600 . ?
C9 C10 1.494(6) . ?
C9 H9A 0.9700 . ?
C9 H9B 0.9700 . ?
C10 C11 1.525(6) . ?
C10 H10A 0.9700 . ?
C10 H10B 0.9700 . ?
C11 C12 1.499(7) . ?
C11 H11A 0.9700 . ?
C11 H11B 0.9700 . ?
C12 H12A 0.9600 . ?
C12 H12B 0.9600 . ?
C12 H12C 0.9600 . ?
C13 C14 1.508(5) . ?
C13 H13A 0.9700 . ?
C13 H13B 0.9700 . ?
C14 C15 1.511(6) . ?
C14 H14A 0.9700 . ?
C14 H14B 0.9700 . ?
C15 C16 1.504(6) . ?
C15 H15A 0.9700 . ?
C15 H15B 0.9700 . ?
C16 H16A 0.9600 . ?
C16 H16B 0.9600 . ?
C16 H16C 0.9600 . ?
C17 C18 1.492(5) . ?
C17 H17A 0.9700 . ?
C17 H17B 0.9700 . ?
C18 C19 1.525(6) . ?
C18 H18A 0.9700 . ?
C18 H18B 0.9700 . ?
C19 C20 1.432(7) . ?
C19 H19A 0.9700 . ?
C19 H19B 0.9700 . ?
C20 H20A 0.9600 . ?
C20 H20B 0.9600 . ?
C20 H20C 0.9600 . ?
C21 C26 1.387(5) . ?
C21 C22 1.391(5) . ?
C21 B1 1.642(6) . ?
C22 C23 1.377(6) . ?
C22 H22 0.9300 . ?
C23 C24 1.360(6) . ?
C23 H23 0.9300 . ?
C24 C25 1.362(6) . ?
C24 H24 0.9300 . ?
C25 C26 1.387(6) . ?
C25 H25 0.9300 . ?
C26 H26 0.9300 . ?
C27 C28 1.378(6) . ?
C27 C32 1.405(6) . ?
C27 B1 1.654(6) . ?
C28 C29 1.393(6) . ?
C28 H28 0.9300 . ?
C29 C30 1.344(6) . ?
C29 H29 0.9300 . ?
C30 C31 1.380(7) . ?
C30 H30 0.9300 . ?
C31 C32 1.389(6) . ?
C31 H31 0.9300 . ?
C32 H32 0.9300 . ?
C33 C34 1.379(5) . ?
C33 C38 1.388(6) . ?
C33 B1 1.651(7) . ?
C34 C35 1.388(5) . ?
C34 H34 0.9300 . ?
C35 C36 1.378(6) . ?
C35 H35 0.9300 . ?
C36 C37 1.364(6) . ?
C36 H36 0.9300 . ?
C37 C38 1.378(6) . ?
C37 H37 0.9300 . ?
C38 H38 0.9300 . ?
C39 C40 1.367(6) . ?
C39 C44 1.407(7) . ?
C39 B1 1.664(6) . ?
C40 C41 1.411(6) . ?
C40 H40 0.9300 . ?
C41 C42 1.372(8) . ?
C41 H41 0.9300 . ?
C42 C43 1.362(9) . ?
C42 H42 0.9300 . ?
C43 C44 1.376(7) . ?
C43 H43 0.9300 . ?
C44 H44 0.9300 . ?
O3 C45 1.409(11) . ?
O3 C48 1.448(16) . ?
C45 C46 1.499(14) . ?
C45 H45A 0.9700 . ?
C45 H45B 0.9700 . ?
C46 C47 1.454(12) . ?
C46 H46A 0.9700 . ?
C46 H46B 0.9700 . ?
C47 C48 1.430(10) . ?
C47 H47A 0.9700 . ?
C47 H47B 0.9700 . ?
C48 H48A 0.9700 . ?
C48 H48B 0.9700 . ?
O3A C48A 1.410(19) . ?
O3A C45A 1.410(13) . ?
C45A C46A 1.518(15) . ?
C45A H45C 0.9700 . ?
C45A H45D 0.9700 . ?
C46A C47A 1.440(13) . ?
C46A H46C 0.9700 . ?
C46A H46D 0.9700 . ?
C47A C48A 1.440(13) . ?
C47A H47C 0.9700 . ?
C47A H47D 0.9700 . ?
C48A H48C 0.9700 . ?
C48A H48D 0.9700 . ?
O1 N1 1.2010(10) . ?
O2 N1 1.2012(10) . ?
O1A N1A 1.3000(10) . ?
O2A N1A 1.3001(10) . ?
 
loop_
 _geom_angle_atom_site_label_1
 _geom_angle_atom_site_label_2
 _geom_angle_atom_site_label_3
 _geom_angle
 _geom_angle_site_symmetry_1
 _geom_angle_site_symmetry_3
 _geom_angle_publ_flag
O1A Pd1 N3 173.2(5) . . ?
N3 Pd1 N1 179.37(12) . . ?
O1A Pd1 N2 94.41(12) . . ?
N3 Pd1 N2 85.17(12) . . ?
N1 Pd1 N2 95.37(10) . . ?
O1A Pd1 N4 94.11(11) . . ?
N3 Pd1 N4 85.09(12) . . ?
N1 Pd1 N4 94.45(10) . . ?
N2 Pd1 N4 166.15(12) . . ?
C9 N2 C1 110.0(3) . . ?
C9 N2 C5 109.6(3) . . ?
C1 N2 C5 110.6(3) . . ?
C9 N2 Pd1 115.2(2) . . ?
C1 N2 Pd1 105.7(2) . . ?
C5 N2 Pd1 105.5(2) . . ?
C2 N3 C3 116.6(3) . . ?
C2 N3 Pd1 107.6(2) . . ?
C3 N3 Pd1 107.9(2) . . ?
C2 N3 H3 108.2 . . ?
C3 N3 H3 108.2 . . ?
Pd1 N3 H3 108.2 . . ?
C4 N4 C17 109.3(3) . . ?
C4 N4 C13 110.9(3) . . ?
C17 N4 C13 110.0(3) . . ?
C4 N4 Pd1 105.8(2) . . ?
C17 N4 Pd1 115.7(2) . . ?
C13 N4 Pd1 104.9(2) . . ?
C2 C1 N2 109.4(3) . . ?
C2 C1 H1A 109.8 . . ?
N2 C1 H1A 109.8 . . ?
C2 C1 H1B 109.8 . . ?
N2 C1 H1B 109.8 . . ?
H1A C1 H1B 108.2 . . ?
N3 C2 C1 106.8(3) . . ?
N3 C2 H2A 110.4 . . ?
C1 C2 H2A 110.4 . . ?
N3 C2 H2B 110.4 . . ?
C1 C2 H2B 110.4 . . ?
H2A C2 H2B 108.6 . . ?
N3 C3 C4 106.7(3) . . ?
N3 C3 H3A 110.4 . . ?
C4 C3 H3A 110.4 . . ?
N3 C3 H3B 110.4 . . ?
C4 C3 H3B 110.4 . . ?
H3A C3 H3B 108.6 . . ?
N4 C4 C3 110.6(3) . . ?
N4 C4 H4A 109.5 . . ?
C3 C4 H4A 109.5 . . ?
N4 C4 H4B 109.5 . . ?
C3 C4 H4B 109.5 . . ?
H4A C4 H4B 108.1 . . ?
N2 C5 C6 117.0(4) . . ?
N2 C5 H5A 108.1 . . ?
C6 C5 H5A 108.1 . . ?
N2 C5 H5B 108.1 . . ?
C6 C5 H5B 108.1 . . ?
H5A C5 H5B 107.3 . . ?
C5 C6 C7 110.3(5) . . ?
C5 C6 H6A 109.6 . . ?
C7 C6 H6A 109.6 . . ?
C5 C6 H6B 109.6 . . ?
C7 C6 H6B 109.6 . . ?
H6A C6 H6B 108.1 . . ?
C8 C7 C6 110.1(6) . . ?
C8 C7 H7A 109.6 . . ?
C6 C7 H7A 109.6 . . ?
C8 C7 H7B 109.6 . . ?
C6 C7 H7B 109.6 . . ?
H7A C7 H7B 108.1 . . ?
C7 C8 H8A 109.5 . . ?
C7 C8 H8B 109.5 . . ?
H8A C8 H8B 109.5 . . ?
C7 C8 H8C 109.5 . . ?
H8A C8 H8C 109.5 . . ?
H8B C8 H8C 109.5 . . ?
C10 C9 N2 115.0(3) . . ?
C10 C9 H9A 108.5 . . ?
N2 C9 H9A 108.5 . . ?
C10 C9 H9B 108.5 . . ?
N2 C9 H9B 108.5 . . ?
H9A C9 H9B 107.5 . . ?
C9 C10 C11 110.7(4) . . ?
C9 C10 H10A 109.5 . . ?
C11 C10 H10A 109.5 . . ?
C9 C10 H10B 109.5 . . ?
C11 C10 H10B 109.5 . . ?
H10A C10 H10B 108.1 . . ?
C12 C11 C10 112.3(5) . . ?
C12 C11 H11A 109.1 . . ?
C10 C11 H11A 109.1 . . ?
C12 C11 H11B 109.1 . . ?
C10 C11 H11B 109.1 . . ?
H11A C11 H11B 107.9 . . ?
C11 C12 H12A 109.5 . . ?
C11 C12 H12B 109.5 . . ?
H12A C12 H12B 109.5 . . ?
C11 C12 H12C 109.5 . . ?
H12A C12 H12C 109.5 . . ?
H12B C12 H12C 109.5 . . ?
N4 C13 C14 117.9(3) . . ?
N4 C13 H13A 107.8 . . ?
C14 C13 H13A 107.8 . . ?
N4 C13 H13B 107.8 . . ?
C14 C13 H13B 107.8 . . ?
H13A C13 H13B 107.2 . . ?
C13 C14 C15 111.9(4) . . ?
C13 C14 H14A 109.2 . . ?
C15 C14 H14A 109.2 . . ?
C13 C14 H14B 109.2 . . ?
C15 C14 H14B 109.2 . . ?
H14A C14 H14B 107.9 . . ?
C16 C15 C14 114.5(4) . . ?
C16 C15 H15A 108.6 . . ?
C14 C15 H15A 108.6 . . ?
C16 C15 H15B 108.6 . . ?
C14 C15 H15B 108.6 . . ?
H15A C15 H15B 107.6 . . ?
C15 C16 H16A 109.5 . . ?
C15 C16 H16B 109.5 . . ?
H16A C16 H16B 109.5 . . ?
C15 C16 H16C 109.5 . . ?
H16A C16 H16C 109.5 . . ?
H16B C16 H16C 109.5 . . ?
C18 C17 N4 114.5(4) . . ?
C18 C17 H17A 108.6 . . ?
N4 C17 H17A 108.6 . . ?
C18 C17 H17B 108.6 . . ?
N4 C17 H17B 108.6 . . ?
H17A C17 H17B 107.6 . . ?
C17 C18 C19 110.7(4) . . ?
C17 C18 H18A 109.5 . . ?
C19 C18 H18A 109.5 . . ?
C17 C18 H18B 109.5 . . ?
C19 C18 H18B 109.5 . . ?
H18A C18 H18B 108.1 . . ?
C20 C19 C18 115.5(5) . . ?
C20 C19 H19A 108.4 . . ?
C18 C19 H19A 108.4 . . ?
C20 C19 H19B 108.4 . . ?
C18 C19 H19B 108.4 . . ?
H19A C19 H19B 107.5 . . ?
C19 C20 H20A 109.5 . . ?
C19 C20 H20B 109.5 . . ?
H20A C20 H20B 109.5 . . ?
C19 C20 H20C 109.5 . . ?
H20A C20 H20C 109.5 . . ?
H20B C20 H20C 109.5 . . ?
C26 C21 C22 114.9(4) . . ?
C26 C21 B1 121.4(4) . . ?
C22 C21 B1 123.5(4) . . ?
C23 C22 C21 122.4(5) . . ?
C23 C22 H22 118.8 . . ?
C21 C22 H22 118.8 . . ?
C24 C23 C22 120.9(5) . . ?
C24 C23 H23 119.5 . . ?
C22 C23 H23 119.5 . . ?
C23 C24 C25 118.7(5) . . ?
C23 C24 H24 120.7 . . ?
C25 C24 H24 120.7 . . ?
C24 C25 C26 120.3(5) . . ?
C24 C25 H25 119.8 . . ?
C26 C25 H25 119.8 . . ?
C25 C26 C21 122.6(4) . . ?
C25 C26 H26 118.7 . . ?
C21 C26 H26 118.7 . . ?
C28 C27 C32 113.8(4) . . ?
C28 C27 B1 125.2(4) . . ?
C32 C27 B1 121.0(4) . . ?
C27 C28 C29 124.2(5) . . ?
C27 C28 H28 117.9 . . ?
C29 C28 H28 117.9 . . ?
C30 C29 C28 120.4(5) . . ?
C30 C29 H29 119.8 . . ?
C28 C29 H29 119.8 . . ?
C29 C30 C31 118.3(5) . . ?
C29 C30 H30 120.8 . . ?
C31 C30 H30 120.8 . . ?
C30 C31 C32 120.9(5) . . ?
C30 C31 H31 119.6 . . ?
C32 C31 H31 119.6 . . ?
C31 C32 C27 122.3(5) . . ?
C31 C32 H32 118.8 . . ?
C27 C32 H32 118.8 . . ?
C34 C33 C38 113.9(4) . . ?
C34 C33 B1 123.9(4) . . ?
C38 C33 B1 122.2(4) . . ?
C33 C34 C35 123.4(4) . . ?
C33 C34 H34 118.3 . . ?
C35 C34 H34 118.3 . . ?
C36 C35 C34 120.3(4) . . ?
C36 C35 H35 119.9 . . ?
C34 C35 H35 119.9 . . ?
C37 C36 C35 118.2(5) . . ?
C37 C36 H36 120.9 . . ?
C35 C36 H36 120.9 . . ?
C36 C37 C38 120.2(5) . . ?
C36 C37 H37 119.9 . . ?
C38 C37 H37 119.9 . . ?
C37 C38 C33 124.1(4) . . ?
C37 C38 H38 117.9 . . ?
C33 C38 H38 117.9 . . ?
C40 C39 C44 115.5(5) . . ?
C40 C39 B1 123.1(5) . . ?
C44 C39 B1 121.3(5) . . ?
C39 C40 C41 123.4(6) . . ?
C39 C40 H40 118.3 . . ?
C41 C40 H40 118.3 . . ?
C42 C41 C40 118.8(6) . . ?
C42 C41 H41 120.6 . . ?
C40 C41 H41 120.6 . . ?
C43 C42 C41 119.2(6) . . ?
C43 C42 H42 120.4 . . ?
C41 C42 H42 120.4 . . ?
C42 C43 C44 121.4(7) . . ?
C42 C43 H43 119.3 . . ?
C44 C43 H43 119.3 . . ?
C43 C44 C39 121.7(6) . . ?
C43 C44 H44 119.2 . . ?
C39 C44 H44 119.2 . . ?
C21 B1 C33 110.4(4) . . ?
C21 B1 C27 108.2(4) . . ?
C33 B1 C27 110.4(3) . . ?
C21 B1 C39 109.6(3) . . ?
C33 B1 C39 107.5(4) . . ?
C27 B1 C39 110.7(4) . . ?
C45 O3 C48 105.7(9) . . ?
O3 C45 C46 108.1(14) . . ?
O3 C45 H45A 110.1 . . ?
C46 C45 H45A 110.1 . . ?
O3 C45 H45B 110.1 . . ?
C46 C45 H45B 110.1 . . ?
H45A C45 H45B 108.4 . . ?
C47 C46 C45 102.6(9) . . ?
C47 C46 H46A 111.2 . . ?
C45 C46 H46A 111.2 . . ?
C47 C46 H46B 111.2 . . ?
C45 C46 H46B 111.2 . . ?
H46A C46 H46B 109.2 . . ?
C48 C47 C46 108.9(9) . . ?
C48 C47 H47A 109.9 . . ?
C46 C47 H47A 109.9 . . ?
C48 C47 H47B 109.9 . . ?
C46 C47 H47B 109.9 . . ?
H47A C47 H47B 108.3 . . ?
C47 C48 O3 108.3(9) . . ?
C47 C48 H48A 110.0 . . ?
O3 C48 H48A 110.0 . . ?
C47 C48 H48B 110.0 . . ?
O3 C48 H48B 110.0 . . ?
H48A C48 H48B 108.4 . . ?
C48A O3A C45A 111.5(15) . . ?
O3A C45A C46A 101.3(11) . . ?
O3A C45A H45C 111.5 . . ?
C46A C45A H45C 111.5 . . ?
O3A C45A H45D 111.5 . . ?
C46A C45A H45D 111.5 . . ?
H45C C45A H45D 109.3 . . ?
C47A C46A C45A 108.7(12) . . ?
C47A C46A H46C 110.0 . . ?
C45A C46A H46C 110.0 . . ?
C47A C46A H46D 110.0 . . ?
C45A C46A H46D 110.0 . . ?
H46C C46A H46D 108.3 . . ?
C46A C47A C48A 104.9(12) . . ?
C46A C47A H47C 110.8 . . ?
C48A C47A H47C 110.8 . . ?
C46A C47A H47D 110.8 . . ?
C48A C47A H47D 110.8 . . ?
H47C C47A H47D 108.8 . . ?
O3A C48A C47A 108.7(11) . . ?
O3A C48A H48C 109.9 . . ?
C47A C48A H48C 109.9 . . ?
O3A C48A H48D 109.9 . . ?
C47A C48A H48D 109.9 . . ?
H48C C48A H48D 108.3 . . ?
O1 N1 O2 121.76(15) . . ?
O1 N1 Pd1 119.8(2) . . ?
O2 N1 Pd1 118.4(2) . . ?
N1A O1A Pd1 133.4(12) . . ?
O2A N1A O1A 107.73(12) . . ?
 
loop_
 _geom_torsion_atom_site_label_1
 _geom_torsion_atom_site_label_2
 _geom_torsion_atom_site_label_3
 _geom_torsion_atom_site_label_4
 _geom_torsion
 _geom_torsion_site_symmetry_1
 _geom_torsion_site_symmetry_2
 _geom_torsion_site_symmetry_3
 _geom_torsion_site_symmetry_4
 _geom_torsion_publ_flag
C9 N2 C1 C2 -160.7(3) . . . . ?
C5 N2 C1 C2 78.1(4) . . . . ?
Pd1 N2 C1 C2 -35.7(4) . . . . ?
C3 N3 C2 C1 -167.8(3) . . . . ?
Pd1 N3 C2 C1 -46.5(4) . . . . ?
N2 C1 C2 N3 55.5(4) . . . . ?
C2 N3 C3 C4 167.0(3) . . . . ?
Pd1 N3 C3 C4 45.9(4) . . . . ?
C17 N4 C4 C3 159.0(3) . . . . ?
C13 N4 C4 C3 -79.5(4) . . . . ?
Pd1 N4 C4 C3 33.8(3) . . . . ?
N3 C3 C4 N4 -53.8(4) . . . . ?
C9 N2 C5 C6 -57.2(5) . . . . ?
C1 N2 C5 C6 64.3(5) . . . . ?
Pd1 N2 C5 C6 178.1(3) . . . . ?
N2 C5 C6 C7 -178.4(4) . . . . ?
C5 C6 C7 C8 -172.3(5) . . . . ?
C1 N2 C9 C10 66.9(5) . . . . ?
C5 N2 C9 C10 -171.2(4) . . . . ?
Pd1 N2 C9 C10 -52.4(5) . . . . ?
N2 C9 C10 C11 172.4(4) . . . . ?
C9 C10 C11 C12 172.6(5) . . . . ?
C4 N4 C13 C14 -64.6(4) . . . . ?
C17 N4 C13 C14 56.5(5) . . . . ?
Pd1 N4 C13 C14 -178.4(3) . . . . ?
N4 C13 C14 C15 -179.0(4) . . . . ?
C13 C14 C15 C16 178.9(4) . . . . ?
C4 N4 C17 C18 -69.4(4) . . . . ?
C13 N4 C17 C18 168.6(4) . . . . ?
Pd1 N4 C17 C18 49.9(4) . . . . ?
N4 C17 C18 C19 -179.2(4) . . . . ?
C17 C18 C19 C20 -174.6(5) . . . . ?
C26 C21 C22 C23 2.8(6) . . . . ?
B1 C21 C22 C23 -173.6(4) . . . . ?
C21 C22 C23 C24 0.1(7) . . . . ?
C22 C23 C24 C25 -2.2(8) . . . . ?
C23 C24 C25 C26 1.3(7) . . . . ?
C24 C25 C26 C21 1.8(7) . . . . ?
C22 C21 C26 C25 -3.7(6) . . . . ?
B1 C21 C26 C25 172.7(4) . . . . ?
C32 C27 C28 C29 -1.6(7) . . . . ?
B1 C27 C28 C29 178.4(4) . . . . ?
C27 C28 C29 C30 0.1(8) . . . . ?
C28 C29 C30 C31 0.9(8) . . . . ?
C29 C30 C31 C32 -0.4(8) . . . . ?
C30 C31 C32 C27 -1.2(8) . . . . ?
C28 C27 C32 C31 2.1(7) . . . . ?
B1 C27 C32 C31 -177.9(4) . . . . ?
C38 C33 C34 C35 0.9(6) . . . . ?
B1 C33 C34 C35 -176.3(4) . . . . ?
C33 C34 C35 C36 -2.1(7) . . . . ?
C34 C35 C36 C37 2.1(7) . . . . ?
C35 C36 C37 C38 -1.0(8) . . . . ?
C36 C37 C38 C33 -0.2(8) . . . . ?
C34 C33 C38 C37 0.3(7) . . . . ?
B1 C33 C38 C37 177.5(5) . . . . ?
C44 C39 C40 C41 -0.6(7) . . . . ?
B1 C39 C40 C41 174.4(4) . . . . ?
C39 C40 C41 C42 1.1(8) . . . . ?
C40 C41 C42 C43 -1.6(9) . . . . ?
C41 C42 C43 C44 1.5(11) . . . . ?
C42 C43 C44 C39 -1.0(11) . . . . ?
C40 C39 C44 C43 0.5(8) . . . . ?
B1 C39 C44 C43 -174.6(5) . . . . ?
C26 C21 B1 C33 45.1(5) . . . . ?
C22 C21 B1 C33 -138.7(4) . . . . ?
C26 C21 B1 C27 -75.9(5) . . . . ?
C22 C21 B1 C27 100.3(4) . . . . ?
C26 C21 B1 C39 163.4(4) . . . . ?
C22 C21 B1 C39 -20.5(6) . . . . ?
C34 C33 B1 C21 -148.3(4) . . . . ?
C38 C33 B1 C21 34.8(5) . . . . ?
C34 C33 B1 C27 -28.7(5) . . . . ?
C38 C33 B1 C27 154.4(4) . . . . ?
C34 C33 B1 C39 92.2(5) . . . . ?
C38 C33 B1 C39 -84.7(5) . . . . ?
C28 C27 B1 C21 13.6(6) . . . . ?
C32 C27 B1 C21 -166.5(4) . . . . ?
C28 C27 B1 C33 -107.3(5) . . . . ?
C32 C27 B1 C33 72.6(5) . . . . ?
C28 C27 B1 C39 133.7(4) . . . . ?
C32 C27 B1 C39 -46.4(5) . . . . ?
C40 C39 B1 C21 -80.9(5) . . . . ?
C44 C39 B1 C21 93.8(5) . . . . ?
C40 C39 B1 C33 39.1(5) . . . . ?
C44 C39 B1 C33 -146.2(4) . . . . ?
C40 C39 B1 C27 159.9(4) . . . . ?
C44 C39 B1 C27 -25.4(6) . . . . ?
C48 O3 C45 C46 25(3) . . . . ?
O3 C45 C46 C47 -25(2) . . . . ?
C45 C46 C47 C48 15(2) . . . . ?
C46 C47 C48 O3 0(3) . . . . ?
C45 O3 C48 C47 -15(3) . . . . ?
C48A O3A C45A C46A 20(5) . . . . ?
O3A C45A C46A C47A -22(4) . . . . ?
C45A C46A C47A C48A 16(3) . . . . ?
C45A O3A C48A C47A -11(5) . . . . ?
C46A C47A C48A O3A -4(4) . . . . ?
N2 Pd1 O1A N1A 97.98(17) . . . . ?
N4 Pd1 O1A N1A -92.95(16) . . . . ?
Pd1 O1A N1A O2A 0.00(3) . . . . ?
 
_refine_diff_density_max    0.376
_refine_diff_density_min   -0.461
_refine_diff_density_rms    0.072

_shelx_res_file
;
TITL shelxt in P 1 21/n 1
    15_decay.res
    created by SHELXL-2018/3 at 22:02:37 on 30-Mar-2020
CELL 0.534 11.6768 13.583 30.1785 90 93.514 90
ZERR 4 0.000452 0.000535 0.001004 0 0.003278 0
LATT 1
SYMM 0.5-X,0.5+Y,0.5-Z
SFAC C H B N O Pd
DISP B 0 0 4.561
DISP C 0.001 0.001 6.94
DISP H -0 0 0.611
DISP N 0.003 0.002 10.693
DISP O 0.005 0.003 16.398
DISP Pd -2.504 0.615 1934.604
UNIT 192 292 4 16 12 4
DFIX 1.2 0.001 N1 O1 N1 O2
DFIX 1.3 0.001 O1A N1A N1A O2A
DANG 2.1 0.001 O1 O2 O1A O2A
FLAT 0.001 Pd1 O1 O2 N1 O1A O2A N1A
RIGU 0.001 0.002
EADP O3 O3A
EADP C45 C45A C48 C48A
EADP C46 C46A C47 C47A
EADP O1 O1A O2 O2A
EADP N1 N1A

L.S. 20
PLAN  5
SIZE 0.1 0.1 0.05
TEMP -1
BOND $H
list 4
CONF
fmap 2
acta
SHEL 999 0.8
OMIT -4 0 18
OMIT 8 0 6
OMIT -1 2 3
OMIT -5 2 25
OMIT -4 3 26
OMIT -4 0 26
OMIT -3 12 18
OMIT -4 4 24
OMIT 0 11 3
OMIT 1 11 2
REM <olex2.extras>
REM <HklSrc "%.\\15_decay.hkl">
REM </olex2.extras>

WGHT    0.045200
FVAR       0.23407   0.58202   0.95554
PD1   6    0.339886    0.775076    0.346400    11.00000    0.04779    0.05325 =
         0.04618    0.00141    0.00077   -0.00242
N2    4    0.346069    0.927192    0.337529    11.00000    0.06201    0.05802 =
         0.05405    0.00418   -0.00085    0.00272
N3    4    0.454163    0.798668    0.398227    11.00000    0.05106    0.05477 =
         0.04297   -0.00044    0.00362   -0.00509
AFIX  13
H3    2    0.531371    0.788478    0.388041    11.00000   -1.20000
AFIX   0
N4    4    0.330771    0.631892    0.371356    11.00000    0.05047    0.05230 =
         0.05222   -0.00143    0.00136   -0.00434
C1    1    0.441893    0.963404    0.369546    11.00000    0.07159    0.06001 =
         0.06212    0.00056   -0.00314   -0.00758
AFIX  23
H1A   2    0.514857    0.957499    0.356044    11.00000   -1.20000
H1B   2    0.429814    1.032225    0.376460    11.00000   -1.20000
AFIX   0
C2    1    0.443949    0.902924    0.411570    11.00000    0.07924    0.05588 =
         0.05502   -0.00523   -0.00260   -0.00485
AFIX  23
H2A   2    0.508676    0.921737    0.431451    11.00000   -1.20000
H2B   2    0.373956    0.913022    0.426696    11.00000   -1.20000
AFIX   0
C3    1    0.433923    0.723806    0.432535    11.00000    0.05705    0.06139 =
         0.04029    0.00275    0.00046   -0.00297
AFIX  23
H3A   2    0.364764    0.739182    0.447382    11.00000   -1.20000
H3B   2    0.498017    0.721827    0.454540    11.00000   -1.20000
AFIX   0
C4    1    0.421319    0.625913    0.408803    11.00000    0.05116    0.05659 =
         0.05173    0.00400   -0.00003   -0.00064
AFIX  23
H4A   2    0.494013    0.607579    0.397228    11.00000   -1.20000
H4B   2    0.400635    0.575517    0.429638    11.00000   -1.20000
AFIX   0
C5    1    0.231095    0.965460    0.350743    11.00000    0.06956    0.06764 =
         0.07020   -0.00312    0.00127    0.01169
AFIX  23
H5A   2    0.220277    0.943700    0.380814    11.00000   -1.20000
H5B   2    0.171579    0.934814    0.331596    11.00000   -1.20000
AFIX   0
C6    1    0.212849    1.076885    0.348895    11.00000    0.10965    0.07031 =
         0.10620   -0.00367   -0.00950    0.02712
AFIX  23
H6A   2    0.219275    1.099953    0.318730    11.00000   -1.20000
H6B   2    0.271674    1.109267    0.367743    11.00000   -1.20000
AFIX   0
C7    1    0.093998    1.103316    0.364476    11.00000    0.11314    0.10427 =
         0.15675   -0.04135   -0.01216    0.04471
AFIX  23
H7A   2    0.035847    1.064181    0.348315    11.00000   -1.20000
H7B   2    0.091136    1.088457    0.395828    11.00000   -1.20000
AFIX   0
C8    1    0.069986    1.210443    0.356790    11.00000    0.16028    0.10421 =
         0.27384   -0.04867   -0.02603    0.05292
AFIX 137
H8A   2    0.014244    1.232445    0.376691    11.00000   -1.50000
H8B   2    0.040721    1.220210    0.326687    11.00000   -1.50000
H8C   2    0.139596    1.247360    0.362062    11.00000   -1.50000
AFIX   0
C9    1    0.366572    0.960472    0.291165    11.00000    0.07543    0.06278 =
         0.05888    0.01481    0.00108    0.00026
AFIX  23
H9A   2    0.298924    0.945363    0.272115    11.00000   -1.20000
H9B   2    0.375928    1.031433    0.291354    11.00000   -1.20000
AFIX   0
C10   1    0.468567    0.915355    0.271487    11.00000    0.07009    0.08296 =
         0.06442    0.00661    0.00375   -0.00398
AFIX  23
H10A  2    0.464973    0.844292    0.274260    11.00000   -1.20000
H10B  2    0.538083    0.937910    0.287603    11.00000   -1.20000
AFIX   0
C11   1    0.472252    0.943186    0.222650    11.00000    0.09811    0.11854 =
         0.06821    0.01223    0.01630   -0.00906
AFIX  23
H11A  2    0.407413    0.913406    0.206065    11.00000   -1.20000
H11B  2    0.465171    1.014067    0.219683    11.00000   -1.20000
AFIX   0
C12   1    0.581032    0.910439    0.203242    11.00000    0.10695    0.20791 =
         0.09482   -0.00115    0.03423   -0.00283
AFIX 137
H12A  2    0.578087    0.926483    0.172213    11.00000   -1.50000
H12B  2    0.589571    0.840560    0.206883    11.00000   -1.50000
H12C  2    0.645126    0.943297    0.218198    11.00000   -1.50000
AFIX   0
C13   1    0.212504    0.623890    0.388376    11.00000    0.05002    0.05972 =
         0.06864    0.00319    0.00312   -0.00504
AFIX  23
H13A  2    0.157244    0.636155    0.363673    11.00000   -1.20000
H13B  2    0.204079    0.676345    0.409743    11.00000   -1.20000
AFIX   0
C14   1    0.180095    0.528536    0.409910    11.00000    0.06208    0.06515 =
         0.07867    0.00814    0.01390   -0.00448
AFIX  23
H14A  2    0.232570    0.516079    0.435465    11.00000   -1.20000
H14B  2    0.187591    0.474958    0.389036    11.00000   -1.20000
AFIX   0
C15   1    0.058689    0.530905    0.424550    11.00000    0.05862    0.08284 =
         0.10094    0.00695    0.01831   -0.00633
AFIX  23
H15A  2    0.052229    0.584288    0.445601    11.00000   -1.20000
H15B  2    0.007092    0.545251    0.398947    11.00000   -1.20000
AFIX   0
C16   1    0.020240    0.437117    0.445588    11.00000    0.07514    0.08851 =
         0.10834    0.01026    0.02401   -0.00998
AFIX 137
H16A  2    0.026484    0.383585    0.425107    11.00000   -1.50000
H16B  2   -0.058125    0.443737    0.453063    11.00000   -1.50000
H16C  2    0.067822    0.424172    0.472020    11.00000   -1.50000
AFIX   0
C17   1    0.349347    0.550613    0.338693    11.00000    0.07217    0.05655 =
         0.05894   -0.00755    0.00190    0.00223
AFIX  23
H17A  2    0.354787    0.488620    0.354638    11.00000   -1.20000
H17B  2    0.282787    0.546957    0.317888    11.00000   -1.20000
AFIX   0
C18   1    0.453864    0.562520    0.313159    11.00000    0.07362    0.08913 =
         0.06269   -0.00797    0.00575    0.00732
AFIX  23
H18A  2    0.521349    0.564439    0.333551    11.00000   -1.20000
H18B  2    0.449537    0.624328    0.297043    11.00000   -1.20000
AFIX   0
C19   1    0.464634    0.477769    0.280558    11.00000    0.13081    0.12317 =
         0.11266   -0.04018    0.04663    0.00576
AFIX  23
H19A  2    0.460058    0.416322    0.296731    11.00000   -1.20000
H19B  2    0.399529    0.480085    0.259018    11.00000   -1.20000
AFIX   0
C20   1    0.567564    0.476914    0.257080    11.00000    0.14840    0.16957 =
         0.13303   -0.03276    0.06583    0.01890
AFIX 137
H20A  2    0.562353    0.426414    0.234793    11.00000   -1.50000
H20B  2    0.632102    0.464040    0.277508    11.00000   -1.50000
H20C  2    0.577234    0.539715    0.243202    11.00000   -1.50000
AFIX   0

C21   1    0.656405    0.374075    0.427094    11.00000    0.05233    0.05457 =
         0.05374    0.00718   -0.00541   -0.00131
C22   1    0.708655    0.423979    0.393512    11.00000    0.05848    0.07130 =
         0.07166    0.01273    0.00655   -0.00877
AFIX  43
H22   2    0.724810    0.389778    0.367938    11.00000   -1.20000
AFIX   0
C23   1    0.737354    0.522186    0.396738    11.00000    0.06153    0.06844 =
         0.11822    0.02647    0.01173   -0.00877
AFIX  43
H23   2    0.772109    0.552639    0.373445    11.00000   -1.20000
AFIX   0
C24   1    0.715583    0.575272    0.433512    11.00000    0.06384    0.05938 =
         0.12665    0.01493   -0.01040   -0.00226
AFIX  43
H24   2    0.737484    0.640966    0.435988    11.00000   -1.20000
AFIX   0
C25   1    0.661064    0.530294    0.466639    11.00000    0.07398    0.05766 =
         0.08709   -0.00267   -0.01864    0.00394
AFIX  43
H25   2    0.644101    0.565846    0.491745    11.00000   -1.20000
AFIX   0
C26   1    0.630719    0.431726    0.463113    11.00000    0.07438    0.05531 =
         0.05993    0.00528   -0.00148    0.00426
AFIX  43
H26   2    0.591630    0.403182    0.485781    11.00000   -1.20000
AFIX   0
C27   1    0.734217    0.201649    0.458883    11.00000    0.04990    0.05369 =
         0.05788    0.00245    0.01206    0.00337
C28   1    0.808362    0.250025    0.488773    11.00000    0.06436    0.06305 =
         0.06954   -0.00419   -0.00090    0.00811
AFIX  43
H28   2    0.802713    0.318193    0.490524    11.00000   -1.20000
AFIX   0
C29   1    0.891247    0.203339    0.516536    11.00000    0.07562    0.08732 =
         0.08383   -0.00123   -0.01015    0.01714
AFIX  43
H29   2    0.938490    0.240469    0.536027    11.00000   -1.20000
AFIX   0
C30   1    0.903370    0.104963    0.515329    11.00000    0.06474    0.08589 =
         0.11749    0.01613    0.00217    0.02076
AFIX  43
H30   2    0.957830    0.073296    0.534061    11.00000   -1.20000
AFIX   0
C31   1    0.832995    0.052142    0.485604    11.00000    0.07167    0.06479 =
         0.14264    0.01117    0.00309    0.01661
AFIX  43
H31   2    0.840452   -0.015934    0.484180    11.00000   -1.20000
AFIX   0
C32   1    0.751168    0.099282    0.457781    11.00000    0.06167    0.05460 =
         0.12006   -0.00354    0.00110    0.00372
AFIX  43
H32   2    0.706019    0.061773    0.437720    11.00000   -1.20000
AFIX   0
C33   1    0.505032    0.230374    0.444146    11.00000    0.05514    0.05245 =
         0.04830   -0.00096   -0.00177    0.00049
C34   1    0.479272    0.145885    0.466849    11.00000    0.05778    0.05713 =
         0.05302    0.00547   -0.00089    0.00253
AFIX  43
H34   2    0.538224    0.101634    0.474132    11.00000   -1.20000
AFIX   0
C35   1    0.369833    0.123509    0.479390    11.00000    0.06141    0.06181 =
         0.07221    0.00532    0.00365   -0.00436
AFIX  43
H35   2    0.356629    0.064431    0.493795    11.00000   -1.20000
AFIX   0
C36   1    0.280715    0.188485    0.470577    11.00000    0.05894    0.06141 =
         0.09837   -0.00192    0.01052   -0.00241
AFIX  43
H36   2    0.207674    0.175164    0.479708    11.00000   -1.20000
AFIX   0
C37   1    0.302543    0.272861    0.448100    11.00000    0.06158    0.06023 =
         0.12457    0.00831    0.00839    0.00554
AFIX  43
H37   2    0.243640    0.317470    0.441312    11.00000   -1.20000
AFIX   0
C38   1    0.411680    0.292173    0.435422    11.00000    0.05961    0.05985 =
         0.09667    0.01268    0.00035    0.00471
AFIX  43
H38   2    0.423539    0.350270    0.420053    11.00000   -1.20000
AFIX   0
C39   1    0.635293    0.213061    0.374735    11.00000    0.08519    0.06035 =
         0.05534    0.00020    0.00952   -0.01545
C40   1    0.543762    0.220430    0.344430    11.00000    0.10274    0.07580 =
         0.06303    0.00764   -0.00512   -0.02174
AFIX  43
H40   2    0.475044    0.244927    0.353927    11.00000   -1.20000
AFIX   0
C41   1    0.548117    0.192809    0.299500    11.00000    0.15622    0.07597 =
         0.06210    0.00791   -0.00634   -0.03408
AFIX  43
H41   2    0.484138    0.200110    0.279863    11.00000   -1.20000
AFIX   0
C42   1    0.648492    0.154973    0.285310    11.00000    0.18708    0.10953 =
         0.07405   -0.00980    0.02143   -0.02205
AFIX  43
H42   2    0.652939    0.134760    0.256022    11.00000   -1.20000
AFIX   0
C43   1    0.741547    0.147357    0.314609    11.00000    0.17516    0.16890 =
         0.08135   -0.03247    0.03038    0.02444
AFIX  43
H43   2    0.810128    0.123185    0.304841    11.00000   -1.20000
AFIX   0
C44   1    0.736272    0.174659    0.358352    11.00000    0.11419    0.15224 =
         0.07488   -0.01980    0.02230    0.01938
AFIX  43
H44   2    0.801109    0.167538    0.377564    11.00000   -1.20000
AFIX   0
B1    3    0.632982    0.254880    0.426483    11.00000    0.05875    0.05425 =
         0.05632    0.00250    0.00432    0.00212

PART 1
O3    5    0.686419    0.808116    0.363675    21.00000    0.07216    0.10657 =
         0.09894   -0.01299    0.01447   -0.00298
C45   1    0.735270    0.775117    0.324808    21.00000    0.08501    0.10532 =
         0.09935   -0.01515    0.01108   -0.00046
AFIX  23
H45A  2    0.728442    0.825661    0.302094    21.00000   -1.20000
H45B  2    0.695687    0.716616    0.313567    21.00000   -1.20000
AFIX   0
C46   1    0.859208    0.752344    0.336108    21.00000    0.08150    0.11401 =
         0.13607   -0.00748    0.01738   -0.00016
AFIX  23
H46A  2    0.870126    0.683226    0.343264    21.00000   -1.20000
H46B  2    0.906256    0.769536    0.311865    21.00000   -1.20000
AFIX   0
C47   1    0.885738    0.814215    0.374708    21.00000    0.08150    0.11401 =
         0.13607   -0.00748    0.01738   -0.00016
AFIX  23
H47A  2    0.929496    0.777011    0.397359    21.00000   -1.20000
H47B  2    0.931500    0.870140    0.366456    21.00000   -1.20000
AFIX   0
C48   1    0.780715    0.847647    0.391581    21.00000    0.08501    0.10532 =
         0.09935   -0.01515    0.01108   -0.00046
AFIX  23
H48A  2    0.778003    0.919021    0.391329    21.00000   -1.20000
H48B  2    0.775394    0.825344    0.421920    21.00000   -1.20000
AFIX   0
SAME 0.02 0.04 O3 > C48
PART 0
PART 2
O3A   5    0.678186    0.801308    0.363560   -21.00000    0.07216    0.10657 =
         0.09894   -0.01299    0.01447   -0.00298
C45A  1    0.727847    0.757165    0.327044   -21.00000    0.08501    0.10532 =
         0.09935   -0.01515    0.01108   -0.00046
AFIX  23
H45C  2    0.696427    0.784129    0.299122   -21.00000   -1.20000
H45D  2    0.717390    0.686319    0.326942   -21.00000   -1.20000
AFIX   0
C46A  1    0.853103    0.784901    0.335794   -21.00000    0.08150    0.11401 =
         0.13607   -0.00748    0.01738   -0.00016
AFIX  23
H46C  2    0.894957    0.730450    0.349871   -21.00000   -1.20000
H46D  2    0.887034    0.799660    0.308011   -21.00000   -1.20000
AFIX   0
C47A  1    0.859912    0.869881    0.364354   -21.00000    0.08150    0.11401 =
         0.13607   -0.00748    0.01738   -0.00016
AFIX  23
H47C  2    0.875072    0.928863    0.347564   -21.00000   -1.20000
H47D  2    0.920260    0.861880    0.387625   -21.00000   -1.20000
AFIX   0
C48A  1    0.749323    0.875594    0.382836   -21.00000    0.08501    0.10532 =
         0.09935   -0.01515    0.01108   -0.00046
AFIX  23
H48C  2    0.757595    0.866700    0.414763   -21.00000   -1.20000
H48D  2    0.715365    0.939729    0.376753   -21.00000   -1.20000
AFIX   0

PART 0
PART 3
O1    5    0.124592    0.760524    0.298273    31.00000    0.06592    0.20001 =
         0.07356   -0.02964   -0.00818    0.00160
O2    5    0.261446    0.724351    0.259363    31.00000    0.06592    0.20001 =
         0.07356   -0.02964   -0.00818    0.00160
N1    4    0.225417    0.749813    0.293995    31.00000    0.06603    0.07594 =
         0.05966    0.00719   -0.00372   -0.00330
PART 0
PART 4
O1A   5    0.219756    0.755988    0.302764   -31.00000    0.06592    0.20001 =
         0.07356   -0.02964   -0.00818    0.00160
O2A   5    0.321675    0.714143    0.250978   -31.00000    0.06592    0.20001 =
         0.07356   -0.02964   -0.00818    0.00160
N1A   4    0.216669    0.729168    0.261355   -31.00000    0.06603    0.07594 =
         0.05966    0.00719   -0.00372   -0.00330
HKLF 4


REM  shelxt in P 1 21/n 1
REM wR2 = 0.1493, GooF = S = 0.891, Restrained GooF = 0.892 for all data
REM R1 = 0.0606 for 5030 Fo > 4sig(Fo) and 0.1134 for all 9680 data
REM 526 parameters refined using 490 restraints

END

WGHT      0.0454      0.0000

REM Highest difference peak  0.376,  deepest hole -0.461,  1-sigma level  0.072
Q1    1   0.1340  0.7222  0.2809  11.00000  0.05    0.38
Q2    1   0.8370  0.7802  0.3914  11.00000  0.05    0.35
Q3    1   0.1770  0.6620  0.2877  11.00000  0.05    0.33
Q4    1   0.4780  0.7293  0.4619  11.00000  0.05    0.31
Q5    1   0.2065  0.6772  0.2675  11.00000  0.05    0.29
;
_shelx_res_checksum   47318

_shelx_hkl_file
;
 -15   0   1    3.20    5.97
 -15   0   2    5.19    5.26
 -15   0   3   14.02    8.61
 -15   0   4    8.05    5.62
 -15   0   5   19.39    8.85
 -15   0   6    0.00    5.07
 -15   0   7   -0.00    5.09
 -15   0   8    0.00    3.59
 -15   0   9   30.46   11.08
 -15   0  10    2.55    4.37
 -15   0  11   -0.00    4.90
 -15   0  12    0.00    4.94
 -15   0  13    7.32    5.85
 -15   0  14   -0.00    4.81
 -15   0  15    9.85    6.84
 -15   0  16    3.45    5.52
 -15   0  17   -0.00    4.48
 -15   0  18   -0.00    5.04
 -15   0  19    4.70    5.85
 -15   0  20   -0.00    4.98
 -15   0  21    0.00    4.78
 -15   0  22   -0.00    4.75
 -15   0  23    1.17    4.96
 -15   1   1   14.51    8.34
 -15  -1   1    7.50    7.25
 -15   1   2    0.00    5.29
 -15  -1   2    0.00    5.65
 -15   1   3    3.55    6.50
 -15  -1   3    1.40    5.44
 -15   1   4    0.00    4.37
 -15  -1   4   -0.00    5.20
 -15   1   5   10.96    7.80
 -15  -1   5   11.12    6.79
 -15   1   6    0.00    5.01
 -15  -1   6   -0.00    5.51
 -15   1   7    7.86    6.55
 -15  -1   7    5.35    5.94
 -15   1   8   -0.00    4.70
 -15  -1   8   -0.00    4.78
 -15   1   9    2.61    4.66
 -15  -1   9    3.50    5.45
 -15   1  10    3.35    5.70
 -15  -1  10   -0.00    3.98
 -15   1  11    5.57    5.70
 -15  -1  11   16.56    8.35
 -15   1  12    1.52    4.76
 -15  -1  12   -0.00    5.41
 -15   1  13    6.15    6.26
 -15  -1  13    3.28    6.02
 -15   1  14    5.57    6.00
 -15  -1  14    3.71    5.47
 -15   1  15    0.00    4.38
 -15  -1  15    3.39    5.44
 -15   1  16    7.53    6.31
 -15  -1  16    0.43    4.55
 -15   1  17    8.28    6.97
 -15  -1  17   12.65    7.34
 -15   1  18    0.99    4.71
 -15  -1  18    1.56    4.20
 -15   1  19    9.06    7.45
 -15  -1  19   -0.00    4.21
 -15   1  20    4.98    6.72
 -15  -1  20    4.75    6.56
 -15   1  21    3.90    5.24
 -15  -1  21   13.90    7.92
 -15   2   1   -0.00    6.18
 -15  -2   1   -0.00    5.25
 -15   2   2    0.11    3.71
 -15  -2   2    1.14    4.88
 -15   2   3    9.88    7.06
 -15  -2   3   11.71    7.69
 -15   2   4    0.05    2.30
 -15  -2   4    5.63    6.12
 -15   2   5    2.11    5.20
 -15  -2   5    3.58    5.12
 -15   2   6    0.32    4.95
 -15  -2   6    1.73    4.55
 -15   2   7    5.13    5.25
 -15  -2   7   12.74    7.79
 -15   2   8   -0.00    3.29
 -15  -2   8    0.00    5.92
 -15   2   9    8.61    6.40
 -15  -2   9   -0.00    5.22
 -15   2  10   11.30    7.07
 -15  -2  10   -0.00    4.64
 -15   2  11    0.17    4.79
 -15  -2  11    0.00    5.26
 -15   2  12    5.12    5.19
 -15  -2  12   -0.00    3.83
 -15   2  13    0.00    4.90
 -15  -2  13    7.49    6.65
 -15   2  14    5.84    5.46
 -15  -2  14    3.83    5.45
 -15   2  15    8.67    6.55
 -15  -2  15   25.64   10.00
 -15   2  16    5.54    5.47
 -15  -2  16    8.66    6.00
 -15   2  17    2.67    5.09
 -15  -2  17    2.29    5.49
 -15   2  18    1.51    5.05
 -15  -2  18   -0.00    5.11
 -15  -2  19   12.05    7.83
 -15  -2  20    3.00    5.83
 -15   3   1   11.45    7.60
 -15  -3   1   11.98    7.40
 -15   3   2    3.66    5.76
 -15  -3   2   -0.00    5.29
 -15   3   3    3.10    4.74
 -15  -3   3   -0.00    4.70
 -15   3   4   -0.00    6.24
 -15  -3   4   -0.00    6.28
 -15   3   5    9.99    7.16
 -15  -3   5    6.59    6.82
 -15   3   6   -0.00    4.53
 -15  -3   6   -0.00    5.09
 -15   3   7    7.80    6.07
 -15  -3   7    3.48    5.61
 -15   3   8    4.82    6.02
 -15  -3   8    4.12    6.78
 -15   3   9   -0.00    4.18
 -15  -3   9   -0.00    4.75
 -15   3  10    2.07    5.41
 -15  -3  10    5.74    4.95
 -15   3  11   23.95   10.11
 -15  -3  11   23.55   10.25
 -15   3  12    5.16    5.71
 -15  -3  12   11.60    7.17
 -15   3  13   -0.00    5.37
 -15  -3  13    3.15    5.09
 -15   3  14   -0.00    5.33
 -15  -3  14    0.00    5.27
 -15   3  15    8.70    7.25
 -15  -3  15   -0.00    3.07
 -15  -3  16    2.68    5.39
 -15  -3  17    7.17    6.61
 -15  -3  18    0.31    4.57
 -15   4   1   -0.00    4.57
 -15  -4   1   -0.00    6.11
 -15   4   2   -0.00    2.37
 -15  -4   2    7.39    6.96
 -15   4   3   10.11    6.47
 -15  -4   3    3.85    6.84
 -15   4   4    2.86    5.68
 -15  -4   4   14.35    8.77
 -15   4   5   17.41    8.46
 -15  -4   5    3.03    6.76
 -15   4   6    2.12    5.58
 -15  -4   6    0.80    4.98
 -15   4   7    6.19    5.70
 -15  -4   7    1.41    4.77
 -15   4   8    9.76    7.63
 -15  -4   8    6.10    6.59
 -15   4   9    8.17    6.84
 -15  -4   9   -0.00    5.17
 -15   4  10    2.17    5.41
 -15  -4  10    3.00    5.41
 -15  -4  11    1.29    4.32
 -15  -4  12   -0.00    5.15
 -15  -4  13   -0.00    4.31
 -15  -4  14    4.50    6.44
 -15  -4  15    8.01    7.09
 -15  -4  16    4.27    4.79
 -15  -4  17    4.83    5.22
 -15   5   1    4.51    6.41
 -15  -5   1    9.04    8.44
 -15   5   2   -0.00    4.39
 -15  -5   2    3.27    6.03
 -15   5   3   -0.00    4.52
 -15  -5   3    1.75    6.87
 -15   5   4    2.07    5.55
 -15  -5   4    0.00    6.21
 -15  -5   5    5.02    6.98
 -15  -5   6   13.97    9.19
 -15  -5   7   16.42    9.43
 -15  -5   8    6.55    6.66
 -15  -5   9   -0.00    4.67
 -15  -5  10    8.23    7.41
 -15  -5  11   16.70    8.53
 -15  -5  12    3.12    5.23
 -15  -5  13    4.61    7.43
 -15  -5  14    0.93    3.36
 -15  -5  15    2.33    5.22
 -15  -6   1    0.62    5.82
 -15  -6   2    6.78    6.94
 -15  -6   3    2.62    5.19
 -15  -6   4    4.87    5.97
 -15  -6   5   -0.00    5.32
 -15  -6   6    3.32    5.45
 -15  -6   7    4.64    7.09
 -15  -6   8   -0.00    4.44
 -15  -6   9    0.00    4.38
 -15  -6  10   -0.00    5.27
 -15  -6  11   -0.00    5.37
 -15  -6  12   -0.00    4.71
 -15  -6  13    0.00    5.25
 -15  -6  14    4.38    5.19
 -15  -7   3    0.00    5.94
 -15  -7   4    4.48    5.77
 -15  -7   5   -0.00    5.93
 -15  -7   6   -0.00    6.65
 -15  -7   7   -0.00    5.83
 -15  -7   8    0.00    4.76
 -15  -7   9    3.31    5.47
 -15  -7  10    3.59    5.02
 -15  -7  11   -0.00    4.42
 -15  -7  12    6.56    5.78
 -15  -8   6   -0.00    4.39
 -15  -8   7   -0.00    5.45
 -15  -8   8   -0.00    4.91
 -15  -8   9    7.90    7.40
 -15  -8  10   15.33    9.58
 -14   0   1    0.00    5.45
 -14   0   2   20.15    9.30
 -14   0   3    0.67    6.14
 -14   0   4   20.41    8.68
 -14   0   5    2.28    4.95
 -14   0   6    4.09    5.89
 -14   0   7    1.60    4.40
 -14   0   8   13.56    7.45
 -14   0   9    1.55    4.73
 -14   0  10    0.00    5.38
 -14   0  11   -0.00    4.13
 -14   0  12   19.77    8.25
 -14   0  13    2.31    5.21
 -14   0  14   28.56   10.34
 -14   0  15   -0.00    3.37
 -14   0  16    3.11    5.61
 -14   0  17    1.07    3.43
 -14   0  18    3.03    4.78
 -14   0  19   -0.00    4.69
 -14   0  20    3.37    5.50
 -14   0  21   10.52    6.87
 -14   0  22   -0.00    4.76
 -14   0  23    2.15    4.52
 -14   1   1    2.25    5.09
 -14  -1   1   -0.00    4.35
 -14   1   2    2.85    5.11
 -14  -1   2    2.07    6.03
 -14   1   3    1.06    5.12
 -14  -1   3    0.40    5.79
 -14   1   4    4.18    6.24
 -14  -1   4    2.05    5.12
 -14   1   5    0.60    3.56
 -14  -1   5    4.22    4.98
 -14   1   6   30.31   10.12
 -14  -1   6   10.70    7.17
 -14   1   7    7.74    5.69
 -14  -1   7   -0.00    5.61
 -14   1   8   -0.00    4.52
 -14  -1   8    3.51    6.29
 -14   1   9   -0.00    3.79
 -14  -1   9    2.78    5.26
 -14   1  10   12.37    7.99
 -14  -1  10   13.75    7.65
 -14   1  11    1.84    5.06
 -14  -1  11   -0.00    4.88
 -14   1  12   13.59    7.50
 -14  -1  12    6.44    6.01
 -14   1  13   -0.00    4.21
 -14  -1  13    1.76    4.34
 -14   1  14   -0.00    3.41
 -14  -1  14    8.49    6.28
 -14   1  15   -0.00    5.02
 -14  -1  15    0.00    4.90
 -14   1  16    5.26    5.16
 -14  -1  16    5.37    5.51
 -14   1  17    0.00    5.16
 -14  -1  17    1.93    4.35
 -14   1  18   -0.00    4.51
 -14  -1  18    6.85    6.21
 -14   1  19   -0.00    5.67
 -14  -1  19    0.69    4.23
 -14   1  20    7.29    6.76
 -14  -1  20   10.18    7.11
 -14   1  21    3.26    5.88
 -14  -1  21   -0.00    4.70
 -14   1  22    1.06    5.23
 -14  -1  22    0.00    5.18
 -14   1  23    2.36    5.32
 -14   1  24   -0.00    5.79
 -14   1  25    4.86    6.33
 -14   2   1    4.85    5.71
 -14  -2   1    4.73    5.58
 -14   2   2   27.82   10.59
 -14  -2   2   43.95   12.76
 -14   2   3    4.93    5.21
 -14  -2   3    0.35    4.78
 -14   2   4    3.86    5.03
 -14  -2   4    7.25    7.11
 -14   2   5   10.63    6.54
 -14  -2   5    0.00    5.30
 -14   2   6   10.05    7.37
 -14  -2   6   10.60    6.96
 -14   2   7   -0.00    3.60
 -14  -2   7   -0.00    5.31
 -14   2   8    9.86    7.96
 -14  -2   8    2.69    6.30
 -14   2   9    3.27    4.58
 -14  -2   9    0.52    4.97
 -14   2  10    0.00    4.65
 -14  -2  10   -0.00    5.73
 -14   2  11    1.11    4.19
 -14  -2  11   -0.00    4.51
 -14   2  12    9.65    7.29
 -14  -2  12   16.73    7.84
 -14   2  13    3.84    5.67
 -14  -2  13    4.56    6.44
 -14   2  14    5.87    5.84
 -14  -2  14    3.27    5.68
 -14   2  15   -0.00    3.77
 -14  -2  15   -0.00    5.13
 -14   2  16    0.00    4.80
 -14  -2  16    2.40    5.56
 -14   2  17    0.29    4.28
 -14  -2  17    3.40    4.45
 -14   2  18    9.02    7.54
 -14  -2  18   14.43    7.26
 -14   2  19    4.71    5.94
 -14  -2  19    6.94    5.82
 -14   2  20   -0.00    4.94
 -14  -2  20    2.03    4.58
 -14   2  21    1.56    5.80
 -14   2  22   10.17    7.47
 -14   2  23    1.20    4.64
 -14   2  24    9.36    8.01
 -14   2  25   -0.00    5.25
 -14   2  26   -0.00    6.28
 -14   3   1    1.76    3.96
 -14  -3   1    1.45    6.30
 -14   3   2    0.00    4.56
 -14  -3   2    6.61    6.43
 -14   3   3   -0.00    3.77
 -14  -3   3    0.00    5.73
 -14   3   4    4.26    4.96
 -14  -3   4    0.85    5.78
 -14   3   5    4.88    5.93
 -14  -3   5    3.91    5.83
 -14   3   6   22.59    9.45
 -14  -3   6   17.70    8.39
 -14   3   7    3.04    4.78
 -14  -3   7   10.40    7.06
 -14   3   8    5.88    5.89
 -14  -3   8    0.00    4.21
 -14   3   9   -0.00    4.87
 -14  -3   9   -0.00    4.43
 -14   3  10    0.00    5.66
 -14  -3  10   13.04    6.91
 -14   3  11   16.08    8.60
 -14  -3  11   10.54    6.93
 -14   3  12    1.89    4.40
 -14  -3  12   -0.00    4.68
 -14   3  13   -0.00    4.14
 -14  -3  13   -0.00    5.03
 -14   3  14    5.82    6.28
 -14  -3  14   -0.00    5.06
 -14   3  15    9.37    7.51
 -14  -3  15   16.52    8.35
 -14   3  16   14.36    8.41
 -14  -3  16   19.49    8.98
 -14   3  17   -0.00    4.74
 -14  -3  17    0.00    4.18
 -14   3  18    4.10    5.97
 -14  -3  18   -0.00    3.60
 -14   3  19    1.54    4.44
 -14  -3  19    2.24    4.29
 -14   3  20   16.79    8.49
 -14   3  21    0.00    5.82
 -14   3  22    4.53    7.43
 -14   3  23   -0.00    6.52
 -14   3  24    0.12    6.15
 -14   3  25    3.19    6.51
 -14   4   1    8.03    6.14
 -14  -4   1   12.00    8.16
 -14   4   2    8.34    6.59
 -14  -4   2    6.73    6.13
 -14   4   3    0.00    3.12
 -14  -4   3    0.00    3.87
 -14   4   4    0.00    4.91
 -14  -4   4   12.18    7.55
 -14   4   5    0.47    3.23
 -14  -4   5    5.86    6.43
 -14   4   6    0.51    4.23
 -14  -4   6    0.00    5.24
 -14   4   7    8.00    6.47
 -14  -4   7    6.06    5.95
 -14   4   8   12.36    7.77
 -14  -4   8   15.34    8.54
 -14   4   9    6.89    5.67
 -14  -4   9    6.96    6.18
 -14   4  10   22.73    9.63
 -14  -4  10   12.32    8.05
 -14   4  11    4.77    6.23
 -14  -4  11   -0.00    4.15
 -14   4  12   24.72   10.99
 -14  -4  12   13.83    8.22
 -14   4  13   10.83    8.29
 -14  -4  13   21.22    8.64
 -14   4  14   19.16    9.64
 -14  -4  14   19.41    9.26
 -14   4  15   -0.00    3.55
 -14  -4  15   -0.00    5.44
 -14   4  16    9.63    7.46
 -14  -4  16    5.26    5.33
 -14   4  17    0.00    5.73
 -14  -4  17    0.24    5.75
 -14   4  18   -0.00    5.44
 -14   4  19    3.64    6.88
 -14   4  20    2.71    5.72
 -14   4  21   -0.00    6.59
 -14   4  22    0.00    6.13
 -14   5   1    9.86    6.83
 -14  -5   1   14.72    9.56
 -14   5   2   -0.00    4.73
 -14  -5   2    2.72    4.94
 -14   5   3   -0.00    5.35
 -14  -5   3    3.90    5.72
 -14   5   4   -0.00    4.38
 -14  -5   4    2.30    5.06
 -14   5   5   12.15    7.49
 -14  -5   5   12.54    8.12
 -14   5   6   13.09    7.31
 -14  -5   6   15.47    8.46
 -14   5   7    1.46    4.11
 -14  -5   7    1.72    4.99
 -14   5   8    1.88    6.11
 -14  -5   8    4.02    5.47
 -14   5   9    2.20    5.37
 -14  -5   9    0.00    4.42
 -14   5  10   13.72    8.62
 -14  -5  10   16.22    8.17
 -14   5  11    3.57    6.41
 -14  -5  11    4.22    5.78
 -14   5  12   -0.00    6.36
 -14  -5  12    6.57    5.59
 -14   5  13    1.33    5.64
 -14  -5  13   -0.00    4.84
 -14   5  14    4.89    6.67
 -14  -5  14   -0.00    4.37
 -14   5  15    8.31    5.98
 -14  -5  15   -0.00    5.79
 -14   5  16   23.70   10.28
 -14  -5  16   10.36    7.08
 -14   5  17    4.07    5.44
 -14   5  18   -0.00    4.83
 -14   5  19    0.28    5.18
 -14   6   1    0.00    4.62
 -14  -6   1   14.27    9.22
 -14   6   2    4.63    5.85
 -14  -6   2   -0.00    5.50
 -14   6   3    6.72    6.55
 -14  -6   3    5.34    6.05
 -14   6   4    2.91    6.21
 -14  -6   4   21.98    9.69
 -14   6   5    0.00    4.33
 -14  -6   5    0.79    5.61
 -14   6   6    0.07    4.70
 -14  -6   6    2.66    5.22
 -14   6   7   13.73    8.05
 -14  -6   7   23.28    9.95
 -14   6   8    4.95    5.98
 -14  -6   8    0.00    4.19
 -14   6   9    6.27    6.93
 -14  -6   9    0.67    4.57
 -14   6  10    1.03    4.24
 -14  -6  10   -0.00    4.46
 -14   6  11   -0.00    4.79
 -14  -6  11    0.18    5.18
 -14   6  12   -0.00    4.99
 -14  -6  12    0.00    4.59
 -14   6  13    7.71    7.26
 -14  -6  13    6.09    6.08
 -14   6  14    1.55    5.21
 -14  -6  14    6.80    5.62
 -14   6  15   -0.00    5.91
 -14   7   1    0.00    4.23
 -14  -7   1   -0.00    5.49
 -14   7   2    4.40    5.82
 -14  -7   2   -0.00    4.00
 -14   7   3   -0.00    4.98
 -14  -7   3   -0.00    6.27
 -14   7   4   -0.00    6.09
 -14  -7   4   -0.00    5.94
 -14   7   5   16.49    8.77
 -14  -7   5   19.86    9.94
 -14   7   6   15.27    8.41
 -14  -7   6    4.32    5.64
 -14   7   7   -0.00    5.10
 -14  -7   7    5.34    6.21
 -14   7   8   -0.00    3.21
 -14  -7   8   -0.00    4.92
 -14   7   9   -0.00    4.97
 -14  -7   9    5.67    6.23
 -14   7  10    0.00    4.49
 -14  -7  10    5.91    6.98
 -14   7  11   10.59    8.28
 -14  -7  11    3.83    5.00
 -14  -7  12    0.00    4.67
 -14  -7  13    0.54    5.96
 -14   8   1    4.89    5.52
 -14  -8   1    4.64    6.94
 -14   8   2   -0.00    5.77
 -14  -8   2   -0.00    6.20
 -14   8   3    3.56    6.72
 -14  -8   3    7.50    7.54
 -14   8   4    0.00    6.45
 -14  -8   4    5.39    6.81
 -14   8   5   -0.00    5.56
 -14  -8   5    3.02    5.57
 -14   8   6    2.46    5.15
 -14  -8   6    0.00    6.27
 -14  -8   7   14.44    8.99
 -14  -8   8   -0.00    4.98
 -14  -8   9   15.42    8.55
 -14  -8  10   -0.00    4.85
 -14  -8  11    0.00    3.38
 -14  -9   1    4.12    6.46
 -14  -9   2    1.39    5.87
 -14  -9   3    4.32    6.76
 -14  -9   4    1.61    5.58
 -14  -9   5   10.81    8.57
 -14  -9   6    1.25    7.15
 -14  -9   7   -0.00    4.90
 -14  -9   8   -0.00    4.68
 -14  -9   9    9.10    7.17
 -14 -10   2    1.24    6.71
 -14 -10   3    4.36    6.43
 -14 -10   4   -0.00    5.85
 -14 -10   5   -0.00    5.82
 -14 -10   6    3.29    6.48
 -14 -10   7    0.00    7.47
 -14 -10   8   -0.00    6.02
 -14 -11   5    0.00    6.51
 -14 -11   6    1.49    7.42
 -13   0   1   52.06   13.87
 -13   0   2    0.53    4.30
 -13   0   3    3.71    6.17
 -13   0   4   -0.00    4.36
 -13   0   5   -0.00    5.57
 -13   0   6    4.71    5.50
 -13   0   7   19.84    8.54
 -13   0   8    2.34    5.15
 -13   0   9   12.75    7.25
 -13   0  10    2.85    4.16
 -13   0  11   19.44    8.91
 -13   0  12    0.24    3.75
 -13   0  13   36.46   11.60
 -13   0  14   -0.00    3.90
 -13   0  15   -0.00    3.90
 -13   0  16    0.00    4.31
 -13   0  17   17.83    9.03
 -13   0  18    4.70    5.05
 -13   0  19    3.18    5.19
 -13   0  20   -0.00    3.82
 -13   0  21    2.95    5.50
 -13   0  22    1.94    4.65
 -13   0  23    7.18    6.35
 -13   0  24    9.84    7.09
 -13   1   1   12.29    6.90
 -13  -1   1    7.83    7.06
 -13   1   2    0.00    4.48
 -13  -1   2    5.02    5.94
 -13   1   3   10.54    6.55
 -13  -1   3    4.39    5.77
 -13   1   4   -0.00    3.74
 -13  -1   4   -0.00    4.52
 -13   1   5   40.79   12.34
 -13  -1   5   61.58   14.81
 -13   1   6    0.43    4.02
 -13  -1   6    4.94    6.01
 -13   1   7    1.29    4.87
 -13  -1   7    0.00    5.10
 -13   1   8   -0.00    3.30
 -13  -1   8   -0.00    3.50
 -13   1   9   31.08   10.25
 -13  -1   9   28.43   10.27
 -13   1  10    0.00    4.52
 -13  -1  10    2.03    5.05
 -13   1  11    3.27    4.51
 -13  -1  11    2.24    3.82
 -13   1  12   -0.00    4.26
 -13  -1  12   -0.00    3.89
 -13   1  13    3.33    5.26
 -13  -1  13   -3.60    4.82
 -13   1  14    5.48    4.91
 -13  -1  14    1.68    4.24
 -13   1  15   32.75   11.60
 -13  -1  15   43.56   12.18
 -13   1  16   -0.00    4.08
 -13  -1  16    1.43    5.35
 -13   1  17    3.98    5.21
 -13  -1  17    0.00    2.67
 -13   1  18   -0.00    4.77
 -13  -1  18    0.00    3.64
 -13   1  19    8.00    7.14
 -13  -1  19    8.46    6.81
 -13   1  20    1.46    4.44
 -13  -1  20   -0.00    3.77
 -13   1  21    1.90    4.66
 -13  -1  21    0.53    4.35
 -13   1  22    3.08    5.30
 -13  -1  22    1.25    4.40
 -13   1  23   -0.00    4.52
 -13  -1  23    0.07    2.48
 -13   1  24    1.16    4.63
 -13   1  25    0.00    5.12
 -13   2   1   38.44   11.47
 -13  -2   1   25.37   10.99
 -13   2   2    0.00    4.96
 -13  -2   2   -0.00    4.38
 -13   2   3    8.53    6.05
 -13  -2   3    5.08    5.95
 -13   2   4    9.13    6.41
 -13  -2   4   10.46    7.06
 -13   2   5    3.56    4.51
 -13  -2   5    0.00    5.61
 -13   2   6    4.34    6.59
 -13  -2   6    0.50    4.87
 -13   2   7   17.56    7.64
 -13  -2   7    0.00    4.49
 -13   2   8    2.42    3.67
 -13  -2   8    2.14    4.80
 -13   2   9    9.08    6.60
 -13  -2   9    3.70    4.68
 -13   2  10   -0.00    4.55
 -13  -2  10    5.84    5.92
 -13   2  11   20.36    9.13
 -13  -2  11   15.18    8.10
 -13   2  12    0.24    4.82
 -13  -2  12    1.39    4.24
 -13   2  13    7.57    6.10
 -13  -2  13    3.71    5.03
 -13   2  14    2.85    5.29
 -13  -2  14    5.12    5.42
 -13   2  15   10.05    7.09
 -13  -2  15   -0.00    3.20
 -13   2  16   -0.00    5.81
 -13  -2  16    2.21    4.81
 -13   2  17   21.26    8.72
 -13  -2  17    3.50    4.93
 -13   2  18   -0.00    4.98
 -13  -2  18   -0.00    3.14
 -13   2  19    2.30    5.13
 -13  -2  19    2.47    4.20
 -13   2  20    3.81    5.75
 -13  -2  20   -0.00    4.32
 -13   2  21    1.42    4.87
 -13  -2  21    3.63    5.69
 -13   2  22    4.44    5.58
 -13   2  23   13.54    8.36
 -13   2  24    0.80    5.18
 -13   2  25    0.92    4.54
 -13   2  26    4.85    5.81
 -13   2  27   14.68    8.43
 -13   3   1   14.27    8.01
 -13  -3   1    4.74    6.89
 -13   3   2   -0.00    4.34
 -13  -3   2   -0.00    4.52
 -13   3   3    7.39    6.16
 -13  -3   3    1.63    4.62
 -13   3   4   -0.00    4.35
 -13  -3   4    2.71    4.81
 -13   3   5   16.97    8.63
 -13  -3   5   24.66    9.92
 -13   3   6    0.00    4.46
 -13  -3   6   -0.00    4.91
 -13   3   7   -0.00    3.95
 -13  -3   7    1.77    5.04
 -13   3   8    3.49    4.89
 -13  -3   8    2.41    5.06
 -13   3   9   25.72   10.18
 -13  -3   9   26.31    9.85
 -13   3  10    0.00    4.60
 -13  -3  10    4.56    5.09
 -13   3  11    8.99    6.85
 -13  -3  11   22.95    8.57
 -13   3  12    4.28    5.46
 -13  -3  12    1.57    3.88
 -13   3  13    2.32    5.35
 -13  -3  13   -0.00    4.15
 -13   3  14    5.38    5.87
 -13  -3  14    3.07    5.77
 -13   3  15   30.22   11.31
 -13  -3  15   20.08    8.59
 -13   3  16    0.18    4.52
 -13  -3  16    0.96    4.57
 -13   3  17   -0.00    4.82
 -13  -3  17   -0.00    4.08
 -13   3  18    8.21    7.25
 -13  -3  18    0.00    4.29
 -13   3  19   21.13    9.49
 -13  -3  19    6.57    5.44
 -13   3  20    5.15    6.91
 -13  -3  20   -0.00    4.27
 -13   3  21    5.18    6.78
 -13   3  22   -0.00    4.94
 -13   3  23   -0.00    5.22
 -13   3  24   -0.00    4.88
 -13   3  25    5.90    7.30
 -13   3  26   -0.00    5.38
 -13   3  27    5.10    6.39
 -13   3  28   -0.00    4.93
 -13   4   1   15.00    7.93
 -13  -4   1   19.57   10.19
 -13   4   2    5.03    5.58
 -13  -4   2    4.65    6.63
 -13   4   3   10.30    6.08
 -13  -4   3    0.00    5.44
 -13   4   4    3.43    4.43
 -13  -4   4    0.87    5.08
 -13   4   5   -0.00    3.79
 -13  -4   5    0.21    4.01
 -13   4   6    1.82    4.23
 -13  -4   6    5.48    6.77
 -13   4   7   14.48    8.08
 -13  -4   7   22.65    9.26
 -13   4   8    3.11    4.55
 -13  -4   8    0.00    5.38
 -13   4   9    7.99    6.53
 -13  -4   9    0.10    4.03
 -13   4  10   -0.00    4.42
 -13  -4  10   -0.00    4.64
 -13   4  11   21.87    9.29
 -13  -4  11    6.34    6.44
 -13   4  12    4.42    5.40
 -13  -4  12   10.62    6.75
 -13   4  13   25.12    9.80
 -13  -4  13   15.86    7.76
 -13   4  14   -0.00    4.90
 -13  -4  14    2.28    4.54
 -13   4  15   -0.00    4.57
 -13  -4  15    2.76    5.71
 -13   4  16   14.00    7.39
 -13  -4  16    1.76    5.32
 -13   4  17    6.75    7.34
 -13  -4  17   21.31    8.79
 -13   4  18    6.83    6.18
 -13  -4  18    0.00    4.08
 -13   4  19   10.40    8.16
 -13   4  20   -0.00    6.72
 -13   4  21    2.63    5.54
 -13   4  22    6.95    7.74
 -13   4  23   14.84    8.95
 -13   4  24    3.17    5.78
 -13   4  25    0.00    5.14
 -13   4  26   -0.00    5.77
 -13   4  27    0.00    4.39
 -13   4  28   -0.00    4.60
 -13   4  29    1.15    5.66
 -13   5   1    8.99    7.06
 -13  -5   1   15.75    8.32
 -13   5   2    0.84    5.54
 -13  -5   2    3.61    5.80
 -13   5   3    1.30    3.10
 -13  -5   3    3.22    5.31
 -13   5   4   13.13    7.48
 -13  -5   4   -0.00    3.88
 -13   5   5    5.18    6.64
 -13  -5   5   13.22    8.23
 -13   5   6    6.39    6.38
 -13  -5   6    8.16    7.61
 -13   5   7   -0.00    5.57
 -13  -5   7   -0.00    5.80
 -13   5   8    7.38    8.01
 -13  -5   8   17.78    8.46
 -13   5   9    4.26    5.80
 -13  -5   9    7.64    6.92
 -13   5  10   -0.00    4.01
 -13  -5  10   21.80    8.71
 -13   5  11    5.06    6.46
 -13  -5  11   17.08    7.66
 -13   5  12    3.01    5.28
 -13  -5  12    3.89    5.47
 -13   5  13    0.44    4.32
 -13  -5  13    2.09    4.86
 -13   5  14   -0.00    5.62
 -13  -5  14   11.47    7.02
 -13   5  15   25.17   10.39
 -13  -5  15   24.37    9.04
 -13   5  16    1.36    5.26
 -13  -5  16    9.29    6.55
 -13   5  17   -0.00    4.69
 -13  -5  17   -0.00    5.13
 -13   5  18   -0.00    3.53
 -13   5  19    1.72    5.46
 -13   5  20    3.30    6.05
 -13   5  21    6.58    7.55
 -13   5  22    4.56    7.09
 -13   5  23    0.00    5.54
 -13   5  24    0.00    4.71
 -13   5  25    4.39    5.91
 -13   5  26   10.21    8.46
 -13   6   1    5.76    6.02
  13  -6  -1    6.22    7.56
 -13  -6   1    3.39    6.78
 -13   6   2    7.54    6.67
 -13  -6   2    3.69    5.88
 -13   6   3    2.50    4.25
 -13  -6   3   -0.00    5.72
 -13   6   4    6.23    7.25
 -13  -6   4    4.76    6.40
 -13   6   5   -0.00    4.96
 -13  -6   5   -0.00    5.77
 -13   6   6   19.10    9.07
 -13  -6   6   10.25    8.10
 -13   6   7    0.00    6.39
 -13  -6   7    0.00    5.72
 -13   6   8   22.61    9.84
 -13  -6   8   11.27    7.46
 -13   6   9   -0.00    6.12
 -13  -6   9    4.00    5.15
 -13   6  10    2.83    6.25
 -13  -6  10    4.46    7.00
 -13   6  11    1.74    5.36
 -13  -6  11    5.89    5.48
 -13   6  12   15.01    8.00
 -13  -6  12   11.48    7.74
 -13   6  13    4.41    5.15
 -13  -6  13    6.40    6.19
 -13   6  14    0.00    5.72
 -13  -6  14    1.19    4.22
 -13   6  15   -0.00    5.93
 -13  -6  15    2.16    5.31
 -13   6  16    4.44    6.77
 -13   6  17   -0.00    6.32
 -13   6  18    0.52    5.24
 -13   6  19   -0.00    5.10
 -13   6  20   -0.00    5.87
 -13   6  21    1.29    5.45
 -13   6  22    3.14    6.35
 -13   6  23    5.11    5.85
 -13   7   1    0.09    4.90
  13  -7  -1    2.70    7.20
 -13  -7   1    7.30    6.70
 -13   7   2   -0.00    4.73
 -13  -7   2    7.97    7.79
 -13   7   3   -0.00    4.25
 -13  -7   3    3.42    6.05
 -13   7   4   33.50   12.31
 -13  -7   4   34.30   13.15
 -13   7   5   15.11    8.20
 -13  -7   5    0.00    4.90
 -13   7   6    2.52    5.12
 -13  -7   6    5.27    6.27
 -13   7   7   -0.00    3.77
 -13  -7   7   -0.00    5.03
 -13   7   8   -0.00    4.79
 -13  -7   8   -0.00    5.11
 -13   7   9   12.19    8.87
 -13  -7   9   16.17    7.67
 -13   7  10    6.85    8.18
 -13  -7  10   23.87    9.85
 -13   7  11   -0.00    4.63
 -13  -7  11    1.21    4.48
 -13   7  12    0.00    6.39
 -13  -7  12    6.72    6.10
 -13   7  13    2.77    6.98
 -13  -7  13   -0.00    5.56
 -13   7  14    0.00    5.30
 -13   7  15    8.31    8.02
 -13   7  16   -0.00    5.52
 -13   7  17    1.95    6.47
 -13   7  18    8.04    7.34
 -13   7  19    4.23    6.23
 -13   8   1    0.00    4.37
  13  -8  -1   -0.00    5.67
 -13  -8   1    2.16    6.24
 -13   8   2    6.04    6.98
 -13  -8   2   14.82    8.55
 -13   8   3    4.32    5.14
 -13  -8   3    0.00    5.44
 -13   8   4   -0.00    5.96
 -13  -8   4    0.00    4.58
 -13   8   5    1.74    6.29
 -13  -8   5    5.89    7.27
 -13   8   6   15.62    9.21
 -13  -8   6   -0.00    7.27
 -13   8   7    0.64    5.69
 -13  -8   7    1.08    6.16
 -13   8   8   18.95    9.70
 -13  -8   8   10.12    8.57
 -13   8   9   -0.00    5.35
 -13  -8   9    0.00    5.07
 -13   8  10   -0.00    6.06
 -13  -8  10   -0.00    4.79
 -13   8  11   -0.00    5.91
 -13  -8  11    0.98    3.98
 -13   8  12    6.26    6.96
 -13  -8  12    2.38    5.43
 -13   8  13   15.24    8.35
 -13   8  14    4.00    7.29
 -13   8  15    4.05    7.35
 -13   8  16    7.04    6.54
 -13   9   1    0.00    5.19
  13  -9  -1   -0.00    4.46
 -13  -9   1    4.87    6.28
 -13   9   2   -0.00    4.46
  13  -9  -2   -0.00    6.51
 -13  -9   2    5.55    7.60
 -13   9   3    8.26    6.36
 -13  -9   3    8.82    8.25
 -13   9   4   16.42    9.26
 -13  -9   4   18.66   10.27
 -13   9   5   -0.00    5.51
 -13  -9   5    5.02    7.06
 -13   9   6   -0.00    7.06
 -13  -9   6    5.58    6.38
 -13   9   7    3.99    6.49
 -13  -9   7   -0.00    6.41
 -13   9   8    3.92    5.51
 -13  -9   8   -0.00    5.10
 -13   9   9   -0.00    5.92
 -13  -9   9   -0.00    5.70
 -13   9  10    8.77    7.89
 -13  -9  10    0.24    4.93
 -13   9  11    2.74    5.23
 -13   9  12   -0.00    5.60
 -13  10   1    1.93    5.36
  13 -10  -1   -0.00    6.24
 -13 -10   1   -0.00    6.20
 -13  10   2    0.00    5.42
  13 -10  -2    7.77    8.13
 -13 -10   2   11.04    8.20
 -13  10   3   -0.00    6.46
 -13 -10   3   -0.00    5.31
 -13  10   4   -0.00    6.19
 -13 -10   4   -0.00    6.17
 -13  10   5    6.44    7.64
 -13 -10   5    3.13    6.30
 -13  10   6    6.80    7.13
 -13 -10   6    6.31    6.18
 -13  10   7   -0.00    4.16
 -13 -10   7    4.19    6.24
 -13 -10   8    6.25    7.20
  13 -11  -1    0.39    6.34
 -13 -11   1   -0.00    5.63
 -13 -11   2   -0.00    7.18
 -13 -11   3    0.00    6.01
 -13 -11   4    8.16    7.29
 -13 -11   5    3.16    6.29
 -13 -11   6    0.29    4.27
  13 -12  -1    3.14    7.62
 -13 -12   1    2.98    7.12
 -13 -12   2    5.53    6.50
 -13 -12   3    0.92    6.57
 -13 -12   4   -0.00    5.20
 -13 -12   5    0.00    6.23
 -12   0   1   -0.00    3.21
 -12   0   2   26.74    9.49
 -12   0   3    5.47    5.63
 -12   0   4   -0.00    4.18
 -12   0   5   -0.00    4.12
 -12   0   6   76.92   17.16
 -12   0   7    0.58    3.80
 -12   0   8    5.46    5.70
 -12   0   9   -0.00    4.51
 -12   0  10   53.56   13.79
 -12   0  11   -0.00    3.99
 -12   0  12   47.67   12.95
 -12   0  13   -0.00    2.85
 -12   0  14   -0.00    3.75
 -12   0  15    0.00    3.51
 -12   0  16   38.58   12.05
 -12   0  17    5.34    5.35
 -12   0  18    1.56    3.69
 -12   0  19   -0.00    4.20
 -12   0  20   10.79    7.02
 -12   0  21   -0.00    4.50
 -12   0  22    6.74    5.79
 -12   0  23   -0.00    5.04
 -12   0  24   -0.00    5.65
 -12   0  25    5.81    5.54
 -12   1   1    0.83    4.26
 -12  -1   1    1.66    4.72
 -12   1   2   46.36   13.03
 -12  -1   2   51.47   13.98
 -12   1   3   12.28    7.41
 -12  -1   3    3.34    5.06
 -12   1   4   40.50   12.68
 -12  -1   4   55.43   14.12
 -12   1   5    2.77    3.97
 -12  -1   5    0.70    4.83
 -12   1   6    1.24    4.22
 -12  -1   6    0.00    3.49
 -12   1   7    0.00    4.43
 -12  -1   7    6.75    5.50
 -12   1   8   61.01   14.89
 -12  -1   8   56.69   14.61
 -12   1   9    2.95    5.48
 -12  -1   9    0.00    4.38
 -12   1  10   25.22    9.01
 -12  -1  10   12.69    7.78
 -12   1  11   -0.00    3.16
 -12  -1  11   -0.00    4.67
 -12   1  12    7.23    5.24
 -12  -1  12    7.24    5.98
 -12   1  13    3.99    4.67
 -12  -1  13    2.22    3.92
 -12   1  14   57.74   14.95
 -12  -1  14   71.69   15.96
 -12   1  15    0.00    4.58
 -12  -1  15    0.00    3.86
 -12   1  16    1.80    4.74
 -12  -1  16    0.81    3.62
 -12   1  17    3.39    4.42
 -12  -1  17    0.10    3.04
 -12   1  18   16.37    8.32
 -12  -1  18    6.92    6.44
 -12   1  19   -0.00    4.00
 -12  -1  19    3.59    4.71
 -12   1  20    7.95    6.31
 -12  -1  20    3.28    4.86
 -12   1  21    3.83    6.09
 -12  -1  21    0.11    3.24
 -12   1  22   -0.00    4.92
 -12  -1  22    4.30    5.32
 -12   1  23    4.78    6.08
 -12  -1  23   -0.00    4.24
 -12   1  24   10.41    7.81
 -12   1  25    0.64    4.76
 -12   1  26   15.50    8.92
 -12   2   1    8.70    6.99
 -12  -2   1    2.04    5.15
 -12   2   2   39.88   11.25
 -12  -2   2   20.13    8.80
 -12   2   3   -0.00    3.94
 -12  -2   3   -0.00    4.82
 -12   2   4    0.00    3.63
 -12  -2   4   10.88    6.62
 -12   2   5    8.22    5.49
 -12  -2   5    7.03    5.80
 -12   2   6   51.37   13.36
 -12  -2   6   43.01   12.74
 -12   2   7   23.59    8.64
 -12  -2   7    8.05    6.20
 -12   2   8    5.50    5.43
 -12  -2   8    6.19    5.75
 -12   2   9   -0.00    3.22
 -12  -2   9    0.00    3.88
 -12   2  10   26.98   10.05
 -12  -2  10   26.58    9.45
 -12   2  11    9.76    6.20
 -12  -2  11   10.14    6.81
 -12   2  12   21.05    8.28
 -12  -2  12   10.37    6.85
 -12   2  13    2.88    4.73
 -12  -2  13    1.65    5.01
 -12   2  14    4.05    5.12
 -12  -2  14    0.00    4.49
 -12   2  15    1.14    4.99
 -12  -2  15    1.00    3.97
 -12   2  16   16.04    8.27
 -12  -2  16   21.70    8.51
 -12   2  17    1.64    3.97
 -12  -2  17   -0.00    3.46
 -12   2  18    0.00    5.41
 -12  -2  18    1.92    4.41
 -12   2  19    5.85    5.46
 -12  -2  19    0.00    3.33
 -12   2  20    7.19    6.71
 -12  -2  20    8.17    6.33
 -12   2  21    4.99    6.47
 -12  -2  21    0.00    3.85
 -12   2  22   14.51    8.35
 -12  -2  22   18.92    8.32
 -12   2  23   -0.00    4.85
 -12   2  24    1.43    6.75
 -12   2  25    0.00    4.12
 -12   2  26   20.99   10.08
 -12   2  27    1.54    5.47
 -12   3   1   -0.00    3.85
  12  -3  -1    3.02    7.03
 -12  -3   1    8.62    7.24
 -12   3   2   27.81    9.99
 -12  -3   2   17.91    9.40
 -12   3   3   11.47    7.89
 -12  -3   3   11.11    7.28
 -12   3   4   28.46   10.21
 -12  -3   4   17.54    8.42
 -12   3   5    5.44    6.34
 -12  -3   5    3.98    4.74
 -12   3   6   -0.00    4.06
 -12  -3   6   11.93    7.04
 -12   3   7    4.53    5.96
 -12  -3   7    4.23    4.89
 -12   3   8    0.00    3.91
 -12  -3   8   21.43    8.49
 -12   3   9    3.81    4.98
 -12  -3   9    8.57    7.03
 -12   3  10   30.16    9.56
 -12  -3  10    4.06    5.58
 -12   3  11    0.00    4.71
 -12  -3  11    0.88    5.27
 -12   3  12   14.02    7.36
 -12  -3  12   12.97    7.67
 -12   3  13   -0.00    4.11
 -12  -3  13    0.00    3.34
 -12   3  14   26.28    9.81
 -12  -3  14   24.08    9.37
 -12   3  15    9.99    7.46
 -12  -3  15   19.11    7.75
 -12   3  16   -0.00    4.62
 -12  -3  16    0.82    4.10
 -12   3  17    2.02    4.85
 -12  -3  17    4.18    5.17
 -12   3  18   -0.00    4.31
 -12  -3  18    0.00    4.32
 -12   3  19    9.28    6.43
 -12  -3  19    5.63    4.78
 -12   3  20    4.95    6.83
 -12  -3  20   15.08    6.83
 -12   3  21    0.05    4.80
 -12   3  22    3.15    5.68
 -12   3  23   11.52    7.52
 -12   3  24   18.72   10.17
 -12   3  25    0.00    5.67
 -12   3  26    5.74    6.86
 -12   3  27    0.63    4.28
 -12   3  28    7.68    7.59
 -12   4   1    7.16    6.05
  12  -4  -1    2.29    5.69
 -12  -4   1    9.87    7.78
 -12   4   2    7.70    7.53
  12  -4  -2    4.17    6.66
 -12  -4   2   15.45    8.91
 -12   4   3    7.47    6.46
  12  -4  -3    1.51    5.29
 -12  -4   3    6.31    6.99
 -12   4   4    9.12    5.66
 -12  -4   4    2.20    4.60
 -12   4   5   14.98    6.89
 -12  -4   5   10.12    7.11
 -12   4   6   30.18   10.23
 -12  -4   6   42.20   12.01
 -12   4   7   22.21    9.25
 -12  -4   7   18.75    8.97
 -12   4   8   -0.00    4.22
 -12  -4   8    3.41    5.63
 -12   4   9    0.63    3.40
 -12  -4   9    8.91    6.94
 -12   4  10   23.63    9.30
 -12  -4  10   28.41   10.11
 -12   4  11   10.24    7.24
 -12  -4  11    1.50    5.36
 -12   4  12   21.30   10.05
 -12  -4  12   57.84   13.34
 -12   4  13   -0.00    4.59
 -12  -4  13    2.92    4.69
 -12   4  14    2.48    5.26
 -12  -4  14   -0.00    3.79
 -12   4  15    1.60    5.53
 -12  -4  15    6.18    6.05
 -12   4  16   18.93    8.87
 -12  -4  16    5.62    6.14
 -12   4  17   21.13    9.86
 -12  -4  17   30.13    9.64
 -12   4  18    7.38    7.41
 -12  -4  18    5.65    5.24
 -12   4  19   -0.00    4.79
 -12  -4  19    0.86    4.97
 -12   4  20   11.40    7.23
 -12   4  21    0.00    5.46
 -12   4  22   11.58    8.35
 -12   4  23    4.94    7.24
 -12   4  24    0.00    4.62
 -12   4  25   -0.00    4.64
 -12   4  26    3.08    6.68
 -12   4  27    6.34    7.43
 -12   4  28    1.40    6.21
  12  -4 -28    3.29    5.86
 -12   4  29    5.18    7.08
  12  -4 -29    3.73    4.96
 -12   5   1    0.86    4.41
  12  -5  -1   -0.00    5.55
 -12  -5   1   -0.00    6.97
 -12   5   2    0.00    4.11
  12  -5  -2    2.89    6.95
 -12  -5   2   -0.00    5.34
 -12   5   3   22.70    9.15
  12  -5  -3   24.44   11.04
 -12  -5   3   12.82    8.19
 -12   5   4   24.48    9.45
  12  -5  -4   15.85    9.26
 -12  -5   4   16.00   10.00
 -12   5   5    4.14    5.77
 -12  -5   5   12.64    7.32
 -12   5   6    4.40    5.66
 -12  -5   6   -0.00    5.59
 -12   5   7    3.44    5.31
 -12  -5   7   19.05    8.26
 -12   5   8   21.13    9.09
 -12  -5   8   22.75    9.22
 -12   5   9   20.97    9.52
 -12  -5   9   32.58   11.11
 -12   5  10   13.53    8.25
 -12  -5  10   11.45    6.79
 -12   5  11    0.84    4.56
 -12  -5  11   -0.00    4.98
 -12   5  12   -0.00    4.77
 -12  -5  12   -5.35    6.30
 -12   5  13   10.61    7.44
 -12  -5  13   22.76    8.80
 -12   5  14   17.06    8.56
 -12  -5  14    3.02    5.70
 -12   5  15    0.11    4.12
 -12  -5  15    3.36    5.61
 -12   5  16    0.08    3.39
 -12  -5  16   -0.00    4.37
 -12   5  17    0.00    5.30
 -12  -5  17    9.00    5.62
 -12   5  18    6.39    6.80
 -12   5  19    0.00    5.47
 -12   5  20   17.16    8.93
 -12   5  21    2.92    7.03
 -12   5  22    4.24    6.64
 -12   5  23   -0.00    3.78
 -12   5  24    1.60    5.47
 -12   5  25    1.90    4.81
 -12   5  26   -0.00    4.52
  12  -5 -26   -0.00    4.17
 -12   5  27   -0.00    4.71
  12  -5 -27   -0.00    5.62
 -12   5  28    0.03    3.89
  12  -5 -28   -0.00    4.08
  12  -5 -29    6.47    7.25
  12  -5 -30    0.28    5.56
 -12   6   1   21.43    9.24
  12  -6  -1   12.68    9.93
 -12  -6   1   27.62   10.75
 -12   6   2   18.01    8.35
  12  -6  -2   -0.00    6.72
 -12  -6   2    9.00    7.75
 -12   6   3    3.78    5.81
  12  -6  -3    0.07    4.97
 -12  -6   3   -0.00    4.94
 -12   6   4   -0.00    3.34
  12  -6  -4   11.45    8.66
 -12  -6   4    0.72    5.00
 -12   6   5    7.16    7.33
 -12  -6   5   36.44   11.46
 -12   6   6   14.01    7.97
 -12  -6   6   17.35    8.97
 -12   6   7    1.71    4.08
 -12  -6   7   16.78    8.39
 -12   6   8   13.33    7.08
 -12  -6   8    7.08    6.83
 -12   6   9   -0.00    3.39
 -12  -6   9   -0.00    4.48
 -12   6  10    6.35    6.02
 -12  -6  10    2.10    4.46
 -12   6  11   45.25   13.89
 -12  -6  11   33.50   11.14
 -12   6  12   16.10    9.31
 -12  -6  12    7.22    6.33
 -12   6  13    6.29    6.01
 -12  -6  13   -0.00    4.95
 -12   6  14   -0.00    3.75
 -12  -6  14   -0.00    3.13
 -12   6  15   12.05    8.65
 -12  -6  15    5.61    5.54
 -12   6  16   21.74   10.34
 -12  -6  16    0.00    4.25
 -12   6  17    7.63    7.24
 -12   6  18    0.44    5.82
 -12   6  19    0.38    4.58
 -12   6  20    1.84    5.21
 -12   6  21   -0.00    4.71
 -12   6  22    5.52    6.09
 -12   6  23    0.00    4.57
 -12   6  24   -0.00    4.59
 -12   6  25    1.78    4.84
  12  -6 -25    3.05    6.78
 -12   6  26    2.44    6.49
  12  -6 -26   -0.00    4.00
 -12   6  27    1.67    4.90
  12  -6 -27    5.52    5.89
  12  -6 -28   -0.00    5.03
  12  -6 -29   -0.00    3.25
 -12   7   1    9.57    6.64
  12  -7  -1    0.54    6.56
 -12  -7   1   12.13    7.53
 -12   7   2   14.74    8.18
  12  -7  -2   -0.00    5.71
 -12  -7   2   13.85    8.52
 -12   7   3   18.52    9.28
  12  -7  -3   13.90   10.07
 -12  -7   3   22.03    9.56
 -12   7   4    1.31    5.82
  12  -7  -4    0.85    6.14
 -12  -7   4    6.53    7.15
 -12   7   5    5.73    5.37
 -12  -7   5   11.49    7.54
 -12   7   6    5.54    6.07
 -12  -7   6    2.27    5.13
 -12   7   7    4.93    6.60
 -12  -7   7    6.94    6.64
 -12   7   8    0.00    4.92
 -12  -7   8    0.00    4.64
 -12   7   9   23.65   10.12
 -12  -7   9   29.84   10.89
 -12   7  10    0.00    4.60
 -12  -7  10    1.36    5.08
 -12   7  11    6.38    6.06
 -12  -7  11    1.16    4.49
 -12   7  12   -0.00    5.93
 -12  -7  12    2.46    5.13
 -12   7  13    4.14    6.77
 -12  -7  13    4.27    5.31
 -12   7  14    6.65    6.84
 -12  -7  14    6.67    6.22
 -12   7  15   18.83   10.31
 -12   7  16   -0.00    7.07
 -12   7  17    3.08    6.05
 -12   7  18    0.00    6.32
 -12   7  19    0.00    6.14
 -12   7  20   -0.00    5.25
 -12   7  21    0.00    5.07
 -12   7  22    5.81    6.25
 -12   7  23    1.21    5.12
  12  -7 -23    0.00    5.43
 -12   7  24    0.00    5.32
  12  -7 -24   -0.00    5.88
 -12   7  25    0.70    5.32
  12  -7 -25   -0.00    5.13
  12  -7 -26    0.33    5.36
 -12   8   1   32.15   11.16
  12  -8  -1    9.76    8.86
 -12  -8   1   26.18   12.10
 -12   8   2   -0.00    4.71
  12  -8  -2    1.95    5.73
 -12  -8   2   -0.00    6.39
 -12   8   3    0.00    4.26
  12  -8  -3    6.50    7.70
 -12  -8   3    3.67    7.06
 -12   8   4    4.49    5.68
  12  -8  -4    0.00    7.32
 -12  -8   4    0.00    6.29
 -12   8   5   40.70   13.11
 -12  -8   5   36.62   13.35
 -12   8   6   -0.00    4.87
 -12  -8   6   -0.00    5.10
 -12   8   7   16.69    9.58
 -12  -8   7   32.27   11.71
 -12   8   8    0.00    6.49
 -12  -8   8    0.00    5.55
 -12   8   9    1.33    5.79
 -12  -8   9    0.00    6.26
 -12   8  10   -0.00    5.53
 -12  -8  10    2.21    5.18
 -12   8  11    5.98    7.08
 -12  -8  11   16.92    8.13
 -12   8  12    1.86    4.28
 -12  -8  12   -0.00    3.55
 -12   8  13   -0.00    5.20
 -12   8  14    0.68    5.08
 -12   8  15   10.42    6.80
 -12   8  16    6.31    7.30
 -12   8  17   13.98    9.35
 -12   8  18   -0.00    5.31
 -12   8  19    4.94    7.07
 -12   8  20    2.53    5.66
 -12   8  21   13.53    9.52
  12  -8 -21    4.99    6.90
 -12   8  22    4.55    5.92
  12  -8 -22   -0.00    5.87
 -12   9   1    0.31    4.72
  12  -9  -1   -0.00    7.09
 -12  -9   1   -0.00    5.79
 -12   9   2    6.88    6.97
  12  -9  -2   -0.00    5.04
 -12  -9   2   -0.00    5.98
 -12   9   3   14.61    8.93
  12  -9  -3    1.96    6.85
 -12  -9   3   -0.00    4.77
 -12   9   4    0.00    5.10
  12  -9  -4    0.00    6.68
 -12  -9   4   -0.00    6.18
 -12   9   5    1.47    4.48
 -12  -9   5   15.45    8.79
 -12   9   6   -0.00    6.03
 -12  -9   6    3.32    6.24
 -12   9   7    0.00    4.21
 -12  -9   7    8.18    7.14
 -12   9   8   -0.00    6.23
 -12  -9   8    0.33    4.26
 -12   9   9    8.33    7.69
 -12  -9   9   30.85   11.35
 -12   9  10   -0.00    5.97
 -12  -9  10    0.48    4.43
 -12   9  11    9.24    7.59
 -12  -9  11    6.35    6.94
 -12   9  12    1.55    4.41
 -12   9  13    1.26    4.91
 -12   9  14    3.34    5.57
 -12   9  15   13.36    8.47
 -12   9  16    5.29    6.61
 -12   9  17    3.69    7.45
 -12   9  18    0.00    6.54
  12  -9 -19   16.91    9.52
 -12  10   1    2.47    6.21
  12 -10  -1   12.08   10.01
 -12 -10   1   21.18    9.81
 -12  10   2   -0.00    4.43
  12 -10  -2    1.45    5.40
 -12 -10   2   -0.00    5.35
 -12  10   3    0.00    5.87
  12 -10  -3    2.21    7.11
 -12 -10   3    1.57    4.84
 -12  10   4    1.00    4.42
  12 -10  -4    1.88    7.88
 -12 -10   4    0.71    5.98
 -12  10   5    5.96    6.21
 -12 -10   5    3.79    6.60
 -12  10   6   -0.00    5.41
 -12 -10   6    0.18    4.38
 -12  10   7   28.50   10.82
 -12 -10   7    9.28    7.40
 -12  10   8   -0.00    6.16
 -12 -10   8   -0.00    6.76
 -12  10   9   16.38    9.29
 -12 -10   9    2.60    5.73
 -12  10  10    1.39    5.69
 -12  10  11   13.69    9.08
 -12  10  12   -0.00    5.18
 -12  10  13    0.00    7.38
 -12  10  14    0.17    4.28
 -12  10  15   -0.00    5.15
 -12  11   1   -0.00    5.67
  12 -11  -1    0.00    8.28
 -12 -11   1    0.00    4.67
 -12  11   2    2.67    5.25
  12 -11  -2   -0.00    6.56
 -12 -11   2   -0.00    5.50
 -12  11   3   19.69    9.27
  12 -11  -3    3.55    7.35
 -12 -11   3    1.19    4.80
 -12  11   4    1.50    4.39
  12 -11  -4    3.65    6.97
 -12 -11   4    0.68    4.66
 -12  11   5   11.54    7.57
 -12 -11   5    5.54    6.42
 -12  11   6   -0.00    3.78
 -12 -11   6    1.35    6.22
 -12  11   7    3.39    6.46
 -12 -11   7   -0.00    6.07
 -12  11   8   -0.00    5.89
 -12  11   9    4.35    7.34
 -12  11  10    0.00    5.34
 -12  12   1    0.00    4.62
  12 -12  -1   -0.00    7.17
 -12 -12   1    7.70    8.67
 -12  12   2   -0.00    4.79
  12 -12  -2    1.19    7.49
 -12 -12   2    3.18    5.80
 -12  12   3    0.00    5.31
  12 -12  -3    2.56    6.75
 -12 -12   3   -0.00    5.70
 -12  12   4    6.25    5.90
  12 -12  -4    2.61    6.45
 -12 -12   4   -0.00    4.37
 -12  12   5    3.25    5.49
 -12 -12   5    7.55    6.76
  12 -13  -1   -0.00    5.58
 -12 -13   1   -0.00    7.02
  12 -13  -2   -0.00    5.59
 -12 -13   2    8.49    7.93
  12 -13  -3    0.45    7.47
 -12 -13   3   -0.00    5.08
  12 -13  -4    3.17    6.40
 -12 -14   1   12.42    9.51
  12 -14  -3    0.00    8.20
 -11   0   1  120.01   22.58
  11   0  -1  103.39   24.10
 -11   0   2   -0.00    5.43
  11   0  -2   -0.00    5.82
 -11   0   3   32.42   10.73
  11   0  -3   43.16   14.09
 -11   0   4   -0.00    4.37
 -11   0   5  128.32   23.83
 -11   0   6   -0.00    4.76
 -11   0   7   -0.00    3.24
 -11   0   8    0.81    4.00
 -11   0   9   41.42   11.51
 -11   0  10    1.14    3.93
 -11   0  11   51.12   13.07
 -11   0  12    6.32    5.28
 -11   0  13    2.29    4.23
 -11   0  14    3.56    4.98
 -11   0  15   30.25   10.16
 -11   0  16   -0.00    3.68
 -11   0  17   15.08    7.73
 -11   0  18    0.00    3.15
 -11   0  20    0.36    2.70
 -11   0  21   12.91    7.80
 -11   0  22    0.02    4.41
 -11   0  23    0.60    4.69
 -11   0  24    0.55    4.55
 -11   0  25    2.59    5.76
 -11   1   1  135.84   22.25
  11  -1  -1   75.96   21.18
  11   1  -1   68.17   21.03
 -11  -1   1  137.07   22.85
 -11   1   2    0.00    4.46
  11  -1  -2   -0.00    5.17
 -11  -1   2    8.11    5.47
 -11   1   3   56.17   13.34
  11  -1  -3   66.27   16.97
 -11  -1   3   28.40   10.92
 -11   1   4   -0.00    3.94
  11  -1  -4    0.77    4.90
 -11  -1   4   -0.00    5.01
 -11   1   5    9.40    5.99
 -11  -1   5    7.81    5.70
 -11   1   6    0.74    4.02
 -11  -1   6    5.06    5.40
 -11   1   7   15.33    7.45
 -11  -1   7   56.87   12.29
 -11   1   8    2.24    4.04
 -11  -1   8    0.91    4.87
 -11   1   9   32.42    9.90
 -11  -1   9   13.53    7.51
 -11   1  10   -0.00    3.35
 -11   1  11   21.34    8.07
 -11  -1  11   12.97    7.15
 -11   1  12    3.15    4.54
 -11  -1  12    1.66    4.88
 -11   1  13   67.34   14.50
 -11  -1  13   27.51   10.41
 -11   1  14   -0.00    3.54
 -11  -1  14    4.95    4.37
 -11   1  15   -0.00    3.91
 -11  -1  15    1.29    3.93
 -11   1  16    1.03    3.86
 -11  -1  16   -0.00    3.28
 -11   1  17   20.15    8.43
 -11  -1  17   19.63    8.23
 -11   1  18    6.30    5.59
 -11  -1  18    6.37    5.15
 -11   1  19    9.65    6.50
 -11  -1  19    4.93    5.19
 -11   1  20   -0.00    4.45
 -11  -1  20    7.70    5.76
 -11   1  21    3.88    4.84
 -11  -1  21    1.36    4.31
 -11   1  22    2.80    4.73
 -11  -1  22    3.66    4.21
 -11   1  23   34.65   11.44
 -11  -1  23   22.10    9.05
 -11   1  24    5.14    5.62
 -11  -1  24    6.14    5.36
 -11   1  25   20.09    9.21
 -11   1  26    6.52    6.30
 -11   2   1   31.19   10.71
  11  -2  -1   27.87   11.83
 -11  -2   1   53.69   13.48
 -11   2   2    4.28    4.11
  11  -2  -2   -0.00    4.55
 -11  -2   2   -0.00    4.92
 -11   2   3   10.68    5.73
  11  -2  -3    9.57    8.02
 -11  -2   3    0.00    4.34
 -11   2   4    5.42    5.15
  11  -2  -4    3.68    6.05
 -11  -2   4    0.00    4.76
 -11   2   5   53.77   14.17
  11  -2  -5   89.68   20.27
 -11  -2   5   64.99   15.16
 -11   2   6   10.15    6.25
 -11  -2   6   15.58    7.65
 -11   2   7   12.96    7.44
 -11  -2   7    3.27    4.76
 -11   2   8   21.50    8.28
 -11  -2   8   25.20    9.48
 -11   2   9   26.10    9.30
 -11  -2   9   24.28    8.97
 -11   2  10    7.16    5.54
 -11  -2  10    4.51    5.49
 -11   2  11   41.19   11.57
 -11  -2  11   29.99    9.72
 -11   2  12    2.43    4.51
 -11  -2  12    5.91    4.65
 -11   2  13   -0.00    4.49
 -11  -2  13    0.00    4.51
 -11   2  14    1.94    4.16
 -11  -2  14    7.47    5.16
 -11   2  15   15.28    8.50
 -11  -2  15   21.21    7.99
 -11   2  16   17.06    7.96
 -11  -2  16    6.31    4.82
 -11   2  17    5.35    5.57
 -11  -2  17    5.38    5.32
 -11   2  18    2.11    4.19
 -11  -2  18   -0.00    3.51
 -11   2  19   13.70    7.73
 -11  -2  19    6.90    5.39
 -11   2  20    0.00    4.44
 -11  -2  20    6.11    4.34
 -11   2  21    1.80    5.35
 -11  -2  21   18.87    7.96
 -11   2  22    2.85    5.01
 -11  -2  22    0.79    3.79
 -11   2  23   -0.00    4.70
 -11   2  24   -0.00    3.94
 -11   2  25   -0.00    4.65
 -11   2  26   -0.00    3.72
 -11   2  27    7.61    6.71
 -11   2  28    0.80    4.81
 -11   3   1   19.65    8.64
 -11  -3   1   18.28    9.12
 -11   3   2   20.53    8.18
  11  -3  -2   34.52   12.78
 -11  -3   2   17.72    9.36
 -11   3   3   57.67   14.88
  11  -3  -3   55.94   17.33
 -11  -3   3   82.95   17.25
 -11   3   4    6.56    6.52
  11  -3  -4   23.80   10.54
 -11  -3   4   12.56    6.96
 -11   3   5    4.62    5.79
  11  -3  -5    3.90    7.38
 -11  -3   5   11.80    7.35
 -11   3   6   19.06    8.12
  11  -3  -6   12.01    8.39
 -11  -3   6   12.34    6.97
 -11   3   7   53.29   13.71
 -11   3   8    5.15    5.29
 -11  -3   8    2.40    4.67
 -11   3   9   12.67    7.29
 -11  -3   9   10.68    6.10
 -11   3  10    2.84    4.68
 -11  -3  10    5.05    4.58
 -11   3  11    1.06    3.49
 -11  -3  11    1.83    4.52
 -11   3  12   12.46    7.37
 -11  -3  12   17.60    8.04
 -11   3  13   19.62    8.69
 -11  -3  13   29.33    9.32
 -11   3  14   -0.00    3.87
 -11  -3  14    0.09    4.26
 -11   3  15   -0.00    4.04
 -11  -3  15   -0.00    4.07
 -11   3  16    0.00    2.78
 -11  -3  16   -0.00    4.10
 -11   3  17   15.09    8.35
 -11  -3  17   13.86    7.01
 -11   3  18    0.00    5.14
 -11  -3  18    4.93    5.21
 -11   3  19   22.90    9.83
 -11  -3  19   12.57    6.60
 -11   3  20    7.52    7.04
 -11  -3  20    2.01    4.16
 -11   3  21   -0.00    4.65
 -11  -3  21    5.43    5.02
 -11   3  22    0.24    5.75
 -11   3  23   17.55    9.54
 -11   3  24   15.67    8.66
 -11   3  25   -0.00    5.01
 -11   3  26    1.68    4.43
 -11   3  27   22.19   10.17
 -11   3  28    3.65    4.98
  11  -3 -28    3.01    4.89
 -11   3  29    0.00    4.80
 -11   4   1   33.74   10.70
 -11  -4   1   26.01   10.27
 -11   4   2   -0.00    4.98
 -11  -4   2    1.71    5.16
 -11   4   3    0.00    4.20
 -11  -4   3    5.69    6.54
 -11   4   4   14.23    7.30
  11  -4  -4    0.32    6.17
 -11  -4   4    0.00    5.43
  11  -4  -5   99.49   22.35
 -11  -4   5   81.06   19.09
 -11   4   6   18.70    8.53
  11  -4  -6   16.77   10.03
 -11  -4   6   11.76    7.17
 -11   4   7   28.13    9.14
 -11  -4   7   16.17    8.23
 -11   4   8    2.74    5.43
 -11  -4   8    9.13    5.59
 -11   4   9   33.18   11.87
 -11  -4   9   37.94   11.14
 -11   4  10   20.85    8.53
 -11  -4  10    5.72    5.87
 -11   4  11   20.29    9.00
 -11  -4  11   23.43    9.20
 -11   4  12    6.56    4.59
 -11  -4  12    3.06    5.02
 -11   4  13    1.96    4.71
 -11  -4  13    0.00    4.45
 -11   4  14    6.22    5.44
 -11  -4  14   10.24    6.13
 -11   4  15   12.72    7.94
 -11  -4  15   17.49    7.65
 -11   4  16   12.05    7.56
 -11  -4  16    5.35    4.85
 -11   4  17   -0.00    4.73
 -11  -4  17   -0.00    3.88
 -11   4  18   -0.00    4.79
 -11  -4  18   -0.00    3.40
 -11   4  19    4.07    6.21
 -11  -4  19    3.42    4.96
 -11   4  20    3.82    5.76
 -11   4  21   18.20    9.50
 -11   4  22    5.23    6.35
 -11   4  23   -0.00    4.39
 -11   4  24   -0.00    5.13
 -11   4  25   21.61    9.98
 -11   4  26    3.64    5.66
  11  -4 -26    0.52    4.31
 -11   4  27   12.40    7.86
  11  -4 -27    8.98    6.95
 -11   4  28   -0.00    5.59
  11  -4 -28    1.37    4.63
  11  -4 -29    6.42    6.91
  11  -4 -30   -0.00    5.06
 -11   5   1    5.41    5.70
  11  -5  -1   -0.00    6.26
 -11  -5   1    1.22    6.11
 -11   5   2   73.64   15.51
  11  -5  -2   47.15   15.50
 -11  -5   2   40.83   13.93
 -11   5   3   36.70   12.10
 -11  -5   3   57.19   15.04
 -11   5   4    0.00    5.06
 -11  -5   4    5.66    5.56
 -11   5   5    2.83    3.89
 -11  -5   5    5.29    6.59
 -11   5   6   11.73    7.24
 -11  -5   6   19.20    8.88
 -11   5   7   32.96   11.83
  11  -5  -7   30.09   12.59
 -11  -5   7   22.93   10.79
 -11   5   8   13.99    7.74
 -11  -5   8   15.81    7.60
 -11   5   9   34.80   11.33
 -11  -5   9   39.52   11.91
 -11   5  10    6.00    5.09
 -11  -5  10    2.26    4.61
 -11   5  11    1.89    4.51
 -11  -5  11    4.64    5.87
 -11   5  12   32.27   11.23
 -11  -5  12   31.67   10.33
 -11   5  13   43.44   13.34
 -11  -5  13   38.26   11.66
 -11   5  14   -0.00    5.29
 -11  -5  14    0.00    4.22
 -11   5  15   -0.00    4.97
 -11  -5  15    0.25    3.51
 -11   5  16   -0.00    5.27
 -11  -5  16    1.71    4.04
 -11   5  17    4.09    5.18
 -11  -5  17    0.00    3.76
 -11   5  18   19.69    9.66
 -11  -5  18   13.62    6.86
 -11   5  19   24.47   11.19
 -11   5  20    1.37    4.89
 -11   5  21   -0.00    4.11
 -11   5  22    4.92    6.36
 -11   5  23   33.44   12.90
 -11   5  24   -0.00    4.24
 -11   5  25    1.94    4.49
  11  -5 -25   -0.00    3.86
 -11   5  26    7.26    7.25
  11  -5 -26   -0.00    5.86
 -11   5  27    2.03    5.74
  11  -5 -27   12.23    7.27
  11  -5 -28    9.61    7.55
  11  -5 -29    3.39    4.96
  11  -5 -30   -0.00    3.89
  11  -5 -31   -0.00    3.73
 -11   6   1   21.49    8.99
  11  -6  -1   19.43    9.77
 -11  -6   1   21.23    9.71
 -11   6   2    2.14    3.75
  11  -6  -2   -0.00    5.19
 -11  -6   2    1.52    5.53
 -11   6   3    9.15    6.26
  11  -6  -3    3.37    6.06
 -11  -6   3    7.27    7.50
 -11   6   4   22.59    9.41
  11  -6  -4   22.65   11.25
 -11  -6   4   50.96   13.30
 -11   6   5   20.64    9.25
  11  -6  -5   12.80    8.62
 -11  -6   5   23.89   10.29
 -11   6   6    7.24    6.20
 -11  -6   6   24.15    9.24
 -11   6   7    9.72    6.89
 -11  -6   7    9.21    7.44
 -11   6   8    7.54    5.98
 -11  -6   8   10.87    7.27
 -11   6   9   13.60    8.02
 -11  -6   9    7.52    6.69
 -11   6  10   24.29   10.28
 -11  -6  10   12.37    7.44
 -11   6  11   -0.00    6.86
 -11  -6  11    9.85    6.98
 -11   6  12    6.11    6.56
 -11  -6  12    4.31    4.77
 -11   6  13    4.93    6.21
 -11  -6  13   11.27    6.59
 -11   6  14    8.31    6.87
 -11  -6  14    8.92    6.05
 -11   6  15   16.62    8.46
 -11  -6  15   15.54    7.59
 -11   6  16    9.99    8.23
 -11  -6  16   25.74    9.11
 -11   6  17    0.00    7.18
 -11   6  18    4.83    5.37
 -11   6  19    1.84    6.13
 -11   6  20    9.52    7.77
 -11   6  21    9.07    6.72
 -11   6  22   -0.00    5.65
 -11   6  23    7.64    6.89
  11  -6 -23    2.29    6.21
 -11   6  24    0.27    4.65
  11  -6 -24    4.49    6.26
 -11   6  25    2.07    6.08
  11  -6 -25    4.23    5.76
  11  -6 -26   19.97    9.50
  11  -6 -27    1.36    4.48
  11  -6 -28    3.25    5.76
  11  -6 -29   -0.00    4.23
  11  -6 -30    3.44    4.94
  11  -6 -31    2.17    5.47
  11  -6 -32    1.42    5.18
 -11   7   1   13.54    7.43
  11  -7  -1   12.96    9.24
 -11  -7   1    6.58    6.86
 -11   7   2   19.78    8.64
  11  -7  -2   11.57    8.42
 -11  -7   2   20.96    9.51
 -11   7   3    1.14    4.77
  11  -7  -3   -0.00    4.68
 -11  -7   3    8.24    7.24
 -11   7   4   13.57    7.86
  11  -7  -4   10.26    8.14
 -11  -7   4   33.33   11.50
 -11   7   5    1.20    5.21
  11  -7  -5   -0.00    6.71
 -11  -7   5    3.26    5.25
 -11   7   6   16.12    9.54
  11  -7  -6    9.14    8.63
 -11  -7   6   11.07    7.38
 -11   7   7   -0.00    5.25
  11  -7  -7   -0.00    6.33
 -11  -7   7   -0.00    5.11
 -11   7   8   33.75   10.45
 -11  -7   8   -0.00    4.03
 -11   7   9   34.90   11.44
 -11  -7   9   20.74    9.97
 -11   7  10    1.66    6.06
 -11  -7  10   -0.00    6.77
 -11   7  11   -0.00    4.32
 -11  -7  11    1.94    4.16
 -11   7  12   19.19    9.82
 -11  -7  12   23.22    8.84
 -11   7  13   -0.00    4.97
 -11  -7  13    5.13    5.23
 -11   7  14   -0.00    2.77
 -11  -7  14    6.99    5.46
 -11   7  15    2.78    4.55
 -11  -7  15   -0.00    2.47
 -11   7  16   -0.00    5.49
 -11   7  17    0.01    3.96
 -11   7  18    7.14    7.02
 -11   7  19    1.35    5.11
 -11   7  20    8.25    7.58
 -11   7  21    2.51    5.82
  11  -7 -21   -0.00    4.45
 -11   7  22    6.32    6.16
  11  -7 -22    7.73    7.53
 -11   7  23    0.00    4.64
  11  -7 -23    6.29    6.36
 -11   7  24   -0.00    5.96
  11  -7 -24    0.00    5.70
  11  -7 -25    1.78    5.15
  11  -7 -26    0.47    4.11
  11  -7 -27   -0.00    4.20
  11  -7 -28    9.38    7.45
  11  -7 -29    0.33    5.55
  11  -7 -30   -0.00    4.60
 -11   8   1    1.06    4.11
  11  -8  -1   -0.00    5.94
 -11  -8   1    0.86    5.18
 -11   8   2    3.35    5.81
  11  -8  -2    2.39    6.29
 -11  -8   2   19.82    9.53
 -11   8   3    3.58    5.87
  11  -8  -3    0.05    4.63
 -11  -8   3    1.28    5.51
 -11   8   4   46.21   12.89
  11  -8  -4   29.32   12.59
 -11  -8   4   14.03    8.71
 -11   8   5   11.46    7.55
  11  -8  -5    1.13    5.00
 -11  -8   5    0.00    4.15
 -11   8   6   12.40    8.41
  11  -8  -6   21.94   11.92
 -11  -8   6   31.56   11.54
 -11   8   7    2.45    5.41
  11  -8  -7    1.08    6.93
 -11  -8   7    0.00    5.97
 -11   8   8    8.55    7.22
 -11  -8   8    6.88    7.77
 -11   8   9   11.91    8.62
 -11  -8   9    6.56    5.47
 -11   8  10   28.18   11.67
 -11  -8  10   18.84    8.97
 -11   8  11   -0.00    5.56
 -11  -8  11    3.73    5.50
 -11   8  12    4.44    5.84
 -11  -8  12    1.93    5.04
 -11   8  13    0.31    4.75
 -11  -8  13    2.41    5.23
 -11   8  14    2.49    6.43
 -11   8  15   24.75   10.46
 -11   8  16   28.51   11.64
 -11   8  17   -0.00    5.12
 -11   8  18    2.52    5.16
 -11   8  19    3.07    5.62
  11  -8 -19   -0.00    4.59
 -11   8  20   15.74    8.95
  11  -8 -20    4.08    6.66
 -11   8  21    4.93    5.39
  11  -8 -21   -0.00    4.51
 -11   8  22   11.41    8.87
  11  -8 -22   20.86    9.92
  11  -8 -23    0.00    4.34
  11  -8 -24    2.07    5.86
  11  -8 -25    0.48    5.21
  11  -8 -26   -0.00    5.27
  11  -8 -27   -0.00    5.31
 -11   8  28    3.28    7.14
 -11   8  29    3.78    5.71
 -11   9   1    2.85    5.81
  11  -9  -1   -0.00    6.28
 -11  -9   1    2.05    4.89
 -11   9   2   33.02   11.60
  11  -9  -2   26.46   12.23
 -11  -9   2   34.39   12.16
 -11   9   3   -0.00    3.31
  11  -9  -3    0.00    8.12
 -11  -9   3    6.97    6.52
 -11   9   4   12.54    7.75
  11  -9  -4   -0.00    7.02
 -11  -9   4   25.93    9.68
 -11   9   5   -0.00    5.43
  11  -9  -5   -0.00    5.29
 -11  -9   5   -0.00    5.36
 -11   9   6    5.12    6.90
  11  -9  -6    4.04    7.02
 -11  -9   6    2.58    6.18
 -11   9   7    1.32    4.90
  11  -9  -7    4.86    7.76
 -11  -9   7    4.43    6.11
 -11   9   8   46.81   14.70
 -11  -9   8   23.01   10.64
 -11   9   9    0.00    5.24
 -11  -9   9   -0.00    5.53
 -11   9  10   -0.00    4.01
 -11  -9  10   -0.00    4.49
 -11   9  11    9.93    7.08
 -11  -9  11    0.60    4.55
 -11   9  12    4.87    6.41
 -11   9  13    5.25    7.03
 -11   9  14    0.00    7.18
 -11   9  15   -0.00    5.42
 -11   9  16    5.05    6.22
 -11   9  17   -0.00    6.39
  11  -9 -17    0.00    4.92
 -11   9  18   16.85   10.48
  11  -9 -18   28.39   10.54
 -11   9  19   -0.00    6.18
  11  -9 -19    1.79    5.60
 -11   9  20    0.00    5.76
  11  -9 -20    3.05    5.51
  11  -9 -21   -0.00    4.57
  11  -9 -22    7.51    6.66
  11  -9 -23    2.46    5.39
  11  -9 -24   12.38    8.48
 -11   9  26    0.00    5.52
 -11   9  27   -0.00    5.88
 -11   9  28    1.62    6.84
 -11  10   1   -0.00    3.37
  11 -10  -1   -0.00    6.62
 -11 -10   1   -0.00    5.81
 -11  10   2    6.06    7.42
  11 -10  -2   10.06    7.36
 -11 -10   2    0.00    5.74
 -11  10   3   -0.00    4.49
  11 -10  -3    0.17    6.03
 -11 -10   3   -0.00    5.08
 -11  10   4    0.00    5.93
  11 -10  -4   10.11    8.64
 -11 -10   4    9.42    7.53
 -11  10   5   -0.00    5.43
  11 -10  -5   -0.00    7.84
 -11 -10   5    1.70    6.12
 -11  10   6   14.10    8.79
  11 -10  -6    0.01    6.24
 -11 -10   6   14.61    9.07
 -11  10   7   -0.00    6.16
  11 -10  -7    2.48    6.49
 -11 -10   7    1.78    5.18
 -11  10   8    7.29    6.49
 -11 -10   8    6.39    7.17
 -11  10   9    4.78    6.20
 -11 -10   9    2.76    5.37
 -11  10  10   18.47   10.02
 -11 -10  10   21.11    9.91
 -11  10  11   -0.00    5.97
 -11  10  12    0.73    6.58
 -11  10  13   -0.00    5.14
 -11  10  14    6.98    9.26
  11 -10 -14   -0.00    4.64
 -11  10  15    3.89    5.81
  11 -10 -15    0.00    5.78
 -11  10  16   37.68   12.80
  11 -10 -16    2.95    5.67
 -11  10  17    0.00    6.80
  11 -10 -17    2.61    5.98
 -11  10  18   -0.00    4.18
  11 -10 -18   -0.00    6.62
  11 -10 -19   -0.00    5.22
  11 -10 -20    0.00    7.88
 -11  11   1    6.18    6.95
  11 -11  -1   -0.00    5.76
 -11 -11   1    7.16    7.69
 -11  11   2   13.32    8.79
  11 -11  -2   13.54   10.11
 -11 -11   2   29.45   11.27
 -11  11   3    2.52    5.55
  11 -11  -3    2.21    6.11
 -11 -11   3    2.36    6.88
 -11  11   4    2.19    5.35
  11 -11  -4    0.00    6.50
 -11 -11   4   11.75    8.22
 -11  11   5    6.83    6.45
  11 -11  -5    0.00    6.07
 -11 -11   5    2.06    6.02
 -11  11   6   -0.00    5.06
  11 -11  -6   -0.00    7.78
 -11 -11   6    2.33    5.99
 -11  11   7   -0.00    6.21
  11 -11  -7   -0.00    6.13
 -11 -11   7    3.47    6.38
 -11  11   8   13.91    9.01
 -11 -11   8   26.69   11.19
 -11  11   9   11.01    8.71
 -11  11  10    1.68    4.48
 -11  11  11    0.00    4.71
  11 -11 -11    4.89    6.53
 -11  11  12   16.65   10.28
  11 -11 -12    8.41    6.94
 -11  11  13    2.28    6.86
  11 -11 -13    1.64    4.79
 -11  11  14    9.73    9.40
  11 -11 -14   -0.00    6.91
 -11  11  15   -0.00    5.83
  11 -11 -15    0.82    4.41
  11 -11 -16   -0.00    6.29
 -11  12   1    2.47    4.74
  11 -12  -1    1.21    6.31
 -11 -12   1    7.48    7.96
 -11  12   2    0.00    4.61
  11 -12  -2    1.95    6.83
 -11 -12   2    0.00    3.50
 -11  12   3   -0.00    5.85
  11 -12  -3    7.55    8.40
 -11 -12   3    4.01    7.04
 -11  12   4    4.46    6.24
  11 -12  -4    2.49    6.42
 -11 -12   4    7.69    6.36
 -11  12   5   10.71    7.73
  11 -12  -5    2.12    7.86
 -11 -12   5   -0.00    4.80
 -11  12   6    7.04    7.16
  11 -12  -6   24.30   12.10
 -11 -12   6   11.67    8.29
 -11  12   7    2.18    5.39
 -11  12   8    0.58    3.87
  11 -12  -8    1.40    4.20
 -11  12   9    0.00    5.77
  11 -12  -9   -0.00    5.60
 -11  12  10   24.26   10.98
  11 -12 -10   16.32    8.75
 -11  12  11    3.69    6.92
  11 -12 -11   -0.00    4.39
 -11  12  12   -0.00    4.76
  11 -12 -12   13.09    7.88
 -11  13   1    6.30    6.37
  11 -13  -1   -0.00    5.45
 -11 -13   1    9.30    7.34
 -11  13   2    3.23    7.17
  11 -13  -2    0.00    6.21
 -11 -13   2    2.21    5.57
 -11  13   3   -0.00    5.52
  11 -13  -3    0.44    3.64
  11 -13  -3    4.13    6.67
 -11 -13   3    1.60    4.97
 -11  13   4    9.11    7.45
  11 -13  -4   11.59    7.30
  11 -13  -4    9.73    8.53
 -11 -13   4   11.99    8.12
 -11  13   5   -0.00    3.98
  11 -13  -5   -0.00    4.17
  11 -13  -5    4.17    6.19
 -11  13   6    6.68    6.64
  11 -13  -6   -0.00    3.73
  11 -13  -6   -0.00    5.56
 -11  13   7    1.16    5.23
  11 -13  -7   -0.00    3.07
 -11  13   8   18.00   10.18
 -11  14   1    2.30    5.21
  11 -14  -1   -0.00    4.64
  11 -14  -1   -0.00    5.99
 -11 -14   1   -0.00    5.71
 -11  14   2    4.18    4.67
  11 -14  -2   -0.00    5.06
 -11 -14   2    0.98    5.12
  11 -14  -3    0.68    7.72
  11 -14  -4    6.06    8.23
  11 -14  -5    4.85    7.28
  11 -15  -4    0.12    5.20
  11 -15  -5    0.01    6.72
 -10   0   1    1.83    4.25
  10   0  -1    1.63    5.69
 -10   0   2   36.41   10.59
  10   0  -2   32.21   11.99
 -10   0   3    1.57    4.20
 -10   0   3   -0.00    4.28
  10   0  -3    2.84    5.50
 -10   0   4  126.97   24.70
 -10   0   4  154.50   27.53
  10   0  -4  157.26   28.90
 -10   0   5   -0.00    3.31
 -10   0   5    3.57    6.61
  10   0  -5    0.00    6.21
 -10   0   6   40.69   10.89
 -10   0   6   14.60    8.58
  10   0  -6   37.65   12.37
 -10   0   7    2.52    4.05
  10   0  -7   -0.00    5.99
 -10   0   8   25.24    8.78
 -10   0   9    0.36    3.32
 -10   0  10  158.28   27.16
 -10   0  11   -0.00    3.12
 -10   0  12   -0.00    3.52
 -10   0  13   -0.00    3.53
 -10   0  14   24.74    8.93
 -10   0  15   -0.00    3.09
 -10   0  16   54.35   13.46
 -10   0  17    2.46    4.34
 -10   0  18   31.61   10.27
 -10   0  19    0.25    3.86
 -10   0  20   44.73   12.34
 -10   0  21    0.04    3.97
 -10   0  22    0.10    2.29
 -10   0  23    2.40    5.05
 -10   0  24    9.78    6.14
 -10   0  25   -0.00    4.25
 -10   0  26   31.43   11.18
 -10   1   1    0.00    4.84
  10  -1  -1    4.28    6.13
  10   1  -1    0.00    5.23
 -10  -1   1   -0.00    6.20
 -10   1   2  204.61   31.45
  10  -1  -2  185.26   33.63
  10   1  -2  160.30   32.30
 -10  -1   2  192.63   31.33
 -10  -1   2  168.94   31.61
 -10   1   3   11.05    7.19
  10  -1  -3    6.51    6.79
  10   1  -3   26.04   10.55
 -10  -1   3    8.04    6.40
 -10  -1   3    7.21    7.00
 -10   1   4    5.74    5.82
  10  -1  -4   -0.00    5.35
  10   1  -4    9.50    7.66
 -10  -1   4    4.92    4.83
 -10  -1   4    0.00    5.08
 -10   1   5   10.59    5.83
 -10   1   5    8.52    6.25
  10  -1  -5   16.55    9.14
  10   1  -5    4.50    5.64
 -10  -1   5    5.16    5.06
 -10  -1   5   11.09    7.51
 -10   1   6   86.94   18.51
 -10   1   6  152.49   24.45
  10  -1  -6   81.38   20.86
 -10  -1   6   97.45   19.55
 -10   1   7    7.89    6.66
 -10   1   7    2.12    5.58
  10  -1  -7    5.71    7.23
 -10  -1   7    1.88    4.52
 -10   1   8   58.62   13.67
  10  -1  -8   61.45   16.57
 -10  -1   8   49.70   12.94
 -10   1   9    0.99    3.62
 -10  -1   9   -0.00    4.99
 -10   1  10    0.36    3.75
 -10  -1  10    0.66    3.08
 -10   1  11   20.12    8.13
 -10  -1  11   15.81    7.09
 -10   1  12   96.79   19.57
 -10  -1  12  108.57   20.06
 -10   1  13   -0.00    3.54
 -10  -1  13   -0.00    4.00
 -10   1  14    7.94    5.87
 -10  -1  14   11.31    6.02
 -10   1  15    1.64    3.98
 -10  -1  15    0.62    3.83
 -10   1  16   53.54   12.09
 -10  -1  16    3.98    4.34
 -10   1  17    0.74    3.19
 -10  -1  17   -0.00    3.80
 -10   1  18   31.02   10.38
 -10  -1  18   28.40    9.56
 -10   1  19    0.00    4.22
 -10  -1  19    0.00    2.56
 -10   1  20    0.00    4.71
 -10  -1  20   -0.00    2.85
 -10   1  21    2.63    4.41
 -10  -1  21    0.43    3.90
 -10   1  22   71.57   17.47
 -10  -1  22   78.76   17.31
 -10   1  23   -0.00    4.12
 -10  -1  23    2.48    4.06
 -10   1  24    2.07    4.76
 -10  -1  24    5.91    5.36
 -10   1  25    6.60    5.58
 -10   1  26    9.57    6.92
 -10   1  27    5.58    5.13
 -10   2   1    7.29    5.77
  10  -2  -1    6.80    6.88
  10   2  -1    2.04    6.02
 -10  -2   1   -0.00    6.14
 -10  -2   1    0.69    4.60
 -10   2   2    0.00    3.31
  10  -2  -2    7.59    6.67
  10   2  -2   -0.00    6.77
 -10  -2   2    0.00    3.99
 -10  -2   2    5.37    5.22
 -10   2   3    0.00    4.22
  10  -2  -3    3.85    6.80
  10   2  -3    3.98    6.61
 -10  -2   3    0.00    4.77
 -10  -2   3    0.00    3.98
 -10   2   4  177.36   28.77
  10  -2  -4  129.95   29.48
  10   2  -4  167.29   31.13
 -10  -2   4  182.78   29.64
 -10   2   5   47.79   11.82
  10  -2  -5   31.79   11.92
 -10  -2   5   42.92   11.62
 -10   2   6   53.07   12.67
  10  -2  -6   36.60   12.70
 -10  -2   6   42.68   12.16
 -10   2   7    8.99    5.98
  10  -2  -7    4.64    6.22
 -10  -2   7    2.46    5.58
 -10   2   8   14.46    6.76
 -10   2   8   13.31    8.39
  10  -2  -8   18.90    9.72
 -10  -2   8   26.25    8.85
 -10   2   9   15.80    6.73
 -10  -2   9    3.66    4.74
 -10   2  10   11.54    6.73
 -10  -2  10   97.59   15.32
 -10   2  11   11.62    6.94
 -10  -2  11   14.95    7.31
 -10   2  12   -0.00    2.90
 -10  -2  12   -0.00    4.09
 -10   2  13    2.62    4.00
 -10  -2  13   -0.00    2.73
 -10   2  14   21.56    9.01
 -10  -2  14   23.98    8.36
 -10   2  15   10.42    7.24
 -10  -2  15   18.65    7.01
 -10   2  16   11.18    6.69
 -10  -2  16   16.85    7.38
 -10   2  17   -0.00    3.30
 -10  -2  17   -0.00    3.50
 -10   2  18   -0.00    4.95
 -10  -2  18    2.06    4.02
 -10   2  19    6.23    6.91
 -10  -2  19    7.40    5.32
 -10   2  20   19.85    9.14
 -10  -2  20   51.89   12.26
 -10   2  21    0.90    4.22
 -10  -2  21    2.60    4.72
 -10   2  22   -0.00    5.07
 -10  -2  22    2.43    4.28
 -10   2  23    1.68    4.51
 -10  -2  23   -0.00    3.52
 -10   2  24   16.37    8.46
 -10   2  25    0.66    4.06
 -10   2  26   19.68    9.34
 -10   2  27   -0.00    4.47
 -10   2  28    0.70    3.33
  10  -2 -28    1.47    4.93
 -10   3   1   14.55    6.59
  10  -3  -1   10.23    7.18
  10   3  -1   10.06    7.19
 -10  -3   1    0.24    5.74
 -10  -3   1   14.96    8.29
 -10   3   2  138.33   22.78
  10  -3  -2  105.41   23.82
 -10  -3   2   98.73   21.70
 -10   3   3   58.54   14.35
  10  -3  -3   56.69   16.47
 -10  -3   3   67.20   15.53
 -10   3   4    1.43    3.03
  10  -3  -4    1.80    5.64
 -10  -3   4   -0.00    4.06
 -10   3   5    8.11    6.59
  10  -3  -5    5.36    7.75
 -10  -3   5   16.56    7.82
 -10   3   6   37.31   10.69
  10  -3  -6   33.54   12.49
 -10  -3   6   16.83    8.25
 -10   3   7    5.58    6.77
  10  -3  -7   15.78    8.75
 -10  -3   7   23.39    8.23
 -10   3   8   62.75   14.76
  10  -3  -8   50.40   15.88
 -10  -3   8   68.67   15.20
 -10   3   9    5.67    5.42
  10  -3  -9    6.12    7.20
 -10  -3   9    2.51    4.28
 -10   3  10    0.00    4.54
 -10  -3  10    2.06    4.91
 -10   3  11   19.73    7.92
 -10  -3  11   18.46    8.03
 -10   3  12   41.19   11.68
 -10  -3  12   28.10    9.52
 -10   3  13    0.89    4.47
 -10  -3  13    9.01    5.32
 -10   3  14    8.56    5.99
 -10  -3  14    2.34    3.80
 -10   3  15    7.09    6.65
 -10  -3  15    0.00    3.47
 -10   3  16   17.58    8.29
 -10  -3  16   32.40    9.31
 -10   3  17   28.16   10.36
 -10  -3  17   30.42    9.48
 -10   3  18   38.84   12.09
 -10  -3  18   18.64    7.34
 -10   3  19    3.76    5.45
 -10  -3  19    4.28    4.23
 -10   3  20   -0.00    4.38
 -10  -3  20   -0.00    3.73
 -10   3  21    8.63    6.88
 -10  -3  21    6.18    5.00
 -10   3  22   28.06   10.92
 -10   3  23    5.55    7.19
 -10   3  24   -0.00    5.08
 -10   3  25    4.96    5.56
 -10   3  26   12.00    7.84
  10  -3 -26   -0.00    5.44
 -10   3  27    9.09    7.61
  10  -3 -27   17.76    8.86
 -10   3  28    5.79    6.59
  10  -3 -28   13.60    7.73
  10  -3 -29    0.00    3.80
 -10   4   1    3.22    4.84
  10  -4  -1    7.17    5.92
 -10  -4   1    5.89    6.80
 -10   4   2   -0.00    4.97
  10  -4  -2    0.00    6.33
 -10  -4   2    4.49    6.05
 -10   4   3   12.40    6.26
  10  -4  -3   18.74   10.43
 -10  -4   3   -0.00    4.87
 -10   4   4   89.18   18.47
  10  -4  -4   78.94   19.92
 -10  -4   4   91.99   19.90
 -10   4   5   36.83   11.36
  10  -4  -5   31.13   12.70
 -10  -4   5   46.36   12.58
 -10   4   6   63.43   14.71
  10  -4  -6   38.45   14.25
 -10  -4   6   55.48   14.31
 -10   4   7    5.47    4.84
  10  -4  -7   -0.00    4.96
 -10  -4   7    0.00    4.25
 -10   4   8   77.28   17.03
  10  -4  -8   86.16   20.10
 -10  -4   8   57.81   14.90
 -10   4   9   13.24    7.26
  10  -4  -9   19.37    9.91
 -10  -4   9   13.43    7.24
 -10   4  10   32.99   10.35
 -10  -4  10   32.21   10.06
 -10   4  11    9.03    6.59
 -10  -4  11    5.44    5.91
 -10   4  12    1.00    4.04
 -10  -4  12    0.00    3.63
 -10   4  13    4.86    4.99
 -10  -4  13    2.95    4.62
 -10   4  14   18.56    8.95
 -10  -4  14   20.28    7.52
 -10   4  15   10.40    6.88
 -10  -4  15   25.06    8.28
 -10   4  16   19.70    8.93
 -10  -4  16   12.59    6.03
 -10   4  17    0.00    4.31
 -10  -4  17   -0.00    4.62
 -10   4  18    4.94    6.23
 -10  -4  18    0.73    4.35
 -10   4  19    8.02    6.81
 -10  -4  19   11.60    5.69
 -10   4  20   46.49   14.14
 -10  -4  20   44.42   11.52
 -10   4  21   18.31    8.82
 -10   4  22    3.02    4.48
 -10   4  23   -0.00    4.13
 -10   4  24   50.63   15.21
 -10   4  25    0.00    4.03
  10  -4 -25    6.41    6.53
 -10   4  26    0.00    5.21
  10  -4 -26    5.34    6.04
 -10   4  27    5.05    5.44
  10  -4 -27    2.15    4.79
  10  -4 -28   -0.00    4.38
  10  -4 -29   -0.00    4.05
  10  -4 -30    7.49    6.26
 -10   5   1   56.80   13.92
 -10  -5   1   52.46   15.57
 -10   5   2  225.17   36.41
 -10  -5   2  218.93   37.68
 -10   5   3   12.05    7.35
 -10  -5   3   25.36   10.28
 -10   5   4    0.22    3.52
  10  -5  -4   -0.00    5.67
 -10  -5   4   -0.00    4.88
 -10   5   5    3.36    4.89
  10  -5  -5   -0.00    5.54
 -10  -5   5    3.86    6.19
 -10   5   6   35.13   12.22
  10  -5  -6   61.88   16.91
 -10  -5   6   58.24   14.19
 -10   5   7   59.14   14.19
  10  -5  -7   36.92   14.81
 -10  -5   7   60.18   14.71
 -10   5   8    1.39    4.62
  10  -5  -8   26.12   11.01
 -10  -5   8   24.46    8.75
 -10   5   9    0.75    3.72
  10  -5  -9    1.66    4.88
 -10  -5   9   -0.00    4.81
 -10   5  10    1.10    2.92
 -10  -5  10    0.00    4.22
 -10   5  11    0.00    5.45
 -10  -5  11   15.28    7.08
 -10   5  12   30.13   11.47
 -10  -5  12   35.45   10.43
 -10   5  13   23.39   10.15
 -10  -5  13   23.67    8.82
 -10   5  14    0.00    3.97
 -10  -5  14    2.82    4.88
 -10   5  15    5.99    6.63
 -10  -5  15    0.84    3.52
 -10   5  16   11.91    7.51
 -10  -5  16    7.57    5.12
 -10   5  17   29.48   11.18
 -10  -5  17   15.74    7.11
 -10   5  18   15.51    8.84
 -10  -5  18   21.75    8.06
 -10   5  19    0.07    3.85
 -10   5  20    0.48    4.22
 -10   5  21   12.71    8.31
 -10   5  22    5.33    6.65
 -10   5  23    0.00    5.27
  10  -5 -23   -2.20    5.74
 -10   5  24    2.18    4.85
  10  -5 -24    1.09    5.80
 -10   5  25    4.81    6.19
  10  -5 -25   -0.00    4.93
  10  -5 -26    6.12    6.82
  10  -5 -27   10.21    7.36
  10  -5 -28    3.52    5.58
  10  -5 -29    2.72    4.55
  10  -5 -30    3.21    5.42
  10  -5 -31    9.90    7.26
 -10   6   1   -0.00    3.59
  10  -6  -1    2.07    5.44
 -10  -6   1   -0.00    5.41
 -10   6   2    8.16    5.63
  10  -6  -2    1.66    6.68
 -10  -6   2    9.29    6.75
 -10   6   3   32.17   10.33
 -10  -6   3   15.55    8.97
 -10   6   4   11.87    6.60
 -10  -6   4   14.40    7.61
 -10   6   5    2.90    6.19
 -10  -6   5   30.24   10.09
 -10   6   6   37.27   11.25
 -10  -6   6   18.65    9.79
 -10   6   7    0.00    3.48
  10  -6  -7    3.72    6.77
 -10  -6   7    2.06    5.08
 -10   6   8    4.47    5.03
  10  -6  -8    3.78    6.21
 -10  -6   8    2.93    4.95
 -10   6   9   37.62   12.40
  10  -6  -9   42.54   14.92
 -10  -6   9   49.10   13.00
 -10   6  10   36.58   11.10
  10  -6 -10    7.57    7.50
 -10  -6  10   19.41    8.53
 -10   6  11    1.30    4.53
 -10  -6  11   11.60    7.22
 -10   6  12    7.09    5.70
 -10  -6  12   -0.00    4.07
 -10   6  13   16.98    9.14
 -10  -6  13   12.37    6.75
 -10   6  14    7.48    7.17
 -10  -6  14    8.81    5.62
 -10   6  15   35.37   12.29
 -10  -6  15   22.11    8.62
 -10   6  16    2.09    5.39
 -10  -6  16    2.34    4.57
 -10   6  17    1.63    4.09
 -10  -6  17    1.01    4.14
 -10   6  18    7.14    7.42
 -10   6  19   22.60    9.77
 -10   6  20    2.44    4.74
 -10   6  21    4.85    8.00
 -10   6  22   -0.00    4.35
  10  -6 -22    2.01    4.20
 -10   6  23    6.99    6.31
  10  -6 -23    6.57    6.34
 -10   6  24    3.64    5.97
  10  -6 -24    3.77    5.21
  10  -6 -25    5.60    6.43
  10  -6 -26    6.88    6.62
  10  -6 -27   -0.00    3.77
  10  -6 -28    2.19    5.32
  10  -6 -29    2.70    4.79
  10  -6 -30    3.41    4.99
 -10   6  31    1.99    6.45
  10  -6 -31    2.43    4.89
  10  -6 -32    0.96    3.79
 -10   7   1   58.37   14.65
  10  -7  -1   30.81   13.38
 -10  -7   1   83.40   17.57
 -10   7   2    0.65    4.43
  10  -7  -2    3.36    5.61
 -10  -7   2    5.53    5.35
 -10   7   3   15.12    7.49
  10  -7  -3    4.14    7.33
 -10  -7   3   38.00   11.95
 -10   7   4    9.07    6.35
  10  -7  -4   -0.00    6.72
 -10  -7   4   -0.00    5.63
 -10   7   5   69.17   15.21
  10  -7  -5   18.11   11.54
 -10  -7   5   40.86   12.93
 -10   7   6   14.70    7.19
  10  -7  -6   -0.00    3.97
 -10  -7   6    0.00    4.46
 -10   7   7   26.53   10.90
 -10  -7   7   50.42   13.26
 -10   7   8   19.82    9.03
 -10  -7   8   19.10    9.22
 -10   7   9   -0.00    4.99
 -10  -7   9   -0.00    5.35
 -10   7  10    0.20    4.24
 -10  -7  10   -0.00    5.32
 -10   7  11    4.27    5.68
 -10  -7  11   11.79    7.07
 -10   7  12   12.11    8.06
 -10  -7  12    2.97    5.11
 -10   7  13   27.80   11.12
 -10  -7  13   54.36   13.08
 -10   7  14    1.94    5.07
 -10  -7  14    2.30    4.39
 -10   7  15   -0.00    5.65
 -10  -7  15    0.04    3.47
 -10   7  16   -0.00    5.21
 -10   7  17    8.85    7.61
 -10   7  18    2.49    6.79
 -10   7  19    0.96    4.47
 -10   7  20    0.00    5.50
  10  -7 -20    6.10    6.88
 -10   7  21   -0.00    5.14
  10  -7 -21    3.14    5.90
 -10   7  22    2.35    5.91
  10  -7 -22   -0.00    5.06
  10  -7 -23   14.58    8.03
  10  -7 -24   -0.00    3.96
  10  -7 -25    1.81    4.56
  10  -7 -26   -0.00    4.21
  10  -7 -27   10.71    6.76
  10  -7 -28    3.42    4.90
 -10   7  29   -0.00    4.93
  10  -7 -29   -0.00    4.81
 -10   7  30    0.23    5.25
  10  -7 -30   -0.00    4.32
 -10   7  31    5.09    5.95
  10  -7 -31    0.00    4.38
  10  -7 -32   -0.00    5.23
  10  -7 -33    4.09    4.89
 -10   8   1    6.72    5.38
  10  -8  -1   12.08    7.84
 -10  -8   1    7.68    6.09
 -10   8   2    0.00    3.52
  10  -8  -2    0.15    5.09
 -10  -8   2    0.00    4.64
 -10   8   3   46.81   13.40
  10  -8  -3   21.61   10.88
 -10  -8   3   38.31   12.26
 -10   8   4   13.86    7.90
  10  -8  -4   19.07   10.81
 -10  -8   4   15.32    7.98
 -10   8   5   47.06   13.98
  10  -8  -5   43.88   15.34
 -10  -8   5   61.45   15.38
 -10   8   6   14.49    8.09
  10  -8  -6    6.26    8.07
 -10  -8   6    8.99    7.36
 -10   8   7    0.00    6.66
  10  -8  -7    5.27    8.94
 -10  -8   7    5.29    6.04
 -10   8   8    9.32    6.96
  10  -8  -8   -0.00    6.75
 -10  -8   8    7.42    6.31
 -10   8   9   14.07    8.18
  10  -8  -9    3.87    7.12
 -10  -8   9   15.00    8.40
 -10   8  10    2.54    5.53
  10  -8 -10    2.19    7.09
 -10  -8  10   12.27    7.64
 -10   8  11   34.58   12.24
 -10  -8  11   34.30   10.94
 -10   8  12   -0.00    3.93
 -10  -8  12    1.50    4.89
 -10   8  13    4.60    5.10
 -10  -8  13   -0.00    4.48
 -10   8  14    3.66    5.41
 -10   8  15   21.87   10.42
 -10   8  16    2.33    5.83
 -10   8  17   -0.00    5.48
 -10   8  18    3.32    5.56
  10  -8 -18    0.00    4.59
 -10   8  19   13.88    9.16
  10  -8 -19   33.06   11.20
 -10   8  20    2.44    4.86
  10  -8 -20   -0.00    5.12
  10  -8 -21    7.96    6.36
  10  -8 -22    5.39    5.77
  10  -8 -23    2.57    4.47
  10  -8 -24   -0.00    4.80
  10  -8 -25   19.69    9.51
 -10   8  26   10.08    7.21
  10  -8 -26    0.52    5.22
 -10   8  27    3.63    5.95
  10  -8 -27    3.27    5.71
 -10   8  28    5.75    5.90
  10  -8 -28   -0.00    3.71
 -10   8  29    9.51    7.81
  10  -8 -29   13.48    7.86
 -10   8  30   -0.00    4.96
  10  -8 -30    0.00    6.26
 -10   9   1   30.15   10.92
  10  -9  -1   16.33   10.19
 -10  -9   1   17.75    9.19
 -10   9   2    3.64    5.27
  10  -9  -2    6.84    8.64
 -10  -9   2    6.83    6.70
 -10   9   3   20.44    9.90
  10  -9  -3    7.80    8.14
 -10  -9   3   26.91   10.77
 -10   9   4    0.88    4.13
  10  -9  -4   -0.00    6.86
 -10  -9   4   -0.00    4.63
 -10   9   5    4.35    6.21
  10  -9  -5    3.44    5.69
 -10  -9   5    7.31    6.86
 -10   9   6    1.61    5.12
  10  -9  -6   -0.00    7.60
 -10  -9   6    0.00    5.05
 -10   9   7   22.85   10.98
  10  -9  -7   39.29   14.35
 -10  -9   7   48.36   13.75
 -10   9   8    6.94    6.65
  10  -9  -8   -0.00    8.11
 -10  -9   8    0.00    6.09
 -10   9   9    6.16    5.21
  10  -9  -9    0.00    5.97
 -10  -9   9   -0.00    4.51
 -10   9  10    2.52    5.36
 -10  -9  10    2.39    5.39
 -10   9  11   22.48   11.14
 -10  -9  11   14.73    7.72
 -10   9  12    4.05    7.31
 -10  -9  12   -0.00    4.58
 -10   9  13   15.93    9.16
 -10   9  14   -0.00    6.56
 -10   9  15    5.65    6.56
  10  -9 -15    0.80    5.65
 -10   9  16    5.82    8.53
  10  -9 -16    0.00    4.53
 -10   9  17   33.64   12.60
  10  -9 -17   25.09    9.95
 -10   9  18    0.00    4.66
  10  -9 -18   -0.00    5.74
  10  -9 -19    4.69    5.35
  10  -9 -20   -0.00    5.04
  10  -9 -21    1.94    5.49
  10  -9 -22    1.03    4.21
 -10   9  23   10.14    7.23
  10  -9 -23    7.54    7.07
 -10   9  24    1.69    4.63
  10  -9 -24    1.40    5.20
 -10   9  25    3.89    6.16
  10  -9 -25    1.20    4.52
 -10   9  26   -0.00    3.53
  10  -9 -26    0.00    3.82
 -10   9  27    6.47    6.45
  10  -9 -27   13.66    7.98
 -10   9  28    0.00    5.41
 -10   9  29   -0.00    5.69
 -10   9  30   -0.00    5.50
 -10  10   1    4.59    5.97
  10 -10  -1   20.79    9.83
 -10 -10   1    3.82    6.55
 -10  10   2   -0.00    3.38
  10 -10  -2    2.05    6.81
 -10 -10   2    0.00    4.21
 -10  10   3   11.65    7.98
  10 -10  -3   18.21    9.63
 -10 -10   3   18.89    9.72
 -10  10   4    5.11    6.57
  10 -10  -4   -0.00    5.93
 -10 -10   4    5.83    5.45
 -10  10   5   41.41   13.57
  10 -10  -5   13.15    9.74
 -10 -10   5   59.46   14.98
 -10  10   6    0.06    3.65
  10 -10  -6    1.29    5.85
 -10 -10   6   -0.00    4.85
 -10  10   7    2.63    5.15
  10 -10  -7   -0.00    6.29
 -10 -10   7   13.27    7.58
 -10  10   8   -0.00    5.12
  10 -10  -8   -0.00    5.73
 -10 -10   8   -0.00    4.35
 -10  10   9   21.80    9.85
  10 -10  -9   15.97   10.80
 -10 -10   9   34.82   11.79
 -10  10  10    0.92    4.14
 -10 -10  10    1.82    6.05
 -10  10  11   14.59    9.34
 -10  10  12   -0.00    5.23
  10 -10 -12   -0.00    4.94
 -10  10  13    5.27    7.76
  10 -10 -13    8.75    6.90
 -10  10  14    2.19    4.15
  10 -10 -14    0.04    4.11
 -10  10  15   12.28    8.29
  10 -10 -15   21.63    9.50
 -10  10  16   -0.00    3.66
  10 -10 -16    2.25    5.76
  10 -10 -17    5.17    6.28
  10 -10 -18   -0.00    3.20
  10 -10 -19    0.00    4.35
  10 -10 -20   -0.00    5.13
  10 -10 -21    2.83    4.81
  10 -10 -22   -0.00    4.75
  10 -10 -23   -0.00    4.49
  10 -10 -24   -0.00    3.84
 -10  11   1   14.56    8.30
  10 -11  -1   11.25    9.71
 -10 -11   1   17.01    8.44
 -10  11   2    5.10    5.74
  10 -11  -2    4.19    6.14
 -10 -11   2    5.55    5.92
 -10  11   3    1.36    5.22
  10 -11  -3   13.06    9.49
 -10 -11   3    9.27    7.38
 -10  11   4    4.89    6.06
  10 -11  -4    5.85    7.07
 -10 -11   4    1.43    5.87
 -10  11   5    0.00    5.85
  10 -11  -5    2.17    5.95
 -10 -11   5    8.83    6.30
 -10  11   6    3.53    6.19
  10 -11  -6   -0.00    5.84
 -10 -11   6   -0.00    5.07
 -10  11   7   31.59   12.20
  10 -11  -7    8.67    9.56
 -10 -11   7   42.86   12.55
 -10  11   8    3.38    6.56
  10 -11  -8    3.22    7.13
 -10 -11   8    6.51    6.34
 -10  11   9   -0.00    5.35
  10 -11  -9    4.56    6.40
  10 -11  -9   -0.00    5.74
 -10  11  10    5.48    8.20
  10 -11 -10   -0.00    5.90
 -10  11  11   14.00    8.70
  10 -11 -11   21.96    9.77
 -10  11  12    0.00    5.18
  10 -11 -12   -0.00    6.43
 -10  11  13    5.30    6.45
  10 -11 -13   10.01    8.66
  10 -11 -14   -0.00    5.58
  10 -11 -15    0.00    4.28
  10 -11 -16    0.00    5.38
  10 -11 -17    5.89    6.16
  10 -11 -18    0.00    5.17
  10 -11 -19   -0.00    4.68
  10 -11 -20   -0.00    3.83
  10 -11 -21   11.53    7.69
 -10  12   1   -0.00    5.38
  10 -12  -1    1.01    5.51
 -10 -12   1    4.95    6.42
 -10  12   2   -0.00    4.70
  10 -12  -2    4.50    7.38
 -10 -12   2    8.17    6.30
 -10  12   3   13.56    7.99
  10 -12  -3    0.00    6.39
 -10 -12   3    5.41    6.64
 -10  12   4    4.57    6.86
  10 -12  -4    2.88    6.26
 -10 -12   4    3.09    6.38
 -10  12   5    5.85    6.49
  10 -12  -5    9.74    6.32
  10 -12  -5   10.27    9.39
 -10 -12   5   25.35    9.75
 -10  12   6    0.00    5.82
  10 -12  -6   -0.00    4.02
  10 -12  -6    2.08    5.78
 -10 -12   6    4.31    6.34
 -10  12   7    3.33    5.10
  10 -12  -7   -0.00    5.60
  10 -12  -7   -0.00    6.05
 -10 -12   7    0.00    5.38
 -10  12   8    0.00    3.87
  10 -12  -8    2.17    5.13
  10 -12  -8    0.00    6.15
 -10  12   9   17.71   10.53
  10 -12  -9   15.67    8.68
 -10  12  10   -0.00    5.80
  10 -12 -10    2.08    5.21
  10 -12 -11    1.76    5.14
  10 -12 -12    2.73    4.27
  10 -12 -13    4.18    6.36
  10 -12 -14    5.04    6.52
  10 -12 -15   13.36    9.10
  10 -12 -16    1.71    3.82
  10 -12 -17   -0.00    5.11
 -10  13   1   10.08    7.80
  10 -13  -1   10.32    6.26
  10 -13  -1   -0.00    4.92
 -10 -13   1    6.42    6.64
 -10  13   2    0.53    5.59
  10 -13  -2    0.51    3.87
  10 -13  -2    6.50    7.88
 -10 -13   2    1.66    6.24
 -10  13   3   18.62    9.26
  10 -13  -3    7.39    5.65
  10 -13  -3   10.30    8.52
 -10 -13   3    7.50    7.68
 -10  13   4   -0.00    4.57
  10 -13  -4   -0.00    3.08
  10 -13  -4    3.87    7.11
 -10 -13   4    0.00    4.88
 -10  13   5   11.36    7.77
  10 -13  -5   14.10    7.52
  10 -13  -5    1.98    6.37
 -10 -13   5    2.99    6.23
 -10  13   6    0.00    4.86
  10 -13  -6    3.50    4.46
  10 -13  -6    0.15    7.19
  10 -13  -7   25.10    9.39
  10 -13  -7    1.98    6.63
  10 -13  -8    2.21    5.21
  10 -13  -8    0.00    7.03
  10 -13  -9    0.00    5.71
  10 -13 -10    5.15    5.40
  10 -13 -11    0.00    4.25
  10 -13 -12    0.04    4.80
  10 -13 -13    8.57    7.42
 -10  14   1   -0.00    4.18
  10 -14  -1    0.47    4.73
  10 -14  -1   -0.00    4.27
 -10 -14   1    0.19    5.18
  10 -14  -2    0.76    4.68
  10 -14  -2    3.48    7.57
 -10 -14   2    4.55    6.87
  10 -14  -3    3.68    4.99
  10 -14  -3    3.45    5.36
 -10 -14   3    6.03    6.63
  10 -14  -4    3.15    5.14
  10 -14  -4    2.91    7.02
  10 -14  -5    5.87    5.68
  10 -14  -5    6.49    7.56
  10 -14  -6    0.00    3.61
  10 -14  -6    0.26    6.73
  10 -14  -7    4.37    6.26
  10 -14  -7    1.08    5.17
  10 -14  -8   11.59    7.59
  10 -15  -1    6.01    6.34
  10 -15  -1    2.54    6.74
 -10 -15   1    8.07    7.74
  10 -15  -2   13.39    7.99
  10 -15  -2   10.05    8.44
  10 -15  -3    2.72    4.61
  10 -15  -3    4.33    7.01
  10 -15  -4    7.60    8.79
  10 -15  -5    2.26    5.80
  10 -15  -6    8.78    9.51
  10 -15  -7   -0.00    6.63
  -9   0   1   15.42    7.82
   9   0  -1    0.94    5.20
  -9   0   2    1.55    4.52
   9   0  -2   -0.00    4.21
  -9   0   3  148.60   26.15
   9   0  -3  124.20   25.53
  -9   0   4   -0.00    3.43
   9   0  -4   -0.00    3.46
  -9   0   5   34.22   11.27
   9   0  -5   55.01   14.00
  -9   0   6    1.55    4.74
   9   0  -6    0.22    4.72
  -9   0   7  150.05   25.99
   9   0  -7  114.95   24.38
  -9   0   8    0.00    3.98
   9   0  -8    0.98    4.39
  -9   0   9   71.47   16.80
   9   0  -9   63.77   15.96
  -9   0  10   10.63    6.69
   9   0 -10   -0.00    4.08
  -9   0  15   29.75    9.37
  -9   0  16   -0.00    2.71
  -9   0  17   35.11   10.38
  -9   0  18   -0.00    3.53
  -9   0  19   55.58   13.63
  -9   0  20    1.45    4.29
  -9   0  21    3.35    4.92
  -9   0  22   -0.00    3.50
  -9   0  23   37.43   12.14
  -9   0  24   -0.00    4.05
  -9   0  25   28.71   10.38
  -9   0  26    1.40    3.38
  -9   1   1  353.42   55.63
   9  -1  -1  401.71   58.17
   9   1  -1  346.77   56.96
  -9  -1   1  414.00   57.22
  -9   1   2    0.00    5.17
   9  -1  -2    8.78    6.42
   9   1  -2    6.90    7.07
  -9  -1   2    3.39    4.76
  -9   1   3    2.41    4.40
   9  -1  -3    0.07    4.80
   9   1  -3   -0.00    4.66
  -9  -1   3    4.83    5.59
  -9   1   4   65.28   13.82
   9  -1  -4   73.71   15.39
   9   1  -4   49.39   12.71
  -9  -1   4    6.96    6.56
  -9   1   5   93.69   20.75
   9  -1  -5   99.65   21.90
   9   1  -5  140.51   24.11
  -9  -1   5  101.48   21.17
  -9   1   6    0.51    4.33
   9  -1  -6    3.76    6.37
   9   1  -6   -0.00    5.01
  -9  -1   6    0.00    3.97
  -9   1   7   68.70   15.70
   9  -1  -7   33.87   12.91
   9   1  -7   72.30   16.32
  -9  -1   7   59.36   14.80
  -9   1   8    1.73    4.36
   9  -1  -8    3.53    6.03
   9   1  -8    1.36    4.32
  -9  -1   8    4.83    5.99
  -9   1   9   13.76    6.63
  -9   1   9   28.69   10.22
   9  -1  -9   20.42    9.09
   9   1  -9   20.53    8.79
  -9  -1   9   20.01    8.71
  -9   1  10   -0.00    3.72
  -9   1  10   -0.00    4.46
   9  -1 -10   -0.00    5.12
  -9   1  11  123.79   16.43
   9  -1 -11    4.41    7.36
  -9   1  12    2.90    4.40
  -9   1  13    7.02    5.49
  -9   1  14    3.05    4.52
  -9   1  15   88.36   18.11
  -9   1  16    5.88    4.71
  -9   1  17   59.71   14.32
  -9   1  18   -0.00    3.57
  -9   1  19   -0.00    4.19
  -9   1  20   15.35    7.44
  -9  -1  20    8.19    5.28
  -9   1  21   70.10   17.17
  -9  -1  21   76.98   16.66
  -9   1  22    0.69    4.36
  -9  -1  22    1.38    3.76
  -9   1  23   12.19    6.80
  -9  -1  23   -0.00    3.71
  -9   1  24    4.68    5.17
  -9  -1  24    5.64    5.74
  -9   1  25    6.69    5.90
  -9  -1  25   11.16    6.58
  -9   1  26   -0.00    4.66
  -9   1  27   24.73    9.70
   9  -1 -27   20.82    8.23
  -9   2   1   22.55    8.57
   9  -2  -1   49.28   13.33
   9   2  -1    3.44    5.34
  -9  -2   1   44.94   11.73
  -9   2   2    4.09    5.21
   9  -2  -2    4.51    7.03
   9   2  -2    0.43    4.61
  -9  -2   2    4.61    6.05
  -9   2   3  145.41   24.80
  -9   2   3  119.74   25.07
   9  -2  -3  171.59   28.34
   9   2  -3  132.28   26.57
  -9  -2   3  146.10   26.62
  -9   2   4    2.24    3.21
  -9   2   4   -0.00    4.76
   9  -2  -4    8.74    6.64
   9   2  -4    5.96    7.32
  -9  -2   4    8.30    6.43
  -9   2   5   22.73    7.79
  -9   2   5   16.05    7.82
   9  -2  -5   21.40    9.22
   9   2  -5    2.47    5.18
  -9  -2   5   18.18    8.25
  -9   2   6   -0.00    4.09
  -9   2   6   -0.00    4.91
   9  -2  -6    2.17    5.95
   9   2  -6    1.10    4.27
  -9  -2   6    0.38    3.67
  -9   2   7   65.41   15.10
  -9   2   7  131.14   21.05
   9  -2  -7   62.28   16.90
   9   2  -7   70.56   17.36
  -9  -2   7   78.71   17.54
  -9   2   8   20.62    7.59
  -9   2   8   30.54   10.36
   9  -2  -8   32.52   11.02
   9   2  -8   39.13   11.66
  -9  -2   8   10.70    7.25
  -9   2   9   55.45   12.47
  -9   2   9   35.16   12.34
   9  -2  -9   48.28   14.09
  -9   2  10    0.00    4.04
  -9   2  10    6.86    6.17
   9  -2 -10    3.56    5.50
  -9   2  11   -0.00    3.03
  -9   2  11   -0.00    4.70
   9  -2 -11   -0.00    5.17
  -9   2  12   10.30    5.62
  -9   2  13   50.68   13.13
  -9   2  14   54.67   13.52
  -9   2  15   11.05    6.44
  -9   2  16   -0.00    4.39
  -9   2  17   60.79   14.96
  -9   2  18    0.00    4.25
  -9   2  19  122.29   23.91
  -9   2  20   13.37    7.56
  -9   2  21    5.83    5.87
  -9   2  22    0.00    4.66
  -9   2  23   43.08   12.78
  -9   2  24    0.00    4.23
  -9   2  25   12.40    7.39
  -9   2  26    1.01    4.08
   9  -2 -26    0.65    4.22
  -9   2  27   -0.00    3.92
   9  -2 -27    0.16    4.07
   9  -2 -28    3.26    4.79
  -9   3   1  204.80   30.96
   9  -3  -1  173.85   32.55
   9   3  -1  154.42   31.60
  -9  -3   1  197.48   32.09
  -9  -3   1  195.56   32.48
  -9   3   2   49.78   11.72
   9  -3  -2   48.25   13.39
   9   3  -2   33.30   11.66
  -9  -3   2   38.32   12.06
  -9   3   3    0.00    4.14
   9  -3  -3    3.47    5.44
   9   3  -3    1.35    5.69
  -9  -3   3    0.85    4.49
  -9   3   4    6.34    5.86
   9  -3  -4    0.00    5.11
   9   3  -4    5.63    6.46
  -9  -3   4    5.49    5.30
  -9   3   5   74.07   14.39
   9  -3  -5   60.01   15.73
   9   3  -5   36.39   12.63
  -9  -3   5   49.13   13.91
  -9   3   6   48.74   12.08
  -9   3   6   49.22   13.87
   9  -3  -6   59.98   15.62
   9   3  -6   45.51   13.37
  -9  -3   6   48.96   13.47
  -9   3   7   57.35   11.87
  -9   3   7   28.02   10.22
   9  -3  -7   17.67    9.38
  -9   3   8    2.34    4.40
  -9   3   8    2.75    4.83
   9  -3  -8    1.35    6.11
  -9   3   9    5.48    4.67
  -9   3   9   10.70    6.90
   9  -3  -9   10.47    8.20
  -9   3  10   10.30    6.20
  -9   3  10    0.00    4.63
   9  -3 -10   -0.00    5.93
  -9   3  11  151.73   26.49
  -9   3  11  139.23   27.41
   9  -3 -11  146.81   28.50
  -9   3  12    0.00    5.16
   9  -3 -12   41.70   12.20
  -9   3  13   17.38    7.72
  -9   3  14   -0.00    4.38
  -9   3  15   61.06   15.17
  -9   3  16   22.48    9.39
  -9   3  17   15.21    8.26
  -9   3  18    0.90    3.97
  -9   3  19   -0.00    4.20
  -9   3  20   22.38   10.19
  -9   3  21   61.35   16.31
  -9   3  22   12.44    8.22
  -9   3  23   12.73    7.54
  -9   3  24    0.21    3.01
  -9   3  25    5.49    5.78
   9  -3 -25    6.21    5.99
  -9   3  26    4.03    5.73
   9  -3 -26    1.14    4.58
   9  -3 -27    5.44    5.27
   9  -3 -28    2.73    4.45
   9  -3 -29   -0.00    3.62
  -9   4   1   11.73    5.80
   9  -4  -1   -0.00    3.43
   9   4  -1    7.00    6.38
  -9  -4   1    1.33    5.09
  -9  -4   1    1.15    4.94
  -9   4   2   75.53   15.04
   9  -4  -2   61.16   15.76
   9   4  -2   51.94   14.96
  -9  -4   2   49.13   14.03
  -9  -4   2   60.43   15.97
  -9   4   3   70.57   14.41
   9  -4  -3   66.62   16.29
   9   4  -3   41.00   14.00
  -9  -4   3   57.74   14.93
  -9   4   4   62.61   14.58
   9  -4  -4   69.29   17.02
  -9   4   5  128.74   20.63
   9  -4  -5   65.39   19.35
  -9   4   6    4.46    4.35
   9  -4  -6    5.89    6.52
  -9   4   7   88.53   17.55
   9  -4  -7   69.10   18.71
  -9   4   8   83.93   18.37
   9  -4  -8   87.22   20.23
  -9   4   9   87.53   18.61
   9  -4  -9   90.46   21.08
  -9   4  10   -0.00    3.75
  -9   4  10   -0.00    4.97
   9  -4 -10   10.08    6.98
  -9   4  11    6.70    5.84
  -9   4  11    1.88    5.24
   9  -4 -11   15.31    8.98
  -9   4  12    5.80    6.18
   9  -4 -12    0.81    4.60
  -9   4  13   54.88   14.34
  -9   4  14   22.66    8.97
  -9   4  15    1.69    4.58
  -9   4  16    0.87    3.31
  -9   4  17   41.68   13.04
  -9   4  19   59.88   15.76
  -9   4  20    6.46    5.84
  -9   4  21   -0.00    3.76
  -9   4  22    3.44    5.44
  -9   4  23   55.71   15.38
   9  -4 -23   49.22   13.85
  -9   4  24   12.15    7.21
   9  -4 -24    9.65    7.10
  -9   4  25    7.48    6.42
   9  -4 -25    5.35    5.57
   9  -4 -26    0.57    5.05
   9  -4 -27   -0.00    3.72
   9  -4 -28    0.00    4.15
   9  -4 -29   17.74    8.71
   9  -4 -30    1.00    3.90
   9  -4 -31    2.35    4.20
  -9   4  33    8.52    6.17
  -9   5   1  115.72   22.21
   9  -5  -1   95.94   23.15
  -9  -5   1  159.19   25.47
  -9   5   2   55.67   13.88
   9  -5  -2   55.60   15.59
  -9  -5   2   63.94   15.71
  -9   5   3    4.71    5.61
   9  -5  -3    1.09    5.12
  -9  -5   3   15.26    7.11
  -9   5   4   89.23   17.53
   9  -5  -4   52.75   16.70
  -9  -5   4   76.02   17.06
  -9   5   5   25.71    9.20
   9  -5  -5   36.11   12.27
  -9   5   6   56.36   14.54
   9  -5  -6   60.81   16.54
  -9   5   7  177.97   24.79
   9  -5  -7   64.43   19.72
  -9   5   8   -0.00    4.26
   9  -5  -8    0.00    4.80
  -9   5   9    0.58    4.47
   9  -5  -9   -0.00    5.09
  -9   5  10    5.51    5.86
   9  -5 -10    3.70    6.02
  -9   5  11   73.73   16.15
   9  -5 -11   45.19   15.41
  -9   5  12   36.65   11.12
   9  -5 -12   18.72    9.59
  -9   5  13    1.69    5.06
  -9   5  14   17.67    8.89
  -9   5  15   35.04   11.59
  -9   5  16   31.83   11.68
  -9   5  17   33.67   12.21
  -9  -5  17   36.52    9.79
  -9   5  18   15.88    7.74
  -9  -5  18    7.83    5.16
  -9   5  19   -0.00    3.11
  -9  -5  19   -4.31    4.95
  -9   5  20    7.96    6.75
  -9   5  21   35.94   12.59
  -9   5  22   39.42   13.02
   9  -5 -22   34.05   11.47
  -9   5  23    5.48    7.17
   9  -5 -23    6.22    5.50
   9  -5 -24   -0.00    3.89
   9  -5 -25    3.68    4.33
   9  -5 -26   12.29    6.71
   9  -5 -27   13.90    7.73
   9  -5 -28    7.50    6.84
   9  -5 -29   -0.00    4.42
   9  -5 -30    0.99    4.71
  -9   5  31    1.22    3.65
   9  -5 -31    1.90    4.46
  -9   5  32    1.57    5.09
   9  -5 -32    3.37    4.87
  -9   5  33    2.76    6.34
  -9   6   1   -0.00    4.20
  -9  -6   1    1.10    4.91
  -9   6   2  125.45   23.23
  -9  -6   2  113.75   23.28
  -9   6   3   24.39    9.95
  -9  -6   3   54.40   13.33
  -9   6   4   41.04   11.42
   9  -6  -4   24.67   11.85
  -9  -6   4   44.15   12.42
  -9   6   5   15.40    7.91
   9  -6  -5   14.01    9.53
  -9  -6   5   27.95    9.81
  -9   6   6    6.20    5.71
   9  -6  -6   12.63    8.09
  -9  -6   6    7.47    6.25
  -9   6   7   22.31    8.78
   9  -6  -7   32.17   12.36
  -9   6   8   64.92   16.14
   9  -6  -8   77.01   19.18
  -9   6   9   31.81    9.65
   9  -6  -9    5.63    7.31
  -9   6  10    2.07    5.12
   9  -6 -10    3.73    6.15
  -9   6  11   -0.00    4.61
   9  -6 -11   -0.00    5.57
  -9   6  12   25.91   11.01
   9  -6 -12   41.68   13.94
  -9   6  13   24.45    9.72
  -9   6  14   33.81   12.46
  -9   6  15   11.88    7.54
  -9   6  16   -0.00    4.44
  -9   6  17   11.81    7.73
  -9  -6  17   21.99    7.60
  -9   6  18   37.90   13.42
  -9   6  19   21.06    9.60
  -9   6  20   22.06   10.01
   9  -6 -20    5.87    6.37
  -9   6  21    6.53    6.76
   9  -6 -21    5.69    5.73
  -9   6  22   -0.00    5.11
   9  -6 -22    4.82    5.61
   9  -6 -23   11.61    6.82
   9  -6 -24    8.36    6.98
   9  -6 -25    5.80    6.43
   9  -6 -26    1.16    4.44
   9  -6 -27   -0.00    3.12
   9  -6 -28    0.04    3.54
  -9   6  29    8.18    6.77
   9  -6 -29    0.00    5.03
  -9   6  30    5.69    5.85
   9  -6 -30    3.25    5.80
  -9   6  31   -0.00    5.04
   9  -6 -31    0.00    2.61
  -9   6  32   -0.00    5.26
   9  -6 -32   -0.00    4.77
  -9   6  33   -0.00    5.47
   9  -6 -33    6.66    5.46
  -9   7   1   25.69    9.27
   9  -7  -1    6.08    7.16
  -9  -7   1   25.45    9.81
  -9   7   2    6.10    6.16
   9  -7  -2   11.15    8.45
  -9  -7   2    3.24    5.32
  -9   7   3    1.55    4.60
  -9  -7   3    3.96    5.73
  -9   7   4   22.22    9.14
  -9  -7   4   15.64    7.95
  -9   7   5    7.90    6.05
  -9  -7   5    8.12    6.55
  -9   7   6   76.26   17.17
  -9  -7   6   64.72   16.41
  -9   7   7    6.67    6.26
  -9  -7   7   10.86    6.81
  -9   7   8    0.76    3.43
   9  -7  -8   -0.00    5.29
  -9  -7   8    0.80    4.78
  -9   7   9   14.09    7.49
   9  -7  -9    3.24    6.71
  -9   7  10   22.14   10.13
   9  -7 -10   23.58   10.47
  -9   7  11   15.36    8.30
   9  -7 -11   11.76    8.72
  -9   7  12   78.44   18.36
   9  -7 -12   51.53   16.75
  -9   7  13   -0.00    4.33
  -9   7  14    5.19    5.45
  -9   7  15   -0.00    4.82
  -9   7  16   51.75   15.13
  -9   7  17    0.23    3.85
  -9   7  18   -0.00    5.06
   9  -7 -18    4.26    5.78
  -9   7  19    1.86    5.51
   9  -7 -19   -0.00    5.29
  -9   7  20    8.82    6.90
   9  -7 -20    3.53    5.42
   9  -7 -21    9.59    6.49
   9  -7 -22   23.53    9.34
   9  -7 -23   -0.00    5.62
   9  -7 -24    1.21    4.59
   9  -7 -25    1.71    4.82
   9  -7 -26    9.02    6.91
  -9   7  27   10.40    6.73
   9  -7 -27   20.51    8.70
  -9   7  28    3.32    5.39
   9  -7 -28   -0.00    4.88
  -9   7  29    0.00    5.31
   9  -7 -29    0.45    4.50
  -9   7  30   -0.00    5.73
   9  -7 -30    2.22    5.04
  -9   7  31   12.77    7.73
   9  -7 -31    0.00    3.79
  -9   7  32    3.36    5.61
   9  -7 -32    0.00    4.38
   9  -7 -33    1.53    4.58
   9  -7 -34    0.12    4.17
  -9   8   1   19.87    8.53
   9  -8  -1    3.76    6.46
  -9  -8   1   15.81    8.63
  -9   8   2   17.22    8.41
   9  -8  -2    9.49    9.38
  -9  -8   2   39.10   11.74
  -9   8   3    0.00    3.49
   9  -8  -3    3.74    6.31
  -9  -8   3   -0.00    5.50
  -9   8   4   10.15    7.80
   9  -8  -4   69.97   16.85
  -9  -8   4   77.47   15.78
  -9   8   5   -0.00    4.15
   9  -8  -5    3.79    6.09
  -9  -8   5    3.30    5.21
  -9   8   6    4.12    5.39
   9  -8  -6    1.60    6.03
  -9  -8   6    4.55    5.03
  -9   8   7    0.00    6.72
  -9  -8   7    5.13    5.97
  -9   8   8   53.95   17.08
  -9  -8   8  121.48   20.69
  -9   8   9    6.80    6.83
  -9  -8   9    3.77    5.92
  -9   8  10   18.04    9.02
  -9  -8  10   19.16    8.92
  -9   8  11   -0.00    4.67
  -9  -8  11   12.89    7.14
  -9   8  12   19.59    9.40
  -9   8  13    3.54    6.45
  -9   8  14   35.44   12.89
  -9   8  15    6.44    5.68
  -9   8  16    0.00    5.30
   9  -8 -16    1.58    4.24
  -9   8  17   12.15    7.99
   9  -8 -17    2.08    5.55
  -9   8  18   15.13    8.68
   9  -8 -18   19.57    9.13
   9  -8 -19    3.89    5.31
   9  -8 -20    9.44    7.21
   9  -8 -21    0.00    5.27
   9  -8 -22    0.34    3.82
   9  -8 -23    4.86    5.76
  -9   8  24   10.49    7.27
   9  -8 -24    1.49    4.97
  -9   8  25    5.50    5.90
   9  -8 -25    3.41    5.46
  -9   8  26   10.93    7.54
   9  -8 -26    4.91    5.46
  -9   8  27   -0.00    3.75
   9  -8 -27   -0.00    4.33
  -9   8  28    2.87    6.46
   9  -8 -28    7.39    6.40
  -9   8  29    3.84    5.20
   9  -8 -29    2.94    4.57
  -9   8  30    4.89    5.81
   9  -8 -30    5.76    4.91
  -9   8  31   -0.00    5.03
   9  -8 -31   -0.00    4.82
  -9   8  32   -0.00    5.11
   9  -8 -32   -0.00    4.00
   9  -8 -33    2.74    4.67
  -9   9   1   10.69    6.69
   9  -9  -1   11.48    8.34
  -9  -9   1    1.74    5.64
  -9   9   2   29.76   11.04
   9  -9  -2   28.22   12.11
  -9  -9   2   52.30   13.96
  -9   9   3    7.58    6.20
   9  -9  -3    5.88    7.99
  -9  -9   3    7.20    6.87
  -9   9   4    8.80    6.82
   9  -9  -4    6.57    6.80
  -9  -9   4    2.36    6.06
  -9   9   5    4.20    6.68
   9  -9  -5    5.17    6.41
  -9  -9   5    7.77    6.55
  -9   9   6   72.92   17.97
   9  -9  -6   60.42   17.78
  -9  -9   6   77.15   17.58
  -9   9   7   -0.00    3.60
   9  -9  -7   -0.00    4.97
  -9  -9   7   -0.00    4.02
  -9   9   8    9.74    6.32
   9  -9  -8    2.55    6.72
  -9  -9   8    0.83    5.14
  -9   9   9   -0.00    4.09
   9  -9  -9   -0.00    5.39
  -9  -9   9    1.14    4.70
  -9   9  10    7.48    5.53
   9  -9 -10    3.35    8.02
  -9  -9  10   20.61    8.74
  -9   9  11   -0.00    5.27
   9  -9 -11   -0.00    6.48
  -9  -9  11    3.79    5.60
  -9   9  12   29.07   11.55
  -9  -9  12   31.64   10.75
  -9   9  13   -0.00    5.38
   9  -9 -13    1.80    5.49
  -9   9  14   -0.00    5.02
   9  -9 -14   -0.00    6.00
  -9   9  15    0.00    5.46
   9  -9 -15    1.91    4.00
  -9   9  16   32.61   12.10
   9  -9 -16   26.50   11.00
   9  -9 -17   -0.00    3.83
   9  -9 -18   -0.00    5.34
   9  -9 -19   -0.00    3.34
  -9   9  20   15.06    8.59
   9  -9 -20    9.67    7.80
  -9   9  21   -0.00    5.28
   9  -9 -21   -0.00    4.27
  -9   9  22   18.28    9.50
   9  -9 -22   22.17    8.88
  -9   9  23    1.71    4.54
   9  -9 -23    0.05    4.80
  -9   9  24    5.38    5.99
   9  -9 -24    1.26    4.46
  -9   9  25   -0.00    4.81
   9  -9 -25   -0.00    4.13
  -9   9  26    9.51    7.73
   9  -9 -26   24.43    9.95
  -9   9  27    0.00    4.68
   9  -9 -27    2.76    4.59
  -9   9  28    0.00    7.09
   9  -9 -28    0.00    4.39
  -9   9  29   -0.00    5.51
   9  -9 -29    2.88    5.10
  -9   9  30    2.85    5.13
   9  -9 -30    0.92    4.28
  -9   9  31    0.56    4.38
  -9  10   1    3.37    4.95
   9 -10  -1    7.64    8.17
  -9 -10   1    5.30    5.65
  -9  10   2   15.87    8.60
   9 -10  -2   14.78   10.36
  -9 -10   2   34.79   11.40
  -9  10   3    0.00    5.30
   9 -10  -3    0.00    5.29
  -9 -10   3    1.30    5.20
  -9  10   4   43.83   13.15
   9 -10  -4   18.27   10.69
  -9 -10   4   39.64   12.29
  -9  10   5   -0.00    5.36
   9 -10  -5    0.00    6.11
  -9 -10   5   -0.00    4.41
  -9  10   6    3.67    5.77
   9 -10  -6    8.00    6.48
  -9 -10   6    2.88    5.18
  -9  10   7   -0.00    4.89
   9 -10  -7    5.04    7.44
  -9 -10   7    6.51    5.43
  -9  10   8   32.27   11.65
   9 -10  -8   -0.00    6.38
  -9 -10   8   35.09   10.94
  -9  10   9    0.00    4.84
   9 -10  -9    2.32    6.26
  -9 -10   9    5.96    5.30
  -9  10  10   -0.00    5.92
   9 -10 -10   -0.00    5.69
   9 -10 -10    0.40    5.80
  -9 -10  10   11.16    7.10
  -9  10  11    0.00    6.19
   9 -10 -11    4.59    5.28
   9 -10 -11    0.00    5.89
  -9 -10  11    4.96    6.27
  -9  10  12    2.22    5.48
   9 -10 -12    5.89    6.80
  -9  10  13   -0.00    5.08
   9 -10 -13    4.86    5.21
   9 -10 -14   32.58   11.36
   9 -10 -15    0.44    4.23
   9 -10 -16    0.34    5.04
   9 -10 -17    1.43    4.70
   9 -10 -18    3.21    4.72
   9 -10 -19    0.28    4.96
   9 -10 -20   15.96    8.67
   9 -10 -21   -0.00    3.82
   9 -10 -22    2.08    5.06
  -9  10  23   -0.00    4.13
   9 -10 -23    2.63    4.88
  -9  10  24    4.17    5.30
   9 -10 -24   13.30    8.51
  -9  10  25   -0.00    5.28
   9 -10 -25   -0.00    4.41
  -9  10  26   -0.00    6.56
   9 -10 -26    0.00    4.27
  -9  10  27    0.00    5.99
   9 -10 -27    1.51    4.58
  -9  10  28    9.78    7.67
  -9  10  29    1.07    4.37
  -9  10  30    0.58    5.41
  -9  10  31    8.93    6.59
  -9  11   1   -0.00    5.25
   9 -11  -1    2.64    6.87
  -9 -11   1   -0.00    4.97
  -9  11   2   16.94    9.12
   9 -11  -2   21.26   11.40
  -9 -11   2   40.33   12.59
  -9  11   3    0.66    4.21
   9 -11  -3   -0.00    6.79
  -9 -11   3   -0.00    4.31
  -9  11   4   16.53    8.64
   9 -11  -4    8.59    7.65
  -9 -11   4   32.44   10.41
  -9  11   5    2.04    4.68
   9 -11  -5    1.62    4.59
  -9 -11   5    7.16    6.89
  -9  11   6   19.75    9.82
   9 -11  -6    5.78    7.14
  -9 -11   6   29.65   10.66
  -9  11   7   -0.00    4.06
   9 -11  -7    2.91    6.36
   9 -11  -7   -0.00    5.01
  -9 -11   7    0.00    5.98
  -9  11   8   -0.00    4.46
   9 -11  -8    0.00    3.76
   9 -11  -8   -0.00    5.42
  -9 -11   8    0.68    4.34
  -9  11   9    4.50    5.65
   9 -11  -9    1.74    4.93
   9 -11  -9    2.03    6.14
  -9 -11   9    0.00    4.43
  -9  11  10   25.45   10.21
   9 -11 -10   29.19   10.22
   9 -11 -10    4.04    5.85
   9 -11 -11    0.00    4.29
   9 -11 -11    6.72    6.62
   9 -11 -12   12.61    7.67
   9 -11 -13    0.00    5.29
   9 -11 -14   13.01    7.08
   9 -11 -15    1.65    4.05
   9 -11 -16   42.49   13.02
   9 -11 -17   -0.00    4.06
   9 -11 -18    0.67    4.54
   9 -11 -19    0.00    5.75
   9 -11 -20    5.19    5.12
   9 -11 -21    1.57    6.32
   9 -11 -22    4.87    5.47
   9 -11 -23    4.18    4.80
   9 -11 -24    0.74    4.24
  -9  12   1    0.00    4.30
   9 -12  -1    9.05    8.22
  -9 -12   1   10.88    6.88
  -9  12   2    7.95    7.21
   9 -12  -2    1.82    3.44
   9 -12  -2    3.14    6.44
  -9 -12   2    0.00    3.99
  -9  12   3    1.26    5.26
   9 -12  -3    4.70    4.60
   9 -12  -3   -0.00    6.29
  -9 -12   3    1.12    5.41
  -9  12   4   14.34    8.70
   9 -12  -4   14.97    7.35
   9 -12  -4    6.83    6.60
  -9 -12   4   14.39    7.94
  -9  12   5    3.80    6.64
   9 -12  -5   -0.73    3.78
   9 -12  -5   -0.00    5.65
  -9 -12   5    7.09    5.70
  -9  12   6    1.09    4.87
   9 -12  -6    0.13    3.38
   9 -12  -6   -0.00    5.11
  -9 -12   6    0.00    5.57
  -9  12   7    2.38    5.18
   9 -12  -7    2.86    5.45
   9 -12  -7    2.87    6.48
  -9 -12   7    5.19    5.31
   9 -12  -8   19.74   10.01
   9 -12  -8   19.26   11.43
   9 -12  -9    2.84    5.79
   9 -12  -9   12.62    8.31
   9 -12 -10    0.00    6.10
   9 -12 -10    2.68    6.77
   9 -12 -11   -0.00    4.80
   9 -12 -12    0.00    5.15
   9 -12 -13    3.81    4.66
   9 -12 -14   20.81    9.54
   9 -12 -15   -0.00    6.54
   9 -12 -16    3.46    6.69
   9 -12 -17    0.13    5.28
   9 -12 -18    0.00    3.94
   9 -12 -19   -0.00    4.62
   9 -12 -20    0.00    6.61
   9 -12 -21    7.76    5.87
  -9  13   1   11.48    7.83
   9 -13  -1    5.94    5.71
   9 -13  -1    2.95    6.76
  -9 -13   1    8.79    7.95
  -9  13   2    0.00    4.06
   9 -13  -2    1.42    4.29
   9 -13  -2    0.00    6.61
  -9 -13   2    5.88    5.99
   9 -13  -3   -0.00    3.48
   9 -13  -3    4.73    7.24
  -9 -13   3    0.00    3.90
   9 -13  -4   -0.00    3.70
   9 -13  -4    3.49    7.31
  -9 -13   4    0.17    5.44
   9 -13  -5    3.76    4.99
   9 -13  -5    0.25    5.61
  -9 -13   5    5.16    5.95
   9 -13  -6    9.11    6.57
   9 -13  -6   18.44    9.53
   9 -13  -7   10.58    7.15
   9 -13  -8    2.08    4.76
   9 -13  -8    1.39    7.37
   9 -13  -9    1.37    5.09
   9 -13  -9    0.00    5.67
   9 -13 -10    1.93    4.19
   9 -13 -10    1.54    6.15
   9 -13 -11    3.68    5.34
   9 -13 -12    3.16    6.35
   9 -13 -13    1.09    4.29
   9 -13 -14    2.30    6.97
   9 -13 -15    0.00    5.87
   9 -13 -16    2.53    5.76
   9 -13 -17   -0.00    4.39
   9 -14  -1    5.20    5.44
   9 -14  -1    6.72    6.93
  -9 -14   1    7.55    6.68
   9 -14  -2    3.92    4.73
   9 -14  -2   -0.00    5.66
  -9 -14   2   19.10    9.36
   9 -14  -3    4.63    4.68
   9 -14  -3    6.41    7.69
  -9 -14   3   11.29    8.05
   9 -14  -4    5.36    6.20
   9 -14  -4    1.43    6.04
   9 -14  -5    1.56    5.25
   9 -14  -5    3.56    7.22
   9 -14  -6    1.18    3.91
   9 -14  -6   -0.00    5.16
   9 -14  -7    5.62    5.99
   9 -14  -7    0.24    6.25
   9 -14  -8    2.37    3.85
   9 -14  -8    0.00    5.75
   9 -14  -9    0.58    3.44
   9 -14  -9   11.61   10.60
   9 -14 -10   12.83    7.58
   9 -14 -11    0.58    5.05
   9 -14 -12    3.11    5.66
   9 -14 -13    1.83    3.75
   9 -15  -1    7.36    6.19
   9 -15  -1   -0.00    5.69
  -9 -15   1    3.49    6.82
   9 -15  -2    0.88    4.09
   9 -15  -2    3.73    6.08
   9 -15  -3   -0.00    5.16
   9 -15  -3   -0.00    5.61
   9 -15  -4   -0.00    4.43
   9 -15  -4    0.63    6.26
   9 -15  -5   -0.00    4.22
   9 -15  -5    0.75    6.86
   9 -15  -6    1.64    5.20
   9 -15  -6   -0.00    6.93
   9 -15  -7    0.50    3.99
   9 -15  -7    2.41    7.15
   9 -15  -8    1.79    3.92
   9 -16  -1    4.22    5.47
   9 -16  -2   -0.00    3.48
   9 -16  -2    0.80    6.42
   9 -16  -3    0.66    4.13
   9 -16  -3   -0.00    6.54
   9 -16  -4   10.63    8.92
   9 -16  -5   -0.00    6.07
  -8   0   1   -0.00    3.52
  -8   0   1   -0.00    3.68
   8   0  -1   -0.00    4.46
  -8   0   2  519.21   70.14
  -8   0   2  481.36   70.88
  -8   0   3   -0.00    4.47
  -8   0   3   -0.00    3.27
   8   0  -3   -0.00    4.51
  -8   0   4   82.10   14.60
  -8   0   4   70.39   15.41
   8   0  -4   43.16   13.42
  -8   0   5    0.05    3.81
  -8   0   5    1.46    4.59
   8   0  -5    0.77    3.98
  -8   0   6  100.31   17.11
  -8   0   6   65.56   16.56
   8   0  -6   93.21   18.83
  -8   0   7    0.64    3.06
  -8   0   7    0.36    3.86
   8   0  -7   -0.00    4.30
  -8   0   8  184.79   29.37
  -8   0   8  214.11   32.36
   8   0  -8  161.80   30.56
  -8   0   9    1.92    2.99
  -8   0   9    0.60    4.21
   8   0  -9    1.51    3.93
  -8   0  10   -0.00    2.88
  -8   0  10    0.00    3.57
   8   0 -10   -0.00    4.45
  -8   0  11   -0.00    3.82
  -8   0  11   -0.00    3.39
   8   0 -11   -0.00    3.33
  -8   0  12  182.62   29.81
  -8   0  12  212.58   33.08
   8   0 -12  175.76   31.58
  -8   0  13   -0.00    2.74
  -8   0  13    5.99    6.88
   8   0 -13    2.61    4.13
  -8   0  14   87.26   17.00
  -8   0  15    1.97    4.12
  -8   0  16    2.19    4.33
  -8   0  26    1.98    4.02
   8   0 -26    0.95    4.28
  -8   1   1   64.70   13.62
  -8   1   1   55.80   13.62
   8  -1  -1   40.42   13.45
   8   1  -1   64.63   15.72
  -8  -1   1   63.44   13.67
  -8  -1   1   69.04   14.71
  -8   1   2    5.42    4.27
  -8   1   2    3.43    4.59
   8  -1  -2    3.52    5.02
   8   1  -2    9.26    6.73
  -8  -1   2    0.00    4.21
  -8  -1   2    3.86    4.95
  -8   1   3    0.00    3.87
  -8   1   3    8.25    6.14
   8  -1  -3    6.82    6.23
   8   1  -3    6.08    5.10
  -8  -1   3    3.93    4.56
  -8  -1   3    7.93    5.37
  -8   1   4   30.78    9.03
  -8   1   4   31.71   10.34
   8  -1  -4   26.34   10.29
   8   1  -4   26.16   10.14
  -8  -1   4   38.26    9.74
  -8  -1   4   48.13   11.65
  -8   1   5    9.97    5.47
  -8   1   5    2.57    4.63
   8  -1  -5    5.00    5.19
   8   1  -5    7.86    5.65
  -8  -1   5    9.22    4.98
  -8  -1   5    4.33    5.32
  -8   1   6   66.11   14.80
  -8   1   6   87.65   17.36
   8  -1  -6   51.97   15.21
   8   1  -6   87.39   18.02
  -8  -1   6  111.24   17.28
  -8  -1   6   66.90   15.87
  -8   1   7    0.00    3.65
  -8   1   7    1.19    5.59
   8  -1  -7    5.07    4.99
   8   1  -7   10.34    5.82
  -8  -1   7    2.20    3.51
  -8  -1   7    0.00    4.97
  -8   1   8    4.42    4.93
  -8   1   8    4.07    4.50
   8  -1  -8    5.37    5.19
   8   1  -8    3.38    4.74
  -8  -1   8    3.09    4.31
  -8  -1   8    8.12    5.35
  -8   1   9   14.91    6.03
  -8   1   9   38.67   10.37
   8  -1  -9   13.13    7.13
   8   1  -9    9.89    5.51
  -8  -1   9   13.72    5.63
  -8  -1   9   11.38    6.53
  -8   1  10  174.41   25.28
  -8   1  10  141.83   26.05
   8  -1 -10  130.69   25.69
   8   1 -10  106.71   23.76
  -8  -1  10  156.12   24.21
  -8  -1  10  144.80   26.05
  -8   1  11    8.16    4.94
  -8   1  11    6.33    5.81
   8  -1 -11    7.91    6.97
   8   1 -11   15.31    6.76
  -8  -1  11    8.80    5.29
  -8  -1  11    6.26    5.65
  -8   1  12   17.20    6.65
  -8   1  12   10.66    7.32
   8  -1 -12   12.34    6.83
   8   1 -12   10.27    6.90
  -8  -1  12    8.56    5.16
  -8  -1  12    8.54    6.76
  -8   1  13    1.12    3.96
   8  -1 -13    1.27    4.32
  -8  -1  13    0.89    3.13
  -8  -1  13    1.92    4.94
  -8  -1  14   71.42   14.61
  -8  -1  15   53.31   12.31
  -8  -1  16   92.98   17.69
  -8  -1  17   -0.00    3.79
  -8  -1  18    6.40    4.60
  -8  -1  19   14.18    6.44
  -8  -1  20   18.24    7.43
  -8  -1  21   -0.00    3.71
  -8   1  22   91.94   19.56
  -8   1  23   -0.00    3.15
  -8   1  24   16.82    7.84
  -8   1  25   -0.00    3.73
   8  -1 -25   -0.00    4.23
  -8   1  26   19.22    8.98
   8  -1 -26   21.67    8.09
   8  -1 -27    4.76    4.87
  -8   2   1    4.90    4.43
  -8   2   1    0.00    3.73
   8  -2  -1    5.39    5.58
   8   2  -1   -0.00    4.21
  -8  -2   1    0.77    3.15
  -8  -2   1   -0.00    4.28
  -8   2   2   34.60   11.34
  -8   2   2   61.99   14.37
   8  -2  -2   90.51   17.65
   8   2  -2  111.60   18.77
  -8  -2   2   58.07   13.46
  -8  -2   2   56.06   13.95
  -8   2   3    9.08    4.99
  -8   2   3   18.80    7.88
   8  -2  -3    4.61    5.19
   8   2  -3    1.57    4.74
  -8  -2   3   11.00    5.63
  -8  -2   3    5.63    5.13
  -8   2   4   52.51   12.95
   8  -2  -4   38.20   11.98
   8   2  -4   43.13   12.23
  -8  -2   4   34.74   10.29
  -8  -2   4   36.63   11.25
  -8   2   5    8.19    5.20
  -8   2   5   -0.00    5.10
   8  -2  -5    7.58    6.02
   8   2  -5    3.61    4.84
  -8  -2   5   14.27    6.40
  -8  -2   5    5.62    5.33
  -8   2   6   85.62   16.78
  -8   2   6   98.53   19.18
   8  -2  -6   92.11   19.22
   8   2  -6   88.64   18.44
  -8  -2   6  104.69   18.15
  -8  -2   6   68.88   17.01
  -8   2   7   33.51   10.92
   8  -2  -7   48.02   13.01
   8   2  -7   29.51   10.54
  -8  -2   7   38.89   10.11
  -8  -2   7   38.38   11.01
  -8   2   8  108.59   21.84
   8  -2  -8   96.56   21.34
   8   2  -8  105.32   21.27
  -8  -2   8  122.13   20.46
  -8  -2   8  125.71   22.29
  -8   2   9    0.00    5.65
   8  -2  -9   20.51    8.26
   8   2  -9    7.18    5.86
  -8  -2   9   12.88    5.58
  -8  -2   9   17.11    8.42
  -8   2  10   -0.00    3.70
   8  -2 -10   -0.00    4.58
   8   2 -10   -0.00    3.41
  -8  -2  10    0.25    3.23
  -8  -2  10    4.31    4.99
  -8   2  11    3.21    5.15
   8  -2 -11   -0.00    5.37
   8   2 -11    0.00    3.79
  -8  -2  11    5.27    4.21
  -8  -2  11    0.00    4.68
  -8   2  12   48.00   14.01
   8  -2 -12   90.20   18.13
  -8  -2  12   60.47   13.26
  -8  -2  12   63.85   15.19
  -8   2  13   50.80   13.39
   8  -2 -13   29.19   11.67
  -8  -2  13   36.68    9.43
  -8   2  14   29.49   10.20
   8  -2 -14   43.26   12.25
  -8  -2  14   21.66    7.24
  -8  -2  15   28.69    8.30
  -8  -2  16   26.81    8.46
  -8  -2  17   26.27    7.94
  -8   2  18  170.16   31.66
  -8  -2  18  210.52   31.01
  -8   2  19    9.27    6.96
  -8  -2  19    3.13    3.77
  -8   2  20   -0.00    4.84
  -8  -2  20    0.79    3.52
  -8   2  21   -0.00    3.50
  -8  -2  21    1.59    3.85
  -8   2  22   31.90   10.86
  -8  -2  22   32.46    9.80
  -8   2  23    0.00    3.71
  -8  -2  23    2.28    4.39
  -8   2  24    9.36    6.31
   8  -2 -24   10.16    6.45
  -8  -2  24    4.78    4.91
  -8   2  25    0.16    3.23
   8  -2 -25    0.00    3.56
   8  -2 -26    7.42    5.38
   8  -2 -27   -0.00    3.64
   8  -2 -28   20.79    8.46
  -8   2  35    2.51    4.43
   8  -3  -1   77.37   18.17
   8   3  -1   71.99   17.75
  -8  -3   1   84.80   17.89
  -8  -3   1  105.79   19.17
  -8   3   2    0.00    3.57
   8  -3  -2    0.88    4.20
   8   3  -2    0.00    3.60
  -8  -3   2    7.56    5.04
  -8  -3   2    0.36    4.29
  -8   3   3   59.47   13.09
   8  -3  -3   39.12   11.68
   8   3  -3   27.06    9.89
  -8  -3   3   39.80   10.92
  -8  -3   3   34.72   10.88
  -8   3   4  137.97   23.27
   8  -3  -4  119.61   22.87
   8   3  -4  106.32   21.87
  -8  -3   4   82.10   19.83
  -8  -3   4  163.71   24.37
  -8   3   5   12.46    6.72
   8  -3  -5   11.89    7.51
   8   3  -5   19.23    7.86
  -8  -3   5   12.54    6.51
  -8  -3   5    1.66    4.65
  -8   3   6   51.64   13.02
   8  -3  -6   40.90   12.52
   8   3  -6   42.00   12.06
  -8  -3   6   37.96   10.86
  -8  -3   6   51.38   12.56
  -8   3   7    8.84    5.93
   8  -3  -7   12.41    7.39
   8   3  -7   18.52    7.73
  -8  -3   7    5.41    5.40
  -8  -3   7   17.48    7.80
  -8   3   8    9.62    6.36
   8  -3  -8    4.27    5.37
   8   3  -8    4.21    5.34
  -8  -3   8    7.39    4.80
  -8  -3   8    4.42    5.44
  -8   3   9   10.90    6.28
   8  -3  -9    2.32    4.69
   8   3  -9    4.84    4.73
  -8  -3   9    0.00    3.19
  -8  -3   9    3.95    4.37
  -8   3  10   85.52   18.12
   8  -3 -10   83.76   18.95
   8   3 -10   88.07   17.53
  -8  -3  10  100.47   17.12
  -8  -3  10   55.18   15.74
  -8   3  11   85.59   18.71
   8  -3 -11   96.89   20.44
  -8  -3  11   75.10   15.63
  -8   3  12   -0.00    3.50
   8  -3 -12    3.88    6.65
  -8  -3  12    4.88    4.37
  -8   3  13    5.97    5.99
   8  -3 -13    0.00    5.82
  -8  -3  13   11.13    5.28
  -8   3  14   20.78    8.16
  -8   3  14   21.71    9.06
   8  -3 -14   13.70    8.04
  -8  -3  14   15.03    6.15
  -8   3  15   35.20   11.23
  -8  -3  15   46.48   10.49
  -8   3  16   89.89   18.27
  -8  -3  16   69.89   14.50
  -8   3  17   -0.00    4.34
  -8  -3  17    2.73    3.72
  -8   3  18   -0.00    4.75
  -8  -3  18    2.62    3.26
  -8   3  19   11.88    6.50
  -8  -3  19    8.14    4.95
  -8   3  20  144.01   25.83
  -8  -3  20  117.00   21.79
  -8   3  21   -0.00    4.46
  -8  -3  21    0.00    3.67
  -8   3  22   27.56    9.93
  -8  -3  22    7.59    5.45
  -8   3  23   -0.00    2.89
   8  -3 -23   -0.00    4.49
  -8   3  24   20.68    9.27
   8  -3 -24   29.44    9.60
   8  -3 -25   11.92    6.83
   8  -3 -26    0.17    4.83
   8  -3 -27    2.25    3.86
   8  -3 -28   -0.00    3.74
   8  -3 -29    5.65    5.03
   8  -3 -30   14.24    6.92
  -8   3  33    0.00    3.44
  -8   3  34    4.09    5.49
  -8   3  35   -0.00    5.14
   8  -4  -1   60.25   16.19
   8   4  -1   86.18   17.87
  -8  -4   1   82.91   17.55
  -8  -4   1   80.90   17.28
   8  -4  -2   18.51    8.53
   8   4  -2   24.19    9.10
  -8  -4   2   28.49    9.38
  -8  -4   2   30.23   10.18
   8  -4  -3   16.18    8.22
   8   4  -3   29.06    9.69
  -8  -4   3   19.66    8.37
  -8  -4   3   13.48    7.16
   8  -4  -4  125.06   22.60
   8   4  -4  102.23   20.68
  -8  -4   4   86.96   19.25
  -8  -4   4  106.68   20.61
  -8   4   5   10.13    6.23
   8  -4  -5    8.75    6.65
   8   4  -5    6.40    5.93
  -8  -4   5    8.16    5.69
  -8  -4   5    6.69    5.55
  -8   4   6   14.34    8.21
   8  -4  -6   70.12   15.44
   8   4  -6   44.58   12.05
  -8  -4   6   52.25   12.08
  -8  -4   6   54.60   13.15
  -8   4   7   93.40   20.08
   8  -4  -7   86.58   20.92
   8   4  -7   90.00   19.72
  -8  -4   7  106.23   19.68
  -8  -4   7  123.94   21.47
  -8   4   8   30.63   10.68
   8  -4  -8   38.29   12.37
   8   4  -8   29.91   10.40
  -8  -4   8   28.37    9.55
  -8  -4   8   41.17   11.23
  -8   4   9    5.44    5.81
  -8   4   9    7.31    5.73
   8  -4  -9    8.53    6.44
  -8  -4   9   10.58    5.57
  -8  -4   9   11.34    6.83
  -8   4  10    7.26    4.96
  -8   4  10    1.82    5.61
   8  -4 -10    5.01    6.22
  -8  -4  10    4.29    4.88
  -8   4  11    0.00    3.75
  -8   4  11   10.28    6.67
   8  -4 -11    7.26    7.51
  -8  -4  11   12.52    5.96
  -8   4  12   99.25   19.35
  -8   4  12   85.63   19.17
   8  -4 -12   87.20   20.34
  -8  -4  12   89.98   17.32
  -8   4  13    7.74    5.77
  -8   4  13   16.55    8.28
   8  -4 -13   13.74    7.95
  -8  -4  13   12.18    5.68
  -8   4  14   34.66   11.32
  -8   4  14   34.88   11.66
   8  -4 -14   49.93   14.45
  -8  -4  14   43.97   10.45
  -8   4  15   -0.00    4.34
  -8  -4  15    2.75    3.81
  -8   4  16   17.90    8.52
  -8  -4  16   22.01    6.98
  -8   4  17   18.28    8.96
  -8  -4  17   16.67    6.32
  -8   4  18   71.94   17.33
  -8  -4  18   76.91   14.81
  -8   4  19   -0.00    4.63
  -8  -4  19    6.89    4.44
  -8   4  20   30.19   10.49
  -8  -4  20   11.07    5.46
  -8   4  21   -0.00    4.28
   8  -4 -21   -0.00    3.90
  -8  -4  21    0.54    3.68
  -8   4  22   11.36    7.60
   8  -4 -22   19.86    8.35
  -8   4  23    4.84    6.36
   8  -4 -23    9.80    6.54
   8  -4 -24    6.44    6.20
   8  -4 -25    3.33    4.52
   8  -4 -26    0.00    4.35
   8  -4 -27    3.34    4.56
   8  -4 -28    8.23    5.75
   8  -4 -29    6.18    4.88
   8  -4 -30    1.77    4.31
  -8   4  31   -0.00    4.95
   8  -4 -31   -0.00    4.20
  -8   4  32    6.57    6.04
  -8   4  33   13.29    7.13
  -8   4  34   13.36    7.25
  -8   4  35    6.08    6.39
   8  -5  -1   21.68    9.94
   8   5  -1   38.18   12.14
  -8  -5   1   35.25   11.22
   8  -5  -2   20.58    8.94
   8   5  -2    8.16    6.99
  -8  -5   2   14.31    7.14
   8  -5  -3   98.35   19.92
   8   5  -3  103.91   19.58
  -8  -5   3   75.58   17.46
  -8  -5   3   65.37   17.11
  -8   5   4   15.01    6.81
   8  -5  -4    2.89    6.21
   8   5  -4    6.91    5.70
  -8  -5   4   19.23    7.82
  -8  -5   4   20.46    8.41
  -8   5   5   46.55   11.73
   8  -5  -5   47.36   13.05
   8   5  -5   67.59   14.20
  -8  -5   5   65.76   13.35
  -8  -5   5    6.39    7.61
  -8   5   6   98.37   18.66
   8  -5  -6   78.56   19.01
  -8  -5   6   71.93   16.94
  -8  -5   6   92.34   18.79
  -8   5   7    0.00    5.46
   8  -5  -7   -0.00    4.31
  -8  -5   7    0.00    5.42
  -8   5   8    6.22    4.93
   8  -5  -8    8.89    7.97
  -8  -5   8    0.00    4.50
  -8   5   9   10.95    6.52
   8  -5  -9   18.87    9.03
  -8  -5   9    3.39    4.53
  -8   5  10  176.31   29.81
  -8   5  10  181.89   30.75
   8  -5 -10  120.91   28.95
  -8  -5  10  200.28   29.14
  -8   5  11   33.97   10.83
  -8   5  11   27.28   10.12
   8  -5 -11   60.42   15.26
  -8  -5  11   17.54    7.60
  -8   5  12    0.00    3.95
  -8   5  12    0.66    4.57
   8  -5 -12    6.74    6.79
  -8  -5  12    0.75    3.54
  -8   5  13    1.83    4.76
  -8   5  13    6.42    6.90
   8  -5 -13    1.36    5.72
  -8  -5  13    2.33    3.49
  -8   5  14   14.01    7.67
   8  -5 -14    9.42    7.51
  -8  -5  14   13.34    6.16
  -8   5  15   13.50    8.21
  -8  -5  15   35.92    8.87
  -8   5  16   56.97   15.17
  -8  -5  16   58.77   12.47
  -8   5  17   12.75    7.08
  -8  -5  17    6.33    4.21
  -8   5  18   -0.00    3.84
  -8  -5  18    1.50    3.62
  -8   5  19   28.22   10.64
  -8  -5  19   24.75    7.66
   8  -5 -20   19.77    8.62
  -8   5  21   42.24   13.62
   8  -5 -21   40.11   11.75
   8  -5 -22   12.77    6.90
   8  -5 -23    6.55    5.51
   8  -5 -24    4.65    5.86
   8  -5 -25   25.30    9.55
   8  -5 -26    9.23    6.64
   8  -5 -27    1.18    4.56
   8  -5 -28   10.80    6.50
  -8   5  29   10.12    6.00
   8  -5 -29    1.33    4.21
  -8   5  30    8.45    6.49
   8  -5 -30    5.61    4.90
  -8   5  31    1.53    4.53
   8  -5 -31    2.41    4.67
  -8   5  32    8.21    6.85
   8  -5 -32    5.02    5.09
  -8   5  33    0.69    5.07
  -8   5  34    1.66    4.40
  -8   6   1  104.82   19.91
   8  -6  -1   85.04   19.97
   8   6  -1   86.21   19.87
  -8  -6   1  107.30   21.07
  -8   6   2   99.77   19.70
   8   6  -2   85.15   19.90
  -8  -6   2  103.23   20.60
  -8   6   3   96.56   19.13
   8  -6  -3   90.53   20.57
  -8   6   4   38.50   11.06
   8  -6  -4   45.78   13.81
  -8   6   5   16.26    8.31
   8  -6  -5   16.52    8.38
  -8   6   6   36.45   10.69
   8  -6  -6   33.18   11.51
  -8  -6   6   33.57   11.00
  -8   6   7   26.53   10.17
   8  -6  -7   42.08   13.12
  -8  -6   7   27.38    9.28
  -8   6   8   22.91    8.84
   8  -6  -8   15.55    9.08
  -8  -6   8   15.00    7.84
  -8   6   9    4.01    5.68
   8  -6  -9    0.00    5.14
  -8  -6   9   -0.00    3.98
  -8   6  10    7.80    6.26
   8  -6 -10    3.52    6.02
  -8  -6  10    8.38    5.65
  -8   6  11   16.32    8.27
   8  -6 -11   -0.00    5.25
  -8  -6  11   18.86    7.48
  -8   6  12   24.72   10.54
   8  -6 -12   25.43   10.56
  -8  -6  12   18.03    7.66
  -8   6  13    9.36    7.40
   8  -6 -13   21.14   10.11
  -8  -6  13   15.80    6.78
  -8   6  14   34.40   11.21
   8  -6 -14   18.81   10.48
  -8  -6  14   62.00   11.94
  -8   6  15   16.37    7.95
  -8  -6  15   12.92    5.93
  -8   6  16    0.00    4.84
  -8  -6  16    8.14    4.76
  -8   6  17   47.41   14.56
  -8  -6  17   58.24   12.24
  -8   6  18   27.21   10.22
   8  -6 -18   19.00    8.62
  -8   6  19    9.32    6.67
   8  -6 -19    1.32    4.42
   8  -6 -20    0.80    5.04
   8  -6 -21   -0.00    5.36
   8  -6 -22    4.47    5.39
   8  -6 -23   26.93    9.75
   8  -6 -24    0.25    4.15
   8  -6 -25   26.35    9.70
   8  -6 -26    2.22    4.45
  -8   6  27   18.05    8.20
   8  -6 -27    1.48    3.97
  -8   6  28    0.28    5.40
   8  -6 -28    9.66    6.01
  -8   6  29    8.64    6.67
   8  -6 -29    8.94    6.64
  -8   6  30    0.00    4.46
   8  -6 -30    2.02    3.89
  -8   6  31    0.32    5.36
   8  -6 -31   -0.00    4.50
  -8   6  32    0.96    4.97
   8  -6 -32    2.63    4.65
  -8   6  33    3.41    4.65
   8  -6 -33   10.03    6.46
  -8   6  34   -0.00    4.29
  -8   7   1  110.21   19.77
  -8  -7   1   68.61   17.35
  -8   7   2    0.43    3.75
  -8   7   3   28.74    9.76
  -8   7   4   -0.00    5.10
   8  -7  -4    2.10    6.84
  -8   7   5   62.00   15.14
   8  -7  -5   44.85   14.79
  -8   7   6   25.73    9.30
   8  -7  -6   14.74    8.72
   8  -7  -7   -0.00    5.28
  -8   7   8    0.25    4.11
   8  -7  -8    4.62    5.64
  -8  -7   8    2.69    4.85
  -8   7   9   59.71   14.77
   8  -7  -9   42.00   14.02
  -8  -7   9   43.23   12.21
  -8   7  10    8.74    7.75
   8  -7 -10   21.31   10.31
  -8  -7  10   10.49    6.27
  -8   7  11   41.39   13.40
   8  -7 -11   59.83   15.92
  -8  -7  11   45.31   12.26
  -8   7  12   -0.00    5.03
   8  -7 -12    3.91    6.44
  -8  -7  12   -0.00    3.71
  -8   7  13   27.26   10.23
   8  -7 -13   33.40   12.19
  -8  -7  13   14.78    7.28
  -8   7  14    5.87    6.34
   8  -7 -14   15.84    9.33
  -8  -7  14   10.74    6.17
  -8   7  15   62.28   17.68
  -8  -7  15   94.73   16.69
  -8   7  16    2.85    5.68
   8  -7 -16    8.39    6.74
  -8  -7  16    9.62    5.27
  -8   7  17    0.98    5.86
   8  -7 -17    5.21    5.59
  -8   7  18    3.14    5.21
   8  -7 -18    0.00    4.17
   8  -7 -19   -0.00    4.97
   8  -7 -20    4.96    6.08
   8  -7 -21   36.03   11.31
   8  -7 -22    3.89    5.22
   8  -7 -23   -0.00    4.33
  -8   7  24    8.13    6.09
   8  -7 -24    5.06    6.03
  -8   7  25    7.18    6.62
   8  -7 -25    9.65    6.93
  -8   7  26    6.92    6.62
   8  -7 -26    0.00    3.79
  -8   7  27    4.18    5.77
   8  -7 -27   16.96    8.12
  -8   7  28    7.65    5.90
   8  -7 -28   -0.00    4.06
  -8   7  29    1.48    4.61
   8  -7 -29    2.91    4.52
  -8   7  30    4.23    6.95
   8  -7 -30    2.68    4.74
  -8   7  31   14.35    8.83
   8  -7 -31   18.24    8.32
  -8   7  32    5.91    5.80
   8  -7 -32   -0.00    4.14
  -8   7  33    6.86    6.54
   8  -7 -33   -0.00    4.25
   8  -7 -34   -0.00    5.02
  -8   8   1  101.33   19.61
   8  -8  -1   70.80   18.85
  -8  -8   1   84.87   18.64
  -8   8   2    0.16    5.07
   8  -8  -2    0.00    6.09
  -8  -8   2    1.11    4.30
  -8   8   3   48.85   13.02
   8  -8  -3   30.10   13.13
  -8  -8   3   46.08   13.03
  -8   8   4   18.04    8.59
  -8  -8   4   24.28    9.68
  -8   8   5    8.06    6.17
  -8   8   6    0.00    5.51
  -8   8   7  138.90   27.01
  -8   8   8    1.89    4.42
  -8   8   9   11.46    7.15
   8  -8  -9    7.36    7.16
  -8   8  10   16.08    8.23
   8  -8 -10    5.09    7.19
  -8  -8  10    4.31    6.19
  -8   8  11    3.84    4.89
   8  -8 -11    4.15    7.24
  -8  -8  11    0.00    4.79
  -8   8  12   -0.00    5.29
   8  -8 -12    5.91    6.65
  -8  -8  12    4.98    5.22
  -8   8  13   34.59   12.08
   8  -8 -13    9.33    7.58
   8  -8 -13   41.57   13.41
  -8  -8  13   33.79    9.72
  -8   8  14    6.66    5.64
   8  -8 -14    1.89    5.17
  -8  -8  14   -0.00    4.38
  -8   8  15   20.38    9.51
   8  -8 -15   12.11    7.22
  -8   8  16   -0.00    4.20
   8  -8 -16    3.67    4.40
   8  -8 -17   20.28    8.51
   8  -8 -18    5.87    5.95
   8  -8 -19   14.82    7.61
  -8   8  20   -0.00    4.77
   8  -8 -20    2.15    4.63
  -8   8  21    0.00    4.54
   8  -8 -21    4.81    5.03
  -8   8  22    3.36    4.82
   8  -8 -22    0.00    4.76
  -8   8  23   24.05    9.83
   8  -8 -23   20.06    9.06
  -8   8  24    2.08    6.09
   8  -8 -24    3.94    5.17
  -8   8  25    3.52    5.65
   8  -8 -25   12.97    6.96
  -8   8  26   -0.00    4.57
   8  -8 -26   -0.00    3.42
  -8   8  27    7.44    7.49
   8  -8 -27   14.88    7.36
  -8   8  28   -0.00    4.27
   8  -8 -28    0.00    3.31
  -8   8  29    6.45    7.03
   8  -8 -29   10.63    6.77
  -8   8  30    2.37    4.77
   8  -8 -30   -0.00    4.65
  -8   8  31   -0.00    4.94
   8  -8 -31    1.81    4.77
  -8   8  32    6.46    7.31
   8  -8 -32    0.64    4.44
  -8   8  33   -0.00    3.49
   8  -8 -33    5.56    5.13
   8  -8 -34    0.00    3.91
   8  -8 -35    3.22    5.15
  -8   9   1  101.04   19.79
   8  -9  -1   38.81   15.28
  -8  -9   1  114.68   20.23
  -8   9   2    7.69    6.16
   8  -9  -2    0.00    6.04
  -8  -9   2    4.95    4.91
  -8   9   3   35.11   11.35
   8  -9  -3   16.75    9.80
  -8  -9   3   40.34   11.48
  -8   9   4    5.10    6.91
   8  -9  -4   -0.00    4.64
  -8  -9   4    6.22    6.18
  -8   9   5   51.87   14.35
   8  -9  -5   24.04   11.08
  -8  -9   5   41.84   11.92
  -8   9   6    4.33    5.81
   8  -9  -6   -0.00    6.38
  -8  -9   6   -0.00    5.01
  -8   9   7    4.80    6.73
   8  -9  -7    2.42    5.66
  -8   9   8    2.76    5.31
   8  -9  -8    2.70    5.99
  -8   9   9   17.02    8.58
  -8   9  10    3.62    5.94
  -8   9  11  108.95   22.62
   8  -9 -11   86.31   19.85
  -8   9  12    0.37    5.66
   8  -9 -12   -0.00    3.62
  -8  -9  12    9.64    6.96
  -8   9  13    0.00    5.62
   8  -9 -13   -0.00    3.12
  -8  -9  13    1.00    4.51
   8  -9 -14    5.11    6.18
   8  -9 -15   54.92   14.96
  -8   9  16    0.00    3.79
   8  -9 -16    4.91    5.51
  -8   9  17    3.68    5.31
   8  -9 -17    2.08    4.46
  -8   9  18    4.29    6.30
   8  -9 -18    4.40    6.41
  -8   9  19   19.18    9.43
   8  -9 -19   13.26    7.64
  -8   9  20    5.81    7.62
   8  -9 -20    3.23    4.60
  -8   9  21   33.43   12.27
   8  -9 -21   24.85   10.46
  -8   9  22    8.38    6.81
   8  -9 -22    7.63    6.21
  -8   9  23   -0.00    4.51
   8  -9 -23   -0.00    4.12
  -8   9  24   -0.00    3.54
   8  -9 -24    3.93    4.23
  -8   9  25   16.82    9.11
   8  -9 -25   12.08    7.53
  -8   9  26    4.29    4.77
   8  -9 -26   -0.00    2.83
  -8   9  27    5.15    6.27
   8  -9 -27    2.28    4.13
  -8   9  28    1.93    4.84
   8  -9 -28   -0.00    4.59
  -8   9  29    5.15    5.99
   8  -9 -29   -0.00    4.80
  -8   9  30   -0.00    5.19
   8  -9 -30    0.92    4.52
  -8   9  31    3.59    6.93
   8  -9 -31    0.00    3.84
  -8   9  32    0.00    5.99
   8  -9 -32    1.68    4.39
   8  -9 -33    0.00    5.03
  -8  10   1   25.63   10.13
   8 -10  -1   20.36   10.02
  -8 -10   1   26.14   10.01
  -8  10   2    0.59    4.10
   8 -10  -2   -0.00    5.52
  -8 -10   2    1.57    4.87
  -8  10   3   38.68   13.35
   8 -10  -3   33.77   12.99
  -8 -10   3   66.40   15.14
  -8  10   4   10.82    7.66
   8 -10  -4   18.99   10.21
  -8 -10   4   13.82    7.93
  -8  10   5    6.53    7.15
   8 -10  -5   -0.00    6.69
  -8 -10   5    7.97    6.38
  -8  10   6   -0.00    3.86
   8 -10  -6   -0.00    5.51
  -8 -10   6   -0.00    5.23
  -8  10   7   74.79   17.33
   8 -10  -7   22.31   10.64
   8 -10  -7   64.97   17.05
  -8 -10   7   87.33   16.78
  -8  10   8    3.96    5.17
   8 -10  -8    0.18    4.66
   8 -10  -8    3.44    6.23
  -8 -10   8   -0.00    4.11
  -8  10   9    7.81    7.65
   8 -10  -9    7.74    6.02
   8 -10  -9    6.81    5.99
  -8 -10   9    7.07    5.90
  -8  10  10    4.00    6.60
   8 -10 -10   -0.00    3.86
   8 -10 -10   -0.00    6.92
  -8  10  11    0.51    4.20
   8 -10 -11    3.93    5.41
   8 -10 -11    2.81    5.90
   8 -10 -12    1.95    4.09
   8 -10 -12   -0.00    5.78
   8 -10 -13   44.33   12.59
   8 -10 -13   21.83   12.00
   8 -10 -14   -0.00    5.20
   8 -10 -15    5.36    6.10
   8 -10 -16    0.88    5.46
  -8  10  17   38.82   13.72
   8 -10 -17   47.82   13.68
  -8  10  18    0.00    4.55
   8 -10 -18    1.87    4.86
  -8  10  19   16.23    8.72
   8 -10 -19   27.64   10.02
  -8  10  20    1.23    4.75
   8 -10 -20    1.69    3.98
  -8  10  21   10.63    7.40
   8 -10 -21    3.84    6.23
  -8  10  22    2.57    5.29
   8 -10 -22   -0.00    4.47
  -8  10  23   -0.00    4.79
   8 -10 -23   11.33    6.93
  -8  10  24    2.24    6.31
   8 -10 -24    2.43    4.28
  -8  10  25   -0.00    3.99
   8 -10 -25   -0.00    3.84
  -8  10  26    0.56    4.69
   8 -10 -26   -0.00    3.66
  -8  10  27   -0.00    6.78
   8 -10 -27    0.98    4.57
  -8  10  28    1.92    4.80
   8 -10 -28    1.99    5.38
  -8  10  29    3.59    7.31
   8 -10 -29   13.75    7.57
  -8  10  30   -0.00    4.17
   8 -10 -30   -0.00    4.84
  -8  10  31   -0.00    5.87
  -8  10  32   -0.00    5.57
  -8  11   1   35.78   11.59
   8 -11  -1    4.91    7.92
  -8 -11   1   30.22   10.80
  -8  11   2    9.55    6.83
   8 -11  -2    3.81    6.74
  -8 -11   2    7.57    6.75
  -8  11   3    0.00    5.26
   8 -11  -3    1.40    3.80
   8 -11  -3    5.24    7.41
  -8 -11   3    0.00    5.46
  -8  11   4    3.41    5.38
   8 -11  -4   10.33    6.49
   8 -11  -4    2.81    5.61
  -8  11   5   15.12    7.92
   8 -11  -5   21.78    8.54
   8 -11  -5   40.04   13.20
  -8 -11   5    9.24    7.21
  -8  11   6   -0.00    4.58
   8 -11  -6   -0.00    4.03
   8 -11  -6    9.99    7.63
  -8 -11   6    1.28    4.85
  -8  11   7    5.69    6.78
   8 -11  -7    2.39    4.81
   8 -11  -7    2.79    6.67
  -8 -11   7    3.18    5.82
   8 -11  -8    3.46    5.03
   8 -11  -8    1.01    6.72
  -8 -11   8   12.23    7.14
   8 -11  -9   18.64    8.40
   8 -11  -9    5.03    8.14
  -8 -11   9   40.30   11.30
   8 -11 -10    1.37    4.73
   8 -11 -10   -0.00    6.46
   8 -11 -11   24.61    9.88
   8 -11 -11    7.09    6.93
   8 -11 -12    0.01    4.67
   8 -11 -12    0.73    6.11
   8 -11 -13    1.72    4.52
   8 -11 -14    0.00    5.94
   8 -11 -15   37.89   12.11
   8 -11 -16    0.01    4.93
   8 -11 -17    3.59    6.13
   8 -11 -18    0.15    5.85
   8 -11 -19    7.91    6.65
   8 -11 -20   -0.00    5.82
   8 -11 -21    8.75    7.43
   8 -11 -22   11.20    7.37
   8 -11 -23   -0.00    4.79
   8 -11 -24    0.86    5.16
   8 -11 -25    2.89    4.62
   8 -11 -26    1.19    4.53
   8 -11 -27   -0.00    3.69
  -8  12   1   -0.00    3.47
   8 -12  -1    1.21    3.38
   8 -12  -1   -0.00    4.98
  -8 -12   1   -0.00    4.90
  -8  12   2    4.19    5.30
   8 -12  -2    2.78    4.06
   8 -12  -2   13.73    8.58
  -8 -12   2   -0.00    4.09
  -8  12   3   50.77   14.82
   8 -12  -3   63.60   14.44
   8 -12  -3   18.09   10.52
  -8 -12   3   41.00   12.87
   8 -12  -4   -0.00    3.70
   8 -12  -4    2.24    4.84
  -8 -12   4    1.46    4.06
   8 -12  -5   -0.00    3.46
   8 -12  -5    3.82    7.67
  -8 -12   5   -0.00    3.27
   8 -12  -6    1.07    4.00
   8 -12  -6   -0.00    6.38
  -8 -12   6    3.70    5.56
   8 -12  -7   18.34    8.83
   8 -12  -7   14.44   10.38
  -8 -12   7   51.59   12.96
   8 -12  -8    2.56    5.67
   8 -12  -8   -0.00    6.75
   8 -12  -9   13.20    7.54
   8 -12  -9    2.28    7.26
   8 -12 -10    8.41    6.71
   8 -12 -10    2.29    5.73
   8 -12 -11    7.52    5.78
   8 -12 -11    3.11    6.73
   8 -12 -12    3.28    5.40
   8 -12 -12   -0.00    6.28
   8 -12 -13   19.84    9.57
   8 -12 -14    1.73    4.56
   8 -12 -15   -0.00    3.78
   8 -12 -16    1.56    3.59
   8 -12 -17   -0.00    4.56
   8 -12 -18    0.00    6.03
   8 -12 -19   15.09    8.88
   8 -12 -20    0.00    3.83
   8 -12 -21    0.00    4.76
   8 -12 -22    2.50    5.65
   8 -12 -23   12.29    7.79
   8 -12 -24   -0.00    4.62
   8 -13  -1    6.12    5.23
   8 -13  -1    9.40    7.07
  -8 -13   1    4.64    6.09
   8 -13  -2    1.09    3.45
   8 -13  -2    2.54    6.04
  -8 -13   2   -0.00    4.67
   8 -13  -3   -0.00    3.40
   8 -13  -3    0.00    6.53
  -8 -13   3   -0.00    4.96
   8 -13  -4   16.55    8.45
   8 -13  -4    6.14    8.86
  -8 -13   4   13.13    7.88
   8 -13  -5   29.52   10.80
   8 -13  -5   21.75   10.92
  -8 -13   5   30.15   11.15
   8 -13  -6    2.53    4.42
   8 -13  -6    7.57    7.59
  -8 -13   6    0.22    4.40
   8 -13  -7    7.46    5.53
   8 -13  -7    0.84    6.06
   8 -13  -8    4.70    5.33
   8 -13  -8   -4.08    7.49
   8 -13  -9   12.94    7.35
   8 -13  -9    7.52    7.65
   8 -13 -10    5.12    6.12
   8 -13 -10    5.28    7.36
   8 -13 -11   14.67    8.06
   8 -13 -12    0.28    4.51
   8 -13 -13    6.82    6.69
   8 -13 -14    5.13    5.38
   8 -13 -15   18.01    8.71
   8 -13 -16    9.14    6.93
   8 -13 -17   -0.00    6.17
   8 -13 -18   -5.55    6.63
   8 -13 -19    0.00    4.40
   8 -13 -20   13.24    7.80
   8 -14  -1   22.79    8.90
   8 -14  -1   10.81    8.75
  -8 -14   1   10.37    8.01
   8 -14  -2   13.12    6.87
   8 -14  -2    0.80    5.45
  -8 -14   2    6.64    5.72
   8 -14  -3    3.24    4.88
   8 -14  -3    4.63    6.31
  -8 -14   3   12.29    7.69
   8 -14  -4   -0.00    4.76
   8 -14  -4   -0.00    6.27
  -8 -14   4    3.02    4.87
   8 -14  -5    1.92    3.67
   8 -14  -5   -0.00    5.51
   8 -14  -6   -0.00    4.31
   8 -14  -6    3.89    5.94
   8 -14  -7    5.93    5.68
   8 -14  -7    9.70    8.76
   8 -14  -8   16.52    8.59
   8 -14  -9   -0.00    4.16
   8 -14 -10   -0.00    3.34
   8 -14 -11    2.95    6.68
   8 -14 -12   -0.00    4.67
   8 -14 -13    0.44    4.26
   8 -14 -14   -0.00    3.55
   8 -14 -15    3.30    5.42
   8 -14 -16    0.06    4.80
   8 -15  -1   -0.00    4.99
   8 -15  -1    7.47    8.36
  -8 -15   1    5.20    5.60
   8 -15  -2    6.00    5.51
   8 -15  -2   -0.00    5.43
  -8 -15   2   -0.00    5.44
   8 -15  -3    2.09    3.49
   8 -15  -3    0.00    7.85
   8 -15  -4    4.46    5.64
   8 -15  -4    4.16    6.23
   8 -15  -5   -0.00    5.09
   8 -15  -5    1.31    7.92
   8 -15  -6   17.70    8.58
   8 -15  -7    0.00    4.69
   8 -15  -8   -0.00    5.03
   8 -15  -9    4.23    5.60
   8 -15 -10   -0.00    3.27
   8 -15 -11   -0.00    5.65
   8 -15 -12    3.29    4.03
   8 -16  -1   -0.00    4.71
   8 -16  -1    5.23    6.66
   8 -16  -2   -0.00    3.87
   8 -16  -2   -0.00    8.13
   8 -16  -3    4.00    5.78
   8 -16  -4    5.82    6.01
   8 -16  -5    1.39    5.07
   8 -16  -6   -0.00    4.16
   8 -16  -7    5.88    6.72
   8 -16  -8    7.95    5.67
   8 -17  -1    0.00    5.83
   8 -17  -2   -0.00    4.60
  -7   0   1  805.78  107.08
   7   0  -1  819.55  106.45
   7   0  -1  751.84  107.42
  -7   0   2   -0.00    4.01
  -7   0   2   -0.00    4.22
   7   0  -2   -0.00    2.70
   7   0  -2    1.86    5.52
  -7   0   3    6.57    4.50
  -7   0   3    5.22    5.56
   7   0  -3   10.43    5.53
   7   0  -3    4.25    5.00
  -7   0   4   -0.00    3.57
  -7   0   4    0.00    3.95
   7   0  -4    0.15    2.95
   7   0  -4    0.90    4.13
  -7   0   5   11.06    5.85
  -7   0   5   33.01    9.21
   7   0  -5   29.67    8.26
   7   0  -5   35.62    9.97
  -7   0   6    0.88    3.63
  -7   0   6    4.26    5.17
   7   0  -6   -0.00    3.99
   7   0  -6    0.00    3.82
  -7   0   7  277.28   46.96
  -7   0   7  357.39   50.22
   7   0  -7  389.31   49.21
   7   0  -7  353.30   50.10
  -7   0   8    1.61    3.47
  -7   0   8    0.94    4.54
   7   0  -8   -0.00    3.81
   7   0  -8   -0.00    3.34
  -7   0   9    6.07    4.96
  -7   0   9   18.84    7.32
   7   0  -9   28.64    7.92
   7   0  -9   15.17    6.72
  -7   0  10   -0.00    3.43
  -7   0  10    0.59    2.92
   7   0 -10   -0.00    4.36
  -7   0  11  323.86   40.37
  -7   0  11  192.83   39.16
   7   0 -11  309.78   42.19
  -7   0  12    0.34    2.39
  -7   0  12    0.14    3.41
   7   0 -12   -0.00    3.86
  -7   0  13  120.06   18.95
  -7   0  13   84.33   19.04
   7   0 -13   92.71   19.03
  -7   0  14   -0.00    2.56
  -7   0  14   -0.00    3.31
   7   0 -14   -0.00    3.97
  -7   0  15    4.09    4.46
  -7   0  15    0.00    4.74
   7   0 -15    2.60    4.45
  -7   0  16    1.40    3.18
  -7   0  16   -0.00    3.82
  -7   0  17  488.89   68.45
  -7   0  18   -0.00    4.08
  -7   0  19   23.12    8.32
  -7   0  20   -0.00    3.16
  -7   0  21    8.86    5.74
  -7   0  22    3.11    4.59
  -7   0  23   63.73   15.26
  -7   0  24   -0.00    4.36
  -7   0  25    0.09    4.15
   7   0 -25   -0.00    3.61
  -7   0  35    1.73    3.65
  -7   0  36   -0.00    3.36
  -7   0  37   12.10    6.14
  -7   1   1    1.12    3.29
  -7   1   1    3.11    4.67
   7  -1  -1    2.84    4.27
   7   1  -1    1.69    4.15
   7   1  -1    0.00    3.92
  -7  -1   1   -0.00    4.99
  -7  -1   1   -0.00    4.16
  -7   1   2   37.70    9.66
  -7   1   2   41.72   10.89
   7  -1  -2   21.40    9.64
   7   1  -2   50.27   10.91
   7   1  -2   43.70   11.43
  -7  -1   2   54.79   11.73
  -7  -1   2   48.01   11.54
  -7   1   3  261.32   37.79
  -7   1   3  281.32   39.71
   7  -1  -3  242.33   39.20
   7   1  -3  223.21   37.39
   7   1  -3  272.97   39.95
  -7  -1   3  227.84   37.48
  -7  -1   3  284.12   39.75
  -7   1   4   -0.00    3.08
  -7   1   4    2.96    4.59
   7  -1  -4    0.04    3.34
   7   1  -4    0.00    4.54
   7   1  -4    3.21    5.03
  -7  -1   4    1.00    3.50
  -7  -1   4    0.00    3.33
  -7   1   5   81.60   15.07
  -7   1   5   71.05   15.62
   7  -1  -5  101.40   17.95
   7   1  -5   61.93   14.20
   7   1  -5   81.99   16.78
  -7  -1   5   68.32   14.34
  -7  -1   5   84.49   16.54
  -7   1   6    1.70    2.95
  -7   1   6    7.48    5.33
   7  -1  -6    4.23    4.28
   7   1  -6    3.67    4.14
   7   1  -6    2.38    4.45
  -7  -1   6    0.32    3.10
  -7  -1   6    1.56    3.37
  -7   1   7   34.10    9.05
  -7   1   7   33.57   10.02
   7  -1  -7   36.03   10.84
   7   1  -7   39.29    9.86
   7   1  -7   42.39   11.33
  -7  -1   7   33.87    9.22
  -7  -1   7   43.49   11.19
  -7   1   8   15.48    6.30
  -7   1   8   25.08    8.65
   7  -1  -8   13.21    7.09
   7   1  -8   25.98    7.29
   7   1  -8   10.00    6.07
  -7  -1   8   19.67    6.51
  -7  -1   8   18.87    7.88
  -7   1   9  288.98   47.75
  -7   1   9  512.63   54.10
   7  -1  -9  341.82   50.72
   7   1  -9  304.47   48.17
   7   1  -9  380.30   50.77
  -7  -1   9  307.93   47.73
  -7  -1   9  360.04   50.57
  -7   1  10    0.55    3.15
  -7   1  10   22.71    7.92
   7  -1 -10   23.32    8.53
   7   1 -10   29.45    8.02
   7   1 -10   28.00    8.18
  -7  -1  10   15.27    5.41
  -7  -1  10   32.40    9.08
  -7   1  11  102.28   17.83
  -7   1  11   79.05   18.00
   7  -1 -11   95.01   19.20
   7   1 -11   85.35   16.98
   7   1 -11   95.29   18.29
  -7  -1  11  117.33   17.82
  -7  -1  11   84.77   18.08
  -7   1  12    0.00    2.70
  -7   1  12    0.00    4.32
   7  -1 -12    2.71    4.32
   7   1 -12   -0.00    3.21
   7   1 -12   -0.00    3.91
  -7  -1  12    1.04    2.65
  -7  -1  12    0.15    3.02
  -7   1  13  165.60   29.89
  -7   1  13  233.59   33.56
   7  -1 -13  216.65   33.28
   7   1 -13  157.67   29.16
   7   1 -13  235.71   32.77
  -7  -1  13  190.73   29.81
  -7  -1  13  213.02   32.58
  -7   1  14    7.35    5.29
  -7   1  14    5.60    5.25
   7  -1 -14    4.75    5.28
   7   1 -14    5.40    4.52
  -7  -1  14    0.00    3.06
  -7  -1  14    9.10    5.62
  -7   1  15  116.31   22.70
  -7   1  15  120.40   24.00
   7  -1 -15  166.52   26.18
   7   1 -15  136.28   22.39
  -7  -1  15  142.35   22.76
  -7  -1  15  130.08   24.06
  -7   1  16   34.04    9.97
  -7   1  16   38.11   11.59
   7  -1 -16   29.71   10.16
  -7  -1  16   35.32    9.03
  -7  -1  16   26.43    9.27
  -7   1  17   35.27   10.36
  -7  -1  17   37.21    9.48
  -7   1  18    0.00    4.61
  -7  -1  18    0.36    3.25
  -7   1  19  219.23   31.78
  -7  -1  19  156.86   28.42
  -7   1  20    0.00    3.53
  -7  -1  20    6.32    5.33
  -7   1  21   43.63   13.16
  -7  -1  21   74.27   14.53
  -7  -1  22    1.22    3.52
  -7  -1  23   39.10   11.02
  -7  -1  24   19.37    7.72
   7   1 -25  108.11   16.44
  -7  -1  25   36.77   12.13
  -7   1  34   -0.00    3.80
  -7   1  35   18.66    8.18
  -7   1  36    5.04    4.45
  -7  -1  36   -0.00    3.13
  -7   1  37    1.54    4.20
  -7  -1  37    0.91    4.10
  -7   2   1   26.85    8.15
  -7   2   1   30.62    9.13
   7  -2  -1   32.58   10.18
   7   2  -1   22.35    8.89
  -7  -2   1   39.85   10.48
  -7  -2   1   30.40    9.25
  -7   2   2   45.30   11.15
  -7   2   2   56.37   12.86
   7  -2  -2   70.79   14.66
   7   2  -2   52.48   11.88
   7   2  -2   44.50   12.57
  -7  -2   2   60.98   12.96
  -7  -2   2   48.59   12.42
  -7   2   3    7.08    4.68
  -7   2   3   11.54    5.82
   7  -2  -3    0.00    4.58
   7   2  -3   12.68    6.18
   7   2  -3    6.13    5.26
  -7  -2   3    0.00    4.29
  -7  -2   3    5.83    4.69
  -7   2   4    4.83    3.94
  -7   2   4    2.38    5.04
   7  -2  -4    7.09    4.70
   7   2  -4    0.00    4.24
   7   2  -4   12.93    6.51
  -7  -2   4    7.69    5.33
  -7  -2   4    5.07    5.05
  -7   2   5  303.57   43.04
  -7   2   5  300.93   44.68
   7   2  -5  260.41   42.53
   7   2  -5  271.41   43.81
  -7  -2   5  311.87   43.51
  -7  -2   5  324.66   44.81
  -7   2   6   14.75    5.59
  -7   2   6   21.04    7.41
   7  -2  -6    7.15    6.16
   7   2  -6   30.13    7.77
   7   2  -6    9.12    5.28
  -7  -2   6   13.56    5.96
  -7  -2   6    8.70    5.30
  -7   2   7  258.95   37.38
  -7   2   7  164.28   36.36
   7  -2  -7  255.14   39.33
   7   2  -7  255.90   37.54
   7   2  -7  297.26   39.68
  -7  -2   7  254.25   37.13
  -7  -2   7  294.41   39.57
  -7   2   8    6.12    4.48
  -7   2   8   10.02    5.37
   7  -2  -8    0.00    3.70
   7   2  -8    3.54    4.01
   7   2  -8    0.42    3.80
  -7  -2   8    1.72    3.28
  -7  -2   8    7.98    5.16
  -7   2   9   93.79   15.70
  -7   2   9   73.11   15.96
   7  -2  -9   69.79   15.91
   7   2  -9   77.09   14.56
   7   2  -9   56.68   13.94
  -7  -2   9   56.82   12.93
  -7  -2   9   65.00   14.74
  -7   2  10   17.92    7.28
  -7   2  10   15.34    7.47
   7  -2 -10   16.49    8.22
   7   2 -10   26.74    7.75
   7   2 -10   24.14    7.84
  -7  -2  10   25.98    7.13
  -7  -2  10   10.85    6.79
  -7   2  11  172.80   26.87
  -7   2  11  162.24   27.89
   7  -2 -11  165.08   28.26
   7   2 -11  183.27   26.57
   7   2 -11  143.35   25.99
  -7  -2  11  151.06   24.97
  -7  -2  11  141.46   26.39
  -7   2  12   41.89   10.87
  -7   2  12   53.76   12.92
   7  -2 -12   23.99   10.52
   7   2 -12   40.07   10.51
  -7  -2  12   46.93   10.17
  -7  -2  12   75.54   14.13
  -7   2  13   74.28   15.97
  -7   2  13   87.64   17.78
   7  -2 -13   55.65   15.49
   7   2 -13   85.24   15.73
  -7  -2  13   94.87   15.63
  -7  -2  13   78.78   16.37
  -7   2  14    2.76    4.84
  -7   2  14    2.34    4.71
   7  -2 -14    2.31    5.25
   7   2 -14    4.65    4.14
  -7  -2  14    1.54    2.28
  -7  -2  14    2.90    4.64
  -7   2  15   35.75   10.25
  -7   2  15   31.65   10.27
   7  -2 -15   25.53    9.35
   7   2 -15   35.70    9.28
  -7  -2  15   31.59    8.49
  -7  -2  15   33.09    9.95
  -7   2  16   81.47   17.23
  -7   2  16   82.74   18.12
   7  -2 -16   76.03   17.39
   7   2 -16   80.41   15.68
  -7  -2  16   85.62   15.50
  -7   2  17   77.14   16.66
   7   2 -17   95.87   15.95
  -7  -2  17   61.85   14.18
   7   2 -18   37.70    9.76
  -7  -2  18   42.33   10.07
   7   2 -19    2.76    4.25
  -7  -2  19    2.11    3.80
   7   2 -20    9.95    5.25
  -7  -2  20    5.35    4.39
  -7  -2  21   66.06   14.05
  -7  -2  22   13.39    6.76
  -7  -2  23   49.56   12.18
   7  -2 -24    2.60    3.42
  -7  -2  24   -0.00    3.57
   7  -2 -25    8.15    5.61
   7  -2 -26   -0.00    3.06
   7  -2 -27   13.21    6.75
   7  -2 -28   13.99    6.67
   7  -2 -29   12.22    6.81
  -7   2  32    4.48    4.53
  -7   2  33   12.24    7.19
  -7   2  34    0.00    4.28
  -7   2  35   -0.00    3.32
  -7   2  36    2.80    4.38
  -7   3   1    0.77    3.27
  -7   3   1    0.63    3.48
   7  -3  -1    0.23    4.56
   7   3  -1   -0.00    3.55
  -7  -3   1   -0.00    4.26
  -7  -3   1    0.00    3.92
  -7   3   2  125.47   24.21
  -7   3   2  157.96   26.71
   7  -3  -2  173.12   27.86
   7   3  -2  158.47   26.99
  -7  -3   2  159.79   26.49
  -7  -3   2  175.31   27.24
  -7   3   3   32.67    9.28
  -7   3   3   38.41   10.73
   7  -3  -3   57.88   12.80
   7   3  -3   49.89   11.95
  -7  -3   3   27.67    9.80
  -7  -3   3   38.61   10.86
  -7   3   4   10.17    5.78
  -7   3   4    5.93    4.59
   7  -3  -4   10.32    6.39
   7   3  -4    0.89    3.86
   7   3  -4    0.00    4.10
  -7  -3   4    0.00    4.68
  -7  -3   4   10.82    6.24
  -7   3   5   89.74   18.37
   7  -3  -5   86.02   18.60
   7   3  -5  110.95   18.05
   7   3  -5   92.12   18.31
  -7  -3   5   85.04   17.17
  -7  -3   5   89.32   17.97
  -7   3   6   12.67    5.83
  -7   3   6   18.38    7.64
   7  -3  -6   12.06    7.16
   7   3  -6   16.41    6.46
   7   3  -6   27.29    8.37
  -7  -3   6   16.23    6.77
  -7  -3   6   17.34    7.34
  -7   3   7    4.73    3.49
  -7   3   7    3.97    4.99
   7  -3  -7   -0.00    5.14
   7   3  -7   -0.00    3.26
   7   3  -7    2.07    4.14
  -7  -3   7   -0.00    4.18
  -7  -3   7    4.26    5.10
  -7   3   8   -0.00    4.15
  -7   3   8   -0.00    3.45
   7  -3  -8   -0.00    5.37
   7   3  -8   -0.00    4.13
   7   3  -8    0.77    3.64
  -7  -3   8   -0.00    3.95
  -7  -3   8    2.39    4.76
  -7   3   9  301.31   41.06
  -7   3   9  260.55   41.13
   7  -3  -9  285.58   42.72
   7   3  -9  273.38   39.47
   7   3  -9  277.86   40.47
  -7  -3   9  247.76   38.60
  -7  -3   9  222.92   39.43
  -7   3  10   78.21   17.09
  -7   3  10   84.16   18.26
   7  -3 -10  103.28   20.01
  -7  -3  10   83.63   16.30
  -7  -3  10  108.23   18.77
  -7   3  11    7.16    5.78
  -7   3  11   14.89    7.37
   7  -3 -11    8.22    6.39
   7   3 -11    7.23    4.75
  -7  -3  11    4.73    3.80
  -7  -3  11   15.34    6.98
  -7   3  12    0.00    3.87
  -7   3  12    1.48    3.50
   7  -3 -12    0.09    4.94
   7   3 -12    0.05    3.60
  -7  -3  12   -0.00    2.33
  -7  -3  12    0.00    3.32
  -7   3  13   69.33   15.89
  -7   3  13  112.20   19.32
   7  -3 -13   82.07   18.14
   7   3 -13   70.51   14.69
   7   3 -13   66.77   14.71
  -7  -3  13   64.26   13.79
  -7  -3  13   99.75   17.86
  -7   3  14  120.94   22.14
   7  -3 -14  109.63   21.80
   7   3 -14   84.83   18.04
  -7  -3  14   96.98   17.91
  -7  -3  14  152.76   22.43
  -7   3  15  167.08   29.85
   7  -3 -15  163.49   29.79
   7   3 -15  185.37   27.56
  -7  -3  15  160.30   26.11
  -7   3  16   23.48    9.29
   7  -3 -16   23.15    9.83
   7   3 -16   30.89    8.50
  -7  -3  16   27.05    7.53
   7   3 -17    2.94    4.09
  -7  -3  17    0.59    2.63
   7   3 -18   36.86    9.04
  -7  -3  18   25.39    7.78
   7   3 -19  350.18   50.88
  -7  -3  19  364.89   50.88
  -7   3  20    0.00    3.73
  -7  -3  20    0.00    2.81
  -7   3  21   13.23    6.76
   7  -3 -21    3.26    4.52
  -7  -3  21    8.39    5.14
  -7   3  22   -0.00    3.98
   7  -3 -22    3.49    4.14
  -7  -3  22    0.62    3.02
   7  -3 -23    9.57    6.11
   7  -3 -24   11.45    6.34
   7  -3 -25   27.38    9.38
   7  -3 -26    0.00    3.37
   7  -3 -27    1.96    3.35
   7  -3 -28    4.57    5.03
   7  -3 -29   12.40    6.31
   7  -3 -30    1.69    3.93
  -7   3  32    5.06    5.68
  -7   3  33    3.12    4.70
  -7   3  34    2.40    4.38
  -7   3  35   24.65    9.12
  -7   3  36   -0.00    4.54
  -7   4   1   96.34   15.33
  -7   4   1   60.69   14.06
   7  -4  -1   53.55   14.49
   7   4  -1   63.46   14.64
  -7  -4   1   58.84   14.27
  -7  -4   1   55.66   14.26
  -7   4   2  126.81   21.62
   7  -4  -2  125.91   22.27
   7   4  -2   86.86   19.97
  -7  -4   2  123.45   21.45
  -7  -4   2  103.08   20.53
  -7   4   3    7.22    5.39
  -7   4   3   24.38    8.10
   7  -4  -3   23.84    8.11
   7   4  -3    9.12    5.95
  -7  -4   3    6.94    5.36
  -7  -4   3    9.16    5.66
  -7   4   4   31.01    9.23
  -7   4   4   32.74    9.70
   7  -4  -4   28.08   10.15
   7   4  -4   34.77   10.13
  -7  -4   4   51.74   11.62
  -7  -4   4   31.75    9.86
  -7   4   5   77.13   15.87
  -7   4   5   85.07   17.12
   7  -4  -5  120.35   20.20
   7   4  -5   64.24   14.30
   7   4  -5   73.43   15.69
  -7  -4   5   57.93   14.45
  -7  -4   5   96.03   17.23
  -7   4   6   66.51   14.29
  -7   4   6   62.22   14.74
   7  -4  -6   76.83   16.68
   7   4  -6   72.90   14.17
   7   4  -6   58.91   14.06
  -7  -4   6   54.22   13.60
  -7  -4   6   76.27   15.46
  -7   4   7   59.43   13.10
  -7   4   7   37.74   11.86
   7  -4  -7   69.33   15.10
   7   4  -7   48.37   11.48
   7   4  -7   48.33   11.83
  -7  -4   7   43.89   11.65
  -7  -4   7   64.76   13.56
  -7   4   8   69.38   13.40
  -7   4   8   58.06   13.24
   7  -4  -8   63.94   14.67
   7   4  -8   69.71   12.41
   7   4  -8   14.55    8.34
  -7  -4   8   70.69   13.12
  -7  -4   8   46.86   11.76
  -7   4   9   24.41    8.44
  -7   4   9   34.92   10.66
   7  -4  -9   28.78   10.06
   7   4  -9   42.71    9.46
  -7  -4   9   21.54    7.53
  -7  -4   9   16.54    7.92
  -7   4  10    4.62    5.67
   7  -4 -10    0.41    4.87
   7   4 -10    2.38    3.45
  -7  -4  10   -0.00    2.71
  -7  -4  10    1.43    3.85
  -7   4  11  118.84   23.10
   7  -4 -11  124.50   23.86
   7   4 -11  113.23   20.69
   7   4 -11  136.66   22.08
  -7  -4  11  120.02   20.73
  -7  -4  11  118.34   21.96
  -7   4  12  140.69   26.17
   7  -4 -12  115.62   25.54
   7   4 -12  140.27   23.76
   7   4 -12  141.23   24.11
  -7  -4  12  156.65   23.91
  -7  -4  12  175.71   26.49
  -7   4  13  148.53   25.94
   7  -4 -13  120.36   24.92
   7   4 -13  162.84   23.86
  -7  -4  13  137.31   22.52
  -7  -4  13  117.77   23.42
  -7   4  14   32.11   10.88
   7  -4 -14   29.96   10.90
   7   4 -14   36.59    9.39
  -7  -4  14   42.15    9.42
  -7   4  15   57.76   13.95
   7  -4 -15   41.48   12.89
   7   4 -15   55.49   11.72
  -7  -4  15   42.25   10.14
  -7   4  16   21.58    9.37
  -7   4  16   26.24   10.10
   7  -4 -16   45.41   13.07
   7   4 -16   29.48    8.65
  -7  -4  16   48.43    9.48
  -7   4  17  167.15   31.86
   7   4 -17  215.46   30.51
  -7  -4  17  187.04   28.94
  -7   4  18   20.87    8.52
  -7  -4  18   22.04    6.81
  -7   4  19   33.48   10.70
   7  -4 -19   21.86    8.51
  -7  -4  19   19.55    6.49
  -7   4  20   38.82   11.87
   7  -4 -20   40.60   11.31
  -7  -4  20   40.51    9.60
  -7   4  21   52.22   12.92
   7  -4 -21   55.03   11.99
  -7  -4  21    9.20    5.17
   7  -4 -22   38.48   11.44
   7  -4 -23    1.18    4.40
   7  -4 -24    6.96    6.08
   7  -4 -25    0.68    3.36
   7  -4 -26   14.94    6.96
   7  -4 -27   14.42    6.77
   7  -4 -28   14.74    7.18
  -7   4  29   12.20    7.17
   7  -4 -29   13.37    6.87
  -7   4  30    0.42    4.66
   7  -4 -30    0.00    3.73
  -7   4  31    2.86    5.38
   7  -4 -31   -0.00    3.25
  -7   4  32   14.87    7.14
  -7   4  33   13.69    7.32
  -7   4  34   -0.00    4.59
  -7   4  35    0.79    5.01
  -7   4  36    2.79    4.98
  -7   5   1   -0.00    3.25
   7  -5  -1    0.58    3.99
   7   5  -1   -0.00    3.65
  -7  -5   1    2.28    4.79
  -7  -5   1    1.02    3.42
  -7   5   2   -0.00    3.12
   7  -5  -2   -0.00    4.35
   7   5  -2   -0.00    3.25
  -7  -5   2    0.31    3.40
  -7  -5   2    0.00    4.58
  -7   5   3   39.69   10.19
   7  -5  -3    4.65    5.51
   7   5  -3   30.52    9.64
  -7  -5   3   39.50   10.17
  -7  -5   3   38.07   10.23
   7  -5  -4   91.34   21.35
  -7  -5   4  134.70   22.30
  -7  -5   4  119.58   21.80
  -7   5   5   33.88   10.25
   7  -5  -5   44.96   12.25
   7   5  -5   37.33   10.63
  -7  -5   5   19.87    8.54
  -7  -5   5   52.63   11.95
  -7   5   6    2.38    4.25
   7  -5  -6    4.37    5.07
   7   5  -6    3.12    3.51
  -7  -5   6   -0.00    3.27
  -7  -5   6   -0.00    4.16
  -7   5   7   19.39    8.14
   7  -5  -7   37.68   11.14
   7   5  -7   21.41    7.18
   7   5  -7   16.36    6.69
  -7  -5   7   10.15    5.91
  -7  -5   7   12.74    6.75
  -7   5   8   83.20   18.01
   7  -5  -8   87.09   18.98
   7   5  -8   95.40   16.42
  -7  -5   8   80.89   16.47
  -7  -5   8   69.83   16.21
  -7   5   9  119.54   25.19
   7  -5  -9  120.94   26.07
   7   5  -9  227.65   26.55
  -7  -5   9  131.26   24.21
  -7  -5   9  143.56   25.36
  -7   5  10   65.16   14.56
   7  -5 -10   36.10   12.35
   7   5 -10   39.26   10.22
   7   5 -10   58.45   12.14
  -7  -5  10   41.53   11.07
  -7  -5  10   49.27   12.38
  -7   5  11   94.08   19.49
   7  -5 -11  122.60   22.43
   7   5 -11   95.90   17.40
  -7  -5  11  103.95   17.83
  -7  -5  11   70.31   17.29
  -7   5  12    1.40    4.37
   7  -5 -12    0.00    4.96
   7   5 -12    1.09    3.53
  -7  -5  12   -0.00    3.44
  -7   5  13   57.83   14.68
  -7   5  13   46.72   13.32
   7  -5 -13   75.01   16.58
   7   5 -13   51.86   11.40
  -7  -5  13   38.64   10.54
  -7   5  14   61.24   14.89
  -7   5  14   61.49   15.24
   7  -5 -14   46.94   14.60
   7   5 -14   56.34   12.00
  -7  -5  14   53.39   11.73
  -7   5  15  207.14   33.68
  -7   5  15  131.95   30.85
   7  -5 -15  221.90   35.27
   7   5 -15  183.92   29.45
  -7  -5  15  216.80   29.68
  -7   5  16   -0.00    4.73
   7  -5 -16    0.00    5.66
   7   5 -16    0.00    3.29
  -7  -5  16   -0.00    2.38
  -7   5  17    6.76    6.37
  -7  -5  17    7.05    4.11
  -7   5  18   11.95    7.25
   7  -5 -18    0.00    4.41
  -7  -5  18    3.78    3.64
  -7   5  19   45.50   12.70
   7  -5 -19   24.91    9.87
  -7  -5  19   36.12    8.72
   7  -5 -20   28.64   10.23
   7  -5 -21    1.31    4.17
   7  -5 -22    3.42    4.82
   7  -5 -23   -0.00    4.49
   7  -5 -24    2.51    4.24
   7  -5 -25   10.58    6.95
  -7   5  26   14.46    7.28
   7  -5 -26   -0.00    3.99
  -7   5  27    1.29    4.48
   7  -5 -27    0.60    4.08
  -7   5  28   -0.00    3.03
   7  -5 -28    0.88    2.95
  -7   5  29    7.66    6.54
   7  -5 -29   20.26    8.29
  -7   5  30   13.37    7.97
   7  -5 -30    6.81    5.79
  -7   5  31   28.20    9.90
   7  -5 -31   13.64    7.59
  -7   5  32    8.37    6.81
   7  -5 -32    5.06    5.47
  -7   5  33    0.91    3.98
   7  -5 -33    5.40    5.26
  -7   5  34    6.63    7.03
  -7   5  35    2.03    4.69
   7  -6  -1    1.98    7.22
   7   6  -1   57.80   12.54
  -7  -6   1   50.02   11.71
  -7  -6   1   48.53   11.61
   7  -6  -2   55.15   14.90
   7   6  -2   61.01   14.84
  -7  -6   2   77.64   15.85
  -7  -6   2   65.50   15.08
   7  -6  -3   37.92   12.51
   7   6  -3   32.90   10.71
  -7  -6   3   56.21   12.95
  -7  -6   3   40.03   11.77
   7  -6  -4   10.46    7.19
   7   6  -4   12.62    6.67
  -7  -6   4    8.39    5.57
  -7  -6   4    6.32    5.14
   7  -6  -5    3.15    5.14
   7   6  -5    0.00    4.12
  -7  -6   5    1.67    4.34
  -7  -6   5   -0.00    5.33
   7  -6  -6   93.70   20.51
   7   6  -6   85.18   18.05
  -7  -6   6   92.13   18.25
  -7  -6   6  100.28   19.23
   7  -6  -7  134.37   28.51
  -7  -6   7  199.84   28.86
  -7  -6   7  153.97   27.63
   7  -6  -8   43.01   13.10
  -7  -6   8   29.86    9.94
  -7  -6   8   57.01   13.07
  -7   6   9   10.58    6.54
   7  -6  -9    1.95    4.69
   7   6  -9    0.24    3.24
  -7  -6   9    2.60    4.52
  -7   6  10   73.40   18.15
   7  -6 -10   83.51   19.35
   7   6 -10   99.68   16.73
  -7  -6  10   80.42   16.80
  -7   6  11  149.64   26.82
  -7   6  11  159.63   27.35
   7  -6 -11  137.02   27.18
   7   6 -11  137.02   23.30
  -7  -6  11  136.51   24.07
  -7   6  12   22.58    9.95
  -7   6  12   11.16    7.39
   7  -6 -12   18.92    8.93
   7   6 -12   17.47    6.19
  -7  -6  12   19.11    7.26
  -7   6  13   17.69    8.85
  -7   6  13    6.49    6.23
   7  -6 -13   18.00    8.90
   7   6 -13   24.95    6.80
  -7  -6  13   10.76    5.68
  -7   6  14   19.26    8.16
  -7   6  14   12.58    7.57
   7  -6 -14   14.63    8.57
   7   6 -14   23.89    7.00
  -7  -6  14   13.02    5.79
  -7   6  15    0.00    5.76
  -7   6  15    3.57    5.74
   7  -6 -15    1.32    6.55
  -7  -6  15    1.90    3.87
  -7   6  16   50.03   14.73
   7  -6 -16   44.12   13.02
   7  -6 -16   51.77   15.45
  -7  -6  16   67.65   12.33
  -7   6  17   57.59   15.91
   7  -6 -17   87.55   17.14
  -7  -6  17   63.73   12.86
   7  -6 -18   89.03   18.56
  -7  -6  18   79.41   14.85
   7  -6 -19    7.76    6.62
   7  -6 -20   -0.00    3.60
   7  -6 -21   17.25    7.59
   7  -6 -22   29.99   10.21
   7  -6 -23   29.13   10.24
  -7   6  24   12.83    6.66
   7  -6 -24    6.76    5.77
  -7   6  25    0.00    4.13
   7  -6 -25   -0.00    3.87
  -7   6  26   18.06    9.26
   7  -6 -26   14.65    7.14
  -7   6  27    3.55    5.64
   7  -6 -27    9.90    6.26
  -7   6  28   17.24    8.81
   7  -6 -28   11.80    7.15
  -7   6  29    8.11    5.81
   7  -6 -29   -0.00    3.83
  -7   6  30    1.99    4.52
   7  -6 -30   -0.00    3.70
  -7   6  31   -0.00    4.81
   7  -6 -31    0.27    4.09
  -7   6  32   19.47    8.59
   7  -6 -32   12.27    7.21
  -7   6  33    5.38    7.14
   7  -6 -33    2.60    5.01
  -7   6  34    3.13    6.41
   7  -6 -34   14.97    7.78
  -7   6  35   -0.00    4.60
   7  -7  -1   -0.00    4.30
   7   7  -1    0.00    5.03
  -7  -7   1    3.46    4.28
   7  -7  -2   18.07    8.52
   7   7  -2   20.15    8.96
  -7  -7   2   21.06    8.08
  -7  -7   2   24.50    9.24
   7  -7  -3   16.14    8.75
  -7  -7   3   10.43    6.76
  -7  -7   3   16.02    7.94
  -7   7   4  230.69   36.02
   7  -7  -4  253.23   38.46
  -7  -7   4  182.92   33.68
  -7   7   5  104.48   20.96
   7  -7  -5  105.05   22.01
  -7  -7   5   95.97   19.60
  -7   7   6    0.00    5.52
   7  -7  -6   14.60    7.92
  -7  -7   6    7.79    5.84
  -7   7   7   92.26   18.66
   7  -7  -7   63.92   17.27
  -7  -7   7   70.35   16.00
  -7   7   8   10.26    6.67
   7  -7  -8   10.47    8.46
  -7  -7   8   10.87    6.42
  -7   7   9   51.91   13.47
   7  -7  -9   21.57   10.32
  -7  -7   9   46.23   11.51
  -7   7  10  112.76   23.01
   7  -7 -10  115.51   23.99
  -7  -7  10  111.01   20.95
  -7   7  11   28.90   10.87
   7  -7 -11   21.33   10.45
   7   7 -11   33.87    8.80
  -7  -7  11   37.91   10.20
  -7   7  12    4.67    5.84
   7  -7 -12    4.56    6.25
   7   7 -12    0.00    2.80
  -7  -7  12    0.66    3.72
  -7   7  13   46.20   13.41
   7  -7 -13   26.65    9.58
   7  -7 -13   17.32    9.62
  -7  -7  13   34.48    9.67
  -7   7  14  155.16   30.00
   7  -7 -14  173.69   29.26
   7  -7 -14  167.98   31.56
  -7  -7  14  161.03   26.41
  -7   7  15    1.92    4.02
   7  -7 -15    4.43    4.81
   7  -7 -15   -0.00    5.81
  -7  -7  15    1.96    4.04
   7  -7 -16    1.91    4.74
  -7  -7  16    9.14    4.70
   7  -7 -17    0.00    2.97
   7  -7 -18    4.40    4.72
   7  -7 -19    1.71    5.02
   7  -7 -20   29.88   10.28
  -7   7  21    6.24    5.38
   7  -7 -21    4.82    4.98
  -7   7  22    4.08    5.43
   7  -7 -22    4.12    5.20
  -7   7  23    3.11    5.71
   7  -7 -23    3.03    4.62
  -7   7  24   32.19   11.50
   7  -7 -24   47.63   12.68
  -7   7  25    4.12    5.25
   7  -7 -25   -0.00    3.26
  -7   7  26   22.51    9.71
   7  -7 -26   11.08    6.59
  -7   7  27    0.00    3.89
   7  -7 -27    3.93    5.28
  -7   7  28    2.03    4.41
   7  -7 -28    3.56    5.45
  -7   7  29    4.92    5.53
   7  -7 -29   12.25    7.02
  -7   7  30    7.06    6.56
   7  -7 -30    7.13    5.92
  -7   7  31    0.87    4.90
   7  -7 -31   -0.00    3.95
  -7   7  32    4.10    5.30
   7  -7 -32    0.95    4.49
  -7   7  33   -0.00    4.88
   7  -7 -33   -0.00    3.14
  -7   7  34    2.22    5.11
   7  -7 -34    9.40    5.75
  -7   7  35   -0.00    5.22
   7  -7 -35    2.20    4.84
  -7   8   1   52.89   13.60
  -7   8   2  103.69   21.07
  -7   8   3    9.24    6.79
  -7   8   4   32.99   10.38
  -7  -8   4   22.37    9.53
  -7   8   5    1.41    4.48
  -7  -8   5   19.49    7.74
  -7   8   6   21.00    8.89
   7  -8  -6   -0.00    6.41
  -7  -8   6   23.16    7.98
  -7   8   7    0.00    4.36
   7  -8  -7    4.25    5.67
  -7  -8   7    5.98    5.79
  -7   8   8   88.38   19.62
   7  -8  -8   56.66   17.03
  -7  -8   8   95.71   17.95
  -7   8   9    1.83    4.95
   7  -8  -9    3.16    5.52
  -7  -8   9    5.82    5.07
  -7   8  10   19.18    8.25
   7  -8 -10   18.60    9.20
  -7  -8  10    8.72    5.89
  -7   8  11    0.00    6.21
   7  -8 -11    3.33    4.87
   7  -8 -11    0.18    5.05
  -7  -8  11   -0.00    4.49
  -7   8  12  113.34   25.57
   7  -8 -12  176.36   27.46
   7  -8 -12  121.98   26.71
  -7  -8  12  145.05   24.44
  -7   8  13   -0.00    5.24
   7  -8 -13    0.32    5.13
   7  -8 -13   -0.00    7.77
  -7  -8  13    2.12    4.15
   7  -8 -14   10.90    7.10
   7  -8 -14   21.82   10.64
  -7  -8  14    6.98    5.18
   7  -8 -15    6.89    5.60
   7  -8 -15    1.17    7.18
  -7  -8  15    3.37    4.15
   7  -8 -16   51.07   13.79
  -7   8  17    0.83    4.44
   7  -8 -17   -0.00    4.14
  -7   8  18    7.24    7.11
   7  -8 -18   11.36    6.64
  -7   8  19   -0.00    5.61
   7  -8 -19    1.00    4.48
  -7   8  20   13.34    7.39
   7  -8 -20    6.54    6.86
  -7   8  21    7.43    6.35
   7  -8 -21   -0.00    4.39
  -7   8  22   15.73    8.56
   7  -8 -22   22.90    8.76
  -7   8  23   20.42    9.50
   7  -8 -23    6.76    5.96
  -7   8  24   13.04    8.32
   7  -8 -24    3.14    4.43
  -7   8  25    0.00    5.18
   7  -8 -25    2.50    4.72
  -7   8  26   11.43    7.43
   7  -8 -26   12.57    6.94
  -7   8  27   -0.00    4.79
   7  -8 -27    4.69    5.27
  -7   8  28   13.25    7.94
   7  -8 -28    9.52    6.34
  -7   8  29   -0.00    4.91
   7  -8 -29    3.71    5.00
  -7   8  30    1.48    6.55
   7  -8 -30    0.20    3.89
  -7   8  31    0.03    5.64
   7  -8 -31    4.51    5.53
  -7   8  32    5.81    6.80
   7  -8 -32    0.00    4.98
  -7   8  33    0.00    5.27
   7  -8 -33    3.25    4.30
  -7   8  34    2.94    5.19
   7  -8 -34    7.02    6.23
   7  -8 -35    0.00    2.97
   7  -8 -36    1.46    5.88
  -7   9   1   -0.00    4.72
   7  -9  -1    3.57    5.83
  -7  -9   1    0.00    3.26
  -7   9   2   47.13   12.65
   7  -9  -2   24.50   10.97
  -7   9   3    5.16    5.02
   7  -9  -3    1.33    6.35
  -7   9   4   52.08   14.01
   7  -9  -4   45.20   13.86
  -7   9   5   -0.00    4.50
  -7   9   6   12.44    7.35
  -7   9   7   19.06    9.18
  -7  -9   7   17.72    8.52
  -7   9   8   20.49    9.58
   7  -9  -8   30.75   10.38
  -7  -9   8   38.58   11.10
  -7   9   9   10.46    6.80
   7  -9  -9    4.27    5.30
  -7  -9   9    4.32    5.28
  -7   9  10  150.56   27.10
   7  -9 -10  130.89   24.19
  -7  -9  10  106.63   22.10
   7  -9 -11    3.15    4.96
  -7  -9  11    1.94    4.27
  -7   9  12    0.00    4.18
   7  -9 -12   -0.00    4.08
   7  -9 -12    0.00    5.28
  -7  -9  12   -0.00    4.33
  -7   9  13   -0.00    3.92
   7  -9 -13    9.19    6.17
   7  -9 -13    8.82    7.46
  -7  -9  13    5.21    5.08
   7  -9 -14   79.64   17.23
   7  -9 -14   49.31   16.26
   7  -9 -15    0.00    4.51
  -7   9  16    5.37    5.34
   7  -9 -16    6.23    6.55
  -7   9  17    0.77    4.55
   7  -9 -17    0.00    4.82
  -7   9  18   36.77   11.93
   7  -9 -18   23.39   10.07
  -7   9  19    1.48    4.64
   7  -9 -19    5.00    4.82
  -7   9  20   25.89   10.00
   7  -9 -20    4.33    5.74
  -7   9  21   -0.00    3.11
   7  -9 -21    4.66    5.85
  -7   9  22   -0.00    5.04
   7  -9 -22   -0.00    3.86
  -7   9  23    5.67    6.12
   7  -9 -23   -0.00    4.11
  -7   9  24    9.96    7.98
   7  -9 -24   20.43    8.62
  -7   9  25   -0.00    4.55
   7  -9 -25    2.32    3.47
  -7   9  26    0.19    4.09
   7  -9 -26    5.90    5.56
  -7   9  27   -0.00    5.26
   7  -9 -27    3.52    4.67
  -7   9  28   -0.00    4.99
   7  -9 -28   -0.00    5.02
  -7   9  29    0.00    5.55
   7  -9 -29    1.99    3.98
  -7   9  30   14.58    9.46
   7  -9 -30    4.61    6.74
  -7   9  31   -0.00    5.32
   7  -9 -31    0.92    4.10
  -7   9  32   -0.00    4.71
   7  -9 -32    1.28    4.85
  -7   9  33    3.70    5.25
   7  -9 -33    0.78    4.68
  -7   9  34    6.61    7.41
   7  -9 -34   15.64    7.58
   7  -9 -35   -0.00    4.82
  -7  10   1   11.84    6.91
   7 -10  -1    4.36    5.36
  -7 -10   1   14.77    7.39
  -7  10   2   62.22   15.50
   7 -10  -2   38.33   13.68
  -7 -10   2   58.86   14.70
  -7  10   3    1.41    5.00
   7 -10  -3    0.00    5.11
  -7 -10   3   -0.00    4.84
  -7  10   4    2.81    4.36
   7 -10  -4    0.57    4.62
   7 -10  -4    0.75    5.61
  -7 -10   4   -0.00    3.63
  -7  10   5    5.69    5.79
   7 -10  -5   -0.00    4.20
   7 -10  -5    2.22    5.69
  -7  10   6   70.02   19.63
   7 -10  -6  120.84   21.51
   7 -10  -6  107.20   22.57
  -7  10   7    0.00    5.66
   7 -10  -7    2.14    4.06
   7 -10  -7   -0.00    5.55
   7 -10  -8    9.14    6.08
   7 -10  -8    5.34    6.53
   7 -10  -9   -0.00    5.13
   7 -10  -9    0.00    5.77
  -7 -10   9   -0.00    4.31
   7 -10 -10    1.03    5.30
   7 -10 -10    0.00    6.67
  -7 -10  10    9.67    6.52
   7 -10 -11    8.67    7.88
  -7 -10  11    3.64    5.01
   7 -10 -12   28.95   10.75
  -7  10  13   -0.00    3.68
   7 -10 -13    4.27    5.31
   7 -10 -14    9.46    7.22
   7 -10 -15    1.26    3.88
  -7  10  16   38.69   12.97
   7 -10 -16   26.84   10.61
  -7  10  17    0.00    5.43
   7 -10 -17    3.33    5.00
  -7  10  18   36.72   12.95
   7 -10 -18   38.58   12.52
  -7  10  19    7.94    6.85
   7 -10 -19    4.90    5.46
  -7  10  20   15.81    8.41
   7 -10 -20    3.32    4.26
  -7  10  21    8.40    8.09
   7 -10 -21    4.20    5.95
  -7  10  22   20.27   10.53
   7 -10 -22   34.31   11.36
  -7  10  23   -0.00    5.56
   7 -10 -23    0.80    3.47
  -7  10  24    6.78    6.99
   7 -10 -24    0.00    4.58
  -7  10  25    0.00    5.82
   7 -10 -25   -0.00    4.77
  -7  10  26   14.96    8.78
   7 -10 -26   10.32    6.85
  -7  10  27   -0.00    6.03
   7 -10 -27    0.00    6.11
  -7  10  28    8.14    7.68
   7 -10 -28   13.51    8.11
  -7  10  29   -3.48    7.17
   7 -10 -29    2.21    5.01
  -7  10  30    5.15    6.71
   7 -10 -30    4.22    5.65
  -7  10  31   -0.00    6.04
   7 -10 -31    0.00    4.74
  -7  10  32    3.81    7.28
   7 -10 -32    0.00    5.18
  -7  10  33   -0.00    6.36
  -7  11   1    7.52    6.45
   7 -11  -1    0.00    2.99
   7 -11  -1   -0.00    5.28
  -7 -11   1    2.50    5.00
  -7  11   2    4.54    5.05
   7 -11  -2   12.45    6.21
   7 -11  -2    1.99    5.41
  -7 -11   2    5.32    6.09
  -7  11   3    7.29    5.87
   7 -11  -3    4.33    4.21
   7 -11  -3    7.55    6.32
  -7 -11   3   10.33    6.59
  -7  11   4   25.73   10.10
   7 -11  -4   44.22   11.57
   7 -11  -4   15.53    9.29
  -7 -11   4   34.33   11.04
   7 -11  -5   28.33    9.21
   7 -11  -5    7.75    7.35
  -7 -11   5   10.11    6.67
   7 -11  -6   -0.00    4.23
   7 -11  -6   -0.00    4.55
  -7 -11   6    0.00    2.82
   7 -11  -7   23.06    9.02
   7 -11  -7   -0.00    6.85
  -7 -11   7   15.21    7.70
   7 -11  -8   11.58    7.95
   7 -11  -8   14.98    9.30
   7 -11  -9    0.00    3.82
   7 -11  -9    0.00    4.34
   7 -11 -10   40.19   11.34
   7 -11 -10   11.67    8.65
   7 -11 -11    0.00    4.25
   7 -11 -11    5.04    7.93
   7 -11 -12    0.00    4.19
   7 -11 -13    3.49    4.54
   7 -11 -14   33.77   11.39
   7 -11 -15    0.00    5.58
   7 -11 -16    5.03    7.08
   7 -11 -17    0.64    5.07
   7 -11 -18   19.92    9.05
   7 -11 -19    1.32    5.22
   7 -11 -20   24.03   10.07
   7 -11 -21    0.84    4.48
   7 -11 -22    1.63    4.71
   7 -11 -23    1.06    4.69
  -7  11  24   22.56   10.75
   7 -11 -24   16.45    9.08
  -7  11  25    0.58    5.02
   7 -11 -25    1.64    3.74
  -7  11  26    0.78    5.92
   7 -11 -26    2.60    5.89
  -7  11  27    0.00    5.26
   7 -11 -27   -0.00    5.01
  -7  11  28   -0.00    4.73
   7 -11 -28    1.06    3.65
  -7  11  29    2.24    7.36
   7 -11 -29    0.00    3.48
  -7  11  30    2.61    5.89
  -7  11  31    3.04    6.47
  -7  11  32    3.16    7.09
   7 -12  -1    6.03    5.39
   7 -12  -1    8.79    8.11
  -7 -12   1    6.52    6.23
   7 -12  -2   24.93    8.77
   7 -12  -2    0.00    6.01
  -7 -12   2   26.15    9.81
   7 -12  -3   -0.00    3.13
   7 -12  -3    3.98    6.25
  -7 -12   3    2.14    4.97
   7 -12  -4    2.35    4.45
   7 -12  -4   -0.00    5.19
  -7 -12   4    1.22    4.62
   7 -12  -5    3.78    5.30
   7 -12  -5    0.79    5.71
  -7 -12   5    9.44    6.83
   7 -12  -6   36.60   11.44
   7 -12  -6   18.90   11.79
  -7 -12   6   53.69   13.28
   7 -12  -7   -0.00    4.33
   7 -12  -7    0.62    4.87
  -7 -12   7    0.00    4.40
   7 -12  -8    5.55    6.31
   7 -12  -8   10.99    7.27
  -7 -12   8   11.10    7.02
   7 -12  -9   -0.00    5.84
   7 -12  -9   -0.00    5.75
   7 -12 -10    1.49    5.28
   7 -12 -11    7.14    5.71
   7 -12 -12   33.97   11.79
   7 -12 -13    4.54    5.38
   7 -12 -14    2.92    4.81
   7 -12 -15    3.26    4.51
   7 -12 -16   29.85   10.37
   7 -12 -17    0.33    4.41
   7 -12 -18    8.68    7.21
   7 -12 -19    8.42    6.90
   7 -12 -20    5.04    5.45
   7 -12 -21   -0.00    3.86
   7 -12 -22    5.05    5.88
   7 -12 -23   -0.00    5.15
   7 -12 -24    0.00    4.81
   7 -12 -25    0.85    5.35
   7 -12 -26    6.61    6.21
   7 -13  -1    0.41    3.77
   7 -13  -1    0.25    5.57
  -7 -13   1    1.66    4.39
   7 -13  -2   12.42    6.80
   7 -13  -2    4.76    5.84
  -7 -13   2   14.37    8.03
   7 -13  -3    8.66    6.09
   7 -13  -3   15.29    9.15
  -7 -13   3   12.95    7.63
   7 -13  -4   62.35   14.08
   7 -13  -4   21.74   11.80
  -7 -13   4   39.80   12.21
   7 -13  -5    4.19    4.87
   7 -13  -5    2.48    4.85
  -7 -13   5    7.80    5.99
   7 -13  -6   -0.00    3.80
   7 -13  -6   -0.00    4.18
  -7 -13   6    2.12    4.68
   7 -13  -7   -0.00    4.90
   7 -13  -7   -0.00    7.90
   7 -13  -8    7.33    5.49
   7 -13  -9    8.20    6.82
   7 -13 -10   10.75    6.98
   7 -13 -11    1.11    3.96
   7 -13 -12   -0.00    5.16
   7 -13 -13    3.03    5.04
   7 -13 -14   34.41   11.79
   7 -13 -15   -0.00    4.89
   7 -13 -16    3.43    4.91
   7 -13 -17    1.28    4.20
   7 -13 -18    3.10    4.86
   7 -13 -19   -0.00    3.69
   7 -13 -20    0.15    5.51
   7 -13 -21    4.44    6.06
   7 -13 -22    0.78    5.74
   7 -14  -1    4.74    4.96
   7 -14  -1    1.59    6.92
  -7 -14   1    0.00    4.29
   7 -14  -2   24.14    9.36
   7 -14  -2    4.40    7.00
  -7 -14   2   18.91    8.85
   7 -14  -3    6.32    5.42
   7 -14  -3   -0.00    6.55
  -7 -14   3    0.00    4.43
   7 -14  -4   -5.32    5.92
   7 -14  -4   -0.00    6.03
  -7 -14   4    4.06    5.11
   7 -14  -5   -0.00    4.09
   7 -14  -5   -0.00    6.51
   7 -14  -6   12.46    7.38
   7 -14  -7   41.24   12.79
   7 -14  -8    0.55    4.25
   7 -14  -9    1.16    3.69
   7 -14 -10    6.32    5.42
   7 -14 -11    5.46    5.43
   7 -14 -12    0.00    4.86
   7 -14 -13    0.17    3.55
   7 -14 -14    0.00    4.34
   7 -14 -15    1.31    5.10
   7 -14 -16    1.86    4.52
   7 -14 -17    1.27    5.42
   7 -14 -18    5.53    5.24
   7 -14 -19    0.00    5.97
   7 -15  -1   -0.00    4.12
   7 -15  -1   -0.00    6.56
  -7 -15   1    7.43    6.86
   7 -15  -2   -0.00    3.51
   7 -15  -2    4.49    6.71
  -7 -15   2    2.84    5.24
   7 -15  -3   13.89    8.05
   7 -15  -4    5.45    4.64
   7 -15  -5   -0.00    3.71
   7 -15  -6    6.08    6.23
   7 -15  -7    2.13    4.57
   7 -15  -8   16.63    8.44
   7 -15  -9    2.40    4.31
   7 -15 -10    1.61    4.82
   7 -15 -11    4.94    4.65
   7 -15 -12    4.02    5.58
   7 -15 -13    0.00    5.09
   7 -15 -14    1.48    4.94
   7 -15 -15    8.36    7.44
   7 -16  -1    6.25    6.26
   7 -16  -2   -0.00    4.66
   7 -16  -3    2.13    4.77
   7 -16  -4    2.16    4.52
   7 -16  -5   -0.00    4.78
   7 -16  -6    1.74    4.74
   7 -16  -7    9.95    6.83
   7 -16  -8    5.76    5.53
   7 -16  -9    0.83    3.89
   7 -16 -10    0.00    4.71
   7 -16 -11    0.35    3.84
   7 -17  -1   -0.00    3.59
   7 -17  -2   -1.06    3.97
   7 -17  -3    4.66    4.49
   7 -17  -4   -0.00    4.41
   7 -17  -5    1.63    4.91
   7 -17  -6    1.74    3.82
   7 -18  -1   -0.00    4.09
  -6   0   1   -0.00    3.74
  -6   0   1    1.55    3.31
   6   0  -1   -0.00    2.79
   6   0  -1    4.76    4.63
  -6   0   2  339.38   49.09
  -6   0   2  354.46   50.30
   6   0  -2  346.00   49.49
   6   0  -2  360.30   50.87
  -6   0   3   -0.00    3.96
  -6   0   3    0.70    4.12
   6   0  -3    1.78    3.60
   6   0  -3    0.00    4.67
  -6   0   4   23.69    7.30
  -6   0   4   33.37    9.04
   6   0  -4   11.51    6.13
   6   0  -4   37.74    9.54
  -6   0   5   -0.00    4.18
  -6   0   5   -0.00    3.92
   6   0  -5    0.73    3.63
   6   0  -5   -0.00    4.60
  -6   0   6 1226.77  175.04
  -6   0   6 1489.64  177.93
   6   0  -6 1336.33  175.79
   6   0  -6 1469.71  177.86
  -6   0   7   -0.00    2.96
  -6   0   7   -0.00    3.43
   6   0  -7   -0.00    3.09
   6   0  -7    0.91    3.41
  -6   0   8   14.82    6.21
  -6   0   8   48.99   10.49
   6   0  -8   36.97    8.09
   6   0  -8   19.41    7.39
  -6   0   9    1.35    2.80
  -6   0   9   -0.00    4.03
   6   0  -9   -0.00    3.04
   6   0  -9   -0.00    2.42
  -6   0  10  189.98   27.47
  -6   0  10  232.27   30.47
   6   0 -10  130.95   25.88
   6   0 -10  204.78   29.43
  -6   0  11    0.97    2.90
  -6   0  11    1.41    3.98
   6   0 -11   -0.00    2.67
   6   0 -11   -0.00    3.55
  -6   0  12  352.39   45.34
  -6   0  12  275.84   45.49
   6   0 -12  310.86   44.15
  -6   0  13    0.69    2.08
  -6   0  13   -0.00    3.13
   6   0 -13    0.67    2.40
   6   0 -13    0.00    3.64
  -6   0  14   93.73   15.92
  -6   0  14   78.16   16.25
   6   0 -14   70.63   14.15
   6   0 -14   79.52   15.94
  -6   0  15   -0.00    3.08
  -6   0  15    2.36    2.84
   6   0 -15    0.08    2.77
  -6   0  16  267.39   41.40
  -6   0  16  303.01   43.26
  -6   0  17   -0.00    3.10
  -6   0  17    2.75    4.43
   6   0 -17   -0.00    2.51
  -6   0  18  196.79   32.32
  -6   0  18  207.92   33.27
   6   0 -18  221.23   31.21
   6   0 -18  198.54   32.40
  -6   0  19    0.00    3.49
   6   0 -19    0.83    2.81
  -6   0  20    0.85    4.07
   6   0 -20    0.00    2.78
  -6   0  21   -0.00    4.06
  -6   0  22   87.63   19.04
   6   0 -22  119.96   19.58
  -6   0  23   -0.00    3.93
   6   0 -23    1.99    4.09
   6   0 -24    1.42    3.42
   6   0 -25   -0.00    2.71
   6   0 -26   45.52   11.21
  -6   0  33    0.00    3.47
  -6   0  34   -0.00    4.18
  -6   0  35    1.85    3.61
  -6   0  36   10.83    5.78
  -6   0  37   -0.00    4.38
  -6   0  38    4.50    4.96
  -6   1   1    3.74    3.84
  -6   1   1   11.06    5.79
   6  -1  -1    1.01    4.16
   6  -1  -1    4.11    4.96
   6   1  -1   -0.00    3.68
   6   1  -1    4.98    4.38
  -6  -1   1   11.89    6.08
  -6  -1   1   10.49    5.53
  -6   1   2  637.03   81.45
  -6   1   2  615.90   82.61
   6  -1  -2  618.96   81.56
   6  -1  -2  588.05   82.72
   6   1  -2  573.62   81.39
   6   1  -2  589.73   82.60
  -6  -1   2  501.39   80.72
  -6  -1   2  778.60   84.04
  -6   1   3   43.33    9.50
  -6   1   3   39.95   10.53
   6  -1  -3   52.09   10.39
   6  -1  -3   27.87    9.49
   6   1  -3   37.36    9.59
   6   1  -3   43.01   10.84
  -6  -1   3   41.09    9.87
  -6  -1   3   32.47    9.54
  -6   1   4  754.18  108.10
  -6   1   4  763.32  109.60
   6  -1  -4  838.34  108.82
   6  -1  -4  805.53  110.27
   6   1  -4  891.74  109.60
   6   1  -4 1108.64  112.56
  -6  -1   4  828.26  108.90
  -6  -1   4  719.67  109.09
  -6   1   5  131.87   20.06
  -6   1   5  120.27   21.05
   6  -1  -5  126.64   20.15
   6  -1  -5  100.59   20.48
   6   1  -5  111.91   19.98
   6   1  -5  122.02   21.10
  -6  -1   5  108.98   19.47
  -6  -1   5  128.30   21.38
  -6   1   6   90.13   16.22
  -6   1   6   75.68   16.95
   6  -1  -6  102.47   16.76
   6  -1  -6  107.91   18.57
   6   1  -6  107.71   17.34
   6   1  -6  105.34   18.23
  -6  -1   6   86.03   16.05
  -6  -1   6   76.41   16.62
  -6   1   7  221.74   34.79
  -6   1   7  247.05   36.99
   6  -1  -7  217.99   34.67
   6  -1  -7  213.16   36.13
   6   1  -7  254.07   35.85
   6   1  -7  263.34   36.91
  -6  -1   7  261.91   35.55
  -6  -1   7  254.40   36.89
  -6   1   8  636.43   97.22
  -6   1   8  742.29   99.80
   6  -1  -8  771.91   97.95
   6  -1  -8  846.12  100.85
   6   1  -8  855.27   99.05
   6   1  -8  708.52   98.86
  -6  -1   8  660.32   97.10
  -6  -1   8  783.42   99.77
  -6   1   9    6.20    3.82
  -6   1   9    9.77    5.43
   6  -1  -9    3.57    3.84
   6  -1  -9   15.89    6.76
   6   1  -9    4.58    3.94
   6   1  -9   11.08    5.50
  -6  -1   9    5.94    3.55
  -6  -1   9   15.71    6.59
  -6   1  10  126.09   19.83
  -6   1  10   92.84   19.50
   6  -1 -10  115.55   18.71
   6  -1 -10  108.71   20.26
   6   1 -10  121.59   19.23
   6   1 -10  119.25   19.84
  -6  -1  10   99.60   18.01
  -6  -1  10  106.30   19.74
  -6   1  11   19.94    6.45
  -6   1  11   10.34    5.78
   6  -1 -11   21.59    5.85
   6  -1 -11    5.96    5.59
   6   1 -11   17.41    6.02
   6   1 -11   10.36    5.70
  -6  -1  11   11.64    4.90
  -6  -1  11   19.90    7.09
  -6   1  12  341.91   44.51
  -6   1  12  290.55   44.67
   6  -1 -12  299.77   42.67
   6  -1 -12  234.37   43.61
   6   1 -12  321.54   43.13
  -6  -1  12  302.24   42.75
  -6  -1  12  326.07   44.93
  -6   1  13   50.31   12.10
  -6   1  13   90.15   15.69
   6  -1 -13   51.88   11.43
   6  -1 -13   57.09   13.25
   6   1 -13   75.08   12.63
  -6  -1  13   47.40   12.30
  -6   1  14  149.81   27.40
  -6   1  14  159.01   28.62
   6  -1 -14  196.25   27.33
   6  -1 -14  163.12   28.47
   6   1 -14  207.10   27.61
  -6  -1  14  181.54   27.16
  -6  -1  14  164.36   28.25
  -6   1  15    4.91    4.74
  -6   1  15    2.32    4.76
   6  -1 -15   12.30    4.83
   6  -1 -15    7.94    4.86
   6   1 -15   14.16    5.34
   6   1 -15    2.82    4.14
  -6  -1  15   14.68    5.33
  -6  -1  15   10.15    5.62
  -6   1  16    7.10    4.68
  -6   1  16    0.55    3.65
   6  -1 -16    2.43    3.07
   6  -1 -16    2.39    4.22
   6   1 -16    4.90    4.08
   6   1 -16    3.14    4.17
  -6  -1  16    4.60    3.62
  -6  -1  16    5.84    5.28
  -6   1  17   10.27    5.77
  -6   1  17   11.43    6.51
   6  -1 -17    6.21    5.76
   6   1 -17    8.25    4.36
   6   1 -17    2.34    3.48
  -6  -1  17    4.83    4.17
  -6  -1  17   14.19    6.96
  -6   1  18  211.33   34.40
  -6   1  18  221.66   35.52
   6   1 -18  207.34   32.04
   6   1 -18  248.28   34.14
  -6  -1  18  209.61   33.13
  -6   1  19    0.56    4.22
   6   1 -19   23.79    6.36
  -6  -1  19   24.82    7.42
  -6   1  20   -0.00    4.18
   6   1 -20    0.00    2.94
  -6  -1  20   -0.00    3.22
  -6   1  21    2.54    4.14
   6  -1 -21    4.24    3.79
   6   1 -21    2.81    3.31
  -6  -1  21   -0.00    3.60
  -6   1  22    3.41    4.20
   6  -1 -22   18.61    6.57
   6   1 -22   13.72    5.21
  -6  -1  22    8.60    5.59
   6  -1 -23    9.18    5.54
   6   1 -23    7.05    4.77
  -6  -1  23    8.11    5.32
   6  -1 -24   31.22    8.76
   6   1 -24   42.57    9.63
  -6  -1  24   18.75    7.86
   6  -1 -25    0.77    3.94
   6   1 -25    0.00    2.80
   6  -1 -26    5.68    3.95
  -6   1  31    0.43    2.90
  -6   1  32   -0.00    3.65
  -6   1  33    6.21    4.82
  -6   1  34   15.53    7.31
  -6  -1  34   15.88    6.27
  -6   1  35    3.72    4.66
  -6  -1  35    2.05    3.19
  -6   1  36   10.62    6.67
  -6  -1  36    8.42    5.13
  -6   1  37   -0.00    4.01
  -6  -1  37   -0.00    3.72
  -6   1  38    3.75    4.87
  -6  -1  38    8.08    5.39
  -6   2   1    6.59    4.75
  -6   2   1    5.63    4.81
   6  -2  -1    8.15    4.54
   6  -2  -1    6.57    5.44
   6   2  -1    2.71    3.37
   6   2  -1    6.03    4.89
  -6  -2   1   11.03    6.33
  -6  -2   1    2.86    4.23
  -6   2   2   16.42    5.61
  -6   2   2    8.14    5.25
   6  -2  -2   13.56    5.96
   6  -2  -2    8.62    6.24
   6   2  -2    9.25    5.12
   6   2  -2   16.70    7.01
  -6  -2   2    9.80    5.80
  -6  -2   2   22.00    7.03
  -6   2   3    9.83    4.42
  -6   2   3    5.33    5.65
   6  -2  -3   12.71    5.15
   6  -2  -3    4.24    4.93
   6   2  -3    5.75    5.21
   6   2  -3   -0.00    4.57
  -6  -2   3   10.14    6.11
  -6  -2   3    2.03    4.07
  -6   2   4   57.83   12.96
  -6   2   4   88.91   15.89
   6  -2  -4   59.57   12.79
   6  -2  -4   68.72   14.59
   6   2  -4   65.21   13.55
   6   2  -4   78.18   15.00
  -6  -2   4   72.16   14.13
  -6  -2   4   76.40   14.69
  -6   2   5   17.17    5.98
  -6   2   5   21.59    7.79
   6  -2  -5   15.66    5.80
   6  -2  -5   16.88    7.23
   6   2  -5   22.81    7.15
   6   2  -5    8.58    5.71
  -6  -2   5   15.42    5.97
  -6  -2   5   18.66    6.71
  -6   2   6  334.39   48.65
  -6   2   6  334.02   50.04
   6  -2  -6  395.56   49.05
   6  -2  -6  344.76   50.46
   6   2  -6  351.14   49.02
   6   2  -6  366.78   50.07
  -6  -2   6  328.41   48.44
  -6  -2   6  310.39   49.16
  -6   2   7   53.16   12.06
  -6   2   7   52.35   13.01
   6  -2  -7   77.38   12.93
   6  -2  -7   46.29   12.82
   6   2  -7   53.73   12.16
   6   2  -7   64.55   13.27
  -6  -2   7   80.24   13.16
  -6  -2   7   56.28   12.76
  -6   2   8   17.80    6.02
  -6   2   8    8.33    5.53
   6  -2  -8   12.31    5.03
   6  -2  -8   15.52    6.44
   6   2  -8   18.06    6.00
   6   2  -8   12.06    5.48
  -6  -2   8   13.49    5.32
  -6  -2   8   14.13    6.56
  -6   2   9    2.47    2.95
  -6   2   9   -0.00    3.33
   6  -2  -9    0.08    2.67
   6  -2  -9    0.00    4.46
   6   2  -9    0.00    2.94
   6   2  -9    0.70    3.18
  -6  -2   9    2.66    3.26
  -6  -2   9    1.87    4.58
  -6   2  10  272.64   42.41
  -6   2  10  333.23   44.85
   6  -2 -10  271.58   41.33
   6  -2 -10  254.99   43.40
   6   2 -10  267.93   41.67
  -6  -2  10  341.39   42.21
  -6  -2  10  325.84   43.95
  -6   2  11  243.85   38.89
  -6   2  11  261.91   40.24
   6  -2 -11  258.39   37.93
   6  -2 -11  209.33   39.20
   6   2 -11  274.75   38.56
  -6  -2  11  300.12   38.29
  -6  -2  11  291.49   40.07
  -6   2  12   97.60   18.24
  -6   2  12   93.30   18.88
   6  -2 -12  115.30   17.75
   6  -2 -12  104.68   19.82
   6   2 -12  102.33   17.65
  -6  -2  12   96.29   16.80
  -6  -2  12   91.29   18.12
  -6   2  13    6.62    4.75
  -6   2  13    5.48    5.08
   6  -2 -13   15.79    6.90
   6   2 -13   10.41    5.02
   6   2 -13    3.73    3.76
  -6  -2  13    3.55    3.19
  -6  -2  13   11.49    5.38
  -6   2  14  126.06   20.86
  -6   2  14  103.29   20.27
   6  -2 -14  102.20   20.31
   6   2 -14   95.35   17.95
   6   2 -14  108.36   18.78
  -6  -2  14  118.60   18.44
  -6   2  15   45.09   11.29
  -6   2  15   35.88   10.68
   6  -2 -15   37.07   10.70
   6   2 -15   50.67    9.95
   6   2 -15   36.87    9.58
  -6  -2  15   32.67    8.53
  -6   2  16   65.68   14.84
  -6   2  16   74.98   16.12
   6  -2 -16   56.94   14.34
   6   2 -16   72.04   13.32
   6   2 -16   57.21   12.72
  -6  -2  16   78.09   13.45
  -6   2  17   23.29    8.52
  -6   2  17   23.92    8.40
   6  -2 -17   13.39    7.35
   6   2 -17   19.94    6.43
   6   2 -17   19.82    6.46
  -6  -2  17   23.76    6.73
  -6   2  18    8.43    5.58
  -6   2  18   14.71    7.49
   6  -2 -18   25.49    8.56
   6   2 -18   25.07    6.71
  -6  -2  18   18.97    6.36
  -6   2  19   17.25    7.61
   6   2 -19   20.41    6.28
  -6  -2  19   11.59    5.83
  -6   2  20  158.84   28.91
   6  -2 -20  210.61   29.52
   6   2 -20  178.77   26.34
  -6  -2  20  142.29   26.21
  -6   2  21    0.00    4.23
   6  -2 -21    6.54    5.13
   6   2 -21    2.15    3.15
  -6  -2  21    4.04    4.15
   6  -2 -22   26.35    8.88
  -6  -2  22   33.33    9.28
  -6  -2  23    0.00    3.47
  -6  -2  24   13.51    6.22
   6  -2 -28   23.50    8.17
   6  -2 -29    5.54    4.27
  -6   2  30    9.59    5.44
  -6   2  31   -0.00    4.27
  -6   2  32   22.83    8.14
  -6   2  33    8.41    5.61
  -6   2  34    0.96    4.05
  -6   2  35    0.39    4.24
  -6  -2  35    0.00    2.83
  -6   2  36   15.56    7.16
  -6  -2  36   17.43    6.59
  -6   2  37    1.00    4.14
  -6  -2  37   -0.00    2.32
  -6  -2  38    1.82    3.68
  -6   3   1    1.32    3.32
  -6   3   1    1.51    3.92
   6  -3  -1    2.40    2.93
   6  -3  -1    1.03    4.37
   6   3  -1    5.91    4.67
   6   3  -1    2.51    4.74
  -6  -3   1    4.00    4.72
  -6  -3   1    2.60    3.71
  -6   3   2  156.86   23.22
  -6   3   2  156.50   24.54
   6  -3  -2  130.85   22.29
   6  -3  -2  130.65   23.98
   6   3  -2  125.76   22.47
   6   3  -2  130.99   23.53
  -6  -3   2  139.87   23.80
  -6  -3   2  153.40   24.29
  -6   3   3  123.10   22.71
  -6   3   3  158.67   25.11
   6  -3  -3  163.49   23.63
   6  -3  -3  109.56   23.59
   6   3  -3  125.87   22.90
   6   3  -3  145.50   24.56
  -6  -3   3  221.76   26.70
  -6  -3   3  149.16   24.49
  -6   3   4   39.23    9.71
  -6   3   4   44.98   10.93
   6  -3  -4   44.57    9.69
   6  -3  -4   40.13   10.81
   6   3  -4   50.57   10.54
   6   3  -4   25.21    8.94
  -6  -3   4   47.48   10.85
  -6  -3   4   42.71   10.48
  -6   3   5    5.92    4.62
  -6   3   5    7.07    4.99
   6  -3  -5    6.22    4.33
   6  -3  -5   14.53    6.96
   6   3  -5    5.78    4.03
   6   3  -5    9.79    4.89
  -6  -3   5    6.02    5.29
  -6  -3   5   15.68    6.22
  -6   3   6   18.90    6.60
  -6   3   6   13.83    6.89
   6  -3  -6   11.33    4.91
   6  -3  -6   24.94    8.10
   6   3  -6   17.55    6.36
   6   3  -6   16.01    6.10
  -6  -3   6   18.20    6.85
  -6  -3   6   17.37    6.99
  -6   3   7   14.63    6.85
  -6   3   7   15.06    7.38
   6  -3  -7   20.07    6.23
   6  -3  -7   22.35    8.06
   6   3  -7   12.69    5.52
   6   3  -7   33.26    8.46
  -6  -3   7   12.33    5.55
  -6  -3   7   16.96    6.88
  -6   3   8  423.33   56.35
  -6   3   8  357.32   56.10
   6  -3  -8  418.14   54.83
   6  -3  -8  423.08   58.03
   6   3  -8  404.22   55.10
  -6  -3   8  362.38   54.30
  -6  -3   8  380.89   55.64
  -6   3   9   66.63   12.98
  -6   3   9   88.28   15.26
   6  -3  -9   86.42   15.47
   6   3  -9   70.07   12.25
  -6  -3   9   23.03    8.85
  -6  -3   9   61.54   12.58
  -6   3  10   27.98    8.96
  -6   3  10   41.13   10.78
   6  -3 -10   26.52    9.60
   6   3 -10   30.99    8.38
  -6  -3  10   35.85    8.34
  -6  -3  10   31.14    8.91
  -6   3  11   13.91    6.06
  -6   3  11   15.75    7.03
   6  -3 -11   16.33    7.44
   6   3 -11   10.24    4.96
   6   3 -11    8.09    4.94
  -6  -3  11   12.60    4.79
  -6  -3  11   12.36    5.96
  -6   3  12   62.31   14.32
  -6   3  12   79.30   15.86
   6  -3 -12   56.94   14.76
   6   3 -12   69.37   13.45
   6   3 -12   86.77   14.45
  -6  -3  12   66.03   12.73
  -6   3  13  157.84   25.04
  -6   3  13  140.85   24.84
   6  -3 -13  110.67   23.46
   6   3 -13  137.98   22.23
   6   3 -13  135.38   22.12
  -6  -3  13  140.59   21.65
  -6   3  14  178.48   31.21
  -6   3  14  180.69   31.58
   6  -3 -14  177.31   31.71
   6   3 -14  161.56   28.63
   6   3 -14  210.35   29.75
  -6  -3  14  242.45   29.62
  -6   3  15   17.43    7.15
  -6   3  15   22.60    8.44
   6  -3 -15   17.81    7.35
   6   3 -15    5.89    4.23
   6   3 -15   20.66    6.61
  -6  -3  15   19.73    5.66
  -6   3  16   20.18    8.10
  -6   3  16    7.12    6.82
   6  -3 -16   12.57    7.53
   6   3 -16   31.69    7.66
   6   3 -16   17.57    6.02
  -6  -3  16   24.73    6.37
  -6  -3  16   29.16    8.27
  -6   3  17   83.47   17.78
  -6   3  17   99.14   19.13
   6  -3 -17   85.64   18.32
   6   3 -17   83.33   15.22
   6   3 -17   80.64   14.46
  -6  -3  17   68.00   14.15
  -6  -3  17   91.66   16.90
  -6   3  18  106.20   22.92
  -6   3  18  134.16   24.62
   6   3 -18  152.86   21.82
  -6  -3  18  123.82   20.71
  -6  -3  18  121.01   22.05
   6  -3 -19   64.41   13.79
   6   3 -19   60.95   11.78
  -6  -3  19   43.84   10.69
  -6  -3  20    5.48    3.73
  -6  -3  21    0.87    3.22
  -6  -3  22   62.90   12.92
  -6  -3  23   14.04    5.70
   6  -3 -25    7.26    4.87
   6  -3 -26    3.60    4.40
   6  -3 -27   -0.00    3.59
  -6   3  28   19.33    8.30
   6  -3 -28   30.44    9.39
  -6   3  29    9.06    5.70
   6  -3 -29    9.99    5.87
  -6   3  30   27.01    9.19
   6  -3 -30   21.71    8.62
  -6   3  31    0.29    3.83
  -6   3  32    4.06    4.25
  -6   3  33    0.48    4.95
  -6   3  34   21.70    8.55
  -6   3  35   -0.00    4.80
  -6   3  36   -0.00    4.88
  -6  -3  36    4.31    3.69
  -6   3  37    1.08    4.47
  -6  -3  37    0.72    2.21
  -6  -3  38    0.76    3.45
  -6   4   1  179.06   26.84
  -6   4   1  163.54   27.22
   6  -4  -1  159.56   25.70
   6  -4  -1  162.04   27.76
   6   4  -1  176.27   26.64
  -6  -4   1  142.42   26.40
  -6  -4   1  184.89   28.15
  -6   4   2    7.36    4.56
  -6   4   2   12.43    5.84
   6  -4  -2    0.37    2.90
   6  -4  -2   11.20    5.97
   6   4  -2   15.15    5.71
   6   4  -2   10.11    5.30
  -6  -4   2    6.70    5.55
  -6  -4   2   10.45    5.82
  -6   4   3    5.55    4.41
  -6   4   3    0.00    4.54
   6  -4  -3    7.25    4.22
   6  -4  -3    9.47    6.58
   6   4  -3    3.78    3.86
   6   4  -3    3.21    4.11
  -6  -4   3    2.70    3.98
  -6  -4   3    5.93    5.18
  -6   4   4   14.79    6.12
  -6   4   4   30.06    8.92
   6  -4  -4   23.71    8.50
   6   4  -4   19.04    6.13
   6   4  -4   28.36    8.39
  -6  -4   4    9.84    6.21
  -6  -4   4   11.01    6.34
  -6   4   5  285.31   39.31
  -6   4   5  297.15   40.48
   6  -4  -5  236.12   39.58
   6   4  -5  235.96   37.35
   6   4  -5  210.43   37.71
  -6  -4   5  316.37   39.94
  -6  -4   5  256.05   38.83
  -6   4   6  267.89   40.66
  -6   4   6  285.02   41.64
   6  -4  -6  277.55   42.23
   6   4  -6  300.27   40.02
  -6  -4   6  267.35   40.15
  -6  -4   6  237.88   39.84
  -6   4   7   78.46   15.44
  -6   4   7   56.62   14.29
   6  -4  -7   94.49   17.76
   6   4  -7   87.73   14.65
  -6  -4   7   68.44   14.03
  -6  -4   7   59.57   13.97
  -6   4   8    3.48    4.42
  -6   4   8    2.57    4.57
   6  -4  -8    0.00    4.65
   6   4  -8    7.32    4.13
  -6  -4   8   12.68    5.58
  -6  -4   8    6.10    4.65
  -6   4   9   80.07   15.08
  -6   4   9   92.67   16.29
   6  -4  -9   71.79   15.64
   6   4  -9   72.89   13.18
   6   4  -9   48.86   11.98
  -6  -4   9   60.46   12.68
  -6  -4   9   46.39   12.23
  -6   4  10   27.86    8.47
  -6   4  10   35.66    9.87
   6  -4 -10   26.71    9.46
   6   4 -10    3.72    4.40
   6   4 -10   35.32    8.19
  -6  -4  10   25.62    7.02
  -6  -4  10   37.07    8.64
  -6   4  11  122.70   25.22
  -6   4  11  138.35   26.00
   6  -4 -11  127.72   26.10
   6   4 -11  152.40   24.29
   6   4 -11  152.02   24.27
  -6  -4  11  227.27   25.95
  -6   4  12  131.49   23.26
  -6   4  12  130.89   23.50
   6  -4 -12  121.73   23.56
   6   4 -12  115.33   20.23
   6   4 -12  128.21   20.61
  -6  -4  12  123.26   20.14
  -6   4  13   47.18   12.29
  -6   4  13   40.61   11.72
   6  -4 -13   54.73   13.28
   6   4 -13   61.11   11.22
   6   4 -13   47.35   10.17
  -6  -4  13   34.50    8.93
  -6   4  14    0.00    4.52
  -6   4  14    0.00    4.41
   6  -4 -14    0.00    4.14
   6   4 -14   -0.00    3.55
   6   4 -14   -0.00    2.66
  -6  -4  14    0.00    2.41
  -6  -4  14    2.73    3.50
  -6   4  15  116.03   23.61
  -6   4  15  134.05   24.75
   6  -4 -15  130.15   24.81
   6   4 -15  124.72   21.17
   6   4 -15  156.86   21.64
  -6  -4  15  127.00   20.55
  -6  -4  15  124.11   22.32
  -6   4  16  137.47   26.42
   6  -4 -16  125.91   26.15
   6   4 -16  163.97   23.96
   6   4 -16  162.90   23.05
  -6  -4  16  145.67   22.71
  -6  -4  16  132.41   24.18
  -6   4  17   14.06    7.98
   6  -4 -17    0.00    4.37
   6   4 -17    9.84    4.77
  -6  -4  17    9.17    4.33
  -6  -4  17   15.67    6.19
   6   4 -18   74.11   13.54
  -6  -4  18   64.19   12.40
  -6  -4  19  106.74   17.85
  -6  -4  20  125.10   20.48
   6  -4 -21    6.81    5.31
  -6  -4  21   12.95    5.08
   6  -4 -22   12.03    5.91
   6  -4 -23    0.35    3.16
   6  -4 -24    1.21    3.85
   6  -4 -25    4.36    4.95
  -6   4  26   23.98    8.65
   6  -4 -26   18.32    7.76
  -6   4  27   10.02    7.29
   6  -4 -27    7.33    5.38
  -6   4  28    8.60    5.99
   6  -4 -28   15.10    7.33
  -6   4  29   -0.00    2.63
   6  -4 -29    3.26    4.41
  -6   4  30   11.87    7.30
   6  -4 -30   18.38    7.75
  -6   4  31    0.56    4.14
   6  -4 -31    2.33    3.35
  -6   4  32   21.45    8.40
   6  -4 -32   12.82    7.26
  -6   4  33    6.68    5.80
  -6   4  34   -0.00    4.75
  -6   4  35    5.72    5.66
  -6   4  36    0.00    5.35
  -6   4  37   11.95    6.89
  -6  -4  37    6.61    4.40
  -6  -4  38    5.81    3.88
  -6   5   1   11.78    5.94
  -6   5   1   12.57    6.51
   6  -5  -1   12.56    6.26
   6   5  -1   13.29    5.58
   6   5  -1   11.64    6.74
  -6  -5   1    8.97    5.81
  -6  -5   1   22.82    7.72
  -6   5   2  116.68   19.13
   6  -5  -2  163.09   22.78
   6   5  -2   81.75   16.50
   6   5  -2   83.81   17.44
  -6  -5   2   71.57   16.65
  -6   5   3  128.14   21.16
  -6   5   3  121.70   21.37
   6  -5  -3   91.10   20.49
   6   5  -3  104.02   19.24
   6   5  -3  118.78   21.01
  -6  -5   3  123.41   21.11
  -6  -5   3  118.74   21.05
  -6   5   4  111.80   21.61
  -6   5   4  152.62   23.72
   6  -5  -4  106.05   22.52
   6   5  -4  160.21   22.36
   6   5  -4  123.35   22.14
  -6  -5   4  132.12   22.45
  -6  -5   4  110.93   21.80
  -6   5   5    7.07    4.33
  -6   5   5    4.43    5.04
   6  -5  -5    3.58    4.55
   6   5  -5    2.64    2.74
   6   5  -5    0.89    3.73
  -6  -5   5    0.00    3.55
  -6  -5   5    0.00    3.75
  -6   5   6    3.05    4.18
  -6   5   6    3.99    5.01
   6  -5  -6    5.29    6.05
   6   5  -6    3.23    3.50
  -6  -5   6    3.40    4.45
  -6  -5   6    3.84    4.70
  -6   5   7   49.39   13.38
   6  -5  -7   69.45   15.85
   6   5  -7   73.46   13.10
  -6  -5   7   65.93   13.39
  -6  -5   7   57.39   13.26
  -6   5   8   65.76   14.59
  -6   5   8   85.37   16.04
   6  -5  -8   47.94   13.79
   6   5  -8   57.50   12.24
   6   5  -8   69.63   13.49
  -6  -5   8   60.93   13.02
  -6  -5   8   61.81   13.53
  -6   5   9   89.42   18.63
  -6   5   9   98.48   19.37
   6  -5  -9  129.38   21.94
   6   5  -9   98.21   16.95
   6   5  -9  107.47   17.86
  -6  -5   9   77.21   16.68
  -6  -5   9   93.18   17.99
  -6   5  10   43.06   12.15
  -6   5  10   61.11   13.71
   6  -5 -10   47.08   12.78
   6   5 -10   43.02   10.18
   6   5 -10   50.75   10.92
  -6  -5  10   52.44   11.16
  -6   5  11    4.98    5.25
  -6   5  11    0.00    4.23
   6  -5 -11    0.00    3.75
   6   5 -11    0.55    2.44
   6   5 -11    3.82    3.69
  -6  -5  11    0.00    2.53
  -6   5  12   11.02    6.80
   6  -5 -12    1.09    4.10
   6   5 -12    8.13    4.36
   6   5 -12    3.71    3.32
  -6  -5  12    7.89    4.62
  -6   5  13  294.75   43.58
   6  -5 -13  293.76   44.09
   6   5 -13  255.58   38.99
   6   5 -13  237.52   38.36
  -6  -5  13  267.89   39.00
  -6  -5  13  345.61   42.08
  -6   5  14  317.75   41.23
   6  -5 -14  252.58   39.96
   6   5 -14  330.42   36.62
   6   5 -14  154.55   32.82
  -6  -5  14  250.64   34.86
  -6  -5  14  281.92   37.23
  -6   5  15    2.20    5.36
   6  -5 -15   -0.00    5.59
   6   5 -15    0.00    3.42
   6   5 -15    1.04    2.58
  -6  -5  15   -0.00    2.45
  -6  -5  15    1.03    3.25
  -6   5  16   22.82    8.78
   6  -5 -16   14.39    7.82
   6   5 -16   12.43    5.17
  -6  -5  16   14.17    4.98
  -6   5  17    2.32    3.84
  -6   5  17    0.76    5.14
   6  -5 -17    1.13    4.60
   6   5 -17    3.37    3.36
  -6  -5  17    0.41    2.39
   6  -5 -18  108.94   20.55
  -6  -5  18  103.58   17.31
   6  -5 -19   46.86   11.69
  -6  -5  19   37.71    8.55
   6  -5 -20   14.85    7.42
  -6  -5  20   21.48    6.10
   6  -5 -21    1.65    3.77
   6  -5 -22   -0.00    3.71
  -6   5  23   40.77   12.60
   6  -5 -23   54.71   13.50
  -6   5  24   19.14    8.46
   6  -5 -24   22.31    8.41
  -6   5  25    7.53    6.15
   6  -5 -25   15.63    7.22
  -6   5  26    4.48    5.03
   6  -5 -26    2.86    4.66
  -6   5  27   -0.00    4.54
   6  -5 -27    0.63    3.39
  -6   5  28   12.12    7.07
   6  -5 -28    8.00    5.84
  -6   5  29   11.02    6.41
   6  -5 -29   12.89    6.98
  -6   5  30   15.26    7.84
   6  -5 -30    9.04    6.00
  -6   5  31    1.67    4.84
   6  -5 -31    0.00    4.65
  -6   5  32   -0.00    3.84
   6  -5 -32    0.50    3.91
  -6   5  33   17.80    9.08
   6  -5 -33    9.95    6.70
  -6   5  34    0.00    5.11
  -6   5  35   11.16    7.70
  -6   5  36   -0.00    4.72
  -6  -5  38    0.66    2.59
  -6   6   1  140.38   25.44
   6  -6  -1  155.77   27.15
   6   6  -1  130.11   25.47
  -6  -6   1  152.82   26.01
  -6  -6   1  193.77   27.89
  -6   6   2   23.94    8.24
   6  -6  -2   23.18    9.51
   6   6  -2   21.55    7.55
   6   6  -2   47.00   11.14
  -6  -6   2   35.89    9.79
  -6  -6   2   31.72    9.47
  -6   6   3    4.13    4.51
   6  -6  -3    0.00    5.33
   6   6  -3    7.72    4.48
   6   6  -3    5.01    3.71
  -6  -6   3    2.41    4.19
  -6  -6   3    6.01    4.99
  -6   6   4    3.49    4.38
   6  -6  -4   20.47    8.31
   6   6  -4   12.64    5.23
   6   6  -4   21.99    7.18
  -6  -6   4   17.67    6.86
  -6  -6   4   20.51    7.36
  -6   6   5  114.68   22.95
  -6   6   5  151.22   24.38
   6  -6  -5  128.91   24.45
   6   6  -5  131.78   21.85
   6   6  -5  164.36   24.19
  -6  -6   5  107.54   21.68
  -6   6   6  100.27   19.49
  -6   6   6  112.25   19.94
   6  -6  -6  109.28   20.92
   6   6  -6   96.58   17.19
  -6  -6   6   82.26   17.23
  -6  -6   6   88.64   17.99
  -6   6   7   67.71   16.09
  -6   6   7  106.34   18.08
   6  -6  -7   49.32   15.10
   6   6  -7   78.41   14.44
  -6  -6   7   70.91   14.83
  -6  -6   7   83.95   16.14
  -6   6   8   15.96    7.51
   6  -6  -8   11.72    7.72
   6   6  -8   17.87    6.14
   6   6  -8   15.27    6.69
  -6  -6   8   14.51    6.47
  -6  -6   8   26.70    8.79
  -6   6   9  132.57   22.08
   6  -6  -9  120.25   22.23
   6   6  -9  105.32   18.04
   6   6  -9   99.78   18.30
  -6  -6   9   81.92   17.74
  -6   6  10  101.36   19.58
   6  -6 -10   92.94   19.94
   6   6 -10   89.94   16.39
   6   6 -10   93.34   16.75
  -6  -6  10   90.11   17.19
  -6   6  11   53.07   13.26
   6  -6 -11   76.77   15.69
   6   6 -11   15.95    7.38
   6   6 -11   65.52   11.15
  -6  -6  11   97.61   13.67
  -6   6  12   60.89   16.17
   6  -6 -12   56.20   16.62
   6   6 -12  121.14   16.41
   6   6 -12   77.90   14.46
  -6  -6  12   83.00   15.24
  -6  -6  12   79.88   15.96
  -6   6  13   -0.00    4.15
   6  -6 -13    0.00    4.39
   6   6 -13    0.00    2.92
  -6  -6  13    0.66    3.13
  -6  -6  13    4.96    4.56
  -6   6  14    2.86    5.51
  -6   6  14    0.30    4.48
   6  -6 -14    0.00    3.03
   6  -6 -14    8.24    7.87
   6   6 -14    0.00    2.37
  -6  -6  14    1.36    3.13
  -6   6  15   51.10   13.78
  -6   6  15   57.20   14.47
   6  -6 -15   32.99   11.10
   6  -6 -15   51.90   14.34
   6   6 -15   57.38   10.65
  -6  -6  15   41.72    9.69
  -6   6  16   11.85    7.93
   6  -6 -16    4.54    4.57
  -6  -6  16    8.35    4.00
  -6   6  17   14.29    8.55
   6  -6 -17   21.78    8.31
  -6  -6  17   23.02    6.11
   6  -6 -18   42.56   12.12
  -6  -6  18   51.67    9.96
   6  -6 -19   16.40    7.55
  -6   6  20    6.70    5.49
   6  -6 -20    0.00    4.19
  -6   6  21   23.21    8.84
   6  -6 -21    4.81    4.61
  -6   6  22   13.84    7.22
   6  -6 -22    4.70    4.36
  -6   6  23   24.72    9.44
   6  -6 -23   24.80    8.89
  -6   6  24   -0.00    3.54
   6  -6 -24   -0.00    3.82
  -6   6  25   30.97   10.54
   6  -6 -25   27.09    9.61
  -6   6  26   40.97   12.51
   6  -6 -26   42.51   11.86
  -6   6  27   26.34    9.94
   6  -6 -27   15.63    8.24
  -6   6  28    0.00    5.16
   6  -6 -28    0.52    3.94
  -6   6  29    2.33    5.11
   6  -6 -29   -0.00    3.21
  -6   6  30   -0.00    5.52
   6  -6 -30    0.20    4.57
  -6   6  31   20.78    8.64
   6  -6 -31   13.75    7.34
  -6   6  32    3.92    5.67
   6  -6 -32    9.84    7.71
  -6   6  33    8.11    6.34
   6  -6 -33    4.81    5.11
  -6   6  34    5.02    5.71
   6  -6 -34   -0.00    3.83
  -6   6  35    2.41    4.96
  -6   6  36   -0.00    4.58
  -6  -6  38    0.53    2.58
  -6   7   1   12.83    6.50
   6  -7  -1    8.93    6.85
   6   7  -1   11.84    6.62
  -6  -7   1   15.70    6.60
  -6  -7   1   17.62    7.68
  -6   7   2   22.28    8.22
   6  -7  -2   12.88    7.48
   6   7  -2   29.50    8.90
  -6  -7   2   13.86    6.97
  -6  -7   2   23.63    8.61
  -6   7   3  267.78   40.81
   6  -7  -3  248.32   41.33
   6   7  -3  253.52   39.72
  -6  -7   3  331.85   41.44
  -6  -7   3  212.56   38.73
   6  -7  -4   64.94   17.99
   6   7  -4   80.61   17.57
  -6  -7   4   95.09   18.03
  -6  -7   4  138.24   20.69
   6  -7  -5   19.30    9.07
   6   7  -5   36.53    8.59
  -6  -7   5   22.36    8.45
  -6  -7   5   41.30   10.35
   6  -7  -6   47.10   12.37
   6   7  -6   20.55    6.98
  -6  -7   6   15.35    7.17
  -6  -7   6   33.93    9.57
   6  -7  -7   27.31   10.47
   6   7  -7   14.73    6.50
   6   7  -7   34.11    8.83
  -6  -7   7   16.63    7.34
  -6  -7   7   28.87    8.77
   6  -7  -8   40.75   12.21
   6   7  -8   43.78   10.26
   6   7  -8   31.18    9.78
  -6  -7   8   54.05   11.89
  -6  -7   8   63.51   13.02
   6  -7  -9  143.42   26.12
   6   7  -9  137.99   22.02
  -6  -7   9  119.62   22.34
  -6   7  10    4.59    4.63
   6  -7 -10    3.41    4.07
   6  -7 -10    1.06    5.52
   6   7 -10   -0.00    2.34
  -6  -7  10    3.46    3.76
  -6   7  11   -0.00    3.30
   6  -7 -11   -0.00    3.93
   6  -7 -11   -0.00    5.80
   6   7 -11   -0.00    3.15
  -6  -7  11    4.30    4.76
  -6   7  12   32.06   10.21
   6  -7 -12   24.41    8.51
   6  -7 -12   16.72    8.76
   6   7 -12   38.69    8.33
  -6  -7  12   12.04    6.26
   6  -7 -13  147.01   27.02
   6  -7 -13  164.50   30.04
   6   7 -13  152.35   24.52
  -6  -7  13  164.25   25.41
  -6   7  14   11.96    7.84
   6  -7 -14    6.39    5.50
   6  -7 -14    7.99    7.83
  -6  -7  14    4.08    4.15
  -6   7  15    1.47    4.67
   6  -7 -15    1.67    4.51
  -6  -7  15   -0.00    3.03
  -6   7  16    3.05    5.55
   6  -7 -16    7.66    4.71
  -6  -7  16    6.56    4.02
   6  -7 -17    0.86    4.07
  -6   7  18   -0.00    5.23
   6  -7 -18    4.51    5.79
  -6   7  19   62.68   15.13
   6  -7 -19   59.58   14.57
  -6   7  20   17.03    8.14
   6  -7 -20    4.95    4.77
  -6   7  21    9.66    6.34
   6  -7 -21    1.76    4.34
  -6   7  22    3.11    3.99
   6  -7 -22    0.00    4.48
  -6   7  23   22.84    9.06
   6  -7 -23   18.18    7.89
  -6   7  24    3.23    5.49
   6  -7 -24   13.41    6.96
  -6   7  25   33.48   11.64
   6  -7 -25   32.18   10.56
  -6   7  26   -0.00    5.13
   6  -7 -26   -0.00    4.02
  -6   7  27   -0.00    4.29
   6  -7 -27    0.23    4.46
  -6   7  28    7.20    6.37
   6  -7 -28    4.28    5.63
  -6   7  29   16.08    8.25
   6  -7 -29    8.80    6.13
  -6   7  30    4.54    6.89
   6  -7 -30    3.34    4.38
  -6   7  31    9.48    7.47
   6  -7 -31    5.23    5.11
  -6   7  32    4.04    5.98
   6  -7 -32   -0.00    3.73
  -6   7  33    5.90    5.86
   6  -7 -33    3.32    5.15
  -6   7  34    7.51    6.90
   6  -7 -34    0.72    4.67
  -6   7  35    9.92    7.42
   6  -7 -35   20.12    8.99
   6   8  -1  146.56   25.90
  -6  -8   1  155.24   25.59
  -6  -8   1  122.33   24.92
   6  -8  -2    0.00    4.21
   6   8  -2    7.85    5.26
  -6  -8   2    6.37    5.12
  -6  -8   2    6.06    5.70
   6  -8  -3   -0.00    5.28
  -6  -8   3    4.92    5.27
  -6  -8   3    1.29    4.11
   6  -8  -4   -0.00    3.94
  -6  -8   4   -0.00    4.40
   6  -8  -5  251.00   42.05
  -6  -8   5  266.97   40.16
  -6   8   6   10.34    6.67
   6  -8  -6    3.53    5.70
  -6  -8   6    2.42    4.23
  -6   8   7  108.02   20.59
   6  -8  -7   59.12   17.37
   6   8  -7  120.46   17.68
  -6  -8   7   70.15   16.24
  -6   8   8    5.03    5.37
   6  -8  -8    0.00    3.96
   6  -8  -8    1.39    5.23
   6   8  -8    4.90    3.88
  -6  -8   8    6.64    5.17
  -6   8   9  139.17   27.57
   6  -8  -9  158.98   27.53
   6  -8  -9  148.40   28.38
   6   8  -9  147.91   24.23
  -6  -8   9  160.22   25.95
  -6   8  10   36.36   11.39
   6  -8 -10   28.02    9.23
   6  -8 -10   30.99   10.73
   6   8 -10    8.03    5.51
  -6  -8  10   58.85   11.37
   6  -8 -11  114.07   22.06
   6  -8 -11   95.93   23.03
   6   8 -11  153.39   21.16
  -6  -8  11  102.96   20.28
  -6   8  12   16.83    8.06
   6  -8 -12    8.50    6.26
   6  -8 -12   10.14    8.78
  -6  -8  12   21.79    7.16
  -6   8  13    5.15    6.05
   6  -8 -13    5.46    5.27
   6  -8 -13    0.00    5.88
  -6  -8  13    3.59    4.28
  -6   8  14    0.00    4.28
   6  -8 -14   -0.00    4.24
  -6  -8  14    3.25    4.52
   6  -8 -15   90.75   20.12
  -6  -8  15  115.69   18.85
   6  -8 -16   -0.00    6.07
   6  -8 -17   26.04    9.63
  -6   8  18   -0.00    3.67
   6  -8 -18    2.16    4.90
  -6   8  19   31.45   10.53
   6  -8 -19   22.97    9.39
  -6   8  20    1.20    4.18
   6  -8 -20    0.00    4.22
  -6   8  21   17.50    8.37
   6  -8 -21    6.54    5.58
  -6   8  22    4.75    5.84
   6  -8 -22    2.02    4.43
  -6   8  23   10.27    7.25
   6  -8 -23   16.79    7.84
  -6   8  24   -0.00    3.97
   6  -8 -24   -0.00    2.98
  -6   8  25    4.85    6.12
   6  -8 -25   10.07    6.87
  -6   8  26    5.11    7.66
   6  -8 -26    5.37    5.16
  -6   8  27   20.13    9.65
   6  -8 -27   25.88   10.00
  -6   8  28    0.00    5.05
   6  -8 -28    1.74    4.82
  -6   8  29   -0.00    6.07
   6  -8 -29   -0.00    3.29
  -6   8  30   -0.00    5.98
   6  -8 -30    0.56    4.53
  -6   8  31   -0.00    6.07
   6  -8 -31    8.51    7.33
  -6   8  32   -0.00    5.28
   6  -8 -32   -0.00    3.62
  -6   8  33    0.00    3.51
   6  -8 -33   -0.00    4.91
  -6   8  34    3.41    6.79
   6  -8 -34    1.74    4.51
  -6   8  35   -0.00    5.25
   6  -8 -35    4.27    4.80
   6  -8 -36    0.00    4.71
  -6   9   2    7.27    5.30
  -6  -9   2   10.48    6.90
  -6   9   3  142.07   27.21
  -6  -9   3  155.08   26.37
  -6   9   4   12.11    7.23
  -6   9   4   21.51    8.16
   6  -9  -4    8.74    5.83
  -6  -9   4   12.19    5.84
  -6   9   5    0.96    4.24
  -6   9   5    0.88    3.39
   6  -9  -5    0.00    4.03
  -6  -9   5    0.00    3.21
  -6   9   6   17.13    8.13
  -6   9   6   20.49    8.35
   6  -9  -6    6.05    6.12
  -6  -9   6   21.71    7.90
  -6   9   7   15.68    7.86
  -6   9   7   16.37    8.37
   6  -9  -7    8.41    6.07
  -6  -9   7   16.30    7.49
  -6   9   8   -0.00    3.52
   6  -9  -8    3.07    5.07
   6  -9  -8    0.00    4.18
  -6  -9   8    0.00    3.78
  -6   9   9   79.61   19.06
   6  -9  -9   88.05   18.92
   6  -9  -9   91.00   20.76
  -6  -9   9   93.93   17.92
  -6   9  10    8.03    6.87
   6  -9 -10    4.53    5.65
   6  -9 -10   -0.00    5.07
  -6  -9  10    5.56    5.08
  -6   9  11   -0.00    3.69
   6  -9 -11    5.28    5.46
   6  -9 -11    0.00    6.05
  -6  -9  11   -0.00    4.51
  -6   9  12    4.04    5.25
   6  -9 -12    4.87    4.98
   6  -9 -12    3.20    5.61
  -6  -9  12    1.36    4.00
  -6   9  13   86.61   18.68
   6  -9 -13   77.62   17.21
  -6  -9  13   70.46   15.14
  -6   9  14   10.71    7.37
   6  -9 -14    6.07    5.00
   6  -9 -15   29.87   10.41
   6  -9 -16    5.27    6.24
  -6   9  17    8.86    6.83
   6  -9 -17    1.00    3.56
  -6   9  18    0.30    3.68
   6  -9 -18   -0.00    4.92
  -6   9  19   42.73   13.88
   6  -9 -19   53.72   13.86
  -6   9  20    2.36    5.99
   6  -9 -20    1.31    4.57
  -6   9  21    3.31    5.52
   6  -9 -21    0.46    3.73
  -6   9  22    1.68    4.17
   6  -9 -22   -0.00    3.03
  -6   9  23   41.26   13.16
   6  -9 -23   26.53   10.15
  -6   9  24   -0.00    5.23
   6  -9 -24    0.00    4.85
  -6   9  25   17.11    9.18
   6  -9 -25    9.29    7.35
  -6   9  26   -0.00    4.96
   6  -9 -26    2.20    5.37
  -6   9  27   -0.00    4.39
   6  -9 -27    1.46    4.89
  -6   9  28   -0.00    5.05
   6  -9 -28    2.09    4.76
  -6   9  29   15.75    8.61
   6  -9 -29   11.48    6.47
  -6   9  30    1.72    3.59
   6  -9 -30   -0.00    4.42
  -6   9  31   -0.00    5.27
   6  -9 -31    0.00    3.68
  -6   9  32   13.37    8.06
   6  -9 -32    1.36    4.78
  -6   9  33    6.60    7.74
   6  -9 -33   -0.00    5.02
  -6   9  34   -0.00    4.67
   6  -9 -34    0.00    4.44
   6  -9 -35    4.08    4.96
   6  -9 -36   12.14    8.31
  -6  10   1   40.03   11.77
   6 -10  -1   32.25    9.51
   6 -10  -1   20.75    9.61
  -6  10   2    4.23    4.65
   6 -10  -2   21.98    7.53
   6 -10  -2   19.69    8.80
  -6  10   3   -0.00    3.56
   6 -10  -3    6.28    4.44
   6 -10  -3   -0.00    4.92
   6 -10  -4    7.64    5.22
   6 -10  -4    4.74    6.83
   6 -10  -5   34.41   10.29
   6 -10  -5   25.88   10.22
  -6 -10   5    6.49    5.31
   6 -10  -6    4.90    5.78
   6 -10  -6    0.30    4.74
  -6 -10   6    9.34    6.20
   6 -10  -7   21.50    8.25
   6 -10  -7    6.54    6.74
  -6 -10   7   12.27    6.63
   6 -10  -8    0.61    3.32
  -6 -10   8   -0.00    4.31
  -6  10   9    4.51    5.44
   6 -10  -9    0.00    3.95
  -6 -10   9    2.97    4.72
  -6  10  10    7.68    6.08
   6 -10 -10    0.04    3.61
  -6 -10  10    1.97    4.92
  -6  10  11  163.69   27.82
   6 -10 -11  118.08   24.08
  -6 -10  11  118.90   22.53
  -6  10  12   -0.00    4.01
   6 -10 -12   -0.00    4.10
  -6 -10  12   -0.00    4.51
  -6  10  13    0.86    4.98
   6 -10 -13   17.79    8.22
  -6  10  14   12.64    7.33
   6 -10 -14   14.89    7.63
   6 -10 -15   69.05   16.28
   6 -10 -16   -0.00    4.23
  -6  10  17   50.30   14.23
   6 -10 -17   30.97   10.54
  -6  10  18    4.55    5.87
   6 -10 -18    4.10    6.15
  -6  10  19    6.08    6.91
   6 -10 -19    0.00    4.93
  -6  10  20   -0.00    5.82
   6 -10 -20    0.23    3.37
  -6  10  21   58.33   16.08
   6 -10 -21   41.81   13.17
  -6  10  22    1.66    4.94
   6 -10 -22   -0.00    4.55
  -6  10  23   -0.00    4.41
   6 -10 -23    8.67    6.69
  -6  10  24   -0.00    5.18
   6 -10 -24    3.11    5.18
  -6  10  25   14.64    9.10
   6 -10 -25    4.53    6.05
  -6  10  26    5.98    7.22
   6 -10 -26    3.88    4.50
  -6  10  27   20.08    9.78
   6 -10 -27    3.24    4.44
  -6  10  28   -0.00    5.39
   6 -10 -28    4.13    5.07
  -6  10  29   -0.00    5.74
   6 -10 -29    5.89    6.48
  -6  10  30    1.18    4.64
   6 -10 -30   -0.00    4.73
  -6  10  31    3.96    5.93
   6 -10 -31    4.70    6.52
  -6  10  32    0.79    5.62
   6 -10 -32    1.80    5.92
  -6  10  33    2.62    5.41
   6 -10 -33    0.89    5.66
  -6  10  34    6.08    7.15
   6 -11  -1   14.99    6.90
   6 -11  -1   12.65    7.38
  -6 -11   1    5.87    5.34
   6 -11  -2    0.96    3.76
   6 -11  -2    6.17    6.18
  -6 -11   2   -0.00    3.92
   6 -11  -3   54.49   12.24
   6 -11  -3    0.20    5.93
  -6 -11   3   32.31    9.38
   6 -11  -4    4.25    4.22
   6 -11  -4    1.24    4.92
   6 -11  -5    2.05    3.92
   6 -11  -5    5.56    7.07
   6 -11  -6    1.24    4.00
   6 -11  -6   -0.00    3.95
   6 -11  -7   17.61    7.60
   6 -11  -7    7.95    7.24
   6 -11  -8   18.39    8.27
   6 -11  -8    2.82    6.96
  -6 -11   8   17.80    7.34
   6 -11  -9   37.02   11.62
   6 -11  -9   12.50    9.32
  -6 -11   9   55.24   12.37
   6 -11 -10    1.73    4.93
  -6 -11  10    2.56    4.15
   6 -11 -11    1.17    3.85
   6 -11 -12    6.46    5.50
   6 -11 -13   34.55   11.26
   6 -11 -14    2.83    4.57
   6 -11 -15   17.54    8.27
   6 -11 -16    0.74    3.97
   6 -11 -17   17.27    8.43
   6 -11 -18    3.68    4.55
  -6  11  19   15.76    9.39
   6 -11 -19   15.99    8.27
  -6  11  20    0.00    5.35
   6 -11 -20   -0.00    5.00
  -6  11  21    5.41    6.74
   6 -11 -21    0.00    5.50
  -6  11  22   -0.00    4.84
   6 -11 -22    0.21    2.45
  -6  11  23   28.39   11.37
   6 -11 -23   14.25    7.38
  -6  11  24    2.45    6.16
   6 -11 -24    4.85    4.95
  -6  11  25    6.44    7.11
   6 -11 -25    4.97    7.25
  -6  11  26    1.38    5.34
   6 -11 -26    6.28    5.83
  -6  11  27   10.97    8.27
   6 -11 -27    1.28    5.26
  -6  11  28    7.11    6.51
   6 -11 -28    2.71    5.50
  -6  11  29   16.99    9.85
   6 -11 -29    2.06    4.37
  -6  11  30    6.50    7.52
   6 -11 -30    6.31    6.72
  -6  11  31    0.00    4.37
   6 -11 -31   -0.00    4.47
  -6  11  32   -0.00    5.26
  -6  11  33   17.37    9.72
   6 -12  -1   37.22   11.68
   6 -12  -1   32.70   12.81
  -6 -12   1   70.92   15.32
   6 -12  -2    2.11    3.70
   6 -12  -2   -0.00    5.34
  -6 -12   2    0.00    3.38
   6 -12  -3    5.61    5.68
   6 -12  -3    0.00    5.70
  -6 -12   3   -0.00    3.24
   6 -12  -4   -0.00    3.90
   6 -12  -4    4.70    6.01
  -6 -12   4    0.99    3.55
   6 -12  -5   59.65   13.31
   6 -12  -5    6.40    8.56
  -6 -12   5   31.17   10.03
   6 -12  -6    1.88    4.72
   6 -12  -6    9.80    7.29
  -6 -12   6    3.09    4.56
   6 -12  -7    0.00    4.87
   6 -12  -7    4.65    6.31
   6 -12  -8    2.05    4.74
   6 -12  -9    9.97    6.83
   6 -12 -10    0.00    5.56
   6 -12 -11   53.56   14.33
   6 -12 -12    1.56    5.59
   6 -12 -13   16.13    8.20
   6 -12 -14    1.01    3.10
   6 -12 -15   25.46   10.00
   6 -12 -16    4.82    4.88
   6 -12 -17   15.56    8.08
   6 -12 -18   -0.00    4.85
   6 -12 -19   -0.00    5.41
   6 -12 -20    0.00    4.46
   6 -12 -21   15.51    8.35
   6 -12 -22   -0.00    5.76
   6 -12 -23   -0.00    4.18
   6 -12 -24    0.57    5.20
   6 -12 -25    7.58    6.90
   6 -12 -26    2.07    5.95
   6 -12 -27   18.63    8.74
   6 -12 -28   -0.00    5.43
   6 -13  -1    3.41    5.29
   6 -13  -1    5.74    6.87
  -6 -13   1   17.40    7.72
   6 -13  -2    7.75    5.94
   6 -13  -2    5.19    6.47
  -6 -13   2    0.89    2.93
   6 -13  -3   48.08   12.78
   6 -13  -3   18.22   10.99
  -6 -13   3   46.74   12.45
   6 -13  -4   17.53    7.85
   6 -13  -4    2.18    6.77
  -6 -13   4   13.40    6.82
   6 -13  -5    9.07    7.46
  -6 -13   5   13.83    7.31
   6 -13  -6    1.56    4.83
  -6 -13   6   10.58    6.35
   6 -13  -7   15.01    8.40
   6 -13  -8    1.46    4.65
   6 -13  -9   35.43   11.72
   6 -13 -10    6.76    6.25
   6 -13 -11   -0.00    4.83
   6 -13 -12    6.47    6.36
   6 -13 -13   16.60    8.37
   6 -13 -14    0.00    5.23
   6 -13 -15   10.29    6.54
   6 -13 -16    3.10    5.90
   6 -13 -17    0.00    4.10
   6 -13 -18   -0.00    5.98
   6 -13 -19   10.92    7.84
   6 -13 -20    0.00    4.77
   6 -13 -21   -0.00    4.25
   6 -13 -22   -0.00    4.71
   6 -13 -23    7.07    6.92
   6 -13 -24    0.00    4.91
   6 -14  -1   20.26    8.12
   6 -14  -1    0.52    5.60
  -6 -14   1   13.57    7.57
   6 -14  -2   13.03    6.52
  -6 -14   2    6.94    6.16
   6 -14  -3    1.21    3.68
  -6 -14   3   -0.00    4.16
   6 -14  -4    4.92    4.97
  -6 -14   4    4.53    4.84
   6 -14  -5   23.99    9.84
  -6 -14   5   22.53    9.08
   6 -14  -6   19.53    8.68
   6 -14  -7   14.43    8.36
   6 -14  -8    0.14    3.26
   6 -14  -9   17.69    8.34
   6 -14 -10    9.33    7.28
   6 -14 -11   12.39    7.53
   6 -14 -12   -0.00    3.77
   6 -14 -13    1.49    5.11
   6 -14 -14   -0.00    4.18
   6 -14 -15    1.92    5.98
   6 -14 -16    2.55    4.46
   6 -14 -17    2.69    5.52
   6 -14 -18   -0.00    4.75
   6 -14 -19   -0.00    4.54
   6 -14 -20    0.21    5.75
   6 -14 -21   15.56    7.89
   6 -15  -1    2.09    4.45
  -6 -15   1   -0.00    3.99
   6 -15  -2    9.81    6.88
  -6 -15   2    4.93    6.17
   6 -15  -3   12.61    7.55
  -6 -15   3   13.60    7.98
   6 -15  -4   14.25    7.43
   6 -15  -5   -0.00    3.92
   6 -15  -6    2.25    4.32
   6 -15  -7   11.49    6.58
   6 -15  -8    1.08    3.71
   6 -15  -9   -0.00    3.69
   6 -15 -10    7.37    6.49
   6 -15 -11    0.64    3.68
   6 -15 -12   20.40    9.11
   6 -15 -13    7.32    5.96
   6 -15 -14   -0.00    4.58
   6 -15 -15   -0.00    3.91
   6 -15 -16    4.67    4.97
   6 -15 -17    0.62    2.89
   6 -16  -1   15.26    7.80
  -6 -16   1    1.16    4.66
   6 -16  -2    4.07    4.77
   6 -16  -3   -0.00    2.98
   6 -16  -4    2.43    4.36
   6 -16  -5    1.27    4.29
   6 -16  -6    0.00    4.18
   6 -16  -7    7.30    5.75
   6 -16  -8    1.92    4.24
   6 -16  -9    5.66    5.18
   6 -16 -10    2.70    3.93
   6 -16 -11   -0.00    4.27
   6 -16 -12    1.30    4.23
   6 -16 -13    2.28    4.66
   6 -17  -1    1.05    3.89
   6 -17  -2    0.00    4.47
   6 -17  -3   -0.00    2.54
   6 -17  -4    6.84    5.40
   6 -17  -5    0.00    3.72
   6 -17  -6   -0.00    3.96
   6 -17  -7    3.27    5.19
   6 -17  -8   11.13    7.40
   6 -17  -9    2.88    4.63
   6 -18  -1    3.66    5.35
   6 -18  -2   -0.00    4.12
   6 -18  -3    2.07    4.13
   6 -18  -4   -0.00    3.82
  -5   0   1    9.13    4.77
  -5   0   1   -0.00    3.22
   5   0  -1    4.11    4.11
   5   0  -1    4.88    4.57
  -5   0   2    0.00    2.34
  -5   0   2   -0.00    3.12
   5   0  -2    0.00    3.26
   5   0  -2    4.66    4.17
  -5   0   3  128.76   17.44
  -5   0   3   93.40   16.91
   5   0  -3   78.95   15.75
   5   0  -3   89.33   17.06
  -5   0   4    0.00    3.33
  -5   0   4    3.26    4.52
   5   0  -4    0.94    3.11
   5   0  -4   -0.00    3.66
  -5   0   5 2491.96  313.66
  -5   0   5 2302.97  314.58
   5   0  -5 2665.25  314.27
   5   0  -5 2384.24  314.77
  -5   0   6   -0.00    3.06
  -5   0   6    1.29    3.73
   5   0  -6    1.15    3.04
   5   0  -6    2.14    3.79
  -5   0   7   87.95   14.03
  -5   0   7   84.02   14.73
   5   0  -7   79.47   13.52
   5   0  -7   52.66   13.17
  -5   0   8    1.30    3.15
  -5   0   8    1.91    4.39
   5   0  -8    0.76    3.22
   5   0  -8    3.59    4.55
  -5   0   9  631.50   79.78
  -5   0   9  576.68   80.75
   5   0  -9  680.30   80.00
   5   0  -9  504.01   79.96
  -5   0  10    1.01    2.67
  -5   0  10    0.07    3.18
   5   0 -10    0.16    2.32
   5   0 -10   -0.00    3.42
  -5   0  11   30.66    7.37
  -5   0  11   28.79    8.17
   5   0 -11   34.15    7.54
   5   0 -11   26.05    8.11
  -5   0  12    3.08    3.27
  -5   0  12    1.48    2.81
   5   0 -12   -0.00    2.28
  -5   0  13   10.03    4.70
  -5   0  13   11.97    5.91
   5   0 -13   13.70    4.52
  -5   0  14   -0.00    3.12
  -5   0  14    0.42    3.14
   5   0 -14    0.80    2.30
  -5   0  15  139.96   22.99
  -5   0  15  165.28   24.84
   5   0 -15  133.87   21.81
  -5   0  16   -0.00    2.86
  -5   0  16   -0.00    3.37
   5   0 -16   -0.00    2.55
   5   0 -16   -0.00    3.04
  -5   0  17   97.04   18.88
  -5   0  17  121.49   20.45
   5   0 -17  112.22   17.91
  -5   0  18   -0.00    3.18
   5   0 -18    0.00    2.10
  -5   0  19  109.05   20.07
   5   0 -19  115.83   18.54
  -5   0  20    0.00    3.40
   5   0 -20    2.02    3.51
   5   0 -20    0.92    2.54
   5   0 -21  197.92   33.12
   5   0 -21  249.67   33.18
   5   0 -22    0.00    2.78
   5   0 -22    0.94    2.63
   5   0 -23   -0.00    2.43
   5   0 -23    1.22    2.39
   5   0 -24    0.24    2.51
   5   0 -24   -0.00    2.72
   5   0 -25   36.50    9.34
   5   0 -26    0.00    2.72
   5   0 -27   57.31   12.49
  -5   0  30    0.31    2.84
  -5   0  31   39.97   10.83
  -5   0  32   -0.00    4.04
  -5   0  33    0.48    3.80
  -5   0  34    1.66    3.56
  -5   0  35    9.13    5.29
  -5   0  36    2.26    4.36
  -5   0  37   21.39    8.04
  -5   0  38    0.00    3.82
  -5   0  39    4.02    4.84
  -5   1   1  458.63   64.58
  -5   1   1  533.01   66.38
   5  -1  -1  503.90   65.25
   5  -1  -1  398.37   65.17
   5   1  -1  524.66   65.64
   5   1  -1  469.80   65.91
  -5  -1   1  500.87   65.74
  -5  -1   1  468.47   65.50
  -5   1   2    4.94    4.40
  -5   1   2    0.00    3.67
   5  -1  -2    2.97    3.67
   5  -1  -2    5.51    4.84
   5   1  -2    2.23    3.97
   5   1  -2    3.87    4.65
  -5  -1   2    2.18    2.90
  -5  -1   2    2.42    3.73
  -5   1   3  530.17   67.20
  -5   1   3  582.06   69.09
   5  -1  -3  551.70   67.44
   5  -1  -3  528.54   68.64
   5   1  -3  498.79   67.38
   5   1  -3  533.04   68.51
  -5  -1   3  371.93   66.10
  -5  -1   3  467.04   67.63
  -5   1   4   11.38    4.92
  -5   1   4   17.04    6.02
   5  -1  -4   -0.00    3.37
   5  -1  -4   12.73    5.67
   5   1  -4   18.83    5.90
   5   1  -4    4.48    4.62
  -5  -1   4   12.23    5.56
  -5  -1   4   17.42    6.25
  -5   1   5   76.93   15.05
  -5   1   5  112.14   17.79
   5  -1  -5  110.03   16.26
   5  -1  -5  124.87   18.40
   5   1  -5   85.19   15.88
   5   1  -5   93.91   16.64
  -5  -1   5   73.43   14.99
  -5  -1   5   91.44   16.56
  -5   1   6  568.23   77.89
  -5   1   6  658.58   80.15
   5  -1  -6  547.07   77.60
   5  -1  -6  568.80   79.33
   5   1  -6  560.22   78.08
  -5  -1   6  619.60   78.15
  -5  -1   6  612.89   79.35
  -5   1   7  718.35   82.22
  -5   1   7  698.73   83.59
   5  -1  -7  568.17   80.80
   5  -1  -7  605.97   82.83
   5   1  -7  591.60   81.29
   5   1  -7  568.55   81.76
  -5  -1   7  672.27   81.48
  -5  -1   7  519.68   81.54
  -5   1   8    1.74    3.27
  -5   1   8   -0.00    4.31
   5  -1  -8    0.55    2.59
   5  -1  -8    0.51    3.96
   5   1  -8    1.22    3.02
   5   1  -8    0.75    3.47
  -5  -1   8   -0.00    2.72
  -5  -1   8    1.42    3.77
  -5   1   9   36.05    8.93
  -5   1   9   40.78   10.31
   5  -1  -9   31.10    8.30
   5  -1  -9   44.62   10.67
   5   1  -9   40.46    9.11
   5   1  -9   50.57   10.03
  -5  -1   9   39.78    8.76
  -5  -1   9   76.26   12.16
  -5   1  10    1.58    3.15
  -5   1  10    2.57    4.40
   5  -1 -10    2.14    2.79
   5  -1 -10   -0.00    3.61
   5   1 -10    2.64    3.25
  -5  -1  10    0.00    2.35
  -5  -1  10   -0.00    3.62
  -5   1  11  174.79   27.95
  -5   1  11  188.55   29.09
   5  -1 -11  157.37   26.62
   5  -1 -11  208.98   29.74
   5   1 -11  175.27   26.93
  -5  -1  11  195.90   27.35
  -5  -1  11  208.12   29.09
  -5   1  12    6.17    3.87
  -5   1  12   14.25    5.79
   5  -1 -12   10.07    4.54
   5  -1 -12   33.89    8.02
   5   1 -12   18.38    5.24
  -5  -1  12   15.65    5.09
  -5  -1  12   13.42    6.03
  -5   1  13  470.22   59.77
  -5   1  13  414.74   59.68
   5  -1 -13  458.17   58.10
   5  -1 -13  410.30   59.42
   5   1 -13  443.96   57.66
   5   1 -13  428.76   58.56
  -5  -1  13  367.32   57.27
  -5  -1  13  425.00   59.10
  -5   1  14    2.27    3.49
  -5   1  14    0.00    2.88
   5  -1 -14    0.00    2.41
   5  -1 -14    4.13    4.19
   5   1 -14    2.02    2.89
   5   1 -14    2.64    2.99
  -5  -1  14    0.03    2.56
  -5   1  15   51.16   11.18
  -5   1  15   39.26   10.60
   5  -1 -15   45.09    9.41
   5  -1 -15   38.27   10.16
   5   1 -15   42.79    9.00
   5   1 -15   47.03    9.95
  -5  -1  15   44.62    9.73
  -5   1  16    4.58    4.22
  -5   1  16    2.53    4.79
   5  -1 -16    7.03    3.90
   5   1 -16    1.78    3.71
  -5  -1  16    4.65    3.37
  -5   1  17   30.25    8.77
  -5   1  17   30.26    9.28
   5  -1 -17   25.79    7.02
   5   1 -17   26.13    6.74
   5   1 -17   24.65    7.23
  -5  -1  17   29.44    7.80
  -5   1  18    1.38    2.93
  -5   1  18    0.00    4.18
   5  -1 -18    6.51    3.45
   5   1 -18    1.98    2.37
  -5  -1  18    1.00    2.50
  -5   1  19  182.36   29.87
  -5   1  19  202.74   31.07
   5  -1 -19  163.44   28.25
   5  -1 -19  206.24   28.38
   5   1 -19  185.83   27.20
  -5  -1  19  168.21   28.32
  -5  -1  19  180.30   29.17
  -5   1  20    2.50    4.60
   5  -1 -20    8.11    4.23
   5  -1 -20    3.81    3.34
   5   1 -20    6.47    3.52
  -5  -1  20    3.83    4.33
  -5  -1  20    6.49    5.19
   5  -1 -21    4.86    4.61
   5  -1 -21    2.34    3.06
   5   1 -21    9.83    4.58
   5   1 -21    0.00    2.32
  -5  -1  21    4.32    3.66
   5  -1 -22   15.14    5.89
   5   1 -22    6.80    5.03
   5   1 -22   15.41    5.04
   5  -1 -23   40.51   10.63
   5   1 -23   53.77   10.66
   5   1 -23   42.48    9.40
   5  -1 -24    2.56    3.01
   5   1 -24   -0.00    2.54
   5  -1 -25   17.88    6.48
   5   1 -25   15.39    5.72
   5  -1 -27   63.15   13.68
  -5   1  28   36.89    8.93
   5  -1 -28    7.02    4.83
  -5   1  29   45.54   11.23
  -5   1  30    0.04    3.50
  -5   1  31    0.00    3.83
  -5  -1  31    1.72    3.42
  -5   1  32    3.65    4.44
  -5  -1  32   -0.00    2.82
  -5   1  33   41.06   11.30
  -5  -1  33   42.18   10.65
  -5   1  34    1.26    4.13
  -5  -1  34    1.77    2.86
  -5   1  35    6.06    4.81
  -5  -1  35    8.00    4.63
  -5   1  36    2.56    4.65
  -5  -1  36    0.00    3.77
  -5   1  37   19.55    7.72
  -5  -1  37    2.73    4.50
  -5   1  38   -0.00    4.08
  -5  -1  38    0.73    2.74
  -5   1  39    0.00    4.57
  -5  -1  39    4.46    4.80
  -5   2   1    3.52    3.23
  -5   2   1    3.14    3.84
   5  -2  -1    0.00    3.32
   5  -2  -1    2.85    3.75
   5   2  -1    3.70    3.52
   5   2  -1    3.94    4.72
  -5  -2   1    6.63    4.76
  -5  -2   1    6.67    4.70
  -5   2   2   19.99    6.06
  -5   2   2   16.64    6.83
   5  -2  -2   13.95    5.95
   5  -2  -2   20.51    7.05
   5   2  -2   15.36    5.96
   5   2  -2   15.50    6.78
  -5  -2   2   18.28    6.59
  -5  -2   2   23.10    7.10
  -5   2   3  197.09   28.84
   5  -2  -3  210.21   29.05
   5  -2  -3  176.83   29.80
   5   2  -3  182.88   28.99
   5   2  -3  221.35   30.52
  -5  -2   3  167.81   28.83
  -5  -2   3  216.04   30.26
  -5   2   4   68.71   13.17
  -5   2   4   74.35   14.83
   5  -2  -4   78.11   13.38
   5  -2  -4   69.94   14.64
   5   2  -4   72.74   13.72
   5   2  -4   65.92   14.11
  -5  -2   4   68.17   13.63
  -5  -2   4   89.03   14.89
  -5   2   5  707.56   87.00
  -5   2   5  662.23   87.89
   5  -2  -5  612.88   85.86
   5  -2  -5  667.19   88.22
   5   2  -5  685.46   86.88
   5   2  -5  589.02   86.70
  -5  -2   5  638.53   86.50
  -5  -2   5  671.89   87.40
  -5   2   6    2.26    3.17
  -5   2   6    4.07    4.16
   5  -2  -6    4.47    3.73
   5  -2  -6    6.36    4.73
   5   2  -6    7.93    4.94
   5   2  -6    6.84    4.43
  -5  -2   6    8.60    5.22
  -5  -2   6    7.11    4.30
  -5   2   7  123.99   18.69
  -5   2   7   91.36   18.23
   5  -2  -7  149.03   18.44
   5  -2  -7   82.25   17.83
   5   2  -7  102.14   17.41
   5   2  -7   92.65   17.32
  -5  -2   7  106.12   17.13
  -5  -2   7   89.60   17.30
  -5   2   8    2.18    3.42
  -5   2   8    5.53    4.48
   5  -2  -8   14.14    4.73
   5  -2  -8   17.70    7.23
   5   2  -8   17.11    5.51
  -5  -2   8    4.84    3.57
  -5  -2   8    7.70    4.78
  -5   2   9  478.62   88.30
  -5   2   9  936.20   93.30
   5  -2  -9  912.42   90.41
   5  -2  -9  659.29   91.07
   5   2  -9  601.60   88.50
  -5  -2   9  638.11   88.22
  -5  -2   9  716.57   90.18
  -5   2  10    0.00    3.21
  -5   2  10    0.78    2.88
   5  -2 -10    4.67    3.42
   5  -2 -10    3.77    4.21
   5   2 -10    5.91    3.87
   5   2 -10    0.00    2.90
  -5  -2  10    1.14    2.25
  -5  -2  10    1.70    3.99
  -5   2  11    9.66    5.16
  -5   2  11    8.59    4.82
   5  -2 -11    6.15    3.74
   5  -2 -11   19.93    7.27
   5   2 -11    2.63    3.40
   5   2 -11    9.37    4.91
  -5  -2  11    5.14    3.23
  -5   2  12   75.69   15.76
  -5   2  12   91.60   16.87
   5  -2 -12   85.76   14.87
   5  -2 -12   68.08   15.52
   5   2 -12   92.63   15.07
   5   2 -12   93.49   15.33
  -5  -2  12   87.38   14.38
  -5   2  13   58.49   13.37
  -5   2  13  104.50   16.35
   5  -2 -13   61.09   12.09
   5  -2 -13   68.33   14.10
   5   2 -13   59.50   11.75
   5   2 -13   63.14   12.02
  -5  -2  13   56.23   11.26
  -5   2  14   44.71   10.38
  -5   2  14   19.45    7.96
   5  -2 -14   31.10    7.44
   5  -2 -14   24.58    8.44
   5   2 -14   36.54    7.64
   5   2 -14   21.30    6.43
  -5  -2  14   28.31    6.89
  -5   2  15  407.72   55.13
  -5   2  15  350.77   54.43
   5  -2 -15  391.67   55.24
   5   2 -15  388.04   51.84
   5   2 -15  353.53   51.58
  -5  -2  15  372.75   51.86
  -5  -2  15  403.80   53.50
  -5   2  16    2.44    4.21
  -5   2  16    3.72    4.34
   5  -2 -16   -0.00    2.82
   5  -2 -16    4.35    4.60
   5   2 -16    1.10    2.74
   5   2 -16    2.33    2.86
  -5  -2  16    2.54    2.65
  -5  -2  16    0.00    3.39
  -5   2  17    6.86    4.57
  -5   2  17   15.77    6.86
   5  -2 -17   14.03    5.67
   5  -2 -17    6.19    3.88
   5   2 -17    6.33    3.24
   5   2 -17    8.77    4.17
  -5  -2  17    4.46    3.76
  -5  -2  17    1.29    3.40
  -5   2  18    2.47    3.36
  -5   2  18    0.43    4.04
   5  -2 -18    0.24    2.47
   5  -2 -18    0.84    2.69
   5   2 -18    1.29    2.51
  -5  -2  18    0.00    2.97
  -5  -2  18   -0.00    3.44
  -5   2  19  116.02   21.43
   5  -2 -19  118.19   19.99
   5   2 -19  105.52   17.62
  -5  -2  19  102.14   18.44
  -5  -2  19  109.95   19.20
  -5   2  20   47.55   12.92
   5  -2 -20   67.88   12.94
   5   2 -20   56.54   10.48
  -5  -2  20   52.22   11.29
  -5  -2  20   38.73   10.55
   5  -2 -21    6.78    4.92
   5   2 -21    4.75    3.46
  -5  -2  21    3.29    3.75
   5  -2 -22   13.45    5.87
   5   2 -22   11.45    4.81
  -5  -2  22   15.61    5.66
   5  -2 -23   23.46    7.34
   5   2 -23    7.18    4.45
   5  -2 -24    0.00    2.86
   5   2 -24    0.33    2.59
   5  -2 -25  152.86   25.91
   5  -2 -26   17.09    6.65
  -5   2  27   52.18   12.69
  -5   2  28    0.00    3.51
  -5   2  29   31.10    9.25
  -5   2  30    5.19    4.59
  -5   2  31   35.66   10.54
  -5   2  32   -0.00    5.61
  -5   2  33    6.63    5.38
  -5  -2  33    1.38    2.96
  -5   2  34    3.05    4.12
  -5  -2  34    0.00    3.41
  -5   2  35    9.99    6.00
  -5  -2  35    3.08    4.42
  -5   2  36    0.00    4.44
  -5  -2  36    0.00    2.92
  -5   2  37    4.66    4.58
  -5  -2  37    4.43    4.29
  -5   2  38    4.00    4.38
  -5  -2  38    0.00    4.15
  -5  -2  39    1.45    3.37
  -5   3   1  249.67   39.38
  -5   3   1  341.82   42.09
   5  -3  -1  326.69   40.24
   5  -3  -1  289.90   41.61
   5   3  -1  327.99   40.82
   5   3  -1  368.33   42.60
  -5  -3   1  294.77   41.02
  -5  -3   1  163.14   38.50
  -5   3   2   46.10   11.01
  -5   3   2   58.84   12.53
   5  -3  -2   75.47   12.28
   5  -3  -2   52.50   12.38
   5   3  -2   55.84   11.52
   5   3  -2   57.73   12.42
  -5  -3   2   60.01   12.29
  -5  -3   2   66.34   12.80
  -5   3   3   88.39   17.59
  -5   3   3  103.29   18.90
   5  -3  -3  128.21   18.39
   5  -3  -3   90.42   18.72
   5   3  -3  104.44   18.21
   5   3  -3  140.34   20.15
  -5  -3   3  111.12   19.02
  -5  -3   3  120.05   19.33
  -5   3   4    1.95    3.20
  -5   3   4    3.15    4.19
   5  -3  -4    3.31    3.29
   5  -3  -4    0.98    4.73
   5   3  -4    1.36    3.39
   5   3  -4    1.56    4.03
  -5  -3   4    2.21    4.20
  -5  -3   4    2.18    3.77
  -5   3   5  236.62   32.93
  -5   3   5  234.62   33.65
   5  -3  -5  245.40   32.05
   5  -3  -5  216.35   33.60
   5   3  -5  186.76   31.23
   5   3  -5  266.04   33.55
  -5  -3   5  174.85   31.32
  -5  -3   5  205.55   32.30
  -5   3   6  349.20   36.05
  -5   3   6  209.64   33.74
   5  -3  -6  211.05   34.30
   5   3  -6  208.36   32.30
  -5  -3   6  180.12   32.02
  -5  -3   6  235.59   33.44
  -5   3   7   77.57   14.10
  -5   3   7   80.81   14.66
   5  -3  -7   72.01   12.54
   5  -3  -7   21.75   11.03
   5   3  -7   89.72   13.58
  -5  -3   7   76.08   13.08
  -5  -3   7   85.05   14.04
  -5   3   8  131.71   19.30
  -5   3   8   99.74   18.34
   5  -3  -8   90.72   16.50
   5  -3  -8   89.12   18.74
   5   3  -8  100.43   16.90
  -5  -3   8   90.46   16.44
  -5  -3   8  108.17   17.81
  -5   3   9   87.86   17.39
  -5   3   9  114.89   19.24
   5  -3  -9  105.88   17.02
   5  -3  -9   82.76   18.19
   5   3  -9  106.52   16.95
   5   3  -9  101.81   16.82
  -5  -3   9   89.83   16.08
  -5   3  10   32.80    8.52
  -5   3  10   12.85    6.45
   5  -3 -10   15.98    5.73
   5  -3 -10   31.72    9.02
   5   3 -10   13.02    5.37
   5   3 -10   25.07    6.48
  -5  -3  10   15.80    5.50
  -5   3  11    0.00    3.31
  -5   3  11    1.29    3.34
   5  -3 -11    0.86    2.81
   5  -3 -11    4.25    5.04
   5   3 -11   -0.00    2.70
   5   3 -11    0.36    3.28
  -5  -3  11   -0.00    2.24
  -5   3  12   18.25    7.24
  -5   3  12   24.74    7.94
   5  -3 -12   20.20    6.34
   5  -3 -12   36.37    9.40
   5   3 -12   15.24    5.90
   5   3 -12   27.51    6.66
  -5  -3  12   19.80    5.65
  -5  -3  12   25.27    7.16
  -5   3  13  180.84   31.09
  -5   3  13  192.97   31.62
   5  -3 -13  233.33   30.53
   5  -3 -13  178.09   31.16
   5   3 -13  188.83   28.80
   5   3 -13  323.53   31.01
  -5  -3  13  160.54   27.57
  -5  -3  13  164.52   28.88
  -5   3  14   21.11    8.17
  -5   3  14   23.81    8.58
   5  -3 -14   24.36    7.32
   5  -3 -14   55.81   11.88
   5   3 -14   28.77    7.05
   5   3 -14   27.27    6.63
  -5  -3  14   28.06    6.47
  -5  -3  14   17.91    6.76
  -5   3  15    7.06    5.43
  -5   3  15   12.14    6.33
   5  -3 -15    6.56    5.45
   5   3 -15    5.19    3.62
   5   3 -15    8.96    3.82
  -5  -3  15    4.74    3.37
  -5  -3  15    9.85    4.57
  -5   3  16   52.23   12.31
  -5   3  16   33.53   10.97
   5  -3 -16   54.34   11.67
   5   3 -16   39.21    8.78
   5   3 -16   40.70    8.22
  -5  -3  16   41.49    8.62
  -5  -3  16   39.46    9.79
  -5   3  17   68.93   15.18
  -5   3  17  111.74   18.58
   5  -3 -17   68.25   14.31
   5   3 -17   73.93   12.83
  -5  -3  17   55.24   11.73
  -5  -3  17   67.08   13.45
  -5   3  18   14.45    7.15
   5  -3 -18   10.76    5.34
   5   3 -18   13.58    4.66
  -5  -3  18    3.34    3.02
  -5  -3  18   16.15    5.79
  -5   3  19    7.76    5.72
   5  -3 -19   -0.00    3.37
   5   3 -19    0.00    3.24
  -5  -3  19   -0.00    2.61
  -5  -3  19    0.85    2.98
   5  -3 -20    2.51    4.14
   5   3 -20    0.52    2.48
  -5  -3  20    3.92    3.25
  -5  -3  20    1.21    2.39
   5  -3 -21   80.69   14.28
  -5  -3  21   36.76    9.56
   5  -3 -22   87.15   17.48
  -5  -3  22   88.67   15.84
  -5  -3  23   93.73   16.79
  -5   3  25    9.44    5.16
  -5   3  26    3.56    4.57
  -5   3  27   36.57   10.32
   5  -3 -27   13.38    6.93
  -5   3  28   12.75    6.49
   5  -3 -28    6.52    4.65
  -5   3  29   32.69   10.35
   5  -3 -29   40.08   11.12
  -5   3  30    3.06    4.14
   5  -3 -30    3.01    4.17
  -5   3  31    4.94    5.66
   5  -3 -31    0.29    3.68
  -5   3  32    5.85    4.99
  -5   3  33   18.72    8.32
  -5   3  34    3.87    4.55
  -5  -3  34    2.48    3.21
  -5   3  35    3.12    3.93
  -5  -3  35   -0.00    2.94
  -5   3  36   -0.00    4.49
  -5  -3  36    1.03    3.43
  -5   3  37    5.59    5.99
  -5  -3  37    6.31    4.01
  -5   3  38    3.67    5.49
  -5  -3  38    7.61    5.12
  -5  -3  39    5.37    4.47
  -5   4   1   70.46   14.08
  -5   4   1   85.16   15.52
   5  -4  -1   77.00   13.68
   5  -4  -1   70.87   15.12
   5   4  -1   70.93   13.75
   5   4  -1   84.21   15.31
  -5  -4   1   66.58   14.47
  -5  -4   1   84.57   15.44
  -5   4   2   14.32    5.58
  -5   4   2   16.43    6.51
   5  -4  -2   16.25    5.46
   5  -4  -2    7.57    5.81
   5   4  -2    8.72    4.30
   5   4  -2    8.29    5.50
  -5  -4   2    5.28    5.24
  -5  -4   2   13.79    6.30
  -5   4   3   36.94    9.65
  -5   4   3   45.16   10.49
   5  -4  -3   44.07    9.24
   5  -4  -3   24.07    9.26
   5   4  -3   35.49    8.72
   5   4  -3   46.09   10.16
  -5  -4   3   49.32   10.34
  -5  -4   3   42.30    9.88
  -5   4   4   70.96   13.38
  -5   4   4   50.07   12.69
   5  -4  -4   68.33   12.12
   5  -4  -4   49.74   12.89
   5   4  -4   46.46   11.00
   5   4  -4   67.95   12.93
  -5  -4   4   78.32   13.55
  -5  -4   4   64.94   12.88
  -5   4   5  240.91   31.25
  -5   4   5  178.90   29.91
   5  -4  -5  202.84   28.94
   5  -4  -5  157.00   29.88
   5   4  -5  169.77   28.21
   5   4  -5  187.22   29.31
  -5  -4   5  191.24   29.26
  -5  -4   5  223.85   30.35
  -5   4   6    2.57    2.81
  -5   4   6   -0.00    4.51
   5  -4  -6   -0.00    2.87
   5  -4  -6    0.24    5.03
   5   4  -6   -0.00    3.12
  -5  -4   6   -0.00    3.38
  -5  -4   6   -0.00    3.51
  -5   4   7   14.12    5.64
  -5   4   7   10.27    5.94
   5  -4  -7   10.42    4.92
   5  -4  -7    5.36    6.07
   5   4  -7    4.80    3.80
  -5  -4   7   12.88    5.23
  -5  -4   7    8.31    4.71
  -5   4   8   82.81   15.63
  -5   4   8   57.30   14.01
   5  -4  -8   78.50   13.98
   5  -4  -8   77.98   16.18
   5   4  -8   78.62   13.63
   5   4  -8   68.95   13.36
  -5  -4   8   74.36   13.64
  -5   4   9  119.95   19.60
  -5   4   9   89.99   18.28
   5  -4  -9   87.20   16.57
   5  -4  -9  116.37   20.19
   5   4  -9  125.54   17.45
   5   4  -9   74.94   15.63
  -5   4  10  172.41   28.00
  -5   4  10  117.13   26.03
   5  -4 -10  169.24   26.15
   5  -4 -10  133.96   26.94
   5   4 -10  210.55   26.29
   5   4 -10  176.84   25.46
  -5  -4  10  185.30   25.63
  -5   4  11  226.38   31.84
  -5   4  11  193.72   30.76
   5  -4 -11  179.69   30.50
   5   4 -11  168.58   27.13
   5   4 -11  172.86   26.91
  -5  -4  11  208.86   27.69
  -5  -4  11  171.23   27.98
  -5   4  12    0.00    4.51
  -5   4  12    2.74    4.38
   5  -4 -12    5.30    5.45
   5   4 -12    3.53    3.35
   5   4 -12    4.96    3.14
  -5  -4  12    9.55    3.95
  -5  -4  12    5.71    3.49
  -5   4  13    2.02    4.89
  -5   4  13    7.21    6.23
   5  -4 -13    2.27    4.30
   5   4 -13    1.50    2.75
   5   4 -13    1.30    2.47
  -5  -4  13    3.85    2.87
  -5  -4  13    0.33    2.75
  -5   4  14   17.29    7.99
  -5   4  14   37.49   10.58
   5  -4 -14   34.40    9.17
   5  -4 -14   28.78    9.80
   5   4 -14   20.31    6.24
   5   4 -14   33.97    6.79
  -5  -4  14   23.13    6.15
  -5  -4  14   37.20    8.41
  -5   4  15  349.36   51.10
  -5   4  15  339.37   50.91
   5  -4 -15  290.20   48.44
   5  -4 -15  351.82   52.08
   5   4 -15  349.52   46.87
   5   4 -15  346.85   45.54
  -5  -4  15  331.34   45.92
  -5  -4  15  344.84   47.77
  -5   4  16   55.52   15.09
   5  -4 -16   76.32   15.43
   5   4 -16   74.43   11.61
  -5  -4  16   72.84   12.35
  -5  -4  16   69.73   13.50
  -5   4  17   94.57   20.34
   5  -4 -17  116.55   19.90
   5   4 -17  116.25   17.46
  -5  -4  17   99.30   16.40
  -5  -4  17   93.76   17.49
  -5   4  18   -0.00    5.19
   5  -4 -18    1.65    3.87
   5   4 -18    4.30    3.50
  -5  -4  18    3.20    2.69
  -5  -4  18    2.55    3.48
  -5   4  19  176.16   31.31
   5  -4 -19  199.73   30.40
   5   4 -19  213.69   27.67
  -5  -4  19  164.11   26.44
  -5  -4  19  168.28   27.79
  -5  -4  20    3.90    3.66
  -5  -4  20    0.00    3.60
  -5  -4  21   58.60   11.42
  -5   4  22   15.25    6.97
  -5   4  23   -0.00    3.96
  -5   4  24   -0.00    3.51
   5  -4 -24    0.80    3.28
  -5   4  25   26.69    9.30
   5  -4 -25   41.27   10.90
  -5   4  26   17.81    7.51
   5  -4 -26   13.84    6.57
  -5   4  27   21.79    8.53
   5  -4 -27   25.17    8.79
  -5   4  28   -0.00    3.85
   5  -4 -28   -0.00    3.61
  -5   4  29   16.97    7.77
   5  -4 -29    8.28    5.83
  -5   4  30   14.35    7.20
   5  -4 -30    5.97    5.38
  -5   4  31   29.56    9.87
   5  -4 -31   15.59    7.53
  -5   4  32   15.84    8.10
   5  -4 -32    8.73    5.93
  -5   4  33   -0.00    4.52
  -5   4  34    3.15    5.18
  -5  -4  34    4.46    4.02
  -5   4  35    3.40    5.47
  -5  -4  35    6.95    4.06
  -5   4  36    7.77    6.58
  -5  -4  36    4.26    3.52
  -5   4  37    6.91    5.74
  -5  -4  37    4.45    3.77
  -5   4  38   -0.00    5.08
  -5  -4  38   -0.00    3.48
  -5  -4  39    1.60    2.98
  -5   5   1  184.34   31.48
  -5   5   1  232.63   33.00
   5  -5  -1  175.35   32.12
   5   5  -1  201.24   31.24
   5   5  -1  242.35   33.26
  -5  -5   1  234.56   32.73
  -5  -5   1  208.56   32.52
  -5   5   2   53.50   12.53
  -5   5   2   54.23   12.68
   5  -5  -2   62.14   11.94
   5  -5  -2   67.28   14.57
   5   5  -2   65.97   12.50
   5   5  -2   57.98   12.96
  -5  -5   2   74.83   13.60
  -5  -5   2   53.21   12.53
  -5   5   3  147.27   26.21
  -5   5   3  137.95   26.12
   5  -5  -3  150.32   25.00
   5  -5  -3  177.96   28.24
   5   5  -3  169.89   25.72
   5   5  -3  153.81   26.00
  -5  -5   3  249.05   28.75
  -5  -5   3  167.28   26.69
  -5   5   4   54.25   11.61
  -5   5   4   51.80   11.27
   5  -5  -4   38.59    9.08
   5  -5  -4   30.54   10.10
   5   5  -4   42.26    9.11
   5   5  -4   29.31    8.67
  -5  -5   4   54.53   10.73
  -5  -5   4   27.01    8.81
  -5   5   5   21.17    7.51
  -5   5   5   20.05    7.79
   5  -5  -5   24.46    6.68
   5  -5  -5   11.25    7.19
   5   5  -5   27.35    7.05
  -5  -5   5   16.15    6.13
  -5  -5   5   22.99    7.20
  -5   5   6   18.62    7.13
  -5   5   6   13.34    6.66
   5  -5  -6   11.30    4.81
   5  -5  -6   19.92    7.18
   5   5  -6    9.59    4.50
  -5  -5   6   13.15    5.52
  -5  -5   6    4.24    4.09
  -5   5   7  283.77   42.43
  -5   5   7  279.87   42.20
   5  -5  -7  289.36   43.27
   5   5  -7  385.42   41.43
   5   5  -7  268.53   40.13
  -5  -5   7  237.10   39.73
  -5  -5   7  248.49   40.30
  -5   5   8  148.87   24.78
  -5   5   8  109.34   22.71
   5  -5  -8  128.56   24.31
   5   5  -8  132.78   21.43
   5   5  -8  156.26   22.29
  -5  -5   8  142.22   22.28
  -5   5   9   19.23    8.25
  -5   5   9   37.76    9.78
   5  -5  -9   17.73    7.59
   5   5  -9   23.38    6.33
   5   5  -9   20.09    6.06
  -5  -5   9    9.55    5.02
  -5   5  10    0.92    3.35
  -5   5  10    2.49    4.20
   5  -5 -10    2.77    4.05
   5   5 -10    3.99    3.17
   5   5 -10    0.00    2.07
  -5  -5  10    0.00    3.00
  -5  -5  10   -0.00    2.87
  -5   5  11   10.82    6.80
  -5   5  11    9.46    5.84
   5  -5 -11    9.88    6.36
   5   5 -11    7.55    3.98
   5   5 -11   13.23    4.56
  -5  -5  11   11.79    4.93
  -5  -5  11   19.65    6.12
  -5   5  12  272.05   38.90
  -5   5  12  220.69   37.06
   5  -5 -12  240.30   36.54
   5  -5 -12  184.69   36.28
   5   5 -12  202.25   33.16
   5   5 -12  274.61   33.65
  -5  -5  12  233.25   33.71
  -5  -5  12  262.88   35.19
  -5   5  13  302.66   45.45
  -5   5  13  294.46   44.96
   5  -5 -13  286.35   43.40
   5  -5 -13  235.03   43.97
   5   5 -13  398.63   41.01
  -5  -5  13  288.72   40.49
  -5  -5  13  222.29   40.61
  -5   5  14   30.40    9.62
  -5   5  14   22.11    8.39
   5  -5 -14   18.35    7.09
   5  -5 -14   34.30   10.75
   5   5 -14   24.67    6.16
   5   5 -14   12.62    4.57
  -5  -5  14   25.59    6.11
  -5  -5  14   18.98    6.47
  -5   5  15    9.52    5.42
   5  -5 -15    0.00    4.60
   5   5 -15    3.23    3.10
   5   5 -15    7.92    3.07
  -5  -5  15    5.80    3.07
  -5  -5  15    2.30    3.09
  -5   5  16   33.51   11.04
   5   5 -16   47.75    9.24
   5   5 -16   45.64    7.40
  -5  -5  16   41.47    8.44
  -5  -5  16   44.81   10.02
  -5   5  17   82.84   18.82
   5   5 -17   91.58   15.10
  -5  -5  17   87.00   14.48
  -5  -5  17  100.91   16.63
  -5   5  18   33.06   11.42
  -5  -5  18   37.95    7.53
  -5  -5  18   34.37    8.69
  -5  -5  19   89.27   14.54
  -5  -5  19   89.40   16.09
  -5   5  20    0.64    2.75
  -5  -5  20    1.31    2.25
  -5   5  21    1.85    4.15
   5  -5 -21    0.20    2.70
  -5   5  22   30.11    9.19
   5  -5 -22    0.82    3.24
  -5   5  23   30.62   10.34
   5  -5 -23   25.84    9.13
  -5   5  24   14.48    6.70
   5  -5 -24    6.45    5.36
  -5   5  25    0.00    4.61
   5  -5 -25    1.04    3.88
  -5   5  26   -0.00    2.97
   5  -5 -26   -0.00    3.13
  -5   5  27   17.84    8.20
   5  -5 -27   13.01    7.00
  -5   5  28   23.93    9.01
   5  -5 -28   15.69    7.34
  -5   5  29   20.24    8.77
   5  -5 -29    1.61    3.39
  -5   5  30    1.31    4.80
   5  -5 -30    2.75    5.01
  -5   5  31    0.00    4.70
   5  -5 -31    2.93    4.90
  -5   5  32   11.88    6.74
   5  -5 -32    2.19    4.43
  -5   5  33   11.78    6.87
   5  -5 -33    3.87    5.13
  -5   5  34   17.21    8.28
  -5   5  35    3.96    5.75
  -5  -5  35    0.00    2.37
  -5   5  36   11.56    6.93
  -5  -5  36    4.10    3.36
  -5   5  37   -0.00    5.01
  -5  -5  37    2.70    3.15
  -5  -5  38    6.85    3.95
  -5  -5  39    2.08    2.89
  -5  -5  40    0.19    2.45
  -5   6   1   25.43    7.99
  -5   6   1   28.48    8.32
   5  -6  -1   20.33    6.50
   5  -6  -1   24.29    8.67
   5   6  -1   13.83    6.04
   5   6  -1   22.29    7.90
  -5  -6   1   35.30    8.58
  -5  -6   1   21.28    7.17
  -5   6   2    0.00    3.54
  -5   6   2    2.42    3.95
   5  -6  -2    2.92    3.81
   5  -6  -2    2.97    5.59
   5   6  -2    0.00    2.39
   5   6  -2    0.00    3.70
  -5  -6   2    0.00    2.96
  -5  -6   2    1.95    3.66
  -5   6   3   80.54   16.14
  -5   6   3   89.30   16.22
   5  -6  -3   74.75   16.73
   5   6  -3   82.52   14.77
   5   6  -3   83.07   15.59
  -5  -6   3   59.26   14.09
  -5  -6   3   73.23   15.48
  -5   6   4  116.36   21.38
  -5   6   4  131.49   21.59
   5  -6  -4  110.72   21.75
   5   6  -4  119.21   19.55
  -5  -6   4  112.53   19.98
  -5  -6   4  104.42   20.01
  -5   6   5  127.41   21.65
  -5   6   5  107.54   20.42
   5  -6  -5  115.57   21.63
   5   6  -5   99.13   18.60
  -5  -6   5  110.42   19.61
  -5  -6   5  135.37   20.94
  -5   6   6   33.52    9.76
  -5   6   6   23.07    8.05
   5  -6  -6   35.54   10.00
   5   6  -6   19.05    6.25
   5   6  -6   20.85    6.69
  -5  -6   6   13.75    6.27
  -5  -6   6   28.34    8.04
  -5   6   7   54.32   15.48
  -5   6   7   72.35   16.11
   5  -6  -7   70.50   16.87
   5   6  -7  107.78   15.73
   5   6  -7   92.90   15.44
  -5  -6   7   88.53   15.90
  -5   6   8   17.51    7.79
  -5   6   8   39.47   10.21
   5  -6  -8   28.61    9.86
   5   6  -8   25.45    7.24
  -5  -6   8   25.78    7.53
  -5   6   9  120.98   21.08
  -5   6   9  102.26   19.73
   5  -6  -9  111.09   20.86
   5   6  -9   91.51   16.75
   5   6  -9   86.68   16.54
  -5  -6   9  117.75   18.31
  -5   6  10  137.36   25.47
  -5   6  10  154.83   25.82
   5  -6 -10   90.05   22.11
   5  -6 -10  123.80   25.07
   5   6 -10  162.25   22.57
   5   6 -10  144.47   21.96
  -5  -6  10  134.94   22.45
  -5  -6  10  202.86   25.11
  -5   6  11  105.65   20.11
  -5   6  11   85.19   18.41
   5  -6 -11   91.90   18.05
   5  -6 -11   91.06   19.22
   5   6 -11   96.47   15.77
   5   6 -11   77.51   14.57
  -5  -6  11  100.68   16.50
  -5  -6  11   93.53   16.68
  -5   6  12   24.27    9.38
   5  -6 -12   21.12    7.57
   5  -6 -12   22.43    9.11
   5   6 -12   41.58    7.87
   5   6 -12   22.73    5.93
  -5  -6  12   24.06    7.01
  -5  -6  12   24.85    7.42
  -5   6  13    6.30    5.33
   5  -6 -13    2.33    5.03
   5   6 -13    5.57    3.33
   5   6 -13    2.73    2.61
  -5  -6  13    1.84    3.37
  -5  -6  13    3.56    3.45
  -5   6  14   99.08   19.79
   5   6 -14   89.40   15.17
   5   6 -14  103.12   14.14
  -5  -6  14   83.47   14.98
  -5  -6  14   77.32   15.69
  -5   6  15   75.77   17.05
   5   6 -15   64.16   12.49
   5   6 -15   71.92   11.04
  -5  -6  15   72.21   12.66
  -5  -6  15   99.98   15.22
  -5   6  16    4.16    4.95
  -5   6  16   -0.00    4.07
   5   6 -16   -0.00    2.24
   5   6 -16    0.86    1.03
  -5  -6  16   -0.00    1.88
  -5  -6  16    1.43    3.19
  -5   6  17   84.29   18.26
   5  -6 -17   48.72   14.49
  -5  -6  17   91.29   13.13
  -5  -6  17   76.42   14.23
  -5   6  18   10.18    7.22
   5  -6 -18    7.61    5.76
  -5  -6  18   17.45    4.50
  -5  -6  18   12.13    4.91
  -5   6  19   28.18    9.59
   5  -6 -19   31.57    9.78
  -5   6  20   -0.00    3.79
   5  -6 -20   -0.00    2.97
  -5   6  21   19.05    8.34
   5  -6 -21   21.21    7.89
  -5   6  22   34.54   10.66
   5  -6 -22   24.53    8.92
  -5   6  23   -0.00    4.61
   5  -6 -23    0.00    3.39
  -5   6  24   18.27    8.00
   5  -6 -24    3.72    4.64
  -5   6  25   21.48    8.73
   5  -6 -25    9.91    6.70
  -5   6  26   20.80    9.55
   5  -6 -26   30.41    9.79
  -5   6  27    0.00    4.95
   5  -6 -27   12.42    6.79
  -5   6  28    1.19    5.53
   5  -6 -28   -0.00    3.44
  -5   6  29    1.55    4.39
   5  -6 -29   12.84    7.34
  -5   6  30   23.56    9.97
   5  -6 -30   10.15    6.03
  -5   6  31    6.82    6.94
   5  -6 -31    2.20    4.99
  -5   6  32    5.51    6.21
   5  -6 -32    7.80    6.68
  -5   6  33   -0.00    4.58
   5  -6 -33    1.75    4.45
  -5   6  34    1.33    5.60
   5  -6 -34    5.56    5.23
  -5   6  35   -0.00    5.52
  -5   6  36    7.53    7.07
  -5  -6  36   16.45    5.17
  -5   6  37    1.91    5.27
  -5  -6  37    6.54    3.59
  -5  -6  38    0.28    2.57
  -5  -6  39    1.24    2.59
  -5  -6  40    1.06    2.64
  -5   7   1   17.34    7.35
   5  -7  -1   16.39    8.01
   5   7  -1   11.42    4.88
   5   7  -1   19.77    7.51
  -5  -7   1   13.29    5.95
  -5  -7   1    8.12    5.30
  -5   7   2  162.21   27.51
   5  -7  -2  163.05   28.18
   5   7  -2  155.93   25.40
   5   7  -2  163.66   26.95
  -5  -7   2  158.20   26.32
  -5  -7   2  160.82   27.00
  -5   7   3   94.06   20.81
   5  -7  -3  112.84   22.05
   5   7  -3  123.16   19.95
   5   7  -3  143.64   21.88
  -5  -7   3   98.66   19.74
  -5  -7   3  133.80   21.72
  -5   7   4   84.73   18.43
   5  -7  -4  123.16   20.98
   5   7  -4   83.09   16.37
  -5  -7   4   95.34   17.58
  -5  -7   4  101.84   18.43
  -5   7   5    9.47    6.28
   5  -7  -5   15.19    7.72
   5   7  -5   26.08    6.62
  -5  -7   5    5.50    4.66
  -5  -7   5   18.47    6.41
  -5   7   6   19.49    8.36
   5  -7  -6   30.71    9.65
   5   7  -6   25.71    6.81
   5   7  -6    3.67    4.06
  -5  -7   6   17.59    6.16
  -5  -7   6    8.06    5.14
  -5   7   7  119.35   25.29
  -5   7   7  165.21   26.59
   5  -7  -7  166.65   26.25
   5  -7  -7  138.28   26.27
   5   7  -7  148.57   23.94
  -5  -7   7  153.17   24.45
  -5   7   8  293.39   48.43
  -5   7   8  297.40   47.57
   5  -7  -8  239.18   45.84
   5   7  -8  393.69   46.12
   5   7  -8  395.01   46.59
  -5  -7   8  297.76   45.58
  -5   7   9   27.09    9.67
   5  -7  -9   32.35   10.92
   5   7  -9   32.62    7.80
   5   7  -9   36.21    8.22
  -5  -7   9   21.47    7.21
  -5  -7   9   22.55    7.44
  -5   7  10   21.33    8.20
   5  -7 -10   23.04    8.80
   5   7 -10    9.83    4.30
   5   7 -10    6.90    4.20
  -5  -7  10    6.12    4.34
  -5  -7  10   12.78    5.47
  -5   7  11    4.89    4.66
  -5   7  11   17.60    7.57
   5  -7 -11   15.11    7.90
   5   7 -11   15.35    5.21
   5   7 -11   14.49    4.91
  -5  -7  11   18.36    6.16
  -5  -7  11   25.20    7.11
  -5   7  12  124.29   24.26
  -5   7  12  179.49   27.33
   5  -7 -12  107.85   24.93
   5   7 -12  135.41   21.21
   5   7 -12  138.52   20.41
  -5  -7  12  139.18   21.97
  -5  -7  12  125.41   22.21
  -5   7  13  105.93   19.81
   5   7 -13   80.23   14.85
   5   7 -13   92.68   14.01
  -5  -7  13   92.89   15.98
  -5  -7  13   77.93   15.94
  -5   7  14    5.95    5.18
  -5   7  14   -0.00    4.43
   5  -7 -14    1.32    3.06
   5   7 -14    4.94    3.29
   5   7 -14    2.45    2.15
  -5  -7  14    0.00    3.12
  -5  -7  14    2.83    3.22
  -5   7  15   40.99   11.74
  -5   7  15   43.03   13.48
   5  -7 -15   23.55    9.33
   5   7 -15   38.57    6.25
  -5  -7  15   55.70    9.48
  -5  -7  15   39.37    9.49
  -5   7  16    0.56    3.77
  -5   7  16   18.81    8.26
   5  -7 -16    0.00    4.57
  -5  -7  16   10.00    4.01
  -5   7  17   -0.00    4.82
   5  -7 -17    4.38    4.32
  -5  -7  17    0.00    2.25
   5  -7 -18  131.36   24.24
  -5   7  19    1.01    4.79
   5  -7 -19    0.47    3.93
  -5   7  20   18.26    8.30
   5  -7 -20    4.03    5.13
  -5   7  21   -0.00    3.09
   5  -7 -21    1.41    4.36
  -5   7  22   15.06    8.57
   5  -7 -22   31.85    9.99
  -5   7  23   13.58    7.97
   5  -7 -23   26.54    9.59
  -5   7  24   34.25   11.35
   5  -7 -24   40.82   11.89
  -5   7  25    1.64    5.35
   5  -7 -25   -0.00    3.92
  -5   7  26    0.00    3.02
   5  -7 -26    0.69    3.97
  -5   7  27   19.45    9.29
   5  -7 -27   14.80    7.60
  -5   7  28   37.70   12.75
   5  -7 -28   45.87   12.89
  -5   7  29    1.35    5.49
   5  -7 -29    6.42    5.01
  -5   7  30   -0.00    4.65
   5  -7 -30    1.75    4.35
  -5   7  31    3.15    5.53
   5  -7 -31   -0.00    3.09
  -5   7  32    4.54    6.49
   5  -7 -32    0.08    3.53
  -5   7  33   -0.00    5.95
   5  -7 -33   -0.00    3.51
  -5   7  34    7.79    7.16
   5  -7 -34   22.15    8.92
  -5   7  35    1.78    5.66
   5  -7 -35    0.00    5.22
  -5   7  36    0.75    4.94
  -5  -7  36    0.36    1.82
  -5  -7  37    0.00    2.61
  -5  -7  38    2.44    2.51
  -5  -7  39    0.35    2.44
  -5   8   1   17.90    8.43
   5  -8  -1   18.68    8.52
   5   8  -1   23.60    8.39
  -5  -8   1    7.49    5.73
  -5  -8   1   34.08    9.22
  -5   8   2    0.00    4.81
   5  -8  -2    1.53    4.57
   5   8  -2    8.45    5.99
  -5  -8   2    5.24    4.36
  -5  -8   2   11.25    5.90
  -5   8   3    1.60    4.87
   5  -8  -3   18.49    8.00
   5   8  -3   17.50    5.87
   5   8  -3   19.48    7.23
  -5  -8   3   15.67    6.53
  -5  -8   3   19.59    7.60
  -5   8   4  391.29   58.83
  -5   8   4  481.68   59.91
   5  -8  -4  389.32   57.49
   5  -8  -4  383.52   58.68
  -5  -8   4  368.52   56.20
  -5  -8   4  396.42   57.39
  -5   8   5   48.23   13.06
   5  -8  -5   52.03   13.89
   5   8  -5   66.22   12.44
   5   8  -5   43.25   11.55
  -5  -8   5   61.12   12.90
  -5  -8   5   79.23   14.71
  -5   8   6   97.86   21.16
   5  -8  -6   97.93   21.86
   5   8  -6  150.24   20.77
   5   8  -6   90.35   19.45
  -5  -8   6  160.87   22.29
  -5  -8   6  112.37   21.00
  -5   8   7    0.17    3.97
   5  -8  -7   -0.00    5.36
   5   8  -7   -0.00    2.44
   5   8  -7   -0.00    3.15
  -5  -8   7    1.89    3.55
  -5   8   8  110.40   20.15
   5  -8  -8   74.28   18.61
   5   8  -8  113.52   16.96
   5   8  -8   82.88   16.32
  -5  -8   8   79.83   16.52
  -5   8   9  124.45   26.06
   5  -8  -9  122.01   27.06
   5   8  -9  162.98   24.31
  -5  -8   9  224.85   27.35
  -5  -8   9  141.09   25.21
  -5   8  10   58.38   14.96
   5  -8 -10   70.25   15.66
   5  -8 -10   53.12   15.85
   5   8 -10   74.49   12.91
  -5  -8  10   65.68   13.42
  -5   8  11   13.87    7.61
   5  -8 -11   16.89    7.13
   5  -8 -11   13.31    7.76
   5   8 -11   22.02    6.31
  -5  -8  11   16.98    6.45
  -5   8  12   15.76    8.11
   5  -8 -12   36.14   10.48
   5   8 -12   34.28    7.57
  -5  -8  12   32.49    8.46
  -5   8  13    3.76    4.56
   5  -8 -13    3.15    5.43
  -5  -8  13   -0.00    3.43
  -5   8  14  106.20   21.77
   5  -8 -14  101.26   20.67
  -5  -8  14  112.32   18.47
  -5   8  15    2.43    4.67
   5  -8 -15    2.90    5.09
   5   8 -15    0.85    1.05
  -5  -8  15   -0.00    3.29
   5  -8 -16   45.59   12.30
   5  -8 -17    0.47    4.55
   5  -8 -18    1.16    4.60
  -5   8  19   -0.00    4.37
   5  -8 -19    8.28    5.90
  -5   8  20   46.30   14.25
   5  -8 -20   59.20   14.36
  -5   8  21   -0.00    5.14
   5  -8 -21   -0.00    4.69
  -5   8  22   13.17    7.89
   5  -8 -22    2.89    6.02
  -5   8  23    1.06    3.66
   5  -8 -23    0.52    3.31
  -5   8  24   15.15    8.65
   5  -8 -24   33.01   10.36
  -5   8  25    3.19    5.13
   5  -8 -25    2.30    5.24
  -5   8  26   17.62    8.87
   5  -8 -26   15.75    8.04
  -5   8  27    1.92    6.86
   5  -8 -27    1.07    3.99
  -5   8  28    2.09    5.96
   5  -8 -28   -0.00    3.78
  -5   8  29    0.15    4.89
   5  -8 -29    0.00    4.47
  -5   8  30   11.10    7.99
   5  -8 -30    5.93    6.32
  -5   8  31    6.92    7.15
   5  -8 -31    9.72    7.89
  -5   8  32   14.48    8.63
   5  -8 -32   16.91    8.07
  -5   8  33   -0.00    5.99
   5  -8 -33   -0.00    5.82
  -5   8  34    0.00    4.43
   5  -8 -34   -0.00    4.06
  -5   8  35    1.73    5.10
   5  -8 -35    1.67    5.10
  -5   8  36   14.66    8.83
   5  -8 -36    2.98    4.73
   5  -8 -37    0.52    5.88
  -5   9   1    0.00    3.65
  -5  -9   1    2.00    3.81
  -5  -9   1    0.90    4.21
  -5   9   2  139.31   18.11
  -5  -9   2    8.99    6.05
  -5   9   3    6.67    5.60
  -5  -9   3   23.81    7.69
  -5   9   4   -0.00    3.63
  -5  -9   4    1.26    3.95
  -5   9   5    4.55    4.62
   5  -9  -5    5.01    6.07
  -5  -9   5   11.44    5.39
  -5   9   6   45.80   12.20
   5  -9  -6   39.97   11.00
   5  -9  -6   30.19   10.97
   5   9  -6   44.86    9.64
  -5  -9   6   31.60    9.67
  -5   9   7    3.13    5.50
   5  -9  -7    8.00    5.45
   5  -9  -7    9.88    7.08
   5   9  -7    4.65    3.46
  -5  -9   7    2.97    4.00
  -5   9   8   99.86   23.72
   5  -9  -8  176.31   26.47
   5  -9  -8  148.68   27.37
   5   9  -8  134.47   22.25
  -5  -9   8  150.72   24.00
  -5   9   9    6.37    5.59
   5  -9  -9    2.01    4.25
   5  -9  -9   26.57   10.24
   5   9  -9   22.43    6.11
  -5  -9   9    2.99    3.74
  -5   9  10    8.89    6.12
   5  -9 -10    5.48    5.04
   5   9 -10    5.45    3.49
  -5  -9  10    3.72    4.27
  -5   9  11    1.69    4.60
   5  -9 -11    1.92    4.31
  -5  -9  11    5.27    4.30
  -5   9  12  223.27   34.77
   5  -9 -12  184.71   31.96
  -5  -9  12  181.93   29.64
  -5   9  13    5.96    6.45
   5  -9 -13    4.67    5.55
  -5  -9  13    2.49    3.31
  -5   9  14   34.24   11.18
   5  -9 -14   22.30    9.58
  -5  -9  14   38.79    9.13
  -5   9  15    3.29    4.94
   5  -9 -15    0.00    4.18
   5  -9 -16   31.81   10.45
   5  -9 -17   -0.00    4.47
  -5   9  18   43.75   13.63
   5  -9 -18   39.19   12.29
  -5   9  19   19.30    9.31
   5  -9 -19    0.83    4.06
  -5   9  20   11.71    7.46
   5  -9 -20   -0.00    4.75
  -5   9  21    0.00    5.62
   5  -9 -21    2.30    4.14
  -5   9  22   28.94   11.48
   5  -9 -22   48.13   12.59
  -5   9  23    0.62    5.61
   5  -9 -23   -0.00    3.64
  -5   9  24    0.00    5.85
   5  -9 -24   26.38    9.25
  -5   9  25    1.07    6.42
   5  -9 -25    1.47    4.57
  -5   9  26    0.83    4.99
   5  -9 -26    2.00    5.35
  -5   9  27    4.47    5.70
   5  -9 -27   -0.00    5.88
  -5   9  28   12.30    8.86
   5  -9 -28   21.24    9.10
  -5   9  29    0.00    5.22
   5  -9 -29   -0.00    2.71
  -5   9  30   -0.00    4.48
   5  -9 -30   -0.00    4.10
  -5   9  31   -0.00    4.32
   5  -9 -31    1.82    4.66
  -5   9  32    3.28    5.79
   5  -9 -32    1.66    4.20
  -5   9  33    4.26    7.71
   5  -9 -33    2.74    6.00
  -5   9  34    6.26    6.91
   5  -9 -34    8.31    6.99
  -5   9  35    0.00    4.74
   5  -9 -35    2.47    4.39
   5  -9 -36   -0.00    3.56
   5  -9 -37   -0.00    4.93
   5 -10  -1    8.03    6.60
   5 -10  -2    2.82    3.88
   5 -10  -2    0.00    5.05
  -5 -10   2    6.62    4.77
   5 -10  -3   -0.00    3.10
   5 -10  -3    0.00    3.87
  -5 -10   3    1.74    3.58
   5 -10  -4    4.73    5.43
   5 -10  -4   11.70    6.90
  -5 -10   4    6.19    4.93
  -5  10   5   -0.00    4.37
   5 -10  -5    1.29    3.59
  -5 -10   5    0.00    4.15
  -5  10   6   36.81   11.78
   5 -10  -6   33.38   10.65
  -5 -10   6   47.18   11.18
  -5  10   7   -0.00    4.95
   5 -10  -7    3.22    4.90
  -5 -10   7    5.12    4.79
  -5  10   8    1.35    5.22
   5 -10  -8   13.13    7.27
   5  10  -8    8.30    4.56
  -5 -10   8   -0.00    3.27
  -5  10   9    0.62    4.47
   5 -10  -9    0.00    4.48
  -5 -10   9    1.56    4.26
  -5  10  10   80.44   20.27
   5 -10 -10   86.94   19.32
  -5 -10  10  130.46   19.90
  -5  10  11    0.80    5.12
   5 -10 -11    0.00    4.74
  -5 -10  11    0.00    3.53
  -5  10  12    8.23    6.21
   5 -10 -12   16.47    7.19
  -5 -10  12    6.52    4.76
  -5  10  13    0.00    4.92
   5 -10 -13    0.00    3.67
  -5  10  14   36.71   13.28
   5 -10 -14   49.58   12.73
  -5  10  15    1.91    4.41
   5 -10 -15    0.53    4.38
   5 -10 -16   28.37    9.90
   5 -10 -17    0.14    4.33
  -5  10  18    0.00    4.72
   5 -10 -18    4.64    4.39
  -5  10  19    3.38    5.77
   5 -10 -19   -0.00    3.46
  -5  10  20   49.52   14.52
   5 -10 -20   24.82   10.03
  -5  10  21   -0.00    4.21
   5 -10 -21    1.23    4.19
  -5  10  22   12.46    7.97
   5 -10 -22   14.31    7.59
  -5  10  23    0.00    4.20
   5 -10 -23    0.31    4.23
  -5  10  24   16.87    8.56
   5 -10 -24    4.07    5.50
  -5  10  25    0.00    4.43
   5 -10 -25    2.63    4.61
  -5  10  26   19.28    9.95
   5 -10 -26    4.48    4.87
  -5  10  27   -0.00    5.34
   5 -10 -27    1.62    5.10
  -5  10  28    0.06    5.58
   5 -10 -28    1.90    5.66
  -5  10  29    2.91    4.95
   5 -10 -29    0.00    5.19
  -5  10  30   16.62    9.31
   5 -10 -30    0.31    4.83
  -5  10  31    0.00    6.05
   5 -10 -31    0.93    4.33
  -5  10  32    7.06    8.04
   5 -10 -32    3.40    5.82
  -5  10  33    0.29    4.38
   5 -10 -33    3.40    5.47
  -5  10  34    2.15    4.97
   5 -10 -34    6.28    6.61
  -5  10  35   -0.00    4.74
   5 -10 -35   -0.00    5.84
   5 -11  -1   15.56    7.26
   5 -11  -1   16.79    8.41
   5 -11  -2  125.60   22.75
   5 -11  -2  111.07   23.72
   5 -11  -3   10.75    6.51
   5 -11  -3   19.86    9.04
   5 -11  -4   -0.00    3.42
   5 -11  -4    7.53    7.09
   5 -11  -5    3.13    3.70
   5 -11  -5   -0.00    5.73
  -5 -11   5    2.54    4.70
   5 -11  -6   10.54    6.88
   5 -11  -6    5.41    6.67
  -5 -11   6    4.16    4.43
   5 -11  -7    0.37    3.63
  -5 -11   7    1.54    3.69
   5 -11  -8   29.55   10.61
  -5 -11   8   45.90   11.08
   5 -11  -9    4.82    4.91
  -5 -11   9    4.41    4.64
   5 -11 -10    0.06    3.44
  -5 -11  10    3.25    4.58
   5 -11 -11    2.12    4.20
   5 -11 -12   56.22   14.30
   5 -11 -13   -0.00    4.14
   5 -11 -14    7.96    6.83
   5 -11 -15    4.56    4.99
   5 -11 -16   24.10    9.91
   5 -11 -17    0.00    4.87
  -5  11  18   15.92    9.42
   5 -11 -18   30.01   10.48
  -5  11  19   -0.00    6.43
   5 -11 -19   -0.00    4.87
  -5  11  20    0.44    4.29
   5 -11 -20    0.08    2.70
  -5  11  21   -0.00    5.55
   5 -11 -21   -0.00    5.46
  -5  11  22    7.88    9.05
   5 -11 -22   40.85   11.78
  -5  11  23   -0.00    4.46
   5 -11 -23   -0.00    3.61
  -5  11  24    4.83    5.15
   5 -11 -24   15.82    8.72
  -5  11  25    9.27    7.71
   5 -11 -25    0.70    4.21
  -5  11  26    2.10    5.95
   5 -11 -26    4.22    6.09
  -5  11  27   -0.00    5.06
   5 -11 -27    1.53    4.48
  -5  11  28   13.23    9.24
   5 -11 -28   20.50    9.68
  -5  11  29    0.00    5.22
   5 -11 -29    5.85    5.69
  -5  11  30   -0.00    5.43
   5 -11 -30    4.83    6.09
  -5  11  31    1.99    6.47
   5 -11 -31   -0.00    4.33
  -5  11  32   18.84    9.89
   5 -11 -32    5.38    7.35
  -5  11  33    5.25    6.91
  -5  11  34    1.03    4.88
   5 -12  -1    2.44    3.73
   5 -12  -1    2.09    5.58
  -5 -12   1    7.37    5.84
   5 -12  -2    0.92    3.82
   5 -12  -2    1.76    5.91
  -5 -12   2    0.49    3.60
   5 -12  -3    0.00    3.05
   5 -12  -3    3.97    6.54
  -5 -12   3   -0.00    3.78
   5 -12  -4   56.32   16.22
   5 -12  -5   18.85    8.14
   5 -12  -6   18.96    7.86
   5 -12  -7   -0.00    3.49
   5 -12  -8    0.00    3.83
  -5 -12   8    5.98    5.46
   5 -12  -9    5.25    4.76
  -5 -12   9    4.51    4.84
   5 -12 -10   28.66   10.47
   5 -12 -11    1.08    3.99
   5 -12 -12    0.00    4.92
   5 -12 -13    3.32    4.35
   5 -12 -14   19.66    8.98
   5 -12 -15    4.46    5.46
   5 -12 -16   22.61    9.78
   5 -12 -17   -0.00    4.20
   5 -12 -18   -0.00    4.65
   5 -12 -19    2.21    5.58
   5 -12 -20   22.23   10.22
   5 -12 -21   -0.00    5.56
   5 -12 -22    0.57    3.84
   5 -12 -23    4.31    4.62
   5 -12 -24   -0.00    4.54
   5 -12 -25    0.60    3.55
   5 -12 -26    8.05    7.46
   5 -12 -27    4.22    7.13
   5 -12 -28   -0.00    5.85
   5 -12 -29    0.00    3.89
   5 -13  -1   14.95    7.54
   5 -13  -1    6.46    6.76
  -5 -13   1   23.15    8.65
   5 -13  -2  101.03   18.41
  -5 -13   2   49.18   14.39
   5 -13  -3   24.38    8.92
  -5 -13   3    9.13    6.43
   5 -13  -4   21.59    9.00
  -5 -13   4   26.32    9.62
   5 -13  -5   -0.00    3.35
  -5 -13   5    3.98    5.25
   5 -13  -6   64.11   16.29
  -5 -13   6   81.08   17.10
   5 -13  -7    8.29    6.73
   5 -13  -8   38.87   11.66
   5 -13  -9    0.00    3.55
   5 -13 -10    2.93    5.33
   5 -13 -11    4.26    6.13
   5 -13 -12   19.67    8.68
   5 -13 -13    1.22    5.52
   5 -13 -14    6.32    5.98
   5 -13 -15   -0.00    4.67
   5 -13 -16    0.00    5.85
   5 -13 -17   -0.00    4.67
   5 -13 -18   11.36    7.55
   5 -13 -19    3.98    5.37
   5 -13 -20    2.74    4.77
   5 -13 -21    0.88    5.79
   5 -13 -22    8.38    6.79
   5 -13 -23   -0.00    5.68
   5 -13 -24    5.82    6.13
   5 -13 -25    2.61    4.43
   5 -13 -26   -0.00    5.68
   5 -14  -1    0.00    4.15
  -5 -14   1    3.10    5.46
   5 -14  -2    3.22    4.38
  -5 -14   2    7.94    5.83
   5 -14  -3    5.35    5.36
  -5 -14   3    7.21    6.14
   5 -14  -4   31.31   10.30
  -5 -14   4   17.02    8.58
   5 -14  -5   11.15    6.14
  -5 -14   5    6.86    5.81
   5 -14  -6   22.66    8.72
   5 -14  -7    1.72    3.95
   5 -14  -8    0.00    3.75
   5 -14  -9   -0.00    3.99
   5 -14 -10   41.39   12.43
   5 -14 -11   18.82    8.26
   5 -14 -12    2.14    5.89
   5 -14 -13    2.09    5.50
   5 -14 -14    8.51    6.75
   5 -14 -15    7.93    6.47
   5 -14 -16   13.21    7.36
   5 -14 -17   -0.00    5.75
   5 -14 -18    2.32    5.03
   5 -14 -19   -0.00    5.30
   5 -14 -20    0.00    6.08
   5 -14 -21    0.00    3.94
   5 -14 -22   16.01    8.39
   5 -14 -23    2.03    3.82
   5 -15  -1    3.12    4.12
  -5 -15   1   16.51    8.08
   5 -15  -2   18.41    7.66
  -5 -15   2    4.63    5.11
   5 -15  -3   30.03   10.02
  -5 -15   3    6.65    6.31
   5 -15  -4    1.77    3.98
   5 -15  -5    0.00    4.50
   5 -15  -6    7.96    6.13
   5 -15  -7    8.78    6.56
   5 -15  -8   12.52    6.90
   5 -15  -9    0.00    4.71
   5 -15 -10    0.88    3.52
   5 -15 -11    5.61    5.24
   5 -15 -12    4.86    4.81
   5 -15 -13   -0.00    3.97
   5 -15 -14    0.12    5.79
   5 -15 -15   -0.00    5.54
   5 -15 -16   -0.00    4.52
   5 -15 -17    4.64    5.85
   5 -15 -18    3.70    4.60
   5 -15 -19    4.33    5.25
   5 -16  -1   -0.00    3.32
  -5 -16   1    1.41    4.18
   5 -16  -2    0.00    3.37
   5 -16  -3    0.00    3.56
   5 -16  -4   -0.00    4.18
   5 -16  -5    6.31    6.28
   5 -16  -6    5.12    6.39
   5 -16  -7    4.41    5.49
   5 -16  -8    1.57    4.92
   5 -16  -9    0.89    3.53
   5 -16 -10    9.10    6.65
   5 -16 -11    0.00    3.50
   5 -16 -12    0.65    4.06
   5 -16 -13   -0.00    4.34
   5 -16 -14   -0.00    5.19
   5 -16 -15    6.31    6.31
   5 -17  -1   -0.00    4.15
   5 -17  -2   13.63    7.03
   5 -17  -3   15.62    7.85
   5 -17  -4    1.04    4.31
   5 -17  -5    0.78    3.06
   5 -17  -6    3.57    5.41
   5 -17  -7    4.35    4.86
   5 -17  -8   -0.00    4.03
   5 -17  -9   -0.00    3.69
   5 -17 -10    0.18    4.52
   5 -17 -11    0.37    3.94
   5 -18  -1    0.58    4.08
   5 -18  -2   -0.00    4.66
   5 -18  -3    3.32    5.15
   5 -18  -4    2.55    4.84
   5 -18  -5   12.70    7.79
   5 -18  -6   -0.00    4.42
   5 -18  -7   -0.00    3.78
  -4   0   1    0.59    3.07
  -4   0   1   -0.00    2.65
   4   0  -1    1.50    2.65
   4   0  -1    2.82    3.97
  -4   0   2   18.46    5.65
  -4   0   2   26.01    6.80
   4   0  -2   29.31    6.79
   4   0  -2   19.88    6.28
  -4   0   3    1.31    2.38
  -4   0   3   -0.00    2.99
   4   0  -3    0.42    2.87
   4   0  -3   -0.00    2.93
  -4   0   4 1394.19  158.87
  -4   0   4 1304.22  159.71
   4   0  -4  939.46  157.55
   4   0  -4 1539.73  160.64
  -4   0   5    0.23    2.20
  -4   0   5   -0.00    3.10
   4   0  -5    0.69    2.78
   4   0  -5   -0.00    3.06
  -4   0   6  639.88   86.91
  -4   0   6  719.30   88.56
   4   0  -6  683.92   87.21
   4   0  -6  635.52   87.88
  -4   0   7    0.82    2.66
  -4   0   7    0.00    2.76
   4   0  -7    0.26    2.59
   4   0  -7    2.38    2.78
  -4   0   8 2468.07  318.80
  -4   0   8 2443.11  319.86
   4   0  -8 2602.18  318.86
   4   0  -8 2533.31  320.03
  -4   0   9   -0.00    2.49
  -4   0   9   -0.00    3.58
   4   0  -9   -0.00    2.58
   4   0  -9   -0.00    3.22
  -4   0  10   32.56    7.19
  -4   0  10   31.30    8.05
   4   0 -10   25.97    6.22
  -4   0  11   -0.00    2.59
  -4   0  11   -0.00    4.07
   4   0 -11    1.24    2.58
  -4   0  12   10.49    4.65
  -4   0  12   17.07    5.81
   4   0 -12    9.76    3.71
  -4   0  13    0.91    3.08
  -4   0  13    0.46    2.60
   4   0 -13    2.60    2.40
  -4   0  14 1303.70  178.52
   4   0 -14 1429.02  177.46
   4   0 -14 1419.21  180.37
  -4   0  15    4.75    3.84
   4   0 -15   -0.00    1.93
  -4   0  16   61.17   12.15
   4   0 -16   56.69   10.64
  -4   0  17    3.36    3.37
   4   0 -17   -0.00    2.41
   4   0 -17    0.08    1.93
  -4   0  18  168.95   26.03
   4   0 -18  156.29   24.85
   4   0 -19   -0.00    2.54
   4   0 -19   -0.00    2.67
   4   0 -20  147.89   23.28
   4   0 -20  146.69   22.70
  -4   0  21    0.27    2.96
   4   0 -21   -0.00    2.42
   4   0 -21    0.00    2.15
  -4   0  22   26.75    8.04
   4   0 -22   11.13    5.45
   4   0 -22   29.30    6.89
   4   0 -23    0.43    2.55
   4   0 -23   -0.00    2.39
   4   0 -24   40.03    9.50
   4   0 -24   42.36    9.36
   4   0 -25    0.00    2.99
   4   0 -26    4.35    3.94
  -4   0  27   -0.00    2.99
   4   0 -27   -0.00    2.62
  -4   0  28   20.05    6.79
  -4   0  29    3.79    3.37
  -4   0  30   55.07   12.33
  -4   0  31    3.73    3.95
  -4   0  32    0.00    3.25
  -4   0  33    0.18    3.70
  -4   0  34    5.29    4.41
  -4   0  35    2.75    4.41
  -4   0  36   36.33   10.29
  -4   0  37   -0.00    3.99
  -4   0  38    0.64    4.26
  -4   0  39   -0.00    2.95
  -4   0  40    9.39    5.65
  -4   1   1   10.89    4.19
  -4   1   1   15.84    5.46
   4  -1  -1   11.47    4.98
   4  -1  -1    0.00    3.76
   4   1  -1   21.24    5.86
   4   1  -1   14.40    5.20
  -4  -1   1   16.10    5.12
  -4  -1   1   16.87    5.47
  -4   1   2 1078.26  135.54
  -4   1   2 1068.83  136.57
   4  -1  -2 1189.00  136.04
   4  -1  -2  937.07  136.12
   4   1  -2  990.93  135.68
   4   1  -2 1005.72  136.19
  -4  -1   2 1002.68  135.78
  -4  -1   2 1155.03  136.74
  -4   1   3   32.15    6.46
  -4   1   3   22.42    6.55
   4  -1  -3   23.69    5.79
   4  -1  -3   12.23    5.39
   4   1  -3   22.95    6.52
   4   1  -3   22.50    6.22
  -4  -1   3   17.25    5.79
  -4  -1   3   18.34    5.97
  -4   1   4    4.23    3.29
  -4   1   4    3.98    3.75
   4  -1  -4    0.00    2.41
   4  -1  -4    2.41    3.93
   4   1  -4    1.90    2.98
   4   1  -4    3.32    3.47
  -4  -1   4    5.55    3.35
  -4  -1   4    2.07    2.93
  -4   1   5   10.19    4.19
  -4   1   5   13.60    5.13
   4  -1  -5   16.78    4.66
   4  -1  -5    9.56    4.77
   4   1  -5   12.70    4.38
   4   1  -5    5.44    3.56
  -4  -1   5   10.96    4.04
  -4  -1   5   18.38    5.55
  -4   1   6  405.04   57.58
  -4   1   6  407.29   58.52
   4  -1  -6  362.00   56.89
   4  -1  -6  585.27   60.58
   4   1  -6  444.65   57.84
   4   1  -6  471.19   58.53
  -4  -1   6  369.96   56.91
  -4  -1   6  545.44   59.51
  -4   1   7   40.15    8.77
  -4   1   7   43.58    9.69
   4  -1  -7   39.19    8.24
   4  -1  -7   35.29    9.30
   4   1  -7   50.23    9.10
  -4  -1   7   47.56    8.70
  -4  -1   7   47.19    9.53
  -4   1   8 1063.67  149.76
  -4   1   8 1241.15  151.37
   4  -1  -8 1267.14  149.80
   4  -1  -8 1198.00  151.34
   4   1  -8 1083.64  149.11
  -4  -1   8 1056.95  148.86
  -4  -1   8 1367.94  151.31
  -4   1   9   -0.00    3.11
  -4   1   9    2.35    3.78
   4  -1  -9   -0.00    2.67
   4  -1  -9    0.08    3.55
   4   1  -9    4.46    3.07
  -4  -1   9    0.00    2.06
  -4  -1   9   -0.00    3.20
  -4   1  10  449.71   64.22
  -4   1  10  577.65   66.27
   4  -1 -10  513.16   63.85
   4  -1 -10  520.39   65.58
   4   1 -10  413.36   62.81
   4   1 -10  504.11   64.29
  -4  -1  10  445.38   63.03
  -4   1  11  183.01   24.52
  -4   1  11  153.94   24.44
   4  -1 -11  146.73   22.52
   4  -1 -11  143.25   23.82
   4   1 -11  139.89   22.04
   4   1 -11  157.87   23.04
  -4  -1  11  147.69   22.33
  -4   1  12  406.40   60.39
  -4   1  12  453.06   61.41
   4  -1 -12  481.81   59.85
   4  -1 -12  482.98   61.46
   4   1 -12  462.16   59.06
   4   1 -12  426.62   59.43
  -4  -1  12  404.64   59.02
  -4   1  13   91.93   17.49
  -4   1  13   94.75   17.97
   4  -1 -13  119.56   17.23
   4  -1 -13   84.45   17.20
   4   1 -13  127.17   16.76
   4   1 -13  128.91   17.46
  -4  -1  13   79.75   15.97
  -4   1  14    0.28    3.25
  -4   1  14    1.41    4.16
   4  -1 -14   -0.00    2.53
   4   1 -14    2.31    2.28
   4   1 -14    1.08    3.09
  -4  -1  14   -0.00    2.39
  -4   1  15   36.65    9.48
  -4   1  15   47.01   10.90
   4  -1 -15   38.51    8.70
   4   1 -15   34.71    7.70
  -4  -1  15   49.60    9.48
  -4  -1  15   40.42    9.27
  -4   1  16  282.06   39.79
  -4   1  16  267.80   39.63
   4  -1 -16  303.85   39.09
   4  -1 -16  257.35   37.55
   4   1 -16  248.15   36.45
  -4  -1  16  276.21   38.17
  -4  -1  16  242.09   38.04
  -4   1  17    1.81    3.14
   4  -1 -17    4.52    3.53
   4  -1 -17   -0.00    2.21
   4   1 -17   -0.00    1.35
  -4  -1  17    0.61    2.30
  -4  -1  17    0.37    3.27
  -4   1  18  300.45   48.07
   4  -1 -18  328.50   47.25
   4  -1 -18  359.84   47.17
   4   1 -18  349.62   46.83
   4   1 -18  351.70   45.85
  -4  -1  18  303.36   46.89
  -4  -1  18  344.11   47.81
  -4   1  19   13.73    6.83
   4  -1 -19   19.44    6.41
   4  -1 -19   27.63    6.99
   4   1 -19   25.27    6.35
   4   1 -19   22.00    5.55
  -4  -1  19   20.99    6.93
  -4   1  20    7.24    5.37
   4  -1 -20   14.88    5.20
   4  -1 -20   17.44    5.73
   4   1 -20    9.25    4.36
   4   1 -20   21.05    5.14
  -4  -1  20   21.59    6.83
  -4   1  21    9.36    5.45
   4  -1 -21    8.55    4.34
   4  -1 -21    6.85    3.84
   4   1 -21    5.16    3.36
   4   1 -21    5.72    3.01
  -4  -1  21    2.59    4.32
   4  -1 -22  292.94   36.80
   4  -1 -22  184.00   34.09
   4   1 -22  276.64   35.27
   4   1 -22  243.68   33.95
  -4  -1  22  222.16   35.80
   4  -1 -23    9.49    4.95
   4  -1 -23   16.07    5.99
   4   1 -23   11.37    4.65
   4   1 -23    8.42    4.12
   4  -1 -24   20.30    6.54
   4  -1 -24    6.98    4.57
   4   1 -24   26.71    6.53
  -4   1  25   17.04    6.48
   4  -1 -25   25.32    7.63
   4   1 -25   25.73    6.85
  -4   1  26   90.34   17.78
   4  -1 -26  109.15   18.73
  -4   1  27    2.21    3.50
   4  -1 -27    4.22    4.14
  -4   1  28   47.23   11.86
   4  -1 -28   55.42   12.31
  -4  -1  28   55.01   11.65
  -4   1  29    0.00    3.84
  -4  -1  29    0.00    2.71
  -4   1  30    1.51    3.53
  -4  -1  30   -0.00    2.71
  -4   1  31   10.56    5.57
  -4  -1  31    7.61    4.56
  -4   1  32   39.91   10.88
  -4  -1  32   36.48    9.36
  -4   1  33   -0.00    3.21
  -4  -1  33    1.14    3.29
  -4   1  34   10.96    6.15
  -4  -1  34   14.60    6.18
  -4   1  35   -0.00    4.05
  -4  -1  35   -0.00    2.82
  -4   1  36    5.58    4.70
  -4  -1  36   10.89    5.95
  -4   1  37   -0.00    4.87
  -4  -1  37    2.04    3.87
  -4   1  38   14.12    7.43
  -4  -1  38   11.02    6.26
  -4   1  39    0.88    4.00
  -4  -1  39   -0.00    3.82
  -4  -1  40    1.26    2.66
  -4   2   1   68.38   12.39
  -4   2   1   64.53   13.03
   4  -2  -1   88.95   13.05
   4  -2  -1   74.91   13.67
   4   2  -1   57.96   12.19
   4   2  -1   86.52   13.89
  -4  -2   1   61.98   12.79
  -4  -2   1   90.10   13.90
  -4   2   2  201.13   29.09
  -4   2   2  226.49   30.60
   4  -2  -2  188.06   30.03
   4   2  -2  236.83   30.01
   4   2  -2  210.83   30.03
  -4  -2   2  156.55   28.77
  -4  -2   2  221.97   30.20
  -4   2   3    6.59    3.70
  -4   2   3   13.01    5.54
   4  -2  -3   20.51    5.13
   4  -2  -3   19.40    6.51
   4   2  -3   15.50    5.02
   4   2  -3   14.40    5.29
  -4  -2   3    7.29    4.48
  -4  -2   3   18.21    5.74
  -4   2   4 1816.05  227.85
  -4   2   4 1747.19  228.60
   4  -2  -4 1757.19  227.24
   4  -2  -4 1762.65  228.92
   4   2  -4 1899.30  228.01
   4   2  -4 1899.16  228.43
  -4  -2   4 1691.56  227.66
  -4  -2   4 1710.56  227.87
  -4   2   5   35.29    8.63
  -4   2   5   35.11    9.31
   4  -2  -5   60.99    9.58
   4  -2  -5   53.54   10.87
   4   2  -5   43.98    9.04
   4   2  -5   55.62    9.95
  -4  -2   5   38.66    8.86
  -4  -2   5   46.66    9.54
  -4   2   6    6.95    3.86
  -4   2   6    6.57    4.15
   4  -2  -6    7.06    3.30
   4  -2  -6    6.80    4.35
   4   2  -6    0.00    3.33
  -4  -2   6    3.96    3.36
  -4  -2   6    4.68    3.66
  -4   2   7  285.19   47.43
  -4   2   7  355.13   48.92
   4  -2  -7  374.28   47.66
   4  -2  -7  357.43   49.35
   4   2  -7  362.89   47.61
  -4  -2   7  361.77   48.09
  -4   2   8  666.59   87.39
  -4   2   8  732.29   88.58
   4  -2  -8  602.69   86.02
   4  -2  -8  702.99   88.57
   4   2  -8  664.54   86.26
   4   2  -8  650.99   86.17
  -4  -2   8  635.09   85.65
  -4   2   9  198.18   28.57
  -4   2   9  194.57   29.01
   4  -2  -9  248.79   30.43
   4   2  -9  191.74   27.03
   4   2  -9  170.29   26.66
  -4  -2   9  159.77   25.96
  -4   2  10   66.02   13.48
  -4   2  10   72.09   14.03
   4  -2 -10   76.52   12.67
   4  -2 -10   65.46   13.51
   4   2 -10   79.89   12.38
   4   2 -10   66.72   11.99
  -4  -2  10   57.18   11.14
  -4   2  11   74.40   13.21
  -4   2  11   53.30   12.03
   4  -2 -11   59.39   11.05
   4  -2 -11   79.44   13.63
   4   2 -11   71.12   11.01
   4   2 -11   52.20   10.26
  -4  -2  11   51.17    9.74
  -4  -2  11   39.23   10.15
  -4   2  12   -0.00    3.68
  -4   2  12    3.09    3.53
   4  -2 -12    0.00    2.61
   4  -2 -12   -0.00    4.07
   4   2 -12    0.91    2.79
   4   2 -12    0.54    2.75
  -4  -2  12    1.07    2.18
  -4  -2  12    0.77    2.61
  -4   2  13   12.42    6.07
  -4   2  13    8.83    5.52
   4  -2 -13   16.32    5.52
   4  -2 -13   14.23    6.23
   4   2 -13    8.15    3.73
   4   2 -13   16.94    4.56
  -4  -2  13   19.18    4.84
  -4  -2  13   13.35    5.03
  -4   2  14  750.71  106.17
  -4   2  14  856.78  106.96
   4  -2 -14  727.02  104.10
   4   2 -14  834.92  103.16
   4   2 -14  777.54  103.34
  -4  -2  14  822.74  104.32
  -4   2  15   57.21   12.76
  -4   2  15   51.41   12.45
   4  -2 -15   68.91   12.64
   4  -2 -15   64.34   11.95
   4   2 -15   58.60   10.45
  -4  -2  15   52.00   10.43
  -4  -2  15   67.94   11.97
  -4   2  16   15.72    6.67
   4  -2 -16   32.47    7.93
   4  -2 -16   21.11    6.31
   4   2 -16   25.77    5.63
  -4  -2  16   19.39    5.61
  -4  -2  16   17.80    6.06
  -4   2  17    5.73    5.22
   4  -2 -17    2.29    3.29
   4  -2 -17   -0.00    2.41
   4   2 -17   -0.00    1.84
  -4  -2  17    1.10    2.54
  -4  -2  17    2.45    2.92
  -4   2  18  103.57   20.76
   4  -2 -18  131.39   20.62
   4  -2 -18  121.35   19.89
   4   2 -18  113.97   17.86
  -4  -2  18  131.48   19.44
  -4  -2  18  105.84   19.09
  -4   2  19   99.53   21.06
   4  -2 -19   99.59   19.66
   4  -2 -19  121.88   20.25
   4   2 -19  123.93   18.90
   4   2 -19  153.32   19.08
  -4  -2  19  106.50   19.07
  -4  -2  19  124.65   20.09
  -4   2  20   45.51   11.79
   4  -2 -20   58.74   11.54
   4  -2 -20   38.51    9.72
   4   2 -20   37.93    8.81
   4   2 -20   50.02    8.99
  -4  -2  20   48.83   10.33
  -4   2  21    3.81    5.04
   4  -2 -21    4.69    3.80
   4  -2 -21    2.82    3.72
   4   2 -21    1.57    2.55
   4   2 -21    4.39    2.59
  -4  -2  21    1.11    3.13
   4  -2 -22   11.92    5.46
   4   2 -22   11.02    4.20
   4   2 -22    8.23    3.57
  -4  -2  22    5.05    4.21
  -4   2  23   -0.00    2.92
   4  -2 -23   -0.00    2.68
   4   2 -23    1.14    2.39
  -4   2  24  129.05   23.87
   4  -2 -24  133.55   24.08
   4   2 -24  166.53   22.91
  -4   2  25   20.79    7.42
   4  -2 -25   19.79    7.20
  -4   2  26   84.71   17.01
   4  -2 -26   88.38   17.08
  -4   2  27    3.98    4.63
   4  -2 -27    4.38    5.03
  -4   2  28   35.55    9.96
   4  -2 -28   31.69    9.38
  -4   2  29   26.36    8.93
  -4  -2  29   29.11    7.50
  -4   2  30   95.43   17.02
  -4  -2  30   56.44   12.78
  -4   2  31   -0.00    3.90
  -4  -2  31    0.55    3.10
  -4   2  32    2.32    4.53
  -4  -2  32    0.78    2.87
  -4   2  33   -0.00    3.31
  -4  -2  33    2.66    3.12
  -4   2  34   17.95    7.96
  -4  -2  34   17.41    6.78
  -4   2  35    0.48    4.45
  -4  -2  35    3.00    3.53
  -4   2  36   13.95    6.94
  -4  -2  36    8.34    5.00
  -4   2  37    1.69    4.01
  -4  -2  37    0.89    3.07
  -4   2  38    2.37    3.83
  -4  -2  38    1.03    3.27
  -4   2  39    1.22    4.21
  -4  -2  39    0.74    3.34
  -4  -2  40   19.64    7.33
  -4   3   1   48.85    9.53
  -4   3   1   52.48   10.45
   4  -3  -1   44.82    8.98
   4  -3  -1   42.57   10.06
   4   3  -1   51.99    9.71
   4   3  -1   45.21    9.71
  -4  -3   1   36.44    9.29
  -4  -3   1   43.45    9.88
  -4   3   2  236.79   39.55
   4  -3  -2  366.08   40.69
   4  -3  -2  332.24   42.18
   4   3  -2  362.85   41.06
   4   3  -2  166.72   38.75
  -4  -3   2  336.02   41.35
  -4  -3   2  345.86   41.58
  -4   3   3   11.11    4.75
  -4   3   3   10.43    5.04
   4  -3  -3    7.01    3.49
   4  -3  -3   11.92    5.52
   4   3  -3   12.06    4.82
   4   3  -3   12.46    5.13
  -4  -3   3   13.93    5.47
  -4  -3   3    5.19    4.34
  -4   3   4    9.10    4.64
  -4   3   4   15.55    5.82
   4  -3  -4    9.89    4.13
   4  -3  -4   10.52    5.42
   4   3  -4    9.55    4.46
   4   3  -4    8.29    4.69
  -4  -3   4   10.47    4.64
  -4  -3   4   22.36    5.70
  -4   3   5   28.71    8.04
  -4   3   5   34.39    8.78
   4  -3  -5   30.88    7.41
   4  -3  -5   43.16    9.87
   4   3  -5   42.26    8.17
  -4  -3   5   29.85    7.45
  -4  -3   5   27.61    7.25
  -4   3   6   65.43   12.42
  -4   3   6   76.18   13.27
   4  -3  -6   34.39    9.75
   4  -3  -6   61.43   13.00
   4   3  -6   68.38   11.27
  -4  -3   6   73.19   11.71
  -4   3   7  479.90   68.20
   4  -3  -7  507.39   67.00
   4  -3  -7  485.65   68.62
   4   3  -7  445.15   66.00
   4   3  -7  559.21   66.95
  -4  -3   7  523.52   66.68
  -4   3   8   97.55   17.03
  -4   3   8   91.16   17.08
   4  -3  -8   84.49   15.48
   4  -3  -8  115.62   18.62
   4   3  -8   92.12   15.43
   4   3  -8  117.36   15.97
  -4  -3   8   78.55   14.84
  -4   3   9    4.66    4.39
  -4   3   9   -0.00    3.66
   4  -3  -9   -0.00    2.82
   4  -3  -9    3.76    4.27
   4   3  -9    1.84    2.69
   4   3  -9    1.36    2.94
  -4  -3   9    0.73    2.47
  -4  -3   9    1.15    2.97
  -4   3  10  156.62   28.81
  -4   3  10  213.52   30.53
   4  -3 -10  198.83   28.50
   4  -3 -10  172.41   29.37
   4   3 -10  182.24   27.12
   4   3 -10  219.60   27.35
  -4  -3  10  164.69   26.46
  -4  -3  10  215.71   28.34
  -4   3  11  351.69   51.61
  -4   3  11  409.80   52.60
   4  -3 -11  378.93   50.44
   4  -3 -11  342.88   51.55
   4   3 -11  317.42   48.47
   4   3 -11  390.70   48.68
  -4  -3  11  366.81   48.37
  -4  -3  11  351.20   49.30
  -4   3  12  358.72   45.33
  -4   3  12  350.37   45.11
   4  -3 -12  277.40   42.15
   4  -3 -12  304.91   44.55
   4   3 -12  321.78   41.25
   4   3 -12  280.41   40.21
  -4  -3  12  257.56   40.00
  -4  -3  12  328.99   42.03
  -4   3  13  115.77   19.80
  -4   3  13  110.85   19.61
   4  -3 -13   98.18   17.94
   4  -3 -13  108.15   17.85
   4  -3 -13   95.87   19.12
   4   3 -13  102.07   15.48
  -4  -3  13  103.13   15.77
  -4  -3  13   96.75   16.67
  -4   3  14    5.32    5.16
  -4   3  14    0.00    3.43
   4  -3 -14    7.57    4.01
   4  -3 -14   11.10    4.42
   4   3 -14    7.89    3.49
   4   3 -14    2.41    2.30
  -4  -3  14    9.42    3.38
  -4  -3  14    3.85    2.91
  -4   3  15   40.18   10.32
   4  -3 -15   31.46    8.61
   4  -3 -15   45.19    9.42
   4   3 -15   48.93    8.18
  -4  -3  15   28.01    6.67
  -4  -3  15   25.17    7.13
  -4   3  16  271.79   40.35
   4  -3 -16  232.03   38.11
   4  -3 -16  266.01   38.51
   4   3 -16  290.08   36.54
  -4  -3  16  231.86   35.80
  -4  -3  16  287.66   37.39
  -4   3  17    8.98    6.15
   4  -3 -17   30.08    7.65
   4  -3 -17   16.05    6.07
   4   3 -17   19.49    4.81
  -4  -3  17    6.59    3.51
  -4  -3  17   22.02    5.72
  -4   3  18   48.15   12.71
   4  -3 -18   52.40   12.10
   4   3 -18   66.95   10.66
  -4  -3  18   53.81   10.46
  -4  -3  18   59.99   11.20
  -4   3  19    8.60    6.11
   4  -3 -19    0.00    3.23
  -4  -3  19    9.01    4.13
  -4  -3  19    3.16    3.50
  -4   3  20   16.04    7.26
   4  -3 -20   11.50    5.55
   4   3 -20   12.88    4.44
   4   3 -20   17.69    4.76
  -4  -3  20   13.25    4.71
  -4  -3  20   10.85    4.93
  -4   3  21   43.87   11.19
   4  -3 -21   45.32   11.23
   4   3 -21   49.09    9.41
   4   3 -21   55.17    9.50
  -4  -3  21   56.54   11.03
  -4   3  22   60.88   13.83
   4  -3 -22   56.58   13.49
   4   3 -22   66.71   11.55
  -4  -3  22   80.06   13.52
  -4   3  23   59.11   13.90
   4  -3 -23   75.08   14.81
  -4   3  24    0.00    3.99
   4  -3 -24    2.24    3.94
  -4   3  25    9.10    5.96
   4  -3 -25   10.84    5.93
  -4   3  26   90.75   18.20
  -4   3  27   17.54    7.38
  -4   3  28   44.70   12.09
  -4   3  29    5.19    5.45
   4  -3 -29    9.38    5.13
  -4   3  30    9.34    5.75
   4  -3 -30    4.38    5.10
  -4   3  31   13.91    6.86
   4  -3 -31   11.08    6.15
  -4  -3  31   11.86    4.72
  -4   3  32   22.41    9.10
  -4  -3  32   44.87    9.29
  -4   3  33   11.45    6.29
  -4  -3  33    1.57    2.63
  -4   3  34    3.07    4.27
  -4  -3  34   -0.00    3.05
  -4   3  35   -0.00    4.55
  -4  -3  35    0.20    2.63
  -4   3  36    3.74    4.74
  -4  -3  36   10.48    5.00
  -4   3  37   -0.00    3.83
  -4  -3  37    7.06    3.98
  -4   3  38    4.56    5.33
  -4  -3  38    7.22    4.66
  -4   3  39    2.58    4.92
  -4  -3  39    6.01    4.60
  -4  -3  40    0.20    2.85
  -4   4   1   71.02   13.32
  -4   4   1   73.42   13.91
   4  -4  -1   62.27   12.21
   4  -4  -1   78.00   14.65
   4   4  -1   83.12   13.61
   4   4  -1   87.68   14.45
  -4  -4   1   55.92   12.60
  -4  -4   1   77.64   14.09
  -4   4   2  120.29   22.81
  -4   4   2  170.35   24.68
   4  -4  -2  153.96   22.92
   4  -4  -2  143.73   24.47
   4   4  -2  160.84   23.22
   4   4  -2  159.83   23.99
  -4  -4   2  139.03   23.25
  -4  -4   2  165.36   24.08
  -4   4   3   66.82   13.17
  -4   4   3   67.17   13.13
   4  -4  -3   70.46   12.11
   4  -4  -3   71.79   14.29
   4   4  -3   66.25   12.00
   4   4  -3   54.77   11.86
  -4  -4   3   52.74   11.90
  -4  -4   3   74.14   12.96
  -4   4   4  396.08   50.19
  -4   4   4  355.99   49.85
   4  -4  -4  355.46   48.48
   4  -4  -4  311.45   49.82
  -4  -4   4  368.04   48.88
  -4  -4   4  327.01   48.58
  -4   4   5    5.24    4.36
  -4   4   5    6.74    4.65
   4  -4  -5   11.32    4.29
   4  -4  -5    3.58    5.19
   4   4  -5    4.54    3.25
  -4  -4   5    5.17    4.34
  -4  -4   5    6.46    4.70
  -4   4   6   80.59   16.60
  -4   4   6   96.38   17.36
   4  -4  -6   88.87   15.94
   4  -4  -6  113.26   18.63
   4   4  -6   91.62   15.29
   4   4  -6   89.62   15.63
  -4  -4   6  104.94   16.24
  -4   4   7    4.56    4.10
  -4   4   7    1.00    4.42
   4  -4  -7    4.93    3.54
   4  -4  -7    9.77    5.59
   4   4  -7    0.53    2.68
   4   4  -7    6.17    3.47
  -4  -4   7    6.69    3.85
  -4   4   8   86.60   16.78
  -4   4   8   97.58   17.46
   4  -4  -8   86.57   16.97
   4   4  -8   87.99   14.37
   4   4  -8   83.84   14.26
  -4  -4   8   85.46   14.70
  -4  -4   8   87.84   14.92
  -4   4   9  295.32   47.24
  -4   4   9  301.26   47.27
   4  -4  -9  300.46   45.81
   4  -4  -9  346.54   48.25
   4   4  -9  297.23   44.34
   4   4  -9  369.07   44.85
  -4  -4   9  314.21   44.73
  -4  -4   9  403.14   46.25
  -4   4  10  258.52   37.48
  -4   4  10  224.75   36.48
   4  -4 -10  230.11   35.10
   4  -4 -10  278.07   37.93
   4   4 -10  259.60   33.86
   4   4 -10  242.74   33.15
  -4  -4  10  257.87   33.79
  -4  -4  10  193.09   33.46
  -4   4  11   29.86    9.25
  -4   4  11   37.91    9.50
   4  -4 -11   30.48    8.25
   4  -4 -11   43.60    8.97
   4  -4 -11   18.37    7.60
   4   4 -11   44.10    7.36
   4   4 -11   32.56    5.96
  -4  -4  11   30.91    6.30
  -4  -4  11    7.40    4.70
  -4   4  12   26.16    9.29
  -4   4  12   30.51    9.69
   4  -4 -12   45.37   10.33
   4  -4 -12   50.19   10.21
   4  -4 -12   42.18   11.36
   4   4 -12   39.50    7.97
   4   4 -12   36.63    7.13
  -4  -4  12   46.67    8.01
  -4  -4  12   40.65    8.56
  -4   4  13  110.50   19.29
   4  -4 -13  100.84   17.91
   4  -4 -13   97.55   17.32
   4   4 -13  109.26   15.66
   4   4 -13   95.70   14.09
  -4  -4  13   85.46   14.52
  -4  -4  13   90.18   15.64
  -4   4  14  309.62   43.80
   4  -4 -14  327.83   42.78
   4  -4 -14  374.94   43.30
   4   4 -14  341.58   39.62
   4   4 -14  307.29   37.67
  -4  -4  14  198.68   37.57
  -4  -4  14  281.82   39.62
  -4   4  15  115.33   21.54
   4  -4 -15  127.56   20.76
   4   4 -15  110.98   17.43
  -4  -4  15  109.72   16.92
  -4  -4  15  118.43   18.31
  -4   4  16   20.07    8.46
   4  -4 -16   40.44    9.60
   4   4 -16   28.65    6.67
  -4  -4  16   36.54    6.73
  -4  -4  16   33.68    7.54
  -4   4  17   -0.00    3.01
   4  -4 -17    2.70    4.04
   4   4 -17    3.48    2.95
  -4  -4  17    4.36    2.63
  -4  -4  17    4.07    3.21
  -4   4  18  106.05   19.50
  -4   4  18   96.53   19.80
   4  -4 -18   89.61   18.02
   4   4 -18   99.45   15.66
  -4  -4  18  115.48   16.08
  -4  -4  18   92.93   16.30
  -4   4  19   55.48   15.33
   4  -4 -19   96.17   16.90
   4   4 -19   86.70   13.36
  -4  -4  19   86.01   13.52
  -4  -4  19   75.28   13.64
  -4   4  20   62.32   15.23
   4  -4 -20   62.28   13.76
  -4  -4  20   57.99   11.04
  -4  -4  20   73.95   12.30
  -4   4  21   30.31    9.30
   4  -4 -21   38.21    9.68
   4   4 -21   33.50    6.44
  -4  -4  21   19.24    6.51
  -4   4  22    4.39    4.78
  -4  -4  22    5.95    3.56
  -4   4  23   28.35    9.45
  -4   4  24  137.86   24.75
  -4   4  25   48.54   12.86
  -4   4  26   59.12   14.68
   4  -4 -26   66.78   14.62
  -4   4  27    0.58    4.17
   4  -4 -27    2.69    3.98
  -4   4  28   52.29   12.63
   4  -4 -28   37.23   11.23
  -4   4  29   16.87    7.37
   4  -4 -29    8.77    6.25
  -4   4  30   11.92    6.63
   4  -4 -30    6.12    5.56
  -4   4  31    3.23    4.80
   4  -4 -31    2.03    4.37
  -4   4  32   -0.00    5.15
   4  -4 -32    1.48    4.46
  -4  -4  32    1.28    2.56
  -4   4  33    5.37    6.19
  -4  -4  33    2.19    3.42
  -4   4  34   22.75    8.92
  -4  -4  34   10.13    4.45
  -4   4  35    3.35    5.08
  -4  -4  35    0.00    3.51
  -4   4  36    9.33    5.85
  -4  -4  36   10.14    4.79
  -4   4  37    3.44    4.37
  -4  -4  37   -0.00    2.67
  -4   4  38   -0.00    3.39
  -4  -4  38   -0.00    3.02
  -4  -4  39    4.09    3.74
  -4  -4  40    5.38    4.51
  -4   5   1   79.91   15.30
  -4   5   1   91.10   15.78
   4  -5  -1   90.51   14.73
   4  -5  -1   85.65   16.23
   4   5  -1   79.40   14.58
   4   5  -1   94.51   16.20
  -4  -5   1   74.23   14.58
  -4  -5   1   68.87   14.74
  -4   5   2  291.29   44.17
  -4   5   2  350.50   45.03
   4  -5  -2  325.50   43.34
   4  -5  -2  442.61   47.73
   4   5  -2  265.27   42.53
   4   5  -2  310.26   43.94
  -4  -5   2  260.35   42.89
  -4  -5   2  308.28   44.03
  -4   5   3  182.00   30.11
  -4   5   3  209.23   30.60
   4  -5  -3  175.51   28.62
   4  -5  -3  167.71   30.14
   4   5  -3  195.20   28.88
   4   5  -3  336.35   32.41
  -4  -5   3  173.84   28.83
  -4  -5   3  185.39   29.37
  -4   5   4   28.55    8.26
  -4   5   4   24.19    8.16
   4  -5  -4   23.73    6.89
   4  -5  -4   16.66    7.69
   4   5  -4   40.05    7.87
  -4  -5   4   29.20    7.37
  -4  -5   4   27.37    7.65
  -4   5   5   45.28   10.94
  -4   5   5   39.34   10.18
   4  -5  -5   38.25    9.46
   4  -5  -5   97.25   14.75
   4   5  -5   35.03    9.02
  -4  -5   5   39.39    9.39
  -4  -5   5   56.61   10.83
  -4   5   6  100.75   17.57
  -4   5   6  101.55   17.43
   4  -5  -6  103.95   18.00
   4   5  -6   80.90   14.46
   4   5  -6   92.04   15.02
  -4  -5   6   66.67   14.24
  -4   5   7  240.69   34.94
  -4   5   7  215.78   33.86
   4  -5  -7  235.43   32.91
   4  -5  -7  257.24   35.31
   4   5  -7  189.83   30.74
   4   5  -7  220.90   31.43
  -4  -5   7  206.11   31.51
  -4   5   8   67.54   13.03
  -4   5   8   49.97   11.63
   4  -5  -8   45.07   10.06
   4  -5  -8   51.00   11.80
   4   5  -8   34.33    8.33
   4   5  -8   48.07    9.12
  -4  -5   8   42.06    9.20
  -4  -5   8   47.16    9.74
  -4   5   9   24.72    8.76
  -4   5   9   21.87    8.28
   4  -5  -9   19.06    6.94
   4  -5  -9   42.40    9.07
   4  -5  -9   19.61    7.96
   4   5  -9   27.25    6.36
   4   5  -9   35.12    6.84
  -4  -5   9   29.51    7.05
  -4  -5   9   20.37    6.38
  -4   5  10   14.44    7.61
  -4   5  10   32.93    9.05
   4  -5 -10   23.69    7.28
   4  -5 -10   23.66    7.22
   4  -5 -10   28.47    9.32
   4   5 -10   20.28    5.63
  -4  -5  10   25.20    6.49
  -4  -5  10   32.26    7.30
  -4   5  11  295.91   42.88
   4  -5 -11  266.97   41.13
   4  -5 -11  265.21   42.95
   4   5 -11  291.20   37.75
  -4  -5  11  291.98   38.90
  -4  -5  11  257.34   38.94
  -4   5  12  284.23   44.95
   4  -5 -12  289.52   43.84
   4   5 -12  304.78   40.93
   4   5 -12  310.75   39.82
  -4  -5  12  296.42   40.88
  -4  -5  12  291.20   41.55
  -4   5  13   75.50   14.66
   4   5 -13   45.34    9.38
   4   5 -13   64.06    8.62
  -4  -5  13   56.71    9.71
  -4  -5  13   41.04    9.85
  -4   5  14   12.97    6.54
  -4   5  14   13.99    6.80
   4  -5 -14   27.04    7.74
   4   5 -14   25.06    5.41
  -4  -5  14   25.43    5.17
  -4  -5  14   14.46    5.21
  -4   5  15   73.38   17.01
  -4   5  15  141.46   21.56
   4  -5 -15  118.37   19.10
   4   5 -15   94.29   14.63
  -4  -5  15   86.95   14.07
  -4  -5  15   89.27   15.31
  -4   5  16  113.06   21.39
  -4   5  16  109.11   21.88
   4  -5 -16  100.62   20.32
   4   5 -16  119.76   17.58
  -4  -5  16  125.56   17.29
  -4  -5  16  117.18   18.49
  -4   5  17  119.05   19.86
  -4   5  17   97.95   19.63
   4  -5 -17   94.52   18.17
   4   5 -17   95.44   14.52
  -4  -5  17  105.85   14.52
  -4  -5  17   69.95   14.65
  -4   5  18  124.07   23.50
  -4   5  18  147.87   25.64
   4  -5 -18  108.61   22.34
   4   5 -18  139.50   19.59
  -4  -5  18  133.29   19.40
  -4  -5  18  144.10   20.83
  -4   5  19   -0.00    4.68
  -4  -5  19    2.12    2.18
  -4  -5  19    0.00    2.61
  -4  -5  20    3.07    2.43
  -4  -5  20    2.63    2.73
  -4   5  21   27.96    9.63
  -4  -5  21   22.03    6.06
  -4   5  22  154.62   25.01
  -4  -5  22  120.69   20.08
  -4   5  23   16.25    7.67
   4  -5 -23   12.91    6.57
  -4   5  24    7.97    5.75
   4  -5 -24    0.75    2.99
  -4   5  25    4.37    5.30
   4  -5 -25    2.62    4.46
  -4   5  26   10.14    6.33
   4  -5 -26   22.21    8.00
  -4   5  27   24.43    8.78
   4  -5 -27   22.88    8.74
  -4   5  28   33.94   10.16
   4  -5 -28   12.77    7.24
  -4   5  29    1.15    5.24
   4  -5 -29    1.89    3.69
  -4   5  30    0.00    4.83
   4  -5 -30   -0.00    4.70
  -4   5  31    3.93    5.54
   4  -5 -31   21.94    8.03
  -4   5  32    0.00    4.64
   4  -5 -32    8.14    6.52
  -4  -5  32    1.73    2.48
  -4   5  33    0.00    5.57
   4  -5 -33   14.45    7.09
  -4  -5  33    9.70    3.93
  -4   5  34    5.68    6.29
  -4  -5  34    1.57    2.55
  -4   5  35    3.62    5.01
  -4  -5  35   -0.00    2.64
  -4   5  36   -0.00    5.57
  -4  -5  36   -0.00    2.32
  -4   5  37   13.30    8.31
  -4  -5  37    8.78    4.42
  -4   5  38    3.34    6.24
  -4  -5  38    2.79    3.31
  -4  -5  39    0.78    2.54
  -4  -5  40   -0.00    2.56
  -4   6   1   50.08   12.36
  -4   6   1   61.81   12.93
   4  -6  -1   53.69   11.35
   4  -6  -1   50.88   12.96
   4   6  -1   66.75   12.02
   4   6  -1   61.22   12.62
  -4  -6   1   65.82   12.73
  -4  -6   1   72.77   13.57
  -4   6   2   86.89   16.22
  -4   6   2   77.42   15.34
   4  -6  -2   74.63   14.18
   4  -6  -2   66.10   15.49
   4   6  -2   88.27   14.70
   4   6  -2  139.03   17.78
  -4  -6   2   53.73   13.65
  -4  -6   2   86.48   15.71
  -4   6   3  109.56   17.94
  -4   6   3   61.83   14.51
   4  -6  -3   76.85   14.55
   4  -6  -3   90.26   16.67
   4   6  -3  108.43   15.44
  -4  -6   3   58.27   13.78
  -4  -6   3   80.39   15.17
  -4   6   4  144.24   24.99
  -4   6   4  145.91   24.64
   4  -6  -4  144.68   23.58
   4  -6  -4  179.64   26.66
   4   6  -4  160.73   23.26
  -4  -6   4  115.22   22.48
  -4  -6   4  168.39   24.44
  -4   6   5   84.39   17.42
  -4   6   5   95.53   17.38
   4  -6  -5   95.99   16.45
   4  -6  -5   70.87   16.60
   4   6  -5  102.72   15.66
   4   6  -5   86.77   15.48
  -4  -6   5   79.07   15.09
  -4   6   6   49.63   11.93
  -4   6   6   44.16   11.16
   4  -6  -6   58.50   11.89
   4  -6  -6   27.95    9.34
   4  -6  -6   32.97   10.69
   4   6  -6   91.35   11.97
  -4  -6   6   52.52   10.47
  -4   6   7    2.72    4.08
  -4   6   7    1.76    3.99
   4  -6  -7   -0.00    3.70
   4  -6  -7    0.32    3.25
   4  -6  -7    0.09    3.52
   4   6  -7   -0.00    2.09
   4   6  -7   -0.00    2.42
  -4  -6   7   -0.00    3.07
  -4   6   8  309.02   46.85
  -4   6   8  338.98   46.69
   4  -6  -8  283.66   44.56
   4  -6  -8  288.58   46.27
   4   6  -8  257.89   42.04
   4   6  -8  340.00   43.01
  -4  -6   8  322.45   43.43
  -4  -6   8  349.26   44.22
  -4   6   9  404.64   54.60
   4  -6  -9  309.84   53.62
   4   6  -9  357.15   50.15
   4   6  -9  427.94   50.54
  -4  -6   9  359.31   50.72
  -4  -6   9  349.89   50.99
  -4   6  10    6.70    5.10
  -4   6  10    4.22    5.05
   4  -6 -10    2.73    4.02
   4  -6 -10    8.20    6.11
   4   6 -10    3.06    2.43
   4   6 -10    7.34    3.05
  -4  -6  10    4.62    3.26
  -4  -6  10    0.07    2.39
  -4   6  11    3.02    4.58
  -4   6  11    5.40    5.55
   4  -6 -11    0.67    2.62
   4   6 -11    3.90    2.77
   4   6 -11    2.05    2.05
  -4  -6  11   -0.00    2.64
  -4  -6  11   -0.00    2.53
  -4   6  12    2.97    3.90
  -4   6  12    3.95    5.43
   4  -6 -12    5.89    4.81
   4   6 -12    1.40    2.49
   4   6 -12    4.68    2.27
  -4  -6  12    3.73    3.02
  -4  -6  12    4.92    3.02
  -4   6  13   81.36   19.66
  -4   6  13  159.08   24.29
   4  -6 -13  119.95   21.08
   4   6 -13  121.76   17.85
   4   6 -13  117.41   15.73
  -4  -6  13  121.63   18.06
  -4  -6  13  106.45   18.31
  -4   6  14   95.53   19.60
  -4   6  14  110.48   20.86
   4  -6 -14  106.33   19.46
   4   6 -14   85.90   15.45
  -4  -6  14  114.81   16.23
  -4  -6  14  116.16   17.26
  -4   6  15   89.41   18.71
  -4   6  15  117.23   21.11
   4   6 -15   92.45   14.93
  -4  -6  15   96.97   14.89
  -4  -6  15  100.39   16.06
  -4   6  16   50.33   12.04
  -4   6  16   42.23   12.08
   4   6 -16   43.09    7.79
  -4  -6  16   33.10    7.17
  -4  -6  16   53.93    9.42
  -4   6  17    1.34    3.93
  -4   6  17    0.00    4.27
   4   6 -17    3.29    2.34
  -4  -6  17    0.97    1.78
  -4  -6  17    0.00    2.74
  -4   6  18   61.36   15.12
  -4  -6  18   58.20    9.17
  -4  -6  18   47.78    9.97
  -4   6  19   73.32   16.55
   4  -6 -19   52.83   13.62
  -4  -6  19   67.74   11.79
  -4   6  20   25.66    9.45
   4  -6 -20   34.74    9.92
  -4  -6  20   24.09    6.32
  -4   6  21   21.04    8.71
   4  -6 -21   23.27    8.18
  -4  -6  21   13.87    5.14
  -4   6  22    1.83    4.20
   4  -6 -22   -0.00    4.30
  -4   6  23   19.50    8.02
   4  -6 -23    0.00    3.99
  -4   6  24   -0.00    5.18
   4  -6 -24    0.14    3.62
  -4   6  25   20.99    9.92
   4  -6 -25   44.31   11.61
  -4   6  26   32.84   10.88
   4  -6 -26   18.45    8.79
  -4   6  27    3.95    5.25
   4  -6 -27    1.08    3.78
  -4   6  28   11.05    7.52
   4  -6 -28    3.19    4.28
  -4   6  29   28.11   10.28
   4  -6 -29   21.95    8.66
  -4   6  30    5.18    5.52
   4  -6 -30    2.20    4.77
  -4   6  31    3.77    5.86
   4  -6 -31    0.00    3.52
  -4   6  32    1.18    4.27
   4  -6 -32    1.70    3.70
  -4   6  33    4.65    5.61
   4  -6 -33    5.26    5.97
  -4  -6  33    2.34    2.17
  -4   6  34    0.00    4.32
   4  -6 -34    8.70    5.77
  -4  -6  34    4.81    3.16
  -4   6  35   12.45    8.18
   4  -6 -35   10.46    6.62
  -4  -6  35   14.47    4.69
  -4   6  36    5.05    6.65
  -4  -6  36    0.00    2.41
  -4   6  37   -0.00    4.89
  -4  -6  37    1.01    2.46
  -4  -6  38   -0.00    2.03
  -4  -6  39    7.34    3.65
  -4  -6  40    1.16    2.54
  -4  -6  41    1.01    2.49
  -4   7   1  320.93   44.18
   4  -7  -1  362.13   42.68
   4  -7  -1  307.47   43.94
   4   7  -1  254.51   40.67
   4   7  -1  262.15   42.08
  -4  -7   1  285.30   42.19
  -4  -7   1  256.15   41.97
  -4   7   2   27.37    9.38
  -4   7   2   45.62   10.34
  -4   7   2   31.72    9.41
   4  -7  -2   29.46    8.81
   4  -7  -2   41.14   11.24
   4   7  -2   45.41    9.31
   4   7  -2   42.99    9.91
  -4  -7   2   36.16    9.39
  -4  -7   2   49.11   10.81
  -4   7   3   90.32   18.95
  -4   7   3   92.80   18.24
  -4   7   3  107.39   19.12
   4  -7  -3  103.53   18.42
   4  -7  -3  107.94   18.34
   4  -7  -3   82.64   18.48
   4   7  -3  129.41   18.23
  -4  -7   3   94.30   17.94
  -4   7   4    8.27    5.61
  -4   7   4   18.99    6.89
  -4   7   4   14.23    6.21
   4  -7  -4   14.48    6.05
   4  -7  -4    9.35    5.52
   4   7  -4    2.81    3.21
  -4  -7   4    7.90    4.68
  -4  -7   4   13.99    5.77
  -4   7   5  161.50   26.86
  -4   7   5  117.60   24.18
  -4   7   5  198.54   27.38
   4  -7  -5  156.57   25.42
   4  -7  -5  179.96   27.49
   4   7  -5  128.46   23.32
  -4  -7   5  159.15   24.34
  -4  -7   5  149.78   24.64
  -4   7   6  195.57   33.03
  -4   7   6  189.76   32.91
   4  -7  -6  206.58   32.86
   4  -7  -6  235.30   35.22
   4   7  -6  253.20   31.68
   4   7  -6  183.72   30.76
  -4  -7   6  224.92   31.92
  -4   7   7  448.02   65.34
  -4   7   7  492.54   66.17
   4  -7  -7  422.85   64.29
   4  -7  -7  458.34   66.70
   4   7  -7  485.61   62.48
   4   7  -7  440.10   62.38
  -4  -7   7  484.20   63.27
  -4   7   8    0.55    3.68
  -4   7   8    0.59    4.15
   4  -7  -8    1.83    3.82
   4  -7  -8    1.63    4.24
   4   7  -8    0.44    2.46
   4   7  -8   -0.00    2.36
  -4  -7   8    1.79    2.91
  -4  -7   8   -0.00    2.50
  -4   7   9   17.10    6.84
  -4   7   9   14.32    6.53
   4  -7  -9   11.49    6.21
   4  -7  -9   12.48    6.99
   4   7  -9   17.72    4.94
   4   7  -9    7.26    3.78
  -4  -7   9   15.98    5.48
  -4  -7   9   12.23    4.98
  -4   7  10    7.83    5.31
  -4   7  10    5.00    4.70
   4  -7 -10   -0.00    2.87
   4   7 -10   11.16    3.98
   4   7 -10   10.81    3.77
  -4  -7  10    8.45    4.36
  -4  -7  10    9.38    4.11
  -4   7  11  163.35   26.48
  -4   7  11  165.25   26.84
   4  -7 -11  155.15   25.43
   4   7 -11  128.39   21.42
   4   7 -11  145.94   20.91
  -4  -7  11  144.26   22.50
  -4  -7  11  143.42   22.91
  -4   7  12   17.98    7.62
  -4   7  12   16.46    7.92
   4   7 -12   20.50    5.54
   4   7 -12   25.47    4.94
  -4  -7  12   25.36    6.45
  -4  -7  12   31.41    7.44
  -4   7  13   37.36   11.48
  -4   7  13   53.63   13.22
   4   7 -13   60.97    9.60
   4   7 -13   49.91    6.99
   4   7 -13   42.86    6.87
  -4  -7  13   52.18    9.78
  -4  -7  13   44.14    9.79
  -4   7  14    1.34    3.86
  -4   7  14    0.00    4.25
   4   7 -14   10.09    3.42
  -4  -7  14    6.29    3.33
  -4  -7  14    6.31    3.65
  -4   7  15   61.41   14.92
  -4   7  15  105.09   18.47
   4   7 -15   63.79   10.71
  -4  -7  15   61.06   10.86
  -4  -7  15   55.15   11.44
  -4   7  16    3.08    4.74
  -4   7  16    3.02    5.60
   4  -7 -16    5.40    4.74
  -4  -7  16    3.05    2.23
  -4  -7  16    0.00    2.46
  -4   7  17   27.33    9.37
  -4   7  17   22.16    9.41
   4  -7 -17   19.47    7.85
  -4  -7  17   21.32    4.81
  -4  -7  17   17.83    5.48
  -4   7  18    4.05    4.99
   4  -7 -18   -0.00    3.64
  -4  -7  18    3.34    2.75
   4  -7 -19   -0.00    4.39
  -4  -7  19    2.53    2.85
  -4   7  20    3.12    4.27
   4  -7 -20    3.98    4.18
  -4  -7  20   -0.00    2.70
  -4   7  21   47.42   14.02
   4  -7 -21   64.60   14.74
  -4   7  22   35.23   10.35
   4  -7 -22    0.00    3.97
  -4   7  23   55.17   14.74
   4  -7 -23   57.65   14.18
  -4   7  24    5.74    6.31
   4  -7 -24   -0.00    3.64
  -4   7  25    2.95    5.70
   4  -7 -25    8.23    5.49
  -4   7  26    8.02    6.45
   4  -7 -26    1.92    4.82
  -4   7  27    0.00    5.72
   4  -7 -27    7.46    6.13
  -4   7  28   12.93    7.59
   4  -7 -28    3.15    4.46
  -4   7  29    4.43    5.45
   4  -7 -29    1.73    5.08
  -4   7  30    1.35    5.76
   4  -7 -30    1.99    4.13
  -4   7  31    5.33    6.91
   4  -7 -31    4.52    5.23
  -4   7  32    5.22    5.67
   4  -7 -32    9.54    6.85
  -4   7  33   15.33    8.66
   4  -7 -33   13.41    7.96
  -4  -7  33   19.17    4.79
  -4   7  34    7.72    6.31
   4  -7 -34    1.59    3.99
  -4  -7  34    0.16    2.00
  -4   7  35    1.33    3.61
   4  -7 -35    3.69    4.98
  -4  -7  35   -0.00    1.78
  -4   7  36    1.17    5.26
   4  -7 -36    3.03    5.30
  -4  -7  36    0.28    2.04
  -4   7  37    1.51    5.12
  -4  -7  37    5.28    2.92
  -4  -7  38    1.70    2.40
  -4   8   1   19.33    7.58
  -4   8   1   24.39    7.53
   4  -8  -1   13.25    5.97
   4  -8  -1   21.06    7.78
   4   8  -1   20.53    6.19
   4   8  -1   10.42    5.80
  -4  -8   1   14.80    6.17
  -4  -8   1   11.43    6.09
  -4   8   2   37.65    9.60
   4  -8  -2   22.69    7.78
   4  -8  -2   35.91   10.22
   4   8  -2   38.67    8.52
   4   8  -2   23.11    8.17
  -4  -8   2   23.08    7.81
  -4  -8   2   25.18    8.58
  -4   8   3  123.41   24.03
   4  -8  -3  163.35   25.09
   4  -8  -3  141.87   25.61
   4   8  -3  150.83   23.26
  -4  -8   3  131.60   23.53
  -4  -8   3  160.07   25.21
  -4   8   4   14.18    6.78
   4  -8  -4   31.76    8.13
   4  -8  -4   24.93    9.00
   4   8  -4   18.46    5.66
   4   8  -4   -0.00    3.46
  -4  -8   4   20.46    6.65
  -4  -8   4   30.48    8.13
  -4   8   5   95.43   16.39
   4  -8  -5   73.05   14.49
   4  -8  -5   65.31   15.38
   4   8  -5   67.44   12.53
   4   8  -5   70.55   13.38
  -4  -8   5   67.31   13.30
  -4  -8   5   37.50   11.75
  -4   8   6   22.12    8.62
   4  -8  -6   29.44    8.86
   4  -8  -6   14.44    7.99
   4   8  -6   32.72    7.38
   4   8  -6   27.14    7.90
  -4  -8   6   25.72    7.81
  -4   8   7    0.53    3.32
   4  -8  -7    1.07    3.42
   4  -8  -7    1.54    4.52
   4   8  -7   -0.00    2.05
   4   8  -7    0.00    3.12
  -4  -8   7   -0.00    2.86
  -4   8   8   40.37   10.38
   4  -8  -8   26.30    9.52
   4   8  -8   44.51    7.95
   4   8  -8    9.80    5.21
  -4  -8   8   22.42    6.71
  -4  -8   8    9.96    5.64
  -4   8   9  633.81   62.14
   4   8  -9  386.58   53.20
   4   8  -9  342.24   52.58
  -4  -8   9  415.65   54.41
  -4  -8   9  347.56   54.22
  -4   8  10    4.07    4.40
   4   8 -10    3.09    3.12
   4   8 -10    5.24    3.20
  -4  -8  10    6.59    4.05
  -4  -8  10    1.95    3.97
  -4   8  11   18.23    8.26
   4   8 -11   33.81    6.77
   4   8 -11   28.42    5.96
  -4  -8  11   18.02    6.30
  -4  -8  11   17.72    6.52
  -4   8  12    0.00    3.46
   4   8 -12    0.63    2.13
   4   8 -12    2.66    2.00
  -4  -8  12    0.99    2.98
  -4  -8  12    4.09    3.09
  -4   8  13  123.79   22.90
   4  -8 -13  123.44   22.17
   4   8 -13  175.54   19.43
   4   8 -13  106.35   15.49
  -4  -8  13  100.61   18.26
  -4  -8  13  118.55   19.41
  -4   8  14   13.73    7.02
   4  -8 -14   14.68    7.16
  -4  -8  14    4.67    3.88
  -4  -8  14   24.05    6.37
  -4   8  15   53.36   13.32
   4  -8 -15   62.64   13.33
  -4  -8  15   51.49    9.19
  -4  -8  15   26.25    8.17
  -4   8  16    1.44    4.05
   4  -8 -16    3.79    4.52
  -4  -8  16    1.43    3.03
  -4   8  17    7.55    6.51
   4  -8 -17    2.31    4.06
  -4   8  18   16.86    8.76
   4  -8 -18   14.34    6.88
   4  -8 -19   84.37   18.20
  -4   8  20    1.00    4.81
   4  -8 -20   -0.00    4.23
  -4   8  21   90.08   19.87
   4  -8 -21   84.70   18.52
  -4   8  22    7.53    5.97
   4  -8 -22    7.29    6.58
  -4   8  23   11.43    7.69
   4  -8 -23   11.79    7.05
  -4   8  24   12.32    7.47
   4  -8 -24    2.35    4.72
  -4   8  25   30.40   11.10
   4  -8 -25   27.14   10.41
  -4   8  26   -0.00    4.87
   4  -8 -26   -0.00    4.29
  -4   8  27   -0.00    4.86
   4  -8 -27    6.95    5.71
  -4   8  28    1.36    5.09
   4  -8 -28   -0.00    3.67
  -4   8  29   18.33    9.52
   4  -8 -29   48.15   12.78
  -4   8  30    6.65    5.34
   4  -8 -30    6.57    5.86
  -4   8  31   16.49    8.90
   4  -8 -31   17.32    8.51
  -4   8  32    1.66    3.92
   4  -8 -32    5.18    5.72
  -4   8  33   -0.00    4.14
   4  -8 -33   -0.00    4.48
  -4   8  34   -0.00    4.79
   4  -8 -34    1.18    3.70
  -4  -8  34   -0.00    1.43
  -4   8  35   22.69    9.78
   4  -8 -35    8.98    6.87
  -4   8  36    3.10    6.09
   4  -8 -36    0.00    4.85
   4  -8 -37   -0.00    6.08
  -4   9   1  175.71   29.63
   4  -9  -1  159.06   28.42
   4  -9  -1  219.44   31.82
   4   9  -1  187.77   30.13
  -4  -9   1  170.40   29.68
  -4   9   2    1.47    3.84
   4  -9  -2    0.00    3.07
   4  -9  -2   -0.00    4.25
   4   9  -2    1.73    4.30
  -4  -9   2    0.96    3.33
  -4  -9   2    0.00    3.46
  -4   9   3   20.41    8.05
   4  -9  -3   26.42    7.98
   4  -9  -3   21.81    9.38
   4   9  -3   22.21    6.94
  -4  -9   3   16.52    6.67
  -4  -9   3   26.62    8.32
  -4   9   4   -0.00    3.79
   4  -9  -4   -0.00    3.92
   4   9  -4   -0.00    2.46
   4   9  -4    4.33    3.94
  -4  -9   4    1.36    3.30
  -4  -9   4    2.39    4.14
  -4   9   5  129.58   21.99
   4  -9  -5   85.56   20.34
   4   9  -5  101.75   17.96
   4   9  -5  114.34   19.23
  -4  -9   5   95.97   18.57
  -4  -9   5  111.97   19.99
  -4   9   6   -0.00    2.63
   4  -9  -6    1.72    5.76
   4   9  -6    2.27    3.16
   4   9  -6    0.00    2.40
  -4  -9   6    1.11    3.20
  -4   9   7  291.65   47.02
   4   9  -7  333.71   44.05
  -4  -9   7  292.51   44.36
  -4   9   8    0.00    4.39
   4   9  -8   -0.00    2.57
  -4  -9   8   -0.00    3.22
  -4  -9   8   -0.00    3.05
  -4   9   9   28.06    9.55
   4  -9  -9   12.27    6.51
   4   9  -9   22.39    6.09
  -4  -9   9   25.04    7.11
  -4  -9   9   11.51    5.78
  -4   9  10    0.00    4.07
   4  -9 -10    1.73    3.97
   4   9 -10    0.00    2.61
  -4  -9  10    6.26    4.09
  -4   9  11  176.35   34.44
   4  -9 -11  216.30   34.68
   4   9 -11  239.15   31.50
  -4  -9  11  207.43   31.76
  -4   9  12    2.20    5.14
   4  -9 -12   -0.00    3.86
  -4  -9  12   -0.00    3.05
  -4   9  13    6.96    6.25
   4  -9 -13    3.09    5.43
   4   9 -13    9.18    2.43
  -4  -9  13    9.61    4.45
  -4   9  14   24.22    9.33
   4  -9 -14    7.20    5.73
  -4  -9  14   14.66    5.44
  -4   9  15   49.27   13.75
   4  -9 -15   40.48   11.87
  -4   9  16   -0.00    4.06
   4  -9 -16    1.15    5.72
   4  -9 -17  107.31   21.33
   4  -9 -18    3.00    4.41
  -4   9  19    1.33    4.31
   4  -9 -19    0.29    3.80
  -4   9  20    0.93    4.00
   4  -9 -20    0.61    3.54
  -4   9  21   30.25   12.04
   4  -9 -21   53.95   13.38
  -4   9  22   -0.00    5.86
   4  -9 -22   -0.00    3.41
  -4   9  23   35.10   12.29
   4  -9 -23   30.07   10.77
  -4   9  24    6.86    6.70
   4  -9 -24   -0.00    3.42
  -4   9  25    5.16    5.95
   4  -9 -25    3.46    5.11
  -4   9  26    0.15    5.26
   4  -9 -26    0.85    3.98
  -4   9  27   13.59    7.95
   4  -9 -27   13.02    7.39
  -4   9  28    6.68    6.66
   4  -9 -28    0.22    4.90
  -4   9  29    1.97    4.69
   4  -9 -29    8.52    6.61
  -4   9  30   -0.00    5.87
   4  -9 -30    7.41    6.15
  -4   9  31   10.51    8.19
   4  -9 -31   11.27    7.04
  -4   9  32   -0.00    4.75
   4  -9 -32    0.00    4.29
  -4   9  33    6.46    6.24
   4  -9 -33   11.77    8.19
  -4   9  34    6.20    6.95
   4  -9 -34    1.09    5.43
  -4   9  35    6.93    6.83
   4  -9 -35    0.00    4.81
  -4   9  36   -0.00    4.19
   4  -9 -36    0.99    4.77
   4  -9 -37    1.73    5.18
   4  -9 -38    3.49    5.99
  -4 -10   1   -0.00    4.05
  -4  10   2    3.96    4.53
  -4 -10   2    1.83    4.41
  -4  10   3   48.02   11.98
  -4 -10   3   31.55    9.58
  -4  10   4   10.45    6.61
  -4 -10   4    9.06    5.39
  -4  10   5   18.52    8.03
   4 -10  -5   12.48    6.41
  -4 -10   5   15.05    6.33
  -4  10   6   -0.00    3.37
   4 -10  -6    0.00    5.09
   4  10  -6    0.00    2.71
  -4 -10   6    3.66    4.16
  -4  10   7   20.77    8.50
   4 -10  -7   15.34    7.07
   4  10  -7   15.72    5.68
  -4 -10   7   16.86    6.51
  -4  10   8    4.75    5.49
   4 -10  -8   13.69    6.28
   4  10  -8    7.58    4.05
  -4 -10   8    8.36    5.10
  -4  10   9   17.24    8.03
   4 -10  -9    6.04    5.11
   4  10  -9   11.54    4.89
  -4 -10   9   10.98    5.21
  -4  10  10    0.00    4.11
   4 -10 -10    1.71    4.12
  -4 -10  10    0.24    2.90
  -4  10  11   24.99    9.98
   4 -10 -11   14.93    7.31
  -4 -10  11   25.37    7.50
  -4  10  12   -0.00    4.66
   4 -10 -12    1.27    4.85
  -4 -10  12    2.45    3.61
  -4  10  13   17.17    8.61
   4 -10 -13   15.97    7.89
  -4  10  14    6.76    5.90
   4 -10 -14    4.63    4.99
  -4  10  15   85.33   20.04
   4 -10 -15   84.45   18.29
  -4  10  16   17.53    8.78
   4 -10 -16   16.93    8.26
   4 -10 -17    4.07    5.59
   4 -10 -18    1.29    4.92
  -4  10  19   50.29   14.16
   4 -10 -19   37.11   12.43
  -4  10  20    0.80    5.55
   4 -10 -20    1.83    6.06
  -4  10  21    7.41    6.42
   4 -10 -21   18.70    8.25
  -4  10  22    2.37    5.49
   4 -10 -22    4.64    5.55
  -4  10  23   16.61    9.02
   4 -10 -23   11.64    6.96
  -4  10  24    0.00    5.84
   4 -10 -24    1.41    4.71
  -4  10  25   35.92   12.54
   4 -10 -25   25.92   10.48
  -4  10  26   -0.00    5.21
   4 -10 -26    3.69    5.53
  -4  10  27   -0.00    5.05
   4 -10 -27    2.07    4.63
  -4  10  28    0.00    6.47
   4 -10 -28    2.35    4.45
  -4  10  29   14.03    9.56
   4 -10 -29   14.40    8.04
  -4  10  30   -0.00    3.79
   4 -10 -30    0.14    4.13
  -4  10  31    0.00    4.82
   4 -10 -31   -0.00    5.53
  -4  10  32   -0.00    5.78
   4 -10 -32    2.19    4.97
  -4  10  33    0.10    4.82
   4 -10 -33    0.71    4.52
  -4  10  34   -0.00    5.93
   4 -10 -34    7.41    6.48
  -4  10  35   -0.00    6.98
   4 -10 -35    0.03    4.14
   4 -10 -36    1.54    4.63
   4 -11  -1   99.13   17.08
   4 -11  -1   49.57   14.93
   4 -11  -2    0.00    3.43
   4 -11  -2    0.45    5.20
  -4 -11   2   -0.00    4.16
   4 -11  -3    0.00    3.62
  -4 -11   3   15.33    6.97
   4 -11  -4    4.88    4.30
  -4 -11   4   15.09    6.72
   4 -11  -5    7.14    5.75
  -4 -11   5    8.76    5.61
   4 -11  -6    5.54    5.39
  -4 -11   6    0.00    3.62
   4 -11  -7   47.36   12.32
  -4 -11   7   39.06   10.81
   4 -11  -8    0.00    4.98
  -4 -11   8    5.99    4.97
   4 -11  -9   -0.00    3.79
  -4 -11   9   -0.00    3.43
   4 -11 -10    0.00    4.51
  -4 -11  10    1.80    4.04
  -4  11  11  125.20   23.98
   4 -11 -11   93.84   20.09
  -4 -11  11   92.98   17.80
  -4  11  12    1.61    4.41
   4 -11 -12   -0.00    3.77
  -4  11  13   23.86   10.46
   4 -11 -13   38.70   11.36
  -4  11  14   19.79    8.90
   4 -11 -14   11.76    8.09
  -4  11  15   28.23   10.70
   4 -11 -15   -0.00    4.99
   4 -11 -16   -0.00    5.34
   4 -11 -17   58.11   15.25
  -4  11  18   -0.00    4.33
   4 -11 -18    6.66    6.06
  -4  11  19    1.66    3.94
   4 -11 -19    6.55    7.17
  -4  11  20   -0.00    5.48
   4 -11 -20    2.46    4.66
  -4  11  21   39.80   13.80
   4 -11 -21   28.37   11.15
  -4  11  22   -0.00    3.81
   4 -11 -22    1.08    5.82
  -4  11  23   15.45    8.85
   4 -11 -23   12.63    7.28
  -4  11  24   -0.00    4.75
   4 -11 -24    2.13    4.16
  -4  11  25   -0.00    3.94
   4 -11 -25   -0.00    5.84
  -4  11  26    7.31    7.99
   4 -11 -26   -0.00    4.26
  -4  11  27    0.00    6.51
   4 -11 -27    1.65    5.25
  -4  11  28   -0.00    6.80
   4 -11 -28    0.50    4.12
  -4  11  29    3.92    7.13
   4 -11 -29   -0.00    5.16
  -4  11  30    3.16    6.01
   4 -11 -30    0.00    6.33
  -4  11  31    8.92    7.57
   4 -11 -31    4.78    6.48
  -4  11  32   -0.00    5.44
   4 -11 -32   -0.00    4.92
  -4  11  33    1.70    5.67
   4 -11 -33    7.17    7.09
  -4  11  34    0.00    4.86
   4 -12  -1   -0.00    4.47
  -4 -12   1    5.21    4.80
   4 -12  -2    4.05    4.33
   4 -12  -3   60.41   14.54
   4 -12  -4   14.90    7.31
   4 -12  -5   20.80    8.45
  -4 -12   5   28.33    9.12
   4 -12  -6    5.96    5.21
  -4 -12   6   -0.00    4.13
   4 -12  -7    1.84    3.06
  -4 -12   7    0.09    3.48
   4 -12  -8    0.40    4.91
  -4 -12   8   26.00    7.94
   4 -12  -9   71.22   16.70
  -4 -12   9   78.25   15.76
   4 -12 -10    1.18    3.60
   4 -12 -11    5.04    4.81
   4 -12 -12    2.40    5.07
   4 -12 -13   26.07    9.92
   4 -12 -14   14.86    7.50
   4 -12 -15   20.59    8.98
   4 -12 -16   13.23    7.23
   4 -12 -17   -0.00    5.47
   4 -12 -18    8.90    6.35
   4 -12 -19   30.49   11.25
   4 -12 -20    7.18    6.38
   4 -12 -21   -0.00    5.81
   4 -12 -23    0.00    5.38
   4 -12 -24    1.78    5.72
   4 -12 -25   17.94    9.14
   4 -12 -26   -0.00    5.18
   4 -12 -27   11.96    6.89
   4 -12 -28   -0.00    4.65
   4 -12 -29    1.90    5.42
  -4  12  30   -0.00    7.19
   4 -12 -30   -0.00    4.69
  -4  12  31    1.40    5.60
  -4  12  32   -0.00    6.08
  -4  12  33   -0.00    5.15
  -4  12  34    0.00    6.84
   4 -13  -1   38.31   11.88
  -4 -13   1   72.49   15.29
   4 -13  -2    8.36    5.83
  -4 -13   2    4.42    4.65
   4 -13  -3   22.02    7.72
  -4 -13   3    0.00    3.60
   4 -13  -4   -0.00    3.06
  -4 -13   4   -0.00    3.18
   4 -13  -5   57.33   14.52
   4 -13  -6    7.80    5.74
   4 -13  -8    3.92    4.49
   4 -13  -9    1.22    4.79
   4 -13 -10    6.40    5.66
   4 -13 -11   59.81   15.27
   4 -13 -12    2.51    5.30
   4 -13 -13   11.65    6.71
   4 -13 -14   -0.00    4.31
   4 -13 -15   -0.00    5.07
   4 -13 -16   -0.00    6.30
   4 -13 -17   32.95   11.19
   4 -13 -18   -0.00    4.52
   4 -13 -19   16.99    8.94
   4 -13 -20    1.34    4.23
   4 -13 -21    7.26    6.87
   4 -13 -22    2.12    4.40
   4 -13 -23    0.00    4.84
   4 -13 -24    2.29    4.70
   4 -13 -25    3.78    5.94
   4 -13 -26    2.32    4.47
   4 -13 -27    2.39    4.13
   4 -14  -1    2.86    3.70
  -4 -14   1   -0.00    3.68
   4 -14  -2   -0.00    3.32
  -4 -14   2   -0.00    3.20
   4 -14  -3   11.41    6.69
  -4 -14   3   27.42    9.35
   4 -14  -4    9.25    5.87
  -4 -14   4   30.86    9.98
   4 -14  -5   19.24    8.27
  -4 -14   5   28.61    9.73
   4 -14  -6    0.97    3.28
   4 -14  -7    6.63    5.64
   4 -14  -8   16.22    8.03
   4 -14  -9   25.54    9.61
   4 -14 -10    6.49    5.29
   4 -14 -11   -0.00    3.91
   4 -14 -12    1.76    3.56
   4 -14 -13   14.22    7.70
   4 -14 -14    3.98    6.03
   4 -14 -15   10.12    8.05
   4 -14 -16    4.33    4.17
   4 -14 -17    7.60    6.51
   4 -14 -18    0.00    5.05
   4 -14 -19   -0.00    5.43
   4 -14 -20    9.36    7.11
   4 -14 -21    3.90    4.93
   4 -14 -22    0.35    4.89
   4 -14 -23    9.38    6.92
   4 -14 -24   -0.00    5.94
   4 -15  -1    1.78    4.22
  -4 -15   1    9.26    6.33
   4 -15  -2    9.08    6.27
  -4 -15   2   22.58    8.78
   4 -15  -3    5.95    5.53
  -4 -15   3    8.34    6.37
   4 -15  -4   -0.00    4.31
   4 -15  -5    3.74    4.57
   4 -15  -6   13.07    6.81
   4 -15  -7   12.73    7.51
   4 -15  -8    4.37    4.82
   4 -15  -9    6.43    5.69
   4 -15 -10    1.57    4.07
   4 -15 -11    2.98    5.73
   4 -15 -12    4.17    5.24
   4 -15 -13    0.00    4.17
   4 -15 -14    0.01    4.78
   4 -15 -15   -0.00    6.02
   4 -15 -16   10.86    7.43
   4 -15 -17   15.12    7.86
   4 -15 -18    5.29    6.57
   4 -15 -19    0.46    4.44
   4 -15 -20   -0.00    5.15
   4 -16  -1    1.59    3.81
  -4 -16   1    0.28    4.66
   4 -16  -2    1.75    4.63
   4 -16  -3   -0.00    3.77
   4 -16  -4    4.46    5.23
   4 -16  -5    1.33    4.15
   4 -16  -6    1.70    4.26
   4 -16  -7    4.05    4.71
   4 -16  -8    5.69    6.14
   4 -16  -9    1.55    3.60
   4 -16 -10    8.12    6.15
   4 -16 -11    0.00    3.87
   4 -16 -12    5.39    5.52
   4 -16 -13   -0.00    3.83
   4 -16 -14    5.99    6.06
   4 -16 -15   -0.00    4.05
   4 -16 -16   -0.00    4.80
   4 -16 -17    0.00    2.97
   4 -17  -1    2.56    4.70
   4 -17  -2    8.09    6.27
   4 -17  -3   -0.00    4.27
   4 -17  -4    7.91    6.48
   4 -17  -5    3.88    4.85
   4 -17  -6    3.67    4.84
   4 -17  -7   -0.00    4.50
   4 -17  -8    5.79    5.59
   4 -17  -9    0.35    5.37
   4 -17 -10    0.57    4.15
   4 -17 -11    0.78    4.02
   4 -17 -12    6.63    5.84
   4 -17 -13   -0.00    3.49
   4 -18  -1   -0.00    4.15
   4 -18  -2    4.98    4.98
   4 -18  -3   10.35    7.11
   4 -18  -4    3.79    5.24
   4 -18  -5    0.62    3.78
   4 -18  -6    6.71    6.50
   4 -18  -7   -0.00    4.23
   4 -18  -8    9.31    6.62
   4 -18  -9   -0.00    3.75
   4 -19  -3    0.72    3.75
   4 -19  -4    1.35    3.98
  -3   0   1    0.80    2.26
  -3   0   1    2.26    2.97
   3   0  -1    0.00    2.91
   3   0  -1    0.85    2.85
  -3   0   2    0.61    2.77
  -3   0   2    0.02    2.89
   3   0  -2   -0.00    2.67
   3   0  -2   -0.00    3.39
  -3   0   3 4877.09  604.64
  -3   0   3 4264.41  604.90
   3   0  -3 5213.25  605.05
   3   0  -3 4867.98  605.50
  -3   0   4    0.06    2.37
  -3   0   4    0.19    2.89
   3   0  -4   -0.00    2.71
   3   0  -4   -0.00    2.99
  -3   0   5   77.54   12.33
  -3   0   5   83.23   13.23
   3   0  -5   77.45   12.36
   3   0  -5   75.05   12.88
  -3   0   6   -0.00    1.78
  -3   0   6    1.24    2.95
   3   0  -6    0.33    1.87
   3   0  -6   -0.00    2.95
  -3   0   7  351.12   50.63
  -3   0   7  412.26   51.91
   3   0  -7  396.71   50.75
  -3   0   8   -0.00    1.93
  -3   0   8   -0.00    2.62
   3   0  -8    0.51    1.63
  -3   0   9  731.75   99.65
  -3   0   9  810.64  100.59
   3   0  -9  774.88   99.26
  -3   0  10   -0.00    2.34
   3   0 -10   -0.00    1.81
  -3   0  11  955.21  117.53
   3   0 -11  911.06  116.34
   3   0 -11  840.21  117.52
  -3   0  12    0.54    2.70
   3   0 -12   -0.00    1.99
  -3   0  13  485.13   64.87
   3   0 -13  478.60   63.62
  -3   0  14   -0.00    2.70
   3   0 -14    0.08    2.06
   3   0 -14    0.11    1.84
   3   0 -15  111.08   16.67
   3   0 -15   94.45   16.05
   3   0 -16   -0.00    2.22
   3   0 -16   -0.00    1.75
  -3   0  17  127.05   21.11
   3   0 -17  111.51   19.71
   3   0 -17  158.56   20.81
  -3   0  18    1.82    2.66
   3   0 -18   -0.00    2.24
   3   0 -18    0.22    1.48
  -3   0  19   43.72   10.29
   3   0 -19   56.76   10.23
   3   0 -19   41.85    9.11
  -3   0  20   -0.00    2.80
   3   0 -20    0.30    2.16
   3   0 -20    1.60    2.75
  -3   0  21    3.08    4.33
   3   0 -21    7.21    3.77
   3   0 -21    4.43    3.36
  -3   0  22    1.28    3.49
   3   0 -22   -0.00    2.00
   3   0 -22   -0.00    2.81
  -3   0  23  250.71   38.43
  -3   0  23  257.15   39.81
   3   0 -23  261.86   38.31
   3   0 -23  295.53   38.81
  -3   0  24   -0.00    2.51
   3   0 -24    0.00    2.68
   3   0 -24   -0.00    2.76
  -3   0  25   84.54   16.24
   3   0 -25   88.92   16.39
   3   0 -25  103.75   16.84
  -3   0  26    1.74    3.75
   3   0 -26    0.00    2.50
  -3   0  27   60.27   12.60
   3   0 -27   59.30   12.48
  -3   0  28   -0.00    3.52
  -3   0  29   59.60   12.97
  -3   0  30    2.18    3.23
  -3   0  31   -0.00    3.22
  -3   0  32    1.04    3.74
  -3   0  33    2.09    3.62
  -3   0  34    1.32    3.62
  -3   0  35   34.27    9.88
  -3   0  36    0.00    3.66
  -3   0  37    3.45    4.18
  -3   0  38   -0.00    3.33
  -3   0  39   17.89    7.32
  -3   0  40    0.49    4.04
  -3   1   1  734.40   99.59
  -3   1   1 1027.33  101.78
   3  -1  -1  647.25   99.32
   3  -1  -1  877.55  101.24
   3   1  -1  697.12   99.83
   3   1  -1  844.78  100.83
  -3  -1   1  839.89  100.62
  -3  -1   1  711.53  100.08
  -3   1   2  443.92   66.47
  -3   1   2  582.67   68.19
   3  -1  -2  409.56   66.26
   3  -1  -2  575.73   68.21
   3   1  -2  474.87   66.96
   3   1  -2  609.49   68.15
  -3  -1   2  581.12   67.72
  -3  -1   2  547.08   67.61
  -3   1   3   13.22    4.15
  -3   1   3    9.44    4.12
   3  -1  -3    8.82    3.48
   3  -1  -3    3.30    3.91
   3   1  -3   10.34    3.81
   3   1  -3    8.54    3.57
  -3  -1   3    9.37    3.96
  -3  -1   3    7.83    3.94
  -3   1   4    3.11    2.78
  -3   1   4    4.58    3.59
   3  -1  -4    2.98    2.95
   3  -1  -4    3.66    3.71
   3   1  -4    7.76    3.51
   3   1  -4    0.00    2.64
  -3  -1   4    2.81    2.64
  -3  -1   4    4.41    3.64
  -3   1   5 1940.73  231.35
  -3   1   5 1841.30  231.94
   3  -1  -5 1872.17  230.88
   3  -1  -5 1860.18  232.10
   3   1  -5 1604.62  230.45
  -3  -1   5 1696.46  230.44
  -3  -1   5 2052.62  231.86
  -3   1   6    1.92    2.36
  -3   1   6    0.00    3.09
   3  -1  -6    3.35    2.74
   3  -1  -6    3.40    3.23
   3   1  -6    1.59    2.42
  -3  -1   6    1.60    2.06
  -3   1   7  177.16   26.58
  -3   1   7  193.48   27.44
   3  -1  -7  198.82   26.39
   3  -1  -7  212.07   27.72
   3   1  -7  179.25   25.76
  -3  -1   7  171.24   25.54
  -3   1   8   76.61   12.78
  -3   1   8   67.31   12.76
   3  -1  -8   75.01   12.00
   3  -1  -8   66.22   12.68
   3   1  -8   64.79   11.32
   3   1  -8   73.23   12.00
  -3  -1   8   83.80   11.72
  -3   1   9  810.65  106.42
  -3   1   9  876.40  107.15
   3  -1  -9  867.56  105.80
   3  -1  -9  791.05  106.51
   3   1  -9  785.15  104.71
   3   1  -9  843.43  105.46
  -3  -1   9  774.12  104.75
  -3   1  10   43.49    9.21
  -3   1  10   43.43    9.55
   3  -1 -10   49.16    8.62
   3  -1 -10   39.79    9.04
   3   1 -10   43.86    7.75
   3   1 -10   48.51    8.23
  -3  -1  10   39.21    7.71
  -3  -1  10   37.48    8.29
  -3   1  11  531.30   56.72
  -3   1  11  398.44   55.21
   3  -1 -11  403.77   54.12
   3   1 -11  400.10   53.02
   3   1 -11  354.06   53.29
  -3  -1  11  392.24   53.47
  -3  -1  11  411.97   54.15
  -3   1  12    5.42    3.97
  -3   1  12    2.73    3.10
   3  -1 -12    2.42    2.67
   3   1 -12    1.62    1.98
  -3  -1  12    4.34    2.68
  -3  -1  12    0.00    2.85
  -3   1  13    6.96    4.24
  -3   1  13   10.78    5.06
   3  -1 -13   10.07    4.26
   3  -1 -13    6.55    3.47
   3   1 -13    4.85    2.76
  -3  -1  13    8.82    3.51
  -3  -1  13    4.11    2.97
  -3   1  14   15.34    5.59
   3  -1 -14    9.67    4.45
   3  -1 -14   13.40    4.68
   3   1 -14   16.28    4.13
  -3  -1  14   15.81    4.72
  -3  -1  14   12.22    4.63
  -3   1  15  383.31   50.09
   3  -1 -15  354.68   48.59
   3   1 -15  307.42   47.36
   3   1 -15  342.93   47.08
  -3  -1  15  369.45   48.68
  -3  -1  15  395.92   48.98
  -3   1  16    8.88    4.80
   3  -1 -16    5.99    3.52
   3  -1 -16   10.97    4.19
   3   1 -16    7.13    3.48
   3   1 -16    2.62    2.62
  -3  -1  16    8.93    3.98
   3  -1 -17  195.31   29.55
   3  -1 -17  186.89   29.28
   3   1 -17  212.14   28.79
   3   1 -17  197.09   28.16
  -3  -1  17  210.30   29.71
   3  -1 -18    0.21    2.23
   3  -1 -18    4.88    3.35
   3   1 -18    0.49    1.58
   3   1 -18    1.88    2.07
  -3  -1  18    4.74    3.53
   3  -1 -19   45.05    9.68
   3  -1 -19   48.74   10.08
   3   1 -19   35.31    8.33
   3   1 -19   58.56    9.40
  -3  -1  19   41.61    9.61
   3  -1 -20   82.35   12.85
   3   1 -20   55.14   10.38
   3   1 -20   51.98   10.05
  -3  -1  20   45.31   10.82
   3  -1 -21  149.80   22.61
   3  -1 -21  182.46   23.70
   3   1 -21  114.95   20.58
   3   1 -21  134.19   20.72
  -3  -1  21  132.26   22.16
   3  -1 -22    2.78    3.74
   3  -1 -22    1.02    2.96
   3   1 -22    1.62    2.56
   3   1 -22    0.77    2.13
  -3  -1  22    1.18    3.59
  -3   1  23    3.92    3.84
   3  -1 -23   17.02    5.93
   3  -1 -23   13.40    5.21
   3   1 -23   15.37    4.73
   3   1 -23   12.32    4.34
  -3  -1  23    3.77    4.03
  -3   1  24    1.18    3.33
   3  -1 -24   -0.00    2.65
   3  -1 -24    0.00    2.72
   3   1 -24   -0.00    1.93
  -3   1  25   58.68   12.30
   3  -1 -25   52.68   11.67
   3  -1 -25   52.14   11.77
   3   1 -25   56.74   11.16
  -3  -1  25   53.98   11.15
  -3   1  26   13.32    5.79
   3  -1 -26    1.69    3.36
   3  -1 -26   10.77    4.93
   3   1 -26    7.85    4.28
  -3  -1  26   10.14    4.76
  -3   1  27   76.68   14.93
   3  -1 -27   69.75   14.41
  -3  -1  27   69.94   13.75
  -3   1  28    0.00    4.49
   3  -1 -28    0.00    3.14
  -3  -1  28   -0.00    3.06
  -3   1  29   -0.00    3.52
   3  -1 -29    2.24    3.37
  -3  -1  29    1.27    3.50
  -3   1  30    5.94    4.48
  -3  -1  30   16.37    5.96
  -3   1  31   46.51   11.30
  -3  -1  31   36.22    9.95
  -3   1  32    0.00    3.53
  -3  -1  32    1.44    3.36
  -3   1  33    6.36    5.54
  -3  -1  33   16.22    6.34
  -3   1  34   -0.00    4.82
  -3  -1  34    0.00    3.08
  -3   1  35    2.34    3.99
  -3  -1  35   12.04    5.53
  -3   1  36    1.62    3.71
  -3  -1  36   -0.00    3.37
  -3   1  37   10.13    6.84
  -3  -1  37   16.98    6.89
  -3   1  38    3.26    4.59
  -3  -1  38   -0.00    2.90
  -3   1  39    0.00    4.89
  -3  -1  39    4.25    4.32
  -3   1  40    3.68    5.06
  -3  -1  40    0.75    3.42
  -3   2   1  179.76   24.11
  -3   2   1  189.10   25.05
   3  -2  -1  160.32   23.61
   3  -2  -1  198.15   25.53
   3   2  -1  163.40   23.99
   3   2  -1  145.50   23.98
  -3  -2   1  154.79   24.13
  -3  -2   1  160.91   24.22
  -3   2   2   52.80   10.73
  -3   2   2   81.95   12.57
   3  -2  -2   86.61   11.54
   3  -2  -2   58.41   11.50
   3   2  -2   55.32   10.70
   3   2  -2   60.33   11.18
  -3  -2   2   56.16   11.15
  -3  -2   2   87.07   12.21
  -3   2   3 1148.14  163.42
  -3   2   3 1042.46  163.59
   3  -2  -3 1211.09  163.16
   3  -2  -3 1460.80  165.28
   3   2  -3 1877.93  165.14
   3   2  -3 1325.24  163.91
  -3  -2   3 1091.96  163.12
  -3  -2   3 1394.89  164.12
  -3   2   4    0.00    2.99
  -3   2   4    0.00    2.61
   3  -2  -4    2.46    2.24
   3  -2  -4    1.33    2.78
   3   2  -4    2.70    2.73
  -3  -2   4    1.68    2.64
  -3  -2   4    1.50    2.72
  -3   2   5    1.80    2.72
  -3   2   5    2.51    3.77
   3  -2  -5    0.00    1.85
   3  -2  -5    1.88    3.33
   3   2  -5    0.00    2.31
  -3  -2   5    0.89    2.60
  -3   2   6    5.27    3.31
  -3   2   6    2.18    3.08
   3  -2  -6    1.99    2.37
   3  -2  -6    4.82    4.21
   3   2  -6    3.69    2.63
   3   2  -6    4.61    2.83
  -3  -2   6   11.12    3.38
  -3   2   7  417.93   52.50
  -3   2   7  403.16   52.64
   3  -2  -7  385.03   51.31
   3  -2  -7  431.90   52.93
   3   2  -7  300.62   49.96
   3   2  -7  393.57   50.50
  -3  -2   7  401.27   50.37
  -3   2   8  650.42   89.25
  -3   2   8  721.03   89.91
   3  -2  -8  744.02   90.08
   3   2  -8  672.13   87.43
  -3  -2   8  649.99   86.96
  -3  -2   8  663.43   87.76
  -3   2   9  468.60   61.08
  -3   2   9  482.45   61.26
   3  -2  -9  384.60   59.22
   3  -2  -9  447.44   60.87
   3   2  -9  440.74   58.50
   3   2  -9  428.78   58.27
  -3  -2   9  440.02   58.08
  -3  -2   9  504.00   59.32
  -3   2  10    5.15    4.02
  -3   2  10    3.69    4.27
   3  -2 -10    4.11    2.62
   3  -2 -10    5.27    4.57
   3   2 -10    3.43    2.76
   3   2 -10    6.18    2.54
  -3  -2  10    3.78    2.23
  -3  -2  10    6.04    3.52
  -3   2  11   23.08    7.51
  -3   2  11   19.85    6.79
   3  -2 -11   15.05    6.03
   3  -2 -11   31.96    7.44
   3   2 -11   31.03    5.79
   3   2 -11   33.76    5.82
  -3  -2  11   28.25    5.60
  -3  -2  11   28.93    6.28
  -3   2  12   16.34    6.32
  -3   2  12   13.47    6.11
   3  -2 -12   11.81    5.13
   3  -2 -12   12.06    5.21
   3   2 -12   19.17    4.46
  -3  -2  12   20.54    4.52
  -3  -2  12   13.75    4.61
  -3   2  13  400.89   51.63
   3  -2 -13  311.14   49.56
   3  -2 -13  383.43   50.47
   3   2 -13  349.73   47.88
  -3  -2  13  361.96   48.32
  -3  -2  13  394.83   49.15
  -3   2  14   14.81    5.81
   3  -2 -14   18.88    5.80
   3  -2 -14   16.03    5.48
   3   2 -14   16.74    4.07
  -3  -2  14    9.78    3.77
  -3  -2  14   16.29    4.68
  -3   2  15   20.13    7.35
   3  -2 -15   25.09    6.84
   3  -2 -15   36.44    7.99
   3   2 -15   18.73    4.89
  -3  -2  15   35.90    6.63
  -3  -2  15   25.36    6.26
  -3   2  16    9.15    5.08
   3  -2 -16    9.89    4.46
   3  -2 -16   15.08    5.23
   3   2 -16   12.47    3.59
   3   2 -16   13.79    3.68
  -3  -2  16    7.95    3.51
  -3  -2  16    8.96    4.10
  -3   2  17  147.44   22.89
   3  -2 -17  128.95   21.02
   3  -2 -17  144.73   21.64
   3   2 -17  119.08   18.83
   3   2 -17  124.56   18.53
  -3  -2  17  127.41   19.87
  -3   2  18    4.27    4.08
   3  -2 -18    4.10    3.59
   3  -2 -18   16.37    5.52
   3   2 -18    7.57    3.03
   3   2 -18    5.84    2.56
  -3  -2  18    5.41    3.71
  -3   2  19   45.13   10.24
  -3   2  19   41.45   10.67
   3  -2 -19   33.44    8.97
   3  -2 -19   51.59   10.61
   3   2 -19   40.20    7.90
   3   2 -19   37.44    7.42
  -3  -2  19   47.22    9.07
  -3   2  20    0.66    3.56
  -3   2  20    1.08    3.42
   3  -2 -20    8.10    4.18
   3  -2 -20    0.00    2.96
   3   2 -20    2.21    2.25
   3   2 -20    1.69    1.65
  -3  -2  20    3.25    3.18
  -3   2  21   -0.00    2.70
   3  -2 -21    2.98    3.27
   3  -2 -21   -0.00    2.62
   3   2 -21    2.33    2.31
   3   2 -21    2.67    2.10
  -3  -2  21    0.00    2.67
  -3   2  22   -0.00    3.52
   3  -2 -22    1.65    3.06
   3  -2 -22    2.30    2.64
   3   2 -22   -0.00    1.81
   3   2 -22    1.90    2.26
  -3  -2  22    2.16    3.32
  -3   2  23  125.72   20.68
   3  -2 -23  107.92   19.72
   3  -2 -23  135.50   21.14
   3   2 -23  114.84   17.89
  -3  -2  23   98.89   18.58
  -3   2  24   56.16   12.62
   3  -2 -24   56.34   12.40
   3   2 -24   55.64   10.49
  -3   2  25   44.88   11.70
   3  -2 -25   58.89   12.31
  -3   2  26    2.99    4.10
   3  -2 -26    4.21    4.01
  -3  -2  26    3.88    3.09
  -3   2  27   54.30   12.57
   3  -2 -27   74.37   13.97
  -3  -2  27   43.94   10.09
  -3   2  28   19.39    7.22
   3  -2 -28    3.89    4.45
  -3  -2  28    6.88    3.93
  -3   2  29  107.36   20.21
   3  -2 -29  101.17   19.73
  -3  -2  29  108.79   18.02
  -3   2  30   -0.00    2.72
  -3  -2  30    0.19    2.52
  -3   2  31   -0.00    4.02
  -3  -2  31    0.02    2.96
  -3   2  32    2.96    3.71
  -3  -2  32   -0.00    3.20
  -3   2  33   27.76    9.43
  -3  -2  33   26.18    7.68
  -3   2  34    0.00    4.27
  -3  -2  34    3.15    3.52
  -3   2  35    4.09    5.33
  -3  -2  35   15.86    5.96
  -3   2  36    0.49    4.37
  -3  -2  36    0.00    2.78
  -3   2  37    5.47    6.47
  -3  -2  37    6.43    4.36
  -3   2  38    2.22    3.56
  -3  -2  38    0.73    2.73
  -3   2  39   19.95    8.58
  -3  -2  39   12.31    5.66
  -3  -2  40    0.00    2.91
  -3   3   1  488.08   60.10
  -3   3   1  433.73   59.99
   3  -3  -1  386.25   58.72
   3  -3  -1  451.13   60.53
   3   3  -1  442.23   59.39
   3   3  -1  442.33   59.79
  -3  -3   1  389.35   59.24
  -3  -3   1  643.28   61.62
  -3   3   2  189.53   31.53
  -3   3   2  300.14   33.77
   3  -3  -2  176.33   31.96
   3   3  -2  264.56   32.07
   3   3  -2  235.26   32.07
  -3  -3   2  208.75   31.57
  -3  -3   2  240.90   32.25
  -3   3   3   53.64    9.22
  -3   3   3   34.35    8.22
   3  -3  -3   34.36    7.55
   3  -3  -3   35.93    8.96
   3   3  -3   27.56    6.78
  -3  -3   3   33.49    7.57
  -3  -3   3   50.66    8.60
  -3   3   4   58.54   12.21
  -3   3   4   81.69   13.41
   3  -3  -4   70.19   12.01
   3  -3  -4   81.88   13.77
   3   3  -4   75.52   11.74
  -3  -3   4   59.66   11.38
  -3   3   5  457.93   62.74
  -3   3   5  479.33   63.08
   3  -3  -5  501.77   62.25
   3  -3  -5  543.28   64.02
   3   3  -5  461.33   61.00
   3   3  -5  461.26   61.19
  -3  -3   5  398.47   60.87
  -3   3   6  454.01   71.18
  -3   3   6  596.24   72.54
   3  -3  -6  561.75   71.16
   3  -3  -6  531.01   71.98
   3   3  -6  499.19   69.53
   3   3  -6  573.91   69.97
  -3  -3   6  535.64   69.97
  -3   3   7  161.07   25.90
  -3   3   7  203.28   26.95
   3  -3  -7  172.80   25.17
   3  -3  -7  173.31   26.24
   3   3  -7  162.60   23.71
   3   3  -7  178.30   23.72
  -3  -3   7  161.21   23.82
  -3  -3   7  149.73   23.77
  -3   3   8   22.25    7.50
  -3   3   8   24.26    6.92
   3  -3  -8   26.08    6.33
   3  -3  -8   15.79    6.23
   3   3  -8   22.49    5.27
   3   3  -8   21.91    4.75
  -3  -3   8   15.12    4.52
  -3  -3   8   24.30    5.48
  -3   3   9  145.34   22.62
  -3   3   9  125.49   21.60
   3  -3  -9  127.75   21.04
   3  -3  -9  141.77   21.43
   3  -3  -9  156.24   23.01
   3   3  -9  108.86   18.90
   3   3  -9  148.72   19.01
  -3  -3   9  133.64   19.67
  -3   3  10  379.73   57.76
  -3   3  10  437.61   58.03
   3  -3 -10  388.48   56.65
   3  -3 -10  401.73   56.71
   3  -3 -10  395.87   58.29
   3   3 -10  434.02   54.82
   3   3 -10  444.38   54.08
  -3  -3  10  427.58   54.33
  -3  -3  10  379.81   54.74
  -3   3  11  527.57   64.40
   3  -3 -11  521.50   63.35
   3  -3 -11  461.36   62.78
   3   3 -11  428.86   60.11
   3   3 -11  466.79   59.36
  -3  -3  11  413.71   59.56
  -3  -3  11  500.26   60.91
  -3   3  12    2.12    3.37
   3  -3 -12    0.00    3.31
   3  -3 -12   -0.00    3.08
   3   3 -12    0.00    2.21
  -3  -3  12    1.17    1.97
  -3  -3  12    1.05    2.48
  -3   3  13   13.13    5.70
   3  -3 -13    9.46    4.99
   3  -3 -13   12.22    4.97
   3   3 -13   15.81    4.01
  -3  -3  13   18.04    3.91
  -3  -3  13   11.77    3.98
  -3   3  14    0.00    3.77
   3  -3 -14   -0.00    3.39
   3  -3 -14   -0.00    2.30
   3   3 -14    2.34    2.14
  -3  -3  14    2.58    2.10
  -3  -3  14   -0.00    1.91
  -3   3  15  200.70   28.50
   3  -3 -15  161.22   26.18
   3  -3 -15  148.51   26.14
  -3  -3  15  158.33   23.59
  -3  -3  15  188.76   24.50
  -3   3  16   42.39    9.80
  -3   3  16   16.30    7.98
   3  -3 -16   38.26    9.10
   3  -3 -16   41.09    9.65
   3   3 -16   35.43    6.83
  -3  -3  16   58.41    8.17
  -3  -3  16   36.87    7.54
  -3   3  17   66.80   12.96
  -3   3  17   55.82   13.07
   3  -3 -17   57.07   12.16
   3  -3 -17   53.46   12.04
   3   3 -17   56.54    9.45
   3   3 -17   52.34    9.25
  -3  -3  17   66.78   10.30
  -3  -3  17   57.07   10.25
  -3   3  18    3.33    3.86
  -3   3  18    4.15    4.43
   3  -3 -18    0.00    2.33
   3  -3 -18    1.45    3.36
   3   3 -18    1.09    1.79
   3   3 -18    8.12    2.52
  -3  -3  18    3.09    2.64
  -3   3  19    8.57    5.00
  -3   3  19    5.16    5.62
   3  -3 -19   18.29    6.25
   3  -3 -19    7.80    5.10
   3   3 -19   14.75    3.76
   3   3 -19   15.07    3.78
  -3  -3  19    7.98    3.90
  -3   3  20   32.94   10.02
   3  -3 -20   30.23    8.68
   3   3 -20   29.66    6.06
   3   3 -20   37.57    6.44
  -3  -3  20   25.36    6.89
  -3   3  21   68.86   16.36
   3  -3 -21   90.78   15.95
   3   3 -21   78.09   12.26
   3   3 -21   77.38   12.02
  -3  -3  21   71.96   13.19
  -3   3  22   57.87   12.95
   3  -3 -22   48.63   12.28
   3   3 -22   61.13   10.06
  -3  -3  22   62.65   11.19
  -3   3  23    5.23    4.60
   3  -3 -23    7.11    4.40
   3   3 -23    7.22    2.88
  -3  -3  23    3.04    3.57
  -3   3  24   12.32    6.02
   3  -3 -24    7.94    4.92
  -3  -3  24    6.12    3.79
  -3   3  25  113.04   22.05
   3  -3 -25  139.02   22.90
  -3   3  26   50.48   12.49
   3  -3 -26   45.29   11.68
  -3   3  27  131.04   22.74
  -3  -3  27  113.56   18.66
  -3   3  28   11.86    6.38
  -3  -3  28   11.96    4.38
  -3   3  29    8.44    5.77
  -3  -3  29    7.65    3.88
  -3   3  30   23.46    9.19
  -3  -3  30   22.89    6.52
  -3   3  31   39.34   11.68
   3  -3 -31   33.21   10.40
  -3  -3  31   51.11    9.89
  -3   3  32    4.02    5.07
  -3  -3  32    6.52    4.05
  -3   3  33    0.77    3.36
  -3  -3  33    0.11    2.63
  -3   3  34   -0.00    4.64
  -3  -3  34    1.72    3.07
  -3   3  35    3.03    4.42
  -3  -3  35    1.94    3.18
  -3   3  36    1.60    4.27
  -3  -3  36   -0.00    3.09
  -3   3  37    2.67    4.93
  -3  -3  37   12.82    5.47
  -3   3  38   -0.00    3.76
  -3  -3  38   -0.00    3.15
  -3   3  39    0.00    4.00
  -3  -3  39    0.00    2.94
  -3  -3  40   -0.00    2.97
  -3  -3  41    7.40    4.86
  -3   4   1  133.35   18.89
  -3   4   1   98.63   17.58
   3  -4  -1   96.76   16.87
   3  -4  -1  109.91   18.72
   3   4  -1  119.00   17.63
   3   4  -1   94.93   17.32
  -3  -4   1  133.90   18.28
  -3  -4   1  108.00   17.87
  -3   4   2  155.76   23.50
  -3   4   2  167.55   23.82
   3  -4  -2  155.15   22.69
   3  -4  -2  173.33   24.47
   3   4  -2  155.38   22.47
   3   4  -2  125.34   22.20
  -3  -4   2  140.59   22.38
  -3  -4   2  148.63   22.72
  -3   4   3  327.03   41.94
   3  -4  -3  279.48   41.50
   3   4  -3  306.83   39.95
  -3  -4   3  262.17   39.67
  -3  -4   3  286.24   40.23
  -3   4   4   44.15   10.27
  -3   4   4   47.28   10.14
   3  -4  -4   46.18    9.68
   3  -4  -4   34.15    9.51
   3   4  -4   57.16    9.24
  -3  -4   4   44.84    8.94
  -3   4   5   45.06   10.06
  -3   4   5   48.61   10.16
   3  -4  -5   31.00    8.28
   3  -4  -5   56.95   11.08
   3   4  -5   45.91    8.32
   3   4  -5   36.91    8.22
  -3  -4   5   40.42    8.26
  -3   4   6   64.94   14.22
  -3   4   6   70.92   13.85
   3  -4  -6   82.66   13.71
   3  -4  -6   90.82   15.12
   3   4  -6   68.04   11.67
   3   4  -6   81.72   12.20
  -3  -4   6   57.49   11.69
  -3  -4   6   71.88   12.36
  -3   4   7  244.30   34.73
  -3   4   7  194.47   33.38
   3  -4  -7  212.72   33.18
   3  -4  -7  223.63   33.22
   3  -4  -7  233.89   34.52
   3   4  -7  206.66   31.14
   3   4  -7  255.21   31.54
  -3  -4   7  234.70   31.84
  -3  -4   7  241.82   32.03
  -3   4   8  189.88   29.86
  -3   4   8  183.84   29.38
   3  -4  -8  175.99   28.36
   3  -4  -8  228.86   29.61
   3  -4  -8  165.60   29.14
   3   4  -8  228.44   27.01
   3   4  -8  211.19   26.42
  -3  -4   8  162.43   26.45
  -3  -4   8  168.54   26.65
  -3   4   9  133.17   21.91
   3  -4  -9  115.55   20.71
   3  -4  -9  118.29   20.71
   3  -4  -9  139.56   22.94
   3   4  -9  141.06   18.90
   3   4  -9  135.15   18.19
  -3  -4   9  108.70   18.61
  -3  -4   9  140.01   19.37
  -3   4  10   56.86   11.35
   3  -4 -10   37.05    9.11
   3  -4 -10   48.59   10.11
   3   4 -10   35.47    7.05
   3   4 -10   40.25    6.44
  -3  -4  10   34.13    7.11
  -3  -4  10   34.40    7.30
  -3   4  11   81.26   16.69
   3  -4 -11   86.00   16.17
   3  -4 -11  107.18   17.36
   3   4 -11  108.28   14.22
   3   4 -11   85.18   12.36
  -3  -4  11   96.86   13.82
  -3  -4  11   91.09   14.26
  -3   4  12  250.72   35.13
  -3   4  12  233.37   35.14
   3  -4 -12  229.66   34.13
   3  -4 -12  261.11   35.12
[truncated: 820,703 more chars]
