# Supplementary material for: LED-pump-X-ray-multiprobe crystallography for sub-second timescales
Source: Commun Chem. 2022 Aug 26;5:102. doi: 10.1038/s42004-022-00716-1 (PMC9814726; doi:10.1038/s42004-022-00716-1)
Supplement: Supplementary file 10 — Supplementary Data 1 [file 42004_2022_716_MOESM10_ESM.zip › CIFs/4s_272K/272K_4s_t16_decay.cif]

  data_global

# SUBMISSION DETAILS
 
_publ_contact_author_name       'Hatcher, Lauren'
_publ_contact_author_address
;
School of Chemistry
Cardiff University
Main Building
Park Place 
Cardiff
CF10 3AT
United Kingdom
;
_publ_contact_author_email       'HatcherL1@cardiff.ac.uk'
_publ_requested_category          FM
_publ_section_comment
; 
?
;
_publ_section_references
;
Diamond General Data Aquisition (GDA) software: http://www.opengda.org/

XIA2: Winter, G. (2010) J. Appl. Cryst. 43, 186-190.
POINTLESS: Evans, P. (2006) Acta Cryst. D62, 72-82.
AIMLESS: Evans, P. R. and Murshudov, G. N. (2013) Acta Cryst. D69, 1204-1214.
DIALS: Winter, G., et al. Acta Cryst. (2018) D74, 85-97.
CCP4: Winn, M. D. et al. (2011) Acta Cryst. D67, 235-242.
   
SHELXL: Sheldrick G. M. (2015). Acta Cryst. C71, 3-8.
SHELXT:	Sheldrick, G. M. (2015). Acta Cryst. A71, 3-8.
 
OLEX2: Dolomanov, O.V.; Bourhis, L.J.; Gildea, R.J.; Howard, J.A.K.; Puschmann,
 H., OLEX2: A complete structure solution, refinement and analysis program 
 (2009). J. Appl. Cryst., 42, 339-341.

MERCURY: Macrae, C. F., Bruno, I. J., Chisholm, J. A., Edgington,
P. R., McCabe, P., Pidcock, E., Rodriguez-Monge, L., Taylor, R.,
van de Streek, J. & Wood, P. A. (2008). J. Appl. Cryst. 41, 466-470.
;

####
 
data_272K_4s_t16_decay
 
_audit_creation_method            'SHELXL-2018/3'
_shelx_SHELXL_version_number      '2018/3'
_chemical_name_systematic         
;
Nitro-(N,N,N',N'-tetrabutyldiethylenetriamine)palladium(II)
tetraphenylborate, tetrahydrofuran solvate
;
_chemical_name_common             ?
_chemical_melting_point           ?
_chemical_formula_moiety          
;
C20 H45 N4 O2 Pd, C24 H20 B, C4 H8 O
;
_chemical_formula_sum            'C48 H73 B N4 O3 Pd' 
_chemical_formula_weight          871.31

loop_
 _atom_type_symbol
 _atom_type_description
 _atom_type_scat_dispersion_real
 _atom_type_scat_dispersion_imag
 _atom_type_scat_source
 'C'  'C'   0.0010   0.0010
 'International Tables Vol C Tables 4.2.6.8 and 6.1.1.4'
 'H'  'H'   0.0000   0.0000
 'International Tables Vol C Tables 4.2.6.8 and 6.1.1.4'
 'B'  'B'   0.0000   0.0000
 'International Tables Vol C Tables 4.2.6.8 and 6.1.1.4'
 'N'  'N'   0.0030   0.0020
 'International Tables Vol C Tables 4.2.6.8 and 6.1.1.4'
 'O'  'O'   0.0050   0.0030
 'International Tables Vol C Tables 4.2.6.8 and 6.1.1.4'
 'Pd'  'Pd'  -2.5040   0.6150
 'International Tables Vol C Tables 4.2.6.8 and 6.1.1.4'
 
_space_group_crystal_system       monoclinic
_space_group_IT_number            14
_space_group_name_H-M_alt         'P 21/n'
_space_group_name_Hall            '-P 2yn'
 
_shelx_space_group_comment
;
The symmetry employed for this shelxl refinement is uniquely defined
by the following loop, which should always be used as a source of
symmetry information in preference to the above space-group names.
They are only intended as comments.
;
 
loop_
 _space_group_symop_operation_xyz
 'x, y, z'
 '-x+1/2, y+1/2, -z+1/2'
 '-x, -y, -z'
 'x-1/2, -y-1/2, z-1/2'
 
_cell_length_a                    11.6758(4)
_cell_length_b                    13.5822(5)
_cell_length_c                    30.1757(9)
_cell_angle_alpha                 90
_cell_angle_beta                  93.515(3)
_cell_angle_gamma                 90
_cell_volume                      4776.4(3)
_cell_formula_units_Z             4
_cell_measurement_temperature     272(2)
_cell_measurement_reflns_used     8003
_cell_measurement_theta_max       21.0761278409
_cell_measurement_theta_min       1.23576423517
 
_exptl_crystal_description        Plate
_exptl_crystal_colour             Yellow
_exptl_crystal_density_meas       ?
_exptl_crystal_density_method     ?
_exptl_crystal_density_diffrn     1.212          
_exptl_crystal_F_000              1856
_exptl_transmission_factor_min    ?
_exptl_transmission_factor_max    ?
_exptl_crystal_size_max           0.100
_exptl_crystal_size_mid           0.100
_exptl_crystal_size_min           0.050
_exptl_absorpt_coefficient_mu     0.202
_shelx_estimated_absorpt_T_min    0.980
_shelx_estimated_absorpt_T_max    0.990
_exptl_absorpt_correction_T_min   0.997595045169
_exptl_absorpt_correction_T_max   1.0
_exptl_absorpt_correction_type    empirical
_exptl_absorpt_process_details    
;
CCP4 7.0.048: AIMLESS, version 0.5.32 : 29/03/17
Scaling & analysis of unmerged intensities, absorption correction using spherical harmonics
;
_exptl_absorpt_special_details    ?
_diffrn_ambient_temperature       272(2)
_diffrn_radiation_wavelength      0.534
_diffrn_measurement_device_type   'Photon counting pixel array'
_diffrn_radiation_type            Synchrotron
_diffrn_measurement_method        'shutterless scans'
_diffrn_radiation_source          'Diamond Light Source Beamline I19-2'
_diffrn_radiation_monochromator   'Silicon 111'
_diffrn_detector_area_resol_mean  ?
_diffrn_reflns_number             32742
_diffrn_reflns_av_unetI/netI      0.1198
_diffrn_reflns_av_R_equivalents   0.1075
_diffrn_reflns_limit_h_min        -14
_diffrn_reflns_limit_h_max        14
_diffrn_reflns_limit_k_min        -16
_diffrn_reflns_limit_k_max        13
_diffrn_reflns_limit_l_min        -37
_diffrn_reflns_limit_l_max        35
_diffrn_reflns_theta_min          1.378
_diffrn_reflns_theta_max          19.496
_diffrn_reflns_theta_full         18.687
_diffrn_measured_fraction_theta_max   0.990
_diffrn_measured_fraction_theta_full  0.991
_diffrn_reflns_Laue_measured_fraction_max    0.990
_diffrn_reflns_Laue_measured_fraction_full   0.991
_diffrn_reflns_point_group_measured_fraction_max   0.990
_diffrn_reflns_point_group_measured_fraction_full  0.991
_reflns_number_total              9675
_reflns_number_gt                 5013
_reflns_threshold_expression      'I > 2\s(I)'
_reflns_Friedel_coverage          0.000
_reflns_Friedel_fraction_max      .
_reflns_Friedel_fraction_full     .
 
_reflns_special_details
;
 Reflections were merged by SHELXL according to the crystal
 class for the calculation of statistics and refinement.
 
 _reflns_Friedel_fraction is defined as the number of unique
 Friedel pairs measured divided by the number that would be
 possible theoretically, ignoring centric projections and
 systematic absences.
;
 
_computing_data_collection        'Diamond GDA (http://www.opengda.org/)'
_computing_cell_refinement        'DIALS (Winter, 2018)'
_computing_data_reduction         'XIA2 (Winter 2010)'
_computing_structure_solution     'SHELXT (Sheldrick, 2015)'
_computing_structure_refinement   'SHELXL (Sheldrick, 2015)'
_computing_molecular_graphics     'OLEX2 (Dolomanov et al., 2009)'
_computing_publication_material   'MERCURY (Macrae et al., 2008)'
_refine_special_details           ?
_refine_ls_structure_factor_coef  Fsqd
_refine_ls_matrix_type            full
_refine_ls_weighting_scheme       calc
_refine_ls_weighting_details
'w=1/[\s^2^(Fo^2^)+(0.0406P)^2^] where P=(Fo^2^+2Fc^2^)/3'
_atom_sites_solution_primary      ?
_atom_sites_solution_secondary    ?
_atom_sites_solution_hydrogens    geom
_refine_ls_hydrogen_treatment     constr
_refine_ls_extinction_method      none
_refine_ls_extinction_coef        .
_refine_ls_number_reflns          9675
_refine_ls_number_parameters      526
_refine_ls_number_restraints      490
_refine_ls_R_factor_all           0.1100
_refine_ls_R_factor_gt            0.0590
_refine_ls_wR_factor_ref          0.1409
_refine_ls_wR_factor_gt           0.1192
_refine_ls_goodness_of_fit_ref    0.884
_refine_ls_restrained_S_all       0.887
_refine_ls_shift/su_max           0.001
_refine_ls_shift/su_mean          0.000
 
loop_
 _atom_site_label
 _atom_site_type_symbol
 _atom_site_fract_x
 _atom_site_fract_y
 _atom_site_fract_z
 _atom_site_U_iso_or_equiv
 _atom_site_adp_type
 _atom_site_occupancy
 _atom_site_site_symmetry_order  
 _atom_site_calc_flag
 _atom_site_refinement_flags_posn
 _atom_site_refinement_flags_adp
 _atom_site_refinement_flags_occupancy
 _atom_site_disorder_assembly
 _atom_site_disorder_group
Pd1 Pd 0.33991(3) 0.77505(2) 0.34636(2) 0.04900(14) Uani 1 1 d . . . . .
N2 N 0.3467(3) 0.9278(2) 0.33745(10) 0.0576(8) Uani 1 1 d . . . . .
N3 N 0.4539(3) 0.7984(2) 0.39810(9) 0.0494(8) Uani 1 1 d . . . . .
H3 H 0.531091 0.787753 0.387975 0.059 Uiso 1 1 calc R U . . .
N4 N 0.3308(3) 0.6316(2) 0.37143(10) 0.0504(7) Uani 1 1 d . . . . .
C1 C 0.4426(4) 0.9631(3) 0.36941(13) 0.0665(11) Uani 1 1 d . . . . .
H1A H 0.431362 1.032062 0.376237 0.080 Uiso 1 1 calc R U . . .
H1B H 0.515497 0.956522 0.355875 0.080 Uiso 1 1 calc R U . . .
C2 C 0.4446(4) 0.9031(3) 0.41165(12) 0.0641(11) Uani 1 1 d . . . . .
H2A H 0.509689 0.921551 0.431417 0.077 Uiso 1 1 calc R U . . .
H2B H 0.374825 0.913606 0.426861 0.077 Uiso 1 1 calc R U . . .
C3 C 0.4327(4) 0.7232(3) 0.43253(12) 0.0543(10) Uani 1 1 d . . . . .
H3A H 0.362935 0.738396 0.447014 0.065 Uiso 1 1 calc R U . . .
H3B H 0.496136 0.721443 0.454835 0.065 Uiso 1 1 calc R U . . .
C4 C 0.4214(3) 0.6262(3) 0.40899(12) 0.0532(10) Uani 1 1 d . . . . .
H4A H 0.401174 0.575581 0.429794 0.064 Uiso 1 1 calc R U . . .
H4B H 0.494356 0.608500 0.397457 0.064 Uiso 1 1 calc R U . . .
C5 C 0.2312(4) 0.9660(3) 0.35074(14) 0.0677(11) Uani 1 1 d . . . . .
H5A H 0.171726 0.934747 0.331805 0.081 Uiso 1 1 calc R U . . .
H5B H 0.220871 0.944796 0.380925 0.081 Uiso 1 1 calc R U . . .
C6 C 0.2126(5) 1.0759(3) 0.34848(17) 0.0956(16) Uani 1 1 d . . . . .
H6A H 0.218090 1.098161 0.318140 0.115 Uiso 1 1 calc R U . . .
H6B H 0.272045 1.108768 0.366844 0.115 Uiso 1 1 calc R U . . .
C7 C 0.0949(5) 1.1037(4) 0.3644(2) 0.124(2) Uani 1 1 d . . . . .
H7A H 0.036079 1.065055 0.348373 0.149 Uiso 1 1 calc R U . . .
H7B H 0.092636 1.088445 0.395731 0.149 Uiso 1 1 calc R U . . .
C8 C 0.0706(7) 1.2103(4) 0.3573(3) 0.180(3) Uani 1 1 d . . . . .
H8A H 0.030184 1.235347 0.381674 0.270 Uiso 1 1 calc R U . . .
H8B H 0.024351 1.218868 0.330166 0.270 Uiso 1 1 calc R U . . .
H8C H 0.141518 1.245372 0.355509 0.270 Uiso 1 1 calc R U . . .
C9 C 0.3661(4) 0.9611(3) 0.29127(13) 0.0651(11) Uani 1 1 d . . . . .
H9A H 0.375355 1.032039 0.291429 0.078 Uiso 1 1 calc R U . . .
H9B H 0.298174 0.945857 0.272359 0.078 Uiso 1 1 calc R U . . .
C10 C 0.4683(4) 0.9156(3) 0.27142(13) 0.0739(12) Uani 1 1 d . . . . .
H10A H 0.464907 0.844580 0.274305 0.089 Uiso 1 1 calc R U . . .
H10B H 0.538031 0.938436 0.287328 0.089 Uiso 1 1 calc R U . . .
C11 C 0.4707(4) 0.9434(4) 0.22246(14) 0.0938(16) Uani 1 1 d . . . . .
H11A H 0.406414 0.912524 0.205969 0.113 Uiso 1 1 calc R U . . .
H11B H 0.462391 1.014117 0.219346 0.113 Uiso 1 1 calc R U . . .
C12 C 0.5804(5) 0.9116(5) 0.20328(18) 0.134(2) Uani 1 1 d . . . . .
H12A H 0.578213 0.928545 0.172356 0.201 Uiso 1 1 calc R U . . .
H12B H 0.589224 0.841661 0.206551 0.201 Uiso 1 1 calc R U . . .
H12C H 0.643986 0.944305 0.218676 0.201 Uiso 1 1 calc R U . . .
C13 C 0.2127(3) 0.6235(3) 0.38801(13) 0.0595(10) Uani 1 1 d . . . . .
H13A H 0.157870 0.635017 0.363082 0.071 Uiso 1 1 calc R U . . .
H13B H 0.203482 0.676414 0.409094 0.071 Uiso 1 1 calc R U . . .
C14 C 0.1803(4) 0.5284(3) 0.40989(14) 0.0694(12) Uani 1 1 d . . . . .
H14A H 0.232919 0.516275 0.435450 0.083 Uiso 1 1 calc R U . . .
H14B H 0.187568 0.474497 0.389175 0.083 Uiso 1 1 calc R U . . .
C15 C 0.0591(4) 0.5315(3) 0.42459(16) 0.0785(13) Uani 1 1 d . . . . .
H15A H 0.007390 0.545958 0.399038 0.094 Uiso 1 1 calc R U . . .
H15B H 0.053005 0.584789 0.445694 0.094 Uiso 1 1 calc R U . . .
C16 C 0.0205(4) 0.4365(3) 0.44583(16) 0.0943(16) Uani 1 1 d . . . . .
H16A H 0.026348 0.383095 0.425246 0.141 Uiso 1 1 calc R U . . .
H16B H -0.057701 0.443098 0.453516 0.141 Uiso 1 1 calc R U . . .
H16C H 0.068503 0.423327 0.472137 0.141 Uiso 1 1 calc R U . . .
C17 C 0.3495(4) 0.5505(3) 0.33895(12) 0.0612(11) Uani 1 1 d . . . . .
H17A H 0.355070 0.488558 0.354952 0.073 Uiso 1 1 calc R U . . .
H17B H 0.282876 0.546627 0.318162 0.073 Uiso 1 1 calc R U . . .
C18 C 0.4543(4) 0.5625(3) 0.31327(14) 0.0745(13) Uani 1 1 d . . . . .
H18A H 0.521860 0.563943 0.333643 0.089 Uiso 1 1 calc R U . . .
H18B H 0.450158 0.624533 0.297356 0.089 Uiso 1 1 calc R U . . .
C19 C 0.4649(5) 0.4779(4) 0.28022(17) 0.115(2) Uani 1 1 d . . . . .
H19A H 0.460101 0.416065 0.296093 0.138 Uiso 1 1 calc R U . . .
H19B H 0.400161 0.480752 0.258537 0.138 Uiso 1 1 calc R U . . .
C20 C 0.5689(6) 0.4780(5) 0.2570(2) 0.151(3) Uani 1 1 d . . . . .
H20A H 0.566907 0.424880 0.235977 0.226 Uiso 1 1 calc R U . . .
H20B H 0.633613 0.469797 0.277890 0.226 Uiso 1 1 calc R U . . .
H20C H 0.575728 0.539417 0.241628 0.226 Uiso 1 1 calc R U . . .
C21 C 0.6565(3) 0.3738(3) 0.42720(13) 0.0531(9) Uani 1 1 d . . . . .
C22 C 0.7092(4) 0.4241(3) 0.39377(15) 0.0683(12) Uani 1 1 d . . . . .
H22 H 0.726399 0.389821 0.368331 0.082 Uiso 1 1 calc R U . . .
C23 C 0.7369(4) 0.5225(3) 0.39688(18) 0.0836(14) Uani 1 1 d . . . . .
H23 H 0.770682 0.553169 0.373408 0.100 Uiso 1 1 calc R U . . .
C24 C 0.7158(4) 0.5753(4) 0.43359(18) 0.0841(14) Uani 1 1 d . . . . .
H24 H 0.738395 0.640845 0.436161 0.101 Uiso 1 1 calc R U . . .
C25 C 0.6607(4) 0.5303(3) 0.46680(15) 0.0720(12) Uani 1 1 d . . . . .
H25 H 0.642737 0.565990 0.491747 0.086 Uiso 1 1 calc R U . . .
C26 C 0.6315(4) 0.4319(3) 0.46335(13) 0.0619(11) Uani 1 1 d . . . . .
H26 H 0.593490 0.403148 0.486253 0.074 Uiso 1 1 calc R U . . .
C27 C 0.7340(4) 0.2008(3) 0.45879(13) 0.0544(9) Uani 1 1 d . . . . .
C28 C 0.8095(4) 0.2508(3) 0.48868(14) 0.0636(11) Uani 1 1 d . . . . .
H28 H 0.804877 0.319116 0.490040 0.076 Uiso 1 1 calc R U . . .
C29 C 0.8909(4) 0.2034(4) 0.51638(16) 0.0858(15) Uani 1 1 d . . . . .
H29 H 0.937971 0.239982 0.536145 0.103 Uiso 1 1 calc R U . . .
C30 C 0.9027(4) 0.1041(4) 0.51497(17) 0.0884(15) Uani 1 1 d . . . . .
H30 H 0.957134 0.072422 0.533694 0.106 Uiso 1 1 calc R U . . .
C31 C 0.8331(4) 0.0514(4) 0.48555(19) 0.0925(16) Uani 1 1 d . . . . .
H31 H 0.840864 -0.016636 0.483966 0.111 Uiso 1 1 calc R U . . .
C32 C 0.7512(4) 0.0988(3) 0.45813(16) 0.0773(13) Uani 1 1 d . . . . .
H32 H 0.705464 0.061083 0.438339 0.093 Uiso 1 1 calc R U . . .
C33 C 0.5058(4) 0.2301(3) 0.44420(12) 0.0515(9) Uani 1 1 d . . . . .
C34 C 0.4791(4) 0.1454(3) 0.46691(12) 0.0566(10) Uani 1 1 d . . . . .
H34 H 0.537582 0.100653 0.474041 0.068 Uiso 1 1 calc R U . . .
C35 C 0.3694(4) 0.1237(3) 0.47962(14) 0.0673(12) Uani 1 1 d . . . . .
H35 H 0.356323 0.065007 0.494350 0.081 Uiso 1 1 calc R U . . .
C36 C 0.2801(4) 0.1882(3) 0.47061(15) 0.0737(12) Uani 1 1 d . . . . .
H36 H 0.206977 0.174932 0.479644 0.088 Uiso 1 1 calc R U . . .
C37 C 0.3028(4) 0.2726(3) 0.44785(17) 0.0818(14) Uani 1 1 d . . . . .
H37 H 0.243850 0.316889 0.440604 0.098 Uiso 1 1 calc R U . . .
C38 C 0.4115(4) 0.2925(3) 0.43570(15) 0.0721(13) Uani 1 1 d . . . . .
H38 H 0.423448 0.351191 0.420820 0.087 Uiso 1 1 calc R U . . .
C39 C 0.6361(4) 0.2135(3) 0.37487(14) 0.0674(11) Uani 1 1 d . . . . .
C40 C 0.5433(5) 0.2206(3) 0.34452(15) 0.0793(13) Uani 1 1 d . . . . .
H40 H 0.474155 0.244312 0.353956 0.095 Uiso 1 1 calc R U . . .
C41 C 0.5496(6) 0.1931(4) 0.29961(16) 0.0977(17) Uani 1 1 d . . . . .
H41 H 0.485991 0.200889 0.279838 0.117 Uiso 1 1 calc R U . . .
C42 C 0.6472(7) 0.1559(5) 0.2854(2) 0.123(2) Uani 1 1 d . . . . .
H42 H 0.650709 0.136343 0.255989 0.148 Uiso 1 1 calc R U . . .
C43 C 0.7417(7) 0.1467(5) 0.31429(19) 0.138(2) Uani 1 1 d . . . . .
H43 H 0.809842 0.121762 0.304400 0.165 Uiso 1 1 calc R U . . .
C44 C 0.7358(5) 0.1746(4) 0.35834(17) 0.1064(18) Uani 1 1 d . . . . .
H44 H 0.800507 0.167045 0.377581 0.128 Uiso 1 1 calc R U . . .
B1 B 0.6331(5) 0.2549(3) 0.42674(15) 0.0557(9) Uani 1 1 d . . . . .
O3 O 0.6888(12) 0.803(2) 0.3657(8) 0.090(3) Uani 0.584(17) 1 d D . P A 1
C45 C 0.7363(11) 0.7746(16) 0.3248(6) 0.097(2) Uani 0.584(17) 1 d D . P A 1
H45A H 0.729222 0.827816 0.303393 0.116 Uiso 0.584(17) 1 calc R U P A 1
H45B H 0.697217 0.717045 0.312294 0.116 Uiso 0.584(17) 1 calc R U P A 1
C46 C 0.8606(10) 0.7521(14) 0.3368(5) 0.110(3) Uani 0.584(17) 1 d D . P A 1
H46A H 0.871247 0.683286 0.344688 0.133 Uiso 0.584(17) 1 calc R U P A 1
H46B H 0.908200 0.767978 0.312577 0.133 Uiso 0.584(17) 1 calc R U P A 1
C47 C 0.8860(10) 0.8152(13) 0.3745(4) 0.110(3) Uani 0.584(17) 1 d D . P A 1
H47A H 0.931246 0.779558 0.397256 0.133 Uiso 0.584(17) 1 calc R U P A 1
H47B H 0.930113 0.871560 0.365616 0.133 Uiso 0.584(17) 1 calc R U P A 1
C48 C 0.7814(10) 0.8474(11) 0.3916(4) 0.097(2) Uani 0.584(17) 1 d D . P A 1
H48A H 0.775638 0.918538 0.389719 0.116 Uiso 0.584(17) 1 calc R U P A 1
H48B H 0.778806 0.828254 0.422457 0.116 Uiso 0.584(17) 1 calc R U P A 1
O3A O 0.6744(17) 0.809(3) 0.3611(11) 0.090(3) Uani 0.416(17) 1 d D . P A 2
C45A C 0.7277(15) 0.756(2) 0.3264(9) 0.097(2) Uani 0.416(17) 1 d D . P A 2
H45C H 0.697672 0.776940 0.297205 0.116 Uiso 0.416(17) 1 calc R U P A 2
H45D H 0.717772 0.685449 0.329225 0.116 Uiso 0.416(17) 1 calc R U P A 2
C46A C 0.8524(14) 0.7859(17) 0.3350(8) 0.110(3) Uani 0.416(17) 1 d D . P A 2
H46C H 0.896014 0.731328 0.348158 0.133 Uiso 0.416(17) 1 calc R U P A 2
H46D H 0.885024 0.803328 0.307308 0.133 Uiso 0.416(17) 1 calc R U P A 2
C47A C 0.8581(14) 0.8672(16) 0.3642(6) 0.110(3) Uani 0.416(17) 1 d D . P A 2
H47C H 0.875124 0.926836 0.348152 0.133 Uiso 0.416(17) 1 calc R U P A 2
H47D H 0.917876 0.857189 0.387486 0.133 Uiso 0.416(17) 1 calc R U P A 2
C48A C 0.7487(15) 0.8753(14) 0.3828(6) 0.097(2) Uani 0.416(17) 1 d D . P A 2
H48C H 0.755910 0.860784 0.414276 0.116 Uiso 0.416(17) 1 calc R U P A 2
H48D H 0.719233 0.941723 0.378892 0.116 Uiso 0.416(17) 1 calc R U P A 2
O1 O 0.1251(3) 0.7602(2) 0.29852(10) 0.1137(11) Uani 0.957(5) 1 d D . P B 3
O2 O 0.2616(3) 0.72471(19) 0.25927(10) 0.1137(11) Uani 0.957(5) 1 d D . P B 3
N1 N 0.2259(3) 0.74979(12) 0.29403(8) 0.0710(11) Uani 0.957(5) 1 d D . P B 3
O1A O 0.217(2) 0.7559(2) 0.3026(4) 0.1137(11) Uani 0.043(5) 1 d D . P B 4
O2A O 0.3263(18) 0.7157(4) 0.2528(5) 0.1137(11) Uani 0.043(5) 1 d D . P B 4
N1A N 0.2195(17) 0.7291(3) 0.2613(4) 0.0710(11) Uani 0.043(5) 1 d D . P B 4
 
loop_
 _atom_site_aniso_label
 _atom_site_aniso_U_11
 _atom_site_aniso_U_22
 _atom_site_aniso_U_33
 _atom_site_aniso_U_23
 _atom_site_aniso_U_13
 _atom_site_aniso_U_12
Pd1 0.0482(2) 0.0529(2) 0.0456(2) 0.00111(15) 0.00104(15) -0.00209(17)
N2 0.060(2) 0.057(2) 0.0552(17) 0.0048(14) -0.0010(14) 0.0001(15)
N3 0.052(2) 0.0529(16) 0.0437(16) -0.0016(12) 0.0045(15) -0.0059(15)
N4 0.0467(17) 0.0541(18) 0.0504(17) -0.0008(13) 0.0029(13) -0.0024(15)
C1 0.072(3) 0.058(3) 0.068(2) 0.0014(18) -0.0064(19) -0.011(2)
C2 0.079(3) 0.0530(19) 0.059(2) -0.0053(16) -0.002(2) -0.004(2)
C3 0.059(3) 0.061(2) 0.043(2) 0.0038(14) 0.0004(18) -0.003(2)
C4 0.052(2) 0.057(2) 0.050(2) 0.0059(16) 0.0003(16) 0.0015(19)
C5 0.071(3) 0.062(2) 0.069(3) -0.004(2) 0.001(2) 0.010(2)
C6 0.115(4) 0.066(2) 0.104(4) -0.001(3) -0.003(3) 0.026(3)
C7 0.117(4) 0.092(3) 0.162(5) -0.029(4) 0.000(4) 0.038(3)
C8 0.157(7) 0.092(4) 0.285(10) -0.044(5) -0.029(7) 0.048(4)
C9 0.071(3) 0.065(3) 0.060(2) 0.0144(19) 0.0018(19) -0.005(2)
C10 0.068(3) 0.091(3) 0.063(2) 0.008(2) 0.004(2) -0.004(2)
C11 0.094(4) 0.122(4) 0.067(2) 0.012(3) 0.016(3) -0.010(3)
C12 0.105(5) 0.200(7) 0.100(4) -0.007(4) 0.037(4) -0.010(4)
C13 0.046(2) 0.064(2) 0.069(3) 0.0041(19) 0.0037(19) -0.0042(19)
C14 0.059(2) 0.068(3) 0.082(3) 0.011(2) 0.011(2) -0.003(2)
C15 0.058(3) 0.078(3) 0.101(4) 0.000(2) 0.020(3) -0.010(2)
C16 0.087(4) 0.085(3) 0.114(4) 0.012(3) 0.031(3) -0.009(3)
C17 0.072(3) 0.053(2) 0.059(2) -0.0045(16) 0.0043(19) 0.000(2)
C18 0.074(3) 0.084(3) 0.066(3) -0.012(2) 0.011(2) 0.006(2)
C19 0.124(5) 0.119(4) 0.106(4) -0.043(3) 0.042(3) 0.003(4)
C20 0.150(6) 0.182(6) 0.128(5) -0.030(5) 0.068(4) 0.023(5)
C21 0.046(2) 0.0539(18) 0.059(2) 0.0048(14) -0.0015(18) 0.0008(17)
C22 0.055(3) 0.071(2) 0.079(3) 0.014(2) 0.009(2) -0.005(2)
C23 0.064(3) 0.072(2) 0.116(3) 0.022(2) 0.010(3) -0.010(2)
C24 0.068(3) 0.057(3) 0.125(4) 0.013(2) -0.009(3) -0.005(2)
C25 0.073(3) 0.052(2) 0.089(3) -0.003(2) -0.015(2) 0.008(2)
C26 0.070(3) 0.052(2) 0.063(2) 0.0034(17) -0.001(2) 0.007(2)
C27 0.051(2) 0.054(2) 0.059(2) 0.0026(17) 0.0106(16) -0.0002(17)
C28 0.055(3) 0.061(3) 0.074(3) -0.0037(19) 0.0021(18) 0.0051(19)
C29 0.077(3) 0.089(3) 0.088(3) -0.011(3) -0.018(3) 0.016(3)
C30 0.059(3) 0.087(3) 0.118(4) 0.013(3) 0.000(3) 0.022(2)
C31 0.068(3) 0.064(3) 0.144(4) 0.016(3) -0.003(3) 0.011(2)
C32 0.060(3) 0.056(2) 0.115(4) -0.002(2) -0.001(2) 0.003(2)
C33 0.055(2) 0.046(2) 0.053(2) -0.0017(16) 0.0000(17) -0.0003(16)
C34 0.058(2) 0.052(2) 0.060(2) 0.0047(17) 0.001(2) -0.0007(19)
C35 0.062(2) 0.066(3) 0.074(3) 0.011(2) 0.006(2) -0.0051(19)
C36 0.058(3) 0.071(3) 0.093(3) 0.000(2) 0.009(2) -0.001(2)
C37 0.058(2) 0.065(3) 0.122(4) 0.008(2) 0.006(3) 0.007(2)
C38 0.059(2) 0.057(3) 0.100(3) 0.011(2) 0.003(2) 0.0049(19)
C39 0.088(3) 0.060(3) 0.055(2) 0.0003(19) 0.0085(17) -0.005(2)
C40 0.107(3) 0.068(3) 0.062(2) 0.011(2) -0.007(2) -0.022(3)
C41 0.155(5) 0.073(4) 0.062(2) 0.007(2) -0.012(3) -0.031(3)
C42 0.191(6) 0.106(5) 0.072(4) -0.014(3) 0.017(3) -0.017(4)
C43 0.170(6) 0.164(6) 0.082(3) -0.030(4) 0.032(3) 0.024(5)
C44 0.108(4) 0.137(5) 0.076(3) -0.019(3) 0.020(3) 0.018(3)
B1 0.059(2) 0.054(2) 0.054(2) 0.0026(17) 0.0052(18) -0.0008(19)
O3 0.069(3) 0.105(4) 0.096(4) -0.008(4) 0.010(3) -0.001(4)
C45 0.081(3) 0.111(5) 0.099(3) -0.016(3) 0.006(2) 0.001(2)
C46 0.077(3) 0.117(8) 0.138(4) -0.004(4) 0.014(2) 0.004(3)
C47 0.077(3) 0.117(8) 0.138(4) -0.004(4) 0.014(2) 0.004(3)
C48 0.081(3) 0.111(5) 0.099(3) -0.016(3) 0.006(2) 0.001(2)
O3A 0.069(3) 0.105(4) 0.096(4) -0.008(4) 0.010(3) -0.001(4)
C45A 0.081(3) 0.111(5) 0.099(3) -0.016(3) 0.006(2) 0.001(2)
C46A 0.077(3) 0.117(8) 0.138(4) -0.004(4) 0.014(2) 0.004(3)
C47A 0.077(3) 0.117(8) 0.138(4) -0.004(4) 0.014(2) 0.004(3)
C48A 0.081(3) 0.111(5) 0.099(3) -0.016(3) 0.006(2) 0.001(2)
O1 0.0713(19) 0.195(3) 0.0731(15) -0.0260(15) -0.0083(15) 0.0042(17)
O2 0.0713(19) 0.195(3) 0.0731(15) -0.0260(15) -0.0083(15) 0.0042(17)
N1 0.071(2) 0.082(3) 0.0584(17) 0.0108(16) -0.0043(18) 0.0011(19)
O1A 0.0713(19) 0.195(3) 0.0731(15) -0.0260(15) -0.0083(15) 0.0042(17)
O2A 0.0713(19) 0.195(3) 0.0731(15) -0.0260(15) -0.0083(15) 0.0042(17)
N1A 0.071(2) 0.082(3) 0.0584(17) 0.0108(16) -0.0043(18) 0.0011(19)
 
_geom_special_details
;
 All esds (except the esd in the dihedral angle between two l.s. planes)
 are estimated using the full covariance matrix.  The cell esds are taken
 into account individually in the estimation of esds in distances, angles
 and torsion angles; correlations between esds in cell parameters are only
 used when they are defined by crystal symmetry.  An approximate (isotropic)
 treatment of cell esds is used for estimating esds involving l.s. planes.
;
 
loop_
 _geom_bond_atom_site_label_1
 _geom_bond_atom_site_label_2
 _geom_bond_distance
 _geom_bond_site_symmetry_2
 _geom_bond_publ_flag
Pd1 O1A 1.91(2) . ?
Pd1 N3 2.014(3) . ?
Pd1 N1 2.031(2) . ?
Pd1 N2 2.094(3) . ?
Pd1 N4 2.096(3) . ?
N2 C9 1.496(4) . ?
N2 C1 1.511(5) . ?
N2 C5 1.521(5) . ?
N3 C2 1.485(4) . ?
N3 C3 1.489(4) . ?
N3 H3 0.9800 . ?
N4 C17 1.499(4) . ?
N4 C13 1.500(5) . ?
N4 C4 1.504(4) . ?
C1 C2 1.512(5) . ?
C1 H1A 0.9700 . ?
C1 H1B 0.9700 . ?
C2 H2A 0.9700 . ?
C2 H2B 0.9700 . ?
C3 C4 1.499(5) . ?
C3 H3A 0.9700 . ?
C3 H3B 0.9700 . ?
C4 H4A 0.9700 . ?
C4 H4B 0.9700 . ?
C5 C6 1.510(5) . ?
C5 H5A 0.9700 . ?
C5 H5B 0.9700 . ?
C6 C7 1.530(7) . ?
C6 H6A 0.9700 . ?
C6 H6B 0.9700 . ?
C7 C8 1.488(7) . ?
C7 H7A 0.9700 . ?
C7 H7B 0.9700 . ?
C8 H8A 0.9600 . ?
C8 H8B 0.9600 . ?
C8 H8C 0.9600 . ?
C9 C10 1.501(5) . ?
C9 H9A 0.9700 . ?
C9 H9B 0.9700 . ?
C10 C11 1.527(5) . ?
C10 H10A 0.9700 . ?
C10 H10B 0.9700 . ?
C11 C12 1.501(6) . ?
C11 H11A 0.9700 . ?
C11 H11B 0.9700 . ?
C12 H12A 0.9600 . ?
C12 H12B 0.9600 . ?
C12 H12C 0.9600 . ?
C13 C14 1.509(5) . ?
C13 H13A 0.9700 . ?
C13 H13B 0.9700 . ?
C14 C15 1.510(5) . ?
C14 H14A 0.9700 . ?
C14 H14B 0.9700 . ?
C15 C16 1.521(6) . ?
C15 H15A 0.9700 . ?
C15 H15B 0.9700 . ?
C16 H16A 0.9600 . ?
C16 H16B 0.9600 . ?
C16 H16C 0.9600 . ?
C17 C18 1.497(5) . ?
C17 H17A 0.9700 . ?
C17 H17B 0.9700 . ?
C18 C19 1.531(6) . ?
C18 H18A 0.9700 . ?
C18 H18B 0.9700 . ?
C19 C20 1.439(7) . ?
C19 H19A 0.9700 . ?
C19 H19B 0.9700 . ?
C20 H20A 0.9600 . ?
C20 H20B 0.9600 . ?
C20 H20C 0.9600 . ?
C21 C26 1.392(5) . ?
C21 C22 1.393(5) . ?
C21 B1 1.638(6) . ?
C22 C23 1.377(6) . ?
C22 H22 0.9300 . ?
C23 C24 1.355(6) . ?
C23 H23 0.9300 . ?
C24 C25 1.369(6) . ?
C24 H24 0.9300 . ?
C25 C26 1.381(5) . ?
C25 H25 0.9300 . ?
C26 H26 0.9300 . ?
C27 C28 1.398(5) . ?
C27 C32 1.401(5) . ?
C27 B1 1.650(6) . ?
C28 C29 1.386(6) . ?
C28 H28 0.9300 . ?
C29 C30 1.356(6) . ?
C29 H29 0.9300 . ?
C30 C31 1.369(6) . ?
C30 H30 0.9300 . ?
C31 C32 1.384(6) . ?
C31 H31 0.9300 . ?
C32 H32 0.9300 . ?
C33 C34 1.385(5) . ?
C33 C38 1.401(5) . ?
C33 B1 1.642(6) . ?
C34 C35 1.390(5) . ?
C34 H34 0.9300 . ?
C35 C36 1.376(6) . ?
C35 H35 0.9300 . ?
C36 C37 1.372(6) . ?
C36 H36 0.9300 . ?
C37 C38 1.369(6) . ?
C37 H37 0.9300 . ?
C38 H38 0.9300 . ?
C39 C40 1.378(6) . ?
C39 C44 1.398(6) . ?
C39 B1 1.666(6) . ?
C40 C41 1.412(6) . ?
C40 H40 0.9300 . ?
C41 C42 1.341(8) . ?
C41 H41 0.9300 . ?
C42 C43 1.369(8) . ?
C42 H42 0.9300 . ?
C43 C44 1.388(7) . ?
C43 H43 0.9300 . ?
C44 H44 0.9300 . ?
O3 C48 1.428(10) . ?
O3 C45 1.436(12) . ?
C45 C46 1.505(14) . ?
C45 H45A 0.9700 . ?
C45 H45B 0.9700 . ?
C46 C47 1.440(11) . ?
C46 H46A 0.9700 . ?
C46 H46B 0.9700 . ?
C47 C48 1.423(10) . ?
C47 H47A 0.9700 . ?
C47 H47B 0.9700 . ?
C48 H48A 0.9700 . ?
C48 H48B 0.9700 . ?
O3A C48A 1.390(15) . ?
O3A C45A 1.440(14) . ?
C45A C46A 1.519(14) . ?
C45A H45C 0.9700 . ?
C45A H45D 0.9700 . ?
C46A C47A 1.411(13) . ?
C46A H46C 0.9700 . ?
C46A H46D 0.9700 . ?
C47A C48A 1.430(13) . ?
C47A H47C 0.9700 . ?
C47A H47D 0.9700 . ?
C48A H48C 0.9700 . ?
C48A H48D 0.9700 . ?
O1 N1 1.2012(10) . ?
O2 N1 1.2011(10) . ?
O1A N1A 1.3000(10) . ?
O2A N1A 1.3001(10) . ?
 
loop_
 _geom_angle_atom_site_label_1
 _geom_angle_atom_site_label_2
 _geom_angle_atom_site_label_3
 _geom_angle
 _geom_angle_site_symmetry_1
 _geom_angle_site_symmetry_3
 _geom_angle_publ_flag
O1A Pd1 N3 172.6(5) . . ?
N3 Pd1 N1 179.26(11) . . ?
O1A Pd1 N2 94.51(12) . . ?
N3 Pd1 N2 85.12(12) . . ?
N1 Pd1 N2 95.49(10) . . ?
O1A Pd1 N4 94.07(10) . . ?
N3 Pd1 N4 84.98(11) . . ?
N1 Pd1 N4 94.48(9) . . ?
N2 Pd1 N4 166.13(11) . . ?
C9 N2 C1 110.5(3) . . ?
C9 N2 C5 109.2(3) . . ?
C1 N2 C5 111.0(3) . . ?
C9 N2 Pd1 115.4(2) . . ?
C1 N2 Pd1 105.4(2) . . ?
C5 N2 Pd1 105.3(2) . . ?
C2 N3 C3 116.5(3) . . ?
C2 N3 Pd1 108.0(2) . . ?
C3 N3 Pd1 107.6(2) . . ?
C2 N3 H3 108.2 . . ?
C3 N3 H3 108.2 . . ?
Pd1 N3 H3 108.2 . . ?
C17 N4 C13 109.8(3) . . ?
C17 N4 C4 109.5(3) . . ?
C13 N4 C4 111.3(3) . . ?
C17 N4 Pd1 115.8(2) . . ?
C13 N4 Pd1 104.8(2) . . ?
C4 N4 Pd1 105.5(2) . . ?
N2 C1 C2 109.8(3) . . ?
N2 C1 H1A 109.7 . . ?
C2 C1 H1A 109.7 . . ?
N2 C1 H1B 109.7 . . ?
C2 C1 H1B 109.7 . . ?
H1A C1 H1B 108.2 . . ?
N3 C2 C1 106.4(3) . . ?
N3 C2 H2A 110.5 . . ?
C1 C2 H2A 110.5 . . ?
N3 C2 H2B 110.5 . . ?
C1 C2 H2B 110.5 . . ?
H2A C2 H2B 108.6 . . ?
N3 C3 C4 106.6(3) . . ?
N3 C3 H3A 110.4 . . ?
C4 C3 H3A 110.4 . . ?
N3 C3 H3B 110.4 . . ?
C4 C3 H3B 110.4 . . ?
H3A C3 H3B 108.6 . . ?
C3 C4 N4 110.6(3) . . ?
C3 C4 H4A 109.5 . . ?
N4 C4 H4A 109.5 . . ?
C3 C4 H4B 109.5 . . ?
N4 C4 H4B 109.5 . . ?
H4A C4 H4B 108.1 . . ?
C6 C5 N2 117.0(4) . . ?
C6 C5 H5A 108.1 . . ?
N2 C5 H5A 108.1 . . ?
C6 C5 H5B 108.1 . . ?
N2 C5 H5B 108.1 . . ?
H5A C5 H5B 107.3 . . ?
C5 C6 C7 111.1(4) . . ?
C5 C6 H6A 109.4 . . ?
C7 C6 H6A 109.4 . . ?
C5 C6 H6B 109.4 . . ?
C7 C6 H6B 109.4 . . ?
H6A C6 H6B 108.0 . . ?
C8 C7 C6 111.2(6) . . ?
C8 C7 H7A 109.4 . . ?
C6 C7 H7A 109.4 . . ?
C8 C7 H7B 109.4 . . ?
C6 C7 H7B 109.4 . . ?
H7A C7 H7B 108.0 . . ?
C7 C8 H8A 109.5 . . ?
C7 C8 H8B 109.5 . . ?
H8A C8 H8B 109.5 . . ?
C7 C8 H8C 109.5 . . ?
H8A C8 H8C 109.5 . . ?
H8B C8 H8C 109.5 . . ?
N2 C9 C10 114.6(3) . . ?
N2 C9 H9A 108.6 . . ?
C10 C9 H9A 108.6 . . ?
N2 C9 H9B 108.6 . . ?
C10 C9 H9B 108.6 . . ?
H9A C9 H9B 107.6 . . ?
C9 C10 C11 110.3(4) . . ?
C9 C10 H10A 109.6 . . ?
C11 C10 H10A 109.6 . . ?
C9 C10 H10B 109.6 . . ?
C11 C10 H10B 109.6 . . ?
H10A C10 H10B 108.1 . . ?
C12 C11 C10 111.7(4) . . ?
C12 C11 H11A 109.3 . . ?
C10 C11 H11A 109.3 . . ?
C12 C11 H11B 109.3 . . ?
C10 C11 H11B 109.3 . . ?
H11A C11 H11B 107.9 . . ?
C11 C12 H12A 109.5 . . ?
C11 C12 H12B 109.5 . . ?
H12A C12 H12B 109.5 . . ?
C11 C12 H12C 109.5 . . ?
H12A C12 H12C 109.5 . . ?
H12B C12 H12C 109.5 . . ?
N4 C13 C14 117.9(3) . . ?
N4 C13 H13A 107.8 . . ?
C14 C13 H13A 107.8 . . ?
N4 C13 H13B 107.8 . . ?
C14 C13 H13B 107.8 . . ?
H13A C13 H13B 107.2 . . ?
C13 C14 C15 111.7(3) . . ?
C13 C14 H14A 109.3 . . ?
C15 C14 H14A 109.3 . . ?
C13 C14 H14B 109.3 . . ?
C15 C14 H14B 109.3 . . ?
H14A C14 H14B 107.9 . . ?
C14 C15 C16 114.1(4) . . ?
C14 C15 H15A 108.7 . . ?
C16 C15 H15A 108.7 . . ?
C14 C15 H15B 108.7 . . ?
C16 C15 H15B 108.7 . . ?
H15A C15 H15B 107.6 . . ?
C15 C16 H16A 109.5 . . ?
C15 C16 H16B 109.5 . . ?
H16A C16 H16B 109.5 . . ?
C15 C16 H16C 109.5 . . ?
H16A C16 H16C 109.5 . . ?
H16B C16 H16C 109.5 . . ?
C18 C17 N4 114.5(3) . . ?
C18 C17 H17A 108.6 . . ?
N4 C17 H17A 108.6 . . ?
C18 C17 H17B 108.6 . . ?
N4 C17 H17B 108.6 . . ?
H17A C17 H17B 107.6 . . ?
C17 C18 C19 110.9(4) . . ?
C17 C18 H18A 109.5 . . ?
C19 C18 H18A 109.5 . . ?
C17 C18 H18B 109.5 . . ?
C19 C18 H18B 109.5 . . ?
H18A C18 H18B 108.0 . . ?
C20 C19 C18 114.9(5) . . ?
C20 C19 H19A 108.5 . . ?
C18 C19 H19A 108.5 . . ?
C20 C19 H19B 108.5 . . ?
C18 C19 H19B 108.5 . . ?
H19A C19 H19B 107.5 . . ?
C19 C20 H20A 109.5 . . ?
C19 C20 H20B 109.5 . . ?
H20A C20 H20B 109.5 . . ?
C19 C20 H20C 109.5 . . ?
H20A C20 H20C 109.5 . . ?
H20B C20 H20C 109.5 . . ?
C26 C21 C22 114.4(4) . . ?
C26 C21 B1 121.5(4) . . ?
C22 C21 B1 123.9(4) . . ?
C23 C22 C21 122.6(5) . . ?
C23 C22 H22 118.7 . . ?
C21 C22 H22 118.7 . . ?
C24 C23 C22 121.1(5) . . ?
C24 C23 H23 119.5 . . ?
C22 C23 H23 119.5 . . ?
C23 C24 C25 118.6(5) . . ?
C23 C24 H24 120.7 . . ?
C25 C24 H24 120.7 . . ?
C24 C25 C26 120.1(5) . . ?
C24 C25 H25 119.9 . . ?
C26 C25 H25 119.9 . . ?
C25 C26 C21 123.0(4) . . ?
C25 C26 H26 118.5 . . ?
C21 C26 H26 118.5 . . ?
C28 C27 C32 113.9(4) . . ?
C28 C27 B1 124.1(4) . . ?
C32 C27 B1 122.0(4) . . ?
C29 C28 C27 123.0(4) . . ?
C29 C28 H28 118.5 . . ?
C27 C28 H28 118.5 . . ?
C30 C29 C28 120.7(5) . . ?
C30 C29 H29 119.6 . . ?
C28 C29 H29 119.6 . . ?
C29 C30 C31 118.9(5) . . ?
C29 C30 H30 120.5 . . ?
C31 C30 H30 120.5 . . ?
C30 C31 C32 120.4(5) . . ?
C30 C31 H31 119.8 . . ?
C32 C31 H31 119.8 . . ?
C31 C32 C27 123.1(5) . . ?
C31 C32 H32 118.5 . . ?
C27 C32 H32 118.5 . . ?
C34 C33 C38 113.2(4) . . ?
C34 C33 B1 124.4(4) . . ?
C38 C33 B1 122.3(4) . . ?
C33 C34 C35 123.5(4) . . ?
C33 C34 H34 118.2 . . ?
C35 C34 H34 118.2 . . ?
C36 C35 C34 120.6(4) . . ?
C36 C35 H35 119.7 . . ?
C34 C35 H35 119.7 . . ?
C37 C36 C35 117.6(5) . . ?
C37 C36 H36 121.2 . . ?
C35 C36 H36 121.2 . . ?
C38 C37 C36 120.6(5) . . ?
C38 C37 H37 119.7 . . ?
C36 C37 H37 119.7 . . ?
C37 C38 C33 124.3(4) . . ?
C37 C38 H38 117.8 . . ?
C33 C38 H38 117.8 . . ?
C40 C39 C44 115.3(4) . . ?
C40 C39 B1 122.7(4) . . ?
C44 C39 B1 121.9(4) . . ?
C39 C40 C41 122.3(6) . . ?
C39 C40 H40 118.9 . . ?
C41 C40 H40 118.9 . . ?
C42 C41 C40 120.1(6) . . ?
C42 C41 H41 119.9 . . ?
C40 C41 H41 119.9 . . ?
C41 C42 C43 119.9(6) . . ?
C41 C42 H42 120.0 . . ?
C43 C42 H42 120.0 . . ?
C42 C43 C44 119.9(7) . . ?
C42 C43 H43 120.0 . . ?
C44 C43 H43 120.0 . . ?
C43 C44 C39 122.5(6) . . ?
C43 C44 H44 118.8 . . ?
C39 C44 H44 118.8 . . ?
C21 B1 C33 110.6(3) . . ?
C21 B1 C27 108.8(3) . . ?
C33 B1 C27 110.4(3) . . ?
C21 B1 C39 109.1(3) . . ?
C33 B1 C39 107.7(4) . . ?
C27 B1 C39 110.2(4) . . ?
C48 O3 C45 105.2(8) . . ?
O3 C45 C46 105.4(13) . . ?
O3 C45 H45A 110.7 . . ?
C46 C45 H45A 110.7 . . ?
O3 C45 H45B 110.7 . . ?
C46 C45 H45B 110.7 . . ?
H45A C45 H45B 108.8 . . ?
C47 C46 C45 102.6(8) . . ?
C47 C46 H46A 111.3 . . ?
C45 C46 H46A 111.3 . . ?
C47 C46 H46B 111.3 . . ?
C45 C46 H46B 111.3 . . ?
H46A C46 H46B 109.2 . . ?
C48 C47 C46 109.2(8) . . ?
C48 C47 H47A 109.8 . . ?
C46 C47 H47A 109.8 . . ?
C48 C47 H47B 109.8 . . ?
C46 C47 H47B 109.8 . . ?
H47A C47 H47B 108.3 . . ?
C47 C48 O3 108.0(8) . . ?
C47 C48 H48A 110.1 . . ?
O3 C48 H48A 110.1 . . ?
C47 C48 H48B 110.1 . . ?
O3 C48 H48B 110.1 . . ?
H48A C48 H48B 108.4 . . ?
C48A O3A C45A 112.4(12) . . ?
O3A C45A C46A 101.2(11) . . ?
O3A C45A H45C 111.5 . . ?
C46A C45A H45C 111.5 . . ?
O3A C45A H45D 111.5 . . ?
C46A C45A H45D 111.5 . . ?
H45C C45A H45D 109.3 . . ?
C47A C46A C45A 108.9(11) . . ?
C47A C46A H46C 109.9 . . ?
C45A C46A H46C 109.9 . . ?
C47A C46A H46D 109.9 . . ?
C45A C46A H46D 109.9 . . ?
H46C C46A H46D 108.3 . . ?
C46A C47A C48A 107.2(12) . . ?
C46A C47A H47C 110.3 . . ?
C48A C47A H47C 110.3 . . ?
C46A C47A H47D 110.3 . . ?
C48A C47A H47D 110.3 . . ?
H47C C47A H47D 108.5 . . ?
O3A C48A C47A 108.2(11) . . ?
O3A C48A H48C 110.1 . . ?
C47A C48A H48C 110.1 . . ?
O3A C48A H48D 110.1 . . ?
C47A C48A H48D 110.1 . . ?
H48C C48A H48D 108.4 . . ?
O1 N1 O2 121.75(15) . . ?
O1 N1 Pd1 119.5(2) . . ?
O2 N1 Pd1 118.8(2) . . ?
N1A O1A Pd1 129.9(12) . . ?
O2A N1A O1A 107.73(12) . . ?
 
loop_
 _geom_torsion_atom_site_label_1
 _geom_torsion_atom_site_label_2
 _geom_torsion_atom_site_label_3
 _geom_torsion_atom_site_label_4
 _geom_torsion
 _geom_torsion_site_symmetry_1
 _geom_torsion_site_symmetry_2
 _geom_torsion_site_symmetry_3
 _geom_torsion_site_symmetry_4
 _geom_torsion_publ_flag
C9 N2 C1 C2 -161.3(3) . . . . ?
C5 N2 C1 C2 77.4(4) . . . . ?
Pd1 N2 C1 C2 -36.0(4) . . . . ?
C3 N3 C2 C1 -167.5(3) . . . . ?
Pd1 N3 C2 C1 -46.3(4) . . . . ?
N2 C1 C2 N3 55.5(4) . . . . ?
C2 N3 C3 C4 167.9(3) . . . . ?
Pd1 N3 C3 C4 46.6(4) . . . . ?
N3 C3 C4 N4 -54.5(4) . . . . ?
C17 N4 C4 C3 159.4(3) . . . . ?
C13 N4 C4 C3 -79.0(4) . . . . ?
Pd1 N4 C4 C3 34.2(3) . . . . ?
C9 N2 C5 C6 -56.8(5) . . . . ?
C1 N2 C5 C6 65.3(5) . . . . ?
Pd1 N2 C5 C6 178.8(3) . . . . ?
N2 C5 C6 C7 -177.9(4) . . . . ?
C5 C6 C7 C8 -173.4(5) . . . . ?
C1 N2 C9 C10 66.6(4) . . . . ?
C5 N2 C9 C10 -171.0(4) . . . . ?
Pd1 N2 C9 C10 -52.7(4) . . . . ?
N2 C9 C10 C11 172.2(4) . . . . ?
C9 C10 C11 C12 171.7(5) . . . . ?
C17 N4 C13 C14 57.2(4) . . . . ?
C4 N4 C13 C14 -64.2(4) . . . . ?
Pd1 N4 C13 C14 -177.9(3) . . . . ?
N4 C13 C14 C15 -179.8(4) . . . . ?
C13 C14 C15 C16 178.5(4) . . . . ?
C13 N4 C17 C18 168.2(3) . . . . ?
C4 N4 C17 C18 -69.3(4) . . . . ?
Pd1 N4 C17 C18 49.8(4) . . . . ?
N4 C17 C18 C19 -178.6(4) . . . . ?
C17 C18 C19 C20 -174.3(5) . . . . ?
C26 C21 C22 C23 1.6(6) . . . . ?
B1 C21 C22 C23 -174.1(4) . . . . ?
C21 C22 C23 C24 1.3(7) . . . . ?
C22 C23 C24 C25 -3.4(8) . . . . ?
C23 C24 C25 C26 2.5(7) . . . . ?
C24 C25 C26 C21 0.5(7) . . . . ?
C22 C21 C26 C25 -2.5(6) . . . . ?
B1 C21 C26 C25 173.3(4) . . . . ?
C32 C27 C28 C29 -2.4(6) . . . . ?
B1 C27 C28 C29 177.7(4) . . . . ?
C27 C28 C29 C30 1.4(7) . . . . ?
C28 C29 C30 C31 0.3(8) . . . . ?
C29 C30 C31 C32 -0.8(8) . . . . ?
C30 C31 C32 C27 -0.4(8) . . . . ?
C28 C27 C32 C31 1.9(6) . . . . ?
B1 C27 C32 C31 -178.2(4) . . . . ?
C38 C33 C34 C35 0.7(6) . . . . ?
B1 C33 C34 C35 -176.9(4) . . . . ?
C33 C34 C35 C36 -1.2(7) . . . . ?
C34 C35 C36 C37 1.6(7) . . . . ?
C35 C36 C37 C38 -1.6(7) . . . . ?
C36 C37 C38 C33 1.2(8) . . . . ?
C34 C33 C38 C37 -0.7(7) . . . . ?
B1 C33 C38 C37 176.9(4) . . . . ?
C44 C39 C40 C41 -1.8(6) . . . . ?
B1 C39 C40 C41 174.4(4) . . . . ?
C39 C40 C41 C42 2.1(8) . . . . ?
C40 C41 C42 C43 -1.6(9) . . . . ?
C41 C42 C43 C44 1.0(11) . . . . ?
C42 C43 C44 C39 -0.8(10) . . . . ?
C40 C39 C44 C43 1.2(8) . . . . ?
B1 C39 C44 C43 -175.0(5) . . . . ?
C26 C21 B1 C33 45.7(5) . . . . ?
C22 C21 B1 C33 -138.9(4) . . . . ?
C26 C21 B1 C27 -75.7(5) . . . . ?
C22 C21 B1 C27 99.7(4) . . . . ?
C26 C21 B1 C39 164.0(4) . . . . ?
C22 C21 B1 C39 -20.6(6) . . . . ?
C34 C33 B1 C21 -148.5(4) . . . . ?
C38 C33 B1 C21 34.1(5) . . . . ?
C34 C33 B1 C27 -28.1(5) . . . . ?
C38 C33 B1 C27 154.6(4) . . . . ?
C34 C33 B1 C39 92.3(4) . . . . ?
C38 C33 B1 C39 -85.1(5) . . . . ?
C28 C27 B1 C21 13.2(5) . . . . ?
C32 C27 B1 C21 -166.7(4) . . . . ?
C28 C27 B1 C33 -108.3(4) . . . . ?
C32 C27 B1 C33 71.7(5) . . . . ?
C28 C27 B1 C39 132.8(4) . . . . ?
C32 C27 B1 C39 -47.1(5) . . . . ?
C40 C39 B1 C21 -81.5(5) . . . . ?
C44 C39 B1 C21 94.4(5) . . . . ?
C40 C39 B1 C33 38.6(5) . . . . ?
C44 C39 B1 C33 -145.5(4) . . . . ?
C40 C39 B1 C27 159.1(4) . . . . ?
C44 C39 B1 C27 -25.0(6) . . . . ?
C48 O3 C45 C46 31(3) . . . . ?
O3 C45 C46 C47 -29(2) . . . . ?
C45 C46 C47 C48 17(2) . . . . ?
C46 C47 C48 O3 2(2) . . . . ?
C45 O3 C48 C47 -20(3) . . . . ?
C48A O3A C45A C46A 10(4) . . . . ?
O3A C45A C46A C47A -14(4) . . . . ?
C45A C46A C47A C48A 14(3) . . . . ?
C45A O3A C48A C47A -2(4) . . . . ?
C46A C47A C48A O3A -7(3) . . . . ?
Pd1 O1A N1A O2A 0.00(3) . . . . ?
 
_refine_diff_density_max    0.430
_refine_diff_density_min   -0.529
_refine_diff_density_rms    0.069

_shelx_res_file
;
TITL shelxt in P 1 21/n 1
    16_decay.res
    created by SHELXL-2018/3 at 22:06:26 on 30-Mar-2020
CELL 0.534 11.6758 13.5822 30.1757 90 93.515 90
ZERR 4 0.000422 0.000496 0.000943 0 0.003035 0
LATT 1
SYMM 0.5-X,0.5+Y,0.5-Z
SFAC C H B N O Pd
DISP B 0 0 4.561
DISP C 0.001 0.001 6.94
DISP H -0 0 0.611
DISP N 0.003 0.002 10.693
DISP O 0.005 0.003 16.398
DISP Pd -2.504 0.615 1934.604
UNIT 192 292 4 16 12 4
DFIX 1.2 0.001 N1 O1 N1 O2
DFIX 1.3 0.001 O1A N1A N1A O2A
DANG 2.1 0.001 O1 O2 O1A O2A
FLAT 0.001 Pd1 O1 O2 N1 O1A O2A N1A
RIGU 0.001 0.002
EADP O3 O3A
EADP C45 C45A C48 C48A
EADP C46 C46A C47 C47A
EADP O1 O1A O2 O2A
EADP N1 N1A

L.S. 20
PLAN  5
SIZE 0.1 0.1 0.05
TEMP -1
BOND $H
list 4
CONF
fmap 2
acta
SHEL 999 0.8
OMIT -4 0 18
OMIT 8 0 6
OMIT -1 2 3
OMIT -5 2 25
OMIT -4 3 26
OMIT -4 0 26
OMIT -3 12 18
OMIT -4 4 24
OMIT 0 11 3
OMIT 1 11 2
REM <olex2.extras>
REM <HklSrc "%.\\16_decay.hkl">
REM </olex2.extras>

WGHT    0.040600
FVAR       0.23231   0.58426   0.95750
PD1   6    0.339909    0.775053    0.346362    11.00000    0.04824    0.05290 =
         0.04564    0.00111    0.00104   -0.00209
N2    4    0.346701    0.927772    0.337453    11.00000    0.06044    0.05658 =
         0.05518    0.00482   -0.00103    0.00012
N3    4    0.453904    0.798422    0.398104    11.00000    0.05180    0.05293 =
         0.04371   -0.00155    0.00447   -0.00594
AFIX  13
H3    2    0.531091    0.787753    0.387975    11.00000   -1.20000
AFIX   0
N4    4    0.330803    0.631558    0.371428    11.00000    0.04674    0.05407 =
         0.05042   -0.00082    0.00290   -0.00235
C1    1    0.442645    0.963081    0.369411    11.00000    0.07224    0.05807 =
         0.06785    0.00135   -0.00643   -0.01136
AFIX  23
H1A   2    0.431362    1.032062    0.376237    11.00000   -1.20000
H1B   2    0.515497    0.956522    0.355875    11.00000   -1.20000
AFIX   0
C2    1    0.444603    0.903051    0.411648    11.00000    0.07928    0.05303 =
         0.05921   -0.00526   -0.00245   -0.00391
AFIX  23
H2A   2    0.509689    0.921551    0.431417    11.00000   -1.20000
H2B   2    0.374825    0.913606    0.426861    11.00000   -1.20000
AFIX   0
C3    1    0.432706    0.723201    0.432531    11.00000    0.05934    0.06056 =
         0.04276    0.00383    0.00038   -0.00260
AFIX  23
H3A   2    0.362935    0.738396    0.447014    11.00000   -1.20000
H3B   2    0.496136    0.721443    0.454835    11.00000   -1.20000
AFIX   0
C4    1    0.421398    0.626206    0.408989    11.00000    0.05161    0.05743 =
         0.05008    0.00594    0.00031    0.00152
AFIX  23
H4A   2    0.401174    0.575581    0.429794    11.00000   -1.20000
H4B   2    0.494356    0.608500    0.397457    11.00000   -1.20000
AFIX   0
C5    1    0.231249    0.966000    0.350738    11.00000    0.07118    0.06235 =
         0.06929   -0.00369    0.00137    0.00975
AFIX  23
H5A   2    0.171726    0.934747    0.331805    11.00000   -1.20000
H5B   2    0.220871    0.944796    0.380925    11.00000   -1.20000
AFIX   0
C6    1    0.212565    1.075938    0.348484    11.00000    0.11534    0.06579 =
         0.10436   -0.00129   -0.00321    0.02565
AFIX  23
H6A   2    0.218090    1.098161    0.318140    11.00000   -1.20000
H6B   2    0.272045    1.108768    0.366844    11.00000   -1.20000
AFIX   0
C7    1    0.094914    1.103730    0.364397    11.00000    0.11695    0.09221 =
         0.16210   -0.02939    0.00041    0.03796
AFIX  23
H7A   2    0.036079    1.065055    0.348373    11.00000   -1.20000
H7B   2    0.092636    1.088445    0.395731    11.00000   -1.20000
AFIX   0
C8    1    0.070584    1.210278    0.357308    11.00000    0.15702    0.09167 =
         0.28517   -0.04450   -0.02884    0.04816
AFIX 137
H8A   2    0.030184    1.235347    0.381674    11.00000   -1.50000
H8B   2    0.024351    1.218868    0.330166    11.00000   -1.50000
H8C   2    0.141518    1.245372    0.355509    11.00000   -1.50000
AFIX   0
C9    1    0.366053    0.961070    0.291267    11.00000    0.07066    0.06483 =
         0.05965    0.01445    0.00181   -0.00477
AFIX  23
H9A   2    0.375355    1.032039    0.291429    11.00000   -1.20000
H9B   2    0.298174    0.945857    0.272359    11.00000   -1.20000
AFIX   0
C10   1    0.468314    0.915634    0.271425    11.00000    0.06810    0.09103 =
         0.06260    0.00821    0.00419   -0.00372
AFIX  23
H10A  2    0.464907    0.844580    0.274305    11.00000   -1.20000
H10B  2    0.538031    0.938436    0.287328    11.00000   -1.20000
AFIX   0
C11   1    0.470725    0.943354    0.222457    11.00000    0.09400    0.12164 =
         0.06705    0.01154    0.01590   -0.00975
AFIX  23
H11A  2    0.406414    0.912524    0.205969    11.00000   -1.20000
H11B  2    0.462391    1.014117    0.219346    11.00000   -1.20000
AFIX   0
C12   1    0.580416    0.911607    0.203283    11.00000    0.10453    0.20034 =
         0.10043   -0.00730    0.03702   -0.00984
AFIX 137
H12A  2    0.578213    0.928545    0.172356    11.00000   -1.50000
H12B  2    0.589224    0.841661    0.206551    11.00000   -1.50000
H12C  2    0.643986    0.944305    0.218676    11.00000   -1.50000
AFIX   0
C13   1    0.212691    0.623517    0.388010    11.00000    0.04575    0.06361 =
         0.06905    0.00406    0.00370   -0.00416
AFIX  23
H13A  2    0.157870    0.635017    0.363082    11.00000   -1.20000
H13B  2    0.203482    0.676414    0.409094    11.00000   -1.20000
AFIX   0
C14   1    0.180334    0.528423    0.409892    11.00000    0.05859    0.06835 =
         0.08214    0.01077    0.01058   -0.00276
AFIX  23
H14A  2    0.232919    0.516275    0.435450    11.00000   -1.20000
H14B  2    0.187568    0.474497    0.389175    11.00000   -1.20000
AFIX   0
C15   1    0.059105    0.531453    0.424591    11.00000    0.05831    0.07842 =
         0.10067    0.00018    0.01960   -0.00993
AFIX  23
H15A  2    0.007390    0.545958    0.399038    11.00000   -1.20000
H15B  2    0.053005    0.584789    0.445694    11.00000   -1.20000
AFIX   0
C16   1    0.020505    0.436488    0.445831    11.00000    0.08712    0.08515 =
         0.11359    0.01151    0.03097   -0.00940
AFIX 137
H16A  2    0.026348    0.383095    0.425246    11.00000   -1.50000
H16B  2   -0.057701    0.443098    0.453516    11.00000   -1.50000
H16C  2    0.068503    0.423327    0.472137    11.00000   -1.50000
AFIX   0
C17   1    0.349465    0.550478    0.338949    11.00000    0.07229    0.05258 =
         0.05887   -0.00445    0.00430    0.00013
AFIX  23
H17A  2    0.355070    0.488558    0.354952    11.00000   -1.20000
H17B  2    0.282876    0.546627    0.318162    11.00000   -1.20000
AFIX   0
C18   1    0.454310    0.562463    0.313271    11.00000    0.07441    0.08432 =
         0.06565   -0.01213    0.01112    0.00573
AFIX  23
H18A  2    0.521860    0.563943    0.333643    11.00000   -1.20000
H18B  2    0.450158    0.624533    0.297356    11.00000   -1.20000
AFIX   0
C19   1    0.464943    0.477877    0.280216    11.00000    0.12390    0.11896 =
         0.10565   -0.04316    0.04188    0.00339
AFIX  23
H19A  2    0.460101    0.416065    0.296093    11.00000   -1.20000
H19B  2    0.400161    0.480752    0.258537    11.00000   -1.20000
AFIX   0
C20   1    0.568949    0.478003    0.256996    11.00000    0.14975    0.18160 =
         0.12765   -0.02968    0.06830    0.02276
AFIX 137
H20A  2    0.566907    0.424880    0.235977    11.00000   -1.50000
H20B  2    0.633613    0.469797    0.277890    11.00000   -1.50000
H20C  2    0.575728    0.539417    0.241628    11.00000   -1.50000
AFIX   0

C21   1    0.656455    0.373807    0.427197    11.00000    0.04582    0.05385 =
         0.05910    0.00481   -0.00145    0.00078
C22   1    0.709208    0.424074    0.393770    11.00000    0.05532    0.07138 =
         0.07881    0.01438    0.00927   -0.00543
AFIX  43
H22   2    0.726399    0.389821    0.368331    11.00000   -1.20000
AFIX   0
C23   1    0.736934    0.522480    0.396880    11.00000    0.06364    0.07180 =
         0.11575    0.02195    0.00969   -0.00968
AFIX  43
H23   2    0.770682    0.553169    0.373408    11.00000   -1.20000
AFIX   0
C24   1    0.715839    0.575321    0.433590    11.00000    0.06819    0.05687 =
         0.12534    0.01295   -0.00859   -0.00503
AFIX  43
H24   2    0.738395    0.640845    0.436161    11.00000   -1.20000
AFIX   0
C25   1    0.660657    0.530280    0.466803    11.00000    0.07258    0.05195 =
         0.08907   -0.00281   -0.01479    0.00781
AFIX  43
H25   2    0.642737    0.565990    0.491747    11.00000   -1.20000
AFIX   0
C26   1    0.631527    0.431900    0.463353    11.00000    0.07019    0.05173 =
         0.06311    0.00343   -0.00109    0.00686
AFIX  43
H26   2    0.593490    0.403148    0.486253    11.00000   -1.20000
AFIX   0
C27   1    0.733989    0.200825    0.458788    11.00000    0.05051    0.05449 =
         0.05903    0.00262    0.01057   -0.00016
C28   1    0.809499    0.250837    0.488682    11.00000    0.05480    0.06150 =
         0.07434   -0.00371    0.00214    0.00509
AFIX  43
H28   2    0.804877    0.319116    0.490040    11.00000   -1.20000
AFIX   0
C29   1    0.890902    0.203370    0.516378    11.00000    0.07732    0.08931 =
         0.08804   -0.01084   -0.01794    0.01598
AFIX  43
H29   2    0.937971    0.239982    0.536145    11.00000   -1.20000
AFIX   0
C30   1    0.902676    0.104134    0.514973    11.00000    0.05923    0.08719 =
         0.11815    0.01271   -0.00047    0.02185
AFIX  43
H30   2    0.957134    0.072422    0.533694    11.00000   -1.20000
AFIX   0
C31   1    0.833088    0.051397    0.485547    11.00000    0.06834    0.06414 =
         0.14385    0.01553   -0.00268    0.01134
AFIX  43
H31   2    0.840864   -0.016636    0.483966    11.00000   -1.20000
AFIX   0
C32   1    0.751209    0.098772    0.458131    11.00000    0.05971    0.05612 =
         0.11532   -0.00241   -0.00073    0.00341
AFIX  43
H32   2    0.705464    0.061083    0.438339    11.00000   -1.20000
AFIX   0
C33   1    0.505843    0.230143    0.444202    11.00000    0.05507    0.04606 =
         0.05304   -0.00167    0.00000   -0.00030
C34   1    0.479071    0.145431    0.466907    11.00000    0.05792    0.05218 =
         0.05955    0.00468    0.00126   -0.00069
AFIX  43
H34   2    0.537582    0.100653    0.474041    11.00000   -1.20000
AFIX   0
C35   1    0.369429    0.123700    0.479618    11.00000    0.06191    0.06641 =
         0.07385    0.01135    0.00603   -0.00513
AFIX  43
H35   2    0.356323    0.065007    0.494350    11.00000   -1.20000
AFIX   0
C36   1    0.280144    0.188168    0.470614    11.00000    0.05754    0.07128 =
         0.09301   -0.00013    0.00945   -0.00145
AFIX  43
H36   2    0.206977    0.174932    0.479644    11.00000   -1.20000
AFIX   0
C37   1    0.302847    0.272649    0.447851    11.00000    0.05786    0.06545 =
         0.12200    0.00806    0.00583    0.00670
AFIX  43
H37   2    0.243850    0.316889    0.440604    11.00000   -1.20000
AFIX   0
C38   1    0.411489    0.292471    0.435701    11.00000    0.05903    0.05698 =
         0.10020    0.01120    0.00302    0.00491
AFIX  43
H38   2    0.423448    0.351191    0.420820    11.00000   -1.20000
AFIX   0
C39   1    0.636083    0.213498    0.374870    11.00000    0.08784    0.05965 =
         0.05515    0.00032    0.00848   -0.00460
C40   1    0.543314    0.220604    0.344525    11.00000    0.10662    0.06811 =
         0.06171    0.01081   -0.00749   -0.02176
AFIX  43
H40   2    0.474155    0.244312    0.353956    11.00000   -1.20000
AFIX   0
C41   1    0.549637    0.193133    0.299608    11.00000    0.15507    0.07348 =
         0.06211    0.00654   -0.01232   -0.03091
AFIX  43
H41   2    0.485991    0.200889    0.279838    11.00000   -1.20000
AFIX   0
C42   1    0.647217    0.155891    0.285412    11.00000    0.19149    0.10636 =
         0.07220   -0.01427    0.01662   -0.01725
AFIX  43
H42   2    0.650709    0.136343    0.255989    11.00000   -1.20000
AFIX   0
C43   1    0.741738    0.146672    0.314290    11.00000    0.16991    0.16361 =
         0.08202   -0.02975    0.03216    0.02418
AFIX  43
H43   2    0.809842    0.121762    0.304400    11.00000   -1.20000
AFIX   0
C44   1    0.735772    0.174552    0.358342    11.00000    0.10834    0.13704 =
         0.07570   -0.01949    0.01984    0.01786
AFIX  43
H44   2    0.800507    0.167045    0.377581    11.00000   -1.20000
AFIX   0
B1    3    0.633123    0.254886    0.426742    11.00000    0.05906    0.05408 =
         0.05405    0.00259    0.00521   -0.00076

PART 1
O3    5    0.688769    0.802802    0.365738    21.00000    0.06942    0.10542 =
         0.09577   -0.00842    0.01001   -0.00098
C45   1    0.736273    0.774601    0.324824    21.00000    0.08087    0.11058 =
         0.09941   -0.01579    0.00649    0.00100
AFIX  23
H45A  2    0.729222    0.827816    0.303393    21.00000   -1.20000
H45B  2    0.697217    0.717045    0.312294    21.00000   -1.20000
AFIX   0
C46   1    0.860551    0.752056    0.336811    21.00000    0.07720    0.11668 =
         0.13847   -0.00383    0.01421    0.00386
AFIX  23
H46A  2    0.871247    0.683286    0.344688    21.00000   -1.20000
H46B  2    0.908200    0.767978    0.312577    21.00000   -1.20000
AFIX   0
C47   1    0.885968    0.815169    0.374489    21.00000    0.07720    0.11668 =
         0.13847   -0.00383    0.01421    0.00386
AFIX  23
H47A  2    0.931246    0.779558    0.397256    21.00000   -1.20000
H47B  2    0.930113    0.871560    0.365616    21.00000   -1.20000
AFIX   0
C48   1    0.781395    0.847394    0.391566    21.00000    0.08087    0.11058 =
         0.09941   -0.01579    0.00649    0.00100
AFIX  23
H48A  2    0.775638    0.918538    0.389719    21.00000   -1.20000
H48B  2    0.778806    0.828254    0.422457    21.00000   -1.20000
AFIX   0
SAME 0.02 0.04 O3 > C48
PART 0
PART 2
O3A   5    0.674386    0.808622    0.361090   -21.00000    0.06942    0.10542 =
         0.09577   -0.00842    0.01001   -0.00098
C45A  1    0.727666    0.756030    0.326386   -21.00000    0.08087    0.11058 =
         0.09941   -0.01579    0.00649    0.00100
AFIX  23
H45C  2    0.697672    0.776940    0.297205   -21.00000   -1.20000
H45D  2    0.717772    0.685449    0.329225   -21.00000   -1.20000
AFIX   0
C46A  1    0.852365    0.785891    0.335040   -21.00000    0.07720    0.11668 =
         0.13847   -0.00383    0.01421    0.00386
AFIX  23
H46C  2    0.896014    0.731328    0.348158   -21.00000   -1.20000
H46D  2    0.885024    0.803328    0.307308   -21.00000   -1.20000
AFIX   0
C47A  1    0.858076    0.867206    0.364167   -21.00000    0.07720    0.11668 =
         0.13847   -0.00383    0.01421    0.00386
AFIX  23
H47C  2    0.875124    0.926836    0.348152   -21.00000   -1.20000
H47D  2    0.917876    0.857189    0.387486   -21.00000   -1.20000
AFIX   0
C48A  1    0.748698    0.875302    0.382755   -21.00000    0.08087    0.11058 =
         0.09941   -0.01579    0.00649    0.00100
AFIX  23
H48C  2    0.755910    0.860784    0.414276   -21.00000   -1.20000
H48D  2    0.719233    0.941723    0.378892   -21.00000   -1.20000
AFIX   0

PART 0
PART 3
O1    5    0.125128    0.760191    0.298523    31.00000    0.07129    0.19526 =
         0.07309   -0.02597   -0.00832    0.00422
O2    5    0.261564    0.724712    0.259274    31.00000    0.07129    0.19526 =
         0.07309   -0.02597   -0.00832    0.00422
N1    4    0.225925    0.749787    0.294030    31.00000    0.07137    0.08216 =
         0.05840    0.01084   -0.00428    0.00106
PART 0
PART 4
O1A   5    0.217045    0.755946    0.302555   -31.00000    0.07129    0.19526 =
         0.07309   -0.02597   -0.00832    0.00422
O2A   5    0.326290    0.715745    0.252846   -31.00000    0.07129    0.19526 =
         0.07309   -0.02597   -0.00832    0.00422
N1A   4    0.219531    0.729129    0.261268   -31.00000    0.07137    0.08216 =
         0.05840    0.01084   -0.00428    0.00106
HKLF 4


REM  shelxt in P 1 21/n 1
REM wR2 = 0.1409, GooF = S = 0.884, Restrained GooF = 0.887 for all data
REM R1 = 0.0590 for 5013 Fo > 4sig(Fo) and 0.1100 for all 9675 data
REM 526 parameters refined using 490 restraints

END

WGHT      0.0405      0.0000

REM Highest difference peak  0.430,  deepest hole -0.529,  1-sigma level  0.069
Q1    1   0.1343  0.7170  0.2815  11.00000  0.05    0.35
Q2    1   0.3654  0.7793  0.3805  11.00000  0.05    0.33
Q3    1   0.7366  0.8799  0.4061  11.00000  0.05    0.33
Q4    1   0.1547  0.7934  0.2746  11.00000  0.05    0.31
Q5    1   0.7824  0.8533  0.3170  11.00000  0.05    0.29
;
_shelx_res_checksum   97340

_shelx_hkl_file
;
  15   0  -1   -0.00    5.19
  15   0  -2    1.00    4.75
  15   0  -3   14.85    8.86
  15   0  -4    3.98    5.07
  15   0  -5   -0.00    4.50
  15   0  -6    1.38    4.59
  15   0  -7    0.10    5.21
  15   0  -8   -0.00    4.46
  15   0  -9   31.76   11.05
  15   0 -10    2.44    6.09
  15   0 -11    0.87    3.40
  15   0 -12   -0.00    4.50
  15   0 -13    4.95    5.77
  15   0 -14   -0.00    4.25
  15   0 -15   12.94    8.27
  15   0 -16   -0.00    5.30
  15   0 -17   -0.00    4.08
  15   0 -18   -0.00    4.43
  15   0 -19   10.69    7.11
  15   0 -20    0.04    4.78
  15   0 -21   -0.00    5.58
  15   0 -22    1.50    5.17
  15   0 -23    0.00    4.91
  15  -1  -1   14.72    8.68
  15   1  -1   14.64    8.03
  15  -1  -2   -0.00    3.92
  15   1  -2    0.00    3.92
  15  -1  -3    1.03    4.03
  15   1  -3    8.69    7.26
  15  -1  -4   -0.00    5.36
  15   1  -4    0.00    5.24
  15  -1  -5    9.99    6.76
  15   1  -5    6.23    5.94
  15  -1  -6    3.38    4.79
  15   1  -6   -0.00    4.34
  15  -1  -7   16.66    8.52
  15   1  -7   14.33    7.81
  15  -1  -8   -0.00    4.09
  15   1  -8   -0.00    4.56
  15  -1  -9    1.81    4.29
  15   1  -9    0.60    4.36
  15  -1 -10    3.93    5.26
  15   1 -10    2.32    4.11
  15  -1 -11    9.03    6.99
  15   1 -11    0.80    4.43
  15  -1 -12   -0.00    4.63
  15   1 -12   -0.00    4.10
  15  -1 -13    0.00    6.19
  15   1 -13   -0.00    6.19
  15  -1 -14    0.00    4.71
  15   1 -14   -0.00    4.89
  15  -1 -15   -0.00    3.83
  15   1 -15   -0.00    4.26
  15  -1 -16   -0.00    5.24
  15   1 -16    6.35    6.25
  15  -1 -17   10.62    6.91
  15   1 -17   -0.00    5.05
  15  -1 -18   -0.00    5.40
  15   1 -18   -0.00    4.71
  15  -1 -19    2.99    4.38
  15   1 -19    4.15    5.88
  15  -1 -20   -0.00    4.74
  15   1 -20    1.18    6.00
  15  -1 -21    6.40    6.26
  15   1 -21    4.25    5.83
  15  -2  -1   -0.00    4.58
  15   2  -1   -0.00    5.36
  15  -2  -2   -0.00    4.94
  15   2  -2    5.71    4.95
  15  -2  -3   20.49    9.46
  15   2  -3   16.71    8.87
  15  -2  -4    3.11    4.93
  15   2  -4   -0.00    4.26
  15  -2  -5    8.37    6.14
  15   2  -5    7.49    7.02
  15  -2  -6    2.48    4.08
  15   2  -6    4.50    5.21
  15  -2  -7   11.16    7.12
  15   2  -7    8.15    6.27
  15  -2  -8    1.94    6.08
  15   2  -8    0.80    4.62
  15  -2  -9    0.00    4.60
  15   2  -9    9.44    6.71
  15  -2 -10    6.87    5.70
  15   2 -10    6.46    7.00
  15  -2 -11   -0.00    5.39
  15   2 -11    2.82    4.45
  15  -2 -12   -0.00    4.96
  15   2 -12    1.47    5.98
  15  -2 -13    1.63    3.51
  15   2 -13    0.00    4.32
  15  -2 -14    3.03    5.46
  15   2 -14    0.00    4.90
  15  -2 -15   16.95    8.69
  15   2 -15   16.59    8.55
  15  -2 -16    2.98    4.50
  15   2 -16    0.00    4.50
  15  -2 -17   12.00    7.27
  15   2 -17    0.00    5.28
  15  -2 -18   -0.00    4.64
  15   2 -18    0.88    5.98
  15  -2 -19   12.06    7.74
  15  -2 -20   -0.00    4.47
  15  -3  -1   11.28    7.04
  15   3  -1   16.47    8.36
  15  -3  -2    3.11    5.91
  15   3  -2   -0.00    5.12
  15  -3  -3   -0.00    4.08
  15   3  -3   -0.00    3.66
  15  -3  -4    1.07    4.39
  15   3  -4    0.00    4.65
  15  -3  -5    5.66    5.94
  15   3  -5    4.27    5.47
  15  -3  -6    1.44    3.63
  15   3  -6   -0.00    4.91
  15  -3  -7    3.02    5.64
  15   3  -7    7.31    7.31
  15  -3  -8    7.03    6.10
  15   3  -8    4.99    6.02
  15  -3  -9    0.00    4.26
  15   3  -9    2.50    5.94
  15  -3 -10    2.79    3.97
  15   3 -10   -0.00    5.16
  15  -3 -11   12.10    7.52
  15   3 -11   19.65   10.10
  15  -3 -12    6.77    6.10
  15   3 -12    4.48    5.93
  15  -3 -13    1.22    4.01
  15   3 -13    3.54    5.73
  15  -3 -14    3.40    4.81
  15   3 -14   -0.00    4.74
  15  -3 -15    8.24    7.03
  15   3 -15    2.53    4.83
  15  -3 -16    0.00    5.17
  15  -3 -17    3.11    4.13
  15  -3 -18    2.49    4.36
  15  -4  -1   -0.00    5.53
  15   4  -1   -0.00    3.98
  15  -4  -2    7.13    5.97
  15   4  -2    0.00    4.50
  15  -4  -3    0.00    5.52
  15   4  -3    8.00    6.77
  15  -4  -4   18.64    9.28
  15   4  -4   17.18    8.83
  15  -4  -5   16.02    8.74
  15   4  -5    2.38    4.64
  15  -4  -6    1.05    4.70
  15   4  -6    1.48    4.81
  15  -4  -7    2.06    4.87
  15   4  -7    8.08    6.19
  15  -4  -8    0.00    4.67
  15   4  -8    8.79    6.93
  15  -4  -9   27.82    9.76
  15   4  -9    5.77    6.56
  15  -4 -10    7.65    5.76
  15   4 -10    9.68    7.65
  15  -4 -11    4.37    4.93
  15  -4 -12   -0.00    4.98
  15  -4 -13    2.86    5.47
  15  -4 -14    7.66    5.90
  15  -4 -15    0.00    4.68
  15  -4 -16    6.22    6.80
  15  -4 -17    1.31    5.27
  15  -5  -1    7.29    8.02
  15   5  -1    1.85    5.06
  15  -5  -2    0.47    6.76
  15   5  -2    4.41    5.03
  15  -5  -3    3.03    5.28
  15   5  -3    4.20    4.82
  15  -5  -4    3.44    5.98
  15   5  -4    3.75    6.58
  15  -5  -5    0.00    4.09
  15  -5  -6   14.92    8.46
  15  -5  -7    4.00    5.40
  15  -5  -8   -0.00    4.65
  15  -5  -9    4.09    5.56
  15  -5 -10   -0.00    3.69
  15  -5 -11    0.00    4.48
  15  -5 -12    0.00    4.58
  15  -5 -13    3.70    6.00
  15  -5 -14   -0.00    4.26
  15  -5 -15   -0.00    4.18
  15  -6  -1   -0.00    5.54
  15  -6  -2    8.16    6.97
  15  -6  -3   -0.00    4.50
  15  -6  -4    8.20    7.27
  15  -6  -5   12.93    8.95
  15  -6  -6    2.48    5.43
  15  -6  -7    4.71    6.55
  15  -6  -8    8.70    6.71
  15  -6  -9    3.57    5.11
  15  -6 -10    3.08    4.88
  15  -6 -11    2.18    4.89
  15  -6 -12   -0.00    3.80
  15  -6 -13    2.50    4.93
  15  -6 -14   -0.00    4.18
  15  -7  -3    5.42    7.15
  15  -7  -4   -0.00    4.89
  15  -7  -5    2.29    6.00
  15  -7  -6   10.21    7.88
  15  -7  -7    4.82    6.07
  15  -7  -8    0.00    5.18
  15  -7  -9   -0.00    4.87
  15  -7 -10    3.26    5.35
  15  -7 -11   -0.00    3.74
  15  -7 -12    0.00    5.03
  15  -8  -5   -0.00    4.46
  15  -8  -6   -0.00    5.57
  15  -8  -7    0.00    6.90
  15  -8  -8    4.52    5.69
  15  -8  -9    1.96    4.89
  15  -8 -10    0.00    5.46
  15  -9  -9    0.31    5.46
  14   0  -1   -0.00    4.42
  14   0  -2   29.40   10.06
  14   0  -3   -0.00    5.92
  14   0  -4   18.59    8.33
  14   0  -5   -0.00    4.44
  14   0  -6    9.59    6.41
  14   0  -7    0.00    4.04
  14   0  -8   -0.00    4.69
  14   0  -9    0.43    3.46
  14   0 -10    3.04    4.82
  14   0 -11    0.97    3.82
  14   0 -12   10.91    6.73
  14   0 -13    5.58    6.07
  14   0 -14   11.63    8.22
  14   0 -15   -0.00    4.89
  14   0 -16    0.00    4.68
  14   0 -17   -0.00    5.75
  14   0 -18    1.72    4.79
  14   0 -19   -0.00    4.63
  14   0 -20    4.17    5.75
  14   0 -21    3.20    6.38
  14   0 -22    2.80    5.01
  14   0 -23    4.78    5.14
  14  -1  -1   -0.00    5.31
  14   1  -1    5.76    5.26
  14  -1  -2    4.81    5.15
  14   1  -2    4.51    5.23
  14  -1  -3    1.65    4.56
  14   1  -3    3.98    4.83
  14  -1  -4    7.14    5.87
  14   1  -4    8.95    6.61
  14  -1  -5   -0.00    5.42
  14   1  -5    0.75    5.18
  14  -1  -6   22.70    8.83
  14   1  -6    1.77    4.25
  14  -1  -7   -0.00    4.12
  14   1  -7    3.99    4.73
  14  -1  -8    1.27    4.50
  14   1  -8   -0.00    3.60
  14  -1  -9    0.29    4.41
  14   1  -9    2.85    4.74
  14  -1 -10    6.12    6.17
  14   1 -10   11.11    6.90
  14  -1 -11    0.98    4.15
  14   1 -11   -0.00    3.95
  14  -1 -12    9.62    6.63
  14   1 -12    5.42    5.38
  14  -1 -13   -0.00    4.71
  14   1 -13   -0.00    4.36
  14  -1 -14    0.00    5.03
  14   1 -14    8.77    6.15
  14  -1 -15    0.25    4.59
  14   1 -15    1.97    5.09
  14  -1 -16   17.72    7.95
  14   1 -16    4.00    5.27
  14  -1 -17    1.27    4.33
  14   1 -17    2.75    5.17
  14  -1 -18    3.41    5.41
  14   1 -18   -0.00    4.80
  14  -1 -19    1.90    4.18
  14   1 -19   -0.00    4.17
  14  -1 -20    5.49    5.44
  14   1 -20    5.05    6.48
  14  -1 -21   -0.00    4.29
  14   1 -21   -0.00    4.98
  14  -1 -22    2.22    4.79
  14   1 -22    0.00    5.99
  14   1 -23    1.18    5.44
  14   1 -24   -0.00    4.81
  14   1 -25    1.90    4.69
  14  -2  -1    5.69    5.12
  14   2  -1   -0.00    3.20
  14  -2  -2   10.63    6.71
  14   2  -2   14.11    8.49
  14  -2  -3    4.35    6.08
  14   2  -3   -0.00    4.90
  14  -2  -4   18.21    8.25
  14   2  -4    9.29    6.38
  14  -2  -5    6.55    5.40
  14   2  -5   -0.00    5.82
  14  -2  -6    9.40    6.41
  14   2  -6    7.59    7.22
  14  -2  -7    0.26    3.49
  14   2  -7    0.24    4.78
  14  -2  -8    4.91    5.35
  14   2  -8    5.94    5.35
  14  -2  -9   -0.00    4.90
  14   2  -9    0.59    3.49
  14  -2 -10   -0.00    4.51
  14   2 -10    0.00    4.18
  14  -2 -11    6.57    5.66
  14   2 -11    4.80    6.22
  14  -2 -12   21.74    8.64
  14   2 -12   16.45    7.84
  14  -2 -13    0.00    4.25
  14   2 -13    1.66    4.80
  14  -2 -14    4.45    6.32
  14   2 -14    9.92    6.91
  14  -2 -15    0.18    4.92
  14   2 -15    2.19    4.68
  14  -2 -16    4.53    6.03
  14   2 -16    1.65    5.07
  14  -2 -17   -0.00    3.62
  14   2 -17   -0.00    4.44
  14  -2 -18   10.81    6.51
  14   2 -18    9.35    6.36
  14  -2 -19    1.28    4.65
  14   2 -19    0.00    6.21
  14  -2 -20    1.28    3.99
  14   2 -20    3.05    4.82
  14   2 -21    0.00    6.00
  14   2 -22    5.98    7.47
  14   2 -23   -0.00    5.01
  14   2 -24    4.34    6.44
  14   2 -25    0.41    4.97
  14   2 -26    5.31    5.87
  14  -3  -1    4.42    5.58
  14   3  -1    5.89    5.50
  14  -3  -2   -0.00    5.81
  14   3  -2    3.35    5.56
  14  -3  -3    1.85    4.61
  14   3  -3   -0.00    3.60
  14  -3  -4    1.53    5.40
  14   3  -4    2.62    4.31
  14  -3  -5    4.83    5.13
  14   3  -5    0.00    5.96
  14  -3  -6   14.00    8.61
  14   3  -6   29.70   10.34
  14  -3  -7    4.78    4.99
  14   3  -7    0.77    4.72
  14  -3  -8    0.45    3.48
  14   3  -8    1.60    5.07
  14  -3  -9    3.61    4.81
  14   3  -9    0.01    4.84
  14  -3 -10   11.18    6.89
  14   3 -10   14.40    8.75
  14  -3 -11   19.84    7.95
  14   3 -11    0.00    4.72
  14  -3 -12    5.62    5.18
  14   3 -12   -0.00    5.79
  14  -3 -13    6.52    5.84
  14   3 -13    1.89    3.85
  14  -3 -14    1.28    5.03
  14   3 -14   -0.00    4.37
  14  -3 -15    0.00    4.87
  14   3 -15   19.87    8.41
  14  -3 -16    7.56    5.99
  14   3 -16   11.18    6.78
  14  -3 -17   -0.00    2.75
  14   3 -17   -0.00    5.34
  14  -3 -18   -0.00    5.30
  14   3 -18    0.00    4.75
  14  -3 -19   -0.00    4.20
  14   3 -19   -0.00    4.73
  14   3 -20   15.04    9.38
  14   3 -21    1.38    6.86
  14   3 -22    0.00    5.06
  14   3 -23   -0.00    4.51
  14   3 -24   -0.00    4.46
  14   3 -25    0.00    4.72
  14  -4  -1    0.55    4.20
  14   4  -1    1.74    4.00
  14  -4  -2   11.60    7.43
  14   4  -2   -0.00    5.19
  14  -4  -3    3.45    6.15
  14   4  -3    1.11    4.19
  14  -4  -4    3.33    5.81
  14   4  -4    6.95    6.17
  14  -4  -5   -0.00    4.67
  14   4  -5   -0.00    4.60
  14  -4  -6    2.97    5.31
  14   4  -6    4.39    4.61
  14  -4  -7    6.37    5.76
  14   4  -7    6.10    5.45
  14  -4  -8    1.73    4.96
  14   4  -8    0.00    5.53
  14  -4  -9    5.97    5.57
  14   4  -9    0.00    5.38
  14  -4 -10   12.20    6.81
  14   4 -10    9.68    7.12
  14  -4 -11    0.00    3.43
  14   4 -11    0.00    4.92
  14  -4 -12   10.22    6.97
  14   4 -12   13.12    8.10
  14  -4 -13    9.41    6.66
  14   4 -13    8.63    6.80
  14  -4 -14   12.85    7.64
  14   4 -14    3.17    5.35
  14  -4 -15   -0.00    3.27
  14   4 -15   -0.00    5.03
  14  -4 -16    2.96    4.25
  14   4 -16    9.44    7.31
  14  -4 -17    0.10    5.00
  14   4 -17    5.82    6.02
  14   4 -18    6.01    7.09
  14   4 -19    6.99    7.40
  14   4 -20    0.00    7.78
  14   4 -21    0.00    4.73
  14   4 -22    4.59    6.05
  14  -5  -1    0.00    6.68
  14   5  -1    5.33    5.48
  14  -5  -2    0.00    4.68
  14   5  -2    1.34    6.09
  14  -5  -3   -0.00    4.87
  14   5  -3    3.35    4.93
  14  -5  -4    2.78    5.35
  14   5  -4   -0.00    4.05
  14  -5  -5    8.34    6.52
  14   5  -5   16.30    8.15
  14  -5  -6    1.92    5.08
  14   5  -6   12.96    7.61
  14  -5  -7   -0.00    4.47
  14   5  -7    4.45    4.36
  14  -5  -8    0.22    3.87
  14   5  -8   -0.00    4.58
  14  -5  -9    4.29    5.74
  14   5  -9   15.41    8.33
  14  -5 -10   10.57    6.31
  14   5 -10    7.31    6.45
  14  -5 -11   -0.00    4.49
  14   5 -11    3.64    6.17
  14  -5 -12    3.42    5.62
  14   5 -12    9.61    6.97
  14  -5 -13   -0.00    4.32
  14   5 -13    0.61    4.70
  14  -5 -14    0.75    3.74
  14   5 -14    3.54    6.82
  14  -5 -15   -0.00    4.80
  14   5 -15    8.14    6.87
  14  -5 -16   13.25    6.74
  14   5 -16    8.62    7.67
  14   5 -17    0.00    4.35
  14   5 -18   11.51    9.06
  14   5 -19    3.18    5.22
  14  -6  -1   10.65    7.95
  14   6  -1    0.00    6.24
  14  -6  -2    2.19    6.22
  14   6  -2    5.95    5.89
  14  -6  -3   11.06    7.79
  14   6  -3    3.27    6.16
  14  -6  -4    9.16    7.28
  14   6  -4    7.87    6.09
  14  -6  -5   -0.00    5.65
  14   6  -5   -0.00    4.70
  14  -6  -6   -0.00    4.48
  14   6  -6    1.81    5.37
  14  -6  -7   11.54    7.81
  14   6  -7    5.16    6.26
  14  -6  -8    2.99    6.49
  14   6  -8   -0.00    4.84
  14  -6  -9    3.61    5.19
  14   6  -9    0.00    6.43
  14  -6 -10   -0.00    4.79
  14   6 -10    0.00    4.27
  14  -6 -11    2.42    5.21
  14   6 -11    5.82    6.60
  14  -6 -12    1.39    4.62
  14   6 -12    0.85    5.47
  14  -6 -13   -0.00    3.98
  14   6 -13   -0.00    5.51
  14  -6 -14   12.95    6.91
  14   6 -14   -0.00    6.80
  14   6 -15   -0.00    4.91
  14  -7  -1    9.59    7.67
  14   7  -1    3.81    5.74
  14  -7  -2   -0.00    3.98
  14   7  -2   -0.00    5.75
  14  -7  -3   -0.00    5.75
  14   7  -3    1.03    4.51
  14  -7  -4   -0.00    4.94
  14   7  -4   -0.00    5.06
  14  -7  -5   23.13   10.60
  14   7  -5   10.75    7.84
  14  -7  -6    4.29    5.61
  14   7  -6   -0.00    5.64
  14  -7  -7    7.68    6.58
  14   7  -7    1.04    7.55
  14  -7  -8   -0.00    4.62
  14   7  -8    0.46    4.31
  14  -7  -9    0.00    4.51
  14   7  -9   -0.00    5.72
  14  -7 -10    1.34    4.74
  14   7 -10    4.82    5.63
  14  -7 -11    8.02    6.36
  14   7 -11    5.76    7.22
  14  -7 -12    1.28    3.97
  14  -7 -13   -0.00    4.54
  14  -8  -1    9.70    7.22
  14   8  -1    9.89    6.62
  14  -8  -2    1.91    6.50
  14   8  -2    4.98    6.42
  14  -8  -3    4.28    6.73
  14   8  -3    0.00    5.50
  14  -8  -4   -0.00    5.42
  14   8  -4    3.96    6.70
  14  -8  -5    4.54    7.47
  14   8  -5    0.00    5.33
  14  -8  -6    1.29    4.34
  14   8  -6    0.00    6.85
  14  -8  -7   -0.00    5.91
  14  -8  -8    6.00    5.44
  14  -8  -9   12.49    8.26
  14  -8 -10    4.91    5.87
  14  -8 -11    6.70    5.95
  14  -9  -1    2.89    5.98
  14  -9  -2   -0.00    7.65
  14  -9  -3    0.00    6.22
  14  -9  -4   -0.00    6.41
  14  -9  -5   19.77   10.09
  14  -9  -6   -0.00    5.80
  14  -9  -7    5.66    6.68
  14  -9  -8   -0.00    4.96
  14  -9  -9   -0.00    5.29
  14 -10  -1   -0.00    5.86
  14 -10  -2   -0.00    5.75
  14 -10  -3    7.16    6.47
  14 -10  -4   -0.00    4.38
  14 -10  -5   -0.00    4.84
  14 -10  -6    2.35    6.87
  14 -10  -7    5.14    6.25
  14 -10  -8    7.15    8.20
  14 -11  -5    5.72    8.23
  14 -11  -6   -0.00    5.89
  13   0  -1   57.38   14.85
  13   0  -2    2.67    4.49
  13   0  -3   15.63    8.17
  13   0  -4    0.00    3.88
  13   0  -5    7.43    5.63
  13   0  -6    6.35    5.82
  13   0  -7   20.55    9.19
  13   0  -8    7.71    5.84
  13   0  -9    0.82    5.26
  13   0 -10    1.47    4.85
  13   0 -11   11.94    7.38
  13   0 -12    4.97    4.58
  13   0 -13   23.74    9.48
  13   0 -14    3.42    5.20
  13   0 -15   -0.00    3.58
  13   0 -16   -0.00    4.23
  13   0 -17   23.01    9.11
  13   0 -18   -0.00    4.12
  13   0 -19    1.83    5.28
  13   0 -20    1.36    4.00
  13   0 -21    4.08    5.42
  13   0 -22   -0.00    5.31
  13   0 -23    7.16    6.27
  13   0 -24    0.69    4.36
  13  -1  -1   20.17    8.70
  13   1  -1   11.95    6.92
  13  -1  -2    2.78    6.33
  13   1  -2   -0.00    4.73
  13  -1  -3    0.17    3.42
  13   1  -3   -0.00    4.92
  13  -1  -4    2.46    4.55
  13   1  -4    1.50    5.59
  13  -1  -5   72.00   16.37
  13   1  -5   67.35   15.75
  13  -1  -6    2.76    4.87
  13   1  -6   -0.00    4.54
  13  -1  -7    7.43    5.30
  13   1  -7    4.85    5.25
  13  -1  -8    0.81    3.60
  13   1  -8    0.00    3.42
  13  -1  -9   15.80    8.17
  13   1  -9   13.98    7.40
  13  -1 -10    4.53    5.76
  13   1 -10    4.11    4.66
  13  -1 -11   27.57    9.27
  13   1 -11    4.05    6.10
  13  -1 -12    2.52    4.03
  13   1 -12    2.58    4.21
  13  -1 -13    4.95    5.02
  13   1 -13   -0.00    4.44
  13  -1 -14   -0.00    3.12
  13   1 -14    0.40    3.85
  13  -1 -15   25.58    9.57
  13   1 -15   40.45   11.57
  13  -1 -16    4.64    5.69
  13   1 -16   -0.00    3.75
  13  -1 -17    2.12    4.92
  13   1 -17   -0.00    4.22
  13  -1 -18   -0.00    3.98
  13   1 -18    0.44    4.83
  13  -1 -19   15.13    7.43
  13   1 -19    0.00    5.24
  13  -1 -20    0.55    3.37
  13   1 -20    2.18    5.22
  13  -1 -21    1.84    4.93
  13   1 -21    0.00    5.26
  13  -1 -22    3.31    4.80
  13   1 -22    1.32    5.82
  13  -1 -23   -0.00    5.40
  13   1 -23    0.00    5.12
  13   1 -24    1.24    5.66
  13   1 -25    5.95    7.63
  13  -2  -1   35.03   11.60
  13   2  -1   32.38   11.06
  13  -2  -2   -0.00    5.01
  13   2  -2    1.00    5.03
  13  -2  -3    3.00    5.92
  13   2  -3    7.07    6.23
  13  -2  -4   17.29    7.59
  13   2  -4    8.05    6.78
  13  -2  -5    6.85    5.89
  13   2  -5    4.81    5.15
  13  -2  -6   10.35    6.31
  13   2  -6   -0.00    4.46
  13  -2  -7   35.71   10.98
  13   2  -7   18.92    8.39
  13  -2  -8    0.72    4.79
  13   2  -8   15.43    7.05
  13  -2  -9   -0.00    3.88
  13   2  -9    1.92    4.89
  13  -2 -10   -0.00    4.88
  13   2 -10    1.90    4.79
  13  -2 -11   24.87    9.28
  13   2 -11   23.52    9.95
  13  -2 -12    2.53    4.57
  13   2 -12   10.81    6.64
  13  -2 -13   12.46    7.03
  13   2 -13    3.40    4.85
  13  -2 -14    2.58    5.10
  13   2 -14   -0.00    4.00
  13  -2 -15    8.49    5.75
  13   2 -15    6.57    6.56
  13  -2 -16    2.68    5.15
  13   2 -16    0.00    4.37
  13  -2 -17   12.80    7.05
  13   2 -17   -0.00    6.12
  13  -2 -18   -0.00    3.34
  13   2 -18    1.30    4.07
  13  -2 -19    1.92    4.46
  13   2 -19   -0.00    4.08
  13  -2 -20    1.94    4.60
  13   2 -20    3.74    5.51
  13  -2 -21    2.45    4.83
  13   2 -21    8.45    7.39
  13   2 -22    1.97    4.60
  13   2 -23   11.94    8.05
  13   2 -24   -0.00    5.93
  13   2 -25    1.71    5.41
  13   2 -26    5.23    6.06
  13   2 -27   11.18    8.60
  13  -3  -1    6.57    6.20
  13   3  -1    4.98    5.30
  13  -3  -2   -0.00    4.46
  13   3  -2   -0.00    5.45
  13  -3  -3   16.36    8.28
  13   3  -3    9.27    6.43
  13  -3  -4    5.19    5.38
  13   3  -4    7.55    6.45
  13  -3  -5   14.00    7.42
  13   3  -5   22.25    9.29
  13  -3  -6    4.26    5.07
  13   3  -6   17.85    7.55
  13  -3  -7   -0.00    5.01
  13   3  -7    0.40    4.36
  13  -3  -8   -0.00    4.03
  13   3  -8    3.10    4.78
  13  -3  -9   16.43    8.64
  13   3  -9   15.00    8.19
  13  -3 -10   -0.00    3.10
  13   3 -10    4.89    6.60
  13  -3 -11   21.91    8.54
  13   3 -11   23.71    9.11
  13  -3 -12    0.55    3.98
  13   3 -12    3.09    5.13
  13  -3 -13   -0.00    3.85
  13   3 -13    2.75    4.71
  13  -3 -14    0.00    4.13
  13   3 -14    5.23    6.15
  13  -3 -15    4.45    4.46
  13   3 -15    0.91    5.08
  13  -3 -16    0.00    4.17
  13   3 -16    7.69    6.52
  13  -3 -17   -0.00    4.56
  13   3 -17    6.12    6.31
  13  -3 -18    1.46    5.16
  13   3 -18    1.46    4.98
  13  -3 -19    5.99    5.25
  13   3 -19    9.57    7.67
  13  -3 -20    4.80    5.65
  13   3 -20    0.00    4.82
  13   3 -21   -0.00    6.58
  13   3 -22    1.81    5.79
  13   3 -23    2.35    5.38
  13   3 -24    1.02    5.07
  13   3 -25   10.30    7.05
  13   3 -26    2.33    5.68
  13   3 -27    2.19    5.61
  13   3 -28   -0.00    5.28
  13  -4  -1    5.18    7.07
  13   4  -1   18.90    8.03
  13  -4  -2    2.02    4.58
  13   4  -2   15.90    7.68
  13  -4  -3    3.67    6.02
  13   4  -3   10.53    6.45
  13  -4  -4    0.00    5.27
  13   4  -4   -0.00    3.34
  13  -4  -5   -0.00    4.03
  13   4  -5    0.00    4.73
  13  -4  -6    3.33    4.56
  13   4  -6   11.49    7.76
  13  -4  -7   23.76    9.23
  13   4  -7   24.68    9.99
  13  -4  -8    7.39    6.71
  13   4  -8    2.89    5.52
  13  -4  -9    3.98    5.02
  13   4  -9    0.00    3.57
  13  -4 -10    4.98    4.90
  13   4 -10   -0.00    3.94
  13  -4 -11   22.18    8.42
  13   4 -11    9.52    7.45
  13  -4 -12    9.64    6.46
  13   4 -12    8.08    8.00
  13  -4 -13    9.27    6.14
  13   4 -13   17.43    8.19
  13  -4 -14   -0.00    2.64
  13   4 -14    2.21    5.33
  13  -4 -15    1.94    4.66
  13   4 -15    3.95    5.57
  13  -4 -16    5.94    6.10
  13   4 -16    6.37    6.47
  13  -4 -17    4.66    6.23
  13   4 -17    3.62    5.43
  13  -4 -18    2.64    4.32
  13   4 -18    5.55    5.98
  13   4 -19    6.36    7.45
  13   4 -20    8.17    7.56
  13   4 -21    9.15    7.49
  13   4 -22    3.34    6.41
  13   4 -23    5.44    6.65
  13   4 -24    4.26    7.03
  13   4 -25   -0.00    5.70
  13   4 -26    0.29    4.62
  13   4 -27    6.47    8.49
  13   4 -28    9.14    7.31
  13   4 -29    9.49    7.58
  13  -5  -1    3.29    5.85
  13   5  -1    6.88    5.42
  13  -5  -2   -0.00    5.03
  13   5  -2    4.81    6.64
  13  -5  -3    3.51    5.24
  13   5  -3    9.12    5.68
  13  -5  -4    8.78    7.37
  13   5  -4   11.51    6.52
  13  -5  -5   19.90    9.15
  13   5  -5   15.91    8.32
  13  -5  -6    1.48    4.36
  13   5  -6    7.04    5.77
  13  -5  -7    0.00    4.44
  13   5  -7    0.42    4.52
  13  -5  -8    8.47    6.43
  13   5  -8    7.18    6.92
  13  -5  -9    6.79    6.66
  13   5  -9    9.48    6.57
  13  -5 -10   16.64    8.12
  13   5 -10   36.91   11.88
  13  -5 -11   -0.00    3.17
  13   5 -11    4.14    5.77
  13  -5 -12    2.23    4.73
  13   5 -12    2.01    5.78
  13  -5 -13    0.00    4.00
  13   5 -13    1.84    6.33
  13  -5 -14    6.14    5.14
  13   5 -14    4.88    5.94
  13  -5 -15   20.74    8.69
  13   5 -15   25.60   10.49
  13  -5 -16   -0.00    4.00
  13   5 -16    7.41    7.42
  13  -5 -17    2.20    4.62
  13   5 -17    0.00    6.06
  13   5 -18    4.28    6.50
  13   5 -19    8.29    7.38
  13   5 -20    2.38    7.22
  13   5 -21    4.82    7.65
  13   5 -22    0.00    6.16
  13   5 -23    3.81    5.98
  13   5 -24    0.00    4.43
  13   5 -25    0.22    5.69
  13   5 -26    0.00    6.75
  13  -6  -1    6.46    6.25
  13   6  -1    4.03    5.93
 -13  -6   1    8.79    7.76
  13  -6  -2    3.34    6.11
  13   6  -2    2.21    5.34
  13  -6  -3    3.22    5.78
  13   6  -3    8.58    6.26
  13  -6  -4   -0.00    4.49
  13   6  -4   13.52    7.69
  13  -6  -5    0.00    5.36
  13   6  -5    2.87    4.17
  13  -6  -6    5.99    6.42
  13   6  -6    8.02    6.27
  13  -6  -7    8.10    6.26
  13   6  -7    3.07    3.93
  13  -6  -8   21.27    8.85
  13   6  -8    9.25    7.81
  13  -6  -9    0.00    5.31
  13   6  -9   -0.00    5.84
  13  -6 -10    4.93    5.24
  13   6 -10    4.78    6.40
  13  -6 -11    1.35    4.81
  13   6 -11    4.89    6.25
  13  -6 -12   15.28    8.26
  13   6 -12   16.36    8.13
  13  -6 -13    9.35    6.12
  13   6 -13   20.87    9.96
  13  -6 -14    0.00    3.79
  13   6 -14    2.64    6.19
  13  -6 -15    0.75    3.99
  13   6 -15    3.01    4.68
  13   6 -16   13.63    9.55
  13   6 -17    2.31    5.73
  13   6 -18    8.77    7.19
  13   6 -19   13.67    8.37
  13   6 -20   -0.00    5.40
  13   6 -21    5.30    6.50
  13   6 -22   -0.00    6.15
  13   6 -23    6.81    7.72
  13  -7  -1   -0.00    5.93
  13   7  -1    4.09    5.99
 -13  -7   1    1.34    6.22
  13  -7  -2   -0.00    5.11
  13   7  -2   -0.00    5.46
  13  -7  -3    7.20    6.91
  13   7  -3    0.00    5.04
  13  -7  -4   40.44   12.92
  13   7  -4    0.97    4.71
  13  -7  -5    8.51    7.74
  13   7  -5    9.16    7.04
  13  -7  -6    2.89    5.37
  13   7  -6    5.18    5.94
  13  -7  -7    1.61    5.03
  13   7  -7    4.00    5.87
  13  -7  -8    3.38    5.18
  13   7  -8    3.73    5.55
  13  -7  -9    4.10    5.45
  13   7  -9    4.75    6.42
  13  -7 -10   11.64    7.45
  13   7 -10    8.02    6.92
  13  -7 -11    1.14    4.64
  13   7 -11   -0.00    6.01
  13  -7 -12    0.34    3.75
  13   7 -12    6.92    6.34
  13  -7 -13    0.00    5.17
  13   7 -13    0.42    6.18
  13   7 -14    2.35    5.85
  13   7 -15   -0.00    6.70
  13   7 -16    4.19    6.80
  13   7 -17    1.90    4.31
  13   7 -18   -0.00    5.23
  13   7 -19    0.00    5.64
  13  -8  -1   10.86    7.51
  13   8  -1   -0.00    4.88
 -13  -8   1    0.00    5.91
  13  -8  -2   10.87    8.49
  13   8  -2    6.23    8.15
  13  -8  -3   -0.00    4.82
  13   8  -3    4.37    6.03
  13  -8  -4    0.00    6.61
  13   8  -4   10.91    8.69
  13  -8  -5    0.28    4.69
  13   8  -5    3.84    5.35
  13  -8  -6   42.24   13.20
  13   8  -6   14.05    8.60
  13  -8  -7   -0.00    5.92
  13   8  -7    9.88    6.93
  13  -8  -8   10.09    7.55
  13   8  -8   21.85    9.92
  13  -8  -9    4.91    6.18
  13   8  -9    1.46    4.51
  13  -8 -10    0.93    3.55
  13   8 -10   -0.00    6.54
  13  -8 -11    0.33    3.76
  13   8 -11   -0.00    4.36
  13  -8 -12    9.62    6.50
  13   8 -12    7.11    7.26
  13   8 -13    0.14    4.68
  13   8 -14    6.95    8.05
  13   8 -15    1.41    6.55
  13   8 -16   19.40   10.36
  13  -9  -1   -0.00    5.31
  13   9  -1   -0.00    6.18
 -13  -9   1   -0.00    5.89
  13  -9  -2    4.35    5.33
  13   9  -2    3.60    5.30
 -13  -9   2   -0.00    6.89
  13  -9  -3   10.14    8.21
  13   9  -3    5.32    6.40
  13  -9  -4   15.28    9.59
  13   9  -4   19.33    9.85
  13  -9  -5    5.74    7.39
  13   9  -5    4.40    5.75
  13  -9  -6    1.63    5.35
  13   9  -6   -0.00    6.68
  13  -9  -7    0.56    5.39
  13   9  -7    4.33    5.46
  13  -9  -8    6.59    6.77
  13   9  -8    0.00    4.83
  13  -9  -9   -0.00    4.12
  13   9  -9    0.00    4.54
  13  -9 -10    5.33    6.31
  13   9 -10   18.43    8.61
  13   9 -11    3.65    6.76
  13   9 -12   -0.00    5.65
  13 -10  -1   -0.00    5.95
  13  10  -1    1.81    5.06
 -13 -10   1    0.23    6.05
  13 -10  -2    2.90    7.46
  13  10  -2    0.13    5.11
 -13 -10   2    1.75    5.90
  13 -10  -3    0.00    4.45
  13  10  -3   -0.00    4.97
  13 -10  -4   -0.00    5.15
  13  10  -4    7.75    7.45
  13 -10  -5    2.28    5.50
  13  10  -5    1.88    6.09
  13 -10  -6   12.81    8.10
  13  10  -6    5.76    6.88
  13 -10  -7    5.31    6.94
  13  10  -7   -0.00    5.56
  13 -10  -8    6.09    6.67
  13 -11  -1    3.01    6.31
 -13 -11   1   -0.00    7.29
  13 -11  -2    3.63    6.87
  13 -11  -3   -0.00    7.05
  13 -11  -4    0.25    6.88
  13 -11  -5    5.05    6.96
  13 -11  -6    2.14    6.40
  13 -12  -1   -0.00    6.31
 -13 -12   1   -0.00    7.11
  13 -12  -2    5.09    7.46
  13 -12  -3   -0.00    6.07
  13 -12  -4    0.00    6.15
  13 -12  -5    0.99    5.29
  12   0  -1    2.86    5.00
  12   0  -2   12.26    7.59
  12   0  -3   -0.00    4.33
  12   0  -4    4.83    4.70
  12   0  -5    1.85    4.27
  12   0  -6   75.78   16.72
  12   0  -7    0.00    4.43
  12   0  -8   17.27    7.63
  12   0  -9   -0.00    3.96
  12   0 -10   69.30   15.50
  12   0 -11   -0.00    3.78
  12   0 -12   40.53   11.65
  12   0 -13   -0.00    4.73
  12   0 -14    1.14    5.20
  12   0 -15   -0.00    4.37
  12   0 -16   29.25   10.33
  12   0 -17    7.21    6.19
  12   0 -18    9.40    6.11
  12   0 -19    3.75    4.71
  12   0 -20    7.86    6.12
  12   0 -21   -0.00    4.40
  12   0 -22   22.98    9.39
  12   0 -23   -0.00    3.98
  12   0 -24    0.82    5.08
  12  -1  -1    0.90    4.99
  12   1  -1   -0.00    3.09
  12  -1  -2   42.29   12.56
  12   1  -2   49.27   12.81
  12  -1  -3    2.72    4.90
  12   1  -3   -0.00    4.16
  12  -1  -4   57.17   13.75
  12   1  -4   39.32   12.46
  12  -1  -5   -0.00    3.80
  12   1  -5    0.00    5.17
  12  -1  -6    0.00    3.66
  12   1  -6    5.96    6.00
  12  -1  -7    0.00    4.07
  12   1  -7    0.51    3.22
  12  -1  -8   53.90   13.21
  12   1  -8   36.57   11.65
  12  -1  -9    3.38    5.27
  12   1  -9    0.00    4.55
  12  -1 -10   29.03    9.57
  12   1 -10   25.75    9.67
  12  -1 -11    1.29    4.90
  12   1 -11   -0.00    5.16
  12  -1 -12    1.07    3.31
  12   1 -12    4.90    5.15
  12  -1 -13    0.00    4.46
  12   1 -13   -0.00    4.11
  12  -1 -14   60.81   13.91
  12   1 -14   45.72   13.17
  12  -1 -15    0.00    4.24
  12   1 -15    0.00    3.79
  12  -1 -16    1.91    4.30
  12   1 -16    0.00    3.75
  12  -1 -17    0.89    4.64
  12   1 -17   -0.00    2.80
  12  -1 -18   16.13    7.63
  12   1 -18   10.40    6.92
  12  -1 -19    4.31    4.28
  12   1 -19   -0.00    3.96
  12  -1 -20    2.39    4.95
  12   1 -20    5.77    5.96
  12  -1 -21    4.07    4.52
  12   1 -21    2.17    4.84
  12  -1 -22   -0.00    4.71
  12   1 -22    0.20    5.36
  12  -1 -23    3.38    5.62
  12   1 -23   -0.00    5.37
  12   1 -24    8.31    7.40
  12   1 -25    0.87    5.90
  12   1 -26   -0.00    4.80
  12  -2  -1    6.67    5.92
  12   2  -1    1.77    5.30
  12  -2  -2   25.99   10.01
  12   2  -2   17.28    8.16
  12  -2  -3    3.39    4.17
  12   2  -3    0.00    5.01
  12  -2  -4    6.48    5.54
  12   2  -4   12.15    6.26
  12  -2  -5   10.11    6.65
  12   2  -5    6.10    5.93
  12  -2  -6   30.23   10.29
  12   2  -6   54.89   13.09
  12  -2  -7   29.95    9.49
  12   2  -7   19.09    8.57
  12  -2  -8   11.39    6.59
  12   2  -8    0.00    3.69
  12  -2  -9   -0.00    3.43
  12   2  -9   -0.00    4.54
  12  -2 -10   17.14    7.34
  12   2 -10   25.76    9.32
  12  -2 -11   19.47    8.32
  12   2 -11   22.72    9.23
  12  -2 -12   13.75    7.76
  12   2 -12   17.96    8.48
  12  -2 -13   -0.00    3.90
  12   2 -13   -0.00    5.07
  12  -2 -14    0.52    4.50
  12   2 -14    2.42    3.89
  12  -2 -15    0.00    3.79
  12   2 -15    5.39    5.63
  12  -2 -16   20.88    8.23
  12   2 -16   21.43    9.01
  12  -2 -17    1.85    4.60
  12   2 -17    1.24    4.35
  12  -2 -18    3.94    5.19
  12   2 -18   25.33    8.87
  12  -2 -19   -0.00    3.14
  12   2 -19    7.06    5.43
  12  -2 -20    8.08    5.56
  12   2 -20   10.81    7.12
  12  -2 -21   12.83    6.94
  12   2 -21    9.75    6.46
  12  -2 -22   18.70    8.25
  12   2 -22    1.19    5.42
  12   2 -23    3.58    5.47
  12   2 -24   -0.00    4.96
  12   2 -25   -0.00    4.85
  12   2 -26   30.94   12.28
  12   2 -27   -0.00    5.63
  12  -3  -1    0.04    4.61
  12   3  -1    2.28    3.46
 -12  -3   1    0.00    4.54
  12  -3  -2   27.49   10.34
  12   3  -2   31.49   10.17
  12  -3  -3   11.80    7.29
  12   3  -3    5.06    5.58
  12  -3  -4    9.86    6.99
  12   3  -4   18.77    8.54
  12  -3  -5    6.46    5.68
  12   3  -5    4.00    5.77
  12  -3  -6    2.54    4.95
  12   3  -6   -0.00    4.82
  12  -3  -7    2.51    3.96
  12   3  -7    0.00    4.91
  12  -3  -8   47.46   12.56
  12   3  -8   35.96   11.41
  12  -3  -9    4.01    5.50
  12   3  -9    4.89    5.54
  12  -3 -10   49.04   11.87
  12   3 -10   13.33    8.25
  12  -3 -11    2.43    4.00
  12   3 -11    1.82    4.77
  12  -3 -12   12.58    6.69
  12   3 -12   15.43    8.09
  12  -3 -13   12.64    6.62
  12   3 -13    7.55    7.32
  12  -3 -14   40.75   11.22
  12   3 -14   32.04   11.55
  12  -3 -15   10.03    6.34
  12   3 -15    9.07    7.37
  12  -3 -16    0.00    3.58
  12   3 -16    0.35    3.90
  12  -3 -17   -0.00    3.63
  12   3 -17    0.78    4.77
  12  -3 -18    3.84    5.08
  12   3 -18   10.47    6.76
  12  -3 -19   12.50    6.82
  12   3 -19   10.58    7.09
  12  -3 -20    5.82    5.38
  12   3 -20    8.57    6.79
  12   3 -21   -0.00    3.68
  12   3 -22    0.00    5.07
  12   3 -23    7.07    6.41
  12   3 -24    4.74    6.24
  12   3 -25    3.93    6.10
  12   3 -26    4.70    6.40
  12   3 -27    4.30    5.95
  12   3 -28    6.51    8.27
  12  -4  -1   19.15    9.25
  12   4  -1   13.84    7.41
 -12  -4   1   10.30    8.06
  12  -4  -2   12.55    7.90
  12   4  -2   11.96    7.82
 -12  -4   2   14.71    9.21
  12  -4  -3   -0.00    5.52
  12   4  -3    0.00    5.00
 -12  -4   3    5.11    6.34
  12  -4  -4   -0.00    4.79
  12   4  -4    8.54    7.23
  12  -4  -5    6.57    6.63
  12   4  -5    6.10    6.11
  12  -4  -6   29.71   10.39
  12   4  -6   37.44   11.33
  12  -4  -7   18.06    8.10
  12   4  -7   14.11    7.95
  12  -4  -8    1.59    4.35
  12   4  -8    0.00    4.41
  12  -4  -9    9.17    6.46
  12   4  -9    5.77    5.33
  12  -4 -10   19.91    8.12
  12   4 -10   26.59   10.39
  12  -4 -11   12.95    6.76
  12   4 -11   11.71    7.13
  12  -4 -12    8.56    6.13
  12   4 -12   15.54    7.80
  12  -4 -13   -0.00    3.17
  12   4 -13    1.57    4.43
  12  -4 -14   -0.00    4.35
  12   4 -14    3.52    5.48
  12  -4 -15    3.20    4.22
  12   4 -15    0.00    5.34
  12  -4 -16   14.61    7.10
  12   4 -16    0.00    5.66
  12  -4 -17   21.25    8.07
  12   4 -17    9.87    7.16
  12  -4 -18   10.30    6.27
  12   4 -18   12.15    7.52
  12  -4 -19   -0.00    3.96
  12   4 -19   -0.00    4.85
  12   4 -20   12.39    8.35
  12   4 -21    2.88    5.35
  12   4 -22   13.67    9.70
  12   4 -23    2.04    4.69
  12   4 -24    0.00    5.20
  12   4 -25   -0.00    5.25
  12   4 -26    5.53    7.03
  12   4 -27    0.00    5.12
  12   4 -28    1.98    5.78
 -12  -4  28    1.18    4.44
  12   4 -29    0.00    4.35
 -12  -4  29   -0.00    3.69
  12   4 -30   -0.00    4.87
  12  -5  -1    0.10    4.11
  12   5  -1   -0.00    4.21
 -12  -5   1   -0.00    5.16
  12  -5  -2   22.89    9.69
  12   5  -2    9.91    7.37
 -12  -5   2   10.78    8.69
  12  -5  -3   21.86    9.07
  12   5  -3   16.44    8.06
 -12  -5   3   14.65    9.22
  12  -5  -4   11.37    7.52
  12   5  -4   10.39    6.46
 -12  -5   4    2.00    6.10
  12  -5  -5   12.70    7.41
  12   5  -5   20.91    9.07
  12  -5  -6    0.00    4.25
  12   5  -6    5.00    4.43
  12  -5  -7    5.93    6.49
  12   5  -7    0.00    5.18
  12  -5  -8   19.36    8.73
  12   5  -8   22.55    9.49
  12  -5  -9   20.55    8.69
  12   5  -9   14.88    9.07
  12  -5 -10    8.58    6.38
  12   5 -10   29.25   10.77
  12  -5 -11    1.77    4.25
  12   5 -11    2.91    3.96
  12  -5 -12    5.84    5.66
  12   5 -12    2.37    6.23
  12  -5 -13   38.75   10.68
  12   5 -13   14.57    8.45
  12  -5 -14   20.98    7.80
  12   5 -14   21.27    9.42
  12  -5 -15    0.00    3.67
  12   5 -15    2.43    4.93
  12  -5 -16    3.24    4.37
  12   5 -16    2.55    5.97
  12  -5 -17    3.94    4.42
  12   5 -17    9.35    8.10
  12   5 -18    7.16    7.29
  12   5 -19    0.00    5.83
  12   5 -20   -0.00    5.48
  12   5 -21   -0.00    5.87
  12   5 -22    4.64    5.41
  12   5 -23   11.27    8.63
  12   5 -24    6.66    6.31
  12   5 -25    2.01    6.17
  12   5 -26   -0.00    4.76
  12   5 -27   -0.00    5.82
 -12  -5  27   -0.00    4.66
  12   5 -28    0.29    4.67
 -12  -5  28    2.08    5.10
 -12  -5  29    0.20    4.89
 -12  -5  30    5.34    6.29
  12  -6  -1    1.06    4.40
  12   6  -1   13.50    7.32
 -12  -6   1    0.00    8.02
  12  -6  -2    1.63    5.74
  12   6  -2   12.09    6.78
 -12  -6   2    4.33    6.59
  12  -6  -3    0.00    5.07
  12   6  -3    6.06    6.42
 -12  -6   3    8.43    7.35
  12  -6  -4    3.75    5.89
  12   6  -4    0.00    4.97
 -12  -6   4   -0.00    4.75
  12  -6  -5   33.36   11.56
  12   6  -5   31.22   11.09
  12  -6  -6   18.58    9.07
  12   6  -6   17.15    8.17
  12  -6  -7   13.63    7.09
  12   6  -7    5.25    5.27
  12  -6  -8    6.86    6.45
  12   6  -8    5.23    7.66
  12  -6  -9    0.00    4.75
  12   6  -9    7.78    6.11
  12  -6 -10    8.02    5.80
  12   6 -10    4.42    5.61
  12  -6 -11   49.76   13.52
  12   6 -11   62.56   16.30
  12  -6 -12    7.77    5.70
  12   6 -12   14.94    8.31
  12  -6 -13   -0.00    3.86
  12   6 -13    4.55    7.00
  12  -6 -14   -0.00    3.87
  12   6 -14   -0.00    5.20
  12  -6 -15    6.18    5.71
  12   6 -15    3.72    5.88
  12  -6 -16    0.74    4.01
  12   6 -16    0.00    6.94
  12   6 -17    4.38    6.88
  12   6 -18    2.70    5.02
  12   6 -19    0.29    4.85
  12   6 -20    1.84    5.80
  12   6 -21   -0.00    5.90
  12   6 -22    4.03    6.03
  12   6 -23   -0.00    5.00
  12   6 -24    1.55    6.66
  12   6 -25    0.00    5.80
 -12  -6  25    3.22    6.03
  12   6 -26    5.60    7.18
 -12  -6  26    2.18    4.03
  12   6 -27   -0.00    6.32
 -12  -6  27    0.00    5.65
 -12  -6  28    3.40    6.10
 -12  -6  29    4.42    5.83
  12  -7  -1    1.45    5.71
  12   7  -1   12.96    7.73
 -12  -7   1    0.00    6.30
  12  -7  -2    4.87    7.14
  12   7  -2   12.21    7.34
 -12  -7   2    7.88    7.95
  12  -7  -3   15.85    9.34
  12   7  -3   22.17    8.94
 -12  -7   3   12.95    8.49
  12  -7  -4    0.00    5.24
  12   7  -4    8.04    5.83
 -12  -7   4   -0.00    6.75
  12  -7  -5    8.13    6.94
  12   7  -5    3.70    5.40
  12  -7  -6   -0.00    5.14
  12   7  -6   -0.00    3.93
  12  -7  -7    7.36    6.52
  12   7  -7    3.28    4.64
  12  -7  -8    7.65    6.21
  12   7  -8    3.83    5.92
  12  -7  -9   48.73   13.03
  12   7  -9   23.17   10.15
  12  -7 -10    1.85    5.21
  12   7 -10    8.53    6.33
  12  -7 -11    6.24    5.45
  12   7 -11    3.33    5.35
  12  -7 -12   -0.00    4.45
  12   7 -12   -0.00    5.61
  12  -7 -13    3.97    4.68
  12   7 -13    7.56    8.58
  12  -7 -14   14.66    7.49
  12   7 -14   13.18    8.91
  12   7 -15   16.76   10.15
  12   7 -16    0.96    6.30
  12   7 -17    0.24    5.75
  12   7 -18   -0.00    5.77
  12   7 -19    9.63    8.43
  12   7 -20    0.00    5.43
  12   7 -21    0.00    6.22
  12   7 -22   10.61    6.84
  12   7 -23    8.63    7.10
 -12  -7  23    7.24    6.43
  12   7 -24    7.23    7.12
 -12  -7  24   -0.00    5.07
  12   7 -25    0.00    5.73
 -12  -7  25    3.87    5.11
 -12  -7  26    2.32    5.55
  12  -8  -1   24.76   10.75
  12   8  -1   26.02    9.98
 -12  -8   1    5.95    7.81
  12  -8  -2    5.56    6.12
  12   8  -2    1.49    5.95
 -12  -8   2    3.21    6.45
  12  -8  -3    7.86    6.69
  12   8  -3    3.83    5.37
 -12  -8   3    1.97    5.81
  12  -8  -4    2.69    6.40
  12   8  -4    3.83    4.47
 -12  -8   4    8.61    8.20
  12  -8  -5   23.08    9.91
  12   8  -5   13.39    7.89
  12  -8  -6   10.09    7.44
  12   8  -6   -0.00    5.45
  12  -8  -7   35.86   11.54
  12   8  -7   17.46    9.21
  12  -8  -8    5.02    5.96
  12   8  -8    3.13    5.24
  12  -8  -9   -0.00    5.74
  12   8  -9    7.83    6.88
  12  -8 -10    0.56    3.87
  12   8 -10   -0.00    4.28
  12  -8 -11    2.24    5.19
  12   8 -11   21.35   10.56
  12  -8 -12    0.70    3.43
  12   8 -12    5.98    7.04
  12   8 -13    5.88    5.88
  12   8 -14    2.75    6.07
  12   8 -15   -0.00    7.11
  12   8 -16    0.00    4.50
  12   8 -17   14.56    9.57
  12   8 -18    0.34    3.79
  12   8 -19    1.14    5.32
  12   8 -20    8.76    8.09
  12   8 -21    7.81    7.00
 -12  -8  21    6.61    7.03
  12   8 -22    8.82    7.62
 -12  -8  22   -0.00    4.34
  12  -9  -1    0.89    4.78
  12   9  -1    1.05    4.63
 -12  -9   1   -0.00    4.97
  12  -9  -2    2.36    5.30
  12   9  -2    0.00    5.34
 -12  -9   2    9.34    8.21
  12  -9  -3   32.22   11.57
  12   9  -3   22.18   10.12
 -12  -9   3   20.29   12.11
  12  -9  -4    2.18    6.12
  12   9  -4    0.00    5.33
 -12  -9   4   -0.00    5.98
  12  -9  -5    7.70    7.83
  12   9  -5   -0.00    6.21
  12  -9  -6    1.68    5.26
  12   9  -6    0.07    4.02
  12  -9  -7    6.99    7.81
  12   9  -7    5.27    6.95
  12  -9  -8    0.45    4.93
  12   9  -8    0.27    2.98
  12  -9  -9    8.82    7.41
  12   9  -9   18.85   10.04
  12  -9 -10    0.96    3.67
  12   9 -10    0.88    6.00
  12  -9 -11    2.49    5.37
  12   9 -11   -0.00    4.89
  12   9 -12    2.55    5.39
  12   9 -13   12.91    9.62
  12   9 -14    2.15    6.30
  12   9 -15   12.65    8.25
  12   9 -16   -0.00    4.91
  12   9 -17    3.84    6.43
  12   9 -18    8.21    6.63
 -12  -9  19   14.43    7.96
  12 -10  -1   18.86    9.08
  12  10  -1   12.52    8.55
 -12 -10   1    7.11    7.88
  12 -10  -2    5.02    5.91
  12  10  -2    0.00    5.29
 -12 -10   2   -0.00    4.41
  12 -10  -3    2.62    5.64
  12  10  -3    0.40    4.43
 -12 -10   3   -0.00    7.78
  12 -10  -4    0.00    7.01
  12  10  -4    0.00    4.87
 -12 -10   4    2.97    6.39
  12 -10  -5    6.49    6.90
  12  10  -5    0.00    5.27
  12 -10  -6   -0.00    5.20
  12  10  -6    2.46    4.43
  12 -10  -7    7.15    7.59
  12  10  -7    4.83    6.85
  12 -10  -8    0.33    6.27
  12  10  -8    3.16    7.41
  12 -10  -9   16.20    8.15
  12  10  -9    0.00    7.35
  12  10 -10   -0.00    7.10
  12  10 -11   18.08   10.41
  12  10 -12    0.00    6.53
  12  10 -13   -0.00    4.73
  12  10 -14   -0.00    4.42
  12  10 -15    7.08    7.85
  12 -11  -1    0.09    5.47
  12  11  -1    2.54    6.12
 -12 -11   1    1.58    6.79
  12 -11  -2    0.00    6.67
  12  11  -2    0.88    5.12
 -12 -11   2   -0.00    4.66
  12 -11  -3    9.36    7.38
  12  11  -3    2.14    6.75
 -12 -11   3    4.37    7.53
  12 -11  -4   -0.00    5.79
  12  11  -4   -0.00    5.28
 -12 -11   4    2.56    6.18
  12 -11  -5   -0.00    4.86
  12  11  -5    4.58    8.17
  12 -11  -6    0.00    6.43
  12  11  -6    6.65    6.50
  12 -11  -7    0.08    4.38
  12  11  -7    5.40    7.05
  12  11  -8    0.87    6.86
  12  11  -9    0.05    5.80
  12  11 -10   -0.00    5.16
  12 -12  -1    5.15    7.76
  12  12  -1   -0.00    5.44
 -12 -12   1    6.15    8.55
  12 -12  -2   -0.00    5.06
  12  12  -2    4.62    6.33
 -12 -12   2   -0.00    6.63
  12 -12  -3    8.21    8.02
  12  12  -3    0.00    5.58
 -12 -12   3   -0.00    6.04
  12 -12  -4    2.00    4.90
  12  12  -4    4.85    6.83
 -12 -12   4   -0.00    5.47
  12 -12  -5   15.41    9.76
  12  12  -5    9.76    7.68
  12 -13  -1    1.12    5.73
 -12 -13   1    2.11    6.89
  12 -13  -2    3.40    5.54
 -12 -13   2    2.00    5.66
  12 -13  -3    0.00    6.80
 -12 -13   3    0.78    5.44
 -12 -13   4   -0.00    6.72
  12 -14  -1   10.23    8.50
 -12 -14   3    2.63    8.18
 -11   0   1   76.95   20.38
  11   0  -1  119.54   20.88
 -11   0   2    4.00    6.21
  11   0  -2   -0.00    5.20
 -11   0   3   24.91   11.16
  11   0  -3   47.17   11.97
  11   0  -4   -0.00    3.18
  11   0  -5   88.56   18.23
  11   0  -6   -0.00    3.88
  11   0  -7    0.89    3.82
  11   0  -8    0.28    3.74
  11   0  -9   39.39   11.21
  11   0 -10    1.02    4.10
  11   0 -11   41.51   11.52
  11   0 -12   -0.00    3.85
  11   0 -13    4.47    4.11
  11   0 -14    2.75    3.87
  11   0 -15   16.75    7.66
  11   0 -16   -0.00    3.38
  11   0 -17   14.59    7.17
  11   0 -18    5.96    5.51
  11   0 -20    3.42    4.71
  11   0 -21   21.43    9.34
  11   0 -22    0.00    4.51
  11   0 -23    0.00    4.37
  11   0 -24    1.16    5.27
  11   0 -25    2.06    5.97
 -11   1   1   71.72   18.84
  11  -1  -1  117.83   19.84
 -11  -1   1   67.31   18.67
  11  -1  -2    0.00    3.90
  11   1  -2    1.59    4.93
 -11  -1   2   10.99    7.46
  11  -1  -3   42.88   11.84
  11   1  -3   52.32   12.76
 -11  -1   3   35.38   13.46
  11  -1  -4    1.86    5.31
  11   1  -4    3.09    4.86
 -11  -1   4   -0.00    5.65
  11  -1  -5   -0.00    3.23
  11   1  -5    4.44    4.44
  11  -1  -6    6.41    5.91
  11   1  -6   -0.00    5.20
  11  -1  -7   30.62   10.47
  11   1  -7   83.54   15.15
  11  -1  -8    4.95    4.89
  11   1  -8    0.00    3.69
  11  -1  -9   23.63    8.21
  11   1  -9   21.97    8.54
  11   1 -10   -0.00    3.80
  11  -1 -11   11.96    6.32
  11   1 -11    9.61    6.20
  11  -1 -12    7.97    5.79
  11   1 -12    4.91    4.44
  11  -1 -13   32.52   10.36
  11   1 -13   50.80   13.03
  11  -1 -14    1.50    3.42
  11   1 -14    0.00    4.42
  11  -1 -15   -0.00    4.76
  11   1 -15    0.70    3.55
  11  -1 -16   -0.00    3.97
  11   1 -16    0.00    3.69
  11  -1 -17    8.44    5.76
  11   1 -17   21.05    8.23
  11  -1 -18    6.76    5.25
  11   1 -18    3.58    5.17
  11  -1 -19    1.49    3.96
  11   1 -19   23.56    9.74
  11  -1 -20    0.00    3.86
  11   1 -20    0.00    4.84
  11  -1 -21    6.76    4.89
  11   1 -21   -0.00    4.14
  11  -1 -22    1.40    4.69
  11   1 -22    0.75    4.02
  11  -1 -23   46.70   12.64
  11   1 -23   22.44   10.44
  11  -1 -24   -0.00    3.49
  11   1 -24    1.28    4.10
  11   1 -25    7.08    7.10
  11   1 -26   -0.00    3.76
  11  -2  -1   38.73   11.38
  11   2  -1   16.16    8.05
 -11  -2   1   20.99   10.90
  11  -2  -2    3.81    5.91
  11   2  -2   -0.00    4.39
 -11  -2   2    5.43    7.02
  11  -2  -3   39.61   10.81
  11   2  -3   16.12    7.11
 -11  -2   3   11.26    8.74
  11  -2  -4   10.78    6.90
  11   2  -4   10.54    6.76
 -11  -2   4   14.94   10.29
  11  -2  -5   43.42   11.80
  11   2  -5   59.03   13.18
 -11  -2   5   27.61   11.96
  11  -2  -6   20.67    7.93
  11   2  -6   13.21    7.26
  11  -2  -7   16.85    7.41
  11   2  -7   10.14    6.23
  11  -2  -8   18.24    8.00
  11   2  -8   25.05    8.80
  11  -2  -9   36.55   10.15
  11   2  -9   16.23    8.04
  11  -2 -10    2.72    3.85
  11   2 -10    5.76    5.00
  11  -2 -11   29.36    9.70
  11   2 -11   34.92   10.67
  11  -2 -12    4.26    4.18
  11   2 -12   -0.00    4.89
  11  -2 -13    3.55    4.66
  11   2 -13   -0.00    3.98
  11  -2 -14    5.15    5.05
  11   2 -14    3.77    4.91
  11  -2 -15   20.31    8.00
  11   2 -15   32.38   10.70
  11  -2 -16   15.25    6.51
  11   2 -16   -0.00    3.42
  11  -2 -17   13.66    6.69
  11   2 -17    8.04    6.87
  11  -2 -18    3.29    4.10
  11   2 -18    0.00    4.69
  11  -2 -19   12.14    6.84
  11   2 -19    6.45    5.56
  11  -2 -20    2.88    4.62
  11   2 -20    0.00    4.56
  11  -2 -21   35.75   10.86
  11   2 -21   36.70   12.36
  11  -2 -22    2.27    4.83
  11   2 -22    1.50    5.72
  11   2 -23    1.20    4.88
  11   2 -24   -0.00    4.63
  11   2 -25    4.04    7.53
  11   2 -26   -0.00    6.03
  11   2 -27   22.72   10.52
  11   2 -28    0.00    5.47
  11  -3  -1    9.61    7.07
  11   3  -1    8.55    5.86
  11  -3  -2   29.16   10.35
  11   3  -2   28.33    9.22
 -11  -3   2   13.11    9.14
  11  -3  -3   55.87   14.85
  11   3  -3   79.89   16.21
 -11  -3   3   90.55   20.34
  11  -3  -4   11.34    7.36
  11   3  -4    8.07    5.98
 -11  -3   4   24.76   10.64
  11  -3  -5    5.59    5.60
  11   3  -5    7.29    5.72
 -11  -3   5    0.20    5.63
  11  -3  -6   12.41    7.11
  11   3  -6   19.51    8.24
 -11  -3   6   16.82    9.44
  11   3  -7   56.78   13.74
  11  -3  -8    6.98    5.37
  11   3  -8    3.74    5.21
  11  -3  -9   11.27    6.10
  11   3  -9    6.85    5.17
  11  -3 -10    2.92    4.63
  11   3 -10    9.26    6.44
  11  -3 -11    5.72    5.27
  11   3 -11   11.23    7.80
  11  -3 -12    9.26    5.88
  11   3 -12    7.58    5.71
  11  -3 -13   16.75    7.14
  11   3 -13   17.87    7.89
  11  -3 -14   -0.00    2.78
  11   3 -14   -0.00    4.29
  11  -3 -15    1.42    2.91
  11   3 -15    0.67    3.16
  11  -3 -16    3.27    3.84
  11   3 -16    2.58    5.69
  11  -3 -17   12.90    6.76
  11   3 -17   10.47    7.17
  11  -3 -18   11.76    5.78
  11   3 -18    0.00    4.81
  11  -3 -19   10.54    6.00
  11   3 -19    7.60    6.41
  11  -3 -20    5.96    5.70
  11   3 -20    6.89    6.73
  11  -3 -21    0.77    3.96
  11   3 -21   -0.00    3.46
  11   3 -22    5.93    5.96
  11   3 -23    9.07    7.05
  11   3 -24    4.73    6.97
  11   3 -25    0.00    5.89
  11   3 -26   -0.00    4.84
  11   3 -27   24.42   11.16
  11   3 -28    0.00    4.70
 -11  -3  28   11.44    7.64
  11   3 -29    7.80    7.36
  11  -4  -1   37.83   12.91
  11   4  -1   40.84   11.63
  11  -4  -2    2.04    6.05
  11   4  -2    6.88    5.85
  11  -4  -3    6.06    7.15
  11   4  -3    9.50    6.55
  11  -4  -4    9.28    6.72
  11   4  -4    6.85    5.93
 -11  -4   4    4.07    7.19
  11  -4  -5   70.07   16.09
  11   4  -5   92.97   17.47
 -11  -4   5   41.45   15.71
  11  -4  -6   13.28    7.10
  11   4  -6   16.33    8.46
 -11  -4   6   12.80    9.46
  11  -4  -7    8.48    6.20
  11   4  -7   21.16    8.82
  11  -4  -8    7.72    6.19
  11   4  -8    2.39    5.11
  11  -4  -9   45.62   12.03
  11   4  -9   44.61   13.29
  11  -4 -10    5.93    5.41
  11   4 -10    7.57    6.41
  11  -4 -11   30.29    9.94
  11   4 -11   32.67   10.96
  11  -4 -12    0.98    3.15
  11   4 -12    1.21    3.72
  11  -4 -13    3.74    4.09
  11   4 -13    1.07    4.85
  11  -4 -14    6.43    5.00
  11   4 -14    3.86    6.13
  11  -4 -15   19.17    8.01
  11   4 -15   23.96    9.38
  11  -4 -16    4.38    4.54
  11   4 -16   10.67    7.08
  11  -4 -17    1.89    4.04
  11   4 -17    0.97    4.99
  11  -4 -18    1.53    3.53
  11   4 -18    0.25    4.47
  11  -4 -19    3.25    4.58
  11   4 -19    4.02    5.41
  11   4 -20    1.93    4.82
  11   4 -21   13.70    7.86
  11   4 -22   -0.00    4.33
  11   4 -23   -0.00    5.99
  11   4 -24    1.17    5.86
  11   4 -25   12.31    8.67
  11   4 -26   16.30    8.47
  11   4 -27    7.79    6.66
 -11  -4  27    1.88    5.08
  11   4 -28    1.10    3.99
 -11  -4  28    0.00    3.74
 -11  -4  29    7.35    6.42
 -11  -4  30   10.13    6.56
  11  -5  -1    0.67    4.73
  11   5  -1   -0.00    4.32
 -11  -5   1    5.35    6.34
  11  -5  -2   51.00   13.52
  11   5  -2    4.30    5.69
 -11  -5   2   45.52   14.40
  11  -5  -3   45.68   13.24
  11   5  -3   39.10   11.82
  11  -5  -4    2.44    4.79
  11   5  -4    5.01    5.07
  11  -5  -5    0.00    4.65
  11   5  -5    0.00    4.37
  11  -5  -6   21.52    9.19
  11   5  -6    7.52    6.10
  11  -5  -7   15.93    8.40
  11   5  -7   35.92   11.09
 -11  -5   7   25.30   11.40
  11  -5  -8   14.86    7.47
  11   5  -8    7.19    6.86
  11  -5  -9   27.12    8.82
  11   5  -9    0.00    5.10
  11  -5 -10   -0.00    4.40
  11   5 -10    0.00    4.62
  11  -5 -11    4.29    4.32
  11   5 -11   24.01    8.93
  11  -5 -12   29.25    9.56
  11   5 -12   22.83   10.11
  11  -5 -13   38.64   10.65
  11   5 -13   27.72   11.23
  11  -5 -14   -0.00    3.71
  11   5 -14   -0.00    4.10
  11  -5 -15    0.52    2.97
  11   5 -15   -0.00    4.20
  11  -5 -16   -0.00    3.27
  11   5 -16    0.00    6.31
  11  -5 -17    0.58    3.00
  11   5 -17    0.92    4.45
  11  -5 -18   17.77    7.49
  11   5 -18   23.44   10.68
  11   5 -19   18.73    9.45
  11   5 -20    7.55    7.47
  11   5 -21    7.98    7.15
  11   5 -22    4.57    6.72
  11   5 -23   13.15    8.43
  11   5 -24    1.35    4.91
  11   5 -25    2.32    4.52
 -11  -5  25   -0.00    4.26
  11   5 -26    4.19    5.54
 -11  -5  26   -0.00    4.62
  11   5 -27    3.00    6.52
 -11  -5  27    6.72    6.58
 -11  -5  28    6.83    7.36
 -11  -5  29    2.55    4.66
 -11  -5  30   -0.00    4.33
 -11  -5  31   -0.00    3.94
  11   6  -1   34.97   10.30
 -11  -6   1   10.29    8.18
  11  -6  -2    0.00    4.83
  11   6  -2    8.59    6.31
 -11  -6   2   -0.00    5.83
  11  -6  -3    3.95    5.58
  11   6  -3    2.51    4.20
 -11  -6   3    1.25    4.75
  11  -6  -4   16.86    8.52
  11   6  -4   44.65   11.96
 -11  -6   4    0.00    5.79
  11  -6  -5   18.94    8.95
  11   6  -5    7.23    5.74
 -11  -6   5   13.34    9.22
  11  -6  -6    8.09    6.58
  11   6  -6   43.18   11.90
  11  -6  -7   12.97    7.36
  11   6  -7    9.68    6.80
  11  -6  -8   26.68    9.37
  11   6  -8   21.57    9.42
  11  -6  -9   14.83    7.65
  11   6  -9    7.21    6.34
  11  -6 -10    9.85    6.65
  11   6 -10    2.86    5.57
  11  -6 -11    7.52    5.60
  11   6 -11    0.00    4.45
  11  -6 -12    0.00    4.01
  11   6 -12   -0.00    5.33
  11  -6 -13    5.77    5.25
  11   6 -13    1.93    5.76
  11  -6 -14    9.19    6.34
  11   6 -14   16.92    8.85
  11  -6 -15    6.15    5.41
  11   6 -15   10.83    7.16
  11  -6 -16   14.52    7.05
  11   6 -16   19.22    9.63
  11   6 -17    8.71    6.20
  11   6 -18    0.18    5.85
  11   6 -19   13.79    8.87
  11   6 -20    5.16    6.88
  11   6 -21   13.92    8.22
  11   6 -22   -0.00    5.36
  11   6 -23    0.00    5.12
  11   6 -24    5.76    6.34
 -11  -6  24    5.18    5.64
  11   6 -25    3.73    6.08
 -11  -6  25    1.16    4.26
  11   6 -26   16.32    9.57
 -11  -6  26   20.53    9.15
 -11  -6  27    0.00    3.66
 -11  -6  28   -0.00    5.19
 -11  -6  29    0.00    4.98
 -11  -6  30    0.00    5.56
 -11  -6  31    1.02    4.38
 -11  -6  32   -0.00    5.63
  11  -7  -1   11.70    8.33
  11   7  -1   12.93    7.45
 -11  -7   1   -0.00    5.30
  11  -7  -2   28.21   11.16
  11   7  -2   26.62   10.21
 -11  -7   2   13.06    8.88
  11  -7  -3    0.00    5.74
  11   7  -3    3.30    5.84
 -11  -7   3    4.90    6.37
  11  -7  -4   28.15   11.12
  11   7  -4   20.92    8.49
 -11  -7   4    1.89    6.09
  11  -7  -5    2.82    5.46
  11   7  -5   -0.00    4.05
 -11  -7   5    3.05    5.67
  11  -7  -6    8.98    6.71
  11   7  -6   10.07    7.14
 -11  -7   6   18.91   10.43
  11  -7  -7    0.93    5.30
  11   7  -7    0.92    4.25
 -11  -7   7    0.56    5.51
  11  -7  -8   75.97   16.30
  11   7  -8   32.81   12.25
  11  -7  -9   19.43    9.43
  11   7  -9   37.22   11.36
  11  -7 -10    0.09    4.92
  11   7 -10    1.24    5.36
  11  -7 -11    1.75    4.92
  11   7 -11   -0.00    3.91
  11  -7 -12   21.39    8.93
  11   7 -12   23.05   10.79
  11  -7 -13   10.11    6.00
  11   7 -13    0.00    4.54
  11  -7 -14    9.42    6.38
  11   7 -14    2.32    5.28
  11  -7 -15    3.50    4.12
  11   7 -15   -0.00    4.31
  11   7 -16    7.86    7.91
  11   7 -17    5.96    6.65
  11   7 -18   17.34    9.57
  11   7 -19    1.75    4.94
  11   7 -20    2.41    5.33
  11   7 -21    0.00    6.70
  11   7 -22    9.04    8.03
 -11  -7  22    1.43    5.48
  11   7 -23    2.41    5.81
 -11  -7  23    0.00    5.15
  11   7 -24    5.60    6.34
 -11  -7  24    6.29    6.31
 -11  -7  25   10.16    6.79
 -11  -7  26   -0.00    5.68
 -11  -7  27   -0.00    4.34
 -11  -7  28   18.39    9.26
 -11  -7  29    2.02    5.26
 -11  -7  30    5.13    5.91
  11  -8  -1    4.80    6.80
  11   8  -1    3.69    5.85
 -11  -8   1    6.05    6.90
  11  -8  -2    8.26    6.98
  11   8  -2   15.03    7.53
 -11  -8   2    3.98    6.23
  11  -8  -3    2.99    5.07
  11   8  -3   -0.00    3.60
 -11  -8   3    0.81    4.29
  11  -8  -4   27.93   10.44
  11   8  -4   27.85   10.63
 -11  -8   4   30.96   13.26
  11  -8  -5    5.06    6.06
  11   8  -5    3.35    5.92
 -11  -8   5   -0.00    5.39
  11  -8  -6   23.29    9.58
  11   8  -6   16.90    8.98
 -11  -8   6    9.68    9.27
  11  -8  -7    4.93    6.63
  11   8  -7    4.02    7.01
 -11  -8   7    7.73    7.32
  11  -8  -8    2.20    5.47
  11   8  -8   14.24    7.87
  11  -8  -9    3.23    6.52
  11   8  -9    7.37    6.67
  11  -8 -10   26.93   10.50
  11   8 -10   31.88   11.56
  11  -8 -11   -0.00    4.19
  11   8 -11   -0.00    5.23
  11  -8 -12    6.88    6.66
  11   8 -12    8.89    6.76
  11  -8 -13   -0.00    4.90
  11   8 -13    4.81    5.26
  11   8 -14    3.32    5.69
  11   8 -15    0.00    6.57
  11   8 -16   22.08   10.56
  11   8 -17    0.00    5.00
  11   8 -18    0.00    4.66
  11   8 -19    0.97    4.33
  11   8 -20   26.56   11.59
 -11  -8  20    5.74    7.08
  11   8 -21   -0.00    4.60
 -11  -8  21   -0.00    2.90
  11   8 -22   10.94    8.73
 -11  -8  22   17.25    8.50
 -11  -8  23   -0.00    5.03
 -11  -8  24   -0.00    3.62
 -11  -8  25    0.74    4.92
 -11  -8  26   16.13    8.53
 -11  -8  27    7.40    6.10
  11   8 -29    7.37    6.71
  11  -9  -1   -0.00    4.58
  11   9  -1   -0.00    4.98
 -11  -9   1    3.94    6.99
  11  -9  -2   32.84   11.46
  11   9  -2   25.83   11.20
 -11  -9   2   26.49   11.78
  11  -9  -3    6.10    6.46
  11   9  -3    2.32    5.72
 -11  -9   3   -0.00    6.28
  11  -9  -4   15.48    9.14
  11   9  -4    3.96    5.89
 -11  -9   4   20.60   11.63
  11  -9  -5    3.38    5.77
  11   9  -5    0.00    4.23
 -11  -9   5   -0.00    6.19
  11  -9  -6    7.84    7.33
  11   9  -6    5.52    6.26
 -11  -9   6   12.12    8.48
  11  -9  -7    0.00    5.02
  11   9  -7   -0.00    5.66
 -11  -9   7    9.07    8.23
  11  -9  -8   16.93    9.28
  11   9  -8   26.38   11.21
  11  -9  -9   -0.00    6.29
  11   9  -9    2.16    5.48
  11  -9 -10    5.29    6.23
  11   9 -10    2.15    5.22
  11  -9 -11   -0.00    3.56
  11   9 -11   -0.00    3.02
  11   9 -12   11.64    7.56
  11   9 -13    1.61    7.03
  11   9 -14    7.53    7.11
  11   9 -15    4.63    7.32
  11   9 -16    5.18    6.81
  11   9 -17    3.04    6.46
 -11  -9  17   -0.00    5.19
  11   9 -18   14.69    8.98
 -11  -9  18   17.28    9.21
  11   9 -19    0.63    5.77
 -11  -9  19    1.60    5.45
  11   9 -20    7.49    7.20
 -11  -9  20    0.00    5.19
 -11  -9  21    1.09    4.72
 -11  -9  22    5.54    6.59
 -11  -9  23    0.00    4.53
 -11  -9  24    8.59    7.01
  11   9 -26   -0.00    3.62
  11   9 -27    0.49    5.25
  11   9 -28   16.76    9.39
  11 -10  -1   -0.00    5.76
  11  10  -1    3.21    5.48
 -11 -10   1   -0.00    6.52
  11 -10  -2    9.52    7.91
  11  10  -2    0.15    5.16
 -11 -10   2    6.00    7.57
  11 -10  -3    7.04    6.80
  11  10  -3   -0.00    6.30
 -11 -10   3   -0.00    5.43
  11 -10  -4    4.63    6.89
  11  10  -4   18.27    8.96
 -11 -10   4    1.08    7.11
  11 -10  -5    6.59    6.56
  11  10  -5    0.00    5.78
 -11 -10   5    2.17    6.70
  11 -10  -6    7.30    7.06
  11  10  -6   18.41    9.80
 -11 -10   6    6.68    9.26
  11 -10  -7   -0.00    3.74
  11  10  -7    2.59    5.87
 -11 -10   7    0.47    7.90
  11 -10  -8    4.95    6.46
  11  10  -8    8.82    7.50
  11 -10  -9   -0.00    4.93
  11  10  -9   -0.00    7.54
  11 -10 -10   11.16    8.45
  11  10 -10   13.55    9.29
  11  10 -11    3.70    5.53
  11  10 -12    2.89    7.79
  11  10 -13    3.54    6.28
  11  10 -14   10.04    7.51
  11  10 -15    2.61    5.12
 -11 -10  15    2.50    4.66
  11  10 -16   -0.00    5.90
 -11 -10  16    1.33    5.22
  11  10 -17    2.52    5.97
 -11 -10  17    2.95    5.50
  11  10 -18    0.00    6.42
 -11 -10  18   -0.00    5.96
 -11 -10  19    1.92    5.78
 -11 -10  20    8.45    8.12
  11 -11  -1   -0.00    5.91
  11  11  -1    2.95    4.82
 -11 -11   1   -0.00    7.45
  11 -11  -2    0.66    5.91
  11  11  -2   10.44    8.36
 -11 -11   2    8.44    9.00
  11 -11  -3   -0.00    6.04
  11  11  -3   -0.00    5.36
 -11 -11   3    0.47    5.61
  11 -11  -4    6.57    6.57
  11  11  -4    3.23    5.60
 -11 -11   4    2.17    6.42
  11 -11  -5    5.20    6.57
  11  11  -5   -0.00    5.87
 -11 -11   5    0.00    5.50
  11 -11  -6    1.63    6.46
  11  11  -6    2.45    5.28
 -11 -11   6    1.84    7.16
  11 -11  -7    0.00    4.53
  11  11  -7   10.81    7.41
 -11 -11   7    1.34    5.56
  11 -11  -8   24.09   10.35
  11  11  -8   13.88    9.49
  11  11  -9    0.00    3.55
  11  11 -10    4.06    6.07
  11  11 -11   -0.00    6.11
  11  11 -12   22.25   10.53
 -11 -11  12   21.61   11.06
  11  11 -13    0.97    5.88
 -11 -11  13   -0.00    4.06
  11  11 -14   -0.00    6.65
 -11 -11  14    2.96    4.61
  11  11 -15   -0.00    4.03
 -11 -11  15    0.82    4.30
 -11 -11  16    0.89    6.08
  11 -12  -1   -0.00    5.52
  11  12  -1   -0.00    6.14
 -11 -12   1    0.89    6.27
  11 -12  -2    3.26    6.21
  11  12  -2    1.25    5.69
 -11 -12   2    0.65    5.03
  11 -12  -3    1.26    5.70
  11  12  -3    5.40    7.69
 -11 -12   3   -0.00    5.48
  11 -12  -4    9.16    6.83
  11  12  -4    4.45    5.79
 -11 -12   4   -0.00    7.98
  11 -12  -5    6.00    7.46
  11  12  -5   -0.00    5.18
 -11 -12   5   -0.00    6.21
  11 -12  -6   11.94    8.42
  11  12  -6    8.62    7.51
 -11 -12   6   -0.00    6.58
  11  12  -7    0.00    7.14
  11  12  -8    0.00    4.35
 -11 -12   8   -0.00    5.18
  11  12  -9    5.78    7.20
 -11 -12   9    0.36    5.15
  11  12 -10    3.95    6.52
 -11 -12  10   13.84    7.85
  11  12 -11    2.61    5.57
 -11 -12  11    0.00    5.42
  11  12 -12    5.37    6.83
 -11 -12  12   11.60    8.33
  11 -13  -1    1.86    6.35
  11  13  -1   -0.00    5.03
 -11 -13   1    1.47    6.60
  11 -13  -2   -0.00    4.45
  11  13  -2   -0.00    4.41
 -11 -13   2    3.27    7.57
  11 -13  -3   -0.00    5.42
  11  13  -3    3.04    5.66
 -11 -13   3    1.29    7.11
  11 -13  -4    6.20    7.44
  11  13  -4    2.01    5.18
 -11 -13   4    2.05    4.95
 -11 -13   4   -0.00    5.81
  11  13  -5    1.09    3.81
 -11 -13   5   -0.00    3.84
 -11 -13   5   -0.00    7.19
  11  13  -6    1.77    5.57
 -11 -13   6   -0.00    5.52
 -11 -13   6   -0.00    6.82
  11  13  -7    3.95    6.70
 -11 -13   7   16.43    8.07
  11  13  -8   12.64    8.58
  11 -14  -1   -0.00    5.58
  11  14  -1    3.42    7.15
 -11 -14   1   -0.00    4.12
 -11 -14   1   -0.00    5.08
  11 -14  -2    0.00    6.13
  11  14  -2    0.00    6.31
 -11 -14   2   -0.00    5.32
 -11 -14   3   -0.00    7.04
 -11 -14   4    6.51    8.94
 -11 -14   5    3.24    6.58
 -11 -15   5    5.29    9.40
 -10   0   1    0.86    4.39
  10   0  -1   -0.00    5.37
 -10   0   2   38.79   12.16
  10   0  -2   25.15    8.96
 -10   0   3   -0.00    5.24
  10   0  -3    1.33    4.20
  10   0  -3   -0.00    5.08
 -10   0   4  124.82   25.49
  10   0  -4  132.77   23.20
  10   0  -4  147.75   25.95
 -10   0   5    4.98    6.15
  10   0  -5   -0.00    4.07
  10   0  -5    0.41    5.21
 -10   0   6   23.05   10.11
  10   0  -6   30.82    8.92
  10   0  -6   22.09    9.79
 -10   0   7   -0.00    4.63
  10   0  -7   -0.00    4.32
  10   0  -8   20.55    7.67
  10   0  -9    0.18    2.81
  10   0 -10  146.42   24.73
  10   0 -11    2.49    3.99
  10   0 -12    1.61    3.88
  10   0 -13    2.45    3.96
  10   0 -14   16.15    7.62
  10   0 -15    4.23    5.03
  10   0 -16   44.35   11.88
  10   0 -17    3.93    4.72
  10   0 -18   40.57   11.42
  10   0 -19   -0.00    4.47
  10   0 -20   47.46   12.90
  10   0 -21   -0.00    4.02
  10   0 -22    0.00    4.47
  10   0 -23    0.00    4.67
  10   0 -24   10.40    7.29
  10   0 -25    3.27    4.67
  10   0 -26   32.44   11.33
 -10   1   1    0.52    3.41
  10  -1  -1    0.56    4.47
  10   1  -1    0.02    3.11
 -10  -1   1    0.98    6.04
 -10   1   2  132.33   27.43
  10  -1  -2  191.18   27.89
  10  -1  -2  156.69   27.65
  10   1  -2  132.27   24.92
 -10  -1   2  180.58   30.28
 -10   1   3   18.39    9.19
  10  -1  -3   27.94    9.09
  10  -1  -3   15.32    8.77
  10   1  -3   20.30    8.03
 -10  -1   3   20.50    9.87
 -10   1   4    2.99    5.48
  10  -1  -4    5.08    5.16
  10  -1  -4   -0.00    4.85
  10   1  -4    1.73    4.04
 -10  -1   4    8.34    6.70
 -10   1   5   19.29    9.34
  10  -1  -5    8.74    6.81
  10  -1  -5   13.02    8.12
  10   1  -5    7.39    6.13
  10   1  -5    2.91    5.40
 -10  -1   5   23.63    9.47
  10  -1  -6  115.75   19.20
  10   1  -6   91.04   17.79
 -10  -1   6   69.62   18.74
  10  -1  -7    0.00    4.37
  10   1  -7    2.74    3.91
  10   1  -7    9.75    6.38
 -10  -1   7    9.62    6.74
  10  -1  -8   50.51   12.50
  10   1  -8   59.73   13.78
 -10  -1   8   55.16   15.50
  10  -1  -9   10.14    5.80
  10   1  -9    0.86    2.74
  10  -1 -10   -0.00    3.49
  10   1 -10   -0.00    4.02
  10  -1 -11   20.21    7.90
  10   1 -11    4.02    4.70
  10  -1 -12   80.14   17.02
  10   1 -12   91.72   17.74
  10  -1 -13    3.69    5.11
  10   1 -13   -0.00    4.68
  10  -1 -14   11.81    7.01
  10   1 -14   18.88    7.68
  10  -1 -15   -0.00    2.94
  10   1 -15   -0.00    3.22
  10  -1 -16   42.83   11.27
  10   1 -16   40.77   11.34
  10  -1 -17    0.00    3.36
  10   1 -17    0.37    3.59
  10  -1 -18   28.64    9.71
  10   1 -18   33.75   10.48
  10  -1 -19    2.47    4.17
  10   1 -19    5.15    5.58
  10  -1 -20    2.39    3.61
  10   1 -20    1.75    4.50
  10  -1 -21   -0.00    3.84
  10   1 -21    0.00    3.89
  10  -1 -22   74.00   15.93
  10   1 -22   62.44   15.87
  10  -1 -23   -0.00    3.16
  10   1 -23   -0.00    4.22
  10  -1 -24    8.14    6.47
  10   1 -24   -0.00    3.18
  10   1 -25    0.58    3.64
  10   1 -26    7.13    5.35
  10   1 -27   -0.00    4.49
 -10   2   1    0.00    4.65
  10  -2  -1    3.99    4.85
  10  -2  -1   12.74    7.06
  10   2  -1    8.49    5.24
 -10  -2   1    4.94    5.54
 -10   2   2    0.00    5.26
  10  -2  -2    2.52    5.92
  10  -2  -2   -0.00    4.90
  10   2  -2    1.53    4.09
 -10  -2   2    3.09    5.06
 -10   2   3   -0.00    4.75
  10  -2  -3    0.00    5.27
  10  -2  -3    2.30    4.74
  10   2  -3   -0.00    3.32
 -10  -2   3    2.12    6.44
 -10   2   4  133.13   27.66
  10  -2  -4  184.61   27.67
  10   2  -4  169.88   26.83
 -10  -2   4  139.71   28.50
  10  -2  -5   34.22   10.66
  10   2  -5   46.46   11.87
 -10  -2   5   48.43   14.07
  10  -2  -6   35.15   10.35
  10   2  -6   39.72   10.74
 -10  -2   6   26.47   12.23
  10  -2  -7    7.22    5.90
  10   2  -7   11.15    6.29
 -10  -2   7    8.56    7.47
  10  -2  -8   28.82    8.55
  10   2  -8   15.76    7.22
  10   2  -8   31.95   10.84
 -10  -2   8    9.73    7.78
  10  -2  -9   10.34    5.69
  10   2  -9   12.26    6.93
  10  -2 -10   70.73   17.05
  10   2 -10  176.85   23.39
  10  -2 -11    9.27    6.07
  10   2 -11   14.25    7.01
  10  -2 -12    1.94    4.20
  10   2 -12    2.62    4.31
  10  -2 -13    3.02    3.88
  10   2 -13    2.01    5.11
  10  -2 -14   40.80   10.54
  10   2 -14   20.96    8.76
  10  -2 -15   18.42    7.13
  10   2 -15   28.32    8.98
  10  -2 -16    9.50    5.49
  10   2 -16    7.53    6.33
  10  -2 -17    1.26    2.89
  10   2 -17   -0.00    3.97
  10  -2 -18    4.14    3.95
  10   2 -18   14.18    7.36
  10  -2 -19    5.14    4.78
  10   2 -19    2.48    5.58
  10  -2 -20   42.84   11.94
  10   2 -20   67.26   15.43
  10  -2 -21    6.61    5.04
  10   2 -21   10.14    6.47
  10  -2 -22    0.00    3.96
  10   2 -22    0.00    4.51
  10  -2 -23    4.78    4.60
  10   2 -23   -0.00    3.93
  10   2 -24   24.31   10.95
  10   2 -25    0.00    5.04
  10   2 -26   26.09   10.39
  10   2 -27   -0.00    4.93
  10   2 -28   11.63    7.93
 -10  -2  28    1.65    4.45
 -10   3   1   17.38    9.55
  10  -3  -1    8.67    7.33
  10  -3  -1    5.69    5.70
  10   3  -1   11.53    6.83
 -10  -3   1   10.63    7.25
  10  -3  -2   73.00   17.93
  10   3  -2  105.29   18.93
 -10  -3   2  103.80   21.87
  10  -3  -3   61.06   14.45
  10   3  -3   45.11   12.55
 -10  -3   3   57.67   15.88
  10  -3  -4   -0.00    4.21
  10   3  -4   -0.00    3.82
 -10  -3   4    0.00    5.11
  10  -3  -5    5.65    6.08
  10   3  -5    8.87    5.54
 -10  -3   5    1.33    5.42
  10  -3  -6   29.93    9.47
  10   3  -6   27.77    9.41
 -10  -3   6   14.02    9.00
  10  -3  -7   23.06    8.41
  10   3  -7   19.16    8.28
 -10  -3   7    6.23    7.44
  10  -3  -8   59.72   14.08
  10   3  -8   71.75   15.48
 -10  -3   8   65.57   17.16
  10  -3  -9    2.76    3.93
  10   3  -9   12.60    7.17
 -10  -3   9   21.99   10.67
  10  -3 -10   -0.00    3.36
  10   3 -10   -0.00    3.77
  10  -3 -11   20.21    7.33
  10   3 -11   11.58    6.18
  10  -3 -12   38.08   10.42
  10   3 -12   41.39   12.11
  10  -3 -13    1.09    3.69
  10   3 -13    1.78    4.45
  10  -3 -14   -0.00    2.80
  10   3 -14    4.37    4.94
  10  -3 -15    4.34    4.56
  10   3 -15    0.00    4.26
  10  -3 -16   15.24    6.95
  10   3 -16   29.96   10.34
  10  -3 -17   37.03    9.87
  10   3 -17   23.90    9.70
  10  -3 -18   24.87    8.48
  10   3 -18   27.39   10.65
  10  -3 -19    1.26    3.94
  10   3 -19    5.36    6.15
  10  -3 -20   -0.00    2.91
  10   3 -20   -0.00    4.54
  10  -3 -21   17.99    7.19
  10   3 -21   16.14    8.31
  10   3 -22   24.22   10.15
  10   3 -23    3.35    5.50
  10   3 -24    3.69    6.33
  10   3 -25    1.74    5.09
  10   3 -26    6.08    6.47
  10   3 -27   16.29    9.50
 -10  -3  27   10.23    7.50
  10   3 -28   13.65    7.94
 -10  -3  28   13.19    7.43
 -10  -3  29    1.78    3.97
  10  -4  -1    5.53    6.77
  10   4  -1    8.62    5.61
 -10  -4   1   11.74    8.19
  10  -4  -2    3.46    5.92
  10   4  -2   -0.00    3.93
 -10  -4   2    0.80    5.56
  10  -4  -3   13.44    8.05
  10   4  -3   18.60    7.43
 -10  -4   3   14.19    8.80
  10  -4  -4   98.33   19.54
  10   4  -4  101.19   18.81
 -10  -4   4   72.15   19.46
  10  -4  -5   36.26   10.75
  10   4  -5   42.24   11.45
 -10  -4   5   20.84   10.74
  10  -4  -6   49.93   13.15
  10   4  -6   57.00   14.04
 -10  -4   6   48.30   14.83
  10  -4  -7   -0.00    3.91
  10   4  -7    0.80    3.98
 -10  -4   7    2.42    5.33
  10  -4  -8   90.96   16.54
  10   4  -8   81.45   16.60
 -10  -4   8   41.02   15.75
  10  -4  -9    9.16    6.23
  10   4  -9   10.25    6.36
 -10  -4   9   17.97   10.12
  10  -4 -10   27.80    9.22
  10   4 -10   29.88    9.75
  10  -4 -11   -0.00    4.17
  10   4 -11    7.93    6.08
  10  -4 -12   -0.00    4.34
  10   4 -12   -0.00    3.87
  10  -4 -13    0.28    3.56
  10   4 -13   -0.00    3.91
  10  -4 -14   22.55    8.15
  10   4 -14   38.05   10.96
  10  -4 -15   21.88    7.76
  10   4 -15    8.18    7.06
  10  -4 -16   20.46    7.25
  10   4 -16   14.42    7.46
  10  -4 -17    1.83    4.26
  10   4 -17    6.81    5.60
  10  -4 -18   -0.00    2.91
  10   4 -18   -0.00    6.16
  10  -4 -19   17.43    6.80
  10   4 -19   12.10    7.86
  10  -4 -20   35.39   10.20
  10   4 -20   36.21   11.72
  10   4 -21   32.37   11.90
  10   4 -22   -0.00    4.40
  10   4 -23   11.21    7.86
  10   4 -24   26.73   10.96
  10   4 -25    6.18    6.47
 -10  -4  25    6.98    6.73
  10   4 -26    5.81    6.35
 -10  -4  26   12.16    6.55
  10   4 -27    1.42    4.62
 -10  -4  27    0.87    3.12
 -10  -4  28    2.11    5.20
 -10  -4  29   14.03    7.29
 -10  -4  30   -0.00    4.88
  10  -5  -1   66.87   17.03
  10   5  -1   46.82   12.80
  10  -5  -2  218.50   34.58
  10   5  -2  191.44   32.16
  10  -5  -3   11.17    7.98
  10   5  -3   27.63    9.50
  10  -5  -4    1.06    4.66
  10   5  -4    3.32    4.14
 -10  -5   4    3.01    5.68
  10  -5  -5    5.74    6.22
  10   5  -5    8.64    5.55
 -10  -5   5    3.69    5.23
  10  -5  -6    3.11    4.83
  10   5  -6   35.43   10.36
 -10  -5   6   31.41   12.28
  10  -5  -7   49.38   13.39
  10   5  -7   57.71   14.44
 -10  -5   7   51.80   16.06
  10  -5  -8   22.18    8.56
  10   5  -8   35.74   11.16
 -10  -5   8   26.87   10.76
  10  -5  -9    1.14    4.15
  10   5  -9    0.48    4.10
 -10  -5   9    7.15    7.64
  10  -5 -10   -0.00    4.39
  10   5 -10    1.06    3.84
  10  -5 -11   25.84    8.55
  10   5 -11    2.83    5.18
  10  -5 -12   26.26    8.54
  10   5 -12   23.23    9.50
  10  -5 -13   21.94    7.63
  10   5 -13    9.18    7.57
  10  -5 -14    0.39    3.12
  10   5 -14    3.69    6.31
  10  -5 -15    7.83    5.19
  10   5 -15    7.85    6.17
  10  -5 -16    8.64    5.16
  10   5 -16    9.65    7.22
  10  -5 -17   24.87    8.39
  10   5 -17   25.28   10.84
  10  -5 -18   13.17    6.21
  10   5 -18   12.75    7.84
  10   5 -19    4.34    5.00
  10   5 -20    3.69    5.94
  10   5 -21   22.98   10.26
  10   5 -22   15.99    9.05
  10   5 -23    3.88    6.55
  10   5 -24    3.65    6.62
 -10  -5  24    1.00    3.69
  10   5 -25   -0.00    4.62
 -10  -5  25   -0.00    4.46
 -10  -5  26   -0.00    4.97
 -10  -5  27   16.63    8.33
 -10  -5  28   10.43    7.48
 -10  -5  29   -0.00    4.41
 -10  -5  30    1.67    4.35
 -10  -5  31    1.15    4.56
  10  -6  -1   -0.00    5.39
  10   6  -1    5.69    5.19
 -10  -6   1   -0.00    6.30
  10  -6  -2   11.48    7.46
  10   6  -2    4.18    4.85
 -10  -6   2    7.81    7.27
  10  -6  -3   15.75    8.63
  10   6  -3   13.58    6.91
  10  -6  -4   10.85    7.86
  10   6  -4   24.87    9.13
  10  -6  -5   12.27    8.71
  10   6  -5   32.01   10.51
  10  -6  -6   26.57   10.61
  10   6  -6   34.08   10.78
  10  -6  -7    6.06    5.45
  10   6  -7    0.45    3.45
 -10  -6   7    3.02    5.36
  10  -6  -8    0.00    3.76
  10   6  -8    0.00    4.93
 -10  -6   8    6.46    6.33
  10  -6  -9   47.14   12.72
  10   6  -9   62.30   14.84
 -10  -6   9   48.15   15.26
  10  -6 -10   45.65   11.52
  10   6 -10   24.83    9.93
 -10  -6  10   17.67    9.84
  10  -6 -11   13.92    7.03
  10   6 -11    2.14    5.56
  10  -6 -12    8.52    5.33
  10   6 -12    3.44    4.94
  10  -6 -13   22.44    8.03
  10   6 -13   12.32    7.23
  10  -6 -14    9.25    5.57
  10   6 -14   16.78    8.43
  10  -6 -15   21.19    7.71
  10   6 -15   19.35    9.53
  10  -6 -16    5.98    4.82
  10   6 -16    5.58    7.00
  10  -6 -17    0.00    3.34
  10   6 -17    4.39    5.84
  10   6 -18   14.92    9.33
  10   6 -19   14.48    8.51
  10   6 -20   16.71    8.93
  10   6 -21    0.00    5.24
  10   6 -22   -0.00    4.76
 -10  -6  22   -0.00    4.85
  10   6 -23    3.56    6.73
 -10  -6  23    0.89    4.57
  10   6 -24   -0.00    5.02
 -10  -6  24    1.90    5.66
 -10  -6  25    6.62    6.02
 -10  -6  26    3.30    5.38
 -10  -6  27   -4.95    6.30
 -10  -6  28    0.11    4.24
 -10  -6  29    5.93    5.50
 -10  -6  30   -0.00    5.34
 -10  -6  31    8.66    6.82
 -10  -6  32   -0.00    4.12
  10  -7  -1   97.58   18.63
  10   7  -1   74.19   15.27
 -10  -7   1   16.77   10.67
  10  -7  -2    0.00    5.07
  10   7  -2    6.86    6.03
 -10  -7   2    3.71    5.91
  10  -7  -3   24.92    9.73
  10   7  -3   15.23    7.80
 -10  -7   3    6.09    6.61
  10  -7  -4   -0.00    4.91
  10   7  -4    0.00    7.14
 -10  -7   4    5.24    7.17
  10  -7  -5   68.01   15.07
  10   7  -5   39.01   12.17
 -10  -7   5   21.35   10.72
  10  -7  -6    3.35    5.29
  10   7  -6    8.32    5.55
 -10  -7   6   -0.00    4.25
  10  -7  -7   37.35   11.43
  10   7  -7   21.86   10.33
  10  -7  -8   20.26    9.48
  10   7  -8   11.75    7.40
  10  -7  -9    5.79    5.98
  10   7  -9   -0.00    6.23
  10  -7 -10    1.22    4.56
  10   7 -10    2.21    4.44
  10  -7 -11    9.67    6.52
  10   7 -11   17.55    9.41
  10  -7 -12    4.06    5.44
  10   7 -12   14.47    8.75
  10  -7 -13   39.35   11.12
  10   7 -13   27.43   11.64
  10  -7 -14    0.30    3.53
  10   7 -14   -0.00    4.30
  10  -7 -15    2.92    3.85
  10   7 -15    0.90    5.95
  10   7 -16    4.43    6.76
  10   7 -17    6.71    7.70
  10   7 -18    0.74    6.29
  10   7 -19   12.22    8.59
  10   7 -20   -0.00    4.19
 -10  -7  20   -0.00    5.86
  10   7 -21   -0.00    5.60
 -10  -7  21    5.66    6.66
  10   7 -22    4.66    6.86
 -10  -7  22    5.36    6.19
 -10  -7  23   22.51    9.84
 -10  -7  24   -0.00    5.16
 -10  -7  25    3.11    4.68
 -10  -7  26   -0.00    3.78
 -10  -7  27   10.89    7.57
 -10  -7  28    0.11    5.03
  10   7 -29    7.37    5.96
 -10  -7  29    4.24    5.37
  10   7 -30   -0.00    5.57
 -10  -7  30    0.00    4.33
  10   7 -31   -0.00    4.85
 -10  -7  31    0.00    4.23
 -10  -7  32    5.20    5.55
 -10  -7  33    0.49    5.66
  10  -8  -1    8.88    7.69
  10   8  -1    1.36    4.55
 -10  -8   1    0.00    5.81
  10  -8  -2    7.16    6.11
  10   8  -2   -0.00    4.01
 -10  -8   2   -0.00    5.52
  10  -8  -3   27.31   10.39
  10   8  -3   28.35   10.85
 -10  -8   3   12.36    8.54
  10  -8  -4   19.73    9.47
  10   8  -4   28.92   10.91
 -10  -8   4   18.45   10.34
  10  -8  -5   52.46   13.68
  10   8  -5   35.28   11.59
 -10  -8   5   30.55   13.31
  10  -8  -6    4.98    6.50
  10   8  -6   -0.00    5.47
 -10  -8   6    0.09    6.17
  10  -8  -7   -0.00    3.68
  10   8  -7    0.00    5.71
 -10  -8   7    6.50    7.36
  10  -8  -8   11.43    6.36
  10   8  -8   -0.00    5.06
 -10  -8   8   -0.00    6.49
  10  -8  -9    9.45    6.71
  10   8  -9    6.16    7.65
 -10  -8   9   14.17    9.99
  10  -8 -10    2.78    5.93
  10   8 -10   13.75    8.11
 -10  -8  10    3.45    6.25
  10  -8 -11   29.93   10.42
  10   8 -11   23.24    9.69
  10  -8 -12    4.86    5.66
  10   8 -12    3.02    5.00
  10  -8 -13   -0.00    3.98
  10   8 -13    6.92    7.86
  10   8 -14    0.00    6.28
  10   8 -15   19.22   10.03
  10   8 -16   -0.00    6.01
  10   8 -17   -0.00    5.40
  10   8 -18   11.57    7.54
 -10  -8  18    0.49    4.41
  10   8 -19   10.18    8.72
 -10  -8  19   29.24   10.38
  10   8 -20   -0.00    5.57
 -10  -8  20    1.83    4.85
 -10  -8  21    8.89    6.28
 -10  -8  22    0.62    4.86
 -10  -8  23   13.17    7.09
 -10  -8  24   -0.00    4.11
 -10  -8  25   17.24    8.57
 -10  -8  26    0.08    4.28
  10   8 -27   -0.00    4.83
 -10  -8  27    3.72    5.44
  10   8 -28   -0.00    6.55
 -10  -8  28   -0.00    4.77
  10   8 -29    6.64    6.40
 -10  -8  29    7.84    6.25
  10   8 -30    0.00    4.86
 -10  -8  30    1.46    4.17
  10  -9  -1   45.31   12.90
  10   9  -1   22.59   10.12
 -10  -9   1   22.01   11.64
  10  -9  -2   -0.00    5.12
  10   9  -2    1.05    5.03
 -10  -9   2   -0.00    5.22
  10  -9  -3   42.04   13.03
  10   9  -3   30.12   11.00
 -10  -9   3   15.75    9.11
  10  -9  -4   -0.00    4.86
  10   9  -4    5.06    5.94
 -10  -9   4   -0.00    5.95
  10  -9  -5    6.19    6.51
  10   9  -5    3.26    4.39
 -10  -9   5   -0.00    4.60
  10  -9  -6    0.00    5.20
  10   9  -6    2.19    5.81
 -10  -9   6    3.16    6.96
  10  -9  -7   43.19   12.99
  10   9  -7   48.19   14.66
 -10  -9   7   26.31   12.31
  10  -9  -8   -0.00    5.06
  10   9  -8    8.81    6.69
 -10  -9   8   -0.00    4.87
  10  -9  -9    0.00    5.91
  10   9  -9    4.64    6.85
 -10  -9   9    5.42    7.20
  10  -9 -10    2.23    4.89
  10   9 -10    1.97    4.71
  10  -9 -11   16.96    8.04
  10   9 -11    0.00    6.87
  10  -9 -12    1.47    4.79
  10   9 -12   -0.00    6.95
  10   9 -13   15.63    9.23
  10   9 -14   -0.00    6.31
  10   9 -15    7.24    8.39
  10   9 -16   -0.00    5.77
 -10  -9  16   -0.00    4.60
  10   9 -17   36.60   12.72
 -10  -9  17   22.08   10.02
  10   9 -18    6.53    6.88
 -10  -9  18   -0.00    5.01
 -10  -9  19    1.60    4.83
 -10  -9  20    6.09    6.67
 -10  -9  21    5.17    5.83
 -10  -9  22    6.61    5.88
  10   9 -23   13.42    9.03
 -10  -9  23   15.58    8.19
  10   9 -24   -0.00    4.83
 -10  -9  24    8.22    6.15
  10   9 -25    4.75    5.27
 -10  -9  25    6.18    6.68
  10   9 -26   -0.00    4.80
 -10  -9  26    3.93    5.74
  10   9 -27    4.02    7.16
 -10  -9  27    7.18    6.45
  10   9 -28    1.68    5.60
  10   9 -29    0.00    5.14
  10   9 -30    4.30    6.01
  10 -10  -1   16.41    8.66
  10  10  -1    0.00    6.29
 -10 -10   1   13.34    8.96
  10 -10  -2    2.23    5.20
  10  10  -2    8.69    7.61
 -10 -10   2   -0.00    5.39
  10 -10  -3   18.32    9.08
  10  10  -3   16.66    9.09
 -10 -10   3   11.27    8.55
  10 -10  -4    7.68    7.00
  10  10  -4    0.00    6.31
 -10 -10   4    0.00    4.71
  10 -10  -5   61.02   15.15
  10  10  -5   34.18   12.57
 -10 -10   5   28.02   12.50
  10 -10  -6   -0.00    4.15
  10  10  -6    2.15    5.19
 -10 -10   6   -0.00    7.38
  10 -10  -7    7.31    6.19
  10  10  -7   -0.00    3.89
 -10 -10   7    1.28    6.86
  10 -10  -8   -0.00    5.27
  10  10  -8   -0.00    7.22
 -10 -10   8    1.43    6.01
  10 -10  -9   30.50   10.40
  10  10  -9   24.37   10.81
 -10 -10   9    8.41    7.93
  10 -10 -10    3.89    6.62
  10  10 -10   -0.00    5.66
  10  10 -11   24.57   11.35
  10  10 -12    5.04    6.37
  10  10 -13   11.55    8.19
 -10 -10  13    6.57    5.85
  10  10 -14    2.60    5.90
 -10 -10  14    7.17    6.00
  10  10 -15   13.16    9.43
 -10 -10  15   18.03    8.79
  10  10 -16   -0.00    4.66
 -10 -10  16    0.94    5.10
 -10 -10  17   -0.00    6.26
 -10 -10  18   -0.00    5.30
 -10 -10  19    9.05    6.67
 -10 -10  20   -0.00    4.23
 -10 -10  21    5.12    5.90
 -10 -10  22    3.37    4.84
 -10 -10  23    0.00    6.30
 -10 -10  24    0.86    4.76
  10 -11  -1    5.96    7.47
  10  11  -1   15.78    8.35
 -10 -11   1    2.89    7.00
  10 -11  -2    5.47    6.78
  10  11  -2    0.00    6.12
 -10 -11   2    2.70    6.72
  10 -11  -3   17.37    9.21
  10  11  -3   25.94   10.49
 -10 -11   3    2.22    6.86
  10 -11  -4    0.48    5.36
  10  11  -4    1.74    4.95
 -10 -11   4   -0.00    5.50
  10 -11  -5    7.31    6.99
  10  11  -5    0.00    5.66
 -10 -11   5    1.62    6.20
  10 -11  -6   -0.00    5.16
  10  11  -6    2.56    5.29
 -10 -11   6    0.77    4.86
  10 -11  -7   30.96   12.14
  10  11  -7   31.65   13.38
 -10 -11   7   37.89   13.94
  10 -11  -8    0.00    5.53
  10  11  -8   -0.00    7.13
 -10 -11   8    1.14    7.30
  10  11  -9   -0.00    6.94
 -10 -11   9   -0.00    6.35
  10  11 -10    4.05    5.53
 -10 -11  10    2.35    5.89
  10  11 -11    9.72    8.04
 -10 -11  11   12.26    7.72
  10  11 -12    0.00    5.83
 -10 -11  12    0.00    4.71
  10  11 -13   17.60   10.09
 -10 -11  13    3.15    5.03
 -10 -11  14    3.33    4.55
 -10 -11  15    2.74    5.86
 -10 -11  16    1.88    4.68
 -10 -11  17   22.44   10.68
 -10 -11  18    3.22    5.50
 -10 -11  19    0.00    5.02
 -10 -11  20   -0.00    5.08
 -10 -11  21    1.00    5.83
  10 -12  -1    7.81    6.36
  10  12  -1    5.77    7.00
 -10 -12   1   -0.00    6.27
  10 -12  -2    4.91    5.58
  10  12  -2   -0.00    3.65
 -10 -12   2    2.52    6.88
  10 -12  -3    7.27    7.75
  10  12  -3    7.26    6.60
 -10 -12   3    6.30    7.78
  10 -12  -4   -0.00    5.21
  10  12  -4    0.00    7.52
 -10 -12   4   -0.00    5.51
  10 -12  -5   11.19    8.41
  10  12  -5   12.27    8.92
 -10 -12   5   10.03    9.08
  10 -12  -6   -0.00    5.87
  10  12  -6    0.74    5.12
 -10 -12   6   -0.00    4.66
 -10 -12   6   -0.00    7.10
  10 -12  -7   -0.00    6.14
  10  12  -7   -0.00    4.42
 -10 -12   7   -0.00    5.49
 -10 -12   7   -0.00    4.91
  10  12  -8    4.35    6.17
 -10 -12   8    2.48    4.49
 -10 -12   8   -0.00    5.70
  10  12  -9   21.58   10.26
 -10 -12   9   14.03    8.00
  10  12 -10    3.63    6.37
 -10 -12  10   -0.00    4.20
 -10 -12  11    7.24    6.19
 -10 -12  12   -0.00    4.61
 -10 -12  13    2.00    4.64
 -10 -12  14    0.00    4.64
 -10 -12  15    3.25    5.60
 -10 -12  16    0.00    5.49
 -10 -12  17    0.00    3.78
  10 -13  -1   10.60    7.70
  10  13  -1   11.47    7.62
 -10 -13   1    1.69    5.40
 -10 -13   1   -0.00    5.19
  10 -13  -2    0.60    5.21
  10  13  -2    1.19    6.99
 -10 -13   2    0.82    3.79
 -10 -13   2   -0.00    5.41
  10 -13  -3   11.44    7.51
  10  13  -3   -0.00    5.16
 -10 -13   3    1.53    5.30
 -10 -13   3   -0.00    6.03
  10 -13  -4   -0.00    4.51
  10  13  -4   -0.00    3.74
 -10 -13   4   -0.00    3.62
 -10 -13   4   -0.00    8.00
  10 -13  -5   17.75    8.81
  10  13  -5    3.72    6.15
 -10 -13   5    7.90    6.35
 -10 -13   5   -0.00    5.25
  10  13  -6    2.73    7.02
 -10 -13   6    1.30    5.48
 -10 -13   6   -0.00    5.23
 -10 -13   7   12.70    7.25
 -10 -13   7   -0.00    6.52
 -10 -13   8    1.26    4.65
 -10 -13   8   -0.00    4.09
 -10 -13   9    0.00    5.95
 -10 -13  10    0.81    5.49
 -10 -13  11   13.44    8.17
 -10 -13  12    9.75    8.79
 -10 -13  13    8.79    6.32
  10 -14  -1    0.00    5.13
  10  14  -1   -0.00    5.74
 -10 -14   1   -0.00    4.28
 -10 -14   1   -0.00    5.33
  10 -14  -2    4.55    6.48
 -10 -14   2    0.00    4.99
 -10 -14   2    2.74    7.30
  10 -14  -3    0.00    5.47
 -10 -14   3    3.97    5.24
 -10 -14   3    2.06    7.07
 -10 -14   4   -0.00    3.92
 -10 -14   4    2.59    6.81
 -10 -14   5    6.25    5.78
 -10 -14   5    4.06    6.84
 -10 -14   6   -0.00    3.62
 -10 -14   6    1.55    6.79
 -10 -14   7   -0.00    3.89
 -10 -14   7   -0.00    5.64
 -10 -14   8   12.70    7.00
  10 -15  -1    3.17    5.66
 -10 -15   1    9.30    6.52
 -10 -15   1   -0.00    6.09
 -10 -15   2    2.51    5.05
 -10 -15   2    3.75    6.77
 -10 -15   3   -0.00    4.98
 -10 -15   3    2.28    6.61
 -10 -15   4    4.23    6.05
 -10 -15   5   -0.00    8.53
 -10 -15   6    4.53    8.33
 -10 -15   7   24.81   12.71
  -9   0   1    6.56    5.79
   9   0  -1   10.09    6.17
  -9   0   2   -0.00    3.98
   9   0  -2   -0.00    5.20
  -9   0   3  123.05   24.32
   9   0  -3  143.96   24.67
  -9   0   4   -0.00    3.25
   9   0  -4   -0.00    3.82
  -9   0   5   35.42   11.38
   9   0  -5   35.96   11.15
  -9   0   6   -0.00    3.58
   9   0  -6    1.01    4.00
  -9   0   7  144.69   25.83
   9   0  -7  127.79   24.39
  -9   0   8    1.03    4.79
   9   0  -8   -0.00    3.76
  -9   0   9   70.78   17.61
   9   0  -9   86.21   18.13
  -9   0  10   -0.00    5.41
   9   0 -10    2.94    5.03
   9   0 -15   33.12    9.92
   9   0 -16   -0.00    3.60
   9   0 -17   13.21    6.34
   9   0 -18   -0.00    3.88
   9   0 -19   72.97   15.96
   9   0 -20   -0.00    3.56
   9   0 -21    7.42    5.88
   9   0 -22    2.46    5.80
   9   0 -23   36.45   11.57
   9   0 -24    2.16    4.92
   9   0 -25   41.43   12.08
   9   0 -26    1.83    5.16
  -9   1   1  378.33   55.28
   9  -1  -1  455.69   55.70
   9   1  -1  326.45   52.80
  -9  -1   1  383.76   55.31
  -9   1   2   22.53    8.91
   9  -1  -2    1.73    4.27
   9   1  -2    6.28    5.47
  -9  -1   2   10.72    6.80
  -9   1   3    1.30    4.65
   9  -1  -3    0.00    3.83
   9   1  -3    0.00    4.05
  -9  -1   3    4.07    4.94
  -9   1   4   54.18   14.25
   9  -1  -4   96.38   17.21
   9   1  -4   39.70   12.56
  -9  -1   4   54.33   14.56
  -9   1   5  115.24   23.01
   9  -1  -5  133.52   23.44
   9   1  -5  105.96   21.93
  -9  -1   5  130.06   24.03
  -9   1   6    0.00    3.50
   9  -1  -6    6.08    5.49
   9   1  -6    1.16    4.23
  -9  -1   6    3.09    5.39
  -9   1   7   40.82   12.74
   9  -1  -7   36.30   11.51
   9   1  -7   65.65   14.51
  -9  -1   7   47.72   13.83
  -9   1   8    0.00    4.94
   9  -1  -8    4.79    5.49
   9   1  -8    6.09    5.11
  -9  -1   8   -0.00    5.73
  -9   1   9   18.70    8.98
   9  -1  -9   28.58    9.76
   9   1  -9   20.29    7.32
   9   1  -9    3.66    5.79
  -9  -1   9   14.78    8.09
   9   1 -10   -0.00    2.76
   9   1 -10    4.01    6.19
  -9  -1  10    0.00    6.27
   9   1 -11  102.24   20.70
  -9  -1  11  190.49   28.03
   9   1 -12    1.90    4.69
   9   1 -13    0.81    3.89
   9   1 -14    0.04    3.27
   9   1 -15   68.30   14.99
   9   1 -16   25.22    8.92
   9   1 -17   58.53   14.22
   9   1 -18    3.27    5.08
   9   1 -19   13.25    7.12
   9  -1 -20    0.00    4.12
   9   1 -20    0.00    4.20
   9  -1 -21   89.39   17.55
   9   1 -21   79.73   18.21
   9  -1 -22    5.43    5.00
   9   1 -22    0.88    5.07
   9  -1 -23   17.57    7.85
   9   1 -23    6.65    6.17
   9  -1 -24   -0.00    4.26
   9   1 -24    0.63    4.54
   9  -1 -25    5.20    5.84
   9   1 -25    1.45    4.84
   9   1 -26    6.13    6.23
   9   1 -27   15.07    7.61
  -9  -1  27   23.62    8.55
  -9   2   1   58.91   14.31
   9  -2  -1   44.67   12.34
   9   2  -1   38.28   11.12
  -9  -2   1   47.09   13.19
  -9   2   2    0.00    4.65
   9  -2  -2    2.02    5.09
   9   2  -2    9.68    5.18
  -9  -2   2    3.57    5.23
  -9   2   3  115.86   24.37
   9  -2  -3  181.47   26.65
   9   2  -3  135.11   22.94
   9   2  -3  132.23   24.50
  -9  -2   3  128.21   25.21
  -9   2   4    7.51    5.95
   9  -2  -4    5.36    5.32
   9   2  -4    0.00    3.02
   9   2  -4    6.48    5.55
  -9  -2   4    2.56    5.51
  -9   2   5   23.55    9.44
   9  -2  -5   30.01    9.78
   9   2  -5   11.45    6.29
   9   2  -5   24.64    8.99
  -9  -2   5   21.62    9.64
  -9   2   6    1.74    4.92
   9  -2  -6    5.24    6.05
   9   2  -6   -0.00    4.13
   9   2  -6   -0.00    3.83
  -9  -2   6   -0.00    4.17
  -9   2   7   41.49   12.30
   9  -2  -7   52.72   13.05
   9   2  -7   67.47   12.84
   9   2  -7   16.98    9.71
  -9  -2   7   60.37   14.59
  -9   2   8   33.94   11.06
   9  -2  -8   43.43   11.62
   9   2  -8   36.84    9.58
   9   2  -8   17.92    9.27
  -9  -2   8   18.40    9.64
   9   2  -9   43.59   11.66
   9   2  -9   51.59   13.86
  -9  -2   9   45.47   13.93
   9   2 -10    5.58    4.86
   9   2 -10   -0.00    4.64
  -9  -2  10    3.35    5.74
   9   2 -11    1.07    3.89
   9   2 -11    1.46    4.60
  -9  -2  11    1.45    4.54
   9   2 -12   18.15    7.48
   9   2 -13   49.17   12.33
   9   2 -14   43.71   12.20
   9   2 -15   31.01    9.69
   9   2 -16    0.18    3.51
   9   2 -17   76.53   16.76
   9   2 -18    1.93    5.01
   9   2 -19  118.45   22.83
   9   2 -20   20.49    8.81
   9   2 -21    9.61    6.90
   9   2 -22   12.34    8.18
   9   2 -23   55.35   14.85
   9   2 -24    1.87    4.65
   9   2 -25    2.97    5.22
   9   2 -26    0.00    4.17
  -9  -2  26   -0.00    3.70
   9   2 -27   -0.00    4.20
  -9  -2  27    4.12    4.95
  -9  -2  28   -0.00    4.82
  -9   3   1  206.20   32.98
   9  -3  -1  222.73   32.08
   9  -3  -1  165.70   30.52
   9   3  -1  177.59   29.31
  -9  -3   1  191.32   32.72
  -9   3   2   43.21   13.19
   9  -3  -2   37.30   11.64
   9   3  -2   60.81   12.39
  -9  -3   2   32.23   11.62
  -9   3   3    0.00    4.87
   9  -3  -3    3.08    5.63
   9   3  -3    0.00    3.09
  -9  -3   3    2.95    6.20
  -9   3   4    4.34    6.20
   9  -3  -4    0.00    4.40
   9   3  -4    2.11    3.21
  -9  -3   4    5.77    6.46
  -9   3   5   60.91   14.31
   9  -3  -5   59.55   14.26
   9   3  -5   41.79   11.41
  -9  -3   5   43.95   13.49
  -9   3   6   50.29   13.26
   9  -3  -6   32.67   11.13
   9   3  -6   51.47   12.16
   9   3  -6   59.67   13.92
  -9  -3   6   36.06   12.83
   9   3  -7    0.53    3.50
   9   3  -7   34.49   10.12
  -9  -3   7   20.36   10.43
   9   3  -8   -0.00    4.30
   9   3  -8    0.00    4.04
  -9  -3   8   -0.00    5.18
   9   3  -9    9.90    6.04
   9   3  -9    7.69    6.07
  -9  -3   9    5.10    6.70
   9   3 -10    6.31    5.17
   9   3 -10    6.51    6.69
  -9  -3  10    2.09    5.78
   9   3 -11  159.52   26.19
   9   3 -11  162.04   27.86
  -9  -3  11  127.76   26.93
   9   3 -12   33.79   10.99
  -9  -3  12   52.93   15.12
   9   3 -13    0.00    4.46
   9   3 -14    0.56    3.79
   9   3 -15   84.51   18.22
   9   3 -16   12.75    6.67
   9   3 -17   68.63   15.96
   9   3 -18    2.21    4.81
   9   3 -19   -0.00    5.10
   9   3 -20    9.18    7.40
   9   3 -21   80.00   18.49
   9   3 -22    0.52    4.58
   9   3 -23    3.82    5.11
   9   3 -24   -0.00    4.80
   9   3 -25    4.97    6.02
  -9  -3  25    6.95    5.61
   9   3 -26   12.28    7.68
  -9  -3  26    1.73    4.16
  -9  -3  27    5.31    4.68
  -9  -3  28    1.52    4.24
  -9  -3  29   -0.00    3.46
  -9   4   1    2.00    4.76
   9  -4  -1    0.00    5.83
   9  -4  -1    4.66    5.30
   9   4  -1    6.84    4.61
  -9  -4   1    3.18    6.24
  -9   4   2   69.29   16.13
   9  -4  -2   53.61   14.66
   9  -4  -2   57.56   14.89
   9   4  -2   59.97   13.34
  -9  -4   2   57.98   15.92
  -9   4   3   56.29   14.77
   9  -4  -3   49.38   13.61
   9   4  -3   50.14   13.04
  -9  -4   3   76.99   17.32
   9   4  -4   66.38   14.63
  -9  -4   4   66.35   17.21
   9   4  -5   75.58   15.95
  -9  -4   5   73.79   18.18
   9   4  -6    0.00    4.39
  -9  -4   6    0.67    5.57
   9   4  -7   59.22   14.48
  -9  -4   7   84.47   18.61
   9   4  -8  116.96   20.54
  -9  -4   8   81.62   20.10
   9   4  -9   47.76   12.54
  -9  -4   9   68.01   16.74
   9   4 -10    3.27    5.03
   9   4 -10    0.19    4.06
  -9  -4  10   -0.00    5.04
   9   4 -11    9.78    6.10
   9   4 -11    7.38    6.85
  -9  -4  11   12.09    9.40
   9   4 -12    6.31    5.91
  -9  -4  12    3.91    6.55
   9   4 -13   42.93   12.50
   9   4 -14   15.43    7.90
   9   4 -15   25.61   10.29
   9   4 -16   -0.00    4.11
   9   4 -17    5.08    6.16
   9   4 -19   72.02   17.36
   9   4 -20    0.00    4.18
   9   4 -21    0.00    5.27
   9   4 -22    0.00    4.11
   9   4 -23   49.34   14.52
   9   4 -24    6.04    6.48
  -9  -4  24   20.69    9.04
   9   4 -25   10.03    7.06
  -9  -4  25    3.18    4.50
  -9  -4  26   -0.00    3.74
  -9  -4  27   -0.00    3.47
  -9  -4  28    8.18    5.79
  -9  -4  29   14.22    8.36
  -9  -4  30    4.59    5.32
  -9  -4  31    3.20    5.01
   9  -5  -1  115.98   21.43
   9   5  -1  122.34   20.59
  -9  -5   1   74.88   19.87
   9  -5  -2   81.58   16.99
   9   5  -2   60.42   14.61
  -9  -5   2   63.97   17.13
   9  -5  -3   14.29    7.87
   9   5  -3   14.50    7.23
  -9  -5   3   13.45    8.19
   9  -5  -4   91.94   18.26
   9   5  -4   57.66   14.78
  -9  -5   4   74.07   18.22
   9   5  -5   40.07   10.82
  -9  -5   5   17.58   10.74
   9   5  -6   43.51   11.79
  -9  -5   6   45.03   13.65
   9   5  -7   20.02    8.36
  -9  -5   7   66.82   16.08
   9   5  -8    2.92    4.72
  -9  -5   8    0.77    5.70
   9   5  -9   -0.00    4.21
  -9  -5   9   -0.00    4.12
   9   5 -10    0.00    5.69
  -9  -5  10   11.33    7.37
   9   5 -11   66.88   15.88
  -9  -5  11   73.38   18.23
   9   5 -12   31.51   10.58
  -9  -5  12   29.85   11.82
   9   5 -13    3.34    4.38
   9   5 -14   21.83    9.35
   9   5 -15   21.30    8.98
   9   5 -16   22.10   10.02
   9  -5 -17   24.16    8.00
   9   5 -17   21.77    9.46
   9  -5 -18    5.55    4.68
   9   5 -18    7.41    6.30
   9  -5 -19    2.30    3.84
   9   5 -19   -0.00    5.03
   9   5 -20    6.65    6.70
   9   5 -21   34.18   12.06
   9   5 -22   30.66   11.93
  -9  -5  22   46.32   12.45
   9   5 -23    6.48    6.50
  -9  -5  23   12.97    7.40
   9   5 -24   -0.00    5.33
  -9  -5  24   -0.00    3.49
  -9  -5  25    3.65    5.45
  -9  -5  26   30.93   10.86
  -9  -5  27    2.95    5.67
  -9  -5  28    0.00    4.75
  -9  -5  29    1.37    4.00
  -9  -5  30    0.19    3.46
  -9  -5  31    8.73    6.49
   9   5 -32    0.00    3.73
  -9  -5  32    2.04    5.09
   9   5 -33    3.77    5.70
   9  -6  -1   -0.00    5.09
   9   6  -1    0.31    4.85
   9  -6  -2  102.24   21.55
   9   6  -2  118.04   21.38
   9  -6  -3   27.58   10.20
   9   6  -3   24.42    9.12
   9  -6  -4   34.06   10.87
   9   6  -4    6.79    5.89
  -9  -6   4   25.63   11.17
   9  -6  -5   26.39   10.25
   9   6  -5   39.88   11.30
  -9  -6   5   28.20   11.41
   9  -6  -6   26.02    9.79
   9   6  -6    9.32    7.00
  -9  -6   6   19.08    9.18
   9   6  -7   18.92    8.15
  -9  -6   7   23.43   11.40
   9   6  -8   64.37   15.87
  -9  -6   8   59.87   16.69
   9   6  -9    8.35    6.71
  -9  -6   9   13.54    8.72
   9   6 -10    2.04    4.45
  -9  -6  10    2.94    6.22
   9   6 -11    2.50    5.18
  -9  -6  11   -0.00    5.55
   9   6 -12   29.19   10.57
  -9  -6  12   20.30   10.42
   9   6 -13    9.92    7.41
   9   6 -14   33.77   11.79
   9   6 -15    6.76    6.62
   9   6 -16    3.76    7.50
   9  -6 -17    8.78    5.03
   9   6 -17   14.01    7.76
   9   6 -18   53.89   15.28
   9   6 -19   10.94    8.42
   9   6 -20    9.57    6.23
  -9  -6  20   15.02    7.44
   9   6 -21    4.32    7.23
  -9  -6  21    2.36    4.79
   9   6 -22    0.13    4.51
  -9  -6  22   -0.00    4.52
  -9  -6  23    6.72    5.99
  -9  -6  24    4.84    5.80
  -9  -6  25   10.28    6.83
  -9  -6  26    4.62    4.11
  -9  -6  27   -0.00    3.78
  -9  -6  28    7.97    6.72
  -9  -6  29   -0.00    4.37
   9   6 -30    0.27    4.44
  -9  -6  30    2.47    5.27
   9   6 -31    5.11    6.13
  -9  -6  31    0.00    5.55
   9   6 -32    0.97    4.67
  -9  -6  32   -0.00    3.77
   9   6 -33    0.00    5.11
  -9  -6  33    1.49    4.70
   9  -7  -1    5.49    5.51
   9   7  -1    5.05    5.34
  -9  -7   1    8.09    7.08
   9  -7  -2   12.77    7.27
   9   7  -2    7.45    6.37
  -9  -7   2    7.00    6.82
   9  -7  -3    0.00    5.12
   9   7  -3    1.04    2.97
   9  -7  -4   10.17    7.95
   9   7  -4   24.03    9.14
   9  -7  -5    6.64    6.52
   9   7  -5   17.34    8.08
   9  -7  -6   84.37   17.73
   9   7  -6   60.94   16.15
   9  -7  -7    4.50    5.33
   9   7  -7    1.01    3.86
   9  -7  -8    0.00    4.34
   9   7  -8    2.25    4.12
  -9  -7   8    2.56    6.76
   9   7  -9    8.05    7.56
  -9  -7   9   13.77    8.22
   9   7 -10   15.44    9.32
  -9  -7  10   13.40    8.74
   9   7 -11    8.98    8.20
  -9  -7  11   11.22    8.72
   9   7 -12   47.43   14.28
  -9  -7  12   44.01   14.64
   9   7 -13    1.79    3.47
   9   7 -14    6.68    6.53
   9   7 -15    0.00    5.04
   9   7 -16   34.50   12.47
   9   7 -17    5.54    7.29
   9   7 -18    0.00    7.00
  -9  -7  18    3.15    4.23
   9   7 -19   -0.00    4.73
  -9  -7  19    1.00    5.42
   9   7 -20   11.98    8.62
  -9  -7  20    0.42    3.65
  -9  -7  21    7.17    6.29
  -9  -7  22   15.09    8.01
  -9  -7  23    1.45    5.40
  -9  -7  24    0.13    3.44
  -9  -7  25    1.25    3.24
  -9  -7  26   17.14    8.05
   9   7 -27   11.74    7.19
  -9  -7  27   11.05    7.21
   9   7 -28    1.34    3.87
  -9  -7  28    0.00    4.11
   9   7 -29    2.56    5.06
  -9  -7  29    3.05    4.84
   9   7 -30    4.01    5.97
  -9  -7  30   -0.00    4.75
   9   7 -31   -0.00    4.81
  -9  -7  31    2.25    5.58
   9   7 -32    0.06    4.81
  -9  -7  32    6.44    6.03
  -9  -7  33   -0.00    3.91
  -9  -7  34   -0.00    5.23
   9  -8  -1   14.84    7.89
   9   8  -1   12.68    7.61
  -9  -8   1   11.91    7.75
   9  -8  -2   35.60   11.25
   9   8  -2   19.14    8.91
  -9  -8   2   25.04   10.61
   9  -8  -3    2.46    5.61
   9   8  -3    4.43    5.08
  -9  -8   3    0.57    5.27
   9  -8  -4   60.44   15.41
   9   8  -4   67.22   15.72
  -9  -8   4   47.26   15.03
   9  -8  -5   -0.00    4.95
   9   8  -5    0.85    5.44
  -9  -8   5    1.66    6.82
   9  -8  -6    0.00    4.56
   9   8  -6   10.81    6.67
  -9  -8   6    1.08    5.99
   9  -8  -7    3.37    4.97
   9   8  -7    1.16    5.58
   9  -8  -8   82.58   17.89
   9   8  -8   77.72   18.73
   9  -8  -9    3.56    6.09
   9   8  -9   16.26    7.97
   9  -8 -10   22.95    9.61
   9   8 -10   29.74   10.74
   9  -8 -11    8.84    6.26
   9   8 -11    4.45    5.37
   9   8 -12   20.81   10.69
   9   8 -13   -0.00    4.70
   9   8 -14   41.20   14.87
   9   8 -15    2.12    4.72
   9   8 -16    1.79    5.06
  -9  -8  16    6.78    6.13
   9   8 -17    3.54    6.54
  -9  -8  17    2.72    4.09
   9   8 -18   32.65   11.75
  -9  -8  18   24.42   10.22
  -9  -8  19    5.53    5.82
  -9  -8  20    6.86    6.51
  -9  -8  21    7.69    5.80
  -9  -8  22   -0.00    4.33
  -9  -8  23   -0.00    4.23
   9   8 -24    6.63    7.19
  -9  -8  24    9.61    6.51
   9   8 -25   10.02    7.00
  -9  -8  25    1.03    4.53
   9   8 -26   11.80    7.79
  -9  -8  26    0.92    5.18
   9   8 -27    2.65    5.00
  -9  -8  27   -0.00    4.81
   9   8 -28    2.14    5.03
  -9  -8  28    5.24    5.50
   9   8 -29    4.31    6.30
  -9  -8  29   -0.00    4.26
   9   8 -30   15.46    9.53
  -9  -8  30    3.36    6.08
   9   8 -31    0.00    4.85
  -9  -8  31   -0.00    4.68
   9   8 -32    0.24    4.73
  -9  -8  32   -0.00    4.04
  -9  -8  33   -0.00    5.03
   9  -9  -1    0.00    4.05
   9   9  -1    9.53    6.79
  -9  -9   1   -0.00    6.22
   9  -9  -2   29.15   10.76
   9   9  -2   42.05   12.36
  -9  -9   2   11.59    9.21
   9  -9  -3    4.45    5.40
   9   9  -3    4.40    6.87
  -9  -9   3    6.73    7.93
   9  -9  -4    1.44    5.11
   9   9  -4   10.59    7.51
  -9  -9   4    6.39    7.49
   9  -9  -5   -0.00    4.77
   9   9  -5    0.00    5.92
  -9  -9   5   -0.00    4.69
   9  -9  -6   57.91   14.72
   9   9  -6   51.56   14.88
  -9  -9   6   38.41   13.66
   9  -9  -7    2.01    4.99
   9   9  -7    0.00    5.06
  -9  -9   7   -0.00    6.15
   9  -9  -8    1.50    5.36
   9   9  -8   -0.00    5.27
  -9  -9   8    5.36    5.67
   9  -9  -9   -0.00    5.38
   9   9  -9    1.34    4.11
  -9  -9   9    0.14    5.36
   9  -9 -10   14.45    7.61
   9   9 -10    5.44    6.96
  -9  -9  10    0.00    6.57
   9  -9 -11   -0.00    4.13
   9   9 -11    0.59    4.49
  -9  -9  11    1.36    5.60
   9  -9 -12   28.89   10.39
   9   9 -12   21.99   11.06
   9   9 -13    4.43    6.67
  -9  -9  13    5.24    6.00
   9   9 -14   -0.00    6.17
  -9  -9  14    0.16    3.82
   9   9 -15    0.00    5.54
  -9  -9  15    3.08    4.87
   9   9 -16   48.96   14.30
  -9  -9  16   24.37   10.01
  -9  -9  17   -0.00    4.80
  -9  -9  18    0.00    5.56
  -9  -9  19    1.37    4.05
   9   9 -20    6.68    6.48
  -9  -9  20    7.19    6.59
   9   9 -21   -0.00    3.89
  -9  -9  21    3.34    5.02
   9   9 -22   15.39    9.02
  -9  -9  22   23.06    9.33
   9   9 -23   -0.00    3.97
  -9  -9  23    5.50    5.35
   9   9 -24    0.00    4.61
  -9  -9  24    0.16    3.80
   9   9 -25   -0.00    4.91
  -9  -9  25    1.29    4.37
   9   9 -26    4.75    6.78
  -9  -9  26    3.15    5.81
   9   9 -27   10.55    7.94
  -9  -9  27    7.43    6.93
   9   9 -28   -0.00    6.09
  -9  -9  28    8.02    6.46
   9   9 -29   -0.00    3.99
  -9  -9  29    2.04    4.69
   9   9 -30    1.78    4.92
  -9  -9  30   -0.00    6.32
   9   9 -31    1.02    5.41
   9 -10  -1    1.64    3.89
   9  10  -1    0.00    4.45
  -9 -10   1    9.98    8.25
   9 -10  -2   18.62    9.26
   9  10  -2   14.08    7.90
  -9 -10   2    7.17    7.17
   9 -10  -3    5.56    6.61
   9  10  -3    4.88    6.06
  -9 -10   3    9.21    7.81
   9 -10  -4   41.57   12.63
   9  10  -4   25.55   11.25
  -9 -10   4   29.46   12.35
   9 -10  -5   -0.00    3.91
   9  10  -5   -0.00    3.91
  -9 -10   5   -0.00    5.96
   9 -10  -6    3.23    5.09
   9  10  -6    4.46    5.19
  -9 -10   6   -0.00    6.11
   9 -10  -7   -0.00    4.59
   9  10  -7    4.44    7.20
  -9 -10   7   -0.00    7.40
   9 -10  -8   25.09    9.64
   9  10  -8   25.97   10.35
  -9 -10   8   14.79   10.26
   9 -10  -9    0.00    5.23
   9  10  -9    3.42    6.77
  -9 -10   9    4.95    7.42
   9 -10 -10    5.63    6.12
   9  10 -10    3.74    5.28
  -9 -10  10    2.39    5.00
   9 -10 -11    2.66    5.37
   9  10 -11    0.00    5.71
  -9 -10  11    7.75    6.76
  -9 -10  11   12.28    8.45
   9  10 -12    1.51    4.99
  -9 -10  12   19.79    8.71
   9  10 -13    3.98    5.02
  -9 -10  13   -0.00    3.73
   9  10 -14   32.00   12.20
  -9 -10  14   28.16   10.09
  -9 -10  15    2.92    4.55
  -9 -10  16    0.00    5.34
  -9 -10  17    3.01    4.75
  -9 -10  18   46.51   13.57
  -9 -10  19   -0.00    4.53
  -9 -10  20   18.86    8.66
  -9 -10  21    0.00    3.64
  -9 -10  22   10.06    7.45
   9  10 -23    4.77    6.63
  -9 -10  23    0.00    5.11
   9  10 -24    4.01    5.69
  -9 -10  24   15.67    8.56
   9  10 -25    0.00    4.70
  -9 -10  25    2.67    6.48
   9  10 -26    0.19    4.57
  -9 -10  26   -0.00    5.43
   9  10 -27    3.11    7.05
  -9 -10  27   -0.00    4.50
   9  10 -28    8.11    7.50
   9  10 -29    3.34    5.85
   9  10 -30   -0.00    4.41
   9  10 -31    0.00    4.54
   9 -11  -1    0.00    4.21
   9  11  -1   -0.00    5.02
  -9 -11   1   -0.00    6.05
   9 -11  -2   35.89   11.65
   9  11  -2   28.83   11.69
  -9 -11   2   16.67   10.25
   9 -11  -3    0.00    5.49
   9  11  -3    1.91    5.32
  -9 -11   3   -0.00    5.33
   9 -11  -4   14.60    8.08
   9  11  -4   14.81    9.45
  -9 -11   4    8.49    8.23
   9 -11  -5    3.67    5.24
   9  11  -5    0.00    4.51
  -9 -11   5    2.23    6.43
   9 -11  -6    6.54    6.36
   9  11  -6   17.54    8.74
  -9 -11   6    4.79    7.70
   9 -11  -7    2.27    4.77
   9  11  -7   -0.00    3.73
  -9 -11   7   -0.00    4.07
  -9 -11   7    0.81    4.59
   9 -11  -8    1.68    4.67
   9  11  -8    0.00    4.56
  -9 -11   8    7.67    7.21
  -9 -11   8   -0.00    6.36
   9 -11  -9    9.83    6.92
   9  11  -9    0.00    4.88
  -9 -11   9    2.68    6.20
  -9 -11   9   -0.00    4.66
   9  11 -10   18.45    9.48
  -9 -11  10   25.18    9.40
  -9 -11  10    2.17    6.74
   9  11 -11   -0.00    5.49
  -9 -11  11   -0.00    5.00
  -9 -11  11    1.47    6.31
  -9 -11  12    9.00    7.31
  -9 -11  13    8.48    6.63
  -9 -11  14    3.79    4.46
  -9 -11  15   -0.00    4.64
  -9 -11  16   33.84   11.31
  -9 -11  17    1.21    5.52
  -9 -11  18    0.95    4.86
  -9 -11  19    4.22    6.27
  -9 -11  20    3.69    6.24
  -9 -11  21    4.98    5.34
  -9 -11  22    4.90    6.76
  -9 -11  23    3.38    5.31
  -9 -11  24    3.30    5.31
   9 -12  -1    5.46    5.96
   9  12  -1    2.98    5.48
  -9 -12   1    0.00    7.52
   9 -12  -2    5.85    5.96
   9  12  -2    1.76    4.79
  -9 -12   2    0.49    5.04
   9 -12  -3   -0.00    3.82
   9  12  -3    1.29    6.11
  -9 -12   3   -0.00    4.03
  -9 -12   3    2.08    6.10
   9 -12  -4   27.43   10.22
   9  12  -4   13.99    8.93
  -9 -12   4   24.52    9.64
  -9 -12   4    4.56    7.77
   9 -12  -5    0.00    4.71
   9  12  -5   19.14    8.89
  -9 -12   5   -0.00    3.37
  -9 -12   5    0.51    6.29
   9 -12  -6   -0.00    4.42
   9  12  -6    0.96    3.84
  -9 -12   6   -0.00    4.71
  -9 -12   6   -0.00    6.38
   9 -12  -7    0.43    3.57
   9  12  -7    1.70    5.17
  -9 -12   7    0.00    4.38
  -9 -12   7   -0.00    4.90
  -9 -12   8   23.00    9.73
  -9 -12   8    8.00    9.07
  -9 -12   9    0.78    5.19
  -9 -12   9   -0.00    5.20
  -9 -12  10    0.00    5.88
  -9 -12  10    8.55    7.82
  -9 -12  11    1.79    5.38
  -9 -12  12    3.50    5.83
  -9 -12  13    1.93    4.68
  -9 -12  14   12.75    8.29
  -9 -12  15    0.00    5.68
  -9 -12  16    1.73    5.39
  -9 -12  17    0.00    5.02
  -9 -12  18    0.81    5.04
  -9 -12  19   -0.00    5.29
  -9 -12  20    2.18    4.96
  -9 -12  21   -0.00    4.90
   9 -13  -1    7.68    6.87
   9  13  -1    5.73    6.36
  -9 -13   1    8.59    6.40
  -9 -13   1    3.35    6.68
   9 -13  -2    1.91    4.73
   9  13  -2    5.52    6.56
  -9 -13   2    7.31    6.14
  -9 -13   2    0.29    5.38
   9 -13  -3   -0.00    3.94
   9  13  -3    4.75    6.17
  -9 -13   3    4.81    5.48
  -9 -13   3   -0.00    6.37
   9 -13  -4   -0.00    5.69
  -9 -13   4    1.38    4.63
  -9 -13   4    0.35    5.26
   9 -13  -5   -0.00    4.60
  -9 -13   5    3.24    4.63
  -9 -13   5   -0.00    6.09
  -9 -13   6    3.86    5.50
  -9 -13   6    6.48    7.12
  -9 -13   7    0.67    3.97
  -9 -13   8    0.00    3.75
  -9 -13   8   -0.00    7.90
  -9 -13   9    2.40    5.64
  -9 -13   9    7.34    6.81
  -9 -13  10    7.45    6.88
  -9 -13  10    1.58    7.50
  -9 -13  11    0.00    4.02
  -9 -13  12   26.81   10.29
  -9 -13  13   -0.00    4.65
  -9 -13  14   -0.00    3.74
  -9 -13  15   -0.00    6.41
  -9 -13  16   11.93    8.42
  -9 -13  17    3.56    5.27
   9 -14  -1    0.87    5.28
  -9 -14   1    4.31    5.75
  -9 -14   1    3.01    6.19
   9 -14  -2    1.40    5.21
  -9 -14   2   19.19    8.59
  -9 -14   2    2.75    6.87
   9 -14  -3    5.33    6.00
  -9 -14   3    0.95    3.52
  -9 -14   3    7.10    7.95
  -9 -14   4    8.20    6.52
  -9 -14   4    1.37    6.15
  -9 -14   5    0.27    3.34
  -9 -14   5    0.98    5.98
  -9 -14   6    4.91    5.49
  -9 -14   6   -0.00    5.43
  -9 -14   7    0.43    3.57
  -9 -14   7    5.19    7.94
  -9 -14   8    0.00    3.21
  -9 -14   8    0.06    7.99
  -9 -14   9    0.98    4.35
  -9 -14   9   -0.00    6.51
  -9 -14  10    6.58    6.08
  -9 -14  11    3.99    6.32
  -9 -14  12    0.42    5.14
  -9 -14  13    6.98    6.41
   9 -15  -1    0.00    5.87
  -9 -15   1    3.66    4.63
  -9 -15   1   -0.00    4.79
  -9 -15   2    2.29    4.62
  -9 -15   2   -0.00    6.86
  -9 -15   3    5.04    5.47
  -9 -15   3    3.42    8.29
  -9 -15   4   -0.00    4.39
  -9 -15   4    6.28    7.75
  -9 -15   5    0.00    3.92
  -9 -15   5   -0.00    7.18
  -9 -15   6    9.19    6.50
  -9 -15   6    0.00    6.59
  -9 -15   7    7.97    6.63
  -9 -15   7    2.36    8.10
  -9 -15   8   -0.00    4.01
  -9 -15   8   -0.00    7.50
  -9 -16   1    4.78    4.73
  -9 -16   2    2.69    4.62
  -9 -16   2    3.88    7.39
  -9 -16   3   -0.00    3.96
  -9 -16   3   -0.00    5.93
  -9 -16   4    2.23    5.09
  -9 -16   5   -0.00    6.97
  -8   0   1    1.18    3.46
   8   0  -1    1.96    3.79
   8   0  -1    7.01    4.84
  -8   0   2  760.48   74.55
   8   0  -2  467.24   67.41
   8   0  -2  448.96   68.43
  -8   0   3   -0.00    3.41
   8   0  -3    0.00    4.12
   8   0  -3    2.02    3.63
  -8   0   4   74.02   16.32
   8   0  -4   74.48   15.10
   8   0  -4   84.57   16.82
  -8   0   5   -0.00    4.75
   8   0  -5   -0.00    3.25
   8   0  -5    0.57    3.47
  -8   0   6   90.69   18.44
   8   0  -6   85.62   16.36
   8   0  -6   96.17   18.51
  -8   0   7    3.05    4.98
   8   0  -7    0.00    3.39
   8   0  -7    0.00    4.03
  -8   0   8  187.34   30.72
   8   0  -8  187.91   28.12
   8   0  -8  175.31   29.66
  -8   0   9   -0.00    3.86
   8   0  -9    2.06    3.79
   8   0  -9    1.70    4.91
  -8   0  10   -0.00    4.31
   8   0 -10   -0.00    3.41
   8   0 -10   -0.00    4.05
  -8   0  11   -0.00    2.96
   8   0 -11   -0.00    3.21
   8   0 -11   -0.00    2.58
  -8   0  12  173.24   28.57
   8   0 -12  153.58   25.55
   8   0 -12  175.70   28.60
  -8   0  13   -0.00    4.51
   8   0 -13   -0.00    3.43
   8   0 -13    3.17    5.37
   8   0 -14   68.32   14.34
   8   0 -15   -0.00    3.44
   8   0 -16    0.00    3.05
   8   0 -26   -0.00    4.03
  -8   1   1   55.56   14.28
   8  -1  -1   81.33   14.91
   8  -1  -1   59.80   13.78
   8   1  -1   58.52   12.75
   8   1  -1   66.39   14.54
  -8  -1   1   45.80   13.37
  -8   1   2    4.14    5.69
   8  -1  -2    0.00    3.88
   8  -1  -2    4.59    4.51
   8   1  -2    0.00    2.91
   8   1  -2    0.00    3.61
  -8  -1   2    1.88    4.12
  -8   1   3    0.00    4.08
   8  -1  -3   -0.00    3.21
   8  -1  -3    4.05    4.81
   8   1  -3    5.08    4.06
   8   1  -3    6.12    5.37
  -8  -1   3   12.53    6.68
  -8   1   4   21.57    9.04
   8  -1  -4   32.60    9.00
   8  -1  -4   40.01   10.65
   8   1  -4   24.61    8.01
   8   1  -4   30.98    9.45
  -8  -1   4   28.71    9.61
  -8   1   5    5.14    4.26
   8  -1  -5   -0.00    2.67
   8  -1  -5    9.03    6.39
   8   1  -5   10.92    4.93
   8   1  -5    4.41    4.44
  -8  -1   5   11.23    6.90
  -8   1   6   81.90   16.51
   8  -1  -6   72.44   14.34
   8  -1  -6   76.83   16.10
   8   1  -6   69.41   14.32
   8   1  -6   65.47   15.29
  -8  -1   6   75.15   16.68
  -8   1   7    9.92    5.77
   8  -1  -7    8.68    5.30
   8  -1  -7    1.36    4.15
   8   1  -7    8.37    5.07
   8   1  -7    2.73    4.89
  -8  -1   7    7.88    6.18
  -8   1   8   11.18    6.36
   8  -1  -8    0.87    3.10
   8  -1  -8    9.29    5.60
   8   1  -8    0.06    3.27
   8   1  -8    3.14    4.83
  -8  -1   8    7.38    5.25
  -8   1   9   23.95    7.99
   8  -1  -9   11.33    5.32
   8  -1  -9   13.79    7.08
   8   1  -9    8.26    4.86
   8   1  -9   19.77    7.86
  -8  -1   9   12.01    7.94
  -8   1  10  157.62   26.08
   8  -1 -10  147.58   23.56
   8  -1 -10  148.37   25.91
   8   1 -10  137.67   23.70
   8   1 -10  157.80   26.08
  -8  -1  10  141.67   25.84
  -8   1  11   19.75    7.77
   8  -1 -11    2.74    4.07
   8  -1 -11    9.49    6.42
   8   1 -11    0.46    2.98
   8   1 -11   10.12    6.55
  -8  -1  11    1.94    5.15
  -8   1  12   11.67    6.95
   8  -1 -12   15.68    6.52
   8  -1 -12    9.23    6.80
   8   1 -12   14.33    5.78
   8   1 -12    8.73    6.55
  -8  -1  12    5.23    5.88
   8  -1 -13    2.37    3.90
   8  -1 -13    5.45    5.43
   8   1 -13   -0.00    5.12
  -8  -1  13    0.00    3.37
   8  -1 -14   69.53   13.91
   8  -1 -15   58.04   12.71
   8  -1 -16   70.68   14.28
   8  -1 -17    0.72    3.13
   8  -1 -18    1.81    4.00
   8  -1 -19    7.12    5.15
   8  -1 -20   16.09    6.95
   8  -1 -21   -0.00    4.15
   8   1 -22   94.18   19.65
   8   1 -23    7.34    5.77
   8   1 -24   -0.00    4.53
   8   1 -25   -0.00    4.50
   8   1 -26   20.33    8.82
  -8  -1  26    8.50    5.82
  -8  -1  27    0.53    3.65
  -8   2   1    0.00    4.09
   8  -2  -1    1.06    3.68
   8  -2  -1    2.41    3.87
   8   2  -1   -0.00    3.49
   8   2  -1    1.19    3.77
  -8  -2   1    2.87    4.66
   8  -2  -2   74.39   14.55
   8  -2  -2   53.82   12.85
   8   2  -2   54.14   12.01
   8   2  -2   38.74   11.67
  -8   2   3   15.32    7.54
   8  -2  -3    8.41    5.22
   8  -2  -3    8.77    5.69
   8   2  -3    2.16    4.13
   8   2  -3   13.16    6.45
  -8  -2   3   19.78    8.74
  -8   2   4   37.76   11.78
   8  -2  -4   46.63   11.50
   8  -2  -4   42.38   11.76
   8   2  -4   70.36   12.95
   8   2  -4   46.10   12.05
  -8  -2   4   55.73   13.86
  -8   2   5   12.56    7.09
   8  -2  -5    9.36    5.60
   8  -2  -5    4.54    4.99
   8   2  -5   11.30    5.48
   8   2  -5   11.71    6.17
  -8  -2   5   10.03    6.41
  -8   2   6   75.62   17.76
   8  -2  -6  100.76   18.86
   8   2  -6   96.18   17.32
   8   2  -6  105.51   19.39
  -8  -2   6   96.14   19.57
  -8   2   7   23.22    9.41
   8  -2  -7   44.51   10.26
   8  -2  -7   40.07   10.96
   8   2  -7   44.30   11.60
  -8  -2   7   28.81   10.29
  -8   2   8   97.65   19.73
   8  -2  -8  100.92   17.95
   8  -2  -8  112.28   20.66
   8   2  -8  111.71   20.54
  -8  -2   8   90.97   20.35
  -8   2   9    9.20    6.07
   8  -2  -9   13.47    5.50
   8  -2  -9    5.27    5.17
   8   2  -9   13.25    6.78
  -8  -2   9    0.85    4.83
  -8   2  10   -0.00    4.71
   8  -2 -10   -0.00    2.59
   8  -2 -10   -0.00    3.61
   8   2 -10    1.50    3.62
  -8  -2  10    1.34    3.90
  -8   2  11    1.71    4.44
   8  -2 -11    0.00    3.25
   8  -2 -11    6.07    5.60
   8   2 -11    0.00    3.75
  -8  -2  11    0.42    4.74
   8  -2 -12   76.81   14.47
   8  -2 -12   83.87   16.90
   8   2 -12   69.72   15.85
  -8  -2  12   53.82   15.26
   8  -2 -13   28.83    8.53
   8   2 -13   37.22   11.51
  -8  -2  13   57.26   13.69
   8  -2 -14   37.07    8.91
   8   2 -14   29.90   10.65
  -8  -2  14   25.41   10.06
   8  -2 -15   20.70    6.91
   8  -2 -16   25.65    8.03
   8  -2 -17   21.19    7.40
   8  -2 -18  175.24   28.38
   8   2 -18  204.37   31.41
   8  -2 -19    3.71    4.36
   8   2 -19   12.41    7.31
   8  -2 -20    1.22    3.66
   8   2 -20    3.37    5.23
   8  -2 -21    0.76    3.66
   8   2 -21    3.31    4.22
   8  -2 -22   16.42    7.18
   8   2 -22   18.79    9.30
   8  -2 -23    8.87    5.20
   8   2 -23    0.00    5.11
   8  -2 -24    9.41    5.34
   8   2 -24   16.82    8.08
  -8  -2  24    0.75    3.46
   8   2 -25    0.90    4.73
  -8  -2  25   -0.00    3.99
   8   2 -26    4.18    5.09
  -8  -2  26    4.23    4.87
  -8  -2  27   -0.00    3.50
  -8  -2  28   20.89    8.18
   8   2 -35    3.94    4.66
  -8   3   1   61.59   15.83
   8  -3  -1   96.05   17.89
   8  -3  -1   86.97   17.15
  -8  -3   1   75.09   17.24
  -8   3   2    0.00    3.66
   8  -3  -2    4.41    5.05
   8  -3  -2    1.31    4.17
   8   3  -2    0.00    4.26
  -8  -3   2    2.40    4.66
  -8   3   3   43.09   11.63
   8  -3  -3   36.72   10.91
   8  -3  -3   52.86   12.39
   8   3  -3   35.25   11.01
  -8  -3   3   47.76   13.08
  -8   3   4  136.78   24.44
   8  -3  -4  131.62   23.32
   8   3  -4  134.65   24.07
  -8  -3   4  142.56   25.44
  -8   3   5   14.08    7.07
   8  -3  -5   19.81    7.31
   8  -3  -5   20.55    7.90
   8   3  -5   11.94    6.79
  -8  -3   5   12.09    8.08
  -8   3   6   50.64   12.06
   8  -3  -6   22.50    8.37
   8  -3  -6   28.96    9.66
   8   3  -6   46.71   11.81
  -8  -3   6   32.59   11.58
  -8   3   7    6.34    5.32
   8  -3  -7   23.36    7.62
   8  -3  -7   22.67    8.27
   8   3  -7   24.37    8.46
  -8  -3   7   16.76    8.78
  -8   3   8    2.51    3.73
   8  -3  -8    0.89    3.77
   8  -3  -8    7.73    5.59
   8   3  -8   20.73    8.06
  -8  -3   8   10.18    7.38
  -8   3   9   -0.00    3.62
   8  -3  -9    3.15    3.82
   8  -3  -9    0.00    4.62
   8   3  -9    0.38    3.93
  -8  -3   9    4.74    6.49
  -8   3  10   91.91   17.20
   8  -3 -10   57.05   13.65
   8  -3 -10   95.42   18.13
   8   3 -10   95.48   18.08
  -8  -3  10   70.21   17.35
   8  -3 -11  100.37   16.71
   8   3 -11   65.79   16.95
  -8  -3  11   99.22   19.96
   8  -3 -12    1.86    3.49
   8   3 -12    0.00    3.46
  -8  -3  12    0.00    5.87
   8  -3 -13   14.46    6.27
   8   3 -13   17.85    8.23
  -8  -3  13   17.70    8.65
   8  -3 -14   28.15    7.64
   8   3 -14   13.84    6.88
   8   3 -14   11.56    7.38
  -8  -3  14   12.34    8.17
   8  -3 -15   10.90    5.63
   8   3 -15   38.70   10.55
   8  -3 -16   67.93   14.22
   8   3 -16  101.18   18.51
   8  -3 -17    0.90    3.66
   8   3 -17    2.08    4.68
   8  -3 -18    1.80    3.47
   8   3 -18    6.40    7.09
   8  -3 -19   21.60    6.76
   8   3 -19   11.56    6.87
   8  -3 -20   91.26   17.91
   8   3 -20  119.83   22.16
   8  -3 -21    8.34    5.43
   8   3 -21    5.54    6.10
   8  -3 -22    6.00    4.78
   8   3 -22   14.00    7.76
   8   3 -23    7.40    6.80
  -8  -3  23   -0.00    3.79
   8   3 -24   11.96    7.35
  -8  -3  24   15.10    6.89
  -8  -3  25    9.08    6.20
  -8  -3  26   14.00    6.37
  -8  -3  27    1.07    4.15
  -8  -3  28   -0.00    3.73
  -8  -3  29   -0.00    3.48
  -8  -3  30   19.96    8.53
   8   3 -33    7.52    6.01
   8   3 -34    1.14    5.51
   8   3 -35    1.25    4.09
  -8   4   1   65.86   15.42
   8  -4  -1   64.89   15.61
   8  -4  -1   67.53   15.14
  -8  -4   1   50.02   14.07
  -8   4   2   30.12    9.54
   8  -4  -2    5.56    6.07
   8  -4  -2   27.25    9.10
  -8  -4   2   15.32    7.79
  -8   4   3   16.61    7.36
   8  -4  -3   10.44    7.48
   8  -4  -3   26.25    8.84
  -8  -4   3   13.22    7.49
  -8   4   4  124.26   23.28
   8  -4  -4  144.40   23.83
   8  -4  -4  134.33   23.59
  -8  -4   4  117.23   24.02
  -8   4   5   11.49    6.22
   8  -4  -5   15.48    6.80
   8  -4  -5    5.57    5.81
   8   4  -5   12.78    6.99
  -8  -4   5    6.26    5.76
  -8   4   6   39.14   11.86
   8  -4  -6   53.84   13.05
   8  -4  -6   61.40   14.06
   8   4  -6   83.57   15.77
  -8  -4   6   50.07   14.23
  -8   4   7   79.03   17.39
   8  -4  -7   94.64   17.47
   8  -4  -7   78.61   16.99
   8   4  -7   91.55   18.14
  -8  -4   7   77.07   18.79
  -8   4   8   34.85   10.24
   8  -4  -8   33.60    9.61
   8  -4  -8   24.47    9.09
   8   4  -8   29.67   10.14
  -8  -4   8   36.63   11.32
   8  -4  -9    7.41    4.81
   8  -4  -9    7.82    6.88
   8   4  -9    0.15    4.10
   8   4  -9   11.51    7.24
  -8  -4   9    6.93    6.19
   8  -4 -10    5.59    4.68
   8   4 -10    2.25    5.71
   8   4 -10    0.00    4.17
  -8  -4  10   10.93    7.66
   8  -4 -11    7.25    4.92
   8   4 -11   13.50    6.67
   8   4 -11    1.34    4.32
  -8  -4  11    1.14    5.15
   8  -4 -12   78.78   15.69
   8   4 -12   86.66   17.90
   8   4 -12   89.75   19.14
  -8  -4  12  102.95   20.55
   8  -4 -13   12.06    5.48
   8   4 -13   11.20    6.46
   8   4 -13   14.03    7.58
  -8  -4  13   14.74    8.21
   8  -4 -14   66.08   12.12
   8   4 -14   46.46   12.77
   8   4 -14   52.11   14.48
  -8  -4  14   25.55   11.74
   8  -4 -15    0.20    2.94
   8   4 -15    0.70    4.10
   8  -4 -16   11.30    5.51
   8   4 -16   38.04   10.82
   8  -4 -17   17.52    6.26
   8   4 -17   22.58    8.98
   8  -4 -18   71.52   14.16
   8   4 -18   85.24   18.26
   8  -4 -19    0.31    3.15
   8   4 -19    7.08    6.91
   8  -4 -20   26.90    8.03
   8   4 -20   27.46   10.08
   8  -4 -21    2.13    3.85
   8   4 -21   -0.00    5.38
   8   4 -22   15.74    8.55
  -8  -4  22   18.18    8.08
   8   4 -23   17.34    8.77
  -8  -4  23   10.22    6.29
  -8  -4  24   10.78    6.53
  -8  -4  25   -0.00    3.74
  -8  -4  26    6.23    5.33
  -8  -4  27    1.96    3.75
  -8  -4  28   12.30    6.48
  -8  -4  29    1.89    5.14
  -8  -4  30   -0.00    4.28
   8   4 -31    0.00    4.14
  -8  -4  31   -0.00    3.48
   8   4 -32    8.76    5.66
   8   4 -33    3.21    5.47
   8   4 -34   18.85    8.51
   8   4 -35   12.85    7.10
  -8   5   1   29.59   10.35
   8  -5  -1   33.98   10.75
  -8  -5   1   33.65   11.11
  -8   5   2   25.90    9.82
   8  -5  -2   33.43   10.41
  -8  -5   2   28.12   10.91
  -8   5   3   36.60   12.57
   8  -5  -3   77.83   15.97
   8  -5  -3   89.85   17.07
  -8  -5   3   74.10   16.70
  -8   5   4   13.34    7.05
   8  -5  -4   10.43    6.92
   8  -5  -4   19.89    8.00
   8   5  -4   16.96    6.95
  -8  -5   4   16.37    8.50
  -8   5   5   55.04   14.27
   8  -5  -5   65.74   14.81
   8  -5  -5  101.95   17.41
   8   5  -5   51.29   12.98
  -8  -5   5   56.04   15.16
   8  -5  -6   74.49   16.24
   8  -5  -6   82.06   17.43
   8   5  -6   80.75   16.49
  -8  -5   6   80.21   18.70
   8  -5  -7   -0.00    4.32
   8   5  -7    5.54    4.85
  -8  -5   7   -0.00    4.53
   8  -5  -8    7.85    5.50
   8   5  -8    4.90    5.10
  -8  -5   8   -0.00    6.41
   8  -5  -9    6.31    5.10
   8   5  -9    5.77    4.97
  -8  -5   9    4.69    6.12
   8  -5 -10  185.26   28.52
   8   5 -10  198.02   30.64
   8   5 -10  190.55   31.02
  -8  -5  10  147.98   30.28
   8  -5 -11   32.82    9.40
   8   5 -11   41.82   12.28
   8   5 -11   39.86   11.79
  -8  -5  11   45.16   13.34
   8  -5 -12    4.41    4.03
   8   5 -12    4.06    4.86
   8   5 -12    1.31    5.79
  -8  -5  12    2.52    5.25
   8  -5 -13   -0.00    3.51
   8   5 -13   -0.00    3.92
   8   5 -13    0.01    4.00
  -8  -5  13    2.69    5.41
   8  -5 -14    4.49    3.95
   8   5 -14    7.29    6.77
  -8  -5  14   14.16    9.28
   8  -5 -15   24.06    7.33
   8   5 -15   18.84    9.10
   8  -5 -16   51.22   11.55
   8   5 -16   62.12   14.95
   8  -5 -17    3.61    3.97
   8   5 -17   12.17    8.37
   8  -5 -18   -0.00    2.67
   8   5 -18    4.81    6.01
   8  -5 -19   14.72    5.84
   8   5 -19   19.12    8.44
  -8  -5  20   24.79    9.10
   8   5 -21   24.98   10.17
  -8  -5  21   33.44   10.69
   8   5 -22   28.15   10.66
  -8  -5  22   15.45    8.28
  -8  -5  23    0.00    3.88
  -8  -5  24    8.63    5.52
  -8  -5  25   11.81    6.82
  -8  -5  26   10.43    6.52
  -8  -5  27    2.67    5.13
  -8  -5  28   -0.00    3.67
   8   5 -29    3.90    5.39
  -8  -5  29    5.99    5.31
   8   5 -30    9.19    6.41
  -8  -5  30    7.50    6.17
   8   5 -31    9.20    6.45
  -8  -5  31    3.51    5.79
   8   5 -32    3.51    5.99
  -8  -5  32    9.58    6.48
   8   5 -33    0.00    5.60
   8   5 -34   -0.00    4.71
  -8   6   1   67.30   16.76
   8  -6  -1   90.77   18.69
   8   6  -1   82.89   16.89
  -8  -6   1   75.65   18.05
  -8   6   2   82.44   18.31
   8  -6  -2   77.34   17.71
   8   6  -2   65.36   16.20
  -8  -6   2  140.07   22.58
   8   6  -3   86.25   18.71
  -8  -6   3  131.63   23.49
   8   6  -4   14.17    6.77
  -8  -6   4   23.08   10.20
   8   6  -5   16.00    8.06
  -8  -6   5   28.32   10.65
   8  -6  -6   25.33    9.50
   8   6  -6   24.39    8.82
  -8  -6   6   29.94   10.59
   8  -6  -7   34.45   10.16
   8   6  -7   36.49   11.37
  -8  -6   7   30.39   12.02
   8  -6  -8   38.49   10.15
   8   6  -8   19.68    8.54
  -8  -6   8   13.18    8.30
   8  -6  -9    2.68    5.20
   8   6  -9    5.22    5.35
  -8  -6   9    0.00    5.10
   8  -6 -10    6.47    4.81
   8   6 -10    1.14    3.92
  -8  -6  10    8.31    6.59
   8  -6 -11   14.07    6.98
   8   6 -11   15.84    7.90
  -8  -6  11   24.82   10.29
   8  -6 -12   39.76    9.80
   8   6 -12   11.93    8.18
  -8  -6  12   25.89   10.93
   8  -6 -13   17.76    6.99
   8   6 -13   23.96   10.14
  -8  -6  13   15.22    8.36
   8  -6 -14   49.99   10.73
   8   6 -14   29.10   11.55
  -8  -6  14   28.19   11.63
   8  -6 -15   14.43    6.54
   8   6 -15   16.14    7.75
   8  -6 -16    5.11    4.21
   8   6 -16    2.14    6.72
   8  -6 -17   41.53   10.30
   8   6 -17   90.67   18.56
   8   6 -18   11.23    7.79
  -8  -6  18   12.98    7.92
   8   6 -19   15.39    7.66
  -8  -6  19    1.77    4.86
  -8  -6  20    8.47    6.05
  -8  -6  21    1.09    3.41
  -8  -6  22   14.26    7.61
  -8  -6  23   12.63    7.25
  -8  -6  24    5.56    5.02
  -8  -6  25   12.23    6.73
  -8  -6  26   -0.00    3.72
   8   6 -27   11.66    7.69
  -8  -6  27    4.98    4.92
   8   6 -28    7.22    7.04
  -8  -6  28   -0.00    2.84
   8   6 -29    4.99    5.52
  -8  -6  29    9.40    7.71
   8   6 -30    0.00    4.91
  -8  -6  30    2.52    4.93
   8   6 -31   -0.00    4.65
  -8  -6  31   -0.00    4.12
   8   6 -32    0.00    4.42
  -8  -6  32   -0.00    4.88
   8   6 -33    8.10    7.39
  -8  -6  33    3.20    4.79
   8   6 -34    4.72    5.43
   8  -7  -1   82.35   18.09
   8   7  -1   83.47   17.50
   8   7  -2   -0.00    4.51
   8   7  -3   30.84   10.14
   8   7  -4    6.59    5.60
  -8  -7   4   -0.00    5.52
   8   7  -5   85.78   17.63
  -8  -7   5   61.07   16.58
   8   7  -6   10.48    8.31
  -8  -7   6   20.23    9.77
  -8  -7   7   -0.00    7.54
   8  -7  -8    0.79    3.74
   8   7  -8   -0.00    6.00
  -8  -7   8   -0.00    5.93
   8  -7  -9   45.82   12.48
   8   7  -9   45.94   13.17
  -8  -7   9   35.56   13.43
   8  -7 -10   13.82    7.22
   8   7 -10    8.95    7.20
  -8  -7  10    0.00    6.44
   8  -7 -11   36.10   10.68
   8   7 -11   31.94   12.51
  -8  -7  11   42.31   14.16
   8  -7 -12    0.45    4.10
   8   7 -12   -0.00    4.42
  -8  -7  12    0.53    4.93
   8  -7 -13   10.92    5.83
   8   7 -13    7.94    7.37
  -8  -7  13   22.00   10.52
   8  -7 -14   20.43    7.27
   8   7 -14   10.57    7.31
  -8  -7  14   17.17    8.64
   8  -7 -15   74.09   14.92
   8   7 -15   90.44   19.59
   8  -7 -16    9.31    4.64
   8   7 -16    6.33    7.88
  -8  -7  16    6.45    5.54
   8   7 -17    7.47    6.52
  -8  -7  17    6.90    5.72
   8   7 -18   -0.00    4.22
  -8  -7  18   -0.00    3.80
  -8  -7  19    1.75    4.61
  -8  -7  20    2.53    4.89
  -8  -7  21   39.54   11.62
  -8  -7  22   -0.00    3.60
  -8  -7  23    1.89    4.36
   8   7 -24    0.00    4.52
  -8  -7  24    0.00    3.88
   8   7 -25   19.85    9.32
  -8  -7  25   20.51    8.77
   8   7 -26    0.00    5.07
  -8  -7  26    1.35    5.19
   8   7 -27   11.59    7.63
  -8  -7  27    8.24    6.82
   8   7 -28    0.01    3.60
  -8  -7  28   -0.00    4.30
   8   7 -29   -0.00    3.24
  -8  -7  29   -0.00    4.38
   8   7 -30    0.34    3.95
  -8  -7  30    2.53    5.31
   8   7 -31    5.93    5.96
  -8  -7  31   17.78    8.31
   8   7 -32    0.05    4.98
  -8  -7  32    0.00    4.70
   8   7 -33    7.64    6.45
  -8  -7  33    1.91    5.15
  -8  -7  34    0.00    4.99
   8  -8  -1  106.99   19.81
   8   8  -1  103.08   19.61
  -8  -8   1   60.32   17.72
   8  -8  -2    0.00    3.47
   8   8  -2    0.00    4.97
  -8  -8   2   -0.00    5.48
   8  -8  -3   33.73   10.39
   8   8  -3   33.98   10.59
  -8  -8   3    8.53    9.05
   8  -8  -4   20.24    8.25
   8   8  -4   18.95    8.68
   8   8  -5    4.36    7.22
   8   8  -6    0.60    5.45
   8   8  -7  131.08   25.12
   8   8  -8    0.00    4.28
   8   8  -9   13.03    7.19
  -8  -8   9   20.22   10.13
   8  -8 -10   22.40    8.75
   8   8 -10    5.57    6.64
  -8  -8  10   26.49   10.78
   8  -8 -11    8.53    5.49
   8   8 -11    0.00    6.62
  -8  -8  11    5.96    7.34
   8  -8 -12   -0.00    4.30
   8   8 -12   -0.00    4.12
  -8  -8  12   10.07    8.02
   8  -8 -13   29.61    9.08
   8   8 -13   58.32   14.97
  -8  -8  13    6.39    7.06
   8  -8 -14    0.00    4.02
   8   8 -14   -0.00    5.24
  -8  -8  14    3.37    5.81
   8   8 -15   10.95    6.95
  -8  -8  15   17.26    8.33
   8   8 -16   -0.00    4.34
  -8  -8  16   -0.00    3.31
  -8  -8  17   26.91    9.80
  -8  -8  18    7.43    5.35
  -8  -8  19    0.00    4.97
  -8  -8  20    2.17    3.51
   8   8 -21    2.54    4.82
  -8  -8  21    4.64    4.91
   8   8 -22    0.01    3.93
  -8  -8  22    1.96    4.32
   8   8 -23   26.27   10.59
  -8  -8  23   30.28   11.20
   8   8 -24   10.13    7.86
  -8  -8  24    8.45    6.78
   8   8 -25   16.22    8.57
  -8  -8  25   14.65    7.77
   8   8 -26    3.30    5.17
  -8  -8  26    2.86    5.46
   8   8 -27   18.27    9.39
  -8  -8  27    4.34    5.51
   8   8 -28    2.14    5.50
  -8  -8  28    0.97    4.36
   8   8 -29   11.95    7.10
  -8  -8  29    9.04    6.93
   8   8 -30    3.73    6.20
  -8  -8  30   -0.00    5.93
   8   8 -31    3.29    4.95
  -8  -8  31   -0.00    4.77
   8   8 -32   10.35    7.91
  -8  -8  32   -0.00    5.85
   8   8 -33    1.72    4.97
  -8  -8  33   11.47    7.41
  -8  -8  34    0.60    4.60
  -8  -8  35   -0.00    4.56
   8  -9  -1  107.07   20.56
   8   9  -1  105.60   21.04
  -8  -9   1   73.95   19.78
   8  -9  -2    0.48    4.10
   8   9  -2    6.83    5.67
  -8  -9   2    4.91    5.82
   8  -9  -3   35.79   10.91
   8   9  -3   38.14   11.79
  -8  -9   3   19.95   10.63
   8  -9  -4    4.20    4.92
   8   9  -4    8.32    6.42
  -8  -9   4    5.93    6.56
   8  -9  -5   74.50   15.48
   8   9  -5   47.43   14.84
  -8  -9   5   47.69   15.44
   8  -9  -6    2.88    5.09
   8   9  -6    0.00    5.74
  -8  -9   6    5.69    7.93
   8   9  -7   12.10    7.55
  -8  -9   7    2.34    5.32
   8   9  -8   -0.00    5.12
  -8  -9   8    0.48    5.96
   8   9  -9   13.53    8.64
   8   9 -10    0.00    6.11
   8   9 -11   95.60   20.74
  -8  -9  11   77.59   17.85
   8  -9 -12   -0.00    4.93
   8   9 -12    3.39    6.63
  -8  -9  12    3.46    4.97
   8  -9 -13    2.14    4.86
   8   9 -13   -0.00    5.02
  -8  -9  13    3.19    4.56
   8   9 -14    0.00    4.82
  -8  -9  14    0.50    5.35
  -8  -9  15   68.20   16.24
  -8  -9  16   -0.00    4.44
   8   9 -17    9.68    7.19
  -8  -9  17    6.45    6.98
   8   9 -18    3.88    5.27
  -8  -9  18    0.00    3.86
   8   9 -19    7.10    6.96
  -8  -9  19   15.52    8.13
   8   9 -20    2.74    4.71
  -8  -9  20    3.70    5.81
   8   9 -21   31.03   11.48
  -8  -9  21   19.26    9.04
   8   9 -22   -0.00    4.43
  -8  -9  22    6.67    5.96
   8   9 -23   -0.00    5.80
  -8  -9  23   -0.00    4.50
   8   9 -24    2.84    5.45
  -8  -9  24    0.00    4.30
   8   9 -25   30.06   11.12
  -8  -9  25    2.97    5.65
   8   9 -26    5.71    6.39
  -8  -9  26   -0.00    4.70
   8   9 -27    0.60    5.63
  -8  -9  27    0.00    6.18
   8   9 -28   -0.00    4.73
  -8  -9  28    0.00    5.52
   8   9 -29    4.21    5.83
  -8  -9  29    0.84    5.12
   8   9 -30    0.68    6.75
  -8  -9  30    3.02    5.74
   8   9 -31    1.34    5.25
  -8  -9  31    6.57    6.60
   8   9 -32    0.08    5.07
  -8  -9  32    1.70    5.07
  -8  -9  33    1.27    5.38
   8 -10  -1   16.49    8.69
   8  10  -1   30.19   10.94
  -8 -10   1   31.73   11.54
   8 -10  -2    1.13    4.20
   8  10  -2    3.62    5.93
  -8 -10   2   -0.00    5.61
   8 -10  -3   56.11   13.65
   8  10  -3   24.86   11.66
  -8 -10   3   43.19   14.06
   8 -10  -4   12.24    7.21
   8  10  -4   21.45    9.41
  -8 -10   4    1.72    6.37
   8 -10  -5    9.39    6.21
   8  10  -5    0.20    3.85
  -8 -10   5    0.52    5.88
   8 -10  -6    2.69    4.37
   8  10  -6    2.79    4.85
  -8 -10   6   -0.00    5.21
   8 -10  -7   78.68   16.66
   8  10  -7   91.39   19.05
  -8 -10   7   35.03   14.90
   8 -10  -8    0.68    3.67
   8  10  -8    1.62    5.34
  -8 -10   8    0.00    5.67
  -8 -10   8    2.75    6.14
   8 -10  -9    6.57    6.22
   8  10  -9   12.99    7.57
  -8 -10   9   14.48    7.47
  -8 -10   9    3.68    7.11
   8  10 -10    5.94    7.30
  -8 -10  10    1.21    4.06
  -8 -10  10   -0.00    4.85
   8  10 -11   13.94    8.25
  -8 -10  11    9.82    6.55
  -8 -10  11    0.43    7.01
  -8 -10  12    1.68    4.75
  -8 -10  12    2.60    5.24
  -8 -10  13   68.64   14.84
  -8 -10  13   20.81   11.16
  -8 -10  14    5.44    4.47
  -8 -10  15   -0.00    5.67
  -8 -10  16   -0.00    4.82
   8  10 -17   41.79   13.77
  -8 -10  17   48.68   13.98
   8  10 -18    2.33    4.68
  -8 -10  18    1.19    4.13
   8  10 -19   30.80   12.05
  -8 -10  19   25.11   10.02
   8  10 -20    0.00    4.31
  -8 -10  20   -0.00    4.28
   8  10 -21    3.80    4.71
  -8 -10  21    5.28    5.45
   8  10 -22   -0.00    5.52
  -8 -10  22    0.29    4.65
   8  10 -23   16.77    8.88
  -8 -10  23   11.63    7.07
   8  10 -24   -0.00    4.21
  -8 -10  24   -0.00    4.60
   8  10 -25   10.07    8.01
  -8 -10  25    0.00    3.90
   8  10 -26    1.84    4.81
  -8 -10  26   -0.00    4.78
   8  10 -27    3.61    5.91
  -8 -10  27   -0.00    5.43
   8  10 -28    1.42    4.70
  -8 -10  28   -0.00    3.92
   8  10 -29    0.00    6.58
  -8 -10  29    6.24    6.56
   8  10 -30   -0.00    5.13
  -8 -10  30   -0.00    5.49
   8  10 -31   -0.00    4.84
   8  10 -32   -0.00    4.58
   8 -11  -1   27.19   10.55
   8  11  -1   26.61   10.34
  -8 -11   1   30.45   12.01
   8 -11  -2    6.17    6.54
   8  11  -2    6.76    6.14
  -8 -11   2    9.64    7.50
   8 -11  -3    7.79    6.34
   8  11  -3    3.69    6.21
  -8 -11   3    1.69    7.11
   8  11  -4   10.05    7.52
  -8 -11   4    1.30    4.31
  -8 -11   4    0.70    6.58
   8 -11  -5   21.24    9.01
   8  11  -5   36.21   11.62
  -8 -11   5   29.81   10.06
  -8 -11   5   11.28    8.75
   8 -11  -6    1.38    5.16
   8  11  -6    0.14    3.48
  -8 -11   6    0.91    4.82
  -8 -11   6   -0.00    5.73
   8 -11  -7   -0.00    4.99
   8  11  -7    2.74    6.32
  -8 -11   7    3.51    4.61
  -8 -11   7    0.00    5.27
   8 -11  -8    8.89    6.43
   8  11  -8    8.83    7.07
  -8 -11   8    2.12    4.93
  -8 -11   8    4.28    6.07
   8 -11  -9   40.94   11.52
  -8 -11   9   18.58    8.48
  -8 -11   9   20.83   12.10
  -8 -11  10    4.38    4.43
  -8 -11  10   -0.00    7.17
  -8 -11  11   29.30   11.25
  -8 -11  11   17.98   10.42
  -8 -11  12    2.75    4.51
  -8 -11  12    4.11    6.43
  -8 -11  13   -0.00    4.16
  -8 -11  14    0.44    3.90
  -8 -11  15   33.58   11.73
  -8 -11  16    1.83    5.09
  -8 -11  17    5.57    5.80
  -8 -11  18    0.00    4.88
  -8 -11  19    2.00    4.95
  -8 -11  20    3.83    6.11
  -8 -11  21    8.92    7.71
  -8 -11  22   -0.00    4.00
  -8 -11  23    0.00    5.74
  -8 -11  24    3.94    5.93
  -8 -11  25   14.68    8.06
  -8 -11  26    4.89    5.99
  -8 -11  27    2.56    5.19
   8 -12  -1   -0.00    3.44
   8  12  -1    0.00    5.99
  -8 -12   1   -0.00    4.45
  -8 -12   1    0.00    5.16
   8 -12  -2    4.34    5.17
   8  12  -2   -0.00    4.15
  -8 -12   2   -0.00    3.85
  -8 -12   2    0.00    6.86
   8 -12  -3   63.73   14.76
   8  12  -3   40.86   12.95
  -8 -12   3   46.56   13.04
  -8 -12   3   18.78   10.85
   8 -12  -4    0.00    2.82
   8  12  -4   -0.00    5.28
  -8 -12   4   -0.00    4.42
  -8 -12   4   -0.00    4.65
   8 -12  -5   -0.00    3.82
  -8 -12   5   -0.00    3.82
  -8 -12   5   -0.00    6.02
   8 -12  -6    0.15    4.10
  -8 -12   6    1.96    4.52
  -8 -12   6    0.41    5.67
   8 -12  -7   24.98    9.75
  -8 -12   7   37.53   11.21
  -8 -12   7    7.06    8.18
   8 -12  -8    5.23    5.24
  -8 -12   8    6.68    5.85
  -8 -12   8    4.53    6.40
  -8 -12   9   12.19    6.83
  -8 -12   9    4.73    6.47
  -8 -12  10    8.59    6.89
  -8 -12  10    6.45    8.30
  -8 -12  11   -0.00    3.84
  -8 -12  11    2.24    6.28
  -8 -12  12    4.88    4.64
  -8 -12  12   -0.00    4.88
  -8 -12  13   41.15   13.01
  -8 -12  14    0.00    4.42
  -8 -12  15    1.03    3.86
  -8 -12  16    0.05    4.74
  -8 -12  17   13.95    8.27
  -8 -12  18    0.76    5.03
  -8 -12  19   20.90    9.80
  -8 -12  20   -0.00    4.41
  -8 -12  21    8.21    6.56
  -8 -12  22    5.05    5.77
  -8 -12  23    5.19    5.63
  -8 -12  24   -0.00    4.62
   8 -13  -1    8.76    6.41
  -8 -13   1   24.65    9.59
  -8 -13   1    0.00    6.76
   8 -13  -2    3.03    4.90
  -8 -13   2    4.11    5.34
  -8 -13   2    1.03    6.18
   8 -13  -3   -0.00    3.30
  -8 -13   3    0.00    3.42
  -8 -13   3    3.29    6.46
   8 -13  -4   17.77    8.64
  -8 -13   4   18.06    8.63
  -8 -13   4    3.43    6.71
   8 -13  -5   39.07   11.87
  -8 -13   5   39.78   12.11
  -8 -13   5   17.35   10.52
   8 -13  -6    6.62    6.05
  -8 -13   6    0.29    3.21
  -8 -13   6   -0.00    6.74
  -8 -13   7    3.56    4.12
  -8 -13   7    4.83    7.66
  -8 -13   8    0.00    4.23
  -8 -13   8    1.09    5.53
  -8 -13   9   16.34    7.88
  -8 -13   9   14.39    9.86
  -8 -13  10    4.28    6.95
  -8 -13  10    9.61    8.31
  -8 -13  11   15.23    7.84
  -8 -13  12   -0.00    4.76
  -8 -13  13    1.92    5.43
  -8 -13  14    3.65    4.72
  -8 -13  15    8.73    7.61
  -8 -13  16    8.09    7.06
  -8 -13  17   -0.00    4.95
  -8 -13  18    2.11    6.21
  -8 -13  19    2.20    5.38
  -8 -13  20   -0.00    4.24
   8 -14  -1   22.99    9.82
  -8 -14   1    7.10    5.98
  -8 -14   1    0.00    6.65
   8 -14  -2    5.19    6.55
  -8 -14   2   10.52    6.54
  -8 -14   2    8.84    7.95
   8 -14  -3    5.46    6.49
  -8 -14   3    3.25    5.16
  -8 -14   3   -0.00    7.33
   8 -14  -4    1.21    4.56
  -8 -14   4    1.69    4.92
  -8 -14   4   -0.00    5.67
  -8 -14   5   -0.00    3.50
  -8 -14   5   -0.00    5.68
  -8 -14   6   -0.00    3.56
  -8 -14   6   -0.00    4.91
  -8 -14   7   19.19    8.57
  -8 -14   7    1.18    5.88
  -8 -14   8   13.75    7.24
  -8 -14   8    6.38    6.91
  -8 -14   9    3.77    5.03
  -8 -14  10    0.00    4.47
  -8 -14  11    1.17    4.90
  -8 -14  12    9.12    6.61
  -8 -14  13   17.35    8.40
  -8 -14  14    4.42    5.92
  -8 -14  15    2.05    4.12
  -8 -14  16    2.51    5.07
   8 -15  -1    0.00    4.65
  -8 -15   1    1.14    4.32
  -8 -15   1    1.23    4.88
   8 -15  -2    0.61    5.59
  -8 -15   2   -0.00    3.87
  -8 -15   2   10.11    8.95
  -8 -15   3    0.00    4.44
  -8 -15   3    0.00    6.13
  -8 -15   4   10.66    7.19
  -8 -15   4   -0.00    5.20
  -8 -15   5    7.98    5.78
  -8 -15   5    0.00    7.67
  -8 -15   6    5.42    5.90
  -8 -15   7   -0.00    5.37
  -8 -15   8    2.25    3.75
  -8 -15   9   -0.00    4.22
  -8 -15  10   -0.00    4.41
  -8 -15  11    0.00    4.58
  -8 -15  12    5.83    5.39
  -8 -16   1    6.55    5.82
  -8 -16   1   -0.00    6.89
  -8 -16   2    4.51    5.93
  -8 -16   2    3.89    7.81
  -8 -16   3    3.72    6.07
  -8 -16   4    4.69    5.78
  -8 -16   5    1.22    5.25
  -8 -16   6    1.05    3.76
  -8 -16   7   -0.00    5.45
  -8 -16   8    2.11    4.58
  -8 -17   1   -0.00    5.02
  -8 -17   2    0.53    4.91
  -8 -17   3   -0.00    4.32
  -7   0   1  751.01   99.50
  -7   0   1  734.82  100.62
   7   0  -1  954.04  100.71
   7   0  -1  729.46   99.83
  -7   0   2    0.00    3.81
  -7   0   2    0.07    3.59
   7   0  -2   -0.00    3.57
   7   0  -2    1.39    4.89
  -7   0   3    4.07    3.78
  -7   0   3    4.13    3.98
   7   0  -3    7.95    4.83
   7   0  -3    7.18    5.28
  -7   0   4    0.61    3.30
  -7   0   4   -0.00    3.75
   7   0  -4   -0.00    3.38
   7   0  -4   -0.00    4.08
  -7   0   5   37.14    9.64
  -7   0   5   38.01   10.48
   7   0  -5   46.29    9.90
   7   0  -5   29.24    9.22
  -7   0   6    1.56    3.78
  -7   0   6    1.01    3.80
   7   0  -6    0.11    1.97
   7   0  -6   -0.00    3.42
  -7   0   7  296.19   42.39
  -7   0   7  256.59   43.17
   7   0  -7  336.52   42.69
   7   0  -7  353.60   45.15
  -7   0   8    0.59    3.20
  -7   0   8    1.20    3.40
   7   0  -8    0.00    3.20
   7   0  -8   -0.00    3.47
  -7   0   9   11.10    5.59
  -7   0   9   11.16    6.97
   7   0  -9   19.52    6.28
   7   0  -9   22.50    7.61
  -7   0  10   -0.00    4.01
   7   0 -10   -0.00    3.47
   7   0 -10    0.33    3.76
  -7   0  11  283.14   44.64
   7   0 -11  319.99   43.49
   7   0 -11  354.13   46.14
  -7   0  12   -0.00    3.34
   7   0 -12    2.02    3.10
   7   0 -12    1.84    3.94
  -7   0  13  107.31   20.60
   7   0 -13  116.79   19.64
   7   0 -13  131.02   22.04
  -7   0  14   -0.00    4.03
   7   0 -14   -0.00    2.87
   7   0 -14   -0.00    4.25
  -7   0  15   15.40    6.52
   7   0 -15    4.99    4.65
   7   0 -15    5.15    5.37
   7   0 -16    0.00    3.26
   7   0 -16    0.00    5.00
   7   0 -17  488.08   64.84
   7   0 -18    0.00    3.37
   7   0 -19   24.37    8.54
   7   0 -20   -0.00    3.71
   7   0 -21   21.04    8.02
   7   0 -22   -0.00    3.83
   7   0 -23   47.33   12.07
   7   0 -24    1.68    4.21
  -7   0  25    1.43    3.90
   7   0 -25    2.74    4.37
   7   0 -35    4.76    4.92
   7   0 -36    1.26    3.76
   7   0 -37   15.76    7.23
  -7   1   1   -0.00    3.91
  -7   1   1    0.64    3.54
   7  -1  -1    1.00    3.53
   7  -1  -1    6.00    5.09
   7   1  -1    0.00    3.38
   7   1  -1    6.38    5.22
  -7  -1   1    1.00    4.66
  -7   1   2   43.69   10.08
  -7   1   2   28.00    9.18
   7  -1  -2   49.48   10.68
   7  -1  -2   39.88   10.46
   7   1  -2   35.47    9.14
   7   1  -2   50.43   11.14
  -7  -1   2   23.72    9.16
  -7   1   3  277.76   36.30
  -7   1   3  242.26   36.58
   7  -1  -3  204.53   34.13
   7  -1  -3  312.93   37.93
   7   1  -3  243.20   34.72
   7   1  -3  270.95   37.03
  -7  -1   3  200.92   35.49
  -7   1   4    1.76    3.47
  -7   1   4   -0.00    3.99
   7  -1  -4   -0.00    3.82
   7  -1  -4    2.53    4.88
   7   1  -4   -0.00    3.51
   7   1  -4    1.09    3.90
  -7  -1   4    1.77    3.97
  -7   1   5   54.98   13.41
  -7   1   5   90.64   16.34
   7  -1  -5   75.16   14.02
   7  -1  -5  101.31   16.77
   7   1  -5   86.30   14.74
   7   1  -5   76.71   15.49
  -7  -1   5   55.10   14.40
  -7   1   6   -0.00    3.30
  -7   1   6    4.20    4.14
   7  -1  -6    1.11    2.79
   7  -1  -6    0.00    4.07
   7   1  -6   -0.00    2.72
   7   1  -6   -0.00    5.49
  -7  -1   6    2.82    4.24
  -7   1   7   26.92    8.44
  -7   1   7   24.95    9.07
   7  -1  -7   49.78    9.95
   7  -1  -7   35.23    9.88
   7   1  -7   43.14    9.49
   7   1  -7   31.45    9.63
  -7  -1   7   47.63   11.72
  -7   1   8   21.13    7.24
  -7   1   8    8.69    5.70
   7  -1  -8   12.52    5.47
   7  -1  -8   21.67    7.85
   7   1  -8   19.49    6.19
   7   1  -8   25.63    8.42
  -7  -1   8   15.38    7.30
  -7   1   9  308.22   44.54
  -7   1   9  347.24   46.78
   7  -1  -9  292.94   43.61
   7  -1  -9  353.00   46.93
   7   1  -9  329.93   44.80
  -7  -1   9  358.29   47.69
  -7   1  10   24.66    7.47
  -7   1  10   15.07    6.88
   7  -1 -10   17.66    6.18
   7  -1 -10   18.74    7.47
   7   1 -10   22.58    6.84
   7   1 -10   18.11    7.87
  -7  -1  10   17.45    7.29
  -7   1  11   92.98   16.42
  -7   1  11   83.13   17.12
   7  -1 -11  103.05   16.56
   7  -1 -11   97.33   18.01
   7   1 -11  101.96   17.21
   7   1 -11   90.68   17.95
  -7  -1  11   74.06   17.22
  -7   1  12    1.79    3.43
  -7   1  12   -0.00    2.91
   7  -1 -12    1.80    2.68
   7  -1 -12    1.17    3.71
   7   1 -12    1.38    3.27
   7   1 -12    0.02    2.63
  -7  -1  12    1.41    4.17
  -7   1  13  159.25   25.88
  -7   1  13  207.91   28.85
   7  -1 -13  171.93   26.16
   7  -1 -13  184.81   28.51
   7   1 -13  168.05   26.88
   7   1 -13  198.50   29.50
  -7  -1  13  145.14   27.35
  -7   1  14    4.63    3.51
   7  -1 -14    7.89    4.50
   7  -1 -14   -0.00    4.00
   7   1 -14    7.26    4.52
   7   1 -14    5.15    5.08
  -7  -1  14    0.00    4.35
  -7   1  15  109.08   19.27
   7  -1 -15  132.51   20.57
   7  -1 -15  154.21   23.36
   7   1 -15  112.78   20.54
   7   1 -15  107.57   21.46
  -7  -1  15  121.67   22.20
   7  -1 -16   32.84    8.66
   7  -1 -16   31.14    9.87
   7   1 -16   38.16    9.90
   7   1 -16   21.61    9.27
  -7  -1  16   32.59   10.20
   7  -1 -17   25.88    8.51
   7   1 -17   52.11   11.54
   7  -1 -18    1.35    3.49
   7   1 -18    3.38    4.57
   7  -1 -19  195.18   29.19
   7   1 -19  179.64   29.92
   7  -1 -20    2.39    3.22
   7   1 -20    2.77    5.12
   7  -1 -21   92.89   18.19
   7   1 -21  101.94   19.53
   7  -1 -22    2.60    4.21
   7  -1 -23   24.44    8.50
   7  -1 -24   15.40    7.41
   7  -1 -25   42.71   11.64
   7   1 -34    3.68    5.26
   7   1 -35    9.93    5.90
   7   1 -36    1.15    3.66
   7  -1 -37    1.19    3.84
   7   1 -37    5.08    4.48
  -7   2   1   15.28    7.37
   7  -2  -1   32.15    9.60
   7  -2  -1   35.61    9.29
   7   2  -1   31.44    8.20
   7   2  -1   23.77    8.15
  -7  -2   1   31.29    9.31
  -7   2   2   31.48    9.26
  -7   2   2   40.07   11.13
   7  -2  -2   28.60    9.34
   7  -2  -2   45.25   11.12
   7   2  -2   51.60   10.83
   7   2  -2   51.63   11.80
  -7  -2   2   57.51   12.94
  -7   2   3    5.52    4.83
  -7   2   3    8.79    5.70
   7  -2  -3    6.50    5.08
   7  -2  -3    0.57    3.49
   7   2  -3    4.20    3.99
   7   2  -3    9.81    5.83
  -7  -2   3    2.48    4.62
  -7   2   4    9.88    5.08
  -7   2   4    0.89    3.91
   7  -2  -4    1.19    4.08
   7  -2  -4    3.14    4.17
   7   2  -4    2.01    2.65
   7   2  -4    0.00    4.53
  -7  -2   4    3.60    4.63
  -7   2   5  307.05   43.19
  -7   2   5  291.53   43.78
   7  -2  -5  289.00   42.59
   7  -2  -5  262.04   42.95
   7   2  -5  295.01   42.56
   7   2  -5  330.41   44.79
  -7  -2   5  530.99   50.43
  -7   2   6   20.57    6.67
  -7   2   6   12.32    6.14
   7  -2  -6   10.84    5.33
   7  -2  -6    8.43    6.50
   7   2  -6   19.02    6.43
   7   2  -6   18.80    7.59
  -7  -2   6   21.11    8.51
  -7   2   7  229.12   37.25
  -7   2   7  274.26   39.24
   7  -2  -7  258.83   37.41
   7  -2  -7  255.27   38.74
   7   2  -7  228.20   37.00
   7   2  -7  402.07   42.77
  -7  -2   7  327.08   41.94
  -7   2   8    0.00    3.32
  -7   2   8   -0.00    2.90
   7  -2  -8    8.76    4.93
   7  -2  -8    6.65    4.93
   7   2  -8    4.17    3.40
   7   2  -8    2.02    4.38
  -7  -2   8    9.41    6.20
  -7   2   9   75.60   14.28
  -7   2   9   64.09   13.81
   7  -2  -9   57.80   12.66
   7  -2  -9   76.02   15.13
   7   2  -9   78.26   14.35
   7   2  -9   57.49   13.99
  -7  -2   9   74.09   15.95
  -7   2  10   23.16    7.54
  -7   2  10   17.19    6.86
   7  -2 -10   17.76    5.94
   7  -2 -10   15.97    6.54
   7   2 -10   16.44    6.29
   7   2 -10   12.32    7.15
  -7  -2  10   12.92    7.03
  -7   2  11  163.97   24.60
  -7   2  11  180.19   26.04
   7  -2 -11  143.16   23.02
   7  -2 -11  111.44   23.73
   7   2 -11  156.76   24.75
   7   2 -11  162.02   26.39
  -7  -2  11  175.33   27.31
  -7   2  12   35.56    9.73
   7  -2 -12   49.78   10.21
   7  -2 -12   56.83   12.47
   7   2 -12   57.74   11.87
   7   2 -12   53.19   12.73
  -7  -2  12   32.74   10.75
  -7   2  13   75.06   14.88
   7  -2 -13   91.88   14.95
   7  -2 -13   77.48   15.93
   7   2 -13   65.31   14.79
   7   2 -13   74.19   16.43
  -7  -2  13   81.84   17.10
  -7   2  14    0.00    3.61
   7  -2 -14    3.42    3.83
   7  -2 -14    1.98    4.63
   7   2 -14    4.28    4.37
   7   2 -14   14.24    6.66
  -7  -2  14    0.00    4.89
  -7   2  15   36.19    9.24
   7  -2 -15   34.03    8.41
   7  -2 -15   21.82    8.68
   7   2 -15   31.01    9.27
   7   2 -15   27.50   10.08
  -7  -2  15   34.80   10.53
  -7   2  16   70.16   14.59
   7  -2 -16   70.29   14.31
   7   2 -16   85.26   16.81
   7   2 -16  105.84   19.08
  -7  -2  16   98.52   18.83
  -7   2  17   76.58   14.01
   7  -2 -17   75.76   13.92
   7   2 -17   54.62   13.95
  -7   2  18   61.06   11.75
   7  -2 -18   39.81   10.34
  -7   2  19    0.82    3.64
   7  -2 -19    0.00    3.20
  -7   2  20    6.54    4.43
   7  -2 -20   10.44    5.47
   7  -2 -21   69.65   14.36
   7  -2 -22    9.78    5.32
   7  -2 -23   62.07   13.77
   7  -2 -24   -0.00    3.86
  -7  -2  24   -0.00    4.20
  -7  -2  25   12.27    6.58
  -7  -2  26    0.48    3.07
  -7  -2  27   14.01    6.66
  -7  -2  28    2.79    4.03
  -7  -2  29    5.50    5.61
   7   2 -33   25.46    9.30
   7   2 -34    2.14    4.10
   7   2 -35    1.20    3.08
   7   2 -36   -0.00    5.33
  -7   3   1   -0.00    3.89
   7  -3  -1    1.65    4.64
   7  -3  -1   -0.00    2.90
   7   3  -1    0.18    3.34
   7   3  -1   -0.00    3.60
  -7  -3   1    5.72    5.34
  -7   3   2  173.82   26.35
   7  -3  -2  146.51   25.03
   7  -3  -2  164.37   25.70
   7   3  -2  136.90   23.46
   7   3  -2  148.13   25.11
  -7  -3   2  156.76   26.17
  -7   3   3   41.45   11.45
   7  -3  -3   43.43   11.12
   7  -3  -3   33.73   10.24
   7   3  -3   44.13   10.04
   7   3  -3   48.92   11.47
  -7  -3   3   47.83   12.38
  -7   3   4    5.98    4.44
  -7   3   4    1.96    4.23
   7  -3  -4    6.87    4.94
   7  -3  -4   14.00    6.68
   7   3  -4   10.98    5.47
   7   3  -4    3.88    4.61
  -7  -3   4    5.14    5.53
  -7   3   5  114.62   18.22
  -7   3   5   75.03   16.88
   7  -3  -5  107.79   18.36
   7  -3  -5   84.38   17.60
   7   3  -5  132.90   19.09
   7   3  -5   88.48   17.95
  -7  -3   5   85.66   18.70
  -7   3   6   20.15    7.07
  -7   3   6   19.92    7.62
   7  -3  -6   22.49    7.79
   7  -3  -6   17.67    7.44
   7   3  -6   19.97    7.27
   7   3  -6   28.28    8.78
  -7  -3   6   13.40    7.69
  -7   3   7    2.14    3.92
  -7   3   7    4.59    4.81
   7  -3  -7    2.11    3.64
   7  -3  -7   -0.00    3.31
   7   3  -7    3.73    3.86
   7   3  -7    4.16    4.99
  -7  -3   7    3.05    5.05
  -7   3   8   -0.00    3.81
  -7   3   8   -0.00    3.16
   7  -3  -8    2.20    3.88
   7  -3  -8   -0.00    3.45
   7   3  -8    0.05    3.82
   7   3  -8   -0.00    4.33
  -7  -3   8    3.33    5.47
  -7   3   9  263.19   34.96
  -7   3   9  262.14   35.66
   7  -3  -9  213.15   33.15
   7  -3  -9  216.69   34.64
   7   3  -9  237.58   35.14
   7   3  -9  234.31   36.05
  -7  -3   9  241.26   36.99
  -7   3  10  134.47   17.46
   7  -3 -10   75.68   13.76
   7  -3 -10   60.45   14.41
   7   3 -10   51.64   13.59
   7   3 -10   74.13   15.95
  -7   3  11    6.14    4.68
   7  -3 -11    9.59    4.73
   7  -3 -11   16.84    6.44
   7   3 -11   11.96    6.33
   7   3 -11   11.77    6.06
  -7  -3  11    2.40    5.39
  -7   3  12    1.33    3.54
   7  -3 -12   -0.00    3.15
   7  -3 -12   -0.00    3.03
   7   3 -12   -0.00    3.50
   7   3 -12    2.84    4.45
  -7  -3  12    0.57    4.41
  -7   3  13   91.28   16.63
  -7   3  13   92.60   17.26
   7  -3 -13  104.99   16.59
   7  -3 -13  106.45   18.65
   7   3 -13   92.36   18.18
   7   3 -13   94.79   19.50
  -7  -3  13   71.65   17.99
  -7   3  14  104.33   18.45
   7  -3 -14  104.09   17.70
   7  -3 -14  114.59   20.20
   7   3 -14  126.27   22.06
  -7  -3  14   98.51   20.90
  -7   3  15  196.94   29.86
   7  -3 -15  204.82   29.21
   7   3 -15  246.54   34.76
  -7  -3  15  167.82   31.88
  -7   3  16   18.18    6.83
   7  -3 -16   26.48    7.09
   7   3 -16   25.32    9.53
  -7  -3  16   15.31    8.33
  -7   3  17   -0.00    3.36
   7  -3 -17    0.10    3.20
  -7   3  18   25.91    8.23
   7  -3 -18   29.59    7.99
  -7   3  19  356.40   43.46
   7  -3 -19  270.38   41.51
   7  -3 -20    4.41    4.14
   7   3 -20    1.96    4.22
   7  -3 -21   13.66    5.67
   7   3 -21   11.73    7.07
  -7  -3  21    6.56    5.08
   7  -3 -22    1.45    3.48
   7   3 -22   -0.00    3.46
  -7  -3  22    1.11    2.71
  -7  -3  23   10.10    5.76
  -7  -3  24   11.17    6.10
  -7  -3  25    1.76    4.15
  -7  -3  26   -0.00    3.09
  -7  -3  27   -0.00    3.40
  -7  -3  28   -0.00    3.14
  -7  -3  29   18.40    7.84
  -7  -3  30    0.00    4.00
   7   3 -32    5.43    5.97
   7   3 -33    1.84    3.14
   7   3 -34   10.92    5.86
   7   3 -35   12.24    7.67
   7   3 -36    3.21    4.80
  -7   4   1   73.09   14.92
   7  -4  -1   63.98   13.84
   7  -4  -1   64.43   13.77
   7   4  -1   39.79   10.86
   7   4  -1   37.58   11.33
  -7  -4   1   72.66   15.20
  -7   4   2  101.44   19.57
   7  -4  -2   78.02   18.01
   7  -4  -2   88.41   18.57
   7   4  -2  194.87   22.21
   7   4  -2  100.15   19.20
  -7  -4   2  104.71   20.35
  -7   4   3   10.47    6.14
   7  -4  -3   20.02    7.33
   7  -4  -3   11.75    6.79
   7   4  -3   14.78    5.86
   7   4  -3    6.51    5.49
  -7  -4   3   12.57    7.62
  -7   4   4   35.51   10.24
   7  -4  -4   39.64   10.41
   7  -4  -4   33.11    9.82
   7   4  -4   35.20    9.80
   7   4  -4   41.75   10.95
  -7  -4   4   32.92   10.63
  -7   4   5   57.61   12.96
  -7   4   5   61.73   14.26
   7  -4  -5   59.55   13.83
   7  -4  -5   74.62   14.93
   7   4  -5   83.17   15.27
   7   4  -5   84.33   16.04
  -7   4   6   75.87   14.07
  -7   4   6   58.28   13.84
   7  -4  -6   65.32   13.96
   7  -4  -6   75.77   15.02
   7   4  -6   79.94   15.03
   7   4  -6   68.86   15.00
  -7  -4   6   49.00   14.10
  -7   4   7   52.22   10.78
  -7   4   7   38.45   10.72
   7  -4  -7   31.90    9.49
   7  -4  -7   47.46   11.33
   7   4  -7   56.25   12.56
  -7  -4   7   24.74    9.86
  -7   4   8   52.86   12.05
  -7   4   8   81.20   14.74
   7  -4  -8   70.20   13.46
   7  -4  -8   58.38   13.21
   7   4  -8   59.42   13.34
  -7  -4   8   51.54   13.94
  -7   4   9   23.32    7.98
   7  -4  -9   27.01    8.41
   7  -4  -9   36.03    9.64
   7   4  -9   38.24   10.06
   7   4  -9   45.03   11.61
  -7  -4   9   26.25    9.97
  -7   4  10    2.33    3.52
   7  -4 -10   -0.00    2.73
   7  -4 -10    3.80    4.72
   7   4 -10   -0.00    3.92
  -7  -4  10    0.15    5.34
  -7   4  11  147.44   21.44
  -7   4  11  126.35   21.19
   7  -4 -11  112.29   19.73
   7  -4 -11  101.51   20.64
   7   4 -11  153.52   24.56
  -7  -4  11  113.17   22.80
  -7   4  12  173.63   24.68
  -7   4  12  139.26   23.90
   7  -4 -12  147.40   23.34
   7  -4 -12  143.68   24.96
   7   4 -12  129.29   25.54
  -7  -4  12  210.81   30.05
  -7   4  13  131.69   21.50
   7  -4 -13  162.26   21.89
   7  -4 -13  141.96   23.16
   7   4 -13   97.53   22.78
  -7  -4  13  117.59   23.98
  -7   4  14   39.89    9.57
   7  -4 -14   30.25    7.99
   7   4 -14   39.78   11.58
  -7  -4  14   30.30   10.87
  -7   4  15   52.69   11.17
   7  -4 -15   44.31    9.82
   7   4 -15   67.54   15.08
  -7  -4  15   34.75   12.30
  -7   4  16   38.05    9.61
   7  -4 -16   39.31    9.31
   7   4 -16   51.14   13.20
   7   4 -16   33.45   11.36
  -7  -4  16   44.18   12.92
   7  -4 -17  155.43   24.01
   7   4 -17  169.07   28.57
   7  -4 -18   25.59    7.28
   7   4 -18   25.90   10.23
   7  -4 -19   14.83    5.77
   7   4 -19   23.43    9.25
   7  -4 -20   33.67    8.50
   7   4 -20   30.99   10.79
  -7  -4  20   36.42   10.62
   7  -4 -21   63.96   11.86
   7   4 -21   39.15   12.27
  -7  -4  21   46.60   12.38
  -7  -4  22   33.62   11.02
  -7  -4  23    5.54    5.26
  -7  -4  24    8.45    5.67
  -7  -4  25    0.34    3.45
  -7  -4  26    4.93    5.11
  -7  -4  27   10.90    6.58
  -7  -4  28    3.19    4.25
   7   4 -29    4.40    5.18
  -7  -4  29    0.96    3.99
   7   4 -30    0.00    4.31
  -7  -4  30   -0.00    4.64
   7   4 -31    3.82    4.79
  -7  -4  31    1.82    4.25
   7   4 -32    1.16    4.73
   7   4 -33   10.58    6.97
   7   4 -34   -0.00    5.30
   7   4 -35   -0.00    4.99
   7   4 -36   -0.00    4.53
  -7   5   1    5.21    4.73
   7  -5  -1    2.33    4.00
   7  -5  -1    5.75    5.42
   7   5  -1    0.00    3.30
  -7  -5   1   -0.00    4.49
  -7   5   2    1.24    3.78
   7  -5  -2    0.86    4.47
   7  -5  -2   -0.00    4.92
   7   5  -2    3.06    3.70
  -7  -5   2    2.74    5.01
  -7   5   3   27.99    9.82
   7  -5  -3   51.75   11.99
   7  -5  -3   32.59   10.38
   7   5  -3   45.93   11.06
  -7  -5   3   68.47   14.48
  -7   5   4  146.76   24.34
   7  -5  -4  115.28   22.55
   7  -5  -4  121.75   23.32
   7   5  -4  189.21   25.65
  -7  -5   4  136.31   24.98
  -7   5   5   28.67    9.47
   7  -5  -5   41.02   10.50
   7  -5  -5   37.22   10.42
   7   5  -5   32.87    9.99
  -7  -5   5   46.13   12.63
  -7   5   6    4.03    4.73
   7  -5  -6   -0.00    2.29
   7  -5  -6    1.32    4.37
   7   5  -6    4.41    4.91
  -7  -5   6    8.21    6.44
  -7   5   7   14.87    6.37
  -7   5   7    6.30    4.98
   7  -5  -7   17.69    6.63
   7  -5  -7   22.35    7.79
   7   5  -7   29.86    8.99
  -7  -5   7    1.88    5.34
  -7   5   8   92.98   16.05
   7  -5  -8   85.10   16.40
   7  -5  -8   73.29   15.92
   7   5  -8   77.56   16.89
  -7  -5   8   86.79   18.60
   7  -5  -9  143.70   22.54
   7  -5  -9  119.50   22.03
   7   5  -9  134.83   23.90
  -7  -5   9  122.48   24.06
  -7   5  10   35.45    9.43
  -7   5  10   44.82   10.47
   7  -5 -10   28.85    9.05
   7  -5 -10   61.82   12.71
   7   5 -10   35.56   11.22
  -7  -5  10   45.19   12.89
  -7   5  11   83.65   15.63
   7  -5 -11   93.55   16.35
   7  -5 -11   79.94   16.52
   7   5 -11   88.33   18.49
  -7  -5  11   87.45   19.14
  -7   5  12   -0.00    3.08
   7  -5 -12    0.00    2.81
   7   5 -12    2.03    4.51
  -7  -5  12    0.77    4.83
  -7   5  13   44.16   10.16
   7  -5 -13   40.40    9.45
   7   5 -13   41.79   12.55
   7   5 -13   34.83   11.85
  -7  -5  13   48.01   13.78
  -7   5  14   55.00   12.03
   7  -5 -14   67.22   12.32
   7   5 -14   61.16   14.91
   7   5 -14   56.80   14.99
  -7  -5  14   50.87   14.95
  -7   5  15  201.68   29.60
   7  -5 -15  187.11   28.56
   7   5 -15  186.04   32.68
   7   5 -15  225.00   34.56
  -7  -5  15  216.60   34.94
  -7   5  16    0.00    2.84
   7  -5 -16    1.30    2.75
   7   5 -16    0.35    3.76
  -7  -5  16   -0.00    6.50
   7  -5 -17   14.97    5.28
   7   5 -17    8.44    5.87
   7  -5 -18   10.55    4.57
   7   5 -18   10.58    7.42
  -7  -5  18    1.92    4.36
   7  -5 -19   38.88    8.65
   7   5 -19   40.07   11.62
  -7  -5  19   22.14    8.98
  -7  -5  20   44.33   12.15
  -7  -5  21    6.56    5.09
  -7  -5  22   -0.00    3.97
  -7  -5  23    4.77    5.00
  -7  -5  24    4.52    4.58
  -7  -5  25   22.72    9.00
  -7  -5  26    5.84    5.48
   7   5 -27    4.51    4.35
  -7  -5  27   -0.00    3.72
   7   5 -28   -0.00    3.31
  -7  -5  28   -0.00    4.52
   7   5 -29   13.22    7.26
  -7  -5  29    6.34    5.37
   7   5 -30   22.69    8.91
  -7  -5  30    8.00    6.73
   7   5 -31   22.38    9.11
  -7  -5  31   14.53    7.33
   7   5 -32    5.49    6.16
  -7  -5  32    0.02    3.99
   7   5 -33   -0.00    4.48
  -7  -5  33   -0.00    2.85
   7   5 -34   10.15    6.65
   7   5 -35    7.46    6.68
  -7   6   1   60.05   15.45
   7  -6  -1   85.43   17.13
   7  -6  -1   74.02   16.38
  -7  -6   1  127.90   20.60
  -7   6   2   88.62   17.24
   7  -6  -2   68.93   15.68
   7  -6  -2   83.14   16.84
  -7  -6   2   61.93   16.14
  -7   6   3   32.30    9.84
   7  -6  -3   35.56   10.23
   7  -6  -3   33.51   10.35
  -7  -6   3   34.37   10.96
  -7   6   4    5.06    5.00
   7  -6  -4   26.43    8.68
   7  -6  -4   19.85    7.64
  -7  -6   4    8.88    7.72
  -7   6   5    0.72    3.57
   7  -6  -5    1.67    4.09
   7  -6  -5    1.71    4.80
  -7  -6   5    4.79    5.73
  -7   6   6   78.05   16.00
   7  -6  -6   97.60   17.26
   7  -6  -6   70.31   15.77
  -7  -6   6   61.21   16.23
   7  -6  -7  163.24   26.43
   7  -6  -7  166.10   27.36
  -7  -6   7  158.04   28.68
   7  -6  -8   76.09   15.10
   7  -6  -8   67.85   15.04
  -7  -6   8   67.41   16.96
  -7   6   9    4.89    4.40
   7  -6  -9    0.00    3.74
   7   6  -9   -0.00    4.72
  -7  -6   9    0.32    4.10
  -7   6  10   92.82   16.13
   7  -6 -10   87.82   16.46
   7   6 -10   72.04   17.52
  -7  -6  10   79.46   19.21
  -7   6  11  125.81   19.95
   7  -6 -11  117.94   20.21
   7   6 -11   86.61   20.74
   7   6 -11  128.47   23.31
  -7  -6  11  127.11   24.13
  -7   6  12   18.58    6.54
   7  -6 -12    6.54    5.51
   7   6 -12   19.59    8.27
   7   6 -12   24.54    9.18
  -7  -6  12   18.32    8.30
  -7   6  13   20.25    6.54
   7  -6 -13   15.02    6.24
   7   6 -13   12.21    7.58
   7   6 -13   24.64    9.45
  -7  -6  13   14.90    8.51
  -7   6  14   14.52    5.97
   7  -6 -14   12.41    5.72
   7   6 -14   14.60    7.73
   7   6 -14    9.87    7.90
  -7  -6  14    4.53    6.88
   7  -6 -15    0.57    2.64
   7   6 -15    5.40    6.76
   7   6 -15    0.00    4.46
  -7  -6  15   -0.00    5.90
   7  -6 -16   62.62   11.53
   7   6 -16   58.54   15.14
  -7  -6  16   48.39   12.86
  -7  -6  16   48.06   14.77
   7  -6 -17   66.47   12.91
   7   6 -17   84.25   18.18
  -7  -6  17   75.03   16.14
   7  -6 -18   89.53   15.40
   7   6 -18  109.23   21.07
  -7  -6  18   77.18   17.81
  -7  -6  19    3.79    4.95
  -7  -6  20    0.00    4.60
  -7  -6  21    1.95    3.73
  -7  -6  22   29.45    9.98
  -7  -6  23   20.14    8.18
   7   6 -24    5.42    5.25
  -7  -6  24   21.95    8.64
   7   6 -25    1.88    4.72
  -7  -6  25   -0.00    4.10
   7   6 -26   34.53   11.01
  -7  -6  26   15.50    7.75
   7   6 -27    7.38    6.77
  -7  -6  27    3.78    4.95
   7   6 -28   25.45   10.04
  -7  -6  28    9.83    7.02
   7   6 -29   -0.00    4.89
  -7  -6  29   10.76    6.93
   7   6 -30    0.00    4.41
  -7  -6  30    4.93    5.02
   7   6 -31   -0.00    4.33
  -7  -6  31   -0.00    4.36
   7   6 -32   15.37    8.66
  -7  -6  32   15.89    8.41
   7   6 -33    8.96    6.29
  -7  -6  33    0.65    4.77
   7   6 -34    2.08    4.46
  -7  -6  34    0.83    4.73
   7   6 -35   -0.00    4.73
  -7   7   1   15.53    7.07
   7  -7  -1    6.20    5.99
  -7  -7   1    3.94    5.23
  -7   7   2   18.72    7.86
   7  -7  -2   18.35    7.87
   7  -7  -2   21.33    8.30
  -7  -7   2   20.68    8.92
   7  -7  -3    7.89    5.50
   7  -7  -3    4.06    6.07
  -7  -7   3    8.81    7.23
   7  -7  -4  237.70   37.22
   7   7  -4  248.53   38.06
  -7  -7   4  258.87   39.90
   7  -7  -5   91.91   17.86
   7   7  -5   81.29   18.19
  -7  -7   5   97.31   20.45
   7  -7  -6    8.18    5.27
   7   7  -6    7.90    6.11
  -7  -7   6    7.86    6.31
   7  -7  -7  101.90   18.63
   7   7  -7   99.21   19.70
  -7  -7   7   72.71   18.43
   7  -7  -8   15.53    7.45
   7   7  -8   13.24    8.06
  -7  -7   8   26.36   10.82
   7  -7  -9   39.89   10.93
   7   7  -9   45.62   12.76
  -7  -7   9   33.40   11.72
   7  -7 -10  108.69   19.44
   7   7 -10  131.90   23.33
  -7  -7  10   77.24   20.02
  -7   7  11   29.44    8.31
   7  -7 -11   40.46   10.14
   7   7 -11   34.28   11.09
  -7  -7  11   21.26   10.59
  -7   7  12    1.98    3.42
   7  -7 -12    0.00    4.15
   7   7 -12    3.23    4.89
  -7  -7  12    5.52    5.94
   7  -7 -13    9.68    5.65
   7   7 -13   20.20    8.56
  -7  -7  13   12.69    8.11
   7  -7 -14  138.31   23.99
   7   7 -14  194.10   30.46
  -7  -7  14  175.46   27.85
  -7  -7  14  140.86   28.79
   7  -7 -15    1.31    3.32
   7   7 -15    0.00    3.91
  -7  -7  15    0.05    3.61
  -7  -7  15    1.39    5.02
   7  -7 -16    4.27    3.70
   7   7 -16    3.96    5.85
  -7  -7  16    0.88    4.15
  -7  -7  17    1.35    4.05
  -7  -7  18    5.02    4.52
  -7  -7  19    3.60    5.25
  -7  -7  20   24.21    9.49
   7   7 -21    0.00    3.57
  -7  -7  21    0.93    3.67
   7   7 -22   -0.00    5.21
  -7  -7  22    0.67    3.85
   7   7 -23    0.00    4.75
  -7  -7  23    8.82    6.48
   7   7 -24   22.92    9.55
  -7  -7  24   14.99    7.90
   7   7 -25   -0.00    3.31
  -7  -7  25    1.80    4.44
   7   7 -26   13.95    8.96
  -7  -7  26   34.48   10.82
   7   7 -27   -0.00    5.37
  -7  -7  27    0.00    3.92
   7   7 -28    2.00    4.43
  -7  -7  28   -0.00    3.40
   7   7 -29    6.82    5.99
  -7  -7  29   -0.00    3.88
   7   7 -30    3.45    5.31
  -7  -7  30    3.83    6.36
   7   7 -31    3.13    4.86
  -7  -7  31   -0.00    5.03
   7   7 -32   12.43    8.12
  -7  -7  32    5.15    5.82
   7   7 -33    0.12    4.80
  -7  -7  33    1.43    3.74
   7   7 -34    3.13    5.33
  -7  -7  34    4.14    5.72
   7   7 -35   -0.00    4.96
  -7  -7  35   -0.00    5.02
   7   8  -1   47.26   12.62
   7   8  -2   91.32   19.31
   7   8  -3    8.76    6.63
   7  -8  -4   34.51   10.49
   7   8  -4   30.64   10.98
   7  -8  -5    6.74    5.30
   7   8  -5   14.14    7.53
   7  -8  -6   23.75    8.69
   7   8  -6   16.75    9.26
  -7  -8   6   42.94   12.32
   7  -8  -7    0.00    5.04
   7   8  -7   -0.00    5.21
  -7  -8   7    1.75    5.12
   7  -8  -8   22.65    8.97
   7   8  -8   59.47   14.41
  -7  -8   8   43.43   13.16
   7  -8  -9    6.23    5.68
   7   8  -9   -0.00    4.17
  -7  -8   9    0.73    4.62
   7  -8 -10   15.11    6.90
   7   8 -10   21.83    9.23
  -7  -8  10   16.39    9.36
   7  -8 -11    9.55    5.81
   7   8 -11    3.90    5.22
  -7  -8  11    9.52    6.23
  -7  -8  11    4.99    6.50
   7  -8 -12  154.77   23.92
   7   8 -12  113.04   24.58
  -7  -8  12  158.50   25.88
  -7  -8  12  109.69   25.45
   7  -8 -13    0.34    3.31
   7   8 -13    3.57    5.29
  -7  -8  13    0.00    4.73
  -7  -8  13   -0.00    5.00
   7  -8 -14   16.65    6.63
  -7  -8  14    4.24    4.71
  -7  -8  14   17.56   10.90
   7  -8 -15    4.23    4.39
  -7  -8  15    5.73    5.74
  -7  -8  15   -0.00    6.16
  -7  -8  16   55.27   14.01
   7   8 -17    4.44    5.48
  -7  -8  17   -0.00    4.54
   7   8 -18   15.74    8.11
  -7  -8  18    3.40    4.04
   7   8 -19    4.13    5.79
  -7  -8  19   -0.00    3.76
   7   8 -20   11.07    7.57
  -7  -8  20   17.94    8.05
   7   8 -21   -0.00    3.99
  -7  -8  21    0.36    4.79
   7   8 -22   22.90    9.58
  -7  -8  22   19.33    8.59
   7   8 -23    5.79    6.91
  -7  -8  23   25.95    9.41
   7   8 -24    5.40    6.36
  -7  -8  24   11.14    6.67
   7   8 -25    3.27    4.99
  -7  -8  25    0.00    4.42
   7   8 -26    4.51    5.54
  -7  -8  26   19.92    8.78
   7   8 -27   15.15    8.71
  -7  -8  27    0.98    4.69
   7   8 -28    9.57    7.39
  -7  -8  28    1.42    5.37
   7   8 -29    3.89    5.94
  -7  -8  29   -0.00    3.71
   7   8 -30    2.75    4.62
  -7  -8  30    2.10    5.08
   7   8 -31   -0.00    5.10
  -7  -8  31    4.42    4.46
   7   8 -32   13.46    8.07
  -7  -8  32    7.70    6.30
   7   8 -33    0.23    4.63
  -7  -8  33   -0.00    4.34
   7   8 -34    6.82    6.43
  -7  -8  34    6.44    6.18
  -7  -8  35   -0.00    3.83
  -7  -8  36   -0.00    3.76
   7  -9  -1    4.24    4.59
   7   9  -1    5.54    5.78
  -7  -9   1    1.76    5.04
   7   9  -2   27.00   10.26
  -7  -9   2   22.99   10.37
   7   9  -3   -0.00    4.07
  -7  -9   3    2.47    5.46
   7   9  -4   58.88   14.09
  -7  -9   4   19.18    9.47
   7   9  -5    1.71    5.08
   7   9  -6   33.31   11.49
   7  -9  -7    4.85    5.09
   7   9  -7   26.81    9.81
   7  -9  -8   37.39   10.42
   7   9  -8   22.18   10.10
  -7  -9   8   29.86   10.36
   7  -9  -9    1.89    4.87
   7   9  -9   -0.00    6.25
  -7  -9   9    3.40    4.73
   7  -9 -10  119.54   21.19
   7   9 -10  106.73   23.05
  -7  -9  10  110.18   21.61
   7  -9 -11    0.00    4.62
   7   9 -11   -0.00    4.42
  -7  -9  11    1.10    3.96
   7  -9 -12    1.72    4.15
   7   9 -12   -0.00    2.97
  -7  -9  12    3.12    4.10
  -7  -9  12    3.15    6.45
   7  -9 -13    1.12    4.13
   7   9 -13   14.69    8.31
  -7  -9  13   11.99    6.65
  -7  -9  13   -0.00    6.31
  -7  -9  14   89.75   18.13
  -7  -9  14   63.93   18.25
  -7  -9  15    1.21    4.35
   7   9 -16   10.96    6.98
  -7  -9  16   19.98    8.43
   7   9 -17    1.50    5.00
  -7  -9  17   -0.00    4.80
   7   9 -18   55.08   14.90
  -7  -9  18   40.35   12.19
   7   9 -19    1.38    4.61
  -7  -9  19   -0.00    3.96
   7   9 -20   13.87    8.64
  -7  -9  20   16.52    8.37
   7   9 -21   -0.00    5.99
  -7  -9  21    1.00    4.56
   7   9 -22   -0.00    4.14
  -7  -9  22    3.74    4.70
   7   9 -23    3.10    5.21
  -7  -9  23   -0.00    4.16
   7   9 -24   29.00   11.37
  -7  -9  24   13.51    8.05
   7   9 -25    1.10    6.16
  -7  -9  25    0.00    5.48
   7   9 -26   13.57    8.77
  -7  -9  26   -0.00    4.48
   7   9 -27   -0.00    4.73
  -7  -9  27   -0.00    3.83
   7   9 -28    9.54    7.04
  -7  -9  28    6.77    6.43
   7   9 -29    7.15    7.12
  -7  -9  29    0.20    4.62
   7   9 -30    7.45    7.31
  -7  -9  30    1.92    5.34
   7   9 -31   -0.00    5.86
  -7  -9  31    0.25    3.31
   7   9 -32   -0.00    5.18
  -7  -9  32    1.69    4.84
   7   9 -33   -0.00    5.23
  -7  -9  33   -0.00    4.25
  -7  -9  34    4.54    6.44
  -7  -9  35    2.92    5.60
   7 -10  -1    0.13    4.08
   7  10  -1   22.67    8.88
  -7 -10   1   10.92    8.71
   7 -10  -2   45.80   12.72
   7  10  -2   51.83   14.00
  -7 -10   2   28.73   11.51
   7 -10  -3   -0.00    4.23
   7  10  -3   -0.00    4.70
  -7 -10   3    6.27    6.30
   7 -10  -4    5.63    4.70
   7  10  -4   -0.00    4.23
  -7 -10   4    4.42    7.02
   7  10  -5   -0.00    3.89
  -7 -10   5    1.02    3.40
  -7 -10   5    1.12    6.68
   7  10  -6   93.12   20.53
  -7 -10   6   99.74   19.72
  -7 -10   6   87.65   21.02
   7  10  -7    5.61    6.36
  -7 -10   7    1.26    4.65
  -7 -10   7   -0.00    4.79
   7  10  -8    1.54    4.11
  -7 -10   8    5.12    5.00
  -7 -10   8    0.00    5.56
   7 -10  -9    0.00    3.34
  -7 -10   9    1.76    3.94
  -7 -10   9    2.10    5.88
   7 -10 -10    0.00    4.70
  -7 -10  10    3.11    5.62
  -7 -10  10    2.12    6.71
   7 -10 -11   -0.00    4.12
  -7 -10  11    0.00    8.01
  -7 -10  12   39.91   11.73
   7  10 -13    4.46    4.56
  -7 -10  13   -0.00    4.04
  -7 -10  14    5.26    5.52
  -7 -10  15    0.15    4.15
   7  10 -16   46.50   14.59
  -7 -10  16   49.27   13.49
   7  10 -17    3.94    6.08
  -7 -10  17    1.54    4.57
   7  10 -18   45.99   13.61
  -7 -10  18    7.39    7.24
   7  10 -19    1.60    5.73
  -7 -10  19    5.75    4.60
   7  10 -20    2.04    5.80
  -7 -10  20    2.99    5.18
   7  10 -21    5.19    7.47
  -7 -10  21    4.88    5.38
   7  10 -22   31.67   12.40
  -7 -10  22   27.31   10.60
   7  10 -23    2.25    6.42
  -7 -10  23   -0.00    4.67
   7  10 -24    2.28    4.60
  -7 -10  24   -0.00    4.38
   7  10 -25   -0.00    4.41
  -7 -10  25    4.88    5.30
   7  10 -26   13.47    8.13
  -7 -10  26   15.60    8.50
   7  10 -27    2.30    4.50
  -7 -10  27   -0.00    5.31
   7  10 -28    6.37    6.15
  -7 -10  28    4.79    6.20
   7  10 -29   -0.00    5.02
  -7 -10  29    0.00    3.89
   7  10 -30   -0.00    5.62
  -7 -10  30    3.43    5.22
   7  10 -31   -0.00    4.83
  -7 -10  31    1.76    4.34
   7  10 -32    7.59    7.46
  -7 -10  32    0.69    5.06
   7  10 -33   -0.00    6.05
   7 -11  -1    1.54    4.61
   7  11  -1    0.00    4.35
  -7 -11   1   -0.00    3.78
  -7 -11   1    2.61    5.44
   7 -11  -2    9.89    7.25
   7  11  -2    3.83    5.25
  -7 -11   2    2.45    4.07
  -7 -11   2    1.45    6.03
   7 -11  -3   11.16    7.80
   7  11  -3    2.72    5.12
  -7 -11   3   10.63    6.65
  -7 -11   3    0.84    6.81
   7 -11  -4   12.23    8.10
   7  11  -4   37.38   11.95
  -7 -11   4   37.35   10.90
  -7 -11   4   15.70    9.92
   7 -11  -5   28.18    9.30
  -7 -11   5    4.51    5.73
  -7 -11   5    3.08    5.90
   7 -11  -6    5.43    5.29
  -7 -11   6    3.03    4.97
  -7 -11   6   -0.00    5.76
   7 -11  -7   18.69    8.09
  -7 -11   7   11.35    7.39
  -7 -11   7    0.00    6.99
  -7 -11   8   23.12    8.90
  -7 -11   8    3.94    6.28
  -7 -11   9    3.76    4.83
  -7 -11   9    0.76    3.77
  -7 -11  10   31.50   10.76
  -7 -11  10   32.94   13.08
  -7 -11  11    5.09    5.14
  -7 -11  11    3.05    7.07
  -7 -11  12    0.19    4.55
  -7 -11  13    3.95    4.90
  -7 -11  14   42.71   12.55
  -7 -11  15    0.88    4.64
  -7 -11  16    6.62    6.77
  -7 -11  17    3.96    6.47
  -7 -11  18   14.82    7.60
  -7 -11  19   -0.00    6.23
  -7 -11  20   13.13    7.71
  -7 -11  21   -0.00    5.68
  -7 -11  22    0.59    3.99
  -7 -11  23    5.07    5.35
   7  11 -24   10.13    7.96
  -7 -11  24   24.60   10.01
   7  11 -25    1.41    6.11
  -7 -11  25    2.69    5.60
   7  11 -26    0.00    6.28
  -7 -11  26    4.71    6.09
   7  11 -27   -0.00    5.98
  -7 -11  27   -0.00    5.20
   7  11 -28    1.02    4.94
  -7 -11  28   -0.00    5.39
   7  11 -29    3.66    6.26
  -7 -11  29    0.64    3.53
   7  11 -30    4.97    6.14
   7  11 -31    0.01    5.17
   7  11 -32    4.77    7.09
   7 -12  -1    1.71    4.82
  -7 -12   1    3.00    4.49
  -7 -12   1    0.79    4.92
   7 -12  -2   50.97   12.48
  -7 -12   2    8.92    6.29
  -7 -12   2    4.55    6.83
   7 -12  -3    2.55    4.22
  -7 -12   3    0.18    3.16
  -7 -12   3    4.36    6.10
   7 -12  -4   -0.00    4.17
  -7 -12   4    3.24    5.15
  -7 -12   4   -0.00    5.23
   7 -12  -5   14.69    7.99
  -7 -12   5    5.24    5.16
  -7 -12   5   11.88    8.76
   7 -12  -6   36.47   11.35
  -7 -12   6   38.20   11.28
  -7 -12   6   39.03   13.51
   7 -12  -7    0.00    4.14
  -7 -12   7    1.04    5.26
  -7 -12   7    1.18    6.87
   7 -12  -8    0.00    4.58
  -7 -12   8    3.61    5.92
  -7 -12   8   -0.00    5.01
  -7 -12   9   -0.00    4.54
  -7 -12   9    1.61    5.27
  -7 -12  10    3.45    6.32
  -7 -12  10    4.40    6.34
  -7 -12  11    0.00    4.69
  -7 -12  12   24.89    9.38
  -7 -12  13    0.45    3.24
  -7 -12  14    0.00    4.07
  -7 -12  15    1.55    4.14
  -7 -12  16    2.89    4.47
  -7 -12  17   -0.00    5.58
  -7 -12  18    8.19    7.28
  -7 -12  19   -0.00    4.10
  -7 -12  20    3.82    5.76
  -7 -12  21   -0.00    4.40
  -7 -12  22    9.85    8.96
  -7 -12  23    3.84    6.10
  -7 -12  24    5.57    7.14
  -7 -12  25    0.00    5.49
  -7 -12  26   14.86    8.26
   7 -13  -1   -0.00    4.59
  -7 -13   1    0.64    2.83
  -7 -13   1    0.80    4.87
   7 -13  -2    9.03    6.36
  -7 -13   2   23.78    8.58
  -7 -13   2    4.83    7.41
   7 -13  -3   20.60    8.61
  -7 -13   3   15.60    7.58
  -7 -13   3    0.91    6.68
   7 -13  -4   71.86   16.13
  -7 -13   4   64.20   14.96
  -7 -13   4   29.77   13.04
   7 -13  -5    0.00    5.92
  -7 -13   5    9.08    5.79
  -7 -13   5   -0.00    5.30
   7 -13  -6   -0.00    3.69
  -7 -13   6    7.44    6.26
  -7 -13   6    0.00    5.80
  -7 -13   7    3.93    5.18
  -7 -13   7    0.60    6.84
  -7 -13   8    7.06    5.89
  -7 -13   8    4.49    8.29
  -7 -13   9    5.20    5.58
  -7 -13  10   29.07   11.19
  -7 -13  11    0.39    4.25
  -7 -13  12    1.08    5.60
  -7 -13  13   -0.00    3.19
  -7 -13  14   19.64    9.39
  -7 -13  15    1.50    5.75
  -7 -13  16    0.62    4.23
  -7 -13  17    0.00    6.11
  -7 -13  18    3.19    4.98
  -7 -13  19   10.83    8.24
  -7 -13  20   11.85    8.03
  -7 -13  21    9.40    7.95
  -7 -13  22    8.76    6.89
   7 -14  -1   -0.00    4.12
  -7 -14   1   -0.00    3.94
  -7 -14   1    0.00    6.65
   7 -14  -2   10.95    7.54
  -7 -14   2   21.16    9.01
  -7 -14   2    5.09    7.80
   7 -14  -3   -0.00    4.39
  -7 -14   3    0.73    3.39
  -7 -14   3   -0.00    5.81
   7 -14  -4    0.00    4.64
  -7 -14   4    3.85    5.28
  -7 -14   4    4.23    5.63
  -7 -14   5    1.04    4.43
  -7 -14   5    2.81    5.98
  -7 -14   6   24.81    9.50
  -7 -14   7   36.31   11.53
  -7 -14   8    6.23    6.14
  -7 -14   9   11.70    7.69
  -7 -14  10   17.50    8.20
  -7 -14  11    9.00    7.49
  -7 -14  12    3.00    5.04
  -7 -14  13    3.46    5.90
  -7 -14  14   -0.00    4.37
  -7 -14  15    6.57    7.79
  -7 -14  16   -0.00    3.70
  -7 -14  17    3.18    5.61
  -7 -14  18    0.86    5.74
  -7 -14  19   -0.00    5.22
   7 -15  -1   -0.00    4.73
  -7 -15   1    0.00    3.80
  -7 -15   1   -0.00    6.31
   7 -15  -2   -0.00    5.14
  -7 -15   2   -0.00    3.01
  -7 -15   2   -0.00    4.43
  -7 -15   3    5.00    5.93
  -7 -15   3    4.64    6.97
  -7 -15   4    8.52    6.24
  -7 -15   5    2.95    5.65
  -7 -15   6    1.67    4.58
  -7 -15   7   -0.00    4.49
  -7 -15   8   16.64    8.52
  -7 -15   9   -0.00    4.52
  -7 -15  10    1.26    5.77
  -7 -15  11   13.40    7.93
  -7 -15  12    0.50    4.04
  -7 -15  13    6.66    5.63
  -7 -15  14    3.71    5.43
  -7 -15  15    5.95    6.58
  -7 -16   1    6.81    5.91
  -7 -16   2    4.69    6.03
  -7 -16   3    0.75    3.86
  -7 -16   4   -0.00    4.18
  -7 -16   5    1.78    4.95
  -7 -16   6   10.25    7.36
  -7 -16   7    8.06    6.24
  -7 -16   8   -0.00    4.10
  -7 -16   9   -0.00    4.40
  -7 -16  10    6.75    6.25
  -7 -16  11    2.57    4.71
  -7 -17   1    1.32    3.68
  -7 -17   2   -0.00    3.04
  -7 -17   3    0.58    4.06
  -7 -17   4    6.45    5.75
  -7 -17   5    4.49    5.18
  -7 -17   6    0.00    4.29
  -7 -18   1    1.45    4.29
  -6   0   1    0.47    4.14
  -6   0   1   -0.00    3.87
   6   0  -1   -0.00    2.46
   6   0  -1   -0.00    3.27
  -6   0   2  345.80   44.42
  -6   0   2  350.90   45.48
   6   0  -2  263.53   42.57
   6   0  -2  369.60   45.50
  -6   0   3   -0.00    3.30
  -6   0   3   -0.00    3.82
   6   0  -3    3.35    4.59
   6   0  -3    0.92    4.02
  -6   0   4   22.97    7.50
  -6   0   4   39.16    9.69
   6   0  -4   25.82    7.57
   6   0  -4   24.75    8.01
  -6   0   5    0.03    3.57
  -6   0   5    2.08    3.75
   6   0  -5   -0.00    3.12
   6   0  -5    0.93    3.78
  -6   0   6 1317.34  163.36
  -6   0   6 1357.40  165.16
   6   0  -6 1284.18  162.81
   6   0  -6 1446.02  165.48
  -6   0   7    0.00    3.36
  -6   0   7   -0.00    3.24
   6   0  -7   -0.00    2.42
   6   0  -7   -0.00    3.71
  -6   0   8   25.72    7.09
  -6   0   8   16.89    7.33
   6   0  -8   34.16    7.78
   6   0  -8   35.33    9.14
  -6   0   9    3.55    3.64
  -6   0   9    0.22    3.06
   6   0  -9   -0.00    2.11
   6   0  -9   -0.00    3.89
  -6   0  10  214.50   30.50
  -6   0  10  265.18   33.84
   6   0 -10  184.17   30.20
   6   0 -10  242.17   33.19
  -6   0  11    0.68    3.37
  -6   0  11    1.29    4.20
   6   0 -11    0.02    3.13
   6   0 -11    0.00    4.35
  -6   0  12  281.71   41.24
  -6   0  12  467.88   46.90
   6   0 -12  295.85   42.08
   6   0 -12  282.80   43.30
  -6   0  13    1.17    2.29
  -6   0  13    4.02    4.12
   6   0 -13   -0.00    2.14
   6   0 -13    0.00    3.66
  -6   0  14   83.51   14.75
  -6   0  14   85.98   16.67
   6   0 -14   87.36   15.75
   6   0 -14  102.23   17.55
  -6   0  15    0.00    2.73
   6   0 -15   -0.00    2.50
   6   0 -15   -0.00    4.47
  -6   0  16  465.26   42.94
   6   0 -16  233.71   40.46
   6   0 -16  246.31   41.87
  -6   0  17   -0.00    1.96
   6   0 -17    0.84    2.84
   6   0 -17   -0.00    3.47
  -6   0  18  186.91   26.81
  -6   0  18  189.90   28.64
   6   0 -18  180.82   28.41
   6   0 -18  179.47   29.36
  -6   0  19   -0.00    2.56
   6   0 -19    2.67    3.62
  -6   0  20    0.86    2.56
   6   0 -20   -0.00    4.24
   6   0 -21    0.27    3.19
   6   0 -22  105.23   19.53
  -6   0  23    0.35    2.78
   6   0 -23    0.94    3.81
  -6   0  24    1.47    3.44
  -6   0  25    0.88    2.68
  -6   0  26   49.52   11.39
   6   0 -33    0.05    2.59
   6   0 -34   -0.00    2.72
   6   0 -35    2.01    3.99
   6   0 -36    6.09    5.19
   6   0 -37    0.81    3.83
   6   0 -38   12.78    6.44
  -6   1   1    3.59    3.95
  -6   1   1    6.98    4.98
   6  -1  -1    1.57    3.85
   6  -1  -1    3.81    4.72
   6   1  -1    5.99    5.33
   6   1  -1    8.90    5.16
  -6  -1   1   11.17    6.09
  -6  -1   1    5.42    5.16
  -6   1   2  562.25   76.68
  -6   1   2  622.71   78.34
   6  -1  -2  499.06   75.98
   6  -1  -2  652.52   78.06
   6   1  -2  675.95   76.96
   6   1  -2  611.14   77.96
  -6  -1   2  591.02   76.68
  -6  -1   2  654.44   78.76
  -6   1   3   26.14    8.51
  -6   1   3   22.15    8.42
   6  -1  -3   31.98    8.64
   6  -1  -3   41.15    9.65
   6   1  -3   26.40    8.11
   6   1  -3   34.98    9.53
  -6  -1   3   53.57    9.87
  -6  -1   3   33.52    9.11
  -6   1   4  921.28  103.92
  -6   1   4 1015.15  105.76
   6  -1  -4  707.09  101.87
   6  -1  -4  795.12  103.67
   6   1  -4  748.42  101.97
   6   1  -4  816.99  104.04
  -6  -1   4  831.05  102.65
  -6  -1   4  904.77  105.27
  -6   1   5  158.90   21.45
  -6   1   5  113.31   20.38
   6  -1  -5  124.97   19.70
   6  -1  -5  144.25   21.67
   6   1  -5  100.89   18.87
   6   1  -5  117.08   20.80
  -6  -1   5  127.08   19.73
  -6  -1   5  129.13   21.49
  -6   1   6   91.39   16.26
  -6   1   6   91.37   16.89
   6  -1  -6  100.30   16.12
   6  -1  -6   95.59   17.26
   6   1  -6   89.20   15.75
   6   1  -6  111.33   18.07
  -6  -1   6   85.85   15.60
  -6  -1   6   94.82   17.72
  -6   1   7  289.33   37.59
  -6   1   7  290.21   38.41
   6  -1  -7  276.10   36.53
   6  -1  -7  270.53   38.09
   6   1  -7  265.41   36.60
   6   1  -7  254.35   37.91
  -6  -1   7  246.95   35.98
  -6  -1   7  239.85   37.89
  -6   1   8  765.85   92.38
  -6   1   8  844.18   94.19
   6  -1  -8  648.18   90.76
   6  -1  -8  791.02   93.82
   6   1  -8  695.91   91.53
   6   1  -8  683.02   93.04
  -6  -1   8  730.04   91.37
  -6  -1   8  790.51   94.51
  -6   1   9    4.75    3.51
  -6   1   9   14.97    5.91
   6  -1  -9    9.60    4.30
   6  -1  -9    5.82    4.11
   6   1  -9   -0.00    3.66
   6   1  -9   11.55    6.03
  -6  -1   9   11.83    4.95
  -6  -1   9    6.79    5.85
  -6   1  10  119.45   18.15
  -6   1  10   81.52   17.37
   6  -1 -10  114.66   17.48
   6  -1 -10   96.38   18.13
   6   1 -10  115.94   18.40
   6   1 -10   95.95   18.59
  -6  -1  10  113.57   17.48
  -6  -1  10  120.70   20.00
  -6   1  11   18.79    6.03
  -6   1  11   21.73    7.07
   6  -1 -11   13.57    5.38
   6  -1 -11   10.65    5.86
   6   1 -11   20.97    6.85
   6   1 -11   15.71    6.96
  -6  -1  11   18.17    5.68
  -6  -1  11   14.34    6.69
  -6   1  12  326.16   41.82
   6  -1 -12  297.23   41.29
   6  -1 -12  345.12   44.02
   6   1 -12  293.65   42.29
   6   1 -12  285.64   43.49
  -6  -1  12  298.42   41.28
  -6  -1  12  332.32   44.43
  -6   1  13   46.68   10.63
   6  -1 -13   82.83   12.77
   6  -1 -13   55.19   12.36
   6   1 -13   47.50   11.33
   6   1 -13   59.93   13.52
  -6  -1  13   65.12   11.69
  -6  -1  13   54.68   12.68
  -6   1  14  192.37   25.98
   6  -1 -14  170.79   25.88
   6  -1 -14  192.81   28.09
   6   1 -14  191.11   27.54
   6   1 -14  159.32   27.80
  -6  -1  14  170.29   25.60
  -6  -1  14  155.47   27.30
  -6   1  15    0.00    3.19
  -6   1  15   21.15    6.65
   6  -1 -15    8.19    4.21
   6  -1 -15    0.00    3.22
   6   1 -15   10.98    5.04
   6   1 -15   21.47    7.63
  -6  -1  15   16.08    5.33
  -6  -1  15   12.67    5.82
  -6   1  16    3.94    3.38
  -6   1  16    0.00    3.57
   6  -1 -16    0.00    2.83
   6  -1 -16    6.02    4.59
   6   1 -16    5.72    4.49
   6   1 -16    0.76    3.86
  -6  -1  16    0.00    3.01
  -6  -1  16    1.50    3.76
  -6   1  17    3.46    3.65
  -6   1  17    6.35    5.01
   6  -1 -17    2.34    3.29
   6  -1 -17    4.88    4.70
   6   1 -17    2.52    3.82
   6   1 -17    7.60    5.17
  -6  -1  17    4.25    4.41
  -6   1  18  207.12   30.11
  -6   1  18  239.97   32.29
   6  -1 -18  234.75   32.14
   6   1 -18  184.97   32.02
   6   1 -18  217.41   33.84
  -6   1  19   33.03    8.14
   6  -1 -19   32.89    9.10
   6   1 -19   63.92   12.78
  -6   1  20   -0.00    2.70
   6  -1 -20    3.24    3.91
   6   1 -20    0.33    3.28
  -6   1  21   -0.00    2.97
   6  -1 -21    5.76    4.38
   6   1 -21    3.09    4.40
  -6  -1  21    2.29    3.33
  -6   1  22    4.88    3.92
   6  -1 -22    6.75    4.66
   6   1 -22    3.45    4.69
  -6  -1  22   11.06    5.43
  -6   1  23    3.05    3.86
   6  -1 -23    1.45    3.89
  -6  -1  23    2.88    3.61
  -6   1  24   31.64    8.49
   6  -1 -24   23.35    8.22
  -6  -1  24   33.25    9.18
  -6   1  25    3.89    3.88
  -6  -1  25    0.72    3.28
  -6  -1  26    9.76    5.61
   6   1 -32    0.00    3.93
   6   1 -33    0.00    3.20
   6  -1 -34   16.83    6.54
   6   1 -34   20.43    8.22
   6  -1 -35    0.39    4.04
   6   1 -35    0.00    3.41
   6  -1 -36    0.00    3.65
   6   1 -36    5.14    4.51
   6  -1 -37    0.00    4.99
   6   1 -37    3.70    4.06
   6  -1 -38    1.79    3.35
   6   1 -38    5.57    4.88
  -6   2   1    1.14    3.27
  -6   2   1    8.52    5.36
   6  -2  -1   10.09    5.65
   6  -2  -1    8.33    5.45
   6   2  -1    3.76    4.46
   6   2  -1    5.44    4.34
  -6  -2   1    7.90    4.61
  -6  -2   1    6.18    5.38
  -6   2   2   17.17    6.40
  -6   2   2    3.04    5.14
   6  -2  -2   17.57    6.37
   6  -2  -2   18.75    6.66
   6   2  -2   18.89    5.65
   6   2  -2   19.88    6.95
  -6  -2   2    9.68    5.18
  -6  -2   2    3.79    4.28
  -6   2   3    0.00    3.47
  -6   2   3    3.63    4.61
   6  -2  -3    4.13    5.56
   6  -2  -3    1.30    4.07
   6   2  -3    5.71    4.93
   6   2  -3    3.01    4.50
  -6  -2   3   12.71    5.58
  -6  -2   3    6.69    4.63
  -6   2   4   46.99   11.54
  -6   2   4   65.44   13.20
   6  -2  -4   46.53   11.84
   6  -2  -4   95.91   14.82
   6   2  -4   46.58   11.26
   6   2  -4   85.39   14.56
  -6  -2   4   58.33   11.51
  -6  -2   4   85.40   15.22
  -6   2   5    2.17    3.77
  -6   2   5    6.81    4.30
   6  -2  -5    6.33    4.37
   6  -2  -5   15.88    5.88
   6   2  -5   19.01    6.03
   6   2  -5   19.03    6.99
  -6  -2   5   19.54    5.94
  -6  -2   5    5.95    5.05
  -6   2   6  349.46   43.90
  -6   2   6  266.90   43.01
   6  -2  -6  250.31   41.87
   6  -2  -6  351.74   44.75
   6   2  -6  366.18   44.02
   6   2  -6  370.81   45.67
  -6  -2   6  316.44   42.63
  -6  -2   6  346.45   45.91
  -6   2   7   49.13   11.24
  -6   2   7   55.16   12.06
   6  -2  -7   68.31   11.98
   6  -2  -7   57.67   12.46
   6   2  -7   43.53   10.64
   6   2  -7   44.95   11.76
  -6  -2   7   75.54   12.06
  -6  -2   7   61.83   13.34
  -6   2   8   15.25    5.84
  -6   2   8    5.22    4.30
   6  -2  -8    9.06    4.68
   6  -2  -8   16.92    6.58
   6   2  -8   14.49    5.68
   6   2  -8    8.41    5.87
  -6  -2   8   15.93    5.68
  -6  -2   8    9.00    5.87
  -6   2   9    1.80    3.65
  -6   2   9    0.54    3.40
   6  -2  -9   -0.00    2.46
   6  -2  -9   -0.00    3.39
   6   2  -9    1.44    3.22
   6   2  -9    2.05    4.24
  -6  -2   9    3.40    2.77
  -6  -2   9    0.00    4.15
  -6   2  10  273.16   37.57
   6  -2 -10  282.62   36.81
   6  -2 -10  300.41   39.14
   6   2 -10  260.82   37.95
   6   2 -10  304.45   40.13
  -6  -2  10  225.67   36.10
  -6  -2  10  273.57   39.67
  -6   2  11  298.11   36.77
   6  -2 -11  265.58   35.25
   6  -2 -11  243.25   36.61
   6   2 -11  252.46   36.71
   6   2 -11  224.33   37.05
  -6  -2  11  268.18   35.63
  -6  -2  11  241.68   37.70
  -6   2  12  130.87   18.67
   6  -2 -12   92.78   16.60
   6  -2 -12  111.26   18.83
   6   2 -12  105.40   18.62
   6   2 -12  103.04   19.72
  -6  -2  12   95.53   16.91
  -6  -2  12  121.55   20.49
  -6   2  13   15.91    5.97
  -6   2  13   12.64    5.55
   6  -2 -13    5.82    3.67
   6  -2 -13   10.08    5.42
   6   2 -13    5.66    4.03
   6   2 -13    1.99    4.43
  -6  -2  13    9.99    6.02
  -6   2  14  110.11   16.79
  -6   2  14  100.99   16.83
   6  -2 -14   97.64   15.88
   6   2 -14   94.54   17.81
   6   2 -14   72.72   17.22
  -6  -2  14   97.83   18.70
  -6   2  15   35.92    8.24
  -6   2  15   36.53    8.64
   6  -2 -15   22.73    7.22
   6   2 -15   40.85   10.49
   6   2 -15   30.04    9.91
  -6  -2  15   27.25    9.15
  -6   2  16   66.28   12.44
  -6   2  16   63.59   12.44
   6  -2 -16   60.86   12.07
   6   2 -16   72.42   14.66
   6   2 -16   69.46   15.23
  -6  -2  16   68.50   15.02
  -6   2  17   23.15    6.27
  -6   2  17    7.98    4.54
   6  -2 -17   22.83    6.41
   6   2 -17   27.15    8.29
   6   2 -17   11.89    6.86
  -6  -2  17   13.71    6.82
  -6   2  18   15.17    5.08
   6  -2 -18   17.53    5.88
   6   2 -18    8.69    5.75
   6   2 -18    5.12    6.09
  -6  -2  18   11.41    6.40
  -6   2  19   10.37    4.77
   6  -2 -19   15.97    5.61
   6   2 -19    7.79    6.13
  -6   2  20  169.73   25.04
   6  -2 -20  176.35   26.28
   6   2 -20  160.99   27.99
  -6  -2  20  176.83   27.40
  -6   2  21    2.06    2.84
   6  -2 -21    0.53    3.16
   6   2 -21    2.30    4.42
  -6  -2  21    3.68    4.23
   6  -2 -22   39.76    9.69
  -6  -2  22   29.15    8.82
   6  -2 -23    1.68    3.76
   6  -2 -24    9.15    5.17
  -6  -2  28   39.33   10.66
  -6  -2  29   13.51    6.61
   6   2 -30   16.09    7.31
   6   2 -31    0.81    3.68
   6   2 -32   17.83    7.47
   6   2 -33    8.25    6.08
   6   2 -34   -0.00    4.14
   6  -2 -35    0.97    3.14
   6   2 -35    0.74    4.01
   6  -2 -36   10.29    5.69
   6   2 -36   10.67    6.54
   6  -2 -37    1.39    2.97
   6   2 -37   -0.00    3.85
   6  -2 -38    5.85    4.70
  -6   3   1    1.48    3.33
  -6   3   1    1.95    4.22
   6  -3  -1    5.05    4.68
   6  -3  -1    0.89    3.77
   6   3  -1    0.00    3.38
   6   3  -1   -0.00    3.85
  -6  -3   1    0.00    2.55
  -6  -3   1    4.78    5.53
  -6   3   2  128.91   21.33
  -6   3   2  134.88   22.60
   6  -3  -2  100.30   20.88
   6  -3  -2  135.64   22.22
   6   3  -2  168.97   22.34
   6   3  -2  182.38   24.17
  -6  -3   2  131.47   20.65
  -6  -3   2  124.17   22.79
  -6   3   3  160.32   21.90
  -6   3   3  107.62   20.71
   6  -3  -3  135.81   21.64
   6   3  -3  108.90   19.90
   6   3  -3  148.15   22.40
  -6  -3   3  137.85   20.26
  -6  -3   3  108.18   21.33
  -6   3   4   47.43   10.18
  -6   3   4   26.32    8.63
   6  -3  -4   31.89    9.64
   6  -3  -4   36.39    9.69
   6   3  -4   49.60   10.03
   6   3  -4   40.88   10.43
  -6  -3   4   44.19    9.17
  -6  -3   4   42.41   11.30
  -6   3   5    7.93    4.26
  -6   3   5    9.58    5.73
   6  -3  -5   17.49    6.35
   6  -3  -5    8.55    4.90
   6   3  -5   13.90    5.70
   6   3  -5    9.91    5.34
  -6  -3   5    8.29    4.53
  -6  -3   5    3.29    5.36
  -6   3   6   11.16    5.81
  -6   3   6   15.59    6.45
   6  -3  -6   22.13    6.90
   6  -3  -6   19.68    6.68
   6   3  -6   11.90    6.20
   6   3  -6   10.79    5.91
  -6  -3   6   13.38    5.25
  -6  -3   6   19.27    7.31
  -6   3   7   27.75    7.60
  -6   3   7   11.17    5.71
   6  -3  -7   13.03    5.64
   6  -3  -7   25.11    7.67
   6   3  -7   26.20    7.99
   6   3  -7   23.07    7.89
  -6  -3   7   14.76    5.66
  -6  -3   7   31.49    8.95
  -6   3   8  405.38   52.85
   6  -3  -8  374.84   52.07
   6  -3  -8  451.95   54.36
   6   3  -8  390.34   53.51
   6   3  -8  338.31   53.56
  -6  -3   8  414.65   52.47
  -6  -3   8  433.04   55.96
  -6   3   9   97.78   14.75
   6  -3  -9  117.06   14.94
   6  -3  -9   56.54   13.05
   6   3  -9   63.21   13.82
   6   3  -9   75.41   15.28
  -6  -3   9   40.71   13.00
  -6   3  10   49.29   10.16
   6  -3 -10   39.28    8.53
   6  -3 -10   27.58    8.77
   6   3 -10   29.68    9.19
   6   3 -10   46.91   11.60
  -6  -3  10   41.99   11.44
  -6   3  11    8.43    4.57
  -6   3  11   10.26    5.04
   6  -3 -11   14.58    5.06
   6  -3 -11   11.53    5.75
   6   3 -11   12.88    6.12
   6   3 -11   19.27    7.57
  -6  -3  11    6.79    5.47
  -6   3  12   46.30   11.32
  -6   3  12   63.66   12.22
   6  -3 -12   62.77   11.49
   6   3 -12   51.28   13.08
   6   3 -12   86.38   15.93
  -6  -3  12   83.71   15.94
  -6   3  13  119.92   20.76
  -6   3  13  157.26   21.92
   6  -3 -13  137.23   20.53
   6   3 -13  143.24   23.51
   6   3 -13  147.69   24.24
  -6  -3  13  112.32   22.92
  -6   3  14  192.58   23.36
  -6   3  14  203.44   23.38
   6  -3 -14   74.63   18.84
   6   3 -14  197.60   26.34
   6   3 -14  165.79   25.75
  -6  -3  14  158.33   25.40
  -6   3  15   36.43    8.26
  -6   3  15   23.04    6.68
   6  -3 -15   23.50    6.32
   6   3 -15    8.88    6.44
   6   3 -15   26.65    9.10
  -6  -3  15   14.06    7.29
  -6   3  16   19.84    6.33
  -6   3  16   20.11    6.12
   6  -3 -16   13.68    5.18
   6  -3 -16   16.27    6.70
   6   3 -16   28.84    8.99
   6   3 -16   30.67   10.04
  -6  -3  16   18.77    8.15
  -6   3  17   91.02   13.18
  -6   3  17   86.95   12.46
   6  -3 -17   63.30   11.21
   6  -3 -17   16.67    9.14
   6   3 -17   63.73   14.46
   6   3 -17   73.40   15.37
  -6  -3  17   66.56   14.43
  -6   3  18  123.88   19.37
   6  -3 -18  128.29   19.24
   6  -3 -18  100.58   19.56
   6   3 -18  108.73   21.53
   6   3 -18  142.44   23.93
  -6  -3  18  117.81   22.30
  -6   3  19   47.09   10.04
   6  -3 -19   47.81    9.92
  -6  -3  19   38.76   10.74
   6  -3 -20    9.59    4.98
   6  -3 -21    0.90    2.39
   6  -3 -22   56.48   11.86
   6  -3 -23   22.20    7.12
  -6  -3  25    3.73    4.24
  -6  -3  26    1.14    3.02
  -6  -3  27   -0.00    3.61
   6   3 -28   21.53    8.46
  -6  -3  28   19.94    7.69
   6   3 -29    6.73    5.27
  -6  -3  29    4.82    4.56
   6   3 -30   28.93    9.84
  -6  -3  30   37.24   10.73
   6   3 -31    0.00    5.10
   6   3 -32    9.34    5.73
   6   3 -33    4.46    4.93
   6   3 -34   14.98    7.02
   6   3 -35    2.91    5.07
   6  -3 -36    0.00    2.83
   6   3 -36    2.21    5.04
   6  -3 -37    0.00    2.94
   6   3 -37   -0.00    5.06
   6  -3 -38    2.31    4.20
  -6   4   1  191.06   27.60
  -6   4   1  302.66   32.03
   6  -4  -1  132.16   26.44
   6  -4  -1  215.86   29.48
   6   4  -1  189.64   27.45
   6   4  -1  183.33   28.15
  -6  -4   1  154.93   25.85
  -6  -4   1  165.83   28.56
  -6   4   2   15.23    6.29
  -6   4   2   12.91    5.93
   6  -4  -2   16.18    6.66
   6  -4  -2   16.80    6.48
   6   4  -2   27.92    7.66
   6   4  -2   21.27    7.51
  -6  -4   2   15.87    5.76
  -6  -4   2   13.93    7.27
  -6   4   3    7.12    3.99
  -6   4   3    6.37    4.55
   6  -4  -3    1.86    3.61
   6  -4  -3   -0.00    3.50
   6   4  -3    8.04    4.54
   6   4  -3    8.48    5.02
  -6  -4   3   10.68    4.73
  -6  -4   3    0.00    4.71
  -6   4   4   17.28    5.89
  -6   4   4   28.55    8.28
   6  -4  -4    9.71    5.56
   6  -4  -4   20.14    7.20
   6   4  -4    6.39    5.45
   6   4  -4   23.82    8.02
  -6  -4   4   19.12    7.58
  -6   4   5  279.44   37.17
  -6   4   5  271.08   37.88
   6  -4  -5  279.96   38.05
   6  -4  -5  266.55   37.86
   6   4  -5  283.30   38.08
   6   4  -5  254.65   38.05
  -6  -4   5  208.10   37.54
  -6   4   6  274.31   38.17
  -6   4   6  403.51   41.66
   6  -4  -6  238.77   38.06
   6  -4  -6  253.35   38.66
   6   4  -6  234.25   38.41
   6   4  -6  267.91   39.90
  -6  -4   6  327.02   42.26
  -6   4   7   67.10   13.35
   6  -4  -7   69.17   13.94
   6  -4  -7   89.04   15.31
   6   4  -7   95.73   16.19
   6   4  -7   48.56   13.49
  -6  -4   7  101.72   17.81
  -6   4   8    5.29    3.94
   6  -4  -8    7.69    4.58
   6  -4  -8    4.79    4.51
   6   4  -8    6.28    4.92
   6   4  -8   14.22    6.59
  -6  -4   8   11.11    6.86
  -6   4   9   62.44   12.30
  -6   4   9   55.86   12.02
   6  -4  -9   52.31   11.73
   6  -4  -9   60.86   13.00
   6   4  -9   79.82   14.84
   6   4  -9   92.87   16.27
  -6  -4   9   59.21   14.31
  -6   4  10   39.63    8.67
  -6   4  10   25.51    7.83
   6  -4 -10   28.29    7.78
   6  -4 -10   29.43    8.30
   6   4 -10   33.50    9.38
   6   4 -10   31.78   10.00
  -6  -4  10   29.35    9.83
  -6   4  11  163.71   23.45
  -6   4  11  150.07   23.08
   6   4 -11  133.46   24.49
   6   4 -11  183.74   27.18
  -6  -4  11  130.20   25.06
  -6   4  12  111.19   18.59
  -6   4  12  105.86   18.39
   6  -4 -12  140.50   18.99
   6   4 -12  118.96   21.36
   6   4 -12  153.94   23.52
  -6  -4  12   80.42   19.78
  -6   4  13   42.35    9.42
  -6   4  13   47.19    9.54
   6  -4 -13   44.47    9.06
   6   4 -13   37.61   11.03
   6   4 -13   39.72   11.33
  -6  -4  13   34.54   11.34
  -6   4  14   -0.00    2.86
  -6   4  14    0.72    2.70
   6  -4 -14   -0.00    2.19
   6  -4 -14    4.10    4.01
   6   4 -14    1.72    4.35
   6   4 -14    2.27    3.95
  -6  -4  14    2.55    4.47
  -6   4  15  113.58   18.53
  -6   4  15  123.19   18.30
   6  -4 -15  107.80   17.58
   6  -4 -15  141.09   20.74
   6   4 -15  119.94   22.06
   6   4 -15  105.25   21.14
  -6  -4  15   91.15   20.41
  -6   4  16  202.17   25.94
  -6   4  16  162.20   23.94
   6  -4 -16  168.02   24.25
   6  -4 -16  143.11   25.44
   6   4 -16  203.70   30.12
  -6  -4  16  140.59   27.61
  -6   4  17   12.94    5.45
   6  -4 -17   15.76    5.48
   6  -4 -17   20.55    7.01
   6   4 -17   15.70    8.10
  -6  -4  17   17.40    8.52
  -6   4  18   70.82   13.18
   6  -4 -18   68.36   12.51
   6  -4 -19  100.12   16.44
   6  -4 -20  116.89   18.53
   6  -4 -21    0.00    3.50
  -6  -4  21   12.66    6.29
  -6  -4  22    0.00    4.00
  -6  -4  23   -0.00    3.45
  -6  -4  24    5.84    4.47
  -6  -4  25    0.55    4.20
   6   4 -26   12.88    7.38
  -6  -4  26   25.27    8.81
   6   4 -27   19.68    8.29
  -6  -4  27   14.97    7.23
   6   4 -28   18.61    7.97
  -6  -4  28   14.57    7.28
   6   4 -29    0.00    4.85
  -6  -4  29    2.49    4.50
   6   4 -30   18.92    8.15
  -6  -4  30    5.41    5.46
   6   4 -31    1.31    3.89
  -6  -4  31    0.38    3.98
   6   4 -32   24.33    9.36
  -6  -4  32   29.72   10.41
   6   4 -33   10.76    6.47
   6   4 -34    0.00    5.19
   6   4 -35    0.00    4.53
   6   4 -36   10.63    7.07
   6  -4 -37    3.04    3.75
   6   4 -37    2.45    4.34
   6  -4 -38    0.00    2.58
  -6   5   1   10.05    5.01
  -6   5   1   18.18    7.01
   6  -5  -1    9.56    6.03
   6  -5  -1   18.17    7.21
   6   5  -1    7.85    5.16
   6   5  -1   23.86    7.51
  -6  -5   1   10.41    6.50
  -6   5   2  121.84   18.78
  -6   5   2   89.04   18.26
   6  -5  -2  104.44   19.03
   6  -5  -2  132.25   20.68
   6   5  -2  155.90   20.99
   6   5  -2   77.17   17.70
  -6   5   3  113.25   19.51
  -6   5   3  128.79   21.08
   6  -5  -3  124.28   20.98
   6  -5  -3  114.25   20.82
   6   5  -3  118.52   20.57
   6   5  -3  131.64   21.57
  -6  -5   3  114.71   21.71
  -6   5   4  105.14   19.50
   6  -5  -4  100.47   19.11
   6  -5  -4  120.92   20.48
   6   5  -4  138.32   21.11
  -6  -5   4  114.64   21.10
  -6   5   5    2.89    3.56
  -6   5   5   -0.00    3.36
   6  -5  -5    0.00    3.15
   6  -5  -5    1.27    3.39
   6   5  -5   -0.00    2.30
   6   5  -5    1.56    4.52
  -6  -5   5    0.40    3.31
  -6   5   6    3.07    3.50
   6  -5  -6    4.29    4.76
   6  -5  -6    4.04    4.56
   6   5  -6    7.24    4.75
   6   5  -6    0.00    3.59
  -6  -5   6    4.53    5.95
  -6   5   7   78.72   13.60
   6  -5  -7   50.96   12.39
   6  -5  -7   57.00   13.45
   6   5  -7   81.67   15.48
   6   5  -7   85.30   16.37
  -6  -5   7   58.05   14.72
  -6   5   8   58.44   10.54
  -6   5   8   59.70   11.20
   6  -5  -8   45.35   10.34
   6  -5  -8   41.80   10.30
   6   5  -8   69.94   13.98
   6   5  -8   10.40    7.63
  -6  -5   8   59.54   13.49
  -6   5   9  103.81   16.54
  -6   5   9  121.01   17.48
   6  -5  -9   63.16   14.99
   6  -5  -9   84.56   16.57
   6   5  -9   86.05   17.83
   6   5  -9   97.72   18.72
  -6  -5   9  117.07   20.53
  -6   5  10   47.46    9.91
  -6   5  10   36.36    9.29
   6  -5 -10   40.47    9.57
   6   5 -10   46.69   12.08
   6   5 -10   36.37   10.71
  -6  -5  10   45.09   12.28
  -6   5  11    0.00    3.60
  -6   5  11    3.14    3.38
   6  -5 -11    0.00    3.46
   6   5 -11    5.44    4.99
   6   5 -11    0.00    4.30
  -6  -5  11    0.02    4.05
  -6   5  12    5.94    3.94
  -6   5  12    8.65    4.59
   6  -5 -12    3.86    3.49
   6   5 -12   11.16    6.85
  -6  -5  12    1.79    4.90
  -6   5  13  286.80   38.11
  -6   5  13  249.24   37.07
   6  -5 -13  270.64   37.37
   6   5 -13  341.10   43.67
  -6   5  14  308.41   41.36
  -6   5  14  370.25   41.50
   6  -5 -14  291.47   40.47
   6  -5 -14  278.38   41.95
   6   5 -14  282.63   44.78
  -6  -5  14  283.08   45.58
  -6   5  15    0.32    2.80
  -6   5  15    1.45    2.42
   6  -5 -15    4.39    3.51
   6  -5 -15   -0.00    3.47
   6   5 -15    2.00    4.68
  -6  -5  15   -0.00    5.02
  -6   5  16   21.48    6.06
   6  -5 -16   14.67    4.99
   6   5 -16    7.87    6.98
  -6  -5  16    1.97    4.51
  -6   5  17    0.53    3.09
   6  -5 -17    1.37    2.45
   6   5 -17    0.16    3.42
   6   5 -17    1.51    5.41
  -6  -5  17   -0.00    3.01
   6  -5 -18   97.51   15.99
  -6  -5  18  109.88   19.81
   6  -5 -19   15.68    5.22
  -6  -5  19   16.20    7.24
   6  -5 -20   18.93    5.60
  -6  -5  20   17.05    7.26
  -6  -5  21    2.70    4.34
  -6  -5  22    1.82    4.60
   6   5 -23   47.58   12.49
  -6  -5  23   33.95   10.65
   6   5 -24   27.90    9.77
  -6  -5  24   27.91    9.65
   6   5 -25   12.28    6.98
  -6  -5  25   12.73    7.21
   6   5 -26   -0.00    4.31
  -6  -5  26    3.06    4.28
   6   5 -27    4.29    4.83
  -6  -5  27    0.98    3.55
   6   5 -28   15.05    7.80
  -6  -5  28    1.99    3.97
   6   5 -29   20.16    8.76
  -6  -5  29   11.90    6.89
   6   5 -30    6.48    5.37
  -6  -5  30    8.07    6.34
   6   5 -31   -0.00    4.94
  -6  -5  31    3.63    4.02
   6   5 -32    1.25    5.04
  -6  -5  32    8.70    6.79
   6   5 -33   15.01    7.28
  -6  -5  33    7.12    6.35
   6   5 -34    6.91    6.66
   6   5 -35    0.00    5.60
   6   5 -36    0.00    4.54
   6  -5 -38    5.66    3.83
  -6   6   1  146.67   25.60
   6  -6  -1  158.55   26.16
   6  -6  -1  172.92   27.10
   6   6  -1  164.90   26.05
  -6  -6   1  162.16   27.11
  -6   6   2   26.54    7.69
  -6   6   2   34.63    9.57
   6  -6  -2   24.29    8.05
   6  -6  -2   32.70    9.51
   6   6  -2   20.83    7.30
  -6  -6   2   21.95    9.10
  -6   6   3    0.00    2.71
  -6   6   3    8.29    5.07
   6  -6  -3    6.29    5.35
   6  -6  -3    6.51    5.26
   6   6  -3    7.43    4.90
  -6  -6   3    7.38    5.43
  -6   6   4   27.19    7.22
  -6   6   4   18.27    7.37
   6  -6  -4   16.12    6.81
   6  -6  -4   26.57    8.24
   6   6  -4   30.45    9.02
  -6  -6   4   16.02    7.64
  -6   6   5   96.03   19.60
  -6   6   5  160.89   23.16
   6  -6  -5  101.41   20.66
   6  -6  -5  197.49   25.30
   6   6  -5  146.42   23.46
   6   6  -5  127.08   22.61
  -6  -6   5  161.44   25.42
  -6   6   6   97.58   16.49
   6  -6  -6   89.22   16.94
   6  -6  -6  105.69   18.39
   6   6  -6  103.32   19.09
   6   6  -6   91.12   18.18
  -6  -6   6   76.76   18.14
  -6   6   7   82.87   14.20
   6  -6  -7   73.05   14.51
   6  -6  -7   68.84   14.63
   6   6  -7   81.88   16.55
  -6  -6   7   53.09   15.06
  -6   6   8   21.02    6.31
  -6   6   8   16.98    6.23
   6  -6  -8    9.90    5.48
   6  -6  -8   14.88    6.63
   6   6  -8   22.36    8.45
  -6  -6   8   15.13    8.05
  -6   6   9  101.18   17.48
  -6   6   9   98.96   17.91
   6  -6  -9  122.21   19.34
   6   6  -9   89.76   19.69
  -6  -6   9  146.98   23.84
  -6   6  10   94.33   15.30
  -6   6  10   79.66   14.62
   6  -6 -10   82.65   15.60
   6   6 -10   73.74   16.87
  -6  -6  10   75.24   17.65
  -6   6  11  110.75   15.05
  -6   6  11   57.31   12.33
   6  -6 -11   58.62   12.88
   6   6 -11   67.26   15.76
  -6  -6  11   61.77   15.94
  -6   6  12  101.07   15.39
  -6   6  12   83.92   14.30
   6  -6 -12   73.50   14.49
   6  -6 -12   70.32   14.79
   6   6 -12   85.08   17.98
  -6  -6  12   75.70   17.99
  -6   6  13   -0.00    2.74
   6  -6 -13   -0.00    2.95
   6  -6 -13   -0.00    3.04
   6   6 -13    1.96    4.52
  -6  -6  13   -0.00    3.80
  -6   6  14    2.12    2.42
   6  -6 -14    1.24    3.15
   6   6 -14   -0.00    4.84
   6   6 -14   -0.00    4.95
  -6  -6  14    0.00    3.59
  -6  -6  14   -0.00    5.50
  -6   6  15   66.79   12.28
   6  -6 -15   65.50   11.80
   6   6 -15   64.37   15.75
   6   6 -15   64.25   15.82
  -6  -6  15   63.02   14.40
  -6  -6  15   58.56   15.31
   6  -6 -16    2.82    3.12
   6   6 -16    6.53    6.91
  -6  -6  16    3.58    4.67
   6  -6 -17   17.91    5.39
   6   6 -17   21.70    9.19
  -6  -6  17   11.66    6.86
   6  -6 -18   63.24   10.57
  -6  -6  18   36.82   11.81
  -6  -6  19   15.57    7.38
   6   6 -20   -0.00    3.69
  -6  -6  20    3.32    4.99
   6   6 -21   26.54    9.13
  -6  -6  21   20.62    8.56
   6   6 -22   32.32    9.89
  -6  -6  22    8.52    6.42
   6   6 -23   19.82    8.50
  -6  -6  23   34.52   10.22
   6   6 -24    1.60    3.67
  -6  -6  24    2.24    3.52
   6   6 -25   19.76    8.80
  -6  -6  25   37.16   10.97
   6   6 -26   43.93   12.22
  -6  -6  26   12.68    7.09
   6   6 -27   14.95    8.09
  -6  -6  27   17.60    7.99
   6   6 -28   10.63    7.03
  -6  -6  28    3.26    5.09
   6   6 -29    2.03    4.81
  -6  -6  29    3.44    4.80
   6   6 -30    2.78    3.76
  -6  -6  30    4.78    5.73
   6   6 -31   24.70    9.94
  -6  -6  31    9.88    5.89
   6   6 -32    3.90    6.16
  -6  -6  32    2.62    4.86
   6   6 -33    6.70    7.19
  -6  -6  33    5.31    5.59
   6   6 -34    1.84    5.15
  -6  -6  34    5.24    5.04
   6   6 -35    0.00    5.98
   6   6 -36    0.31    5.51
   6  -6 -38    0.54    2.52
  -6   7   1   20.24    7.76
   6  -7  -1    6.53    5.11
   6  -7  -1    9.27    5.78
   6   7  -1   27.37    8.29
  -6  -7   1   18.89    8.34
  -6   7   2   26.31    8.68
   6  -7  -2   17.06    6.85
   6  -7  -2   13.39    6.44
   6   7  -2   10.53    6.77
  -6  -7   2    9.17    6.56
  -6   7   3  267.12   38.09
   6  -7  -3  291.41   38.67
   6  -7  -3  231.77   37.51
   6   7  -3  248.04   38.41
  -6  -7   3  241.15   38.95
  -6   7   4   71.12   14.85
   6  -7  -4   76.11   15.12
  -6  -7   4   71.13   16.11
  -6   7   5   18.46    6.74
   6  -7  -5   25.93    8.69
   6  -7  -5   22.74    8.92
  -6  -7   5   41.24   11.61
  -6   7   6   17.51    6.11
   6  -7  -6   25.89    7.74
   6  -7  -6   18.70    7.53
  -6  -7   6    4.98    6.42
  -6   7   7   18.25    6.26
  -6   7   7   24.35    7.51
   6  -7  -7   17.33    6.75
   6  -7  -7   14.16    7.35
  -6  -7   7   16.61    8.66
  -6   7   8   36.44    9.02
  -6   7   8   41.21    9.87
   6  -7  -8   26.88    8.57
   6  -7  -8   44.34   10.82
  -6  -7   8   37.15   11.71
  -6   7   9  128.81   21.30
   6  -7  -9  140.76   22.95
  -6  -7   9  154.89   26.82
  -6   7  10    2.84    3.14
   6  -7 -10    1.14    3.46
   6   7 -10    3.19    6.06
  -6  -7  10   -0.00    5.61
  -6   7  11    1.44    2.69
   6  -7 -11   -0.00    3.13
   6   7 -11    0.15    3.77
  -6  -7  11    1.35    3.21
  -6  -7  11   -0.00    5.21
  -6   7  12   14.70    5.38
   6  -7 -12   29.53    7.75
   6   7 -12   25.56    9.19
  -6  -7  12    8.65    5.83
  -6  -7  12   23.35   10.14
  -6   7  13  155.50   22.28
   6  -7 -13  165.73   23.37
   6   7 -13  114.95   24.51
  -6  -7  13  133.60   24.57
  -6  -7  13  129.68   26.14
   6  -7 -14    7.14    4.57
   6   7 -14    0.00    4.65
  -6  -7  14    3.30    5.16
  -6  -7  14   11.59    6.84
   6  -7 -15    3.85    3.38
   6   7 -15    1.86    5.05
  -6  -7  15   -0.00    2.99
  -6  -7  15   -0.00    4.87
   6  -7 -16    6.09    3.71
   6   7 -16   12.52    8.14
  -6  -7  16    0.66    3.47
  -6  -7  17   -0.00    4.32
   6   7 -18    6.60    5.74
  -6  -7  18    2.13    4.12
   6   7 -19   77.42   17.25
  -6  -7  19   62.81   14.87
   6   7 -20   18.82    8.64
  -6  -7  20    0.00    4.46
   6   7 -21    0.00    4.51
  -6  -7  21    8.76    6.12
   6   7 -22    0.00    4.86
  -6  -7  22    2.21    4.03
   6   7 -23   18.28    8.64
  -6  -7  23   -0.00    3.66
   6   7 -24    9.86    7.10
  -6  -7  24   10.41    6.18
   6   7 -25   14.88    8.26
  -6  -7  25   30.52   10.06
   6   7 -26    0.00    3.85
  -6  -7  26    2.64    5.94
   6   7 -27    0.80    4.91
  -6  -7  27   -0.00    4.29
   6   7 -28    6.94    6.34
  -6  -7  28    7.82    6.60
   6   7 -29   24.35    9.65
  -6  -7  29   29.22   10.01
   6   7 -30    1.05    4.90
  -6  -7  30    0.67    3.93
   6   7 -31    2.19    5.08
  -6  -7  31    2.43    4.20
   6   7 -32    2.76    5.56
  -6  -7  32    0.78    4.72
   6   7 -33    9.38    6.49
  -6  -7  33    0.50    4.64
   6   7 -34   11.47    7.91
  -6  -7  34    1.15    4.33
   6   7 -35    8.70    7.13
  -6  -7  35   23.71    9.84
  -6   8   1  115.38   22.62
   6  -8  -1  128.94   22.81
   6  -8  -1  141.10   24.09
  -6   8   2    4.27    4.96
   6  -8  -2   11.56    6.47
   6  -8  -2   10.46    6.13
  -6  -8   2    6.07    6.95
   6  -8  -3   -0.00    4.02
   6  -8  -3    2.21    3.50
  -6  -8   3    1.07    4.46
   6  -8  -4    0.00    4.22
  -6  -8   4    0.00    5.12
   6  -8  -5  224.48   33.97
  -6  -8   5  222.76   36.27
   6  -8  -6    5.39    4.66
   6   8  -6    6.69    5.45
  -6  -8   6   10.25    7.59
  -6   8   7   98.90   17.09
   6  -8  -7   77.97   17.07
   6   8  -7  112.16   20.85
  -6  -8   7  112.60   21.62
  -6   8   8    6.24    4.26
   6  -8  -8    1.23    3.84
   6   8  -8    3.27    5.54
  -6  -8   8    2.47    3.87
  -6  -8   8   -0.00    4.51
  -6   8   9  137.14   21.19
   6  -8  -9  134.05   22.45
   6   8  -9  138.75   25.20
  -6  -8   9  116.79   23.01
  -6   8  10   60.47   10.98
   6   8 -10   30.21   10.95
  -6  -8  10   34.53   10.44
  -6  -8  10   43.91   12.77
   6  -8 -11  111.40   18.95
  -6  -8  11   95.07   19.44
  -6  -8  11   98.55   21.71
   6  -8 -12   28.64    8.51
   6   8 -12   20.13    9.51
  -6  -8  12   16.16    7.37
  -6  -8  12   19.34    9.70
   6  -8 -13    0.36    3.16
   6   8 -13    7.44    5.52
  -6  -8  13    1.37    4.13
  -6  -8  13   11.38    7.19
   6  -8 -14    3.10    4.28
   6   8 -14    1.24    4.65
  -6  -8  14    2.53    4.68
   6  -8 -15  134.73   20.68
  -6  -8  15  113.40   22.45
  -6  -8  16   -0.00    4.12
  -6  -8  17   56.21   14.12
   6   8 -18    2.43    4.73
  -6  -8  18    2.40    3.89
   6   8 -19   18.74    8.67
  -6  -8  19   12.90    7.18
   6   8 -20    0.45    3.74
  -6  -8  20    6.63    5.78
   6   8 -21   13.30    7.56
  -6  -8  21   20.51    8.44
   6   8 -22    3.62    4.62
  -6  -8  22    0.00    4.00
   6   8 -23   11.89    7.73
  -6  -8  23    3.04    4.88
   6   8 -24   -0.00    5.41
  -6  -8  24   -0.00    4.80
   6   8 -25   26.56   10.85
  -6  -8  25    7.47    5.77
   6   8 -26    6.48    6.70
  -6  -8  26    9.34    6.45
   6   8 -27   16.98    9.19
  -6  -8  27   36.66   11.55
   6   8 -28   -0.00    5.38
  -6  -8  28    6.35    5.76
   6   8 -29   -0.00    4.73
  -6  -8  29    2.15    4.82
   6   8 -30    0.00    4.24
  -6  -8  30   -0.00    4.10
   6   8 -31    7.98    8.06
  -6  -8  31   17.10    8.57
   6   8 -32   -0.00    4.37
  -6  -8  32   -0.00    3.99
   6   8 -33    8.51    7.24
  -6  -8  33    3.91    4.92
   6   8 -34   -0.00    4.79
  -6  -8  34    2.39    5.48
   6   8 -35    0.00    5.36
  -6  -8  35    8.21    6.33
  -6  -8  36    2.83    4.64
   6  -9  -2   13.23    7.33
   6   9  -2    9.95    6.24
   6  -9  -3  132.93   23.00
   6   9  -3  119.05   23.45
   6  -9  -4   10.60    5.87
   6   9  -4    4.54    5.12
   6  -9  -5    6.04    5.35
   6   9  -5   -0.00    3.62
   6   9  -5    5.15    5.11
  -6  -9   5    0.00    2.89
   6  -9  -6   19.15    7.65
   6   9  -6   12.58    7.08
   6   9  -6    9.67    7.15
  -6  -9   6   11.33    5.89
   6  -9  -7   17.03    7.16
   6   9  -7    7.13    6.81
   6   9  -7   23.23    9.42
  -6  -9   7   12.98    6.45
   6  -9  -8   -0.00    3.24
   6   9  -8    2.05    4.48
  -6  -9   8    1.04    4.52
  -6  -9   8    0.00    5.95
   6  -9  -9  110.72   19.08
   6   9  -9   99.02   20.68
  -6  -9   9   93.65   19.31
  -6  -9   9   90.51   21.02
   6  -9 -10   10.79    6.38
   6   9 -10    7.36    6.77
  -6  -9  10    0.93    3.83
  -6  -9  10   10.79    7.89
   6  -9 -11    0.00    3.81
   6   9 -11   -0.00    3.42
  -6  -9  11    0.77    4.01
  -6  -9  11    0.00    5.43
   6  -9 -12    0.00    3.86
   6   9 -12   -0.00    4.31
  -6  -9  12    3.36    4.40
  -6  -9  12    2.94    5.31
   6  -9 -13   95.21   17.19
   6   9 -13   95.62   20.63
  -6  -9  13   86.06   18.49
   6   9 -14    2.30    4.03
  -6  -9  14    1.56    3.47
  -6  -9  15   18.52    8.41
  -6  -9  16    7.44    6.13
   6   9 -17    8.82    6.70
  -6  -9  17    1.54    4.98
   6   9 -18   10.13    6.64
  -6  -9  18   -0.00    3.29
   6   9 -19   39.46   13.50
  -6  -9  19   43.81   12.56
   6   9 -20   -0.00    4.82
  -6  -9  20    1.16    5.60
   6   9 -21    3.64    5.01
  -6  -9  21    0.00    4.29
   6   9 -22    0.00    4.19
  -6  -9  22    0.12    3.90
   6   9 -23   19.32    9.57
  -6  -9  23   45.96   12.65
   6   9 -24    4.83    6.62
  -6  -9  24    1.93    4.63
   6   9 -25   19.14    9.20
  -6  -9  25   15.77    8.29
   6   9 -26   -0.00    5.50
  -6  -9  26   10.52    6.44
   6   9 -27    0.00    6.19
  -6  -9  27    1.22    4.63
   6   9 -28    5.77    5.91
  -6  -9  28    0.00    3.82
   6   9 -29    1.92    5.94
  -6  -9  29   16.40    8.15
   6   9 -30    4.84    6.08
  -6  -9  30   -0.00    4.88
   6   9 -31    7.92    7.32
  -6  -9  31    1.38    4.62
   6   9 -32    0.35    4.82
  -6  -9  32    2.38    5.68
   6   9 -33    8.22    7.25
  -6  -9  33    7.56    6.96
   6   9 -34   -0.00    5.28
  -6  -9  34    3.01    4.63
  -6  -9  35   -0.00    5.13
  -6  -9  36    1.42    4.77
   6  10  -1   22.93    9.21
  -6 -10   1   63.31   12.92
  -6 -10   1   24.23   10.63
   6  10  -2   14.77    7.55
  -6 -10   2   10.24    6.00
  -6 -10   2    2.40    5.63
   6  10  -3   -0.00    4.97
  -6 -10   3    0.36    3.61
  -6 -10   3    0.00    5.51
   6  10  -4    6.27    6.14
  -6 -10   4   11.06    6.19
  -6 -10   4   14.68    8.73
   6 -10  -5   59.12   13.25
  -6 -10   5   34.74   10.95
  -6 -10   5   40.37   12.93
   6 -10  -6    6.36    5.67
  -6 -10   6    5.02    4.58
  -6 -10   6   10.70    8.59
   6 -10  -7   16.21    7.76
  -6 -10   7   12.20    7.71
  -6 -10   7   16.24    9.21
   6 -10  -8    0.00    3.26
  -6 -10   8    0.78    3.44
   6 -10  -9    1.87    4.28
   6  10  -9    4.17    4.67
  -6 -10   9    0.78    3.57
   6 -10 -10    5.38    4.82
   6  10 -10   -0.00    3.29
  -6 -10  10   -0.00    4.65
   6 -10 -11  103.64   19.86
   6  10 -11  115.84   23.54
  -6 -10  11  123.54   22.35
   6 -10 -12    1.22    4.71
   6  10 -12   -0.00    6.23
  -6 -10  12   -0.00    4.16
   6  10 -13    6.45    6.63
  -6 -10  13    8.27    5.96
   6  10 -14   11.92    6.86
  -6 -10  14    5.34    5.36
  -6 -10  15   60.49   15.38
  -6 -10  16    1.42    3.68
   6  10 -17   42.10   13.91
  -6 -10  17   38.28   12.54
   6  10 -18    4.58    5.78
  -6 -10  18    1.75    4.42
   6  10 -19   18.21    9.71
  -6 -10  19    7.48    6.96
   6  10 -20   -0.00    4.42
  -6 -10  20    1.40    5.27
   6  10 -21   47.96   14.33
  -6 -10  21   39.31   12.17
   6  10 -22    0.75    5.02
  -6 -10  22   -0.00    4.98
   6  10 -23   11.97    8.28
  -6 -10  23   15.24    7.56
   6  10 -24    0.10    4.23
  -6 -10  24    0.55    4.78
   6  10 -25   10.88    7.95
  -6 -10  25    4.22    5.75
   6  10 -26    0.37    3.57
  -6 -10  26   -0.00    4.71
   6  10 -27    6.88    6.24
  -6 -10  27    2.76    5.14
   6  10 -28    7.54    7.42
  -6 -10  28    4.69    6.13
   6  10 -29   -0.00    6.52
  -6 -10  29    3.88    5.72
   6  10 -30   -0.00    3.74
  -6 -10  30    5.35    5.88
   6  10 -31    3.02    6.46
  -6 -10  31   -0.00    4.93
   6  10 -32   -0.00    6.05
  -6 -10  32    2.00    5.04
   6  10 -33    5.66    7.70
  -6 -10  33    1.50    5.34
   6  10 -34   -0.00    4.75
   6 -11  -1   14.13    7.09
  -6 -11   1    8.53    5.62
  -6 -11   1    9.05    6.63
   6 -11  -2    4.99    5.16
  -6 -11   2    4.95    4.97
  -6 -11   2    1.39    6.29
   6 -11  -3   32.40   11.08
  -6 -11   3   53.67   12.90
  -6 -11   3   69.66   16.52
  -6 -11   4    0.00    3.49
  -6 -11   4   -0.00    5.42
  -6 -11   5    0.66    3.86
  -6 -11   5    2.21    6.37
  -6 -11   6    1.14    3.77
  -6 -11   6    1.36    4.15
  -6 -11   7   15.82    7.52
  -6 -11   7    8.74    7.90
   6 -11  -8   11.13    6.35
  -6 -11   8   17.52    8.44
  -6 -11   8    3.66    7.09
   6 -11  -9   30.42    9.24
  -6 -11   9   28.31    9.41
  -6 -11   9   14.44    8.36
   6 -11 -10    0.91    4.08
  -6 -11  10    3.12    4.96
  -6 -11  11   -0.00    3.66
  -6 -11  12    2.40    4.62
  -6 -11  13   25.84    9.74
  -6 -11  14    0.00    5.20
  -6 -11  15    1.32    4.14
  -6 -11  16    5.23    5.35
  -6 -11  17   17.36    8.18
  -6 -11  18    1.62    4.41
   6  11 -19   22.05   10.84
  -6 -11  19   25.33    9.87
   6  11 -20   -0.00    4.98
  -6 -11  20    1.08    4.98
   6  11 -21   -0.00    5.99
  -6 -11  21    1.10    4.80
   6  11 -22    3.09    5.81
  -6 -11  22    6.93    6.98
   6  11 -23   27.71   11.56
  -6 -11  23   11.51    9.16
   6  11 -24   10.72    8.59
  -6 -11  24    4.83    5.63
   6  11 -25   -0.00    6.70
  -6 -11  25    7.85    6.88
   6  11 -26    0.49    6.29
  -6 -11  26    3.93    5.82
   6  11 -27   -0.00    5.12
  -6 -11  27    2.50    5.87
   6  11 -28    0.00    4.75
  -6 -11  28   -0.00    4.80
   6  11 -29    6.17    6.83
  -6 -11  29   12.98    7.48
   6  11 -30   -0.00    4.86
  -6 -11  30    0.00    4.98
   6  11 -31   -0.00    3.95
  -6 -11  31    4.75    6.29
   6  11 -32   -0.00    4.84
   6  11 -33    9.93    8.17
   6 -12  -1   14.61    7.91
  -6 -12   1   43.05   11.22
  -6 -12   1   24.47   10.47
   6 -12  -2   -0.00    3.88
  -6 -12   2    1.26    3.83
  -6 -12   2   -0.00    5.33
   6 -12  -3    0.98    4.80
  -6 -12   3    1.92    5.10
  -6 -12   3    6.62    6.31
   6 -12  -4   -0.00    2.88
  -6 -12   4   -0.00    4.49
  -6 -12   4    1.71    5.70
   6 -12  -5   47.09   12.22
  -6 -12   5   41.97   11.56
  -6 -12   5   23.42   11.51
   6 -12  -6    3.37    4.69
  -6 -12   6    0.00    3.78
  -6 -12   6   -0.00    4.91
  -6 -12   7    6.88    6.03
  -6 -12   7    7.41    7.34
  -6 -12   8    0.70    3.74
  -6 -12   9   12.80    7.39
  -6 -12  10    5.16    5.76
  -6 -12  11   25.11    9.80
  -6 -12  12   -0.00    5.34
  -6 -12  13    5.00    6.00
  -6 -12  14    4.40    5.34
  -6 -12  15   36.87   11.89
  -6 -12  16    0.00    4.17
  -6 -12  17   16.82    8.29
  -6 -12  18   -0.00    5.01
  -6 -12  19   -0.00    3.84
  -6 -12  20   -0.00    3.96
  -6 -12  21   18.47    9.12
  -6 -12  22    5.62    6.22
  -6 -12  23    5.51    6.95
  -6 -12  24    3.73    4.91
  -6 -12  25   -0.00    4.08
  -6 -12  26    2.76    5.89
  -6 -12  27    7.29    6.35
  -6 -12  28    6.43    5.84
   6 -13  -1   26.33    9.57
  -6 -13   1    1.73    4.61
  -6 -13   1    6.55    6.29
   6 -13  -2   15.33    7.21
  -6 -13   2    3.40    4.37
  -6 -13   2   13.53    7.93
   6 -13  -3   51.08   13.15
  -6 -13   3   39.70   11.83
  -6 -13   3   41.12   13.92
   6 -13  -4   14.81    7.92
  -6 -13   4   10.46    6.30
  -6 -13   4    7.78    7.60
   6 -13  -5    3.89    4.80
  -6 -13   5   11.97    6.86
  -6 -13   5    3.97    6.06
   6 -13  -6    5.33    5.33
  -6 -13   6    6.40    5.22
   6 -13  -7   11.74    6.70
  -6 -13   7    6.01    5.99
  -6 -13   8    2.22    4.53
  -6 -13   9   51.64   14.34
  -6 -13  10    5.86    6.26
  -6 -13  11    5.33    5.53
  -6 -13  12    3.69    5.65
  -6 -13  13   23.11   10.48
  -6 -13  14    1.49    4.29
  -6 -13  15   18.44    7.85
  -6 -13  16    0.98    4.73
  -6 -13  17    8.23    6.07
  -6 -13  18    1.07    5.11
  -6 -13  19   26.03    9.80
  -6 -13  20    4.72    6.24
  -6 -13  21    9.06    5.98
  -6 -13  22    1.89    4.42
  -6 -13  23    4.50    5.51
  -6 -13  24   -0.00    5.02
   6 -14  -1   24.20    9.50
  -6 -14   1   26.44    9.22
  -6 -14   1    4.60    7.40
   6 -14  -2    8.06    7.06
  -6 -14   2    5.79    5.49
  -6 -14   2    0.00    5.61
   6 -14  -3    0.00    3.76
  -6 -14   3    7.16    6.23
   6 -14  -4    4.47    5.32
  -6 -14   4    3.18    5.17
   6 -14  -5   29.34   10.53
  -6 -14   5   33.79   11.02
  -6 -14   6   18.31    8.90
  -6 -14   7   14.86    7.89
  -6 -14   8   -0.00    3.03
  -6 -14   9    4.81    5.75
  -6 -14  10    1.22    4.71
  -6 -14  11    5.54    6.42
  -6 -14  12   -0.00    4.67
  -6 -14  13   -0.00    5.13
  -6 -14  14    0.00    4.84
  -6 -14  15    0.00    4.90
  -6 -14  16    9.64    7.85
  -6 -14  17    3.49    5.21
  -6 -14  18    6.64    6.37
  -6 -14  19   -0.00    4.05
  -6 -14  20    0.64    5.64
  -6 -14  21    4.00    5.73
   6 -15  -1    0.26    3.24
  -6 -15   1    3.91    5.33
   6 -15  -2   20.48    9.03
  -6 -15   2   11.47    7.58
   6 -15  -3   14.96    8.12
  -6 -15   3    0.00    3.94
  -6 -15   4    9.72    6.68
  -6 -15   5    1.02    4.09
  -6 -15   6    2.19    4.68
  -6 -15   7    4.21    4.77
  -6 -15   8   13.32    7.18
  -6 -15   9   -0.00    3.55
  -6 -15  10   -0.00    3.65
  -6 -15  11    0.74    3.64
  -6 -15  12   10.74    6.81
  -6 -15  13   15.60    7.98
  -6 -15  14   -0.00    6.28
  -6 -15  15   -0.00    5.80
  -6 -15  16   11.58    6.61
  -6 -15  17    0.51    3.77
   6 -16  -1    3.85    5.33
  -6 -16   1    1.62    3.99
  -6 -16   2    6.36    5.47
  -6 -16   3    2.60    4.34
  -6 -16   4   -0.00    3.66
  -6 -16   5    2.99    4.29
  -6 -16   6    0.87    3.33
  -6 -16   7    2.87    5.13
  -6 -16   8   -0.00    3.63
  -6 -16   9   -0.00    2.76
  -6 -16  10    0.13    3.41
  -6 -16  11    3.36    5.50
  -6 -16  12    0.00    4.11
  -6 -16  13    2.81    5.96
  -6 -17   1   -0.00    3.46
  -6 -17   2   -0.00    3.30
  -6 -17   3   10.25    6.51
  -6 -17   4    1.87    3.55
  -6 -17   5   -0.00    4.45
  -6 -17   6    0.45    2.73
  -6 -17   7    1.98    5.08
  -6 -17   8    1.19    3.00
  -6 -17   9   -0.00    3.44
  -6 -18   1    2.55    4.73
  -6 -18   2   -0.00    3.84
  -6 -18   3   -0.00    2.96
  -6 -18   4    3.28    4.51
  -5   0   1    2.32    3.32
  -5   0   1    6.37    4.50
   5   0  -1    9.86    4.83
   5   0  -1    2.88    3.92
  -5   0   2    1.90    3.33
  -5   0   2    3.86    4.08
   5   0  -2    1.85    3.12
   5   0  -2    0.60    3.00
  -5   0   3   89.53   15.96
  -5   0   3   89.78   16.41
   5   0  -3  119.99   16.45
   5   0  -3   93.80   16.55
  -5   0   4   -0.00    2.80
  -5   0   4   -0.00    3.10
   5   0  -4    0.08    2.39
   5   0  -4    2.09    4.09
  -5   0   5 2628.45  293.74
  -5   0   5 2360.61  294.38
   5   0  -5 2500.85  293.13
   5   0  -5 2306.60  294.11
  -5   0   6   -0.00    2.95
  -5   0   6    0.00    4.20
   5   0  -6    0.00    2.85
   5   0  -6   -0.00    3.50
  -5   0   7   74.15   12.75
  -5   0   7   97.19   15.19
   5   0  -7   71.67   12.61
   5   0  -7   62.46   13.06
  -5   0   8    0.24    3.30
  -5   0   8   -0.00    2.97
   5   0  -8   -0.00    2.56
   5   0  -8    2.45    4.55
  -5   0   9  559.07   69.73
  -5   0   9  522.02   71.00
   5   0  -9  564.46   70.09
   5   0  -9  579.05   71.68
  -5   0  10    1.73    2.73
  -5   0  10    0.00    3.07
   5   0 -10   -0.00    1.97
   5   0 -10   -0.00    3.62
  -5   0  11   14.95    5.31
  -5   0  11   38.14    8.65
   5   0 -11   29.93    7.22
   5   0 -11   44.19    9.30
  -5   0  12   -0.00    2.81
   5   0 -12    0.64    2.57
   5   0 -12   -0.00    3.17
  -5   0  13    8.01    4.06
   5   0 -13   14.33    5.07
   5   0 -13   11.64    5.87
  -5   0  14   -0.00    2.48
   5   0 -14    0.14    2.76
   5   0 -14   -0.00    3.42
  -5   0  15  145.72   20.47
   5   0 -15  120.76   20.94
   5   0 -15  141.97   22.55
  -5   0  16   -0.00    2.57
  -5   0  16   -0.00    3.36
   5   0 -16   -0.00    2.61
   5   0 -16    0.00    3.30
  -5   0  17   94.08   15.59
   5   0 -17  100.12   17.39
   5   0 -17   99.58   17.78
  -5   0  18   -0.00    2.01
   5   0 -18    1.24    2.77
  -5   0  19  118.90   18.44
   5   0 -19  117.95   20.21
  -5   0  20    0.44    2.66
  -5   0  20    0.22    1.93
   5   0 -20    5.28    4.13
  -5   0  21  221.73   31.67
  -5   0  21  207.93   30.38
   5   0 -21  232.91   33.20
  -5   0  22    2.13    3.15
  -5   0  22   -0.00    2.32
  -5   0  23    1.15    2.72
  -5   0  23    1.06    2.56
  -5   0  24    0.23    3.03
  -5   0  24   -0.00    3.24
  -5   0  25   31.83    8.51
  -5   0  26   -0.00    2.56
  -5   0  27   49.59   11.24
   5   0 -30    0.84    3.52
   5   0 -31   37.30   10.21
   5   0 -32   -0.00    2.81
   5   0 -33    0.00    3.43
   5   0 -34    0.00    3.36
   5   0 -35    8.52    5.67
   5   0 -36   -0.00    3.60
   5   0 -37   18.83    7.39
   5   0 -38   -0.00    4.42
   5   0 -39    0.00    3.83
  -5   1   1  498.47   58.52
  -5   1   1  410.16   58.26
   5  -1  -1  415.72   57.81
   5  -1  -1  498.68   58.85
   5   1  -1  405.62   56.90
   5   1  -1  483.59   58.93
  -5  -1   1  460.01   57.74
  -5  -1   1  436.70   58.60
  -5   1   2    5.59    3.72
  -5   1   2    0.08    3.34
   5  -1  -2   -0.00    2.84
   5  -1  -2    0.00    3.27
   5   1  -2    3.85    3.68
   5   1  -2    4.71    3.99
  -5  -1   2    5.39    3.57
  -5  -1   2    5.92    4.64
  -5   1   3  501.46   64.20
  -5   1   3  577.24   65.60
   5  -1  -3  408.71   63.03
   5  -1  -3  543.29   65.08
   5   1  -3  459.02   63.16
   5   1  -3  527.45   65.10
  -5  -1   3  530.82   63.87
  -5  -1   3  532.90   65.53
  -5   1   4   13.61    5.34
  -5   1   4   15.38    5.44
   5  -1  -4   11.26    4.64
   5  -1  -4   16.82    6.18
   5   1  -4   13.66    4.93
   5   1  -4    3.92    4.14
  -5  -1   4   16.82    5.31
  -5  -1   4    9.09    5.65
  -5   1   5  100.23   15.44
  -5   1   5  103.92   15.91
   5  -1  -5   93.60   14.58
   5  -1  -5   53.95   13.53
   5   1  -5   76.23   14.02
   5   1  -5  102.30   16.34
  -5  -1   5   94.38   14.58
  -5  -1   5   91.17   16.12
  -5   1   6  534.36   76.14
   5  -1  -6  698.98   76.77
   5  -1  -6  702.18   78.34
   5   1  -6  540.14   75.83
   5   1  -6  577.01   77.49
  -5  -1   6  614.09   76.10
  -5  -1   6  658.23   78.67
  -5   1   7  559.80   75.68
  -5   1   7  585.89   76.63
   5  -1  -7  636.88   75.70
   5  -1  -7  623.19   77.07
   5   1  -7  595.96   75.91
   5   1  -7  641.61   77.69
  -5  -1   7  611.55   75.57
  -5  -1   7  591.80   77.49
  -5   1   8   -0.00    2.57
  -5   1   8    4.12    4.06
   5  -1  -8    4.60    3.02
   5  -1  -8    0.00    3.49
   5   1  -8    0.00    3.47
   5   1  -8    0.00    4.18
  -5  -1   8    0.60    2.55
  -5  -1   8    0.00    4.08
  -5   1   9   36.39    8.67
  -5   1   9   40.22    9.52
   5  -1  -9   40.80    8.80
   5   1  -9   39.36    9.19
   5   1  -9   47.04   10.92
  -5  -1   9   54.73    9.60
  -5  -1   9   58.91   11.59
  -5   1  10    1.79    2.85
   5  -1 -10   -0.00    2.31
   5  -1 -10    0.00    3.29
   5   1 -10    4.12    2.95
   5   1 -10    3.62    4.36
  -5  -1  10    2.05    2.84
  -5  -1  10    0.00    4.03
  -5   1  11  183.95   25.43
   5  -1 -11  162.11   25.07
   5  -1 -11  187.27   26.98
   5   1 -11  183.30   26.52
   5   1 -11  172.47   27.32
  -5  -1  11  185.92   25.69
  -5  -1  11  188.62   27.49
  -5   1  12   20.54    5.41
   5  -1 -12    8.73    4.11
   5  -1 -12   26.67    7.15
   5   1 -12    7.42    4.49
   5   1 -12   16.87    6.59
  -5  -1  12   14.75    4.80
  -5  -1  12   16.18    6.91
  -5   1  13  418.42   52.96
  -5   1  13  408.78   54.07
   5  -1 -13  390.07   53.17
   5  -1 -13  431.82   55.00
   5   1 -13  400.07   54.59
   5   1 -13  375.91   55.15
  -5  -1  13  473.80   53.94
  -5  -1  13  408.34   55.35
  -5   1  14    3.68    2.98
  -5   1  14    2.65    3.13
   5  -1 -14    1.42    2.57
   5   1 -14    0.69    2.65
   5   1 -14    1.34    3.86
  -5  -1  14   -0.00    2.59
  -5  -1  14    1.66    3.14
  -5   1  15   44.71    8.62
  -5   1  15   44.76    9.59
   5  -1 -15   42.79    9.19
   5   1 -15   51.72   10.80
   5   1 -15   50.21   11.46
  -5  -1  15   33.10    8.34
  -5  -1  15   34.21    9.64
  -5   1  16    0.00    3.29
   5  -1 -16    3.94    3.35
   5   1 -16    0.00    2.41
   5   1 -16    6.82    4.91
  -5  -1  16    0.00    2.16
  -5   1  17   39.81    7.46
  -5   1  17   25.59    6.93
   5  -1 -17   18.06    6.38
   5   1 -17   15.74    6.72
   5   1 -17   34.96    9.54
  -5  -1  17   27.93    7.01
  -5   1  18    2.13    2.40
   5  -1 -18    3.91    3.62
   5   1 -18    5.96    4.51
   5   1 -18    1.28    2.71
  -5  -1  18    3.89    3.54
  -5   1  19  173.09   25.71
   5  -1 -19  187.75   27.80
   5  -1 -19  170.88   28.04
   5   1 -19  191.91   29.07
   5   1 -19  203.23   29.92
  -5  -1  19  198.92   28.31
  -5  -1  19  179.64   26.62
  -5   1  20    4.35    3.24
   5  -1 -20    8.18    4.77
   5  -1 -20    4.09    3.86
   5   1 -20    2.23    3.50
   5   1 -20   10.62    5.85
  -5  -1  20    9.61    4.97
  -5  -1  20    3.67    3.32
  -5   1  21    5.77    3.89
  -5   1  21    4.34    3.13
   5  -1 -21    6.18    4.17
  -5  -1  21    3.21    3.81
  -5  -1  21    6.88    3.96
  -5   1  22    9.29    4.45
  -5   1  22   15.71    4.89
  -5  -1  22    9.16    4.91
  -5   1  23   59.30   11.26
  -5   1  23   44.81    9.77
  -5  -1  23   56.82   11.95
  -5   1  24    0.81    2.78
  -5  -1  24    0.95    2.69
  -5   1  25   25.19    7.23
  -5  -1  25   22.96    7.55
  -5  -1  27   61.61   13.43
  -5  -1  28   14.68    6.80
   5   1 -29   49.64   12.07
   5   1 -30    1.55    3.93
   5   1 -31    1.57    3.80
   5  -1 -32    0.00    3.39
   5   1 -32    1.54    3.72
   5  -1 -33   35.62   10.16
   5   1 -33   54.58   12.43
   5  -1 -34    0.36    3.77
   5   1 -34   -0.00    3.31
   5  -1 -35    9.07    5.62
   5   1 -35    6.02    5.54
   5  -1 -36    3.17    4.63
   5   1 -36    3.56    3.47
   5  -1 -37   10.68    6.42
   5   1 -37   12.71    6.49
   5  -1 -38    0.03    4.01
   5   1 -38    4.70    4.50
   5  -1 -39    8.39    5.50
   5   1 -39   15.88    7.18
  -5   2   1    4.40    4.16
  -5   2   1   12.60    5.18
   5  -2  -1    4.43    4.36
   5  -2  -1    7.31    4.91
   5   2  -1    3.46    3.39
   5   2  -1    1.12    4.59
  -5  -2   1   11.79    4.59
  -5  -2   1   10.49    5.04
  -5   2   2   20.04    6.02
  -5   2   2    8.14    4.96
   5  -2  -2   12.92    5.57
   5  -2  -2   21.07    6.95
   5   2  -2    1.10    3.53
   5   2  -2   18.81    6.58
  -5  -2   2   20.95    5.94
  -5  -2   2   14.74    6.13
  -5   2   3  194.17   28.11
  -5   2   3  192.52   28.70
   5  -2  -3  242.20   29.85
   5  -2  -3  196.07   28.55
   5   2  -3  144.91   26.65
   5   2  -3  313.76   31.91
  -5  -2   3  182.03   27.32
  -5  -2   3  208.67   29.80
  -5   2   4   79.84   13.23
  -5   2   4   64.05   12.95
   5  -2  -4   64.91   12.95
   5  -2  -4   75.80   13.48
   5   2  -4   69.22   12.48
   5   2  -4   61.28   12.92
  -5  -2   4   64.34   12.06
  -5  -2   4   77.33   14.43
  -5   2   5  667.02   77.58
  -5   2   5  616.28   77.62
   5  -2  -5  580.56   76.74
   5  -2  -5  554.73   77.05
   5   2  -5  679.26   77.56
   5   2  -5  677.46   78.92
  -5  -2   5  549.28   75.97
  -5  -2   5  622.66   78.92
  -5   2   6   15.46    5.46
  -5   2   6    5.93    4.58
   5  -2  -6   16.62    5.68
   5  -2  -6    7.71    4.76
   5   2  -6    5.83    4.32
   5   2  -6   10.06    5.62
  -5  -2   6    8.04    4.05
  -5  -2   6    7.62    5.03
  -5   2   7  120.37   16.59
  -5   2   7   84.04   15.22
   5  -2  -7   87.37   14.60
   5  -2  -7   59.30   14.47
   5   2  -7   79.56   15.24
   5   2  -7  108.42   17.37
  -5  -2   7  119.30   15.90
  -5  -2   7   97.84   17.18
  -5   2   8    8.87    4.21
   5  -2  -8    8.32    4.32
   5  -2  -8   18.57    5.89
   5   2  -8   14.91    5.71
   5   2  -8   15.08    6.31
  -5  -2   8   19.12    5.38
  -5  -2   8   13.55    6.58
  -5   2   9  684.74   82.48
   5  -2  -9  628.22   81.25
   5  -2  -9  643.38   82.83
   5   2  -9  651.47   83.03
  -5  -2   9  693.81   84.73
  -5   2  10   10.88    4.53
  -5   2  10    8.05    3.92
   5  -2 -10    0.38    2.11
   5  -2 -10    0.00    3.55
   5   2 -10    3.77    3.78
   5   2 -10    0.00    3.47
  -5  -2  10    5.03    3.52
  -5  -2  10    4.37    4.04
  -5   2  11    7.70    3.99
  -5   2  11   10.58    4.74
   5  -2 -11   16.28    4.68
   5   2 -11   10.55    5.59
   5   2 -11    0.00    4.17
  -5  -2  11    5.04    3.75
  -5  -2  11    8.68    5.26
  -5   2  12   82.34   13.61
  -5   2  12   75.88   13.44
   5  -2 -12   82.20   12.97
   5   2 -12   82.99   15.09
   5   2 -12   70.18   14.76
  -5  -2  12   72.89   13.17
  -5  -2  12   65.17   14.46
  -5   2  13   65.46   10.30
  -5   2  13   54.95   10.04
   5  -2 -13   54.90    9.57
   5   2 -13   54.36   11.40
   5   2 -13   11.88    8.06
  -5  -2  13   64.59   10.80
  -5  -2  13   59.29   12.31
  -5   2  14   31.30    7.18
  -5   2  14   35.40    7.82
   5  -2 -14   27.97    6.94
   5   2 -14   35.48    9.58
   5   2 -14   19.69    7.99
  -5  -2  14   38.56    8.15
  -5  -2  14   28.03    8.73
  -5   2  15  407.06   49.73
  -5   2  15  358.20   49.53
   5  -2 -15  332.73   49.12
   5  -2 -15  369.14   50.85
   5   2 -15  393.62   52.73
   5   2 -15  387.99   53.10
  -5  -2  15  476.46   51.60
  -5  -2  15  387.74   52.90
  -5   2  16    4.62    3.25
  -5   2  16    6.12    3.57
   5  -2 -16    6.26    3.42
   5  -2 -16    4.16    3.71
   5   2 -16    4.22    4.27
   5   2 -16    2.03    4.19
  -5  -2  16    6.72    3.66
  -5  -2  16    6.86    4.95
  -5   2  17   13.09    4.19
  -5   2  17    8.00    3.65
   5  -2 -17   10.87    4.42
   5  -2 -17    6.01    4.20
   5   2 -17    7.46    4.84
   5   2 -17    6.40    5.51
  -5  -2  17    8.50    4.37
  -5   2  18   -0.00    2.28
   5  -2 -18    1.06    2.66
   5  -2 -18    0.48    2.87
   5   2 -18    1.33    3.51
   5   2 -18    0.58    3.76
  -5  -2  18   -0.00    3.00
  -5  -2  18   -0.00    2.46
  -5   2  19  111.21   17.70
   5  -2 -19  118.98   19.03
   5  -2 -19  113.66   19.69
   5   2 -19  127.81   22.10
  -5  -2  19  122.63   20.12
  -5   2  20   66.85   10.61
   5  -2 -20   54.20   10.96
   5  -2 -20   47.44   11.12
   5   2 -20   35.54   11.72
  -5  -2  20   50.63   11.52
  -5   2  21    3.71    3.22
   5  -2 -21    4.53    3.67
  -5  -2  21    6.47    4.80
  -5   2  22    8.16    4.26
   5  -2 -22   18.23    5.89
  -5  -2  22   18.45    6.57
  -5   2  23   15.84    5.48
  -5  -2  23   22.07    7.32
  -5   2  24    0.89    2.90
  -5  -2  24    0.48    2.80
  -5  -2  25  145.16   24.04
  -5  -2  26   13.30    6.07
   5   2 -27   69.12   14.86
   5   2 -28    3.25    3.97
   5   2 -29   29.17    9.24
   5   2 -30    6.12    5.85
   5   2 -31   44.70   11.96
   5   2 -32   -0.00    3.54
   5  -2 -33    0.94    2.99
   5   2 -33   -0.00    4.16
   5  -2 -34    1.32    3.15
   5   2 -34   -0.00    4.75
   5  -2 -35    2.92    4.44
   5   2 -35   14.44    7.01
   5  -2 -36    3.11    4.66
   5   2 -36    0.00    3.81
   5  -2 -37    1.86    3.85
   5   2 -37    2.82    5.46
   5  -2 -38    5.55    4.38
   5   2 -38    1.65    4.69
   5  -2 -39    0.92    4.01
  -5   3   1  302.89   42.50
  -5   3   1  342.41   43.80
   5  -3  -1  271.38   42.49
   5  -3  -1  442.42   45.52
   5   3  -1  288.57   41.86
   5   3  -1  315.68   43.34
  -5  -3   1  325.90   41.94
  -5  -3   1  302.94   43.72
  -5   3   2   50.69   10.77
  -5   3   2   44.28   10.67
   5  -3  -2   50.90   11.22
   5  -3  -2   81.17   13.09
   5   3  -2   48.76   10.41
   5   3  -2   51.89   11.45
  -5  -3   2   62.17   11.01
  -5  -3   2   48.65   11.86
  -5   3   3  105.27   17.53
  -5   3   3  134.59   19.32
   5  -3  -3   82.81   16.98
   5  -3  -3  111.49   18.21
   5   3  -3  134.69   18.47
   5   3  -3   90.39   17.70
  -5  -3   3  117.00   17.42
  -5  -3   3  106.49   19.07
  -5   3   4    2.39    3.55
  -5   3   4    3.38    3.62
   5  -3  -4    0.00    3.96
   5  -3  -4    0.00    3.83
   5   3  -4    5.31    4.26
   5   3  -4    1.61    4.04
  -5  -3   4    4.47    3.84
  -5  -3   4   -0.00    4.09
  -5   3   5  189.68   29.03
  -5   3   5  268.44   31.35
   5  -3  -5  167.66   28.90
   5  -3  -5  180.30   29.22
   5   3  -5  230.52   30.55
   5   3  -5  227.58   31.32
  -5  -3   5  233.45   29.56
  -5  -3   5  206.70   31.28
  -5   3   6  197.37   29.59
   5  -3  -6  212.35   30.20
   5  -3  -6  208.57   30.32
   5   3  -6  220.53   31.75
  -5  -3   6  234.74   32.45
  -5   3   7   55.76   12.51
   5  -3  -7   79.28   13.70
   5  -3  -7   92.33   14.85
   5   3  -7   85.77   14.77
   5   3  -7   72.03   14.95
  -5  -3   7   66.64   12.82
  -5  -3   7  131.39   18.35
  -5   3   8  119.09   16.63
   5  -3  -8   98.67   15.49
   5  -3  -8   93.26   16.21
   5   3  -8   90.38   16.63
   5   3  -8   79.87   16.67
  -5  -3   8  101.14   15.85
  -5  -3   8   79.71   17.03
  -5   3   9   77.10   14.91
  -5   3   9  104.09   16.09
   5  -3  -9   99.76   15.33
   5   3  -9  107.75   17.62
   5   3  -9  100.76   17.84
  -5  -3   9   96.65   15.73
  -5  -3   9   81.57   17.11
  -5   3  10   20.35    6.14
  -5   3  10   33.11    7.42
   5  -3 -10   21.23    5.97
   5   3 -10   19.15    7.11
   5   3 -10   35.95    9.20
  -5  -3  10   24.75    6.52
  -5  -3  10   16.27    7.09
  -5   3  11   -0.00    2.48
  -5   3  11    0.00    2.70
   5  -3 -11   -0.00    2.18
   5   3 -11    4.37    4.53
   5   3 -11    0.09    3.10
  -5  -3  11   -0.00    2.78
  -5  -3  11    2.21    4.13
  -5   3  12   21.49    6.43
  -5   3  12   24.66    6.42
   5  -3 -12   22.98    6.04
   5  -3 -12   27.58    7.36
   5   3 -12   18.65    7.36
   5   3 -12   26.73    8.47
  -5  -3  12   29.62    7.32
  -5  -3  12   37.21    9.92
  -5   3  13  198.22   28.10
   5  -3 -13  190.17   27.17
   5  -3 -13  182.88   28.43
   5   3 -13  233.96   31.92
   5   3 -13  222.87   31.66
  -5  -3  13  206.83   29.05
  -5  -3  13  188.88   30.87
  -5   3  14    4.78    4.10
  -5   3  14   22.30    5.63
   5  -3 -14   18.12    4.87
   5  -3 -14   18.84    6.00
   5   3 -14   19.66    7.59
   5   3 -14   31.06    9.17
  -5  -3  14   34.09    7.56
  -5  -3  14   13.29    7.25
  -5   3  15   10.92    4.21
  -5   3  15    7.23    3.70
   5  -3 -15   10.39    3.92
   5  -3 -15    3.66    3.42
   5   3 -15    8.86    5.54
   5   3 -15    9.70    5.81
  -5  -3  15    0.00    4.81
  -5   3  16   26.59    7.37
  -5   3  16   34.17    7.32
   5  -3 -16   37.44    7.77
   5  -3 -16   43.73    9.20
   5   3 -16   36.90   10.19
   5   3 -16   31.49    9.90
  -5  -3  16   57.31   11.07
  -5   3  17   78.28   12.78
   5  -3 -17   65.08   11.89
   5  -3 -17   85.20   13.93
   5   3 -17   48.54   13.22
  -5  -3  17   73.56   14.36
  -5   3  18   11.94    4.65
   5  -3 -18   13.20    4.56
   5  -3 -18   14.19    5.57
   5   3 -18   14.54    7.34
  -5  -3  18   21.76    6.93
  -5   3  19    0.98    2.36
   5  -3 -19    0.18    2.70
   5  -3 -19   -0.00    3.10
   5   3 -19    1.94    3.50
  -5  -3  19    1.66    3.89
  -5   3  20    1.02    2.64
   5  -3 -20    1.31    2.68
   5  -3 -20   -0.00    3.24
  -5  -3  20    1.90    3.81
   5  -3 -21   67.40   12.46
  -5  -3  21   59.58   13.19
   5  -3 -22   77.16   14.66
  -5  -3  22  100.39   17.36
   5  -3 -23   89.78   15.64
   5   3 -25    0.00    3.44
   5   3 -26    2.86    4.25
   5   3 -27   32.98    9.92
  -5  -3  27   25.50    8.89
   5   3 -28    0.00    3.80
  -5  -3  28    1.87    4.18
   5   3 -29   38.54   10.73
  -5  -3  29   22.16    8.44
   5   3 -30    3.23    4.40
  -5  -3  30    0.13    3.58
   5   3 -31    3.50    5.11
  -5  -3  31    1.74    2.98
   5   3 -32    0.00    4.53
   5   3 -33   14.17    7.84
   5  -3 -34    3.02    3.49
   5   3 -34    1.49    4.95
   5  -3 -35   -0.00    2.70
   5   3 -35    5.76    5.11
   5  -3 -36    1.69    3.40
   5   3 -36   -0.00    4.25
   5  -3 -37    0.00    2.96
   5   3 -37    0.22    4.53
   5  -3 -38    0.00    3.32
   5   3 -38    5.35    5.25
   5  -3 -39    9.77    4.93
  -5   4   1   77.61   14.21
  -5   4   1   90.75   15.45
   5  -4  -1   84.92   15.30
   5  -4  -1   80.40   15.07
   5   4  -1   77.47   14.21
   5   4  -1   74.04   14.50
  -5  -4   1   67.33   13.07
  -5  -4   1   96.41   16.68
  -5   4   2    7.84    4.24
  -5   4   2   10.34    5.53
   5  -4  -2   16.28    6.09
   5  -4  -2    4.49    4.80
   5   4  -2   14.95    5.59
   5   4  -2   10.18    5.55
  -5  -4   2    8.44    4.20
  -5  -4   2   18.08    7.19
  -5   4   3   44.27    9.50
  -5   4   3   50.83   10.18
   5  -4  -3   42.54    9.86
   5  -4  -3   42.14   10.08
   5   4  -3   46.20   10.24
   5   4  -3   41.84   10.28
  -5  -4   3   38.30    8.95
  -5  -4   3   31.04    9.88
  -5   4   4   61.12   11.24
  -5   4   4   55.78   11.53
   5  -4  -4   53.29   11.55
   5  -4  -4   49.07   11.29
   5   4  -4   40.62   10.54
   5   4  -4   62.42   12.82
  -5  -4   4   61.32   10.96
  -5  -4   4   58.69   13.13
  -5   4   5  181.02   26.44
  -5   4   5  155.96   26.31
   5  -4  -5  162.54   26.52
   5  -4  -5  183.91   27.17
   5   4  -5  215.78   28.48
   5   4  -5  179.50   27.94
  -5  -4   5  188.07   26.44
  -5  -4   5  222.44   29.89
  -5   4   6    2.14    3.09
   5  -4  -6   -0.00    3.22
   5  -4  -6    0.17    3.55
   5   4  -6   -0.00    2.81
   5   4  -6   -0.00    4.66
  -5  -4   6   -0.00    3.18
  -5  -4   6    0.00    4.43
  -5   4   7   16.33    5.19
   5  -4  -7   19.26    6.25
   5  -4  -7   11.87    5.02
   5   4  -7    6.92    4.70
   5   4  -7   11.71    6.01
  -5  -4   7   13.91    5.51
  -5  -4   7   15.21    6.93
  -5   4   8   74.53   12.86
  -5   4   8   83.31   13.29
   5  -4  -8   67.57   12.78
   5   4  -8   73.42   14.37
   5   4  -8   62.54   14.01
  -5  -4   8   66.57   12.69
  -5  -4   8   64.59   14.57
  -5   4   9   96.91   15.92
  -5   4   9  101.54   16.19
   5  -4  -9  119.97   16.91
   5   4  -9   83.90   17.29
   5   4  -9  108.54   18.87
  -5  -4   9   83.80   15.87
  -5  -4   9   95.60   18.64
  -5   4  10  178.86   25.77
  -5   4  10  194.74   25.90
   5  -4 -10  154.06   25.02
   5   4 -10  174.83   28.21
   5   4 -10  247.39   30.66
  -5  -4  10  164.68   26.18
  -5  -4  10  186.92   29.17
  -5   4  11  206.20   28.07
  -5   4  11  222.95   28.10
   5  -4 -11  205.58   27.59
   5  -4 -11  167.08   27.90
   5   4 -11  222.10   31.70
   5   4 -11  179.00   30.37
  -5  -4  11  181.42   30.69
  -5   4  12    3.26    2.86
  -5   4  12    2.93    3.08
   5  -4 -12    5.06    3.03
   5  -4 -12    6.20    3.68
   5   4 -12    6.66    4.99
   5   4 -12    6.36    5.29
  -5  -4  12   -0.00    4.38
  -5   4  13    0.00    2.55
  -5   4  13    4.10    3.18
   5  -4 -13    0.00    2.31
   5  -4 -13    2.42    3.45
   5   4 -13    3.69    4.21
   5   4 -13    5.62    4.97
  -5  -4  13    5.92    5.05
  -5   4  14   19.14    5.95
  -5   4  14   39.16    6.99
   5  -4 -14   23.79    5.86
   5  -4 -14   19.87    6.64
   5   4 -14   25.08    8.39
   5   4 -14   36.06    9.94
  -5  -4  14   29.77    8.27
  -5  -4  14   31.43    9.81
  -5   4  15  310.48   40.85
  -5   4  15  292.59   39.36
   5  -4 -15  329.98   40.28
   5  -4 -15  293.25   41.46
   5   4 -15  317.95   45.00
   5   4 -15  300.77   44.78
  -5  -4  15  324.76   43.90
  -5  -4  15  303.76   45.10
  -5   4  16   94.08   13.36
  -5   4  16   73.41   11.03
   5  -4 -16   68.86   11.65
   5  -4 -16   64.07   12.77
   5   4 -16   53.81   14.67
  -5  -4  16   58.07   13.55
  -5   4  17   99.27   16.70
   5  -4 -17  112.58   16.59
   5  -4 -17  111.61   17.95
   5   4 -17   78.09   18.90
  -5  -4  17  167.50   22.08
  -5   4  18    2.85    3.20
   5  -4 -18    0.00    2.34
   5  -4 -18    5.38    3.68
   5   4 -18    3.88    5.10
  -5  -4  18    1.32    3.21
  -5   4  19  171.28   25.14
   5  -4 -19  168.36   24.79
   5  -4 -19  192.96   26.59
   5   4 -19  185.17   30.28
  -5  -4  19  179.09   28.13
   5  -4 -20    9.83    3.90
   5  -4 -20    6.20    4.23
   5  -4 -21   57.51   10.91
   5   4 -22   14.94    6.62
   5   4 -23    5.12    5.43
   5   4 -24    0.77    3.17
  -5  -4  24    3.71    4.57
   5   4 -25   41.48   11.04
  -5  -4  25   23.87    8.92
   5   4 -26   20.83    8.28
  -5  -4  26   14.62    7.13
   5   4 -27   29.73    9.62
  -5  -4  27   19.63    8.08
   5   4 -28    0.13    3.88
  -5  -4  28    0.00    4.26
   5   4 -29    8.52    5.82
  -5  -4  29    8.58    5.90
   5   4 -30   17.53    7.33
  -5  -4  30   10.65    6.49
   5   4 -31   16.55    7.80
  -5  -4  31   24.66    8.93
   5   4 -32   13.76    7.53
  -5  -4  32   11.60    6.71
   5   4 -33    2.00    3.02
   5   4 -34    5.63    5.01
   5  -4 -35    7.42    4.33
   5   4 -35    4.92    5.45
   5  -4 -36   10.18    4.63
   5   4 -36   -0.00    5.77
   5  -4 -37    4.04    3.83
   5   4 -37    0.00    3.42
   5  -4 -38    3.23    4.09
   5   4 -38   -0.00    3.52
   5  -4 -39    1.66    3.35
  -5   5   1  219.76   32.15
  -5   5   1  203.27   32.81
   5  -5  -1  198.76   32.62
   5  -5  -1  228.48   33.71
   5   5  -1  195.38   32.25
   5   5  -1  228.78   33.38
  -5  -5   1  338.62   33.99
  -5  -5   1  260.29   35.17
  -5   5   2   58.97   11.61
  -5   5   2   62.66   12.58
   5  -5  -2   69.57   12.94
   5  -5  -2   49.77   12.05
   5   5  -2   63.07   12.53
   5   5  -2   49.58   12.06
  -5  -5   2   76.60   12.27
  -5  -5   2   48.24   12.57
  -5   5   3  170.54   24.27
  -5   5   3  184.48   25.51
   5  -5  -3  148.28   24.76
   5   5  -3  152.37   24.97
   5   5  -3  161.96   25.48
  -5  -5   3  157.61   23.80
  -5  -5   3  154.26   25.84
  -5   5   4   41.62    9.09
  -5   5   4   31.61    8.70
   5  -5  -4   35.50    9.11
   5  -5  -4   42.22    9.94
   5   5  -4   53.29   10.92
   5   5  -4   41.03   10.05
  -5  -5   4   53.46    9.90
  -5  -5   4   18.28    8.39
  -5   5   5   19.06    6.16
   5  -5  -5   25.28    7.32
   5  -5  -5   13.50    6.45
   5   5  -5   24.82    8.27
   5   5  -5   19.07    7.34
  -5  -5   5   15.01    5.51
  -5  -5   5   16.67    7.34
  -5   5   6   13.36    5.07
   5  -5  -6    9.48    5.02
   5  -5  -6    5.85    4.82
   5   5  -6    9.98    5.58
   5   5  -6   15.68    7.27
  -5  -5   6   14.02    5.33
  -5  -5   6   13.78    6.61
  -5   5   7  300.75   38.09
   5  -5  -7  210.55   36.67
   5  -5  -7  302.49   38.81
   5   5  -7  271.77   39.74
   5   5  -7  320.72   40.92
  -5  -5   7  284.84   40.70
  -5   5   8  138.45   20.18
  -5   5   8  149.56   20.67
   5  -5  -8  115.84   20.02
   5   5  -8  133.99   22.92
   5   5  -8  125.06   22.18
  -5  -5   8  113.82   22.40
  -5   5   9   25.66    6.26
  -5   5   9   24.46    6.28
   5  -5  -9   16.94    5.73
   5   5  -9   13.41    6.88
   5   5  -9   -0.00    3.96
  -5  -5   9   26.51    8.59
  -5   5  10   -0.00    2.45
  -5   5  10    2.35    3.00
   5  -5 -10    0.00    2.74
   5  -5 -10    0.64    3.28
   5   5 -10    0.05    3.12
   5   5 -10    0.11    3.95
  -5  -5  10    0.00    3.94
  -5   5  11   14.81    5.08
  -5   5  11   19.40    5.02
   5  -5 -11    0.00    2.61
   5  -5 -11   16.80    5.55
   5   5 -11    9.94    6.71
   5   5 -11   16.13    6.97
  -5  -5  11   14.63    7.70
  -5   5  12  210.01   32.43
  -5   5  12  281.55   32.86
   5  -5 -12  231.17   32.60
   5  -5 -12  222.53   33.37
   5   5 -12  270.58   37.76
   5   5 -12  260.15   37.41
  -5  -5  12  252.55   35.99
  -5  -5  12  233.18   36.98
  -5   5  13  406.14   41.31
   5  -5 -13  281.76   39.16
   5  -5 -13  283.75   40.46
   5   5 -13  270.33   43.34
   5   5 -13  297.48   43.95
  -5  -5  13  290.19   42.52
  -5  -5  13  268.84   43.71
  -5   5  14   26.72    6.49
  -5   5  14   32.81    5.85
   5  -5 -14   15.89    5.20
   5  -5 -14   22.49    6.54
   5   5 -14   30.38    9.66
   5   5 -14   17.07    7.38
  -5  -5  14   16.61    6.79
  -5  -5  14   25.80    9.43
  -5   5  15    4.76    3.25
  -5   5  15    5.60    2.76
   5  -5 -15    6.75    3.01
   5  -5 -15   -0.00    2.96
   5   5 -15    2.12    4.36
  -5  -5  15    2.36    3.76
  -5   5  16   32.01    7.54
  -5   5  16   32.40    6.13
   5  -5 -16   47.94    8.05
   5  -5 -16   43.84    9.32
   5   5 -16   47.09   12.32
  -5   5  17   85.15   14.08
   5  -5 -17   85.73   13.47
   5  -5 -17   84.35   14.87
   5   5 -17   93.23   18.67
   5  -5 -18   36.78    7.00
   5  -5 -18   23.12    7.12
   5   5 -18   33.00   10.88
   5  -5 -19   87.02   13.85
   5  -5 -19   90.85   15.54
   5  -5 -20   -0.00    2.03
   5   5 -20   -0.00    3.86
   5   5 -21    2.34    4.73
  -5  -5  21   -0.00    3.61
   5   5 -22   54.88   13.71
  -5  -5  22   57.11   13.77
   5   5 -23   39.33   11.24
  -5  -5  23   16.89    7.52
   5   5 -24   19.75    8.31
  -5  -5  24   13.87    6.85
   5   5 -25    0.00    5.12
  -5  -5  25    1.08    3.74
   5   5 -26   -0.00    5.12
  -5  -5  26    1.80    3.98
   5   5 -27   13.43    7.58
  -5  -5  27   18.44    8.33
   5   5 -28   22.87    9.33
  -5  -5  28   33.71   10.51
   5   5 -29   14.56    8.18
  -5  -5  29   16.86    7.30
   5   5 -30    2.75    5.12
  -5  -5  30   -0.00    4.68
   5   5 -31   -0.00    3.51
  -5  -5  31   -0.00    3.21
   5   5 -32    2.92    6.21
  -5  -5  32   10.46    6.83
   5   5 -33   12.16    7.22
  -5  -5  33    6.62    6.00
   5   5 -34    2.82    5.09
   5  -5 -35    1.98    2.77
   5   5 -35   -0.00    5.07
   5  -5 -36    1.20    2.80
   5   5 -36    2.62    4.92
   5  -5 -37    0.00    2.66
   5   5 -37    2.62    5.60
   5  -5 -38    4.01    3.81
   5  -5 -39    1.66    2.95
   5  -5 -40   -0.00    2.70
  -5   6   1   21.62    6.68
  -5   6   1   20.77    7.35
   5  -6  -1   33.96    8.83
   5  -6  -1   10.52    6.26
   5   6  -1   21.87    7.61
   5   6  -1   23.10    7.96
  -5  -6   1   23.24    6.37
  -5  -6   1   25.70    8.89
  -5   6   2    0.37    2.58
  -5   6   2    4.13    4.02
   5  -6  -2    0.90    3.21
   5  -6  -2    0.00    3.45
   5   6  -2   -0.00    3.34
   5   6  -2   -0.00    3.70
  -5  -6   2    1.30    2.70
  -5  -6   2    6.97    5.37
  -5   6   3   77.48   14.41
  -5   6   3   86.03   15.84
   5  -6  -3   85.22   15.72
   5  -6  -3   78.14   15.59
   5   6  -3  100.83   17.32
   5   6  -3   95.09   16.94
  -5  -6   3   75.05   16.85
  -5   6   4  110.64   18.16
   5  -6  -4  104.24   18.79
   5  -6  -4  103.10   19.00
   5   6  -4  107.00   20.02
   5   6  -4  151.32   21.77
  -5  -6   4  112.97   20.81
  -5   6   5  119.49   17.40
   5  -6  -5   93.77   17.28
   5  -6  -5  130.34   19.31
   5   6  -5   66.67   16.94
   5   6  -5  103.51   18.87
  -5  -6   5  104.97   19.72
  -5   6   6   29.17    7.15
  -5   6   6   27.07    6.95
   5  -6  -6   14.24    6.21
   5  -6  -6   29.64    7.98
   5   6  -6   23.10    8.36
   5   6  -6   12.52    6.87
  -5  -6   6   21.47    8.54
  -5   6   7   77.39   14.24
  -5   6   7   86.77   15.10
   5  -6  -7   95.40   15.96
   5   6  -7   79.89   16.88
   5   6  -7   95.88   17.78
  -5  -6   7   89.95   18.21
  -5   6   8   34.84    7.72
   5  -6  -8   38.20    8.50
   5   6  -8   20.83    7.98
   5   6  -8    8.03    6.14
  -5  -6   8   29.11    9.89
  -5   6   9   94.49   15.67
  -5   6   9  101.87   16.06
   5  -6  -9  110.04   17.16
   5   6  -9   71.67   17.38
   5   6  -9  112.87   19.70
  -5  -6   9   85.50   18.79
  -5   6  10  136.29   19.81
  -5   6  10  122.02   19.19
   5  -6 -10  120.04   20.14
   5   6 -10  120.63   22.61
   5   6 -10  142.84   23.54
  -5  -6  10  132.43   22.20
  -5  -6  10  134.12   24.32
  -5   6  11   81.98   14.57
  -5   6  11  110.00   15.11
   5  -6 -11   98.35   15.93
   5  -6 -11   79.60   15.37
   5   6 -11   92.15   18.44
   5   6 -11   83.37   17.45
  -5  -6  11   74.28   16.39
  -5  -6  11  113.71   20.44
  -5   6  12   24.13    6.01
  -5   6  12   16.88    4.94
   5  -6 -12   24.64    6.45
   5  -6 -12   15.27    5.96
   5   6 -12   17.24    8.06
  -5  -6  12   31.51    9.10
  -5  -6  12   27.21    9.78
  -5   6  13    8.48    3.65
  -5   6  13    4.75    2.73
   5  -6 -13    3.81    3.75
   5  -6 -13    0.52    2.45
   5   6 -13    5.61    4.93
  -5  -6  13    3.06    4.26
  -5   6  14   93.62   14.86
  -5   6  14   88.83   13.35
   5  -6 -14   85.02   14.47
   5  -6 -14   94.13   15.90
   5   6 -14  121.92   20.46
  -5   6  15   97.89   13.59
  -5   6  15   66.89   10.67
   5  -6 -15   77.84   12.63
   5  -6 -15   73.94   13.54
   5   6 -15   82.79   17.36
  -5   6  16    1.07    2.21
  -5   6  16    0.34    1.02
   5  -6 -16   -0.00    1.89
   5  -6 -16    3.02    3.08
   5   6 -16    3.96    4.57
   5   6 -16    1.73    4.69
   5  -6 -17   67.49   11.00
   5  -6 -17   64.61   12.26
   5   6 -17   61.40   15.61
  -5  -6  17   62.73   14.35
   5  -6 -18   17.30    4.64
   5  -6 -18    6.60    4.51
   5   6 -18   23.17    9.35
  -5  -6  18    7.94    5.64
   5   6 -19   18.28    7.71
  -5  -6  19   16.30    7.37
   5   6 -20    4.89    5.36
  -5  -6  20    1.82    3.96
   5   6 -21   15.14    7.36
  -5  -6  21   10.13    6.01
   5   6 -22   30.42   10.58
  -5  -6  22   36.24   10.50
   5   6 -23    0.00    5.26
  -5  -6  23    0.72    3.27
   5   6 -24    3.77    6.02
  -5  -6  24    7.38    6.31
   5   6 -25   18.01    9.12
  -5  -6  25   11.09    6.23
   5   6 -26   30.30   10.63
  -5  -6  26   38.05   11.38
   5   6 -27   15.03    8.33
  -5  -6  27    0.45    4.10
   5   6 -28    1.61    5.49
  -5  -6  28   -0.00    3.49
   5   6 -29    0.62    4.49
  -5  -6  29    2.29    4.41
   5   6 -30   14.34    8.30
  -5  -6  30   21.66    8.55
   5   6 -31   12.49    6.87
  -5  -6  31    3.60    5.00
   5   6 -32   10.84    6.82
  -5  -6  32    8.10    6.12
   5   6 -33    1.20    5.79
  -5  -6  33    0.81    4.06
   5   6 -34    3.68    4.43
  -5  -6  34    4.97    5.11
   5   6 -35    2.31    5.06
   5  -6 -36   16.83    5.29
   5   6 -36   11.86    7.66
   5  -6 -37    4.10    3.43
   5   6 -37    5.63    6.62
   5  -6 -38    2.08    2.69
   5  -6 -39   -0.00    2.11
   5  -6 -40    7.11    4.21
  -5   7   1   14.48    5.54
  -5   7   1   14.39    6.38
   5  -7  -1   11.49    5.54
   5  -7  -1   11.66    6.00
   5   7  -1    9.26    5.35
  -5  -7   1    7.95    6.05
  -5   7   2  153.13   22.91
  -5   7   2  148.51   24.24
   5  -7  -2  170.88   24.81
   5  -7  -2  170.40   25.28
   5   7  -2  140.54   24.60
  -5  -7   2  106.62   23.47
  -5   7   3  141.28   19.74
  -5   7   3  113.11   19.78
   5  -7  -3  101.46   19.25
   5  -7  -3  109.42   20.03
   5   7  -3  150.54   22.94
  -5  -7   3   88.12   20.07
  -5   7   4   99.62   16.22
   5  -7  -4   83.25   16.64
   5  -7  -4   80.32   16.85
   5   7  -4   92.88   18.33
  -5  -7   4  125.52   20.77
  -5   7   5   11.55    4.92
   5  -7  -5   20.97    6.54
   5  -7  -5   18.97    6.90
   5   7  -5   13.71    7.26
  -5  -7   5   16.95    8.00
  -5   7   6   15.66    5.88
  -5   7   6   51.00    9.38
   5  -7  -6   12.00    6.14
   5  -7  -6   34.71    8.96
   5   7  -6   24.70    9.28
  -5  -7   6   32.58   10.46
  -5   7   7  203.92   24.77
  -5   7   7  141.83   23.47
   5  -7  -7  158.84   24.61
   5   7  -7  123.71   25.24
   5   7  -7  164.98   26.58
  -5  -7   7  169.64   26.35
  -5  -7   7  140.98   26.46
  -5   7   8  348.51   40.71
  -5   7   8  279.87   39.98
   5  -7  -8  267.64   40.37
   5   7  -8  303.32   43.92
   5   7  -8  282.16   42.83
  -5  -7   8  249.81   41.44
  -5  -7   8  382.32   46.90
  -5   7   9   34.77    7.83
  -5   7   9   45.42    8.92
   5  -7  -9   23.44    7.46
   5  -7  -9   28.50    8.35
   5   7  -9   25.49    9.68
  -5  -7   9   36.32   11.15
  -5   7  10    7.19    4.09
  -5   7  10    7.32    4.03
   5  -7 -10   12.34    5.57
   5  -7 -10   13.54    5.49
   5   7 -10    7.54    5.81
  -5  -7  10    7.79    6.14
  -5   7  11   19.22    5.39
  -5   7  11   16.30    5.07
   5  -7 -11   10.55    4.84
   5  -7 -11   11.55    5.13
   5   7 -11   10.19    7.19
  -5  -7  11   11.83    6.92
  -5   7  12  136.63   20.13
  -5   7  12  144.29   19.49
   5  -7 -12  139.78   20.99
   5  -7 -12  104.44   20.37
   5   7 -12  141.90   24.33
   5   7 -12  148.86   25.06
  -5  -7  12  117.39   24.18
  -5   7  13   78.97   12.95
  -5   7  13   75.81   11.72
   5  -7 -13   59.47   12.73
   5  -7 -13   98.59   15.31
   5   7 -13   56.07   15.00
   5   7 -13   84.05   17.36
  -5   7  14    3.85    2.96
  -5   7  14    3.70    2.34
   5  -7 -14    2.76    3.04
   5  -7 -14    5.65    4.39
   5   7 -14    0.00    4.05
   5   7 -14    1.58    5.21
  -5  -7  14    4.84    4.86
  -5   7  15   35.14    6.02
   5  -7 -15   48.70    9.07
   5  -7 -15   41.67    9.54
   5   7 -15   47.91   12.57
   5   7 -15   66.17   14.83
  -5  -7  15   52.72   12.72
   5  -7 -16    5.86    3.19
   5   7 -16    5.48    5.02
   5   7 -16    6.24    6.18
  -5  -7  16    0.00    3.08
   5  -7 -17    0.74    2.42
   5   7 -17    4.68    6.57
  -5  -7  17    0.03    3.18
  -5  -7  18  119.34   22.01
   5   7 -19   -0.00    4.48
  -5  -7  19   -0.00    3.86
   5   7 -20    5.63    5.64
  -5  -7  20    8.08    6.03
   5   7 -21    2.14    4.38
  -5  -7  21   14.04    6.88
   5   7 -22   32.18   11.47
  -5  -7  22   29.36   10.19
   5   7 -23   22.39    9.40
  -5  -7  23   26.23    9.72
   5   7 -24   26.68    9.78
  -5  -7  24   24.37    9.55
   5   7 -25    3.93    5.68
  -5  -7  25    1.31    4.74
   5   7 -26    0.27    3.42
  -5  -7  26    3.47    5.47
   5   7 -27    7.74    6.51
  -5  -7  27   13.06    7.41
   5   7 -28   35.46   11.74
  -5  -7  28   38.41   12.27
   5   7 -29   -0.00    4.37
  -5  -7  29    0.00    4.65
   5   7 -30   -0.00    4.76
  -5  -7  30    3.58    4.98
   5   7 -31    0.42    4.70
  -5  -7  31   -0.00    4.13
   5   7 -32    2.26    5.49
  -5  -7  32    9.92    6.24
   5   7 -33    5.05    5.67
  -5  -7  33    9.12    6.33
   5   7 -34   15.61    8.67
  -5  -7  34   10.50    6.43
   5   7 -35    1.43    6.11
  -5  -7  35    2.05    4.62
   5  -7 -36   -0.00    2.00
   5   7 -36    0.00    4.80
   5  -7 -37    1.69    2.08
   5  -7 -38    9.60    3.99
   5  -7 -39    1.86    2.58
  -5   8   1   24.81    8.52
   5  -8  -1   25.43    8.05
   5  -8  -1   16.08    7.47
   5   8  -1    9.20    6.01
  -5  -8   1   15.80    8.02
  -5   8   2    9.81    5.59
   5  -8  -2    9.87    5.51
   5  -8  -2   21.18    7.75
   5   8  -2   15.24    6.96
  -5  -8   2    1.45    4.38
  -5   8   3   19.04    6.54
  -5   8   3   19.86    7.99
   5  -8  -3   21.65    7.67
   5  -8  -3   32.37    9.38
   5   8  -3   22.92    8.43
  -5  -8   3   22.15    8.81
  -5   8   4  647.37   60.25
   5  -8  -4  429.36   58.83
   5  -8  -4  371.28   58.52
   5   8  -4  394.88   60.31
  -5  -8   4  464.41   60.19
  -5  -8   4  354.97   59.70
  -5   8   5   56.14   10.45
  -5   8   5   46.72   10.30
   5  -8  -5   50.00   11.18
   5  -8  -5   15.88    8.09
   5   8  -5   62.42   13.41
  -5  -8   5   50.71   13.15
  -5   8   6  132.70   19.04
  -5   8   6  107.74   18.92
   5  -8  -6  123.70   19.91
   5  -8  -6   99.94   19.40
   5   8  -6   95.29   20.07
  -5  -8   6  106.37   21.39
  -5   8   7   -0.00    2.59
  -5   8   7    0.00    2.79
   5  -8  -7    0.71    3.46
   5   8  -7    0.66    3.37
  -5  -8   7    3.95    5.43
  -5   8   8  101.08   16.63
  -5   8   8   97.70   16.96
   5  -8  -8  105.44   17.93
   5   8  -8   86.12   18.86
  -5  -8   8  109.40   20.95
  -5   8   9  133.40   18.21
   5  -8  -9   55.94   15.91
   5  -8  -9  143.06   20.47
   5   8  -9  123.95   21.66
  -5  -8   9  165.07   25.24
  -5   8  10   72.77   12.94
   5  -8 -10   50.04   12.71
   5  -8 -10   86.31   15.06
   5   8 -10   93.52   17.88
  -5  -8  10   86.35   16.36
  -5  -8  10   62.71   16.25
  -5   8  11   25.33    6.45
   5  -8 -11   25.03    7.49
   5   8 -11   27.29    9.78
  -5  -8  11   15.48    6.71
  -5  -8  11   16.61    8.42
  -5   8  12   28.06    7.01
   5  -8 -12   27.81    7.82
   5   8 -12   44.09   12.15
  -5  -8  12   26.67    9.17
   5  -8 -13    1.59    3.37
   5   8 -13    0.39    4.23
  -5  -8  13    1.63    5.06
   5  -8 -14  126.03   19.57
   5   8 -14  126.98   23.66
  -5  -8  14  108.20   21.41
  -5   8  15    0.00    0.96
   5  -8 -15    2.16    3.13
   5   8 -15    0.45    4.75
  -5  -8  15    5.34    4.54
  -5  -8  16   28.99    9.56
  -5  -8  17    3.07    5.03
  -5  -8  18   -0.00    2.23
   5   8 -19    7.59    5.87
  -5  -8  19    4.61    4.92
   5   8 -20   70.81   16.22
  -5  -8  20   46.16   12.96
   5   8 -21    0.00    5.80
  -5  -8  21    4.43    5.00
   5   8 -22   11.53    7.39
  -5  -8  22   10.03    6.89
   5   8 -23    2.86    5.20
  -5  -8  23    6.90    6.18
   5   8 -24   57.11   14.02
  -5  -8  24   10.44    6.79
   5   8 -25    6.29    5.92
  -5  -8  25    8.85    6.50
   5   8 -26   29.11   10.64
  -5  -8  26   14.80    7.91
   5   8 -27   -0.00    5.61
  -5  -8  27    1.53    4.81
   5   8 -28   -0.00    5.54
  -5  -8  28   -0.00    4.03
   5   8 -29    5.53    7.09
  -5  -8  29    4.01    5.13
   5   8 -30   33.09   11.50
  -5  -8  30    9.69    6.74
   5   8 -31    8.25    6.59
  -5  -8  31    4.19    5.11
   5   8 -32   12.36    9.00
  -5  -8  32    8.75    6.64
   5   8 -33    7.17    7.21
  -5  -8  33    0.35    5.26
   5   8 -34    1.07    4.57
  -5  -8  34    3.58    4.83
   5   8 -35    0.00    5.13
  -5  -8  35    0.26    3.88
   5   8 -36    2.39    5.60
  -5  -8  36   13.51    7.68
  -5  -8  37   -0.00    3.39
   5  -9  -1    1.14    3.53
   5  -9  -1    1.40    3.94
   5   9  -1    2.03    3.13
   5  -9  -2  309.47   36.98
   5   9  -2  176.41   33.82
   5  -9  -3   20.73    7.15
   5   9  -3    5.68    5.90
   5  -9  -4    0.74    3.65
   5   9  -4    0.51    3.95
   5  -9  -5    3.17    4.39
   5   9  -5    0.00    3.83
  -5  -9   5    5.98    5.74
  -5   9   6   44.82   10.04
   5  -9  -6   46.36   11.17
   5   9  -6   36.06   11.34
  -5  -9   6   47.40   12.02
  -5  -9   6   45.41   13.18
  -5   9   7   10.25    4.73
   5  -9  -7   14.27    6.31
   5   9  -7    2.08    4.15
  -5  -9   7   12.20    6.26
  -5  -9   7    4.57    5.20
  -5   9   8  131.13   21.04
   5  -9  -8  142.18   22.72
   5   9  -8  129.28   24.57
  -5  -9   8  135.26   23.66
  -5  -9   8  139.59   25.93
  -5   9   9   15.45    5.40
   5  -9  -9    5.38    5.21
   5   9  -9    5.76    4.86
  -5  -9   9    8.99    5.55
  -5  -9   9   12.81    7.70
  -5   9  10    0.00    2.55
   5  -9 -10    2.56    3.42
   5   9 -10   -0.00    4.43
  -5  -9  10   -0.00    4.28
   5  -9 -11    4.68    4.52
   5   9 -11    2.71    5.08
  -5  -9  11    4.31    5.01
   5  -9 -12  136.46   22.99
  -5  -9  12  164.93   26.53
   5  -9 -13    6.00    4.30
   5   9 -13    7.21    6.27
  -5  -9  13    8.52    5.84
   5  -9 -14   40.25    9.06
   5   9 -14   24.22   10.24
  -5  -9  14   36.02   10.73
   5   9 -15    6.11    6.46
  -5  -9  15    0.00    4.99
  -5  -9  16   17.48    7.89
  -5  -9  17    5.96    5.19
   5   9 -18   72.83   17.70
  -5  -9  18   73.11   17.08
   5   9 -19   -0.00    3.75
  -5  -9  19    3.82    5.48
   5   9 -20   -0.00    4.99
  -5  -9  20    3.97    4.43
   5   9 -21   -0.00    5.46
  -5  -9  21    0.16    4.39
   5   9 -22   27.63   10.68
  -5  -9  22   44.85   12.53
   5   9 -23   -0.00    6.09
  -5  -9  23    0.45    4.38
   5   9 -24   35.65   11.43
  -5  -9  24   10.40    6.75
   5   9 -25    0.54    5.07
  -5  -9  25   -0.00    4.53
   5   9 -26    5.03    6.23
  -5  -9  26    1.66    5.10
   5   9 -27    3.49    5.71
  -5  -9  27    1.71    4.87
   5   9 -28   27.93   11.64
  -5  -9  28   21.01    9.06
   5   9 -29   -0.00    5.88
  -5  -9  29    1.28    4.69
   5   9 -30   -0.00    5.33
  -5  -9  30    1.55    5.18
   5   9 -31   -0.00    4.38
  -5  -9  31   -0.00    3.73
   5   9 -32    8.35    6.77
  -5  -9  32    8.14    7.10
   5   9 -33   -0.00    4.17
  -5  -9  33   -0.00    3.60
   5   9 -34    3.80    5.70
  -5  -9  34    3.45    5.78
   5   9 -35    1.33    5.62
  -5  -9  35   -0.00    3.68
  -5  -9  36    0.78    4.53
  -5  -9  37    1.29    5.73
  -5 -10   1    0.20    4.11
   5 -10  -2    0.95    4.15
  -5 -10   2    0.00    3.44
  -5 -10   2   -0.00    4.43
   5 -10  -3   -0.00    3.75
  -5 -10   3   -0.00    3.29
  -5 -10   3   -0.00    5.09
   5 -10  -4   12.34    6.22
  -5 -10   4   11.82    6.42
  -5 -10   4   16.53    8.58
   5 -10  -5    4.08    4.81
   5  10  -5    0.00    4.49
  -5 -10   5    2.88    3.51
   5 -10  -6   38.99    9.89
   5  10  -6   32.56   10.26
  -5 -10   6   11.70    7.54
   5 -10  -7    9.61    5.72
   5  10  -7    4.11    5.77
  -5 -10   7    7.45    5.44
  -5  10   8    2.68    3.01
   5 -10  -8    0.93    3.87
   5  10  -8   -0.00    3.35
  -5 -10   8    6.16    5.78
   5 -10  -9    4.49    4.20
   5  10  -9    1.61    4.18
  -5 -10   9   -0.00    5.33
   5 -10 -10  105.17   18.02
   5  10 -10   68.54   18.32
  -5 -10  10  105.46   19.44
   5 -10 -11    2.29    3.92
   5  10 -11   11.78    6.98
  -5 -10  11    6.72    6.31
   5 -10 -12    3.25    3.65
   5  10 -12    7.81    6.30
  -5 -10  12    4.09    5.05
   5  10 -13    2.19    5.16
  -5 -10  13    0.17    4.17
   5  10 -14   68.90   15.81
  -5 -10  14   23.39    9.61
   5  10 -15   -0.00    5.20
  -5 -10  15   -0.00    5.42
  -5 -10  16   23.08    8.98
  -5 -10  17   -0.00    3.97
   5  10 -18   -0.00    4.43
  -5 -10  18    3.27    4.81
   5  10 -19   -0.00    5.15
  -5 -10  19   -0.00    5.11
   5  10 -20   23.16   10.14
  -5 -10  20   37.63   11.96
   5  10 -21    2.11    4.32
  -5 -10  21   -0.00    3.93
   5  10 -22    1.44    5.15
  -5 -10  22    4.02    5.02
   5  10 -23    1.67    5.04
  -5 -10  23    3.11    4.76
   5  10 -24   18.23   10.07
  -5 -10  24    0.52    5.07
   5  10 -25   -0.00    5.11
  -5 -10  25    1.68    4.53
   5  10 -26    5.86    6.32
  -5 -10  26   16.26    7.70
   5  10 -27    3.44    5.35
  -5 -10  27   -0.00    4.87
   5  10 -28   -0.00    5.50
  -5 -10  28    2.37    5.41
   5  10 -29   13.22    9.00
  -5 -10  29    4.62    6.25
   5  10 -30   13.01    9.13
  -5 -10  30   32.34   10.93
   5  10 -31    2.02    5.22
  -5 -10  31   -0.00    4.43
   5  10 -32    2.00    6.41
  -5 -10  32    4.86    5.62
   5  10 -33    1.33    5.17
  -5 -10  33    6.48    5.87
   5  10 -34    0.00    5.86
  -5 -10  34    0.00    4.67
   5  10 -35    2.87    5.47
  -5 -10  35   -0.00    5.71
  -5 -11   1   23.78    8.14
  -5 -11   1   11.45    8.50
  -5 -11   2   95.16   16.83
  -5 -11   2   48.09   14.80
  -5 -11   3   14.10    7.11
  -5 -11   3   15.53    9.29
  -5 -11   4    3.81    4.25
  -5 -11   4   -0.00    5.43
   5 -11  -5    2.52    4.40
  -5 -11   5   -0.00    3.24
  -5 -11   5    1.01    5.60
   5 -11  -6    9.11    6.08
  -5 -11   6   14.34    7.26
  -5 -11   6    6.40    7.19
   5 -11  -7    0.00    3.33
  -5 -11   7   -0.00    4.08
   5 -11  -8   66.36   12.64
  -5 -11   8   23.00    9.21
   5 -11  -9    7.58    5.59
  -5 -11   9    5.26    5.17
   5 -11 -10    3.04    4.09
  -5 -11  10    1.60    4.67
  -5 -11  11   -3.91    5.35
  -5 -11  12   46.19   13.14
  -5 -11  13   -0.00    4.17
  -5 -11  14   22.36    9.69
  -5 -11  15    5.88    5.87
  -5 -11  16   13.52    8.12
  -5 -11  17    0.00    4.15
   5  11 -18   38.66   13.15
  -5 -11  18   25.70   10.22
   5  11 -19   -0.00    5.67
  -5 -11  19    0.00    5.75
   5  11 -20    2.73    4.18
  -5 -11  20    0.02    4.97
   5  11 -21    3.40    6.27
  -5 -11  21    1.04    6.04
   5  11 -22   45.19   14.34
  -5 -11  22   27.57   10.58
   5  11 -23   -0.00    5.15
  -5 -11  23   -0.00    5.05
   5  11 -24   11.26    7.91
  -5 -11  24   13.77    7.08
   5  11 -25    4.88    6.31
  -5 -11  25   -0.00    3.76
   5  11 -26    5.10    6.59
  -5 -11  26   11.41    7.94
   5  11 -27   -0.00    4.22
  -5 -11  27    1.88    4.67
   5  11 -28   11.25    7.71
  -5 -11  28    0.37    4.85
   5  11 -29    4.25    7.32
  -5 -11  29    1.40    4.12
   5  11 -30    4.63    6.97
  -5 -11  30    0.00    4.50
   5  11 -31    1.40    5.42
  -5 -11  31    0.55    4.44
   5  11 -32    9.23    7.81
  -5 -11  32    1.89    5.62
   5  11 -33   -0.00    6.68
   5  11 -34    3.63    6.45
   5 -12  -1   -0.00    4.21
  -5 -12   1   -0.00    3.31
  -5 -12   1    3.41    5.68
   5 -12  -2   -0.00    3.47
  -5 -12   2   -0.00    3.77
  -5 -12   2    0.04    3.94
   5 -12  -3    0.00    4.00
  -5 -12   3    1.35    3.86
  -5 -12   3    3.77    6.43
  -5 -12   4   61.11   16.49
  -5 -12   5   20.71    8.59
  -5 -12   6    1.93    3.93
  -5 -12   7   -0.00    4.77
   5 -12  -8    2.44    4.84
  -5 -12   8    6.45    6.43
   5 -12  -9    8.79    5.57
  -5 -12   9    0.00    5.01
  -5 -12  10   24.61    9.92
  -5 -12  11    1.07    4.61
  -5 -12  12   11.10    6.37
  -5 -12  13   -0.00    4.08
  -5 -12  14    6.43    6.35
  -5 -12  15    3.18    5.43
  -5 -12  16   19.53    9.21
  -5 -12  17   -0.00    4.74
  -5 -12  18    9.03    5.70
  -5 -12  19   -0.00    4.20
  -5 -12  20   28.65   10.52
  -5 -12  21   -0.00    4.57
  -5 -12  22   -0.00    4.50
  -5 -12  23   -0.00    3.79
  -5 -12  24    9.52    6.60
  -5 -12  25    0.00    3.93
  -5 -12  26    0.28    5.67
  -5 -12  27   -0.00    4.52
  -5 -12  28   -0.00    5.49
  -5 -12  29    2.81    5.73
   5 -13  -1   18.58    7.93
  -5 -13   1   18.66    7.83
  -5 -13   1   13.59    8.68
   5 -13  -2   48.69   11.84
  -5 -13   2    7.40    6.18
   5 -13  -3   12.74    6.72
  -5 -13   3    7.59    5.56
   5 -13  -4   21.14    8.49
  -5 -13   4   12.71    7.45
   5 -13  -5    4.88    5.12
  -5 -13   5   -0.00    3.94
   5 -13  -6   68.65   15.71
  -5 -13   6   65.26   15.90
  -5 -13   7    9.87    6.54
  -5 -13   8   74.58   17.22
  -5 -13   9    5.49    5.73
  -5 -13  10   -0.00    4.41
  -5 -13  11    2.43    4.92
  -5 -13  12   13.18    7.62
  -5 -13  13    4.85    5.19
  -5 -13  14    8.25    6.68
  -5 -13  15   -0.00    6.18
  -5 -13  16    3.88    5.21
  -5 -13  17   -0.00    3.98
  -5 -13  18    7.22    6.47
  -5 -13  19   -0.00    4.50
  -5 -13  20    2.28    4.66
  -5 -13  21   -0.00    4.64
  -5 -13  22   16.11    7.86
  -5 -13  23    0.32    4.65
  -5 -13  24    3.68    5.99
  -5 -13  25   -0.00    4.83
  -5 -13  26   -0.00    3.10
   5 -14  -1    0.88    4.29
  -5 -14   1    1.64    3.91
   5 -14  -2   -0.00    3.90
  -5 -14   2    3.25    4.44
   5 -14  -3   -0.00    4.00
  -5 -14   3    0.00    4.11
   5 -14  -4   37.70   11.03
  -5 -14   4   27.46   10.25
   5 -14  -5    7.53    5.45
  -5 -14   5   13.20    6.68
  -5 -14   6   18.75    8.27
  -5 -14   7   -0.00    3.25
  -5 -14   8    0.22    4.01
  -5 -14   9    7.89    5.67
  -5 -14  10   24.61    9.40
  -5 -14  11   11.77    7.55
  -5 -14  12   -0.00    4.84
  -5 -14  13    3.76    4.34
  -5 -14  14   17.30    8.39
  -5 -14  15   12.52    7.28
  -5 -14  16   10.42    6.86
  -5 -14  17    0.00    3.71
  -5 -14  18    2.97    5.69
  -5 -14  19    0.77    4.40
  -5 -14  20    0.01    4.11
  -5 -14  21   -0.00    4.07
  -5 -14  22    1.07    5.25
  -5 -14  23   -0.00    4.61
   5 -15  -1   -0.00    4.33
  -5 -15   1    0.97    3.76
   5 -15  -2   17.10    7.76
  -5 -15   2    1.46    2.99
   5 -15  -3    7.34    7.19
  -5 -15   3   24.02    9.15
  -5 -15   4    4.13    4.35
  -5 -15   5    4.18    4.81
  -5 -15   6   14.53    7.40
  -5 -15   7    3.64    4.23
  -5 -15   8    1.53    4.24
  -5 -15   9    3.00    4.30
  -5 -15  10   -0.00    3.24
  -5 -15  11   12.05    7.31
  -5 -15  12   11.61    7.56
  -5 -15  13    0.99    3.98
  -5 -15  14    0.92    2.91
  -5 -15  15    0.39    4.45
  -5 -15  16   -0.00    5.58
  -5 -15  17    7.96    6.74
  -5 -15  18    4.60    4.71
  -5 -15  19    2.45    5.81
   5 -16  -1   -0.00    4.25
  -5 -16   1   -0.00    3.25
  -5 -16   2    0.84    2.78
  -5 -16   3   -0.00    2.97
  -5 -16   4   -0.00    3.40
  -5 -16   5    7.98    5.98
  -5 -16   6    1.58    4.22
  -5 -16   7    0.89    4.71
  -5 -16   8    5.07    5.16
  -5 -16   9    1.44    3.94
  -5 -16  10    0.00    3.68
  -5 -16  11   -0.00    3.38
  -5 -16  12   -0.00    4.71
  -5 -16  13   -0.00    4.26
  -5 -16  14    2.15    5.27
  -5 -16  15    0.49    3.00
  -5 -17   1    1.23    3.08
  -5 -17   2    0.00    3.24
  -5 -17   3    5.84    5.42
  -5 -17   4    0.06    4.29
  -5 -17   5    1.40    4.13
  -5 -17   6    0.00    4.75
  -5 -17   7    4.50    5.03
  -5 -17   8   -0.00    4.07
  -5 -17   9    4.89    5.01
  -5 -17  10   -0.00    5.00
  -5 -17  11    2.38    3.84
  -5 -18   1    0.37    3.67
  -5 -18   2   -0.00    4.04
  -5 -18   3    0.00    4.14
  -5 -18   4    6.60    6.20
  -5 -18   5    0.02    4.49
  -5 -18   6    5.27    5.55
  -5 -18   7    0.73    5.24
  -4   0   1    2.82    3.26
  -4   0   1    0.03    2.58
   4   0  -1   -0.00    2.78
   4   0  -1    0.00    2.73
  -4   0   2   10.43    5.02
  -4   0   2   18.89    5.66
   4   0  -2   20.32    5.43
   4   0  -2   19.72    5.82
  -4   0   3    1.59    3.09
  -4   0   3   -0.00    2.07
   4   0  -3   -0.00    2.74
   4   0  -3   -0.00    3.09
  -4   0   4 1053.37  150.22
  -4   0   4 1388.86  152.46
   4   0  -4 1337.25  150.97
   4   0  -4 1324.90  152.13
  -4   0   5   -0.00    2.59
  -4   0   5   -0.00    3.06
   4   0  -5    1.13    2.46
   4   0  -5   -0.00    3.02
  -4   0   6  758.48   85.87
  -4   0   6  676.92   86.70
   4   0  -6  686.31   85.54
   4   0  -6  660.38   86.49
  -4   0   7    1.74    2.63
  -4   0   7   -0.00    2.82
   4   0  -7    0.30    2.22
   4   0  -7   -0.00    2.74
  -4   0   8 2844.09  306.56
  -4   0   8 2342.76  307.04
   4   0  -8 2518.15  306.31
   4   0  -8 2576.22  307.66
  -4   0   9   -0.00    2.56
  -4   0   9   -0.00    3.37
   4   0  -9    0.53    2.79
   4   0  -9    0.71    3.13
  -4   0  10   33.55    6.89
   4   0 -10   31.18    7.39
   4   0 -10   35.92    8.52
  -4   0  11    1.16    2.50
   4   0 -11    1.85    3.12
   4   0 -11   -0.00    2.66
  -4   0  12    9.18    3.83
   4   0 -12   12.12    5.03
   4   0 -12   15.07    5.58
  -4   0  13    3.23    2.56
   4   0 -13    0.50    3.13
   4   0 -13    0.00    3.80
  -4   0  14 1394.04  165.31
  -4   0  14 1481.77  168.17
   4   0 -14 1267.30  166.36
  -4   0  15   -0.00    2.20
   4   0 -15    3.10    3.63
  -4   0  16   52.19    9.46
   4   0 -16   43.57    9.95
  -4   0  17    0.00    2.57
  -4   0  17   -0.00    2.27
   4   0 -17   -0.00    2.57
  -4   0  18  146.40   24.68
  -4   0  18  218.03   25.70
   4   0 -18  166.95   26.09
  -4   0  19   -0.00    2.35
  -4   0  19   -0.00    2.23
  -4   0  20  154.59   22.15
  -4   0  20  134.82   21.12
  -4   0  21    3.41    3.04
  -4   0  21    0.00    2.49
   4   0 -21   -0.00    3.33
  -4   0  22   19.27    6.35
  -4   0  22   27.86    6.76
   4   0 -22   24.86    7.82
  -4   0  23   -0.00    2.26
  -4   0  23    0.75    2.47
  -4   0  24   32.82    8.59
  -4   0  24   39.42    8.92
  -4   0  25    0.00    2.79
  -4   0  26  112.35   19.00
  -4   0  27    0.61    2.73
   4   0 -27    1.63    3.57
   4   0 -28   17.12    6.21
   4   0 -29    0.56    3.17
   4   0 -30   65.71   13.79
   4   0 -31    1.13    3.27
   4   0 -32    1.20    3.77
   4   0 -33    4.69    4.80
   4   0 -34    5.46    4.77
   4   0 -35    1.22    3.75
   4   0 -36   32.10    9.64
   4   0 -37   -0.00    3.78
   4   0 -38   -0.00    3.90
   4   0 -39   -0.00    3.31
   4   0 -40   13.03    6.80
  -4   1   1    2.86    3.76
  -4   1   1   19.45    5.74
   4  -1  -1   19.73    5.60
   4  -1  -1   20.42    5.83
   4   1  -1   20.98    5.19
   4   1  -1   17.93    5.47
  -4  -1   1   14.09    4.67
  -4  -1   1   14.31    5.49
  -4   1   2  996.26  121.45
  -4   1   2  998.72  121.91
   4  -1  -2  910.35  121.12
   4  -1  -2 1212.69  122.74
   4   1  -2  868.37  120.31
   4   1  -2  979.62  121.83
  -4  -1   2 1135.38  121.42
  -4  -1   2  962.29  121.95
  -4   1   3   25.68    6.32
  -4   1   3   22.84    6.19
   4  -1  -3   25.45    6.15
   4  -1  -3   15.78    5.32
   4   1  -3   14.70    4.96
   4   1  -3   28.58    6.92
  -4  -1   3   27.91    5.77
  -4  -1   3   10.13    5.09
  -4   1   4    2.50    3.15
  -4   1   4    6.43    4.03
   4  -1  -4    6.73    3.63
   4  -1  -4    6.59    3.51
   4   1  -4    0.00    2.75
   4   1  -4    6.11    3.83
  -4  -1   4    7.28    3.61
  -4  -1   4    3.72    3.86
  -4   1   5    5.87    3.60
  -4   1   5    7.25    3.68
   4  -1  -5   10.21    3.94
   4  -1  -5   10.05    4.51
   4   1  -5   15.85    4.54
   4   1  -5   19.94    5.80
  -4  -1   5    2.69    2.80
  -4  -1   5   15.99    5.78
  -4   1   6  364.30   46.12
  -4   1   6  541.36   48.64
   4  -1  -6  339.45   45.38
   4  -1  -6  524.55   48.58
   4   1  -6  407.63   46.64
   4   1  -6  441.93   48.27
  -4  -1   6  350.12   45.59
  -4  -1   6  177.00   44.70
  -4   1   7   45.44    8.44
   4  -1  -7   46.26    8.14
   4  -1  -7   48.05    9.10
   4   1  -7   48.51    8.86
   4   1  -7   38.65    9.04
  -4  -1   7   23.46    6.94
  -4  -1   7   52.92   10.07
  -4   1   8 1189.08  145.64
   4  -1  -8 1189.78  145.46
   4  -1  -8 1216.16  146.81
   4   1  -8 1035.60  145.87
   4   1  -8 1224.20  147.73
  -4  -1   8 1381.84  146.45
  -4  -1   8 1282.07  147.93
  -4   1   9    1.27    2.28
   4  -1  -9    0.92    2.31
   4  -1  -9    0.00    3.25
   4   1  -9    2.97    3.17
   4   1  -9   -0.00    3.69
  -4  -1   9   -0.00    2.34
  -4  -1   9    3.70    4.03
  -4   1  10  408.19   57.76
  -4   1  10  479.52   59.21
   4  -1 -10  447.45   58.17
   4   1 -10  491.23   59.90
   4   1 -10  568.28   61.68
  -4  -1  10  464.17   58.65
  -4  -1  10  476.59   60.41
  -4   1  11  163.83   22.24
  -4   1  11  147.58   22.75
   4  -1 -11  166.76   22.50
   4   1 -11  171.15   24.06
   4   1 -11  144.11   23.93
  -4  -1  11  192.13   23.39
  -4  -1  11  132.42   23.46
  -4   1  12  420.07   54.67
  -4   1  12  448.31   55.84
   4  -1 -12  426.37   55.28
   4   1 -12  434.04   56.87
   4   1 -12  416.38   57.01
  -4  -1  12  450.69   55.67
  -4  -1  12  479.16   57.74
  -4   1  13   82.27   13.01
  -4   1  13   71.45   13.28
   4  -1 -13   74.23   13.33
   4   1 -13  102.75   15.86
   4   1 -13  103.73   16.37
  -4  -1  13   90.12   15.48
  -4   1  14   -0.00    2.41
  -4   1  14    1.03    2.45
   4  -1 -14    0.72    2.41
   4   1 -14    3.84    3.63
   4   1 -14    0.00    2.94
  -4  -1  14   -0.00    2.21
  -4   1  15   38.17    7.47
   4  -1 -15   30.07    7.57
   4  -1 -15   50.96    9.67
   4   1 -15   33.38    8.97
   4   1 -15   28.27    8.54
  -4  -1  15   43.01    8.50
  -4   1  16  248.51   33.54
   4  -1 -16  257.84   35.14
   4  -1 -16  288.27   36.13
   4   1 -16  251.74   36.28
   4   1 -16  261.25   36.78
  -4  -1  16  244.99   35.20
  -4  -1  16  248.06   34.53
  -4   1  17   -0.00    1.85
   4  -1 -17    1.21    2.54
   4  -1 -17   -0.00    3.32
   4   1 -17   -0.00    2.67
   4   1 -17   -0.00    3.99
  -4  -1  17    0.00    2.20
  -4  -1  17   -0.00    2.80
  -4   1  18  358.66   43.06
  -4   1  18  345.45   41.78
   4  -1 -18  283.72   42.57
   4  -1 -18  337.92   43.82
   4   1 -18  318.15   44.71
  -4  -1  18  292.16   42.77
  -4  -1  18  310.39   42.56
  -4   1  19   17.57    5.45
  -4   1  19   22.28    5.42
   4  -1 -19   35.66    7.72
   4  -1 -19   13.17    5.78
   4   1 -19   15.48    6.55
  -4  -1  19   21.53    6.34
  -4  -1  19   21.08    6.17
  -4   1  20   10.24    4.42
  -4   1  20   17.16    4.86
   4  -1 -20   16.23    5.83
   4   1 -20   19.54    7.46
  -4  -1  20   19.31    6.07
  -4  -1  20   18.59    5.60
  -4   1  21    0.00    2.37
  -4   1  21    4.13    2.77
   4  -1 -21    5.93    4.61
   4   1 -21    4.88    4.61
  -4  -1  21    2.19    3.70
  -4  -1  21    6.07    3.64
  -4   1  22  241.73   34.38
  -4   1  22  271.63   34.16
   4  -1 -22  208.95   35.12
  -4  -1  22  298.98   36.73
  -4  -1  22  249.88   35.07
  -4   1  23    1.36    3.28
  -4   1  23    5.75    3.30
  -4  -1  23    6.19    4.15
  -4  -1  23    5.14    4.02
  -4   1  24   17.65    5.82
  -4  -1  24   17.48    6.07
  -4  -1  24   15.17    5.89
  -4   1  25   19.22    6.00
   4   1 -25   22.59    7.25
  -4  -1  25   29.65    8.00
   4   1 -26   60.59   10.80
  -4  -1  26    8.38    5.21
   4   1 -27    2.74    3.69
  -4  -1  27   -0.00    3.27
   4  -1 -28   66.26   12.24
   4   1 -28   48.27   11.62
  -4  -1  28   46.85   11.48
   4  -1 -29    2.55    3.37
   4   1 -29   -0.00    3.18
   4  -1 -30    3.11    3.32
   4   1 -30    2.59    4.44
   4  -1 -31    4.59    4.10
   4   1 -31    0.00    2.78
   4  -1 -32   39.55    9.66
   4   1 -32   27.17    8.89
   4  -1 -33    0.00    4.17
   4   1 -33    0.16    3.63
   4  -1 -34    9.81    5.35
   4   1 -34   12.31    6.42
   4  -1 -35    1.57    3.35
   4   1 -35   -0.00    4.17
   4  -1 -36    8.41    5.45
   4   1 -36    8.52    5.26
   4  -1 -37   -0.00    3.00
   4   1 -37    0.31    3.16
   4  -1 -38   12.05    6.14
   4   1 -38   17.24    7.40
   4  -1 -39   -0.00    2.89
   4   1 -39   -0.00    3.61
   4  -1 -40   -0.00    3.32
  -4   2   1   86.64   13.76
  -4   2   1   78.60   13.78
   4  -2  -1   65.23   13.30
   4  -2  -1   98.20   14.53
   4   2  -1   73.65   12.86
   4   2  -1   66.40   13.38
  -4  -2   1  113.08   14.03
  -4  -2   1   78.47   14.17
  -4   2   2  184.95   27.54
  -4   2   2  192.15   28.05
   4  -2  -2  154.14   27.25
   4  -2  -2  171.85   27.46
   4   2  -2  209.28   27.67
   4   2  -2  219.38   28.91
  -4  -2   2  318.98   29.17
  -4  -2   2  206.95   29.01
  -4   2   3   10.63    4.46
  -4   2   3   19.72    5.71
   4  -2  -3   19.14    5.64
   4  -2  -3   13.45    4.89
   4   2  -3   13.88    4.76
   4   2  -3   19.95    6.64
  -4  -2   3   19.22    5.24
  -4  -2   3   15.14    5.66
  -4   2   4 1830.42  213.46
  -4   2   4 1913.79  214.02
   4  -2  -4 1665.14  213.22
   4  -2  -4 1632.19  213.17
   4   2  -4 1801.09  213.40
   4   2  -4 1734.60  214.21
  -4  -2   4 1804.65  212.85
  -4  -2   4 1895.51  215.20
  -4   2   5   40.51    8.34
  -4   2   5   47.11    9.00
   4  -2  -5   55.66    9.40
   4  -2  -5   55.52    9.71
   4   2  -5   35.80    8.32
   4   2  -5   35.96    8.83
  -4  -2   5   35.82    8.11
  -4  -2   5   33.55    9.15
  -4   2   6    2.30    2.90
   4  -2  -6    0.00    2.09
   4  -2  -6    6.77    3.73
   4   2  -6    5.69    3.80
   4   2  -6    0.00    3.40
  -4  -2   6    6.72    3.51
  -4  -2   6    7.26    4.85
  -4   2   7  376.36   44.47
   4  -2  -7  470.98   44.79
   4  -2  -7  296.56   43.88
   4   2  -7  285.63   44.09
   4   2  -7  270.45   44.54
  -4  -2   7  367.27   44.30
  -4  -2   7  330.71   45.62
  -4   2   8  673.59   80.89
  -4   2   8  718.17   81.26
   4  -2  -8  697.55   80.35
   4   2  -8  621.46   81.64
   4   2  -8  665.41   82.78
  -4  -2   8  554.61   80.23
  -4  -2   8  653.79   82.72
  -4   2   9  200.15   27.65
  -4   2   9  193.13   27.55
   4  -2  -9  174.14   26.59
   4   2  -9  189.26   28.82
   4   2  -9  215.25   29.95
  -4  -2   9  245.33   28.76
  -4  -2   9  237.86   30.54
  -4   2  10   70.71   11.74
  -4   2  10   57.74   11.19
   4  -2 -10   61.40   10.78
   4   2 -10   70.51   13.28
   4   2 -10   94.44   14.98
  -4  -2  10   71.89   12.18
  -4  -2  10   74.48   13.66
  -4   2  11   70.72   11.05
  -4   2  11   56.10   10.37
   4  -2 -11   64.05   10.31
   4  -2 -11   54.60   10.89
   4   2 -11   53.88   12.02
   4   2 -11   59.99   12.73
  -4  -2  11   64.08   11.42
  -4  -2  11   69.72   13.24
  -4   2  12   -0.00    2.46
  -4   2  12    2.13    2.80
   4  -2 -12    0.00    2.15
   4  -2 -12    1.35    2.61
   4   2 -12   -0.00    3.35
   4   2 -12    0.85    4.24
  -4  -2  12   -0.00    2.42
  -4  -2  12    0.49    3.26
  -4   2  13    7.66    3.46
  -4   2  13   12.65    4.31
   4  -2 -13   15.09    4.24
   4  -2 -13    8.68    4.38
   4   2 -13   11.98    5.95
   4   2 -13   23.64    7.23
  -4  -2  13    9.96    4.66
  -4  -2  13   17.77    6.34
  -4   2  14  795.49  100.80
  -4   2  14  789.72  101.18
   4  -2 -14 1051.59  102.45
   4  -2 -14  851.96  102.52
   4   2 -14  739.62  103.87
   4   2 -14  831.21  104.62
  -4  -2  14  760.01  102.27
  -4   2  15   46.61    8.79
   4  -2 -15   62.73   10.01
   4  -2 -15   48.32   10.19
   4   2 -15   38.36   10.36
   4   2 -15   59.22   12.35
  -4  -2  15   49.83   10.58
  -4  -2  15   53.43   10.48
  -4   2  16   22.16    5.41
   4  -2 -16   23.49    6.01
   4  -2 -16   22.38    6.73
   4   2 -16   38.68    9.26
  -4  -2  16   19.46    6.27
  -4  -2  16   20.86    6.47
  -4   2  17   -0.00    1.86
   4  -2 -17   -0.00    2.72
   4  -2 -17   -0.00    3.21
   4   2 -17    3.29    4.07
  -4  -2  17    0.53    2.21
  -4  -2  17    1.45    3.01
  -4   2  18  125.92   18.11
   4  -2 -18  120.99   19.11
   4  -2 -18  100.26   18.89
   4   2 -18  171.82   23.76
  -4  -2  18  149.09   21.17
  -4  -2  18  122.70   19.89
  -4   2  19  109.90   17.24
  -4   2  19  112.80   16.74
   4  -2 -19  110.01   17.85
   4  -2 -19  128.62   19.02
   4   2 -19  110.92   20.43
  -4  -2  19  111.76   19.12
  -4  -2  19  121.12   19.10
  -4   2  20   48.44    9.04
  -4   2  20   46.37    8.53
   4  -2 -20   39.10    9.51
   4   2 -20   36.94   10.88
  -4  -2  20   48.66   10.66
  -4  -2  20   53.64   10.72
  -4   2  21    6.93    3.29
  -4   2  21    1.95    2.39
   4  -2 -21    3.18    3.32
   4   2 -21    6.59    4.85
  -4  -2  21   -0.00    2.75
  -4  -2  21    6.33    4.15
  -4   2  22    2.90    2.78
  -4   2  22    7.59    3.40
   4  -2 -22    0.00    2.87
  -4  -2  22    8.01    4.55
  -4   2  23    1.77    2.61
   4   2 -23    0.91    3.84
  -4  -2  23    0.00    2.15
  -4   2  24  149.87   22.54
   4   2 -24  141.22   24.67
  -4  -2  24  179.24   25.75
   4   2 -25   24.85    8.13
  -4  -2  25   24.76    7.91
   4   2 -26   60.75   13.80
  -4  -2  26   66.27   13.71
   4   2 -27   -0.00    3.75
  -4  -2  27    2.20    3.84
   4   2 -28   24.53    8.32
  -4  -2  28   44.91   10.52
   4   2 -29   17.91    7.45
   4  -2 -30   73.23   13.98
   4   2 -30   89.10   17.04
   4  -2 -31    0.29    2.65
   4   2 -31   -0.00    3.97
   4  -2 -32   -0.00    3.01
   4   2 -32    1.11    3.48
   4  -2 -33    3.57    4.25
   4   2 -33    3.86    3.88
   4  -2 -34    9.70    5.27
   4   2 -34    7.07    5.76
   4  -2 -35    4.24    4.37
   4   2 -35    8.73    5.60
   4  -2 -36    7.31    4.29
   4   2 -36    9.82    7.32
   4  -2 -37    3.90    3.70
   4   2 -37   -0.00    4.12
   4  -2 -38    2.97    3.52
   4   2 -38    3.96    5.41
   4  -2 -39    2.42    3.87
   4   2 -39    5.09    5.61
   4  -2 -40   13.29    6.11
  -4   3   1   38.21    8.45
  -4   3   1   40.41    9.03
   4  -3  -1   41.06    8.96
   4  -3  -1   46.04    9.47
   4   3  -1   46.66    9.01
   4   3  -1   36.08    8.62
  -4  -3   1   41.16    8.30
  -4  -3   1   37.02    9.16
  -4   3   2  369.44   47.49
  -4   3   2  445.53   48.78
   4  -3  -2  340.61   47.56
   4  -3  -2  321.88   47.41
   4   3  -2  297.51   46.81
   4   3  -2  486.61   49.91
  -4  -3   2  389.08   47.16
  -4  -3   2  347.21   48.59
  -4   3   3    1.56    3.42
  -4   3   3   12.65    5.35
   4  -3  -3   10.19    4.52
   4  -3  -3    9.65    4.36
   4   3  -3   16.97    5.07
   4   3  -3   13.87    5.24
  -4  -3   3   13.09    4.04
  -4  -3   3    5.54    4.27
  -4   3   4   10.12    4.17
  -4   3   4   15.70    5.04
   4  -3  -4    9.16    4.59
   4  -3  -4    5.56    3.62
   4   3  -4    9.56    4.30
   4   3  -4    9.17    5.37
  -4  -3   4    5.97    3.78
  -4  -3   4    9.40    4.99
  -4   3   5   46.00    8.43
   4  -3  -5   30.56    7.94
   4  -3  -5   31.42    7.68
   4   3  -5   49.84    9.45
   4   3  -5   34.65    8.99
  -4  -3   5   33.93    7.72
  -4  -3   5   33.15    8.91
  -4   3   6   75.90   12.17
   4  -3  -6   79.35   12.56
   4   3  -6   66.54   12.79
   4   3  -6   60.39   13.05
  -4  -3   6   70.68   12.11
  -4  -3   6   57.32   13.17
  -4   3   7  501.41   64.75
  -4   3   7  511.66   64.74
   4  -3  -7  498.73   64.78
   4   3  -7  884.12   70.48
   4   3  -7  508.63   66.90
  -4  -3   7  456.52   64.85
  -4  -3   7  459.92   66.57
  -4   3   8   78.13   12.25
  -4   3   8   31.49   10.19
   4  -3  -8   86.62   12.37
   4   3  -8   93.17   14.71
   4   3  -8   95.22   15.04
  -4  -3   8   98.34   13.53
  -4  -3   8   87.56   15.09
  -4   3   9    1.27    2.66
  -4   3   9    0.00    2.38
   4  -3  -9    2.51    2.73
   4  -3  -9    0.00    3.40
   4   3  -9    0.51    3.70
   4   3  -9   -0.00    4.29
  -4  -3   9   -0.00    2.34
  -4  -3   9    2.26    3.48
  -4   3  10  187.25   26.18
  -4   3  10  183.49   25.75
   4  -3 -10  192.36   25.73
   4  -3 -10  196.72   26.86
   4   3 -10  206.44   29.17
   4   3 -10  198.42   29.07
  -4  -3  10  194.41   27.45
  -4  -3  10  175.93   28.67
  -4   3  11  302.74   46.50
  -4   3  11  384.22   46.69
   4  -3 -11  359.67   46.37
   4  -3 -11  396.44   47.87
   4   3 -11  371.07   50.13
   4   3 -11  471.48   51.86
  -4  -3  11  391.72   48.80
  -4  -3  11  343.59   49.91
  -4   3  12  276.47   37.99
  -4   3  12  286.78   37.33
   4  -3 -12  281.03   37.27
   4  -3 -12  295.52   38.57
   4   3 -12  317.76   41.78
   4   3 -12  343.95   42.24
  -4  -3  12  271.75   39.24
  -4  -3  12  319.25   42.08
  -4   3  13  151.90   16.91
  -4   3  13   93.49   14.48
   4  -3 -13   93.90   14.61
   4  -3 -13   99.84   15.99
   4   3 -13  101.84   18.18
   4   3 -13  111.21   18.84
  -4  -3  13   98.76   17.25
  -4  -3  13  108.87   17.23
  -4  -3  13   71.96   16.86
  -4   3  14   13.96    4.09
  -4   3  14    4.05    2.57
   4  -3 -14    4.60    2.58
   4  -3 -14    0.00    2.72
   4   3 -14    2.72    3.39
   4   3 -14    3.95    4.98
  -4  -3  14    7.09    4.01
  -4  -3  14    4.30    3.87
  -4   3  15   32.78    7.24
   4  -3 -15   38.54    7.30
   4  -3 -15   41.57    8.34
   4   3 -15   44.61   10.68
  -4  -3  15   28.78    8.67
  -4  -3  15   42.73    9.21
  -4   3  16  257.59   34.34
   4  -3 -16  240.34   34.02
   4  -3 -16  290.69   35.72
   4   3 -16  286.92   38.93
  -4  -3  16  246.30   36.58
  -4  -3  16  272.21   36.84
  -4   3  17   17.61    4.67
   4  -3 -17   19.41    5.13
   4  -3 -17   24.31    6.23
   4   3 -17    1.11    4.35
  -4  -3  17   15.99    5.60
  -4  -3  17   18.15    6.03
  -4   3  18   45.09    9.23
   4  -3 -18   58.63   10.29
   4  -3 -18   61.10   11.08
   4   3 -18   66.28   14.00
  -4  -3  18   69.35   12.85
   4  -3 -19    7.14    3.54
   4  -3 -19    9.62    4.33
   4   3 -19    5.13    4.87
  -4  -3  19    6.45    4.29
  -4   3  20   11.43    3.79
  -4   3  20    9.83    3.71
   4  -3 -20   11.89    4.28
   4  -3 -20    5.13    4.27
   4   3 -20   20.44    7.77
  -4  -3  20   12.53    5.51
  -4   3  21   50.25    9.37
  -4   3  21   60.26    9.61
   4  -3 -21   48.59   10.50
   4   3 -21   50.37   11.98
  -4  -3  21   61.48   12.83
  -4   3  22   91.39   12.73
   4  -3 -22   69.34   13.22
   4   3 -22   54.11   13.77
  -4  -3  22   73.39   14.72
   4   3 -23   75.66   14.92
  -4  -3  23   57.55   13.43
   4   3 -24    4.48    4.10
  -4  -3  24   -0.00    3.13
   4   3 -25   17.25    7.08
  -4  -3  25    3.89    4.26
   4   3 -26   20.98    8.22
   4   3 -27    7.45    5.10
   4   3 -28   52.67   13.15
   4   3 -29    4.43    4.87
  -4  -3  29    3.74    4.71
   4   3 -30   10.21    6.23
  -4  -3  30    2.27    3.61
   4  -3 -31   12.75    4.92
   4   3 -31    0.00    3.56
  -4  -3  31    9.45    5.72
   4  -3 -32   37.33    9.25
   4   3 -32   66.79   14.36
   4  -3 -33    5.53    4.03
   4   3 -33   10.53    5.48
   4  -3 -34   -0.00    2.66
   4   3 -34    0.00    3.67
   4  -3 -35   -0.00    2.98
   4   3 -35   -0.00    4.82
   4  -3 -36    2.04    3.93
   4   3 -36    5.58    5.56
   4  -3 -37   -0.00    2.55
   4   3 -37    0.00    4.40
   4  -3 -38    6.67    4.34
   4   3 -38   -0.00    4.82
   4  -3 -39    0.00    3.05
   4   3 -39   -0.00    3.60
   4  -3 -40    2.78    3.62
  -4   4   1   66.66   12.02
  -4   4   1   66.95   12.63
   4  -4  -1   84.05   13.42
   4  -4  -1   62.60   12.60
   4   4  -1   60.79   11.93
   4   4  -1   72.34   13.12
  -4  -4   1   54.19   11.09
  -4  -4   1   87.12   14.45
  -4   4   2  131.92   20.89
  -4   4   2  145.56   21.84
   4  -4  -2  150.43   22.05
   4  -4  -2  174.17   22.97
   4   4  -2  120.18   21.31
   4   4  -2  152.34   22.54
  -4  -4   2  130.19   20.62
  -4  -4   2  171.29   23.85
  -4   4   3   65.70   11.94
  -4   4   3   69.50   12.41
   4  -4  -3   62.65   12.19
   4  -4  -3   69.59   12.90
   4   4  -3   70.71   13.03
   4   4  -3   68.66   13.32
  -4  -4   3   65.77   12.07
  -4  -4   3   80.16   14.21
  -4   4   4  496.04   46.03
   4  -4  -4  332.42   44.59
   4  -4  -4  306.04   44.38
   4   4  -4  378.41   46.20
   4   4  -4  292.54   45.05
  -4  -4   4  295.48   43.73
  -4  -4   4  316.54   45.94
  -4   4   5    5.66    3.54
   4  -4  -5    8.44    4.28
   4  -4  -5    9.87    4.64
   4   4  -5    8.80    4.74
   4   4  -5    4.95    5.24
  -4  -4   5    5.15    3.86
  -4  -4   5    6.45    6.14
  -4   4   6   82.33   14.78
  -4   4   6  108.21   15.87
   4  -4  -6   90.99   15.47
   4   4  -6  115.76   17.98
   4   4  -6  107.34   17.73
  -4  -4   6   97.42   16.06
  -4  -4   6   90.09   17.25
  -4   4   7    6.86    3.74
  -4   4   7    4.50    3.70
   4  -4  -7    7.71    4.02
   4   4  -7    7.15    5.00
   4   4  -7   12.33    5.65
  -4  -4   7    6.54    4.51
  -4  -4   7    4.88    4.57
  -4   4   8   84.86   14.04
  -4   4   8   79.73   13.63
   4  -4  -8   98.56   14.90
   4  -4  -8   78.62   14.11
   4   4  -8  111.11   17.63
   4   4  -8  101.39   17.10
  -4  -4   8   92.02   16.87
  -4   4   9  292.00   41.21
  -4   4   9  406.58   42.07
   4  -4  -9  311.11   41.63
   4   4  -9  278.75   43.91
   4   4  -9  345.62   45.04
  -4  -4   9  314.92   42.97
  -4  -4   9  288.89   44.33
  -4   4  10  258.38   33.27
  -4   4  10  253.81   32.75
   4  -4 -10  257.44   33.15
   4  -4 -10  215.44   33.18
   4   4 -10  237.28   36.27
   4   4 -10  310.51   37.80
  -4  -4  10  269.12   35.30
  -4  -4  10  225.13   36.05
  -4   4  11   35.98    7.42
  -4   4  11   41.91    7.15
   4  -4 -11   36.37    7.01
   4  -4 -11   54.52    8.94
   4   4 -11   28.35    9.04
   4   4 -11   36.88    9.84
  -4  -4  11   29.17    8.42
  -4  -4  11   21.05    7.45
  -4  -4  11   29.93    9.09
  -4   4  12   52.50    8.74
  -4   4  12   50.36    7.76
   4  -4 -12   40.13    7.66
   4  -4 -12   33.94    8.11
   4   4 -12   29.26    9.45
   4   4 -12   35.30    9.96
  -4  -4  12   51.94   10.71
  -4  -4  12   36.33    9.41
  -4  -4  12   59.87   12.64
  -4   4  13  102.32   15.54
  -4   4  13  107.53   14.38
   4  -4 -13  102.49   14.96
   4  -4 -13  101.21   16.03
   4   4 -13  112.89   19.50
  -4  -4  13  101.27   17.89
  -4  -4  13   94.63   17.30
  -4   4  14  294.40   38.96
  -4   4  14  294.29   37.35
   4  -4 -14  308.21   38.48
   4  -4 -14  333.42   40.12
   4   4 -14  298.91   43.34
  -4  -4  14  306.29   42.06
  -4  -4  14  286.94   41.43
  -4   4  15   99.81   15.18
   4  -4 -15   99.01   14.54
   4  -4 -15   94.70   15.52
   4   4 -15  100.22   19.10
  -4  -4  15  121.85   18.76
  -4   4  16   42.08    7.14
   4  -4 -16   24.81    5.71
   4  -4 -16   34.75    7.12
   4   4 -16   17.90    7.86
  -4  -4  16   26.60    7.83
  -4   4  17    3.75    2.88
   4  -4 -17    0.00    1.72
   4  -4 -17    6.64    3.40
   4   4 -17    6.77    4.91
  -4  -4  17    3.62    4.05
  -4   4  18  109.39   15.76
   4  -4 -18  121.71   16.01
   4  -4 -18   99.17   16.27
   4   4 -18  117.26   20.00
   4   4 -18   88.88   19.30
  -4  -4  18   85.05   17.59
  -4   4  19   72.36   11.46
   4  -4 -19   72.46   11.51
   4  -4 -19   66.43   11.89
   4   4 -19   53.87   14.56
  -4  -4  19   69.44   14.08
   4  -4 -20   70.30   11.42
   4  -4 -20   65.20   11.92
   4   4 -20   51.80   14.50
  -4  -4  20   83.15   14.98
  -4   4  21   28.97    6.20
   4  -4 -21   35.33    7.81
   4   4 -21   36.89   10.22
  -4  -4  21   32.37    9.24
   4  -4 -22    1.96    3.23
   4   4 -22    0.41    3.64
   4   4 -23   18.74    7.60
   4   4 -24    8.34    5.61
   4   4 -25   46.97   12.45
   4   4 -26   53.95   13.56
  -4  -4  26   63.39   14.01
   4   4 -27    0.61    4.07
  -4  -4  27   -0.00    3.08
   4   4 -28   45.05   12.64
  -4  -4  28   53.16   12.77
   4   4 -29   30.20    9.32
  -4  -4  29   19.88    8.26
   4   4 -30   17.90    8.08
  -4  -4  30   13.65    6.59
   4   4 -31    5.02    4.93
  -4  -4  31    5.15    4.39
   4  -4 -32   -0.00    2.08
   4   4 -32    0.13    4.10
  -4  -4  32    0.00    4.48
   4  -4 -33    5.03    3.69
   4   4 -33    5.42    5.02
   4  -4 -34   12.27    4.97
   4   4 -34   11.53    7.27
   4  -4 -35    3.90    3.46
   4   4 -35    6.50    5.81
   4  -4 -36    4.63    3.79
   4   4 -36    2.48    4.53
   4  -4 -37   -0.00    2.83
   4   4 -37   -0.00    3.87
   4  -4 -38    0.00    2.60
   4   4 -38    1.13    4.80
   4  -4 -39   -0.00    2.67
   4  -4 -40    4.10    3.91
  -4   5   1   62.79   12.17
  -4   5   1   74.64   13.57
   4  -5  -1   53.23   12.33
   4  -5  -1   84.84   14.18
   4   5  -1   73.70   13.60
   4   5  -1   96.99   15.00
  -4  -5   1   60.55   12.03
  -4  -5   1   83.03   14.85
  -4   5   2  324.43   42.33
  -4   5   2  324.43   43.18
   4  -5  -2  282.43   42.41
   4  -5  -2  319.67   43.32
   4   5  -2  367.19   44.64
   4   5  -2  349.22   44.27
  -4  -5   2  298.10   42.04
  -4   5   3  198.50   23.39
  -4   5   3   64.39   20.10
   4  -5  -3  164.87   23.26
   4  -5  -3  178.53   23.97
   4   5  -3  201.89   25.68
   4   5  -3  176.22   24.73
  -4  -5   3  193.30   23.84
  -4  -5   3  246.98   27.64
  -4   5   4   35.38    7.31
   4  -5  -4   22.83    6.85
   4  -5  -4   20.63    6.98
   4   5  -4   28.45    8.11
   4   5  -4   22.81    7.74
  -4  -5   4   32.25    7.57
  -4  -5   4   25.39    8.79
  -4   5   5   49.80    9.03
  -4   5   5   51.09    9.52
   4  -5  -5   34.82    8.62
   4  -5  -5   49.55   10.08
   4   5  -5   48.87   11.08
   4   5  -5   31.23    9.09
  -4  -5   5   37.10    9.25
  -4   5   6   61.40   12.27
  -4   5   6   67.04   12.55
   4  -5  -6   78.91   13.47
   4   5  -6  114.98   17.10
  -4  -5   6   93.26   14.78
  -4  -5   6   78.91   15.71
  -4   5   7  240.93   31.03
  -4   5   7  213.02   30.77
   4  -5  -7  213.04   31.15
   4   5  -7  212.81   33.55
   4   5  -7  245.30   34.07
  -4  -5   7  233.11   32.41
  -4  -5   7  255.48   35.12
  -4   5   8   48.97    8.89
  -4   5   8   42.74    8.43
   4  -5  -8   44.69    9.00
   4  -5  -8   41.52    8.89
   4   5  -8   36.94   10.50
   4   5  -8   36.00   10.26
  -4  -5   8   47.74    9.84
  -4  -5   8   37.75   10.72
  -4   5   9   40.54    7.25
  -4   5   9   19.94    5.59
   4  -5  -9   22.98    6.28
   4  -5  -9   24.56    6.76
   4   5  -9   25.65    8.56
   4   5  -9   35.56    9.50
  -4  -5   9   28.61    7.99
  -4  -5   9   25.92    7.48
  -4  -5   9   24.43    8.43
  -4   5  10   30.04    6.06
   4  -5 -10   26.81    6.26
   4  -5 -10    7.35    4.51
   4   5 -10   21.18    7.63
   4   5 -10   19.80    7.33
  -4  -5  10   23.75    7.21
  -4  -5  10   14.92    6.10
  -4  -5  10   22.30    8.69
  -4   5  11  413.11   41.11
  -4   5  11  298.11   38.92
   4  -5 -11  282.73   39.84
   4  -5 -11  289.29   40.30
   4   5 -11  288.37   43.48
  -4  -5  11  317.57   43.02
  -4  -5  11  274.21   43.74
  -4   5  12  268.56   38.74
  -4   5  12  309.86   37.89
   4  -5 -12  285.95   38.84
   4  -5 -12  332.60   40.19
   4   5 -12  347.89   44.66
  -4  -5  12  313.23   42.47
  -4   5  13   56.02    9.96
  -4   5  13   65.58    8.67
   4  -5 -13   49.95    9.46
   4  -5 -13   57.20   10.59
   4   5 -13   66.78   14.12
  -4  -5  13   57.84   12.52
  -4   5  14   23.47    5.50
   4  -5 -14   25.05    5.11
   4  -5 -14   13.76    5.42
   4   5 -14   19.42    7.93
  -4  -5  14   37.87    9.02
  -4   5  15   95.58   14.62
   4  -5 -15  102.91   14.33
   4  -5 -15   99.21   15.61
   4   5 -15   94.65   18.35
   4   5 -15   97.85   19.27
  -4  -5  15   98.64   17.90
  -4   5  16  140.70   18.89
   4  -5 -16  131.85   18.25
   4  -5 -16  124.69   19.43
   4   5 -16  116.93   22.31
   4   5 -16  131.07   23.81
  -4  -5  16  157.72   23.27
  -4   5  17   73.78   14.08
   4  -5 -17  111.13   14.60
   4  -5 -17  103.47   15.76
   4   5 -17  111.32   19.55
   4   5 -17  125.08   21.19
  -4  -5  17  131.91   19.93
  -4   5  18  146.31   19.36
   4  -5 -18  135.91   18.98
   4  -5 -18  135.43   20.08
   4   5 -18  126.25   23.48
   4   5 -18  134.60   24.70
  -4  -5  18  149.61   23.78
   4  -5 -19    2.12    2.09
   4  -5 -19    2.28    2.76
   4   5 -19    5.51    6.17
   4  -5 -20    2.93    2.25
   4  -5 -20    2.35    2.52
   4  -5 -21   22.79    6.26
   4   5 -21   34.69   10.26
   4  -5 -22  136.39   20.13
   4   5 -22  136.52   24.19
   4   5 -23   20.61    8.35
  -4  -5  23   30.01    9.42
   4   5 -24    3.84    4.82
  -4  -5  24    3.44    4.72
   4   5 -25   -0.00    4.51
  -4  -5  25    1.47    4.58
   4   5 -26   15.60    7.63
  -4  -5  26   14.60    7.14
   4   5 -27   33.77   11.02
  -4  -5  27   34.46   10.32
   4   5 -28    8.78    6.37
  -4  -5  28   17.14    7.49
   4   5 -29   13.75    7.56
  -4  -5  29   11.44    6.05
   4   5 -30   -0.00    4.10
  -4  -5  30    0.83    4.01
   4   5 -31   10.69    6.98
  -4  -5  31   24.32    8.74
   4  -5 -32   12.19    4.22
   4   5 -32    9.44    6.90
  -4  -5  32   12.76    7.24
   4  -5 -33   13.64    4.71
   4   5 -33   10.51    7.22
  -4  -5  33   21.96    8.11
   4  -5 -34    0.76    2.61
   4   5 -34    4.55    5.73
   4  -5 -35    2.08    2.69
   4   5 -35   -0.00    4.61
   4  -5 -36    1.48    2.92
   4   5 -36   -0.00    5.04
   4  -5 -37    8.19    4.02
   4   5 -37    3.53    5.13
   4  -5 -38    4.32    3.43
   4   5 -38    0.99    3.69
   4  -5 -39    2.72    2.91
   4  -5 -40   -0.00    2.78
  -4   6   1   66.46   10.64
  -4   6   1   56.78   11.12
   4  -6  -1   14.21    7.18
   4  -6  -1   66.94   11.98
   4   6  -1   42.99   10.52
   4   6  -1   59.27   11.27
  -4  -6   1   50.56    9.71
  -4  -6   1   59.28   12.22
  -4   6   2   83.21   13.02
   4  -6  -2   68.55   13.07
   4  -6  -2   68.47   13.47
   4   6  -2   63.59   13.54
   4   6  -2  100.40   15.47
  -4  -6   2   43.63   11.25
  -4  -6   2   71.37   14.74
  -4   6   3   71.38   13.47
   4  -6  -3   72.32   14.18
   4  -6  -3   78.30   14.82
   4   6  -3  104.58   16.67
  -4  -6   3   94.14   15.00
  -4  -6   3   77.34   16.14
  -4   6   4  130.82   20.80
   4  -6  -4  143.37   21.98
   4  -6  -4  145.37   22.40
   4   6  -4  122.49   22.89
   4   6  -4  136.72   22.93
  -4  -6   4  199.82   23.80
  -4  -6   4  129.69   23.37
  -4   6   5   83.70   14.25
  -4   6   5   68.22   13.93
   4  -6  -5   82.46   14.89
   4   6  -5  108.58   18.20
   4   6  -5   96.19   16.99
  -4  -6   5  103.22   16.28
  -4  -6   5   92.33   17.38
  -4   6   6   65.47   10.96
   4  -6  -6   55.30   10.80
   4   6  -6   37.97   11.01
   4   6  -6   48.49   11.92
  -4  -6   6   67.74   12.64
  -4  -6   6   57.51   11.25
  -4  -6   6   33.35   10.79
  -4   6   7   -0.00    2.37
  -4   6   7   -0.00    2.42
   4  -6  -7    0.34    2.44
   4   6  -7    1.53    3.03
   4   6  -7    2.32    4.34
  -4  -6   7    0.00    3.56
  -4  -6   7    0.96    2.66
  -4  -6   7   -0.00    3.16
  -4   6   8  296.80   38.72
  -4   6   8  308.41   38.93
   4  -6  -8  255.56   38.84
   4  -6  -8  356.32   40.91
   4   6  -8  269.01   42.09
   4   6  -8  298.22   42.14
  -4  -6   8  310.44   41.62
  -4  -6   8  262.92   42.25
  -4   6   9  353.21   44.40
  -4   6   9  336.63   43.92
   4  -6  -9  357.26   45.19
   4  -6  -9  316.93   45.08
   4   6  -9  366.53   48.53
  -4  -6   9  328.58   48.66
  -4   6  10    4.56    2.92
  -4   6  10    4.73    2.76
   4  -6 -10   10.53    4.02
   4  -6 -10    3.54    3.35
   4   6 -10    5.54    4.44
   4   6 -10    8.50    5.77
  -4  -6  10    7.35    5.23
  -4  -6  10    9.83    5.98
  -4   6  11    1.75    2.03
  -4   6  11    1.49    1.95
   4  -6 -11    0.00    3.06
   4  -6 -11    4.94    3.11
   4   6 -11   -0.00    3.32
   4   6 -11    6.26    5.25
  -4  -6  11    0.00    3.11
  -4   6  12    4.28    2.74
  -4   6  12    3.64    2.10
   4  -6 -12    1.92    2.77
   4  -6 -12    5.52    3.68
   4   6 -12    2.58    3.76
   4   6 -12    8.08    5.24
  -4  -6  12    2.56    3.70
  -4   6  13  129.70   16.69
  -4   6  13  107.75   14.13
   4  -6 -13  111.88   16.54
   4  -6 -13   95.08   16.63
   4   6 -13  112.63   20.40
   4   6 -13  104.30   20.29
  -4  -6  13  115.78   19.84
  -4   6  14  102.13   15.52
   4  -6 -14  106.83   15.60
   4  -6 -14  114.35   16.86
   4   6 -14  135.20   21.60
   4   6 -14  123.50   21.47
  -4  -6  14   82.38   18.04
  -4   6  15  110.44   14.43
   4  -6 -15   77.59   13.35
   4  -6 -15   98.93   15.06
   4   6 -15  128.55   20.36
   4   6 -15   78.61   17.76
  -4   6  16   39.72    7.30
   4  -6 -16   37.51    6.99
   4  -6 -16   44.37    8.40
   4   6 -16   33.59   10.73
   4   6 -16   53.02   13.05
  -4   6  17    3.22    2.07
   4  -6 -17    3.08    2.19
   4  -6 -17    0.54    2.33
   4   6 -17    4.11    4.85
   4   6 -17    0.00    3.87
   4  -6 -18   53.71    8.37
   4  -6 -18   45.57    9.34
   4   6 -18   62.58   14.87
   4  -6 -19   63.81   11.16
   4   6 -19   68.64   16.13
  -4  -6  19   61.86   14.16
   4  -6 -20   18.05    5.44
   4   6 -20   24.03    8.94
  -4  -6  20   31.43    9.08
   4  -6 -21   35.17    7.34
   4   6 -21   19.49    8.70
  -4  -6  21   36.21   10.50
   4   6 -22    0.10    3.80
  -4  -6  22    1.33    3.77
   4   6 -23    2.59    3.95
  -4  -6  23    2.91    4.45
   4   6 -24    5.44    5.22
  -4  -6  24    7.73    5.81
   4   6 -25   32.15   10.91
  -4  -6  25   36.31   10.77
   4   6 -26   28.94    9.95
  -4  -6  26   12.44    7.63
   4   6 -27   -0.00    2.94
  -4  -6  27    3.44    4.36
   4   6 -28   11.06    7.71
  -4  -6  28    3.94    4.63
   4   6 -29   19.20    8.51
  -4  -6  29   16.65    7.47
   4   6 -30   -0.00    4.80
  -4  -6  30   10.74    6.07
   4   6 -31    5.84    7.30
  -4  -6  31    6.60    5.92
   4   6 -32    0.00    4.90
  -4  -6  32    1.11    4.59
   4  -6 -33    3.16    2.55
   4   6 -33    8.25    5.95
  -4  -6  33    0.00    4.29
   4  -6 -34    4.06    2.90
   4   6 -34    2.95    4.68
  -4  -6  34   -0.00    4.53
   4  -6 -35   16.01    5.03
   4   6 -35   15.16    8.44
  -4  -6  35   13.66    7.13
   4  -6 -36    4.42    3.11
   4   6 -36   -0.00    5.61
   4  -6 -37   -0.00    1.94
   4   6 -37    1.94    4.25
   4  -6 -38    2.39    2.38
   4  -6 -39    1.75    2.98
   4  -6 -40   -0.00    2.24
   4  -6 -41    1.71    2.92
  -4   7   1  241.13   36.54
  -4   7   1  252.01   38.16
   4  -7  -1  343.20   39.56
   4  -7  -1  274.29   38.65
   4   7  -1  325.02   40.55
  -4  -7   1  217.35   36.24
  -4  -7   1  311.71   40.47
  -4   7   2   34.71    8.12
  -4   7   2   44.10    9.93
   4  -7  -2   26.15    8.25
   4  -7  -2   20.25    7.66
   4   7  -2   43.03   10.45
   4   7  -2   36.14    9.27
   4   7  -2   30.59    8.66
  -4  -7   2   51.59    9.74
  -4  -7   2   32.73    9.40
  -4   7   3   96.93   16.70
   4  -7  -3  124.27   18.48
   4  -7  -3  107.55   18.27
   4   7  -3  132.48   20.83
   4   7  -3   68.37   16.82
   4   7  -3  126.13   19.65
  -4  -7   3   85.53   17.31
  -4  -7   3  117.86   18.17
  -4  -7   3  109.14   19.68
  -4   7   4    8.80    4.18
   4  -7  -4    8.46    4.81
   4  -7  -4    7.24    4.32
   4   7  -4   21.74    7.51
   4   7  -4   20.15    7.14
   4   7  -4   15.41    6.93
  -4  -7   4   11.62    6.11
  -4  -7   4    8.43    5.46
  -4   7   5  238.23   25.26
  -4   7   5  158.33   23.88
   4  -7  -5  148.50   23.77
   4  -7  -5  150.17   24.30
   4   7  -5  140.31   25.62
   4   7  -5  128.66   24.56
   4   7  -5  154.99   25.64
  -4  -7   5  167.99   25.40
  -4  -7   5  143.06   25.92
  -4   7   6  229.46   27.46
  -4   7   6  167.59   26.45
   4  -7  -6  172.73   27.06
   4   7  -6  202.61   29.90
   4   7  -6  194.69   29.53
  -4  -7   6  185.21   28.63
  -4  -7   6  162.76   29.21
  -4   7   7  449.16   59.92
  -4   7   7  471.75   60.36
   4  -7  -7  511.59   61.54
   4   7  -7  483.81   64.15
   4   7  -7  484.91   63.72
  -4  -7   7  511.74   63.33
  -4  -7   7  402.56   63.54
  -4   7   8    2.10    2.74
  -4   7   8    0.00    2.34
   4  -7  -8    0.00    3.07
   4  -7  -8    0.11    2.51
   4   7  -8   -0.00    3.17
   4   7  -8    0.56    3.73
  -4  -7   8   -0.00    4.02
  -4  -7   8   -0.00    4.33
  -4   7   9   14.77    4.60
  -4   7   9   13.03    4.29
   4  -7  -9   10.95    4.67
   4  -7  -9   11.59    5.09
   4   7  -9    6.59    4.79
   4   7  -9   14.32    6.71
  -4  -7   9   12.36    5.78
  -4  -7   9    8.13    6.12
  -4   7  10    8.96    3.59
  -4   7  10    3.83    2.64
   4  -7 -10    1.94    3.22
   4  -7 -10    2.31    3.16
   4   7 -10    9.38    5.91
   4   7 -10    6.59    5.74
  -4  -7  10    8.53    5.09
  -4   7  11  147.27   20.52
  -4   7  11  140.17   19.42
   4  -7 -11  135.70   20.97
   4  -7 -11  132.91   21.48
   4   7 -11  155.12   25.26
   4   7 -11  145.03   24.80
  -4  -7  11  146.02   23.88
  -4   7  12   15.40    4.71
  -4   7  12   22.11    4.38
   4  -7 -12   21.39    5.87
   4  -7 -12   21.91    6.51
   4   7 -12   13.96    6.97
   4   7 -12   23.84    8.87
  -4   7  13   39.08    8.03
  -4   7  13   46.03    6.39
  -4   7  13   46.97    6.40
   4  -7 -13   55.46    9.61
   4  -7 -13   36.88    8.98
   4   7 -13   64.64   13.76
   4   7 -13   34.89   11.36
  -4   7  14   10.25    3.42
   4  -7 -14    1.35    2.95
   4  -7 -14    2.75    2.95
   4   7 -14    8.66    5.83
   4   7 -14    0.00    3.96
  -4   7  15   59.50    9.77
   4  -7 -15   55.02    9.85
   4  -7 -15   59.09   10.97
   4   7 -15   63.25   14.61
   4  -7 -16    0.00    1.67
   4  -7 -16    0.00    2.62
   4   7 -16    1.36    4.97
   4   7 -16    3.51    5.48
  -4  -7  16    1.68    4.51
   4  -7 -17   21.92    4.86
   4  -7 -17   29.05    6.45
   4   7 -17   32.30   10.56
   4   7 -17   21.43    9.71
  -4  -7  17   13.27    7.30
   4  -7 -18    1.46    2.99
   4   7 -18    5.26    5.87
  -4  -7  18    0.00    3.46
   4  -7 -19    0.00    2.43
  -4  -7  19    0.00    3.64
   4  -7 -20   -0.00    2.34
   4   7 -20   14.50    7.25
  -4  -7  20    4.53    5.03
   4   7 -21   70.13   15.74
  -4  -7  21   51.51   13.53
   4   7 -22   23.38    9.92
  -4  -7  22   55.50   13.09
   4   7 -23   45.73   13.10
  -4  -7  23   52.90   13.74
   4   7 -24    1.55    3.88
  -4  -7  24    3.29    4.44
   4   7 -25    5.28    5.81
  -4  -7  25    2.63    4.15
   4   7 -26    0.00    4.72
  -4  -7  26    2.61    4.65
   4   7 -27   37.24   11.87
  -4  -7  27   18.13    8.60
   4   7 -28    8.71    6.95
  -4  -7  28   12.88    7.19
   4   7 -29    6.49    6.00
  -4  -7  29    7.37    6.08
   4   7 -30    3.60    4.70
  -4  -7  30    0.00    4.91
   4   7 -31    3.22    4.38
  -4  -7  31    6.10    5.54
   4   7 -32    6.44    6.68
  -4  -7  32    0.31    4.55
   4   7 -33   21.87    9.83
  -4  -7  33   20.11    8.59
   4  -7 -34    4.52    2.67
   4   7 -34    2.05    4.47
  -4  -7  34    9.08    6.31
   4  -7 -35    1.94    2.26
   4   7 -35   -0.00    4.36
  -4  -7  35   -0.00    3.69
   4  -7 -36    0.00    2.00
   4   7 -36    6.66    6.12
  -4  -7  36    3.62    4.44
   4  -7 -37    2.70    2.56
   4   7 -37    7.14    6.99
   4  -7 -38    3.74    2.69
  -4   8   1   24.92    6.68
  -4   8   1   17.53    6.65
   4  -8  -1   12.21    6.12
   4  -8  -1   23.68    7.79
   4   8  -1   10.52    6.34
   4   8  -1   20.63    7.16
  -4  -8   1   10.79    5.58
  -4  -8   1   20.94    7.58
  -4   8   2   34.88    8.13
  -4   8   2   30.41    8.74
   4  -8  -2   40.19    9.31
   4  -8  -2   26.43    8.67
   4   8  -2   27.69    9.03
   4   8  -2   32.61    9.28
  -4  -8   2   23.24    8.12
  -4  -8   2   48.18   11.92
  -4   8   3  149.12   21.68
   4  -8  -3  117.53   21.59
   4  -8  -3  173.56   24.36
   4   8  -3  105.85   22.04
  -4  -8   3  161.40   23.75
  -4  -8   3  136.28   24.08
  -4   8   4   16.88    5.79
  -4   8   4   37.35    8.67
   4  -8  -4   26.84    7.54
   4  -8  -4   27.46    8.04
   4   8  -4   30.07    8.92
  -4  -8   4   29.39    8.37
  -4  -8   4   13.79    7.53
  -4   8   5   65.04   11.77
  -4   8   5   78.42   13.31
   4  -8  -5   37.53   10.87
   4  -8  -5   72.29   13.64
   4   8  -5   62.42   13.96
  -4  -8   5   61.90   13.31
  -4  -8   5   75.73   15.79
  -4   8   6   35.89    7.15
  -4   8   6   21.75    6.35
   4  -8  -6   16.45    5.82
   4   8  -6   25.09    8.70
  -4  -8   6    0.63    3.22
  -4  -8   6   27.29    9.25
  -4   8   7    0.58    1.98
  -4   8   7    0.00    2.63
   4  -8  -7    0.00    3.51
   4   8  -7    0.00    4.21
  -4  -8   7    0.04    3.56
  -4  -8   7    0.61    3.25
  -4   8   8   17.40    5.74
  -4   8   8   54.04    8.84
   4  -8  -8   31.52    7.74
   4  -8  -8   18.78    6.83
   4   8  -8   19.75    8.28
  -4  -8   8   35.60   10.82
  -4   8   9  382.70   48.88
  -4   8   9  365.88   48.46
   4  -8  -9  378.07   49.89
   4  -8  -9  381.37   50.64
  -4   8  10    2.49    2.74
  -4   8  10    0.00    2.57
   4  -8 -10    0.00    2.93
   4  -8 -10    2.79    3.28
   4   8 -10    0.96    3.82
  -4   8  11   37.70    7.16
  -4   8  11   24.59    5.79
   4  -8 -11   35.16    7.97
   4  -8 -11   20.83    7.04
   4   8 -11   23.03    9.16
  -4   8  12    4.94    2.81
  -4   8  12    1.93    2.08
   4  -8 -12    0.00    2.88
   4  -8 -12   -0.00    2.59
   4   8 -12    2.60    4.54
  -4   8  13  114.32   14.50
   4  -8 -13  121.92   17.96
   4  -8 -13   97.20   17.75
   4   8 -13  105.10   21.46
  -4  -8  13  130.80   21.81
   4  -8 -14   18.76    5.25
   4  -8 -14    7.99    4.19
   4   8 -14   11.66    7.69
  -4  -8  14    5.09    4.59
   4  -8 -15   51.47    9.11
   4  -8 -15   42.67    9.30
   4   8 -15   47.31   13.10
  -4  -8  15   30.61   10.84
   4  -8 -16    1.11    2.65
   4   8 -16   -0.00    4.14
  -4  -8  16    1.97    4.00
   4   8 -17    7.50    6.94
  -4  -8  17    5.01    5.61
   4   8 -18   13.69    7.54
  -4  -8  18   25.13    9.10
  -4  -8  19   75.93   16.59
   4   8 -20    2.06    5.00
  -4  -8  20    2.36    3.09
   4   8 -21   86.14   18.60
  -4  -8  21   63.87   15.60
   4   8 -22    0.11    4.18
  -4  -8  22    2.79    5.15
   4   8 -23   20.04    9.64
  -4  -8  23   15.67    7.29
   4   8 -24    1.19    4.76
  -4  -8  24    1.65    4.23
   4   8 -25   37.46   12.34
  -4  -8  25   42.01   12.26
   4   8 -26    3.22    6.13
  -4  -8  26    2.28    4.49
   4   8 -27    0.00    5.08
  -4  -8  27   -0.00    3.64
   4   8 -28   -0.00    4.35
  -4  -8  28    0.00    4.79
   4   8 -29   17.89    9.28
  -4  -8  29   19.51    9.14
   4   8 -30    5.48    6.32
  -4  -8  30    2.41    4.54
   4   8 -31    8.69    6.77
  -4  -8  31   13.09    6.89
   4   8 -32    1.51    4.54
  -4  -8  32    0.00    4.48
   4   8 -33    2.01    5.26
  -4  -8  33    3.25    5.76
   4  -8 -34    0.00    1.68
   4   8 -34   -0.00    5.88
  -4  -8  34    0.00    3.62
   4   8 -35   19.37   10.07
  -4  -8  35   18.69    8.83
   4   8 -36    6.09    6.94
  -4  -8  36   -0.00    5.22
  -4  -8  37   -0.00    4.51
  -4   9   1  192.25   32.34
   4  -9  -1  295.75   34.64
   4  -9  -1  212.09   33.16
   4   9  -1  206.98   33.03
  -4  -9   1  217.92   32.49
  -4  -9   1  182.13   32.84
  -4   9   2   -0.00    3.71
   4  -9  -2   -0.00    2.60
   4  -9  -2    1.78    4.41
   4   9  -2   -0.00    3.19
  -4  -9   2   -0.00    2.66
  -4  -9   2    0.53    3.52
  -4   9   3   12.27    5.59
   4  -9  -3   31.85    8.53
   4  -9  -3   30.59    8.66
   4   9  -3   14.99    6.99
  -4  -9   3   23.31    7.76
  -4  -9   3   26.20    9.69
  -4   9   4    1.76    3.06
  -4   9   4   -0.00    3.39
   4  -9  -4    2.16    4.00
   4  -9  -4   -0.00    3.40
   4   9  -4   -0.00    3.75
  -4  -9   4    0.62    4.89
  -4   9   5  121.01   17.78
  -4   9   5  125.42   19.05
   4  -9  -5   90.68   17.38
   4  -9  -5   80.52   17.64
   4   9  -5   96.00   19.43
  -4  -9   5  101.12   20.55
  -4   9   6    1.43    2.64
  -4   9   6   -0.00    2.70
   4  -9  -6    0.91    3.40
   4   9  -6    8.32    5.98
  -4  -9   6    0.00    4.75
  -4   9   7  351.96   43.90
   4  -9  -7  319.81   44.61
   4   9  -7  293.82   46.93
  -4   9   8    4.12    2.90
   4  -9  -8   -0.00    3.33
   4  -9  -8   -0.00    3.04
   4   9  -8    1.17    4.76
  -4   9   9   20.11    5.89
   4  -9  -9   25.03    6.91
   4  -9  -9   14.16    6.03
   4   9  -9    7.77    5.99
  -4  -9   9   20.31    7.44
  -4   9  10   -0.00    1.96
   4  -9 -10    1.85    3.44
   4   9 -10    0.00    3.72
  -4  -9  10    6.47    5.13
  -4   9  11  271.50   31.26
   4  -9 -11  196.09   30.92
   4   9 -11  180.06   34.12
   4  -9 -12    1.92    3.10
   4   9 -12   -0.00    4.29
  -4  -9  12    4.22    4.66
  -4   9  13    9.60    2.59
   4  -9 -13   11.38    4.83
   4   9 -13    5.13    5.59
  -4  -9  13   10.16    5.82
   4  -9 -14   16.72    5.48
   4   9 -14    7.75    7.26
  -4  -9  14    2.48    5.19
   4   9 -15   41.83   12.61
  -4  -9  15   42.95   11.89
   4   9 -16   -0.00    4.42
  -4  -9  16   -0.00    4.05
  -4  -9  17  122.58   23.05
  -4  -9  18    0.65    3.50
   4   9 -19   -0.00    5.21
  -4  -9  19    2.27    4.14
   4   9 -20   11.92    6.92
  -4  -9  20    2.05    4.35
   4   9 -21   42.02   13.93
  -4  -9  21   56.48   13.93
   4   9 -22    1.35    5.41
  -4  -9  22    3.63    5.10
   4   9 -23   41.39   13.84
  -4  -9  23   50.39   13.52
   4   9 -24    1.61    3.48
  -4  -9  24    1.93    4.73
   4   9 -25    4.17    5.79
  -4  -9  25   21.97    8.62
   4   9 -26   -0.00    4.44
  -4  -9  26    0.68    3.49
   4   9 -27   50.53   14.12
  -4  -9  27   14.56    8.12
   4   9 -28   -0.00    4.40
  -4  -9  28    1.98    4.23
   4   9 -29    8.19    6.60
  -4  -9  29    1.05    4.31
   4   9 -30    8.57    6.58
  -4  -9  30    3.81    4.98
   4   9 -31    2.65    5.90
  -4  -9  31    0.76    3.90
   4   9 -32    0.00    5.25
  -4  -9  32   -0.00    4.98
   4   9 -33    5.67    7.45
  -4  -9  33   16.14    8.74
   4   9 -34    6.32    7.82
  -4  -9  34    3.15    5.43
   4   9 -35   -0.00    5.54
  -4  -9  35    4.42    5.94
   4   9 -36    1.05    5.31
  -4  -9  36    1.24    4.66
  -4  -9  37    2.19    5.29
  -4  -9  38    2.62    5.34
   4 -10  -1    0.00    4.45
   4 -10  -2    0.80    3.36
   4  10  -2    9.17    5.14
   4 -10  -3   53.94   12.17
   4  10  -3   43.87   12.30
   4 -10  -4    6.39    5.04
   4  10  -4    9.03    6.23
   4 -10  -5   22.57    7.32
   4  10  -5   28.22    9.37
  -4 -10   5    9.73    6.70
  -4  10   6    1.01    2.83
   4 -10  -6    3.59    3.56
   4  10  -6    6.41    5.35
  -4 -10   6    0.00    3.93
  -4  10   7   26.78    7.11
   4 -10  -7   19.29    7.16
   4  10  -7   11.14    6.77
  -4 -10   7   27.95    8.60
  -4  10   8    6.00    3.59
   4 -10  -8   -0.00    3.76
   4  10  -8    9.48    6.00
  -4 -10   8    0.51    4.09
  -4  10   9   24.12    6.06
   4 -10  -9    8.42    4.90
   4  10  -9   13.29    7.95
  -4 -10   9   12.88    7.08
   4 -10 -10    2.68    3.79
   4  10 -10   -0.00    3.88
  -4 -10  10    1.15    3.98
   4 -10 -11   28.02    8.15
   4  10 -11   21.76    9.37
  -4 -10  11   29.46    9.05
   4 -10 -12    0.77    2.60
   4  10 -12   -0.00    4.53
  -4 -10  12    6.03    5.68
   4  10 -13   26.02   10.15
  -4 -10  13   25.54    9.35
   4  10 -14    0.00    5.77
  -4 -10  14    0.00    4.88
   4  10 -15   73.89   18.53
  -4 -10  15   99.46   19.13
   4  10 -16   23.99    9.87
  -4 -10  16   10.11    6.69
  -4 -10  17    1.23    4.75
  -4 -10  18    8.88    5.26
   4  10 -19   44.94   13.97
  -4 -10  19   34.39   11.40
   4  10 -20    3.50    5.38
  -4 -10  20    2.18    4.08
   4  10 -21   10.71    7.12
  -4 -10  21   10.01    6.11
   4  10 -22   -0.00    5.22
  -4 -10  22   -0.00    4.41
   4  10 -23   35.49   12.19
  -4 -10  23    4.36    5.30
   4  10 -24    2.88    5.70
  -4 -10  24    9.18    6.76
   4  10 -25   35.17   12.78
  -4 -10  25   30.21   10.64
   4  10 -26    3.95    5.87
  -4 -10  26    4.41    5.70
   4  10 -27    6.05    6.06
  -4 -10  27   -0.00    3.88
   4  10 -28   -0.00    5.54
  -4 -10  28   -0.00    4.14
   4  10 -29   17.63    9.51
  -4 -10  29   23.44    9.72
   4  10 -30    0.00    4.61
  -4 -10  30    2.10    4.17
   4  10 -31    2.88    6.51
  -4 -10  31    2.67    4.93
   4  10 -32   -0.00    6.59
  -4 -10  32    2.79    5.47
   4  10 -33   -0.00    5.50
  -4 -10  33    3.51    4.84
   4  10 -34    6.21    6.64
  -4 -10  34    0.64    3.95
   4  10 -35    3.26    6.51
  -4 -10  35    0.51    6.04
  -4 -10  36   -0.00    4.50
  -4 -11   1   68.25   13.87
  -4 -11   1   43.09   13.50
   4 -11  -2   -0.00    3.63
  -4 -11   2    7.23    4.84
  -4 -11   2    2.75    7.27
   4 -11  -3   10.24    5.92
  -4 -11   3    1.26    4.67
  -4 -11   3    5.58    5.86
   4 -11  -4   14.93    6.84
  -4 -11   4    9.88    6.21
   4 -11  -5   24.30    8.12
  -4 -11   5   19.03    7.87
   4 -11  -6    1.54    3.84
  -4 -11   6    8.69    6.48
   4 -11  -7   42.90   11.21
  -4 -11   7   63.86   13.88
   4 -11  -8    0.00    3.41
  -4 -11   8   10.29    6.76
   4 -11  -9    0.68    3.12
  -4 -11   9   -0.00    3.80
   4 -11 -10    1.47    3.28
  -4 -11  10    0.97    4.01
   4 -11 -11   85.22   16.77
   4  11 -11   99.07   21.75
  -4 -11  11  119.57   21.15
   4  11 -12   -0.00    4.59
  -4 -11  12    1.48    5.14
   4  11 -13   30.59   11.18
  -4 -11  13   19.09    8.35
   4  11 -14    7.25    6.66
  -4 -11  14   10.06    6.86
   4  11 -15   38.84   12.80
  -4 -11  15   32.82   10.99
  -4 -11  16    2.52    5.08
  -4 -11  17   47.83   13.45
   4  11 -18    0.00    3.90
  -4 -11  18    0.00    4.43
   4  11 -19    0.64    4.01
  -4 -11  19    0.06    3.93
   4  11 -20   -0.00    4.85
  -4 -11  20    0.95    4.76
   4  11 -21   20.45   10.98
  -4 -11  21   31.99   10.88
   4  11 -22    0.00    4.68
  -4 -11  22    0.00    4.50
   4  11 -23   20.90    9.89
  -4 -11  23   13.27    8.46
   4  11 -24    4.52    6.58
  -4 -11  24   -0.00    3.40
   4  11 -25    2.52    4.37
  -4 -11  25    3.74    5.09
   4  11 -26   -0.00    4.75
  -4 -11  26   -0.00    4.99
   4  11 -27   23.42   11.30
  -4 -11  27   14.37    8.35
   4  11 -28   -0.00    4.69
  -4 -11  28    3.88    5.31
   4  11 -29   -0.00    6.30
  -4 -11  29    3.34    5.45
   4  11 -30    0.00    6.61
  -4 -11  30    4.62    6.34
   4  11 -31    5.89    7.15
  -4 -11  31    5.56    6.59
   4  11 -32    3.13    6.72
  -4 -11  32   -0.00    6.25
   4  11 -33    1.25    5.38
  -4 -11  33    6.12    6.18
   4  11 -34   -0.00    4.90
   4 -12  -1    3.42    4.31
  -4 -12   1    0.00    4.41
  -4 -12   2    0.82    4.18
  -4 -12   3   90.95   18.34
  -4 -12   4   14.49    7.24
   4 -12  -5   46.01   11.01
  -4 -12   5   24.12   10.11
   4 -12  -6   -0.00    3.64
  -4 -12   6    0.00    3.61
   4 -12  -7    0.00    3.91
  -4 -12   7    2.36    4.22
   4 -12  -8    3.53    4.16
  -4 -12   8    9.17    6.00
   4 -12  -9   53.99   12.87
  -4 -12   9   59.21   14.58
  -4 -12  10    0.53    4.32
  -4 -12  11   16.04    8.28
  -4 -12  12    6.33    5.27
  -4 -12  13   37.75   11.83
  -4 -12  14   20.37    8.59
  -4 -12  15   11.66    7.37
  -4 -12  16    0.47    2.38
  -4 -12  17    5.48    5.66
  -4 -12  18    4.12    4.97
  -4 -12  19   26.76   10.90
  -4 -12  20    1.02    4.37
  -4 -12  21   -0.00    3.60
  -4 -12  23    0.00    4.65
  -4 -12  24    0.00    6.37
  -4 -12  25   13.58    8.44
  -4 -12  26   -0.00    4.93
  -4 -12  27   -0.00    3.92
  -4 -12  28   -0.00    5.16
  -4 -12  29    2.90    4.90
   4  12 -30    2.53    6.84
  -4 -12  30    0.89    4.50
   4  12 -31   14.61    9.42
   4  12 -32    0.00    6.17
   4  12 -33   -0.00    5.68
   4  12 -34   -0.00    6.68
   4 -13  -1   48.25   12.86
  -4 -13   1   49.68   12.65
   4 -13  -2    9.20    5.78
  -4 -13   2    4.18    4.98
   4 -13  -3    0.00    4.97
  -4 -13   3   17.30    6.95
   4 -13  -4    2.60    4.30
  -4 -13   4   -0.00    2.71
  -4 -13   5   46.82   12.58
  -4 -13   6    4.10    4.44
  -4 -13   8    3.65    4.24
  -4 -13   9   -0.00    3.94
  -4 -13  10    1.72    4.44
  -4 -13  11   40.55   12.13
  -4 -13  12    8.19    5.91
  -4 -13  13    7.18    5.89
  -4 -13  14    0.00    3.27
  -4 -13  15    2.53    4.89
  -4 -13  16    2.88    4.93
  -4 -13  17   17.76    8.47
  -4 -13  18   -0.00    4.21
  -4 -13  19    0.00    4.45
  -4 -13  20    0.72    4.58
  -4 -13  21    5.16    7.12
  -4 -13  22   -0.00    4.70
  -4 -13  23    6.26    7.71
  -4 -13  24    1.71    3.91
  -4 -13  25    3.94    4.97
  -4 -13  26    0.99    4.60
  -4 -13  27    8.90    6.47
   4 -14  -1    3.87    5.54
  -4 -14   1    2.31    3.78
   4 -14  -2    1.26    3.84
  -4 -14   2    1.35    3.27
   4 -14  -3   21.13    8.22
  -4 -14   3   24.76    9.11
   4 -14  -4   26.74    9.32
  -4 -14   4   23.23    8.89
   4 -14  -5   24.21    8.59
  -4 -14   5   20.38    8.26
  -4 -14   6    1.22    4.18
  -4 -14   7    3.70    5.00
  -4 -14   8   18.12    8.29
  -4 -14   9   32.37   11.05
  -4 -14  10    2.63    4.13
  -4 -14  11    5.82    6.50
  -4 -14  12    3.98    5.65
  -4 -14  13    9.28    6.56
  -4 -14  14   13.84    7.54
  -4 -14  15    1.35    5.08
  -4 -14  16    2.40    4.88
  -4 -14  17    2.61    5.96
  -4 -14  18    0.00    6.03
  -4 -14  19    1.19    5.33
  -4 -14  20    0.46    3.73
  -4 -14  21    0.35    4.78
  -4 -14  22    0.00    4.67
  -4 -14  23    9.50    7.79
  -4 -14  24   -0.00    4.02
   4 -15  -1   10.19    6.36
  -4 -15   1    8.56    5.68
   4 -15  -2   20.27    8.52
  -4 -15   2    7.50    5.83
   4 -15  -3   13.96    7.15
  -4 -15   3    9.16    6.39
  -4 -15   4    2.90    4.41
  -4 -15   5   11.06    6.71
  -4 -15   6    9.69    5.94
  -4 -15   7   15.85    7.65
  -4 -15   8    3.71    5.02
  -4 -15   9    5.60    5.82
  -4 -15  10    0.41    4.31
  -4 -15  11    4.44    5.01
  -4 -15  12    0.00    3.90
  -4 -15  13    4.05    4.96
  -4 -15  14    0.48    4.26
  -4 -15  15    0.28    5.05
  -4 -15  16   21.60    9.42
  -4 -15  17    5.88    6.94
  -4 -15  18    0.40    3.43
  -4 -15  19    2.21    6.77
  -4 -15  20    3.98    7.35
   4 -16  -1   -0.00    3.26
  -4 -16   1    0.21    3.20
   4 -16  -2   -0.00    3.32
  -4 -16   2    0.88    4.21
  -4 -16   3    4.72    4.82
  -4 -16   4   22.30    8.99
  -4 -16   5    6.32    5.08
  -4 -16   6   -0.00    2.99
  -4 -16   7    2.13    4.34
  -4 -16   8    7.37    6.16
  -4 -16   9    1.70    4.64
  -4 -16  10   10.96    7.72
  -4 -16  11    0.59    4.79
  -4 -16  12    0.00    4.31
  -4 -16  13    2.59    4.66
  -4 -16  14   12.49    7.06
  -4 -16  15   -0.00    4.46
  -4 -16  16    0.74    4.31
  -4 -16  17    1.75    4.47
  -4 -17   1    5.34    5.54
  -4 -17   2   15.63    7.89
  -4 -17   3    1.06    4.28
  -4 -17   4   -0.00    4.48
  -4 -17   5    4.64    5.30
  -4 -17   6    5.47    5.30
  -4 -17   7    0.00    4.39
  -4 -17   8    0.03    3.07
  -4 -17   9    0.34    3.60
  -4 -17  10    3.24    4.99
  -4 -17  11   -0.00    3.56
  -4 -17  12    0.39    4.22
  -4 -17  13    5.74    5.40
  -4 -18   1    2.80    5.01
  -4 -18   2    0.00    4.70
  -4 -18   3    5.46    5.36
  -4 -18   4    7.87    6.61
  -4 -18   5   -0.00    4.49
  -4 -18   6    0.00    3.79
  -4 -18   7    3.44    4.37
  -4 -18   8    5.41    5.69
  -4 -18   9    1.65    4.48
  -4 -19   3   -0.00    3.88
  -4 -19   4   -0.00    3.76
  -3   0   1   -0.00    3.13
  -3   0   1    0.00    3.30
   3   0  -1    0.79    2.24
   3   0  -1    0.37    2.48
  -3   0   2    0.00    2.45
  -3   0   2   -0.00    2.44
   3   0  -2    0.00    3.00
   3   0  -2   -0.00    3.10
  -3   0   3 4939.89  540.28
  -3   0   3 4440.18  540.65
   3   0  -3 4574.24  539.84
   3   0  -3 4308.43  540.42
  -3   0   4    0.00    2.81
  -3   0   4    2.82    3.25
   3   0  -4    1.26    2.53
   3   0  -4   -0.00    2.62
  -3   0   5   73.81   11.47
  -3   0   5   63.31   11.87
   3   0  -5   80.67   11.70
   3   0  -5   91.00   12.87
  -3   0   6    0.00    1.93
  -3   0   6    5.45    3.35
   3   0  -6    0.26    1.64
   3   0  -6    0.00    2.85
  -3   0   7  385.37   47.63
   3   0  -7  357.28   47.68
   3   0  -7  414.52   49.08
  -3   0   8    0.81    2.07
   3   0  -8    0.16    2.10
   3   0  -8    1.01    3.20
  -3   0   9  786.12   89.96
   3   0  -9  678.76   90.07
   3   0  -9  755.21   91.08
  -3   0  10    0.13    2.03
   3   0 -10   -0.00    2.29
  -3   0  11  895.40  102.78
  -3   0  11  771.81  103.47
   3   0 -11  859.57  103.64
  -3   0  12    0.55    1.63
   3   0 -12   -0.00    2.69
  -3   0  13  505.33   59.76
   3   0 -13  443.50   60.48
  -3   0  14    0.00    2.50
  -3   0  14    0.75    2.10
   3   0 -14    0.51    2.80
  -3   0  15   88.66   15.18
  -3   0  15  113.97   15.72
  -3   0  16    1.67    2.33
  -3   0  16   -0.00    1.82
  -3   0  17  125.86   19.44
  -3   0  17  126.68   19.32
   3   0 -17  148.50   21.17
  -3   0  18   -0.00    1.98
  -3   0  18   -0.00    2.27
   3   0 -18    0.00    2.51
  -3   0  19   55.42   10.48
  -3   0  19   45.48    9.81
   3   0 -19   76.45   12.68
  -3   0  20   -0.00    1.99
  -3   0  20   -0.00    2.04
   3   0 -20    0.49    3.01
  -3   0  21    5.95    3.46
  -3   0  21    2.04    2.97
   3   0 -21    2.22    3.22
  -3   0  22    0.72    2.47
  -3   0  22   -0.00    1.93
   3   0 -22    0.00    3.74
  -3   0  23  265.07   37.13
  -3   0  23  276.25   37.12
   3   0 -23  316.02   38.57
   3   0 -23  233.22   37.86
  -3   0  24   -0.00    2.80
  -3   0  24    0.31    2.27
   3   0 -24   -0.00    2.37
  -3   0  25   83.76   13.87
  -3   0  25   71.09   13.05
   3   0 -25   56.16   12.57
  -3   0  26   -0.00    2.63
   3   0 -26    0.97    2.80
  -3   0  27   44.49   10.25
   3   0 -27   45.04   10.45
   3   0 -28   -0.00    3.10
   3   0 -29   40.73   10.13
   3   0 -30   -0.00    2.66
   3   0 -31    0.00    2.99
   3   0 -32    0.71    3.84
   3   0 -33   10.58    5.37
   3   0 -34   -0.00    4.20
   3   0 -35   30.93    9.32
   3   0 -36    8.39    5.27
   3   0 -37   -0.00    4.13
   3   0 -38   -0.00    4.48
   3   0 -39   26.50    9.09
   3   0 -40   -0.00    4.14
  -3   1   1  659.18   93.73
  -3   1   1  677.62   94.05
   3  -1  -1  816.05   94.68
   3  -1  -1  768.84   94.32
   3   1  -1  749.17   93.65
   3   1  -1  970.09   95.58
  -3  -1   1  762.97   93.71
  -3  -1   1  911.98   95.49
  -3   1   2  439.31   60.13
  -3   1   2  559.00   61.25
   3  -1  -2  543.60   61.01
   3  -1  -2  523.51   60.88
   3   1  -2  414.24   59.61
   3   1  -2  494.65   60.97
  -3  -1   2  443.68   59.70
  -3  -1   2  564.06   61.67
  -3   1   3    7.35    3.48
  -3   1   3    7.39    3.94
   3  -1  -3    5.22    3.33
   3  -1  -3   10.76    3.77
   3   1  -3   10.07    3.65
   3   1  -3   11.72    4.41
  -3  -1   3    9.45    3.34
  -3  -1   3    9.40    4.38
  -3   1   4    5.95    2.99
  -3   1   4    3.35    3.01
   3  -1  -4    3.54    2.81
   3  -1  -4    1.37    3.05
   3   1  -4    3.34    3.15
   3   1  -4    3.07    3.41
  -3  -1   4    7.54    3.29
  -3  -1   4    4.59    3.43
  -3   1   5 1616.56  217.59
   3  -1  -5 1615.32  217.30
   3  -1  -5 1758.47  218.22
   3   1  -5 1969.84  218.55
   3   1  -5 2068.09  219.87
  -3  -1   5 2086.77  218.44
  -3  -1   5 1944.91  219.48
  -3   1   6    2.77    2.55
   3  -1  -6    0.00    2.06
   3   1  -6    0.96    2.47
   3   1  -6    2.74    3.64
  -3  -1   6    2.55    2.46
  -3  -1   6    4.34    3.67
  -3   1   7  161.90   23.00
   3  -1  -7  188.06   23.29
   3   1  -7  183.80   24.34
   3   1  -7  179.56   24.83
  -3  -1   7  166.73   23.49
  -3  -1   7  176.42   24.67
  -3   1   8   84.24   11.70
  -3   1   8   81.13   12.16
   3  -1  -8   77.92   11.50
   3   1  -8   69.30   12.30
   3   1  -8   67.66   12.72
  -3  -1   8   85.30   12.39
  -3  -1   8   67.58   12.71
  -3   1   9  784.60   96.34
  -3   1   9  830.36   97.17
   3  -1  -9  745.37   96.38
   3   1  -9  809.36   98.25
   3   1  -9  800.48   98.52
  -3  -1   9  803.19   97.32
  -3  -1   9  858.79   98.91
  -3   1  10   39.18    7.42
  -3   1  10   52.64    8.57
   3  -1 -10   48.40    8.02
   3  -1 -10   60.94    9.23
   3   1 -10   31.08    8.35
   3   1 -10   46.43    9.55
  -3  -1  10   43.32    8.35
  -3  -1  10   40.81    8.80
  -3   1  11  402.12   48.49
  -3   1  11  417.09   49.33
   3  -1 -11  347.82   48.64
   3  -1 -11  385.60   49.53
   3   1 -11  416.72   51.10
  -3  -1  11  383.61   49.56
  -3   1  12    3.32    2.23
   3  -1 -12    4.63    3.40
   3  -1 -12    0.96    2.80
   3   1 -12    3.61    3.97
   3   1 -12    3.90    3.95
  -3  -1  12    1.70    2.74
  -3   1  13    4.75    2.61
   3  -1 -13    9.76    3.66
   3  -1 -13    7.52    3.87
   3   1 -13    5.66    4.01
   3   1 -13   10.38    4.49
  -3  -1  13    6.76    3.69
  -3  -1  13    5.29    3.72
  -3   1  14   14.15    3.71
   3  -1 -14    4.79    3.26
   3  -1 -14    8.39    4.38
   3   1 -14   17.84    5.86
  -3  -1  14   10.60    4.22
  -3  -1  14   12.09    4.46
  -3   1  15  334.08   45.80
  -3   1  15  307.13   44.91
   3  -1 -15  318.87   46.12
   3  -1 -15  385.30   47.02
   3   1 -15  435.32   49.31
  -3  -1  15  486.08   48.51
  -3  -1  15  372.69   46.99
  -3   1  16    7.18    3.04
  -3   1  16   10.83    3.40
   3  -1 -16    7.40    3.79
   3   1 -16    6.20    4.43
  -3  -1  16    3.55    3.41
  -3  -1  16    3.50    2.82
  -3   1  17  174.74   25.42
  -3   1  17  195.31   25.48
   3  -1 -17  187.68   26.69
   3   1 -17  203.14   28.42
  -3  -1  17  163.11   26.13
  -3  -1  17  216.17   27.38
  -3   1  18    0.00    1.84
  -3   1  18    0.00    1.75
   3  -1 -18    1.49    2.87
  -3  -1  18    1.87    2.70
  -3  -1  18    0.82    2.56
  -3   1  19   37.26    8.14
  -3   1  19   50.55    8.58
   3  -1 -19   48.69    9.85
  -3  -1  19   35.35    8.94
  -3  -1  19   54.42   10.17
  -3   1  20   50.22   10.12
  -3   1  20   66.27   10.62
   3  -1 -20   50.95   11.14
  -3  -1  20   52.88   11.22
  -3  -1  20   90.82   13.31
  -3   1  21  116.76   18.21
  -3   1  21  136.47   18.45
   3  -1 -21  119.55   19.58
  -3  -1  21  134.27   19.99
  -3  -1  21  101.29   18.68
  -3   1  22   -0.00    2.36
  -3   1  22    0.87    2.27
   3  -1 -22    0.46    2.85
  -3  -1  22    0.26    2.46
  -3  -1  22    3.58    3.37
  -3   1  23   18.45    5.20
  -3   1  23   19.52    5.09
   3  -1 -23   10.85    5.43
   3   1 -23   10.49    5.46
  -3  -1  23    9.67    5.18
  -3  -1  23   13.02    5.55
  -3   1  24    3.05    2.87
   3   1 -24    2.33    3.93
  -3  -1  24    1.55    3.04
  -3  -1  24   -0.00    3.12
  -3   1  25   65.41   10.79
   3  -1 -25   44.69    9.59
   3   1 -25   32.58    9.59
  -3  -1  25   41.73   10.08
  -3  -1  25   44.88   10.47
  -3   1  26   10.58    4.70
   3  -1 -26    8.67    4.47
   3   1 -26    9.58    5.10
  -3  -1  26    8.47    4.81
  -3  -1  26   12.84    5.43
   3  -1 -27   65.33   12.61
   3   1 -27   68.24   13.89
  -3  -1  27   66.64   13.67
   3  -1 -28   -0.00    3.23
   3   1 -28    0.00    3.10
  -3  -1  28    0.15    2.81
   3  -1 -29    0.00    3.43
   3   1 -29    1.09    2.97
  -3  -1  29   -0.00    2.85
   3  -1 -30   15.04    6.35
   3   1 -30   30.11    8.74
   3  -1 -31   27.60    8.21
   3   1 -31   30.54    9.12
   3  -1 -32   -0.00    2.86
   3   1 -32    3.73    3.96
   3  -1 -33    5.70    4.39
   3   1 -33    7.02    5.71
   3  -1 -34    5.71    4.68
   3   1 -34    3.05    4.99
   3  -1 -35    3.10    4.44
   3   1 -35   13.01    6.49
   3  -1 -36    0.00    3.62
   3   1 -36   -0.00    4.07
   3  -1 -37   12.98    6.39
   3   1 -37   17.95    7.59
   3  -1 -38   -0.00    3.95
   3   1 -38    1.74    3.97
   3  -1 -39    3.72    4.36
   3   1 -39    6.29    6.16
   3  -1 -40    0.00    3.07
   3   1 -40    3.67    6.08
  -3   2   1  140.00   21.43
  -3   2   1  148.59   21.85
   3  -2  -1  153.34   22.04
   3  -2  -1  149.93   21.91
   3   2  -1  145.04   21.36
   3   2  -1  167.22   22.43
  -3  -2   1  174.52   21.65
  -3  -2   1  191.54   23.41
  -3   2   2   65.52    9.70
  -3   2   2   70.51    9.92
   3  -2  -2   66.33    9.76
   3  -2  -2   32.23    8.20
   3   2  -2   64.39    9.42
   3   2  -2   62.97   10.19
  -3  -2   2   24.86    7.45
  -3  -2   2   71.39   10.71
  -3   2   3 1198.24  139.96
   3  -2  -3 1070.67  139.48
   3  -2  -3 1234.78  140.03
   3   2  -3 1084.62  139.62
   3   2  -3 1135.91  140.51
  -3  -2   3 1184.78  139.49
  -3  -2   3 1242.02  141.14
  -3   2   4    1.85    2.74
   3  -2  -4    0.00    2.78
   3  -2  -4    4.05    2.90
   3   2  -4    0.00    2.38
   3   2  -4    1.52    2.82
  -3  -2   4   -0.00    2.35
  -3  -2   4    3.41    3.21
  -3   2   5    0.00    2.52
   3  -2  -5    2.08    2.36
   3   2  -5    1.65    2.83
   3   2  -5   -0.00    3.52
  -3  -2   5    1.29    2.55
  -3  -2   5    3.34    3.01
  -3   2   6    5.23    2.99
  -3   2   6    4.02    2.80
   3  -2  -6    9.26    3.48
   3   2  -6    0.00    2.75
   3   2  -6    7.11    4.40
  -3  -2   6    8.31    3.56
  -3  -2   6    0.00    3.17
  -3   2   7  341.69   46.83
  -3   2   7  440.15   47.48
   3  -2  -7  374.95   46.66
   3   2  -7  375.10   48.68
   3   2  -7  423.57   49.55
  -3  -2   7  325.31   47.35
  -3  -2   7  374.42   49.00
  -3   2   8  656.64   82.68
   3  -2  -8  646.08   82.10
   3  -2  -8  619.44   82.74
   3   2  -8  681.37   84.86
   3   2  -8  750.59   85.45
  -3  -2   8  837.16   84.74
  -3  -2   8  662.31   84.90
  -3   2   9  445.28   55.60
  -3   2   9  415.77   55.22
   3  -2  -9  442.10   55.13
   3  -2  -9  461.80   56.07
   3   2  -9  478.66   58.36
   3   2  -9  483.97   58.38
  -3  -2   9  459.48   57.01
  -3  -2   9  450.31   58.17
  -3   2  10    2.50    2.27
  -3   2  10    7.59    3.03
   3  -2 -10    5.06    2.55
   3  -2 -10    9.53    3.69
   3   2 -10    5.07    3.74
   3   2 -10    6.36    4.57
  -3  -2  10    8.70    3.94
  -3  -2  10    4.26    3.98
  -3   2  11   26.23    5.47
  -3   2  11   36.30    5.78
   3  -2 -11   24.65    5.35
   3  -2 -11   31.14    6.36
   3   2 -11   24.61    7.24
   3   2 -11   40.18    8.49
  -3  -2  11   14.71    5.77
  -3  -2  11   30.89    7.23
  -3   2  12   19.01    4.15
   3  -2 -12   17.20    4.12
   3  -2 -12   15.24    4.77
   3   2 -12   10.63    5.36
   3   2 -12   21.11    6.70
  -3  -2  12    7.27    4.11
  -3  -2  12    9.47    4.62
  -3   2  13  380.27   45.17
   3  -2 -13  351.23   45.44
   3  -2 -13  394.88   46.43
   3   2 -13  396.56   49.11
  -3  -2  13  297.82   46.65
  -3  -2  13  355.91   47.39
  -3   2  14   12.68    3.46
   3  -2 -14   14.96    3.99
   3  -2 -14   10.35    4.07
   3   2 -14    5.56    4.57
  -3  -2  14   19.92    5.35
  -3  -2  14    0.90    3.03
  -3   2  15   22.95    4.42
   3  -2 -15    9.88    3.94
   3  -2 -15    7.89    3.93
   3   2 -15   25.97    7.59
  -3  -2  15   26.10    6.43
  -3  -2  15   16.76    5.54
  -3   2  16   14.59    3.88
  -3   2  16   14.17    3.61
   3  -2 -16   16.54    4.49
   3  -2 -16   10.64    4.17
   3   2 -16    9.42    5.47
  -3  -2  16    5.67    3.88
  -3  -2  16    7.09    4.03
  -3   2  17  123.70   18.13
  -3   2  17  140.85   18.08
   3  -2 -17  119.20   18.88
   3   2 -17  124.33   21.59
  -3  -2  17  132.09   20.50
  -3  -2  17  139.66   20.84
  -3   2  18    5.35    2.86
  -3   2  18    5.12    2.59
   3  -2 -18    8.25    3.99
   3   2 -18    6.68    4.65
  -3  -2  18   11.40    4.58
  -3  -2  18    6.72    4.12
  -3   2  19   56.14    8.57
  -3   2  19   43.98    7.71
   3  -2 -19   32.06    8.22
   3   2 -19   37.12    9.50
   3   2 -19   71.65   12.98
  -3  -2  19   33.08    8.75
  -3  -2  19   45.91   10.16
  -3   2  20    4.42    2.68
  -3   2  20    1.36    1.74
   3  -2 -20    0.00    2.32
   3   2 -20    2.36    3.64
   3   2 -20   -0.00    3.27
  -3  -2  20    1.24    2.75
  -3  -2  20   -0.00    3.63
  -3   2  21    1.23    2.35
  -3   2  21    0.00    1.91
   3  -2 -21    1.59    2.40
   3   2 -21    4.42    4.28
  -3  -2  21    3.73    2.96
  -3  -2  21    1.00    3.04
  -3   2  22    0.72    1.70
  -3   2  22    0.13    1.81
   3  -2 -22   -0.00    2.57
   3   2 -22   -0.00    4.58
  -3  -2  22    1.44    2.75
  -3  -2  22    0.00    3.19
  -3   2  23  114.32   17.50
   3  -2 -23  106.29   18.50
   3   2 -23  139.84   21.23
  -3  -2  23  131.21   20.45
  -3  -2  23  111.25   19.84
  -3   2  24   38.13    7.66
   3   2 -24   43.78   10.15
  -3  -2  24   24.19    7.89
   3   2 -25   48.46   11.32
  -3  -2  25   33.90    9.48
   3  -2 -26   10.15    4.39
   3   2 -26    8.06    5.63
  -3  -2  26    6.01    4.64
   3  -2 -27   64.64   11.41
   3   2 -27   47.05   12.28
  -3  -2  27   58.68   13.17
   3  -2 -28    1.86    3.11
   3   2 -28    3.77    4.99
  -3  -2  28    0.00    2.86
   3  -2 -29   87.42   14.72
   3   2 -29   54.02   14.58
  -3  -2  29  112.48   17.92
   3  -2 -30    0.50    3.13
   3   2 -30    0.00    4.47
   3  -2 -31    0.86    2.92
   3   2 -31    3.02    4.15
   3  -2 -32    0.51    2.42
   3   2 -32    3.70    3.79
   3  -2 -33   29.89    8.24
   3   2 -33   35.83   10.44
   3  -2 -34    3.07    3.87
   3   2 -34    2.36    4.56
   3  -2 -35   21.49    7.47
   3   2 -35   37.26   10.27
   3  -2 -36   -0.00    3.28
   3   2 -36   -0.00    3.57
   3  -2 -37    2.77    3.76
   3   2 -37    1.19    4.23
   3  -2 -38   -0.00    3.30
   3   2 -38    2.52    4.04
   3  -2 -39   10.41    5.49
   3   2 -39   14.79    7.07
   3  -2 -40    0.00    2.62
  -3   3   1  460.27   56.50
  -3   3   1  466.82   56.99
   3  -3  -1  424.41   56.57
   3  -3  -1  579.94   58.20
   3   3  -1  470.65   56.89
   3   3  -1  508.20   57.78
  -3  -3   1  392.61   55.70
  -3  -3   1  364.69   56.73
  -3   3   2  261.51   30.93
  -3   3   2  188.29   30.11
   3  -3  -2  233.49   30.88
   3  -3  -2  226.56   30.95
   3   3  -2  200.12   30.54
  -3  -3   2  299.78   31.40
  -3  -3   2  222.72   31.66
  -3   3   3   41.87    7.87
   3  -3  -3   42.74    8.13
   3   3  -3   34.86    8.16
   3   3  -3   42.45    8.82
  -3  -3   3   36.75    7.70
  -3  -3   3   47.95    9.50
  -3   3   4   60.24   10.30
   3  -3  -4   60.68   10.52
   3   3  -4   45.85   10.52
   3   3  -4   96.24   13.29
  -3  -3   4   61.00   10.72
  -3  -3   4   74.58   12.52
  -3   3   5  497.39   56.51
  -3   3   5  426.24   56.10
   3  -3  -5  450.92   56.44
   3   3  -5  444.62   57.92
   3   3  -5  479.41   58.33
  -3  -3   5  414.21   56.75
  -3  -3   5  454.16   58.39
  -3   3   6  500.74   65.85
  -3   3   6  608.98   66.36
   3  -3  -6  539.53   66.30
   3   3  -6  488.91   67.79
   3   3  -6  481.56   67.68
  -3  -3   6  593.83   67.68
  -3  -3   6  528.21   68.46
  -3   3   7  174.30   22.86
  -3   3   7  174.71   22.59
   3  -3  -7  131.00   22.30
   3  -3  -7  167.92   23.05
   3   3  -7  214.24   26.29
   3   3  -7  210.01   26.11
  -3  -3   7  155.46   23.83
  -3  -3   7  188.81   25.85
  -3   3   8   24.07    5.26
  -3   3   8   23.84    4.90
   3  -3  -8   19.53    4.86
   3  -3  -8   19.67    5.21
   3   3  -8   32.38    8.09
   3   3  -8   35.83    7.99
  -3  -3   8   18.68    5.80
  -3  -3   8   19.27    6.35
  -3   3   9  126.64   20.59
  -3   3   9  161.00   20.56
   3  -3  -9  225.52   21.64
   3  -3  -9  159.74   21.43
   3   3  -9  136.17   23.27
   3   3  -9  141.77   23.41
  -3  -3   9  128.98   22.35
  -3  -3   9  153.81   22.90
  -3  -3   9  161.20   24.06
  -3   3  10  453.44   51.97
  -3   3  10  418.28   50.88
   3  -3 -10  426.10   51.21
   3  -3 -10  410.01   51.90
   3   3 -10  333.12   53.90
   3   3 -10  449.24   55.39
  -3  -3  10  378.90   53.64
  -3  -3  10  430.46   54.14
  -3  -3  10  419.46   55.37
  -3   3  11  426.92   57.03
  -3   3  11  543.25   56.60
   3  -3 -11  439.20   56.55
   3  -3 -11  442.36   57.34
   3   3 -11  508.66   61.37
  -3  -3  11  426.68   59.33
  -3  -3  11  452.64   59.62
  -3   3  12    0.43    2.17
   3  -3 -12    2.14    2.08
   3  -3 -12    0.22    2.25
   3   3 -12    0.00    3.04
  -3  -3  12    0.00    3.52
  -3  -3  12    0.00    2.63
  -3   3  13   11.75    3.66
   3  -3 -13    8.12    2.99
   3  -3 -13   12.63    3.98
   3   3 -13   17.64    6.34
  -3  -3  13   12.57    5.16
  -3  -3  13   12.26    5.17
  -3   3  14    1.84    2.31
   3  -3 -14    0.00    1.60
   3  -3 -14    3.79    2.39
   3   3 -14    3.92    3.86
  -3  -3  14    0.29    2.78
  -3  -3  14    1.85    2.73
  -3   3  15  273.08   27.72
   3  -3 -15  171.08   26.65
   3  -3 -15  209.18   27.65
   3   3 -15  203.08   31.17
  -3  -3  15  186.11   29.46
  -3  -3  15  216.04   30.54
  -3   3  16   40.33    6.61
   3  -3 -16   25.64    6.27
   3  -3 -16   43.29    7.65
   3   3 -16   57.65   10.97
   3   3 -16   48.72   10.92
  -3  -3  16   35.18    8.70
  -3  -3  16   27.63    8.17
  -3   3  17   57.00    8.80
  -3   3  17   48.58    8.48
   3  -3 -17   66.29    9.57
   3  -3 -17   51.61    9.42
   3   3 -17   58.95   12.27
   3   3 -17   55.61   12.44
  -3  -3  17   54.67   11.49
  -3  -3  17   41.60   10.78
  -3   3  18    3.64    2.04
  -3   3  18    1.46    1.94
   3  -3 -18    2.32    2.65
   3   3 -18    0.00    3.52
   3   3 -18    2.32    4.20
  -3  -3  18    5.80    3.92
  -3  -3  18   -0.00    2.65
  -3   3  19   15.10    3.60
  -3   3  19   13.02    3.47
   3  -3 -19   10.82    4.00
   3   3 -19    6.37    4.68
   3   3 -19    6.17    5.64
  -3  -3  19    7.88    4.62
  -3  -3  19   14.87    5.65
  -3   3  20   31.90    6.22
  -3   3  20   35.86    6.24
   3  -3 -20   31.32    6.99
   3   3 -20   23.28    8.50
  -3  -3  20   36.31    8.80
  -3   3  21   83.99   12.12
  -3   3  21   80.00   11.68
   3  -3 -21   67.57   12.69
   3   3 -21   93.59   17.54
  -3  -3  21   73.17   14.86
  -3   3  22   57.96    9.68
   3  -3 -22   56.33   10.79
   3   3 -22   68.84   13.91
  -3  -3  22   61.40   13.03
  -3   3  23    5.43    2.42
   3  -3 -23    2.28    3.02
   3   3 -23    5.95    4.78
  -3  -3  23    3.22    3.82
   3  -3 -24    9.72    4.25
   3   3 -24    4.20    4.74
  -3  -3  24   10.91    5.64
   3   3 -25  128.10   22.98
  -3  -3  25  142.71   23.12
   3   3 -26   59.43   13.69
  -3  -3  26   52.47   12.67
   3  -3 -27  105.59   16.66
   3   3 -27  105.46   19.79
   3  -3 -28    8.63    3.82
   3   3 -28   12.94    6.64
   3  -3 -29    3.63    3.27
   3   3 -29    1.47    4.04
   3  -3 -30   29.63    7.10
   3   3 -30   13.46    8.36
   3  -3 -31   33.31    8.45
   3   3 -31   76.04   14.76
  -3  -3  31   35.16   10.48
   3  -3 -32    2.15    3.33
   3   3 -32    2.26    5.26
   3  -3 -33    1.83    3.11
   3   3 -33   -0.00    3.44
   3  -3 -34   -0.00    2.68
   3   3 -34    0.43    3.56
   3  -3 -35    8.79    4.33
   3   3 -35    4.01    4.46
   3  -3 -36    0.98    2.10
   3   3 -36   -0.00    3.95
   3  -3 -37    8.08    4.37
   3   3 -37    5.03    6.46
   3  -3 -38    0.66    3.02
   3   3 -38    3.08    4.84
   3  -3 -39   -0.00    2.92
   3   3 -39   -0.00    4.48
   3  -3 -40   -0.00    3.32
   3  -3 -41    9.08    5.67
  -3   4   1  100.15   15.21
  -3   4   1   86.53   15.20
   3  -4  -1   96.81   15.45
   3  -4  -1  103.17   15.90
   3   4  -1  106.38   16.28
   3   4  -1   79.20   15.28
  -3  -4   1  105.07   15.34
  -3  -4   1  116.99   17.22
  -3   4   2  125.08   18.27
  -3   4   2  123.63   18.79
   3  -4  -2  126.53   18.81
   3  -4  -2  154.11   19.80
   3   4  -2  124.42   19.42
   3   4  -2  142.71   20.12
  -3  -4   2  121.29   18.51
  -3  -4   2   98.87   18.97
  -3   4   3  354.42   42.04
   3  -4  -3  281.41   41.68
   3  -4  -3  274.67   41.78
   3   4  -3  324.08   43.51
   3   4  -3  480.43   45.69
  -3  -4   3  410.00   43.48
  -3  -4   3  251.87   42.56
  -3   4   4   15.83    5.43
   3  -4  -4   37.22    7.30
   3   4  -4   58.46   10.12
   3   4  -4   29.61    7.93
  -3  -4   4   44.66    8.38
  -3  -4   4   49.31    9.76
  -3   4   5   54.34    8.52
  -3   4   5   40.42    7.93
   3  -4  -5   32.75    7.73
   3   4  -5   44.92   10.08
   3   4  -5   45.43    9.95
  -3  -4   5   39.24    8.90
  -3  -4   5   46.81   10.43
  -3   4   6   67.76   11.83
  -3   4   6   91.28   12.56
   3  -4  -6   66.57   12.20
   3  -4  -6   81.34   12.73
   3   4  -6   86.60   14.90
   3   4  -6   86.88   14.83
  -3  -4   6   87.69   14.16
  -3  -4   6   72.31   14.34
  -3   4   7  200.81   28.51
  -3   4   7  241.24   28.77
   3  -4  -7  224.86   29.18
   3  -4  -7  173.66   28.46
   3   4  -7  205.88   31.39
   3   4  -7  233.54   31.84
  -3  -4   7  238.01   31.33
  -3  -4   7  248.79   31.30
  -3  -4   7  260.80   33.06
  -3   4   8  181.70   22.93
   3  -4  -8  145.18   23.13
   3  -4  -8  170.81   23.63
   3   4  -8  168.15   26.34
   3   4  -8  194.31   26.85
  -3  -4   8  150.86   24.85
  -3  -4   8  212.47   26.51
  -3  -4   8  217.16   28.10
  -3   4   9  120.50   17.72
  -3   4   9  129.90   17.21
   3  -4  -9  119.70   17.94
   3  -4  -9  140.87   18.44
   3   4  -9  157.63   22.04
  -3  -4   9  124.74   20.21
  -3  -4   9  122.23   20.13
  -3  -4   9  129.79   21.33
  -3   4  10   39.44    7.38
  -3   4  10   40.93    6.52
   3  -4 -10   48.83    7.78
   3  -4 -10   37.87    7.52
   3   4 -10   49.06   10.60
  -3  -4  10   43.28    9.49
  -3  -4  10   42.90   10.02
  -3   4  11  102.61   12.98
  -3   4  11   88.62   11.00
   3  -4 -11   64.21   11.68
   3  -4 -11   76.56   12.61
   3   4 -11   79.99   15.63
  -3  -4  11  114.71   16.21
  -3  -4  11   97.79   15.79
  -3   4  12  234.60   32.27
   3  -4 -12  296.05   32.35
   3  -4 -12  260.11   33.00
   3   4 -12  232.63   35.98
   3   4 -12  235.33   36.40
  -3  -4  12  226.60   35.06
  -3  -4  12  266.15   36.31
  -3   4  13  294.92   35.66
   3  -4 -13  278.87   35.95
   3   4 -13  277.50   39.62
   3   4 -13  344.33   41.65
  -3  -4  13  249.83   38.35
  -3  -4  13  254.32   38.78
  -3   4  14   20.10    4.57
   3  -4 -14   22.57    4.48
   3  -4 -14   26.01    5.38
   3   4 -14   20.95    7.33
   3   4 -14   28.03    8.39
  -3  -4  14   26.21    7.53
  -3  -4  14   20.91    7.03
[truncated: 819,630 more chars]
