# Supplementary material for: LED-pump-X-ray-multiprobe crystallography for sub-second timescales
Source: Commun Chem. 2022 Aug 26;5:102. doi: 10.1038/s42004-022-00716-1 (PMC9814726; doi:10.1038/s42004-022-00716-1)
Supplement: Supplementary file 10 — Supplementary Data 1 [file 42004_2022_716_MOESM10_ESM.zip › CIFs/4s_272K/272K_4s_t17_decay.cif]

  data_global

# SUBMISSION DETAILS
 
_publ_contact_author_name       'Hatcher, Lauren'
_publ_contact_author_address
;
School of Chemistry
Cardiff University
Main Building
Park Place 
Cardiff
CF10 3AT
United Kingdom
;
_publ_contact_author_email       'HatcherL1@cardiff.ac.uk'
_publ_requested_category          FM
_publ_section_comment
; 
?
;
_publ_section_references
;
Diamond General Data Aquisition (GDA) software: http://www.opengda.org/

XIA2: Winter, G. (2010) J. Appl. Cryst. 43, 186-190.
POINTLESS: Evans, P. (2006) Acta Cryst. D62, 72-82.
AIMLESS: Evans, P. R. and Murshudov, G. N. (2013) Acta Cryst. D69, 1204-1214.
DIALS: Winter, G., et al. Acta Cryst. (2018) D74, 85-97.
CCP4: Winn, M. D. et al. (2011) Acta Cryst. D67, 235-242.
   
SHELXL: Sheldrick G. M. (2015). Acta Cryst. C71, 3-8.
SHELXT:	Sheldrick, G. M. (2015). Acta Cryst. A71, 3-8.
 
OLEX2: Dolomanov, O.V.; Bourhis, L.J.; Gildea, R.J.; Howard, J.A.K.; Puschmann,
 H., OLEX2: A complete structure solution, refinement and analysis program 
 (2009). J. Appl. Cryst., 42, 339-341.

MERCURY: Macrae, C. F., Bruno, I. J., Chisholm, J. A., Edgington,
P. R., McCabe, P., Pidcock, E., Rodriguez-Monge, L., Taylor, R.,
van de Streek, J. & Wood, P. A. (2008). J. Appl. Cryst. 41, 466-470.
;

####
 
data_272K_4s_t17_decay
 
_audit_creation_method            'SHELXL-2018/3'
_shelx_SHELXL_version_number      '2018/3'
_chemical_name_systematic         
;
Nitro-(N,N,N',N'-tetrabutyldiethylenetriamine)palladium(II)
tetraphenylborate, tetrahydrofuran solvate
;
_chemical_name_common             ?
_chemical_melting_point           ?
_chemical_formula_moiety          
;
C20 H45 N4 O2 Pd, C24 H20 B, C4 H8 O
;
_chemical_formula_sum            'C48 H73 B N4 O3 Pd' 
_chemical_formula_weight          871.31

loop_
 _atom_type_symbol
 _atom_type_description
 _atom_type_scat_dispersion_real
 _atom_type_scat_dispersion_imag
 _atom_type_scat_source
 'C'  'C'   0.0010   0.0010
 'International Tables Vol C Tables 4.2.6.8 and 6.1.1.4'
 'H'  'H'   0.0000   0.0000
 'International Tables Vol C Tables 4.2.6.8 and 6.1.1.4'
 'B'  'B'   0.0000   0.0000
 'International Tables Vol C Tables 4.2.6.8 and 6.1.1.4'
 'N'  'N'   0.0030   0.0020
 'International Tables Vol C Tables 4.2.6.8 and 6.1.1.4'
 'O'  'O'   0.0050   0.0030
 'International Tables Vol C Tables 4.2.6.8 and 6.1.1.4'
 'Pd'  'Pd'  -2.5040   0.6150
 'International Tables Vol C Tables 4.2.6.8 and 6.1.1.4'
 
_space_group_crystal_system       monoclinic
_space_group_IT_number            14
_space_group_name_H-M_alt         'P 21/n'
_space_group_name_Hall            '-P 2yn'
 
_shelx_space_group_comment
;
The symmetry employed for this shelxl refinement is uniquely defined
by the following loop, which should always be used as a source of
symmetry information in preference to the above space-group names.
They are only intended as comments.
;
 
loop_
 _space_group_symop_operation_xyz
 'x, y, z'
 '-x+1/2, y+1/2, -z+1/2'
 '-x, -y, -z'
 'x-1/2, -y-1/2, z-1/2'
 
_cell_length_a                    11.6765(4)
_cell_length_b                    13.5823(5)
_cell_length_c                    30.1743(10)
_cell_angle_alpha                 90
_cell_angle_beta                  93.515(3)
_cell_angle_gamma                 90
_cell_volume                      4776.5(3)
_cell_formula_units_Z             4
_cell_measurement_temperature     272(2)
_cell_measurement_reflns_used     7977
_cell_measurement_theta_max       20.2914311332
_cell_measurement_theta_min       1.02061742538
 
_exptl_crystal_description        Plate
_exptl_crystal_colour             Yellow
_exptl_crystal_density_meas       ?
_exptl_crystal_density_method     ?
_exptl_crystal_density_diffrn     1.212          
_exptl_crystal_F_000              1856
_exptl_transmission_factor_min    ?
_exptl_transmission_factor_max    ?
_exptl_crystal_size_max           0.100
_exptl_crystal_size_mid           0.100
_exptl_crystal_size_min           0.050
_exptl_absorpt_coefficient_mu     0.202
_shelx_estimated_absorpt_T_min    0.980
_shelx_estimated_absorpt_T_max    0.990
_exptl_absorpt_correction_T_min   0.996383158444
_exptl_absorpt_correction_T_max   1.0
_exptl_absorpt_correction_type    empirical
_exptl_absorpt_process_details    
;
CCP4 7.0.048: AIMLESS, version 0.5.32 : 29/03/17
Scaling & analysis of unmerged intensities, absorption correction using spherical harmonics
;
_exptl_absorpt_special_details    ?
_diffrn_ambient_temperature       272(2)
_diffrn_radiation_wavelength      0.534
_diffrn_measurement_device_type   'Photon counting pixel array'
_diffrn_radiation_type            Synchrotron
_diffrn_measurement_method        'shutterless scans'
_diffrn_radiation_source          'Diamond Light Source Beamline I19-2'
_diffrn_radiation_monochromator   'Silicon 111'
_diffrn_detector_area_resol_mean  ?
_diffrn_reflns_number             32772
_diffrn_reflns_av_unetI/netI      0.1211
_diffrn_reflns_av_R_equivalents   0.1109
_diffrn_reflns_limit_h_min        -14
_diffrn_reflns_limit_h_max        14
_diffrn_reflns_limit_k_min        -16
_diffrn_reflns_limit_k_max        13
_diffrn_reflns_limit_l_min        -37
_diffrn_reflns_limit_l_max        35
_diffrn_reflns_theta_min          1.016
_diffrn_reflns_theta_max          19.496
_diffrn_reflns_theta_full         18.687
_diffrn_measured_fraction_theta_max   0.991
_diffrn_measured_fraction_theta_full  0.991
_diffrn_reflns_Laue_measured_fraction_max    0.991
_diffrn_reflns_Laue_measured_fraction_full   0.991
_diffrn_reflns_point_group_measured_fraction_max   0.991
_diffrn_reflns_point_group_measured_fraction_full  0.991
_reflns_number_total              9679
_reflns_number_gt                 5064
_reflns_threshold_expression      'I > 2\s(I)'
_reflns_Friedel_coverage          0.000
_reflns_Friedel_fraction_max      .
_reflns_Friedel_fraction_full     .
 
_reflns_special_details
;
 Reflections were merged by SHELXL according to the crystal
 class for the calculation of statistics and refinement.
 
 _reflns_Friedel_fraction is defined as the number of unique
 Friedel pairs measured divided by the number that would be
 possible theoretically, ignoring centric projections and
 systematic absences.
;
 
_computing_data_collection        'Diamond GDA (http://www.opengda.org/)'
_computing_cell_refinement        'DIALS (Winter, 2018)'
_computing_data_reduction         'XIA2 (Winter 2010)'
_computing_structure_solution     'SHELXT (Sheldrick, 2015)'
_computing_structure_refinement   'SHELXL (Sheldrick, 2015)'
_computing_molecular_graphics     'OLEX2 (Dolomanov et al., 2009)'
_computing_publication_material   'MERCURY (Macrae et al., 2008)'
_refine_special_details           ?
_refine_ls_structure_factor_coef  Fsqd
_refine_ls_matrix_type            full
_refine_ls_weighting_scheme       calc
_refine_ls_weighting_details
'w=1/[\s^2^(Fo^2^)+(0.0434P)^2^] where P=(Fo^2^+2Fc^2^)/3'
_atom_sites_solution_primary      ?
_atom_sites_solution_secondary    ?
_atom_sites_solution_hydrogens    geom
_refine_ls_hydrogen_treatment     constr
_refine_ls_extinction_method      none
_refine_ls_extinction_coef        .
_refine_ls_number_reflns          9679
_refine_ls_number_parameters      526
_refine_ls_number_restraints      490
_refine_ls_R_factor_all           0.1115
_refine_ls_R_factor_gt            0.0607
_refine_ls_wR_factor_ref          0.1486
_refine_ls_wR_factor_gt           0.1257
_refine_ls_goodness_of_fit_ref    0.898
_refine_ls_restrained_S_all       0.902
_refine_ls_shift/su_max           0.001
_refine_ls_shift/su_mean          0.000
 
loop_
 _atom_site_label
 _atom_site_type_symbol
 _atom_site_fract_x
 _atom_site_fract_y
 _atom_site_fract_z
 _atom_site_U_iso_or_equiv
 _atom_site_adp_type
 _atom_site_occupancy
 _atom_site_site_symmetry_order  
 _atom_site_calc_flag
 _atom_site_refinement_flags_posn
 _atom_site_refinement_flags_adp
 _atom_site_refinement_flags_occupancy
 _atom_site_disorder_assembly
 _atom_site_disorder_group
Pd1 Pd 0.33994(3) 0.77508(2) 0.34639(2) 0.04887(14) Uani 1 1 d . . . . .
N2 N 0.3463(3) 0.9272(2) 0.33731(10) 0.0571(8) Uani 1 1 d . . . . .
N3 N 0.4543(3) 0.7985(2) 0.39822(9) 0.0488(8) Uani 1 1 d . . . . .
H3 H 0.531513 0.788196 0.388029 0.059 Uiso 1 1 calc R U . . .
N4 N 0.3305(3) 0.6315(2) 0.37133(10) 0.0498(7) Uani 1 1 d . . . . .
C1 C 0.4416(4) 0.9636(3) 0.36945(13) 0.0655(11) Uani 1 1 d . . . . .
H1A H 0.514642 0.958113 0.356001 0.079 Uiso 1 1 calc R U . . .
H1B H 0.429035 1.032386 0.376365 0.079 Uiso 1 1 calc R U . . .
C2 C 0.4441(4) 0.9032(3) 0.41158(13) 0.0627(11) Uani 1 1 d . . . . .
H2A H 0.508968 0.922073 0.431364 0.075 Uiso 1 1 calc R U . . .
H2B H 0.374240 0.913253 0.426803 0.075 Uiso 1 1 calc R U . . .
C3 C 0.4339(4) 0.7236(3) 0.43252(12) 0.0510(10) Uani 1 1 d . . . . .
H3A H 0.364579 0.738896 0.447256 0.061 Uiso 1 1 calc R U . . .
H3B H 0.497842 0.721832 0.454622 0.061 Uiso 1 1 calc R U . . .
C4 C 0.4219(3) 0.6256(3) 0.40883(12) 0.0530(10) Uani 1 1 d . . . . .
H4A H 0.494546 0.607635 0.397163 0.064 Uiso 1 1 calc R U . . .
H4B H 0.401600 0.575138 0.429693 0.064 Uiso 1 1 calc R U . . .
C5 C 0.2318(4) 0.9659(3) 0.35055(14) 0.0682(12) Uani 1 1 d . . . . .
H5A H 0.221509 0.944616 0.380728 0.082 Uiso 1 1 calc R U . . .
H5B H 0.172214 0.934753 0.331650 0.082 Uiso 1 1 calc R U . . .
C6 C 0.2124(5) 1.0764(3) 0.34846(18) 0.0956(16) Uani 1 1 d . . . . .
H6A H 0.218189 1.098996 0.318181 0.115 Uiso 1 1 calc R U . . .
H6B H 0.271520 1.109354 0.366987 0.115 Uiso 1 1 calc R U . . .
C7 C 0.0950(5) 1.1035(4) 0.3641(2) 0.123(2) Uani 1 1 d . . . . .
H7A H 0.036709 1.063854 0.348292 0.148 Uiso 1 1 calc R U . . .
H7B H 0.092866 1.088739 0.395540 0.148 Uiso 1 1 calc R U . . .
C8 C 0.0687(7) 1.2096(5) 0.3567(3) 0.186(4) Uani 1 1 d . . . . .
H8A H 0.020521 1.232716 0.379144 0.279 Uiso 1 1 calc R U . . .
H8B H 0.029717 1.217990 0.327955 0.279 Uiso 1 1 calc R U . . .
H8C H 0.138839 1.246651 0.358046 0.279 Uiso 1 1 calc R U . . .
C9 C 0.3661(4) 0.9603(3) 0.29118(13) 0.0622(11) Uani 1 1 d . . . . .
H9A H 0.375062 1.031276 0.291292 0.075 Uiso 1 1 calc R U . . .
H9B H 0.298354 0.944837 0.272211 0.075 Uiso 1 1 calc R U . . .
C10 C 0.4684(4) 0.9153(3) 0.27144(13) 0.0709(12) Uani 1 1 d . . . . .
H10A H 0.465123 0.844219 0.274314 0.085 Uiso 1 1 calc R U . . .
H10B H 0.537850 0.938172 0.287469 0.085 Uiso 1 1 calc R U . . .
C11 C 0.4717(5) 0.9429(4) 0.22243(15) 0.0943(16) Uani 1 1 d . . . . .
H11A H 0.407230 0.912413 0.205870 0.113 Uiso 1 1 calc R U . . .
H11B H 0.463884 1.013665 0.219313 0.113 Uiso 1 1 calc R U . . .
C12 C 0.5805(5) 0.9108(5) 0.20338(18) 0.131(2) Uani 1 1 d . . . . .
H12A H 0.576762 0.924541 0.172117 0.197 Uiso 1 1 calc R U . . .
H12B H 0.590911 0.841365 0.208056 0.197 Uiso 1 1 calc R U . . .
H12C H 0.643896 0.945804 0.217701 0.197 Uiso 1 1 calc R U . . .
C13 C 0.2119(3) 0.6240(3) 0.38828(13) 0.0574(10) Uani 1 1 d . . . . .
H13A H 0.156696 0.636012 0.363521 0.069 Uiso 1 1 calc R U . . .
H13B H 0.203377 0.676596 0.409568 0.069 Uiso 1 1 calc R U . . .
C14 C 0.1799(4) 0.5284(3) 0.40996(15) 0.0696(12) Uani 1 1 d . . . . .
H14A H 0.187518 0.474754 0.389141 0.084 Uiso 1 1 calc R U . . .
H14B H 0.232414 0.516228 0.435534 0.084 Uiso 1 1 calc R U . . .
C15 C 0.0588(4) 0.5309(3) 0.42453(16) 0.0798(14) Uani 1 1 d . . . . .
H15A H 0.007096 0.545172 0.398935 0.096 Uiso 1 1 calc R U . . .
H15B H 0.052204 0.584188 0.445622 0.096 Uiso 1 1 calc R U . . .
C16 C 0.0208(4) 0.4364(3) 0.44561(17) 0.0922(16) Uani 1 1 d . . . . .
H16A H 0.027820 0.382906 0.425146 0.138 Uiso 1 1 calc R U . . .
H16B H -0.057730 0.442426 0.452942 0.138 Uiso 1 1 calc R U . . .
H16C H 0.068222 0.423770 0.472120 0.138 Uiso 1 1 calc R U . . .
C17 C 0.3491(4) 0.5510(3) 0.33892(13) 0.0599(11) Uani 1 1 d . . . . .
H17A H 0.354395 0.489084 0.354903 0.072 Uiso 1 1 calc R U . . .
H17B H 0.282457 0.547416 0.318163 0.072 Uiso 1 1 calc R U . . .
C18 C 0.4534(4) 0.5621(3) 0.31319(14) 0.0762(13) Uani 1 1 d . . . . .
H18A H 0.520873 0.564394 0.333587 0.091 Uiso 1 1 calc R U . . .
H18B H 0.449024 0.623833 0.296988 0.091 Uiso 1 1 calc R U . . .
C19 C 0.4654(5) 0.4772(4) 0.28048(19) 0.119(2) Uani 1 1 d . . . . .
H19A H 0.461691 0.415627 0.296617 0.143 Uiso 1 1 calc R U . . .
H19B H 0.400433 0.478879 0.258854 0.143 Uiso 1 1 calc R U . . .
C20 C 0.5691(6) 0.4780(5) 0.2571(2) 0.148(3) Uani 1 1 d . . . . .
H20A H 0.565878 0.426746 0.235182 0.222 Uiso 1 1 calc R U . . .
H20B H 0.633791 0.467266 0.277763 0.222 Uiso 1 1 calc R U . . .
H20C H 0.576970 0.540598 0.242829 0.222 Uiso 1 1 calc R U . . .
C21 C 0.6569(3) 0.3742(3) 0.42709(13) 0.0528(9) Uani 1 1 d . . . . .
C22 C 0.7087(4) 0.4241(3) 0.39359(15) 0.0661(12) Uani 1 1 d . . . . .
H22 H 0.724121 0.390059 0.367891 0.079 Uiso 1 1 calc R U . . .
C23 C 0.7382(4) 0.5219(4) 0.39686(19) 0.0864(15) Uani 1 1 d . . . . .
H23 H 0.774148 0.551945 0.373760 0.104 Uiso 1 1 calc R U . . .
C24 C 0.7152(4) 0.5758(4) 0.43377(18) 0.0823(14) Uani 1 1 d . . . . .
H24 H 0.736047 0.641753 0.436164 0.099 Uiso 1 1 calc R U . . .
C25 C 0.6609(4) 0.5300(3) 0.46683(16) 0.0742(13) Uani 1 1 d . . . . .
H25 H 0.643703 0.565314 0.491984 0.089 Uiso 1 1 calc R U . . .
C26 C 0.6314(4) 0.4319(3) 0.46331(13) 0.0614(11) Uani 1 1 d . . . . .
H26 H 0.592853 0.403156 0.486061 0.074 Uiso 1 1 calc R U . . .
C27 C 0.7343(4) 0.2013(3) 0.45897(13) 0.0549(10) Uani 1 1 d . . . . .
C28 C 0.8084(4) 0.2506(3) 0.48871(15) 0.0683(12) Uani 1 1 d . . . . .
H28 H 0.802593 0.318758 0.490374 0.082 Uiso 1 1 calc R U . . .
C29 C 0.8914(4) 0.2035(4) 0.51645(17) 0.0843(15) Uani 1 1 d . . . . .
H29 H 0.938785 0.240626 0.535904 0.101 Uiso 1 1 calc R U . . .
C30 C 0.9036(4) 0.1046(4) 0.51531(18) 0.0904(16) Uani 1 1 d . . . . .
H30 H 0.957773 0.072981 0.534195 0.109 Uiso 1 1 calc R U . . .
C31 C 0.8335(4) 0.0516(4) 0.48529(19) 0.0923(16) Uani 1 1 d . . . . .
H31 H 0.841259 -0.016429 0.483461 0.111 Uiso 1 1 calc R U . . .
C32 C 0.7519(4) 0.0995(3) 0.45808(17) 0.0771(13) Uani 1 1 d . . . . .
H32 H 0.706370 0.062101 0.438110 0.092 Uiso 1 1 calc R U . . .
C33 C 0.5051(4) 0.2299(3) 0.44418(12) 0.0517(9) Uani 1 1 d . . . . .
C34 C 0.4797(4) 0.1456(3) 0.46680(12) 0.0563(10) Uani 1 1 d . . . . .
H34 H 0.538639 0.101226 0.473926 0.068 Uiso 1 1 calc R U . . .
C35 C 0.3700(4) 0.1235(3) 0.47956(14) 0.0643(11) Uani 1 1 d . . . . .
H35 H 0.356499 0.064564 0.494052 0.077 Uiso 1 1 calc R U . . .
C36 C 0.2817(4) 0.1887(3) 0.47074(15) 0.0718(13) Uani 1 1 d . . . . .
H36 H 0.208952 0.175606 0.480171 0.086 Uiso 1 1 calc R U . . .
C37 C 0.3021(4) 0.2733(3) 0.44791(17) 0.0796(14) Uani 1 1 d . . . . .
H37 H 0.242954 0.317477 0.440895 0.096 Uiso 1 1 calc R U . . .
C38 C 0.4123(4) 0.2922(3) 0.43535(16) 0.0728(13) Uani 1 1 d . . . . .
H38 H 0.424781 0.350320 0.420060 0.087 Uiso 1 1 calc R U . . .
C39 C 0.6358(5) 0.2129(3) 0.37482(14) 0.0655(11) Uani 1 1 d . . . . .
C40 C 0.5427(5) 0.2210(3) 0.34427(15) 0.0786(14) Uani 1 1 d . . . . .
H40 H 0.474131 0.246114 0.353668 0.094 Uiso 1 1 calc R U . . .
C41 C 0.5478(6) 0.1926(4) 0.29948(17) 0.1010(18) Uani 1 1 d . . . . .
H41 H 0.483929 0.199383 0.279749 0.121 Uiso 1 1 calc R U . . .
C42 C 0.6486(7) 0.1549(5) 0.2854(2) 0.120(2) Uani 1 1 d . . . . .
H42 H 0.653154 0.135005 0.256065 0.144 Uiso 1 1 calc R U . . .
C43 C 0.7419(7) 0.1467(5) 0.3146(2) 0.138(3) Uani 1 1 d . . . . .
H43 H 0.810399 0.122241 0.304924 0.166 Uiso 1 1 calc R U . . .
C44 C 0.7358(5) 0.1740(5) 0.35819(17) 0.1110(19) Uani 1 1 d . . . . .
H44 H 0.800472 0.166501 0.377432 0.133 Uiso 1 1 calc R U . . .
B1 B 0.6325(5) 0.2548(3) 0.42671(16) 0.0561(10) Uani 1 1 d . . . . .
O3 O 0.6877(14) 0.806(3) 0.3648(10) 0.0917(17) Uani 0.590(16) 1 d D . P A 1
C45 C 0.7360(12) 0.7752(16) 0.3250(6) 0.096(2) Uani 0.590(16) 1 d D . P A 1
H45A H 0.727919 0.826828 0.302813 0.115 Uiso 0.590(16) 1 calc R U P A 1
H45B H 0.697284 0.716681 0.313288 0.115 Uiso 0.590(16) 1 calc R U P A 1
C46 C 0.8600(12) 0.7539(16) 0.3361(6) 0.111(3) Uani 0.590(16) 1 d D . P A 1
H46A H 0.871939 0.684975 0.343416 0.133 Uiso 0.590(16) 1 calc R U P A 1
H46B H 0.906424 0.771253 0.311695 0.133 Uiso 0.590(16) 1 calc R U P A 1
C47 C 0.8861(10) 0.8161(13) 0.3743(4) 0.111(3) Uani 0.590(16) 1 d D . P A 1
H47A H 0.931427 0.779734 0.396778 0.133 Uiso 0.590(16) 1 calc R U P A 1
H47B H 0.930326 0.872684 0.365677 0.133 Uiso 0.590(16) 1 calc R U P A 1
C48 C 0.7810(10) 0.8478(11) 0.3916(4) 0.096(2) Uani 0.590(16) 1 d D . P A 1
H48A H 0.776081 0.919109 0.390775 0.115 Uiso 0.590(16) 1 calc R U P A 1
H48B H 0.777648 0.826509 0.422143 0.115 Uiso 0.590(16) 1 calc R U P A 1
O3A O 0.676(2) 0.805(4) 0.3623(15) 0.0917(17) Uani 0.410(16) 1 d D . P A 2
C45A C 0.7266(17) 0.757(2) 0.3267(9) 0.096(2) Uani 0.410(16) 1 d D . P A 2
H45C H 0.698486 0.783294 0.298175 0.115 Uiso 0.410(16) 1 calc R U P A 2
H45D H 0.713292 0.686649 0.327283 0.115 Uiso 0.410(16) 1 calc R U P A 2
C46A C 0.8524(16) 0.782(2) 0.3367(10) 0.111(3) Uani 0.410(16) 1 d D . P A 2
H46C H 0.890491 0.728348 0.353164 0.133 Uiso 0.410(16) 1 calc R U P A 2
H46D H 0.890259 0.791361 0.309357 0.133 Uiso 0.410(16) 1 calc R U P A 2
C47A C 0.8572(15) 0.8703(17) 0.3627(6) 0.111(3) Uani 0.410(16) 1 d D . P A 2
H47C H 0.868236 0.927168 0.343982 0.133 Uiso 0.410(16) 1 calc R U P A 2
H47D H 0.919769 0.867357 0.385342 0.133 Uiso 0.410(16) 1 calc R U P A 2
C48A C 0.7482(15) 0.8759(14) 0.3827(6) 0.096(2) Uani 0.410(16) 1 d D . P A 2
H48C H 0.758322 0.863088 0.414301 0.115 Uiso 0.410(16) 1 calc R U P A 2
H48D H 0.715418 0.941094 0.378443 0.115 Uiso 0.410(16) 1 calc R U P A 2
O1 O 0.1246(3) 0.7603(3) 0.29830(10) 0.1133(11) Uani 0.953(5) 1 d D . P B 3
O2 O 0.2613(3) 0.72450(19) 0.25922(10) 0.1133(11) Uani 0.953(5) 1 d D . P B 3
N1 N 0.2254(3) 0.74975(12) 0.29390(8) 0.0676(10) Uani 0.953(5) 1 d D . P B 3
O1A O 0.224(2) 0.7558(2) 0.3030(4) 0.1133(11) Uani 0.047(5) 1 d D . P B 4
O2A O 0.3274(18) 0.7145(4) 0.2516(5) 0.1133(11) Uani 0.047(5) 1 d D . P B 4
N1A N 0.2220(16) 0.7290(3) 0.2616(4) 0.0676(10) Uani 0.047(5) 1 d D . P B 4
 
loop_
 _atom_site_aniso_label
 _atom_site_aniso_U_11
 _atom_site_aniso_U_22
 _atom_site_aniso_U_33
 _atom_site_aniso_U_23
 _atom_site_aniso_U_13
 _atom_site_aniso_U_12
Pd1 0.0479(2) 0.0525(3) 0.0459(2) 0.00112(15) 0.00060(16) -0.00239(17)
N2 0.063(2) 0.055(2) 0.0525(17) 0.0053(14) 0.0005(14) 0.0012(15)
N3 0.051(2) 0.0529(16) 0.0429(17) 0.0000(12) 0.0022(15) -0.0074(15)
N4 0.0478(17) 0.0494(18) 0.0518(17) -0.0016(13) 0.0005(13) -0.0018(15)
C1 0.072(3) 0.060(3) 0.063(2) 0.0039(18) -0.0066(19) -0.005(2)
C2 0.079(3) 0.0518(19) 0.057(2) -0.0026(16) -0.006(2) -0.005(2)
C3 0.055(3) 0.056(2) 0.041(2) 0.0034(13) 0.0017(18) -0.0021(19)
C4 0.051(2) 0.056(2) 0.051(2) 0.0031(16) -0.0030(17) -0.0004(19)
C5 0.074(3) 0.063(2) 0.067(3) -0.003(2) 0.006(2) 0.009(2)
C6 0.112(4) 0.066(2) 0.107(4) -0.001(3) -0.007(3) 0.024(3)
C7 0.109(4) 0.098(4) 0.160(6) -0.039(4) -0.016(4) 0.040(3)
C8 0.169(8) 0.099(4) 0.282(10) -0.046(5) -0.039(7) 0.052(5)
C9 0.069(3) 0.059(3) 0.059(2) 0.0133(19) 0.0017(19) -0.002(2)
C10 0.068(3) 0.081(3) 0.064(2) 0.007(2) 0.005(2) -0.003(2)
C11 0.097(4) 0.120(4) 0.066(2) 0.008(3) 0.014(3) -0.011(3)
C12 0.104(5) 0.199(7) 0.094(4) -0.002(4) 0.032(3) -0.009(4)
C13 0.048(2) 0.059(2) 0.065(3) 0.0039(19) 0.0050(19) -0.0040(19)
C14 0.061(3) 0.066(3) 0.083(3) 0.010(2) 0.013(2) -0.009(2)
C15 0.061(3) 0.084(3) 0.097(4) 0.003(3) 0.019(3) -0.012(2)
C16 0.074(4) 0.088(3) 0.118(4) 0.009(3) 0.027(3) -0.014(3)
C17 0.066(3) 0.054(2) 0.060(2) -0.0085(17) 0.0013(19) 0.002(2)
C18 0.072(3) 0.089(3) 0.069(3) -0.015(2) 0.010(2) 0.005(3)
C19 0.131(5) 0.118(4) 0.115(4) -0.043(3) 0.047(4) 0.003(4)
C20 0.156(6) 0.163(6) 0.133(5) -0.027(5) 0.070(5) 0.023(5)
C21 0.048(2) 0.0542(18) 0.055(2) 0.0074(14) -0.0027(18) 0.0019(18)
C22 0.055(3) 0.070(2) 0.074(3) 0.015(2) 0.009(2) -0.004(2)
C23 0.070(4) 0.068(3) 0.122(4) 0.027(2) 0.015(3) -0.006(2)
C24 0.063(3) 0.053(3) 0.128(4) 0.016(2) -0.012(3) -0.003(2)
C25 0.077(3) 0.055(2) 0.088(3) -0.002(2) -0.019(2) 0.002(2)
C26 0.073(3) 0.054(2) 0.057(2) 0.0054(17) -0.002(2) 0.003(2)
C27 0.054(2) 0.054(2) 0.058(2) 0.0052(17) 0.0128(17) 0.0034(17)
C28 0.061(3) 0.068(3) 0.075(3) -0.002(2) -0.001(2) 0.010(2)
C29 0.073(3) 0.089(3) 0.089(3) -0.006(3) -0.013(3) 0.020(3)
C30 0.068(4) 0.087(3) 0.115(4) 0.017(3) -0.003(3) 0.024(3)
C31 0.069(4) 0.068(3) 0.140(4) 0.010(3) 0.003(3) 0.015(2)
C32 0.061(3) 0.055(2) 0.115(4) -0.003(2) 0.002(2) 0.003(2)
C33 0.058(2) 0.050(2) 0.047(2) -0.0010(16) -0.0003(17) 0.0022(16)
C34 0.059(2) 0.053(2) 0.057(2) 0.0042(17) 0.003(2) 0.0044(19)
C35 0.062(2) 0.062(3) 0.069(3) 0.006(2) 0.006(2) -0.0026(19)
C36 0.058(3) 0.062(3) 0.096(3) -0.004(2) 0.015(3) -0.001(2)
C37 0.059(2) 0.062(3) 0.118(4) 0.006(2) 0.006(3) 0.004(2)
C38 0.060(2) 0.058(3) 0.101(4) 0.015(2) 0.004(2) 0.005(2)
C39 0.090(3) 0.057(3) 0.0502(19) -0.0023(18) 0.0085(17) -0.012(2)
C40 0.109(4) 0.066(3) 0.059(2) 0.011(2) -0.008(2) -0.027(3)
C41 0.158(5) 0.085(4) 0.058(2) 0.008(2) -0.009(3) -0.035(4)
C42 0.191(6) 0.103(5) 0.067(3) -0.013(3) 0.019(3) -0.026(4)
C43 0.172(6) 0.166(6) 0.078(3) -0.033(4) 0.032(3) 0.022(5)
C44 0.113(4) 0.150(5) 0.072(3) -0.022(3) 0.022(3) 0.017(4)
B1 0.061(2) 0.055(2) 0.053(2) 0.0006(17) 0.0040(18) 0.0008(19)
O3 0.071(3) 0.105(3) 0.100(3) -0.010(2) 0.012(3) -0.004(3)
C45 0.084(3) 0.104(5) 0.100(3) -0.013(3) 0.008(2) -0.001(2)
C46 0.080(3) 0.120(8) 0.135(4) -0.006(4) 0.013(2) 0.000(3)
C47 0.080(3) 0.120(8) 0.135(4) -0.006(4) 0.013(2) 0.000(3)
C48 0.084(3) 0.104(5) 0.100(3) -0.013(3) 0.008(2) -0.001(2)
O3A 0.071(3) 0.105(3) 0.100(3) -0.010(2) 0.012(3) -0.004(3)
C45A 0.084(3) 0.104(5) 0.100(3) -0.013(3) 0.008(2) -0.001(2)
C46A 0.080(3) 0.120(8) 0.135(4) -0.006(4) 0.013(2) 0.000(3)
C47A 0.080(3) 0.120(8) 0.135(4) -0.006(4) 0.013(2) 0.000(3)
C48A 0.084(3) 0.104(5) 0.100(3) -0.013(3) 0.008(2) -0.001(2)
O1 0.0660(18) 0.199(3) 0.0735(15) -0.0279(16) -0.0096(15) 0.0033(17)
O2 0.0660(18) 0.199(3) 0.0735(15) -0.0279(16) -0.0096(15) 0.0033(17)
N1 0.0659(19) 0.076(2) 0.0600(17) 0.0085(16) -0.0036(18) -0.0048(19)
O1A 0.0660(18) 0.199(3) 0.0735(15) -0.0279(16) -0.0096(15) 0.0033(17)
O2A 0.0660(18) 0.199(3) 0.0735(15) -0.0279(16) -0.0096(15) 0.0033(17)
N1A 0.0659(19) 0.076(2) 0.0600(17) 0.0085(16) -0.0036(18) -0.0048(19)
 
_geom_special_details
;
 All esds (except the esd in the dihedral angle between two l.s. planes)
 are estimated using the full covariance matrix.  The cell esds are taken
 into account individually in the estimation of esds in distances, angles
 and torsion angles; correlations between esds in cell parameters are only
 used when they are defined by crystal symmetry.  An approximate (isotropic)
 treatment of cell esds is used for estimating esds involving l.s. planes.
;
 
loop_
 _geom_bond_atom_site_label_1
 _geom_bond_atom_site_label_2
 _geom_bond_distance
 _geom_bond_site_symmetry_2
 _geom_bond_publ_flag
Pd1 O1A 1.85(2) . ?
Pd1 N3 2.019(3) . ?
Pd1 N1 2.038(3) . ?
Pd1 N2 2.087(3) . ?
Pd1 N4 2.095(3) . ?
N2 C9 1.494(4) . ?
N2 C5 1.512(5) . ?
N2 C1 1.513(5) . ?
N3 C3 1.480(4) . ?
N3 C2 1.485(5) . ?
N3 H3 0.9800 . ?
N4 C17 1.491(5) . ?
N4 C4 1.509(4) . ?
N4 C13 1.509(5) . ?
C1 C2 1.512(5) . ?
C1 H1A 0.9700 . ?
C1 H1B 0.9700 . ?
C2 H2A 0.9700 . ?
C2 H2B 0.9700 . ?
C3 C4 1.513(5) . ?
C3 H3A 0.9700 . ?
C3 H3B 0.9700 . ?
C4 H4A 0.9700 . ?
C4 H4B 0.9700 . ?
C5 C6 1.519(6) . ?
C5 H5A 0.9700 . ?
C5 H5B 0.9700 . ?
C6 C7 1.523(7) . ?
C6 H6A 0.9700 . ?
C6 H6B 0.9700 . ?
C7 C8 1.489(8) . ?
C7 H7A 0.9700 . ?
C7 H7B 0.9700 . ?
C8 H8A 0.9600 . ?
C8 H8B 0.9600 . ?
C8 H8C 0.9600 . ?
C9 C10 1.498(6) . ?
C9 H9A 0.9700 . ?
C9 H9B 0.9700 . ?
C10 C11 1.528(5) . ?
C10 H10A 0.9700 . ?
C10 H10B 0.9700 . ?
C11 C12 1.492(7) . ?
C11 H11A 0.9700 . ?
C11 H11B 0.9700 . ?
C12 H12A 0.9600 . ?
C12 H12B 0.9600 . ?
C12 H12C 0.9600 . ?
C13 C14 1.511(5) . ?
C13 H13A 0.9700 . ?
C13 H13B 0.9700 . ?
C14 C15 1.507(6) . ?
C14 H14A 0.9700 . ?
C14 H14B 0.9700 . ?
C15 C16 1.511(6) . ?
C15 H15A 0.9700 . ?
C15 H15B 0.9700 . ?
C16 H16A 0.9600 . ?
C16 H16B 0.9600 . ?
C16 H16C 0.9600 . ?
C17 C18 1.491(5) . ?
C17 H17A 0.9700 . ?
C17 H17B 0.9700 . ?
C18 C19 1.530(6) . ?
C18 H18A 0.9700 . ?
C18 H18B 0.9700 . ?
C19 C20 1.438(7) . ?
C19 H19A 0.9700 . ?
C19 H19B 0.9700 . ?
C20 H20A 0.9600 . ?
C20 H20B 0.9600 . ?
C20 H20C 0.9600 . ?
C21 C22 1.386(5) . ?
C21 C26 1.392(5) . ?
C21 B1 1.647(6) . ?
C22 C23 1.374(6) . ?
C22 H22 0.9300 . ?
C23 C24 1.373(6) . ?
C23 H23 0.9300 . ?
C24 C25 1.364(6) . ?
C24 H24 0.9300 . ?
C25 C26 1.379(5) . ?
C25 H25 0.9300 . ?
C26 H26 0.9300 . ?
C27 C28 1.380(6) . ?
C27 C32 1.399(5) . ?
C27 B1 1.657(6) . ?
C28 C29 1.396(6) . ?
C28 H28 0.9300 . ?
C29 C30 1.352(6) . ?
C29 H29 0.9300 . ?
C30 C31 1.386(7) . ?
C30 H30 0.9300 . ?
C31 C32 1.381(6) . ?
C31 H31 0.9300 . ?
C32 H32 0.9300 . ?
C33 C34 1.374(5) . ?
C33 C38 1.388(5) . ?
C33 B1 1.643(7) . ?
C34 C35 1.394(5) . ?
C34 H34 0.9300 . ?
C35 C36 1.372(6) . ?
C35 H35 0.9300 . ?
C36 C37 1.367(6) . ?
C36 H36 0.9300 . ?
C37 C38 1.387(6) . ?
C37 H37 0.9300 . ?
C38 H38 0.9300 . ?
C39 C40 1.386(6) . ?
C39 C44 1.402(7) . ?
C39 B1 1.668(6) . ?
C40 C41 1.410(6) . ?
C40 H40 0.9300 . ?
C41 C42 1.375(8) . ?
C41 H41 0.9300 . ?
C42 C43 1.363(8) . ?
C42 H42 0.9300 . ?
C43 C44 1.372(7) . ?
C43 H43 0.9300 . ?
C44 H44 0.9300 . ?
O3 C45 1.418(12) . ?
O3 C48 1.436(12) . ?
C45 C46 1.494(13) . ?
C45 H45A 0.9700 . ?
C45 H45B 0.9700 . ?
C46 C47 1.445(12) . ?
C46 H46A 0.9700 . ?
C46 H46B 0.9700 . ?
C47 C48 1.430(10) . ?
C47 H47A 0.9700 . ?
C47 H47B 0.9700 . ?
C48 H48A 0.9700 . ?
C48 H48B 0.9700 . ?
O3A C48A 1.396(17) . ?
O3A C45A 1.418(13) . ?
C45A C46A 1.518(14) . ?
C45A H45C 0.9700 . ?
C45A H45D 0.9700 . ?
C46A C47A 1.435(14) . ?
C46A H46C 0.9700 . ?
C46A H46D 0.9700 . ?
C47A C48A 1.443(13) . ?
C47A H47C 0.9700 . ?
C47A H47D 0.9700 . ?
C48A H48C 0.9700 . ?
C48A H48D 0.9700 . ?
O1 N1 1.2010(10) . ?
O2 N1 1.2008(10) . ?
O1A N1A 1.3000(10) . ?
O2A N1A 1.3001(10) . ?
 
loop_
 _geom_angle_atom_site_label_1
 _geom_angle_atom_site_label_2
 _geom_angle_atom_site_label_3
 _geom_angle
 _geom_angle_site_symmetry_1
 _geom_angle_site_symmetry_3
 _geom_angle_publ_flag
O1A Pd1 N3 174.1(5) . . ?
N3 Pd1 N1 179.25(11) . . ?
O1A Pd1 N2 94.48(12) . . ?
N3 Pd1 N2 85.34(12) . . ?
N1 Pd1 N2 95.29(10) . . ?
O1A Pd1 N4 94.03(10) . . ?
N3 Pd1 N4 85.11(12) . . ?
N1 Pd1 N4 94.34(10) . . ?
N2 Pd1 N4 166.37(12) . . ?
C9 N2 C5 109.3(3) . . ?
C9 N2 C1 110.5(3) . . ?
C5 N2 C1 110.1(3) . . ?
C9 N2 Pd1 115.4(2) . . ?
C5 N2 Pd1 105.7(2) . . ?
C1 N2 Pd1 105.7(2) . . ?
C3 N3 C2 116.7(3) . . ?
C3 N3 Pd1 107.9(2) . . ?
C2 N3 Pd1 107.5(2) . . ?
C3 N3 H3 108.2 . . ?
C2 N3 H3 108.2 . . ?
Pd1 N3 H3 108.2 . . ?
C17 N4 C4 109.2(3) . . ?
C17 N4 C13 110.2(3) . . ?
C4 N4 C13 111.3(3) . . ?
C17 N4 Pd1 115.7(2) . . ?
C4 N4 Pd1 105.6(2) . . ?
C13 N4 Pd1 104.7(2) . . ?
C2 C1 N2 109.7(3) . . ?
C2 C1 H1A 109.7 . . ?
N2 C1 H1A 109.7 . . ?
C2 C1 H1B 109.7 . . ?
N2 C1 H1B 109.7 . . ?
H1A C1 H1B 108.2 . . ?
N3 C2 C1 106.8(3) . . ?
N3 C2 H2A 110.4 . . ?
C1 C2 H2A 110.4 . . ?
N3 C2 H2B 110.4 . . ?
C1 C2 H2B 110.4 . . ?
H2A C2 H2B 108.6 . . ?
N3 C3 C4 106.7(3) . . ?
N3 C3 H3A 110.4 . . ?
C4 C3 H3A 110.4 . . ?
N3 C3 H3B 110.4 . . ?
C4 C3 H3B 110.4 . . ?
H3A C3 H3B 108.6 . . ?
N4 C4 C3 110.4(3) . . ?
N4 C4 H4A 109.6 . . ?
C3 C4 H4A 109.6 . . ?
N4 C4 H4B 109.6 . . ?
C3 C4 H4B 109.6 . . ?
H4A C4 H4B 108.1 . . ?
N2 C5 C6 117.7(4) . . ?
N2 C5 H5A 107.9 . . ?
C6 C5 H5A 107.9 . . ?
N2 C5 H5B 107.9 . . ?
C6 C5 H5B 107.9 . . ?
H5A C5 H5B 107.2 . . ?
C5 C6 C7 111.1(5) . . ?
C5 C6 H6A 109.4 . . ?
C7 C6 H6A 109.4 . . ?
C5 C6 H6B 109.4 . . ?
C7 C6 H6B 109.4 . . ?
H6A C6 H6B 108.0 . . ?
C8 C7 C6 111.6(6) . . ?
C8 C7 H7A 109.3 . . ?
C6 C7 H7A 109.3 . . ?
C8 C7 H7B 109.3 . . ?
C6 C7 H7B 109.3 . . ?
H7A C7 H7B 108.0 . . ?
C7 C8 H8A 109.5 . . ?
C7 C8 H8B 109.5 . . ?
H8A C8 H8B 109.5 . . ?
C7 C8 H8C 109.5 . . ?
H8A C8 H8C 109.5 . . ?
H8B C8 H8C 109.5 . . ?
N2 C9 C10 114.9(3) . . ?
N2 C9 H9A 108.6 . . ?
C10 C9 H9A 108.6 . . ?
N2 C9 H9B 108.6 . . ?
C10 C9 H9B 108.6 . . ?
H9A C9 H9B 107.5 . . ?
C9 C10 C11 110.7(4) . . ?
C9 C10 H10A 109.5 . . ?
C11 C10 H10A 109.5 . . ?
C9 C10 H10B 109.5 . . ?
C11 C10 H10B 109.5 . . ?
H10A C10 H10B 108.1 . . ?
C12 C11 C10 112.0(5) . . ?
C12 C11 H11A 109.2 . . ?
C10 C11 H11A 109.2 . . ?
C12 C11 H11B 109.2 . . ?
C10 C11 H11B 109.2 . . ?
H11A C11 H11B 107.9 . . ?
C11 C12 H12A 109.5 . . ?
C11 C12 H12B 109.5 . . ?
H12A C12 H12B 109.5 . . ?
C11 C12 H12C 109.5 . . ?
H12A C12 H12C 109.5 . . ?
H12B C12 H12C 109.5 . . ?
N4 C13 C14 117.5(3) . . ?
N4 C13 H13A 107.9 . . ?
C14 C13 H13A 107.9 . . ?
N4 C13 H13B 107.9 . . ?
C14 C13 H13B 107.9 . . ?
H13A C13 H13B 107.2 . . ?
C15 C14 C13 111.6(4) . . ?
C15 C14 H14A 109.3 . . ?
C13 C14 H14A 109.3 . . ?
C15 C14 H14B 109.3 . . ?
C13 C14 H14B 109.3 . . ?
H14A C14 H14B 108.0 . . ?
C14 C15 C16 114.1(4) . . ?
C14 C15 H15A 108.7 . . ?
C16 C15 H15A 108.7 . . ?
C14 C15 H15B 108.7 . . ?
C16 C15 H15B 108.7 . . ?
H15A C15 H15B 107.6 . . ?
C15 C16 H16A 109.5 . . ?
C15 C16 H16B 109.5 . . ?
H16A C16 H16B 109.5 . . ?
C15 C16 H16C 109.5 . . ?
H16A C16 H16C 109.5 . . ?
H16B C16 H16C 109.5 . . ?
C18 C17 N4 115.1(3) . . ?
C18 C17 H17A 108.5 . . ?
N4 C17 H17A 108.5 . . ?
C18 C17 H17B 108.5 . . ?
N4 C17 H17B 108.5 . . ?
H17A C17 H17B 107.5 . . ?
C17 C18 C19 111.7(4) . . ?
C17 C18 H18A 109.3 . . ?
C19 C18 H18A 109.3 . . ?
C17 C18 H18B 109.3 . . ?
C19 C18 H18B 109.3 . . ?
H18A C18 H18B 107.9 . . ?
C20 C19 C18 115.0(5) . . ?
C20 C19 H19A 108.5 . . ?
C18 C19 H19A 108.5 . . ?
C20 C19 H19B 108.5 . . ?
C18 C19 H19B 108.5 . . ?
H19A C19 H19B 107.5 . . ?
C19 C20 H20A 109.5 . . ?
C19 C20 H20B 109.5 . . ?
H20A C20 H20B 109.5 . . ?
C19 C20 H20C 109.5 . . ?
H20A C20 H20C 109.5 . . ?
H20B C20 H20C 109.5 . . ?
C22 C21 C26 114.9(4) . . ?
C22 C21 B1 124.0(4) . . ?
C26 C21 B1 121.0(4) . . ?
C23 C22 C21 122.6(5) . . ?
C23 C22 H22 118.7 . . ?
C21 C22 H22 118.7 . . ?
C24 C23 C22 120.9(5) . . ?
C24 C23 H23 119.6 . . ?
C22 C23 H23 119.6 . . ?
C25 C24 C23 118.2(5) . . ?
C25 C24 H24 120.9 . . ?
C23 C24 H24 120.9 . . ?
C24 C25 C26 120.6(5) . . ?
C24 C25 H25 119.7 . . ?
C26 C25 H25 119.7 . . ?
C25 C26 C21 122.7(4) . . ?
C25 C26 H26 118.6 . . ?
C21 C26 H26 118.6 . . ?
C28 C27 C32 113.9(4) . . ?
C28 C27 B1 124.6(4) . . ?
C32 C27 B1 121.5(4) . . ?
C27 C28 C29 123.5(5) . . ?
C27 C28 H28 118.2 . . ?
C29 C28 H28 118.2 . . ?
C30 C29 C28 120.7(5) . . ?
C30 C29 H29 119.7 . . ?
C28 C29 H29 119.7 . . ?
C29 C30 C31 118.3(5) . . ?
C29 C30 H30 120.8 . . ?
C31 C30 H30 120.8 . . ?
C32 C31 C30 120.1(5) . . ?
C32 C31 H31 119.9 . . ?
C30 C31 H31 119.9 . . ?
C31 C32 C27 123.5(5) . . ?
C31 C32 H32 118.3 . . ?
C27 C32 H32 118.3 . . ?
C34 C33 C38 114.4(4) . . ?
C34 C33 B1 123.9(4) . . ?
C38 C33 B1 121.6(4) . . ?
C33 C34 C35 123.2(4) . . ?
C33 C34 H34 118.4 . . ?
C35 C34 H34 118.4 . . ?
C36 C35 C34 119.9(4) . . ?
C36 C35 H35 120.0 . . ?
C34 C35 H35 120.0 . . ?
C37 C36 C35 119.2(5) . . ?
C37 C36 H36 120.4 . . ?
C35 C36 H36 120.4 . . ?
C36 C37 C38 119.1(5) . . ?
C36 C37 H37 120.4 . . ?
C38 C37 H37 120.4 . . ?
C37 C38 C33 124.1(4) . . ?
C37 C38 H38 118.0 . . ?
C33 C38 H38 118.0 . . ?
C40 C39 C44 115.4(5) . . ?
C40 C39 B1 122.4(5) . . ?
C44 C39 B1 122.1(5) . . ?
C39 C40 C41 122.5(6) . . ?
C39 C40 H40 118.7 . . ?
C41 C40 H40 118.7 . . ?
C42 C41 C40 119.1(6) . . ?
C42 C41 H41 120.5 . . ?
C40 C41 H41 120.5 . . ?
C43 C42 C41 119.7(6) . . ?
C43 C42 H42 120.1 . . ?
C41 C42 H42 120.1 . . ?
C42 C43 C44 120.8(7) . . ?
C42 C43 H43 119.6 . . ?
C44 C43 H43 119.6 . . ?
C43 C44 C39 122.6(6) . . ?
C43 C44 H44 118.7 . . ?
C39 C44 H44 118.7 . . ?
C33 B1 C21 111.1(4) . . ?
C33 B1 C27 110.6(3) . . ?
C21 B1 C27 108.1(4) . . ?
C33 B1 C39 107.7(4) . . ?
C21 B1 C39 109.2(3) . . ?
C27 B1 C39 110.2(4) . . ?
C45 O3 C48 105.4(8) . . ?
O3 C45 C46 107.2(13) . . ?
O3 C45 H45A 110.3 . . ?
C46 C45 H45A 110.3 . . ?
O3 C45 H45B 110.3 . . ?
C46 C45 H45B 110.3 . . ?
H45A C45 H45B 108.5 . . ?
C47 C46 C45 102.7(9) . . ?
C47 C46 H46A 111.2 . . ?
C45 C46 H46A 111.2 . . ?
C47 C46 H46B 111.2 . . ?
C45 C46 H46B 111.2 . . ?
H46A C46 H46B 109.1 . . ?
C48 C47 C46 108.8(9) . . ?
C48 C47 H47A 109.9 . . ?
C46 C47 H47A 109.9 . . ?
C48 C47 H47B 109.9 . . ?
C46 C47 H47B 109.9 . . ?
H47A C47 H47B 108.3 . . ?
C47 C48 O3 108.2(9) . . ?
C47 C48 H48A 110.1 . . ?
O3 C48 H48A 110.1 . . ?
C47 C48 H48B 110.1 . . ?
O3 C48 H48B 110.1 . . ?
H48A C48 H48B 108.4 . . ?
C48A O3A C45A 112.4(13) . . ?
O3A C45A C46A 101.1(11) . . ?
O3A C45A H45C 111.6 . . ?
C46A C45A H45C 111.6 . . ?
O3A C45A H45D 111.6 . . ?
C46A C45A H45D 111.6 . . ?
H45C C45A H45D 109.4 . . ?
C47A C46A C45A 107.4(12) . . ?
C47A C46A H46C 110.2 . . ?
C45A C46A H46C 110.2 . . ?
C47A C46A H46D 110.2 . . ?
C45A C46A H46D 110.2 . . ?
H46C C46A H46D 108.5 . . ?
C46A C47A C48A 105.4(12) . . ?
C46A C47A H47C 110.7 . . ?
C48A C47A H47C 110.7 . . ?
C46A C47A H47D 110.7 . . ?
C48A C47A H47D 110.7 . . ?
H47C C47A H47D 108.8 . . ?
O3A C48A C47A 107.7(11) . . ?
O3A C48A H48C 110.2 . . ?
C47A C48A H48C 110.2 . . ?
O3A C48A H48D 110.2 . . ?
C47A C48A H48D 110.2 . . ?
H48C C48A H48D 108.5 . . ?
O2 N1 O1 121.80(15) . . ?
O2 N1 Pd1 118.6(2) . . ?
O1 N1 Pd1 119.6(2) . . ?
N1A O1A Pd1 133.6(12) . . ?
O1A N1A O2A 107.73(12) . . ?
 
loop_
 _geom_torsion_atom_site_label_1
 _geom_torsion_atom_site_label_2
 _geom_torsion_atom_site_label_3
 _geom_torsion_atom_site_label_4
 _geom_torsion
 _geom_torsion_site_symmetry_1
 _geom_torsion_site_symmetry_2
 _geom_torsion_site_symmetry_3
 _geom_torsion_site_symmetry_4
 _geom_torsion_publ_flag
C9 N2 C1 C2 -160.7(3) . . . . ?
C5 N2 C1 C2 78.4(4) . . . . ?
Pd1 N2 C1 C2 -35.3(4) . . . . ?
C3 N3 C2 C1 -167.5(3) . . . . ?
Pd1 N3 C2 C1 -46.3(4) . . . . ?
N2 C1 C2 N3 55.1(4) . . . . ?
C2 N3 C3 C4 167.2(3) . . . . ?
Pd1 N3 C3 C4 46.2(4) . . . . ?
C17 N4 C4 C3 159.1(3) . . . . ?
C13 N4 C4 C3 -79.0(4) . . . . ?
Pd1 N4 C4 C3 34.1(3) . . . . ?
N3 C3 C4 N4 -54.2(4) . . . . ?
C9 N2 C5 C6 -56.8(5) . . . . ?
C1 N2 C5 C6 64.8(5) . . . . ?
Pd1 N2 C5 C6 178.5(3) . . . . ?
N2 C5 C6 C7 -178.2(4) . . . . ?
C5 C6 C7 C8 -172.5(5) . . . . ?
C5 N2 C9 C10 -171.6(4) . . . . ?
C1 N2 C9 C10 67.0(5) . . . . ?
Pd1 N2 C9 C10 -52.7(4) . . . . ?
N2 C9 C10 C11 172.4(4) . . . . ?
C9 C10 C11 C12 172.2(5) . . . . ?
C17 N4 C13 C14 56.8(5) . . . . ?
C4 N4 C13 C14 -64.5(4) . . . . ?
Pd1 N4 C13 C14 -178.1(3) . . . . ?
N4 C13 C14 C15 -179.1(4) . . . . ?
C13 C14 C15 C16 178.7(4) . . . . ?
C4 N4 C17 C18 -69.1(4) . . . . ?
C13 N4 C17 C18 168.3(4) . . . . ?
Pd1 N4 C17 C18 49.8(4) . . . . ?
N4 C17 C18 C19 -179.5(4) . . . . ?
C17 C18 C19 C20 -174.9(5) . . . . ?
C26 C21 C22 C23 3.3(6) . . . . ?
B1 C21 C22 C23 -173.4(4) . . . . ?
C21 C22 C23 C24 -1.3(7) . . . . ?
C22 C23 C24 C25 -0.9(8) . . . . ?
C23 C24 C25 C26 0.7(7) . . . . ?
C24 C25 C26 C21 1.5(7) . . . . ?
C22 C21 C26 C25 -3.4(6) . . . . ?
B1 C21 C26 C25 173.4(4) . . . . ?
C32 C27 C28 C29 -1.7(7) . . . . ?
B1 C27 C28 C29 178.1(4) . . . . ?
C27 C28 C29 C30 0.2(8) . . . . ?
C28 C29 C30 C31 1.4(8) . . . . ?
C29 C30 C31 C32 -1.3(8) . . . . ?
C30 C31 C32 C27 -0.4(8) . . . . ?
C28 C27 C32 C31 1.8(7) . . . . ?
B1 C27 C32 C31 -178.0(4) . . . . ?
C38 C33 C34 C35 0.6(6) . . . . ?
B1 C33 C34 C35 -176.9(4) . . . . ?
C33 C34 C35 C36 -1.9(6) . . . . ?
C34 C35 C36 C37 2.5(7) . . . . ?
C35 C36 C37 C38 -1.8(7) . . . . ?
C36 C37 C38 C33 0.5(8) . . . . ?
C34 C33 C38 C37 0.1(7) . . . . ?
B1 C33 C38 C37 177.7(5) . . . . ?
C44 C39 C40 C41 -0.3(7) . . . . ?
B1 C39 C40 C41 175.0(4) . . . . ?
C39 C40 C41 C42 0.4(8) . . . . ?
C40 C41 C42 C43 -0.8(9) . . . . ?
C41 C42 C43 C44 1.2(11) . . . . ?
C42 C43 C44 C39 -1.1(11) . . . . ?
C40 C39 C44 C43 0.6(8) . . . . ?
B1 C39 C44 C43 -174.7(5) . . . . ?
C34 C33 B1 C21 -148.3(4) . . . . ?
C38 C33 B1 C21 34.4(5) . . . . ?
C34 C33 B1 C27 -28.3(5) . . . . ?
C38 C33 B1 C27 154.4(4) . . . . ?
C34 C33 B1 C39 92.2(5) . . . . ?
C38 C33 B1 C39 -85.1(5) . . . . ?
C22 C21 B1 C33 -138.3(4) . . . . ?
C26 C21 B1 C33 45.3(5) . . . . ?
C22 C21 B1 C27 100.2(4) . . . . ?
C26 C21 B1 C27 -76.2(5) . . . . ?
C22 C21 B1 C39 -19.6(6) . . . . ?
C26 C21 B1 C39 163.9(4) . . . . ?
C28 C27 B1 C33 -107.7(5) . . . . ?
C32 C27 B1 C33 72.2(5) . . . . ?
C28 C27 B1 C21 14.1(6) . . . . ?
C32 C27 B1 C21 -166.0(4) . . . . ?
C28 C27 B1 C39 133.3(4) . . . . ?
C32 C27 B1 C39 -46.8(5) . . . . ?
C40 C39 B1 C33 39.4(5) . . . . ?
C44 C39 B1 C33 -145.6(4) . . . . ?
C40 C39 B1 C21 -81.3(5) . . . . ?
C44 C39 B1 C21 93.7(5) . . . . ?
C40 C39 B1 C27 160.2(4) . . . . ?
C44 C39 B1 C27 -24.8(6) . . . . ?
C48 O3 C45 C46 27(3) . . . . ?
O3 C45 C46 C47 -26(2) . . . . ?
C45 C46 C47 C48 16(2) . . . . ?
C46 C47 C48 O3 0(3) . . . . ?
C45 O3 C48 C47 -17(3) . . . . ?
C48A O3A C45A C46A 18(5) . . . . ?
O3A C45A C46A C47A -24(4) . . . . ?
C45A C46A C47A C48A 22(3) . . . . ?
C45A O3A C48A C47A -5(5) . . . . ?
C46A C47A C48A O3A -11(4) . . . . ?
N2 Pd1 O1A N1A 97.58(17) . . . . ?
N4 Pd1 O1A N1A -93.07(15) . . . . ?
Pd1 O1A N1A O2A 0.00(3) . . . . ?
 
_refine_diff_density_max    0.384
_refine_diff_density_min   -0.472
_refine_diff_density_rms    0.072

_shelx_res_file
;
TITL shelxt in P 1 21/n 1
    17_decay.res
    created by SHELXL-2018/3 at 22:10:41 on 30-Mar-2020
CELL 0.534 11.6765 13.5823 30.1743 90 93.515 90
ZERR 4 0.00043 0.000503 0.000969 0 0.003143 0
LATT 1
SYMM 0.5-X,0.5+Y,0.5-Z
SFAC C H B N O Pd
DISP B 0 0 4.561
DISP C 0.001 0.001 6.94
DISP H -0 0 0.611
DISP N 0.003 0.002 10.693
DISP O 0.005 0.003 16.398
DISP Pd -2.504 0.615 1934.604
UNIT 192 292 4 16 12 4
DFIX 1.2 0.001 N1 O1 N1 O2
DFIX 1.3 0.001 O1A N1A N1A O2A
DANG 2.1 0.001 O1 O2 O1A O2A
FLAT 0.001 Pd1 O1 O2 N1 O1A O2A N1A
RIGU 0.001 0.002
EADP O3 O3A
EADP C45 C45A C48 C48A
EADP C46 C46A C47 C47A
EADP O1 O1A O2 O2A
EADP N1 N1A

L.S. 20
PLAN  5
SIZE 0.1 0.1 0.05
TEMP -1
BOND $H
list 4
CONF
fmap 2
acta
SHEL 999 0.8
OMIT -4 0 18
OMIT 8 0 6
OMIT -1 2 3
OMIT -5 2 25
OMIT -4 3 26
OMIT -4 0 26
OMIT -3 12 18
OMIT -4 4 24
OMIT 0 11 3
OMIT 1 11 2
REM <olex2.extras>
REM <HklSrc "%.\\17_decay.hkl">
REM </olex2.extras>

WGHT    0.043400
FVAR       0.23505   0.59023   0.95349
PD1   6    0.339936    0.775079    0.346389    11.00000    0.04787    0.05254 =
         0.04593    0.00112    0.00060   -0.00239
N2    4    0.346308    0.927248    0.337314    11.00000    0.06322    0.05520 =
         0.05253    0.00526    0.00049    0.00125
N3    4    0.454318    0.798452    0.398220    11.00000    0.05071    0.05286 =
         0.04290   -0.00004    0.00219   -0.00739
AFIX  13
H3    2    0.531513    0.788196    0.388029    11.00000   -1.20000
AFIX   0
N4    4    0.330533    0.631527    0.371328    11.00000    0.04782    0.04936 =
         0.05183   -0.00162    0.00052   -0.00183
C1    1    0.441566    0.963624    0.369452    11.00000    0.07171    0.06027 =
         0.06328    0.00392   -0.00656   -0.00540
AFIX  23
H1A   2    0.514642    0.958113    0.356001    11.00000   -1.20000
H1B   2    0.429035    1.032386    0.376365    11.00000   -1.20000
AFIX   0
C2    1    0.444085    0.903164    0.411578    11.00000    0.07858    0.05175 =
         0.05657   -0.00262   -0.00638   -0.00468
AFIX  23
H2A   2    0.508968    0.922073    0.431364    11.00000   -1.20000
H2B   2    0.374240    0.913253    0.426803    11.00000   -1.20000
AFIX   0
C3    1    0.433948    0.723627    0.432522    11.00000    0.05532    0.05644 =
         0.04098    0.00341    0.00175   -0.00210
AFIX  23
H3A   2    0.364579    0.738896    0.447256    11.00000   -1.20000
H3B   2    0.497842    0.721832    0.454622    11.00000   -1.20000
AFIX   0
C4    1    0.421857    0.625644    0.408835    11.00000    0.05091    0.05607 =
         0.05125    0.00309   -0.00301   -0.00041
AFIX  23
H4A   2    0.494546    0.607635    0.397163    11.00000   -1.20000
H4B   2    0.401600    0.575138    0.429693    11.00000   -1.20000
AFIX   0
C5    1    0.231849    0.965934    0.350554    11.00000    0.07450    0.06341 =
         0.06696   -0.00271    0.00586    0.00901
AFIX  23
H5A   2    0.221509    0.944616    0.380728    11.00000   -1.20000
H5B   2    0.172214    0.934753    0.331650    11.00000   -1.20000
AFIX   0
C6    1    0.212429    1.076447    0.348465    11.00000    0.11168    0.06612 =
         0.10748   -0.00107   -0.00664    0.02399
AFIX  23
H6A   2    0.218189    1.098996    0.318181    11.00000   -1.20000
H6B   2    0.271520    1.109354    0.366987    11.00000   -1.20000
AFIX   0
C7    1    0.094952    1.103468    0.364144    11.00000    0.10919    0.09793 =
         0.15974   -0.03887   -0.01594    0.04033
AFIX  23
H7A   2    0.036709    1.063854    0.348292    11.00000   -1.20000
H7B   2    0.092866    1.088739    0.395540    11.00000   -1.20000
AFIX   0
C8    1    0.068675    1.209630    0.356658    11.00000    0.16949    0.09894 =
         0.28226   -0.04604   -0.03887    0.05199
AFIX 137
H8A   2    0.020521    1.232716    0.379144    11.00000   -1.50000
H8B   2    0.029717    1.217990    0.327955    11.00000   -1.50000
H8C   2    0.138839    1.246651    0.358046    11.00000   -1.50000
AFIX   0
C9    1    0.366052    0.960279    0.291178    11.00000    0.06904    0.05879 =
         0.05858    0.01328    0.00173   -0.00240
AFIX  23
H9A   2    0.375062    1.031276    0.291292    11.00000   -1.20000
H9B   2    0.298354    0.944837    0.272211    11.00000   -1.20000
AFIX   0
C10   1    0.468364    0.915279    0.271435    11.00000    0.06803    0.08083 =
         0.06406    0.00707    0.00539   -0.00251
AFIX  23
H10A  2    0.465123    0.844219    0.274314    11.00000   -1.20000
H10B  2    0.537850    0.938172    0.287469    11.00000   -1.20000
AFIX   0
C11   1    0.471673    0.942862    0.222433    11.00000    0.09729    0.12028 =
         0.06640    0.00785    0.01408   -0.01114
AFIX  23
H11A  2    0.407230    0.912413    0.205870    11.00000   -1.20000
H11B  2    0.463884    1.013665    0.219313    11.00000   -1.20000
AFIX   0
C12   1    0.580508    0.910785    0.203379    11.00000    0.10356    0.19858 =
         0.09444   -0.00160    0.03248   -0.00855
AFIX 137
H12A  2    0.576762    0.924541    0.172117    11.00000   -1.50000
H12B  2    0.590911    0.841365    0.208056    11.00000   -1.50000
H12C  2    0.643896    0.945804    0.217701    11.00000   -1.50000
AFIX   0
C13   1    0.211886    0.623994    0.388277    11.00000    0.04821    0.05895 =
         0.06520    0.00390    0.00496   -0.00400
AFIX  23
H13A  2    0.156696    0.636012    0.363521    11.00000   -1.20000
H13B  2    0.203377    0.676596    0.409568    11.00000   -1.20000
AFIX   0
C14   1    0.179907    0.528432    0.409959    11.00000    0.06062    0.06585 =
         0.08337    0.01048    0.01309   -0.00851
AFIX  23
H14A  2    0.187518    0.474754    0.389141    11.00000   -1.20000
H14B  2    0.232414    0.516228    0.435534    11.00000   -1.20000
AFIX   0
C15   1    0.058751    0.530885    0.424532    11.00000    0.06065    0.08399 =
         0.09653    0.00261    0.01927   -0.01172
AFIX  23
H15A  2    0.007096    0.545172    0.398935    11.00000   -1.20000
H15B  2    0.052204    0.584188    0.445622    11.00000   -1.20000
AFIX   0
C16   1    0.020807    0.436383    0.445606    11.00000    0.07402    0.08757 =
         0.11753    0.00947    0.02722   -0.01375
AFIX 137
H16A  2    0.027820    0.382906    0.425146    11.00000   -1.50000
H16B  2   -0.057730    0.442426    0.452942    11.00000   -1.50000
H16C  2    0.068222    0.423770    0.472120    11.00000   -1.50000
AFIX   0
C17   1    0.349118    0.551045    0.338923    11.00000    0.06601    0.05385 =
         0.05959   -0.00851    0.00128    0.00237
AFIX  23
H17A  2    0.354395    0.489084    0.354903    11.00000   -1.20000
H17B  2    0.282457    0.547416    0.318163    11.00000   -1.20000
AFIX   0
C18   1    0.453401    0.562135    0.313193    11.00000    0.07192    0.08851 =
         0.06879   -0.01463    0.00998    0.00468
AFIX  23
H18A  2    0.520873    0.564394    0.333587    11.00000   -1.20000
H18B  2    0.449024    0.623833    0.296988    11.00000   -1.20000
AFIX   0
C19   1    0.465391    0.477196    0.280479    11.00000    0.13083    0.11760 =
         0.11474   -0.04256    0.04694    0.00273
AFIX  23
H19A  2    0.461691    0.415627    0.296617    11.00000   -1.20000
H19B  2    0.400433    0.478879    0.258854    11.00000   -1.20000
AFIX   0
C20   1    0.569133    0.478020    0.257121    11.00000    0.15552    0.16338 =
         0.13309   -0.02740    0.07015    0.02272
AFIX 137
H20A  2    0.565878    0.426746    0.235182    11.00000   -1.50000
H20B  2    0.633791    0.467266    0.277763    11.00000   -1.50000
H20C  2    0.576970    0.540598    0.242829    11.00000   -1.50000
AFIX   0

C21   1    0.656908    0.374219    0.427092    11.00000    0.04821    0.05424 =
         0.05518    0.00736   -0.00271    0.00191
C22   1    0.708707    0.424119    0.393591    11.00000    0.05499    0.07026 =
         0.07366    0.01486    0.00866   -0.00381
AFIX  43
H22   2    0.724121    0.390059    0.367891    11.00000   -1.20000
AFIX   0
C23   1    0.738163    0.521878    0.396856    11.00000    0.07007    0.06785 =
         0.12246    0.02662    0.01476   -0.00621
AFIX  43
H23   2    0.774148    0.551945    0.373760    11.00000   -1.20000
AFIX   0
C24   1    0.715182    0.575799    0.433771    11.00000    0.06346    0.05312 =
         0.12805    0.01612   -0.01192   -0.00302
AFIX  43
H24   2    0.736047    0.641753    0.436164    11.00000   -1.20000
AFIX   0
C25   1    0.660932    0.530029    0.466831    11.00000    0.07706    0.05492 =
         0.08762   -0.00178   -0.01921    0.00246
AFIX  43
H25   2    0.643703    0.565314    0.491984    11.00000   -1.20000
AFIX   0
C26   1    0.631404    0.431943    0.463305    11.00000    0.07275    0.05367 =
         0.05712    0.00544   -0.00173    0.00328
AFIX  43
H26   2    0.592853    0.403156    0.486061    11.00000   -1.20000
AFIX   0
C27   1    0.734347    0.201318    0.458969    11.00000    0.05378    0.05409 =
         0.05798    0.00519    0.01283    0.00345
C28   1    0.808350    0.250582    0.488714    11.00000    0.06099    0.06791 =
         0.07518   -0.00225   -0.00146    0.00991
AFIX  43
H28   2    0.802593    0.318758    0.490374    11.00000   -1.20000
AFIX   0
C29   1    0.891398    0.203528    0.516448    11.00000    0.07282    0.08858 =
         0.08920   -0.00643   -0.01323    0.01954
AFIX  43
H29   2    0.938785    0.240626    0.535904    11.00000   -1.20000
AFIX   0
C30   1    0.903633    0.104624    0.515310    11.00000    0.06828    0.08720 =
         0.11474    0.01677   -0.00343    0.02355
AFIX  43
H30   2    0.957773    0.072981    0.534195    11.00000   -1.20000
AFIX   0
C31   1    0.833463    0.051567    0.485291    11.00000    0.06860    0.06814 =
         0.13974    0.01046    0.00258    0.01525
AFIX  43
H31   2    0.841259   -0.016429    0.483461    11.00000   -1.20000
AFIX   0
C32   1    0.751945    0.099503    0.458076    11.00000    0.06055    0.05547 =
         0.11471   -0.00349    0.00164    0.00333
AFIX  43
H32   2    0.706370    0.062101    0.438110    11.00000   -1.20000
AFIX   0
C33   1    0.505139    0.229889    0.444179    11.00000    0.05772    0.05006 =
         0.04679   -0.00097   -0.00033    0.00223
C34   1    0.479734    0.145627    0.466796    11.00000    0.05865    0.05321 =
         0.05691    0.00415    0.00310    0.00444
AFIX  43
H34   2    0.538639    0.101226    0.473926    11.00000   -1.20000
AFIX   0
C35   1    0.369961    0.123494    0.479564    11.00000    0.06226    0.06223 =
         0.06867    0.00575    0.00589   -0.00257
AFIX  43
H35   2    0.356499    0.064564    0.494052    11.00000   -1.20000
AFIX   0
C36   1    0.281743    0.188737    0.470737    11.00000    0.05848    0.06240 =
         0.09569   -0.00361    0.01527   -0.00059
AFIX  43
H36   2    0.208952    0.175606    0.480171    11.00000   -1.20000
AFIX   0
C37   1    0.302142    0.273276    0.447908    11.00000    0.05877    0.06184 =
         0.11828    0.00626    0.00567    0.00376
AFIX  43
H37   2    0.242954    0.317477    0.440895    11.00000   -1.20000
AFIX   0
C38   1    0.412326    0.292223    0.435350    11.00000    0.05962    0.05760 =
         0.10107    0.01507    0.00355    0.00451
AFIX  43
H38   2    0.424781    0.350320    0.420060    11.00000   -1.20000
AFIX   0
C39   1    0.635759    0.212900    0.374822    11.00000    0.08983    0.05693 =
         0.05020   -0.00229    0.00849   -0.01173
C40   1    0.542657    0.220999    0.344267    11.00000    0.10931    0.06585 =
         0.05897    0.01056   -0.00790   -0.02654
AFIX  43
H40   2    0.474131    0.246114    0.353668    11.00000   -1.20000
AFIX   0
C41   1    0.547810    0.192638    0.299483    11.00000    0.15772    0.08499 =
         0.05843    0.00799   -0.00947   -0.03490
AFIX  43
H41   2    0.483929    0.199383    0.279749    11.00000   -1.20000
AFIX   0
C42   1    0.648617    0.154867    0.285401    11.00000    0.19101    0.10340 =
         0.06688   -0.01263    0.01912   -0.02626
AFIX  43
H42   2    0.653154    0.135005    0.256065    11.00000   -1.20000
AFIX   0
C43   1    0.741858    0.146664    0.314622    11.00000    0.17221    0.16636 =
         0.07849   -0.03277    0.03162    0.02209
AFIX  43
H43   2    0.810399    0.122241    0.304924    11.00000   -1.20000
AFIX   0
C44   1    0.735755    0.174030    0.358187    11.00000    0.11280    0.14962 =
         0.07246   -0.02151    0.02185    0.01674
AFIX  43
H44   2    0.800472    0.166501    0.377432    11.00000   -1.20000
AFIX   0
B1    3    0.632527    0.254762    0.426710    11.00000    0.06095    0.05461 =
         0.05271    0.00062    0.00399    0.00077

PART 1
O3    5    0.687729    0.805613    0.364769    21.00000    0.07051    0.10524 =
         0.10023   -0.01025    0.01235   -0.00390
C45   1    0.735983    0.775192    0.324992    21.00000    0.08439    0.10443 =
         0.09990   -0.01325    0.00797   -0.00150
AFIX  23
H45A  2    0.727919    0.826828    0.302813    21.00000   -1.20000
H45B  2    0.697284    0.716681    0.313288    21.00000   -1.20000
AFIX   0
C46   1    0.859971    0.753900    0.336097    21.00000    0.07990    0.11973 =
         0.13467   -0.00612    0.01302    0.00016
AFIX  23
H46A  2    0.871939    0.684975    0.343416    21.00000   -1.20000
H46B  2    0.906424    0.771253    0.311695    21.00000   -1.20000
AFIX   0
C47   1    0.886149    0.816059    0.374251    21.00000    0.07990    0.11973 =
         0.13467   -0.00612    0.01302    0.00016
AFIX  23
H47A  2    0.931427    0.779734    0.396778    21.00000   -1.20000
H47B  2    0.930326    0.872684    0.365677    21.00000   -1.20000
AFIX   0
C48   1    0.781001    0.847834    0.391570    21.00000    0.08439    0.10443 =
         0.09990   -0.01325    0.00797   -0.00150
AFIX  23
H48A  2    0.776081    0.919109    0.390775    21.00000   -1.20000
H48B  2    0.777648    0.826509    0.422143    21.00000   -1.20000
AFIX   0

SAME 0.02 0.04 O3 > C48
PART 0
PART 2
O3A   5    0.675826    0.805363    0.362257   -21.00000    0.07051    0.10524 =
         0.10023   -0.01025    0.01235   -0.00390
C45A  1    0.726624    0.757115    0.326707   -21.00000    0.08439    0.10443 =
         0.09990   -0.01325    0.00797   -0.00150
AFIX  23
H45C  2    0.698486    0.783294    0.298175   -21.00000   -1.20000
H45D  2    0.713292    0.686649    0.327283   -21.00000   -1.20000
AFIX   0
C46A  1    0.852367    0.781660    0.336745   -21.00000    0.07990    0.11973 =
         0.13467   -0.00612    0.01302    0.00016
AFIX  23
H46C  2    0.890491    0.728348    0.353164   -21.00000   -1.20000
H46D  2    0.890259    0.791361    0.309357   -21.00000   -1.20000
AFIX   0
C47A  1    0.857223    0.870291    0.362690   -21.00000    0.07990    0.11973 =
         0.13467   -0.00612    0.01302    0.00016
AFIX  23
H47C  2    0.868236    0.927168    0.343982   -21.00000   -1.20000
H47D  2    0.919769    0.867357    0.385342   -21.00000   -1.20000
AFIX   0
C48A  1    0.748238    0.875916    0.382679   -21.00000    0.08439    0.10443 =
         0.09990   -0.01325    0.00797   -0.00150
AFIX  23
H48C  2    0.758322    0.863088    0.414301   -21.00000   -1.20000
H48D  2    0.715418    0.941094    0.378443   -21.00000   -1.20000
AFIX   0

PART 0
PART 3
O1    5    0.124646    0.760294    0.298302    31.00000    0.06598    0.19872 =
         0.07349   -0.02790   -0.00963    0.00332
O2    5    0.261319    0.724501    0.259223    31.00000    0.06598    0.19872 =
         0.07349   -0.02790   -0.00963    0.00332
N1    4    0.225439    0.749748    0.293903    31.00000    0.06588    0.07588 =
         0.06003    0.00851   -0.00356   -0.00477
PART 0
PART 4
O1A   5    0.223766    0.755776    0.302994   -31.00000    0.06598    0.19872 =
         0.07349   -0.02790   -0.00963    0.00332
O2A   5    0.327406    0.714534    0.251636   -31.00000    0.06598    0.19872 =
         0.07349   -0.02790   -0.00963    0.00332
N1A   4    0.221962    0.729039    0.261587   -31.00000    0.06588    0.07588 =
         0.06003    0.00851   -0.00356   -0.00477
HKLF 4


REM  shelxt in P 1 21/n 1
REM wR2 = 0.1486, GooF = S = 0.898, Restrained GooF = 0.902 for all data
REM R1 = 0.0607 for 5064 Fo > 4sig(Fo) and 0.1115 for all 9679 data
REM 526 parameters refined using 490 restraints

END

WGHT      0.0434      0.0000

REM Highest difference peak  0.384,  deepest hole -0.472,  1-sigma level  0.072
Q1    1   0.1567  0.7806  0.2746  11.00000  0.05    0.34
Q2    1   0.0665  1.0935  0.4011  11.00000  0.05    0.32
Q3    1   0.1216  0.7922  0.3208  11.00000  0.05    0.32
Q4    1   0.2173  0.7816  0.2442  11.00000  0.05    0.32
Q5    1   0.4742  0.7330  0.4607  11.00000  0.05    0.30
;
_shelx_res_checksum   48275

_shelx_hkl_file
;
  15   0  -1    3.85    6.11
  15   0  -2   -0.00    3.67
  15   0  -3    9.92    6.80
  15   0  -4   -0.00    3.66
  15   0  -5    6.27    5.39
  15   0  -6    2.36    4.79
  15   0  -7   -0.00    3.87
  15   0  -8    1.19    4.80
  15   0  -9   44.96   13.46
  15   0 -10   -0.00    4.96
  15   0 -11   -0.00    5.11
  15   0 -12    0.00    4.85
  15   0 -13   15.98    7.97
  15   0 -14    2.96    4.44
  15   0 -15    3.58    5.92
  15   0 -16   -0.00    5.03
  15   0 -17    0.56    4.52
  15   0 -18   -0.00    4.82
  15   0 -19    5.04    5.96
  15   0 -20    0.00    4.66
  15   0 -21    5.38    5.47
  15   0 -22   -0.00    4.24
  15   0 -23   -0.00    3.44
  15  -1  -1   18.46    9.86
  15   1  -1    7.25    6.14
  15  -1  -2   -0.00    3.59
  15   1  -2   -0.00    4.14
  15  -1  -3   11.68    8.14
  15   1  -3    0.00    4.77
  15  -1  -4    2.49    4.69
  15   1  -4   -0.00    3.84
  15  -1  -5   11.59    7.33
  15   1  -5   18.22    8.05
  15  -1  -6    2.22    5.77
  15   1  -6    4.83    4.87
  15  -1  -7   19.35    8.74
  15   1  -7    4.87    6.19
  15  -1  -8   -0.00    5.19
  15   1  -8   -0.00    5.66
  15  -1  -9    0.00    4.25
  15   1  -9    1.65    4.25
  15  -1 -10    1.01    4.89
  15   1 -10    1.08    5.35
  15  -1 -11    7.88    6.36
  15   1 -11    5.85    5.58
  15  -1 -12   -0.00    5.23
  15   1 -12   -0.00    4.67
  15  -1 -13    7.24    6.40
  15   1 -13    6.99    6.05
  15  -1 -14   -0.00    4.73
  15   1 -14   -0.00    2.90
  15  -1 -15    0.00    5.96
  15   1 -15   -0.00    4.91
  15  -1 -16    5.13    5.18
  15   1 -16   -0.00    2.93
  15  -1 -17    8.39    6.68
  15   1 -17    5.25    5.91
  15  -1 -18    1.90    4.82
  15   1 -18   -0.00    4.77
  15  -1 -19    1.96    4.26
  15   1 -19    0.18    4.00
  15  -1 -20   -0.00    5.30
  15   1 -20    3.29    5.53
  15  -1 -21    0.00    4.37
  15   1 -21    8.94    7.19
  15  -2  -1    4.60    5.80
  15   2  -1   -0.00    5.50
  15  -2  -2    0.53    4.48
  15   2  -2   10.66    6.50
  15  -2  -3   10.02    7.75
  15   2  -3   11.31    7.21
  15  -2  -4    1.80    4.96
  15   2  -4   -0.00    4.66
  15  -2  -5   12.02    7.55
  15   2  -5   11.93    8.40
  15  -2  -6   -0.00    4.09
  15   2  -6    2.63    5.06
  15  -2  -7   -0.00    4.32
  15   2  -7    0.40    4.69
  15  -2  -8    0.00    5.86
  15   2  -8    1.52    3.90
  15  -2  -9    5.07    5.96
  15   2  -9    1.59    5.36
  15  -2 -10    6.37    6.53
  15   2 -10    2.85    4.49
  15  -2 -11   -0.00    4.97
  15   2 -11   -0.00    4.05
  15  -2 -12    4.71    5.49
  15   2 -12   -0.00    4.37
  15  -2 -13    0.00    5.06
  15   2 -13    0.00    5.32
  15  -2 -14    5.85    5.64
  15   2 -14   11.71    7.17
  15  -2 -15    7.38    6.34
  15   2 -15    2.17    4.84
  15  -2 -16    0.00    4.51
  15   2 -16    0.00    4.84
  15  -2 -17    5.31    5.38
  15   2 -17    8.25    6.67
  15  -2 -18   -0.00    4.04
  15   2 -18   -0.00    5.11
  15  -2 -19   10.72    7.72
  15  -2 -20    2.68    5.34
  15  -3  -1    0.00    5.42
  15   3  -1   16.95    8.25
  15  -3  -2   -0.00    6.91
  15   3  -2    2.11    4.48
  15  -3  -3   -0.00    5.46
  15   3  -3    0.72    4.38
  15  -3  -4   -0.00    4.65
  15   3  -4   -0.00    5.61
  15  -3  -5   15.76    7.95
  15   3  -5    0.00    4.19
  15  -3  -6   -0.00    5.21
  15   3  -6    2.89    5.86
  15  -3  -7   13.22    7.29
  15   3  -7    3.07    5.83
  15  -3  -8    8.80    6.98
  15   3  -8   15.51    8.14
  15  -3  -9    0.00    3.51
  15   3  -9    1.48    4.38
  15  -3 -10   -0.00    4.69
  15   3 -10    0.00    4.24
  15  -3 -11   15.28    7.92
  15   3 -11   28.91   10.86
  15  -3 -12    0.73    3.39
  15   3 -12    1.32    4.93
  15  -3 -13    5.92    5.36
  15   3 -13    0.23    4.33
  15  -3 -14    0.00    4.34
  15   3 -14    3.95    6.41
  15  -3 -15   20.08    8.26
  15   3 -15    3.67    5.16
  15  -3 -16    0.00    4.48
  15  -3 -17    0.29    5.18
  15  -3 -18    4.96    5.17
  15  -4  -1   -0.00    5.12
  15   4  -1    2.43    4.19
  15  -4  -2   -0.00    4.51
  15   4  -2   14.61    6.75
  15  -4  -3   -0.00    5.85
  15   4  -3    3.41    6.05
  15  -4  -4    0.00    5.55
  15   4  -4    2.29    4.57
  15  -4  -5   10.25    7.54
  15   4  -5   11.74    8.00
  15  -4  -6    3.73    6.73
  15   4  -6    2.23    4.37
  15  -4  -7    6.48    6.31
  15   4  -7   -0.00    4.01
  15  -4  -8   -0.00    5.47
  15   4  -8   -0.00    4.51
  15  -4  -9    5.91    5.44
  15   4  -9   12.33    7.17
  15  -4 -10    4.47    5.14
  15   4 -10   12.20    7.28
  15  -4 -11   -0.00    4.59
  15  -4 -12   -0.00    4.38
  15  -4 -13    9.34    7.29
  15  -4 -14    5.33    5.93
  15  -4 -15   12.76    7.79
  15  -4 -16    4.76    5.03
  15  -4 -17    1.81    4.17
  15  -5  -1   16.26    9.09
  15   5  -1    3.22    5.34
  15  -5  -2    1.52    5.57
  15   5  -2    0.00    5.00
  15  -5  -3   -0.00    5.93
  15   5  -3    6.99    6.55
  15  -5  -4    3.90    5.80
  15   5  -4   -0.00    4.52
  15  -5  -5   -0.00    5.80
  15  -5  -6    3.16    6.03
  15  -5  -7   11.69    7.48
  15  -5  -8    3.16    6.33
  15  -5  -9    0.69    4.89
  15  -5 -10    5.53    6.06
  15  -5 -11   12.00    7.14
  15  -5 -12    2.07    4.30
  15  -5 -13   -0.00    4.90
  15  -5 -14    0.02    4.67
  15  -5 -15    3.26    4.90
  15  -6  -1    1.46    4.82
  15  -6  -2   -0.00    6.44
  15  -6  -3    9.10    6.63
  15  -6  -4    8.57    7.77
  15  -6  -5    0.00    4.10
  15  -6  -6    0.12    4.62
  15  -6  -7    0.97    6.06
  15  -6  -8    1.29    5.52
  15  -6  -9    2.62    4.78
  15  -6 -10    5.07    6.57
  15  -6 -11    0.39    5.33
  15  -6 -12   -0.00    4.09
  15  -6 -13    2.00    4.63
  15  -6 -14    8.32    6.17
  15  -7  -3    5.40    6.79
  15  -7  -4    1.48    4.95
  15  -7  -5    3.90    6.09
  15  -7  -6   -0.00    5.61
  15  -7  -7   -0.00    5.77
  15  -7  -8    2.50    5.30
  15  -7  -9   -0.00    3.31
  15  -7 -10   11.81    7.98
  15  -7 -11    8.14    6.01
  15  -7 -12    7.84    6.05
  15  -8  -6    7.67    7.11
  15  -8  -7    0.75    4.91
  15  -8  -8   -0.00    5.05
  15  -8  -9    4.96    6.14
  15  -8 -10    6.82    6.85
  14   0  -1    2.89    5.48
  14   0  -2   14.39    8.60
  14   0  -3    1.47    5.64
  14   0  -4   19.76    9.03
  14   0  -5    0.23    5.32
  14   0  -6   28.76   10.15
  14   0  -7    0.27    4.73
  14   0  -8    4.33    4.71
  14   0  -9    1.75    4.61
  14   0 -10    0.00    5.10
  14   0 -11    0.45    4.96
  14   0 -12   11.61    7.17
  14   0 -13    0.49    2.91
  14   0 -14   21.28    9.28
  14   0 -15    4.20    5.76
  14   0 -16   -0.00    5.14
  14   0 -17    1.76    4.48
  14   0 -18    8.18    6.77
  14   0 -19    3.48    5.01
  14   0 -20    2.92    4.99
  14   0 -21    0.00    3.38
  14   0 -22    2.86    5.23
  14   0 -23    0.78    4.48
  14  -1  -1   -0.00    5.85
  14   1  -1   -0.00    4.30
  14  -1  -2    3.15    5.02
  14   1  -2   -0.00    3.21
  14  -1  -3    0.31    5.13
  14   1  -3    0.00    3.93
  14  -1  -4   16.37    8.13
  14   1  -4   12.36    7.58
  14  -1  -5    0.08    3.80
  14   1  -5    0.06    3.94
  14  -1  -6   25.64    9.49
  14   1  -6   22.03    9.08
  14  -1  -7    4.80    5.30
  14   1  -7    5.20    4.76
  14  -1  -8    4.06    5.58
  14   1  -8    1.46    5.27
  14  -1  -9    0.98    4.34
  14   1  -9    1.13    3.84
  14  -1 -10   19.02    8.60
  14   1 -10    9.39    6.27
  14  -1 -11   -0.00    4.07
  14   1 -11   -0.00    3.34
  14  -1 -12    5.83    5.12
  14   1 -12    3.69    4.76
  14  -1 -13    0.08    3.74
  14   1 -13   -0.00    3.45
  14  -1 -14    1.70    4.18
  14   1 -14    2.89    5.01
  14  -1 -15    1.73    4.57
  14   1 -15    0.00    5.31
  14  -1 -16    8.86    6.97
  14   1 -16    9.99    6.86
  14  -1 -17    6.56    6.05
  14   1 -17    0.00    4.66
  14  -1 -18   -0.00    3.54
  14   1 -18    7.13    6.69
  14  -1 -19   -0.00    5.15
  14   1 -19    4.16    5.52
  14  -1 -20    7.56    6.68
  14   1 -20    5.08    6.12
  14  -1 -21    0.62    4.32
  14   1 -21   -0.00    5.30
  14  -1 -22    0.00    4.50
  14   1 -22   -0.00    4.65
  14   1 -23    3.83    5.39
  14   1 -24   -0.00    5.57
  14   1 -25    0.66    5.65
  14  -2  -1   -0.00    5.65
  14   2  -1    0.10    3.90
  14  -2  -2   15.41    8.75
  14   2  -2   18.96    8.80
  14  -2  -3    3.01    5.05
  14   2  -3   -0.00    5.16
  14  -2  -4    3.90    6.12
  14   2  -4    1.46    4.67
  14  -2  -5    3.28    5.62
  14   2  -5    5.21    5.37
  14  -2  -6    1.80    4.73
  14   2  -6    3.32    5.41
  14  -2  -7    0.00    4.45
  14   2  -7    1.55    4.90
  14  -2  -8    6.09    5.74
  14   2  -8   18.88    8.18
  14  -2  -9    3.17    5.29
  14   2  -9   10.62    6.74
  14  -2 -10    3.56    4.84
  14   2 -10    2.29    5.06
  14  -2 -11    4.78    5.69
  14   2 -11    2.18    3.97
  14  -2 -12   12.09    7.00
  14   2 -12   18.15    8.63
  14  -2 -13   -0.00    4.20
  14   2 -13    2.04    4.77
  14  -2 -14    2.02    5.59
  14   2 -14    9.58    7.23
  14  -2 -15    4.56    5.93
  14   2 -15   -0.00    5.69
  14  -2 -16    0.00    3.88
  14   2 -16   10.97    6.41
  14  -2 -17   -0.00    4.17
  14   2 -17    1.05    4.64
  14  -2 -18   11.05    7.16
  14   2 -18    2.36    5.38
  14  -2 -19    9.38    6.59
  14   2 -19    5.16    6.46
  14  -2 -20   -0.00    4.89
  14   2 -20   -0.00    3.58
  14   2 -21    8.52    7.16
  14   2 -22    2.93    6.01
  14   2 -23   -0.00    3.91
  14   2 -24    7.85    6.90
  14   2 -25    0.00    4.31
  14   2 -26   -0.00    5.09
  14  -3  -1    1.44    5.99
  14   3  -1    2.25    4.06
  14  -3  -2    4.51    6.56
  14   3  -2    1.32    4.07
  14  -3  -3    2.06    5.76
  14   3  -3   -0.00    5.05
  14  -3  -4   -0.00    4.48
  14   3  -4    1.50    5.18
  14  -3  -5   -0.00    5.19
  14   3  -5    2.72    4.54
  14  -3  -6   14.51    8.66
  14   3  -6   44.94   12.24
  14  -3  -7    2.97    5.23
  14   3  -7    0.00    5.22
  14  -3  -8   -0.00    4.54
  14   3  -8    2.52    4.81
  14  -3  -9   -0.00    3.92
  14   3  -9    4.33    5.53
  14  -3 -10    5.08    5.74
  14   3 -10   10.65    6.72
  14  -3 -11    7.27    5.77
  14   3 -11    0.00    4.66
  14  -3 -12    6.12    6.45
  14   3 -12    1.32    4.09
  14  -3 -13   -0.00    3.95
  14   3 -13    0.00    3.65
  14  -3 -14   -0.00    4.78
  14   3 -14    0.11    4.23
  14  -3 -15    3.12    5.30
  14   3 -15   15.90    8.22
  14  -3 -16   18.31    8.54
  14   3 -16    6.68    6.80
  14  -3 -17    2.11    4.21
  14   3 -17   -0.00    5.04
  14  -3 -18    7.02    5.62
  14   3 -18   -0.00    4.64
  14  -3 -19    6.04    5.29
  14   3 -19    0.00    5.91
  14   3 -20   18.45    9.09
  14   3 -21    0.46    4.82
  14   3 -22    8.71    7.62
  14   3 -23   -0.00    5.95
  14   3 -24    4.60    5.96
  14   3 -25   -0.00    5.96
  14  -4  -1    0.00    7.03
  14   4  -1   14.05    7.66
  14  -4  -2   11.68    7.30
  14   4  -2    6.70    5.68
  14  -4  -3   -0.00    4.50
  14   4  -3    1.58    4.92
  14  -4  -4    3.95    5.65
  14   4  -4   16.85    8.04
  14  -4  -5    0.64    5.68
  14   4  -5    0.47    4.86
  14  -4  -6    0.73    4.70
  14   4  -6   -0.00    4.01
  14  -4  -7   11.76    8.07
  14   4  -7    3.34    5.36
  14  -4  -8   10.86    7.23
  14   4  -8    6.76    6.66
  14  -4  -9    4.39    5.52
  14   4  -9    0.00    4.96
  14  -4 -10   19.97    8.70
  14   4 -10   19.17    8.94
  14  -4 -11    1.93    3.69
  14   4 -11    7.89    6.83
  14  -4 -12   14.95    7.81
  14   4 -12   22.30    9.67
  14  -4 -13    7.78    7.00
  14   4 -13   32.17   10.88
  14  -4 -14   18.93    8.42
  14   4 -14   13.20    8.27
  14  -4 -15    0.00    4.33
  14   4 -15    0.78    4.36
  14  -4 -16    2.28    4.41
  14   4 -16    2.68    6.10
  14  -4 -17    4.69    5.75
  14   4 -17    4.64    7.12
  14   4 -18    4.99    6.97
  14   4 -19    1.07    5.14
  14   4 -20    1.68    5.68
  14   4 -21    1.60    4.91
  14   4 -22    0.00    5.85
  14  -5  -1   17.69    8.88
  14   5  -1   12.68    7.25
  14  -5  -2    2.08    5.48
  14   5  -2    1.39    3.79
  14  -5  -3    0.00    4.30
  14   5  -3   -0.00    5.05
  14  -5  -4   -0.00    4.50
  14   5  -4    1.39    5.56
  14  -5  -5    5.56    6.75
  14   5  -5   16.29    8.92
  14  -5  -6    6.33    6.16
  14   5  -6    0.00    6.32
  14  -5  -7   -0.00    4.59
  14   5  -7   -0.00    4.88
  14  -5  -8    0.00    5.63
  14   5  -8    3.52    4.79
  14  -5  -9    9.84    6.75
  14   5  -9    2.53    5.85
  14  -5 -10   16.27    8.39
  14   5 -10   14.92    8.22
  14  -5 -11    3.10    5.42
  14   5 -11    2.50    5.94
  14  -5 -12    8.97    6.20
  14   5 -12    2.13    5.30
  14  -5 -13   -0.00    3.25
  14   5 -13   -0.00    4.41
  14  -5 -14    0.00    4.28
  14   5 -14    0.95    4.78
  14  -5 -15    4.79    6.64
  14   5 -15    3.77    5.59
  14  -5 -16   14.73    7.84
  14   5 -16    1.95    4.90
  14   5 -17    6.27    7.26
  14   5 -18   -0.00    5.73
  14   5 -19    0.96    4.89
  14  -6  -1   15.30    8.34
  14   6  -1    0.00    5.25
  14  -6  -2    6.05    6.93
  14   6  -2    5.33    6.34
  14  -6  -3   -0.00    4.99
  14   6  -3    4.63    6.89
  14  -6  -4    2.49    6.09
  14   6  -4   15.88    7.52
  14  -6  -5    0.00    5.55
  14   6  -5    0.00    5.27
  14  -6  -6    0.91    4.59
  14   6  -6    0.92    5.22
  14  -6  -7    7.90    7.67
  14   6  -7    9.96    7.28
  14  -6  -8    5.15    5.71
  14   6  -8    2.35    4.76
  14  -6  -9   -0.00    5.65
  14   6  -9    0.00    5.96
  14  -6 -10   -0.00    4.85
  14   6 -10    2.84    5.30
  14  -6 -11    0.00    5.65
  14   6 -11    5.86    5.33
  14  -6 -12   11.69    7.10
  14   6 -12    7.86    6.21
  14  -6 -13    1.74    4.74
  14   6 -13    0.24    4.05
  14  -6 -14    8.18    5.88
  14   6 -14   -0.00    5.88
  14   6 -15   -0.00    4.72
  14  -7  -1    3.59    6.97
  14   7  -1    0.00    4.42
  14  -7  -2    2.31    5.60
  14   7  -2    3.82    6.30
  14  -7  -3   -0.00    5.49
  14   7  -3   -0.00    4.52
  14  -7  -4   11.20    7.89
  14   7  -4    1.18    5.10
  14  -7  -5    7.13    7.03
  14   7  -5   15.64    8.18
  14  -7  -6    8.60    6.40
  14   7  -6   -0.00    4.39
  14  -7  -7    0.03    4.80
  14   7  -7    4.42    6.06
  14  -7  -8    0.00    4.47
  14   7  -8    3.43    5.78
  14  -7  -9    6.72    6.28
  14   7  -9    4.36    6.57
  14  -7 -10    0.00    4.97
  14   7 -10    5.28    5.95
  14  -7 -11    4.95    5.40
  14   7 -11    0.00    6.54
  14  -7 -12    1.08    5.24
  14  -7 -13    0.00    5.44
  14  -8  -1   17.28    9.24
  14   8  -1   12.26    7.99
  14  -8  -2    0.00    5.85
  14   8  -2    1.34    5.41
  14  -8  -3    6.14    7.87
  14   8  -3   -0.00    6.03
  14  -8  -4    1.23    5.52
  14   8  -4    4.93    6.20
  14  -8  -5    0.04    5.32
  14   8  -5   -0.00    4.99
  14  -8  -6   -0.00    5.38
  14   8  -6    5.16    6.38
  14  -8  -7   10.22    7.77
  14  -8  -8   -0.00    4.52
  14  -8  -9   15.71    8.43
  14  -8 -10    0.00    5.20
  14  -8 -11    0.00    3.92
  14  -9  -1    7.45    7.31
  14  -9  -2   -0.00    6.28
  14  -9  -3   -0.00    5.76
  14  -9  -4   -0.00    4.73
  14  -9  -5   24.23   11.03
  14  -9  -6    0.34    5.54
  14  -9  -7   -0.00    4.90
  14  -9  -8    6.06    5.26
  14  -9  -9    3.73    5.76
  14 -10  -2    2.42    5.83
  14 -10  -3   -0.00    5.50
  14 -10  -4    0.15    4.74
  14 -10  -5    1.09    4.79
  14 -10  -6   -0.00    5.58
  14 -10  -7    1.51    5.65
  14 -10  -8   -0.00    5.83
  14 -11  -5    0.00    5.62
  14 -11  -6    1.18    6.18
  13   0  -1   56.85   15.12
  13   0  -2   -0.00    3.94
  13   0  -3   22.80    9.46
  13   0  -4    0.00    3.23
  13   0  -5    8.55    6.33
  13   0  -6   -0.00    3.49
  13   0  -7   16.29    7.58
  13   0  -8   -0.00    3.77
  13   0  -9    7.58    6.19
  13   0 -10    0.00    3.93
  13   0 -11   32.58   10.60
  13   0 -12   -0.00    4.17
  13   0 -13   23.31    9.79
  13   0 -14    0.80    4.62
  13   0 -15    1.56    3.79
  13   0 -16    3.47    5.63
  13   0 -17    8.92    6.82
  13   0 -18   -0.00    4.21
  13   0 -19    6.71    6.58
  13   0 -20    5.13    5.46
  13   0 -21    6.89    6.05
  13   0 -22    0.00    4.02
  13   0 -23    6.16    5.98
  13   0 -24   -0.00    4.01
  13  -1  -1   15.05    8.08
  13   1  -1    9.38    6.39
  13  -1  -2   -0.00    4.51
  13   1  -2    3.14    4.29
  13  -1  -3    4.95    5.79
  13   1  -3    3.77    4.07
  13  -1  -4    0.00    4.15
  13   1  -4    6.06    5.55
  13  -1  -5   48.31   14.29
  13   1  -5   69.96   15.77
  13  -1  -6    4.82    5.97
  13   1  -6   -0.00    3.71
  13  -1  -7    0.00    4.61
  13   1  -7   10.41    6.78
  13  -1  -8    2.73    4.96
  13   1  -8    5.14    5.59
  13  -1  -9   40.33   11.65
  13   1  -9   28.70   10.31
  13  -1 -10    3.54    5.32
  13   1 -10    1.14    4.13
  13  -1 -11   -0.00    3.57
  13   1 -11   -0.00    3.99
  13  -1 -12   -0.00    3.51
  13   1 -12   -0.00    3.39
  13  -1 -13    4.44    5.53
  13   1 -13    5.51    5.89
  13  -1 -14    1.24    3.53
  13   1 -14   -0.00    3.68
  13  -1 -15   39.32   11.39
  13   1 -15   29.51   11.20
  13  -1 -16    7.59    5.60
  13   1 -16   -0.00    5.07
  13  -1 -17   -0.00    3.94
  13   1 -17    3.97    5.94
  13  -1 -18    1.59    4.89
  13   1 -18    2.72    4.96
  13  -1 -19    6.24    5.65
  13   1 -19    6.43    6.53
  13  -1 -20    0.12    4.12
  13   1 -20   -0.00    4.63
  13  -1 -21    4.06    5.60
  13   1 -21    6.39    6.19
  13  -1 -22    0.00    4.69
  13   1 -22   -0.00    4.42
  13  -1 -23    1.99    4.47
  13   1 -23    0.01    2.67
  13   1 -24   -0.00    5.10
  13   1 -25    8.32    7.36
  13  -2  -1   37.31   12.06
  13   2  -1   34.92   11.43
  13  -2  -2    4.25    5.04
  13   2  -2    3.43    5.19
  13  -2  -3    5.63    5.98
  13   2  -3    5.91    6.30
  13  -2  -4    1.25    4.79
  13   2  -4    2.85    4.96
  13  -2  -5    3.56    6.14
  13   2  -5   10.29    6.15
  13  -2  -6    0.98    3.87
  13   2  -6   -0.00    5.53
  13  -2  -7    0.00    4.62
  13   2  -7   28.97    9.77
  13  -2  -8    0.45    4.69
  13   2  -8    5.61    5.58
  13  -2  -9   12.21    6.64
  13   2  -9    3.05    5.64
  13  -2 -10   -0.00    5.02
  13   2 -10    2.93    4.94
  13  -2 -11   24.27    8.88
  13   2 -11   14.54    8.38
  13  -2 -12    2.79    4.27
  13   2 -12    5.07    5.49
  13  -2 -13    6.61    5.02
  13   2 -13    8.11    6.23
  13  -2 -14    6.88    5.68
  13   2 -14    2.64    4.47
  13  -2 -15   14.61    6.91
  13   2 -15    7.28    6.27
  13  -2 -16    2.52    4.69
  13   2 -16   -0.00    5.27
  13  -2 -17    5.37    5.70
  13   2 -17   11.63    6.81
  13  -2 -18   -0.00    3.84
  13   2 -18    0.12    3.60
  13  -2 -19    0.10    3.44
  13   2 -19    3.57    5.03
  13  -2 -20    1.99    4.02
  13   2 -20    0.00    5.20
  13  -2 -21   -0.00    5.15
  13   2 -21   11.96    7.23
  13   2 -22    3.87    6.19
  13   2 -23   37.02   12.47
  13   2 -24    3.93    5.45
  13   2 -25   -0.00    4.69
  13   2 -26    2.84    4.96
  13   2 -27   15.32    8.96
  13  -3  -1   11.20    7.05
  13   3  -1    0.00    5.34
  13  -3  -2    3.86    5.54
  13   3  -2    2.87    4.72
  13  -3  -3    0.00    4.35
  13   3  -3   11.33    6.44
  13  -3  -4   14.59    7.58
  13   3  -4    7.60    5.94
  13  -3  -5    9.70    7.36
  13   3  -5   17.90    8.44
  13  -3  -6   14.86    7.46
  13   3  -6    8.48    6.55
  13  -3  -7    2.16    5.70
  13   3  -7    1.11    4.43
  13  -3  -8    2.95    4.78
  13   3  -8    7.29    6.21
  13  -3  -9   21.02    7.91
  13   3  -9   17.17    8.40
  13  -3 -10    4.05    4.79
  13   3 -10   -0.00    5.06
  13  -3 -11    9.99    6.21
  13   3 -11    4.18    6.32
  13  -3 -12   -0.00    3.38
  13   3 -12    1.59    4.74
  13  -3 -13    3.88    5.07
  13   3 -13    4.24    5.13
  13  -3 -14    2.39    5.33
  13   3 -14    0.00    4.01
  13  -3 -15   45.36   12.37
  13   3 -15   38.38   12.69
  13  -3 -16    4.29    5.12
  13   3 -16    5.46    6.54
  13  -3 -17   -0.00    4.07
  13   3 -17   -0.00    4.73
  13  -3 -18    1.12    4.76
  13   3 -18    4.11    5.26
  13  -3 -19   17.42    8.01
  13   3 -19   18.50    9.22
  13  -3 -20   17.14    8.09
  13   3 -20    8.23    7.52
  13   3 -21   -0.00    5.79
  13   3 -22    1.28    5.10
  13   3 -23   -0.00    3.75
  13   3 -24   -0.00    4.11
  13   3 -25   18.06    9.69
  13   3 -26    1.09    6.44
  13   3 -27   -0.00    5.82
  13   3 -28    0.30    4.87
  13  -4  -1   11.50    7.79
  13   4  -1    3.39    4.68
  13  -4  -2    7.51    6.89
  13   4  -2    6.05    7.23
  13  -4  -3    4.51    4.79
  13   4  -3    0.00    4.22
  13  -4  -4    4.85    5.59
  13   4  -4    2.97    5.47
  13  -4  -5    1.34    4.22
  13   4  -5   -0.00    4.78
  13  -4  -6    0.00    5.12
  13   4  -6   13.36    7.10
  13  -4  -7    0.00    4.59
  13   4  -7   18.69    8.86
  13  -4  -8    5.59    5.87
  13   4  -8    1.67    4.47
  13  -4  -9   -0.00    4.70
  13   4  -9    7.13    5.38
  13  -4 -10    0.00    4.32
  13   4 -10    1.44    4.20
  13  -4 -11   27.72    9.41
  13   4 -11    5.53    7.12
  13  -4 -12    9.05    6.13
  13   4 -12   16.90    8.43
  13  -4 -13    8.86    5.59
  13   4 -13   15.09    8.19
  13  -4 -14    2.28    5.12
  13   4 -14    1.33    5.45
  13  -4 -15   -0.00    4.44
  13   4 -15    2.24    5.63
  13  -4 -16   -0.00    4.35
  13   4 -16    2.70    5.92
  13  -4 -17    3.20    4.97
  13   4 -17    1.13    5.66
  13  -4 -18    0.00    3.57
  13   4 -18    5.98    6.25
  13   4 -19    8.43    6.35
  13   4 -20    1.10    3.93
  13   4 -21    0.19    4.96
  13   4 -22   15.66    8.97
  13   4 -23    8.88    6.97
  13   4 -24    2.70    5.86
  13   4 -25    0.00    5.52
  13   4 -26    0.00    4.82
  13   4 -27    0.62    5.42
  13   4 -28    6.95    6.97
  13   4 -29   -0.00    4.41
  13  -5  -1    8.73    7.61
  13   5  -1    4.16    5.31
  13  -5  -2    4.28    5.65
  13   5  -2   -0.00    5.22
  13  -5  -3    3.59    5.54
  13   5  -3   -0.00    4.17
  13  -5  -4    1.98    5.70
  13   5  -4    0.00    4.53
  13  -5  -5   15.77    7.86
  13   5  -5   14.77    7.69
  13  -5  -6   13.54    7.35
  13   5  -6    3.63    5.97
  13  -5  -7   -0.00    4.56
  13   5  -7    3.63    5.29
  13  -5  -8   -0.00    5.41
  13   5  -8    7.28    6.78
  13  -5  -9   13.54    7.91
  13   5  -9   16.50    8.20
  13  -5 -10   16.15    7.55
  13   5 -10    5.32    6.31
  13  -5 -11   11.86    7.48
  13   5 -11    8.11    6.95
  13  -5 -12    2.67    4.74
  13   5 -12    5.02    5.46
  13  -5 -13    0.00    4.54
  13   5 -13    5.73    5.84
  13  -5 -14   10.73    6.58
  13   5 -14    3.62    5.71
  13  -5 -15   17.54    7.71
  13   5 -15   30.73   11.56
  13  -5 -16    3.37    4.36
  13   5 -16   -0.00    5.93
  13  -5 -17    0.85    3.76
  13   5 -17   -0.00    6.33
  13   5 -18    7.79    6.45
  13   5 -19    6.14    6.79
  13   5 -20    4.26    7.21
  13   5 -21    5.06    6.60
  13   5 -22    0.00    6.37
  13   5 -23    0.48    5.93
  13   5 -24    3.22    6.02
  13   5 -25   -0.00    5.33
  13   5 -26    4.49    7.36
 -13  -5  27    5.32    6.09
  13  -6  -1    0.00    3.45
  13   6  -1    3.72    4.76
 -13  -6   1   10.35    8.28
  13  -6  -2   -0.00    4.82
  13   6  -2    1.80    5.27
  13  -6  -3   -0.00    5.52
  13   6  -3    1.89    4.58
  13  -6  -4    7.70    6.40
  13   6  -4   13.53    7.95
  13  -6  -5    0.00    4.91
  13   6  -5    1.54    4.52
  13  -6  -6   11.04    7.26
  13   6  -6    5.40    4.88
  13  -6  -7    4.19    5.97
  13   6  -7    7.91    6.83
  13  -6  -8   10.64    6.89
  13   6  -8   13.50    7.91
  13  -6  -9   12.56    6.58
  13   6  -9    0.00    5.96
  13  -6 -10   -0.00    5.23
  13   6 -10    0.00    4.49
  13  -6 -11    1.22    4.88
  13   6 -11    4.42    5.99
  13  -6 -12   13.97    8.28
  13   6 -12   16.33    9.04
  13  -6 -13    6.15    6.19
  13   6 -13   19.25    9.28
  13  -6 -14   -0.00    4.12
  13   6 -14    6.05    5.98
  13  -6 -15    1.52    4.31
  13   6 -15    5.21    6.10
  13   6 -16    5.41    5.67
  13   6 -17    1.27    4.82
  13   6 -18    6.45    6.69
  13   6 -19    5.84    5.93
  13   6 -20    1.53    5.60
  13   6 -21    0.00    6.64
  13   6 -22    2.09    5.82
  13   6 -23    1.42    5.33
  13  -7  -1   -0.00    4.49
  13   7  -1    3.28    5.85
 -13  -7   1   -0.00    6.11
  13  -7  -2    4.29    5.38
  13   7  -2   -0.00    4.54
  13  -7  -3    2.34    5.59
  13   7  -3    4.00    5.04
  13  -7  -4   25.32   11.84
  13   7  -4   31.05   10.92
  13  -7  -5    8.62    7.34
  13   7  -5    5.78    6.24
  13  -7  -6   -0.00    4.48
  13   7  -6    1.30    5.36
  13  -7  -7   -0.00    3.79
  13   7  -7   -0.00    4.59
  13  -7  -8   -0.00    5.22
  13   7  -8    4.93    5.24
  13  -7  -9    0.00    4.33
  13   7  -9    5.23    5.97
  13  -7 -10   20.87    8.71
  13   7 -10    1.91    4.95
  13  -7 -11    0.00    4.94
  13   7 -11   -0.00    4.45
  13  -7 -12    0.06    4.29
  13   7 -12    1.35    6.22
  13  -7 -13    0.29    5.25
  13   7 -13   10.38    7.52
  13   7 -14    4.00    6.63
  13   7 -15    3.91    6.33
  13   7 -16   -0.00    4.27
  13   7 -17   -0.00    4.49
  13   7 -18    1.43    6.14
  13   7 -19   -0.00    5.89
  13  -8  -1    7.23    7.15
  13   8  -1    5.75    6.91
 -13  -8   1    1.86    6.19
  13  -8  -2   17.57    9.40
  13   8  -2   25.43   10.21
  13  -8  -3   -0.00    4.91
  13   8  -3    4.23    5.68
  13  -8  -4    5.60    7.27
  13   8  -4    8.54    7.35
  13  -8  -5    6.97    6.64
  13   8  -5   -0.00    5.35
  13  -8  -6    2.71    5.75
  13   8  -6   16.57    9.64
  13  -8  -7    0.04    5.23
  13   8  -7    1.56    5.06
  13  -8  -8   18.73    9.44
  13   8  -8    7.58    6.69
  13  -8  -9   -0.00    4.28
  13   8  -9    2.94    5.95
  13  -8 -10    3.51    5.33
  13   8 -10    1.48    6.76
  13  -8 -11    0.69    5.47
  13   8 -11    3.60    5.97
  13  -8 -12    6.10    5.25
  13   8 -12    5.08    5.71
  13   8 -13    4.88    6.70
  13   8 -14    0.36    4.84
  13   8 -15    0.00    5.60
  13   8 -16   10.96    7.87
  13  -9  -1    4.45    5.95
  13   9  -1    4.26    6.41
 -13  -9   1    6.28    7.34
  13  -9  -2   -0.00    5.74
  13   9  -2    1.02    5.69
 -13  -9   2    1.11    6.61
  13  -9  -3    3.55    6.79
  13   9  -3    4.07    5.15
  13  -9  -4    5.99    6.37
  13   9  -4   21.11   10.13
  13  -9  -5   11.01    7.50
  13   9  -5   11.78    7.50
  13  -9  -6    0.68    5.92
  13   9  -6    3.14    5.11
  13  -9  -7    3.61    6.20
  13   9  -7    3.10    6.69
  13  -9  -8    2.02    5.03
  13   9  -8    3.81    6.61
  13  -9  -9   -0.00    5.70
  13   9  -9    1.15    4.03
  13  -9 -10    3.96    5.44
  13   9 -10   14.72    8.56
  13   9 -11    3.32    5.30
  13   9 -12    0.92    5.48
  13 -10  -1   -0.00    5.50
  13  10  -1   -0.00    4.76
 -13 -10   1    7.65    7.70
  13 -10  -2    4.01    5.96
  13  10  -2    6.68    6.88
 -13 -10   2    1.33    5.54
  13 -10  -3   -0.00    4.47
  13  10  -3    0.64    4.78
  13 -10  -4    8.94    7.84
  13  10  -4    6.33    6.72
  13 -10  -5    2.89    6.58
  13  10  -5    3.76    5.26
  13 -10  -6    0.00    5.17
  13  10  -6    2.43    5.73
  13 -10  -7    0.00    6.26
  13  10  -7    5.63    6.45
  13 -10  -8   -0.00    5.88
  13 -11  -1    5.20    6.82
 -13 -11   1    2.30    7.06
  13 -11  -2    7.13    7.84
  13 -11  -3    0.00    6.18
  13 -11  -4    0.00    6.12
  13 -11  -5    0.00    4.94
  13 -11  -6    0.00    5.04
  13 -12  -1    0.77    6.26
 -13 -12   1    3.18    7.18
  13 -12  -2   15.96    9.77
  13 -12  -3   -0.00    5.15
  13 -12  -4   -0.00    5.19
  13 -12  -5    3.15    6.69
  12   0  -1   -0.00    4.56
  12   0  -2   17.60    8.14
  12   0  -3    1.29    4.01
  12   0  -4    2.65    4.04
  12   0  -5    2.44    3.82
  12   0  -6   89.00   18.88
  12   0  -7    0.00    4.31
  12   0  -8   12.53    6.65
  12   0  -9    0.00    4.44
  12   0 -10   45.26   12.32
  12   0 -11    1.17    4.57
  12   0 -12   52.41   13.81
  12   0 -13    5.35    4.36
  12   0 -14    4.21    5.05
  12   0 -15    2.08    3.97
  12   0 -16   46.41   12.87
  12   0 -17    0.00    3.92
  12   0 -18    2.93    4.62
  12   0 -19    2.24    4.42
  12   0 -20   15.82    7.97
  12   0 -21    0.18    4.76
  12   0 -22   10.09    7.21
  12   0 -23   -0.00    3.91
  12   0 -24    2.00    4.60
  12   0 -25   -0.00    3.91
  12  -1  -1    2.43    5.33
  12   1  -1   -0.00    5.09
  12  -1  -2   35.52   11.15
  12   1  -2   40.21   11.83
  12  -1  -3   12.27    6.81
  12   1  -3    0.00    4.33
  12  -1  -4   65.45   14.89
  12   1  -4   51.82   13.97
  12  -1  -5    0.00    4.50
  12   1  -5    0.00    3.25
  12  -1  -6    1.32    3.85
  12   1  -6   -0.00    4.04
  12  -1  -7    2.62    4.57
  12   1  -7    2.35    6.08
  12  -1  -8   39.91   12.15
  12   1  -8   51.79   13.02
  12  -1  -9   -0.00    2.96
  12   1  -9    7.07    6.74
  12  -1 -10   19.77    8.12
  12   1 -10   23.00    8.67
  12  -1 -11    0.25    4.80
  12   1 -11    2.61    4.21
  12  -1 -12    0.00    4.80
  12   1 -12   12.71    6.97
  12  -1 -13    3.20    3.91
  12   1 -13    3.57    5.17
  12  -1 -14   67.52   16.08
  12   1 -14   85.87   17.94
  12  -1 -15    2.88    5.15
  12   1 -15    0.45    3.62
  12  -1 -16   -0.00    4.05
  12   1 -16   -0.00    3.97
  12  -1 -17   -0.00    3.81
  12   1 -17    0.00    4.07
  12  -1 -18   20.28    8.51
  12   1 -18    3.17    5.75
  12  -1 -19    2.17    3.77
  12   1 -19   -0.00    4.89
  12  -1 -20    9.58    6.69
  12   1 -20    6.48    6.59
  12  -1 -21    0.22    3.46
  12   1 -21   -0.00    4.00
  12  -1 -22    1.59    4.68
  12   1 -22    0.64    4.32
  12  -1 -23   -0.00    4.43
  12   1 -23    0.00    5.14
  12   1 -24   14.86    8.62
  12   1 -25   -0.00    4.35
  12   1 -26   -0.00    5.36
  12  -2  -1    7.29    7.45
  12   2  -1    9.08    6.14
  12  -2  -2   29.94   10.10
  12   2  -2   21.84    9.29
  12  -2  -3    5.95    5.80
  12   2  -3    1.16    4.17
  12  -2  -4    9.39    6.95
  12   2  -4    2.25    4.29
  12  -2  -5   12.73    6.71
  12   2  -5    5.26    5.18
  12  -2  -6   53.12   14.22
  12   2  -6   56.17   13.90
  12  -2  -7    8.21    6.11
  12   2  -7   20.98    8.09
  12  -2  -8    1.73    4.91
  12   2  -8    0.00    4.08
  12  -2  -9   -0.00    3.74
  12   2  -9    4.57    5.42
  12  -2 -10    5.61    5.40
  12   2 -10   37.42   11.03
  12  -2 -11   15.75    7.01
  12   2 -11    9.39    6.15
  12  -2 -12   22.97    8.64
  12   2 -12   28.47    9.45
  12  -2 -13    0.00    4.78
  12   2 -13    3.29    4.15
  12  -2 -14    4.04    5.03
  12   2 -14    4.08    5.75
  12  -2 -15    1.98    4.19
  12   2 -15    3.53    5.00
  12  -2 -16   11.63    6.66
  12   2 -16   14.31    8.43
  12  -2 -17    4.54    4.28
  12   2 -17    3.02    5.15
  12  -2 -18    2.70    4.85
  12   2 -18   13.26    7.21
  12  -2 -19    2.28    3.99
  12   2 -19   -0.00    4.60
  12  -2 -20    0.69    4.22
  12   2 -20    0.00    4.60
  12  -2 -21   13.26    6.82
  12   2 -21    4.97    6.23
  12  -2 -22    4.37    5.71
  12   2 -22   19.82    8.61
  12   2 -23    3.35    5.76
  12   2 -24    0.09    5.07
  12   2 -25   -0.00    5.59
  12   2 -26   14.30    8.75
  12   2 -27   -0.00    6.59
  12  -3  -1   -0.00    4.07
  12   3  -1   -0.00    4.25
 -12  -3   1   -0.00    6.21
  12  -3  -2    7.56    6.43
  12   3  -2   24.63    8.84
  12  -3  -3   25.57    9.81
  12   3  -3   10.75    7.42
  12  -3  -4   12.84    6.91
  12   3  -4   22.23    9.07
  12  -3  -5    3.73    5.12
  12   3  -5    8.02    7.01
  12  -3  -6    0.00    4.42
  12   3  -6    0.40    4.48
  12  -3  -7    2.47    4.10
  12   3  -7    0.24    3.63
  12  -3  -8   38.53   10.29
  12   3  -8    3.93    4.58
  12  -3  -9   10.28    6.58
  12   3  -9   22.70    8.56
  12  -3 -10    4.21    4.69
  12   3 -10   16.28    8.50
  12  -3 -11   -0.00    4.13
  12   3 -11    1.75    4.46
  12  -3 -12   11.83    6.71
  12   3 -12   23.30    8.80
  12  -3 -13    5.37    4.94
  12   3 -13    3.47    5.07
  12  -3 -14   16.47    7.92
  12   3 -14   37.40   11.15
  12  -3 -15   12.70    6.39
  12   3 -15   14.02    7.91
  12  -3 -16    0.00    3.63
  12   3 -16   -0.00    3.81
  12  -3 -17    4.88    5.04
  12   3 -17    4.89    5.49
  12  -3 -18   -0.00    3.60
  12   3 -18    4.51    5.59
  12  -3 -19    8.59    5.52
  12   3 -19    6.67    6.07
  12  -3 -20    4.43    4.85
  12   3 -20    5.47    5.84
  12   3 -21   -0.00    4.04
  12   3 -22    1.34    4.38
  12   3 -23    0.77    4.93
  12   3 -24   27.59   10.75
  12   3 -25   -0.00    5.75
  12   3 -26    4.78    6.85
  12   3 -27   -0.00    4.87
  12   3 -28    0.00    6.84
  12  -4  -1   22.65    9.60
  12   4  -1   20.49    8.41
 -12  -4   1    6.62    7.39
  12  -4  -2    4.78    7.02
  12   4  -2   13.40    7.88
 -12  -4   2   -0.00    6.00
  12  -4  -3   11.97    7.43
  12   4  -3   12.51    6.81
 -12  -4   3   -0.00    6.10
  12  -4  -4    1.35    5.45
  12   4  -4    2.01    4.37
  12  -4  -5    3.19    5.52
  12   4  -5    7.18    6.34
  12  -4  -6   25.14    9.44
  12   4  -6   34.34   10.86
  12  -4  -7   30.18   10.71
  12   4  -7   39.96   12.07
  12  -4  -8   -0.00    4.69
  12   4  -8   -0.00    5.11
  12  -4  -9    5.44    6.30
  12   4  -9    2.65    4.37
  12  -4 -10   12.21    7.13
  12   4 -10    6.83    6.51
  12  -4 -11   10.29    6.77
  12   4 -11    7.26    7.07
  12  -4 -12   44.05   12.16
  12   4 -12   52.60   14.38
  12  -4 -13    2.05    4.46
  12   4 -13   -0.00    3.62
  12  -4 -14   -0.00    4.11
  12   4 -14    2.27    4.81
  12  -4 -15    5.46    5.14
  12   4 -15   10.15    7.27
  12  -4 -16   15.50    7.37
  12   4 -16   15.08    8.01
  12  -4 -17   12.23    6.63
  12   4 -17   19.03    8.61
  12  -4 -18   14.50    6.67
  12   4 -18    4.42    5.51
  12  -4 -19    1.82    3.90
  12   4 -19    2.73    4.70
  12   4 -20    2.23    4.70
  12   4 -21    8.22    7.86
  12   4 -22    6.07    7.90
  12   4 -23    1.26    4.96
  12   4 -24    2.44    6.14
  12   4 -25   -0.00    5.51
  12   4 -26   11.66    7.89
  12   4 -27   -0.00    5.62
  12   4 -28    0.00    5.30
 -12  -4  28    1.18    4.80
  12   4 -29    1.88    5.18
 -12  -4  29    1.00    5.36
  12  -5  -1    1.18    4.29
  12   5  -1   -0.00    4.53
 -12  -5   1   -0.00    7.48
  12  -5  -2    0.00    5.68
  12   5  -2    2.65    4.22
 -12  -5   2   18.40    9.60
  12  -5  -3   26.74    9.66
  12   5  -3   17.00    8.46
 -12  -5   3   11.48    8.20
  12  -5  -4   28.07   10.06
  12   5  -4   12.82    7.75
 -12  -5   4    3.49    6.16
  12  -5  -5   14.01    7.05
  12   5  -5   15.40    7.43
  12  -5  -6    2.40    4.91
  12   5  -6   -0.00    4.34
  12  -5  -7   -0.00    4.89
  12   5  -7    9.53    7.08
  12  -5  -8   24.79   10.12
  12   5  -8   35.47   11.65
  12  -5  -9   15.75    8.47
  12   5  -9   20.41    8.54
  12  -5 -10   39.76   10.92
  12   5 -10   15.92    8.15
  12  -5 -11    2.02    4.81
  12   5 -11    2.69    6.38
  12  -5 -12   -1.55    5.96
  12   5 -12   -0.00    3.28
  12  -5 -13   45.44   11.82
  12   5 -13   10.71    7.35
  12  -5 -14   26.00    9.37
  12   5 -14   22.12    9.69
  12  -5 -15    3.38    5.20
  12   5 -15    2.27    5.86
  12  -5 -16    0.80    3.68
  12   5 -16    2.57    5.23
  12  -5 -17    2.99    4.18
  12   5 -17   -0.00    5.09
  12   5 -18   16.40    9.12
  12   5 -19    9.30    7.32
  12   5 -20    6.32    7.05
  12   5 -21   -0.00    5.75
  12   5 -22    3.35    5.62
  12   5 -23    0.00    4.64
  12   5 -24    5.51    6.71
  12   5 -25   -0.00    4.84
  12   5 -26    1.99    5.24
 -12  -5  26    3.33    4.87
  12   5 -27    9.68    7.49
 -12  -5  27    4.17    5.65
  12   5 -28   -0.00    5.13
 -12  -5  28   -0.00    3.62
 -12  -5  29    2.17    4.83
 -12  -5  30   -0.00    5.67
  12  -6  -1   13.51    9.08
  12   6  -1    8.28    6.51
 -12  -6   1    7.97    7.97
  12  -6  -2   12.04    7.80
  12   6  -2   10.06    6.76
 -12  -6   2    0.00    4.77
  12  -6  -3   14.25    7.36
  12   6  -3    4.60    6.40
 -12  -6   3    0.00    6.69
  12  -6  -4    9.69    7.18
  12   6  -4    0.00    3.12
 -12  -6   4   -0.00    6.56
  12  -6  -5   26.32   10.24
  12   6  -5   17.36    8.03
  12  -6  -6   10.97    7.12
  12   6  -6   30.43   10.11
  12  -6  -7   14.63    8.02
  12   6  -7   19.57    9.22
  12  -6  -8    2.59    5.40
  12   6  -8   14.04    7.11
  12  -6  -9    0.00    5.39
  12   6  -9    2.68    5.73
  12  -6 -10    4.76    5.25
  12   6 -10    2.69    4.75
  12  -6 -11   43.76   12.00
  12   6 -11   26.17   10.93
  12  -6 -12    4.29    5.92
  12   6 -12    7.65    7.22
  12  -6 -13    2.43    5.23
  12   6 -13   -0.00    6.76
  12  -6 -14   -0.00    3.81
  12   6 -14    0.31    4.12
  12  -6 -15    7.35    6.16
  12   6 -15   10.19    7.79
  12  -6 -16    2.07    4.26
  12   6 -16   11.12    8.20
  12   6 -17    7.35    6.81
  12   6 -18    0.00    4.28
  12   6 -19    0.08    3.75
  12   6 -20   -0.00    5.32
  12   6 -21   -0.00    4.31
  12   6 -22    2.03    5.27
  12   6 -23   -0.00    6.23
  12   6 -24    0.00    3.39
  12   6 -25    2.32    5.19
 -12  -6  25   -0.00    5.00
  12   6 -26   -0.00    6.93
 -12  -6  26    0.00    5.29
  12   6 -27    0.00    6.48
 -12  -6  27    0.38    4.23
 -12  -6  28    1.00    4.80
 -12  -6  29    4.44    5.89
  12  -7  -1    8.64    7.68
  12   7  -1    6.24    5.70
 -12  -7   1    6.05    6.94
  12  -7  -2    7.79    7.48
  12   7  -2   12.01    7.19
 -12  -7   2    7.06    7.14
  12  -7  -3   16.17    8.87
  12   7  -3   13.61    7.06
 -12  -7   3    7.77    8.07
  12  -7  -4    6.23    7.22
  12   7  -4    3.58    5.95
 -12  -7   4    2.79    5.85
  12  -7  -5    6.11    6.53
  12   7  -5    4.77    5.78
  12  -7  -6   -0.00    4.49
  12   7  -6    0.54    4.55
  12  -7  -7    2.97    6.02
  12   7  -7    2.64    5.60
  12  -7  -8    4.50    5.25
  12   7  -8   10.08    7.07
  12  -7  -9   18.99    8.80
  12   7  -9   35.84   11.98
  12  -7 -10    0.00    4.65
  12   7 -10    6.57    6.49
  12  -7 -11    0.14    3.36
  12   7 -11   -0.00    4.70
  12  -7 -12    5.21    5.94
  12   7 -12   -0.00    3.27
  12  -7 -13    8.56    6.10
  12   7 -13    0.00    4.90
  12  -7 -14    6.95    6.13
  12   7 -14    6.92    8.04
  12   7 -15    2.06    5.45
  12   7 -16    1.73    5.66
  12   7 -17    1.01    5.61
  12   7 -18    0.24    6.33
  12   7 -19    1.70    4.90
  12   7 -20    0.18    6.77
  12   7 -21    3.02    7.48
  12   7 -22    5.25    7.27
  12   7 -23    2.84    5.55
 -12  -7  23   -0.00    4.92
  12   7 -24    0.26    6.10
 -12  -7  24    2.25    5.70
  12   7 -25    3.71    6.21
 -12  -7  25   -0.00    5.23
 -12  -7  26    2.49    5.95
  12  -8  -1   30.85   11.37
  12   8  -1   21.39    9.09
 -12  -8   1    4.46    7.87
  12  -8  -2    1.09    5.28
  12   8  -2   -0.00    3.49
 -12  -8   2    1.26    6.16
  12  -8  -3    8.15    6.61
  12   8  -3    0.00    5.25
 -12  -8   3    4.56    6.76
  12  -8  -4    0.06    6.16
  12   8  -4    1.43    4.63
 -12  -8   4    0.90    6.72
  12  -8  -5   31.83   12.05
  12   8  -5   19.23    9.26
  12  -8  -6   -0.00    4.69
  12   8  -6    2.27    5.84
  12  -8  -7   22.91   10.12
  12   8  -7   26.29   10.04
  12  -8  -8    1.92    5.14
  12   8  -8    3.24    5.43
  12  -8  -9    8.75    7.04
  12   8  -9    0.00    4.34
  12  -8 -10   -0.00    3.95
  12   8 -10    4.25    4.85
  12  -8 -11   19.42    8.37
  12   8 -11   11.64    8.00
  12  -8 -12    4.21    5.04
  12   8 -12   -0.00    6.26
  12   8 -13   14.71    8.47
  12   8 -14   -0.00    5.62
  12   8 -15    9.24    7.03
  12   8 -16    0.25    2.83
  12   8 -17    9.45    8.81
  12   8 -18    0.00    5.14
  12   8 -19    3.60    6.61
  12   8 -20   -0.00    5.79
  12   8 -21   18.74   11.00
 -12  -8  21   16.80    8.57
  12   8 -22    1.89    5.75
 -12  -8  22   -0.00    4.94
  12  -9  -1   -0.00    5.04
  12   9  -1    0.00    5.31
 -12  -9   1    5.07    6.48
  12  -9  -2   -0.00    5.06
  12   9  -2    4.48    5.53
 -12  -9   2   -0.00    7.21
  12  -9  -3    4.10    6.15
  12   9  -3    5.28    7.68
 -12  -9   3    0.02    6.11
  12  -9  -4    2.49    5.51
  12   9  -4    0.00    4.35
 -12  -9   4    0.02    4.99
  12  -9  -5   13.40    8.73
  12   9  -5    3.05    6.72
  12  -9  -6    2.63    5.88
  12   9  -6    4.36    6.23
  12  -9  -7    5.74    6.53
  12   9  -7    5.38    5.70
  12  -9  -8    5.20    5.25
  12   9  -8   -0.00    5.23
  12  -9  -9    6.88    6.77
  12   9  -9   10.22    7.75
  12  -9 -10    6.42    5.41
  12   9 -10   -0.00    4.27
  12  -9 -11    0.48    4.23
  12   9 -11   -0.00    5.84
  12   9 -12   -0.00    5.45
  12   9 -13    9.37    8.72
  12   9 -14    1.59    5.56
  12   9 -15   18.54   10.13
  12   9 -16   -0.00    4.49
  12   9 -17   -0.00    4.91
  12   9 -18    0.00    5.92
 -12  -9  19   21.42    9.62
  12 -10  -1    2.75    5.45
  12  10  -1   -0.00    4.53
 -12 -10   1   -0.00    7.59
  12 -10  -2    4.10    5.16
  12  10  -2   -0.00    5.62
 -12 -10   2    0.50    7.04
  12 -10  -3    4.41    5.80
  12  10  -3    2.01    4.06
 -12 -10   3    0.84    5.97
  12 -10  -4   -0.00    5.08
  12  10  -4    0.00    4.96
 -12 -10   4   -0.00    7.12
  12 -10  -5   13.48    8.07
  12  10  -5    6.06    7.35
  12 -10  -6   -0.00    4.96
  12  10  -6   -0.00    4.33
  12 -10  -7   15.19    8.77
  12  10  -7   20.46    9.69
  12 -10  -8   -0.00    5.05
  12  10  -8   -0.00    5.95
  12 -10  -9    9.76    7.57
  12  10  -9   19.42    9.75
  12  10 -10    3.28    6.09
  12  10 -11    0.84    3.79
  12  10 -12    3.25    6.01
  12  10 -13    1.44    4.87
  12  10 -14   -0.00    4.91
  12  10 -15    3.60    7.96
  12 -11  -1   -0.00    6.20
  12  11  -1   -0.00    5.14
 -12 -11   1    0.63    6.96
  12 -11  -2    0.51    4.80
  12  11  -2    3.30    5.44
 -12 -11   2   -0.00    5.95
  12 -11  -3    1.57    4.71
  12  11  -3   10.24    7.63
 -12 -11   3   11.98    9.68
  12 -11  -4    7.37    5.96
  12  11  -4   -0.00    4.12
 -12 -11   4   -0.00    5.81
  12 -11  -5   15.28    9.03
  12  11  -5    5.15    6.21
  12 -11  -6    6.17    7.25
  12  11  -6    3.28    6.39
  12 -11  -7    0.00    5.77
  12  11  -7   12.02    8.48
  12  11  -8   -0.00    5.19
  12  11  -9   -0.00    6.38
  12  11 -10   -0.00    5.10
  12 -12  -1    8.51    7.61
  12  12  -1   -0.00    4.76
 -12 -12   1    1.73    8.24
  12 -12  -2    3.10    5.75
  12  12  -2   -0.00    5.34
 -12 -12   2   -0.00    7.09
  12 -12  -3    1.07    5.34
  12  12  -3    0.88    5.67
 -12 -12   3   -0.00    6.31
  12 -12  -4    2.16    5.36
  12  12  -4    1.11    5.39
 -12 -12   4   -0.00    4.94
  12 -12  -5    7.57    6.73
  12  12  -5    6.49    7.35
  12 -13  -1    0.00    6.60
 -12 -13   1    1.95    7.28
  12 -13  -2   -0.00    4.52
 -12 -13   2    0.56    5.68
  12 -13  -3    4.49    7.72
 -12 -13   3   -0.00    6.34
 -12 -13   4   -0.00    5.01
  12 -14  -1    1.56    7.00
 -12 -14   3   -0.00    7.73
 -11   0   1  109.39   25.69
  11   0  -1  141.08   24.57
 -11   0   2    0.00    5.50
  11   0  -2   -0.00    4.29
 -11   0   3   27.24   11.48
  11   0  -3   21.65    8.68
  11   0  -4    0.78    4.29
  11   0  -5  120.65   22.80
  11   0  -6    0.17    4.96
  11   0  -7    1.20    4.60
  11   0  -8   -0.00    4.25
  11   0  -9   31.45    9.60
  11   0 -10    0.49    3.90
  11   0 -11   79.36   17.07
  11   0 -12    0.95    4.22
  11   0 -13    1.21    4.38
  11   0 -14    0.58    3.36
  11   0 -15   32.70   10.31
  11   0 -16   -0.00    4.24
  11   0 -17   15.06    7.66
  11   0 -18    0.32    3.16
  11   0 -20    7.13    5.18
  11   0 -21   35.78   11.55
  11   0 -22   -0.00    3.97
  11   0 -23   -0.00    3.96
  11   0 -24    0.00    4.49
  11   0 -25   11.70    7.55
 -11   1   1  114.76   25.62
  11  -1  -1  103.46   22.59
  11   1  -1  150.76   24.37
 -11  -1   1  120.84   25.97
  11  -1  -2    5.32    6.43
  11   1  -2   -0.00    5.02
 -11  -1   2   12.42    7.69
  11  -1  -3   59.97   15.45
  11   1  -3   83.71   16.77
 -11  -1   3   72.03   18.98
  11  -1  -4    0.00    6.32
  11   1  -4   -0.00    3.86
 -11  -1   4   -0.00    4.81
  11  -1  -5    5.39    5.95
  11   1  -5    5.02    4.25
  11  -1  -6   -0.00    4.51
  11   1  -6    2.10    4.35
  11  -1  -7   49.40   11.77
  11   1  -7   16.37    7.61
  11  -1  -8    0.16    3.30
  11   1  -8    3.60    4.99
  11  -1  -9   22.14    8.62
  11   1  -9   36.17   10.57
  11   1 -10    1.00    3.95
  11  -1 -11   21.87    8.17
  11   1 -11   12.24    7.12
  11  -1 -12    9.33    6.51
  11   1 -12   -0.00    4.19
  11  -1 -13   34.36   11.07
  11   1 -13   62.46   13.85
  11  -1 -14    2.42    3.55
  11   1 -14    3.35    4.15
  11  -1 -15   -0.00    4.07
  11   1 -15   -0.00    4.39
  11  -1 -16   -0.00    3.93
  11   1 -16   -0.00    2.81
  11  -1 -17   30.48   10.21
  11   1 -17   37.75   11.01
  11  -1 -18   -0.00    4.14
  11   1 -18   -0.00    3.74
  11  -1 -19    6.08    5.66
  11   1 -19    9.84    6.50
  11  -1 -20    0.52    3.66
  11   1 -20   -0.00    2.72
  11  -1 -21   -0.00    4.03
  11   1 -21   -0.00    4.60
  11  -1 -22   -0.00    3.30
  11   1 -22   -0.00    3.67
  11  -1 -23   28.03   10.80
  11   1 -23   48.51   13.36
  11  -1 -24    5.00    4.83
  11   1 -24   -0.00    4.25
  11   1 -25   13.01    7.88
  11   1 -26   -0.00    3.62
  11  -2  -1   25.12   10.21
  11   2  -1   41.53   11.09
 -11  -2   1   28.73   11.75
  11  -2  -2   -0.00    6.39
  11   2  -2   -0.00    3.93
 -11  -2   2   -0.00    5.01
  11  -2  -3   -0.00    3.93
  11   2  -3   10.68    6.10
 -11  -2   3   19.46    9.59
  11  -2  -4    1.74    5.07
  11   2  -4   13.74    7.03
 -11  -2   4   -0.00    5.59
  11  -2  -5   50.36   13.07
  11   2  -5   51.76   13.00
 -11  -2   5   41.78   14.47
  11  -2  -6   16.30    7.99
  11   2  -6   28.71    9.08
  11  -2  -7    2.57    4.69
  11   2  -7   12.04    7.06
  11  -2  -8   16.61    7.75
  11   2  -8   23.63    8.94
  11  -2  -9   42.91   11.13
  11   2  -9   23.35    9.48
  11  -2 -10    3.91    4.58
  11   2 -10    5.15    4.80
  11  -2 -11   38.88   11.07
  11   2 -11   40.70   12.07
  11  -2 -12    6.10    5.00
  11   2 -12    5.22    5.60
  11  -2 -13   -0.00    3.82
  11   2 -13   -0.00    4.04
  11  -2 -14   -0.00    3.17
  11   2 -14    6.93    6.08
  11  -2 -15   46.04   11.12
  11   2 -15   19.09    9.04
  11  -2 -16    1.77    3.70
  11   2 -16   13.70    7.01
  11  -2 -17    3.29    4.28
  11   2 -17    4.37    4.85
  11  -2 -18   -0.00    2.84
  11   2 -18    1.50    4.67
  11  -2 -19    3.38    4.37
  11   2 -19    6.68    5.99
  11  -2 -20    7.56    5.37
  11   2 -20    0.64    4.61
  11  -2 -21   23.72    8.54
  11   2 -21    0.00    5.58
  11  -2 -22    1.69    4.40
  11   2 -22    9.83    6.83
  11   2 -23    8.51    5.92
  11   2 -24    3.84    5.60
  11   2 -25    6.30    6.74
  11   2 -26    0.51    4.40
  11   2 -27    9.07    7.68
  11   2 -28    0.00    5.77
  11  -3  -1   15.40    7.72
  11   3  -1   19.99    8.21
  11  -3  -2   17.70    7.96
  11   3  -2   16.60    8.07
 -11  -3   2    6.43    7.63
  11  -3  -3   51.97   14.53
  11   3  -3   65.36   15.48
 -11  -3   3   78.99   19.08
  11  -3  -4    9.06    7.20
  11   3  -4   23.34    8.19
 -11  -3   4    4.79    8.26
  11  -3  -5    0.00    4.71
  11   3  -5    0.00    5.12
 -11  -3   5    0.00    5.39
  11  -3  -6   10.37    6.51
  11   3  -6   20.35    8.29
 -11  -3   6    6.35    6.61
  11   3  -7   47.26   12.95
  11  -3  -8    3.92    5.23
  11   3  -8   14.24    7.75
  11  -3  -9   13.73    6.82
  11   3  -9   11.74    6.72
  11  -3 -10    6.94    5.39
  11   3 -10    6.96    5.65
  11  -3 -11   20.06    7.53
  11   3 -11    7.52    5.41
  11  -3 -12    5.26    5.09
  11   3 -12    4.44    4.97
  11  -3 -13   29.68    9.10
  11   3 -13   23.57    9.32
  11  -3 -14   -0.00    3.42
  11   3 -14    0.00    4.13
  11  -3 -15    0.00    3.95
  11   3 -15    0.00    3.60
  11  -3 -16   -0.00    2.85
  11   3 -16    4.59    5.85
  11  -3 -17    6.44    4.97
  11   3 -17    8.11    6.83
  11  -3 -18   10.05    6.01
  11   3 -18   -0.00    5.69
  11  -3 -19   11.81    6.59
  11   3 -19   15.75    7.88
  11  -3 -20    9.02    5.81
  11   3 -20    7.41    7.06
  11  -3 -21    3.30    4.44
  11   3 -21   -0.00    3.84
  11   3 -22   11.88    7.31
  11   3 -23   28.17   11.02
  11   3 -24    2.72    5.90
  11   3 -25    3.30    4.98
  11   3 -26    0.00    5.04
  11   3 -27   21.36   10.76
  11   3 -28    5.09    7.32
 -11  -3  28    2.57    4.54
  11   3 -29    2.15    5.86
  11  -4  -1   45.88   13.30
  11   4  -1   37.44   11.39
  11  -4  -2   -0.00    4.91
  11   4  -2   -0.00    4.99
  11  -4  -3   12.28    8.30
  11   4  -3    9.03    6.15
  11  -4  -4   11.10    6.93
  11   4  -4    5.22    5.26
 -11  -4   4   -0.00    6.30
  11  -4  -5   49.71   12.35
  11   4  -5    3.57    5.75
 -11  -4   5   92.09   18.48
  11  -4  -6   14.95    7.80
  11   4  -6   27.53    9.30
 -11  -4   6   10.89    8.34
  11  -4  -7    5.30    5.23
  11   4  -7   18.68    7.45
  11  -4  -8    6.04    4.93
  11   4  -8   18.00    7.11
  11  -4  -9   58.97   13.75
  11   4  -9   43.16   12.97
  11  -4 -10    6.45    5.17
  11   4 -10    8.41    5.74
  11  -4 -11   27.77    9.70
  11   4 -11   46.83   12.62
  11  -4 -12    1.77    4.55
  11   4 -12    4.10    4.93
  11  -4 -13    1.88    4.45
  11   4 -13   -0.00    5.00
  11  -4 -14    8.46    6.07
  11   4 -14    1.71    3.70
  11  -4 -15   25.08    8.72
  11   4 -15   19.72    9.25
  11  -4 -16    9.54    5.07
  11   4 -16    4.22    7.21
  11  -4 -17    5.26    4.74
  11   4 -17    1.48    4.44
  11  -4 -18    2.57    4.10
  11   4 -18   -0.00    4.21
  11  -4 -19    3.78    4.28
  11   4 -19    0.62    4.32
  11   4 -20    6.91    6.88
  11   4 -21   15.57    8.06
  11   4 -22   10.84    7.44
  11   4 -23   -0.00    4.94
  11   4 -24    3.81    6.56
  11   4 -25   37.45   12.87
  11   4 -26    0.00    5.28
 -11  -4  26    1.05    4.42
  11   4 -27    8.47    7.36
 -11  -4  27    1.93    4.46
  11   4 -28    4.27    6.04
 -11  -4  28   -0.00    4.81
 -11  -4  29    5.16    6.30
 -11  -4  30   -0.00    4.94
  11  -5  -1    3.88    5.46
  11   5  -1    0.00    4.50
 -11  -5   1    0.00    5.77
  11  -5  -2   49.04   14.20
  11   5  -2   62.68   14.22
 -11  -5   2   41.15   14.54
  11  -5  -3   64.83   16.54
  11   5  -3   66.40   15.88
  11  -5  -4   -0.00    3.55
  11   5  -4    6.66    7.05
  11  -5  -5   -0.00    4.99
  11   5  -5   -0.00    4.19
  11  -5  -6   34.44   10.43
  11   5  -6    6.72    6.10
  11  -5  -7   28.47    9.71
  11   5  -7   22.78    9.26
 -11  -5   7    8.50    7.92
  11  -5  -8   18.47    7.55
  11   5  -8    5.16    6.34
  11  -5  -9   29.71   10.18
  11   5  -9   34.05   10.87
  11  -5 -10    1.86    5.74
  11   5 -10   -0.00    3.42
  11  -5 -11   10.48    5.91
  11   5 -11    3.98    5.35
  11  -5 -12   25.21    8.96
  11   5 -12   26.68    9.98
  11  -5 -13   26.05    9.58
  11   5 -13   44.06   12.80
  11  -5 -14   -0.00    3.96
  11   5 -14    5.75    5.25
  11  -5 -15   -0.00    3.85
  11   5 -15    3.79    5.68
  11  -5 -16   -0.00    3.51
  11   5 -16    3.73    5.36
  11  -5 -17    0.00    3.60
  11   5 -17    0.00    4.63
  11  -5 -18   19.19    7.44
  11   5 -18    5.72    6.28
  11   5 -19    5.64    6.35
  11   5 -20   -0.00    5.34
  11   5 -21    1.45    5.81
  11   5 -22   14.35    7.53
  11   5 -23   13.19    9.33
  11   5 -24    1.03    4.86
  11   5 -25   -0.00    5.61
 -11  -5  25    1.83    4.14
  11   5 -26   -0.00    6.57
 -11  -5  26   -0.00    4.53
  11   5 -27    2.13    5.52
 -11  -5  27    3.47    5.77
 -11  -5  28   11.71    8.20
 -11  -5  29    9.37    6.19
 -11  -5  30    2.20    4.49
 -11  -5  31    2.07    4.50
  11   6  -1   23.26    8.98
 -11  -6   1   23.44   10.08
  11  -6  -2   -0.00    4.74
  11   6  -2    4.99    5.37
 -11  -6   2    0.79    4.88
  11  -6  -3   -0.00    5.52
  11   6  -3   13.75    6.85
 -11  -6   3    2.95    5.28
  11  -6  -4    7.58    7.59
  11   6  -4   36.13   10.41
 -11  -6   4   32.12   11.83
  11  -6  -5   36.63   10.98
  11   6  -5    8.86    6.71
 -11  -6   5    3.36    5.60
  11  -6  -6   28.15   10.15
  11   6  -6   10.99    6.66
  11  -6  -7   13.40    7.54
  11   6  -7    5.83    6.09
  11  -6  -8   12.14    7.20
  11   6  -8    7.26    6.60
  11  -6  -9    0.00    5.45
  11   6  -9   15.85    7.85
  11  -6 -10   34.39   10.53
  11   6 -10   19.84    9.18
  11  -6 -11    5.25    5.52
  11   6 -11    6.06    6.18
  11  -6 -12    0.00    3.99
  11   6 -12   24.56    9.01
  11  -6 -13    6.44    4.94
  11   6 -13    0.00    4.47
  11  -6 -14   14.32    7.20
  11   6 -14    6.34    6.64
  11  -6 -15   21.50    8.12
  11   6 -15    7.77    7.30
  11  -6 -16   24.90    9.09
  11   6 -16   34.81   11.80
  11   6 -17    4.24    6.49
  11   6 -18   -0.00    5.33
  11   6 -19    6.47    6.97
  11   6 -20    8.97    7.92
  11   6 -21   -0.00    5.34
  11   6 -22    4.50    5.84
  11   6 -23   -0.00    7.04
 -11  -6  23    1.41    5.11
  11   6 -24   -0.00    5.59
 -11  -6  24    1.01    4.20
  11   6 -25   -0.00    4.92
 -11  -6  25   -0.00    3.80
 -11  -6  26    0.00    5.24
 -11  -6  27    2.34    5.06
 -11  -6  28    3.47    5.17
 -11  -6  29   -0.00    4.12
 -11  -6  30    4.19    5.81
 -11  -6  31   -0.00    3.79
 -11  -6  32    5.42    5.84
  11  -7  -1   15.39    8.57
  11   7  -1    6.42    5.55
 -11  -7   1   -0.00    6.22
  11  -7  -2   11.51    8.08
  11   7  -2   26.56    9.52
 -11  -7   2   44.14   14.11
  11  -7  -3   -0.00    5.46
  11   7  -3    0.00    4.26
 -11  -7   3    4.18    7.08
  11  -7  -4    9.21    6.81
  11   7  -4   23.82    9.50
 -11  -7   4    7.24    6.89
  11  -7  -5    0.00    4.62
  11   7  -5    0.49    4.41
 -11  -7   5    4.88    6.34
  11  -7  -6   14.09    7.45
  11   7  -6   16.48    8.08
 -11  -7   6    4.46    7.51
  11  -7  -7    2.90    5.15
  11   7  -7   -0.00    5.69
 -11  -7   7    2.82    7.56
  11  -7  -8    1.39    5.19
  11   7  -8   55.14   13.39
  11  -7  -9   20.86    8.93
  11   7  -9   26.79   10.25
  11  -7 -10    0.00    4.65
  11   7 -10    4.80    5.75
  11  -7 -11    1.19    3.78
  11   7 -11   -0.00    4.49
  11  -7 -12   29.75   10.52
  11   7 -12   36.80   12.24
  11  -7 -13    8.54    5.62
  11   7 -13    2.70    5.21
  11  -7 -14    2.07    4.49
  11   7 -14    0.00    5.56
  11  -7 -15   -0.00    3.66
  11   7 -15    5.34    5.93
  11   7 -16    0.87    5.29
  11   7 -17    7.76    7.31
  11   7 -18   11.14    7.23
  11   7 -19   -0.00    4.90
  11   7 -20    7.02    6.88
  11   7 -21   10.40    7.86
  11   7 -22    0.75    5.85
 -11  -7  22    0.00    5.52
  11   7 -23    0.00    6.05
 -11  -7  23   -0.00    4.69
  11   7 -24   -0.00    4.95
 -11  -7  24    0.00    5.66
 -11  -7  25    0.00    5.28
 -11  -7  26   -0.00    5.10
 -11  -7  27   -0.00    4.59
 -11  -7  28    2.87    5.64
 -11  -7  29   -0.00    4.86
 -11  -7  30    1.55    5.50
  11  -8  -1   -0.00    5.19
  11   8  -1    0.11    3.07
 -11  -8   1    0.09    5.15
  11  -8  -2   14.95    8.36
  11   8  -2    7.33    6.82
 -11  -8   2    4.60    7.29
  11  -8  -3   -0.00    3.90
  11   8  -3    0.65    3.25
 -11  -8   3    3.00    5.67
  11  -8  -4   22.70    9.98
  11   8  -4   36.40   12.58
 -11  -8   4   28.71   11.74
  11  -8  -5    7.63    6.48
  11   8  -5   -0.00    4.13
 -11  -8   5    3.17    6.60
  11  -8  -6   24.45   10.37
  11   8  -6   27.85   10.82
 -11  -8   6   17.12   10.12
  11  -8  -7    4.06    5.30
  11   8  -7   -0.00    5.24
 -11  -8   7    1.09    5.02
  11  -8  -8    8.20    6.70
  11   8  -8   -0.00    7.02
  11  -8  -9    0.00    4.51
  11   8  -9    9.64    6.77
  11  -8 -10   29.39   10.08
  11   8 -10   27.24   12.28
  11  -8 -11    0.00    4.89
  11   8 -11    2.94    6.67
  11  -8 -12    9.60    6.91
  11   8 -12    0.00    5.77
  11  -8 -13    6.63    5.41
  11   8 -13    0.00    5.50
  11   8 -14    2.82    5.86
  11   8 -15    3.30    5.42
  11   8 -16    9.12    7.85
  11   8 -17   -0.00    6.03
  11   8 -18    0.00    5.50
  11   8 -19    7.24    6.41
 -11  -8  19   -0.00    4.93
  11   8 -20    6.44    7.27
 -11  -8  20   13.86    7.34
  11   8 -21   -0.00    5.13
 -11  -8  21    0.86    5.17
  11   8 -22   14.24    9.59
 -11  -8  22   18.57    9.24
 -11  -8  23    1.64    5.62
 -11  -8  24    0.00    4.40
 -11  -8  25   -0.00    5.24
 -11  -8  26    2.10    3.93
 -11  -8  27    3.82    5.09
  11   8 -28   -0.00    5.07
  11   8 -29   -0.00    4.24
  11  -9  -1    5.51    6.01
  11   9  -1    4.33    5.91
 -11  -9   1   -0.00    5.04
  11  -9  -2   44.05   13.48
  11   9  -2   37.73   12.52
 -11  -9   2   23.66   12.06
  11  -9  -3   -0.00    4.90
  11   9  -3    1.84    4.09
 -11  -9   3    5.39    6.57
  11  -9  -4    0.00    4.95
  11   9  -4   17.00    8.62
 -11  -9   4    0.00    5.99
  11  -9  -5    1.67    4.68
  11   9  -5    3.27    6.64
 -11  -9   5    0.95    5.50
  11  -9  -6   10.62    7.12
  11   9  -6    4.95    5.49
 -11  -9   6    5.25    6.93
  11  -9  -7    3.85    5.71
  11   9  -7   -0.00    5.34
 -11  -9   7   -0.00    5.31
  11  -9  -8   34.41   11.57
  11   9  -8   20.22   10.22
  11  -9  -9    3.08    6.08
  11   9  -9   -0.00    6.00
  11  -9 -10   -0.00    4.80
  11   9 -10    0.89    3.84
  11  -9 -11    3.01    5.53
  11   9 -11    2.35    6.43
  11   9 -12    8.73    7.22
  11   9 -13    6.15    7.80
  11   9 -14   13.88    8.88
  11   9 -15    0.00    5.64
  11   9 -16    0.00    4.91
  11   9 -17    0.00    7.33
 -11  -9  17    1.94    5.99
  11   9 -18   30.19   12.69
 -11  -9  18   23.16   10.43
  11   9 -19    1.75    7.24
 -11  -9  19    0.42    4.88
  11   9 -20    7.45    6.43
 -11  -9  20   -0.00    3.88
 -11  -9  21   -0.00    2.92
 -11  -9  22    4.32    5.63
 -11  -9  23   -0.00    5.03
 -11  -9  24   13.77    8.37
  11   9 -26   -0.00    5.79
  11   9 -27    6.73    6.78
  11   9 -28    7.70    7.37
  11 -10  -1   -0.00    6.38
  11  10  -1    3.50    5.51
 -11 -10   1    1.72    5.38
  11 -10  -2    4.72    6.43
  11  10  -2    0.00    4.02
 -11 -10   2   -0.00    6.11
  11 -10  -3   -0.00    4.95
  11  10  -3   -0.00    5.63
 -11 -10   3   -0.00    5.45
  11 -10  -4   14.85    9.02
  11  10  -4    5.31    6.44
 -11 -10   4    0.38    5.45
  11 -10  -5   -0.00    5.15
  11  10  -5   -0.00    4.81
 -11 -10   5    0.87    6.60
  11 -10  -6   16.95    8.88
  11  10  -6   16.08    8.94
 -11 -10   6    6.20    7.98
  11 -10  -7    4.09    5.23
  11  10  -7    0.00    4.94
 -11 -10   7   -0.00    4.86
  11 -10  -8   10.82    7.70
  11  10  -8   -0.00    5.86
  11 -10  -9    2.35    4.64
  11  10  -9    3.60    5.69
  11 -10 -10   26.06   10.54
  11  10 -10   24.91   11.10
  11  10 -11    0.16    3.89
  11  10 -12   -0.00    4.46
  11  10 -13    2.03    4.67
  11  10 -14    8.02    7.51
 -11 -10  14   -0.00    4.25
  11  10 -15   -0.00    4.99
 -11 -10  15    8.30    6.89
  11  10 -16    5.71    7.57
 -11 -10  16   13.41    7.76
  11  10 -17    2.88    7.41
 -11 -10  17    7.86    5.23
  11  10 -18   -0.00    4.67
 -11 -10  18    0.00    4.42
 -11 -10  19   -0.00    6.16
 -11 -10  20    6.70    6.03
  11 -11  -1   -0.00    5.49
  11  11  -1    1.76    5.63
 -11 -11   1    0.00    6.61
  11 -11  -2   21.35   10.21
  11  11  -2   14.47    7.85
 -11 -11   2    3.31    7.12
  11 -11  -3    0.00    5.49
  11  11  -3    0.98    3.65
 -11 -11   3   -0.00    4.59
  11 -11  -4    6.01    6.82
  11  11  -4    0.05    5.31
 -11 -11   4    5.10    7.65
  11 -11  -5    1.01    4.64
  11  11  -5    2.03    4.68
 -11 -11   5   -0.00    4.68
  11 -11  -6   -0.00    6.84
  11  11  -6    0.00    4.32
 -11 -11   6   -0.00    6.16
  11 -11  -7    4.13    5.78
  11  11  -7    1.79    5.66
 -11 -11   7    8.44    7.70
  11 -11  -8   34.87   12.43
  11  11  -8   36.20   13.45
  11  11  -9   -0.00    5.79
  11  11 -10    5.10    7.55
  11  11 -11   -0.00    4.38
 -11 -11  11   -0.00    5.94
  11  11 -12   13.47   10.36
 -11 -11  12   17.72    8.55
  11  11 -13   -0.00    5.59
 -11 -11  13   -0.00    5.48
  11  11 -14    0.00    7.06
 -11 -11  14    0.00    4.35
  11  11 -15    4.73    5.15
 -11 -11  15    0.00    4.19
 -11 -11  16    6.08    5.66
  11 -12  -1   -0.00    5.68
  11  12  -1   -0.00    5.26
 -11 -12   1    6.18    8.39
  11 -12  -2    6.18    6.58
  11  12  -2    0.29    4.64
 -11 -12   2    0.63    6.61
  11 -12  -3    0.47    4.38
  11  12  -3    0.75    4.93
 -11 -12   3   -0.00    6.26
  11 -12  -4   26.14   11.04
  11  12  -4   10.34    8.35
 -11 -12   4    7.56    7.40
  11 -12  -5    5.89    6.93
  11  12  -5    6.08    6.04
 -11 -12   5   -0.00    5.05
  11 -12  -6    7.69    7.88
  11  12  -6    9.84    9.04
 -11 -12   6    0.80    8.36
  11  12  -7    2.12    6.21
  11  12  -8    4.65    7.54
 -11 -12   8    8.74    6.61
  11  12  -9   -0.00    4.81
 -11 -12   9   -0.00    5.08
  11  12 -10   18.86   10.31
 -11 -12  10   10.34    7.55
  11  12 -11    0.53    5.64
 -11 -12  11    0.92    4.88
  11  12 -12   -0.00    5.08
 -11 -12  12   10.14    7.24
  11 -13  -1    8.66    8.31
  11  13  -1    0.00    3.84
 -11 -13   1    2.92    6.15
  11 -13  -2    0.00    5.42
  11  13  -2    1.73    5.51
 -11 -13   2    0.00    7.26
  11 -13  -3   -0.00    7.02
  11  13  -3    6.22    7.34
 -11 -13   3    4.66    5.25
 -11 -13   3   -0.00    8.12
  11 -13  -4    6.91    8.61
  11  13  -4    8.69    7.36
 -11 -13   4   19.38    8.60
 -11 -13   4    0.00    5.71
  11  13  -5   -0.00    4.60
 -11 -13   5   -0.00    5.01
 -11 -13   5    4.65    6.83
  11  13  -6   -0.00    4.99
 -11 -13   6   -0.00    4.21
 -11 -13   6    3.07    7.24
  11  13  -7    2.67    6.56
 -11 -13   7   -0.00    4.33
  11  13  -8    0.00    6.11
  11 -14  -1    2.35    5.22
  11  14  -1    2.61    5.29
 -11 -14   1    5.65    6.17
 -11 -14   1    3.19    7.03
  11 -14  -2    4.03    6.40
  11  14  -2   15.28    9.35
 -11 -14   2    2.23    6.04
 -11 -14   3   -0.00    7.05
 -11 -14   4   -0.00    5.55
 -11 -14   5    4.85    7.95
 -11 -15   5    4.27    6.31
 -10   0   1    1.07    4.78
  10   0  -1   -0.00    5.24
 -10   0   2   30.44   11.08
  10   0  -2   18.33    7.87
 -10   0   3    1.07    3.83
  10   0  -3   -0.00    4.84
  10   0  -3    0.09    3.65
 -10   0   4  136.72   27.78
  10   0  -4  145.56   25.02
  10   0  -4  135.39   26.34
 -10   0   5    1.85    5.81
  10   0  -5   -0.00    3.36
  10   0  -5   -0.00    5.09
 -10   0   6   45.16   13.55
  10   0  -6   24.64    8.81
  10   0  -6   14.05    8.91
 -10   0   7    3.81    6.76
  10   0  -7   -0.00    3.28
  10   0  -8   19.23    7.46
  10   0  -9    0.12    3.14
  10   0 -10  150.07   26.12
  10   0 -11   -0.00    4.50
  10   0 -12   -0.00    3.10
  10   0 -13    0.00    3.71
  10   0 -14   31.26    9.97
  10   0 -15   -0.00    4.22
  10   0 -16   45.88   12.42
  10   0 -17    1.19    4.01
  10   0 -18    9.37    6.63
  10   0 -19    0.39    2.97
  10   0 -20   70.50   16.40
  10   0 -21   -0.00    4.34
  10   0 -22    1.60    3.48
  10   0 -23   -0.00    4.36
  10   0 -24   23.82    9.02
  10   0 -25    3.03    4.66
  10   0 -26   28.16   10.93
 -10   1   1    4.89    5.54
  10  -1  -1   -0.00    5.50
  10   1  -1    2.46    4.83
 -10  -1   1    3.83    6.01
 -10   1   2  200.64   33.65
  10  -1  -2  182.66   30.26
  10  -1  -2  150.67   30.30
  10   1  -2  179.56   29.91
 -10  -1   2  171.94   32.34
 -10   1   3    7.31    7.71
  10  -1  -3    8.83    6.13
  10  -1  -3    5.56    6.39
  10   1  -3   20.28    8.21
 -10  -1   3   14.68    9.54
 -10   1   4    6.74    6.31
  10  -1  -4    1.73    4.18
  10  -1  -4   -0.00    5.42
  10   1  -4    4.37    4.94
 -10  -1   4   -0.00    5.34
 -10   1   5   18.89    8.51
  10  -1  -5   36.14    9.59
  10  -1  -5    8.74    8.16
  10   1  -5   25.96    9.16
  10   1  -5   23.94    9.59
 -10  -1   5   17.37    8.56
  10  -1  -6  103.52   19.77
  10   1  -6   86.74   18.72
  10   1  -6  118.67   22.36
 -10  -1   6   93.59   21.87
  10  -1  -7   12.32    6.21
  10   1  -7    6.65    4.86
  10   1  -7    5.34    6.11
 -10  -1   7    5.30    6.08
  10  -1  -8   66.21   14.53
  10   1  -8   54.76   13.69
 -10  -1   8   81.98   18.54
  10  -1  -9    2.06    4.40
  10   1  -9   -0.00    4.56
  10  -1 -10    0.31    3.30
  10   1 -10    0.00    4.54
  10  -1 -11   13.40    6.62
  10   1 -11   12.49    6.73
  10  -1 -12   84.33   18.82
  10   1 -12  129.51   21.43
  10  -1 -13    2.91    3.87
  10   1 -13    0.00    4.06
  10  -1 -14   22.28    7.72
  10   1 -14    8.01    6.25
  10  -1 -15    3.99    4.65
  10   1 -15    1.67    3.79
  10  -1 -16    4.68    4.45
  10   1 -16   14.85    7.15
  10  -1 -17    0.00    4.55
  10   1 -17    2.48    3.94
  10  -1 -18   25.27    9.32
  10   1 -18   31.42   10.00
  10  -1 -19   -0.00    3.83
  10   1 -19    3.14    5.29
  10  -1 -20    1.48    3.65
  10   1 -20   -0.00    3.36
  10  -1 -21    0.00    3.76
  10   1 -21    0.42    3.70
  10  -1 -22   75.10   17.02
  10   1 -22   72.93   17.44
  10  -1 -23   -0.00    3.32
  10   1 -23    0.00    2.86
  10  -1 -24   -0.00    3.71
  10   1 -24   13.85    7.29
  10   1 -25   -0.00    5.04
  10   1 -26    2.16    4.95
  10   1 -27   -0.00    3.75
 -10   2   1    1.05    5.43
  10  -2  -1    0.00    5.45
  10  -2  -1    0.00    5.12
  10   2  -1    4.47    4.92
 -10  -2   1    0.00    4.66
 -10   2   2    5.91    6.12
  10  -2  -2    2.42    4.27
  10  -2  -2    4.02    6.05
  10   2  -2   -0.00    3.82
 -10  -2   2    4.25    6.30
 -10   2   3    0.00    5.54
  10  -2  -3   -0.00    4.81
  10  -2  -3   -0.00    4.04
  10   2  -3    1.66    4.11
 -10  -2   3   -0.00    4.93
 -10   2   4  144.49   29.63
  10  -2  -4  212.58   30.18
  10   2  -4  147.05   27.52
 -10  -2   4  152.59   30.23
  10  -2  -5   43.60   11.87
  10   2  -5   54.46   12.55
 -10  -2   5   37.38   13.02
  10  -2  -6   61.36   13.31
  10   2  -6   40.64   11.18
 -10  -2   6   36.74   12.98
  10  -2  -7    3.12    5.29
  10   2  -7   11.79    6.74
 -10  -2   7   -0.00    4.94
  10  -2  -8    8.59    5.71
  10   2  -8   13.45    6.57
  10   2  -8   22.70    9.86
 -10  -2   8   24.40   10.50
  10  -2  -9    4.08    4.48
  10   2  -9   11.17    6.15
  10  -2 -10   95.34   14.71
  10   2 -10   13.78    7.15
  10  -2 -11    9.59    5.90
  10   2 -11    6.24    5.55
  10  -2 -12    1.31    4.02
  10   2 -12   -0.00    3.42
  10  -2 -13    0.00    3.95
  10   2 -13    0.00    3.23
  10  -2 -14   44.50   11.10
  10   2 -14   27.11    9.67
  10  -2 -15   10.56    5.47
  10   2 -15   16.17    7.39
  10  -2 -16    0.00    4.13
  10   2 -16   12.14    6.86
  10  -2 -17   -0.00    3.44
  10   2 -17   -0.00    4.65
  10  -2 -18   18.36    7.39
  10   2 -18   15.14    7.81
  10  -2 -19   -0.00    3.00
  10   2 -19    4.00    5.35
  10  -2 -20   40.42   11.07
  10   2 -20   28.09   10.08
  10  -2 -21   -0.00    4.34
  10   2 -21    9.33    6.32
  10  -2 -22    4.16    4.93
  10   2 -22    5.43    6.71
  10  -2 -23   -0.00    4.49
  10   2 -23   -0.00    3.51
  10   2 -24   29.96   11.03
  10   2 -25   12.32    8.40
  10   2 -26   17.20    9.04
  10   2 -27    8.05    7.66
  10   2 -28   -0.00    5.88
 -10  -2  28    2.37    4.62
 -10   3   1    0.54    3.83
  10  -3  -1    2.54    6.38
  10  -3  -1    7.07    6.01
  10   3  -1   11.29    6.41
 -10  -3   1    0.00    5.64
  10  -3  -2   83.35   19.20
  10   3  -2  105.96   19.69
 -10  -3   2   89.33   21.38
  10  -3  -3   54.07   13.68
  10   3  -3   60.95   13.49
 -10  -3   3   35.45   13.32
  10  -3  -4    3.27    5.17
  10   3  -4    5.44    4.31
 -10  -3   4    3.31    5.24
  10  -3  -5    7.69    5.84
  10   3  -5    7.77    5.93
 -10  -3   5   20.47    9.44
  10  -3  -6   24.94    8.81
  10   3  -6   40.05   10.58
 -10  -3   6   12.82    8.68
  10  -3  -7   23.66    8.03
  10   3  -7    7.11    5.87
 -10  -3   7   21.05    9.89
  10  -3  -8   88.54   16.71
  10   3  -8   64.70   15.46
 -10  -3   8   50.13   15.86
  10  -3  -9   15.17    6.43
  10   3  -9    5.27    5.45
 -10  -3   9    8.60    7.10
  10  -3 -10    2.92    4.57
  10   3 -10   -0.00    4.14
  10  -3 -11   13.71    6.88
  10   3 -11   21.09    7.95
  10  -3 -12   32.66    9.83
  10   3 -12   33.18   10.82
  10  -3 -13    0.00    3.06
  10   3 -13   -0.00    4.91
  10  -3 -14    3.51    3.45
  10   3 -14    5.33    5.56
  10  -3 -15    5.52    4.41
  10   3 -15    4.55    5.34
  10  -3 -16   13.49    6.69
  10   3 -16   36.20   10.40
  10  -3 -17    9.02    5.35
  10   3 -17   16.74    7.75
  10  -3 -18   36.12    9.58
  10   3 -18   12.56    8.09
  10  -3 -19    7.26    5.38
  10   3 -19    7.78    5.88
  10  -3 -20    0.03    3.38
  10   3 -20   -0.00    4.13
  10  -3 -21    2.29    4.08
  10   3 -21   13.78    7.48
  10   3 -22   26.82   11.01
  10   3 -23    2.76    5.25
  10   3 -24    3.57    6.24
  10   3 -25    0.92    5.64
  10   3 -26    6.27    6.57
 -10  -3  26    8.83    6.45
  10   3 -27   18.63    9.24
 -10  -3  27   20.84    8.92
  10   3 -28   11.52    7.63
 -10  -3  28    3.31    5.44
 -10  -3  29   -0.00    3.91
  10  -4  -1    6.08    7.14
  10   4  -1   -0.00    2.16
 -10  -4   1    5.89    6.66
  10  -4  -2    0.00    4.80
  10   4  -2    0.00    3.76
 -10  -4   2    1.40    5.78
  10  -4  -3   19.88    8.52
  10   4  -3    9.00    5.36
 -10  -4   3    4.05    6.53
  10  -4  -4   84.05   17.81
  10   4  -4   81.96   16.91
 -10  -4   4   59.83   17.21
  10  -4  -5   53.44   13.50
  10   4  -5   48.94   12.76
 -10  -4   5   54.61   15.55
  10  -4  -6   55.47   14.37
  10   4  -6   71.95   15.39
 -10  -4   6   58.53   16.36
  10  -4  -7    0.00    4.62
  10   4  -7   -0.00    4.01
 -10  -4   7    0.00    5.29
  10  -4  -8   75.47   16.56
  10   4  -8   87.68   17.97
 -10  -4   8   71.09   19.16
  10  -4  -9    6.42    5.75
  10   4  -9    7.32    5.58
 -10  -4   9    7.28    6.86
  10  -4 -10   22.32    8.55
  10   4 -10   28.80    9.48
  10  -4 -11    2.66    4.84
  10   4 -11   10.63    6.17
  10  -4 -12    2.45    4.63
  10   4 -12   -0.00    3.65
  10  -4 -13    0.00    3.89
  10   4 -13    3.39    4.15
  10  -4 -14   23.00    8.12
  10   4 -14   15.72    8.38
  10  -4 -15   12.23    6.60
  10   4 -15   15.47    7.64
  10  -4 -16   17.94    7.62
  10   4 -16   25.06    9.57
  10  -4 -17    0.58    4.10
  10   4 -17    1.90    4.16
  10  -4 -18    4.79    4.34
  10   4 -18    0.00    5.44
  10  -4 -19   13.53    6.25
  10   4 -19   13.61    7.90
  10  -4 -20   32.65    9.90
  10   4 -20   39.25   12.64
  10   4 -21   25.52   11.05
  10   4 -22   11.36    6.93
  10   4 -23    0.17    3.83
  10   4 -24   17.92    9.64
  10   4 -25   26.01   10.12
 -10  -4  25    3.69    4.78
  10   4 -26   14.78    9.34
 -10  -4  26   10.35    7.14
  10   4 -27   -0.00    3.27
 -10  -4  27    2.14    3.37
 -10  -4  28    7.23    6.37
 -10  -4  29    2.89    4.58
 -10  -4  30    8.04    6.01
  10  -5  -1   76.37   17.44
  10   5  -1   53.58   13.85
  10  -5  -2  227.74   39.58
  10   5  -2  245.95   38.87
  10  -5  -3   20.93    9.60
  10   5  -3   14.34    7.19
  10  -5  -4    2.37    4.49
  10   5  -4    0.53    3.54
 -10  -5   4   -0.00    4.39
  10  -5  -5    3.83    5.46
  10   5  -5    3.27    4.49
 -10  -5   5    5.28    7.31
  10  -5  -6   62.95   14.26
  10   5  -6   34.03   10.75
 -10  -5   6   32.65   12.16
  10  -5  -7   57.64   13.19
  10   5  -7   37.71   11.52
 -10  -5   7   36.94   13.55
  10  -5  -8   14.87    7.34
  10   5  -8    7.10    5.94
 -10  -5   8   13.97    7.69
  10  -5  -9   -0.00    3.65
  10   5  -9    2.07    4.88
 -10  -5   9   -0.00    5.25
  10  -5 -10    0.00    3.79
  10   5 -10    0.00    3.95
  10  -5 -11    5.65    5.59
  10   5 -11   11.61    7.15
  10  -5 -12   39.87   10.96
  10   5 -12   39.91   12.10
  10  -5 -13   39.22   10.20
  10   5 -13   20.69    9.23
  10  -5 -14    3.79    5.10
  10   5 -14    5.10    5.05
  10  -5 -15    6.45    4.70
  10   5 -15    7.60    6.09
  10  -5 -16    1.83    3.60
  10   5 -16    2.94    5.46
  10  -5 -17   31.56    9.59
  10   5 -17   41.33   13.03
  10  -5 -18   20.21    7.39
  10   5 -18   12.43    7.94
  10   5 -19   -0.00    5.15
  10   5 -20   -0.00    4.63
  10   5 -21    8.42    7.07
  10   5 -22   13.28    7.85
  10   5 -23   14.32    8.60
  10   5 -24   -0.00    5.51
 -10  -5  24    5.52    5.76
  10   5 -25   -0.00    5.10
 -10  -5  25   -0.00    5.19
 -10  -5  26    2.37    5.25
 -10  -5  27    3.83    6.45
 -10  -5  28    3.97    5.49
 -10  -5  29   -0.00    4.89
 -10  -5  30    0.00    5.69
 -10  -5  31    1.64    4.74
  10  -6  -1    0.00    5.38
  10   6  -1   -0.00    3.08
 -10  -6   1    3.47    6.20
  10  -6  -2   12.46    7.35
  10   6  -2   10.04    6.30
 -10  -6   2    2.38    7.07
  10  -6  -3    6.69    7.13
  10   6  -3   12.96    7.02
  10  -6  -4   18.64    7.99
  10   6  -4    1.43    4.47
  10  -6  -5   25.69    9.56
  10   6  -5    6.00    6.23
  10  -6  -6   52.50   12.82
  10   6  -6   11.31    7.32
  10  -6  -7    4.75    5.21
  10   6  -7   -0.00    3.96
 -10  -6   7   -0.00    5.47
  10  -6  -8    9.91    5.90
  10   6  -8    1.57    4.00
 -10  -6   8    0.00    5.91
  10  -6  -9   24.58    9.89
  10   6  -9   47.75   12.84
 -10  -6   9   34.22   12.78
  10  -6 -10   43.50   11.46
  10   6 -10   35.99   11.39
 -10  -6  10   21.32   10.79
  10  -6 -11    6.45    6.32
  10   6 -11    0.00    4.45
  10  -6 -12    1.54    4.02
  10   6 -12   -0.00    4.24
  10  -6 -13    7.25    5.64
  10   6 -13   15.09    7.41
  10  -6 -14    4.79    5.22
  10   6 -14    4.62    5.79
  10  -6 -15   26.61    9.40
  10   6 -15   35.19   11.99
  10  -6 -16    4.87    4.30
  10   6 -16   -0.00    5.07
  10  -6 -17    0.64    3.19
  10   6 -17    7.99    5.84
  10   6 -18   12.23    7.91
  10   6 -19   24.01   10.28
  10   6 -20    7.20    6.06
  10   6 -21    7.40    6.80
  10   6 -22    2.08    5.87
 -10  -6  22   -0.00    5.00
  10   6 -23    3.66    6.93
 -10  -6  23    4.06    5.60
  10   6 -24    5.95    5.89
 -10  -6  24    1.01    4.34
 -10  -6  25    5.56    5.76
 -10  -6  26    7.47    5.97
 -10  -6  27   -0.00    2.95
 -10  -6  28    0.23    4.27
 -10  -6  29    2.68    5.65
 -10  -6  30    6.81    6.54
  10   6 -31    2.58    5.44
 -10  -6  31    6.27    5.66
 -10  -6  32   -0.00    4.38
  10  -7  -1   71.83   17.12
  10   7  -1   63.23   15.25
 -10  -7   1   48.58   15.86
  10  -7  -2   -0.00    5.40
  10   7  -2    2.64    4.36
 -10  -7   2    1.99    4.95
  10  -7  -3   31.54   10.79
  10   7  -3   38.44   10.87
 -10  -7   3    4.04    6.91
  10  -7  -4    7.94    6.15
  10   7  -4    5.21    5.24
 -10  -7   4    5.42    6.33
  10  -7  -5   43.95   13.03
  10   7  -5   49.33   13.52
 -10  -7   5   31.78   13.11
  10  -7  -6    3.47    5.74
  10   7  -6    0.00    4.81
 -10  -7   6    3.87    5.94
  10  -7  -7   41.89   12.44
  10   7  -7   42.67   12.48
  10  -7  -8   27.39    9.70
  10   7  -8    9.53    6.68
  10  -7  -9    3.07    5.33
  10   7  -9   -0.00    5.03
  10  -7 -10    1.34    4.97
  10   7 -10   -0.00    4.00
  10  -7 -11   13.74    7.35
  10   7 -11   19.63    9.41
  10  -7 -12    3.71    5.09
  10   7 -12   -0.00    4.46
  10  -7 -13   35.83   10.82
  10   7 -13   37.53   12.49
  10  -7 -14    1.94    4.31
  10   7 -14    4.41    6.12
  10  -7 -15    0.63    3.35
  10   7 -15   -0.00    4.32
  10   7 -16    1.70    4.82
  10   7 -17   11.14    7.66
  10   7 -18   -0.00    4.16
  10   7 -19   10.78    6.82
  10   7 -20    5.58    6.55
 -10  -7  20   -0.00    4.26
  10   7 -21    0.00    4.53
 -10  -7  21    6.44    6.10
  10   7 -22    2.86    5.85
 -10  -7  22   -0.00    4.45
 -10  -7  23    7.92    7.39
 -10  -7  24   -0.00    3.52
 -10  -7  25   -0.00    4.36
 -10  -7  26    2.56    4.75
 -10  -7  27    5.28    5.34
 -10  -7  28    6.18    5.71
  10   7 -29   -0.00    4.68
 -10  -7  29    0.00    4.20
  10   7 -30   -0.00    4.04
 -10  -7  30    2.12    5.22
  10   7 -31    9.76    6.90
 -10  -7  31   -0.00    4.68
 -10  -7  32    0.31    3.85
 -10  -7  33    3.78    5.36
  10  -8  -1    3.89    5.25
  10   8  -1   -0.00    3.89
 -10  -8   1   11.88    7.38
  10  -8  -2    6.46    6.67
  10   8  -2    0.43    3.88
 -10  -8   2   -0.00    5.00
  10  -8  -3   52.82   13.90
  10   8  -3   47.35   12.65
 -10  -8   3   12.79    9.47
  10  -8  -4   14.47    7.83
  10   8  -4   30.34   10.30
 -10  -8   4   19.20   10.13
  10  -8  -5   36.14   12.28
  10   8  -5   52.37   13.85
 -10  -8   5   25.14   12.04
  10  -8  -6   11.20    7.76
  10   8  -6   22.40    8.61
 -10  -8   6   -0.00    6.22
  10  -8  -7   -0.00    4.47
  10   8  -7   -0.00    3.63
 -10  -8   7    3.07    6.38
  10  -8  -8    0.00    4.27
  10   8  -8    3.25    5.12
 -10  -8   8   -0.00    6.22
  10  -8  -9   22.36    8.93
  10   8  -9   15.34    7.94
 -10  -8   9    0.00    5.58
  10  -8 -10    3.60    5.08
  10   8 -10    3.64    5.81
 -10  -8  10    0.32    5.39
  10  -8 -11   19.06    8.39
  10   8 -11   16.45    8.68
  10  -8 -12    0.92    3.88
  10   8 -12   -0.00    4.31
  10  -8 -13    6.03    5.25
  10   8 -13    6.16    6.83
  10   8 -14    8.23    6.47
  10   8 -15   27.11   10.67
  10   8 -16   -0.00    4.81
  10   8 -17   -0.00    4.67
  10   8 -18    2.59    5.98
 -10  -8  18    2.41    5.03
  10   8 -19   12.76    9.04
 -10  -8  19   19.86    8.97
  10   8 -20    3.79    5.53
 -10  -8  20   -0.00    3.96
 -10  -8  21    9.39    7.07
 -10  -8  22   -0.00    4.60
 -10  -8  23    0.00    4.37
 -10  -8  24   -0.00    4.07
 -10  -8  25    6.45    6.34
  10   8 -26    1.53    4.77
 -10  -8  26   -0.00    5.08
  10   8 -27    2.29    4.63
 -10  -8  27   -0.00    5.14
  10   8 -28   -0.00    5.00
 -10  -8  28   -0.00    3.98
  10   8 -29    1.51    5.26
 -10  -8  29    1.25    4.22
  10   8 -30    4.94    5.61
 -10  -8  30   -0.00    5.86
  10  -9  -1   33.57   11.62
  10   9  -1   36.33   11.81
 -10  -9   1   27.45   11.88
  10  -9  -2    3.28    6.74
  10   9  -2    5.00    6.81
 -10  -9   2   10.72    8.46
  10  -9  -3   49.56   13.78
  10   9  -3   34.63   11.36
 -10  -9   3   11.10    7.70
  10  -9  -4   -0.00    4.76
  10   9  -4    1.23    4.26
 -10  -9   4   -0.00    5.44
  10  -9  -5    8.03    5.92
  10   9  -5    3.87    5.80
 -10  -9   5   -0.00    3.78
  10  -9  -6    3.68    5.34
  10   9  -6    4.65    5.62
 -10  -9   6    1.93    5.40
  10  -9  -7   50.91   13.61
  10   9  -7   33.46   11.66
 -10  -9   7   14.84    9.76
  10  -9  -8    9.35    6.44
  10   9  -8    0.00    6.00
 -10  -9   8    0.76    6.63
  10  -9  -9    0.00    5.19
  10   9  -9   13.95    7.40
 -10  -9   9    0.04    5.91
  10  -9 -10    3.98    5.73
  10   9 -10    0.00    5.80
  10  -9 -11   26.64    9.55
  10   9 -11   23.13   10.62
  10  -9 -12    1.20    4.28
  10   9 -12    1.17    5.40
  10   9 -13   11.32    7.98
  10   9 -14    2.78    6.31
  10   9 -15    0.48    5.67
 -10  -9  15    0.00    4.78
  10   9 -16   -0.00    5.77
 -10  -9  16    1.74    4.89
  10   9 -17   41.23   12.97
 -10  -9  17   16.46    8.83
  10   9 -18   -0.00    5.72
 -10  -9  18    4.88    5.54
 -10  -9  19   11.88    7.52
 -10  -9  20   -0.00    3.71
 -10  -9  21    1.63    5.23
 -10  -9  22   -0.00    3.56
  10   9 -23    5.81    5.59
 -10  -9  23   11.88    7.38
  10   9 -24    0.74    5.18
 -10  -9  24    2.97    4.97
  10   9 -25   -0.00    5.30
 -10  -9  25    0.63    5.77
  10   9 -26    1.45    3.90
 -10  -9  26    5.66    5.39
  10   9 -27    3.96    6.00
 -10  -9  27    1.56    4.92
  10   9 -28    4.46    5.86
  10   9 -29    2.26    5.76
  10   9 -30   -0.00    5.54
  10 -10  -1    9.20    8.43
  10  10  -1    9.49    7.01
 -10 -10   1    3.89    7.44
  10 -10  -2    3.36    6.17
  10  10  -2   -0.00    4.16
 -10 -10   2    1.13    4.98
  10 -10  -3    3.80    7.08
  10  10  -3   12.92    7.53
 -10 -10   3    7.45    7.42
  10 -10  -4   -0.00    4.68
  10  10  -4    4.11    6.52
 -10 -10   4   -0.00    4.30
  10 -10  -5   50.76   14.06
  10  10  -5   46.21   14.23
 -10 -10   5   22.34   11.62
  10 -10  -6    1.40    4.36
  10  10  -6   -0.00    5.09
 -10 -10   6   -0.00    4.76
  10 -10  -7    5.20    5.38
  10  10  -7   -0.00    5.04
 -10 -10   7   -0.00    6.30
  10 -10  -8    2.49    4.63
  10  10  -8    4.99    7.18
 -10 -10   8   -0.00    4.77
  10 -10  -9   31.08   10.84
  10  10  -9    9.48    8.06
 -10 -10   9   24.19   10.94
  10 -10 -10    3.02    4.68
  10  10 -10    0.12    4.68
  10  10 -11    7.11    6.70
  10  10 -12    1.34    6.54
 -10 -10  12    2.10    4.61
  10  10 -13   29.26   10.95
 -10 -10  13    8.69    6.97
  10  10 -14    0.00    4.56
 -10 -10  14    6.98    5.69
  10  10 -15    6.28    7.63
 -10 -10  15   13.97    7.71
  10  10 -16    1.86    5.14
 -10 -10  16    4.99    6.55
 -10 -10  17    3.93    5.79
 -10 -10  18   -0.00    4.70
 -10 -10  19    1.34    5.49
 -10 -10  20   -0.00    5.23
 -10 -10  21    8.63    6.57
 -10 -10  22   -0.00    3.82
 -10 -10  23    2.42    3.82
 -10 -10  24    5.94    6.07
  10 -11  -1    5.86    6.57
  10  11  -1   19.67    9.34
 -10 -11   1   15.56    9.74
  10 -11  -2   -0.00    4.30
  10  11  -2   -0.00    4.40
 -10 -11   2   -0.00    6.04
  10 -11  -3   17.09    9.22
  10  11  -3   29.84   10.95
 -10 -11   3    3.54    7.28
  10 -11  -4    0.51    4.21
  10  11  -4    0.00    4.80
 -10 -11   4   -0.00    5.47
  10 -11  -5    8.87    7.42
  10  11  -5   -0.00    5.32
 -10 -11   5   -0.00    5.32
  10 -11  -6   -0.00    5.30
  10  11  -6    2.51    6.41
 -10 -11   6    0.68    6.07
  10 -11  -7   21.76    9.54
  10  11  -7   40.91   13.33
 -10 -11   7   28.87   13.03
  10 -11  -8    2.36    5.38
  10  11  -8    2.30    5.37
 -10 -11   8   10.39    9.09
  10  11  -9    0.16    6.13
 -10 -11   9    5.73    5.70
 -10 -11   9   -0.00    5.24
  10  11 -10   -0.00    6.76
 -10 -11  10   -0.00    4.80
  10  11 -11    4.54    6.67
 -10 -11  11   16.10    8.23
  10  11 -12    2.12    5.09
 -10 -11  12    0.00    4.22
  10  11 -13   12.01    8.71
 -10 -11  13   12.47    7.94
 -10 -11  14   -0.00    4.83
 -10 -11  15   -0.00    4.45
 -10 -11  16   -0.00    5.60
 -10 -11  17   14.59    8.78
 -10 -11  18    1.39    4.79
 -10 -11  19    0.00    4.72
 -10 -11  20    7.18    6.33
 -10 -11  21   -0.00    4.71
  10 -12  -1    8.70    6.53
  10  12  -1    6.07    6.61
 -10 -12   1    0.99    5.58
  10 -12  -2    0.00    4.24
  10  12  -2    2.03    5.52
 -10 -12   2    2.79    6.04
  10 -12  -3   10.51    7.35
  10  12  -3    9.15    7.17
 -10 -12   3    9.84    8.62
  10 -12  -4    5.80    7.11
  10  12  -4    6.70    7.76
 -10 -12   4    0.05    4.12
  10 -12  -5   17.56    9.19
  10  12  -5    9.32    7.10
 -10 -12   5   24.26    9.14
 -10 -12   5    3.74    7.45
  10 -12  -6   -0.00    5.33
  10  12  -6    0.00    4.92
 -10 -12   6    0.00    4.70
 -10 -12   6    1.43    6.83
  10 -12  -7    5.58    5.81
  10  12  -7   -0.00    4.77
 -10 -12   7    0.25    4.75
 -10 -12   7   -0.00    6.31
  10  12  -8    1.99    5.90
 -10 -12   8    4.99    5.24
 -10 -12   8    0.76    5.30
  10  12  -9   13.39   10.29
 -10 -12   9   21.02    9.03
  10  12 -10   -0.00    5.41
 -10 -12  10    5.03    5.39
 -10 -12  11    0.00    4.75
 -10 -12  12    2.70    6.07
 -10 -12  13    4.03    6.49
 -10 -12  14    0.00    6.50
 -10 -12  15    9.80    6.87
 -10 -12  16   -0.00    4.80
 -10 -12  17   -0.00    4.46
  10 -13  -1    3.54    5.58
  10  13  -1    6.42    7.62
 -10 -13   1   11.11    6.73
 -10 -13   1    8.09    8.49
  10 -13  -2    0.00    4.52
  10  13  -2    1.40    5.71
 -10 -13   2    3.01    4.36
 -10 -13   2    3.88    7.25
  10 -13  -3   13.06    8.09
  10  13  -3    3.25    6.96
 -10 -13   3    6.14    5.99
 -10 -13   3    3.60    7.87
  10 -13  -4   -0.00    5.78
  10  13  -4    0.43    4.99
 -10 -13   4    0.10    2.33
 -10 -13   4   -0.00    5.96
  10 -13  -5    9.53    8.28
  10  13  -5   -0.00    4.81
 -10 -13   5   15.42    7.64
 -10 -13   5    0.60    6.12
  10  13  -6   -1.03    4.16
 -10 -13   6    1.87    5.18
 -10 -13   6    0.06    6.98
 -10 -13   7    0.43    4.95
 -10 -13   7    9.80    8.89
 -10 -13   8    0.92    3.52
 -10 -13   8    0.50    5.43
 -10 -13   9    0.00    4.77
 -10 -13  10   -0.00    3.68
 -10 -13  11    5.36    5.79
 -10 -13  12    1.49    5.33
 -10 -13  13   14.73    7.84
  10 -14  -1    2.42    5.26
  10  14  -1   -0.00    4.35
 -10 -14   1    0.00    4.54
 -10 -14   1   -0.00    5.86
  10 -14  -2   -0.00    5.48
 -10 -14   2   -0.00    3.67
 -10 -14   2   -0.00    6.13
  10 -14  -3   -0.00    4.87
 -10 -14   3   10.61    7.09
 -10 -14   3    7.22    7.50
 -10 -14   4    1.24    4.08
 -10 -14   4   -0.00    5.38
 -10 -14   5    3.09    5.36
 -10 -14   5    1.45    6.71
 -10 -14   6    6.60    6.27
 -10 -14   6    5.82    7.71
 -10 -14   7    3.28    4.77
 -10 -14   7   -0.00    4.96
 -10 -14   8    3.17    5.21
  10 -15  -1   10.97    8.37
 -10 -15   1    8.87    6.57
 -10 -15   1   -0.00    5.94
 -10 -15   2    2.24    5.09
 -10 -15   2   -0.00    5.49
 -10 -15   3   -0.00    3.52
 -10 -15   3   -0.00    5.60
 -10 -15   4   -0.00    6.14
 -10 -15   5   -0.00    6.14
 -10 -15   6   -0.00    6.40
 -10 -15   7    7.09    8.13
  -9   0   1   11.23    7.10
   9   0  -1    3.65    5.80
  -9   0   2   -0.00    4.02
   9   0  -2    4.19    4.82
  -9   0   3  122.09   25.99
   9   0  -3  165.37   27.21
  -9   0   4    0.17    3.67
   9   0  -4    0.00    3.51
  -9   0   5   60.02   14.59
   9   0  -5   34.19   11.21
  -9   0   6    0.00    3.74
   9   0  -6    0.00    4.57
  -9   0   7  136.36   27.06
   9   0  -7  155.70   27.48
  -9   0   8   -0.00    5.09
   9   0  -8    1.24    4.42
  -9   0   9   89.66   18.71
   9   0  -9   67.88   16.98
  -9   0  10    0.72    4.41
   9   0 -10    1.77    4.59
   9   0 -15   39.75   10.55
   9   0 -16   -0.00    2.73
   9   0 -17   32.63    9.49
   9   0 -18    0.00    3.53
   9   0 -19   64.55   14.76
   9   0 -20    1.37    4.06
   9   0 -21   22.59    8.14
   9   0 -22    0.03    3.57
   9   0 -23   52.18   13.76
   9   0 -24    0.00    4.34
   9   0 -25   19.52    8.49
   9   0 -26   -0.00    4.48
  -9   1   1  354.93   58.77
   9  -1  -1  391.87   58.60
   9   1  -1  393.56   58.36
  -9  -1   1  422.46   60.40
  -9   1   2   15.61    7.56
   9  -1  -2    0.00    4.12
   9   1  -2    0.00    4.36
  -9  -1   2   14.96    8.15
  -9   1   3    1.89    5.68
   9  -1  -3   -0.00    3.88
   9   1  -3    0.05    4.04
  -9  -1   3    0.00    3.27
  -9   1   4   42.29   11.70
   9  -1  -4    1.31    4.92
   9   1  -4   46.06   11.46
  -9  -1   4   74.97   15.31
  -9   1   5  122.57   23.77
   9  -1  -5   90.49   20.77
   9   1  -5  133.31   23.12
  -9  -1   5  106.19   22.51
  -9   1   6    2.09    4.33
   9  -1  -6   -0.00    4.61
   9   1  -6    1.69    3.75
  -9  -1   6   -0.00    4.84
  -9   1   7   79.75   16.15
   9  -1  -7   40.18   12.69
   9   1  -7   57.49   14.17
  -9  -1   7   30.99   12.10
  -9   1   8    4.83    5.56
   9  -1  -8    0.12    4.53
   9   1  -8    2.63    4.67
  -9  -1   8   -0.00    4.91
  -9   1   9   23.11    8.98
   9  -1  -9   22.32    8.99
   9   1  -9    8.53    5.21
   9   1  -9   36.54   10.65
  -9  -1   9    7.63    6.33
   9   1 -10    0.98    4.30
   9   1 -10    5.48    5.63
  -9  -1  10   -0.00    4.13
   9   1 -11  130.57   16.88
  -9  -1  11    3.46    6.33
   9   1 -12    9.18    5.97
   9   1 -13    9.12    5.68
   9   1 -14    6.47    5.75
   9   1 -15   93.77   18.81
   9   1 -16    7.22    5.09
   9   1 -17   75.04   16.68
   9   1 -18    8.14    5.65
   9   1 -19    1.37    3.20
   9  -1 -20    1.36    4.01
   9   1 -20    6.36    5.74
   9  -1 -21   83.46   18.39
   9   1 -21  102.65   20.01
   9  -1 -22   -0.00    4.30
   9   1 -22    1.51    4.75
   9  -1 -23    2.23    4.34
   9   1 -23   14.67    6.97
   9  -1 -24   -0.00    4.48
   9   1 -24    1.67    5.41
   9  -1 -25    9.17    6.49
   9   1 -25    8.80    6.10
   9   1 -26    1.71    4.74
   9   1 -27   26.24    9.90
  -9  -1  27   20.16    8.23
  -9   2   1    4.37    6.98
   9  -2  -1   50.02   12.12
   9   2  -1   44.67   10.50
  -9  -2   1   55.39   13.53
  -9   2   2    7.87    6.40
   9  -2  -2    7.71    6.25
   9   2  -2    0.00    3.63
  -9  -2   2    8.56    6.80
  -9   2   3   95.41   23.76
   9  -2  -3  160.87   26.52
   9   2  -3  125.73   23.25
   9   2  -3  141.70   25.16
  -9  -2   3  158.13   26.97
  -9   2   4   10.38    7.11
   9  -2  -4    4.12    5.50
   9   2  -4    2.09    4.05
   9   2  -4    2.27    4.30
  -9  -2   4    1.34    5.27
  -9   2   5   21.36    9.09
   9  -2  -5   15.41    8.22
   9   2  -5   26.14    8.47
   9   2  -5   12.92    7.25
  -9  -2   5   15.48    8.06
  -9   2   6    1.86    5.26
   9  -2  -6   -0.00    3.80
   9   2  -6    0.98    3.11
   9   2  -6    1.56    4.71
  -9  -2   6   -0.00    4.94
  -9   2   7   42.65   13.42
   9  -2  -7   78.19   16.32
   9   2  -7   50.44   12.72
   9   2  -7   93.46   17.44
  -9  -2   7   46.70   14.09
  -9   2   8   50.25   12.98
   9  -2  -8   37.43   11.49
   9   2  -8   35.86   10.17
   9   2  -8   43.20   12.44
  -9  -2   8   21.09    9.61
   9   2  -9   27.98    8.76
   9   2  -9   26.75   10.06
  -9  -2   9   34.05   11.28
   9   2 -10    0.00    4.05
   9   2 -10    0.00    4.69
  -9  -2  10    1.18    4.82
   9   2 -11   -0.00    2.69
   9   2 -11   -0.00    4.48
  -9  -2  11    8.57    6.09
   9   2 -12   21.23    7.73
   9   2 -13   62.48   14.58
   9   2 -14   38.76   11.46
   9   2 -15   15.58    7.19
   9   2 -16   -0.00    3.74
   9   2 -17   45.94   12.76
   9   2 -18   -0.00    3.96
   9   2 -19  131.40   25.21
   9   2 -20   12.42    6.95
   9   2 -21    2.55    4.75
   9   2 -22   22.16    9.39
   9   2 -23   36.26   12.13
   9   2 -24   -0.00    4.63
   9   2 -25    6.81    5.33
   9   2 -26    5.65    6.12
  -9  -2  26   -0.00    3.03
   9   2 -27    3.29    5.80
  -9  -2  27    0.00    4.97
  -9  -2  28    3.58    4.80
  -9   3   1  160.94   33.40
   9  -3  -1  196.49   33.61
   9  -3  -1  211.63   34.53
   9   3  -1  237.54   33.49
  -9  -3   1  194.68   35.29
  -9   3   2   56.74   14.56
   9  -3  -2   66.36   15.25
   9   3  -2   43.03   11.89
  -9  -3   2   51.02   14.50
  -9   3   3   -0.00    4.73
   9  -3  -3   -0.00    5.10
   9   3  -3   -0.00    4.77
  -9  -3   3    1.79    3.82
  -9   3   4    1.40    5.17
   9  -3  -4    0.00    4.98
   9   3  -4    0.00    4.59
  -9  -3   4   -0.00    5.79
  -9   3   5   61.10   15.07
   9  -3  -5   77.02   16.57
   9   3  -5   65.54   14.31
  -9  -3   5   39.73   13.86
  -9   3   6   33.16   12.22
   9  -3  -6   51.32   13.18
   9   3  -6   46.40   11.92
   9   3  -6   60.40   14.48
  -9  -3   6   60.95   15.25
   9   3  -7   36.00    9.88
   9   3  -7   22.84    9.21
  -9  -3   7   34.38   11.66
   9   3  -8    0.33    3.44
   9   3  -8    1.05    4.45
  -9  -3   8    2.62    5.32
   9   3  -9    4.95    4.58
   9   3  -9   16.75    7.91
  -9  -3   9    0.00    5.35
   9   3 -10    6.17    5.50
   9   3 -10   13.20    6.79
  -9  -3  10    1.38    5.60
   9   3 -11  149.87   26.88
   9   3 -11  174.52   29.61
  -9  -3  11  135.50   28.29
   9   3 -12    2.12    5.17
  -9  -3  12   24.59    9.85
   9   3 -13    1.86    4.35
   9   3 -14   -0.00    3.99
   9   3 -15   81.89   18.06
   9   3 -16   23.96    9.31
   9   3 -17    9.72    6.13
   9   3 -18    1.17    3.11
   9   3 -19    4.51    5.29
   9   3 -20   18.78    8.80
   9   3 -21   68.87   17.15
   9   3 -22    6.50    6.00
   9   3 -23   15.53    7.94
   9   3 -24    3.32    5.10
   9   3 -25    8.51    6.44
  -9  -3  25    3.88    4.66
   9   3 -26    0.94    5.29
  -9  -3  26    1.51    4.29
  -9  -3  27    2.55    4.35
  -9  -3  28    2.54    4.35
  -9  -3  29    0.00    4.55
  -9   4   1   -0.00    4.02
   9  -4  -1   11.39    6.61
   9  -4  -1    6.76    5.11
   9   4  -1    3.24    4.28
  -9  -4   1    4.66    5.78
  -9   4   2   64.75   16.00
   9  -4  -2   71.87   16.42
   9  -4  -2   63.63   15.41
   9   4  -2   45.62   12.96
  -9  -4   2   65.78   16.47
  -9   4   3   51.31   15.11
   9  -4  -3   75.07   16.97
   9   4  -3   76.66   15.49
  -9  -4   3   61.67   16.14
   9   4  -4   45.13   12.26
  -9  -4   4   72.73   16.91
   9   4  -5   80.32   16.88
  -9  -4   5   83.27   19.40
   9   4  -6    8.34    5.52
  -9  -4   6    1.22    4.82
   9   4  -7   75.30   16.47
  -9  -4   7   76.68   18.47
   9   4  -8  120.18   20.02
  -9  -4   8   61.25   17.88
   9   4  -9   51.04   12.85
  -9  -4   9   46.65   14.26
   9   4 -10   -0.00    3.84
   9   4 -10    0.00    5.09
  -9  -4  10    0.13    4.83
   9   4 -11    9.81    6.38
   9   4 -11    7.12    7.04
  -9  -4  11   12.61    8.14
   9   4 -12    2.34    3.70
  -9  -4  12    3.22    5.63
   9   4 -13   44.05   12.90
   9   4 -14   -0.00    4.24
   9   4 -15   -0.00    4.80
   9   4 -16    0.48    4.60
   9   4 -17   40.39   12.53
   9   4 -19   63.65   16.12
   9   4 -20    1.09    5.16
   9   4 -21    3.77    5.38
   9   4 -22    0.00    3.76
   9   4 -23   39.09   13.00
  -9  -4  23   38.13   11.56
   9   4 -24   11.11    7.54
  -9  -4  24   15.28    7.40
   9   4 -25    4.08    5.95
  -9  -4  25    1.66    4.52
  -9  -4  26    2.24    4.81
  -9  -4  27    4.25    4.42
  -9  -4  28   -0.00    3.39
  -9  -4  29   13.29    6.79
  -9  -4  30    7.16    5.39
  -9  -4  31   -0.00    3.87
   9   4 -33    8.50    5.71
   9  -5  -1  125.86   23.79
   9   5  -1  106.86   21.78
  -9  -5   1  124.59   24.68
   9  -5  -2   63.69   16.64
   9   5  -2   83.34   16.68
  -9  -5   2   72.88   17.75
   9  -5  -3    9.75    6.19
   9   5  -3   12.67    6.12
  -9  -5   3   13.63    7.46
   9  -5  -4   60.04   15.30
   9   5  -4   62.78   14.91
  -9  -5   4   74.27   17.74
   9   5  -5   37.99   10.72
  -9  -5   5   34.70   12.20
   9   5  -6   38.43   12.14
  -9  -5   6   56.55   15.10
   9   5  -7  132.78   22.26
  -9  -5   7   77.62   20.60
   9   5  -8    2.00    3.78
  -9  -5   8    0.00    4.74
   9   5  -9   -0.00    5.06
  -9  -5   9    2.61    6.15
   9   5 -10    4.76    4.99
  -9  -5  10    2.90    6.26
   9   5 -11   73.88   15.90
  -9  -5  11   47.68   15.11
   9   5 -12   15.06    7.89
  -9  -5  12   33.97   11.95
   9   5 -13    0.96    4.13
   9   5 -14   17.24    7.53
   9   5 -15    8.12    6.10
   9   5 -16   12.18    7.44
   9  -5 -17   45.72   10.98
   9   5 -17   39.92   12.51
   9  -5 -18    7.21    5.17
   9   5 -18    1.55    5.60
   9  -5 -19   -0.00    3.50
   9   5 -19    3.13    5.21
   9   5 -20    2.83    6.31
   9   5 -21   31.78   11.97
   9   5 -22   27.80   11.28
  -9  -5  22   14.61    7.77
   9   5 -23    8.71    6.19
  -9  -5  23    8.78    6.57
  -9  -5  24   -0.00    4.32
  -9  -5  25   -0.00    3.52
  -9  -5  26   20.44    8.81
  -9  -5  27    9.01    6.76
  -9  -5  28    1.54    4.50
  -9  -5  29    2.90    5.22
  -9  -5  30   -0.00    4.33
   9   5 -31   -0.00    3.74
  -9  -5  31    0.00    4.53
   9   5 -32    5.46    5.58
  -9  -5  32    2.21    3.98
   9   5 -33    6.53    6.60
   9  -6  -1    0.65    4.75
   9   6  -1    3.66    4.36
   9  -6  -2   82.52   19.58
   9   6  -2  100.08   19.41
   9  -6  -3   30.32   10.75
   9   6  -3   27.02    9.35
   9  -6  -4   36.64   11.77
   9   6  -4   64.88   13.74
  -9  -6   4   27.24   11.37
   9  -6  -5   32.55   10.54
   9   6  -5   37.63   11.42
  -9  -6   5   30.25   11.76
   9  -6  -6   12.87    7.24
   9   6  -6    6.11    5.44
  -9  -6   6    1.69    5.21
   9   6  -7   13.69    7.26
  -9  -6   7   16.40    8.88
   9   6  -8   73.20   16.94
  -9  -6   8   69.54   18.47
   9   6  -9   18.06    8.67
  -9  -6   9   36.16   11.78
   9   6 -10    2.19    5.09
  -9  -6  10   -0.00    5.82
   9   6 -11   -0.00    4.63
  -9  -6  11   -0.00    5.64
   9   6 -12   29.90   10.78
  -9  -6  12   20.20   10.12
   9   6 -13   15.63    7.95
   9   6 -14   30.82   11.22
   9   6 -15   17.05    8.05
   9   6 -16    1.84    5.05
   9  -6 -17    3.90    4.51
   9   6 -17   16.11    7.50
   9   6 -18   26.90   11.28
   9   6 -19    8.42    7.62
   9   6 -20    8.51    7.45
  -9  -6  20    2.75    4.55
   9   6 -21    1.05    5.50
  -9  -6  21    7.06    6.17
   9   6 -22    0.00    4.64
  -9  -6  22    1.88    3.93
  -9  -6  23   17.35    8.11
  -9  -6  24    0.00    4.33
  -9  -6  25    6.57    5.80
  -9  -6  26    1.61    4.42
  -9  -6  27   -0.00    4.57
  -9  -6  28    5.56    5.55
   9   6 -29    3.94    5.19
  -9  -6  29   -0.00    3.99
   9   6 -30    0.00    5.63
  -9  -6  30   10.15    6.66
   9   6 -31    2.15    4.84
  -9  -6  31   -0.00    4.27
   9   6 -32    1.78    5.17
  -9  -6  32   -0.00    3.77
   9   6 -33    3.48    5.40
  -9  -6  33   -0.00    4.74
   9  -7  -1   19.82    8.80
   9   7  -1   12.70    6.92
  -9  -7   1    3.08    6.40
   9  -7  -2    8.74    6.59
   9   7  -2    5.16    4.90
  -9  -7   2   11.28    8.40
   9  -7  -3    1.48    3.95
   9   7  -3    1.49    3.77
   9  -7  -4   23.39    9.55
   9   7  -4   38.58   11.10
   9  -7  -5    7.78    6.02
   9   7  -5   14.11    7.43
   9  -7  -6   50.69   13.55
   9   7  -6   47.49   13.49
   9  -7  -7    3.79    5.31
   9   7  -7    2.75    4.44
   9  -7  -8    4.75    5.28
   9   7  -8    0.58    3.23
  -9  -7   8    4.39    5.73
   9   7  -9   20.25    9.38
  -9  -7   9   11.99    8.10
   9   7 -10   18.38    8.96
  -9  -7  10   21.53   10.18
   9   7 -11   13.87    8.16
  -9  -7  11   29.60   11.56
   9   7 -12   85.80   17.57
  -9  -7  12   27.39   12.66
   9   7 -13   -0.00    3.93
   9   7 -14    7.17    6.12
   9   7 -15    3.49    5.66
   9   7 -16   61.46   16.34
   9   7 -17   -0.00    6.93
   9   7 -18    1.52    6.20
  -9  -7  18   -0.00    5.23
   9   7 -19    2.33    5.46
  -9  -7  19    0.87    4.17
   9   7 -20    4.08    5.94
  -9  -7  20    5.54    6.36
  -9  -7  21   15.11    7.18
  -9  -7  22   26.87    9.86
  -9  -7  23   -0.00    5.07
  -9  -7  24    0.90    4.03
  -9  -7  25   -0.00    3.48
  -9  -7  26   22.30    9.57
   9   7 -27    2.97    5.17
  -9  -7  27    8.22    6.18
   9   7 -28   -0.00    3.75
  -9  -7  28    0.00    5.85
   9   7 -29   -0.00    3.96
  -9  -7  29    2.78    4.87
   9   7 -30    0.00    4.25
  -9  -7  30   -0.00    4.44
   9   7 -31    4.14    6.03
  -9  -7  31    0.04    4.19
   9   7 -32    6.97    6.19
  -9  -7  32    0.00    4.50
  -9  -7  33   -0.00    4.35
  -9  -7  34    8.00    6.96
   9  -8  -1   29.34   10.95
   9   8  -1    5.63    5.84
  -9  -8   1   10.81    7.35
   9  -8  -2   31.78   10.77
   9   8  -2   26.14   10.79
  -9  -8   2   17.62    9.52
   9  -8  -3   10.08    7.54
   9   8  -3    0.00    4.30
  -9  -8   3    2.02    4.95
   9  -8  -4   81.52   16.17
   9   8  -4   14.30    8.26
  -9  -8   4   53.43   14.80
   9  -8  -5   -0.00    4.10
   9   8  -5    3.88    4.46
  -9  -8   5    4.77    6.51
   9  -8  -6   14.38    7.08
   9   8  -6    5.72    5.09
  -9  -8   6    0.42    6.72
   9  -8  -7    1.76    3.33
   9   8  -7    5.01    6.17
   9  -8  -8   68.44   16.33
   9   8  -8   67.82   17.13
   9  -8  -9    0.00    4.89
   9   8  -9   16.86    8.33
   9  -8 -10   20.01    8.77
   9   8 -10   18.12    9.47
   9  -8 -11    2.59    3.32
   9   8 -11    6.59    5.29
   9   8 -12   21.56    9.44
   9   8 -13    7.93    6.51
   9   8 -14   22.28    9.90
   9   8 -15   -0.00    5.79
   9   8 -16   -0.00    7.13
  -9  -8  16    0.78    4.78
   9   8 -17    4.86    6.82
  -9  -8  17    1.79    5.06
   9   8 -18   24.12   10.39
  -9  -8  18   21.93    9.02
  -9  -8  19    0.15    4.81
  -9  -8  20    8.87    6.68
  -9  -8  21    1.52    4.46
  -9  -8  22    1.26    3.94
  -9  -8  23   -0.00    3.07
   9   8 -24    1.33    5.24
  -9  -8  24   11.86    7.49
   9   8 -25    0.00    4.68
  -9  -8  25    0.52    4.96
   9   8 -26    4.42    5.82
  -9  -8  26    7.75    7.27
   9   8 -27   -0.00    4.14
  -9  -8  27   -0.00    4.38
   9   8 -28    1.48    6.09
  -9  -8  28    6.14    6.48
   9   8 -29   -0.00    4.35
  -9  -8  29    0.65    4.26
   9   8 -30    9.22    7.73
  -9  -8  30   16.49    7.85
   9   8 -31   -0.00    4.71
  -9  -8  31   -0.00    4.36
   9   8 -32    1.85    4.93
  -9  -8  32   -0.00    4.00
  -9  -8  33    0.58    4.88
   9  -9  -1    9.91    7.15
   9   9  -1    3.21    4.74
  -9  -9   1    3.70    6.16
   9  -9  -2   54.33   14.30
   9   9  -2   32.48   10.95
  -9  -9   2   28.50   11.77
   9  -9  -3   -0.00    5.31
   9   9  -3    2.26    4.18
  -9  -9   3    0.88    6.33
   9  -9  -4    9.18    6.67
   9   9  -4    4.90    5.98
  -9  -9   4    1.81    6.27
   9  -9  -5    3.06    5.58
   9   9  -5    3.99    5.42
  -9  -9   5    3.48    6.00
   9  -9  -6   51.10   14.33
   9   9  -6   87.45   18.13
  -9  -9   6   39.59   14.47
   9  -9  -7   -0.00    5.11
   9   9  -7   -0.00    4.74
  -9  -9   7    2.72    4.99
   9  -9  -8   -0.00    4.30
   9   9  -8   -0.00    5.43
  -9  -9   8   -0.00    5.21
   9  -9  -9   -0.00    4.59
   9   9  -9    2.81    4.13
  -9  -9   9   -0.00    6.13
   9  -9 -10    8.98    6.45
   9   9 -10   15.35    8.90
  -9  -9  10    7.20    7.98
   9  -9 -11    3.80    5.00
   9   9 -11    2.20    5.38
  -9  -9  11   -0.00    6.79
   9  -9 -12   35.50   11.11
   9   9 -12   33.17   12.14
   9   9 -13   -0.00    4.04
  -9  -9  13    9.87    5.79
   9   9 -14   -0.00    4.67
  -9  -9  14   -0.00    4.27
   9   9 -15    9.06    8.12
  -9  -9  15    0.00    4.87
   9   9 -16   50.69   14.46
  -9  -9  16   26.72   10.48
  -9  -9  17    2.56    3.58
  -9  -9  18    9.74    6.53
  -9  -9  19    6.45    6.78
   9   9 -20   14.50    8.83
  -9  -9  20   21.53    9.04
   9   9 -21    4.35    5.71
  -9  -9  21   -0.00    4.64
   9   9 -22    8.58    7.51
  -9  -9  22   19.12    8.39
   9   9 -23    4.33    6.01
  -9  -9  23   -0.00    4.46
   9   9 -24   -0.00    4.43
  -9  -9  24    2.26    4.97
   9   9 -25   -0.00    5.67
  -9  -9  25   -0.00    4.46
   9   9 -26   13.13    8.82
  -9  -9  26   22.25    9.96
   9   9 -27    0.85    4.87
  -9  -9  27    0.06    3.08
   9   9 -28   -0.00    5.18
  -9  -9  28    2.41    5.69
   9   9 -29    4.72    7.12
  -9  -9  29    2.60    4.86
   9   9 -30   -0.00    5.76
  -9  -9  30    5.55    5.95
   9   9 -31   -0.00    5.38
   9 -10  -1    0.72    4.46
   9  10  -1    2.83    4.75
  -9 -10   1    3.04    6.10
   9 -10  -2   21.27    9.61
   9  10  -2   -0.00    5.07
  -9 -10   2    5.69    7.45
   9 -10  -3    0.04    4.62
   9  10  -3    5.13    6.00
  -9 -10   3    9.70    7.87
   9 -10  -4   66.52   15.36
   9  10  -4   47.03   13.36
  -9 -10   4   18.08   10.31
   9 -10  -5   -0.00    4.72
   9  10  -5   -0.00    5.87
  -9 -10   5    3.83    7.43
   9 -10  -6   11.24    7.23
   9  10  -6   -0.00    4.16
  -9 -10   6   -0.00    4.19
   9 -10  -7    8.72    5.96
   9  10  -7    0.31    4.05
  -9 -10   7   -0.00    5.89
   9 -10  -8   25.62    9.80
   9  10  -8   21.17    9.63
  -9 -10   8   10.31    8.34
   9 -10  -9    5.13    4.65
   9  10  -9    0.00    6.53
  -9 -10   9    8.35    8.45
   9 -10 -10   10.45    6.76
   9  10 -10    8.11    6.20
  -9 -10  10   10.21    6.71
  -9 -10  10    2.11    5.16
   9 -10 -11    3.88    5.72
   9  10 -11    8.30    6.87
  -9 -10  11    6.07    5.50
  -9 -10  11    0.00    6.82
   9  10 -12    6.55    6.83
  -9 -10  12   17.68    8.04
   9  10 -13   -0.00    6.18
  -9 -10  13    2.57    4.49
  -9 -10  14   41.53   12.35
  -9 -10  15    0.00    6.24
  -9 -10  16    4.34    5.40
  -9 -10  17   -0.00    4.13
  -9 -10  18    0.03    4.49
  -9 -10  19   -0.00    3.93
  -9 -10  20   11.84    7.11
  -9 -10  21    2.33    4.82
  -9 -10  22    3.82    5.25
   9  10 -23   -0.00    5.16
  -9 -10  23    0.00    3.55
   9  10 -24    0.93    5.07
  -9 -10  24   17.03    8.38
   9  10 -25   -0.00    4.41
  -9 -10  25   -0.00    4.05
   9  10 -26   -0.00    4.64
  -9 -10  26    0.54    5.25
   9  10 -27    7.25    7.07
  -9 -10  27   -0.00    4.17
   9  10 -28   15.80    9.09
   9  10 -29    0.00    5.00
   9  10 -30    4.43    5.57
   9  10 -31    0.93    5.13
   9 -11  -1   -0.00    5.28
   9  11  -1    0.91    5.26
  -9 -11   1   -0.00    5.09
   9 -11  -2   20.17    9.56
   9  11  -2   41.93   12.68
  -9 -11   2   24.72   10.34
   9 -11  -3   10.92    6.65
   9  11  -3    9.12    6.42
  -9 -11   3   -0.00    4.72
   9 -11  -4   19.42    8.62
   9  11  -4    8.36    6.67
  -9 -11   4    8.44    6.83
   9 -11  -5    7.06    5.87
   9  11  -5   -0.00    4.70
  -9 -11   5   -0.00    4.14
   9 -11  -6   23.66   10.20
   9  11  -6   16.06    9.07
  -9 -11   6   20.76   10.48
   9 -11  -7   -0.00    5.39
   9  11  -7   -0.00    4.32
  -9 -11   7    0.00    3.98
  -9 -11   7    3.29    5.63
   9 -11  -8   -0.00    4.71
   9  11  -8    0.00    5.37
  -9 -11   8    1.90    4.39
  -9 -11   8    1.25    5.64
   9 -11  -9    4.06    5.37
   9  11  -9   -0.00    5.52
  -9 -11   9    0.22    3.62
  -9 -11   9    2.34    5.93
   9  11 -10   19.52    9.25
  -9 -11  10   11.76    7.60
  -9 -11  10    3.90    6.70
  -9 -11  11    1.38    4.82
  -9 -11  11    0.00    4.32
  -9 -11  12   10.36    7.26
  -9 -11  13   -0.00    4.23
  -9 -11  14    2.19    4.21
  -9 -11  15    2.31    5.12
  -9 -11  16   42.18   13.03
  -9 -11  17   -0.00    3.20
  -9 -11  18    8.42    6.18
  -9 -11  19   -0.00    5.95
  -9 -11  20   18.51    9.15
  -9 -11  21    5.78    6.36
  -9 -11  22   14.96    8.61
  -9 -11  23   -0.00    4.49
  -9 -11  24    0.00    4.62
   9 -12  -1    7.62    6.82
   9  12  -1    0.00    4.86
  -9 -12   1    5.01    6.96
   9 -12  -2    1.36    5.38
   9  12  -2   -0.00    5.46
  -9 -12   2    5.45    5.40
  -9 -12   2    0.70    5.42
   9 -12  -3    4.45    5.94
   9  12  -3    6.42    6.85
  -9 -12   3    1.14    4.18
  -9 -12   3   -0.00    5.44
   9 -12  -4   35.42   11.36
   9  12  -4   30.28   10.98
  -9 -12   4   13.86    7.44
  -9 -12   4    8.49    8.42
   9 -12  -5    0.00    4.31
   9  12  -5    2.95    5.85
  -9 -12   5    0.00    3.90
  -9 -12   5    5.44    7.94
   9 -12  -6   -0.00    3.97
   9  12  -6   -0.00    5.01
  -9 -12   6    2.50    4.46
  -9 -12   6    0.00    4.35
   9 -12  -7    1.05    4.53
   9  12  -7   -0.00    4.23
  -9 -12   7    0.00    3.61
  -9 -12   7    0.00    5.53
  -9 -12   8   20.74    9.06
  -9 -12   8    8.50    8.38
  -9 -12   9    9.11    6.52
  -9 -12   9   15.87    8.85
  -9 -12  10    2.72    5.51
  -9 -12  10    2.35    6.78
  -9 -12  11   -0.00    4.91
  -9 -12  12   11.68    7.14
  -9 -12  13    2.69    4.78
  -9 -12  14   20.51    8.88
  -9 -12  15   -0.00    6.04
  -9 -12  16    1.90    6.48
  -9 -12  17    1.29    4.10
  -9 -12  18    0.00    6.06
  -9 -12  19    4.66    5.64
  -9 -12  20   11.58    8.50
  -9 -12  21   -0.00    3.01
   9 -13  -1   14.34    8.19
   9  13  -1    6.01    6.93
  -9 -13   1    6.31    6.12
  -9 -13   1   10.60    8.78
   9 -13  -2    0.00    6.07
   9  13  -2   -0.00    5.06
  -9 -13   2    1.47    4.31
  -9 -13   2    5.06    7.74
   9 -13  -3    1.67    4.20
  -9 -13   3    1.49    5.03
  -9 -13   3   -0.00    4.58
   9 -13  -4    2.46    5.85
  -9 -13   4    1.83    3.91
  -9 -13   4    1.80    6.08
   9 -13  -5    2.47    4.72
  -9 -13   5    0.52    4.23
  -9 -13   5    4.47    6.96
  -9 -13   6   19.47    8.83
  -9 -13   6    3.41    6.06
  -9 -13   7    3.39    5.01
  -9 -13   8   -0.00    3.35
  -9 -13   8    4.21    7.52
  -9 -13   9   -0.00    5.37
  -9 -13   9    6.06    6.97
  -9 -13  10   15.97    8.61
  -9 -13  10    7.33    8.29
  -9 -13  11    1.49    6.07
  -9 -13  12   15.57    8.45
  -9 -13  13    1.73    4.31
  -9 -13  14   -0.00    4.59
  -9 -13  15   -0.00    6.32
  -9 -13  16   10.61    7.38
  -9 -13  17   13.83    8.33
   9 -14  -1    5.75    6.20
  -9 -14   1   -0.00    4.81
  -9 -14   1    0.25    4.46
   9 -14  -2    0.00    5.33
  -9 -14   2   11.36    6.89
  -9 -14   2    4.92    7.14
   9 -14  -3   23.79    9.93
  -9 -14   3    3.38    5.72
  -9 -14   3    0.00    6.39
  -9 -14   4    4.34    5.36
  -9 -14   4   -0.00    5.24
  -9 -14   5   -0.00    3.92
  -9 -14   5   -0.00    7.41
  -9 -14   6   -0.00    4.55
  -9 -14   6   -0.00    4.81
  -9 -14   7    1.54    4.66
  -9 -14   7    2.85    7.07
  -9 -14   8    9.23    6.95
  -9 -14   8    0.80    6.78
  -9 -14   9    2.86    5.21
  -9 -14   9   -6.77    9.08
  -9 -14  10   -0.00    5.14
  -9 -14  11    1.77    5.77
  -9 -14  12    6.60    5.81
  -9 -14  13    2.11    5.88
   9 -15  -1    6.92    6.96
  -9 -15   1    9.31    6.31
  -9 -15   1    2.85    5.18
  -9 -15   2    9.79    6.29
  -9 -15   2   -0.00    6.24
  -9 -15   3    0.00    4.28
  -9 -15   3   -0.00    7.24
  -9 -15   4    6.05    5.69
  -9 -15   4    1.66    6.00
  -9 -15   5   -0.00    3.95
  -9 -15   5    0.00    6.84
  -9 -15   6    5.47    6.24
  -9 -15   6    5.02    7.57
  -9 -15   7    3.19    5.05
  -9 -15   7   -0.00    8.31
  -9 -15   8    0.53    4.96
  -9 -16   1   -0.00    4.33
  -9 -16   2    4.67    4.71
  -9 -16   2    0.00    6.87
  -9 -16   3    2.53    5.30
  -9 -16   3    1.50    6.20
  -9 -16   4    3.32    6.50
  -9 -16   5    5.01    6.64
  -8   0   1   -0.00    4.77
   8   0  -1   -0.00    3.40
   8   0  -1    0.55    3.17
   8   0  -2  464.30   65.92
   8   0  -2  464.36   67.25
  -8   0   3   -0.00    4.57
   8   0  -3   -0.00    4.28
   8   0  -3   -0.00    4.06
  -8   0   4   57.65   15.11
   8   0  -4   94.57   15.89
   8   0  -4   60.36   15.07
  -8   0   5   -0.00    3.78
   8   0  -5    1.77    4.11
   8   0  -5    0.15    4.42
  -8   0   6   95.56   19.17
   8   0  -6   73.33   16.11
   8   0  -6  109.47   19.63
  -8   0   7   -0.00    4.29
   8   0  -7    0.00    2.79
   8   0  -7    7.18    5.81
  -8   0   8  200.24   32.92
   8   0  -8  192.80   30.74
   8   0  -8  188.50   32.32
  -8   0   9   -0.00    4.11
   8   0  -9    3.81    3.84
   8   0  -9    1.60    3.89
  -8   0  10    2.32    4.59
   8   0 -10   -0.00    3.02
   8   0 -10   -0.00    4.24
  -8   0  11   -0.00    2.68
   8   0 -11   -0.00    2.98
   8   0 -11   -0.00    3.27
  -8   0  12  217.90   33.80
   8   0 -12  188.25   30.96
   8   0 -12  184.37   32.81
  -8   0  13    0.83    3.56
   8   0 -13   -0.00    3.45
   8   0 -13    0.46    4.31
   8   0 -14  100.67   18.88
   8   0 -15   -0.00    3.64
   8   0 -16   -0.00    4.10
   8   0 -26    1.54    3.78
  -8   1   1   43.37   13.31
   8  -1  -1   63.41   13.81
   8  -1  -1   54.29   13.74
   8   1  -1   75.96   14.04
   8   1  -1   55.22   13.70
  -8  -1   1   70.38   15.83
  -8   1   2   -0.00    4.85
   8  -1  -2    0.00    3.65
   8  -1  -2    0.00    4.30
   8   1  -2    2.00    3.17
   8   1  -2    0.00    3.34
  -8  -1   2    5.45    4.99
  -8   1   3    0.00    4.75
   8  -1  -3    2.84    3.58
   8  -1  -3    6.59    5.53
   8   1  -3   -0.00    2.85
   8   1  -3    0.75    4.57
  -8  -1   3    2.06    4.50
  -8   1   4   35.57   11.06
   8  -1  -4   30.45    8.79
   8  -1  -4   32.68   10.59
   8   1  -4   30.71    8.91
   8   1  -4   45.23   11.53
  -8  -1   4   43.31   11.96
  -8   1   5    0.75    3.91
   8  -1  -5    5.41    4.39
   8  -1  -5    3.95    4.82
   8   1  -5    6.55    4.91
   8   1  -5   11.58    6.31
  -8  -1   5    6.32    5.99
  -8   1   6   58.48   16.50
   8  -1  -6  101.99   17.43
   8  -1  -6  102.17   19.04
   8   1  -6   87.03   16.78
   8   1  -6   84.70   17.92
  -8  -1   6   93.24   18.96
  -8   1   7   10.61    5.72
   8  -1  -7   13.87    6.12
   8  -1  -7    6.11    5.42
   8   1  -7    7.77    4.63
   8   1  -7    3.80    4.93
  -8  -1   7    2.17    5.01
  -8   1   8    0.00    4.62
   8  -1  -8    2.45    3.74
   8  -1  -8   10.20    6.47
   8   1  -8    7.72    4.48
   8   1  -8    5.99    5.01
  -8  -1   8    2.01    4.00
  -8   1   9    7.33    5.41
   8  -1  -9   14.70    5.72
   8  -1  -9    5.96    5.50
   8   1  -9   16.80    6.55
   8   1  -9   16.87    6.99
  -8  -1   9    3.53    5.29
  -8   1  10  112.61   24.62
   8  -1 -10  176.42   25.15
   8  -1 -10  151.71   26.18
   8   1 -10  136.96   24.25
   8   1 -10  161.64   27.03
  -8  -1  10  125.72   25.41
  -8   1  11    4.18    3.97
   8  -1 -11    9.11    5.01
   8  -1 -11    3.71    5.40
   8   1 -11   24.07    7.05
   8   1 -11    4.71    4.40
  -8  -1  11   10.65    6.53
  -8   1  12    9.72    6.12
   8  -1 -12    8.53    4.64
   8  -1 -12    7.86    5.49
   8   1 -12   13.89    5.81
   8   1 -12   15.16    7.67
  -8  -1  12    3.92    4.49
   8  -1 -13    2.36    3.54
   8  -1 -13   -0.00    5.16
   8   1 -13   -0.00    3.41
  -8  -1  13   -0.00    3.26
   8  -1 -14   75.37   15.25
   8  -1 -15   79.93   16.00
   8  -1 -16   55.12   12.74
   8  -1 -17    0.19    2.97
   8  -1 -18    0.00    3.25
   8  -1 -19    8.97    5.53
   8  -1 -20   16.91    7.36
   8  -1 -21    3.72    4.44
   8   1 -22   86.64   18.82
   8   1 -23   -0.00    4.16
   8   1 -24   13.94    7.05
   8   1 -25   -0.00    4.10
  -8  -1  25    0.63    4.11
   8   1 -26   17.00    8.22
  -8  -1  26    4.72    4.64
  -8  -1  27    2.88    4.67
  -8   2   1   -0.00    3.80
   8  -2  -1    1.58    4.23
   8  -2  -1    2.45    4.95
   8   2  -1   -0.00    2.47
   8   2  -1    6.24    4.92
  -8  -2   1    1.02    4.68
  -8   2   2  121.57   19.82
   8  -2  -2   78.96   16.36
   8  -2  -2   78.68   16.50
   8   2  -2   57.68   14.00
   8   2  -2   61.76   15.35
  -8  -2   2   92.97   18.52
  -8   2   3    4.61    4.69
   8  -2  -3   10.75    5.61
   8  -2  -3    8.63    5.83
   8   2  -3   11.01    5.25
   8   2  -3   12.80    7.04
  -8  -2   3   22.10    8.21
  -8   2   4   38.75   11.77
   8  -2  -4   47.07   11.48
   8  -2  -4   45.00   11.73
   8   2  -4   47.42   12.57
  -8  -2   4   41.83   12.31
  -8   2   5    0.00    3.93
   8  -2  -5    4.16    4.22
   8  -2  -5    5.87    4.85
   8   2  -5   13.31    5.86
   8   2  -5    1.33    4.35
  -8  -2   5   12.75    7.42
  -8   2   6  114.84   20.92
   8  -2  -6  129.95   19.93
   8  -2  -6  118.63   20.80
   8   2  -6   95.24   18.30
   8   2  -6   81.85   18.99
  -8  -2   6   74.53   18.94
  -8   2   7   28.14    9.41
   8  -2  -7   23.97    8.24
   8  -2  -7   33.21   10.12
   8   2  -7   35.14   10.72
  -8  -2   7   48.62   12.29
  -8   2   8  126.08   22.27
   8  -2  -8  113.81   19.91
   8  -2  -8   88.23   20.15
   8   2  -8  114.54   22.03
  -8  -2   8  114.04   22.13
  -8   2   9    7.27    5.21
   8  -2  -9   14.49    5.56
   8  -2  -9   12.95    6.82
   8   2  -9   20.44    8.02
  -8  -2   9    9.78    6.10
  -8   2  10    1.02    4.31
   8  -2 -10    1.00    3.54
   8  -2 -10   -0.00    4.85
   8   2 -10   -0.00    4.01
  -8  -2  10    0.61    4.66
  -8   2  11    3.20    4.08
   8  -2 -11    0.00    3.26
   8  -2 -11   -0.00    4.16
   8   2 -11    0.00    4.00
  -8  -2  11    1.71    4.74
   8  -2 -12   66.23   13.68
   8  -2 -12   53.05   14.39
   8   2 -12   72.38   16.33
  -8  -2  12   71.89   16.52
   8  -2 -13   45.71    9.91
   8   2 -13   21.33    9.87
  -8  -2  13   37.07   12.03
   8  -2 -14   23.80    7.68
   8   2 -14   36.20   11.49
  -8  -2  14   30.65   10.37
   8  -2 -15   26.90    7.81
   8  -2 -16   27.18    8.22
   8  -2 -17   35.26    9.54
   8  -2 -18  166.78   25.64
   8   2 -18  128.16   25.90
   8  -2 -19   12.36    5.68
   8   2 -19    0.00    4.53
   8  -2 -20    1.01    3.88
   8   2 -20    4.86    5.22
   8  -2 -21   -0.00    3.74
   8   2 -21   -0.00    3.02
   8  -2 -22   33.32    9.32
   8   2 -22   18.75    8.81
   8  -2 -23    5.12    4.90
   8   2 -23   -0.00    4.71
   8  -2 -24    2.23    3.99
   8   2 -24    8.74    6.69
  -8  -2  24   15.10    6.63
   8   2 -25    2.67    4.96
  -8  -2  25    0.91    3.08
  -8  -2  26    2.35    3.65
  -8  -2  27    1.81    3.89
  -8  -2  28   15.56    7.69
   8   2 -35   -0.00    3.44
  -8   3   1  109.26   21.11
   8  -3  -1  106.72   20.22
   8  -3  -1  108.58   20.39
  -8  -3   1   77.32   19.35
  -8   3   2    2.82    4.18
   8  -3  -2    4.93    4.69
   8  -3  -2    2.55    5.16
   8   3  -2   -0.00    4.09
  -8  -3   2    2.69    3.85
  -8   3   3   51.33   12.65
   8  -3  -3   30.79   10.53
   8  -3  -3   50.54   12.64
   8   3  -3   41.82   11.83
  -8  -3   3   56.92   13.61
  -8   3   4  125.96   23.35
   8  -3  -4   88.51   20.86
   8  -3  -4  177.44   25.55
   8   3  -4  118.35   22.86
  -8  -3   4  140.21   24.63
  -8   3   5   11.16    6.91
   8  -3  -5   10.21    5.76
   8  -3  -5   11.95    6.80
   8   3  -5    9.12    6.07
  -8  -3   5   17.35    8.06
  -8   3   6   28.52   10.25
   8  -3  -6   28.83    9.55
   8  -3  -6   54.89   12.63
   8   3  -6   45.11   12.16
  -8  -3   6   43.46   12.22
  -8   3   7   10.96    7.28
   8  -3  -7   29.42    8.61
   8  -3  -7   15.00    7.62
   8   3  -7   19.12    7.96
  -8  -3   7   27.87    9.39
  -8   3   8    7.70    5.95
   8  -3  -8    3.84    4.10
   8  -3  -8    3.66    4.93
   8   3  -8    4.83    5.15
  -8  -3   8    4.36    5.42
  -8   3   9    2.17    4.62
   8  -3  -9    4.07    3.98
   8  -3  -9    4.48    4.37
   8   3  -9    0.00    3.99
  -8  -3   9    0.00    4.50
  -8   3  10  125.91   19.87
   8  -3 -10   73.62   15.69
   8  -3 -10   78.15   17.53
   8   3 -10   73.57   17.63
  -8  -3  10   83.32   18.70
   8  -3 -11   89.83   17.29
   8   3 -11   83.99   19.15
  -8  -3  11  110.24   21.36
   8  -3 -12    0.00    3.60
   8   3 -12    5.22    5.44
  -8  -3  12    2.78    5.76
   8  -3 -13   10.17    5.57
   8   3 -13   14.72    7.59
  -8  -3  13    7.20    6.41
   8  -3 -14   15.28    6.50
   8   3 -14   23.25    8.74
   8   3 -14   23.17    9.06
  -8  -3  14   30.56   11.23
   8  -3 -15   46.70   10.26
   8   3 -15   27.71   10.31
   8  -3 -16   85.33   16.62
   8   3 -16   99.13   19.57
   8  -3 -17   -0.00    3.29
   8   3 -17   -0.00    4.19
   8  -3 -18    2.13    3.54
   8   3 -18    0.00    3.87
   8  -3 -19   13.86    5.98
   8   3 -19    7.56    5.76
   8  -3 -20  101.49   19.66
   8   3 -20  126.91   23.40
   8  -3 -21    4.45    4.49
   8   3 -21    0.00    4.50
   8  -3 -22   22.01    7.46
   8   3 -22   18.54    9.03
   8   3 -23    5.41    4.75
  -8  -3  23    5.76    5.73
   8   3 -24   11.38    7.25
  -8  -3  24   12.68    6.43
  -8  -3  25   16.78    8.00
  -8  -3  26    3.92    4.45
  -8  -3  27   -0.00    3.53
  -8  -3  28    1.35    3.81
  -8  -3  29   -0.00    4.20
  -8  -3  30   10.74    6.65
   8   3 -33   -0.00    4.25
   8   3 -34    4.90    4.80
   8   3 -35   -0.00    4.09
  -8   4   1   70.89   16.60
   8  -4  -1  127.18   20.22
   8  -4  -1   74.53   16.61
  -8  -4   1   51.88   15.50
  -8   4   2   29.22    9.53
   8  -4  -2   12.54    6.95
   8  -4  -2   13.53    7.22
  -8  -4   2   33.78   10.33
  -8   4   3   22.14    8.52
   8  -4  -3   13.34    7.07
   8  -4  -3   10.55    6.23
  -8  -4   3   12.41    7.01
  -8   4   4  110.03   22.33
   8  -4  -4  118.63   22.45
   8  -4  -4  148.53   24.21
  -8  -4   4  105.15   22.92
  -8   4   5   13.01    6.67
   8  -4  -5   13.89    6.45
   8  -4  -5    8.80    5.92
   8   4  -5    6.23    5.12
  -8  -4   5    9.44    6.23
  -8   4   6   44.35   12.35
   8  -4  -6   69.87   13.80
   8  -4  -6   62.33   13.96
   8   4  -6   19.41   10.09
  -8  -4   6   67.10   14.84
  -8   4   7  118.40   21.13
   8  -4  -7   98.98   19.46
   8  -4  -7  101.44   20.37
   8   4  -7  109.28   21.17
  -8  -4   7   84.58   20.56
  -8   4   8   33.88   10.84
   8  -4  -8   16.71    7.87
   8  -4  -8   41.42   11.21
   8   4  -8   31.04    9.99
  -8  -4   8   39.13   11.81
   8  -4  -9    7.91    5.47
   8  -4  -9    9.91    6.50
   8   4  -9    7.83    5.24
   8   4  -9    6.25    5.83
  -8  -4   9    4.62    5.48
   8  -4 -10    2.78    4.56
   8   4 -10   12.93    6.39
   8   4 -10    0.74    5.08
  -8  -4  10    5.47    6.49
   8  -4 -11    4.72    5.01
   8   4 -11    3.26    3.98
   8   4 -11    6.38    6.10
  -8  -4  11    2.87    5.95
   8  -4 -12  100.46   17.65
   8   4 -12   84.44   18.38
   8   4 -12   77.93   18.84
  -8  -4  12   99.87   20.64
   8  -4 -13   15.05    6.38
   8   4 -13   10.60    6.55
   8   4 -13   23.14    8.91
  -8  -4  13   14.27    8.30
   8  -4 -14   47.96   10.97
   8   4 -14   42.51   12.20
   8   4 -14   49.81   13.45
  -8  -4  14   31.50   11.94
   8  -4 -15    3.63    4.10
   8   4 -15    5.15    4.84
   8  -4 -16   29.36    7.75
   8   4 -16   16.03    8.21
   8  -4 -17   22.60    7.40
   8   4 -17   27.75    9.95
   8  -4 -18   70.70   14.13
   8   4 -18   63.21   16.06
   8  -4 -19    9.18    4.62
   8   4 -19   10.47    7.30
   8  -4 -20   20.87    7.15
   8   4 -20   16.81    8.74
   8  -4 -21    0.00    3.46
   8   4 -21    2.07    5.36
  -8  -4  21    0.56    3.53
   8   4 -22    6.69    6.76
  -8  -4  22   16.55    7.52
   8   4 -23   26.04   10.36
  -8  -4  23   26.12    9.53
  -8  -4  24   19.49    8.28
  -8  -4  25    2.72    4.18
  -8  -4  26    0.28    2.65
  -8  -4  27    1.44    3.22
  -8  -4  28    1.31    4.51
  -8  -4  29    6.50    5.79
  -8  -4  30   -0.00    3.60
   8   4 -31   -0.00    4.32
  -8  -4  31   -0.00    3.98
   8   4 -32    0.60    4.07
   8   4 -33    3.38    5.49
   8   4 -34    0.00    3.91
   8   4 -35    1.18    4.94
  -8   5   1   44.41   12.39
   8  -5  -1   30.59   10.90
  -8  -5   1   42.35   12.25
  -8   5   2   38.14   10.98
   8  -5  -2    6.24    5.66
  -8  -5   2   19.98    8.98
  -8   5   3   74.56   16.97
   8  -5  -3   83.41   17.52
   8  -5  -3   88.74   17.95
  -8  -5   3   56.13   16.04
  -8   5   4   14.94    7.03
   8  -5  -4   12.54    6.53
   8  -5  -4   18.18    7.57
   8   5  -4   12.45    6.12
  -8  -5   4   -0.00    4.37
  -8   5   5   85.15   16.66
   8  -5  -5   68.25   15.37
   8   5  -5   47.97   13.57
  -8  -5   5   61.90   15.96
   8  -5  -6   85.13   19.31
   8  -5  -6  103.42   20.70
   8   5  -6  100.61   20.30
  -8  -5   6  133.00   23.46
   8  -5  -7    1.05    3.92
   8   5  -7    4.28    4.49
  -8  -5   7    1.22    5.02
   8  -5  -8   11.52    6.30
   8   5  -8    8.62    5.09
  -8  -5   8    8.15    7.16
   8  -5  -9    2.77    4.14
   8   5  -9    5.41    5.25
  -8  -5   9   13.78    7.10
   8  -5 -10  204.55   31.27
   8   5 -10  188.09   32.13
   8   5 -10  221.89   34.45
  -8  -5  10  148.14   32.00
   8  -5 -11   34.20    9.70
   8   5 -11   30.86   10.77
   8   5 -11   32.03   11.13
  -8  -5  11   60.40   15.06
   8  -5 -12    0.03    4.25
   8   5 -12    0.36    2.04
   8   5 -12    5.89    5.77
  -8  -5  12    4.84    6.25
   8  -5 -13   -0.00    3.93
   8   5 -13    2.68    4.87
   8   5 -13   -0.00    4.52
  -8  -5  13    0.00    5.97
   8  -5 -14    9.32    5.44
   8   5 -14   10.35    6.88
  -8  -5  14   20.98    9.82
   8  -5 -15   27.51    8.08
   8   5 -15   17.66    8.42
   8  -5 -16   66.39   13.66
   8   5 -16   62.36   15.77
   8  -5 -17    1.10    2.97
   8   5 -17   18.95    8.69
   8  -5 -18    6.89    4.59
   8   5 -18   13.11    7.76
   8  -5 -19   25.74    7.60
   8   5 -19   27.69    9.83
  -8  -5  20   26.52    9.55
   8   5 -21   33.61   11.56
  -8  -5  21   21.72    8.95
  -8  -5  22   26.91    9.28
  -8  -5  23   -0.00    3.94
  -8  -5  24    1.85    4.24
  -8  -5  25   16.22    7.60
  -8  -5  26    6.36    5.72
  -8  -5  27    7.68    6.55
  -8  -5  28    1.58    4.49
   8   5 -29    1.43    3.57
  -8  -5  29    2.08    4.52
   8   5 -30   13.23    6.94
  -8  -5  30    1.33    5.04
   8   5 -31    7.31    6.45
  -8  -5  31    3.65    4.57
   8   5 -32    3.53    5.85
  -8  -5  32    3.16    5.05
   8   5 -33    5.22    5.30
   8   5 -34   -0.00    3.48
  -8   6   1  109.65   19.78
   8  -6  -1   69.07   16.93
   8   6  -1  101.32   18.19
  -8  -6   1   48.88   16.06
  -8   6   2   61.12   17.03
   8  -6  -2  103.57   19.60
   8   6  -2   91.59   17.98
   8   6  -3  104.48   18.88
  -8  -6   3   66.43   17.92
   8   6  -4   28.85    9.90
  -8  -6   4   34.37   11.40
   8   6  -5   14.78    7.24
  -8  -6   5   31.21   10.45
   8  -6  -6   45.50   11.72
   8   6  -6   28.92   10.11
  -8  -6   6   20.21    9.60
   8  -6  -7   34.79   10.16
   8   6  -7   24.58    9.30
  -8  -6   7   28.73   10.70
   8  -6  -8   20.31    8.85
   8   6  -8   27.91    9.49
  -8  -6   8   27.08   10.88
   8  -6  -9    1.84    4.27
   8   6  -9    2.76    5.06
  -8  -6   9   -0.00    4.49
   8  -6 -10    5.64    4.43
   8   6 -10    6.38    6.23
  -8  -6  10   10.90    7.69
   8  -6 -11    8.67    5.81
   8   6 -11   14.67    7.11
  -8  -6  11    0.00    6.02
   8  -6 -12   29.50    8.69
   8   6 -12   19.76    9.44
  -8  -6  12   39.72   12.82
   8  -6 -13   19.19    7.29
   8   6 -13   19.59    9.18
  -8  -6  13   11.34    8.59
   8  -6 -14   46.48   10.28
   8   6 -14   31.62   11.03
  -8  -6  14   25.41   11.08
   8  -6 -15   17.58    7.10
   8   6 -15   34.16   11.65
   8  -6 -16    4.19    4.02
   8   6 -16    0.00    4.56
   8  -6 -17   67.28   14.19
   8   6 -17   91.53   19.18
   8   6 -18   36.35   11.49
  -8  -6  18   25.03    9.63
   8   6 -19   19.15    8.99
  -8  -6  19    4.64    5.84
  -8  -6  20    0.64    2.67
  -8  -6  21   -0.00    3.62
  -8  -6  22    2.34    4.75
  -8  -6  23   22.11    8.97
  -8  -6  24    0.52    3.86
  -8  -6  25   12.26    7.46
  -8  -6  26   -0.00    4.36
   8   6 -27   15.65    7.78
  -8  -6  27    1.95    5.09
   8   6 -28    1.89    4.73
  -8  -6  28    1.11    3.81
   8   6 -29    1.52    4.49
  -8  -6  29    9.87    6.83
   8   6 -30   10.92    6.83
  -8  -6  30   -0.00    3.74
   8   6 -31   -0.00    4.46
  -8  -6  31    2.49    3.86
   8   6 -32    5.04    6.10
  -8  -6  32   -0.00    4.81
   8   6 -33    8.72    7.11
  -8  -6  33   14.76    8.03
   8   6 -34    0.00    5.06
   8  -7  -1   78.31   17.56
   8   7  -1   76.38   17.03
   8   7  -2    0.07    3.55
   8   7  -3   21.99    8.70
   8   7  -4    0.09    4.20
  -8  -7   4    3.16    5.53
   8   7  -5   52.68   13.40
  -8  -7   5   34.73   12.38
   8   7  -6   31.70    9.92
  -8  -7   6   18.84    9.42
  -8  -7   7    5.38    7.12
   8  -7  -8    0.61    4.60
   8   7  -8   -0.00    4.47
  -8  -7   8   -0.00    5.29
   8  -7  -9   44.89   12.39
   8   7  -9   48.37   13.23
  -8  -7   9   45.56   14.07
   8  -7 -10   13.44    7.23
   8   7 -10    3.48    5.90
  -8  -7  10   17.22    9.45
   8  -7 -11   56.49   12.83
   8   7 -11   44.64   13.25
  -8  -7  11   36.10   12.92
   8  -7 -12    0.00    4.30
   8   7 -12    2.48    5.64
  -8  -7  12   -0.00    5.32
   8  -7 -13   18.82    7.13
   8   7 -13   16.67    8.73
  -8  -7  13    4.20    6.27
   8  -7 -14   13.75    6.94
   8   7 -14   29.08   10.08
  -8  -7  14   14.13    8.61
   8  -7 -15   65.52   13.81
   8   7 -15   60.81   16.14
   8  -7 -16    6.62    4.52
   8   7 -16    0.32    4.82
  -8  -7  16    3.84    5.50
   8   7 -17    7.12    7.02
  -8  -7  17    5.33    4.59
   8   7 -18    3.67    5.13
  -8  -7  18   -0.00    3.35
  -8  -7  19   -0.00    4.86
  -8  -7  20    1.35    5.33
  -8  -7  21   14.97    7.56
  -8  -7  22    8.43    6.28
  -8  -7  23    1.56    4.89
   8   7 -24    7.68    6.21
  -8  -7  24    0.00    4.55
   8   7 -25    8.17    7.59
  -8  -7  25   12.46    6.74
   8   7 -26    1.63    4.50
  -8  -7  26    2.70    4.81
   8   7 -27    0.00    4.23
  -8  -7  27    6.53    6.18
   8   7 -28    1.63    4.96
  -8  -7  28   -0.00    3.02
   8   7 -29    3.19    5.26
  -8  -7  29    2.93    4.31
   8   7 -30    0.00    5.12
  -8  -7  30    2.35    5.45
   8   7 -31   13.66    8.61
  -8  -7  31   11.68    7.46
   8   7 -32   -0.00    5.06
  -8  -7  32    3.17    4.23
   8   7 -33    0.00    5.64
  -8  -7  33    5.31    5.18
  -8  -7  34    0.25    5.00
   8  -8  -1  101.87   19.79
   8   8  -1   63.80   16.96
  -8  -8   1   88.76   19.73
   8  -8  -2    0.26    3.89
   8   8  -2    0.08    4.55
  -8  -8   2   -0.00    5.43
   8  -8  -3   54.88   13.36
   8   8  -3   34.89   11.34
  -8  -8   3   24.76   11.64
   8  -8  -4    7.76    6.35
   8   8  -4    2.93    5.10
   8   8  -5    3.78    5.18
   8   8  -6    1.65    4.70
   8   8  -7  159.23   29.37
   8   8  -8    0.57    5.26
   8   8  -9   27.87    9.40
  -8  -8   9   10.10    7.75
   8  -8 -10    2.64    5.19
   8   8 -10   23.80    8.84
  -8  -8  10   33.04   12.15
   8  -8 -11    0.00    5.08
   8   8 -11    0.00    4.92
  -8  -8  11   10.13    7.72
   8  -8 -12    6.26    4.93
   8   8 -12    2.33    5.07
  -8  -8  12   -0.00    5.23
   8  -8 -13   33.39    9.38
   8   8 -13   33.92   11.84
  -8  -8  13    4.55    5.79
  -8  -8  13   44.55   12.99
   8  -8 -14    0.00    4.36
   8   8 -14   -0.00    6.06
  -8  -8  14    1.83    4.44
   8   8 -15    4.94    6.07
  -8  -8  15    6.06    5.26
   8   8 -16   13.61    7.35
  -8  -8  16    0.68    3.35
  -8  -8  17   29.42   10.26
  -8  -8  18   10.50    6.35
  -8  -8  19    4.19    5.19
   8   8 -20    0.84    3.16
  -8  -8  20    0.38    4.47
   8   8 -21    2.63    4.99
  -8  -8  21    2.04    4.21
   8   8 -22    2.39    5.03
  -8  -8  22    0.82    3.98
   8   8 -23   21.70    9.28
  -8  -8  23   17.64    8.69
   8   8 -24    9.98    7.54
  -8  -8  24    7.26    6.67
   8   8 -25    0.00    4.76
  -8  -8  25    4.52    5.11
   8   8 -26   -0.00    4.10
  -8  -8  26    3.60    5.01
   8   8 -27   10.01    8.56
  -8  -8  27   26.51   10.01
   8   8 -28    3.29    5.01
  -8  -8  28    1.34    4.64
   8   8 -29    5.16    6.75
  -8  -8  29   17.63    8.28
   8   8 -30    0.53    4.45
  -8  -8  30    1.17    5.56
   8   8 -31    3.80    5.10
  -8  -8  31   -0.00    4.53
   8   8 -32    4.30    5.75
  -8  -8  32   -0.00    3.87
   8   8 -33    4.21    4.67
  -8  -8  33    6.76    5.87
  -8  -8  34   -0.00    4.94
  -8  -8  35    0.56    4.55
   8  -9  -1  118.94   22.45
   8   9  -1  104.82   21.53
  -8  -9   1   85.32   21.02
   8  -9  -2    0.59    5.01
   8   9  -2    2.63    4.50
  -8  -9   2    2.08    6.16
   8  -9  -3   59.23   14.57
   8   9  -3   44.68   13.13
  -8  -9   3   39.95   13.36
   8  -9  -4   20.06    8.25
   8   9  -4    7.09    6.56
  -8  -9   4    5.62    7.16
   8  -9  -5   62.41   15.66
   8   9  -5   64.87   16.38
  -8  -9   5   53.26   16.03
   8  -9  -6    4.63    6.15
   8   9  -6    1.18    5.26
  -8  -9   6    3.66    5.56
   8   9  -7   -0.00    4.22
  -8  -9   7    1.65    6.27
   8   9  -8   -0.00    3.49
  -8  -9   8    0.57    5.33
   8   9  -9   13.87    7.94
   8   9 -10    4.61    7.13
   8   9 -11   86.47   20.98
  -8  -9  11   87.29   18.83
   8  -9 -12   -0.00    4.45
   8   9 -12    6.20    5.28
  -8  -9  12   -0.00    4.96
   8  -9 -13    0.83    4.36
   8   9 -13    0.00    6.06
  -8  -9  13   -0.00    3.75
  -8  -9  14    0.48    4.25
  -8  -9  15   60.57   15.49
   8   9 -16    2.22    4.75
  -8  -9  16    1.28    4.31
   8   9 -17    0.00    4.79
  -8  -9  17    0.78    4.98
   8   9 -18    4.85    5.18
  -8  -9  18    1.98    5.44
   8   9 -19   13.99    8.54
  -8  -9  19   16.22    7.91
   8   9 -20   -0.00    4.77
  -8  -9  20    4.48    6.18
   8   9 -21   15.10    8.05
  -8  -9  21   20.36   10.01
   8   9 -22    0.00    4.68
  -8  -9  22   -0.00    4.20
   8   9 -23    0.33    5.00
  -8  -9  23   -0.00    2.90
   8   9 -24   -0.00    4.79
  -8  -9  24   -0.00    5.38
   8   9 -25    8.04    7.08
  -8  -9  25   27.68   10.13
   8   9 -26    3.79    5.97
  -8  -9  26    0.00    3.86
   8   9 -27   12.34    7.93
  -8  -9  27    2.17    4.74
   8   9 -28    2.57    5.08
  -8  -9  28    1.35    4.09
   8   9 -29   10.57    6.95
  -8  -9  29   12.60    7.39
   8   9 -30    0.86    5.09
  -8  -9  30    0.00    4.89
   8   9 -31    7.24    6.67
  -8  -9  31    4.93    5.21
   8   9 -32    1.73    5.19
  -8  -9  32   -0.00    4.68
  -8  -9  33    4.07    6.28
   8 -10  -1   31.34   10.69
   8  10  -1   16.90    8.15
  -8 -10   1   10.79    7.94
   8 -10  -2   -0.00    4.01
   8  10  -2    1.00    4.71
  -8 -10   2   -0.00    6.15
   8 -10  -3   42.71   12.51
   8  10  -3   45.43   13.77
  -8 -10   3   48.93   14.71
   8 -10  -4   16.16    7.68
   8  10  -4   10.89    7.58
  -8 -10   4    7.89    7.29
   8 -10  -5   -0.00    4.81
   8  10  -5    8.50    6.64
  -8 -10   5    3.33    6.61
   8 -10  -6    2.12    4.51
   8  10  -6    2.07    5.44
  -8 -10   6   -0.00    3.59
   8 -10  -7   68.08   15.35
   8  10  -7   75.14   17.12
  -8 -10   7   26.90   10.44
  -8 -10   7   50.87   15.52
   8 -10  -8    1.78    4.55
   8  10  -8    0.15    4.04
  -8 -10   8   -0.00    4.08
  -8 -10   8   -0.00    4.82
   8 -10  -9   11.48    6.73
   8  10  -9    7.95    6.74
  -8 -10   9    8.22    5.02
  -8 -10   9    0.67    5.83
   8  10 -10    5.18    6.44
  -8 -10  10    2.10    4.09
  -8 -10  10    0.98    6.20
   8  10 -11    8.32    5.99
  -8 -10  11    0.00    5.41
  -8 -10  11    8.93    7.65
  -8 -10  12   -0.00    3.83
  -8 -10  12   -0.00    5.25
  -8 -10  13   60.03   14.40
  -8 -10  13   25.92   12.89
  -8 -10  14    1.23    5.24
  -8 -10  15    6.28    6.45
  -8 -10  16    6.74    5.52
   8  10 -17   41.16   12.94
  -8 -10  17   26.61   10.98
   8  10 -18    3.27    5.13
  -8 -10  18   -0.00    4.63
   8  10 -19   32.20   11.59
  -8 -10  19   24.18   10.25
   8  10 -20    3.58    5.53
  -8 -10  20    0.88    4.16
   8  10 -21   10.04    7.52
  -8 -10  21    4.46    5.89
   8  10 -22    1.25    4.41
  -8 -10  22   -0.00    2.54
   8  10 -23   -0.00    5.59
  -8 -10  23    7.59    6.26
   8  10 -24    3.46    5.96
  -8 -10  24    1.83    4.04
   8  10 -25   -0.00    5.04
  -8 -10  25    1.98    4.71
   8  10 -26    8.40    7.05
  -8 -10  26    1.39    4.87
   8  10 -27    8.01    6.80
  -8 -10  27    0.00    4.58
   8  10 -28    0.00    4.54
  -8 -10  28    1.30    5.54
   8  10 -29    8.01    6.93
  -8 -10  29   10.10    6.88
   8  10 -30   -0.00    4.18
  -8 -10  30    1.07    4.71
   8  10 -31   -0.00    3.65
   8  10 -32    1.87    4.63
   8 -11  -1   42.44   11.68
   8  11  -1   55.37   13.51
  -8 -11   1    0.73    6.79
   8 -11  -2    6.50    5.73
   8  11  -2   15.33    7.95
  -8 -11   2    6.21    7.04
   8 -11  -3    1.12    4.95
   8  11  -3   19.25    9.31
  -8 -11   3    1.36    3.88
  -8 -11   3    3.63    6.90
   8  11  -4    7.12    6.41
  -8 -11   4    1.09    3.82
  -8 -11   4    1.04    4.80
   8 -11  -5    1.38    5.01
   8  11  -5   25.57   10.19
  -8 -11   5   12.47    7.20
  -8 -11   5   35.39   12.40
   8 -11  -6    0.54    3.68
   8  11  -6    6.74    7.03
  -8 -11   6    3.48    4.99
  -8 -11   6    7.65    6.44
   8 -11  -7    4.61    5.69
   8  11  -7    0.49    4.49
  -8 -11   7    0.00    5.04
  -8 -11   7    2.66    5.18
   8 -11  -8    9.14    6.98
  -8 -11   8    4.07    5.70
  -8 -11   8   12.30    8.35
   8 -11  -9   34.14   10.72
  -8 -11   9   25.81    9.29
  -8 -11   9    5.08    8.30
  -8 -11  10    0.94    4.27
  -8 -11  10   -0.00    6.21
  -8 -11  11   22.26    9.10
  -8 -11  11    7.38    8.43
  -8 -11  12   -0.00    4.86
  -8 -11  12    6.65    7.55
  -8 -11  13    3.42    4.57
  -8 -11  14    5.03    6.23
  -8 -11  15   15.95    9.07
  -8 -11  16   -0.00    5.29
  -8 -11  17   -0.00    3.96
  -8 -11  18    0.77    5.85
  -8 -11  19   18.68    9.19
  -8 -11  20    0.00    5.89
  -8 -11  21    4.07    6.91
  -8 -11  22    0.27    4.31
  -8 -11  23    0.00    4.22
  -8 -11  24   -0.00    4.79
  -8 -11  25   10.67    6.96
  -8 -11  26    4.35    5.73
  -8 -11  27    3.79    5.50
   8 -12  -1   -0.00    4.42
   8  12  -1    5.89    5.93
  -8 -12   1   -0.00    4.01
  -8 -12   1    0.77    5.48
   8 -12  -2    0.44    4.36
   8  12  -2    3.46    6.14
  -8 -12   2    2.91    4.73
  -8 -12   2   -0.00    5.81
   8 -12  -3   43.94   12.48
   8  12  -3   26.65   11.57
  -8 -12   3   38.53   12.18
  -8 -12   3   48.53   14.12
   8 -12  -4   -0.00    5.05
  -8 -12   4   -0.00    4.31
  -8 -12   4   -0.00    5.00
   8 -12  -5    3.76    5.13
  -8 -12   5    4.19    5.03
  -8 -12   5   -0.00    5.83
   8 -12  -6    3.14    4.92
  -8 -12   6   -0.00    3.90
  -8 -12   6   12.69    7.66
   8 -12  -7   32.82   10.97
  -8 -12   7   25.69   10.26
  -8 -12   7   17.72   10.29
   8 -12  -8   27.36    9.67
  -8 -12   8   10.15    7.21
  -8 -12   8    6.02    8.36
  -8 -12   9   10.40    6.85
  -8 -12   9   16.54   10.24
  -8 -12  10    1.07    4.66
  -8 -12  10    1.72    5.34
  -8 -12  11    7.34    6.88
  -8 -12  11    9.47    8.00
  -8 -12  12   -0.00    3.67
  -8 -12  12   -0.00    5.00
  -8 -12  13   38.07   12.60
  -8 -12  14    1.26    4.96
  -8 -12  15    0.12    4.21
  -8 -12  16    3.27    4.38
  -8 -12  17   13.44    7.42
  -8 -12  18    1.86    4.94
  -8 -12  19   16.74    8.94
  -8 -12  20    8.00    6.30
  -8 -12  21    7.14    6.60
  -8 -12  22   -0.00    4.37
  -8 -12  23    0.00    4.16
  -8 -12  24    0.95    4.07
   8 -13  -1   11.59    6.92
  -8 -13   1   17.96    7.95
  -8 -13   1   10.97    8.61
   8 -13  -2    5.65    5.88
  -8 -13   2    0.55    4.05
  -8 -13   2   -0.00    5.20
   8 -13  -3    2.28    5.23
  -8 -13   3   -0.00    4.00
  -8 -13   3   -0.00    5.88
   8 -13  -4   18.68    8.86
  -8 -13   4   36.11   10.92
  -8 -13   4   10.88    8.59
   8 -13  -5   20.61    9.91
  -8 -13   5   38.89   11.93
  -8 -13   5   43.52   14.08
   8 -13  -6    1.57    4.97
  -8 -13   6    5.52    5.03
  -8 -13   6   10.63    6.91
  -8 -13   7    5.64    5.18
  -8 -13   7    3.93    8.41
  -8 -13   8    0.00    4.74
  -8 -13   8    3.08    5.55
  -8 -13   9    6.74    5.96
  -8 -13   9    4.90    6.68
  -8 -13  10    2.89    5.85
  -8 -13  10   -0.00    7.92
  -8 -13  11   16.18    8.97
  -8 -13  12    3.19    5.35
  -8 -13  13    1.77    4.85
  -8 -13  14    1.65    5.99
  -8 -13  15    4.81    5.80
  -8 -13  16   -0.00    4.55
  -8 -13  17    0.20    3.60
  -8 -13  18    0.38    4.19
  -8 -13  19   -0.00    2.76
  -8 -13  20    3.28    4.92
   8 -14  -1    9.23    6.88
  -8 -14   1    7.45    5.70
  -8 -14   1   11.21    9.11
   8 -14  -2   12.34    7.57
  -8 -14   2   20.08    8.30
  -8 -14   2   16.52    9.50
   8 -14  -3   12.84    7.66
  -8 -14   3   12.04    7.10
  -8 -14   3    1.05    5.37
   8 -14  -4    0.88    5.30
  -8 -14   4   -0.00    4.85
  -8 -14   4   -0.00    5.09
  -8 -14   5   -0.00    3.98
  -8 -14   5    0.26    6.13
  -8 -14   6    0.00    4.74
  -8 -14   6    3.30    6.40
  -8 -14   7   19.57    8.66
  -8 -14   7   -7.70    8.90
  -8 -14   8   10.38    7.14
  -8 -14   9    9.05    6.84
  -8 -14  10   -0.00    5.81
  -8 -14  11    5.92    6.76
  -8 -14  12   14.75    8.06
  -8 -14  13    5.33    4.72
  -8 -14  14    3.13    4.91
  -8 -14  15    5.94    6.50
  -8 -14  16    1.69    4.82
   8 -15  -1   17.24    7.98
  -8 -15   1    7.28    7.05
  -8 -15   1   -0.00    7.22
   8 -15  -2   -0.00    4.87
  -8 -15   2   -0.00    3.97
  -8 -15   2    5.60    6.49
  -8 -15   3    1.18    4.16
  -8 -15   3    0.14    4.81
  -8 -15   4   -0.00    4.63
  -8 -15   4   -0.00    5.27
  -8 -15   5    7.54    6.38
  -8 -15   5    0.90    7.27
  -8 -15   6    0.57    3.38
  -8 -15   7    0.21    4.89
  -8 -15   8   -0.00    5.73
  -8 -15   9   -0.00    4.79
  -8 -15  10    0.00    5.03
  -8 -15  11    2.20    5.65
  -8 -15  12    3.94    5.42
  -8 -16   1    0.00    4.50
  -8 -16   1   -0.00    6.55
  -8 -16   2   11.64    7.38
  -8 -16   2   -0.00    6.30
  -8 -16   3    0.09    4.22
  -8 -16   4    0.41    4.64
  -8 -16   5   -0.00    4.29
  -8 -16   6    5.05    5.04
  -8 -16   7   -0.00    4.67
  -8 -16   8   12.87    7.34
  -8 -17   1   -0.00    3.81
  -8 -17   2    0.00    4.36
  -8 -17   3   -0.00    3.84
  -7   0   1  831.05  110.42
  -7   0   1  887.51  112.36
   7   0  -1  735.50  110.14
  -7   0   2    0.95    3.60
  -7   0   2    2.42    5.55
   7   0  -2   -0.00    3.64
   7   0  -2    4.58    4.95
  -7   0   3   11.52    5.54
  -7   0   3   10.45    6.05
   7   0  -3    6.33    4.11
   7   0  -3   11.35    6.22
  -7   0   4    0.00    2.92
  -7   0   4   -0.00    4.85
   7   0  -4    3.13    3.79
   7   0  -4    0.00    3.79
  -7   0   5   27.57    7.99
  -7   0   5   38.81    9.94
   7   0  -5   10.12    5.65
   7   0  -5   23.06    8.25
  -7   0   6   -0.00    3.73
  -7   0   6    1.11    4.05
   7   0  -6    0.00    3.69
   7   0  -6   -0.00    4.41
  -7   0   7  365.54   49.93
  -7   0   7  359.69   51.36
   7   0  -7  290.12   48.38
   7   0  -7  379.24   51.60
  -7   0   8    3.84    4.05
  -7   0   8    2.07    4.64
   7   0  -8    0.00    3.08
   7   0  -8    2.49    4.10
  -7   0   9   12.07    5.62
  -7   0   9   20.72    7.39
   7   0  -9   10.14    4.94
   7   0  -9   11.47    5.91
  -7   0  10   -0.00    3.57
   7   0 -10    2.60    3.45
   7   0 -10    0.00    2.98
  -7   0  11  338.60   42.77
   7   0 -11  287.24   39.75
   7   0 -11  197.23   39.40
  -7   0  12    1.78    3.26
   7   0 -12   -0.00    3.01
   7   0 -12    0.00    4.20
  -7   0  13  106.34   21.82
   7   0 -13  126.83   21.54
   7   0 -13  139.42   23.51
  -7   0  14    3.28    5.02
   7   0 -14   -0.00    2.66
   7   0 -14    0.00    3.58
  -7   0  15   15.89    6.44
   7   0 -15    3.26    4.04
   7   0 -15    5.56    5.53
   7   0 -16   -0.00    3.47
   7   0 -16    2.88    4.31
   7   0 -17  543.92   76.43
   7   0 -18   -0.00    3.57
   7   0 -19   21.87    7.81
   7   0 -20    0.36    3.49
   7   0 -21   12.64    6.56
   7   0 -22    0.20    4.34
   7   0 -23   50.76   13.14
   7   0 -24    0.80    3.94
  -7   0  25    1.83    3.81
   7   0 -25   -0.00    3.68
   7   0 -35    1.22    3.42
   7   0 -36   -0.00    4.55
   7   0 -37    9.66    6.00
  -7   1   1    0.00    3.68
  -7   1   1   -0.00    4.13
   7  -1  -1    3.21    3.90
   7  -1  -1    0.00    3.94
   7   1  -1    5.21    4.88
   7   1  -1    0.42    4.05
  -7  -1   1    0.00    3.71
  -7   1   2   36.47    9.89
  -7   1   2   34.82   10.49
   7  -1  -2   41.90   10.39
   7  -1  -2   49.69   11.61
   7   1  -2   52.18   10.88
   7   1  -2   48.04   11.60
  -7  -1   2   39.56   11.45
  -7   1   3  253.55   37.91
  -7   1   3  248.63   38.93
   7  -1  -3  240.80   37.34
   7  -1  -3  293.41   39.60
   7   1  -3  218.76   36.63
   7   1  -3  289.42   39.49
  -7  -1   3  212.99   38.13
  -7   1   4    0.00    3.70
  -7   1   4    3.00    4.49
   7  -1  -4   -0.00    3.85
   7  -1  -4   -0.00    3.55
   7   1  -4   -0.00    3.36
   7   1  -4    3.53    4.42
  -7  -1   4    2.95    3.98
  -7   1   5   57.69   13.93
  -7   1   5   81.24   16.25
   7  -1  -5   68.50   14.19
   7  -1  -5   89.18   16.24
   7   1  -5   70.81   14.24
   7   1  -5   66.11   15.09
  -7  -1   5  102.66   17.81
  -7   1   6   -0.00    2.63
  -7   1   6    3.25    4.73
   7  -1  -6    4.45    3.99
   7  -1  -6    2.19    3.85
   7   1  -6    3.97    3.75
   7   1  -6    3.50    4.16
  -7  -1   6    0.36    4.12
  -7   1   7   34.44    9.68
  -7   1   7   53.10   11.62
   7  -1  -7   41.35    9.58
   7  -1  -7   31.50    9.81
   7   1  -7   33.40    9.08
   7   1  -7   33.95   10.04
  -7  -1   7   40.63   10.97
  -7   1   8   13.33    5.86
  -7   1   8   20.58    7.59
   7  -1  -8    9.61    5.10
   7  -1  -8   14.52    6.80
   7   1  -8   15.39    5.81
   7   1  -8   13.74    6.95
  -7  -1   8   20.44    7.50
  -7   1   9  338.91   50.00
  -7   1   9  338.16   51.12
   7  -1  -9  333.14   49.28
   7  -1  -9  338.00   51.13
   7   1  -9  334.13   49.72
   7   1  -9  510.49   54.93
  -7  -1   9  293.25   50.69
  -7   1  10   38.73    8.80
  -7   1  10   29.54    8.53
   7  -1 -10   17.60    6.12
   7  -1 -10   23.25    8.26
   7   1 -10    4.25    3.99
   7   1 -10   30.28    8.97
  -7  -1  10   19.82    7.76
  -7   1  11   94.71   17.29
  -7   1  11   95.66   18.30
   7  -1 -11   94.17   16.81
   7  -1 -11  111.22   19.35
   7   1 -11   91.12   17.29
   7   1 -11   77.80   17.83
  -7  -1  11   87.07   18.35
  -7   1  12   -0.00    3.24
  -7   1  12    0.13    3.43
   7  -1 -12    1.64    2.90
   7  -1 -12    0.00    4.35
   7   1 -12    2.49    3.70
   7   1 -12    7.40    5.62
  -7  -1  12    0.19    3.96
  -7   1  13  166.24   29.91
  -7   1  13  191.52   31.61
   7  -1 -13  244.34   31.67
   7  -1 -13  211.39   32.88
   7   1 -13  158.61   30.25
   7   1 -13  218.82   33.53
  -7  -1  13  220.48   33.37
  -7   1  14    4.57    3.82
   7  -1 -14    1.67    3.51
   7  -1 -14    4.35    4.84
   7   1 -14    0.00    3.31
   7   1 -14    4.58    4.96
  -7  -1  14   10.04    6.34
  -7   1  15  148.92   22.67
   7  -1 -15  145.87   22.91
   7  -1 -15  120.74   23.57
   7   1 -15  127.69   23.03
   7   1 -15  108.43   23.48
  -7  -1  15  137.64   24.33
   7  -1 -16   32.20    8.47
   7  -1 -16   33.62   10.15
   7   1 -16   37.97   10.30
   7   1 -16   29.15    9.92
  -7  -1  16   24.28    9.08
   7  -1 -17   36.23    8.87
   7   1 -17   18.66    7.97
   7  -1 -18   -0.00    2.16
   7   1 -18   -0.00    3.67
   7  -1 -19  150.90   25.53
   7   1 -19  150.95   26.66
   7  -1 -20   -0.00    3.54
   7   1 -20   -0.00    3.41
   7  -1 -21   87.97   15.85
   7   1 -21   48.38   13.92
   7  -1 -22    4.23    4.35
   7  -1 -23   32.94   10.03
   7  -1 -24   30.39    9.53
  -7   1  25   64.48   12.94
   7  -1 -25   39.24   11.66
   7   1 -34    0.00    3.73
   7   1 -35   20.05    7.78
   7  -1 -36    0.00    3.26
   7   1 -36    0.00    3.54
   7  -1 -37    0.98    3.78
   7   1 -37    0.58    3.83
  -7   2   1   15.56    7.92
   7  -2  -1   49.39   11.25
   7  -2  -1   38.46    9.78
   7   2  -1   27.75    7.91
   7   2  -1   31.72    9.25
  -7  -2   1   28.55    9.44
  -7   2   2   73.74   13.02
  -7   2   2   52.52   12.85
   7  -2  -2   36.64   10.57
   7  -2  -2   49.57   12.04
   7   2  -2   50.51   11.08
   7   2  -2   29.39   10.06
  -7  -2   2   66.86   13.78
  -7   2   3    8.88    5.13
  -7   2   3   11.80    5.87
   7  -2  -3    4.58    4.85
   7  -2  -3    2.51    3.15
   7   2  -3    6.10    4.29
   7   2  -3    1.92    3.41
  -7  -2   3    9.75    6.34
  -7   2   4   10.89    5.70
  -7   2   4    9.31    5.83
   7  -2  -4   16.68    6.38
   7  -2  -4    3.70    5.00
   7   2  -4    3.82    4.01
   7   2  -4    8.46    5.57
  -7  -2   4    8.86    6.11
  -7   2   5  319.30   44.46
  -7   2   5  252.24   44.06
   7  -2  -5  329.86   44.41
   7  -2  -5  270.28   44.19
   7   2  -5  284.77   43.36
   7   2  -5  331.30   45.89
  -7   2   6   22.40    7.41
  -7   2   6   19.48    7.28
   7  -2  -6    9.81    5.46
   7  -2  -6   11.92    6.42
   7   2  -6   18.86    6.59
   7   2  -6   24.60    8.32
  -7  -2   6   21.88    8.00
  -7   2   7  313.60   39.64
  -7   2   7  245.16   39.05
   7  -2  -7  253.40   37.77
   7  -2  -7  286.15   40.04
   7   2  -7  285.14   38.70
   7   2  -7  152.00   36.89
  -7  -2   7  291.52   41.01
  -7   2   8    6.23    4.49
  -7   2   8    3.82    4.11
   7  -2  -8    5.90    4.06
   7  -2  -8    3.21    4.84
   7   2  -8    3.80    4.53
   7   2  -8    6.27    5.38
  -7  -2   8    9.05    5.95
  -7   2   9   72.92   13.82
  -7   2   9   66.92   13.98
   7  -2  -9   59.06   12.59
   7  -2  -9   36.61   11.87
   7   2  -9   72.20   13.88
   7   2  -9   66.52   14.89
  -7  -2   9   72.02   15.27
  -7   2  10   22.31    7.26
  -7   2  10   21.14    7.42
   7  -2 -10    7.84    4.96
   7  -2 -10   18.60    7.28
   7   2 -10   16.94    6.80
   7   2 -10   11.89    6.21
  -7  -2  10   19.86    8.06
  -7   2  11  144.92   24.61
  -7   2  11  125.97   24.51
   7  -2 -11  163.82   24.47
   7  -2 -11  165.83   26.51
   7   2 -11  134.27   24.75
   7   2 -11  148.00   26.38
  -7  -2  11  171.73   27.68
  -7   2  12   42.15   10.60
   7  -2 -12   42.44    9.74
   7  -2 -12   45.55   11.70
   7   2 -12   45.46   11.13
   7   2 -12   50.32   12.44
  -7  -2  12   36.50   11.55
  -7   2  13   93.91   15.58
   7  -2 -13   61.43   13.14
   7  -2 -13   80.17   15.92
   7   2 -13   69.63   14.84
   7   2 -13   61.15   15.42
  -7  -2  13   60.27   15.00
  -7   2  14    6.01    4.46
   7  -2 -14    2.35    3.12
   7  -2 -14    3.70    4.19
   7   2 -14    0.00    3.19
   7   2 -14    2.12    4.57
  -7  -2  14    1.56    4.76
  -7   2  15   33.08    9.13
   7  -2 -15   38.16    9.14
   7  -2 -15   38.39   10.93
   7   2 -15   35.35   10.28
   7   2 -15   28.13    9.96
  -7  -2  15   40.22   10.85
  -7   2  16  113.55   18.12
   7  -2 -16   89.76   16.85
   7   2 -16   95.60   18.73
   7   2 -16   78.71   18.56
  -7  -2  16   89.84   19.22
  -7   2  17   73.73   14.45
   7  -2 -17   64.58   13.92
   7   2 -17   83.33   16.81
  -7   2  18   52.29   11.29
   7  -2 -18   44.98   10.87
  -7   2  19    3.12    4.18
   7  -2 -19    0.84    3.28
  -7   2  20    5.85    4.82
   7  -2 -20    5.90    4.47
   7  -2 -21   75.59   15.30
   7  -2 -22    8.25    5.74
   7  -2 -23   33.73    9.82
   7  -2 -24    1.61    4.21
  -7  -2  24    4.79    3.57
  -7  -2  25   13.28    6.26
  -7  -2  26    4.64    4.06
  -7  -2  27   25.16    8.85
  -7  -2  28   12.55    6.66
  -7  -2  29    9.72    5.58
   7   2 -32    1.63    4.38
   7   2 -33   11.45    6.54
   7   2 -34    3.63    4.31
   7   2 -35   -0.00    3.54
   7   2 -36    2.44    5.29
  -7   3   1   -0.00    3.62
   7  -3  -1   -0.00    3.16
   7  -3  -1   -0.00    3.45
   7   3  -1   -0.00    3.51
   7   3  -1    0.06    3.90
  -7  -3   1    1.36    4.73
  -7   3   2  155.79   26.46
   7  -3  -2  153.60   26.14
   7  -3  -2  183.69   27.36
   7   3  -2  111.33   23.61
   7   3  -2  192.48   27.52
  -7  -3   2  145.65   26.48
  -7   3   3   48.39   12.31
   7  -3  -3   34.65   10.90
   7  -3  -3   74.34   14.10
   7   3  -3   54.86   11.89
   7   3  -3   50.64   12.23
  -7  -3   3   47.17   12.35
  -7   3   4    4.86    4.37
  -7   3   4   12.69    6.12
   7  -3  -4    7.76    5.39
   7  -3  -4   11.63    6.35
   7   3  -4    0.83    3.80
   7   3  -4    5.89    5.06
  -7  -3   4    7.05    6.17
  -7   3   5  108.99   18.70
  -7   3   5  107.14   19.66
   7  -3  -5   90.11   18.25
   7  -3  -5  100.99   19.20
   7   3  -5   93.77   19.00
  -7  -3   5   95.87   19.81
  -7   3   6   15.33    6.44
  -7   3   6   19.39    7.78
   7  -3  -6   22.93    7.57
   7  -3  -6   23.60    8.30
   7   3  -6   16.59    6.41
   7   3  -6   23.45    8.29
  -7  -3   6   14.55    7.49
  -7   3   7    2.88    4.13
  -7   3   7    5.47    5.21
   7  -3  -7    0.00    3.37
   7  -3  -7    0.78    4.02
   7   3  -7    0.98    3.38
   7   3  -7    5.60    4.57
  -7  -3   7    0.00    3.58
  -7   3   8   -0.00    3.28
  -7   3   8    3.57    4.62
   7  -3  -8   -0.00    3.41
   7  -3  -8   -0.00    4.54
   7   3  -8   -0.00    3.48
   7   3  -8   -0.00    4.32
  -7  -3   8   -0.00    4.25
  -7   3   9  302.33   40.55
  -7   3   9  274.99   40.59
   7  -3  -9  201.63   38.02
   7  -3  -9  273.33   40.93
   7   3  -9  301.86   41.31
   7   3  -9  314.66   42.80
  -7  -3   9  231.71   41.04
   7  -3 -10   91.40   16.87
   7  -3 -10   86.95   17.91
   7   3 -10   96.67   18.20
   7   3 -10   81.74   18.37
  -7  -3  10  110.11   20.52
  -7   3  11    8.68    4.96
   7  -3 -11    7.21    4.15
   7  -3 -11    0.00    3.65
   7   3 -11    9.92    5.29
   7   3 -11    9.84    5.78
  -7  -3  11   13.32    8.17
  -7   3  12   -0.00    2.78
   7  -3 -12    1.64    3.54
   7  -3 -12    0.00    3.78
   7   3 -12    5.46    4.90
   7   3 -12    2.55    4.33
  -7  -3  12    0.00    5.17
  -7   3  13   80.71   16.31
  -7   3  13  101.13   17.48
   7  -3 -13   89.35   16.12
   7  -3 -13   88.38   17.77
   7   3 -13   90.59   17.94
   7   3 -13  119.24   20.69
  -7  -3  13   61.14   17.15
  -7   3  14   89.54   19.08
   7  -3 -14  115.77   19.27
   7  -3 -14  109.33   20.95
   7   3 -14  125.38   22.87
  -7  -3  14  146.90   24.37
  -7   3  15  167.92   28.72
   7  -3 -15  165.52   27.94
   7   3 -15  210.23   32.84
  -7  -3  15  218.31   33.05
  -7   3  16   19.05    7.23
   7  -3 -16   21.82    6.84
   7   3 -16   24.78    9.97
  -7  -3  16   26.66    9.51
  -7   3  17    0.00    3.34
   7  -3 -17    4.09    4.11
  -7   3  18   27.69    8.09
   7  -3 -18   26.79    7.64
  -7   3  19  373.19   52.30
   7  -3 -19  349.15   51.65
   7  -3 -20   -0.00    2.93
   7   3 -20   -0.00    4.27
   7  -3 -21    3.28    4.11
   7   3 -21    0.00    3.21
  -7  -3  21    4.20    4.73
   7  -3 -22   -0.00    3.50
   7   3 -22    0.00    4.92
  -7  -3  22    2.90    3.59
  -7  -3  23   20.75    7.87
  -7  -3  24    3.90    4.74
  -7  -3  25   14.67    6.99
  -7  -3  26   -0.00    4.64
  -7  -3  27   -0.00    3.35
  -7  -3  28   -0.00    3.57
  -7  -3  29   25.62    9.04
  -7  -3  30    4.68    4.58
   7   3 -32   -0.00    4.60
   7   3 -33    2.60    4.93
   7   3 -34    4.92    5.52
   7   3 -35    9.54    6.20
   7   3 -36   -0.00    4.58
  -7   4   1   54.04   13.32
   7  -4  -1   53.59   13.81
   7  -4  -1   64.12   14.02
   7   4  -1   54.26   12.19
   7   4  -1   49.47   12.67
  -7  -4   1   68.42   15.31
  -7   4   2  120.32   21.67
   7  -4  -2  111.89   20.94
   7  -4  -2  101.71   20.43
   7   4  -2  103.35   20.55
  -7  -4   2  122.88   22.13
  -7   4   3    2.92    4.18
   7  -4  -3   13.72    6.23
   7  -4  -3    9.43    5.37
   7   4  -3   21.15    6.80
   7   4  -3   20.68    7.99
  -7  -4   3    8.33    5.34
  -7   4   4   30.12    9.54
   7  -4  -4   41.77   10.76
   7  -4  -4   35.67   10.07
   7   4  -4   23.02    8.89
   7   4  -4   36.15    9.96
  -7  -4   4   36.80   10.68
  -7   4   5   73.02   14.98
  -7   4   5   82.35   16.33
   7  -4  -5   66.24   15.21
   7  -4  -5   67.21   15.60
   7   4  -5   72.98   15.38
   7   4  -5   90.10   17.46
  -7  -4   5  110.08   19.31
  -7   4   6   59.99   13.81
  -7   4   6   73.05   15.61
   7  -4  -6   95.23   16.58
   7  -4  -6   90.33   16.49
   7   4  -6   54.55   14.07
   7   4  -6   64.25   15.37
  -7  -4   6   84.89   17.12
  -7   4   7   52.16   11.64
  -7   4   7   42.46   11.28
   7  -4  -7   41.44   10.88
   7  -4  -7   46.38   11.93
   7   4  -7   62.86   13.25
   7   4  -7   56.72   13.34
  -7  -4   7   49.69   12.98
  -7   4   8   55.30   12.43
   7  -4  -8   69.53   13.65
   7  -4  -8   50.25   12.99
   7   4  -8   55.44   13.37
   7   4  -8   87.00   16.24
  -7  -4   8   54.49   14.16
  -7   4   9   38.06    9.25
   7  -4  -9   29.82    8.40
   7  -4  -9   18.69    8.36
   7   4  -9   31.91    9.66
   7   4  -9   41.66   11.15
  -7  -4   9   17.63    8.88
  -7   4  10    4.78    4.22
   7  -4 -10    3.45    3.66
   7  -4 -10    1.40    4.25
   7   4 -10   -0.00    3.68
  -7  -4  10    0.74    3.82
  -7   4  11  136.60   21.99
  -7   4  11  131.93   22.04
   7  -4 -11  118.54   20.90
   7  -4 -11  120.67   22.36
   7   4 -11  124.34   23.68
  -7  -4  11  115.02   23.51
  -7   4  12  181.57   26.01
  -7   4  12  135.84   24.88
   7  -4 -12  154.54   24.74
   7  -4 -12  177.48   27.24
   7   4 -12  140.92   27.01
  -7  -4  12  128.07   26.78
  -7   4  13  181.33   24.76
   7  -4 -13  133.57   22.67
   7  -4 -13  122.56   23.83
   7   4 -13  137.66   25.67
  -7  -4  13  122.20   25.23
  -7   4  14   32.56    8.99
   7  -4 -14   28.91    8.09
   7   4 -14   28.90   10.28
  -7  -4  14   46.48   12.07
  -7   4  15   45.41   11.25
   7  -4 -15   49.18   10.73
   7   4 -15   79.70   16.10
  -7  -4  15   42.62   13.23
  -7   4  16   33.75    9.13
   7  -4 -16   43.71    9.29
   7   4 -16   26.90    9.92
   7   4 -16   49.81   12.93
  -7  -4  16   31.23   11.56
  -7   4  17  245.14   30.83
   7  -4 -17  150.85   27.61
   7   4 -17  183.16   31.92
   7  -4 -18   14.96    5.50
   7   4 -18   22.08    9.08
   7  -4 -19   22.69    7.04
   7   4 -19   16.56    8.90
  -7  -4  19   24.64    8.62
   7  -4 -20   43.28    9.53
   7   4 -20   27.15   10.25
  -7  -4  20   31.73    9.99
   7  -4 -21   11.69    5.91
   7   4 -21   45.86   12.08
  -7  -4  21   36.49   10.00
  -7  -4  22   31.80   10.18
  -7  -4  23   10.54    5.84
  -7  -4  24    6.96    5.61
  -7  -4  25    0.00    4.67
  -7  -4  26    7.82    5.78
  -7  -4  27    3.99    4.76
  -7  -4  28   17.00    7.39
   7   4 -29   13.41    7.34
  -7  -4  29   13.59    6.87
   7   4 -30    2.24    4.34
  -7  -4  30    3.56    4.88
   7   4 -31    8.03    6.12
  -7  -4  31    1.93    3.92
   7   4 -32    8.33    5.81
   7   4 -33   30.86   10.74
   7   4 -34   -0.00    4.30
   7   4 -35   -0.00    4.48
   7   4 -36    4.15    5.27
  -7   5   1    2.65    3.67
   7  -5  -1    3.10    3.68
   7  -5  -1   -0.00    3.38
   7   5  -1    0.00    3.57
  -7  -5   1    4.54    5.39
  -7   5   2   -0.00    3.95
   7  -5  -2    0.21    3.97
   7  -5  -2   -0.00    3.64
   7   5  -2    2.15    3.89
  -7  -5   2    1.53    4.79
  -7   5   3   44.65   10.53
   7  -5  -3   23.11    8.36
   7  -5  -3   43.83   10.74
   7   5  -3   46.22   10.28
  -7  -5   3    5.78    6.32
   7  -5  -4  134.12   20.76
   7  -5  -4  118.26   20.41
   7   5  -4   54.22   16.34
  -7  -5   4  145.04   22.56
  -7   5   5   40.03   10.63
   7  -5  -5   28.56    9.86
   7  -5  -5   37.70   10.23
   7   5  -5   40.03   10.84
  -7  -5   5   35.65   11.05
  -7   5   6    3.77    4.59
   7  -5  -6    3.21    3.36
   7  -5  -6    2.61    4.86
   7   5  -6    4.36    4.53
  -7  -5   6    4.78    5.02
  -7   5   7   15.61    6.33
  -7   5   7   23.34    8.00
   7  -5  -7   19.52    7.46
   7  -5  -7   15.86    7.24
   7   5  -7   21.53    7.89
  -7  -5   7   29.26    9.61
  -7   5   8   80.07   15.87
   7  -5  -8  122.30   18.80
   7  -5  -8   83.02   17.07
   7   5  -8   68.80   16.93
  -7  -5   8   76.53   18.22
  -7   5   9  227.61   27.65
   7  -5  -9  137.84   25.58
   7  -5  -9  124.76   25.90
   7   5  -9  152.89   27.72
  -7  -5   9  162.08   29.00
  -7   5  10   37.27    9.72
  -7   5  10   40.83   10.59
   7  -5 -10   39.68   10.35
   7  -5 -10   54.66   12.63
   7   5 -10   39.58   11.76
  -7  -5  10   54.08   13.42
  -7   5  11  110.80   19.50
   7  -5 -11  124.01   20.05
   7  -5 -11   96.91   20.07
   7   5 -11   98.59   21.18
  -7  -5  11  119.62   22.80
  -7   5  12    2.43    3.64
   7  -5 -12    1.77    3.58
   7   5 -12   -0.00    5.28
  -7  -5  12    1.39    5.11
  -7   5  13   44.65   11.05
   7  -5 -13   52.45   11.05
   7   5 -13   36.69   11.53
   7   5 -13   58.78   14.47
  -7  -5  13   54.17   14.27
  -7   5  14   57.89   11.68
   7  -5 -14   36.36   10.02
   7   5 -14   47.55   13.12
   7   5 -14   59.81   14.87
  -7  -5  14   59.64   15.42
  -7   5  15  190.64   30.32
   7  -5 -15  210.88   30.14
   7   5 -15  176.37   32.95
   7   5 -15  174.09   33.16
  -7  -5  15  210.94   35.15
  -7   5  16    0.88    2.83
   7  -5 -16   -0.00    2.67
   7   5 -16    0.68    3.62
  -7  -5  16    0.32    5.79
   7  -5 -17    9.85    4.56
   7   5 -17   11.32    7.60
   7  -5 -18    5.67    3.73
   7   5 -18    1.12    4.19
  -7  -5  18    2.84    4.48
   7  -5 -19   32.37    7.95
   7   5 -19   29.38   10.66
  -7  -5  19   14.65    8.07
  -7  -5  20   36.14   11.06
  -7  -5  21    3.61    4.15
  -7  -5  22    0.00    4.36
  -7  -5  23    1.18    3.67
  -7  -5  24   13.22    6.85
  -7  -5  25   18.50    7.96
   7   5 -26    6.75    6.11
  -7  -5  26    4.85    5.57
   7   5 -27   -0.00    4.51
  -7  -5  27   -0.00    3.74
   7   5 -28   -0.00    3.13
  -7  -5  28    8.81    5.78
   7   5 -29    4.27    4.82
  -7  -5  29    8.30    6.33
   7   5 -30    8.06    6.21
  -7  -5  30    8.00    5.92
   7   5 -31    5.67    5.23
  -7  -5  31   16.75    7.50
   7   5 -32    2.15    5.21
  -7  -5  32   -0.00    3.81
   7   5 -33    3.80    5.62
  -7  -5  33    2.42    4.31
   7   5 -34   13.05    7.84
   7   5 -35    4.52    5.79
  -7   6   1   49.48   12.11
   7  -6  -1   61.80   12.79
   7  -6  -1   44.55   11.39
  -7  -6   1   15.19    8.72
  -7   6   2   78.63   16.11
   7  -6  -2   43.91   13.53
   7  -6  -2   75.45   15.84
  -7  -6   2   87.64   17.39
  -7   6   3   26.77    9.47
   7  -6  -3   46.10   11.34
   7  -6  -3   39.17   10.43
  -7  -6   3   16.76    9.25
  -7   6   4    6.03    5.01
   7  -6  -4   31.82    9.64
   7  -6  -4    0.84    3.56
  -7  -6   4    7.24    5.67
  -7   6   5    5.34    5.19
   7  -6  -5    0.00    4.16
   7  -6  -5    4.40    4.86
  -7  -6   5   -0.00    4.14
  -7   6   6   87.23   17.94
   7  -6  -6  102.37   18.77
   7  -6  -6   97.31   18.92
  -7  -6   6   72.32   18.80
   7  -6  -7  202.88   30.97
   7  -6  -7  162.29   29.85
  -7  -6   7  180.83   31.97
   7  -6  -8   42.06   11.60
   7  -6  -8   49.09   12.18
  -7  -6   8   52.60   14.40
  -7   6   9    1.48    3.36
   7  -6  -9    1.94    4.31
   7   6  -9    1.25    3.79
  -7  -6   9    2.24    4.74
  -7   6  10  105.65   17.08
   7  -6 -10   80.06   16.72
   7   6 -10   74.39   17.92
  -7  -6  10   77.21   18.73
  -7   6  11  111.22   19.77
   7  -6 -11   99.36   19.80
   7   6 -11  133.56   23.64
   7   6 -11   99.87   21.96
  -7  -6  11  138.93   24.81
  -7   6  12   10.80    5.20
   7  -6 -12   14.08    5.95
   7   6 -12    4.81    5.83
   7   6 -12   14.24    6.91
  -7  -6  12   24.29    9.39
  -7   6  13   14.41    5.41
   7  -6 -13   14.44    5.78
   7   6 -13    0.74    5.07
   7   6 -13   16.84    7.94
  -7  -6  13   11.49    7.34
  -7   6  14   13.12    5.46
   7  -6 -14   14.09    5.70
   7   6 -14   14.67    7.77
   7   6 -14    5.93    6.49
  -7  -6  14   22.67   10.40
   7  -6 -15    4.21    3.70
   7   6 -15    2.43    5.65
   7   6 -15    3.14    6.28
  -7  -6  15    8.43    7.41
   7  -6 -16   77.80   13.17
   7   6 -16   47.17   15.18
  -7  -6  16   52.92   14.13
  -7  -6  16   54.99   16.03
   7  -6 -17   62.13   12.56
   7   6 -17   65.72   16.78
  -7  -6  17   72.14   15.80
   7  -6 -18   77.67   15.10
  -7  -6  18  103.94   19.57
  -7  -6  19    0.00    4.74
  -7  -6  20   -0.00    3.33
  -7  -6  21    8.57    5.72
  -7  -6  22   43.14   11.91
  -7  -6  23   31.38   10.21
   7   6 -24   12.73    6.70
  -7  -6  24   24.49    8.86
   7   6 -25    3.88    4.58
  -7  -6  25    1.78    4.46
   7   6 -26   15.87    8.53
  -7  -6  26   15.66    7.48
   7   6 -27    0.00    5.53
  -7  -6  27   13.17    6.71
   7   6 -28   20.51    8.80
  -7  -6  28   18.16    8.11
   7   6 -29    7.08    5.68
  -7  -6  29    3.10    3.81
   7   6 -30    2.19    4.54
  -7  -6  30    1.68    3.83
   7   6 -31    2.52    5.38
  -7  -6  31    2.54    4.87
   7   6 -32    9.07    6.94
  -7  -6  32   11.39    6.89
   7   6 -33    0.00    4.89
  -7  -6  33    5.46    5.79
   7   6 -34   -0.00    4.85
  -7  -6  34    1.22    4.32
   7   6 -35    4.19    5.52
  -7   7   1    1.13    4.55
   7  -7  -1   -0.00    4.06
  -7  -7   1    0.00    4.02
  -7   7   2   25.51    9.49
   7  -7  -2   16.47    7.77
   7  -7  -2   37.00   10.19
  -7  -7   2   14.29    8.16
   7  -7  -3    6.07    6.06
   7  -7  -3   16.16    6.87
  -7  -7   3   11.82    8.36
   7  -7  -4  221.89   35.34
   7   7  -4  226.12   36.06
  -7  -7   4  196.96   36.01
   7  -7  -5  114.77   19.63
   7   7  -5   79.64   17.99
  -7  -7   5   72.27   18.26
   7  -7  -6    7.04    5.98
   7   7  -6    8.64    5.66
  -7  -7   6    6.09    5.47
   7  -7  -7   71.87   15.73
   7   7  -7   70.07   16.49
  -7  -7   7   73.63   17.92
   7  -7  -8    9.17    6.23
   7   7  -8   24.80    8.97
  -7  -7   8   15.54    8.83
   7  -7  -9   35.85   10.37
   7   7  -9   29.55    9.92
  -7  -7   9   22.10    9.66
   7  -7 -10   91.99   18.32
   7   7 -10  128.79   22.21
  -7  -7  10   67.77   19.08
  -7   7  11   25.45    8.30
   7  -7 -11   41.72   10.72
   7   7 -11   50.93   13.14
  -7  -7  11   39.80   12.71
  -7   7  12    4.74    3.77
   7  -7 -12    3.77    4.47
   7   7 -12   -0.00    4.44
  -7  -7  12    0.93    4.75
   7  -7 -13   39.62    9.92
   7   7 -13   31.49   10.82
  -7  -7  13   22.92    9.72
  -7  -7  13   34.37   12.14
   7  -7 -14  134.81   23.39
   7   7 -14  145.41   27.61
  -7  -7  14  155.83   26.32
  -7  -7  14  126.21   27.16
   7  -7 -15   -0.00    3.53
   7   7 -15   -0.00    4.61
  -7  -7  15   -0.00    4.52
  -7  -7  15   -0.00    5.35
   7  -7 -16    3.36    3.50
  -7  -7  16    7.70    5.45
  -7  -7  17   -0.00    4.11
  -7  -7  18    7.29    5.99
  -7  -7  19    1.54    4.21
  -7  -7  20   22.03    8.70
   7   7 -21    2.20    4.50
  -7  -7  21    0.98    3.92
   7   7 -22   -0.00    4.31
  -7  -7  22    1.56    3.77
   7   7 -23    0.00    4.62
  -7  -7  23    0.08    5.30
   7   7 -24   40.53   12.35
  -7  -7  24   38.63   11.87
   7   7 -25    8.00    6.40
  -7  -7  25    2.99    4.22
   7   7 -26    6.15    5.73
  -7  -7  26    4.12    6.10
   7   7 -27    0.52    5.20
  -7  -7  27   -0.00    4.50
   7   7 -28    6.21    6.12
  -7  -7  28    1.28    4.29
   7   7 -29   14.97    7.68
  -7  -7  29    4.40    5.11
   7   7 -30   20.78    9.43
  -7  -7  30    5.71    6.22
   7   7 -31    3.09    4.88
  -7  -7  31    0.00    4.52
   7   7 -32    3.92    6.14
  -7  -7  32   -0.00    4.88
   7   7 -33    3.17    6.11
  -7  -7  33    0.00    3.48
   7   7 -34    7.27    7.00
  -7  -7  34   -0.00    4.27
   7   7 -35   -0.00    3.71
  -7  -7  35   -0.00    4.72
   7   8  -1   42.37   12.10
   7   8  -2  101.19   20.63
   7   8  -3   12.21    7.15
   7  -8  -4   25.69    8.87
   7   8  -4   23.19    9.09
   7  -8  -5   11.63    7.39
   7   8  -5    8.48    6.96
   7  -8  -6   14.96    7.33
   7   8  -6   25.48    8.84
  -7  -8   6    1.26    5.92
   7  -8  -7   -0.00    5.44
   7   8  -7    0.00    4.85
  -7  -8   7    2.00    5.28
   7  -8  -8  100.44   17.08
   7   8  -8   59.27   15.87
  -7  -8   8   36.52   13.78
   7  -8  -9    5.71    4.99
   7   8  -9   -0.00    3.57
  -7  -8   9    5.10    6.01
   7  -8 -10   26.63    8.75
   7   8 -10   40.96   11.89
  -7  -8  10   17.45    9.03
   7  -8 -11    2.60    4.04
   7   8 -11   -0.00    5.70
  -7  -8  11    2.18    3.75
  -7  -8  11    0.00    5.17
   7  -8 -12  137.83   24.10
   7   8 -12  129.99   26.48
  -7  -8  12  133.09   25.54
  -7  -8  12  142.70   28.01
   7  -8 -13   -0.00    4.44
   7   8 -13   -0.00    4.15
  -7  -8  13   -0.00    3.63
  -7  -8  13    0.08    4.86
   7  -8 -14    7.08    5.37
  -7  -8  14    3.35    4.84
  -7  -8  14   12.48    9.10
   7  -8 -15    0.00    2.87
  -7  -8  15    6.82    5.40
  -7  -8  15   -0.00    6.76
  -7  -8  16   53.05   14.13
   7   8 -17    0.00    4.31
  -7  -8  17    0.00    4.18
   7   8 -18   17.90    8.38
  -7  -8  18    3.98    5.68
   7   8 -19    1.01    4.65
  -7  -8  19    4.10    4.48
   7   8 -20   16.99    8.50
  -7  -8  20   22.02    9.33
   7   8 -21   -0.00    3.93
  -7  -8  21    0.63    4.73
   7   8 -22   16.99    8.17
  -7  -8  22   15.84    7.19
   7   8 -23   18.60    8.85
  -7  -8  23    7.52    5.60
   7   8 -24    3.75    5.64
  -7  -8  24   -0.00    4.46
   7   8 -25    3.28    5.78
  -7  -8  25    0.00    3.66
   7   8 -26   15.61    8.19
  -7  -8  26   10.10    7.04
   7   8 -27    5.19    6.16
  -7  -8  27    2.30    5.40
   7   8 -28   11.91    7.49
  -7  -8  28   21.01    8.60
   7   8 -29    2.39    4.80
  -7  -8  29    2.02    4.64
   7   8 -30   -7.13    7.17
  -7  -8  30   -0.00    3.61
   7   8 -31    1.57    4.98
  -7  -8  31    0.00    4.95
   7   8 -32   -1.34    4.56
  -7  -8  32    0.81    4.53
   7   8 -33    9.81    7.38
  -7  -8  33    1.43    4.71
   7   8 -34    7.65    6.38
  -7  -8  34    6.62    5.82
  -7  -8  35   -0.00    3.53
  -7  -8  36    3.18    6.08
   7  -9  -1    0.16    3.37
   7   9  -1    8.36    6.05
  -7  -9   1   -0.00    4.48
   7   9  -2   41.05   11.86
  -7  -9   2   24.18    9.98
   7   9  -3    4.51    5.81
  -7  -9   3    2.89    5.81
   7   9  -4   64.64   15.01
  -7  -9   4   35.97   12.73
   7   9  -5   -0.00    4.17
   7   9  -6   25.12    9.66
   7  -9  -7   13.07    7.20
   7   9  -7   18.04    8.27
   7  -9  -8   36.48   10.76
   7   9  -8   33.66   11.36
  -7  -9   8   31.73   10.68
   7  -9  -9   -0.00    4.73
   7   9  -9    5.37    6.45
  -7  -9   9   -0.00    4.06
   7  -9 -10  116.61   23.01
   7   9 -10  144.56   26.60
  -7  -9  10  125.87   24.29
   7  -9 -11    2.84    4.55
  -7  -9  11   -0.00    4.82
   7  -9 -12    4.23    4.33
   7   9 -12    4.33    5.05
  -7  -9  12    0.65    4.80
  -7  -9  12   -0.00    4.72
   7  -9 -13    4.62    4.95
   7   9 -13    5.93    5.98
  -7  -9  13   14.82    7.19
  -7  -9  13    4.21    7.76
  -7  -9  14   56.87   15.52
  -7  -9  14   67.59   18.04
  -7  -9  15   -0.00    4.68
   7   9 -16   16.74    8.65
  -7  -9  16   10.96    6.63
   7   9 -17    2.10    5.04
  -7  -9  17    1.43    4.37
   7   9 -18   21.18    9.46
  -7  -9  18   19.06    9.14
   7   9 -19   -0.00    4.96
  -7  -9  19    0.00    3.11
   7   9 -20   29.34   11.01
  -7  -9  20   39.25   11.95
   7   9 -21    1.47    5.04
  -7  -9  21    3.25    5.42
   7   9 -22    0.00    5.84
  -7  -9  22    5.46    5.31
   7   9 -23    6.28    6.86
  -7  -9  23    0.00    4.15
   7   9 -24   13.81    8.24
  -7  -9  24   19.86    8.38
   7   9 -25    3.56    6.02
  -7  -9  25    7.17    5.48
   7   9 -26    1.49    5.12
  -7  -9  26    7.82    6.52
   7   9 -27    2.51    5.48
  -7  -9  27   -0.00    3.97
   7   9 -28   -0.00    4.12
  -7  -9  28   -0.00    4.05
   7   9 -29    6.50    6.40
  -7  -9  29    2.88    4.58
   7   9 -30    0.70    4.75
  -7  -9  30    7.89    6.23
   7   9 -31    5.80    6.62
  -7  -9  31    0.02    3.21
   7   9 -32    1.01    5.39
  -7  -9  32   -0.00    4.58
   7   9 -33    0.45    4.73
  -7  -9  33   -0.00    4.22
  -7  -9  34    7.68    6.92
  -7  -9  35    1.40    4.50
   7 -10  -1   23.77    8.87
   7  10  -1   11.59    7.59
  -7 -10   1   12.59    7.41
   7 -10  -2   46.49   12.74
   7  10  -2   56.93   14.84
  -7 -10   2   40.30   13.06
   7 -10  -3    1.34    4.06
   7  10  -3    0.00    4.99
  -7 -10   3   -0.00    5.73
   7 -10  -4   -0.00    2.81
   7  10  -4   -0.00    3.96
  -7 -10   4    3.55    5.08
  -7 -10   4   -0.00    5.41
   7  10  -5   -0.00    4.36
  -7 -10   5    1.97    3.72
  -7 -10   5   -0.00    6.87
   7  10  -6  124.52   24.00
  -7 -10   6  101.76   21.36
  -7 -10   6  108.32   23.60
   7  10  -7   -0.00    5.94
  -7 -10   7   -0.00    3.52
  -7 -10   7   13.97    7.65
  -7 -10   8    0.75    4.14
  -7 -10   8    2.73    5.87
   7 -10  -9   -0.00    3.89
  -7 -10   9    1.87    4.39
  -7 -10   9   -0.00    5.40
   7 -10 -10    6.15    5.45
  -7 -10  10    7.10    5.94
  -7 -10  10    2.45    6.19
   7 -10 -11    0.71    4.45
  -7 -10  11    0.70    5.81
  -7 -10  12   24.48    9.42
   7  10 -13   -0.00    3.03
  -7 -10  13   -0.00    4.13
  -7 -10  14   10.30    6.91
  -7 -10  15    0.00    4.14
   7  10 -16   32.79   12.31
  -7 -10  16   48.72   13.34
   7  10 -17   -0.00    3.95
  -7 -10  17   -0.00    3.77
   7  10 -18   34.53   12.62
  -7 -10  18   41.87   12.69
   7  10 -19   10.92    7.50
  -7 -10  19    0.00    4.83
   7  10 -20    1.38    4.78
  -7 -10  20    5.65    5.73
   7  10 -21    3.00    5.99
  -7 -10  21    2.47    4.33
   7  10 -22    9.90    7.94
  -7 -10  22   51.52   12.97
   7  10 -23    0.68    5.15
  -7 -10  23    3.86    5.13
   7  10 -24   -0.00    4.48
  -7 -10  24    0.00    4.13
   7  10 -25   -0.00    4.82
  -7 -10  25   -0.00    4.78
   7  10 -26    6.73    7.15
  -7 -10  26    9.51    6.95
   7  10 -27   -0.00    4.63
  -7 -10  27    1.05    5.31
   7  10 -28   17.37    9.50
  -7 -10  28    4.12    5.68
   7  10 -29   -0.00    4.88
  -7 -10  29   -0.00    3.79
   7  10 -30   -0.00    4.10
  -7 -10  30   -0.00    3.36
   7  10 -31    0.00    4.95
  -7 -10  31    5.12    4.59
   7  10 -32    8.72    7.54
  -7 -10  32    0.38    5.33
   7  10 -33    2.53    5.97
   7 -11  -1    0.36    4.38
   7  11  -1   -0.00    5.11
  -7 -11   1    1.03    4.07
  -7 -11   1    6.01    6.40
   7 -11  -2    4.99    5.30
   7  11  -2    0.00    5.69
  -7 -11   2    1.91    4.34
  -7 -11   2    0.67    5.90
   7 -11  -3    3.22    4.46
   7  11  -3    8.77    6.41
  -7 -11   3   17.72    7.55
  -7 -11   3    3.65    4.96
   7 -11  -4   45.48   12.50
   7  11  -4   41.68   12.93
  -7 -11   4   31.52   10.54
  -7 -11   4   25.70   11.43
   7 -11  -5   27.23    9.51
  -7 -11   5   19.32    8.34
  -7 -11   5   16.49    8.67
   7 -11  -6   -0.00    3.88
  -7 -11   6   -0.00    4.56
  -7 -11   6   -0.00    4.32
   7 -11  -7   25.22    8.77
  -7 -11   7   15.42    7.91
  -7 -11   7    3.55    7.14
  -7 -11   8   12.68    7.07
  -7 -11   8   16.75    9.59
  -7 -11   9    0.00    5.94
  -7 -11   9    2.80    5.23
  -7 -11  10   18.20    8.24
  -7 -11  10   12.64    8.76
  -7 -11  11    2.93    5.11
  -7 -11  11   -0.00    6.60
  -7 -11  12   -0.00    3.18
  -7 -11  13   -0.00    6.80
  -7 -11  14   37.16   11.85
  -7 -11  15   -0.00    4.94
  -7 -11  16    7.81    6.06
  -7 -11  17    0.02    4.48
  -7 -11  18    8.49    6.10
  -7 -11  19    3.89    5.22
  -7 -11  20   36.57   11.56
  -7 -11  21    6.31    6.15
  -7 -11  22    1.09    3.40
  -7 -11  23    4.35    5.54
   7  11 -24   30.74   12.06
  -7 -11  24   19.34    9.57
   7  11 -25    0.22    3.98
  -7 -11  25    8.05    5.83
   7  11 -26   -0.00    6.39
  -7 -11  26    2.75    4.93
   7  11 -27   -0.00    4.67
  -7 -11  27   -0.00    5.34
   7  11 -28   -0.00    4.71
  -7 -11  28    0.32    3.53
   7  11 -29   -0.00    4.86
  -7 -11  29    5.08    5.16
   7  11 -30    3.04    5.73
   7  11 -31    2.55    5.48
   7  11 -32    1.98    6.07
   7 -12  -1    9.68    6.97
  -7 -12   1    7.54    6.19
  -7 -12   1    0.08    4.40
   7 -12  -2   29.62   10.22
  -7 -12   2   21.59    8.94
  -7 -12   2   18.66   10.46
   7 -12  -3    1.62    4.52
  -7 -12   3    2.23    4.13
  -7 -12   3   -0.00    4.09
   7 -12  -4    1.67    4.04
  -7 -12   4    4.34    4.80
  -7 -12   4   -0.00    4.65
   7 -12  -5    4.62    4.88
  -7 -12   5   20.32    8.35
  -7 -12   5    3.27    6.79
   7 -12  -6   48.57   12.86
  -7 -12   6   58.79   13.80
  -7 -12   6   21.46   11.22
   7 -12  -7    0.23    4.78
  -7 -12   7    0.85    3.18
  -7 -12   7    0.91    4.22
   7 -12  -8   10.38    6.28
  -7 -12   8    7.91    5.79
  -7 -12   8    2.47    6.13
  -7 -12   9    0.00    5.71
  -7 -12   9    0.53    4.54
  -7 -12  10    4.00    6.45
  -7 -12  11   -0.00    4.68
  -7 -12  12   31.41   10.91
  -7 -12  13    2.14    4.18
  -7 -12  14    2.60    4.26
  -7 -12  15    0.80    3.42
  -7 -12  16   57.85   15.13
  -7 -12  17   -0.00    4.09
  -7 -12  18   24.50    9.43
  -7 -12  19    0.31    3.94
  -7 -12  20   -0.00    4.93
  -7 -12  21   -0.00    3.89
  -7 -12  22   10.67    7.27
  -7 -12  23   -0.00    4.92
  -7 -12  24   -0.00    4.58
  -7 -12  25   -0.00    4.57
  -7 -12  26    1.74    6.08
   7 -13  -1    3.71    4.99
  -7 -13   1   -0.00    3.22
  -7 -13   1    1.90    5.54
   7 -13  -2    9.55    6.80
  -7 -13   2    8.04    5.90
  -7 -13   2    1.68    5.43
   7 -13  -3   15.04    8.10
  -7 -13   3   21.18    9.26
  -7 -13   3   26.36   11.10
   7 -13  -4   44.24   13.03
  -7 -13   4   61.85   14.66
  -7 -13   4   32.05   13.78
   7 -13  -5    3.53    5.05
  -7 -13   5    3.48    5.27
  -7 -13   5    0.00    4.84
   7 -13  -6    4.48    5.48
  -7 -13   6    1.01    4.38
  -7 -13   6   -0.00    5.90
  -7 -13   7    1.52    4.27
  -7 -13   7    5.63    6.84
  -7 -13   8    8.46    6.04
  -7 -13   9    6.69    5.83
  -7 -13  10   24.32    9.93
  -7 -13  11    0.80    3.48
  -7 -13  12   -0.00    4.51
  -7 -13  13    4.81    5.53
  -7 -13  14   26.84    9.65
  -7 -13  15   -0.00    4.18
  -7 -13  16   -0.00    4.18
  -7 -13  17    1.89    4.35
  -7 -13  18   -0.00    4.09
  -7 -13  19    4.26    5.03
  -7 -13  20   18.92    8.77
  -7 -13  21    4.31    5.44
  -7 -13  22   -0.00    5.06
   7 -14  -1    3.12    4.96
  -7 -14   1   14.11    7.30
  -7 -14   1    3.03    5.70
   7 -14  -2   15.02    7.93
  -7 -14   2   20.00    8.72
  -7 -14   2    7.38    7.78
   7 -14  -3    5.75    4.96
  -7 -14   3    7.80    5.68
  -7 -14   3    0.00    5.75
   7 -14  -4    4.34    5.18
  -7 -14   4   -0.00    6.29
  -7 -14   4   -0.00    6.13
  -7 -14   5    0.37    4.25
  -7 -14   5   -0.00    5.25
  -7 -14   6   19.17    8.49
  -7 -14   7   39.94   12.48
  -7 -14   8    9.22    6.61
  -7 -14   9    0.64    4.92
  -7 -14  10   10.23    7.17
  -7 -14  11    0.00    3.57
  -7 -14  12    8.19    6.93
  -7 -14  13    6.19    5.53
  -7 -14  14   -0.00    4.19
  -7 -14  15    6.37    6.29
  -7 -14  16    4.77    5.48
  -7 -14  17    1.53    5.45
  -7 -14  18   -0.00    4.44
  -7 -14  19   -0.00    4.99
   7 -15  -1    4.93    5.40
  -7 -15   1    4.11    5.07
  -7 -15   1   -0.00    7.02
   7 -15  -2    3.71    5.81
  -7 -15   2    0.00    4.25
  -7 -15   2   -0.00    6.98
  -7 -15   3    0.89    3.69
  -7 -15   4   -0.00    3.99
  -7 -15   5    0.67    4.00
  -7 -15   6   -0.00    3.91
  -7 -15   7   -0.00    3.85
  -7 -15   8    6.09    6.40
  -7 -15   9    4.72    5.33
  -7 -15  10    1.45    5.32
  -7 -15  11    0.41    3.69
  -7 -15  12   -0.00    4.12
  -7 -15  13    0.90    4.81
  -7 -15  14    0.75    4.53
  -7 -15  15    0.38    4.57
  -7 -16   1   -0.00    4.07
  -7 -16   2    0.00    5.02
  -7 -16   3    1.45    4.54
  -7 -16   4   -0.00    4.55
  -7 -16   5    3.57    4.72
  -7 -16   6    7.19    6.39
  -7 -16   7    5.32    5.48
  -7 -16   8    1.75    4.12
  -7 -16   9   -0.00    4.19
  -7 -16  10    1.24    4.07
  -7 -16  11    3.96    5.32
  -7 -17   1    0.00    4.82
  -7 -17   2   -0.00    4.45
  -7 -17   3    4.17    5.20
  -7 -17   4    3.62    5.04
  -7 -17   5   -0.00    3.46
  -7 -17   6    4.18    5.28
  -7 -18   1    0.33    4.09
  -6   0   1   -0.00    3.84
  -6   0   1   -0.00    3.66
   6   0  -1   -0.00    3.69
   6   0  -1    2.79    4.24
  -6   0   2  402.18   50.22
  -6   0   2  310.84   49.61
   6   0  -2  303.03   48.22
   6   0  -2  371.38   50.23
  -6   0   3   -0.00    3.30
  -6   0   3   -0.00    4.39
   6   0  -3   -0.00    3.78
   6   0  -3    0.38    3.40
  -6   0   4   26.07    7.56
  -6   0   4   43.46   10.15
   6   0  -4   15.38    6.10
   6   0  -4   28.03    8.31
  -6   0   5    1.24    3.82
  -6   0   5   -0.00    3.94
   6   0  -5    0.51    3.34
   6   0  -5    0.00    3.93
  -6   0   6 1217.11  168.66
  -6   0   6 1426.05  171.12
   6   0  -6 1193.82  168.25
   6   0  -6 1360.01  170.54
  -6   0   7   -0.00    3.49
  -6   0   7   -0.00    4.12
   6   0  -7    0.00    2.79
   6   0  -7   -0.00    3.91
  -6   0   8   30.87    7.54
  -6   0   8   31.65    8.90
   6   0  -8   20.33    6.61
   6   0  -8   23.24    7.97
  -6   0   9    2.76    3.67
  -6   0   9   -0.00    2.62
   6   0  -9    2.75    3.18
   6   0  -9    0.36    3.87
  -6   0  10  123.81   25.28
  -6   0  10  188.52   28.45
   6   0 -10  187.64   27.10
   6   0 -10  259.74   30.89
  -6   0  11    1.36    2.87
  -6   0  11    0.44    3.08
   6   0 -11    0.00    3.14
   6   0 -11    2.91    4.33
  -6   0  12  350.50   46.24
   6   0 -12  352.75   46.95
   6   0 -12  261.82   46.80
  -6   0  13    1.17    2.30
  -6   0  13    0.70    3.57
   6   0 -13   -0.00    2.48
   6   0 -13   -0.00    3.63
  -6   0  14   93.76   16.18
  -6   0  14  101.82   17.87
   6   0 -14   91.03   16.90
   6   0 -14   81.80   17.28
  -6   0  15   -0.00    2.88
   6   0 -15    5.90    4.28
   6   0 -15    0.00    3.32
   6   0 -16  266.00   40.38
   6   0 -16  274.75   41.67
  -6   0  17    0.36    2.28
   6   0 -17    0.92    3.34
   6   0 -17   -0.00    3.63
  -6   0  18  172.96   28.58
  -6   0  18  208.35   31.22
   6   0 -18  166.40   29.76
   6   0 -18  238.84   32.87
  -6   0  19   -0.00    2.58
   6   0 -19    0.96    3.47
  -6   0  20    1.32    2.89
   6   0 -20    0.26    3.88
   6   0 -21    4.04    4.55
  -6   0  22  154.05   23.20
   6   0 -22  108.04   22.47
  -6   0  23   -0.00    2.47
   6   0 -23    4.33    4.21
  -6   0  24    0.00    3.25
  -6   0  25   -0.00    3.12
  -6   0  26   53.65   12.14
   6   0 -33   -0.00    3.73
   6   0 -34    0.00    3.46
   6   0 -35   -0.00    3.89
   6   0 -36    3.86    4.30
   6   0 -37   -0.00    3.85
   6   0 -38   12.20    6.77
  -6   1   1    0.00    3.78
  -6   1   1    3.59    4.38
   6  -1  -1   16.34    6.52
   6  -1  -1    0.00    4.04
   6   1  -1   10.97    5.00
   6   1  -1    4.43    4.31
  -6  -1   1    0.00    4.21
  -6  -1   1   11.80    6.58
  -6   1   2  682.06   87.70
  -6   1   2  607.94   87.89
   6  -1  -2  550.22   86.42
   6  -1  -2  745.87   88.78
   6   1  -2  618.75   86.49
   6   1  -2  683.06   88.33
  -6  -1   2  589.97   86.59
  -6  -1   2  696.29   88.99
  -6   1   3   51.87   10.75
  -6   1   3   39.57   10.33
   6  -1  -3   52.79   10.61
   6  -1  -3   24.46    8.92
   6   1  -3   53.65   10.41
   6   1  -3   40.35   10.35
  -6  -1   3   33.72    9.27
  -6  -1   3   44.91   11.01
  -6   1   4  827.14  115.29
  -6   1   4 1099.74  118.28
   6  -1  -4  867.97  115.10
   6  -1  -4  747.61  115.31
   6   1  -4 1008.36  115.78
   6   1  -4  754.75  115.49
  -6  -1   4  779.55  114.46
  -6  -1   4  908.14  117.09
  -6   1   5  108.98   20.19
  -6   1   5  113.12   21.06
   6  -1  -5  102.41   19.47
   6  -1  -5  115.91   20.90
   6   1  -5  129.72   20.33
   6   1  -5  130.72   21.76
  -6  -1   5  137.82   20.63
  -6  -1   5  132.65   22.03
  -6   1   6  106.75   17.68
  -6   1   6  123.48   19.09
   6  -1  -6   85.08   16.34
   6  -1  -6   69.88   16.53
   6   1  -6  102.66   17.11
   6   1  -6  104.32   18.44
  -6  -1   6   86.89   16.38
  -6  -1   6  109.24   18.98
  -6   1   7  241.54   36.72
  -6   1   7  250.80   37.64
   6  -1  -7  280.92   36.81
   6  -1  -7  263.20   37.98
   6   1  -7  218.76   35.88
   6   1  -7  240.84   37.78
  -6  -1   7  276.20   36.70
  -6  -1   7  204.96   36.96
  -6   1   8  880.04  103.98
  -6   1   8  819.76  104.47
   6  -1  -8  728.36  102.31
   6  -1  -8  748.23  104.04
   6   1  -8  618.07  101.95
   6   1  -8  840.03  105.24
  -6  -1   8  769.54  102.57
  -6  -1   8  821.01  105.12
  -6   1   9   12.35    5.18
  -6   1   9   14.67    5.83
   6  -1  -9    9.26    4.13
   6  -1  -9   11.26    5.86
   6   1  -9   19.68    5.86
   6   1  -9    6.13    5.30
  -6  -1   9   14.79    5.40
  -6  -1   9    7.63    5.45
  -6   1  10  154.33   22.02
  -6   1  10  101.73   20.85
   6  -1 -10  135.33   20.95
   6  -1 -10  114.22   21.79
   6   1 -10  145.09   22.11
   6   1 -10  147.26   23.52
  -6  -1  10  135.01   21.02
  -6  -1  10  102.81   21.43
  -6   1  11   11.48    5.11
  -6   1  11   10.74    5.55
   6  -1 -11   10.05    4.49
   6  -1 -11   20.39    6.95
   6   1 -11   14.98    5.75
   6   1 -11   10.76    5.65
  -6  -1  11   14.22    4.91
  -6  -1  11    3.04    4.21
  -6   1  12  308.21   43.11
   6  -1 -12  266.50   42.56
   6  -1 -12  316.52   44.90
   6   1 -12  276.65   43.61
   6   1 -12  296.49   45.06
  -6  -1  12  311.01   42.99
  -6  -1  12  340.09   45.85
  -6   1  13   46.21   10.52
   6  -1 -13   45.30   11.65
   6   1 -13   54.74   11.82
   6   1 -13   71.77   13.95
  -6  -1  13   60.30   11.26
  -6  -1  13   41.43   11.72
  -6   1  14  216.11   27.99
   6  -1 -14  186.94   27.70
   6  -1 -14  149.27   28.06
   6   1 -14  168.76   28.19
   6   1 -14  150.82   28.55
  -6  -1  14  208.89   27.93
  -6  -1  14  148.36   28.19
  -6   1  15   20.94    5.71
  -6   1  15    7.23    5.07
   6  -1 -15   11.03    4.83
   6  -1 -15    9.20    5.68
   6   1 -15   13.01    5.83
   6   1 -15   13.34    6.44
  -6  -1  15    8.18    4.09
  -6  -1  15   10.73    5.90
  -6   1  16    7.04    4.15
  -6   1  16    5.03    3.69
   6  -1 -16    4.69    3.75
   6  -1 -16    5.54    4.66
   6   1 -16    3.98    4.29
   6   1 -16    0.85    3.92
  -6  -1  16    0.00    2.67
  -6  -1  16    4.25    4.59
  -6   1  17    7.10    4.09
  -6   1  17   11.39    4.94
   6  -1 -17    2.39    3.67
   6  -1 -17    6.30    4.50
   6   1 -17    8.31    5.60
   6   1 -17    1.14    4.44
  -6  -1  17   14.92    6.24
  -6   1  18  211.77   31.77
  -6   1  18  229.38   33.35
   6  -1 -18  205.93   32.77
   6   1 -18  196.28   33.57
   6   1 -18  225.97   35.27
  -6   1  19   29.37    7.06
   6  -1 -19   39.24    8.94
   6   1 -19    6.37    5.17
  -6   1  20    0.31    2.75
   6  -1 -20    0.48    3.10
   6   1 -20   -0.00    2.80
  -6   1  21    3.73    3.42
   6  -1 -21    5.08    4.22
   6   1 -21    1.30    3.86
  -6  -1  21    4.47    4.59
  -6   1  22    6.03    4.01
   6  -1 -22   11.19    5.67
   6   1 -22    5.90    4.97
  -6  -1  22   12.59    5.64
  -6   1  23    4.91    4.06
   6  -1 -23    3.98    3.79
  -6  -1  23   11.22    5.10
  -6   1  24   44.86    9.92
   6  -1 -24   38.97   10.28
  -6  -1  24   26.00    8.62
  -6   1  25    0.00    2.84
  -6  -1  25   -0.00    2.92
  -6  -1  26   12.08    5.84
   6   1 -31    1.39    3.46
   6   1 -32    2.33    4.16
   6   1 -33   -0.00    3.56
   6  -1 -34   11.39    6.14
   6   1 -34   40.88   10.08
   6  -1 -35    0.42    2.97
   6   1 -35    1.32    3.71
   6  -1 -36    0.75    3.82
   6   1 -36    7.10    5.46
   6  -1 -37    1.02    3.66
   6   1 -37    0.00    3.90
   6  -1 -38    3.84    5.53
   6   1 -38    2.46    4.12
  -6   2   1    8.65    4.60
  -6   2   1   18.74    7.02
   6  -2  -1    3.37    4.54
   6  -2  -1    4.50    4.90
   6   2  -1    3.19    3.48
   6   2  -1    3.01    4.30
  -6  -2   1    5.96    3.72
  -6  -2   1   12.61    6.31
  -6   2   2    4.58    4.41
  -6   2   2   15.21    6.49
   6  -2  -2   11.92    6.04
   6  -2  -2   23.11    7.28
   6   2  -2    9.79    5.06
   6   2  -2   12.92    6.12
  -6  -2   2   22.47    6.32
  -6  -2   2   14.69    6.26
  -6   2   3    7.42    4.75
  -6   2   3   10.06    6.05
   6  -2  -3    5.63    5.03
   6  -2  -3    4.32    4.48
   6   2  -3   10.31    4.45
   6   2  -3   -0.00    4.45
  -6  -2   3    1.26    2.91
  -6  -2   3    4.09    4.68
  -6   2   4   76.53   13.56
  -6   2   4   49.47   12.58
   6  -2  -4   56.67   12.47
   6  -2  -4   75.56   14.10
   6   2  -4   43.81   11.23
   6   2  -4   64.58   13.82
  -6  -2   4   64.65   12.26
  -6  -2   4   74.61   14.57
  -6   2   5   19.99    6.85
  -6   2   5   13.14    6.56
   6  -2  -5   10.51    5.36
   6  -2  -5   15.52    5.96
   6   2  -5   13.87    5.40
   6   2  -5   16.81    6.47
  -6  -2   5   10.36    4.77
  -6  -2   5   14.64    6.86
  -6   2   6  334.13   50.70
  -6   2   6  331.63   51.23
   6  -2  -6  363.99   50.66
   6  -2  -6  360.31   51.63
   6   2  -6  350.35   50.75
   6   2  -6  376.90   52.57
  -6  -2   6  370.94   50.46
  -6  -2   6  363.66   52.53
  -6   2   7   65.67   12.61
  -6   2   7   40.55   11.14
   6  -2  -7   51.97   11.33
   6  -2  -7   60.33   12.73
   6   2  -7   60.88   12.23
   6   2  -7   44.54   11.87
  -6  -2   7   64.27   11.73
  -6  -2   7   63.17   13.45
  -6   2   8    6.07    4.22
  -6   2   8    8.69    4.80
   6  -2  -8   13.66    5.42
   6  -2  -8    9.03    5.17
   6   2  -8    6.04    5.15
   6   2  -8   11.18    5.86
  -6  -2   8   13.35    4.72
  -6  -2   8    5.12    4.73
  -6   2   9    4.73    3.90
  -6   2   9    0.15    3.45
   6  -2  -9    0.90    2.65
   6  -2  -9    0.00    2.98
   6   2  -9    1.81    3.29
   6   2  -9   -0.00    3.15
  -6  -2   9    0.00    2.88
  -6  -2   9   -0.00    3.39
  -6   2  10  285.31   42.19
   6  -2 -10  295.31   41.66
   6  -2 -10  301.99   43.45
   6   2 -10  286.62   42.81
   6   2 -10  336.18   44.97
  -6  -2  10  255.46   41.18
  -6  -2  10  290.38   44.03
  -6   2  11  314.10   40.44
   6  -2 -11  292.38   39.26
   6  -2 -11  282.08   40.86
   6   2 -11  215.58   39.38
   6   2 -11  258.65   41.22
  -6  -2  11  286.63   39.57
  -6  -2  11  237.63   40.69
  -6   2  12  113.17   18.24
   6  -2 -12   80.33   16.44
   6  -2 -12  106.74   18.82
   6   2 -12  113.68   19.18
   6   2 -12   94.53   19.06
  -6  -2  12  101.76   17.44
  -6  -2  12  118.49   20.34
  -6   2  13   17.05    5.69
  -6   2  13    5.27    3.98
   6  -2 -13   10.62    4.37
   6  -2 -13   11.73    6.05
   6   2 -13   13.52    6.02
   6   2 -13    8.46    5.49
  -6  -2  13    8.14    5.56
  -6   2  14  112.43   17.63
  -6   2  14   81.72   16.61
   6  -2 -14   91.79   16.54
   6   2 -14  107.82   19.16
   6   2 -14  122.50   20.47
  -6  -2  14   83.04   18.10
  -6   2  15   52.16    9.70
  -6   2  15   31.36    8.65
   6  -2 -15   28.67    7.89
   6   2 -15   61.67   12.34
   6   2 -15   26.92    9.89
  -6  -2  15   27.74    9.34
  -6   2  16   42.42   11.17
  -6   2  16   61.60   12.39
   6  -2 -16   77.52   13.19
   6   2 -16   74.19   14.91
   6   2 -16   73.00   15.43
  -6  -2  16   73.28   15.05
  -6   2  17   28.81    7.08
  -6   2  17   23.45    6.77
   6  -2 -17   24.67    7.20
   6   2 -17   29.76    8.99
   6   2 -17   23.48    8.55
  -6  -2  17   12.05    6.62
  -6   2  18   16.02    5.63
   6  -2 -18   11.23    5.05
   6   2 -18   21.43    8.10
   6   2 -18   39.15   10.30
  -6  -2  18   21.33    7.71
  -6   2  19   12.52    5.09
   6  -2 -19    8.75    4.79
   6   2 -19   16.93    7.38
  -6   2  20  135.16   23.30
   6  -2 -20  144.33   24.35
   6   2 -20  163.88   27.32
  -6  -2  20  169.22   26.14
  -6   2  21    1.62    2.81
   6  -2 -21    0.00    3.91
   6   2 -21    4.74    4.66
  -6  -2  21    5.39    4.40
   6  -2 -22   26.73    8.17
  -6  -2  22   29.96    9.02
   6  -2 -23    4.44    4.31
   6  -2 -24    8.34    4.73
  -6  -2  28   28.52    9.13
  -6  -2  29    6.20    4.63
   6   2 -30   20.91    7.76
   6   2 -31    0.00    3.63
   6   2 -32   26.49    9.09
   6   2 -33    3.27    4.66
   6   2 -34    2.44    4.68
   6  -2 -35    0.46    1.91
   6   2 -35    0.00    3.85
   6  -2 -36   11.93    5.60
   6   2 -36   11.95    6.16
   6  -2 -37    0.04    3.10
   6   2 -37    1.92    4.60
   6  -2 -38    8.58    5.71
  -6   3   1    0.00    3.74
  -6   3   1    2.10    3.98
   6  -3  -1    2.45    4.49
   6  -3  -1    2.03    3.51
   6   3  -1    4.24    3.88
   6   3  -1    2.50    3.87
  -6  -3   1    1.99    3.46
  -6  -3   1    2.72    4.38
  -6   3   2  133.86   23.58
  -6   3   2  146.03   24.65
   6  -3  -2  141.20   24.33
   6  -3  -2  157.49   25.07
   6   3  -2  118.06   22.71
   6   3  -2  163.60   25.23
  -6  -3   2  152.86   23.49
  -6  -3   2  170.17   26.09
  -6   3   3  155.82   24.09
  -6   3   3  167.46   25.37
   6  -3  -3  199.64   26.22
   6  -3  -3  148.47   24.68
   6   3  -3  135.71   23.42
   6   3  -3  160.66   25.34
  -6  -3   3  112.98   22.30
  -6  -3   3  120.36   24.08
  -6   3   4   27.14    8.49
  -6   3   4   28.09    8.68
   6  -3  -4   34.64    9.59
   6  -3  -4   41.14    9.80
   6   3  -4   34.08    9.10
   6   3  -4   37.56    9.87
  -6  -3   4   51.45    9.70
  -6  -3   4   35.60    9.91
  -6   3   5   14.00    5.46
  -6   3   5   12.88    5.55
   6  -3  -5    9.98    5.57
   6  -3  -5    4.49    3.91
   6   3  -5    6.67    4.54
   6   3  -5    7.76    5.05
  -6  -3   5    8.70    4.13
  -6  -3   5   13.36    6.36
  -6   3   6   17.66    6.29
  -6   3   6   19.86    6.41
   6  -3  -6    9.43    5.43
   6  -3  -6   17.16    6.39
   6   3  -6   15.61    6.35
   6   3  -6   15.65    7.05
  -6  -3   6   17.44    5.79
  -6  -3   6   22.18    7.93
  -6   3   7   17.46    6.35
  -6   3   7   21.16    7.06
   6  -3  -7   16.90    6.04
   6  -3  -7   26.40    7.92
   6   3  -7   20.53    7.37
   6   3  -7   34.24    9.45
  -6  -3   7   18.26    5.87
  -6  -3   7   27.58    8.56
  -6   3   8  424.80   55.19
   6  -3  -8  313.67   53.35
   6  -3  -8  383.18   55.40
   6   3  -8  434.93   56.23
   6   3  -8  347.99   55.67
  -6  -3   8  446.16   54.86
  -6  -3   8  378.18   56.65
  -6   3   9   86.94   13.14
   6  -3  -9   17.48    8.25
   6  -3  -9   73.35   12.74
   6   3  -9   85.90   13.87
   6   3  -9   63.77   13.09
  -6  -3   9   61.56   13.34
  -6   3  10   32.97    8.62
   6  -3 -10   34.44    7.99
   6  -3 -10   32.39    9.03
   6   3 -10   32.66    9.36
   6   3 -10   26.77    9.22
  -6  -3  10   30.89    9.93
  -6   3  11   16.06    5.68
  -6   3  11   10.75    5.17
   6  -3 -11   12.49    5.05
   6  -3 -11   10.39    5.26
   6   3 -11    7.23    4.95
   6   3 -11    9.40    5.78
  -6  -3  11   14.57    7.21
  -6   3  12   71.92   14.65
  -6   3  12   73.39   14.50
   6  -3 -12   83.10   14.38
   6   3 -12   93.71   16.98
   6   3 -12   89.98   17.32
  -6  -3  12   75.06   16.57
  -6   3  13  147.57   22.17
  -6   3  13  128.40   21.45
   6  -3 -13  126.45   20.80
   6   3 -13  115.26   22.68
   6   3 -13  138.70   24.42
  -6  -3  13  129.34   23.84
  -6   3  14  163.83   29.56
  -6   3  14  198.13   30.01
   6  -3 -14  249.26   30.54
   6   3 -14  207.04   32.55
   6   3 -14  187.75   32.41
  -6  -3  14  180.14   32.34
  -6   3  15    4.61    4.13
  -6   3  15   28.01    6.87
   6  -3 -15   21.90    5.74
   6   3 -15   13.90    6.75
   6   3 -15   20.33    7.57
  -6  -3  15   20.99    8.04
  -6   3  16   22.41    6.60
  -6   3  16   12.00    4.99
   6  -3 -16   28.11    6.61
   6  -3 -16   26.67    7.75
   6   3 -16   28.15    8.72
   6   3 -16    2.52    6.06
  -6  -3  16   17.31    7.54
  -6   3  17   90.58   15.59
  -6   3  17   80.46   14.66
   6  -3 -17   79.75   14.84
   6  -3 -17   96.62   17.02
   6   3 -17   75.28   17.18
   6   3 -17   93.67   18.71
  -6  -3  17   69.23   17.06
  -6   3  18  144.17   21.73
   6  -3 -18  108.62   20.40
   6  -3 -18  137.07   22.76
   6   3 -18  129.87   23.88
   6   3 -18  129.02   24.14
  -6   3  19   34.41    9.25
   6  -3 -19   52.73   10.43
  -6  -3  19   50.24   11.81
   6  -3 -20    5.55    3.69
   6  -3 -21    1.45    2.80
   6  -3 -22   55.08   11.74
   6  -3 -23   21.30    7.11
  -6  -3  25    3.72    4.57
  -6  -3  26    2.42    3.68
  -6  -3  27    1.62    3.93
   6   3 -28   27.33    9.36
  -6  -3  28   28.07    8.96
   6   3 -29    7.92    5.94
  -6  -3  29    4.46    4.38
   6   3 -30   22.04    8.81
  -6  -3  30   34.82   10.17
   6   3 -31   -0.00    3.05
   6   3 -32    6.21    5.54
   6   3 -33    4.05    4.71
   6   3 -34   15.85    8.01
   6   3 -35    1.23    3.79
   6  -3 -36    0.22    2.84
   6   3 -36    0.69    4.65
   6  -3 -37   -0.00    3.12
   6   3 -37    0.46    3.39
   6  -3 -38    4.13    4.54
  -6   4   1  174.66   27.85
   6  -4  -1  172.94   28.79
   6  -4  -1  186.70   29.26
   6   4  -1  182.00   28.20
   6   4  -1  212.03   29.77
  -6  -4   1  166.94   27.12
  -6  -4   1  149.55   28.56
  -6   4   2   12.27    5.63
  -6   4   2   15.87    6.50
   6  -4  -2   10.05    5.64
   6  -4  -2   10.46    5.65
   6   4  -2   10.14    5.20
   6   4  -2   23.52    7.37
  -6  -4   2    0.00    2.48
  -6  -4   2   16.30    6.50
  -6   4   3    6.35    4.38
  -6   4   3    5.56    4.74
   6  -4  -3    2.71    4.45
   6  -4  -3    8.69    5.55
   6   4  -3   10.33    4.79
   6   4  -3    7.29    5.27
  -6  -4   3    1.36    3.02
  -6  -4   3    9.24    5.68
  -6   4   4   29.72    7.45
  -6   4   4   17.09    7.10
   6  -4  -4   22.16    7.58
   6  -4  -4   16.10    6.98
   6   4  -4   17.01    6.76
   6   4  -4   19.33    7.81
  -6  -4   4   21.20    7.80
  -6   4   5  245.88   38.19
  -6   4   5  239.95   38.90
   6  -4  -5  268.27   39.48
   6  -4  -5  266.02   39.52
   6   4  -5  307.64   40.31
   6   4  -5  245.36   39.79
  -6  -4   5  252.11   40.36
  -6   4   6  267.97   41.17
   6  -4  -6  302.64   42.58
   6  -4  -6  293.24   42.60
   6   4  -6  273.55   42.24
   6   4  -6  254.20   42.55
  -6  -4   6  319.34   44.51
  -6   4   7   87.12   15.26
   6  -4  -7   63.65   14.46
   6  -4  -7   83.23   15.91
   6   4  -7   74.26   15.43
   6   4  -7   81.39   16.44
  -6  -4   7   96.11   18.00
  -6   4   8    2.74    3.11
   6  -4  -8   13.29    5.54
   6  -4  -8    6.20    4.39
   6   4  -8    9.94    5.44
   6   4  -8    6.47    4.61
  -6  -4   8    6.07    6.18
  -6   4   9   73.73   13.27
  -6   4   9   55.92   12.53
   6  -4  -9   54.77   12.27
   6  -4  -9   78.98   14.48
   6   4  -9   70.79   14.47
   6   4  -9   59.69   13.97
  -6  -4   9   53.18   14.05
  -6   4  10   28.09    7.95
   6  -4 -10   19.59    6.89
   6  -4 -10   36.19    9.40
   6   4 -10   29.01    9.02
   6   4 -10   40.96   10.64
  -6  -4  10   63.19   13.04
  -6   4  11  171.18   26.66
  -6   4  11  161.10   26.39
   6  -4 -11  234.69   27.75
   6   4 -11  145.42   27.80
   6   4 -11  149.74   28.17
  -6  -4  11  150.05   28.49
  -6   4  12  103.87   19.47
  -6   4  12  113.14   19.52
   6  -4 -12  136.50   20.05
   6   4 -12  113.30   21.74
   6   4 -12  113.16   22.17
  -6  -4  12  135.48   23.47
  -6   4  13   53.25   10.59
  -6   4  13   45.59    9.84
   6  -4 -13   37.72    9.22
   6   4 -13   53.77   12.67
   6   4 -13   43.19   11.81
  -6  -4  13   38.80   11.73
  -6   4  14    1.05    2.83
  -6   4  14    0.00    2.72
   6  -4 -14    1.08    2.93
   6  -4 -14   -0.00    3.01
   6   4 -14    0.00    4.37
   6   4 -14    0.65    3.65
  -6  -4  14    1.33    4.68
  -6   4  15  143.00   21.81
  -6   4  15  145.25   21.21
   6  -4 -15  110.60   20.14
   6  -4 -15  126.04   22.07
   6   4 -15  106.55   23.04
   6   4 -15  164.35   25.90
  -6  -4  15  132.39   24.62
  -6   4  16  142.85   25.07
  -6   4  16  177.64   24.90
   6  -4 -16  165.90   24.91
   6  -4 -16  178.89   27.18
   6   4 -16  159.47   28.74
  -6  -4  16  138.78   27.94
  -6   4  17    8.84    4.53
   6  -4 -17   11.20    4.52
   6  -4 -17   10.72    5.66
   6   4 -17   21.81    9.29
  -6  -4  17    8.23    6.46
  -6   4  18   66.73   12.72
   6  -4 -18   55.86   11.41
   6  -4 -19  131.77   21.29
   6  -4 -20  115.02   19.26
   6  -4 -21   10.80    4.77
  -6  -4  21    9.74    5.53
  -6  -4  22    9.93    5.92
  -6  -4  23    0.00    3.65
  -6  -4  24    0.00    3.97
  -6  -4  25    5.19    5.50
   6   4 -26   20.58    8.34
  -6  -4  26   19.65    7.80
   6   4 -27   12.64    6.74
  -6  -4  27   11.28    5.71
   6   4 -28   18.19    7.88
  -6  -4  28   22.11    8.37
   6   4 -29   -0.00    4.19
  -6  -4  29   -0.00    4.27
   6   4 -30   16.57    7.61
  -6  -4  30   31.26    9.58
   6   4 -31   -0.00    5.07
  -6  -4  31    0.45    3.47
   6   4 -32   25.23    9.65
  -6  -4  32   18.43    7.81
   6   4 -33   11.23    6.01
   6   4 -34    1.03    3.91
   6   4 -35    5.32    5.06
   6   4 -36    6.92    6.67
   6  -4 -37    3.13    3.49
   6   4 -37    8.66    6.63
   6  -4 -38    0.00    2.48
  -6   5   1   18.66    6.60
  -6   5   1   13.85    6.83
   6  -5  -1   12.88    6.74
   6  -5  -1   20.51    7.32
   6   5  -1   15.58    6.31
   6   5  -1   30.80    9.16
  -6  -5   1   30.64    8.98
  -6   5   2   79.48   16.71
  -6   5   2  111.73   19.34
   6  -5  -2   64.81   16.72
   6   5  -2  131.57   20.09
  -6  -5   2  153.41   22.11
  -6   5   3  129.73   22.26
  -6   5   3  167.92   24.76
   6  -5  -3  125.49   23.26
   6  -5  -3  126.02   23.36
   6   5  -3  118.98   22.76
   6   5  -3  150.30   24.40
  -6  -5   3  140.36   24.63
  -6   5   4  149.85   21.23
  -6   5   4   97.22   20.21
   6  -5  -4  101.24   20.52
   6  -5  -4  129.93   21.72
   6   5  -4  107.64   20.73
   6   5  -4  175.45   24.02
  -6  -5   4   93.64   20.99
  -6   5   5    2.10    3.28
  -6   5   5    3.81    4.42
   6  -5  -5    0.00    3.92
   6  -5  -5    1.98    3.63
   6   5  -5   10.19    4.56
   6   5  -5    8.30    5.45
  -6  -5   5    0.99    4.02
  -6   5   6   -0.00    2.81
   6  -5  -6    0.00    3.59
   6  -5  -6   -0.00    3.34
   6   5  -6    2.70    3.83
   6   5  -6    0.00    3.67
  -6  -5   6   11.48    6.53
  -6   5   7   57.71   12.28
   6  -5  -7   88.91   14.95
   6  -5  -7   87.06   15.00
   6   5  -7   45.98   12.97
  -6  -5   7   51.47   14.00
  -6   5   8   60.19   11.79
  -6   5   8   48.55   11.33
   6  -5  -8   46.99   11.50
   6  -5  -8   51.28   12.09
   6   5  -8   41.21   11.86
   6   5  -8  129.87   18.03
  -6  -5   8   50.48   13.08
  -6   5   9  109.67   16.95
  -6   5   9   93.61   16.67
   6  -5  -9   64.35   15.53
   6  -5  -9  109.16   17.98
   6   5  -9   97.16   18.44
   6   5  -9   60.34   16.39
  -6  -5   9  130.65   21.19
  -6   5  10   51.34   10.44
  -6   5  10   42.02   10.18
   6  -5 -10   37.89   10.10
   6   5 -10   50.51   12.92
   6   5 -10   43.54   11.83
  -6  -5  10   59.47   13.78
  -6   5  11    0.00    2.64
  -6   5  11    3.64    4.00
   6  -5 -11    4.72    3.92
   6   5 -11    4.71    4.17
   6   5 -11    2.78    5.11
  -6  -5  11    6.30    5.04
  -6   5  12    8.00    4.31
  -6   5  12   10.40    4.37
   6  -5 -12    2.46    3.49
   6   5 -12    1.27    3.73
  -6  -5  12    0.00    5.95
  -6   5  13  257.06   38.45
  -6   5  13  236.32   37.61
   6  -5 -13  231.27   37.60
   6  -5 -13  345.09   41.31
   6   5 -13  268.74   42.09
  -6  -5  13  308.58   43.66
  -6   5  14  330.76   37.05
  -6   5  14  145.51   33.11
   6  -5 -14  296.68   35.92
   6  -5 -14  282.61   37.50
   6   5 -14  285.55   40.40
  -6  -5  14  263.85   40.52
  -6   5  15    1.14    2.99
  -6   5  15    0.00    2.62
   6  -5 -15    0.06    2.18
   6  -5 -15    2.47    3.86
   6   5 -15   -0.00    5.11
  -6  -5  15    0.65    4.46
  -6   5  16   14.80    5.33
   6  -5 -16   12.26    4.58
   6   5 -16   15.63    7.51
  -6  -5  16    0.00    5.39
  -6   5  17    0.00    3.20
   6  -5 -17    3.44    2.96
   6   5 -17   -0.00    3.52
   6   5 -17    0.69    4.87
  -6  -5  17    0.92    3.63
   6  -5 -18  120.94   18.28
  -6  -5  18   92.64   19.88
   6  -5 -19   37.21    7.82
  -6  -5  19   22.99    8.79
   6  -5 -20   25.29    6.49
  -6  -5  20   16.42    7.65
  -6  -5  21    3.73    5.06
  -6  -5  22    2.93    5.00
   6   5 -23   31.34   10.15
  -6  -5  23   42.67   11.47
   6   5 -24   54.67   12.96
  -6  -5  24   22.06    8.58
   6   5 -25   13.66    6.67
  -6  -5  25   21.47    8.09
   6   5 -26    2.03    4.00
  -6  -5  26    2.19    4.49
   6   5 -27    2.31    4.78
  -6  -5  27   -0.00    3.53
   6   5 -28    6.06    5.46
  -6  -5  28    7.15    5.34
   6   5 -29   17.52    8.51
  -6  -5  29    2.42    4.24
   6   5 -30   16.16    7.88
  -6  -5  30   13.89    7.25
   6   5 -31   -0.00    2.92
  -6  -5  31   -0.00    4.10
   6   5 -32    6.36    6.44
  -6  -5  32    2.06    4.60
   6   5 -33    8.16    7.07
  -6  -5  33   15.78    7.50
   6   5 -34    3.62    5.32
   6   5 -35    8.19    6.76
   6   5 -36    0.00    5.02
   6  -5 -38    2.77    3.20
  -6   6   1  169.66   28.98
   6  -6  -1  175.69   28.84
   6  -6  -1  211.89   30.24
   6   6  -1  168.26   28.37
  -6  -6   1  140.67   28.31
  -6   6   2   23.03    7.71
  -6   6   2   23.90    8.89
   6  -6  -2   34.40    9.99
   6  -6  -2   48.60   11.14
   6   6  -2   32.95    9.30
  -6  -6   2   44.04   11.34
  -6   6   3    9.23    4.62
  -6   6   3    8.03    4.84
   6  -6  -3   18.29    6.81
   6  -6  -3    4.52    3.92
   6   6  -3    4.16    4.36
  -6  -6   3    6.92    5.57
  -6   6   4   28.57    7.35
  -6   6   4   21.04    7.59
   6  -6  -4   22.18    7.73
   6  -6  -4   33.38    8.73
   6   6  -4    4.54    4.83
  -6  -6   4   24.13    8.40
  -6   6   5  147.08   22.43
  -6   6   5  122.29   22.40
   6  -6  -5  112.30   22.10
   6   6  -5  135.72   23.73
   6   6  -5  150.57   24.38
  -6  -6   5  115.67   23.51
  -6   6   6  110.76   18.19
   6  -6  -6  122.59   19.83
   6  -6  -6   78.21   17.96
   6   6  -6   75.62   18.29
   6   6  -6   95.72   19.40
  -6  -6   6  154.33   23.42
  -6   6   7   59.63   12.98
   6  -6  -7   77.86   15.03
   6  -6  -7   70.84   14.63
   6   6  -7   61.86   15.05
   6   6  -7   78.50   15.87
  -6  -6   7   66.17   15.90
  -6   6   8   23.86    6.85
  -6   6   8   20.09    6.92
   6  -6  -8   15.78    6.57
   6  -6  -8   15.98    6.52
   6   6  -8   20.90    8.29
  -6  -6   8   18.57    9.03
  -6   6   9  111.87   19.48
  -6   6   9  120.03   20.16
   6  -6  -9  141.94   21.60
   6   6  -9  118.61   22.23
  -6  -6   9   89.71   21.30
  -6   6  10  101.92   16.55
  -6   6  10   87.20   16.10
   6  -6 -10   96.16   17.09
   6   6 -10   71.67   17.58
  -6  -6  10   81.36   18.77
  -6   6  11   26.32    8.99
  -6   6  11   59.17   11.26
   6  -6 -11   78.06   13.01
   6   6 -11   67.66   14.55
  -6  -6  11   60.32   14.43
  -6   6  12   81.20   14.25
  -6   6  12   62.62   13.24
   6  -6 -12   79.86   14.65
   6  -6 -12   91.18   16.08
   6   6 -12   56.64   15.54
  -6  -6  12   85.69   18.20
  -6   6  13    3.17    3.39
   6  -6 -13    5.18    4.01
   6  -6 -13    0.16    3.18
   6   6 -13    2.94    5.49
  -6  -6  13    0.50    4.54
  -6   6  14   -0.00    2.10
   6  -6 -14    1.65    2.94
   6   6 -14   -0.00    5.34
   6   6 -14    2.46    4.32
  -6  -6  14    1.76    3.78
  -6  -6  14    3.62    5.65
  -6   6  15   47.15   10.73
   6  -6 -15   55.43   11.18
   6   6 -15   75.25   16.34
   6   6 -15   54.76   14.66
  -6  -6  15   52.16   13.11
  -6  -6  15   66.43   15.86
   6  -6 -16   14.71    4.97
   6   6 -16   12.37    7.33
  -6  -6  16    3.91    4.49
   6  -6 -17   21.58    5.85
   6   6 -17   30.84   10.73
  -6  -6  17   14.56    7.08
   6  -6 -18   54.58   10.14
  -6  -6  18   41.22   12.01
  -6  -6  19   15.49    7.22
   6   6 -20    2.17    3.90
  -6  -6  20    0.43    4.05
   6   6 -21   29.61    9.87
  -6  -6  21   22.54    8.80
   6   6 -22   16.76    7.71
  -6  -6  22    6.81    5.67
   6   6 -23   42.99   11.84
  -6  -6  23   25.21    9.38
   6   6 -24    0.34    3.79
  -6  -6  24    0.84    3.54
   6   6 -25   14.49    7.27
  -6  -6  25   17.59    7.93
   6   6 -26   30.45   10.25
  -6  -6  26   16.14    7.69
   6   6 -27   21.55    9.60
  -6  -6  27   16.97    8.18
   6   6 -28    0.00    4.06
  -6  -6  28    5.75    4.99
   6   6 -29    1.08    4.69
  -6  -6  29    0.39    2.94
   6   6 -30   -0.00    4.22
  -6  -6  30    2.08    4.54
   6   6 -31   15.67    7.99
  -6  -6  31   18.13    7.90
   6   6 -32    9.70    7.17
  -6  -6  32    3.90    5.69
   6   6 -33    5.74    5.67
  -6  -6  33   10.54    5.99
   6   6 -34    0.00    4.41
  -6  -6  34    2.75    4.32
   6   6 -35    5.06    6.30
   6   6 -36   -0.00    5.01
   6  -6 -38    1.07    2.75
  -6   7   1   19.74    7.76
   6  -7  -1   19.29    7.85
   6  -7  -1   11.56    6.79
   6   7  -1   21.33    7.52
  -6  -7   1   17.90    7.99
  -6   7   2   15.11    7.53
   6  -7  -2   21.11    7.86
   6  -7  -2   11.01    5.99
   6   7  -2   11.08    6.79
  -6  -7   2   21.54    8.39
  -6   7   3  251.69   39.77
   6  -7  -3  278.37   40.20
   6  -7  -3  271.06   40.22
   6   7  -3  235.65   39.94
  -6  -7   3  235.92   40.46
  -6   7   4   75.07   16.72
   6  -7  -4   78.43   16.87
   6  -7  -4  130.24   20.02
  -6  -7   4   79.67   18.35
  -6   7   5   27.96    7.84
   6  -7  -5   29.55    9.28
   6  -7  -5   29.21    9.36
  -6  -7   5   25.71    9.50
  -6   7   6   23.94    7.21
   6  -7  -6   10.06    6.12
   6  -7  -6   18.52    7.32
  -6  -7   6   47.29   11.35
  -6   7   7   14.83    6.00
  -6   7   7   15.40    6.35
   6  -7  -7   12.83    6.27
   6  -7  -7   17.24    6.53
  -6  -7   7   18.49    8.65
  -6   7   8   47.68   10.41
  -6   7   8   50.78   10.85
   6  -7  -8   35.01   10.11
   6  -7  -8   37.27   10.62
  -6  -7   8   44.63   12.69
  -6   7   9  136.98   23.51
   6  -7  -9  149.94   24.96
  -6  -7   9  162.30   28.32
  -6   7  10    0.00    2.87
   6  -7 -10    1.53    3.44
   6   7 -10   -0.00    4.25
  -6  -7  10   -0.00    3.96
  -6  -7  10    2.31    5.49
  -6   7  11    2.03    2.71
   6  -7 -11    0.44    3.37
   6   7 -11    0.06    3.79
  -6  -7  11    1.79    4.18
  -6  -7  11    0.76    5.35
  -6   7  12   20.46    6.30
   6  -7 -12   16.48    6.56
   6   7 -12   10.74    7.14
  -6  -7  12   12.54    6.63
  -6  -7  12   18.08    8.31
  -6   7  13  170.26   24.00
   6  -7 -13  161.44   24.37
  -6  -7  13  114.34   24.54
  -6  -7  13  124.14   26.92
   6  -7 -14   11.27    5.22
   6   7 -14    9.74    7.01
  -6  -7  14    5.59    4.63
  -6  -7  14    3.80    6.64
   6  -7 -15    2.61    3.13
   6   7 -15    1.94    4.91
  -6  -7  15    0.00    4.80
   6  -7 -16    3.50    3.48
   6   7 -16    1.11    4.43
  -6  -7  16   -0.00    3.51
  -6  -7  17    2.32    3.68
   6   7 -18   11.77    7.57
  -6  -7  18    5.94    6.34
   6   7 -19   53.90   14.49
  -6  -7  19   71.82   15.79
   6   7 -20    0.02    3.68
  -6  -7  20    6.88    6.28
   6   7 -21    4.86    5.11
  -6  -7  21    3.69    4.75
   6   7 -22    5.44    5.51
  -6  -7  22    2.90    4.46
   6   7 -23   27.59   10.12
  -6  -7  23   19.24    8.23
   6   7 -24    3.35    5.70
  -6  -7  24    1.83    3.82
   6   7 -25   26.85   10.69
  -6  -7  25   36.22   11.24
   6   7 -26    0.00    5.37
  -6  -7  26   -0.00    3.08
   6   7 -27    0.00    4.57
  -6  -7  27   11.79    6.71
   6   7 -28    7.37    5.89
  -6  -7  28   15.05    7.08
   6   7 -29   56.18   13.56
  -6  -7  29    0.82    3.94
   6   7 -30    6.98    5.78
  -6  -7  30    1.62    3.90
   6   7 -31    0.00    4.49
  -6  -7  31    3.96    4.21
   6   7 -32   -0.00    4.82
  -6  -7  32   -0.00    3.71
   6   7 -33    0.66    4.53
  -6  -7  33    2.05    3.58
   6   7 -34    3.85    6.15
  -6  -7  34   -0.00    3.98
   6   7 -35    9.04    7.62
  -6  -7  35   12.91    8.18
  -6   8   1  157.91   27.82
   6  -8  -1  159.90   27.16
   6  -8  -1  148.00   27.26
  -6   8   2    7.28    5.52
   6  -8  -2    8.81    5.31
   6  -8  -2    2.68    5.32
  -6  -8   2   12.03    7.53
   6  -8  -3   -0.00    3.69
   6  -8  -3   -0.00    3.95
  -6  -8   3    1.50    5.28
   6  -8  -4    6.16    5.51
  -6  -8   4   -0.00    4.68
   6  -8  -5  191.78   33.58
  -6  -8   5  248.48   37.48
   6  -8  -6    6.53    4.09
   6   8  -6   -0.00    5.00
  -6  -8   6    5.42    6.20
  -6   8   7  144.67   20.69
   6  -8  -7  103.77   20.35
   6   8  -7  105.12   22.20
  -6  -8   7   86.45   21.46
  -6   8   8    0.94    3.04
   6  -8  -8    3.97    4.15
   6   8  -8    8.98    5.63
  -6  -8   8    2.66    4.21
  -6  -8   8    2.34    5.35
  -6   8   9  122.41   21.39
   6  -8  -9  137.27   23.00
   6   8  -9   93.44   23.41
  -6  -8   9  136.87   23.86
  -6  -8   9  164.27   27.11
  -6   8  10   14.59    6.58
   6  -8 -10   54.41   11.07
   6   8 -10   51.90   12.73
  -6  -8  10   37.51   10.28
  -6  -8  10   36.14   11.41
  -6   8  11  166.66   22.55
   6  -8 -11  133.30   22.58
  -6  -8  11   97.97   22.40
  -6  -8  11  107.93   24.42
   6  -8 -12   26.57    7.98
   6   8 -12   12.44    6.92
  -6  -8  12   24.29    8.92
  -6  -8  12   24.23   10.19
   6  -8 -13   12.70    5.96
   6   8 -13    5.03    5.47
  -6  -8  13    3.77    4.56
  -6  -8  13   -0.00    5.28
   6  -8 -14    0.00    3.83
   6   8 -14    5.36    5.31
  -6  -8  14    0.90    3.63
   6  -8 -15  115.46   19.53
  -6  -8  15  109.66   22.02
  -6  -8  16   -0.00    4.14
  -6  -8  17   40.59   11.70
   6   8 -18   -0.00    4.03
  -6  -8  18   -0.00    3.98
   6   8 -19   32.88   11.07
  -6  -8  19   30.75    9.98
   6   8 -20   -0.00    2.40
  -6  -8  20    4.92    6.29
   6   8 -21   16.77    7.72
  -6  -8  21   -0.00    3.77
   6   8 -22    4.69    5.27
  -6  -8  22    1.68    3.58
   6   8 -23   18.01    8.32
  -6  -8  23    9.29    6.50
   6   8 -24   -0.00    3.78
  -6  -8  24   -0.00    3.96
   6   8 -25   27.54   10.40
  -6  -8  25    9.63    6.30
   6   8 -26   11.99    7.37
  -6  -8  26    7.27    5.87
   6   8 -27   25.33   10.15
  -6  -8  27   35.34   11.14
   6   8 -28    3.37    4.59
  -6  -8  28   -0.00    3.08
   6   8 -29   -0.00    3.54
  -6  -8  29    0.11    3.05
   6   8 -30    8.33    6.47
  -6  -8  30   -0.00    4.17
   6   8 -31   16.21    8.54
  -6  -8  31   11.10    7.13
   6   8 -32    0.00    4.95
  -6  -8  32   -0.00    4.28
   6   8 -33   10.26    7.30
  -6  -8  33    3.18    5.03
   6   8 -34   -0.00    4.61
  -6  -8  34   -0.00    4.19
   6   8 -35   -0.00    4.57
  -6  -8  35    2.38    4.63
  -6  -8  36    2.36    4.70
   6  -9  -2   12.57    6.34
   6   9  -2    8.10    6.32
   6  -9  -3  180.34   30.26
   6   9  -3  175.37   31.42
   6  -9  -4   12.52    6.14
   6   9  -4    7.86    5.84
   6   9  -4   11.51    6.26
  -6  -9   4    8.96    5.66
   6  -9  -5    1.71    3.34
   6   9  -5   -0.00    3.10
   6   9  -5   -0.00    2.34
  -6  -9   5    1.29    3.60
   6  -9  -6   12.24    6.58
   6   9  -6   11.01    6.93
   6   9  -6   10.60    6.29
  -6  -9   6    8.66    5.94
   6  -9  -7   14.18    6.62
   6   9  -7    9.53    7.37
   6   9  -7   19.41    7.78
  -6  -9   7    7.84    5.60
   6  -9  -8   -0.00    4.06
   6   9  -8   -0.00    3.41
  -6  -9   8    0.00    3.26
  -6  -9   8    0.17    4.82
   6  -9  -9  115.10   19.48
   6   9  -9   71.11   18.37
  -6  -9   9   88.01   18.65
  -6  -9   9   93.68   20.99
   6  -9 -10    8.01    5.45
   6   9 -10    6.13    5.76
  -6  -9  10   -0.00    5.12
  -6  -9  10    2.81    5.28
   6  -9 -11    2.15    4.16
   6   9 -11   -0.00    3.69
  -6  -9  11    4.60    5.30
  -6  -9  11    3.48    5.59
   6  -9 -12    0.00    3.31
   6   9 -12   -0.00    4.13
  -6  -9  12    8.55    5.48
  -6  -9  12   -0.00    5.36
   6  -9 -13   92.82   16.35
   6   9 -13   56.70   16.47
  -6  -9  13   78.19   17.15
   6   9 -14    9.79    6.74
  -6  -9  14    7.63    5.88
  -6  -9  15   30.38   10.16
  -6  -9  16   14.62    8.04
   6   9 -17   10.08    7.45
  -6  -9  17   10.61    6.35
   6   9 -18    2.35    4.51
  -6  -9  18    7.48    5.97
   6   9 -19   53.54   15.27
  -6  -9  19   45.44   13.04
   6   9 -20    6.10    6.04
  -6  -9  20    0.00    4.24
   6   9 -21   -0.00    4.65
  -6  -9  21   -0.00    3.03
   6   9 -22   -0.00    4.21
  -6  -9  22   -0.00    3.57
   6   9 -23   29.45   11.13
  -6  -9  23   28.42   10.71
   6   9 -24    0.73    5.67
  -6  -9  24    0.91    4.79
   6   9 -25   12.12    7.07
  -6  -9  25    6.82    5.94
   6   9 -26    0.00    5.12
  -6  -9  26    4.93    5.08
   6   9 -27   11.37    7.32
  -6  -9  27   11.58    7.72
   6   9 -28    1.09    4.56
  -6  -9  28    0.00    4.09
   6   9 -29   15.30    9.27
  -6  -9  29   17.01    8.20
   6   9 -30    4.69    5.99
  -6  -9  30   -0.00    4.12
   6   9 -31    0.32    5.05
  -6  -9  31    3.77    4.92
   6   9 -32    0.00    3.80
  -6  -9  32    2.54    3.78
   6   9 -33    6.36    7.62
  -6  -9  33   14.69    8.22
   6   9 -34    5.17    6.80
  -6  -9  34   -0.00    5.39
  -6  -9  35    7.34    6.44
  -6  -9  36   -0.00    4.68
   6  10  -1   45.10   12.09
  -6 -10   1   26.10    8.88
  -6 -10   1   29.41   10.72
   6  10  -2   11.97    7.40
  -6 -10   2    7.14    5.82
  -6 -10   2    9.35    7.50
   6  10  -3    3.19    5.72
  -6 -10   3   -0.00    4.25
  -6 -10   3   -0.00    6.29
  -6 -10   4    8.90    5.40
  -6 -10   4    6.16    6.84
   6 -10  -5    4.42    5.70
  -6 -10   5   26.60    9.08
  -6 -10   5   54.72   13.36
   6 -10  -6    0.00    4.76
  -6 -10   6    0.94    3.83
  -6 -10   6    7.49    6.15
   6 -10  -7   16.49    6.98
  -6 -10   7   18.07    7.62
  -6 -10   7   19.52    9.01
   6 -10  -8    2.73    3.83
  -6 -10   8    3.35    5.05
   6 -10  -9    0.65    4.15
   6  10  -9   -0.00    3.21
  -6 -10   9    0.00    4.94
   6 -10 -10    6.73    5.31
   6  10 -10    2.25    4.76
  -6 -10  10    3.35    4.96
   6 -10 -11  121.58   21.36
   6  10 -11  119.30   24.02
  -6 -10  11   98.13   21.61
   6 -10 -12   -0.00    4.56
   6  10 -12    4.71    5.71
  -6 -10  12   -0.00    5.28
   6  10 -13    7.76    6.36
  -6 -10  13   17.60    8.06
   6  10 -14    0.00    4.51
  -6 -10  14    2.13    5.16
  -6 -10  15   94.18   19.97
  -6 -10  16    2.44    4.35
   6  10 -17   24.28   10.56
  -6 -10  17   25.11    9.49
   6  10 -18    3.90    5.80
  -6 -10  18   -0.00    4.70
   6  10 -19    2.08    4.64
  -6 -10  19    7.09    6.93
   6  10 -20    2.02    4.28
  -6 -10  20   -0.00    4.31
   6  10 -21   36.04   12.96
  -6 -10  21   37.29   11.82
   6  10 -22    6.29    6.46
  -6 -10  22   -0.00    4.92
   6  10 -23    3.10    5.79
  -6 -10  23    6.68    5.40
   6  10 -24   -0.00    4.35
  -6 -10  24   -0.00    3.58
   6  10 -25    6.55    6.12
  -6 -10  25   17.58    8.06
   6  10 -26    5.25    6.96
  -6 -10  26   -0.00    4.76
   6  10 -27    8.76    8.15
  -6 -10  27    6.50    5.76
   6  10 -28   -0.00    4.99
  -6 -10  28    1.00    3.26
   6  10 -29   -0.00    5.60
  -6 -10  29    0.00    5.28
   6  10 -30    0.00    3.93
  -6 -10  30    1.59    4.03
   6  10 -31   -0.00    5.86
  -6 -10  31    0.00    4.37
   6  10 -32    2.06    5.83
  -6 -10  32   -0.00    4.98
   6  10 -33    0.00    4.69
  -6 -10  33    5.18    7.44
   6  10 -34   -0.00    4.80
   6 -11  -1    2.01    4.02
  -6 -11   1    5.26    5.03
  -6 -11   1    7.33    5.65
   6 -11  -2    4.16    4.60
  -6 -11   2    4.29    4.34
  -6 -11   2    1.88    5.58
   6 -11  -3   50.13   11.49
  -6 -11   3   38.82   10.30
  -6 -11   3    2.48    6.45
  -6 -11   4    3.33    4.52
  -6 -11   4    3.96    5.31
  -6 -11   5    2.32    4.88
  -6 -11   5    3.86    6.76
  -6 -11   6   -0.00    4.28
  -6 -11   6   -0.00    3.96
  -6 -11   7   11.20    7.40
  -6 -11   7    3.32    7.61
   6 -11  -8   17.21    7.19
  -6 -11   8   13.58    7.47
  -6 -11   8    2.53    6.90
   6 -11  -9   28.68    9.32
  -6 -11   9   26.01    9.64
  -6 -11   9   17.51    9.22
   6 -11 -10    0.00    3.83
  -6 -11  10    4.50    4.73
  -6 -11  11   -0.00    4.24
  -6 -11  12    2.99    5.56
  -6 -11  13   28.96   10.08
  -6 -11  14    2.27    4.28
  -6 -11  15   35.08   11.22
  -6 -11  16    6.37    6.38
  -6 -11  17   22.72    8.85
  -6 -11  18    6.04    5.49
   6  11 -19   23.17   10.28
  -6 -11  19   20.34    8.63
   6  11 -20   -0.00    4.03
  -6 -11  20    1.71    3.80
   6  11 -21   -0.00    5.67
  -6 -11  21    2.06    4.49
   6  11 -22   -0.00    4.15
  -6 -11  22    2.30    4.64
   6  11 -23   26.34   11.72
  -6 -11  23   30.02   11.08
   6  11 -24    4.94    6.44
  -6 -11  24   10.69    6.69
   6  11 -25    8.42    7.04
  -6 -11  25    9.11    6.83
   6  11 -26   -0.00    5.30
  -6 -11  26   -0.00    3.48
   6  11 -27    0.00    5.90
  -6 -11  27   -0.00    4.97
   6  11 -28    0.00    5.14
  -6 -11  28    0.00    3.87
   6  11 -29    8.34    8.17
  -6 -11  29    2.61    5.29
   6  11 -30    1.20    6.74
  -6 -11  30    0.00    5.38
   6  11 -31    2.58    5.35
  -6 -11  31    2.93    5.66
   6  11 -32    4.31    6.83
   6  11 -33   -0.00    5.58
   6 -12  -1   58.12   14.66
  -6 -12   1   67.89   14.90
  -6 -12   1   44.73   14.56
   6 -12  -2    0.00    3.77
  -6 -12   2   -0.00    4.71
  -6 -12   2    0.54    5.28
   6 -12  -3    4.22    4.38
  -6 -12   3   -0.00    4.28
  -6 -12   3    4.40    5.68
   6 -12  -4    4.20    5.11
  -6 -12   4    0.55    4.77
  -6 -12   4    0.00    4.27
   6 -12  -5   42.85   12.02
  -6 -12   5   59.28   13.83
  -6 -12   5   37.04   13.29
   6 -12  -6    0.27    3.75
  -6 -12   6    1.72    4.53
  -6 -12   6    0.35    4.84
  -6 -12   7    6.66    5.54
  -6 -12   7   18.54    9.78
  -6 -12   8    2.73    4.36
  -6 -12   9   10.91    6.94
  -6 -12  10    0.00    4.02
  -6 -12  11   28.15    9.98
  -6 -12  12    1.03    4.64
  -6 -12  13   19.86    8.41
  -6 -12  14   -0.00    3.46
  -6 -12  15   19.86    8.35
  -6 -12  16    6.49    5.95
  -6 -12  17    0.00    3.73
  -6 -12  18    1.35    3.85
  -6 -12  19    0.52    3.47
  -6 -12  20   -0.00    4.43
  -6 -12  21   19.56    8.86
  -6 -12  22   -0.00    4.93
  -6 -12  23    0.00    5.75
  -6 -12  24    1.64    4.29
  -6 -12  25    8.22    7.56
  -6 -12  26   -0.00    5.13
  -6 -12  27    7.73    5.65
  -6 -12  28    0.98    3.87
   6 -13  -1   16.14    7.81
  -6 -13   1    7.56    5.65
  -6 -13   1    5.93    7.30
   6 -13  -2   -0.00    4.32
  -6 -13   2    7.03    5.37
  -6 -13   2    5.52    5.52
   6 -13  -3   47.72   12.96
  -6 -13   3   46.24   12.78
  -6 -13   3   38.21   13.73
   6 -13  -4    7.23    5.92
  -6 -13   4   18.98    8.43
  -6 -13   4   11.66    7.73
   6 -13  -5    7.31    6.20
  -6 -13   5   16.52    8.03
   6 -13  -6    8.74    5.72
  -6 -13   6    2.10    5.24
  -6 -13   7    9.34    6.33
  -6 -13   8    5.90    5.44
  -6 -13   9   58.55   15.32
  -6 -13  10    0.00    5.00
  -6 -13  11   -0.00    5.24
  -6 -13  12    7.04    5.81
  -6 -13  13    9.67    6.44
  -6 -13  14   -0.00    4.33
  -6 -13  15    7.35    6.63
  -6 -13  16    0.00    5.18
  -6 -13  17   12.65    7.11
  -6 -13  18    7.64    6.24
  -6 -13  19   17.45    8.76
  -6 -13  20   -0.00    5.30
  -6 -13  21    2.04    4.54
  -6 -13  22   -0.00    3.77
  -6 -13  23    7.41    6.48
  -6 -13  24    2.93    4.16
   6 -14  -1   19.31    8.75
  -6 -14   1   20.43    8.30
  -6 -14   1   19.44    9.32
   6 -14  -2   10.69    6.72
  -6 -14   2    4.66    5.28
   6 -14  -3   -0.00    3.55
  -6 -14   3    3.24    4.89
   6 -14  -4   12.49    7.07
  -6 -14   4    1.97    4.37
   6 -14  -5   18.19    8.62
  -6 -14   5   39.31   11.65
  -6 -14   6   21.19    8.76
  -6 -14   7    6.17    5.41
  -6 -14   8   -0.00    4.79
  -6 -14   9   17.14    8.04
  -6 -14  10    3.39    4.80
  -6 -14  11    6.29    6.20
  -6 -14  12    2.07    4.51
  -6 -14  13   -0.00    4.29
  -6 -14  14    2.75    5.27
  -6 -14  15    8.33    6.50
  -6 -14  16    7.32    7.11
  -6 -14  17    1.85    3.39
  -6 -14  18    6.78    6.57
  -6 -14  19    2.62    4.40
  -6 -14  20    7.80    6.67
  -6 -14  21    5.83    4.86
   6 -15  -1   -0.00    4.88
  -6 -15   1   -0.00    3.80
   6 -15  -2   18.07    8.84
  -6 -15   2   12.86    7.15
   6 -15  -3    3.46    5.91
  -6 -15   3   14.66    7.38
  -6 -15   4    0.00    3.71
  -6 -15   5    2.47    3.78
  -6 -15   6    0.00    4.14
  -6 -15   7    0.00    4.17
  -6 -15   8    3.64    4.73
  -6 -15   9   11.77    6.93
  -6 -15  10    2.13    4.04
  -6 -15  11   -0.00    4.40
  -6 -15  12    4.36    5.48
  -6 -15  13   12.00    7.23
  -6 -15  14    6.77    5.72
  -6 -15  15    0.00    5.02
  -6 -15  16   -0.00    4.39
  -6 -15  17   -0.00    3.71
   6 -16  -1    5.15    5.71
  -6 -16   1    4.32    5.25
  -6 -16   2    0.40    4.27
  -6 -16   3    2.65    4.70
  -6 -16   4    5.97    5.58
  -6 -16   5   -0.00    3.80
  -6 -16   6    5.72    5.36
  -6 -16   7   -0.00    3.38
  -6 -16   8   -0.00    4.13
  -6 -16   9    0.00    4.16
  -6 -16  10   -0.00    3.15
  -6 -16  11    0.00    4.80
  -6 -16  12    0.00    3.80
  -6 -16  13   -0.00    5.23
  -6 -17   1   -0.00    4.71
  -6 -17   2    1.88    4.00
  -6 -17   3   -0.00    3.35
  -6 -17   4    5.25    6.02
  -6 -17   5    7.41    5.79
  -6 -17   6    1.97    4.68
  -6 -17   7   -0.00    3.88
  -6 -17   8   20.75    9.71
  -6 -17   9   -0.00    3.91
  -6 -18   1    6.46    6.08
  -6 -18   2   -0.00    4.31
  -6 -18   3   -0.00    4.18
  -6 -18   4    0.00    4.70
  -6 -18   5    5.74    6.02
  -5   0   1    4.31    3.70
  -5   0   1    7.17    4.85
   5   0  -1    3.85    3.69
   5   0  -1    0.00    3.53
  -5   0   2   -0.00    3.69
  -5   0   2    0.46    3.67
   5   0  -2   -0.00    3.44
   5   0  -2    1.81    3.65
  -5   0   3   92.53   16.40
  -5   0   3   72.82   16.33
   5   0  -3  110.48   16.69
   5   0  -3  113.05   17.69
  -5   0   4   -0.00    2.95
  -5   0   4   -0.00    2.91
   5   0  -4    1.16    3.09
   5   0  -4    3.89    4.23
  -5   0   5 2786.83  327.81
  -5   0   5 2312.69  327.93
   5   0  -5 2425.12  326.85
   5   0  -5 2603.03  328.57
  -5   0   6   -0.00    3.18
  -5   0   6   -0.00    3.18
   5   0  -6   -0.00    3.06
   5   0  -6    3.96    4.67
  -5   0   7   63.12   12.83
  -5   0   7   82.58   14.62
   5   0  -7   70.09   13.04
   5   0  -7   84.37   14.63
  -5   0   8    0.00    2.87
  -5   0   8    0.24    3.68
   5   0  -8    0.62    2.49
   5   0  -8    2.52    4.52
  -5   0   9  590.08   78.27
  -5   0   9  535.81   79.15
   5   0  -9  597.25   78.59
   5   0  -9  595.39   79.95
  -5   0  10   -0.00    2.71
  -5   0  10    0.31    3.29
   5   0 -10    0.13    2.19
   5   0 -10    0.28    2.82
  -5   0  11   29.68    6.84
  -5   0  11   35.89    8.40
   5   0 -11   14.74    5.63
   5   0 -11   31.68    8.71
  -5   0  12    2.04    2.56
   5   0 -12    0.04    2.52
   5   0 -12   -0.00    2.99
  -5   0  13   10.60    4.21
   5   0 -13   14.04    5.24
   5   0 -13    5.68    4.97
  -5   0  14   -0.00    2.32
   5   0 -14    0.00    2.90
   5   0 -14    3.86    3.47
  -5   0  15  138.05   21.13
   5   0 -15  113.13   21.36
   5   0 -15  160.80   23.86
  -5   0  16   -0.00    2.14
  -5   0  16    0.11    3.08
   5   0 -16    0.02    2.41
   5   0 -16   -0.00    2.95
  -5   0  17  115.49   17.10
   5   0 -17   92.30   17.70
   5   0 -17   84.66   17.78
  -5   0  18   -0.00    2.44
   5   0 -18    3.80    3.94
  -5   0  19  126.81   19.77
   5   0 -19  112.42   20.94
  -5   0  20   -0.00    2.64
  -5   0  20   -0.00    2.49
   5   0 -20    0.96    3.21
  -5   0  21  236.39   32.39
  -5   0  21  186.85   30.48
  -5   0  22    0.00    2.79
  -5   0  22    0.00    2.32
  -5   0  23    0.56    2.36
  -5   0  23   -0.00    2.37
  -5   0  24    0.00    3.19
  -5   0  24    4.01    3.27
  -5   0  25   35.82    9.22
  -5   0  26    1.01    2.95
  -5   0  27   51.74   11.66
   5   0 -30    0.00    3.30
   5   0 -31   47.47   11.47
   5   0 -32    1.50    3.08
   5   0 -33    0.88    3.82
   5   0 -34   -0.00    4.30
   5   0 -35   10.08    5.51
   5   0 -36    3.92    4.76
   5   0 -37    7.93    5.64
   5   0 -38    0.00    2.94
   5   0 -39    0.00    4.32
  -5   1   1  480.64   64.41
  -5   1   1  445.32   64.63
   5  -1  -1  455.21   64.36
   5  -1  -1  475.17   64.63
   5   1  -1  452.33   63.55
   5   1  -1  500.59   64.99
  -5  -1   1  482.28   64.07
  -5  -1   1  425.02   64.54
  -5   1   2   11.01    4.88
  -5   1   2    0.00    3.40
   5  -1  -2    3.61    3.57
   5  -1  -2   -0.00    3.49
   5   1  -2    0.00    3.43
   5   1  -2    0.00    3.51
  -5  -1   2    5.30    3.68
  -5  -1   2    2.04    4.21
  -5   1   3  464.31   67.16
  -5   1   3  553.31   68.62
   5  -1  -3  436.43   66.65
   5  -1  -3  534.03   68.23
   5   1  -3  470.76   66.65
   5   1  -3  531.80   68.46
  -5  -1   3  505.25   66.93
  -5  -1   3  458.30   67.85
  -5   1   4   14.54    5.46
  -5   1   4    1.61    4.11
   5  -1  -4    5.31    4.38
   5  -1  -4    8.49    4.61
   5   1  -4   13.28    4.66
   5   1  -4   12.72    5.59
  -5  -1   4    0.35    3.05
  -5  -1   4    0.00    4.42
  -5   1   5  105.50   17.49
  -5   1   5  110.61   18.14
   5  -1  -5   96.98   16.73
   5  -1  -5   72.46   16.52
   5   1  -5  105.44   16.95
   5   1  -5  108.02   18.30
  -5  -1   5   97.43   16.69
  -5  -1   5  133.65   19.52
  -5   1   6  568.36   86.45
  -5   1   6 1182.27   91.80
   5  -1  -6  662.28   86.59
   5  -1  -6  541.99   86.82
   5   1  -6  603.52   86.45
   5   1  -6  625.58   87.87
  -5  -1   6  618.37   86.29
  -5  -1   6  652.33   88.19
  -5   1   7  612.00   86.22
  -5   1   7  589.53   86.67
   5  -1  -7  683.12   86.23
   5  -1  -7  570.81   86.63
   5   1  -7  666.85   86.59
   5   1  -7  653.05   87.80
  -5  -1   7  708.32   86.44
  -5  -1   7  639.56   87.69
  -5   1   8    1.99    2.62
  -5   1   8   -0.00    3.01
   5  -1  -8   -0.00    2.56
   5  -1  -8   -0.00    3.82
   5   1  -8    0.00    3.09
   5   1  -8    0.94    3.67
  -5  -1   8    3.77    2.88
  -5  -1   8    0.53    3.61
  -5   1   9   37.86    9.21
  -5   1   9   60.41   10.72
   5  -1  -9   51.27    9.54
   5  -1  -9   57.80   11.10
   5   1  -9   28.20    8.60
   5   1  -9   49.21   10.94
  -5  -1   9   40.40    9.12
  -5  -1   9   51.24   11.08
  -5   1  10    4.93    3.21
   5  -1 -10    0.88    2.63
   5  -1 -10    1.57    4.01
   5   1 -10    1.87    2.83
   5   1 -10    3.67    4.46
  -5  -1  10    3.01    3.00
  -5  -1  10    3.25    4.16
  -5   1  11  182.85   27.10
   5  -1 -11  189.00   27.35
   5  -1 -11  201.88   28.96
   5   1 -11  158.69   27.66
   5   1 -11  172.99   28.76
  -5  -1  11  187.59   27.34
  -5  -1  11  183.95   28.86
  -5   1  12   10.82    4.69
   5  -1 -12   11.93    4.73
   5  -1 -12   15.59    5.62
   5   1 -12   15.31    5.58
   5   1 -12   14.07    6.11
  -5  -1  12   20.45    5.75
  -5  -1  12   22.55    6.86
  -5   1  13  443.18   57.49
  -5   1  13  431.34   58.31
   5  -1 -13  373.58   57.32
   5  -1 -13  428.80   59.07
   5   1 -13  445.33   59.28
   5   1 -13  397.65   59.27
  -5  -1  13  433.36   57.79
  -5  -1  13  389.17   58.89
  -5   1  14    1.13    2.77
  -5   1  14    0.00    2.69
   5  -1 -14    3.39    3.01
   5   1 -14    4.24    3.76
   5   1 -14    4.65    4.04
  -5  -1  14   -0.00    2.69
  -5  -1  14    4.97    4.19
  -5   1  15   50.33    9.46
  -5   1  15   35.74    9.15
   5  -1 -15   44.92    9.77
   5   1 -15   48.69   10.87
   5   1 -15   48.74   11.32
  -5  -1  15   39.94    9.13
  -5  -1  15   46.92   10.69
  -5   1  16    2.68    3.45
   5  -1 -16    4.22    3.23
   5   1 -16    4.40    3.86
   5   1 -16    0.00    3.88
  -5  -1  16    1.41    2.62
  -5   1  17   25.14    6.25
  -5   1  17   21.29    6.50
   5  -1 -17   25.32    7.06
   5   1 -17   14.00    6.76
   5   1 -17   49.82   10.77
  -5  -1  17   23.60    6.51
  -5   1  18    4.92    3.07
   5  -1 -18    0.00    2.32
   5   1 -18    3.10    3.18
   5   1 -18    1.02    3.42
  -5  -1  18    0.00    2.43
  -5   1  19  184.58   28.11
   5  -1 -19  195.90   29.79
   5  -1 -19  175.97   29.85
   5   1 -19  177.65   30.41
   5   1 -19  207.80   31.78
  -5  -1  19  219.88   30.55
  -5  -1  19  177.42   28.61
  -5   1  20    5.89    3.40
   5  -1 -20    4.67    3.98
   5  -1 -20    3.25    4.32
   5   1 -20    8.16    5.60
  -5  -1  20    3.57    3.66
  -5  -1  20    0.00    3.03
  -5   1  21   10.93    4.48
  -5   1  21    8.54    3.64
   5  -1 -21    8.04    4.56
  -5  -1  21   12.05    5.12
  -5  -1  21    3.53    3.82
  -5   1  22   19.36    6.08
  -5   1  22   19.82    5.61
  -5  -1  22   14.56    6.14
  -5   1  23   50.80   11.13
  -5   1  23   69.42   11.67
  -5  -1  23   46.09   11.58
  -5   1  24    0.00    2.17
  -5  -1  24    3.89    3.58
  -5   1  25   22.51    6.89
  -5  -1  25   30.40    8.69
  -5  -1  27   76.83   15.56
   5   1 -28   22.46    7.17
  -5  -1  28    7.61    5.20
   5   1 -29   57.73   12.96
   5   1 -30    0.00    2.71
   5  -1 -31   -0.00    2.20
   5   1 -31   -0.00    3.39
   5  -1 -32    0.00    2.77
   5   1 -32    2.25    4.62
   5  -1 -33   41.35   10.75
   5   1 -33   56.07   13.11
   5  -1 -34    1.25    3.34
   5   1 -34    0.92    4.47
   5  -1 -35   11.10    5.82
   5   1 -35   11.48    5.72
   5  -1 -36   -0.00    4.62
   5   1 -36    0.00    3.27
   5  -1 -37    4.64    4.70
   5   1 -37   12.96    6.93
   5  -1 -38    0.00    3.59
   5   1 -38   -0.00    4.24
   5  -1 -39   12.91    6.04
   5   1 -39   13.79    7.08
  -5   2   1    2.95    3.54
  -5   2   1    2.72    4.25
   5  -2  -1    2.59    4.06
   5  -2  -1    8.78    4.96
   5   2  -1    2.64    2.88
   5   2  -1    0.00    3.94
  -5  -2   1    5.60    4.35
  -5  -2   1   -0.00    4.13
  -5   2   2   15.00    5.65
  -5   2   2   13.85    6.36
   5  -2  -2   23.11    6.85
   5  -2  -2   21.08    7.06
   5   2  -2   18.19    5.84
   5   2  -2   12.43    6.65
  -5  -2   2   26.04    6.45
  -5  -2   2   17.52    6.51
  -5   2   3  171.63   29.98
  -5   2   3  226.57   31.68
   5  -2  -3  188.40   30.59
   5  -2  -3  235.85   31.75
   5   2  -3  176.97   29.72
  -5  -2   3  232.82   30.54
  -5  -2   3  213.11   31.90
  -5   2   4   73.57   13.02
  -5   2   4   69.08   13.28
   5  -2  -4   72.72   13.20
   5  -2  -4   69.79   13.23
   5   2  -4   46.89   11.45
   5   2  -4   61.30   13.26
  -5  -2   4   64.65   11.85
  -5  -2   4   62.14   13.33
  -5   2   5  666.54   90.70
  -5   2   5  707.89   91.43
   5  -2  -5  621.71   90.27
   5  -2  -5  712.21   91.47
   5   2  -5  700.91   90.85
   5   2  -5  713.33   92.11
  -5  -2   5  610.80   89.73
  -5  -2   5  690.49   92.19
  -5   2   6   10.38    4.97
  -5   2   6    8.35    4.75
   5  -2  -6    7.47    4.64
   5  -2  -6   13.94    5.10
   5   2  -6   15.65    5.45
   5   2  -6   13.79    5.96
  -5  -2   6    9.42    4.40
  -5  -2   6    8.51    4.84
  -5   2   7  115.57   17.56
  -5   2   7   86.79   16.71
   5  -2  -7   79.29   15.74
   5  -2  -7  104.29   17.43
   5   2  -7  122.44   18.18
   5   2  -7   88.70   17.56
  -5  -2   7  116.86   17.04
  -5  -2   7   85.22   17.44
  -5   2   8   14.83    5.48
   5  -2  -8   12.56    4.51
   5  -2  -8    8.70    4.79
   5   2  -8    4.88    4.30
   5   2  -8   16.31    6.13
  -5  -2   8   14.55    4.75
  -5  -2   8   16.09    6.37
  -5   2   9  566.96   90.25
   5  -2  -9  657.68   90.20
   5  -2  -9  663.98   91.55
   5   2  -9  556.65   90.83
   5   2  -9  874.25   94.52
  -5  -2   9  802.72   91.55
  -5  -2   9  771.49   93.61
  -5   2  10    3.04    3.53
  -5   2  10    3.85    3.12
   5  -2 -10    4.38    3.09
   5  -2 -10    7.07    4.75
   5   2 -10    6.83    4.39
   5   2 -10    0.00    4.11
  -5  -2  10    2.64    3.10
  -5  -2  10    0.00    4.14
  -5   2  11    8.98    4.15
  -5   2  11   11.93    5.02
   5  -2 -11   10.49    4.12
   5   2 -11    9.97    5.70
   5   2 -11   10.17    5.53
  -5  -2  11   14.95    5.09
  -5  -2  11    9.85    5.00
  -5   2  12   79.34   13.99
  -5   2  12   77.51   13.95
   5  -2 -12   75.38   13.41
   5   2 -12   92.34   15.97
   5   2 -12   69.27   15.09
  -5  -2  12   82.11   14.20
  -5  -2  12   70.68   15.37
  -5   2  13   43.41    9.74
  -5   2  13   50.91   10.13
   5  -2 -13   49.91    9.85
   5   2 -13   49.66   11.56
   5   2 -13   87.29   14.37
  -5  -2  13   53.50   10.62
  -5  -2  13   40.57   11.16
  -5   2  14   32.91    7.55
  -5   2  14   35.24    7.66
   5  -2 -14   42.08    8.06
   5   2 -14   27.93    8.53
   5   2 -14   20.02    8.39
  -5  -2  14   32.53    7.87
  -5  -2  14   26.43    8.70
  -5   2  15  353.50   52.54
  -5   2  15  396.94   53.12
   5  -2 -15  395.45   53.22
   5  -2 -15  352.03   53.84
   5   2 -15  482.59   57.22
   5   2 -15  390.41   55.87
  -5  -2  15  343.48   55.12
  -5   2  16    3.16    3.10
  -5   2  16    8.02    3.57
   5  -2 -16    5.05    3.42
   5  -2 -16    6.89    4.36
   5   2 -16    7.43    4.59
   5   2 -16    1.21    3.88
  -5  -2  16   -0.00    2.52
  -5  -2  16    1.21    3.96
  -5   2  17    8.14    3.74
  -5   2  17    9.08    3.81
   5  -2 -17    5.48    3.72
   5  -2 -17    2.24    3.52
   5   2 -17   18.65    6.76
   5   2 -17    9.25    5.95
  -5  -2  17    7.51    4.49
  -5  -2  17    7.29    3.97
  -5   2  18    2.47    2.66
   5  -2 -18    4.52    3.56
   5  -2 -18   -0.00    3.58
   5   2 -18    2.42    3.38
   5   2 -18    3.79    4.50
  -5  -2  18    0.00    2.74
  -5  -2  18    0.00    2.83
  -5   2  19  121.97   19.02
   5  -2 -19  115.82   19.84
   5  -2 -19  119.80   20.71
   5   2 -19  111.99   21.99
  -5  -2  19  123.72   21.01
  -5   2  20   51.59   10.51
   5  -2 -20   68.18   12.28
   5  -2 -20   48.24   11.98
   5   2 -20   68.99   14.74
  -5  -2  20   51.58   12.11
  -5   2  21    6.17    3.82
   5  -2 -21    7.65    4.39
  -5  -2  21    2.96    4.19
  -5   2  22   21.11    5.88
   5  -2 -22   14.78    5.46
  -5  -2  22    5.19    5.28
  -5   2  23   16.37    5.30
  -5  -2  23    8.75    5.54
  -5   2  24   -0.00    2.41
  -5  -2  24    3.43    3.47
  -5  -2  25  121.62   21.83
  -5  -2  26    3.81    4.12
   5   2 -27   51.82   12.36
   5   2 -28    2.83    4.49
   5   2 -29   27.69    9.08
   5   2 -30    5.02    5.28
   5   2 -31   39.91   11.20
   5   2 -32    2.88    3.77
   5  -2 -33   -0.00    3.23
   5   2 -33   -0.00    2.85
   5  -2 -34    0.95    2.97
   5   2 -34    3.01    3.94
   5  -2 -35    9.55    5.35
   5   2 -35   12.17    6.64
   5  -2 -36   -0.00    3.17
   5   2 -36   -0.00    3.50
   5  -2 -37   -0.00    3.74
   5   2 -37    1.73    3.65
   5  -2 -38    1.59    3.66
   5   2 -38   -0.00    2.95
   5  -2 -39    0.00    3.28
  -5   3   1  377.70   39.31
  -5   3   1  349.64   39.85
   5  -3  -1  264.77   38.16
   5  -3  -1   99.57   34.73
   5   3  -1  235.42   36.66
   5   3  -1  406.77   40.89
  -5  -3   1  357.52   38.16
  -5  -3   1  295.99   39.39
  -5   3   2   62.72   12.44
  -5   3   2   79.26   14.15
   5  -3  -2   65.81   13.26
   5  -3  -2   63.08   13.28
   5   3  -2   56.66   12.28
   5   3  -2   61.17   13.20
  -5  -3   2   79.38   13.05
  -5  -3   2   59.97   13.46
  -5   3   3   87.87   18.49
  -5   3   3  106.74   19.39
   5  -3  -3  100.28   19.31
   5  -3  -3  132.48   20.41
   5   3  -3  141.01   20.15
   5   3  -3  103.48   19.61
  -5  -3   3  149.38   19.74
  -5  -3   3  122.00   20.78
  -5   3   4    4.14    3.45
  -5   3   4    3.01    4.22
   5  -3  -4   -0.00    3.84
   5  -3  -4    8.95    5.17
   5   3  -4   -0.00    3.22
   5   3  -4    8.13    4.96
  -5  -3   4    2.89    3.59
  -5  -3   4    4.80    4.77
  -5   3   5  207.46   31.70
  -5   3   5  233.37   32.72
   5  -3  -5  218.66   32.32
   5  -3  -5  214.68   32.41
   5   3  -5  215.77   32.40
   5   3  -5  251.40   34.06
  -5  -3   5  232.35   31.85
  -5  -3   5  152.54   31.77
  -5   3   6  210.03   32.66
   5  -3  -6  206.63   32.86
   5  -3  -6  187.71   32.76
   5   3  -6  343.45   36.09
   5   3  -6  246.03   34.86
  -5  -3   6  193.63   33.86
  -5   3   7   82.05   13.16
   5  -3  -7   92.81   13.77
   5  -3  -7   82.09   13.74
   5   3  -7   53.85   12.45
   5   3  -7   74.67   14.33
  -5  -3   7   86.18   13.12
  -5  -3   7   22.48   11.08
  -5   3   8  126.52   18.50
   5  -3  -8   86.35   17.00
   5  -3  -8  107.66   18.40
   5   3  -8   94.33   18.41
   5   3  -8  110.10   19.51
  -5  -3   8  119.32   18.24
  -5  -3   8  112.52   20.02
  -5   3   9  114.82   17.33
  -5   3   9  101.04   16.86
   5  -3  -9   89.13   16.05
   5   3  -9  102.40   17.98
   5   3  -9   97.80   18.38
  -5  -3   9   88.56   16.45
  -5  -3   9   97.09   18.65
  -5   3  10   20.98    6.00
  -5   3  10   16.58    5.74
   5  -3 -10   15.41    5.35
   5   3 -10   16.73    6.86
   5   3 -10   12.78    6.57
  -5  -3  10   26.58    6.54
  -5  -3  10   24.22    7.74
  -5   3  11    0.00    2.76
  -5   3  11    1.70    2.80
   5  -3 -11    1.70    2.75
   5   3 -11    0.79    3.91
   5   3 -11    2.04    3.32
  -5  -3  11    0.99    3.02
  -5  -3  11   -0.00    4.51
  -5   3  12   25.68    6.88
  -5   3  12   27.13    6.73
   5  -3 -12   25.90    6.35
   5  -3 -12   26.07    6.98
   5   3 -12   12.92    6.46
   5   3 -12   39.72    9.60
  -5  -3  12   22.24    6.63
  -5  -3  12   26.69    8.46
  -5   3  13  206.33   32.19
  -5   3  13  321.14   33.52
   5  -3 -13  222.02   31.72
   5  -3 -13  192.37   32.56
   5   3 -13  218.36   34.79
   5   3 -13  228.02   35.17
  -5  -3  13  202.10   32.76
  -5  -3  13  180.88   33.99
  -5   3  14   34.29    7.71
  -5   3  14   22.44    6.20
   5  -3 -14   27.95    6.73
   5  -3 -14   23.85    7.69
   5   3 -14   36.56   10.11
   5   3 -14   40.71   10.37
  -5  -3  14   34.45    8.24
  -5  -3  14   27.80    9.33
  -5   3  15    9.95    4.42
  -5   3  15    3.83    3.06
   5  -3 -15    4.32    2.84
   5  -3 -15    5.72    4.09
   5   3 -15    9.19    5.41
   5   3 -15    7.39    5.81
  -5  -3  15    4.39    4.85
  -5   3  16   36.85    8.75
  -5   3  16   42.13    8.39
   5  -3 -16   41.79    8.77
   5  -3 -16   36.98    9.45
   5   3 -16   59.11   12.95
   5   3 -16   49.78   12.08
  -5  -3  16   48.15   10.95
  -5   3  17   65.66   13.21
   5  -3 -17   94.55   14.13
   5  -3 -17   58.13   13.57
   5   3 -17   93.16   17.23
   5   3 -17  100.00   17.83
  -5  -3  17   72.66   15.08
  -5   3  18   13.37    4.50
   5  -3 -18   16.53    5.41
   5  -3 -18   23.02    6.82
   5   3 -18    6.91    5.26
  -5  -3  18   11.86    5.44
  -5   3  19   -0.00    2.45
   5  -3 -19    0.61    2.53
   5  -3 -19    0.64    2.97
   5   3 -19    4.06    5.01
  -5  -3  19    0.01    3.59
  -5   3  20   -0.00    2.64
   5  -3 -20   -0.00    3.14
   5  -3 -20    2.99    3.04
  -5  -3  20    1.42    3.22
   5  -3 -21   38.00    9.44
  -5  -3  21   62.75   12.57
   5  -3 -22   86.76   16.06
  -5  -3  22   98.88   18.38
   5  -3 -23   89.55   16.27
   5   3 -25    2.86    3.61
   5   3 -26    3.05    4.45
   5   3 -27   35.00   10.45
  -5  -3  27   21.77    8.51
   5   3 -28    7.28    5.82
  -5  -3  28    5.94    4.74
   5   3 -29   38.92   11.32
  -5  -3  29   39.25   10.92
   5   3 -30    2.86    4.85
  -5  -3  30   -0.00    3.51
   5   3 -31   -0.00    4.10
  -5  -3  31    3.51    4.19
   5   3 -32    6.63    6.51
   5   3 -33   24.73    9.38
   5  -3 -34    1.46    2.35
   5   3 -34    0.90    4.19
   5  -3 -35   -0.00    2.74
   5   3 -35   -0.00    4.40
   5  -3 -36    2.19    3.29
   5   3 -36   -0.00    4.50
   5  -3 -37   11.47    5.00
   5   3 -37    4.98    5.64
   5  -3 -38    0.00    2.98
   5   3 -38    4.05    5.27
   5  -3 -39    7.85    4.61
  -5   4   1   75.82   13.75
  -5   4   1   64.68   14.01
   5  -4  -1   88.33   15.29
   5  -4  -1   76.56   14.62
   5   4  -1   66.15   13.50
   5   4  -1   75.57   14.56
  -5  -4   1   55.60   12.31
  -5  -4   1   81.98   15.45
  -5   4   2   12.89    4.74
  -5   4   2   10.02    5.34
   5  -4  -2   10.39    5.04
   5  -4  -2   12.21    5.61
   5   4  -2    2.59    3.21
   5   4  -2   16.27    6.15
  -5  -4   2    7.36    4.36
  -5  -4   2    7.16    5.04
  -5   4   3   26.75    7.84
  -5   4   3   38.64    9.31
   5  -4  -3   43.25    9.82
   5  -4  -3   30.09    8.47
   5   4  -3   40.67    9.63
   5   4  -3   50.12   10.70
  -5  -4   3   46.45    9.14
  -5  -4   3   35.07    9.63
  -5   4   4   43.50   10.54
  -5   4   4   59.90   12.16
   5  -4  -4   76.71   13.24
   5  -4  -4   45.79   11.50
   5   4  -4   67.71   12.81
   5   4  -4   68.21   13.27
  -5  -4   4   60.31   11.34
  -5  -4   4   49.31   12.26
  -5   4   5  196.90   27.48
  -5   4   5  181.71   27.64
   5  -4  -5  135.69   26.57
   5  -4  -5  219.48   28.89
   5   4  -5  191.50   28.50
   5   4  -5  164.79   28.11
  -5  -4   5  156.86   26.55
  -5  -4   5  193.85   29.48
  -5   4   6    0.36    2.75
   5  -4  -6    0.40    3.39
   5  -4  -6    0.00    3.44
   5   4  -6    1.38    3.03
   5   4  -6   -0.00    3.52
  -5  -4   6    2.76    3.48
  -5  -4   6    4.25    5.21
  -5   4   7    8.36    4.50
   5  -4  -7   12.06    5.36
   5  -4  -7   10.70    4.93
   5   4  -7   10.96    5.71
   5   4  -7    4.14    4.55
  -5  -4   7   19.43    6.12
  -5  -4   7    9.31    6.06
  -5   4   8   80.01   13.70
  -5   4   8   95.42   14.79
   5  -4  -8   59.71   13.12
   5   4  -8   63.47   14.50
   5   4  -8   64.21   14.64
  -5  -4   8   82.25   14.33
  -5  -4   8   79.18   16.00
  -5   4   9   98.41   16.40
  -5   4   9   83.79   15.84
   5   4  -9   94.65   17.94
   5   4  -9   85.44   17.74
  -5  -4   9   93.62   16.65
  -5  -4   9  129.36   20.31
  -5   4  10  175.49   26.45
  -5   4  10  188.59   26.60
   5  -4 -10  175.88   26.30
   5   4 -10  160.83   28.34
   5   4 -10  106.15   26.45
  -5  -4  10  239.87   28.74
  -5  -4  10  201.45   29.94
  -5   4  11  166.16   27.52
  -5   4  11  162.87   27.12
   5  -4 -11  205.27   27.88
   5  -4 -11  184.03   28.60
   5   4 -11  182.22   30.44
   5   4 -11  228.29   31.93
  -5  -4  11  210.46   31.76
  -5   4  12    5.10    3.49
  -5   4  12    5.68    3.31
   5  -4 -12    6.39    3.47
   5  -4 -12    2.77    3.17
   5   4 -12    0.00    4.79
   5   4 -12    4.17    5.09
  -5  -4  12    9.77    5.70
  -5   4  13   -0.00    2.68
  -5   4  13    0.64    2.24
   5  -4 -13    1.39    2.30
   5  -4 -13    0.00    2.91
   5   4 -13    0.00    4.15
   5   4 -13    3.82    5.55
  -5  -4  13    0.00    3.71
  -5   4  14   18.62    6.14
  -5   4  14   24.03    5.84
   5  -4 -14   29.78    6.65
   5  -4 -14   22.05    6.91
   5   4 -14   40.52   10.38
   5   4 -14   31.88    9.37
  -5  -4  14   28.87    8.16
  -5  -4  14   28.12    9.01
  -5   4  15  316.89   45.82
  -5   4  15  337.68   44.72
   5  -4 -15  341.11   45.34
   5  -4 -15  335.51   46.87
   5   4 -15  285.44   48.84
   5   4 -15  329.77   49.63
  -5  -4  15  294.88   47.59
  -5  -4  15  353.92   51.08
  -5   4  16   61.90   11.30
   5  -4 -16   79.07   12.59
   5  -4 -16   70.03   13.56
   5   4 -16   66.61   15.62
  -5  -4  16   89.94   15.83
  -5   4  17  113.96   18.36
   5  -4 -17  112.63   17.94
   5  -4 -17  115.20   19.29
   5   4 -17  100.62   21.28
  -5  -4  17  118.76   20.68
  -5   4  18    0.75    2.56
   5  -4 -18    7.31    3.44
   5  -4 -18    3.91    4.02
   5   4 -18    6.73    5.42
  -5  -4  18    2.43    3.88
  -5   4  19  182.84   27.90
   5  -4 -19  170.97   27.44
   5  -4 -19  206.35   29.34
   5   4 -19  183.52   31.88
  -5  -4  19  203.97   31.05
   5  -4 -20    5.73    3.70
   5  -4 -20    1.54    3.38
   5  -4 -21   66.47   12.44
   5   4 -22   19.74    7.56
   5   4 -23    2.06    5.16
   5   4 -24    1.47    4.37
  -5  -4  24    1.85    4.07
   5   4 -25   38.03   10.90
  -5  -4  25   37.91   10.77
   5   4 -26   31.61    9.79
  -5  -4  26   27.07    9.48
   5   4 -27   31.85   10.15
  -5  -4  27   19.54    7.85
   5   4 -28   -0.00    4.34
  -5  -4  28    5.42    4.55
   5   4 -29   15.73    7.98
  -5  -4  29   29.50    8.88
   5   4 -30   12.28    6.98
  -5  -4  30    9.79    6.42
   5   4 -31    7.18    6.31
  -5  -4  31    8.86    5.73
   5   4 -32   12.73    6.98
  -5  -4  32    9.99    5.74
   5   4 -33   -0.00    2.52
   5  -4 -34    5.06    3.42
   5   4 -34    2.76    4.55
   5  -4 -35    6.81    3.94
   5   4 -35    5.11    5.72
   5  -4 -36    3.26    3.88
   5   4 -36    6.45    6.01
   5  -4 -37   11.04    4.76
   5   4 -37    4.71    5.00
   5  -4 -38   -0.00    3.15
   5   4 -38    4.21    5.30
   5  -4 -39    4.36    3.96
  -5   5   1  176.84   30.01
  -5   5   1  219.38   32.07
   5  -5  -1  211.63   31.60
   5  -5  -1  188.59   31.16
   5   5  -1  178.14   30.60
   5   5  -1  225.81   32.06
  -5  -5   1  223.89   32.75
  -5   5   2   57.17   11.26
  -5   5   2   66.63   12.74
   5  -5  -2   59.76   12.11
   5  -5  -2   48.06   11.37
   5   5  -2   50.27   11.50
   5   5  -2   50.42   11.67
  -5  -5   2   39.09    9.87
  -5  -5   2   47.90   12.09
  -5   5   3  179.18   25.62
  -5   5   3  128.72   24.87
   5  -5  -3  260.25   28.79
   5  -5  -3  147.56   25.59
   5   5  -3  141.69   25.54
   5   5  -3  193.67   27.36
  -5  -5   3  137.97   24.35
  -5  -5   3  145.52   26.52
  -5   5   4   34.02    8.75
  -5   5   4   39.29    9.67
   5  -5  -4   46.62   10.31
   5  -5  -4   38.88    9.76
   5   5  -4   40.17   10.06
   5   5  -4   21.41    8.53
  -5  -5   4   59.57   10.47
  -5  -5   4   60.43   12.62
  -5   5   5   15.02    5.44
   5  -5  -5   16.93    6.05
   5  -5  -5   15.27    6.22
   5   5  -5   25.21    7.61
   5   5  -5   26.48    8.13
  -5  -5   5   19.77    6.40
  -5  -5   5   15.44    7.45
  -5   5   6   12.46    4.73
   5  -5  -6    6.06    4.51
   5  -5  -6   18.50    6.29
   5   5  -6   10.62    6.16
   5   5  -6   11.82    5.83
  -5  -5   6   11.53    4.97
  -5  -5   6   10.25    5.85
  -5   5   7  388.64   44.65
  -5   5   7  262.96   43.20
   5  -5  -7  274.62   43.78
   5  -5  -7  321.28   44.67
   5   5  -7  273.53   45.17
   5   5  -7  331.60   46.33
  -5  -5   7  306.36   46.48
  -5   5   8  120.80   20.89
  -5   5   8  159.31   22.18
   5  -5  -8  119.37   21.41
   5   5  -8  159.44   24.90
   5   5  -8  137.37   23.65
  -5  -5   8  116.61   23.40
  -5   5   9   23.37    6.33
  -5   5   9   19.58    6.23
   5  -5  -9   16.49    6.20
   5   5  -9   23.17    8.29
   5   5  -9   41.64   10.02
  -5  -5   9   24.88    8.98
  -5   5  10   -0.00    2.29
  -5   5  10    3.44    2.87
   5  -5 -10    3.62    3.87
   5  -5 -10    1.02    3.39
   5   5 -10    0.00    2.29
   5   5 -10   -0.00    3.67
  -5  -5  10    0.00    3.72
  -5   5  11   11.19    4.48
  -5   5  11   18.86    5.26
   5  -5 -11   15.89    5.39
   5  -5 -11   10.55    4.81
   5   5 -11    4.49    5.45
   5   5 -11    5.79    5.23
  -5  -5  11   12.26    6.41
  -5   5  12  267.15   37.17
  -5   5  12  278.85   36.62
   5  -5 -12  237.88   36.64
   5  -5 -12  245.13   37.70
   5   5 -12  296.67   41.91
   5   5 -12  259.06   40.43
  -5  -5  12  274.10   39.79
  -5  -5  12  208.14   39.60
  -5   5  13  393.31   42.58
   5  -5 -13  288.24   42.11
   5  -5 -13  265.60   42.99
   5   5 -13  280.32   46.18
   5   5 -13  316.76   46.62
  -5  -5  13  280.40   44.67
  -5  -5  13  248.40   45.63
  -5   5  14   27.73    6.33
  -5   5  14   12.00    4.29
   5  -5 -14   14.42    4.95
   5  -5 -14   31.98    7.88
   5   5 -14   21.92    8.06
   5   5 -14   29.84    9.05
  -5  -5  14   20.62    7.64
  -5  -5  14   26.62    9.34
  -5   5  15    4.53    3.33
  -5   5  15    6.03    2.63
   5  -5 -15    2.15    2.66
   5  -5 -15    6.21    4.18
   5   5 -15    2.27    3.91
  -5  -5  15   10.55    5.87
  -5   5  16   50.91    9.79
  -5   5  16   46.24    7.75
   5  -5 -16   51.78    9.30
   5  -5 -16   39.10    9.72
   5   5 -16   53.73   13.13
  -5   5  17   92.72   14.81
   5  -5 -17   77.08   13.76
   5  -5 -17   80.93   15.25
   5   5 -17  108.80   19.64
   5  -5 -18   32.79    6.95
   5  -5 -18   30.57    7.96
   5   5 -18   25.08    9.89
   5  -5 -19   87.99   14.01
   5  -5 -19   75.21   14.80
   5  -5 -20    0.00    2.20
   5   5 -20    6.57    4.59
   5   5 -21    3.83    4.36
  -5  -5  21   -0.00    3.58
   5   5 -22   44.34   10.37
  -5  -5  22    2.79    4.58
   5   5 -23   23.42    8.65
  -5  -5  23   20.56    7.94
   5   5 -24   18.07    7.59
  -5  -5  24   15.04    6.88
   5   5 -25    5.98    5.83
  -5  -5  25    1.44    3.75
   5   5 -26   -0.00    3.75
  -5  -5  26    1.30    3.06
   5   5 -27   11.99    6.97
  -5  -5  27    9.29    5.43
   5   5 -28   33.06   10.22
  -5  -5  28   18.54    8.01
   5   5 -29   20.48    8.15
  -5  -5  29    5.50    5.43
   5   5 -30    9.07    7.06
  -5  -5  30    1.34    3.23
   5   5 -31    0.18    4.50
  -5  -5  31   -0.00    3.31
   5   5 -32    1.76    5.92
  -5  -5  32    0.00    3.85
   5   5 -33    6.55    5.57
  -5  -5  33    3.66    5.76
   5   5 -34    7.22    6.40
   5  -5 -35   -0.00    1.70
   5   5 -35    1.47    4.99
   5  -5 -36    0.83    2.96
   5   5 -36    8.34    5.56
   5  -5 -37   -0.00    2.77
   5   5 -37    0.00    5.48
   5  -5 -38    5.02    3.58
   5  -5 -39    1.80    3.00
   5  -5 -40    1.35    3.24
  -5   6   1   17.84    6.02
  -5   6   1   17.85    7.05
   5  -6  -1   21.89    7.33
   5  -6  -1   17.09    7.27
   5   6  -1   19.30    6.78
   5   6  -1   28.89    8.46
  -5  -6   1   19.84    6.14
  -5  -6   1   12.97    6.41
  -5   6   2   -0.00    2.84
  -5   6   2    3.11    3.59
   5  -6  -2   -0.00    2.90
   5  -6  -2    3.22    3.78
   5   6  -2    0.00    2.92
   5   6  -2    0.44    2.39
  -5  -6   2    4.19    3.31
  -5  -6   2    0.78    4.77
  -5   6   3   85.32   15.25
  -5   6   3   85.83   16.20
   5  -6  -3   88.78   16.11
   5  -6  -3   83.86   16.09
   5   6  -3   80.35   16.34
   5   6  -3   66.41   15.38
  -5  -6   3   85.37   17.38
  -5   6   4  152.46   21.17
   5  -6  -4  110.30   20.52
   5  -6  -4   98.25   20.27
   5   6  -4  132.88   22.48
   5   6  -4  109.27   21.19
  -5  -6   4  131.19   22.96
  -5   6   5  116.01   18.71
   5  -6  -5  101.46   18.87
   5  -6  -5  130.74   20.19
   5   6  -5   88.51   19.39
   5   6  -5  126.59   20.83
  -5  -6   5   91.26   19.87
  -5   6   6   30.87    7.50
  -5   6   6   22.31    6.90
   5  -6  -6   27.96    7.90
   5  -6  -6   28.50    7.83
   5   6  -6   21.51    8.24
   5   6  -6   15.93    6.79
  -5  -6   6   23.78    8.59
  -5   6   7   82.01   14.85
  -5   6   7   95.02   15.67
   5  -6  -7   86.00   15.76
   5   6  -7   71.35   16.48
   5   6  -7   92.22   17.21
  -5  -6   7   66.79   16.68
  -5   6   8   32.33    7.80
   5  -6  -8   28.68    8.16
   5   6  -8   27.63    9.01
   5   6  -8   34.90    9.91
  -5  -6   8   26.62    9.35
  -5   6   9  115.13   17.98
  -5   6   9  110.25   17.82
   5  -6  -9  103.06   18.26
   5   6  -9  113.19   21.05
   5   6  -9  101.32   20.05
  -5  -6   9   81.67   19.54
  -5   6  10  131.17   21.03
  -5   6  10  129.47   20.83
   5  -6 -10  134.24   21.84
   5  -6 -10  152.67   22.85
   5   6 -10  172.57   26.10
   5   6 -10  129.33   23.96
  -5  -6  10   94.15   21.60
  -5  -6  10  149.47   25.34
  -5   6  11   70.90   14.98
  -5   6  11   92.15   15.33
   5  -6 -11   97.18   16.66
   5  -6 -11  105.27   17.29
   5   6 -11  134.01   21.30
   5   6 -11  106.54   19.43
  -5  -6  11   80.88   17.28
  -5  -6  11   98.31   19.68
  -5   6  12   18.93    5.83
  -5   6  12   23.62    5.79
   5  -6 -12   29.29    7.32
   5  -6 -12   16.70    6.40
   5   6 -12   19.89    8.74
  -5  -6  12   28.44    8.36
  -5  -6  12   35.81   10.71
  -5   6  13    3.76    3.16
  -5   6  13    2.37    2.34
   5  -6 -13    5.87    4.02
   5  -6 -13    6.11    3.67
   5   6 -13   -0.00    3.62
  -5  -6  13    1.29    4.32
  -5   6  14   98.77   15.80
  -5   6  14   94.80   14.27
   5  -6 -14   77.19   15.11
   5  -6 -14   94.93   16.62
   5   6 -14  123.00   21.12
  -5   6  15   72.01   12.70
  -5   6  15   72.27   10.94
   5  -6 -15   72.59   12.55
   5  -6 -15   74.07   13.79
   5   6 -15   67.01   15.99
  -5   6  16   -0.00    2.24
  -5   6  16    0.04    0.98
   5  -6 -16    0.00    2.07
   5  -6 -16   -0.00    3.00
   5   6 -16   -0.00    3.92
   5   6 -16    2.98    4.07
   5  -6 -17   80.24   13.81
   5  -6 -17   83.83   15.40
   5   6 -17   99.96   19.71
  -5  -6  17   89.05   17.69
   5  -6 -18   18.15    4.79
   5  -6 -18   11.50    5.27
   5   6 -18   23.39    8.97
  -5  -6  18   14.71    6.87
   5   6 -19   19.32    7.75
  -5  -6  19   13.39    6.71
   5   6 -20    3.88    4.50
  -5  -6  20    2.42    4.45
   5   6 -21    6.34    5.32
  -5  -6  21    9.36    5.97
   5   6 -22   42.96   11.16
  -5  -6  22    8.06    6.10
   5   6 -23    2.98    4.20
  -5  -6  23   -0.00    4.43
   5   6 -24   14.77    7.28
  -5  -6  24    1.91    4.02
   5   6 -25   15.22    7.55
  -5  -6  25   16.64    6.99
   5   6 -26   44.60   12.26
  -5  -6  26   25.86    9.64
   5   6 -27   19.86    8.49
  -5  -6  27   14.66    7.55
   5   6 -28    5.32    4.90
  -5  -6  28    0.00    2.41
   5   6 -29    0.00    4.36
  -5  -6  29    3.42    5.29
   5   6 -30   23.41    9.21
  -5  -6  30   11.85    6.72
   5   6 -31    7.01    6.80
  -5  -6  31    9.44    6.42
   5   6 -32   11.81    7.76
  -5  -6  32   14.78    7.66
   5   6 -33    5.06    5.63
  -5  -6  33   -0.00    4.01
   5   6 -34    9.39    6.79
  -5  -6  34    0.00    4.07
   5   6 -35    0.00    5.88
   5  -6 -36   13.98    4.73
   5   6 -36   15.32    7.94
   5  -6 -37    2.59    2.77
   5   6 -37    7.39    6.07
   5  -6 -38    0.96    2.54
   5  -6 -39    0.54    2.52
   5  -6 -40    4.27    3.68
  -5   7   1   20.24    6.11
  -5   7   1   17.63    6.77
   5  -7  -1    8.33    4.97
   5  -7  -1    4.57    4.81
   5   7  -1   10.39    5.85
  -5  -7   1    9.61    6.55
  -5   7   2  192.09   29.03
  -5   7   2  196.71   30.49
   5  -7  -2  191.66   30.03
   5  -7  -2  168.76   29.71
   5   7  -2  174.28   30.35
  -5  -7   2  189.26   31.33
  -5   7   3  135.67   21.49
  -5   7   3  128.00   22.35
   5  -7  -3  128.72   22.13
   5  -7  -3  115.99   21.95
   5   7  -3  125.37   23.24
  -5  -7   3  130.00   23.85
  -5   7   4  109.78   17.71
   5  -7  -4   80.10   17.09
   5  -7  -4   91.28   17.94
   5   7  -4  107.41   19.86
  -5  -7   4  104.40   20.08
  -5   7   5   19.90    5.93
   5  -7  -5    9.76    5.70
   5  -7  -5   23.38    7.45
   5   7  -5   21.68    8.16
  -5  -7   5   17.04    7.61
  -5   7   6   21.31    5.93
  -5   7   6   -0.00    3.00
   5  -7  -6   22.79    6.87
   5  -7  -6   12.78    5.53
   5   7  -6   21.90    8.11
  -5  -7   6   22.42    8.46
  -5   7   7  164.32   24.44
   5  -7  -7  130.21   23.81
   5   7  -7  124.10   25.49
   5   7  -7  159.68   26.14
  -5  -7   7  182.36   26.53
  -5  -7   7  128.98   25.81
  -5   7   8  367.61   45.50
  -5   7   8  395.24   46.25
   5  -7  -8  275.70   45.11
   5   7  -8  279.13   47.73
   5   7  -8  290.04   47.14
  -5  -7   8  263.16   45.97
  -5   7   9   46.32    9.41
  -5   7   9   42.39    9.23
   5  -7  -9   36.06    9.43
   5  -7  -9   30.00    8.81
   5   7  -9   45.56   11.81
  -5  -7   9   46.24   12.69
  -5   7  10   14.88    4.90
  -5   7  10   14.41    4.92
   5  -7 -10    2.08    4.07
   5  -7 -10   13.04    5.43
   5   7 -10    7.35    6.08
  -5  -7  10    6.28    5.78
  -5   7  11   17.08    5.47
  -5   7  11   21.02    5.52
   5  -7 -11   21.63    6.52
   5  -7 -11   13.29    5.47
   5   7 -11   11.17    5.67
   5   7 -11   18.03    7.87
  -5  -7  11   14.68    7.83
  -5   7  12  178.01   23.45
  -5   7  12  130.37   21.57
   5  -7 -12  158.60   23.80
   5  -7 -12  128.53   23.47
   5   7 -12  120.32   24.86
   5   7 -12  162.38   27.23
  -5  -7  12  156.89   28.25
  -5   7  13   90.97   14.22
  -5   7  13   81.78   12.62
   5  -7 -13   72.30   14.04
   5  -7 -13   59.06   13.81
   5   7 -13   74.17   16.41
  -5   7  14    1.62    2.60
  -5   7  14    3.02    1.96
   5  -7 -14    4.68    3.44
   5  -7 -14    0.62    3.71
   5   7 -14    2.36    3.44
   5   7 -14    5.10    6.17
  -5  -7  14   -0.00    4.07
  -5   7  15   29.30    5.54
   5  -7 -15   52.15    9.01
   5  -7 -15   45.35    9.51
   5   7 -15   50.79   12.25
   5   7 -15   40.00   12.17
  -5  -7  15   30.86   10.26
   5  -7 -16    3.37    3.10
   5   7 -16    5.75    5.10
   5   7 -16    4.51    5.52
  -5  -7  16    5.20    4.42
   5  -7 -17    0.05    2.20
   5   7 -17    0.00    4.50
  -5  -7  17    0.84    3.61
  -5  -7  18  124.55   23.32
   5   7 -19   -0.00    3.79
  -5  -7  19    0.52    3.65
   5   7 -20   15.83    7.57
  -5  -7  20    4.44    4.58
   5   7 -21    2.80    5.58
  -5  -7  21    6.55    5.81
   5   7 -22   22.20    9.50
  -5  -7  22   48.38   11.82
   5   7 -23   26.77    9.45
  -5  -7  23    3.31    5.50
   5   7 -24   33.58   11.19
  -5  -7  24   25.79    9.76
   5   7 -25    1.23    3.94
  -5  -7  25   -0.00    4.35
   5   7 -26   -0.00    4.30
  -5  -7  26    6.30    5.56
   5   7 -27   10.25    6.61
  -5  -7  27   16.47    7.89
   5   7 -28   25.68   10.19
  -5  -7  28   26.41   10.05
   5   7 -29    7.23    6.69
  -5  -7  29   -0.00    4.93
   5   7 -30   -0.00    4.59
  -5  -7  30    0.00    4.34
   5   7 -31    2.56    4.72
  -5  -7  31   -0.00    3.63
   5   7 -32   10.37    7.06
  -5  -7  32    2.08    4.19
   5   7 -33    1.66    5.08
  -5  -7  33    0.00    4.24
   5   7 -34   18.79    9.37
  -5  -7  34   15.08    8.03
   5   7 -35   -0.00    4.44
  -5  -7  35    3.91    4.88
   5  -7 -36   -0.00    2.00
   5   7 -36   -0.00    4.16
   5  -7 -37    0.00    2.21
   5  -7 -38    5.31    3.28
   5  -7 -39    1.89    2.36
  -5   8   1   24.17    8.24
   5  -8  -1   26.55    8.13
   5  -8  -1   17.38    7.02
   5   8  -1    8.06    6.58
  -5  -8   1   10.01    6.49
  -5   8   2    1.63    3.18
   5  -8  -2    6.54    4.47
   5  -8  -2   10.67    5.92
   5   8  -2   10.75    6.76
  -5  -8   2   13.56    6.89
  -5   8   3   18.39    5.98
  -5   8   3   14.31    6.44
   5  -8  -3   11.79    6.29
   5  -8  -3   19.48    7.41
   5   8  -3   12.34    7.26
  -5  -8   3   19.97    7.67
   5  -8  -4  358.25   54.41
   5  -8  -4  322.99   54.37
   5   8  -4  339.85   55.97
   5   8  -4  489.64   58.17
  -5  -8   4  406.97   55.88
  -5  -8   4  392.85   57.19
  -5   8   5   73.82   12.50
  -5   8   5   38.10   10.89
   5  -8  -5   48.08   11.74
   5  -8  -5   78.97   14.39
   5   8  -5   40.27   11.89
  -5  -8   5   55.09   14.02
  -5   8   6  128.36   19.07
  -5   8   6   95.26   18.67
   5  -8  -6  112.36   19.48
   5  -8  -6  129.00   20.71
   5   8  -6  108.06   20.53
  -5  -8   6   67.72   19.01
  -5   8   7    0.77    2.60
  -5   8   7    0.00    3.25
   5  -8  -7   -0.00    3.43
   5   8  -7   -0.00    3.73
  -5  -8   7    1.78    5.18
  -5   8   8   98.82   15.37
  -5   8   8   60.87   14.14
   5  -8  -8   91.39   16.12
   5   8  -8   70.83   16.52
  -5  -8   8   84.49   18.47
  -5   8   9  145.90   24.01
   5  -8  -9  219.28   27.36
   5  -8  -9  129.72   24.88
   5   8  -9  162.88   27.87
  -5  -8   9  131.44   27.77
  -5   8  10   68.76   13.36
   5  -8 -10   79.56   14.97
   5   8 -10   83.12   17.33
  -5  -8  10   77.26   16.31
  -5  -8  10   66.59   17.22
  -5   8  11   17.96    5.80
   5  -8 -11   23.79    7.26
   5   8 -11   29.07    9.54
  -5  -8  11   15.06    6.74
  -5  -8  11   24.73    9.66
  -5   8  12   24.49    6.84
   5  -8 -12   35.93    8.47
   5   8 -12   35.71   10.81
  -5  -8  12   35.00   10.18
   5  -8 -13    0.01    2.96
   5   8 -13    4.65    4.94
  -5  -8  13    0.47    4.22
   5  -8 -14  113.06   19.81
   5   8 -14  121.70   23.53
  -5  -8  14  127.11   22.87
  -5   8  15    1.57    1.06
   5  -8 -15    1.62    3.49
   5   8 -15   -0.00    4.09
  -5  -8  15    5.30    5.45
  -5  -8  16   23.76    8.67
  -5  -8  17    0.02    3.15
  -5  -8  18    4.56    4.70
   5   8 -19    2.82    4.75
  -5  -8  19    3.48    4.59
   5   8 -20   62.13   15.88
  -5  -8  20   53.10   13.86
   5   8 -21   -0.00    4.55
  -5  -8  21    2.28    3.59
   5   8 -22   17.65    8.32
  -5  -8  22    6.00    5.61
   5   8 -23   13.40    7.59
  -5  -8  23    2.78    4.93
   5   8 -24   50.00   13.32
  -5  -8  24   23.72    9.26
   5   8 -25    5.10    5.39
  -5  -8  25   -0.00    4.20
   5   8 -26    9.18    7.07
  -5  -8  26   27.77    9.12
   5   8 -27   -0.00    4.77
  -5  -8  27    2.08    4.58
   5   8 -28   -0.00    5.16
  -5  -8  28    1.69    4.66
   5   8 -29    3.82    5.97
  -5  -8  29    0.00    4.36
   5   8 -30    6.85    7.04
  -5  -8  30    4.49    5.06
   5   8 -31   13.99    8.23
  -5  -8  31   16.16    8.38
   5   8 -32    0.00    5.34
  -5  -8  32   10.13    6.20
   5   8 -33    1.91    5.15
  -5  -8  33    1.37    4.81
   5   8 -34    1.28    5.36
  -5  -8  34   -0.00    3.76
   5   8 -35    2.23    4.64
  -5  -8  35    0.31    4.84
   5   8 -36   11.30    8.50
  -5  -8  36    0.73    4.51
  -5  -8  37    8.97    6.36
   5  -9  -1   -0.00    4.07
   5  -9  -1    2.56    4.17
   5   9  -1   -0.00    2.98
   5  -9  -2   17.74    8.15
   5   9  -2  172.86   20.22
   5  -9  -3   14.83    6.86
   5   9  -3   26.99    8.88
   5  -9  -4   -0.00    3.69
   5   9  -4    1.65    3.93
   5  -9  -5    4.33    3.86
   5   9  -5    0.00    3.52
  -5  -9   5    5.75    6.44
  -5   9   6   46.18   10.46
   5  -9  -6   44.25   11.31
   5   9  -6   67.02   14.62
  -5  -9   6   47.99   12.04
  -5  -9   6   40.87   13.36
  -5   9   7    2.83    3.21
   5  -9  -7    8.91    5.26
   5   9  -7    4.76    5.48
  -5  -9   7    6.70    5.39
  -5  -9   7    5.72    6.30
  -5   9   8  161.03   23.81
   5  -9  -8  147.93   24.63
   5   9  -8  141.65   26.60
  -5  -9   8  117.76   24.59
  -5  -9   8  155.62   28.35
  -5   9   9   10.67    4.74
   5  -9  -9   15.01    6.01
   5   9  -9   10.34    6.46
  -5  -9   9    2.87    4.19
  -5  -9   9    0.72    5.04
  -5   9  10    2.69    3.34
   5  -9 -10    4.46    4.40
   5   9 -10    3.01    5.56
  -5  -9  10    0.93    3.47
   5  -9 -11    6.86    4.60
   5   9 -11    0.00    3.99
  -5  -9  11    0.15    3.70
   5  -9 -12  159.25   27.31
   5   9 -12  183.57   31.56
  -5  -9  12  183.19   30.16
   5  -9 -13    4.24    4.31
   5   9 -13    6.75    6.38
  -5  -9  13    2.82    3.59
   5  -9 -14   43.86   10.44
   5   9 -14   55.95   14.54
  -5  -9  14   47.40   12.78
   5   9 -15    2.91    5.41
  -5  -9  15    5.75    5.28
  -5  -9  16   25.08    8.80
  -5  -9  17   -0.00    3.92
   5   9 -18   50.41   14.82
  -5  -9  18   68.84   15.33
   5   9 -19   10.83    6.67
  -5  -9  19    4.97    5.83
   5   9 -20   -0.00    3.89
  -5  -9  20   -0.00    3.32
   5   9 -21   -0.00    4.68
  -5  -9  21   -0.00    4.10
   5   9 -22   49.12   14.37
  -5  -9  22   46.03   12.87
   5   9 -23    0.01    5.15
  -5  -9  23   -0.00    3.45
   5   9 -24    3.50    5.77
  -5  -9  24   18.02    7.81
   5   9 -25    3.49    7.32
  -5  -9  25   -0.00    3.92
   5   9 -26    3.69    5.37
  -5  -9  26   -0.00    4.08
   5   9 -27    5.31    5.82
  -5  -9  27    3.62    5.19
   5   9 -28   19.91    9.79
  -5  -9  28   12.48    7.71
   5   9 -29   -0.00    4.75
  -5  -9  29    3.22    4.58
   5   9 -30   -0.00    3.96
  -5  -9  30    5.27    5.07
   5   9 -31    3.33    5.36
  -5  -9  31    0.55    2.95
   5   9 -32    4.18    5.31
  -5  -9  32    5.74    5.40
   5   9 -33   -0.00    6.43
  -5  -9  33   -0.00    5.03
   5   9 -34   19.18    8.96
  -5  -9  34    0.00    4.28
   5   9 -35    0.00    6.14
  -5  -9  35   -0.00    3.69
  -5  -9  36   -0.00    3.82
  -5  -9  37    0.00    5.16
  -5 -10   1   10.28    7.03
   5 -10  -2   -0.00    3.61
  -5 -10   2    1.19    3.58
  -5 -10   2   -0.00    4.44
   5 -10  -3    0.70    3.03
  -5 -10   3   -0.00    3.55
  -5 -10   3    2.35    4.44
   5 -10  -4    7.63    5.59
  -5 -10   4   -0.00    3.86
  -5 -10   4    7.80    6.44
   5 -10  -5    7.07    5.27
   5  10  -5    5.15    4.93
  -5 -10   5    1.02    3.54
   5 -10  -6   32.24    9.51
   5  10  -6   26.49   10.45
  -5 -10   6   31.76   10.34
   5 -10  -7   14.02    6.28
   5  10  -7    7.41    5.90
  -5 -10   7    5.06    5.51
  -5  10   8    1.33    2.89
   5 -10  -8    8.59    5.17
   5  10  -8    1.60    5.07
  -5 -10   8   12.48    6.40
   5 -10  -9    1.44    4.39
   5  10  -9    4.26    6.39
  -5 -10   9    4.00    5.57
   5 -10 -10  137.54   21.84
   5  10 -10  103.43   23.26
  -5 -10  10  104.83   22.05
   5 -10 -11    7.61    4.81
   5  10 -11    5.84    6.39
  -5 -10  11    5.44    5.58
   5 -10 -12    5.03    4.03
   5  10 -12    7.40    6.29
  -5 -10  12    6.64    5.25
   5  10 -13    2.31    4.62
  -5 -10  13   -0.00    2.71
   5  10 -14   35.22   12.85
  -5 -10  14   64.66   14.46
   5  10 -15    0.14    4.11
  -5 -10  15   -0.00    3.77
  -5 -10  16   32.24   10.37
  -5 -10  17    1.66    3.85
   5  10 -18    2.77    4.88
  -5 -10  18    0.84    3.42
   5  10 -19    3.62    4.87
  -5 -10  19    1.55    4.36
   5  10 -20   35.25   12.35
  -5 -10  20   36.86   11.48
   5  10 -21   -0.00    3.51
  -5 -10  21   -0.00    3.73
   5  10 -22   20.00    9.42
  -5 -10  22   11.39    7.39
   5  10 -23   -0.00    4.11
  -5 -10  23   -0.00    5.32
   5  10 -24    5.79    6.23
  -5 -10  24    6.76    6.17
   5  10 -25   -0.00    5.41
  -5 -10  25    0.00    3.91
   5  10 -26    0.00    4.93
  -5 -10  26   19.30    8.07
   5  10 -27    6.98    6.16
  -5 -10  27   -0.00    4.00
   5  10 -28    0.00    4.68
  -5 -10  28    2.84    4.72
   5  10 -29   -0.00    4.31
  -5 -10  29    3.97    4.90
   5  10 -30   22.98   10.15
  -5 -10  30    5.28    5.36
   5  10 -31    3.50    5.90
  -5 -10  31   -0.00    3.49
   5  10 -32    2.50    7.13
  -5 -10  32    3.09    4.60
   5  10 -33    5.02    5.58
  -5 -10  33   -0.00    4.57
   5  10 -34    6.26    6.15
  -5 -10  34    4.76    6.19
   5  10 -35   -0.00    4.37
  -5 -10  35   -0.00    5.27
  -5 -11   1   11.34    6.22
  -5 -11   1   21.80    8.92
  -5 -11   2   77.16   17.12
  -5 -11   2   85.10   19.20
  -5 -11   3    9.24    6.17
  -5 -11   3    7.37    6.50
  -5 -11   4    0.21    3.77
  -5 -11   4    6.03    6.64
   5 -11  -5    0.00    3.85
  -5 -11   5    0.61    3.14
  -5 -11   5    4.98    6.15
   5 -11  -6    6.39    4.71
  -5 -11   6    1.52    4.32
  -5 -11   6    7.68    6.44
   5 -11  -7   -0.00    3.53
  -5 -11   7   -0.00    4.47
   5 -11  -8   27.39    8.72
  -5 -11   8   25.17    9.66
   5 -11  -9    0.59    3.99
  -5 -11   9    8.17    5.53
   5 -11 -10    2.90    3.98
  -5 -11  10    1.42    4.31
  -5 -11  11    0.00    3.86
  -5 -11  12   81.57   18.15
  -5 -11  13   -0.00    4.19
  -5 -11  14   42.98   12.25
  -5 -11  15    6.99    5.91
  -5 -11  16   12.48    7.75
  -5 -11  17    0.77    4.29
   5  11 -18   44.42   13.88
  -5 -11  18   39.83   12.26
   5  11 -19    4.19    5.94
  -5 -11  19   -0.00    4.93
   5  11 -20   -0.00    4.40
  -5 -11  20   -0.00    4.86
   5  11 -21   -0.00    5.98
  -5 -11  21   -0.00    4.42
   5  11 -22   10.92    8.59
  -5 -11  22   16.83    8.35
   5  11 -23    0.17    3.87
  -5 -11  23    0.78    3.96
   5  11 -24   15.85    8.40
  -5 -11  24    7.96    7.00
   5  11 -25   -0.00    4.20
  -5 -11  25   -0.00    4.42
   5  11 -26   13.51    8.30
  -5 -11  26    8.96    7.75
   5  11 -27    1.48    5.35
  -5 -11  27    0.00    4.04
   5  11 -28   16.22    9.33
  -5 -11  28   11.63    7.86
   5  11 -29    0.00    4.95
  -5 -11  29    1.65    4.49
   5  11 -30   -0.00    4.02
  -5 -11  30    0.85    5.13
   5  11 -31   -0.00    5.39
  -5 -11  31    0.87    5.10
   5  11 -32    4.86    5.51
  -5 -11  32    4.82    6.07
   5  11 -33    0.00    5.85
   5  11 -34    3.81    5.84
   5 -12  -1    2.50    4.58
  -5 -12   1    7.96    5.09
  -5 -12   1    0.00    5.23
   5 -12  -2    1.31    4.20
  -5 -12   2   -0.00    3.53
  -5 -12   2    3.99    6.68
   5 -12  -3    6.20    5.36
  -5 -12   3    3.20    4.16
  -5 -12   3    0.44    6.01
  -5 -12   4   65.48   17.36
  -5 -12   5    7.09    5.46
  -5 -12   6   18.02    7.71
  -5 -12   7   -0.00    4.12
   5 -12  -8   11.82    6.24
  -5 -12   8    6.96    6.07
   5 -12  -9    3.24    4.45
  -5 -12   9    7.09    4.75
  -5 -12  10   20.70    8.51
  -5 -12  11   -0.00    3.93
  -5 -12  12    9.46    6.13
  -5 -12  13    2.43    4.65
  -5 -12  14   26.36    9.73
  -5 -12  15    0.45    3.61
  -5 -12  16   15.46    9.19
  -5 -12  17   -0.00    4.60
  -5 -12  18    1.87    5.18
  -5 -12  19    4.09    4.62
  -5 -12  20   21.73    9.08
  -5 -12  21    0.00    5.09
  -5 -12  22   -0.00    3.86
  -5 -12  23    1.90    4.27
  -5 -12  24   18.75    8.45
  -5 -12  25    0.00    3.73
  -5 -12  26    7.57    6.69
  -5 -12  27   -0.00    5.43
  -5 -12  28   -0.00    5.74
  -5 -12  29    0.00    5.10
   5 -13  -1   18.20    7.66
  -5 -13   1   17.83    7.59
  -5 -13   1    2.37    5.56
   5 -13  -2   57.60   14.76
  -5 -13   2   61.11   15.01
   5 -13  -3    6.69    5.53
  -5 -13   3    9.62    5.84
   5 -13  -4   13.08    7.05
  -5 -13   4   16.18    7.16
   5 -13  -5    1.54    3.92
  -5 -13   5    1.75    4.01
   5 -13  -6   57.46   14.05
  -5 -13   6   58.54   14.70
  -5 -13   7    3.08    4.51
  -5 -13   8   54.90   14.22
  -5 -13   9   -0.00    4.31
  -5 -13  10    3.47    5.23
  -5 -13  11    6.66    6.44
  -5 -13  12   33.66   10.89
  -5 -13  13    6.46    5.04
  -5 -13  14    2.91    5.91
  -5 -13  15    1.91    3.15
  -5 -13  16    4.14    4.39
  -5 -13  17    1.74    5.04
  -5 -13  18   11.92    7.75
  -5 -13  19    6.31    6.14
  -5 -13  20    3.00    5.51
  -5 -13  21    7.26    5.82
  -5 -13  22    6.06    5.45
  -5 -13  23    3.45    5.72
  -5 -13  24    0.00    6.13
  -5 -13  25   -0.00    4.80
  -5 -13  26   -0.00    4.29
   5 -14  -1    0.00    3.95
  -5 -14   1   -0.00    4.35
   5 -14  -2   -0.00    4.19
  -5 -14   2    0.58    3.36
   5 -14  -3    0.00    4.00
  -5 -14   3    1.56    4.70
   5 -14  -4   26.91    9.73
  -5 -14   4   34.81   11.10
   5 -14  -5    3.39    5.32
  -5 -14   5   33.00    9.69
  -5 -14   6   18.51    8.39
  -5 -14   7    3.77    4.74
  -5 -14   8    0.00    4.57
  -5 -14   9    1.82    3.85
  -5 -14  10   19.83    8.61
  -5 -14  11   10.20    6.41
  -5 -14  12    0.74    4.86
  -5 -14  13   -0.00    6.16
  -5 -14  14    9.46    7.44
  -5 -14  15    4.70    5.31
  -5 -14  16    4.85    5.96
  -5 -14  17   -0.00    4.16
  -5 -14  18    0.43    2.84
  -5 -14  19    1.29    5.30
  -5 -14  20    0.00    5.02
  -5 -14  21    0.20    4.43
  -5 -14  22    8.17    6.71
  -5 -14  23    0.00    4.79
   5 -15  -1    3.53    5.13
  -5 -15   1   11.30    6.23
   5 -15  -2    9.00    6.27
  -5 -15   2    6.19    5.51
   5 -15  -3   26.47    9.68
  -5 -15   3   23.33    9.13
  -5 -15   4    1.03    4.07
  -5 -15   5    5.54    5.00
  -5 -15   6   10.39    7.00
  -5 -15   7    5.12    5.50
  -5 -15   8    7.56    5.69
  -5 -15   9   -0.00    5.22
  -5 -15  10    0.97    4.78
  -5 -15  11   11.25    7.48
  -5 -15  12   13.37    7.74
  -5 -15  13   -0.00    3.99
  -5 -15  14   -0.00    5.26
  -5 -15  15    4.69    5.23
  -5 -15  16   -0.00    4.65
  -5 -15  17    0.83    4.79
  -5 -15  18    6.10    5.31
  -5 -15  19   -0.00    4.49
   5 -16  -1    0.73    4.36
  -5 -16   1    0.11    3.77
  -5 -16   2   -0.00    3.77
  -5 -16   3    2.50    3.95
  -5 -16   4   -0.00    3.37
  -5 -16   5    2.83    4.69
  -5 -16   6   -0.00    4.04
  -5 -16   7   -5.81    6.29
  -5 -16   8    6.30    6.17
  -5 -16   9   -0.00    3.31
  -5 -16  10    7.31    5.64
  -5 -16  11    3.10    5.10
  -5 -16  12    0.02    4.77
  -5 -16  13    0.84    3.53
  -5 -16  14    5.67    5.88
  -5 -16  15   11.70    7.76
  -5 -17   1    0.87    4.75
  -5 -17   2    9.03    7.26
  -5 -17   3    6.76    5.98
  -5 -17   4    2.17    4.51
  -5 -17   5   -0.00    4.06
  -5 -17   6    4.59    5.24
  -5 -17   7    3.21    5.15
  -5 -17   8   -0.00    2.80
  -5 -17   9    2.72    5.22
  -5 -17  10   -0.00    4.59
  -5 -17  11    0.00    5.86
  -5 -18   1    3.43    5.91
  -5 -18   2   -0.00    4.40
  -5 -18   3    2.06    3.82
  -5 -18   4   -0.00    3.90
  -5 -18   5   10.89    7.38
  -5 -18   6    0.00    5.44
  -5 -18   7    1.17    3.86
  -4   0   1    3.21    3.21
  -4   0   1   -0.00    3.39
   4   0  -1    0.00    2.61
   4   0  -1    0.25    2.68
  -4   0   2   17.91    5.89
  -4   0   2   33.51    7.49
   4   0  -2   26.89    6.42
   4   0  -2   24.91    6.94
  -4   0   3   -0.00    2.58
  -4   0   3    2.85    3.04
   4   0  -3   -0.00    2.29
   4   0  -3   -0.00    2.92
  -4   0   4  933.60  160.41
  -4   0   4 1525.72  163.39
   4   0  -4 1370.14  161.59
   4   0  -4 1362.31  162.70
  -4   0   5   -0.00    2.66
  -4   0   5   -0.00    3.01
   4   0  -5    0.30    2.51
   4   0  -5   -0.00    2.70
  -4   0   6  801.56   95.70
  -4   0   6  608.59   95.66
   4   0  -6  706.73   95.28
   4   0  -6  778.59   96.82
  -4   0   7   -0.00    2.13
  -4   0   7   -0.00    2.23
   4   0  -7    0.00    2.82
   4   0  -7    4.40    3.69
  -4   0   8 2867.58  334.96
  -4   0   8 2474.03  335.45
   4   0  -8 2552.41  334.72
   4   0  -8 2439.01  335.57
  -4   0   9    0.12    2.52
  -4   0   9    0.00    3.15
   4   0  -9   -0.00    2.62
   4   0  -9    0.00    3.01
  -4   0  10   24.36    6.09
   4   0 -10   23.50    6.34
   4   0 -10   38.21    8.41
  -4   0  11    1.47    2.40
   4   0 -11    1.52    2.86
   4   0 -11    1.95    3.71
  -4   0  12    5.14    2.83
   4   0 -12   13.18    4.73
   4   0 -12    7.64    5.04
  -4   0  13   -0.00    2.15
   4   0 -13   -0.00    2.65
   4   0 -13    6.57    4.19
  -4   0  14 1451.93  184.70
  -4   0  14 1524.77  187.81
   4   0 -14 1301.15  185.53
  -4   0  15   -0.00    2.02
   4   0 -15   -0.00    2.38
  -4   0  16   53.58   10.79
   4   0 -16   74.77   12.98
  -4   0  17    0.00    2.49
  -4   0  17   -0.00    2.32
   4   0 -17   -0.00    2.69
  -4   0  18  156.96   15.21
  -4   0  18   28.74    8.45
  -4   0  19    2.36    2.70
  -4   0  19   -0.00    2.38
  -4   0  20  141.05   24.05
  -4   0  20  170.51   24.30
  -4   0  21    2.78    2.83
  -4   0  21   -0.00    2.45
   4   0 -21   -0.00    3.04
  -4   0  22   26.11    7.00
  -4   0  22   17.35    5.72
   4   0 -22   25.13    8.09
  -4   0  23   -0.00    2.83
  -4   0  23   -0.00    2.45
  -4   0  24   39.42    9.43
  -4   0  24   42.74    9.43
  -4   0  25   -0.00    2.93
  -4   0  26   11.17    5.09
  -4   0  27    0.00    2.62
   4   0 -27   -0.00    2.86
   4   0 -28   14.21    5.83
   4   0 -29   -0.00    2.54
   4   0 -30   49.48   11.80
   4   0 -31   -0.00    2.93
   4   0 -32    1.55    3.77
   4   0 -33    0.77    3.69
   4   0 -34   10.30    6.21
   4   0 -35   -0.00    3.15
   4   0 -36   51.12   12.44
   4   0 -37   -0.00    3.92
   4   0 -38    0.00    3.80
   4   0 -39    0.49    4.14
   4   0 -40   14.08    6.77
  -4   1   1   19.29    5.72
  -4   1   1   17.75    5.73
   4  -1  -1   11.29    4.91
   4  -1  -1   16.76    5.76
   4   1  -1   19.24    5.66
   4   1  -1   18.80    5.72
  -4  -1   1   16.48    5.19
  -4  -1   1   31.68    7.37
  -4   1   2  946.13  135.40
  -4   1   2 1005.64  135.99
   4  -1  -2  976.82  135.53
   4  -1  -2 1149.33  136.48
   4   1  -2  997.70  135.05
   4   1  -2 1111.43  136.53
  -4  -1   2 1167.17  135.67
  -4  -1   2  928.62  135.91
  -4   1   3   22.56    6.29
  -4   1   3   17.94    5.65
   4  -1  -3   19.66    5.86
   4  -1  -3   18.50    6.11
   4   1  -3   22.15    5.65
   4   1  -3   21.56    6.22
  -4  -1   3   20.21    5.45
  -4  -1   3   21.46    6.46
  -4   1   4    0.66    2.73
  -4   1   4    6.88    3.97
   4  -1  -4    4.33    3.21
   4  -1  -4    4.55    3.61
   4   1  -4    3.11    3.14
   4   1  -4    3.49    3.75
  -4  -1   4    5.50    3.28
  -4  -1   4    4.93    4.16
  -4   1   5   10.62    4.16
  -4   1   5   12.01    4.73
   4  -1  -5   13.83    4.16
   4  -1  -5    6.68    4.34
   4   1  -5    8.76    3.90
   4   1  -5   16.32    5.65
  -4  -1   5   22.98    5.18
  -4  -1   5   10.19    5.18
  -4   1   6  403.43   60.04
  -4   1   6  505.69   61.35
   4  -1  -6  354.59   59.32
   4  -1  -6  494.91   61.41
   4   1  -6  450.27   60.49
   4   1  -6  461.25   61.56
  -4  -1   6  415.67   59.85
  -4  -1   6  616.01   63.09
  -4   1   7   53.46    9.54
   4  -1  -7   46.52    8.88
   4  -1  -7   70.55   11.15
   4   1  -7   42.76    9.25
   4   1  -7   36.70    9.43
  -4  -1   7   44.86    8.97
  -4  -1   7   50.18   10.36
  -4   1   8 1198.86  163.83
   4  -1  -8 1257.97  163.88
   4  -1  -8 1443.00  165.77
   4   1  -8 1155.45  164.45
   4   1  -8 1300.84  165.84
  -4  -1   8 1355.58  164.44
  -4  -1   8 1137.60  165.06
  -4   1   9    0.00    2.37
   4  -1  -9    0.63    2.29
   4  -1  -9   -0.00    2.74
   4   1  -9    0.99    2.74
   4   1  -9   -0.00    3.50
  -4  -1   9    1.02    2.95
  -4  -1   9    4.75    3.59
  -4   1  10  444.09   63.24
  -4   1  10  490.46   64.26
   4  -1 -10  436.94   63.29
   4   1 -10  422.33   64.23
   4   1 -10  626.44   66.93
  -4  -1  10  446.75   63.64
  -4  -1  10  537.34   65.78
  -4   1  11  141.02   22.91
  -4   1  11  160.89   23.87
   4  -1 -11  160.95   23.54
   4   1 -11  170.23   24.97
   4   1 -11  137.79   24.71
  -4  -1  11  171.53   23.94
  -4  -1  11  167.45   25.20
  -4   1  12  460.39   60.59
  -4   1  12  429.80   61.03
   4  -1 -12  385.86   60.53
   4   1 -12  484.67   62.75
   4   1 -12  439.68   62.58
  -4  -1  12  478.66   61.45
  -4  -1  12  503.11   63.12
  -4   1  13  114.84   17.58
  -4   1  13  150.11   19.16
   4  -1 -13  109.63   18.07
   4   1 -13  112.78   19.28
   4   1 -13   81.12   18.49
  -4  -1  13  138.98   18.94
  -4  -1  13   93.50   18.80
  -4   1  14    0.00    1.92
  -4   1  14    2.21    3.02
   4  -1 -14   -0.00    2.61
   4   1 -14   -0.00    3.48
   4   1 -14   -0.00    3.56
  -4  -1  14    1.64    2.64
  -4   1  15   35.80    7.29
   4  -1 -15   29.49    7.73
   4  -1 -15   28.56    7.97
   4   1 -15   32.79    9.06
   4   1 -15   53.00   10.61
  -4  -1  15   38.60    8.28
  -4   1  16  266.67   37.87
   4  -1 -16  290.34   39.41
   4  -1 -16  275.95   39.55
   4   1 -16  289.55   40.81
   4   1 -16  283.20   40.65
  -4  -1  16  231.27   38.78
  -4  -1  16  272.29   38.92
  -4   1  17    1.38    2.29
   4  -1 -17    1.77    2.86
   4  -1 -17    0.55    2.63
   4   1 -17   -0.00    2.75
  -4  -1  17    1.49    2.56
  -4  -1  17    3.31    3.03
  -4   1  18  319.80   46.83
  -4   1  18  365.26   46.57
   4  -1 -18  312.95   47.49
   4  -1 -18  295.51   47.39
   4   1 -18  338.04   49.04
  -4  -1  18  341.21   47.91
  -4  -1  18  367.98   47.83
  -4   1  19   30.62    6.79
  -4   1  19   18.52    5.42
   4  -1 -19   20.40    6.71
   4   1 -19   16.28    6.75
  -4  -1  19   33.49    7.74
  -4  -1  19   23.77    6.81
  -4   1  20   13.92    4.90
  -4   1  20   23.66    5.63
   4  -1 -20   25.63    7.24
   4   1 -20   21.76    7.35
  -4  -1  20   12.82    5.26
  -4  -1  20   19.39    6.04
  -4   1  21    6.51    3.83
  -4   1  21    6.89    3.16
   4  -1 -21    8.22    4.98
   4   1 -21    0.00    4.54
  -4  -1  21    2.02    2.71
  -4  -1  21    3.37    3.09
  -4   1  22  262.05   36.59
  -4   1  22  259.68   35.89
   4  -1 -22  245.27   37.70
  -4  -1  22  253.13   37.50
  -4  -1  22  226.20   36.55
  -4   1  23   10.58    4.68
  -4   1  23    8.40    4.08
  -4  -1  23    7.85    4.53
  -4  -1  23    8.98    4.81
  -4   1  24   13.64    5.15
  -4  -1  24   11.55    4.96
  -4  -1  24   11.91    5.11
  -4   1  25   16.87    5.76
   4   1 -25   14.01    5.96
  -4  -1  25   22.46    7.16
   4   1 -26   51.93   12.66
  -4  -1  26   83.26   14.72
   4   1 -27    3.06    4.50
  -4  -1  27    5.38    4.21
   4  -1 -28   52.54   11.33
   4   1 -28   49.01   12.08
  -4  -1  28   57.37   12.30
   4  -1 -29    0.00    2.73
   4   1 -29   -0.00    3.52
   4  -1 -30    3.30    3.55
   4   1 -30   -0.00    3.77
   4  -1 -31    5.54    4.23
   4   1 -31    1.37    3.38
   4  -1 -32   26.10    8.08
   4   1 -32   27.24    9.03
   4  -1 -33    5.20    4.88
   4   1 -33    2.65    4.51
   4  -1 -34    5.80    4.76
   4   1 -34   19.60    7.34
   4  -1 -35    1.61    3.47
   4   1 -35   -0.00    4.25
   4  -1 -36    8.95    5.58
   4   1 -36   10.77    6.48
   4  -1 -37    0.91    4.39
   4   1 -37    2.02    4.14
   4  -1 -38   11.87    6.14
   4   1 -38    9.88    5.73
   4  -1 -39    0.00    3.44
   4   1 -39    1.59    3.65
   4  -1 -40    0.00    3.35
  -4   2   1   82.00   13.39
  -4   2   1   94.43   14.24
   4  -2  -1   65.54   12.89
   4  -2  -1   66.49   13.02
   4   2  -1   68.71   12.53
   4   2  -1   74.30   13.48
  -4  -2   1   72.32   12.47
  -4  -2   1   64.34   13.25
  -4   2   2  255.17   30.77
  -4   2   2  187.57   29.98
   4  -2  -2  180.70   29.80
   4  -2  -2  219.92   30.51
   4   2  -2  183.01   29.35
   4   2  -2  220.49   30.88
  -4  -2   2  197.61   30.64
  -4   2   3   13.34    4.80
  -4   2   3   17.16    5.68
   4  -2  -3   12.22    5.18
   4  -2  -3   17.21    5.46
   4   2  -3    9.38    4.23
   4   2  -3   13.24    5.56
  -4  -2   3   14.79    4.62
  -4  -2   3   15.38    5.58
  -4   2   4 1967.54  246.60
  -4   2   4 1909.71  246.69
   4  -2  -4 1880.06  246.55
   4  -2  -4 1697.66  246.16
   4   2  -4 1959.80  246.57
   4   2  -4 1782.92  247.00
  -4  -2   4 1912.91  245.99
  -4  -2   4 2130.57  248.26
  -4   2   5   49.80    9.66
  -4   2   5   45.65    9.55
   4  -2  -5   44.16    9.43
   4  -2  -5   44.64    9.71
   4   2  -5   41.04    9.50
   4   2  -5   50.34   10.50
  -4  -2   5   56.50    9.61
  -4  -2   5   50.51   10.46
  -4   2   6    1.51    2.88
   4  -2  -6    3.53    3.04
   4  -2  -6    5.36    3.64
   4   2  -6    4.72    3.46
   4   2  -6    5.41    3.84
  -4  -2   6    0.00    2.43
  -4  -2   6    0.00    3.28
  -4   2   7  356.22   46.66
   4  -2  -7  339.79   46.81
   4   2  -7  288.63   46.56
   4   2  -7  327.00   47.59
  -4  -2   7  354.25   46.55
  -4  -2   7  337.77   47.87
  -4   2   8  731.11   93.92
  -4   2   8  743.81   93.97
   4  -2  -8  731.86   93.33
   4   2  -8  592.12   94.03
   4   2  -8  796.96   96.07
  -4  -2   8  674.66   93.71
  -4  -2   8  680.91   95.22
  -4   2   9  180.58   22.68
  -4   2   9  219.03   23.41
   4  -2  -9  166.26   21.77
   4   2  -9  186.83   24.27
   4   2  -9  207.42   25.47
  -4  -2   9   58.54   20.12
  -4  -2   9  199.09   25.22
  -4   2  10   58.09   11.84
  -4   2  10   87.42   12.85
   4  -2 -10   72.20   11.97
   4   2 -10   76.03   14.00
   4   2 -10   68.55   13.82
  -4  -2  10   62.24   12.39
  -4  -2  10   75.05   14.26
  -4   2  11   60.29   10.67
  -4   2  11   70.61   11.20
   4  -2 -11   51.21   10.05
   4  -2 -11   62.53   11.59
   4   2 -11   58.60   12.19
   4   2 -11   53.75   12.06
  -4  -2  11   59.18   11.42
  -4  -2  11   59.35   12.53
  -4   2  12   -0.00    2.52
  -4   2  12    0.43    2.01
   4  -2 -12    0.30    1.98
   4  -2 -12    1.43    3.06
   4   2 -12    3.11    3.14
   4   2 -12    0.24    3.32
  -4  -2  12    2.70    3.12
  -4  -2  12    0.00    2.71
  -4   2  13   13.16    4.16
  -4   2  13   23.56    5.11
   4  -2 -13   11.47    4.11
   4  -2 -13   11.23    4.80
   4   2 -13   20.34    6.70
   4   2 -13   12.93    6.11
  -4  -2  13   13.89    4.99
  -4  -2  13   18.67    6.81
  -4   2  14  780.71  106.52
  -4   2  14  768.18  106.89
   4  -2 -14  887.79  108.31
   4   2 -14  820.25  110.12
   4   2 -14  852.31  110.09
  -4  -2  14  793.88  108.12
  -4   2  15   53.94    9.57
   4  -2 -15   61.68   10.27
   4  -2 -15   61.54   11.16
   4   2 -15   40.53   10.96
   4   2 -15   51.97   11.85
  -4  -2  15   36.68    9.97
  -4  -2  15   53.01   10.65
  -4   2  16   19.19    5.41
   4  -2 -16   37.52    7.10
   4  -2 -16   26.08    6.77
   4   2 -16   33.95    8.49
  -4  -2  16   15.68    6.44
  -4  -2  16   25.06    6.92
  -4   2  17   -0.00    1.72
   4  -2 -17    0.35    2.27
   4  -2 -17    2.57    2.91
   4   2 -17    3.88    4.04
  -4  -2  17   -0.00    2.33
  -4  -2  17    0.00    2.41
  -4   2  18  126.28   19.22
   4  -2 -18  161.91   21.23
   4  -2 -18  110.95   20.17
   4   2 -18  104.04   21.45
  -4  -2  18  133.97   21.56
  -4  -2  18  126.24   21.03
  -4   2  19  128.93   20.37
  -4   2  19  173.76   20.88
   4  -2 -19  127.29   21.05
   4  -2 -19  109.56   20.85
   4   2 -19  132.51   23.37
  -4  -2  19  141.57   22.56
  -4  -2  19  113.62   21.35
  -4   2  20   47.87    9.08
  -4   2  20   49.87    8.86
   4  -2 -20   32.32    9.16
   4   2 -20   44.26   11.36
  -4  -2  20   64.30   11.67
  -4  -2  20   34.96    9.37
  -4   2  21    2.88    2.49
  -4   2  21    2.58    2.14
   4  -2 -21    4.69    3.94
   4   2 -21   -0.00    3.18
  -4  -2  21    2.88    3.63
  -4  -2  21    6.39    4.09
  -4   2  22    2.52    2.57
  -4   2  22    8.73    3.39
   4  -2 -22    8.09    4.36
  -4  -2  22    4.75    4.55
  -4   2  23    0.07    2.25
   4   2 -23   -0.00    3.19
  -4  -2  23    1.57    3.45
  -4   2  24  150.23   22.95
   4   2 -24  123.25   24.03
  -4  -2  24  178.17   25.98
   4   2 -25   21.50    8.02
  -4  -2  25   24.48    7.71
   4   2 -26   58.93   14.59
  -4  -2  26  101.19   16.80
   4   2 -27    2.29    3.64
  -4  -2  27    0.65    2.89
   4   2 -28   22.38    8.01
  -4  -2  28   21.21    7.54
   4  -2 -29   23.39    6.46
   4   2 -29   15.90    7.52
   4  -2 -30   76.15   14.21
   4   2 -30   73.22   16.41
   4  -2 -31    0.75    2.87
   4   2 -31    0.77    4.19
   4  -2 -32    0.00    2.66
   4   2 -32    3.45    4.66
   4  -2 -33    3.04    3.40
   4   2 -33   -0.00    2.89
   4  -2 -34   11.40    5.50
   4   2 -34   19.56    7.45
   4  -2 -35    5.06    3.96
   4   2 -35   10.18    5.69
   4  -2 -36    6.61    4.87
   4   2 -36   14.23    7.24
   4  -2 -37   -0.00    3.36
   4   2 -37    0.00    4.73
   4  -2 -38   -0.00    3.23
   4   2 -38    9.60    5.99
   4  -2 -39    0.00    2.75
   4   2 -39    5.10    3.91
   4  -2 -40   20.22    7.30
  -4   3   1   38.22    8.69
  -4   3   1   42.11    9.26
   4  -3  -1   37.29    9.11
   4  -3  -1   43.71    9.54
   4   3  -1   44.52    8.95
   4   3  -1   44.58    9.52
  -4  -3   1   39.20    8.47
  -4  -3   1   51.27   10.33
  -4   3   2  316.26   41.51
  -4   3   2  167.15   39.89
   4  -3  -2  354.54   42.66
   4  -3  -2  339.22   42.40
   4   3  -2  265.73   41.10
  -4  -3   2  385.36   41.96
  -4  -3   2  346.04   43.35
  -4   3   3    8.87    4.11
  -4   3   3   12.38    4.66
   4  -3  -3    6.18    4.26
   4  -3  -3    6.54    4.17
   4   3  -3   10.21    4.78
   4   3  -3   10.09    4.67
  -4  -3   3    3.41    3.59
  -4  -3   3   11.77    5.24
  -4   3   4    6.18    3.62
  -4   3   4   18.57    5.24
   4  -3  -4    8.40    4.46
   4  -3  -4   16.59    4.94
   4   3  -4    7.04    3.83
   4   3  -4    6.27    4.05
  -4  -3   4    6.82    3.45
  -4  -3   4    6.34    4.27
  -4   3   5   44.73    8.48
   4  -3  -5   30.81    7.60
   4  -3  -5   26.32    7.33
   4   3  -5   47.53    9.44
   4   3  -5   32.32    8.76
  -4  -3   5   39.42    8.11
  -4  -3   5   28.08    8.52
  -4   3   6   48.72   10.47
   4  -3  -6   67.59   11.48
   4   3  -6   60.27   11.99
   4   3  -6   88.76   13.77
  -4  -3   6   40.34   10.07
  -4  -3   6   74.61   13.43
  -4   3   7  510.92   70.25
  -4   3   7  549.89   70.55
   4  -3  -7  534.02   70.48
   4   3  -7  492.74   71.88
  -4  -3   7  542.65   70.98
  -4  -3   7  480.26   71.94
  -4   3   8   88.58   15.69
  -4   3   8  144.60   17.10
   4  -3  -8   77.29   15.19
   4   3  -8  108.00   17.74
   4   3  -8   87.91   17.26
  -4  -3   8   87.43   16.09
  -4  -3   8  117.69   18.75
  -4   3   9    0.00    2.59
  -4   3   9   -0.00    2.57
   4  -3  -9    0.00    2.51
   4  -3  -9    0.00    3.13
   4   3  -9    1.56    3.37
   4   3  -9    2.94    3.74
  -4  -3   9    2.94    2.74
  -4  -3   9    0.00    3.61
  -4   3  10  167.91   27.71
  -4   3  10  224.63   28.13
   4  -3 -10  172.47   27.29
   4  -3 -10  223.73   29.10
   4   3 -10  190.54   30.27
   4   3 -10  226.30   31.27
  -4  -3  10  182.14   28.85
  -4  -3  10  177.98   30.19
  -4   3  11  317.50   49.28
  -4   3  11  371.83   49.18
   4  -3 -11  348.94   48.97
   4  -3 -11  371.39   50.24
   4   3 -11  328.78   51.76
   4   3 -11  357.26   52.16
  -4  -3  11  454.70   52.11
  -4  -3  11  384.39   52.84
  -4   3  12  317.59   42.21
  -4   3  12  300.04   41.26
   4  -3 -12  266.15   41.10
   4  -3 -12  294.00   42.45
   4   3 -12  371.19   46.22
   4   3 -12  330.19   45.24
  -4  -3  12  300.68   43.40
  -4  -3  12  302.75   45.16
  -4   3  13   99.80   15.92
   4  -3 -13  103.44   16.33
   4  -3 -13  109.74   17.53
   4   3 -13  105.83   19.65
   4   3 -13  117.78   19.94
  -4  -3  13  112.94   18.87
  -4  -3  13  116.63   18.56
  -4  -3  13  102.61   19.62
  -4   3  14    6.60    3.35
  -4   3  14    3.82    2.65
   4  -3 -14    8.06    3.20
   4  -3 -14    4.32    3.56
   4   3 -14   10.40    5.86
   4   3 -14    6.18    4.55
  -4  -3  14    7.96    4.43
  -4  -3  14   10.71    4.50
  -4   3  15   47.83    8.32
   4  -3 -15   36.87    7.49
   4  -3 -15   41.75    8.62
   4   3 -15   42.65   10.39
  -4  -3  15   27.21    8.28
  -4  -3  15   30.25    8.51
  -4   3  16  278.23   36.99
   4  -3 -16  225.26   36.31
   4  -3 -16  317.03   38.37
   4   3 -16  247.88   39.95
  -4  -3  16  264.09   39.19
  -4  -3  16  258.01   38.81
  -4   3  17   20.94    4.83
   4  -3 -17    5.24    3.32
   4  -3 -17   11.76    4.61
   4   3 -17   15.82    6.62
  -4  -3  17   12.17    5.36
  -4  -3  17   12.59    5.30
  -4   3  18   62.88   10.21
   4  -3 -18   52.18   10.13
   4  -3 -18   49.56   10.55
   4   3 -18   67.10   14.00
  -4  -3  18   46.02   11.39
   4  -3 -19    7.91    3.58
   4  -3 -19    3.87    3.39
   4   3 -19    6.57    5.02
  -4  -3  19    6.88    4.68
  -4   3  20   16.03    4.38
  -4   3  20   13.07    4.40
   4  -3 -20   21.87    5.59
   4  -3 -20   19.82    5.99
   4   3 -20   15.90    7.24
  -4  -3  20    6.15    4.66
  -4   3  21   52.28    9.57
  -4   3  21   64.56   10.01
   4  -3 -21   41.77   10.26
   4   3 -21   48.88   11.84
  -4  -3  21   50.52   11.86
  -4   3  22   62.47   11.01
   4  -3 -22   56.59   12.02
   4   3 -22   64.09   13.74
  -4  -3  22   71.61   14.22
   4   3 -23   55.73   13.24
  -4  -3  23   75.68   14.81
   4   3 -24    6.04    5.01
  -4  -3  24    1.52    3.00
   4   3 -25   10.08    5.86
  -4  -3  25    7.91    5.55
   4   3 -26  114.13   21.51
   4   3 -27    2.78    4.98
   4   3 -28   70.71   15.99
   4   3 -29    3.58    4.46
  -4  -3  29    4.48    3.68
   4   3 -30   11.51    6.98
  -4  -3  30    6.96    5.05
   4  -3 -31    4.59    3.70
   4   3 -31   13.87    7.66
  -4  -3  31    6.32    4.62
   4  -3 -32   43.96    8.69
   4   3 -32   11.13    7.29
   4  -3 -33    2.99    3.08
   4   3 -33    3.27    5.20
   4  -3 -34   -0.00    3.10
   4   3 -34    2.01    4.26
   4  -3 -35   -0.00    2.86
   4   3 -35   -0.00    3.77
   4  -3 -36   12.21    5.16
   4   3 -36    7.55    6.35
   4  -3 -37    1.70    3.02
   4   3 -37    2.16    4.16
   4  -3 -38    8.83    4.71
   4   3 -38    0.29    3.29
   4  -3 -39    0.27    2.94
   4   3 -39    1.92    4.15
   4  -3 -40    1.49    2.81
  -4   4   1   76.12   12.87
  -4   4   1   70.18   13.11
   4  -4  -1   68.89   12.88
   4  -4  -1   76.23   13.45
   4   4  -1   60.25   12.32
   4   4  -1   71.17   13.31
  -4  -4   1   45.11   11.00
  -4  -4   1   88.71   14.66
  -4   4   2  143.40   22.72
  -4   4   2  163.52   23.89
   4  -4  -2  169.83   23.97
   4  -4  -2  160.41   23.86
   4   4  -2  124.28   22.88
   4   4  -2  155.48   24.15
  -4  -4   2  141.56   22.62
  -4  -4   2  134.68   23.92
  -4   4   3   65.27   12.43
  -4   4   3   65.70   12.88
   4  -4  -3   69.99   13.20
   4  -4  -3   73.19   13.36
   4   4  -3   50.46   12.60
   4   4  -3   81.35   14.15
  -4  -4   3   82.38   13.24
  -4  -4   3   76.44   14.47
   4  -4  -4  348.25   49.66
   4  -4  -4  330.82   49.56
   4   4  -4  311.67   49.83
   4   4  -4  394.67   51.27
  -4  -4   4  356.21   49.46
  -4  -4   4  410.27   52.00
  -4   4   5    3.75    3.09
   4  -4  -5    3.42    3.95
   4  -4  -5    3.16    3.49
   4   4  -5    1.86    3.23
   4   4  -5    4.10    4.48
  -4  -4   5    3.81    3.62
  -4  -4   5    6.31    5.72
  -4   4   6   86.43   15.44
  -4   4   6   91.95   15.91
   4  -4  -6  105.65   16.64
   4   4  -6   80.13   16.91
   4   4  -6  105.49   17.94
  -4  -4   6  111.42   17.05
  -4  -4   6   96.02   17.77
  -4   4   7    6.68    3.44
  -4   4   7    7.13    3.97
   4  -4  -7    4.85    3.81
   4   4  -7    3.63    4.03
   4   4  -7    6.49    5.72
  -4  -4   7    4.56    4.24
  -4  -4   7   -0.00    3.51
  -4   4   8   80.69   14.50
  -4   4   8   98.75   14.96
   4  -4  -8   91.16   15.28
   4  -4  -8   86.10   15.17
   4   4  -8   73.68   16.27
   4   4  -8  100.06   17.57
  -4  -4   8  102.87   17.82
  -4   4   9  316.33   45.52
  -4   4   9  327.02   45.38
   4  -4  -9  371.30   46.32
   4  -4  -9  395.56   47.00
   4   4  -9  290.40   47.76
   4   4  -9  328.58   48.38
  -4  -4   9  298.03   46.70
  -4  -4   9  305.72   48.25
  -4   4  10  270.65   34.03
  -4   4  10  232.45   33.06
   4  -4 -10  255.12   33.72
   4  -4 -10  217.35   33.83
   4   4 -10  218.46   36.25
   4   4 -10  177.85   35.04
  -4  -4  10  259.85   35.66
  -4  -4  10  252.36   37.10
  -4   4  11   36.49    7.09
  -4   4  11   33.12    6.14
   4  -4 -11   30.69    6.37
   4  -4 -11   10.61    5.36
   4   4 -11   22.99    7.99
   4   4 -11   27.69    8.37
  -4  -4  11   32.77    8.20
  -4  -4  11   33.45    8.18
  -4  -4  11   31.73    8.95
  -4   4  12   63.35    9.34
  -4   4  12   25.79    6.73
   4  -4 -12   41.29    7.86
   4  -4 -12   35.37    8.25
   4   4 -12   45.78   11.08
   4   4 -12   49.59   11.13
  -4  -4  12   55.88   10.94
  -4  -4  12   45.82   10.06
  -4  -4  12   64.23   12.84
  -4   4  13  107.64   15.75
  -4   4  13   89.92   14.10
   4  -4 -13   86.81   14.67
   4  -4 -13  114.78   16.52
   4   4 -13   94.02   18.27
  -4  -4  13   88.87   17.24
  -4  -4  13  107.09   17.80
  -4   4  14  321.14   39.38
  -4   4  14  301.39   37.53
   4  -4 -14  187.29   37.42
   4  -4 -14  305.52   39.80
   4   4 -14  349.99   44.14
  -4  -4  14  307.54   42.13
  -4  -4  14  352.74   42.63
  -4   4  15  120.55   15.89
   4  -4 -15   83.92   14.42
   4  -4 -15   91.81   15.74
   4   4 -15   94.03   18.50
  -4  -4  15   91.01   17.47
  -4   4  16   30.59    6.46
   4  -4 -16   25.95    5.75
   4  -4 -16   29.51    6.85
   4   4 -16   18.81    7.46
  -4  -4  16   28.70    8.23
  -4   4  17    1.93    2.41
   4  -4 -17    3.33    2.48
   4  -4 -17    4.43    3.70
   4   4 -17    1.97    4.17
  -4  -4  17    0.37    3.47
  -4   4  18   95.38   15.74
   4  -4 -18  106.53   15.88
   4  -4 -18  105.98   16.73
   4   4 -18  125.51   20.05
   4   4 -18   78.51   18.77
  -4  -4  18   94.40   18.30
  -4   4  19   74.62   12.10
   4  -4 -19   81.19   12.31
   4  -4 -19   63.15   12.32
   4   4 -19   72.62   15.90
  -4  -4  19   53.90   13.56
   4  -4 -20   62.48   11.39
   4  -4 -20   72.94   12.50
   4   4 -20   69.18   15.64
  -4  -4  20   62.74   14.00
  -4   4  21   24.81    5.79
   4  -4 -21   33.79    7.73
   4   4 -21   23.95    8.71
  -4  -4  21   37.27    9.52
   4  -4 -22    8.26    4.49
   4   4 -22    8.57    5.25
   4   4 -23   33.01   10.24
   4   4 -24  100.57   20.02
   4   4 -25   62.45   14.98
   4   4 -26   86.40   17.91
  -4  -4  26   78.02   16.59
   4   4 -27   -0.00    4.93
  -4  -4  27   -0.00    2.82
   4   4 -28   41.40   12.15
  -4  -4  28   44.68   11.90
   4   4 -29   22.95    8.59
  -4  -4  29   18.21    7.75
   4   4 -30   13.90    7.29
  -4  -4  30   16.72    7.64
   4   4 -31    9.65    7.80
  -4  -4  31    9.92    6.07
   4  -4 -32    0.16    2.11
   4   4 -32   -0.00    4.96
  -4  -4  32    0.43    3.07
   4  -4 -33    5.51    3.52
   4   4 -33    5.35    5.01
   4  -4 -34   13.27    4.92
   4   4 -34   14.85    7.77
   4  -4 -35    3.11    3.88
   4   4 -35    0.83    3.80
   4  -4 -36    9.37    4.88
   4   4 -36   14.94    7.59
   4  -4 -37    0.00    2.86
   4   4 -37   -0.00    3.71
   4  -4 -38    2.42    3.47
   4   4 -38   -0.00    4.68
   4  -4 -39    1.16    3.06
   4  -4 -40    3.48    3.52
  -4   5   1   99.80   15.50
  -4   5   1  101.75   16.35
   4  -5  -1   84.01   15.19
   4  -5  -1   85.76   15.55
   4   5  -1   57.94   14.20
   4   5  -1   92.19   15.99
  -4  -5   1   80.10   14.47
  -4  -5   1   79.41   15.76
  -4   5   2  315.12   47.48
  -4   5   2  349.53   48.69
   4  -5  -2  263.32   47.27
   4  -5  -2  326.43   48.36
   4   5  -2  376.91   49.58
   4   5  -2  340.27   48.96
  -4  -5   2  365.03   48.12
  -4  -5   2  477.38   51.82
  -4   5   3  181.93   29.56
  -4   5   3  291.65   32.29
   4  -5  -3  166.37   29.68
   4  -5  -3  187.27   30.25
   4   5  -3  202.26   31.38
   4   5  -3  189.64   30.93
  -4  -5   3  205.83   30.22
  -4  -5   3  233.86   32.63
  -4   5   4   35.35    7.19
   4  -5  -4   23.08    6.94
   4  -5  -4   16.54    6.12
   4   5  -4   17.31    6.66
   4   5  -4   21.03    7.44
  -4  -5   4   34.27    7.49
  -4  -5   4   12.04    6.95
  -4   5   5   49.51    9.89
   4  -5  -5   38.78    9.37
   4  -5  -5   44.72    9.47
   4   5  -5   38.76   10.12
   4   5  -5   47.79   10.88
  -4  -5   5   32.42    9.07
  -4  -5   5   69.01   12.82
  -4   5   6   85.41   14.41
  -4   5   6  106.27   15.28
   4  -5  -6   57.18   13.65
   4   5  -6   87.70   16.62
   4   5  -6   86.97   16.36
  -4  -5   6  101.85   17.44
  -4   5   7  177.08   31.01
  -4   5   7  245.61   32.20
   4  -5  -7  205.91   32.08
   4   5  -7  242.79   35.10
   4   5  -7  215.82   34.04
  -4  -5   7  225.96   33.13
  -4  -5   7  274.92   35.97
  -4   5   8   38.78    8.28
  -4   5   8   41.16    8.46
   4  -5  -8   42.66    8.97
   4  -5  -8   40.23    8.85
   4   5  -8   46.12   10.95
   4   5  -8   43.91   10.69
  -4  -5   8   39.67    9.43
  -4  -5   8   29.75    9.85
  -4   5   9   31.16    6.74
  -4   5   9   36.83    7.00
   4  -5  -9   21.04    6.64
   4  -5  -9   29.97    7.29
   4   5  -9   35.73   10.01
   4   5  -9   34.31    9.29
  -4  -5   9   25.36    7.82
  -4  -5   9   20.87    7.20
  -4  -5   9   31.31    9.10
  -4   5  10   24.12    5.66
   4  -5 -10   19.80    5.90
   4  -5 -10   28.77    6.75
   4   5 -10    9.49    6.58
   4   5 -10   23.74    7.93
  -4  -5  10   19.30    6.57
  -4  -5  10   21.34    6.93
  -4  -5  10   34.77    9.68
  -4   5  11  294.05   38.62
   4  -5 -11  286.45   39.68
   4  -5 -11  256.15   39.73
   4   5 -11  318.49   43.77
  -4  -5  11  249.47   41.36
  -4  -5  11  303.59   44.43
  -4   5  12  297.23   41.65
  -4   5  12  312.75   40.61
   4  -5 -12  275.36   41.42
   4  -5 -12  315.04   42.59
   4   5 -12  325.97   46.11
  -4  -5  12  289.58   44.36
  -4   5  13   56.86   10.26
  -4   5  13   58.48    8.81
   4  -5 -13   61.03   10.20
   4  -5 -13   58.12   10.91
   4   5 -13   49.45   12.72
  -4   5  14   26.49    5.70
   4  -5 -14   25.85    5.49
   4  -5 -14   18.14    5.79
   4   5 -14   19.98    7.29
   4   5 -14   23.31    7.90
  -4  -5  14   26.15    7.92
  -4   5  15  100.78   15.57
   4  -5 -15   94.64   15.06
   4  -5 -15   96.00   16.22
   4   5 -15   94.33   18.60
   4   5 -15  106.43   19.88
  -4  -5  15  116.48   19.40
  -4   5  16  152.40   20.50
   4  -5 -16  121.55   19.58
   4  -5 -16  137.46   21.07
   4   5 -16  157.23   24.80
   4   5 -16  146.59   25.00
  -4  -5  16  122.09   23.05
  -4   5  17  101.14   15.77
   4  -5 -17  107.64   15.64
   4  -5 -17   92.16   16.36
   4   5 -17   87.89   19.01
   4   5 -17  122.93   21.49
  -4  -5  17  119.96   20.04
  -4   5  18  186.81   21.60
   4  -5 -18  133.97   20.65
   4  -5 -18  123.91   21.45
   4   5 -18  129.42   24.72
   4   5 -18  165.25   26.98
  -4  -5  18  120.96   23.87
   4  -5 -19    1.83    2.01
   4  -5 -19    4.10    3.13
   4   5 -19    0.21    4.28
   4  -5 -20    4.01    2.65
   4  -5 -20    5.74    3.34
   4  -5 -21   33.88    7.16
   4   5 -21   16.04    7.81
   4  -5 -22  122.90   19.95
   4   5 -22  137.58   24.15
   4   5 -23    2.42    3.78
  -4  -5  23    8.01    5.68
   4   5 -24    2.89    4.75
  -4  -5  24    1.70    4.26
   4   5 -25    0.00    3.70
  -4  -5  25   -0.00    3.99
   4   5 -26   16.65    7.21
  -4  -5  26   14.46    6.51
   4   5 -27   26.08    9.50
  -4  -5  27   26.96    9.30
   4   5 -28   20.53    8.52
  -4  -5  28   21.47    8.22
   4   5 -29    3.85    5.57
  -4  -5  29    3.21    4.00
   4   5 -30    1.06    4.80
  -4  -5  30    1.99    4.19
   4   5 -31   24.73    9.43
  -4  -5  31    9.55    6.18
   4  -5 -32    7.80    3.52
   4   5 -32   15.63    7.84
  -4  -5  32   10.63    6.55
   4  -5 -33   18.65    5.51
   4   5 -33   17.65    8.57
  -4  -5  33   21.39    8.15
   4  -5 -34    0.25    2.27
   4   5 -34    8.09    5.94
   4  -5 -35   -0.00    2.43
   4   5 -35    0.00    4.49
   4  -5 -36    2.89    3.05
   4   5 -36    0.00    4.63
   4  -5 -37    4.81    3.56
   4   5 -37   12.68    7.44
   4  -5 -38   -0.00    2.81
   4   5 -38   -0.00    6.34
   4  -5 -39    3.63    3.25
   4  -5 -40    0.14    2.32
  -4   6   1   56.90   11.57
  -4   6   1   38.73   11.53
   4  -6  -1   76.98   13.28
   4  -6  -1   77.74   13.75
   4   6  -1   49.53   12.25
   4   6  -1   62.26   12.91
  -4  -6   1   60.15   11.88
  -4  -6   1   85.47   14.99
  -4   6   2   81.76   14.35
  -4   6   2  106.09   16.32
   4  -6  -2   80.09   15.02
   4  -6  -2   70.64   14.97
   4   6  -2   90.77   16.24
   4   6  -2   68.53   14.85
  -4  -6   2   75.43   14.33
  -4  -6   2   70.93   15.69
  -4   6   3   87.28   14.47
   4  -6  -3   68.02   14.33
   4  -6  -3   71.52   14.59
   4   6  -3  152.40   19.63
   4   6  -3   72.80   15.12
  -4  -6   3   70.70   14.37
  -4  -6   3   73.63   15.63
  -4   6   4  134.17   22.31
   4  -6  -4  110.48   22.02
   4  -6  -4  159.35   23.84
   4   6  -4  117.45   23.62
   4   6  -4  149.61   24.33
  -4  -6   4  195.57   24.74
  -4  -6   4  183.86   26.33
  -4   6   5   95.46   15.31
  -4   6   5   89.64   15.57
   4  -6  -5   71.49   14.88
   4   6  -5   89.84   17.63
   4   6  -5   82.73   16.68
  -4  -6   5  112.60   17.13
  -4  -6   5   76.51   16.89
  -4   6   6   66.55    9.83
  -4   6   6   10.73    6.20
   4  -6  -6   54.94    9.77
   4   6  -6   37.77   10.26
   4   6  -6   43.14   10.21
  -4  -6   6   49.56   10.25
  -4  -6   6   47.94    9.80
  -4  -6   6   46.22   10.74
  -4   6   7   -0.00    2.69
  -4   6   7    3.60    2.80
   4  -6  -7   -0.00    2.62
   4   6  -7    1.87    3.64
   4   6  -7    0.00    2.79
  -4  -6   7    0.50    3.96
  -4  -6   7    1.66    2.93
  -4  -6   7    3.60    4.08
  -4   6   8  253.21   42.26
  -4   6   8  326.51   43.02
   4  -6  -8  291.55   43.30
   4  -6  -8  318.43   43.85
   4   6  -8  375.92   48.52
   4   6  -8  304.55   45.85
  -4  -6   8  311.95   45.21
  -4  -6   8  335.03   47.39
  -4   6   9  353.03   50.60
  -4   6   9  392.48   50.65
   4  -6  -9  363.56   51.36
   4  -6  -9  369.04   51.67
   4   6  -9  352.37   53.72
  -4  -6   9  369.95   55.12
  -4   6  10    3.33    2.68
  -4   6  10    6.56    3.28
   4  -6 -10    3.80    3.39
   4  -6 -10    7.01    3.83
   4   6 -10    4.05    4.59
   4   6 -10    4.33    4.74
  -4  -6  10    7.91    4.51
  -4  -6  10    8.83    5.90
  -4   6  11    0.00    2.25
  -4   6  11    2.20    2.13
   4  -6 -11    2.96    3.11
   4  -6 -11   -0.00    2.34
   4   6 -11    2.67    3.75
   4   6 -11    3.18    4.59
  -4  -6  11    1.20    2.68
  -4   6  12    0.54    2.31
  -4   6  12    1.91    1.65
   4  -6 -12    4.37    3.24
   4  -6 -12    3.14    3.19
   4   6 -12    0.00    3.98
   4   6 -12    8.49    5.10
  -4  -6  12    0.00    3.29
  -4   6  13  135.60   18.26
  -4   6  13  114.87   15.87
   4  -6 -13  125.45   18.28
   4  -6 -13  108.50   18.49
   4   6 -13   95.08   20.38
   4   6 -13  110.60   21.56
  -4  -6  13  105.66   20.46
  -4   6  14  116.72   16.31
   4  -6 -14   99.56   15.91
   4  -6 -14   98.70   16.81
   4   6 -14   87.25   18.97
   4   6 -14   99.09   19.89
  -4  -6  14  107.13   19.57
  -4   6  15   94.04   14.66
   4  -6 -15   95.69   14.49
   4  -6 -15   82.00   15.15
   4   6 -15   91.00   18.62
   4   6 -15  113.19   20.03
  -4   6  16   48.59    7.88
   4  -6 -16   33.03    7.03
   4  -6 -16   36.18    8.16
   4   6 -16   43.98   11.49
   4   6 -16   45.39   12.09
  -4   6  17    0.95    1.73
   4  -6 -17    0.00    1.55
   4  -6 -17    2.54    2.94
   4   6 -17    3.50    4.15
   4   6 -17    1.61    4.00
   4  -6 -18   51.95    9.27
   4  -6 -18   67.47   11.10
   4   6 -18   59.34   14.62
   4  -6 -19   70.16   11.96
   4   6 -19   49.24   14.65
  -4  -6  19   76.35   15.39
   4  -6 -20   33.52    7.27
   4   6 -20   38.60   11.23
  -4  -6  20   29.01    9.48
   4  -6 -21   16.40    5.11
   4   6 -21   37.18   10.34
  -4  -6  21   11.20    6.32
   4   6 -22    4.71    4.71
  -4  -6  22    0.47    4.18
   4   6 -23    9.47    5.92
  -4  -6  23    1.48    4.09
   4   6 -24   11.54    6.29
  -4  -6  24   -0.00    3.72
   4   6 -25   29.38   10.19
  -4  -6  25   39.16   11.06
   4   6 -26   34.49   11.37
  -4  -6  26   31.47   10.19
   4   6 -27   -0.00    3.84
  -4  -6  27   -0.00    3.60
   4   6 -28    5.63    6.27
  -4  -6  28   18.43    7.38
   4   6 -29   10.84    7.23
  -4  -6  29   24.17    8.70
   4   6 -30    6.10    6.25
  -4  -6  30    3.12    4.76
   4   6 -31    3.69    5.72
  -4  -6  31    9.83    6.12
   4   6 -32   -0.00    4.73
  -4  -6  32   -0.00    3.18
   4  -6 -33    7.26    3.15
   4   6 -33    3.63    5.23
  -4  -6  33   10.87    6.00
   4  -6 -34    0.00    2.36
   4   6 -34    5.25    4.86
  -4  -6  34    0.89    3.92
   4  -6 -35    8.75    3.92
   4   6 -35   10.02    7.49
  -4  -6  35   14.33    7.45
   4  -6 -36    3.56    2.73
   4   6 -36    5.28    6.59
   4  -6 -37    1.20    2.46
   4   6 -37    3.36    5.67
   4  -6 -38    0.00    2.07
   4  -6 -39    0.80    2.20
   4  -6 -40    0.51    2.48
   4  -6 -41    3.18    2.92
  -4   7   1  301.19   42.45
  -4   7   1  247.93   42.75
   4  -7  -1  294.49   43.21
   4  -7  -1  223.54   42.25
   4   7  -1  347.96   45.51
  -4  -7   1  390.51   44.09
  -4  -7   1  287.10   44.08
  -4   7   2   46.67    9.45
  -4   7   2   40.18    9.93
   4  -7  -2   39.83    9.85
   4  -7  -2   40.71   10.22
   4   7  -2   40.19   10.28
   4   7  -2   40.37    9.95
   4   7  -2   39.75    9.92
  -4  -7   2   23.56    8.01
  -4  -7   2   45.62   11.16
  -4   7   3   90.56   15.94
   4  -7  -3   73.75   16.05
   4   7  -3  116.83   19.45
   4   7  -3   71.35   16.20
   4   7  -3   96.28   17.79
  -4  -7   3   98.91   17.50
  -4  -7   3  105.43   17.49
  -4  -7   3  104.49   18.94
  -4   7   4   18.95    5.29
   4  -7  -4    6.84    4.05
   4  -7  -4   12.99    6.25
   4   7  -4    2.88    4.82
   4   7  -4    6.05    4.42
   4   7  -4   21.49    7.43
  -4  -7   4   10.17    5.14
  -4  -7   4   11.99    5.67
  -4   7   5  140.60   23.61
   4  -7  -5  143.02   23.72
   4  -7  -5  143.87   24.11
   4   7  -5  170.05   27.02
   4   7  -5  131.82   24.58
   4   7  -5  177.60   26.31
  -4  -7   5  147.65   24.80
  -4  -7   5  151.48   26.15
  -4   7   6  275.19   31.30
  -4   7   6  176.15   29.85
   4  -7  -6  176.64   30.15
   4   7  -6  197.01   32.23
   4   7  -6  174.89   31.55
  -4  -7   6  222.49   32.47
  -4  -7   6  211.17   33.67
  -4   7   7  508.94   64.95
  -4   7   7  437.87   64.60
   4  -7  -7  487.32   65.57
   4   7  -7  488.20   68.05
   4   7  -7  473.63   67.65
  -4  -7   7  474.35   67.05
  -4  -7   7  436.52   68.21
  -4   7   8   -0.00    2.21
  -4   7   8    3.77    3.07
   4  -7  -8    1.10    3.23
   4  -7  -8    0.49    2.01
   4   7  -8   -0.00    3.49
   4   7  -8    2.13    4.13
  -4  -7   8    2.95    3.98
  -4  -7   8    4.14    4.55
  -4   7   9   15.89    4.71
  -4   7   9   14.25    4.40
   4  -7  -9   11.33    4.80
   4  -7  -9    9.85    4.46
   4   7  -9   11.32    5.60
   4   7  -9    4.62    5.04
  -4  -7   9   22.99    7.60
  -4  -7   9   12.55    7.28
  -4   7  10    6.84    3.10
  -4   7  10    9.42    3.57
   4  -7 -10    4.11    3.67
   4  -7 -10    7.98    4.00
   4   7 -10    7.07    4.54
   4   7 -10    4.69    4.37
  -4  -7  10    6.16    4.24
  -4   7  11  108.20   20.29
  -4   7  11  170.62   20.72
   4  -7 -11  123.25   21.37
   4  -7 -11  159.23   22.63
   4   7 -11  144.76   24.97
   4   7 -11  143.20   25.04
  -4  -7  11  123.76   23.52
  -4   7  12   11.75    4.54
  -4   7  12   19.45    4.27
   4  -7 -12   27.66    6.47
   4  -7 -12   27.03    6.63
   4   7 -12   24.63    8.17
   4   7 -12   32.33    9.61
  -4   7  13   55.70    9.05
  -4   7  13   41.83    6.47
  -4   7  13   42.50    6.51
   4  -7 -13   37.47    8.75
   4  -7 -13   57.03   10.11
   4   7 -13   44.95   11.99
   4   7 -13   40.92   11.44
  -4   7  14    6.92    3.02
   4  -7 -14    3.51    3.12
   4  -7 -14    5.97    3.41
   4   7 -14    7.68    5.37
   4   7 -14    3.91    4.65
  -4   7  15   75.98   10.90
   4  -7 -15   57.71   10.53
   4  -7 -15   47.51   10.73
   4   7 -15   57.26   14.34
   4   7 -15   64.22   14.99
   4  -7 -16    3.45    2.42
   4  -7 -16    3.76    2.85
   4   7 -16    0.00    4.04
   4   7 -16    0.00    4.68
  -4  -7  16    0.00    3.28
   4  -7 -17   27.43    5.26
   4  -7 -17   22.86    6.06
   4   7 -17   19.20    8.18
   4   7 -17   11.29    8.00
  -4  -7  17   20.76    7.83
   4  -7 -18    3.03    2.96
   4   7 -18    0.00    4.48
  -4  -7  18    2.08    3.99
   4  -7 -19    0.00    2.69
  -4  -7  19    1.13    3.57
   4  -7 -20    2.37    2.90
   4   7 -20    6.60    5.13
  -4  -7  20   -0.00    3.60
   4   7 -21   73.03   17.35
  -4  -7  21   82.58   17.23
   4   7 -22   27.91    9.28
  -4  -7  22   -0.00    4.06
   4   7 -23   55.30   14.22
  -4  -7  23   39.53   11.65
   4   7 -24   -0.00    3.80
  -4  -7  24   -0.00    2.93
   4   7 -25    8.42    6.78
  -4  -7  25    7.79    5.34
   4   7 -26    2.74    4.61
  -4  -7  26    0.92    4.75
   4   7 -27   16.64    9.13
  -4  -7  27   36.66   10.63
   4   7 -28    4.67    5.34
  -4  -7  28    7.88    5.91
   4   7 -29   13.69    8.27
  -4  -7  29    0.30    4.27
   4   7 -30    0.00    3.75
  -4  -7  30    2.03    5.23
   4   7 -31    2.71    5.36
  -4  -7  31    7.71    5.69
   4   7 -32    2.54    5.16
  -4  -7  32    8.32    6.35
   4  -7 -33   24.56    5.27
   4   7 -33   23.95    9.92
  -4  -7  33    8.34    7.16
   4  -7 -34    2.25    2.21
   4   7 -34    6.22    6.99
  -4  -7  34    3.64    5.25
   4  -7 -35   -0.00    1.77
   4   7 -35   -0.00    5.15
  -4  -7  35    1.58    5.75
   4  -7 -36   -0.00    2.35
   4   7 -36    7.33    6.20
  -4  -7  36   -0.00    4.60
   4  -7 -37    6.30    3.35
   4   7 -37    2.96    6.18
   4  -7 -38    2.31    2.39
  -4   8   1   21.71    6.45
  -4   8   1   19.64    6.90
   4  -8  -1   16.99    6.58
   4  -8  -1   11.66    6.82
   4   8  -1   18.63    8.26
   4   8  -1   16.35    6.75
  -4  -8   1   21.77    7.01
  -4  -8   1    7.60    5.70
  -4   8   2   33.91    7.98
  -4   8   2   26.41    7.87
   4  -8  -2   13.14    6.02
   4  -8  -2   29.81    8.85
   4   8  -2   33.87    8.93
  -4  -8   2   27.96    7.97
  -4  -8   2   14.37    7.19
  -4   8   3  152.77   22.57
   4  -8  -3  119.12   22.44
   4  -8  -3  174.92   25.18
   4   8  -3  117.62   23.27
  -4  -8   3  152.08   24.01
  -4  -8   3  114.75   23.66
  -4   8   4   35.93    7.29
  -4   8   4    2.55    3.38
   4  -8  -4   14.56    5.70
   4  -8  -4   28.16    7.79
   4   8  -4   23.95    7.96
  -4  -8   4   33.75    8.28
  -4  -8   4   29.18    9.06
  -4   8   5   62.96   12.39
  -4   8   5   70.09   13.48
   4  -8  -5   73.86   13.84
   4  -8  -5   53.28   13.12
   4   8  -5   99.88   16.86
  -4  -8   5   65.41   13.89
  -4  -8   5   49.97   13.91
  -4   8   6   22.49    6.73
  -4   8   6   34.02    8.29
   4  -8  -6   19.70    7.03
   4   8  -6   29.72    9.18
  -4  -8   6   39.75    9.70
  -4  -8   6   27.25    9.44
  -4   8   7    2.28    2.97
  -4   8   7    2.45    3.26
   4  -8  -7    1.31    2.84
   4   8  -7    2.04    4.00
  -4  -8   7    0.24    3.68
  -4  -8   7    0.00    4.69
  -4   8   8   30.96    6.89
  -4   8   8   11.46    5.19
   4  -8  -8   25.81    7.23
   4  -8  -8   24.89    7.42
   4   8  -8   22.75    8.31
  -4  -8   8   28.76    9.83
  -4   8   9  322.64   53.46
  -4   8   9  369.83   53.80
   4  -8  -9  414.06   55.33
   4  -8  -9  406.36   55.82
   4   8  -9  686.50   64.02
  -4   8  10    3.69    2.84
  -4   8  10    2.88    2.57
   4  -8 -10    4.41    3.73
   4  -8 -10    2.82    3.82
   4   8 -10    2.79    3.70
  -4   8  11   38.65    7.76
  -4   8  11   36.59    7.10
   4  -8 -11   29.89    8.06
   4  -8 -11   34.45    8.44
   4   8 -11   25.23    9.57
  -4   8  12    2.34    2.59
  -4   8  12    1.86    2.04
   4  -8 -12    0.00    2.79
   4  -8 -12    3.14    3.29
   4   8 -12    0.00    3.88
  -4   8  13  203.78   20.98
  -4   8  13  113.89   16.82
   4  -8 -13  119.70   19.92
   4  -8 -13  130.49   20.73
   4   8 -13  120.35   23.62
  -4  -8  13  104.43   21.84
   4  -8 -14   21.92    5.83
   4  -8 -14    6.68    4.40
   4   8 -14    4.30    5.38
  -4  -8  14    8.88    5.42
   4  -8 -15   53.05    9.29
   4  -8 -15   33.46    8.69
   4   8 -15   39.04   11.98
  -4  -8  15   47.99   12.30
   4  -8 -16    1.12    2.77
   4   8 -16    0.00    4.82
  -4  -8  16    4.58    4.32
   4   8 -17    4.00    6.21
  -4  -8  17    0.00    2.47
   4   8 -18    7.48    6.21
  -4  -8  18    4.43    5.25
  -4  -8  19   83.91   18.01
   4   8 -20    1.16    3.72
  -4  -8  20    1.32    2.90
   4   8 -21  118.59   22.97
  -4  -8  21   89.54   19.64
   4   8 -22    0.00    4.60
  -4  -8  22   12.63    6.60
   4   8 -23   13.89    8.04
  -4  -8  23   17.25    7.35
   4   8 -24    5.34    5.78
  -4  -8  24    2.34    3.86
   4   8 -25   32.99   11.83
  -4  -8  25   42.05   12.11
   4   8 -26    0.17    4.04
  -4  -8  26   -0.00    3.79
   4   8 -27    1.08    4.75
  -4  -8  27    9.31    5.78
   4   8 -28    3.72    5.80
  -4  -8  28    1.33    3.24
   4   8 -29   29.40   11.36
  -4  -8  29   28.72   10.63
   4   8 -30   -0.00    2.96
  -4  -8  30    2.32    4.70
   4   8 -31   11.75    7.26
  -4  -8  31   13.76    7.36
   4   8 -32    0.79    4.99
  -4  -8  32    2.48    4.15
   4   8 -33   -0.00    4.72
  -4  -8  33    1.39    4.61
   4  -8 -34    1.47    1.74
   4   8 -34   -0.00    5.31
  -4  -8  34    0.00    3.61
   4   8 -35   17.71    9.59
  -4  -8  35   13.96    7.62
   4   8 -36    3.72    6.33
  -4  -8  36    3.80    5.06
  -4  -8  37    2.11    4.98
  -4   9   1  157.11   28.65
   4  -9  -1  177.27   29.51
   4   9  -1  170.85   29.26
  -4  -9   1  149.08   27.68
  -4  -9   1  258.53   33.12
  -4   9   2    5.82    4.56
   4  -9  -2    1.74    3.48
   4  -9  -2   -0.00    3.32
   4   9  -2    1.22    2.99
  -4  -9   2    2.21    3.94
  -4  -9   2    1.04    4.40
  -4   9   3   20.97    6.48
   4  -9  -3   15.21    6.44
   4  -9  -3   17.68    7.31
   4   9  -3   21.52    8.18
  -4  -9   3   26.94    7.88
  -4  -9   3   25.89    9.90
  -4   9   4   -0.00    2.39
  -4   9   4    0.00    3.60
   4  -9  -4    0.26    3.16
   4  -9  -4    2.93    4.48
   4   9  -4    1.65    4.28
  -4  -9   4    2.02    5.03
  -4   9   5   93.81   17.32
  -4   9   5  108.30   18.76
   4  -9  -5  108.90   19.03
   4  -9  -5  107.98   19.65
   4   9  -5   97.83   20.13
  -4  -9   5   97.88   20.70
  -4   9   6    2.31    2.94
  -4   9   6    3.20    3.75
   4  -9  -6    3.87    3.96
   4   9  -6   -0.00    3.14
  -4  -9   6   -0.00    4.56
  -4   9   7  313.95   44.04
   4  -9  -7  288.85   44.70
   4   9  -7  324.32   48.28
  -4   9   8   -0.00    2.27
   4  -9  -8   -0.00    3.25
   4  -9  -8    4.17    3.50
   4   9  -8    2.37    4.10
  -4   9   9   26.81    6.41
   4  -9  -9   29.90    7.43
   4  -9  -9   15.55    6.25
   4   9  -9    6.88    5.66
  -4  -9   9   12.79    6.63
  -4   9  10    2.90    2.77
   4  -9 -10    1.01    3.14
   4   9 -10    0.74    4.21
  -4  -9  10    0.32    4.07
  -4   9  11  210.68   30.71
   4  -9 -11  236.11   32.16
   4   9 -11  189.32   34.75
  -4  -9  11  184.85   33.32
   4  -9 -12    0.00    3.18
   4   9 -12   -0.00    4.52
  -4  -9  12    0.34    2.81
  -4   9  13    8.23    2.45
   4  -9 -13   15.92    5.39
   4   9 -13   14.70    7.88
  -4  -9  13   14.14    6.55
   4  -9 -14    5.45    3.72
   4   9 -14    8.06    6.31
  -4  -9  14   10.75    5.58
   4   9 -15   19.00    9.10
  -4  -9  15   37.65   10.57
   4   9 -16   -0.00    4.13
  -4  -9  16    2.63    4.97
  -4  -9  17  107.82   21.33
  -4  -9  18   -0.00    5.04
   4   9 -19    1.74    3.37
  -4  -9  19    2.36    3.79
   4   9 -20   -0.00    4.88
  -4  -9  20    0.29    3.13
   4   9 -21   44.17   12.90
  -4  -9  21   36.94   11.79
   4   9 -22    6.21    6.52
  -4  -9  22   -0.00    5.06
   4   9 -23   61.22   16.64
  -4  -9  23   58.88   15.17
   4   9 -24    4.50    5.58
  -4  -9  24   -0.00    3.89
   4   9 -25    3.97    5.23
  -4  -9  25    2.00    4.87
   4   9 -26    2.36    6.30
  -4  -9  26    1.34    4.70
   4   9 -27   24.32    9.98
  -4  -9  27   12.52    7.42
   4   9 -28   -0.00    5.74
  -4  -9  28   -0.00    5.01
   4   9 -29    0.00    4.30
  -4  -9  29    4.16    5.48
   4   9 -30   -0.00    5.48
  -4  -9  30    5.65    6.03
   4   9 -31    7.59    6.03
  -4  -9  31   17.97    8.14
   4   9 -32    4.48    6.03
  -4  -9  32    0.00    3.66
   4   9 -33   11.27    8.24
  -4  -9  33   10.47    7.52
   4   9 -34   -4.45    6.43
  -4  -9  34    0.07    4.20
   4   9 -35    0.00    4.90
  -4  -9  35    0.00    5.01
   4   9 -36   -0.00    4.58
  -4  -9  36    1.97    5.23
  -4  -9  37    0.72    4.58
  -4  -9  38    1.29    5.74
   4 -10  -1    3.02    5.00
   4 -10  -2    4.42    4.44
   4  10  -2    1.43    3.59
   4 -10  -3   30.43    9.44
   4  10  -3   44.91   11.73
   4 -10  -4    4.43    4.11
   4  10  -4   12.73    6.94
   4 -10  -5   16.54    6.81
   4  10  -5   12.95    7.07
  -4 -10   5   16.93    6.99
  -4  10   6    1.93    3.01
   4 -10  -6   -0.00    3.46
   4  10  -6   -0.00    3.73
  -4 -10   6   -0.00    4.18
  -4  10   7   12.07    5.20
   4 -10  -7   21.10    7.00
   4  10  -7   34.96   10.69
  -4 -10   7   20.43    7.36
  -4  10   8   11.85    4.84
   4 -10  -8   17.63    6.20
   4  10  -8   11.18    7.11
  -4 -10   8    9.47    5.98
  -4  10   9    6.73    4.06
   4 -10  -9   12.71    5.55
   4  10  -9   10.92    7.63
  -4 -10   9    9.24    5.40
   4 -10 -10    0.00    3.56
   4  10 -10    0.23    4.57
  -4 -10  10    5.26    5.02
   4 -10 -11   15.18    6.64
   4  10 -11   37.38   11.34
  -4 -10  11   37.20   10.19
   4 -10 -12   -0.00    2.82
   4  10 -12    3.13    4.84
  -4 -10  12   -0.00    3.71
   4  10 -13   28.44   11.43
  -4 -10  13   39.40   10.84
   4  10 -14    0.34    4.75
  -4 -10  14   -0.00    3.89
   4  10 -15   69.34   18.13
  -4 -10  15   84.60   17.78
   4  10 -16    6.97    6.04
  -4 -10  16   13.03    6.81
  -4 -10  17    0.30    4.62
  -4 -10  18    6.76    5.80
   4  10 -19   38.06   12.73
  -4 -10  19   30.38   10.54
   4  10 -20    0.19    4.82
  -4 -10  20   -0.00    4.39
   4  10 -21   13.54    8.37
  -4 -10  21   24.34    8.84
   4  10 -22   -0.00    5.35
  -4 -10  22    0.00    5.74
   4  10 -23   20.85    9.04
  -4 -10  23    6.98    7.28
   4  10 -24    5.25    6.08
  -4 -10  24    3.55    5.12
   4  10 -25   29.82   11.09
  -4 -10  25   21.56    9.18
   4  10 -26    3.07    5.23
  -4 -10  26    6.75    6.48
   4  10 -27    4.79    6.90
  -4 -10  27    2.00    4.77
   4  10 -28    3.55    5.62
  -4 -10  28    8.22    6.33
   4  10 -29    4.90    6.10
  -4 -10  29    7.34    6.82
   4  10 -30    0.00    4.48
  -4 -10  30   -0.00    4.92
   4  10 -31    5.28    6.40
  -4 -10  31    0.00    4.75
   4  10 -32    1.43    5.31
  -4 -10  32    0.03    3.56
   4  10 -33    1.20    3.69
  -4 -10  33    0.79    3.95
   4  10 -34    4.82    6.55
  -4 -10  34    0.00    4.52
   4  10 -35   -0.00    4.37
  -4 -10  35    0.35    5.19
  -4 -10  36    6.93    5.88
  -4 -11   1   69.83   13.52
  -4 -11   1   29.52   11.17
   4 -11  -2    0.00    3.97
  -4 -11   2    0.00    3.48
  -4 -11   2    0.00    5.35
   4 -11  -3    6.05    5.05
  -4 -11   3    2.49    4.84
   4 -11  -4   18.04    7.10
  -4 -11   4    1.29    4.14
   4 -11  -5    5.98    4.81
  -4 -11   5    4.60    4.19
   4 -11  -6    6.45    5.14
  -4 -11   6    8.90    5.61
   4 -11  -7   51.76   12.28
  -4 -11   7   51.94   13.38
   4 -11  -8    5.04    4.78
  -4 -11   8    2.37    4.42
   4 -11  -9   -0.00    3.23
  -4 -11   9    0.61    3.70
   4 -11 -10    5.92    4.21
  -4 -11  10   -0.00    3.35
   4 -11 -11  126.87   19.19
   4  11 -11   82.58   20.84
  -4 -11  11   81.04   19.22
   4  11 -12   -0.00    4.31
  -4 -11  12   -0.00    3.79
   4  11 -13   41.26   12.89
  -4 -11  13   21.39    8.80
   4  11 -14   18.62    9.00
  -4 -11  14   22.11    8.81
   4  11 -15   24.88    9.84
  -4 -11  15   -0.00    4.20
  -4 -11  16    3.40    5.89
  -4 -11  17   82.19   18.93
   4  11 -18   13.78    7.94
  -4 -11  18   12.59    8.68
   4  11 -19   -0.00    4.91
  -4 -11  19    0.00    5.31
   4  11 -20    2.58    4.92
  -4 -11  20    0.00    5.65
   4  11 -21   47.23   14.83
  -4 -11  21   33.27   11.79
   4  11 -22    6.67    6.83
  -4 -11  22    2.40    4.92
   4  11 -23   15.34    9.15
  -4 -11  23    5.08    5.82
   4  11 -24   -0.00    4.11
  -4 -11  24   -0.00    4.30
   4  11 -25    0.00    4.17
  -4 -11  25    6.90    5.98
   4  11 -26    0.62    5.65
  -4 -11  26   -0.00    4.11
   4  11 -27   12.51    8.74
  -4 -11  27    8.84    6.37
   4  11 -28   -0.00    4.44
  -4 -11  28    4.70    5.12
   4  11 -29   -0.00    5.62
  -4 -11  29    1.33    4.46
   4  11 -30   -0.00    5.48
  -4 -11  30    0.00    4.30
   4  11 -31    9.65    7.79
  -4 -11  31    3.84    4.92
   4  11 -32    3.58    6.70
  -4 -11  32    0.07    4.88
   4  11 -33    3.68    6.65
  -4 -11  33    4.51    5.61
   4  11 -34    9.62    7.67
   4 -12  -1    4.72    4.51
  -4 -12   1    0.00    3.86
  -4 -12   2    2.66    4.13
  -4 -12   3   78.67   16.83
  -4 -12   4   20.28    7.97
   4 -12  -5   13.42    7.31
  -4 -12   5   44.72   11.03
   4 -12  -6    3.07    4.44
  -4 -12   6    1.02    3.64
   4 -12  -7    0.00    3.23
  -4 -12   7    2.30    3.96
   4 -12  -8    7.62    5.51
  -4 -12   8   17.23    7.26
   4 -12  -9   82.33   16.56
  -4 -12   9   82.83   18.22
  -4 -12  10   -0.00    4.12
  -4 -12  11    3.95    5.48
  -4 -12  12   10.04    6.47
  -4 -12  13   30.12   10.42
  -4 -12  14    8.29    7.39
  -4 -12  15   37.77   11.36
  -4 -12  16    0.00    4.87
  -4 -12  17    2.36    5.13
  -4 -12  18    7.92    6.40
  -4 -12  19   35.42   11.63
  -4 -12  20   -0.00    4.65
  -4 -12  21    8.19    5.98
  -4 -12  23    7.02    6.79
  -4 -12  24   13.30    7.95
  -4 -12  25   16.76    8.24
  -4 -12  26    1.67    4.94
  -4 -12  27    0.00    5.42
  -4 -12  28    1.75    3.78
  -4 -12  29    0.29    4.12
   4  12 -30    3.51    7.21
  -4 -12  30   -0.00    4.86
   4  12 -31    2.94    6.03
   4  12 -32    0.62    5.48
   4  12 -33    9.18    9.11
   4  12 -34   -0.00    6.36
   4 -13  -1   39.29   11.86
  -4 -13   1   55.40   13.23
   4 -13  -2   10.81    5.80
  -4 -13   2   10.82    6.19
   4 -13  -3   22.25    8.45
  -4 -13   3    0.28    3.20
   4 -13  -4    3.35    3.82
  -4 -13   4    2.61    3.60
  -4 -13   5   50.63   13.11
  -4 -13   6    0.00    3.66
  -4 -13   8    1.10    3.37
  -4 -13   9   11.31    6.30
  -4 -13  10    1.05    4.36
  -4 -13  11   50.68   13.51
  -4 -13  12    8.13    6.26
  -4 -13  13   10.69    6.81
  -4 -13  14    1.50    3.67
  -4 -13  15   -0.00    4.97
  -4 -13  16    3.77    5.99
  -4 -13  17   12.79    7.77
  -4 -13  18    3.78    4.50
  -4 -13  19   -0.00    5.62
  -4 -13  20    1.51    4.14
  -4 -13  21   20.69    8.75
  -4 -13  22    3.64    4.63
  -4 -13  23   16.32    8.34
  -4 -13  24    2.39    4.23
  -4 -13  25   10.01    6.65
  -4 -13  26   -0.00    3.50
  -4 -13  27   15.55    8.52
   4 -14  -1   -0.00    3.07
  -4 -14   1   -0.00    3.44
   4 -14  -2   -0.00    3.48
  -4 -14   2    7.65    5.04
   4 -14  -3   21.02    8.92
  -4 -14   3   34.61   10.19
   4 -14  -4   28.17    9.42
  -4 -14   4    3.95    4.62
   4 -14  -5    7.16    6.05
  -4 -14   5   13.17    6.98
  -4 -14   6   -0.00    3.23
  -4 -14   7    5.00    5.68
  -4 -14   8   23.88    9.40
  -4 -14   9   35.91   11.90
  -4 -14  10    4.83    5.80
  -4 -14  11   -0.00    4.37
  -4 -14  12    0.00    3.69
  -4 -14  13    7.98    7.00
  -4 -14  14    6.58    6.93
  -4 -14  15    0.00    5.73
  -4 -14  16    3.21    5.59
  -4 -14  17    2.32    5.44
  -4 -14  18    5.00    5.32
  -4 -14  19    1.33    5.43
  -4 -14  20    0.48    5.59
  -4 -14  21    3.62    6.22
  -4 -14  22   -0.00    4.74
  -4 -14  23   12.88    8.16
  -4 -14  24    1.10    4.96
   4 -15  -1    6.01    5.18
  -4 -15   1    4.60    5.48
   4 -15  -2    3.18    4.16
  -4 -15   2   17.41    7.08
   4 -15  -3    4.07    4.94
  -4 -15   3    0.42    3.57
  -4 -15   4    0.08    2.93
  -4 -15   5   -0.00    3.64
  -4 -15   6   18.28    8.66
  -4 -15   7    5.82    5.45
  -4 -15   8    0.58    4.07
  -4 -15   9    8.34    6.06
  -4 -15  10    0.08    3.18
  -4 -15  11    0.00    4.90
  -4 -15  12   10.23    6.57
  -4 -15  13    1.11    2.96
  -4 -15  14    1.26    4.38
  -4 -15  15    0.00    4.35
  -4 -15  16   -0.00    4.96
  -4 -15  17   26.49   10.39
  -4 -15  18    0.00    4.81
  -4 -15  19   -0.00    5.06
  -4 -15  20    1.74    4.19
   4 -16  -1    0.99    3.62
  -4 -16   1    1.60    4.11
  -4 -16   2   -0.00    4.00
  -4 -16   3    1.68    4.14
  -4 -16   4    7.36    5.60
  -4 -16   5    0.00    4.85
  -4 -16   6   -0.00    4.72
  -4 -16   7   -0.00    4.37
  -4 -16   8   14.40    8.16
  -4 -16   9    0.12    3.20
  -4 -16  10   13.09    6.65
  -4 -16  11   -0.00    4.08
  -4 -16  12   12.03    7.16
  -4 -16  13    4.43    5.52
  -4 -16  14    8.49    6.70
  -4 -16  15    0.80    3.44
  -4 -16  16   -0.00    5.09
  -4 -16  17    3.56    4.84
  -4 -17   1   11.80    6.98
  -4 -17   2   10.77    6.61
  -4 -17   3   -0.00    3.81
  -4 -17   4    1.06    5.30
  -4 -17   5    5.31    5.91
  -4 -17   6   -0.00    3.92
  -4 -17   7    0.00    3.66
  -4 -17   8   -0.00    3.51
  -4 -17   9   -0.00    4.84
  -4 -17  10    2.67    4.12
  -4 -17  11    2.14    4.99
  -4 -17  12   11.35    6.61
  -4 -17  13    0.00    3.95
  -4 -18   1   -0.00    4.05
  -4 -18   2   -0.00    3.39
  -4 -18   3    0.00    4.92
  -4 -18   4    3.56    5.31
  -4 -18   5   -0.00    4.33
  -4 -18   6   -0.00    3.72
  -4 -18   7   -0.00    4.33
  -4 -18   8   16.62    8.02
  -4 -18   9    5.78    6.00
  -4 -19   3    0.00    3.90
  -4 -19   4   -0.00    4.04
  -3   0   1   -0.00    2.76
  -3   0   1    5.23    3.24
   3   0  -1    0.00    1.86
   3   0  -1    1.81    2.98
  -3   0   2    0.00    2.42
  -3   0   2    0.31    3.25
   3   0  -2   -0.00    2.68
   3   0  -2   -0.00    3.15
  -3   0   3 4940.29  604.12
  -3   0   3 4520.01  604.53
   3   0  -3 4948.60  604.03
   3   0  -3 4354.61  604.34
  -3   0   4    2.63    3.01
  -3   0   4    0.12    2.99
   3   0  -4    0.53    2.31
   3   0  -4    3.63    3.33
  -3   0   5   71.74   12.15
  -3   0   5   75.20   12.84
   3   0  -5   87.22   12.56
   3   0  -5   74.37   12.98
  -3   0   6   -0.00    2.00
  -3   0   6    1.50    2.43
   3   0  -6    0.00    2.06
   3   0  -6    0.70    2.50
  -3   0   7  376.52   51.67
   3   0  -7  367.69   51.86
   3   0  -7  424.13   53.02
  -3   0   8   -0.00    1.64
   3   0  -8   -0.00    1.94
   3   0  -8    0.00    2.63
  -3   0   9  731.46   95.38
   3   0  -9  727.40   95.90
   3   0  -9  713.95   96.30
  -3   0  10    0.29    1.94
   3   0 -10    2.51    2.69
  -3   0  11  875.26  115.17
  -3   0  11  818.94  116.25
   3   0 -11  941.14  116.31
  -3   0  12   -0.00    1.91
   3   0 -12    0.00    2.50
  -3   0  13  544.71   70.09
   3   0 -13  495.00   70.76
  -3   0  14    0.74    2.02
  -3   0  14    0.00    2.01
   3   0 -14   -0.00    2.64
  -3   0  15  110.83   16.58
  -3   0  15   92.15   15.94
  -3   0  16   -0.00    2.12
  -3   0  16    0.17    2.22
  -3   0  17  131.86   21.33
  -3   0  17  151.54   21.71
   3   0 -17  133.16   22.19
  -3   0  18    0.00    2.12
  -3   0  18    3.94    2.63
   3   0 -18   -0.00    2.76
  -3   0  19   40.99    9.76
  -3   0  19   63.99   10.80
   3   0 -19   60.16   11.73
  -3   0  20    1.97    2.59
  -3   0  20    0.41    2.56
   3   0 -20   -0.00    3.48
  -3   0  21    5.30    3.27
  -3   0  21    2.24    2.81
   3   0 -21   -0.00    2.81
  -3   0  22   -0.00    2.35
  -3   0  22   -0.00    2.65
   3   0 -22    0.82    2.67
  -3   0  23  267.69   39.49
  -3   0  23  278.37   39.57
   3   0 -23  294.28   40.13
   3   0 -23  246.82   40.52
  -3   0  24   -0.00    2.57
  -3   0  24   -0.00    2.65
   3   0 -24   -0.00    2.22
  -3   0  25   58.65   13.31
  -3   0  25   95.36   14.95
   3   0 -25   78.67   14.67
  -3   0  26    0.00    2.53
   3   0 -26   -0.00    2.83
  -3   0  27   57.88   11.52
   3   0 -27   46.35   11.08
   3   0 -28    0.37    3.66
   3   0 -29   60.35   13.05
   3   0 -30    0.00    3.51
   3   0 -31   -0.00    4.08
   3   0 -32   -0.00    3.90
   3   0 -33    5.35    3.91
   3   0 -34   -0.00    3.23
   3   0 -35   36.37   10.00
   3   0 -36   -0.00    3.06
   3   0 -37   -0.00    4.09
   3   0 -38   -0.00    3.64
   3   0 -39   18.17    7.65
   3   0 -40    2.70    4.31
  -3   1   1  717.10  103.80
  -3   1   1  840.85  104.54
   3  -1  -1  911.29  104.76
   3  -1  -1  726.57  103.94
   3   1  -1  722.59  103.38
   3   1  -1  930.43  105.00
  -3  -1   1  674.63  103.20
  -3  -1   1  991.62  105.54
  -3   1   2  501.31   70.92
  -3   1   2  524.34   71.21
   3  -1  -2  599.97   71.55
   3  -1  -2  581.99   71.48
   3   1  -2  481.34   70.43
   3   1  -2  530.41   71.49
  -3  -1   2  487.54   70.41
  -3  -1   2  613.98   72.14
  -3   1   3    6.94    3.74
  -3   1   3   17.51    4.59
   3  -1  -3    8.75    3.75
   3  -1  -3    8.36    3.90
   3   1  -3   10.97    3.87
   3   1  -3    8.14    3.84
  -3  -1   3    7.74    3.38
  -3  -1   3   12.48    4.75
  -3   1   4    6.84    3.25
  -3   1   4    7.32    3.70
   3  -1  -4    3.12    2.45
   3  -1  -4    1.96    3.43
   3   1  -4    7.06    3.20
   3   1  -4    6.60    3.71
  -3  -1   4    4.43    3.12
  -3  -1   4    5.32    3.40
  -3   1   5 1728.15  238.74
   3  -1  -5 1773.86  238.57
   3  -1  -5 1963.37  239.62
   3   1  -5 1906.66  239.32
   3   1  -5 2047.26  240.46
  -3  -1   5 1715.71  238.66
  -3  -1   5 1950.67  240.17
  -3   1   6    3.62    2.57
   3  -1  -6    0.00    1.93
   3   1  -6    2.35    2.39
   3   1  -6    2.95    3.38
  -3  -1   6    2.19    2.60
  -3  -1   6    0.00    2.60
  -3   1   7  181.09   26.25
   3  -1  -7  166.57   25.99
   3   1  -7  199.35   27.40
   3   1  -7  211.70   28.13
  -3  -1   7  216.52   27.12
  -3  -1   7  167.76   27.24
  -3   1   8   75.58   12.00
  -3   1   8   90.01   12.76
   3  -1  -8   67.17   11.79
   3   1  -8   76.10   13.08
   3   1  -8   81.11   13.72
  -3  -1   8   69.41   12.35
  -3  -1   8   85.44   13.75
  -3   1   9  870.87  109.59
  -3   1   9  833.85  109.93
   3  -1  -9  802.43  109.52
   3   1  -9  864.64  111.16
   3   1  -9  897.18  111.56
  -3  -1   9  819.15  110.22
  -3  -1   9  791.69  111.01
  -3   1  10   49.11    8.02
  -3   1  10   42.78    8.10
   3  -1 -10   40.31    7.91
   3  -1 -10   41.78    8.60
   3   1 -10   46.23    9.27
   3   1 -10   47.14    9.60
  -3  -1  10   42.69    8.47
  -3  -1  10   41.80    9.04
  -3   1  11  443.09   56.25
  -3   1  11  420.86   56.70
   3  -1 -11  392.20   56.42
   3  -1 -11  391.76   56.84
   3   1 -11  575.73   59.75
   3   1 -11  405.34   57.92
  -3  -1  11  382.36   56.86
  -3   1  12    2.88    2.14
   3  -1 -12    3.98    2.62
   3  -1 -12    4.20    3.46
   3   1 -12    0.00    3.04
   3   1 -12    5.01    3.77
  -3  -1  12    2.27    2.51
  -3   1  13    8.55    3.24
   3  -1 -13    9.06    3.67
   3  -1 -13    1.91    2.87
   3   1 -13    6.35    4.25
   3   1 -13    6.05    3.90
  -3  -1  13    2.64    3.30
  -3  -1  13    8.75    3.92
  -3   1  14   14.81    3.89
   3  -1 -14    8.41    3.82
   3  -1 -14    0.00    3.15
   3   1 -14   15.79    5.83
  -3  -1  14   15.04    4.80
  -3  -1  14   13.05    4.48
  -3   1  15  333.12   49.21
  -3   1  15  365.01   48.98
   3  -1 -15  359.00   50.14
   3  -1 -15  375.88   50.22
   3   1 -15  414.46   52.01
  -3  -1  15  343.49   50.07
  -3   1  16    1.96    2.35
  -3   1  16    5.77    2.75
   3  -1 -16    2.93    3.37
   3   1 -16    4.78    3.69
  -3  -1  16    7.31    3.51
  -3  -1  16    0.00    2.36
  -3   1  17  194.46   27.44
  -3   1  17  206.42   27.32
   3  -1 -17  181.38   28.05
  -3  -1  17  154.15   27.60
  -3  -1  17  206.81   28.79
  -3   1  18    0.00    1.88
  -3   1  18   -0.00    1.78
   3  -1 -18   -0.00    3.11
  -3  -1  18    0.80    2.27
  -3  -1  18    2.21    2.56
  -3   1  19   47.74    9.03
  -3   1  19   42.50    8.63
   3  -1 -19   35.29    9.27
  -3  -1  19   48.55   10.04
  -3  -1  19   57.54   10.68
  -3   1  20   51.83    9.72
  -3   1  20   48.22    9.51
   3  -1 -20   41.12   10.04
  -3  -1  20   65.24   11.42
  -3   1  21  106.81   18.35
  -3   1  21  121.41   18.51
   3  -1 -21   94.03   18.90
  -3  -1  21  122.41   19.86
  -3  -1  21  156.67   20.98
  -3   1  22    0.00    2.01
  -3   1  22    0.96    2.17
   3  -1 -22    0.17    3.05
  -3  -1  22    0.00    2.25
  -3  -1  22   -0.00    2.70
  -3   1  23   16.21    4.75
  -3   1  23    7.97    3.74
   3  -1 -23    2.00    3.93
   3   1 -23    9.47    4.88
  -3  -1  23   19.73    6.09
  -3  -1  23   10.46    4.64
  -3   1  24    3.02    2.86
   3   1 -24   -0.00    2.97
  -3  -1  24    0.08    2.07
  -3  -1  24    2.32    3.08
  -3   1  25   57.27   11.02
   3  -1 -25   49.36   10.89
   3   1 -25   79.34   13.62
  -3  -1  25   65.31   12.45
  -3  -1  25   37.51   10.65
  -3   1  26   11.19    4.53
   3  -1 -26   14.82    5.11
   3   1 -26   21.01    6.97
  -3  -1  26    0.78    3.48
  -3  -1  26    7.45    4.25
   3  -1 -27   80.85   13.84
   3   1 -27   60.55   13.83
  -3  -1  27   61.36   13.54
   3  -1 -28    4.15    4.07
   3   1 -28    1.22    3.92
  -3  -1  28    4.58    3.67
   3  -1 -29    1.31    3.58
   3   1 -29    2.14    3.66
  -3  -1  29    3.05    3.26
   3  -1 -30    9.29    5.30
   3   1 -30    2.03    3.56
   3  -1 -31   28.29    8.43
   3   1 -31   35.15    9.78
   3  -1 -32    0.37    3.41
   3   1 -32   -0.00    3.40
   3  -1 -33   10.14    5.41
   3   1 -33    5.10    5.03
   3  -1 -34    5.20    4.70
   3   1 -34    8.42    5.08
   3  -1 -35    6.54    4.57
   3   1 -35   10.11    5.98
   3  -1 -36    3.86    3.70
   3   1 -36    1.02    3.79
   3  -1 -37   15.31    6.36
   3   1 -37   12.61    6.58
   3  -1 -38   -0.00    3.58
   3   1 -38   -0.00    4.16
   3  -1 -39    1.93    4.17
   3   1 -39    1.31    4.00
   3  -1 -40   -0.00    3.37
   3   1 -40    0.15    4.49
  -3   2   1  158.87   23.95
  -3   2   1  162.92   24.24
   3  -2  -1  144.57   24.03
   3  -2  -1  146.69   24.08
   3   2  -1  169.01   23.92
   3   2  -1  155.89   24.40
  -3  -2   1  196.39   24.15
  -3  -2   1  187.39   25.29
  -3   2   2   57.43   11.09
  -3   2   2   55.81   11.15
   3  -2  -2   63.63   11.63
   3  -2  -2  101.64   12.73
   3   2  -2   53.05   10.98
   3   2  -2   59.89   11.83
  -3  -2   2  110.32   12.43
  -3  -2   2   59.57   11.88
  -3   2   3 1875.77  163.72
  -3   2   3 1301.05  162.31
   3  -2  -3 1101.00  161.75
   3  -2  -3 1263.99  162.26
   3   2  -3 1103.84  161.85
   3   2  -3 1006.78  162.03
  -3  -2   3 1171.58  161.62
  -3  -2   3 1449.83  163.69
  -3   2   4    1.10    2.17
   3  -2  -4    0.84    2.21
   3  -2  -4    0.00    2.83
   3   2  -4    2.55    2.56
   3   2  -4    3.72    3.18
  -3  -2   4    3.89    2.65
  -3  -2   4    1.61    3.10
  -3   2   5   -0.00    2.21
   3  -2  -5    0.55    2.58
   3   2  -5    0.74    2.72
   3   2  -5    1.89    3.63
  -3  -2   5    0.69    2.04
  -3  -2   5   -0.00    2.93
  -3   2   6    6.73    3.19
  -3   2   6    6.88    3.19
   3  -2  -6    9.00    3.38
   3   2  -6    7.77    3.71
   3   2  -6    4.61    3.43
  -3  -2   6    4.49    3.23
  -3  -2   6   15.54    5.14
  -3   2   7  294.68   50.41
  -3   2   7  416.81   51.09
   3  -2  -7  381.83   50.62
   3   2  -7  442.67   53.05
   3   2  -7  444.64   53.29
  -3  -2   7  368.14   51.58
  -3  -2   7  370.68   52.47
  -3   2   8  662.32   96.27
  -3   2   8  985.49   97.21
   3  -2  -8  673.11   95.88
   3  -2  -8  698.20   96.68
   3   2  -8  701.03   98.10
   3   2  -8  770.22   98.57
  -3  -2   8  719.66   98.39
  -3   2   9  474.96   62.73
  -3   2   9  427.36   62.21
   3  -2  -9  465.24   62.25
   3  -2  -9  523.75   63.41
   3   2  -9  507.73   65.18
   3   2  -9  494.04   64.96
  -3  -2   9  430.56   63.57
  -3  -2   9  486.54   65.02
  -3   2  10    5.22    2.80
  -3   2  10    5.77    2.68
   3  -2 -10    4.73    2.25
   3  -2 -10    3.22    2.76
   3   2 -10    3.29    3.73
   3   2 -10    8.41    4.77
  -3  -2  10    4.32    3.35
  -3  -2  10    1.54    3.90
  -3   2  11   24.55    5.33
  -3   2  11   28.12    5.51
   3  -2 -11   25.10    5.43
   3  -2 -11   25.80    6.10
   3   2 -11   26.57    7.50
   3   2 -11   35.69    8.04
  -3  -2  11   23.11    6.37
  -3  -2  11   28.81    7.20
  -3   2  12   13.30    3.73
   3  -2 -12   11.24    3.50
   3  -2 -12   18.99    4.87
   3   2 -12   11.56    5.55
   3   2 -12   11.42    5.47
  -3  -2  12   11.90    4.91
  -3  -2  12    9.06    4.57
  -3   2  13  390.83   48.76
   3  -2 -13  342.07   48.82
   3  -2 -13  399.04   49.70
   3   2 -13  363.34   51.54
  -3  -2  13  303.73   50.01
  -3  -2  13  364.44   50.77
  -3   2  14   15.84    3.89
   3  -2 -14   12.21    4.07
   3  -2 -14    9.03    4.10
   3   2 -14   11.16    5.14
  -3  -2  14   23.48    6.18
  -3  -2  14   15.72    5.23
  -3   2  15   23.33    5.09
   3  -2 -15   30.85    6.33
   3  -2 -15   38.61    7.05
   3   2 -15   17.90    6.78
  -3  -2  15   15.45    5.77
  -3  -2  15   22.91    6.59
  -3   2  16   14.04    3.80
  -3   2  16   10.36    3.29
   3  -2 -16    7.63    3.45
   3  -2 -16    8.46    4.00
   3   2 -16   15.04    5.78
  -3  -2  16   14.17    4.97
  -3  -2  16   15.64    5.46
  -3   2  17  122.01   19.54
  -3   2  17  138.97   19.53
   3  -2 -17  136.60   20.58
   3   2 -17  153.90   23.51
  -3  -2  17  121.06   21.37
  -3  -2  17  136.57   21.85
  -3   2  18   11.45    3.58
  -3   2  18    8.27    2.74
   3  -2 -18    4.51    2.97
   3   2 -18    7.87    4.35
  -3  -2  18    5.46    3.48
  -3  -2  18    9.72    4.70
  -3   2  19   49.97    8.29
  -3   2  19   41.43    7.55
   3  -2 -19   39.45    8.49
   3   2 -19   30.62    8.77
   3   2 -19   39.99   10.41
  -3  -2  19   32.28    8.86
  -3  -2  19   43.29    9.73
  -3   2  20    4.37    2.72
  -3   2  20    0.75    1.73
   3  -2 -20   -0.00    2.42
   3   2 -20    1.60    3.56
   3   2 -20    2.65    4.00
  -3  -2  20    0.76    2.71
  -3  -2  20    2.53    2.45
  -3   2  21    0.00    1.91
  -3   2  21    2.08    2.13
   3  -2 -21    1.59    2.83
   3   2 -21    8.05    4.69
  -3  -2  21    0.00    2.34
  -3  -2  21   -0.00    2.57
  -3   2  22    1.43    1.92
  -3   2  22   -0.00    1.78
   3  -2 -22    0.00    2.82
   3   2 -22   -0.00    4.57
  -3  -2  22    0.00    2.47
  -3  -2  22    0.97    3.17
  -3   2  23  118.53   18.38
   3  -2 -23  101.37   19.00
   3   2 -23  139.16   21.67
  -3  -2  23  108.10   20.10
  -3  -2  23  133.13   21.22
  -3   2  24   55.31   10.33
   3   2 -24   46.70   12.03
  -3  -2  24   62.63   12.54
   3   2 -25   54.43   11.66
  -3  -2  25   33.31    9.68
   3  -2 -26    4.84    3.35
   3   2 -26    9.79    5.75
  -3  -2  26    7.80    4.96
   3  -2 -27   50.57   10.23
   3   2 -27   50.33   12.27
  -3  -2  27   46.86   11.61
   3  -2 -28   11.44    4.71
   3   2 -28    4.58    4.13
  -3  -2  28    3.08    4.15
   3  -2 -29   93.37   17.03
   3   2 -29   92.07   18.99
  -3  -2  29  114.15   19.51
   3  -2 -30    3.89    3.51
   3   2 -30    0.00    2.55
   3  -2 -31    1.44    3.49
   3   2 -31   -0.00    4.40
   3  -2 -32    0.00    2.86
   3   2 -32    3.13    3.67
   3  -2 -33   18.78    6.69
   3   2 -33   26.56    8.57
   3  -2 -34    1.46    3.05
   3   2 -34   -0.00    3.78
   3  -2 -35   21.25    6.66
   3   2 -35    7.54    6.00
   3  -2 -36   -0.00    2.84
   3   2 -36    0.85    3.87
   3  -2 -37    0.00    2.86
   3   2 -37    5.03    5.21
   3  -2 -38    0.21    3.16
   3   2 -38    4.86    5.23
   3  -2 -39   14.32    6.61
   3   2 -39   15.52    7.18
   3  -2 -40    3.06    3.55
  -3   3   1  459.61   61.74
  -3   3   1  403.24   61.66
   3  -3  -1  444.37   61.92
   3  -3  -1  599.75   63.29
   3   3  -1  488.47   62.28
   3   3  -1  491.19   62.67
  -3  -3   1  381.84   60.97
  -3  -3   1  474.71   62.85
  -3   3   2  284.11   34.27
  -3   3   2  237.03   34.01
   3  -3  -2  220.95   33.81
   3  -3  -2  237.78   34.14
   3   3  -2  199.40   33.69
   3   3  -2  362.21   36.55
  -3  -3   2  196.68   34.17
  -3   3   3   28.81    7.17
   3  -3  -3   40.14    8.14
   3  -3  -3   53.40    8.87
   3   3  -3   52.13    9.06
   3   3  -3   32.33    8.22
  -3  -3   3   44.62    8.25
  -3  -3   3   31.95    8.62
  -3   3   4   59.70   11.42
   3  -3  -4   71.14   12.01
   3   3  -4   82.70   13.31
   3   3  -4   92.36   13.82
  -3  -3   4   49.50   11.36
  -3  -3   4  115.77   15.04
  -3   3   5  529.19   63.87
  -3   3   5  476.40   63.66
   3  -3  -5  403.35   63.40
   3   3  -5  435.37   64.79
   3   3  -5  506.36   65.54
  -3  -3   5  463.46   64.34
  -3  -3   5  561.21   66.28
  -3   3   6  515.86   71.89
  -3   3   6  612.51   72.36
   3  -3  -6  495.98   72.02
   3   3  -6  497.64   73.63
   3   3  -6  587.28   74.35
  -3  -3   6  544.04   73.19
  -3  -3   6  562.80   74.27
  -3   3   7  154.11   24.46
  -3   3   7  189.71   24.75
   3  -3  -7  168.56   24.80
   3  -3  -7  155.35   24.69
   3   3  -7  168.07   26.63
   3   3  -7  233.63   28.13
  -3  -3   7  169.03   25.86
  -3  -3   7  181.37   27.14
  -3   3   8   26.18    5.84
  -3   3   8   30.38    5.57
   3  -3  -8   23.32    5.38
   3  -3  -8   27.44    5.99
   3   3  -8   21.82    6.99
   3   3  -8   27.39    7.33
  -3  -3   8   22.39    6.42
  -3  -3   8   26.86    7.45
  -3   3   9  106.11   19.32
  -3   3   9  146.99   19.37
   3  -3  -9  142.34   20.16
   3   3  -9  134.86   22.36
   3   3  -9  136.24   22.15
  -3  -3   9  133.14   21.41
  -3  -3   9  136.96   21.58
  -3  -3   9  171.65   23.60
  -3   3  10  418.12   55.10
  -3   3  10  395.38   54.13
   3  -3 -10  401.49   54.51
   3  -3 -10  436.31   55.45
   3   3 -10  399.43   58.22
   3   3 -10  443.55   58.18
  -3  -3  10  378.64   56.73
  -3  -3  10  430.90   57.25
  -3  -3  10  412.39   58.62
  -3   3  11  458.18   63.50
  -3   3  11  452.19   62.53
   3  -3 -11  477.69   63.08
   3  -3 -11  511.16   64.08
   3   3 -11  540.62   67.27
  -3  -3  11  466.86   65.70
  -3  -3  11  504.76   66.13
  -3   3  12    0.91    2.51
   3  -3 -12    0.40    1.67
   3  -3 -12    0.50    2.36
   3   3 -12    3.43    3.46
  -3  -3  12    3.16    3.56
  -3  -3  12   -0.00    2.89
  -3   3  13   11.85    3.50
   3  -3 -13   13.40    3.38
   3  -3 -13    5.26    2.97
   3   3 -13    9.47    5.05
  -3  -3  13   20.93    6.40
  -3  -3  13   11.59    4.99
  -3   3  14    1.21    1.83
   3  -3 -14    1.62    2.04
   3  -3 -14    2.98    2.62
   3   3 -14    2.07    3.41
  -3  -3  14    0.47    3.09
  -3  -3  14    2.52    2.70
   3  -3 -15  169.74   25.93
   3  -3 -15  201.44   26.77
   3   3 -15  256.69   31.71
  -3  -3  15  167.24   28.29
  -3  -3  15  171.86   28.58
  -3   3  16   42.64    7.10
   3  -3 -16   42.87    7.53
   3  -3 -16   37.05    7.39
   3   3 -16   40.16    9.37
   3   3 -16   22.71    8.65
  -3  -3  16   54.27   10.46
  -3  -3  16   25.45    8.21
  -3   3  17   41.00    8.11
  -3   3  17   56.47    8.71
   3  -3 -17   45.88    8.73
   3  -3 -17   53.78    9.41
   3   3 -17   82.12   13.33
   3   3 -17   49.09   11.88
  -3  -3  17   42.78   10.39
  -3  -3  17   48.32   10.93
  -3   3  18    4.63    2.11
  -3   3  18    4.86    2.30
   3  -3 -18    1.22    2.35
   3   3 -18    2.06    2.97
   3   3 -18   -0.00    3.58
  -3  -3  18    5.07    4.01
  -3  -3  18    1.27    3.03
  -3   3  19    9.35    3.12
  -3   3  19    8.63    3.08
   3  -3 -19   10.12    3.92
   3   3 -19    8.49    4.99
   3   3 -19   21.90    7.39
  -3  -3  19    5.32    4.14
  -3  -3  19   18.20    6.09
  -3   3  20   33.44    6.15
  -3   3  20   31.14    6.01
   3  -3 -20   30.75    6.97
   3   3 -20   28.32    9.74
  -3  -3  20   20.79    7.34
  -3   3  21   76.66   12.42
  -3   3  21   78.17   12.28
   3  -3 -21   75.18   13.36
   3   3 -21   80.23   17.11
  -3  -3  21   89.97   16.00
  -3   3  22   65.26   10.19
   3  -3 -22   45.57   10.43
   3   3 -22   72.07   14.28
  -3  -3  22   57.92   12.83
  -3   3  23    5.52    2.68
   3  -3 -23    3.35    3.10
   3   3 -23    0.00    4.05
  -3  -3  23    6.85    4.42
   3  -3 -24    7.75    4.00
   3   3 -24   11.05    5.19
  -3  -3  24    2.05    2.85
   3   3 -25  125.29   24.30
  -3  -3  25  156.82   24.93
   3   3 -26   50.05   13.02
  -3  -3  26   60.99   13.39
   3  -3 -27   94.76   15.99
   3   3 -27  104.55   19.71
   3  -3 -28    7.18    3.43
   3   3 -28   11.97    6.89
   3  -3 -29    4.89    3.37
   3   3 -29    8.00    5.66
   3  -3 -30   22.08    6.76
   3   3 -30   21.53    8.59
   3  -3 -31   57.47   11.22
   3   3 -31   52.18   13.53
  -3  -3  31   51.82   13.18
   3  -3 -32    0.00    3.23
   3   3 -32    7.66    6.04
   3  -3 -33   -0.00    2.41
   3   3 -33   -0.00    3.44
   3  -3 -34   -0.00    2.63
   3   3 -34    1.21    4.00
   3  -3 -35    5.37    3.76
   3   3 -35    3.89    5.63
   3  -3 -36    2.99    3.36
   3   3 -36    1.45    4.60
   3  -3 -37    1.32    3.49
   3   3 -37    6.54    6.35
   3  -3 -38   -0.00    3.28
   3   3 -38   -0.00    4.84
   3  -3 -39   -0.00    2.89
   3   3 -39   -0.00    5.13
   3  -3 -40    1.14    3.44
   3  -3 -41   10.45    5.52
  -3   4   1  124.73   18.22
  -3   4   1   92.06   17.74
   3  -4  -1  111.99   18.28
   3  -4  -1  110.13   18.34
   3   4  -1  138.93   19.31
   3   4  -1  111.80   18.56
  -3  -4   1  110.08   17.78
  -3  -4   1  123.56   19.47
  -3   4   2  138.43   20.04
  -3   4   2  133.79   20.26
   3  -4  -2  126.45   20.03
   3  -4  -2  125.34   20.11
   3   4  -2   87.54   19.53
   3   4  -2  145.26   21.29
  -3  -4   2  145.26   20.52
  -3  -4   2  157.51   21.97
  -3   4   3  320.65   41.16
   3  -4  -3  230.73   40.43
   3  -4  -3  277.46   41.13
   3   4  -3  358.08   43.30
  -3  -4   3  348.15   43.42
  -3   4   4   65.06    9.26
   3  -4  -4   34.77    8.14
   3   4  -4   62.67   10.98
   3   4  -4   34.78    8.96
  -3  -4   4   40.10    8.74
  -3  -4   4   29.66    8.88
  -3   4   5   43.83    8.45
  -3   4   5   48.63    8.65
   3  -4  -5   44.79    8.77
   3   4  -5   48.03   10.18
   3   4  -5   61.23   10.87
  -3  -4   5   36.76    8.87
  -3  -4   5   35.67    9.73
  -3   4   6   76.42   12.29
  -3   4   6   71.39   12.17
   3  -4  -6   68.61   12.49
   3  -4  -6   71.18   12.61
   3   4  -6   67.80   14.15
   3   4  -6   99.88   15.30
  -3  -4   6   83.93   13.93
  -3  -4   6   68.13   14.27
  -3   4   7  215.16   30.52
  -3   4   7  240.48   30.58
   3  -4  -7  196.08   30.61
   3  -4  -7  216.95   30.94
   3   4  -7  219.04   33.33
   3   4  -7  214.04   32.84
  -3  -4   7  239.02   32.79
  -3  -4   7  204.00   32.06
  -3  -4   7  213.62   33.22
  -3   4   8  254.31   27.24
  -3   4   8  210.95   26.34
   3  -4  -8  172.40   26.54
   3  -4  -8  174.09   26.63
   3   4  -8  180.77   29.29
   3   4  -8  182.63   28.98
  -3  -4   8  142.63   27.37
  -3  -4   8  184.59   28.32
  -3  -4   8  154.50   28.64
  -3   4   9  128.24   19.56
  -3   4   9  135.19   19.10
   3  -4  -9  128.57   19.89
   3  -4  -9  150.31   20.37
   3   4  -9  140.00   22.63
  -3  -4   9  141.38   22.12
  -3  -4   9  126.75   21.66
  -3  -4   9  131.26   23.01
  -3   4  10   53.67    7.90
  -3   4  10   41.39    6.59
   3  -4 -10   45.78    7.68
   3  -4 -10   26.65    7.09
   3   4 -10   23.83    8.75
  -3  -4  10   46.78    9.68
  -3  -4  10   48.35   10.14
  -3   4  11  102.19   14.70
  -3   4  11   92.89   13.16
   3  -4 -11  115.77   14.77
   3  -4 -11   82.29   14.65
   3   4 -11   98.78   17.94
  -3  -4  11   89.41   16.69
  -3  -4  11   99.35   17.31
  -3   4  12  220.32   31.33
   3  -4 -12  189.87   30.74
   3  -4 -12  261.78   32.18
[truncated: 820,616 more chars]
