# Supplementary material for: LED-pump-X-ray-multiprobe crystallography for sub-second timescales
Source: Commun Chem. 2022 Aug 26;5:102. doi: 10.1038/s42004-022-00716-1 (PMC9814726; doi:10.1038/s42004-022-00716-1)
Supplement: Supplementary file 10 — Supplementary Data 1 [file 42004_2022_716_MOESM10_ESM.zip › CIFs/4s_272K/272K_4s_t18_decay.cif]

  data_global

# SUBMISSION DETAILS
 
_publ_contact_author_name       'Hatcher, Lauren'
_publ_contact_author_address
;
School of Chemistry
Cardiff University
Main Building
Park Place 
Cardiff
CF10 3AT
United Kingdom
;
_publ_contact_author_email       'HatcherL1@cardiff.ac.uk'
_publ_requested_category          FM
_publ_section_comment
; 
?
;
_publ_section_references
;
Diamond General Data Aquisition (GDA) software: http://www.opengda.org/

XIA2: Winter, G. (2010) J. Appl. Cryst. 43, 186-190.
POINTLESS: Evans, P. (2006) Acta Cryst. D62, 72-82.
AIMLESS: Evans, P. R. and Murshudov, G. N. (2013) Acta Cryst. D69, 1204-1214.
DIALS: Winter, G., et al. Acta Cryst. (2018) D74, 85-97.
CCP4: Winn, M. D. et al. (2011) Acta Cryst. D67, 235-242.
   
SHELXL: Sheldrick G. M. (2015). Acta Cryst. C71, 3-8.
SHELXT:	Sheldrick, G. M. (2015). Acta Cryst. A71, 3-8.
 
OLEX2: Dolomanov, O.V.; Bourhis, L.J.; Gildea, R.J.; Howard, J.A.K.; Puschmann,
 H., OLEX2: A complete structure solution, refinement and analysis program 
 (2009). J. Appl. Cryst., 42, 339-341.

MERCURY: Macrae, C. F., Bruno, I. J., Chisholm, J. A., Edgington,
P. R., McCabe, P., Pidcock, E., Rodriguez-Monge, L., Taylor, R.,
van de Streek, J. & Wood, P. A. (2008). J. Appl. Cryst. 41, 466-470.
;

####
 
data_272K_4s_t18_decay
 
_audit_creation_method            'SHELXL-2018/3'
_shelx_SHELXL_version_number      '2018/3'
_chemical_name_systematic         
;
Nitro-(N,N,N',N'-tetrabutyldiethylenetriamine)palladium(II)
tetraphenylborate, tetrahydrofuran solvate
;
_chemical_name_common             ?
_chemical_melting_point           ?
_chemical_formula_moiety          
;
C20 H45 N4 O2 Pd, C24 H20 B, C4 H8 O
;
_chemical_formula_sum            'C48 H73 B N4 O3 Pd' 
_chemical_formula_weight          871.31

loop_
 _atom_type_symbol
 _atom_type_description
 _atom_type_scat_dispersion_real
 _atom_type_scat_dispersion_imag
 _atom_type_scat_source
 'C'  'C'   0.0010   0.0010
 'International Tables Vol C Tables 4.2.6.8 and 6.1.1.4'
 'H'  'H'   0.0000   0.0000
 'International Tables Vol C Tables 4.2.6.8 and 6.1.1.4'
 'B'  'B'   0.0000   0.0000
 'International Tables Vol C Tables 4.2.6.8 and 6.1.1.4'
 'N'  'N'   0.0030   0.0020
 'International Tables Vol C Tables 4.2.6.8 and 6.1.1.4'
 'O'  'O'   0.0050   0.0030
 'International Tables Vol C Tables 4.2.6.8 and 6.1.1.4'
 'Pd'  'Pd'  -2.5040   0.6150
 'International Tables Vol C Tables 4.2.6.8 and 6.1.1.4'
 
_space_group_crystal_system       monoclinic
_space_group_IT_number            14
_space_group_name_H-M_alt         'P 21/n'
_space_group_name_Hall            '-P 2yn'
 
_shelx_space_group_comment
;
The symmetry employed for this shelxl refinement is uniquely defined
by the following loop, which should always be used as a source of
symmetry information in preference to the above space-group names.
They are only intended as comments.
;
 
loop_
 _space_group_symop_operation_xyz
 'x, y, z'
 '-x+1/2, y+1/2, -z+1/2'
 '-x, -y, -z'
 'x-1/2, -y-1/2, z-1/2'
 
_cell_length_a                    11.6755(4)
_cell_length_b                    13.5811(5)
_cell_length_c                    30.1757(10)
_cell_angle_alpha                 90
_cell_angle_beta                  93.521(3)
_cell_angle_gamma                 90
_cell_volume                      4775.8(3)
_cell_formula_units_Z             4
_cell_measurement_temperature     272(2)
_cell_measurement_reflns_used     8017
_cell_measurement_theta_max       20.2787521817
_cell_measurement_theta_min       1.23635771386
 
_exptl_crystal_description        Plate
_exptl_crystal_colour             Yellow
_exptl_crystal_density_meas       ?
_exptl_crystal_density_method     ?
_exptl_crystal_density_diffrn     1.212          
_exptl_crystal_F_000              1856
_exptl_transmission_factor_min    ?
_exptl_transmission_factor_max    ?
_exptl_crystal_size_max           0.100
_exptl_crystal_size_mid           0.100
_exptl_crystal_size_min           0.050
_exptl_absorpt_coefficient_mu     0.202
_shelx_estimated_absorpt_T_min    0.980
_shelx_estimated_absorpt_T_max    0.990
_exptl_absorpt_correction_T_min   0.997073861362
_exptl_absorpt_correction_T_max   1.0
_exptl_absorpt_correction_type    empirical
_exptl_absorpt_process_details    
;
CCP4 7.0.048: AIMLESS, version 0.5.32 : 29/03/17
Scaling & analysis of unmerged intensities, absorption correction using spherical harmonics
;

_exptl_absorpt_special_details    ?
_diffrn_ambient_temperature       272(2)
_diffrn_radiation_wavelength      0.534
_diffrn_measurement_device_type   'Photon counting pixel array'
_diffrn_radiation_type            Synchrotron
_diffrn_measurement_method        'shutterless scans'
_diffrn_radiation_source          'Diamond Light Source Beamline I19-2'
_diffrn_radiation_monochromator   'Silicon 111'
_diffrn_detector_area_resol_mean  ?
_diffrn_reflns_number             32751
_diffrn_reflns_av_unetI/netI      0.1209
_diffrn_reflns_av_R_equivalents   0.1075
_diffrn_reflns_limit_h_min        -14
_diffrn_reflns_limit_h_max        14
_diffrn_reflns_limit_k_min        -16
_diffrn_reflns_limit_k_max        13
_diffrn_reflns_limit_l_min        -35
_diffrn_reflns_limit_l_max        37
_diffrn_reflns_theta_min          1.378
_diffrn_reflns_theta_max          19.495
_diffrn_reflns_theta_full         18.687
_diffrn_measured_fraction_theta_max   0.990
_diffrn_measured_fraction_theta_full  0.991
_diffrn_reflns_Laue_measured_fraction_max    0.990
_diffrn_reflns_Laue_measured_fraction_full   0.991
_diffrn_reflns_point_group_measured_fraction_max   0.990
_diffrn_reflns_point_group_measured_fraction_full  0.991
_reflns_number_total              9675
_reflns_number_gt                 4970
_reflns_threshold_expression      'I > 2\s(I)'
_reflns_Friedel_coverage          0.000
_reflns_Friedel_fraction_max      .
_reflns_Friedel_fraction_full     .
 
_reflns_special_details
;
 Reflections were merged by SHELXL according to the crystal
 class for the calculation of statistics and refinement.
 
 _reflns_Friedel_fraction is defined as the number of unique
 Friedel pairs measured divided by the number that would be
 possible theoretically, ignoring centric projections and
 systematic absences.
;
 
_computing_data_collection        'Diamond GDA (http://www.opengda.org/)'
_computing_cell_refinement        'DIALS (Winter, 2018)'
_computing_data_reduction         'XIA2 (Winter 2010)'
_computing_structure_solution     'SHELXT (Sheldrick, 2015)'
_computing_structure_refinement   'SHELXL (Sheldrick, 2015)'
_computing_molecular_graphics     'OLEX2 (Dolomanov et al., 2009)'
_computing_publication_material   'MERCURY (Macrae et al., 2008)'
_refine_special_details           ?
_refine_ls_structure_factor_coef  Fsqd
_refine_ls_matrix_type            full
_refine_ls_weighting_scheme       calc
_refine_ls_weighting_details
'w=1/[\s^2^(Fo^2^)+(0.0437P)^2^] where P=(Fo^2^+2Fc^2^)/3'
_atom_sites_solution_primary      ?
_atom_sites_solution_secondary    ?
_atom_sites_solution_hydrogens    geom
_refine_ls_hydrogen_treatment     constr
_refine_ls_extinction_method      none
_refine_ls_extinction_coef        .
_refine_ls_number_reflns          9675
_refine_ls_number_parameters      526
_refine_ls_number_restraints      490
_refine_ls_R_factor_all           0.1116
_refine_ls_R_factor_gt            0.0597
_refine_ls_wR_factor_ref          0.1451
_refine_ls_wR_factor_gt           0.1226
_refine_ls_goodness_of_fit_ref    0.882
_refine_ls_restrained_S_all       0.885
_refine_ls_shift/su_max           0.001
_refine_ls_shift/su_mean          0.000
 
loop_
 _atom_site_label
 _atom_site_type_symbol
 _atom_site_fract_x
 _atom_site_fract_y
 _atom_site_fract_z
 _atom_site_U_iso_or_equiv
 _atom_site_adp_type
 _atom_site_occupancy
 _atom_site_site_symmetry_order  
 _atom_site_calc_flag
 _atom_site_refinement_flags_posn
 _atom_site_refinement_flags_adp
 _atom_site_refinement_flags_occupancy
 _atom_site_disorder_assembly
 _atom_site_disorder_group
Pd1 Pd 0.33988(3) 0.77512(2) 0.34636(2) 0.04936(14) Uani 1 1 d . . . . .
N2 N 0.3464(3) 0.9276(2) 0.33757(10) 0.0587(8) Uani 1 1 d . . . . .
N3 N 0.4541(3) 0.7984(2) 0.39813(9) 0.0495(8) Uani 1 1 d . . . . .
H3 H 0.531306 0.788019 0.387987 0.059 Uiso 1 1 calc R U . . .
N4 N 0.3307(3) 0.6317(2) 0.37128(10) 0.0519(8) Uani 1 1 d . . . . .
C1 C 0.4419(4) 0.9630(3) 0.36952(13) 0.0670(11) Uani 1 1 d . . . . .
H1A H 0.430170 1.031894 0.376426 0.080 Uiso 1 1 calc R U . . .
H1B H 0.514775 0.956886 0.355982 0.080 Uiso 1 1 calc R U . . .
C2 C 0.4443(4) 0.9026(3) 0.41180(13) 0.0653(11) Uani 1 1 d . . . . .
H2A H 0.509315 0.921240 0.431565 0.078 Uiso 1 1 calc R U . . .
H2B H 0.374481 0.912764 0.427045 0.078 Uiso 1 1 calc R U . . .
C3 C 0.4334(4) 0.7235(3) 0.43266(12) 0.0540(10) Uani 1 1 d . . . . .
H3A H 0.363987 0.738912 0.447365 0.065 Uiso 1 1 calc R U . . .
H3B H 0.497238 0.721523 0.454762 0.065 Uiso 1 1 calc R U . . .
C4 C 0.4211(3) 0.6264(3) 0.40898(12) 0.0541(10) Uani 1 1 d . . . . .
H4A H 0.400479 0.575903 0.429794 0.065 Uiso 1 1 calc R U . . .
H4B H 0.494012 0.608229 0.397521 0.065 Uiso 1 1 calc R U . . .
C5 C 0.2311(4) 0.9655(3) 0.35069(14) 0.0688(12) Uani 1 1 d . . . . .
H5A H 0.171762 0.934065 0.331708 0.083 Uiso 1 1 calc R U . . .
H5B H 0.220575 0.944237 0.380866 0.083 Uiso 1 1 calc R U . . .
C6 C 0.2120(5) 1.0757(3) 0.34840(17) 0.0954(16) Uani 1 1 d . . . . .
H6A H 0.217096 1.097827 0.318010 0.115 Uiso 1 1 calc R U . . .
H6B H 0.271751 1.108683 0.366590 0.115 Uiso 1 1 calc R U . . .
C7 C 0.0946(5) 1.1039(4) 0.3645(2) 0.120(2) Uani 1 1 d . . . . .
H7A H 0.035483 1.064966 0.348791 0.144 Uiso 1 1 calc R U . . .
H7B H 0.092838 1.089078 0.395944 0.144 Uiso 1 1 calc R U . . .
C8 C 0.0700(7) 1.2101(4) 0.3572(3) 0.182(4) Uani 1 1 d . . . . .
H8A H 0.035345 1.236728 0.382643 0.273 Uiso 1 1 calc R U . . .
H8B H 0.018561 1.217925 0.331398 0.273 Uiso 1 1 calc R U . . .
H8C H 0.140349 1.244444 0.352851 0.273 Uiso 1 1 calc R U . . .
C9 C 0.3666(4) 0.9606(3) 0.29136(13) 0.0648(11) Uani 1 1 d . . . . .
H9A H 0.298631 0.945872 0.272413 0.078 Uiso 1 1 calc R U . . .
H9B H 0.376366 1.031555 0.291572 0.078 Uiso 1 1 calc R U . . .
C10 C 0.4680(4) 0.9152(3) 0.27141(13) 0.0737(13) Uani 1 1 d . . . . .
H10A H 0.464078 0.844140 0.274194 0.088 Uiso 1 1 calc R U . . .
H10B H 0.537819 0.937485 0.287402 0.088 Uiso 1 1 calc R U . . .
C11 C 0.4713(5) 0.9430(4) 0.22247(15) 0.0955(16) Uani 1 1 d . . . . .
H11A H 0.407112 0.912213 0.205884 0.115 Uiso 1 1 calc R U . . .
H11B H 0.462905 1.013726 0.219420 0.115 Uiso 1 1 calc R U . . .
C12 C 0.5812(5) 0.9116(5) 0.20308(19) 0.139(2) Uani 1 1 d . . . . .
H12A H 0.578298 0.927958 0.172088 0.208 Uiso 1 1 calc R U . . .
H12B H 0.590745 0.841724 0.206583 0.208 Uiso 1 1 calc R U . . .
H12C H 0.644683 0.944946 0.218199 0.208 Uiso 1 1 calc R U . . .
C13 C 0.2122(3) 0.6236(3) 0.38837(13) 0.0605(10) Uani 1 1 d . . . . .
H13A H 0.156802 0.635449 0.363664 0.073 Uiso 1 1 calc R U . . .
H13B H 0.203580 0.676201 0.409660 0.073 Uiso 1 1 calc R U . . .
C14 C 0.1806(4) 0.5280(3) 0.41012(15) 0.0681(12) Uani 1 1 d . . . . .
H14A H 0.232761 0.516079 0.435837 0.082 Uiso 1 1 calc R U . . .
H14B H 0.188597 0.474126 0.389417 0.082 Uiso 1 1 calc R U . . .
C15 C 0.0582(4) 0.5309(3) 0.42444(16) 0.0781(13) Uani 1 1 d . . . . .
H15A H 0.006851 0.544220 0.398647 0.094 Uiso 1 1 calc R U . . .
H15B H 0.051090 0.584738 0.445197 0.094 Uiso 1 1 calc R U . . .
C16 C 0.0206(4) 0.4361(3) 0.44609(17) 0.0948(17) Uani 1 1 d . . . . .
H16A H 0.025275 0.382594 0.425498 0.142 Uiso 1 1 calc R U . . .
H16B H -0.057076 0.442881 0.454385 0.142 Uiso 1 1 calc R U . . .
H16C H 0.069883 0.423019 0.472068 0.142 Uiso 1 1 calc R U . . .
C17 C 0.3493(4) 0.5506(3) 0.33906(13) 0.0625(11) Uani 1 1 d . . . . .
H17A H 0.282525 0.546640 0.318337 0.075 Uiso 1 1 calc R U . . .
H17B H 0.354692 0.488879 0.355213 0.075 Uiso 1 1 calc R U . . .
C18 C 0.4538(4) 0.5615(3) 0.31316(14) 0.0775(13) Uani 1 1 d . . . . .
H18A H 0.521455 0.563280 0.333503 0.093 Uiso 1 1 calc R U . . .
H18B H 0.449781 0.623435 0.297097 0.093 Uiso 1 1 calc R U . . .
C19 C 0.4650(5) 0.4772(4) 0.28038(18) 0.118(2) Uani 1 1 d . . . . .
H19A H 0.460537 0.415473 0.296345 0.142 Uiso 1 1 calc R U . . .
H19B H 0.400196 0.479657 0.258696 0.142 Uiso 1 1 calc R U . . .
C20 C 0.5690(6) 0.4776(5) 0.2571(2) 0.147(3) Uani 1 1 d . . . . .
H20A H 0.571396 0.420021 0.238778 0.220 Uiso 1 1 calc R U . . .
H20B H 0.634013 0.477627 0.278240 0.220 Uiso 1 1 calc R U . . .
H20C H 0.571046 0.535450 0.238923 0.220 Uiso 1 1 calc R U . . .
C21 C 0.6568(3) 0.3742(3) 0.42706(13) 0.0545(9) Uani 1 1 d . . . . .
C22 C 0.7088(4) 0.4238(3) 0.39361(15) 0.0704(12) Uani 1 1 d . . . . .
H22 H 0.725329 0.389395 0.368120 0.085 Uiso 1 1 calc R U . . .
C23 C 0.7372(4) 0.5224(4) 0.39667(18) 0.0861(15) Uani 1 1 d . . . . .
H23 H 0.771610 0.552997 0.373324 0.103 Uiso 1 1 calc R U . . .
C24 C 0.7152(4) 0.5755(4) 0.43364(18) 0.0814(14) Uani 1 1 d . . . . .
H24 H 0.737174 0.641173 0.436185 0.098 Uiso 1 1 calc R U . . .
C25 C 0.6605(4) 0.5305(3) 0.46672(16) 0.0720(12) Uani 1 1 d . . . . .
H25 H 0.642762 0.566134 0.491707 0.086 Uiso 1 1 calc R U . . .
C26 C 0.6313(4) 0.4320(3) 0.46325(13) 0.0607(11) Uani 1 1 d . . . . .
H26 H 0.592931 0.403152 0.486047 0.073 Uiso 1 1 calc R U . . .
C27 C 0.7342(4) 0.2015(3) 0.45891(13) 0.0563(10) Uani 1 1 d . . . . .
C28 C 0.8098(4) 0.2507(3) 0.48896(14) 0.0666(12) Uani 1 1 d . . . . .
H28 H 0.805035 0.318907 0.490547 0.080 Uiso 1 1 calc R U . . .
C29 C 0.8914(5) 0.2034(4) 0.51651(16) 0.0857(15) Uani 1 1 d . . . . .
H29 H 0.938792 0.239974 0.536167 0.103 Uiso 1 1 calc R U . . .
C30 C 0.9028(4) 0.1047(4) 0.51509(17) 0.0889(15) Uani 1 1 d . . . . .
H30 H 0.957296 0.072826 0.533769 0.107 Uiso 1 1 calc R U . . .
C31 C 0.8326(4) 0.0518(4) 0.48557(19) 0.0879(15) Uani 1 1 d . . . . .
H31 H 0.839877 -0.016255 0.484064 0.105 Uiso 1 1 calc R U . . .
C32 C 0.7514(4) 0.0995(3) 0.45813(16) 0.0772(13) Uani 1 1 d . . . . .
H32 H 0.705867 0.062041 0.438166 0.093 Uiso 1 1 calc R U . . .
C33 C 0.5053(4) 0.2296(3) 0.44433(12) 0.0516(9) Uani 1 1 d . . . . .
C34 C 0.4796(4) 0.1450(3) 0.46676(12) 0.0559(10) Uani 1 1 d . . . . .
H34 H 0.538065 0.099979 0.473524 0.067 Uiso 1 1 calc R U . . .
C35 C 0.3701(4) 0.1240(3) 0.47977(14) 0.0689(12) Uani 1 1 d . . . . .
H35 H 0.357154 0.065667 0.494811 0.083 Uiso 1 1 calc R U . . .
C36 C 0.2805(4) 0.1882(3) 0.47073(15) 0.0746(13) Uani 1 1 d . . . . .
H36 H 0.207440 0.174413 0.479691 0.089 Uiso 1 1 calc R U . . .
C37 C 0.3023(4) 0.2728(3) 0.44815(18) 0.0836(15) Uani 1 1 d . . . . .
H37 H 0.243165 0.316975 0.441033 0.100 Uiso 1 1 calc R U . . .
C38 C 0.4124(4) 0.2926(3) 0.43589(16) 0.0721(13) Uani 1 1 d . . . . .
H38 H 0.424924 0.351436 0.421167 0.086 Uiso 1 1 calc R U . . .
C39 C 0.6358(4) 0.2132(3) 0.37458(14) 0.0650(11) Uani 1 1 d . . . . .
C40 C 0.5430(5) 0.2205(3) 0.34437(15) 0.0785(14) Uani 1 1 d . . . . .
H40 H 0.473870 0.244515 0.353698 0.094 Uiso 1 1 calc R U . . .
C41 C 0.5501(6) 0.1924(4) 0.29950(17) 0.0984(17) Uani 1 1 d . . . . .
H41 H 0.486391 0.198974 0.279660 0.118 Uiso 1 1 calc R U . . .
C42 C 0.6483(7) 0.1563(5) 0.2855(2) 0.123(2) Uani 1 1 d . . . . .
H42 H 0.652455 0.137858 0.255974 0.147 Uiso 1 1 calc R U . . .
C43 C 0.7423(7) 0.1466(5) 0.3143(2) 0.137(2) Uani 1 1 d . . . . .
H43 H 0.810284 0.121267 0.304504 0.164 Uiso 1 1 calc R U . . .
C44 C 0.7361(5) 0.1744(4) 0.35827(17) 0.1073(18) Uani 1 1 d . . . . .
H44 H 0.800665 0.167136 0.377592 0.129 Uiso 1 1 calc R U . . .
B1 B 0.6330(5) 0.2546(3) 0.42675(16) 0.0569(10) Uani 1 1 d . . . . .
O3 O 0.6899(11) 0.801(2) 0.3667(7) 0.086(3) Uani 0.551(15) 1 d D . P A 1
C45 C 0.7376(11) 0.7759(16) 0.3250(6) 0.094(2) Uani 0.551(15) 1 d D . P A 1
H45A H 0.732156 0.831360 0.304763 0.113 Uiso 0.551(15) 1 calc R U P A 1
H45B H 0.697143 0.720388 0.311239 0.113 Uiso 0.551(15) 1 calc R U P A 1
C46 C 0.8601(11) 0.7502(14) 0.3364(6) 0.107(3) Uani 0.551(15) 1 d D . P A 1
H46A H 0.868468 0.681100 0.344055 0.129 Uiso 0.551(15) 1 calc R U P A 1
H46B H 0.907705 0.765184 0.312071 0.129 Uiso 0.551(15) 1 calc R U P A 1
C47 C 0.8884(10) 0.8121(13) 0.3742(4) 0.107(3) Uani 0.551(15) 1 d D . P A 1
H47A H 0.934710 0.775787 0.396391 0.129 Uiso 0.551(15) 1 calc R U P A 1
H47B H 0.932173 0.868661 0.365204 0.129 Uiso 0.551(15) 1 calc R U P A 1
C48 C 0.7852(10) 0.8437(11) 0.3921(4) 0.094(2) Uani 0.551(15) 1 d D . P A 1
H48A H 0.780082 0.914975 0.390902 0.113 Uiso 0.551(15) 1 calc R U P A 1
H48B H 0.784138 0.823407 0.422861 0.113 Uiso 0.551(15) 1 calc R U P A 1
O3A O 0.6746(14) 0.812(3) 0.3606(9) 0.086(3) Uani 0.449(15) 1 d D . P A 2
C45A C 0.7284(13) 0.7559(19) 0.3268(7) 0.094(2) Uani 0.449(15) 1 d D . P A 2
H45C H 0.699660 0.775293 0.297257 0.113 Uiso 0.449(15) 1 calc R U P A 2
H45D H 0.717346 0.685693 0.330512 0.113 Uiso 0.449(15) 1 calc R U P A 2
C46A C 0.8521(13) 0.7845(15) 0.3356(7) 0.107(3) Uani 0.449(15) 1 d D . P A 2
H46C H 0.894761 0.729323 0.348664 0.129 Uiso 0.449(15) 1 calc R U P A 2
H46D H 0.885034 0.801376 0.307880 0.129 Uiso 0.449(15) 1 calc R U P A 2
C47A C 0.8609(12) 0.8662(15) 0.3649(5) 0.107(3) Uani 0.449(15) 1 d D . P A 2
H47C H 0.879630 0.925541 0.348989 0.129 Uiso 0.449(15) 1 calc R U P A 2
H47D H 0.920164 0.854876 0.388323 0.129 Uiso 0.449(15) 1 calc R U P A 2
C48A C 0.7516(13) 0.8756(13) 0.3830(5) 0.094(2) Uani 0.449(15) 1 d D . P A 2
H48C H 0.757736 0.859551 0.414418 0.113 Uiso 0.449(15) 1 calc R U P A 2
H48D H 0.724416 0.942828 0.379780 0.113 Uiso 0.449(15) 1 calc R U P A 2
O1 O 0.1255(3) 0.7607(2) 0.29846(10) 0.1139(11) Uani 0.956(5) 1 d D . P B 3
O2 O 0.2617(3) 0.72405(19) 0.25933(10) 0.1139(11) Uani 0.956(5) 1 d D . P B 3
N1 N 0.2262(3) 0.74973(12) 0.29401(8) 0.0687(10) Uani 0.956(5) 1 d D . P B 3
O1A O 0.218(2) 0.7553(2) 0.3015(4) 0.1139(11) Uani 0.044(5) 1 d D . P B 4
O2A O 0.3234(17) 0.7135(4) 0.2509(5) 0.1139(11) Uani 0.044(5) 1 d D . P B 4
N1A N 0.2175(16) 0.7282(3) 0.2602(4) 0.0687(10) Uani 0.044(5) 1 d D . P B 4
 
loop_
 _atom_site_aniso_label
 _atom_site_aniso_U_11
 _atom_site_aniso_U_22
 _atom_site_aniso_U_33
 _atom_site_aniso_U_23
 _atom_site_aniso_U_13
 _atom_site_aniso_U_12
Pd1 0.0486(2) 0.0537(3) 0.0455(2) 0.00091(15) 0.00115(16) -0.00231(17)
N2 0.061(2) 0.059(2) 0.0559(17) 0.0058(15) 0.0013(14) 0.0009(15)
N3 0.050(2) 0.0569(16) 0.0415(16) -0.0008(12) 0.0038(15) -0.0051(15)
N4 0.0507(18) 0.0522(18) 0.0524(18) -0.0018(13) 0.0016(13) -0.0016(15)
C1 0.076(3) 0.057(3) 0.067(2) 0.0017(18) -0.0064(19) -0.006(2)
C2 0.080(3) 0.0581(19) 0.056(2) -0.0051(16) -0.005(2) -0.005(2)
C3 0.057(3) 0.062(2) 0.042(2) 0.0038(14) 0.0030(18) -0.001(2)
C4 0.053(2) 0.060(2) 0.049(2) 0.0041(16) 0.0013(17) 0.001(2)
C5 0.068(3) 0.063(2) 0.076(3) -0.003(2) 0.005(2) 0.006(2)
C6 0.112(4) 0.065(2) 0.108(4) -0.002(3) -0.001(3) 0.021(3)
C7 0.103(4) 0.095(3) 0.159(5) -0.031(4) -0.011(4) 0.032(3)
C8 0.161(7) 0.093(4) 0.286(10) -0.045(5) -0.034(7) 0.046(4)
C9 0.069(3) 0.067(3) 0.058(2) 0.012(2) 0.0021(19) -0.002(2)
C10 0.068(3) 0.092(3) 0.062(2) 0.003(2) 0.006(2) -0.004(2)
C11 0.102(4) 0.121(4) 0.065(2) 0.007(3) 0.020(3) -0.013(3)
C12 0.115(5) 0.208(7) 0.098(4) -0.010(4) 0.045(4) -0.013(4)
C13 0.051(2) 0.063(2) 0.068(3) 0.0035(19) 0.0034(19) -0.003(2)
C14 0.058(2) 0.067(3) 0.080(3) 0.008(2) 0.009(2) -0.005(2)
C15 0.060(3) 0.080(3) 0.096(4) 0.001(2) 0.020(3) -0.009(2)
C16 0.086(4) 0.089(3) 0.113(4) 0.013(3) 0.035(3) -0.009(3)
C17 0.074(3) 0.052(2) 0.062(2) -0.0069(17) 0.005(2) -0.001(2)
C18 0.080(3) 0.087(3) 0.067(3) -0.012(2) 0.014(2) 0.010(3)
C19 0.125(5) 0.119(4) 0.115(4) -0.046(3) 0.047(4) -0.001(4)
C20 0.147(6) 0.170(6) 0.132(5) -0.025(4) 0.069(4) 0.022(5)
C21 0.048(2) 0.0556(19) 0.059(2) 0.0047(15) -0.0017(18) 0.0014(18)
C22 0.065(3) 0.073(2) 0.074(3) 0.011(2) 0.010(2) -0.005(2)
C23 0.070(4) 0.070(3) 0.119(4) 0.023(2) 0.015(3) -0.004(2)
C24 0.060(3) 0.057(3) 0.126(4) 0.014(2) -0.008(3) -0.001(2)
C25 0.068(3) 0.054(2) 0.091(3) -0.002(2) -0.014(2) 0.007(2)
C26 0.068(3) 0.054(2) 0.059(2) 0.0054(17) -0.001(2) 0.004(2)
C27 0.057(2) 0.055(2) 0.058(2) 0.0025(17) 0.0114(17) 0.0040(18)
C28 0.066(3) 0.067(3) 0.067(3) -0.0039(19) 0.0037(19) 0.005(2)
C29 0.082(4) 0.084(3) 0.088(3) -0.008(3) -0.017(3) 0.011(3)
C30 0.065(3) 0.083(3) 0.118(4) 0.015(3) 0.000(3) 0.013(3)
C31 0.061(3) 0.060(3) 0.142(4) 0.016(3) 0.003(2) 0.007(2)
C32 0.060(3) 0.056(2) 0.115(4) -0.003(2) 0.003(2) 0.006(2)
C33 0.059(2) 0.048(2) 0.048(2) -0.0019(16) 0.0028(18) 0.0003(16)
C34 0.059(2) 0.052(2) 0.056(2) 0.0041(17) 0.001(2) 0.0002(19)
C35 0.063(2) 0.071(3) 0.072(3) 0.012(2) 0.004(2) -0.0073(19)
C36 0.057(3) 0.076(3) 0.092(3) 0.002(2) 0.015(3) -0.005(2)
C37 0.060(2) 0.070(3) 0.122(4) 0.010(2) 0.013(3) 0.005(2)
C38 0.060(2) 0.056(3) 0.100(3) 0.015(2) 0.007(2) 0.0030(19)
C39 0.079(3) 0.062(3) 0.054(2) -0.0015(19) 0.0080(17) -0.010(2)
C40 0.102(3) 0.069(3) 0.062(2) 0.009(2) -0.011(2) -0.022(3)
C41 0.153(5) 0.078(4) 0.063(2) 0.006(2) -0.008(3) -0.036(4)
C42 0.180(6) 0.116(5) 0.074(4) -0.012(4) 0.017(3) -0.026(4)
C43 0.161(6) 0.170(6) 0.081(3) -0.033(4) 0.032(3) 0.023(5)
C44 0.106(4) 0.143(5) 0.075(3) -0.020(3) 0.021(3) 0.022(3)
B1 0.062(2) 0.056(2) 0.053(2) 0.0029(18) 0.0066(19) -0.0007(19)
O3 0.069(3) 0.096(6) 0.095(5) -0.004(5) 0.010(3) 0.002(4)
C45 0.081(3) 0.106(5) 0.096(3) -0.012(3) 0.007(2) 0.001(2)
C46 0.077(3) 0.108(8) 0.137(4) -0.003(4) 0.015(2) 0.003(3)
C47 0.077(3) 0.108(8) 0.137(4) -0.003(4) 0.015(2) 0.003(3)
C48 0.081(3) 0.106(5) 0.096(3) -0.012(3) 0.007(2) 0.001(2)
O3A 0.069(3) 0.096(6) 0.095(5) -0.004(5) 0.010(3) 0.002(4)
C45A 0.081(3) 0.106(5) 0.096(3) -0.012(3) 0.007(2) 0.001(2)
C46A 0.077(3) 0.108(8) 0.137(4) -0.003(4) 0.015(2) 0.003(3)
C47A 0.077(3) 0.108(8) 0.137(4) -0.003(4) 0.015(2) 0.003(3)
C48A 0.081(3) 0.106(5) 0.096(3) -0.012(3) 0.007(2) 0.001(2)
O1 0.0670(18) 0.200(3) 0.0734(15) -0.0302(16) -0.0088(14) 0.0066(17)
O2 0.0670(18) 0.200(3) 0.0734(15) -0.0302(16) -0.0088(14) 0.0066(17)
N1 0.068(2) 0.079(3) 0.0588(17) 0.0085(16) -0.0028(18) 0.0036(19)
O1A 0.0670(18) 0.200(3) 0.0734(15) -0.0302(16) -0.0088(14) 0.0066(17)
O2A 0.0670(18) 0.200(3) 0.0734(15) -0.0302(16) -0.0088(14) 0.0066(17)
N1A 0.068(2) 0.079(3) 0.0588(17) 0.0085(16) -0.0028(18) 0.0036(19)
 
_geom_special_details
;
 All esds (except the esd in the dihedral angle between two l.s. planes)
 are estimated using the full covariance matrix.  The cell esds are taken
 into account individually in the estimation of esds in distances, angles
 and torsion angles; correlations between esds in cell parameters are only
 used when they are defined by crystal symmetry.  An approximate (isotropic)
 treatment of cell esds is used for estimating esds involving l.s. planes.
;
 
loop_
 _geom_bond_atom_site_label_1
 _geom_bond_atom_site_label_2
 _geom_bond_distance
 _geom_bond_site_symmetry_2
 _geom_bond_publ_flag
Pd1 O1A 1.92(2) . ?
Pd1 N3 2.016(3) . ?
Pd1 N1 2.030(2) . ?
Pd1 N2 2.089(3) . ?
Pd1 N4 2.093(3) . ?
N2 C9 1.497(5) . ?
N2 C1 1.508(5) . ?
N2 C5 1.516(5) . ?
N3 C2 1.480(5) . ?
N3 C3 1.487(4) . ?
N3 H3 0.9800 . ?
N4 C17 1.494(5) . ?
N4 C4 1.506(4) . ?
N4 C13 1.510(5) . ?
C1 C2 1.515(5) . ?
C1 H1A 0.9700 . ?
C1 H1B 0.9700 . ?
C2 H2A 0.9700 . ?
C2 H2B 0.9700 . ?
C3 C4 1.503(5) . ?
C3 H3A 0.9700 . ?
C3 H3B 0.9700 . ?
C4 H4A 0.9700 . ?
C4 H4B 0.9700 . ?
C5 C6 1.515(6) . ?
C5 H5A 0.9700 . ?
C5 H5B 0.9700 . ?
C6 C7 1.532(7) . ?
C6 H6A 0.9700 . ?
C6 H6B 0.9700 . ?
C7 C8 1.485(7) . ?
C7 H7A 0.9700 . ?
C7 H7B 0.9700 . ?
C8 H8A 0.9600 . ?
C8 H8B 0.9600 . ?
C8 H8C 0.9600 . ?
C9 C10 1.494(5) . ?
C9 H9A 0.9700 . ?
C9 H9B 0.9700 . ?
C10 C11 1.527(5) . ?
C10 H10A 0.9700 . ?
C10 H10B 0.9700 . ?
C11 C12 1.504(7) . ?
C11 H11A 0.9700 . ?
C11 H11B 0.9700 . ?
C12 H12A 0.9600 . ?
C12 H12B 0.9600 . ?
C12 H12C 0.9600 . ?
C13 C14 1.511(5) . ?
C13 H13A 0.9700 . ?
C13 H13B 0.9700 . ?
C14 C15 1.519(6) . ?
C14 H14A 0.9700 . ?
C14 H14B 0.9700 . ?
C15 C16 1.520(6) . ?
C15 H15A 0.9700 . ?
C15 H15B 0.9700 . ?
C16 H16A 0.9600 . ?
C16 H16B 0.9600 . ?
C16 H16C 0.9600 . ?
C17 C18 1.497(5) . ?
C17 H17A 0.9700 . ?
C17 H17B 0.9700 . ?
C18 C19 1.524(6) . ?
C18 H18A 0.9700 . ?
C18 H18B 0.9700 . ?
C19 C20 1.439(7) . ?
C19 H19A 0.9700 . ?
C19 H19B 0.9700 . ?
C20 H20A 0.9600 . ?
C20 H20B 0.9600 . ?
C20 H20C 0.9600 . ?
C21 C22 1.384(5) . ?
C21 C26 1.392(5) . ?
C21 B1 1.647(6) . ?
C22 C23 1.382(6) . ?
C22 H22 0.9300 . ?
C23 C24 1.366(6) . ?
C23 H23 0.9300 . ?
C24 C25 1.362(6) . ?
C24 H24 0.9300 . ?
C25 C26 1.383(5) . ?
C25 H25 0.9300 . ?
C26 H26 0.9300 . ?
C27 C28 1.396(6) . ?
C27 C32 1.400(5) . ?
C27 B1 1.649(6) . ?
C28 C29 1.384(6) . ?
C28 H28 0.9300 . ?
C29 C30 1.348(6) . ?
C29 H29 0.9300 . ?
C30 C31 1.375(6) . ?
C30 H30 0.9300 . ?
C31 C32 1.381(6) . ?
C31 H31 0.9300 . ?
C32 H32 0.9300 . ?
C33 C34 1.376(5) . ?
C33 C38 1.393(5) . ?
C33 B1 1.649(7) . ?
C34 C35 1.390(5) . ?
C34 H34 0.9300 . ?
C35 C36 1.375(6) . ?
C35 H35 0.9300 . ?
C36 C37 1.367(6) . ?
C36 H36 0.9300 . ?
C37 C38 1.386(6) . ?
C37 H37 0.9300 . ?
C38 H38 0.9300 . ?
C39 C40 1.376(6) . ?
C39 C44 1.400(6) . ?
C39 B1 1.674(6) . ?
C40 C41 1.414(6) . ?
C40 H40 0.9300 . ?
C41 C42 1.339(8) . ?
C41 H41 0.9300 . ?
C42 C43 1.364(8) . ?
C42 H42 0.9300 . ?
C43 C44 1.385(7) . ?
C43 H43 0.9300 . ?
C44 H44 0.9300 . ?
O3 C48 1.435(10) . ?
O3 C45 1.446(13) . ?
C45 C46 1.491(14) . ?
C45 H45A 0.9700 . ?
C45 H45B 0.9700 . ?
C46 C47 1.438(12) . ?
C46 H46A 0.9700 . ?
C46 H46B 0.9700 . ?
C47 C48 1.417(10) . ?
C47 H47A 0.9700 . ?
C47 H47B 0.9700 . ?
C48 H48A 0.9700 . ?
C48 H48B 0.9700 . ?
O3A C48A 1.397(13) . ?
O3A C45A 1.443(13) . ?
C45A C46A 1.503(14) . ?
C45A H45C 0.9700 . ?
C45A H45D 0.9700 . ?
C46A C47A 1.419(12) . ?
C46A H46C 0.9700 . ?
C46A H46D 0.9700 . ?
C47A C48A 1.424(12) . ?
C47A H47C 0.9700 . ?
C47A H47D 0.9700 . ?
C48A H48C 0.9700 . ?
C48A H48D 0.9700 . ?
O1 N1 1.2009(10) . ?
O2 N1 1.2011(10) . ?
O1A N1A 1.3000(10) . ?
O2A N1A 1.3001(10) . ?
 
loop_
 _geom_angle_atom_site_label_1
 _geom_angle_atom_site_label_2
 _geom_angle_atom_site_label_3
 _geom_angle
 _geom_angle_site_symmetry_1
 _geom_angle_site_symmetry_3
 _geom_angle_publ_flag
O1A Pd1 N3 173.6(5) . . ?
N3 Pd1 N1 179.11(12) . . ?
O1A Pd1 N2 94.60(12) . . ?
N3 Pd1 N2 85.15(12) . . ?
N1 Pd1 N2 95.55(10) . . ?
O1A Pd1 N4 94.05(10) . . ?
N3 Pd1 N4 85.05(12) . . ?
N1 Pd1 N4 94.36(10) . . ?
N2 Pd1 N4 166.14(12) . . ?
C9 N2 C1 110.3(3) . . ?
C9 N2 C5 109.5(3) . . ?
C1 N2 C5 111.0(3) . . ?
C9 N2 Pd1 115.1(2) . . ?
C1 N2 Pd1 105.5(2) . . ?
C5 N2 Pd1 105.3(2) . . ?
C2 N3 C3 116.1(3) . . ?
C2 N3 Pd1 107.9(2) . . ?
C3 N3 Pd1 107.9(2) . . ?
C2 N3 H3 108.2 . . ?
C3 N3 H3 108.2 . . ?
Pd1 N3 H3 108.2 . . ?
C17 N4 C4 109.5(3) . . ?
C17 N4 C13 110.0(3) . . ?
C4 N4 C13 110.7(3) . . ?
C17 N4 Pd1 116.1(2) . . ?
C4 N4 Pd1 105.5(2) . . ?
C13 N4 Pd1 105.0(2) . . ?
N2 C1 C2 109.9(3) . . ?
N2 C1 H1A 109.7 . . ?
C2 C1 H1A 109.7 . . ?
N2 C1 H1B 109.7 . . ?
C2 C1 H1B 109.7 . . ?
H1A C1 H1B 108.2 . . ?
N3 C2 C1 106.3(3) . . ?
N3 C2 H2A 110.5 . . ?
C1 C2 H2A 110.5 . . ?
N3 C2 H2B 110.5 . . ?
C1 C2 H2B 110.5 . . ?
H2A C2 H2B 108.7 . . ?
N3 C3 C4 106.4(3) . . ?
N3 C3 H3A 110.4 . . ?
C4 C3 H3A 110.4 . . ?
N3 C3 H3B 110.4 . . ?
C4 C3 H3B 110.4 . . ?
H3A C3 H3B 108.6 . . ?
C3 C4 N4 111.0(3) . . ?
C3 C4 H4A 109.4 . . ?
N4 C4 H4A 109.4 . . ?
C3 C4 H4B 109.4 . . ?
N4 C4 H4B 109.4 . . ?
H4A C4 H4B 108.0 . . ?
C6 C5 N2 117.0(4) . . ?
C6 C5 H5A 108.0 . . ?
N2 C5 H5A 108.0 . . ?
C6 C5 H5B 108.0 . . ?
N2 C5 H5B 108.0 . . ?
H5A C5 H5B 107.3 . . ?
C5 C6 C7 111.3(4) . . ?
C5 C6 H6A 109.4 . . ?
C7 C6 H6A 109.4 . . ?
C5 C6 H6B 109.4 . . ?
C7 C6 H6B 109.4 . . ?
H6A C6 H6B 108.0 . . ?
C8 C7 C6 111.3(6) . . ?
C8 C7 H7A 109.4 . . ?
C6 C7 H7A 109.4 . . ?
C8 C7 H7B 109.4 . . ?
C6 C7 H7B 109.4 . . ?
H7A C7 H7B 108.0 . . ?
C7 C8 H8A 109.5 . . ?
C7 C8 H8B 109.5 . . ?
H8A C8 H8B 109.5 . . ?
C7 C8 H8C 109.5 . . ?
H8A C8 H8C 109.5 . . ?
H8B C8 H8C 109.5 . . ?
C10 C9 N2 115.2(3) . . ?
C10 C9 H9A 108.5 . . ?
N2 C9 H9A 108.5 . . ?
C10 C9 H9B 108.5 . . ?
N2 C9 H9B 108.5 . . ?
H9A C9 H9B 107.5 . . ?
C9 C10 C11 110.8(4) . . ?
C9 C10 H10A 109.5 . . ?
C11 C10 H10A 109.5 . . ?
C9 C10 H10B 109.5 . . ?
C11 C10 H10B 109.5 . . ?
H10A C10 H10B 108.1 . . ?
C12 C11 C10 112.3(5) . . ?
C12 C11 H11A 109.1 . . ?
C10 C11 H11A 109.1 . . ?
C12 C11 H11B 109.1 . . ?
C10 C11 H11B 109.1 . . ?
H11A C11 H11B 107.9 . . ?
C11 C12 H12A 109.5 . . ?
C11 C12 H12B 109.5 . . ?
H12A C12 H12B 109.5 . . ?
C11 C12 H12C 109.5 . . ?
H12A C12 H12C 109.5 . . ?
H12B C12 H12C 109.5 . . ?
N4 C13 C14 117.7(3) . . ?
N4 C13 H13A 107.9 . . ?
C14 C13 H13A 107.9 . . ?
N4 C13 H13B 107.9 . . ?
C14 C13 H13B 107.9 . . ?
H13A C13 H13B 107.2 . . ?
C13 C14 C15 111.1(4) . . ?
C13 C14 H14A 109.4 . . ?
C15 C14 H14A 109.4 . . ?
C13 C14 H14B 109.4 . . ?
C15 C14 H14B 109.4 . . ?
H14A C14 H14B 108.0 . . ?
C14 C15 C16 113.7(4) . . ?
C14 C15 H15A 108.8 . . ?
C16 C15 H15A 108.8 . . ?
C14 C15 H15B 108.8 . . ?
C16 C15 H15B 108.8 . . ?
H15A C15 H15B 107.7 . . ?
C15 C16 H16A 109.5 . . ?
C15 C16 H16B 109.5 . . ?
H16A C16 H16B 109.5 . . ?
C15 C16 H16C 109.5 . . ?
H16A C16 H16C 109.5 . . ?
H16B C16 H16C 109.5 . . ?
N4 C17 C18 115.0(3) . . ?
N4 C17 H17A 108.5 . . ?
C18 C17 H17A 108.5 . . ?
N4 C17 H17B 108.5 . . ?
C18 C17 H17B 108.5 . . ?
H17A C17 H17B 107.5 . . ?
C17 C18 C19 111.7(4) . . ?
C17 C18 H18A 109.3 . . ?
C19 C18 H18A 109.3 . . ?
C17 C18 H18B 109.3 . . ?
C19 C18 H18B 109.3 . . ?
H18A C18 H18B 107.9 . . ?
C20 C19 C18 114.9(5) . . ?
C20 C19 H19A 108.5 . . ?
C18 C19 H19A 108.5 . . ?
C20 C19 H19B 108.5 . . ?
C18 C19 H19B 108.5 . . ?
H19A C19 H19B 107.5 . . ?
C19 C20 H20A 109.5 . . ?
C19 C20 H20B 109.5 . . ?
H20A C20 H20B 109.5 . . ?
C19 C20 H20C 109.5 . . ?
H20A C20 H20C 109.5 . . ?
H20B C20 H20C 109.5 . . ?
C22 C21 C26 115.0(4) . . ?
C22 C21 B1 123.8(4) . . ?
C26 C21 B1 121.1(4) . . ?
C23 C22 C21 122.5(5) . . ?
C23 C22 H22 118.8 . . ?
C21 C22 H22 118.8 . . ?
C24 C23 C22 120.7(5) . . ?
C24 C23 H23 119.7 . . ?
C22 C23 H23 119.7 . . ?
C25 C24 C23 118.8(5) . . ?
C25 C24 H24 120.6 . . ?
C23 C24 H24 120.6 . . ?
C24 C25 C26 120.2(5) . . ?
C24 C25 H25 119.9 . . ?
C26 C25 H25 119.9 . . ?
C25 C26 C21 122.8(4) . . ?
C25 C26 H26 118.6 . . ?
C21 C26 H26 118.6 . . ?
C28 C27 C32 113.5(4) . . ?
C28 C27 B1 125.1(4) . . ?
C32 C27 B1 121.4(4) . . ?
C29 C28 C27 123.6(5) . . ?
C29 C28 H28 118.2 . . ?
C27 C28 H28 118.2 . . ?
C30 C29 C28 120.6(5) . . ?
C30 C29 H29 119.7 . . ?
C28 C29 H29 119.7 . . ?
C29 C30 C31 118.9(5) . . ?
C29 C30 H30 120.6 . . ?
C31 C30 H30 120.6 . . ?
C30 C31 C32 120.3(5) . . ?
C30 C31 H31 119.9 . . ?
C32 C31 H31 119.9 . . ?
C31 C32 C27 123.2(5) . . ?
C31 C32 H32 118.4 . . ?
C27 C32 H32 118.4 . . ?
C34 C33 C38 114.3(4) . . ?
C34 C33 B1 124.0(4) . . ?
C38 C33 B1 121.6(4) . . ?
C33 C34 C35 122.8(4) . . ?
C33 C34 H34 118.6 . . ?
C35 C34 H34 118.6 . . ?
C36 C35 C34 121.0(4) . . ?
C36 C35 H35 119.5 . . ?
C34 C35 H35 119.5 . . ?
C37 C36 C35 118.0(5) . . ?
C37 C36 H36 121.0 . . ?
C35 C36 H36 121.0 . . ?
C36 C37 C38 120.0(5) . . ?
C36 C37 H37 120.0 . . ?
C38 C37 H37 120.0 . . ?
C37 C38 C33 123.8(4) . . ?
C37 C38 H38 118.1 . . ?
C33 C38 H38 118.1 . . ?
C40 C39 C44 115.8(4) . . ?
C40 C39 B1 122.6(4) . . ?
C44 C39 B1 121.5(4) . . ?
C39 C40 C41 121.7(6) . . ?
C39 C40 H40 119.2 . . ?
C41 C40 H40 119.2 . . ?
C42 C41 C40 120.2(6) . . ?
C42 C41 H41 119.9 . . ?
C40 C41 H41 119.9 . . ?
C41 C42 C43 120.4(7) . . ?
C41 C42 H42 119.8 . . ?
C43 C42 H42 119.8 . . ?
C42 C43 C44 119.7(7) . . ?
C42 C43 H43 120.1 . . ?
C44 C43 H43 120.1 . . ?
C43 C44 C39 122.2(6) . . ?
C43 C44 H44 118.9 . . ?
C39 C44 H44 118.9 . . ?
C21 B1 C33 110.9(3) . . ?
C21 B1 C27 108.3(4) . . ?
C33 B1 C27 110.5(3) . . ?
C21 B1 C39 108.9(3) . . ?
C33 B1 C39 107.7(4) . . ?
C27 B1 C39 110.6(4) . . ?
C48 O3 C45 103.4(9) . . ?
O3 C45 C46 105.6(13) . . ?
O3 C45 H45A 110.6 . . ?
C46 C45 H45A 110.6 . . ?
O3 C45 H45B 110.6 . . ?
C46 C45 H45B 110.6 . . ?
H45A C45 H45B 108.7 . . ?
C47 C46 C45 102.5(9) . . ?
C47 C46 H46A 111.3 . . ?
C45 C46 H46A 111.3 . . ?
C47 C46 H46B 111.3 . . ?
C45 C46 H46B 111.3 . . ?
H46A C46 H46B 109.2 . . ?
C48 C47 C46 108.6(9) . . ?
C48 C47 H47A 110.0 . . ?
C46 C47 H47A 110.0 . . ?
C48 C47 H47B 110.0 . . ?
C46 C47 H47B 110.0 . . ?
H47A C47 H47B 108.3 . . ?
C47 C48 O3 108.8(9) . . ?
C47 C48 H48A 109.9 . . ?
O3 C48 H48A 109.9 . . ?
C47 C48 H48B 109.9 . . ?
O3 C48 H48B 109.9 . . ?
H48A C48 H48B 108.3 . . ?
C48A O3A C45A 111.9(11) . . ?
O3A C45A C46A 101.3(10) . . ?
O3A C45A H45C 111.5 . . ?
C46A C45A H45C 111.5 . . ?
O3A C45A H45D 111.5 . . ?
C46A C45A H45D 111.5 . . ?
H45C C45A H45D 109.3 . . ?
C47A C46A C45A 110.1(11) . . ?
C47A C46A H46C 109.6 . . ?
C45A C46A H46C 109.6 . . ?
C47A C46A H46D 109.6 . . ?
C45A C46A H46D 109.6 . . ?
H46C C46A H46D 108.1 . . ?
C46A C47A C48A 106.0(11) . . ?
C46A C47A H47C 110.5 . . ?
C48A C47A H47C 110.5 . . ?
C46A C47A H47D 110.5 . . ?
C48A C47A H47D 110.5 . . ?
H47C C47A H47D 108.7 . . ?
O3A C48A C47A 108.9(10) . . ?
O3A C48A H48C 109.9 . . ?
C47A C48A H48C 109.9 . . ?
O3A C48A H48D 109.9 . . ?
C47A C48A H48D 109.9 . . ?
H48C C48A H48D 108.3 . . ?
O1 N1 O2 121.79(15) . . ?
O1 N1 Pd1 119.3(2) . . ?
O2 N1 Pd1 118.9(2) . . ?
N1A O1A Pd1 132.3(12) . . ?
O1A N1A O2A 107.73(12) . . ?
 
loop_
 _geom_torsion_atom_site_label_1
 _geom_torsion_atom_site_label_2
 _geom_torsion_atom_site_label_3
 _geom_torsion_atom_site_label_4
 _geom_torsion
 _geom_torsion_site_symmetry_1
 _geom_torsion_site_symmetry_2
 _geom_torsion_site_symmetry_3
 _geom_torsion_site_symmetry_4
 _geom_torsion_publ_flag
C9 N2 C1 C2 -160.7(3) . . . . ?
C5 N2 C1 C2 77.7(4) . . . . ?
Pd1 N2 C1 C2 -35.8(4) . . . . ?
C3 N3 C2 C1 -167.5(3) . . . . ?
Pd1 N3 C2 C1 -46.3(4) . . . . ?
N2 C1 C2 N3 55.4(4) . . . . ?
C2 N3 C3 C4 167.4(3) . . . . ?
Pd1 N3 C3 C4 46.2(4) . . . . ?
N3 C3 C4 N4 -53.9(4) . . . . ?
C17 N4 C4 C3 159.4(3) . . . . ?
C13 N4 C4 C3 -79.3(4) . . . . ?
Pd1 N4 C4 C3 33.8(3) . . . . ?
C9 N2 C5 C6 -56.8(5) . . . . ?
C1 N2 C5 C6 65.3(5) . . . . ?
Pd1 N2 C5 C6 178.9(3) . . . . ?
N2 C5 C6 C7 -177.4(4) . . . . ?
C5 C6 C7 C8 -173.1(5) . . . . ?
C1 N2 C9 C10 67.0(5) . . . . ?
C5 N2 C9 C10 -170.5(4) . . . . ?
Pd1 N2 C9 C10 -52.1(4) . . . . ?
N2 C9 C10 C11 172.3(4) . . . . ?
C9 C10 C11 C12 171.3(5) . . . . ?
C17 N4 C13 C14 56.4(5) . . . . ?
C4 N4 C13 C14 -64.6(4) . . . . ?
Pd1 N4 C13 C14 -178.0(3) . . . . ?
N4 C13 C14 C15 -178.7(4) . . . . ?
C13 C14 C15 C16 179.3(4) . . . . ?
C4 N4 C17 C18 -69.6(4) . . . . ?
C13 N4 C17 C18 168.6(4) . . . . ?
Pd1 N4 C17 C18 49.7(4) . . . . ?
N4 C17 C18 C19 -178.7(4) . . . . ?
C17 C18 C19 C20 -174.5(5) . . . . ?
C26 C21 C22 C23 2.3(6) . . . . ?
B1 C21 C22 C23 -173.9(4) . . . . ?
C21 C22 C23 C24 0.4(7) . . . . ?
C22 C23 C24 C25 -2.7(8) . . . . ?
C23 C24 C25 C26 2.0(7) . . . . ?
C24 C25 C26 C21 1.0(7) . . . . ?
C22 C21 C26 C25 -3.0(6) . . . . ?
B1 C21 C26 C25 173.3(4) . . . . ?
C32 C27 C28 C29 -2.1(6) . . . . ?
B1 C27 C28 C29 177.8(4) . . . . ?
C27 C28 C29 C30 0.9(8) . . . . ?
C28 C29 C30 C31 0.5(8) . . . . ?
C29 C30 C31 C32 -0.4(8) . . . . ?
C30 C31 C32 C27 -1.0(8) . . . . ?
C28 C27 C32 C31 2.1(7) . . . . ?
B1 C27 C32 C31 -177.8(4) . . . . ?
C38 C33 C34 C35 0.2(6) . . . . ?
B1 C33 C34 C35 -177.5(4) . . . . ?
C33 C34 C35 C36 -0.2(7) . . . . ?
C34 C35 C36 C37 0.7(7) . . . . ?
C35 C36 C37 C38 -1.3(8) . . . . ?
C36 C37 C38 C33 1.4(8) . . . . ?
C34 C33 C38 C37 -0.9(7) . . . . ?
B1 C33 C38 C37 176.9(5) . . . . ?
C44 C39 C40 C41 -1.3(7) . . . . ?
B1 C39 C40 C41 174.7(4) . . . . ?
C39 C40 C41 C42 0.9(8) . . . . ?
C40 C41 C42 C43 -0.1(10) . . . . ?
C41 C42 C43 C44 -0.2(11) . . . . ?
C42 C43 C44 C39 -0.2(10) . . . . ?
C40 C39 C44 C43 1.0(8) . . . . ?
B1 C39 C44 C43 -175.1(5) . . . . ?
C22 C21 B1 C33 -138.6(4) . . . . ?
C26 C21 B1 C33 45.3(5) . . . . ?
C22 C21 B1 C27 100.0(4) . . . . ?
C26 C21 B1 C27 -76.1(5) . . . . ?
C22 C21 B1 C39 -20.3(6) . . . . ?
C26 C21 B1 C39 163.7(4) . . . . ?
C34 C33 B1 C21 -148.8(4) . . . . ?
C38 C33 B1 C21 33.6(5) . . . . ?
C34 C33 B1 C27 -28.7(5) . . . . ?
C38 C33 B1 C27 153.7(4) . . . . ?
C34 C33 B1 C39 92.1(5) . . . . ?
C38 C33 B1 C39 -85.4(5) . . . . ?
C28 C27 B1 C21 13.7(6) . . . . ?
C32 C27 B1 C21 -166.4(4) . . . . ?
C28 C27 B1 C33 -108.0(5) . . . . ?
C32 C27 B1 C33 71.9(5) . . . . ?
C28 C27 B1 C39 132.9(4) . . . . ?
C32 C27 B1 C39 -47.2(5) . . . . ?
C40 C39 B1 C21 -81.6(5) . . . . ?
C44 C39 B1 C21 94.2(5) . . . . ?
C40 C39 B1 C33 38.7(5) . . . . ?
C44 C39 B1 C33 -145.5(4) . . . . ?
C40 C39 B1 C27 159.5(4) . . . . ?
C44 C39 B1 C27 -24.6(6) . . . . ?
C48 O3 C45 C46 32(3) . . . . ?
O3 C45 C46 C47 -31(2) . . . . ?
C45 C46 C47 C48 18(2) . . . . ?
C46 C47 C48 O3 1(2) . . . . ?
C45 O3 C48 C47 -21(2) . . . . ?
C48A O3A C45A C46A 7(4) . . . . ?
O3A C45A C46A C47A -13(3) . . . . ?
C45A C46A C47A C48A 13(3) . . . . ?
C45A O3A C48A C47A 0(3) . . . . ?
C46A C47A C48A O3A -9(2) . . . . ?
Pd1 O1A N1A O2A 0.00(3) . . . . ?
 
_refine_diff_density_max    0.423
_refine_diff_density_min   -0.477
_refine_diff_density_rms    0.070

_shelx_res_file
;
TITL shelxt in P 1 21/n 1
    18_decay.res
    created by SHELXL-2018/3 at 22:14:56 on 30-Mar-2020
CELL 0.534 11.6755 13.5811 30.1757 90 93.521 90
ZERR 4 0.000442 0.000527 0.000971 0 0.003163 0
LATT 1
SYMM 0.5-X,0.5+Y,0.5-Z
SFAC C H B N O Pd
DISP B 0 0 4.561
DISP C 0.001 0.001 6.94
DISP H -0 0 0.611
DISP N 0.003 0.002 10.693
DISP O 0.005 0.003 16.398
DISP Pd -2.504 0.615 1934.604
UNIT 192 292 4 16 12 4
DFIX 1.2 0.001 N1 O1 N1 O2
DFIX 1.3 0.001 O1A N1A N1A O2A
DANG 2.1 0.001 O1 O2 O1A O2A
FLAT 0.001 Pd1 O1 O2 N1 O1A O2A N1A
RIGU 0.001 0.002
EADP O3 O3A
EADP C45 C45A C48 C48A
EADP C46 C46A C47 C47A
EADP O1 O1A O2 O2A
EADP N1 N1A

L.S. 20
PLAN  5
SIZE 0.1 0.1 0.05
TEMP -1
BOND $H
list 4
CONF
fmap 2
acta
SHEL 999 0.8
OMIT -4 0 18
OMIT 8 0 6
OMIT -1 2 3
OMIT -5 2 25
OMIT -4 3 26
OMIT -4 0 26
OMIT -3 12 18
OMIT -4 4 24
OMIT 0 11 3
OMIT 1 11 2
REM <olex2.extras>
REM <HklSrc "%.\\18_decay.hkl">
REM </olex2.extras>

WGHT    0.043700
FVAR       0.23144   0.55091   0.95627
PD1   6    0.339876    0.775119    0.346364    11.00000    0.04865    0.05368 =
         0.04554    0.00091    0.00115   -0.00231
N2    4    0.346376    0.927558    0.337572    11.00000    0.06127    0.05861 =
         0.05593    0.00585    0.00130    0.00088
N3    4    0.454082    0.798402    0.398130    11.00000    0.05020    0.05688 =
         0.04150   -0.00078    0.00378   -0.00512
AFIX  13
H3    2    0.531306    0.788019    0.387987    11.00000   -1.20000
AFIX   0
N4    4    0.330691    0.631709    0.371280    11.00000    0.05067    0.05225 =
         0.05245   -0.00183    0.00161   -0.00156
C1    1    0.441881    0.963006    0.369522    11.00000    0.07591    0.05719 =
         0.06651    0.00172   -0.00640   -0.00551
AFIX  23
H1A   2    0.430170    1.031894    0.376426    11.00000   -1.20000
H1B   2    0.514775    0.956886    0.355982    11.00000   -1.20000
AFIX   0
C2    1    0.444277    0.902604    0.411796    11.00000    0.08032    0.05807 =
         0.05625   -0.00509   -0.00494   -0.00466
AFIX  23
H2A   2    0.509315    0.921240    0.431565    11.00000   -1.20000
H2B   2    0.374481    0.912764    0.427045    11.00000   -1.20000
AFIX   0
C3    1    0.433352    0.723492    0.432657    11.00000    0.05737    0.06223 =
         0.04238    0.00379    0.00302   -0.00145
AFIX  23
H3A   2    0.363987    0.738912    0.447365    11.00000   -1.20000
H3B   2    0.497238    0.721523    0.454762    11.00000   -1.20000
AFIX   0
C4    1    0.421116    0.626377    0.408983    11.00000    0.05301    0.06010 =
         0.04910    0.00414    0.00132    0.00141
AFIX  23
H4A   2    0.400479    0.575903    0.429794    11.00000   -1.20000
H4B   2    0.494012    0.608229    0.397521    11.00000   -1.20000
AFIX   0
C5    1    0.231088    0.965452    0.350691    11.00000    0.06764    0.06276 =
         0.07599   -0.00282    0.00494    0.00613
AFIX  23
H5A   2    0.171762    0.934065    0.331708    11.00000   -1.20000
H5B   2    0.220575    0.944237    0.380866    11.00000   -1.20000
AFIX   0
C6    1    0.212017    1.075744    0.348396    11.00000    0.11195    0.06519 =
         0.10818   -0.00213   -0.00127    0.02138
AFIX  23
H6A   2    0.217096    1.097827    0.318010    11.00000   -1.20000
H6B   2    0.271751    1.108683    0.366590    11.00000   -1.20000
AFIX   0
C7    1    0.094560    1.103888    0.364545    11.00000    0.10331    0.09483 =
         0.15942   -0.03102   -0.01150    0.03210
AFIX  23
H7A   2    0.035483    1.064966    0.348791    11.00000   -1.20000
H7B   2    0.092838    1.089078    0.395944    11.00000   -1.20000
AFIX   0
C8    1    0.070036    1.210137    0.357211    11.00000    0.16096    0.09339 =
         0.28585   -0.04531   -0.03394    0.04606
AFIX 137
H8A   2    0.035345    1.236728    0.382643    11.00000   -1.50000
H8B   2    0.018561    1.217925    0.331398    11.00000   -1.50000
H8C   2    0.140349    1.244444    0.352851    11.00000   -1.50000
AFIX   0
C9    1    0.366590    0.960627    0.291360    11.00000    0.06854    0.06748 =
         0.05815    0.01182    0.00212   -0.00218
AFIX  23
H9A   2    0.298631    0.945872    0.272413    11.00000   -1.20000
H9B   2    0.376366    1.031555    0.291572    11.00000   -1.20000
AFIX   0
C10   1    0.467984    0.915198    0.271413    11.00000    0.06801    0.09153 =
         0.06178    0.00341    0.00596   -0.00364
AFIX  23
H10A  2    0.464078    0.844140    0.274194    11.00000   -1.20000
H10B  2    0.537819    0.937485    0.287402    11.00000   -1.20000
AFIX   0
C11   1    0.471330    0.942953    0.222471    11.00000    0.10200    0.12127 =
         0.06513    0.00743    0.01970   -0.01281
AFIX  23
H11A  2    0.407112    0.912213    0.205884    11.00000   -1.20000
H11B  2    0.462905    1.013726    0.219420    11.00000   -1.20000
AFIX   0
C12   1    0.581198    0.911557    0.203082    11.00000    0.11474    0.20833 =
         0.09848   -0.00994    0.04482   -0.01302
AFIX 137
H12A  2    0.578298    0.927958    0.172088    11.00000   -1.50000
H12B  2    0.590745    0.841724    0.206583    11.00000   -1.50000
H12C  2    0.644683    0.944946    0.218199    11.00000   -1.50000
AFIX   0
C13   1    0.212207    0.623611    0.388371    11.00000    0.05078    0.06274 =
         0.06790    0.00354    0.00341   -0.00328
AFIX  23
H13A  2    0.156802    0.635449    0.363664    11.00000   -1.20000
H13B  2    0.203580    0.676201    0.409660    11.00000   -1.20000
AFIX   0
C14   1    0.180599    0.527961    0.410125    11.00000    0.05775    0.06729 =
         0.07986    0.00848    0.00896   -0.00459
AFIX  23
H14A  2    0.232761    0.516079    0.435837    11.00000   -1.20000
H14B  2    0.188597    0.474126    0.389417    11.00000   -1.20000
AFIX   0
C15   1    0.058203    0.530862    0.424442    11.00000    0.06028    0.07971 =
         0.09609    0.00088    0.01978   -0.00905
AFIX  23
H15A  2    0.006851    0.544220    0.398647    11.00000   -1.20000
H15B  2    0.051090    0.584738    0.445197    11.00000   -1.20000
AFIX   0
C16   1    0.020608    0.436111    0.446092    11.00000    0.08554    0.08900 =
         0.11349    0.01324    0.03479   -0.00921
AFIX 137
H16A  2    0.025275    0.382594    0.425498    11.00000   -1.50000
H16B  2   -0.057076    0.442881    0.454385    11.00000   -1.50000
H16C  2    0.069883    0.423019    0.472068    11.00000   -1.50000
AFIX   0
C17   1    0.349250    0.550613    0.339056    11.00000    0.07358    0.05215 =
         0.06182   -0.00688    0.00490   -0.00109
AFIX  23
H17A  2    0.282525    0.546640    0.318337    11.00000   -1.20000
H17B  2    0.354692    0.488879    0.355213    11.00000   -1.20000
AFIX   0
C18   1    0.453848    0.561546    0.313161    11.00000    0.08038    0.08678 =
         0.06651   -0.01172    0.01360    0.01030
AFIX  23
H18A  2    0.521455    0.563280    0.333503    11.00000   -1.20000
H18B  2    0.449781    0.623435    0.297097    11.00000   -1.20000
AFIX   0
C19   1    0.464998    0.477210    0.280380    11.00000    0.12499    0.11906 =
         0.11496   -0.04613    0.04712   -0.00108
AFIX  23
H19A  2    0.460537    0.415473    0.296345    11.00000   -1.20000
H19B  2    0.400196    0.479657    0.258696    11.00000   -1.20000
AFIX   0
C20   1    0.569022    0.477610    0.257147    11.00000    0.14658    0.16977 =
         0.13155   -0.02546    0.06936    0.02211
AFIX 137
H20A  2    0.571396    0.420021    0.238778    11.00000   -1.50000
H20B  2    0.634013    0.477627    0.278240    11.00000   -1.50000
H20C  2    0.571046    0.535450    0.238923    11.00000   -1.50000
AFIX   0

C21   1    0.656827    0.374177    0.427057    11.00000    0.04836    0.05560 =
         0.05906    0.00472   -0.00169    0.00137
C22   1    0.708844    0.423770    0.393611    11.00000    0.06459    0.07328 =
         0.07410    0.01113    0.01006   -0.00549
AFIX  43
H22   2    0.725329    0.389395    0.368120    11.00000   -1.20000
AFIX   0
C23   1    0.737201    0.522433    0.396673    11.00000    0.07022    0.07027 =
         0.11898    0.02340    0.01513   -0.00407
AFIX  43
H23   2    0.771610    0.552997    0.373324    11.00000   -1.20000
AFIX   0
C24   1    0.715205    0.575495    0.433637    11.00000    0.05965    0.05655 =
         0.12622    0.01403   -0.00781   -0.00101
AFIX  43
H24   2    0.737174    0.641173    0.436185    11.00000   -1.20000
AFIX   0
C25   1    0.660502    0.530502    0.466717    11.00000    0.06826    0.05390 =
         0.09138   -0.00192   -0.01424    0.00665
AFIX  43
H25   2    0.642762    0.566134    0.491707    11.00000   -1.20000
AFIX   0
C26   1    0.631270    0.431984    0.463246    11.00000    0.06781    0.05413 =
         0.05940    0.00537   -0.00143    0.00446
AFIX  43
H26   2    0.592931    0.403152    0.486047    11.00000   -1.20000
AFIX   0
C27   1    0.734249    0.201504    0.458909    11.00000    0.05731    0.05478 =
         0.05765    0.00245    0.01139    0.00398
C28   1    0.809802    0.250657    0.488955    11.00000    0.06561    0.06685 =
         0.06716   -0.00391    0.00367    0.00530
AFIX  43
H28   2    0.805035    0.318907    0.490547    11.00000   -1.20000
AFIX   0
C29   1    0.891416    0.203361    0.516505    11.00000    0.08211    0.08444 =
         0.08783   -0.00757   -0.01661    0.01092
AFIX  43
H29   2    0.938792    0.239974    0.536167    11.00000   -1.20000
AFIX   0
C30   1    0.902838    0.104660    0.515089    11.00000    0.06497    0.08271 =
         0.11834    0.01460    0.00044    0.01325
AFIX  43
H30   2    0.957296    0.072826    0.533769    11.00000   -1.20000
AFIX   0
C31   1    0.832635    0.051838    0.485566    11.00000    0.06078    0.06038 =
         0.14203    0.01565    0.00260    0.00708
AFIX  43
H31   2    0.839877   -0.016255    0.484064    11.00000   -1.20000
AFIX   0
C32   1    0.751386    0.099513    0.458126    11.00000    0.05986    0.05576 =
         0.11549   -0.00271    0.00254    0.00604
AFIX  43
H32   2    0.705867    0.062041    0.438166    11.00000   -1.20000
AFIX   0
C33   1    0.505268    0.229620    0.444333    11.00000    0.05901    0.04759 =
         0.04811   -0.00192    0.00282    0.00033
C34   1    0.479605    0.145041    0.466765    11.00000    0.05925    0.05195 =
         0.05624    0.00411    0.00106    0.00023
AFIX  43
H34   2    0.538065    0.099979    0.473524    11.00000   -1.20000
AFIX   0
C35   1    0.370075    0.124004    0.479769    11.00000    0.06295    0.07147 =
         0.07242    0.01201    0.00421   -0.00730
AFIX  43
H35   2    0.357154    0.065667    0.494811    11.00000   -1.20000
AFIX   0
C36   1    0.280546    0.188154    0.470727    11.00000    0.05665    0.07646 =
         0.09180    0.00175    0.01451   -0.00473
AFIX  43
H36   2    0.207440    0.174413    0.479691    11.00000   -1.20000
AFIX   0
C37   1    0.302278    0.272759    0.448154    11.00000    0.06045    0.06955 =
         0.12179    0.00969    0.01284    0.00545
AFIX  43
H37   2    0.243165    0.316975    0.441033    11.00000   -1.20000
AFIX   0
C38   1    0.412354    0.292624    0.435890    11.00000    0.06042    0.05635 =
         0.09966    0.01519    0.00683    0.00300
AFIX  43
H38   2    0.424924    0.351436    0.421167    11.00000   -1.20000
AFIX   0
C39   1    0.635785    0.213183    0.374585    11.00000    0.07944    0.06180 =
         0.05433   -0.00152    0.00803   -0.00973
C40   1    0.542995    0.220491    0.344373    11.00000    0.10201    0.06929 =
         0.06226    0.00882   -0.01059   -0.02170
AFIX  43
H40   2    0.473870    0.244515    0.353698    11.00000   -1.20000
AFIX   0
C41   1    0.550097    0.192390    0.299498    11.00000    0.15256    0.07818 =
         0.06267    0.00556   -0.00829   -0.03605
AFIX  43
H41   2    0.486391    0.198974    0.279660    11.00000   -1.20000
AFIX   0
C42   1    0.648290    0.156339    0.285507    11.00000    0.17992    0.11572 =
         0.07379   -0.01197    0.01749   -0.02592
AFIX  43
H42   2    0.652455    0.137858    0.255974    11.00000   -1.20000
AFIX   0
C43   1    0.742286    0.146551    0.314323    11.00000    0.16143    0.17043 =
         0.08068   -0.03297    0.03198    0.02334
AFIX  43
H43   2    0.810284    0.121267    0.304504    11.00000   -1.20000
AFIX   0
C44   1    0.736053    0.174418    0.358266    11.00000    0.10624    0.14285 =
         0.07485   -0.02005    0.02097    0.02152
AFIX  43
H44   2    0.800665    0.167136    0.377592    11.00000   -1.20000
AFIX   0
B1    3    0.632990    0.254648    0.426747    11.00000    0.06169    0.05602 =
         0.05334    0.00291    0.00658   -0.00066

PART 1
O3    5    0.689943    0.800882    0.366678    21.00000    0.06888    0.09597 =
         0.09453   -0.00422    0.00977    0.00203
C45   1    0.737622    0.775899    0.325037    21.00000    0.08081    0.10552 =
         0.09631   -0.01156    0.00724    0.00145
AFIX  23
H45A  2    0.732156    0.831360    0.304763    21.00000   -1.20000
H45B  2    0.697143    0.720388    0.311239    21.00000   -1.20000
AFIX   0
C46   1    0.860063    0.750211    0.336422    21.00000    0.07741    0.10794 =
         0.13718   -0.00286    0.01533    0.00336
AFIX  23
H46A  2    0.868468    0.681100    0.344055    21.00000   -1.20000
H46B  2    0.907705    0.765184    0.312071    21.00000   -1.20000
AFIX   0
C47   1    0.888404    0.812126    0.374171    21.00000    0.07741    0.10794 =
         0.13718   -0.00286    0.01533    0.00336
AFIX  23
H47A  2    0.934710    0.775787    0.396391    21.00000   -1.20000
H47B  2    0.932173    0.868661    0.365204    21.00000   -1.20000
AFIX   0
C48   1    0.785241    0.843727    0.392074    21.00000    0.08081    0.10552 =
         0.09631   -0.01156    0.00724    0.00145
AFIX  23
H48A  2    0.780082    0.914975    0.390902    21.00000   -1.20000
H48B  2    0.784138    0.823407    0.422861    21.00000   -1.20000
AFIX   0
SAME 0.02 0.04 O3 > C48
PART 0
PART 2
O3A   5    0.674573    0.811506    0.360584   -21.00000    0.06888    0.09597 =
         0.09453   -0.00422    0.00977    0.00203
C45A  1    0.728392    0.755938    0.326824   -21.00000    0.08081    0.10552 =
         0.09631   -0.01156    0.00724    0.00145
AFIX  23
H45C  2    0.699660    0.775293    0.297257   -21.00000   -1.20000
H45D  2    0.717346    0.685693    0.330512   -21.00000   -1.20000
AFIX   0
C46A  1    0.852093    0.784523    0.335626   -21.00000    0.07741    0.10794 =
         0.13718   -0.00286    0.01533    0.00336
AFIX  23
H46C  2    0.894761    0.729323    0.348664   -21.00000   -1.20000
H46D  2    0.885034    0.801376    0.307880   -21.00000   -1.20000
AFIX   0
C47A  1    0.860910    0.866224    0.364925   -21.00000    0.07741    0.10794 =
         0.13718   -0.00286    0.01533    0.00336
AFIX  23
H47C  2    0.879630    0.925541    0.348989   -21.00000   -1.20000
H47D  2    0.920164    0.854876    0.388323   -21.00000   -1.20000
AFIX   0
C48A  1    0.751611    0.875575    0.383036   -21.00000    0.08081    0.10552 =
         0.09631   -0.01156    0.00724    0.00145
AFIX  23
H48C  2    0.757736    0.859551    0.414418   -21.00000   -1.20000
H48D  2    0.724416    0.942828    0.379780   -21.00000   -1.20000
AFIX   0

PART 0
PART 3
O1    5    0.125456    0.760695    0.298460    31.00000    0.06703    0.19961 =
         0.07339   -0.03017   -0.00879    0.00659
O2    5    0.261744    0.724047    0.259335    31.00000    0.06703    0.19961 =
         0.07339   -0.03017   -0.00879    0.00659
N1    4    0.226163    0.749726    0.294013    31.00000    0.06768    0.07881 =
         0.05881    0.00853   -0.00281    0.00355
PART 0
PART 4
O1A   5    0.217893    0.755340    0.301537   -31.00000    0.06703    0.19961 =
         0.07339   -0.03017   -0.00879    0.00659
O2A   5    0.323376    0.713539    0.250852   -31.00000    0.06703    0.19961 =
         0.07339   -0.03017   -0.00879    0.00659
N1A   4    0.217503    0.728161    0.260218   -31.00000    0.06768    0.07881 =
         0.05881    0.00853   -0.00281    0.00355
HKLF 4


REM  shelxt in P 1 21/n 1
REM wR2 = 0.1451, GooF = S = 0.882, Restrained GooF = 0.885 for all data
REM R1 = 0.0597 for 4970 Fo > 4sig(Fo) and 0.1116 for all 9675 data
REM 526 parameters refined using 490 restraints

END

WGHT      0.0437      0.0000

REM Highest difference peak  0.423,  deepest hole -0.477,  1-sigma level  0.070
Q1    1   0.1570  0.7784  0.2739  11.00000  0.05    0.38
Q2    1   0.3351  0.6736  0.3469  11.00000  0.05    0.36
Q3    1   0.1402  0.7016  0.2848  11.00000  0.05    0.33
Q4    1   0.1937  0.6722  0.2728  11.00000  0.05    0.31
Q5    1   0.7974  0.8385  0.3066  11.00000  0.05    0.29
;
_shelx_res_checksum   53910

_shelx_hkl_file
;
 -15   0   1    0.00    5.96
 -15   0   2   -0.00    4.97
 -15   0   3   16.02    8.60
 -15   0   4    2.01    3.64
 -15   0   5    3.82    5.32
 -15   0   6   -0.00    4.06
 -15   0   7   -0.00    4.44
 -15   0   8    1.14    5.25
 -15   0   9   12.10    7.73
 -15   0  10    0.06    4.12
 -15   0  11    2.07    4.87
 -15   0  12    3.56    5.49
 -15   0  13   20.27    9.20
 -15   0  14    1.80    4.57
 -15   0  15   13.98    9.03
 -15   0  16   -0.00    6.12
 -15   0  17    1.25    3.99
 -15   0  18   -0.00    4.83
 -15   0  19    0.60    4.96
 -15   0  20    5.20    6.31
 -15   0  21    7.10    7.54
 -15   0  22   -0.00    4.35
 -15   0  23    0.00    4.34
 -15   1   1   21.20    8.76
 -15  -1   1   12.77    8.75
 -15   1   2    0.00    4.46
 -15  -1   2   -0.00    4.71
 -15   1   3    5.35    5.40
 -15  -1   3    2.29    5.66
 -15   1   4    2.14    4.26
 -15  -1   4   -0.00    6.06
 -15   1   5    1.57    5.19
 -15  -1   5   15.55    7.99
 -15   1   6   -0.00    3.73
 -15  -1   6    2.62    6.49
 -15   1   7   10.57    7.79
 -15  -1   7    0.00    5.20
 -15   1   8   -0.00    4.52
 -15  -1   8   -0.00    5.00
 -15   1   9    2.61    5.50
 -15  -1   9   -0.00    5.54
 -15   1  10    0.80    4.16
 -15  -1  10    2.01    3.99
 -15   1  11    8.45    7.10
 -15  -1  11    9.78    7.82
 -15   1  12    0.24    3.40
 -15  -1  12    2.22    5.67
 -15   1  13    4.84    5.40
 -15  -1  13   -0.00    6.25
 -15   1  14   -0.00    4.24
 -15  -1  14   -0.00    6.18
 -15   1  15    0.00    4.70
 -15  -1  15    0.00    3.72
 -15   1  16    2.73    5.01
 -15  -1  16   -0.00    4.24
 -15   1  17    3.23    5.63
 -15  -1  17    3.51    5.87
 -15   1  18    1.22    5.48
 -15  -1  18   -0.00    4.52
 -15   1  19    4.19    5.26
 -15  -1  19    1.68    4.76
 -15   1  20    0.26    5.65
 -15  -1  20    0.60    3.32
 -15   1  21    0.00    4.44
 -15  -1  21    9.11    7.37
 -15   2   1    1.77    4.79
 -15  -2   1   -0.00    4.28
 -15   2   2    0.33    3.06
 -15  -2   2    0.18    5.12
 -15   2   3   11.46    7.66
 -15  -2   3   11.87    7.23
 -15   2   4    1.46    4.68
 -15  -2   4    0.71    4.48
 -15   2   5   11.41    7.32
 -15  -2   5   10.55    6.70
 -15   2   6    1.07    5.20
 -15  -2   6    0.56    3.45
 -15   2   7   16.85    7.94
 -15  -2   7    5.81    5.54
 -15   2   8    1.21    3.92
 -15  -2   8   -0.00    4.55
 -15   2   9    9.83    7.52
 -15  -2   9    3.40    5.92
 -15   2  10    2.90    5.11
 -15  -2  10   -0.00    4.64
 -15   2  11   -0.00    3.92
 -15  -2  11    0.17    4.55
 -15   2  12   10.03    6.43
 -15  -2  12    0.64    4.72
 -15   2  13    6.29    6.02
 -15  -2  13   -0.00    5.18
 -15   2  14    4.71    5.87
 -15  -2  14   11.28    6.89
 -15   2  15   10.50    7.54
 -15  -2  15    5.73    7.06
 -15   2  16   -0.00    5.63
 -15  -2  16   -0.00    4.07
 -15   2  17    6.71    6.91
 -15  -2  17    2.10    5.22
 -15   2  18    1.04    4.87
 -15  -2  18   -0.00    5.47
 -15  -2  19    0.52    5.24
 -15  -2  20    0.00    5.36
 -15   3   1    4.69    5.62
 -15  -3   1    5.21    6.75
 -15   3   2    4.07    5.44
 -15  -3   2   11.81    8.00
 -15   3   3   -0.00    4.27
 -15  -3   3    7.53    6.14
 -15   3   4   -0.00    3.61
 -15  -3   4   -0.00    4.92
 -15   3   5   13.01    7.39
 -15  -3   5    3.31    5.93
 -15   3   6   -0.00    4.03
 -15  -3   6    3.30    5.04
 -15   3   7    4.41    5.36
 -15  -3   7    9.04    6.54
 -15   3   8   -0.00    5.10
 -15  -3   8    3.15    5.40
 -15   3   9    0.00    4.49
 -15  -3   9    0.00    6.58
 -15   3  10    0.00    4.37
 -15  -3  10    2.67    5.76
 -15   3  11   28.03   11.01
 -15  -3  11   21.46    9.62
 -15   3  12   10.08    7.56
 -15  -3  12    5.95    6.02
 -15   3  13   -0.00    4.72
 -15  -3  13    0.00    4.49
 -15   3  14    2.02    5.52
 -15  -3  14   -0.00    4.76
 -15   3  15   -0.00    5.96
 -15  -3  15    2.93    5.16
 -15  -3  16    1.23    4.29
 -15  -3  17    5.23    5.96
 -15  -3  18    2.02    4.09
 -15   4   1   -0.00    3.73
 -15  -4   1    1.17    5.45
 -15   4   2    3.48    5.48
 -15  -4   2    0.00    5.51
 -15   4   3    1.77    4.56
 -15  -4   3   10.33    7.25
 -15   4   4    6.72    6.49
 -15  -4   4   10.59    7.77
 -15   4   5    1.34    4.96
 -15  -4   5   10.87    7.53
 -15   4   6    1.45    4.62
 -15  -4   6    1.47    5.33
 -15   4   7    1.87    4.96
 -15  -4   7    7.14    6.66
 -15   4   8   -0.00    5.06
 -15  -4   8    5.09    6.35
 -15   4   9   -0.00    5.50
 -15  -4   9   12.37    8.17
 -15   4  10    8.46    6.17
 -15  -4  10    5.83    5.53
 -15  -4  11    4.55    4.99
 -15  -4  12    1.82    4.68
 -15  -4  13    3.68    6.28
 -15  -4  14    0.03    4.58
 -15  -4  15   16.91    8.55
 -15  -4  16   -0.00    4.08
 -15  -4  17    1.19    5.48
 -15   5   1   14.07    7.89
 -15  -5   1    3.73    6.90
 -15   5   2    0.65    5.36
 -15  -5   2    0.00    5.27
 -15   5   3    5.10    5.64
 -15  -5   3   -0.00    4.32
 -15   5   4    4.69    6.48
 -15  -5   4    3.35    5.29
 -15  -5   5    0.72    4.90
 -15  -5   6   18.28    9.11
 -15  -5   7    1.05    4.82
 -15  -5   8    0.00    5.12
 -15  -5   9    3.42    5.25
 -15  -5  10    9.27    6.79
 -15  -5  11    4.98    5.70
 -15  -5  12    1.42    5.05
 -15  -5  13    9.21    7.20
 -15  -5  14   -0.00    5.11
 -15  -5  15    0.00    4.29
 -15  -6   1    1.17    6.24
 -15  -6   2   12.12    7.75
 -15  -6   3    4.75    6.88
 -15  -6   4    4.54    5.84
 -15  -6   5    2.64    5.18
 -15  -6   6    0.52    4.64
 -15  -6   7   -0.00    5.45
 -15  -6   8    2.57    3.99
 -15  -6   9    5.20    5.72
 -15  -6  10    6.88    6.40
 -15  -6  11    0.00    4.12
 -15  -6  12   -0.00    4.92
 -15  -6  13    4.89    6.34
 -15  -6  14    3.43    4.81
 -15  -7   3   -0.00    5.85
 -15  -7   4    4.30    6.65
 -15  -7   5   -0.00    5.23
 -15  -7   6    0.00    5.64
 -15  -7   7   -0.00    4.45
 -15  -7   8    0.00    5.89
 -15  -7   9   -0.00    3.74
 -15  -7  10    0.00    4.04
 -15  -7  11   -0.00    5.06
 -15  -7  12   -0.00    4.40
 -15  -8   6   -0.00    6.02
 -15  -8   7    1.11    4.67
 -15  -8   8    8.32    6.41
 -15  -8   9    4.38    5.22
 -15  -8  10    4.26    6.96
 -14   0   1   -0.00    4.77
 -14   0   2   10.01    7.19
 -14   0   3   -0.00    4.77
 -14   0   4    7.53    7.02
 -14   0   5   -0.00    3.83
 -14   0   6   14.83    7.91
 -14   0   7    1.91    5.03
 -14   0   8   12.63    8.08
 -14   0   9    0.87    4.72
 -14   0  10    3.48    4.55
 -14   0  11    1.36    3.96
 -14   0  12    0.00    4.45
 -14   0  13   -0.00    4.26
 -14   0  14    6.33    6.68
 -14   0  15    1.73    3.89
 -14   0  16   -0.00    4.12
 -14   0  17   -0.00    4.65
 -14   0  18   12.98    7.17
 -14   0  19   -0.00    4.70
 -14   0  20    8.65    6.61
 -14   0  21   -0.00    5.73
 -14   0  22    5.51    5.74
 -14   0  23   -0.00    5.00
 -14   1   1    0.00    4.32
 -14  -1   1    0.03    3.73
 -14   1   2    4.25    4.74
 -14  -1   2    2.86    5.34
 -14   1   3    4.14    5.01
 -14  -1   3    3.43    4.86
 -14   1   4    5.35    5.32
 -14  -1   4    7.31    6.23
 -14   1   5   -0.00    3.95
 -14  -1   5    5.77    4.91
 -14   1   6   -0.00    4.74
 -14  -1   6   13.39    8.06
 -14   1   7    2.85    4.67
 -14  -1   7    6.54    5.77
 -14   1   8   -0.00    3.50
 -14  -1   8   -0.00    3.64
 -14   1   9    3.55    5.01
 -14  -1   9   -0.00    4.49
 -14   1  10    7.14    6.54
 -14  -1  10   13.97    7.30
 -14   1  11   -0.00    4.83
 -14  -1  11   -0.00    4.58
 -14   1  12   13.04    7.36
 -14  -1  12    7.94    6.00
 -14   1  13   -0.00    4.03
 -14  -1  13    0.12    4.46
 -14   1  14    6.59    5.45
 -14  -1  14    8.64    6.06
 -14   1  15    2.72    5.70
 -14  -1  15    0.00    3.95
 -14   1  16    2.77    5.23
 -14  -1  16   16.11    7.98
 -14   1  17    0.00    6.76
 -14  -1  17    0.00    5.58
 -14   1  18   -0.00    5.03
 -14  -1  18    4.05    5.90
 -14   1  19    0.00    4.10
 -14  -1  19   -0.00    4.95
 -14   1  20    5.96    6.06
 -14  -1  20    5.86    5.28
 -14   1  21   -0.00    5.28
 -14  -1  21   -0.00    5.27
 -14   1  22    0.00    6.54
 -14  -1  22    7.16    6.19
 -14   1  23   -0.00    5.61
 -14   1  24   -0.00    5.07
 -14   1  25   -0.00    4.30
 -14   2   1   -0.00    4.80
 -14  -2   1   -0.00    6.28
 -14   2   2   18.98    9.10
 -14  -2   2   17.84    8.21
 -14   2   3   -0.00    5.09
 -14  -2   3    4.05    5.42
 -14   2   4    1.50    4.62
 -14  -2   4    7.52    6.62
 -14   2   5    5.52    5.91
 -14  -2   5    1.07    4.66
 -14   2   6    3.21    5.33
 -14  -2   6   25.40    9.17
 -14   2   7    5.34    6.14
 -14  -2   7    0.00    4.25
 -14   2   8    0.00    4.63
 -14  -2   8   13.08    7.39
 -14   2   9    0.67    3.67
 -14  -2   9    1.97    4.63
 -14   2  10    2.43    5.31
 -14  -2  10    0.00    4.35
 -14   2  11   -0.00    3.94
 -14  -2  11    1.66    4.23
 -14   2  12    4.00    5.71
 -14  -2  12    4.11    5.85
 -14   2  13    4.87    5.35
 -14  -2  13    4.04    5.75
 -14   2  14    4.51    6.04
 -14  -2  14    1.78    4.63
 -14   2  15   -0.00    4.72
 -14  -2  15   -0.00    5.61
 -14   2  16    2.15    5.19
 -14  -2  16    0.00    5.91
 -14   2  17   -0.00    5.33
 -14  -2  17    4.38    5.56
 -14   2  18    3.80    5.27
 -14  -2  18    6.74    5.32
 -14   2  19    0.00    5.55
 -14  -2  19    0.00    4.62
 -14   2  20    4.32    5.27
 -14  -2  20    3.62    5.02
 -14   2  21    0.34    4.44
 -14   2  22    0.00    5.46
 -14   2  23    1.60    3.71
 -14   2  24    2.41    5.91
 -14   2  25   -0.00    4.68
 -14   2  26   -0.00    5.68
 -14   3   1   -0.00    3.94
 -14  -3   1    2.14    5.55
 -14   3   2    0.52    4.03
 -14  -3   2    0.00    5.22
 -14   3   3    3.58    5.21
 -14  -3   3   -0.00    4.71
 -14   3   4    1.05    4.23
 -14  -3   4    0.00    5.16
 -14   3   5    0.00    3.97
 -14  -3   5    3.72    4.75
 -14   3   6   19.78    8.96
 -14  -3   6   28.06    9.77
 -14   3   7    1.67    4.34
 -14  -3   7    3.79    5.08
 -14   3   8   -0.00    3.53
 -14  -3   8   -0.00    4.04
 -14   3   9    2.49    5.05
 -14  -3   9   -0.00    4.37
 -14   3  10    5.08    5.65
 -14  -3  10   16.09    7.53
 -14   3  11    4.50    5.90
 -14  -3  11   13.93    7.27
 -14   3  12    0.90    5.25
 -14  -3  12   -0.00    4.96
 -14   3  13    1.66    5.04
 -14  -3  13   -0.00    4.99
 -14   3  14    3.33    5.82
 -14  -3  14    1.10    4.95
 -14   3  15   11.99    7.31
 -14  -3  15    0.00    5.18
 -14   3  16    8.39    8.20
 -14  -3  16    9.66    7.34
 -14   3  17   -0.00    5.82
 -14  -3  17    1.00    3.97
 -14   3  18    3.40    6.10
 -14  -3  18    0.00    5.16
 -14   3  19    0.25    4.55
 -14  -3  19    0.48    3.22
 -14   3  20    6.99    7.61
 -14   3  21   -0.00    6.69
 -14   3  22    9.03    7.44
 -14   3  23   -0.00    5.46
 -14   3  24    2.73    5.74
 -14   3  25    0.00    3.94
 -14   4   1   13.63    7.16
 -14  -4   1    2.94    5.39
 -14   4   2    6.95    6.90
 -14  -4   2   14.40    7.68
 -14   4   3    0.00    3.85
 -14  -4   3    0.00    4.02
 -14   4   4    1.73    5.34
 -14  -4   4    2.05    4.31
 -14   4   5    0.00    5.16
 -14  -4   5    0.00    5.02
 -14   4   6    7.15    5.36
 -14  -4   6    0.00    3.36
 -14   4   7   -0.00    4.77
 -14  -4   7    5.05    5.94
 -14   4   8    5.90    5.21
 -14  -4   8    8.37    6.94
 -14   4   9    0.00    5.62
 -14  -4   9    0.00    4.73
 -14   4  10   11.42    7.13
 -14  -4  10   15.55    7.85
 -14   4  11   -0.00    2.28
 -14  -4  11   -0.00    3.07
 -14   4  12    7.89    7.06
 -14  -4  12    6.89    6.47
 -14   4  13   11.78    7.78
 -14  -4  13   17.04    7.94
 -14   4  14    2.50    5.64
 -14  -4  14    9.98    6.85
 -14   4  15   10.16    7.81
 -14  -4  15    1.77    4.87
 -14   4  16    2.68    5.47
 -14  -4  16    0.96    4.31
 -14   4  17    0.51    5.43
 -14  -4  17   -0.00    5.39
 -14   4  18   -0.00    4.55
 -14   4  19    7.56    7.39
 -14   4  20    1.44    6.02
 -14   4  21    2.34    5.81
 -14   4  22    0.00    5.78
 -14   5   1   12.92    7.65
 -14  -5   1   12.44    9.33
 -14   5   2    0.00    4.09
 -14  -5   2   -0.00    4.79
 -14   5   3   -0.00    5.49
 -14  -5   3   -0.00    3.90
 -14   5   4   -0.00    4.84
 -14  -5   4    5.11    5.17
 -14   5   5   16.26    8.01
 -14  -5   5    1.97    4.93
 -14   5   6    9.18    7.69
 -14  -5   6    2.56    5.20
 -14   5   7    2.84    4.34
 -14  -5   7   -0.00    4.73
 -14   5   8    8.14    5.97
 -14  -5   8    1.66    4.67
 -14   5   9    8.75    7.48
 -14  -5   9    8.94    6.84
 -14   5  10    9.52    7.53
 -14  -5  10   17.49    7.95
 -14   5  11    2.96    5.08
 -14  -5  11    0.00    5.45
 -14   5  12    5.89    6.83
 -14  -5  12   -0.00    5.29
 -14   5  13   -0.00    4.49
 -14  -5  13    3.27    4.71
 -14   5  14    5.10    6.10
 -14  -5  14    1.83    5.19
 -14   5  15    3.11    6.23
 -14  -5  15    4.03    5.18
 -14   5  16   12.45    8.27
 -14  -5  16   11.36    6.91
 -14   5  17    0.00    5.39
 -14   5  18   -0.00    5.45
 -14   5  19    6.27    6.03
 -14   6   1    7.87    6.38
 -14  -6   1    0.00    5.47
 -14   6   2    8.43    6.94
 -14  -6   2   -0.00    6.79
 -14   6   3    0.16    4.24
 -14  -6   3    1.85    5.70
 -14   6   4    4.67    5.82
 -14  -6   4   22.52    9.34
 -14   6   5   -0.00    5.31
 -14  -6   5    0.42    5.76
 -14   6   6    5.58    6.15
 -14  -6   6    5.48    6.01
 -14   6   7    3.82    6.32
 -14  -6   7    9.90    7.29
 -14   6   8    0.24    2.74
 -14  -6   8   -0.00    4.19
 -14   6   9    6.71    6.73
 -14  -6   9    3.28    5.34
 -14   6  10    0.25    3.89
 -14  -6  10   -0.00    3.61
 -14   6  11   -0.00    4.89
 -14  -6  11    7.84    7.23
 -14   6  12    0.00    6.45
 -14  -6  12    0.00    3.96
 -14   6  13   -0.00    5.95
 -14  -6  13    1.83    4.53
 -14   6  14    1.80    4.41
 -14  -6  14    0.00    3.51
 -14   6  15    5.48    6.98
 -14   7   1    3.27    5.67
 -14  -7   1    7.97    7.69
 -14   7   2    4.41    5.14
 -14  -7   2   -0.00    5.22
 -14   7   3   -0.00    3.68
 -14  -7   3   -0.00    5.13
 -14   7   4    0.60    4.13
 -14  -7   4    2.51    4.47
 -14   7   5    0.03    3.88
 -14  -7   5   22.04    9.67
 -14   7   6   -0.00    4.75
 -14  -7   6    2.62    5.05
 -14   7   7    1.65    6.44
 -14  -7   7   -0.00    5.29
 -14   7   8   -0.00    5.81
 -14  -7   8    0.01    4.01
 -14   7   9   -0.00    5.57
 -14  -7   9    4.28    5.59
 -14   7  10    0.00    6.01
 -14  -7  10    4.33    5.46
 -14   7  11   19.92    9.39
 -14  -7  11   15.41    7.76
 -14  -7  12   -0.00    4.62
 -14  -7  13    0.00    5.01
 -14   8   1    3.57    6.47
 -14  -8   1    0.24    4.12
 -14   8   2    3.42    5.78
 -14  -8   2   -0.00    6.09
 -14   8   3    5.82    6.40
 -14  -8   3    9.88    7.81
 -14   8   4    7.38    7.30
 -14  -8   4    0.94    5.11
 -14   8   5   -0.00    5.09
 -14  -8   5    4.96    6.10
 -14   8   6   -0.00    6.13
 -14  -8   6    6.00    6.25
 -14  -8   7    3.13    6.44
 -14  -8   8   -0.00    4.44
 -14  -8   9   11.39    6.71
 -14  -8  10    0.00    4.46
 -14  -8  11   11.12    6.87
 -14  -9   1   13.50    8.74
 -14  -9   2   -0.00    6.22
 -14  -9   3   -0.00    5.79
 -14  -9   4    0.50    4.43
 -14  -9   5    7.77    7.21
 -14  -9   6    5.25    7.15
 -14  -9   7    0.00    6.22
 -14  -9   8    2.90    6.07
 -14  -9   9    5.36    5.51
 -14 -10   2    5.72    7.96
 -14 -10   3    3.95    5.96
 -14 -10   4   -0.00    5.41
 -14 -10   5   -0.00    4.39
 -14 -10   6    2.80    5.52
 -14 -10   7    3.22    5.19
 -14 -10   8    0.67    5.68
 -14 -11   5    0.80    6.93
 -14 -11   6   -0.00    4.52
 -13   0   1   58.94   14.84
 -13   0   2    2.30    5.78
 -13   0   3    8.48    6.56
 -13   0   4    3.06    5.43
 -13   0   5   15.50    7.53
 -13   0   6    1.46    5.12
 -13   0   7   32.23   10.49
 -13   0   8    2.47    5.01
 -13   0   9    0.58    4.01
 -13   0  10   -0.00    3.71
 -13   0  11   26.76    9.75
 -13   0  12   -0.00    3.36
 -13   0  13   26.61   10.00
 -13   0  14    0.52    3.86
 -13   0  15    2.41    4.93
 -13   0  16   -0.00    4.68
 -13   0  17    8.07    6.18
 -13   0  18   -0.00    4.75
 -13   0  19    0.00    4.81
 -13   0  20    0.00    3.64
 -13   0  21    6.73    6.81
 -13   0  22   -0.00    5.10
 -13   0  23   11.87    8.08
 -13   0  24    2.07    4.49
 -13   1   1    8.93    6.29
 -13  -1   1    8.41    6.40
 -13   1   2    5.02    5.60
 -13  -1   2    0.00    4.43
 -13   1   3   10.22    6.50
 -13  -1   3   12.72    6.95
 -13   1   4    9.05    6.68
 -13  -1   4   -0.00    3.47
 -13   1   5   51.62   13.41
 -13  -1   5   50.69   13.63
 -13   1   6    0.00    5.02
 -13  -1   6    5.97    5.15
 -13   1   7    5.06    4.99
 -13  -1   7    6.95    4.97
 -13   1   8    0.10    3.52
 -13  -1   8    4.78    5.13
 -13   1   9   28.44   10.08
 -13  -1   9   26.28    9.66
 -13   1  10    0.00    3.14
 -13  -1  10    3.38    4.96
 -13   1  11   14.64    7.62
 -13  -1  11   20.65    8.33
 -13   1  12    5.11    4.79
 -13  -1  12   -0.00    3.97
 -13   1  13    3.02    5.64
 -13  -1  13   -0.00    4.63
 -13   1  14   -0.00    4.38
 -13  -1  14    1.22    3.73
 -13   1  15   20.75    9.18
 -13  -1  15   39.35   11.33
 -13   1  16    1.27    4.33
 -13  -1  16    4.05    5.65
 -13   1  17    2.55    4.57
 -13  -1  17    2.57    3.84
 -13   1  18    0.13    3.25
 -13  -1  18    0.00    4.72
 -13   1  19    4.93    6.55
 -13  -1  19    7.26    7.05
 -13   1  20    6.63    5.89
 -13  -1  20    9.26    6.24
 -13   1  21    9.39    7.66
 -13  -1  21    3.99    5.33
 -13   1  22   -0.00    5.07
 -13  -1  22    5.99    5.80
 -13   1  23   -0.00    3.82
 -13  -1  23   -0.00    4.54
 -13   1  24    6.14    7.19
 -13   1  25    6.68    6.82
 -13   2   1   52.98   13.36
 -13  -2   1   23.22   10.12
 -13   2   2    1.58    5.79
 -13  -2   2    2.68    4.37
 -13   2   3    9.37    6.89
 -13  -2   3    6.51    6.48
 -13   2   4    2.29    5.42
 -13  -2   4    5.35    5.55
 -13   2   5   12.02    6.84
 -13  -2   5   -0.00    4.54
 -13   2   6    1.25    4.68
 -13  -2   6    0.00    5.05
 -13   2   7   30.94   10.56
 -13  -2   7   43.19   12.10
 -13   2   8    3.82    4.64
 -13  -2   8    8.44    6.16
 -13   2   9    0.00    3.38
 -13  -2   9    0.00    3.63
 -13   2  10   -0.00    4.32
 -13  -2  10    1.98    4.51
 -13   2  11   23.52    9.53
 -13  -2  11   31.24   10.10
 -13   2  12    6.65    5.16
 -13  -2  12    2.62    5.35
 -13   2  13    8.06    6.43
 -13  -2  13   10.20    7.12
 -13   2  14    0.00    4.26
 -13  -2  14    0.00    4.29
 -13   2  15    5.21    4.98
 -13  -2  15    0.42    4.34
 -13   2  16    9.81    6.77
 -13  -2  16    9.84    5.99
 -13   2  17    3.70    6.88
 -13  -2  17   17.82    7.87
 -13   2  18    1.12    4.34
 -13  -2  18   -0.00    4.07
 -13   2  19    3.54    5.65
 -13  -2  19    2.89    4.40
 -13   2  20   -0.00    4.20
 -13  -2  20   -0.00    4.01
 -13   2  21    1.04    5.84
 -13  -2  21    4.30    5.96
 -13   2  22    0.82    4.81
 -13   2  23   23.72    9.86
 -13   2  24   -0.00    5.58
 -13   2  25   -0.00    5.91
 -13   2  26    1.41    4.58
 -13   2  27   13.88    8.99
 -13   3   1    6.68    5.51
 -13  -3   1    0.82    3.68
 -13   3   2    1.57    4.25
 -13  -3   2    0.98    4.01
 -13   3   3   -0.00    4.20
 -13  -3   3   -0.00    4.87
 -13   3   4   -0.00    4.64
 -13  -3   4    0.00    4.60
 -13   3   5   22.36    8.90
 -13  -3   5   19.38    8.73
 -13   3   6   11.62    6.52
 -13  -3   6    7.61    6.36
 -13   3   7    1.56    4.78
 -13  -3   7    4.40    5.24
 -13   3   8    8.14    6.17
 -13  -3   8    2.79    4.24
 -13   3   9   14.72    8.07
 -13  -3   9   18.24    8.44
 -13   3  10   10.12    6.09
 -13  -3  10    4.92    5.13
 -13   3  11    8.43    6.26
 -13  -3  11   10.75    6.58
 -13   3  12   -0.00    4.41
 -13  -3  12    4.24    4.64
 -13   3  13    4.50    5.05
 -13  -3  13    3.23    5.29
 -13   3  14    7.82    6.47
 -13  -3  14    1.67    4.33
 -13   3  15    0.91    4.51
 -13  -3  15    6.42    5.31
 -13   3  16    2.87    5.39
 -13  -3  16    7.26    5.76
 -13   3  17   -0.00    5.27
 -13  -3  17   -0.00    4.77
 -13   3  18   -0.00    5.57
 -13  -3  18   -0.00    3.99
 -13   3  19   -0.00    4.97
 -13  -3  19    7.12    5.63
 -13   3  20    5.06    5.89
 -13  -3  20    6.19    6.42
 -13   3  21    0.00    6.19
 -13   3  22    5.00    6.23
 -13   3  23   -0.00    5.00
 -13   3  24    7.82    7.01
 -13   3  25    0.00    5.90
 -13   3  26    4.97    6.58
 -13   3  27    0.88    4.79
 -13   3  28    0.07    5.51
 -13   4   1   17.69    7.98
 -13  -4   1   20.34    9.01
 -13   4   2    2.73    6.41
 -13  -4   2    2.60    5.32
 -13   4   3    2.05    5.24
 -13  -4   3    7.09    5.23
 -13   4   4    3.07    5.62
 -13  -4   4   -0.00    5.83
 -13   4   5   -0.00    3.65
 -13  -4   5    1.55    3.92
 -13   4   6   11.30    7.36
 -13  -4   6   27.24    9.26
 -13   4   7   25.54    9.53
 -13  -4   7   11.20    6.92
 -13   4   8    6.22    5.67
 -13  -4   8    4.60    6.03
 -13   4   9    5.40    5.68
 -13  -4   9    3.27    5.49
 -13   4  10    3.69    4.76
 -13  -4  10   -0.00    4.56
 -13   4  11   13.74    7.76
 -13  -4  11    9.85    6.48
 -13   4  12    9.49    7.12
 -13  -4  12    1.76    4.85
 -13   4  13   21.50    9.57
 -13  -4  13   17.06    8.27
 -13   4  14    0.22    4.25
 -13  -4  14    1.20    3.91
 -13   4  15    1.19    4.59
 -13  -4  15    7.00    5.70
 -13   4  16    5.25    5.85
 -13  -4  16    4.41    5.47
 -13   4  17   23.57   10.12
 -13  -4  17    3.08    5.27
 -13   4  18    8.95    6.51
 -13  -4  18    0.00    3.39
 -13   4  19   -0.00    5.32
 -13   4  20    0.44    3.98
 -13   4  21    9.09    7.91
 -13   4  22    5.23    6.01
 -13   4  23    9.01    8.31
 -13   4  24    1.06    6.76
 -13   4  25    2.13    5.64
 -13   4  26   -0.00    4.67
 -13   4  27    2.43    6.51
 -13   4  28    4.74    6.98
 -13   4  29    2.67    6.41
 -13   5   1    0.00    4.69
 -13  -5   1    7.44    7.05
 -13   5   2    0.01    2.68
 -13  -5   2   13.29    7.84
 -13   5   3    1.65    4.44
 -13  -5   3    0.11    5.46
 -13   5   4    3.99    5.49
 -13  -5   4    8.08    6.47
 -13   5   5   15.52    8.12
 -13  -5   5   13.53    7.93
 -13   5   6   -0.00    5.25
 -13  -5   6    2.67    4.56
 -13   5   7   -0.00    4.67
 -13  -5   7    2.02    5.43
 -13   5   8    6.69    5.99
 -13  -5   8   11.13    6.37
 -13   5   9   11.14    7.36
 -13  -5   9   20.12    8.85
 -13   5  10   22.96    9.83
 -13  -5  10   11.69    7.27
 -13   5  11    9.57    7.24
 -13  -5  11    8.90    6.06
 -13   5  12   -0.00    4.02
 -13  -5  12    0.00    4.56
 -13   5  13    0.22    4.57
 -13  -5  13   -0.00    4.47
 -13   5  14    2.34    5.20
 -13  -5  14    4.76    5.88
 -13   5  15   14.54    8.55
 -13  -5  15   18.08    8.26
 -13   5  16    9.48    7.05
 -13  -5  16    3.88    5.57
 -13   5  17   -0.00    5.57
 -13  -5  17   -0.00    4.49
 -13   5  18    3.05    6.00
 -13   5  19    4.30    5.61
 -13   5  20    0.00    5.21
 -13   5  21    0.00    5.87
 -13   5  22    4.73    6.48
 -13   5  23    1.73    5.71
 -13   5  24    7.18    5.94
 -13   5  25    4.35    6.64
 -13   5  26   -0.00    7.00
 -13   6   1    3.39    5.79
  13  -6  -1   -0.00    6.70
 -13  -6   1    8.41    7.35
 -13   6   2    0.00    5.28
 -13  -6   2    2.38    5.54
 -13   6   3   -0.00    4.63
 -13  -6   3    1.08    4.72
 -13   6   4   10.29    7.59
 -13  -6   4    9.86    6.59
 -13   6   5    0.00    3.95
 -13  -6   5    3.12    5.69
 -13   6   6    2.01    5.93
 -13  -6   6   12.43    8.18
 -13   6   7    8.90    6.68
 -13  -6   7    5.29    5.62
 -13   6   8    1.62    6.04
 -13  -6   8    5.98    5.11
 -13   6   9    0.05    4.71
 -13  -6   9    1.70    4.37
 -13   6  10    7.16    7.48
 -13  -6  10    7.52    5.99
 -13   6  11    4.15    5.74
 -13  -6  11    1.56    3.77
 -13   6  12   10.38    7.08
 -13  -6  12    0.39    4.49
 -13   6  13   -0.00    4.90
 -13  -6  13   11.67    7.09
 -13   6  14    0.00    5.35
 -13  -6  14    0.00    3.57
 -13   6  15    3.32    5.11
 -13  -6  15   -0.00    4.33
 -13   6  16    1.90    5.49
 -13   6  17    6.30    7.90
 -13   6  18    1.87    5.15
 -13   6  19    7.63    7.38
 -13   6  20   -0.00    4.59
 -13   6  21    5.04    5.83
 -13   6  22    3.43    6.97
 -13   6  23    0.00    6.97
 -13   7   1   -0.00    5.36
  13  -7  -1   -0.00    7.19
 -13  -7   1   10.48    7.82
 -13   7   2   -0.00    4.15
 -13  -7   2    0.27    6.18
 -13   7   3    4.37    4.81
 -13  -7   3    0.00    5.78
 -13   7   4   16.63    8.32
 -13  -7   4   21.92   10.08
 -13   7   5    1.13    5.34
 -13  -7   5    9.86    7.15
 -13   7   6   -0.00    5.46
 -13  -7   6    5.01    6.89
 -13   7   7    2.21    6.20
 -13  -7   7    1.20    5.31
 -13   7   8   -0.00    3.70
 -13  -7   8    3.89    5.30
 -13   7   9    9.38    6.43
 -13  -7   9   -0.00    4.62
 -13   7  10   13.73    9.55
 -13  -7  10    7.24    6.33
 -13   7  11    1.78    5.54
 -13  -7  11   -0.00    5.81
 -13   7  12    1.29    4.39
 -13  -7  12    2.14    4.91
 -13   7  13   -0.00    5.86
 -13  -7  13    7.40    5.92
 -13   7  14    3.58    6.88
 -13   7  15   -0.00    5.11
 -13   7  16    2.11    4.56
 -13   7  17    4.93    5.12
 -13   7  18   13.84    8.80
 -13   7  19   10.50    7.70
 -13   8   1    6.38    5.81
  13  -8  -1    3.35    7.81
 -13  -8   1    1.34    6.12
 -13   8   2    9.39    7.11
 -13  -8   2    0.00    7.21
 -13   8   3   -0.00    5.48
 -13  -8   3   -0.00    5.62
 -13   8   4    3.63    5.13
 -13  -8   4    1.25    5.54
 -13   8   5    3.66    6.08
 -13  -8   5    2.94    5.16
 -13   8   6   14.42    8.61
 -13  -8   6   17.17    8.78
 -13   8   7    2.92    5.60
 -13  -8   7    2.14    4.87
 -13   8   8    5.93    7.04
 -13  -8   8    9.57    6.77
 -13   8   9    3.51    5.73
 -13  -8   9    0.00    6.12
 -13   8  10    2.22    5.73
 -13  -8  10    2.51    6.00
 -13   8  11    0.92    5.41
 -13  -8  11    2.86    4.85
 -13   8  12    2.62    5.83
 -13  -8  12    8.71    6.06
 -13   8  13    4.23    6.28
 -13   8  14    5.13    7.21
 -13   8  15    0.00    6.38
 -13   8  16   -0.00    6.00
 -13   9   1   -0.00    5.15
  13  -9  -1   -0.00    3.76
 -13  -9   1   -0.00    4.99
 -13   9   2   -0.00    4.36
  13  -9  -2   -0.00    5.23
 -13  -9   2    7.48    7.38
 -13   9   3    0.00    3.96
 -13  -9   3   10.56    8.43
 -13   9   4   28.34   10.59
 -13  -9   4    6.63    7.07
 -13   9   5    2.62    5.52
 -13  -9   5   -0.00    5.77
 -13   9   6    3.70    5.81
 -13  -9   6    0.00    5.32
 -13   9   7    1.70    5.38
 -13  -9   7    0.35    5.47
 -13   9   8    6.78    6.76
 -13  -9   8    1.21    4.78
 -13   9   9   -0.00    6.34
 -13  -9   9    0.17    4.14
 -13   9  10    8.51    7.60
 -13  -9  10   19.81    8.85
 -13   9  11    4.39    6.27
 -13   9  12    2.47    6.25
 -13  10   1    1.94    5.42
  13 -10  -1   -0.00    5.63
 -13 -10   1   -0.00    4.69
 -13  10   2    2.29    4.87
  13 -10  -2    1.33    6.85
 -13 -10   2    0.00    6.20
 -13  10   3   -0.00    4.39
 -13 -10   3    0.00    6.32
 -13  10   4   -0.00    4.53
 -13 -10   4   -0.00    5.46
 -13  10   5   -0.00    5.76
 -13 -10   5   -0.00    5.26
 -13  10   6    0.00    5.41
 -13 -10   6    1.57    6.01
 -13  10   7    4.13    6.19
 -13 -10   7    3.65    5.55
 -13 -10   8   12.10    7.62
  13 -11  -1    2.83    7.16
 -13 -11   1   -0.00    6.30
 -13 -11   2   -0.00    5.79
 -13 -11   3   -0.00    6.56
 -13 -11   4    5.68    7.84
 -13 -11   5   -0.00    5.93
 -13 -11   6    3.14    6.03
  13 -12  -1   -0.00    5.12
 -13 -12   1    0.00    6.51
 -13 -12   2    2.58    6.10
 -13 -12   3   -0.00    6.97
 -13 -12   4    1.37    6.61
 -13 -12   5    0.00    5.70
 -12   0   1   -0.00    4.59
 -12   0   2   23.47    9.21
 -12   0   3    0.86    3.65
 -12   0   4   -0.00    3.53
 -12   0   5    2.07    4.61
 -12   0   6   57.24   14.03
 -12   0   7    0.00    4.67
 -12   0   8    7.56    6.06
 -12   0   9   -0.00    3.63
 -12   0  10   52.58   13.59
 -12   0  11    0.00    4.37
 -12   0  12   51.33   13.18
 -12   0  13    1.11    4.42
 -12   0  14    2.11    4.96
 -12   0  15   -0.00    4.43
 -12   0  16   25.60    9.80
 -12   0  17    1.25    4.18
 -12   0  18    7.08    5.48
 -12   0  19    4.67    5.14
 -12   0  20    4.86    5.50
 -12   0  21    2.67    4.53
 -12   0  22    9.92    7.26
 -12   0  23    1.76    4.57
 -12   0  24    3.62    5.56
 -12   1   1    3.51    3.89
 -12  -1   1   -0.00    5.09
 -12   1   2   30.33   10.07
 -12  -1   2   33.90   10.52
 -12   1   3    7.40    5.38
 -12  -1   3    1.94    5.12
 -12   1   4   69.63   15.13
 -12  -1   4   31.41   11.41
 -12   1   5    1.18    4.51
 -12  -1   5    1.45    3.78
 -12   1   6    0.54    4.79
 -12  -1   6    0.00    3.46
 -12   1   7    4.25    4.78
 -12  -1   7    0.00    4.26
 -12   1   8   59.12   14.74
 -12  -1   8   73.28   15.88
 -12   1   9    2.11    4.94
 -12  -1   9    7.36    5.81
 -12   1  10    8.79    6.40
 -12  -1  10   20.55    8.24
 -12   1  11    2.21    3.56
 -12  -1  11    1.69    3.96
 -12   1  12    4.21    4.32
 -12  -1  12    6.02    5.22
 -12   1  13    6.70    4.79
 -12  -1  13    1.28    4.33
 -12   1  14   46.13   13.24
 -12  -1  14   58.37   13.74
 -12   1  15    1.39    4.04
 -12  -1  15    3.93    4.83
 -12   1  16    0.00    4.70
 -12  -1  16   -0.00    3.85
 -12   1  17   -0.00    2.93
 -12  -1  17   -0.00    4.16
 -12   1  18   22.14    9.25
 -12  -1  18   11.79    6.51
 -12   1  19    1.45    4.19
 -12  -1  19    3.55    4.30
 -12   1  20    6.74    6.44
 -12  -1  20   11.60    7.05
 -12   1  21    0.00    5.20
 -12  -1  21   -0.00    3.94
 -12   1  22   -0.00    4.53
 -12  -1  22    4.96    5.16
 -12   1  23    4.77    6.34
 -12  -1  23    1.23    4.80
 -12   1  24   11.64    7.87
 -12   1  25   -0.00    5.74
 -12   1  26    3.42    6.27
 -12   2   1    1.68    4.41
 -12  -2   1    7.61    6.38
 -12   2   2   25.62    9.38
 -12  -2   2   38.58   11.32
 -12   2   3    0.00    4.80
 -12  -2   3    3.66    4.54
 -12   2   4   13.66    7.16
 -12  -2   4   11.46    7.11
 -12   2   5    8.05    6.00
 -12  -2   5    3.68    5.02
 -12   2   6   39.52   11.45
 -12  -2   6   25.08    9.70
 -12   2   7   11.51    7.15
 -12  -2   7   13.92    6.86
 -12   2   8    4.99    4.91
 -12  -2   8   12.13    6.36
 -12   2   9   -0.00    4.33
 -12  -2   9   15.29    6.40
 -12   2  10   38.99   11.37
 -12  -2  10   31.40   10.27
 -12   2  11   10.85    6.99
 -12  -2  11   24.13    8.45
 -12   2  12   31.50   10.20
 -12  -2  12   29.48    9.92
 -12   2  13    1.00    4.15
 -12  -2  13    1.45    4.08
 -12   2  14    3.88    6.16
 -12  -2  14    0.00    4.34
 -12   2  15    2.19    4.64
 -12  -2  15    1.17    4.99
 -12   2  16    5.25    7.11
 -12  -2  16   16.99    7.75
 -12   2  17    8.56    6.80
 -12  -2  17    1.65    4.31
 -12   2  18   10.56    6.33
 -12  -2  18    4.58    4.70
 -12   2  19    6.06    5.80
 -12  -2  19    9.40    6.07
 -12   2  20    6.32    6.37
 -12  -2  20   -0.00    4.22
 -12   2  21    5.33    6.09
 -12  -2  21    8.55    6.23
 -12   2  22    2.44    6.22
 -12  -2  22   17.05    7.66
 -12   2  23   -0.00    5.71
 -12   2  24   -0.00    5.42
 -12   2  25   -0.00    4.84
 -12   2  26   30.70   12.21
 -12   2  27    0.00    4.66
 -12   3   1   -0.00    3.40
  12  -3  -1    7.29    7.92
 -12  -3   1    5.53    5.72
 -12   3   2   23.11    9.02
 -12  -3   2   25.19    9.53
 -12   3   3    6.25    5.55
 -12  -3   3   18.28    8.38
 -12   3   4   23.67    9.20
 -12  -3   4   35.99   10.88
 -12   3   5   10.33    6.76
 -12  -3   5   10.12    6.24
 -12   3   6   -0.00    4.21
 -12  -3   6    2.61    5.13
 -12   3   7    0.00    4.04
 -12  -3   7    3.36    4.49
 -12   3   8   30.61   10.40
 -12  -3   8   28.06   10.03
 -12   3   9   11.85    6.63
 -12  -3   9   17.75    7.43
 -12   3  10   26.48    9.93
 -12  -3  10   35.95   10.76
 -12   3  11   -0.00    4.84
 -12  -3  11    0.73    4.45
 -12   3  12   20.28    8.33
 -12  -3  12   12.46    7.23
 -12   3  13    3.67    5.38
 -12  -3  13    3.16    4.23
 -12   3  14   15.94    8.39
 -12  -3  14   25.31    8.80
 -12   3  15    5.28    5.51
 -12  -3  15    8.81    5.95
 -12   3  16   -0.00    4.97
 -12  -3  16   -0.00    3.41
 -12   3  17    4.13    4.77
 -12  -3  17   -0.00    3.64
 -12   3  18    4.98    5.54
 -12  -3  18    0.54    3.77
 -12   3  19    8.89    6.73
 -12  -3  19   16.66    7.23
 -12   3  20    8.91    6.96
 -12  -3  20    4.21    4.68
 -12   3  21   -0.00    4.84
 -12   3  22   -0.00    6.22
 -12   3  23    0.00    4.93
 -12   3  24   19.83   10.49
 -12   3  25    3.17    6.50
 -12   3  26    2.65    5.61
 -12   3  27    1.51    5.80
 -12   3  28   12.24    8.04
 -12   4   1   27.60    9.08
  12  -4  -1    1.01    6.84
 -12  -4   1    9.15    7.54
 -12   4   2   12.21    6.55
  12  -4  -2    5.40    7.53
 -12  -4   2    6.38    5.60
 -12   4   3    4.81    5.44
  12  -4  -3   19.95   10.09
 -12  -4   3   14.29    8.26
 -12   4   4   -0.00    4.10
 -12  -4   4    0.77    5.44
 -12   4   5    2.88    4.94
 -12  -4   5    0.52    4.36
 -12   4   6   32.28   10.30
 -12  -4   6   27.31   10.14
 -12   4   7   33.08   10.97
 -12  -4   7   38.30   11.35
 -12   4   8   -0.00    4.94
 -12  -4   8   -0.00    4.18
 -12   4   9    6.29    5.30
 -12  -4   9   11.94    7.31
 -12   4  10   11.53    7.40
 -12  -4  10   10.21    6.09
 -12   4  11    9.08    7.13
 -12  -4  11    0.00    4.59
 -12   4  12   17.96    9.14
 -12  -4  12   19.37    8.29
 -12   4  13   -0.00    3.22
 -12  -4  13    4.15    4.72
 -12   4  14    1.72    4.08
 -12  -4  14   -0.00    3.92
 -12   4  15    3.61    5.37
 -12  -4  15    5.05    5.28
 -12   4  16   13.95    7.82
 -12  -4  16    8.33    6.21
 -12   4  17   17.32    9.39
 -12  -4  17   21.85    8.24
 -12   4  18   10.44    7.55
 -12  -4  18   12.14    6.55
 -12   4  19    0.00    5.66
 -12  -4  19   -0.00    4.13
 -12   4  20   10.53    7.18
 -12   4  21   14.58    8.36
 -12   4  22    2.53    6.35
 -12   4  23   -0.00    5.37
 -12   4  24    1.64    4.99
 -12   4  25    5.67    6.32
 -12   4  26    5.52    6.57
 -12   4  27   -0.00    5.41
 -12   4  28    1.02    6.01
  12  -4 -28    0.00    4.13
 -12   4  29    0.69    3.49
  12  -4 -29   -0.00    3.96
 -12   4  30   -0.00    5.33
 -12   5   1    0.21    3.44
  12  -5  -1   -0.00    6.65
 -12  -5   1   -0.00    5.23
 -12   5   2   15.69    7.26
  12  -5  -2    8.60    8.30
 -12  -5   2   10.64    7.08
 -12   5   3    8.48    6.33
  12  -5  -3   18.30   10.13
 -12  -5   3   11.23    7.83
 -12   5   4   16.11    8.14
  12  -5  -4   11.82    8.77
 -12  -5   4   19.54    8.41
 -12   5   5   13.41    7.17
 -12  -5   5    0.83    4.74
 -12   5   6    1.54    3.21
 -12  -5   6   -0.00    5.02
 -12   5   7    1.98    5.35
 -12  -5   7   15.09    6.83
 -12   5   8   14.16    7.94
 -12  -5   8   16.01    8.03
 -12   5   9   32.85   11.22
 -12  -5   9   26.94    9.64
 -12   5  10   10.61    7.41
 -12  -5  10   18.89    7.82
 -12   5  11   -0.00    5.23
 -12  -5  11   -0.00    4.53
 -12   5  12    5.48    6.13
 -12  -5  12    4.21    5.48
 -12   5  13   17.39    8.76
 -12  -5  13   35.07   10.24
 -12   5  14   36.95   11.31
 -12  -5  14   12.34    7.01
 -12   5  15    0.39    3.61
 -12  -5  15    2.93    4.89
 -12   5  16   -0.00    5.63
 -12  -5  16   -0.00    3.80
 -12   5  17   -0.00    5.59
 -12  -5  17    3.66    5.05
 -12   5  18    4.59    6.72
 -12   5  19    5.35    6.09
 -12   5  20   10.26    8.32
 -12   5  21    4.14    6.61
 -12   5  22    4.38    6.06
 -12   5  23   -0.00    5.31
 -12   5  24    0.00    5.61
 -12   5  25   11.50    9.42
 -12   5  26    0.04    5.60
 -12   5  27   -0.00    5.47
  12  -5 -27   -0.00    4.92
 -12   5  28   -0.00    3.80
  12  -5 -28    6.34    5.72
  12  -5 -29    3.45    5.61
  12  -5 -30    6.83    6.81
 -12   6   1   20.61    8.85
  12  -6  -1    3.93    7.91
 -12  -6   1   11.78    7.73
 -12   6   2    6.60    5.43
  12  -6  -2   12.74    8.74
 -12  -6   2    0.00    5.37
 -12   6   3    3.67    4.83
  12  -6  -3    0.01    5.34
 -12  -6   3    3.81    5.50
 -12   6   4   -0.00    3.60
  12  -6  -4    1.22    4.93
 -12  -6   4   -0.00    4.02
 -12   6   5   27.92   10.58
 -12  -6   5   57.15   14.34
 -12   6   6   25.79   10.63
 -12  -6   6   26.17    9.93
 -12   6   7   10.09    7.49
 -12  -6   7   14.42    7.84
 -12   6   8    1.56    5.77
 -12  -6   8    5.60    6.10
 -12   6   9    6.60    6.07
 -12  -6   9    0.00    4.75
 -12   6  10   -0.00    5.09
 -12  -6  10    5.94    5.26
 -12   6  11   29.12   12.18
 -12  -6  11   39.63   11.30
 -12   6  12   13.44    8.13
 -12  -6  12    7.37    5.91
 -12   6  13   -0.00    4.77
 -12  -6  13    0.00    4.27
 -12   6  14   -0.00    4.98
 -12  -6  14    4.33    5.46
 -12   6  15    9.76    7.17
 -12  -6  15    5.63    5.05
 -12   6  16    5.34    7.13
 -12  -6  16    2.08    4.79
 -12   6  17    0.00    5.96
 -12   6  18    8.77    6.89
 -12   6  19   -0.00    5.57
 -12   6  20    5.10    6.80
 -12   6  21    3.54    5.96
 -12   6  22    0.00    6.29
 -12   6  23   -0.00    5.44
 -12   6  24   -0.00    6.67
 -12   6  25   -0.00    5.98
  12  -6 -25    0.00    4.77
 -12   6  26    2.10    5.05
  12  -6 -26   -0.00    3.94
 -12   6  27    3.66    6.74
  12  -6 -27   12.16    7.43
  12  -6 -28    0.58    4.10
  12  -6 -29    2.69    5.01
 -12   7   1   17.06    7.80
  12  -7  -1   -0.00    5.60
 -12  -7   1    8.04    7.45
 -12   7   2    0.51    4.59
  12  -7  -2   -0.00    6.26
 -12  -7   2   13.83    8.61
 -12   7   3    9.43    7.04
  12  -7  -3   18.64    9.85
 -12  -7   3    0.00    5.88
 -12   7   4    0.00    3.85
  12  -7  -4    2.72    5.63
 -12  -7   4   11.15    7.62
 -12   7   5    1.22    5.16
 -12  -7   5    8.00    6.72
 -12   7   6   -0.00    5.51
 -12  -7   6    0.00    4.60
 -12   7   7    5.95    7.89
 -12  -7   7    4.42    5.92
 -12   7   8   -0.00    4.97
 -12  -7   8    0.00    5.19
 -12   7   9   41.41   12.80
 -12  -7   9   14.16    8.42
 -12   7  10    0.00    6.25
 -12  -7  10    0.00    4.08
 -12   7  11   -0.00    4.36
 -12  -7  11    0.78    4.41
 -12   7  12    0.00    4.49
 -12  -7  12    0.33    3.97
 -12   7  13    5.94    7.25
 -12  -7  13    4.59    4.86
 -12   7  14    6.35    6.85
 -12  -7  14    1.93    4.78
 -12   7  15    1.06    5.19
 -12   7  16    4.25    6.39
 -12   7  17    3.34    6.33
 -12   7  18    0.58    5.94
 -12   7  19    7.60    6.01
 -12   7  20   -0.00    5.97
 -12   7  21    2.08    5.91
 -12   7  22   -0.00    3.68
 -12   7  23    2.11    5.81
  12  -7 -23    2.25    5.14
 -12   7  24    0.49    5.10
  12  -7 -24    2.45    5.26
 -12   7  25    1.41    5.98
  12  -7 -25    6.79    6.41
  12  -7 -26    4.02    5.65
 -12   8   1   11.29    7.17
  12  -8  -1   20.52   11.06
 -12  -8   1    8.64    8.49
 -12   8   2    2.65    5.02
  12  -8  -2    2.36    5.57
 -12  -8   2   -0.00    4.97
 -12   8   3    5.55    6.23
  12  -8  -3    0.00    6.02
 -12  -8   3   -0.00    5.00
 -12   8   4   -0.00    4.44
  12  -8  -4    3.52    5.64
 -12  -8   4    6.68    7.21
 -12   8   5   29.18   10.68
 -12  -8   5   12.69    8.02
 -12   8   6    3.89    5.75
 -12  -8   6   -0.00    5.30
 -12   8   7   28.09   11.10
 -12  -8   7   35.94   12.23
 -12   8   8    2.30    4.68
 -12  -8   8   -0.00    5.64
 -12   8   9   -0.00    6.42
 -12  -8   9    2.54    6.18
 -12   8  10    0.00    5.47
 -12  -8  10    0.69    4.15
 -12   8  11    0.00    4.30
 -12  -8  11    9.21    7.02
 -12   8  12    4.69    6.50
 -12  -8  12   -0.00    3.95
 -12   8  13   13.12    9.11
 -12   8  14   -0.00    4.94
 -12   8  15    8.37    8.08
 -12   8  16    2.00    6.85
 -12   8  17    6.26    7.62
 -12   8  18    0.72    5.36
 -12   8  19   -0.00    4.43
 -12   8  20    5.48    7.22
 -12   8  21    4.33    6.69
  12  -8 -21    9.71    6.84
 -12   8  22    4.95    5.48
  12  -8 -22   -0.00    3.59
 -12   9   1   -0.00    3.70
  12  -9  -1    1.31    5.54
 -12  -9   1   -0.00    5.63
 -12   9   2    9.71    6.56
  12  -9  -2   -0.00    4.32
 -12  -9   2    6.41    7.24
 -12   9   3    2.13    5.73
  12  -9  -3   10.28    8.89
 -12  -9   3   35.76   12.47
 -12   9   4    0.00    5.08
  12  -9  -4    1.36    5.82
 -12  -9   4   -0.00    6.88
 -12   9   5    9.26    6.59
 -12  -9   5    9.69    7.76
 -12   9   6    0.00    4.14
 -12  -9   6    0.28    4.81
 -12   9   7    1.38    5.79
 -12  -9   7    2.99    5.50
 -12   9   8   -0.00    4.22
 -12  -9   8   -0.00    4.46
 -12   9   9   15.45    9.18
 -12  -9   9   22.50    9.30
 -12   9  10    4.41    5.75
 -12  -9  10    0.00    3.86
 -12   9  11    1.10    4.65
 -12  -9  11    0.25    4.65
 -12   9  12    0.83    5.94
 -12   9  13    5.08    7.19
 -12   9  14   -0.00    6.37
 -12   9  15   15.24    9.29
 -12   9  16    0.33    5.02
 -12   9  17    4.14    6.46
 -12   9  18   -0.00    7.23
  12  -9 -19   24.07   10.38
 -12  10   1   11.26    8.68
  12 -10  -1    1.47    6.10
 -12 -10   1    0.86    4.42
 -12  10   2    0.64    5.39
  12 -10  -2    6.35    7.24
 -12 -10   2   -0.00    6.30
 -12  10   3   -0.00    5.47
  12 -10  -3    8.06    8.53
 -12 -10   3    3.68    6.17
 -12  10   4    4.60    6.64
  12 -10  -4    0.00    5.78
 -12 -10   4   -0.00    5.66
 -12  10   5   -0.00    5.78
 -12 -10   5   -0.00    4.42
 -12  10   6    0.61    4.66
 -12 -10   6    0.30    4.84
 -12  10   7    9.40    7.25
 -12 -10   7   12.14    8.67
 -12  10   8    5.21    8.07
 -12 -10   8   -0.00    6.05
 -12  10   9    3.62    7.30
 -12 -10   9    2.68    5.67
 -12  10  10   -0.00    5.69
 -12  10  11   29.63   11.75
 -12  10  12    6.61    7.11
 -12  10  13    1.02    6.01
 -12  10  14    1.94    6.80
 -12  10  15    3.70    6.10
 -12  11   1   -0.00    5.70
  12 -11  -1    1.48    5.67
 -12 -11   1    0.77    7.00
 -12  11   2   -0.00    5.30
  12 -11  -2   -0.00    6.64
 -12 -11   2   -0.00    6.03
 -12  11   3   20.61    9.43
  12 -11  -3    0.00    5.20
 -12 -11   3   17.68    8.87
 -12  11   4   -0.00    4.56
  12 -11  -4   -0.00    4.99
 -12 -11   4    7.25    6.92
 -12  11   5    0.00    6.00
 -12 -11   5    9.44    7.51
 -12  11   6   -0.00    4.66
 -12 -11   6    0.35    5.69
 -12  11   7    0.00    4.83
 -12 -11   7    0.00    6.92
 -12  11   8    1.13    6.73
 -12  11   9    9.56   10.36
 -12  11  10    3.48    7.27
 -12  12   1   10.67    7.99
  12 -12  -1    0.00    7.79
 -12 -12   1    7.39    8.44
 -12  12   2   -0.00    6.76
  12 -12  -2   -0.00    6.10
 -12 -12   2    1.54    5.58
 -12  12   3   -0.00    6.81
  12 -12  -3   -0.00    6.51
 -12 -12   3    0.00    5.71
 -12  12   4    3.10    5.49
  12 -12  -4   -0.00    7.35
 -12 -12   4    3.63    6.11
 -12  12   5    7.78    7.76
 -12 -12   5    6.67    7.60
  12 -13  -1    2.28    7.36
 -12 -13   1    2.56    7.03
  12 -13  -2   -0.00    4.38
 -12 -13   2   -0.00    5.37
  12 -13  -3   -0.00    6.46
 -12 -13   3    7.86    8.44
  12 -13  -4    3.54    7.36
 -12 -14   1   -0.00    6.86
  12 -14  -3    3.14    6.23
 -11   0   1  115.04   21.43
  11   0  -1  105.99   23.74
 -11   0   2    0.99    4.58
  11   0  -2    2.55    6.94
 -11   0   3   35.38   10.70
  11   0  -3   25.23   10.93
 -11   0   4    0.00    3.69
 -11   0   5  108.89   20.73
 -11   0   6    2.53    5.04
 -11   0   7    0.90    4.32
 -11   0   8   -0.00    3.03
 -11   0   9   32.41   10.05
 -11   0  10   -0.00    3.80
 -11   0  11   59.45   14.38
 -11   0  12    3.15    3.98
 -11   0  13    0.61    3.65
 -11   0  14    0.00    3.86
 -11   0  15   20.61    7.96
 -11   0  16   -0.00    4.53
 -11   0  17   13.00    6.97
 -11   0  18   -0.00    3.19
 -11   0  20   -0.00    3.89
 -11   0  21   20.19    8.83
 -11   0  22   -0.00    4.08
 -11   0  23    0.69    3.90
 -11   0  24    2.01    5.32
 -11   0  25    8.38    7.08
  11  -1  -1   79.48   19.88
  11   1  -1   63.16   18.76
 -11  -1   1  115.48   19.85
 -11   1   2    6.18    5.23
  11  -1  -2    2.26    5.17
 -11  -1   2    1.88    4.30
 -11   1   3   52.70   12.64
  11  -1  -3   35.32   13.62
 -11  -1   3   44.15   11.98
 -11   1   4   -0.00    3.97
  11  -1  -4    0.41    4.35
 -11  -1   4   -0.00    4.22
 -11   1   5    8.36    5.66
 -11  -1   5   12.90    6.60
 -11   1   6   -0.00    3.97
 -11  -1   6    0.00    4.19
 -11   1   7   77.91   16.62
 -11  -1   7   76.05   16.31
 -11   1   8    0.41    3.48
 -11  -1   8    0.99    3.98
 -11   1   9   33.93   10.09
 -11  -1   9   20.08    8.41
 -11   1  10   -0.00    3.69
 -11   1  11   16.45    7.12
 -11  -1  11   10.43    6.49
 -11   1  12    4.26    5.03
 -11  -1  12   11.13    6.27
 -11   1  13   48.54   12.99
 -11  -1  13   48.52   12.51
 -11   1  14    0.64    4.23
 -11  -1  14    1.33    3.27
 -11   1  15    2.11    4.41
 -11  -1  15    1.20    3.77
 -11   1  16   -0.00    4.33
 -11  -1  16    0.00    3.73
 -11   1  17    9.62    6.46
 -11  -1  17   26.01    8.34
 -11   1  18    4.46    5.03
 -11  -1  18    0.77    3.95
 -11   1  19    4.09    5.21
 -11  -1  19    0.00    4.04
 -11   1  20   -0.00    4.67
 -11  -1  20    3.60    4.26
 -11   1  21   -0.00    3.45
 -11  -1  21   -0.00    4.39
 -11   1  22    4.35    4.11
 -11  -1  22    1.09    4.16
 -11   1  23   26.29   11.29
 -11  -1  23   52.44   13.38
 -11   1  24    0.00    4.35
 -11  -1  24   -0.00    4.24
 -11   1  25    4.12    5.64
 -11   1  26   -0.00    3.14
 -11   2   1   24.83    9.35
  11  -2  -1   39.19   13.14
 -11  -2   1   33.46   10.52
 -11   2   2    0.45    2.96
  11  -2  -2    1.77    6.82
 -11  -2   2    2.32    4.83
 -11   2   3   11.13    6.56
  11  -2  -3   11.07    8.53
 -11  -2   3   26.91    9.02
 -11   2   4   11.16    6.34
  11  -2  -4    4.30    6.88
 -11  -2   4    5.09    6.04
 -11   2   5   68.46   14.99
  11  -2  -5   60.14   17.01
 -11  -2   5   57.60   14.26
 -11   2   6   19.33    7.90
 -11  -2   6   14.83    7.41
 -11   2   7   14.67    7.16
 -11  -2   7   12.26    6.77
 -11   2   8   20.87    8.20
 -11  -2   8   21.76    8.29
 -11   2   9   30.47    9.91
 -11  -2   9   29.17    9.61
 -11   2  10    4.20    4.46
 -11  -2  10    7.33    5.29
 -11   2  11   34.61   10.66
 -11  -2  11   38.33   10.41
 -11   2  12   -0.00    3.83
 -11  -2  12    0.84    4.27
 -11   2  13    1.81    4.75
 -11  -2  13    0.00    3.63
 -11   2  14    3.72    4.39
 -11  -2  14    5.39    4.99
 -11   2  15   21.71    8.59
 -11  -2  15   13.81    7.11
 -11   2  16   -0.00    3.67
 -11  -2  16   11.54    6.11
 -11   2  17    1.48    4.46
 -11  -2  17   11.34    6.35
 -11   2  18    1.64    4.30
 -11  -2  18    0.95    4.55
 -11   2  19   11.00    7.00
 -11  -2  19   11.62    6.35
 -11   2  20    2.72    4.84
 -11  -2  20    8.91    5.97
 -11   2  21   43.11   12.91
 -11  -2  21   21.91    8.83
 -11   2  22    0.00    5.95
 -11  -2  22   -0.00    4.69
 -11   2  23    1.18    4.91
 -11   2  24    1.44    5.89
 -11   2  25    6.61    7.80
 -11   2  26   -0.00    4.79
 -11   2  27   18.05   10.05
 -11   2  28    1.80    5.69
 -11   3   1   22.17    8.45
 -11  -3   1   10.20    7.70
 -11   3   2   24.66    8.42
  11  -3  -2   15.48   10.49
 -11  -3   2   14.92    7.84
 -11   3   3   66.98   15.28
  11  -3  -3   67.35   18.36
 -11  -3   3   64.62   15.43
 -11   3   4    6.51    5.06
  11  -3  -4    7.95    7.25
 -11  -3   4   18.72    7.79
 -11   3   5    3.90    4.44
  11  -3  -5   25.35   10.47
 -11  -3   5   11.60    7.27
 -11   3   6   18.25    7.56
  11  -3  -6    3.08    6.98
 -11  -3   6   23.48    8.51
 -11   3   7   55.93   13.81
 -11   3   8   -0.00    3.78
 -11  -3   8    7.15    5.19
 -11   3   9    9.69    6.07
 -11  -3   9   21.43    7.62
 -11   3  10   -0.00    3.49
 -11  -3  10    3.97    4.40
 -11   3  11   21.50    8.72
 -11  -3  11    8.07    5.48
 -11   3  12    6.95    5.89
 -11  -3  12   17.96    7.33
 -11   3  13   11.78    6.61
 -11  -3  13   15.37    7.24
 -11   3  14    5.51    5.78
 -11  -3  14   -0.00    3.31
 -11   3  15    0.34    4.06
 -11  -3  15    6.96    5.02
 -11   3  16    4.99    5.53
 -11  -3  16   -0.00    3.88
 -11   3  17    9.65    7.67
 -11  -3  17    6.49    5.41
 -11   3  18    3.17    5.31
 -11  -3  18    5.21    4.37
 -11   3  19    7.09    6.78
 -11  -3  19    6.61    5.41
 -11   3  20   11.76    7.37
 -11  -3  20    5.78    5.14
 -11   3  21    1.08    3.53
 -11  -3  21   -0.00    3.45
 -11   3  22    4.74    6.47
 -11   3  23   40.17   13.59
 -11   3  24    3.32    6.62
 -11   3  25   -0.00    5.12
 -11   3  26    0.37    5.19
 -11   3  27   -0.00    5.32
 -11   3  28   -0.00    5.45
  11  -3 -28    9.64    6.99
 -11   3  29   -0.00    5.89
 -11   4   1   23.80    8.98
 -11  -4   1   44.19   12.99
 -11   4   2    0.00    4.16
 -11  -4   2   -0.00    5.04
 -11   4   3    4.19    4.99
 -11  -4   3    2.78    5.19
 -11   4   4    2.94    5.03
  11  -4  -4   -0.00    5.81
 -11  -4   4    6.18    5.69
 -11   4   5   50.31   13.66
  11  -4  -5   46.67   15.98
 -11  -4   5   62.87   14.97
 -11   4   6   15.12    8.00
  11  -4  -6   19.05   10.62
 -11  -4   6   17.00    8.14
 -11   4   7   11.59    6.94
 -11  -4   7   16.22    7.22
 -11   4   8   -0.00    5.17
 -11  -4   8    7.10    4.96
 -11   4   9   29.38   10.56
 -11  -4   9   49.19   12.28
 -11   4  10    4.68    5.04
 -11  -4  10   10.50    5.88
 -11   4  11   33.06   11.28
 -11  -4  11   33.58   10.16
 -11   4  12    0.97    3.43
 -11  -4  12    1.41    3.67
 -11   4  13    0.71    5.01
 -11  -4  13    0.00    3.56
 -11   4  14   -0.00    3.39
 -11  -4  14    8.57    6.32
 -11   4  15   13.80    7.65
 -11  -4  15   17.07    7.47
 -11   4  16   10.07    7.72
 -11  -4  16    6.82    5.03
 -11   4  17   -0.00    4.68
 -11  -4  17    3.01    4.10
 -11   4  18   -0.00    4.71
 -11  -4  18    1.43    3.59
 -11   4  19    0.00    4.22
 -11  -4  19    2.74    4.37
 -11   4  20    0.00    4.21
 -11   4  21    2.38    4.84
 -11   4  22   12.58    7.87
 -11   4  23    5.92    6.16
 -11   4  24    0.41    6.44
 -11   4  25   38.30   13.51
 -11   4  26   16.55    9.22
 -11   4  27   -0.00    5.10
  11  -4 -27    1.77    4.44
 -11   4  28    0.42    4.79
  11  -4 -28   -0.00    4.51
  11  -4 -29    0.00    4.92
  11  -4 -30    3.39    4.70
 -11   5   1    0.44    2.97
  11  -5  -1    0.85    5.43
 -11  -5   1    2.26    4.82
 -11   5   2    5.48    5.46
  11  -5  -2   46.75   14.62
 -11  -5   2   33.16   10.98
 -11   5   3   33.23   10.75
 -11  -5   3   46.38   13.14
 -11   5   4    4.11    4.66
 -11  -5   4    2.56    5.67
 -11   5   5    0.74    3.57
 -11  -5   5   -0.00    4.60
 -11   5   6    8.31    6.77
 -11  -5   6   13.58    7.80
 -11   5   7   29.91   11.31
  11  -5  -7   40.13   14.17
 -11  -5   7   36.89   11.02
 -11   5   8   11.99    6.96
 -11  -5   8   19.33    7.82
 -11   5   9   10.83    6.89
 -11  -5   9   11.09    6.54
 -11   5  10   -0.00    4.93
 -11  -5  10   -0.00    3.80
 -11   5  11    0.92    4.17
 -11  -5  11    8.74    5.88
 -11   5  12   26.03   10.56
 -11  -5  12   20.09    8.25
 -11   5  13   13.80    8.58
 -11  -5  13   36.63   10.38
 -11   5  14    8.04    6.66
 -11  -5  14   10.31    6.21
 -11   5  15    3.19    5.36
 -11  -5  15   -0.00    3.27
 -11   5  16    0.84    4.66
 -11  -5  16    2.15    4.30
 -11   5  17    0.00    5.60
 -11  -5  17    1.24    3.84
 -11   5  18   14.58    8.74
 -11  -5  18   21.17    8.04
 -11   5  19   20.81   10.09
 -11   5  20    3.14    6.69
 -11   5  21   -0.00    5.53
 -11   5  22    1.55    4.95
 -11   5  23    9.84    8.36
 -11   5  24   -0.00    5.23
 -11   5  25    6.29    7.14
  11  -5 -25   10.15    6.92
 -11   5  26    2.96    4.88
  11  -5 -26    1.96    4.82
 -11   5  27    5.50    7.23
  11  -5 -27    3.38    5.23
  11  -5 -28   10.68    7.76
  11  -5 -29    3.44    5.91
  11  -5 -30   -0.00    3.22
  11  -5 -31   -0.00    3.38
 -11   6   1   15.34    7.91
  11  -6  -1   21.43   10.59
 -11  -6   1   22.11    9.86
 -11   6   2    0.00    3.98
  11  -6  -2   -0.00    5.72
 -11  -6   2   -0.00    5.59
 -11   6   3   12.37    6.53
  11  -6  -3    0.00    5.51
 -11  -6   3    4.20    5.08
 -11   6   4   31.66   10.24
  11  -6  -4    2.56    6.59
 -11  -6   4   30.95   10.86
 -11   6   5   11.15    6.79
  11  -6  -5   24.45   11.42
 -11  -6   5   17.93    9.01
 -11   6   6   30.82   10.65
 -11  -6   6   25.67   10.32
 -11   6   7    6.57    5.60
 -11  -6   7    5.33    6.18
 -11   6   8   22.70    9.60
 -11  -6   8   10.37    6.71
 -11   6   9    6.93    7.28
 -11  -6   9    6.89    6.57
 -11   6  10   24.67    9.59
 -11  -6  10   11.32    6.49
 -11   6  11    8.16    6.01
 -11  -6  11    6.49    5.43
 -11   6  12    0.00    5.20
 -11  -6  12    3.30    4.79
 -11   6  13    5.91    7.04
 -11  -6  13    7.59    5.12
 -11   6  14   11.49    7.55
 -11  -6  14   -0.00    3.95
 -11   6  15   11.07    8.59
 -11  -6  15   13.88    6.59
 -11   6  16   16.25    8.68
 -11  -6  16   13.55    7.00
 -11   6  17    5.72    6.54
 -11   6  18    3.75    5.52
 -11   6  19    0.00    6.33
 -11   6  20    6.28    5.91
 -11   6  21    8.40    6.79
 -11   6  22    0.00    5.32
 -11   6  23    0.42    4.99
 -11   6  24    8.01    6.28
  11  -6 -24    0.65    4.54
 -11   6  25    3.31    6.06
  11  -6 -25   -0.00    4.81
 -11   6  26    8.55    7.44
  11  -6 -26    5.54    5.81
  11  -6 -27    3.15    4.22
  11  -6 -28    3.30    5.53
  11  -6 -29    3.31    4.78
  11  -6 -30    1.16    4.85
  11  -6 -31   -0.00    2.80
  11  -6 -32   -0.00    4.21
 -11   7   1   12.32    7.98
  11  -7  -1    5.80    6.14
 -11  -7   1    4.76    6.83
 -11   7   2   22.36    9.52
  11  -7  -2   39.36   13.68
 -11  -7   2   30.47   11.71
 -11   7   3    2.92    4.85
  11  -7  -3    0.00    4.23
 -11  -7   3    2.24    5.67
 -11   7   4    5.50    5.25
  11  -7  -4    5.37    6.31
 -11  -7   4   15.97    8.44
 -11   7   5   -0.00    4.53
  11  -7  -5    3.03    4.97
 -11  -7   5    1.97    5.76
 -11   7   6   27.38   10.02
  11  -7  -6   12.64    8.38
 -11  -7   6   11.08    7.53
 -11   7   7    0.65    4.15
  11  -7  -7   -0.00    5.74
 -11  -7   7   -0.00    4.47
 -11   7   8   21.99   10.40
 -11  -7   8   58.73   14.15
 -11   7   9   31.25   11.83
 -11  -7   9   37.68   11.78
 -11   7  10    6.38    5.97
 -11  -7  10   -0.00    5.21
 -11   7  11    1.13    5.03
 -11  -7  11    3.41    4.24
 -11   7  12   14.18    8.61
 -11  -7  12   23.25    9.03
 -11   7  13    1.58    4.88
 -11  -7  13   -0.00    3.47
 -11   7  14    3.97    6.15
 -11  -7  14   13.08    6.76
 -11   7  15    0.00    3.64
 -11  -7  15   -0.00    2.75
 -11   7  16   -0.00    5.32
 -11   7  17   -0.00    7.61
 -11   7  18   24.65   10.69
 -11   7  19    3.02    6.87
 -11   7  20    7.59    6.87
 -11   7  21    3.23    5.97
 -11   7  22   -0.00    4.96
  11  -7 -22    6.98    6.98
 -11   7  23    9.21    7.62
  11  -7 -23    2.89    5.02
 -11   7  24    1.88    6.82
  11  -7 -24   12.05    7.55
  11  -7 -25    0.63    5.07
  11  -7 -26    0.20    3.95
  11  -7 -27    3.51    5.89
  11  -7 -28    9.48    6.94
  11  -7 -29   -0.00    4.04
  11  -7 -30    1.95    4.40
 -11   8   1   -0.00    5.64
  11  -8  -1   -0.00    5.71
 -11  -8   1    3.84    6.24
 -11   8   2   11.20    6.76
  11  -8  -2    4.03    6.94
 -11  -8   2   11.94    7.90
 -11   8   3    4.65    5.53
  11  -8  -3    1.60    5.01
 -11  -8   3   -0.00    4.43
 -11   8   4   44.99   12.95
  11  -8  -4   17.46   10.56
 -11  -8   4   64.21   15.63
 -11   8   5    2.42    5.82
  11  -8  -5    2.69    5.27
 -11  -8   5    4.91    7.31
 -11   8   6   13.53    8.37
  11  -8  -6   39.69   14.26
 -11  -8   6   25.08    9.85
 -11   8   7   -0.00    4.05
  11  -8  -7    0.00    4.88
 -11  -8   7    0.00    4.63
 -11   8   8    2.95    5.62
 -11  -8   8    5.26    5.79
 -11   8   9    5.96    5.79
 -11  -8   9    4.92    5.72
 -11   8  10   17.06    9.72
 -11  -8  10   16.31    8.40
 -11   8  11   -0.00    6.49
 -11  -8  11    2.41    5.03
 -11   8  12   -0.00    4.85
 -11  -8  12    7.36    6.55
 -11   8  13    7.03    7.22
 -11  -8  13   -0.00    4.80
 -11   8  14    5.90    7.25
 -11   8  15   27.07   11.51
 -11   8  16   22.92   10.68
 -11   8  17    2.03    5.20
 -11   8  18    0.00    5.93
 -11   8  19   16.65    9.47
 -11   8  20   23.43   11.73
  11  -8 -20   18.98    9.32
 -11   8  21    0.00    4.95
  11  -8 -21    4.57    5.41
 -11   8  22   10.11    8.72
  11  -8 -22   17.34    9.08
  11  -8 -23    2.96    5.14
  11  -8 -24   -0.00    4.93
  11  -8 -25   -0.00    5.17
  11  -8 -26    9.36    6.77
  11  -8 -27    2.33    5.23
 -11   8  29   -0.00    4.76
 -11   9   1   -0.00    3.99
  11  -9  -1   -0.00    5.09
 -11  -9   1   -0.00    5.71
 -11   9   2   42.27   12.31
  11  -9  -2    7.46    7.88
 -11  -9   2   36.95   12.13
 -11   9   3    1.28    4.51
  11  -9  -3    3.10    5.95
 -11  -9   3    2.13    5.83
 -11   9   4    2.70    5.62
  11  -9  -4    0.00    5.30
 -11  -9   4   10.38    7.61
 -11   9   5    0.00    4.89
  11  -9  -5    1.75    4.69
 -11  -9   5    0.00    5.32
 -11   9   6    8.53    7.21
  11  -9  -6    6.63    7.40
 -11  -9   6    7.58    6.88
 -11   9   7    2.54    5.60
  11  -9  -7   -0.00    6.83
 -11  -9   7    0.96    4.48
 -11   9   8   21.24   10.13
 -11  -9   8   21.88   10.20
 -11   9   9    1.61    5.21
 -11  -9   9    0.00    4.98
 -11   9  10   -0.00    5.16
 -11  -9  10    3.68    5.76
 -11   9  11    7.20    6.48
 -11  -9  11    1.01    5.10
 -11   9  12   15.90    9.34
 -11   9  13    3.11    5.11
 -11   9  14   21.82   10.82
 -11   9  15    2.49    6.60
 -11   9  16   -0.00    5.41
 -11   9  17   -0.00    4.75
  11  -9 -17    0.96    4.63
 -11   9  18   18.84   10.53
  11  -9 -18   40.69   12.73
 -11   9  19    2.84    6.20
  11  -9 -19   -0.00    4.94
 -11   9  20    9.99    9.06
  11  -9 -20    6.13    6.43
  11  -9 -21   -0.00    3.99
  11  -9 -22   19.32    9.41
  11  -9 -23   -0.00    4.32
  11  -9 -24   25.95   10.35
 -11   9  26   -0.00    5.23
 -11   9  27   -0.00    4.69
 -11   9  28   -0.00    5.55
 -11  10   1    1.04    4.37
  11 -10  -1    0.33    6.58
 -11 -10   1    1.07    6.33
 -11  10   2    2.90    5.97
  11 -10  -2    5.29    7.25
 -11 -10   2    7.78    8.49
 -11  10   3    2.98    4.79
  11 -10  -3   -0.00    5.04
 -11 -10   3    1.67    5.71
 -11  10   4    7.03    7.96
  11 -10  -4    3.75    7.38
 -11 -10   4    8.93    8.07
 -11  10   5   -0.00    5.42
  11 -10  -5   -0.00    6.13
 -11 -10   5    2.94    6.41
 -11  10   6   13.19    9.77
  11 -10  -6   10.65    9.21
 -11 -10   6   27.06   10.24
 -11  10   7   -0.00    4.75
  11 -10  -7   -0.00    7.49
 -11 -10   7    4.29    5.84
 -11  10   8    3.69    5.46
 -11 -10   8    2.73    6.09
 -11  10   9    7.66    7.42
 -11 -10   9    6.56    6.16
 -11  10  10    9.99    8.49
 -11 -10  10   19.70    9.15
 -11  10  11    0.00    5.96
 -11  10  12    3.02    6.75
 -11  10  13   -0.00    5.74
 -11  10  14    8.23    8.80
 -11  10  15    0.00    6.05
  11 -10 -15   -0.00    5.59
 -11  10  16    9.29    8.42
  11 -10 -16    8.37    6.96
 -11  10  17    0.00    5.23
  11 -10 -17    1.63    4.87
 -11  10  18    1.49    6.45
  11 -10 -18    3.89    5.54
  11 -10 -19   -0.00    5.10
  11 -10 -20    5.42    6.28
 -11  11   1    0.00    4.56
  11 -11  -1    1.76    6.91
 -11 -11   1    1.82    7.16
 -11  11   2   14.26    8.62
  11 -11  -2    1.33    5.90
 -11 -11   2    2.94    6.69
 -11  11   3   -0.00    5.71
  11 -11  -3    0.17    5.42
 -11 -11   3    4.11    6.85
 -11  11   4   13.84    9.27
  11 -11  -4    6.53    7.02
 -11 -11   4    2.39    4.85
 -11  11   5    5.12    6.48
  11 -11  -5    5.87    7.74
 -11 -11   5    4.03    7.08
 -11  11   6   -0.00    6.24
  11 -11  -6   -0.00    7.52
 -11 -11   6    1.73    5.58
 -11  11   7   -0.00    7.07
  11 -11  -7    2.49    6.14
 -11 -11   7    0.92    5.05
 -11  11   8   20.07   10.59
 -11 -11   8   12.25    9.09
 -11  11   9   -0.00    5.52
 -11  11  10   -0.00    4.62
 -11  11  11    2.69    4.38
 -11  11  12   14.93   10.46
  11 -11 -12    4.10    5.27
 -11  11  13   -0.00    7.10
  11 -11 -13    0.00    6.70
 -11  11  14    3.38    6.86
  11 -11 -14    1.37    5.30
 -11  11  15   -0.00    6.21
  11 -11 -15    0.64    3.61
  11 -11 -16    7.86    6.01
 -11  12   1    3.56    4.88
  11 -12  -1    2.33    6.50
 -11 -12   1    0.00    5.04
 -11  12   2    5.12    6.69
  11 -12  -2    3.31    5.94
 -11 -12   2    0.00    6.32
 -11  12   3   -0.00    6.54
  11 -12  -3   -0.00    5.82
 -11 -12   3   -0.00    4.86
 -11  12   4    6.14    6.67
  11 -12  -4    8.94    7.44
 -11 -12   4    0.94    5.01
 -11  12   5    0.22    3.31
  11 -12  -5   -0.00    5.36
 -11 -12   5    0.54    4.32
 -11  12   6    5.11    6.14
  11 -12  -6    4.12    7.30
 -11 -12   6   11.90    8.69
 -11  12   7    4.69    6.80
 -11  12   8   -0.00    6.33
  11 -12  -8   -0.00    5.27
 -11  12   9   -0.00    6.30
  11 -12  -9    2.48    5.65
 -11  12  10    4.81    7.97
  11 -12 -10   11.70    7.69
 -11  12  11    0.00    5.91
  11 -12 -11    1.48    5.67
 -11  12  12    4.61    6.31
  11 -12 -12   10.58    7.55
 -11  13   1    0.11    4.56
  11 -13  -1    1.44    5.02
 -11 -13   1    7.25    7.59
 -11  13   2   -0.00    5.91
  11 -13  -2    7.46    8.99
 -11 -13   2    8.33    7.28
 -11  13   3    0.00    3.97
  11 -13  -3   -0.00    6.81
 -11 -13   3   -0.00    5.64
 -11  13   4   -0.00    5.22
  11 -13  -4    5.72    5.30
  11 -13  -4   -0.00    7.95
 -11 -13   4    4.35    7.68
 -11  13   5    3.72    7.25
  11 -13  -5   -0.00    4.09
  11 -13  -5   -0.00    5.44
 -11  13   6    0.00    3.30
  11 -13  -6    0.09    3.98
  11 -13  -6    2.32    6.35
 -11  13   7    0.00    7.39
  11 -13  -7    2.01    5.04
 -11  13   8   10.88    8.81
 -11  14   1    0.00    6.12
  11 -14  -1    3.05    5.13
  11 -14  -1    6.08    6.86
 -11 -14   1    4.94    7.26
 -11  14   2   12.53    7.96
  11 -14  -2   10.39    8.98
 -11 -14   2    4.20    7.25
  11 -14  -3   -0.00    7.62
  11 -14  -4    1.34    6.04
  11 -14  -5   -0.00    6.34
  11 -15  -5   -0.00    6.72
 -10   0   1   -0.00    3.52
  10   0  -1   -0.00    4.71
 -10   0   2   27.44    8.81
  10   0  -2   20.52    9.52
 -10   0   3    0.00    3.81
 -10   0   3   -0.00    4.71
  10   0  -3    1.95    5.47
 -10   0   4  133.09   22.70
 -10   0   4  130.00   24.32
  10   0  -4  104.58   23.49
 -10   0   5    0.53    3.63
 -10   0   5    3.23    5.78
  10   0  -5    8.81    7.17
 -10   0   6   33.23   10.01
 -10   0   6   29.05   11.10
  10   0  -6   18.60   10.42
 -10   0   7    7.72    5.61
  10   0  -7    3.65    5.52
 -10   0   8   20.10    7.60
 -10   0   9    0.85    3.00
 -10   0  10  128.05   22.88
 -10   0  11    0.08    3.22
 -10   0  12    2.30    4.17
 -10   0  13    0.21    3.24
 -10   0  14   26.95    9.41
 -10   0  15    0.67    4.28
 -10   0  16   54.29   13.46
 -10   0  17    0.08    4.54
 -10   0  18   50.17   13.08
 -10   0  19   -0.00    3.32
 -10   0  20   71.52   16.52
 -10   0  21    0.00    3.79
 -10   0  22    2.00    4.49
 -10   0  23    2.76    4.47
 -10   0  24   14.15    7.65
 -10   0  25    4.09    5.11
 -10   0  26   37.11   12.50
 -10   1   1   -0.00    4.11
  10  -1  -1    0.94    5.82
  10   1  -1    4.25    5.44
 -10  -1   1   -0.00    3.76
 -10   1   2  172.20   28.02
  10  -1  -2  152.03   30.08
  10   1  -2  162.62   30.61
 -10  -1   2  199.40   29.36
 -10  -1   2  146.41   28.58
 -10   1   3    7.91    5.45
  10  -1  -3    9.09    8.25
  10   1  -3   11.15    8.22
 -10  -1   3    6.89    5.33
 -10  -1   3   12.46    7.61
 -10   1   4    2.29    3.89
  10  -1  -4    3.93    6.02
  10   1  -4   -0.00    6.67
 -10  -1   4    4.21    4.78
 -10  -1   4    4.38    5.84
 -10   1   5   15.66    6.66
 -10   1   5    0.00    5.26
  10  -1  -5   14.24    8.29
  10   1  -5   10.59    7.51
 -10  -1   5   13.69    6.66
 -10  -1   5    6.77    7.02
 -10   1   6   59.03   14.63
  10  -1  -6   78.61   18.54
 -10  -1   6   90.00   16.75
 -10   1   7   11.18    6.11
 -10   1   7    5.30    6.20
  10  -1  -7    0.80    5.78
 -10  -1   7    3.27    4.58
 -10   1   8   43.39   11.80
  10  -1  -8   30.53   12.20
 -10  -1   8   82.93   14.59
 -10   1   9    1.12    3.47
 -10  -1   9    0.00    3.71
 -10   1  10    1.92    3.42
 -10  -1  10    0.00    3.74
 -10   1  11   27.89    8.57
 -10  -1  11   16.62    7.21
 -10   1  12   92.77   19.28
 -10  -1  12  118.62   20.56
 -10   1  13    2.41    4.21
 -10  -1  13    4.70    5.36
 -10   1  14    8.24    6.01
 -10  -1  14    5.10    5.18
 -10   1  15    2.09    4.45
 -10  -1  15    6.26    4.83
 -10   1  16   29.84    9.74
 -10  -1  16   19.43    8.23
 -10   1  17   -0.00    3.53
 -10  -1  17   -0.00    3.69
 -10   1  18   34.42   10.94
 -10  -1  18   29.61    9.71
 -10   1  19    2.78    5.20
 -10  -1  19    5.75    5.51
 -10   1  20   -0.00    4.20
 -10  -1  20    0.20    3.05
 -10   1  21    3.66    4.49
 -10  -1  21    5.39    4.91
 -10   1  22   82.84   18.31
 -10  -1  22   80.56   17.75
 -10   1  23    0.00    3.69
 -10  -1  23   -0.00    3.47
 -10   1  24    3.50    4.91
 -10  -1  24    7.24    6.22
 -10   1  25   -0.00    3.79
 -10   1  26    3.44    5.01
 -10   1  27    0.82    3.96
 -10   2   1    3.15    4.25
  10  -2  -1    3.69    5.72
  10   2  -1    0.41    5.22
 -10  -2   1    6.44    5.69
 -10  -2   1    3.46    5.46
 -10   2   2    0.00    3.20
  10  -2  -2    2.68    5.26
  10   2  -2    0.00    4.88
 -10  -2   2    0.76    4.33
 -10  -2   2    1.66    4.76
 -10   2   3   -0.00    3.58
  10  -2  -3    0.45    5.41
  10   2  -3    5.60    6.36
 -10  -2   3    1.61    5.69
 -10  -2   3   -0.00    4.69
 -10   2   4  167.99   26.74
  10  -2  -4  112.02   26.51
  10   2  -4  144.29   28.49
 -10  -2   4  186.01   27.54
 -10   2   5   39.72   10.97
  10  -2  -5   40.10   13.07
 -10  -2   5   32.42   10.55
 -10   2   6   35.13   10.11
  10  -2  -6   28.55   12.01
 -10  -2   6   40.25   11.01
 -10   2   7   11.50    6.19
  10  -2  -7    3.96    5.50
 -10  -2   7    0.00    4.51
 -10   2   8   21.41    7.77
 -10   2   8   23.55   10.22
  10  -2  -8   13.69    9.12
 -10  -2   8   14.64    7.28
 -10   2   9   10.62    6.91
 -10  -2   9   14.05    6.23
 -10   2  10  143.01   21.76
 -10  -2  10   73.87   17.08
 -10   2  11   11.59    6.64
 -10  -2  11   17.24    6.77
 -10   2  12   -0.00    3.51
 -10  -2  12   -0.00    3.59
 -10   2  13    5.34    5.99
 -10  -2  13    0.00    3.47
 -10   2  14   40.30   11.67
 -10  -2  14   39.44   10.78
 -10   2  15   24.80    8.99
 -10  -2  15   23.73    7.87
 -10   2  16   12.15    7.15
 -10  -2  16   10.90    5.96
 -10   2  17   -0.00    4.65
 -10  -2  17    2.78    4.16
 -10   2  18   12.39    7.28
 -10  -2  18   14.00    6.54
 -10   2  19    4.04    5.41
 -10  -2  19    4.94    5.22
 -10   2  20   59.37   15.25
 -10  -2  20   52.16   13.44
 -10   2  21    3.27    5.58
 -10  -2  21    7.21    5.55
 -10   2  22    4.33    5.92
 -10  -2  22    6.39    5.75
 -10   2  23    0.00    4.28
 -10  -2  23   -0.00    3.27
 -10   2  24   20.58    9.83
 -10   2  25   12.69    8.10
 -10   2  26   14.60    8.73
 -10   2  27    1.75    5.74
 -10   2  28    9.30    7.90
  10  -2 -28   -0.00    5.41
 -10   3   1   15.15    7.13
  10  -3  -1    5.77    6.46
  10   3  -1    2.17    5.33
 -10  -3   1    5.49    6.62
 -10  -3   1    7.04    6.27
 -10   3   2  101.44   18.75
  10  -3  -2   81.84   20.34
 -10  -3   2   79.71   18.01
 -10   3   3   71.77   15.17
  10  -3  -3   48.21   15.91
 -10  -3   3   72.40   15.62
 -10   3   4    5.25    5.16
  10  -3  -4    5.50    6.93
 -10  -3   4    4.49    5.02
 -10   3   5    2.56    4.73
  10  -3  -5    5.49    6.72
 -10  -3   5    2.85    4.74
 -10   3   6   57.48   12.31
  10  -3  -6   40.89   12.99
 -10  -3   6   21.84    9.11
 -10   3   7   29.35    9.35
  10  -3  -7   12.39    8.33
 -10  -3   7   15.06    7.47
 -10   3   8   77.94   15.67
  10  -3  -8   56.02   16.24
 -10  -3   8   61.56   14.51
 -10   3   9    0.00    4.31
  10  -3  -9   14.09    9.52
 -10  -3   9    4.10    4.57
 -10   3  10    2.83    4.45
 -10  -3  10    3.69    5.07
 -10   3  11   12.13    6.27
 -10  -3  11   15.63    6.46
 -10   3  12   21.32    8.46
 -10  -3  12   25.79    8.09
 -10   3  13   -0.00    4.05
 -10  -3  13   -0.00    3.65
 -10   3  14    0.00    4.36
 -10  -3  14    3.16    4.66
 -10   3  15   -0.00    4.25
 -10  -3  15    1.92    4.43
 -10   3  16   32.43   10.77
 -10  -3  16   20.40    7.98
 -10   3  17   29.26   10.24
 -10  -3  17   13.02    6.66
 -10   3  18   20.68    9.12
 -10  -3  18   20.75    7.85
 -10   3  19   11.33    7.63
 -10  -3  19    3.30    3.74
 -10   3  20   -0.00    4.15
 -10  -3  20    0.00    3.62
 -10   3  21    4.39    5.10
 -10  -3  21    5.28    4.73
 -10   3  22   41.93   13.16
 -10   3  23   -0.00    5.27
 -10   3  24    4.64    5.93
 -10   3  25   -0.00    5.22
 -10   3  26    0.00    5.06
 -10   3  27    6.48    7.15
  10  -3 -27    8.34    6.75
 -10   3  28    0.00    5.93
  10  -3 -28   14.37    7.61
  10  -3 -29    3.17    5.52
 -10   4   1   -0.00    4.40
  10  -4  -1    5.21    7.99
 -10  -4   1    0.74    5.09
 -10   4   2   -0.00    3.90
  10  -4  -2   -0.00    6.97
 -10  -4   2    4.15    5.04
 -10   4   3   12.14    6.42
  10  -4  -3    2.49    6.28
 -10  -4   3    6.11    5.62
 -10   4   4   79.78   17.99
  10  -4  -4   99.22   21.88
 -10  -4   4   98.74   19.79
 -10   4   5   46.67   12.24
  10  -4  -5   29.51   11.87
 -10  -4   5   53.68   13.20
 -10   4   6   37.44   11.38
  10  -4  -6   31.87   12.54
 -10  -4   6   48.77   12.44
 -10   4   7   -0.00    3.98
  10  -4  -7   -0.00    5.31
 -10  -4   7    4.34    4.87
 -10   4   8   76.37   15.94
  10  -4  -8   60.04   17.49
 -10  -4   8   63.54   14.77
 -10   4   9    5.74    5.58
  10  -4  -9   12.56    8.57
 -10  -4   9   12.19    6.56
 -10   4  10   27.68   10.08
 -10  -4  10   34.58   10.21
 -10   4  11    2.90    5.08
 -10  -4  11    3.90    4.65
 -10   4  12    0.45    3.78
 -10  -4  12    1.10    3.69
 -10   4  13    2.64    4.29
 -10  -4  13    4.06    4.27
 -10   4  14   27.73    9.95
 -10  -4  14   29.02    9.06
 -10   4  15    8.59    7.13
 -10  -4  15   17.30    7.14
 -10   4  16   22.49    8.90
 -10  -4  16   16.05    6.77
 -10   4  17    9.10    6.21
 -10  -4  17    0.00    3.38
 -10   4  18   -0.00    5.15
 -10  -4  18    3.12    4.68
 -10   4  19   14.16    7.61
 -10  -4  19    4.60    4.84
 -10   4  20   43.31   13.52
 -10  -4  20   37.15   10.46
 -10   4  21   18.57    9.70
 -10   4  22    2.84    5.09
 -10   4  23    8.14    6.91
 -10   4  24   29.17   10.82
 -10   4  25   -0.00    4.21
  10  -4 -25   13.28    7.64
 -10   4  26    3.60    5.38
  10  -4 -26   12.62    7.04
 -10   4  27   -0.00    4.38
  10  -4 -27   -0.00    3.79
  10  -4 -28    1.28    4.51
  10  -4 -29    5.28    4.93
  10  -4 -30    2.54    4.74
 -10   5   1   32.40   10.79
 -10  -5   1   50.17   13.48
 -10   5   2  206.97   32.16
 -10  -5   2  175.67   32.14
 -10   5   3   30.63   10.05
 -10  -5   3   14.37    8.18
 -10   5   4    0.00    3.73
  10  -5  -4    1.44    5.23
 -10  -5   4    4.12    5.33
 -10   5   5    3.05    4.45
  10  -5  -5    6.66    6.48
 -10  -5   5    1.55    5.08
 -10   5   6   39.69   10.67
  10  -5  -6   31.76   12.43
 -10  -5   6    8.70    6.29
 -10   5   7   43.08   12.24
  10  -5  -7   30.61   12.66
 -10  -5   7   63.43   14.09
 -10   5   8   23.41    9.79
  10  -5  -8    3.10    6.39
 -10  -5   8   32.37    9.35
 -10   5   9    3.75    4.89
  10  -5  -9    0.00    5.74
 -10  -5   9   -0.00    4.13
 -10   5  10    1.12    4.91
 -10  -5  10    0.92    4.30
 -10   5  11   15.51    8.26
 -10  -5  11   24.31    8.52
 -10   5  12   32.31   10.86
 -10  -5  12   24.18    8.35
 -10   5  13   24.53    9.35
 -10  -5  13   17.15    7.74
 -10   5  14    4.57    5.56
 -10  -5  14    1.76    4.16
 -10   5  15    5.09    5.63
 -10  -5  15    5.09    5.00
 -10   5  16    2.93    5.78
 -10  -5  16    0.79    3.78
 -10   5  17   46.53   13.40
 -10  -5  17   18.33    7.65
 -10   5  18   21.51    9.88
 -10  -5  18   17.02    6.90
 -10   5  19    3.69    5.51
 -10   5  20    1.39    4.78
 -10   5  21   18.17    8.87
 -10   5  22   11.14    7.43
 -10   5  23    7.78    7.46
 -10   5  24    2.58    5.57
  10  -5 -24    2.41    5.55
 -10   5  25    2.53    6.52
  10  -5 -25    2.39    5.64
  10  -5 -26    0.00    4.26
  10  -5 -27   11.92    7.50
  10  -5 -28    1.49    4.95
  10  -5 -29    0.00    3.95
  10  -5 -30    2.63    5.20
  10  -5 -31    1.62    4.09
 -10   6   1    0.00    3.94
  10  -6  -1    0.63    5.75
 -10  -6   1    4.45    5.79
 -10   6   2   11.46    6.32
  10  -6  -2    1.22    5.36
 -10  -6   2   10.46    7.10
 -10   6   3   22.93    8.69
 -10  -6   3    2.01    5.49
 -10   6   4   18.51    8.04
 -10  -6   4    4.99    6.14
 -10   6   5   32.33   10.19
 -10  -6   5   21.67    9.69
 -10   6   6   37.95   11.80
 -10  -6   6   50.41   13.39
 -10   6   7   -0.00    4.41
  10  -6  -7    2.37    4.77
 -10  -6   7    2.17    5.07
 -10   6   8    3.57    6.32
  10  -6  -8    1.24    5.30
 -10  -6   8    7.27    5.85
 -10   6   9   37.77   12.71
  10  -6  -9   43.50   13.97
 -10  -6   9   51.09   12.96
 -10   6  10   15.11    8.31
  10  -6 -10   35.26   12.80
 -10  -6  10   27.94    9.75
 -10   6  11    0.88    5.61
 -10  -6  11   10.44    6.42
 -10   6  12   -0.00    3.76
 -10  -6  12    4.89    4.44
 -10   6  13   25.89   10.29
 -10  -6  13    5.56    4.61
 -10   6  14    6.02    6.06
 -10  -6  14    5.34    4.91
 -10   6  15   12.24    8.76
 -10  -6  15   22.86    8.05
 -10   6  16    4.14    5.67
 -10  -6  16    3.94    5.13
 -10   6  17    6.35    6.91
 -10  -6  17    6.18    4.70
 -10   6  18   12.16    8.57
 -10   6  19   20.39    9.76
 -10   6  20    9.06    6.92
 -10   6  21    9.77    7.31
 -10   6  22   -0.00    4.75
  10  -6 -22   -0.00    5.16
 -10   6  23   -0.00    6.14
  10  -6 -23    2.25    4.95
 -10   6  24    2.23    5.96
  10  -6 -24    2.41    5.48
  10  -6 -25    9.64    6.86
  10  -6 -26    8.13    6.72
  10  -6 -27   -0.00    4.02
  10  -6 -28    0.85    4.17
  10  -6 -29   -0.00    4.60
  10  -6 -30    0.22    4.24
  10  -6 -31    5.96    6.52
  10  -6 -32    0.26    3.01
 -10   7   1   58.67   15.44
  10  -7  -1   53.67   16.42
 -10  -7   1   86.83   18.96
 -10   7   2    6.45    5.30
  10  -7  -2    1.33    4.70
 -10  -7   2    0.00    4.54
 -10   7   3   25.40    9.59
  10  -7  -3   26.00   10.68
 -10  -7   3   15.05    8.45
 -10   7   4    0.00    5.53
  10  -7  -4   -0.00    4.22
 -10  -7   4    3.98    5.49
 -10   7   5   56.16   14.28
  10  -7  -5   27.85   12.48
 -10  -7   5   84.64   16.97
 -10   7   6    4.65    5.47
  10  -7  -6    1.18    4.69
 -10  -7   6   13.89    7.39
 -10   7   7   38.65   11.61
 -10  -7   7   11.51    7.52
 -10   7   8   11.42    8.11
 -10  -7   8   17.34    8.29
 -10   7   9    0.00    5.01
 -10  -7   9   -0.00    4.31
 -10   7  10   -0.00    5.11
 -10  -7  10    3.19    5.63
 -10   7  11    5.87    6.42
 -10  -7  11    7.53    5.76
 -10   7  12    9.07    7.41
 -10  -7  12   10.17    6.31
 -10   7  13   19.47    9.78
 -10  -7  13   30.88   10.00
 -10   7  14   -0.00    3.16
 -10  -7  14    5.41    4.50
 -10   7  15    0.00    5.71
 -10  -7  15    0.00    3.63
 -10   7  16    2.34    6.59
 -10   7  17   23.59   10.84
 -10   7  18    2.01    6.63
 -10   7  19    6.72    7.56
 -10   7  20    6.43    6.12
  10  -7 -20    5.21    6.04
 -10   7  21   12.99    8.52
  10  -7 -21    1.90    5.38
 -10   7  22    5.02    6.46
  10  -7 -22    0.66    5.32
  10  -7 -23    7.79    7.28
  10  -7 -24   -0.00    4.14
  10  -7 -25    0.67    4.44
  10  -7 -26    1.18    4.24
  10  -7 -27   12.51    7.27
  10  -7 -28    3.79    5.08
 -10   7  29    9.42    7.35
  10  -7 -29    2.49    5.58
 -10   7  30    0.55    4.73
  10  -7 -30   -0.00    3.89
 -10   7  31    1.39    3.82
  10  -7 -31   -0.00    4.01
  10  -7 -32    0.16    4.08
  10  -7 -33   -0.00    4.87
 -10   8   1   13.20    7.17
  10  -8  -1    4.57    6.03
 -10  -8   1   23.62    9.60
 -10   8   2    0.00    4.94
  10  -8  -2    0.00    4.35
 -10  -8   2    2.42    5.61
 -10   8   3   39.99   11.88
  10  -8  -3    5.67    6.26
 -10  -8   3   52.87   13.93
 -10   8   4   25.74   10.54
  10  -8  -4   23.34   10.63
 -10  -8   4   19.13    8.99
 -10   8   5   44.69   14.30
  10  -8  -5   48.75   15.55
 -10  -8   5   74.23   16.68
 -10   8   6   -0.00    3.81
  10  -8  -6    4.56    7.06
 -10  -8   6    3.53    5.48
 -10   8   7    4.99    5.39
  10  -8  -7    1.68    6.39
 -10  -8   7    3.29    5.85
 -10   8   8    7.02    5.88
  10  -8  -8   -0.00    6.41
 -10  -8   8    1.54    4.59
 -10   8   9   20.77    9.59
  10  -8  -9   10.02    8.28
 -10  -8   9   11.77    7.33
 -10   8  10    2.98    5.76
  10  -8 -10    7.93    7.29
 -10  -8  10    8.11    6.72
 -10   8  11   20.73   10.22
 -10  -8  11   24.85    9.45
 -10   8  12    6.64    6.67
 -10  -8  12   -0.00    4.40
 -10   8  13    0.00    6.96
 -10  -8  13   10.40    6.36
 -10   8  14    5.56    6.17
 -10   8  15   13.70    9.05
 -10   8  16    4.47    7.35
 -10   8  17   -0.00    4.00
 -10   8  18    1.11    5.48
  10  -8 -18    0.00    5.90
 -10   8  19   24.99   11.48
  10  -8 -19   18.32    8.87
 -10   8  20    4.90    5.49
  10  -8 -20    5.45    5.97
  10  -8 -21   16.51    7.99
  10  -8 -22    0.00    4.80
  10  -8 -23   11.43    7.15
  10  -8 -24    1.35    3.95
  10  -8 -25    8.07    5.94
  10  -8 -26    5.14    6.12
 -10   8  27    0.98    4.75
  10  -8 -27    7.28    7.04
 -10   8  28   -0.00    5.88
  10  -8 -28   -0.00    3.97
 -10   8  29    0.64    4.95
  10  -8 -29    8.08    5.86
 -10   8  30    0.00    6.46
  10  -8 -30    9.47    6.08
 -10   9   1   17.49    9.46
  10  -9  -1   27.85   11.32
 -10  -9   1   36.12   12.47
 -10   9   2    2.93    4.75
  10  -9  -2    2.46    5.19
 -10  -9   2   -0.00    5.80
 -10   9   3   16.38    8.69
  10  -9  -3   24.39   11.14
 -10  -9   3   45.99   13.26
 -10   9   4   -0.00    4.42
  10  -9  -4    0.00    6.75
 -10  -9   4   -0.00    4.62
 -10   9   5    4.47    5.38
  10  -9  -5    1.57    5.38
 -10  -9   5   -0.00    3.99
 -10   9   6    4.36    6.01
  10  -9  -6    2.47    6.43
 -10  -9   6    0.00    5.03
 -10   9   7   39.58   13.49
  10  -9  -7   21.38   11.24
 -10  -9   7   25.87    9.86
 -10   9   8    3.48    6.35
  10  -9  -8    2.98    5.97
 -10  -9   8    0.70    5.14
 -10   9   9    1.31    4.09
  10  -9  -9    1.89    6.41
 -10  -9   9    1.28    4.75
 -10   9  10    0.00    4.66
 -10  -9  10    6.23    6.25
 -10   9  11    6.40    7.34
 -10  -9  11   27.67    9.69
 -10   9  12    0.00    5.73
 -10  -9  12    0.00    4.36
 -10   9  13    7.72    7.92
 -10   9  14   -0.00    5.68
 -10   9  15    1.70    5.75
 -10   9  16    1.87    6.08
  10  -9 -16    0.00    4.68
 -10   9  17   41.43   14.00
  10  -9 -17   28.40   10.59
 -10   9  18   -0.00    6.16
  10  -9 -18    4.75    5.12
  10  -9 -19    4.64    7.16
  10  -9 -20    9.37    6.71
  10  -9 -21   14.14    7.42
  10  -9 -22    0.00    4.53
 -10   9  23    6.66    6.95
  10  -9 -23    9.22    7.02
 -10   9  24    3.47    6.41
  10  -9 -24    0.13    4.52
 -10   9  25   -0.00    3.85
  10  -9 -25   -0.00    6.18
 -10   9  26   -0.00    2.87
  10  -9 -26   -0.00    3.93
 -10   9  27    1.47    5.68
  10  -9 -27    5.18    6.03
 -10   9  28   -0.00    4.60
 -10   9  29    0.90    5.71
 -10   9  30    1.54    5.50
 -10  10   1    2.53    5.70
  10 -10  -1    2.36    5.57
 -10 -10   1   20.30    9.79
 -10  10   2    1.69    5.12
  10 -10  -2    0.00    5.36
 -10 -10   2    1.98    4.96
 -10  10   3   10.16    7.89
  10 -10  -3   11.04    7.88
 -10 -10   3   15.94    9.28
 -10  10   4    0.48    4.34
  10 -10  -4    0.00    4.62
 -10 -10   4    4.80    6.89
 -10  10   5   39.95   13.28
  10 -10  -5   32.67   12.79
 -10 -10   5   17.64   10.27
 -10  10   6   -0.00    4.58
  10 -10  -6    1.67    6.70
 -10 -10   6    2.89    5.45
 -10  10   7   -0.00    4.73
  10 -10  -7    3.22    7.22
 -10 -10   7    3.26    5.44
 -10  10   8    1.88    6.17
  10 -10  -8   -0.00    5.58
 -10 -10   8    3.55    5.30
 -10  10   9   33.55   12.51
  10 -10  -9   12.93    9.18
 -10 -10   9   33.90   11.24
 -10  10  10    4.18    6.91
 -10 -10  10   -0.00    3.51
 -10  10  11   11.37    8.50
 -10  10  12   -0.00    5.96
 -10  10  13   16.84    9.13
  10 -10 -13   29.13   10.89
 -10  10  14    7.11    6.34
  10 -10 -14    5.43    5.62
 -10  10  15   10.69    8.57
  10 -10 -15   15.10    8.41
 -10  10  16   22.26   10.84
  10 -10 -16   -0.00    5.24
  10 -10 -17   -0.00    6.11
  10 -10 -18    0.84    3.83
  10 -10 -19   28.46   10.39
  10 -10 -20    2.64    5.23
  10 -10 -21    4.91    5.97
  10 -10 -22    5.02    5.76
  10 -10 -23    4.37    6.48
  10 -10 -24   -0.00    3.92
 -10  11   1   14.36    8.22
  10 -11  -1    6.74    6.95
 -10 -11   1   23.62   10.11
 -10  11   2    1.40    6.52
  10 -11  -2   -0.00    7.01
 -10 -11   2   -0.00    5.23
 -10  11   3   17.21    8.80
  10 -11  -3    0.63    6.16
 -10 -11   3    9.02    7.96
 -10  11   4   -0.00    3.98
  10 -11  -4   -0.00    4.91
 -10 -11   4   -0.00    5.95
 -10  11   5    0.00    6.63
  10 -11  -5    0.19    5.17
 -10 -11   5    5.05    5.86
 -10  11   6    9.27    8.36
  10 -11  -6   -0.00    5.39
 -10 -11   6    9.43    7.88
 -10  11   7   52.77   15.28
  10 -11  -7    9.50    9.55
 -10 -11   7   36.77   12.28
 -10  11   8    3.26    6.32
  10 -11  -8    0.00    6.76
 -10 -11   8    5.75    6.82
 -10  11   9    1.03    5.80
  10 -11  -9    6.24    7.00
 -10  11  10    6.47    5.63
  10 -11 -10   -0.00    5.60
 -10  11  11   19.88    9.37
  10 -11 -11   10.42    7.39
 -10  11  12    0.91    4.31
  10 -11 -12    0.86    4.86
 -10  11  13    4.85    6.79
  10 -11 -13   12.34    8.14
  10 -11 -14   -0.00    5.49
  10 -11 -15    1.94    4.46
  10 -11 -16   -0.00    4.73
  10 -11 -17   13.74    7.94
  10 -11 -18    1.82    5.43
  10 -11 -19    3.07    5.93
  10 -11 -20    3.79    4.75
  10 -11 -21    4.62    5.18
 -10  12   1    2.17    6.83
  10 -12  -1    4.83    6.97
 -10 -12   1    2.64    5.15
 -10  12   2   -0.00    6.49
  10 -12  -2    5.20    6.24
 -10 -12   2    2.60    5.39
 -10  12   3   12.81    8.23
  10 -12  -3    1.11    4.78
 -10 -12   3   18.43    8.81
 -10  12   4    0.00    6.60
  10 -12  -4    0.56    5.70
 -10 -12   4    3.76    6.58
 -10  12   5    1.35    4.20
  10 -12  -5   -0.00    6.16
 -10 -12   5    0.00    6.30
 -10  12   6    0.00    5.33
  10 -12  -6    3.07    4.68
  10 -12  -6    4.68    7.09
 -10 -12   6    0.00    5.63
 -10  12   7   -0.00    5.41
  10 -12  -7   -0.00    5.06
  10 -12  -7   -0.00    4.91
 -10 -12   7    6.79    7.59
 -10  12   8   -0.00    5.81
  10 -12  -8    2.05    6.23
  10 -12  -8    3.08    5.53
 -10  12   9   21.20    9.97
  10 -12  -9   16.67    8.56
 -10  12  10   -0.00    6.32
  10 -12 -10   -0.00    4.27
  10 -12 -11    1.67    5.17
  10 -12 -12   -0.00    3.50
  10 -12 -13    3.64    4.55
  10 -12 -14    3.63    4.11
  10 -12 -15   10.89    7.48
  10 -12 -16    6.69    6.47
  10 -12 -17    3.05    4.36
 -10  13   1    4.67    7.24
  10 -13  -1    6.78    5.90
  10 -13  -1    8.78    7.61
 -10 -13   1   13.80    8.37
 -10  13   2    7.02    7.53
  10 -13  -2    3.96    5.64
  10 -13  -2    0.00    5.55
 -10 -13   2    5.67    5.99
 -10  13   3   15.72    9.14
  10 -13  -3    9.54    7.47
  10 -13  -3    2.49    6.97
 -10 -13   3   13.41    8.39
 -10  13   4    2.01    5.42
  10 -13  -4    0.47    4.65
  10 -13  -4    1.03    6.56
 -10 -13   4   -0.00    4.19
 -10  13   5   -0.00    5.53
  10 -13  -5    0.11    4.02
  10 -13  -5    6.79    7.45
 -10 -13   5   12.72    8.11
 -10  13   6   -0.00    5.51
  10 -13  -6    0.97    6.04
  10 -13  -6    0.58    5.41
  10 -13  -7    8.30    6.25
  10 -13  -7   -0.00    5.71
  10 -13  -8    1.47    4.78
  10 -13  -8    2.79    7.12
  10 -13  -9    6.48    6.74
  10 -13 -10    0.00    5.01
  10 -13 -11    5.14    6.37
  10 -13 -12   11.69    7.57
  10 -13 -13    5.75    7.49
 -10  14   1    3.31    7.57
  10 -14  -1    2.52    4.67
  10 -14  -1   -0.00    4.84
 -10 -14   1   -0.00    5.71
  10 -14  -2   -0.00    4.99
  10 -14  -2    1.80    6.43
 -10 -14   2    0.09    5.69
  10 -14  -3    5.43    6.36
  10 -14  -3    5.32    8.08
 -10 -14   3    0.22    5.57
  10 -14  -4    0.00    4.97
  10 -14  -4    1.67    5.34
  10 -14  -5    3.94    4.88
  10 -14  -5    0.10    6.33
  10 -14  -6    5.71    6.18
  10 -14  -6   18.23   10.56
  10 -14  -7    0.00    4.52
  10 -14  -7   -0.00    6.51
  10 -14  -8    7.61    6.56
  10 -15  -1   13.94    7.37
  10 -15  -1    8.09    8.31
 -10 -15   1    3.06    5.16
  10 -15  -2    4.10    5.63
  10 -15  -2    3.01    6.77
  10 -15  -3   -0.00    3.89
  10 -15  -3   -0.00    8.22
  10 -15  -4   -0.00    7.36
  10 -15  -5    3.57    8.38
  10 -15  -6   -0.00    5.73
  10 -15  -7    5.56    7.72
  -9   0   1    5.76    5.47
   9   0  -1   11.06    7.01
  -9   0   2   -0.00    3.89
   9   0  -2    2.04    4.86
  -9   0   3  143.54   26.19
   9   0  -3  151.90   27.54
  -9   0   4   -0.00    3.82
   9   0  -4   -0.00    3.56
  -9   0   5   49.31   12.59
   9   0  -5   33.60   12.03
  -9   0   6    3.14    4.80
   9   0  -6    2.98    4.48
  -9   0   7  146.36   25.13
   9   0  -7  111.98   23.58
  -9   0   8   -0.00    4.38
   9   0  -8    1.96    6.07
  -9   0   9   84.19   18.15
   9   0  -9   72.72   18.04
  -9   0  10    3.87    5.35
   9   0 -10    3.20    6.08
  -9   0  15   34.92   10.19
  -9   0  16    0.63    3.07
  -9   0  17   10.78    5.97
  -9   0  18    0.00    3.40
  -9   0  19   64.62   14.81
  -9   0  20   -0.00    3.75
  -9   0  21   15.91    7.83
  -9   0  22    5.15    5.49
  -9   0  23   52.05   13.88
  -9   0  24   -0.00    4.43
  -9   0  25   23.07    9.07
  -9   0  26   -0.00    3.93
  -9   1   1  390.61   54.82
   9  -1  -1  363.51   55.52
   9   1  -1  396.29   56.34
  -9  -1   1  357.89   54.27
  -9   1   2   10.45    6.06
   9  -1  -2    2.74    5.07
   9   1  -2    0.00    4.97
  -9  -1   2    6.99    5.91
  -9   1   3    2.79    4.38
   9  -1  -3    3.10    4.44
   9   1  -3   -0.00    4.04
  -9  -1   3    4.03    4.66
  -9   1   4   63.21   15.36
   9  -1  -4   76.35   17.16
   9   1  -4   38.19   13.37
  -9  -1   4   85.24   16.72
  -9   1   5  138.11   24.85
   9  -1  -5  121.24   24.78
   9   1  -5  159.50   26.44
  -9  -1   5  118.59   23.92
  -9   1   6   -0.00    4.55
   9  -1  -6    2.89    5.31
   9   1  -6   -0.00    3.49
  -9  -1   6    0.44    3.44
  -9   1   7   61.79   14.52
   9  -1  -7   45.67   13.61
   9   1  -7   49.92   14.08
  -9  -1   7   47.42   13.38
  -9   1   8   -0.00    3.44
   9  -1  -8    1.06    4.78
   9   1  -8    3.62    5.24
  -9  -1   8    3.09    5.12
  -9   1   9   11.18    5.93
  -9   1   9    9.17    7.21
   9  -1  -9   19.35    8.43
   9   1  -9   26.49    9.92
  -9  -1   9    7.66    6.47
  -9   1  10    0.00    2.64
  -9   1  10   -0.00    5.26
   9  -1 -10    2.29    5.54
  -9   1  11  120.89   22.65
   9  -1 -11  163.32   27.46
  -9   1  12    8.47    6.16
  -9   1  13    4.98    5.58
  -9   1  14    2.32    4.36
  -9   1  15   80.47   16.85
  -9   1  16   25.48    9.02
  -9   1  17   56.25   13.96
  -9   1  18    8.18    5.73
  -9   1  19   10.61    6.53
  -9   1  20   11.54    6.99
  -9  -1  20    4.34    3.88
  -9   1  21   69.27   16.89
  -9  -1  21   83.05   16.77
  -9   1  22    2.10    5.39
  -9  -1  22   -0.00    4.07
  -9   1  23    6.58    6.54
  -9  -1  23   15.30    7.24
  -9   1  24   -0.00    4.92
  -9  -1  24    3.58    4.37
  -9   1  25    8.11    6.63
  -9  -1  25   15.23    7.52
  -9   1  26   -0.00    4.94
  -9   1  27    7.97    6.36
   9  -1 -27    9.11    6.14
  -9   2   1   39.47   10.38
   9  -2  -1   24.58   10.31
   9   2  -1   74.30   15.60
  -9  -2   1   37.56   11.68
  -9   2   2    4.65    5.59
   9  -2  -2    1.92    5.83
   9   2  -2    8.51    7.66
  -9  -2   2    2.66    5.33
  -9   2   3  119.43   21.57
  -9   2   3  122.86   23.16
   9  -2  -3  127.20   24.77
   9   2  -3  102.19   22.68
  -9  -2   3  161.22   25.30
  -9   2   4   10.83    6.03
  -9   2   4   13.44    7.31
   9  -2  -4    0.00    4.65
   9   2  -4    0.00    4.41
  -9  -2   4    9.47    6.28
  -9   2   5   14.14    6.83
  -9   2   5   13.08    7.11
   9  -2  -5   18.30    9.10
   9   2  -5   14.78    7.67
  -9  -2   5   21.50    8.47
  -9   2   6    0.00    3.40
  -9   2   6   -0.00    3.84
   9  -2  -6   -0.00    6.52
   9   2  -6   -0.00    5.99
  -9  -2   6   -0.00    3.65
  -9   2   7   46.28   10.97
  -9   2   7   22.92   10.18
   9  -2  -7   39.95   12.34
   9   2  -7   34.65   11.33
  -9  -2   7   49.97   12.94
  -9   2   8   36.96    9.87
  -9   2   8   33.53   11.04
   9  -2  -8   30.36   11.52
   9   2  -8   31.71   10.88
  -9  -2   8   44.01   12.15
  -9   2   9   33.04    9.78
  -9   2   9   32.49   11.22
   9  -2  -9   46.22   13.51
  -9   2  10    4.15    4.55
  -9   2  10    4.27    5.42
   9  -2 -10    6.53    6.05
  -9   2  11    1.14    2.79
  -9   2  11   -0.00    5.49
   9  -2 -11   -0.00    4.48
  -9   2  12   19.93    7.67
  -9   2  13   31.36    9.85
  -9   2  14   26.59    9.38
  -9   2  15   10.54    6.74
  -9   2  16   -0.00    3.64
  -9   2  17   65.00   15.42
  -9   2  18    1.29    4.74
  -9   2  19  121.00   23.24
  -9   2  20    0.00    3.36
  -9   2  21   -0.00    4.96
  -9   2  22   12.68    7.83
  -9   2  23   60.47   15.88
  -9   2  24    2.42    5.28
  -9   2  25   17.01    8.33
  -9   2  26   -0.00    3.97
   9  -2 -26    0.25    3.03
  -9   2  27    6.30    6.10
   9  -2 -27    5.68    6.04
   9  -2 -28    0.00    4.76
  -9   3   1  189.80   30.44
   9  -3  -1  208.69   34.03
   9   3  -1  175.70   32.21
  -9  -3   1  198.83   32.13
  -9  -3   1  191.03   32.17
  -9   3   2   23.81    8.35
   9  -3  -2   45.59   12.98
   9   3  -2   40.43   12.41
  -9  -3   2   40.65   11.44
  -9   3   3   -0.00    3.25
   9  -3  -3   -0.00    5.60
   9   3  -3    0.74    4.79
  -9  -3   3    3.83    5.49
  -9   3   4    0.91    3.51
   9  -3  -4   14.48    7.65
   9   3  -4    1.06    4.98
  -9  -3   4    3.17    5.11
  -9   3   5   51.17   12.98
   9  -3  -5   61.65   15.92
   9   3  -5   64.95   15.52
  -9  -3   5   72.38   16.15
  -9   3   6   45.59   11.62
  -9   3   6   48.44   12.71
   9  -3  -6   40.66   12.74
   9   3  -6   30.21   11.05
  -9  -3   6   27.86   10.42
  -9   3   7   -0.00    3.18
  -9   3   7   24.21    9.11
   9  -3  -7   17.44    8.69
  -9   3   8    3.38    4.58
  -9   3   8    0.25    3.26
   9  -3  -8    0.78    6.18
  -9   3   9    8.54    5.54
  -9   3   9   11.16    5.98
   9  -3  -9    6.75    6.55
  -9   3  10   -0.00    4.10
  -9   3  10    3.12    5.53
   9  -3 -10    7.19    7.16
  -9   3  11  122.54   24.02
  -9   3  11  158.02   27.11
   9  -3 -11  144.71   27.17
  -9   3  12   23.36    9.41
   9  -3 -12   57.75   15.00
  -9   3  13   14.04    6.81
  -9   3  14    0.46    4.18
  -9   3  15   53.24   14.04
  -9   3  16   17.22    7.81
  -9   3  17   72.90   16.87
  -9   3  18   10.26    6.00
  -9   3  19    0.00    4.52
  -9   3  20   12.26    7.65
  -9   3  21  106.43   22.61
  -9   3  22   -0.00    4.69
  -9   3  23   15.49    8.59
  -9   3  24    1.60    5.20
  -9   3  25   11.10    7.87
   9  -3 -25    8.20    6.62
  -9   3  26    0.68    4.55
   9  -3 -26    3.09    4.64
   9  -3 -27   -0.00    3.99
   9  -3 -28    1.21    3.42
   9  -3 -29   -0.00    3.46
  -9   4   1    3.67    4.60
   9  -4  -1    4.86    6.34
   9   4  -1    7.10    6.38
  -9  -4   1    4.27    6.07
  -9  -4   1    1.07    4.49
  -9   4   2   45.96   12.14
   9  -4  -2   42.06   14.13
   9   4  -2   47.00   13.82
  -9  -4   2   67.69   15.02
  -9  -4   2   55.45   14.58
  -9   4   3   41.30   11.46
   9  -4  -3   65.87   16.10
   9   4  -3   60.72   14.83
  -9  -4   3   41.47   12.53
  -9   4   4   73.33   15.65
   9  -4  -4   74.28   18.28
  -9   4   5  102.41   18.42
   9  -4  -5   70.47   18.72
  -9   4   6    5.35    4.89
   9  -4  -6    2.25    4.46
  -9   4   7   63.75   14.53
   9  -4  -7   64.37   16.85
  -9   4   8   90.75   18.51
   9  -4  -8   92.09   20.46
  -9   4   9   80.91   17.11
   9  -4  -9   76.17   18.71
  -9   4  10   -0.00    4.79
  -9   4  10    2.44    5.24
   9  -4 -10    2.62    4.75
  -9   4  11    6.13    5.37
  -9   4  11    5.47    6.75
   9  -4 -11    2.47    6.66
  -9   4  12    0.00    3.58
   9  -4 -12    4.07    5.41
  -9   4  13   49.85   13.54
  -9   4  14   20.60    8.47
  -9   4  15   37.69   11.63
  -9   4  16    5.00    5.82
  -9   4  17   40.03   12.51
  -9   4  19   68.30   17.10
  -9   4  20   -0.00    5.14
  -9   4  21    0.00    5.15
  -9   4  22    6.90    6.95
  -9   4  23   40.90   13.49
  -9   4  24    9.15    7.32
   9  -4 -24    6.30    5.90
  -9   4  25   -0.00    5.60
   9  -4 -25    1.90    3.85
   9  -4 -26   -0.00    3.64
   9  -4 -27    1.10    4.62
   9  -4 -28    0.00    3.55
   9  -4 -29   17.97    8.14
   9  -4 -30    3.00    4.52
   9  -4 -31    7.15    5.28
  -9   5   1  124.24   21.13
   9  -5  -1  100.06   22.20
  -9  -5   1   98.04   20.95
  -9   5   2   69.33   14.85
   9  -5  -2   46.61   15.76
  -9  -5   2   82.44   17.02
  -9   5   3    8.11    6.11
   9  -5  -3   27.62   10.50
  -9  -5   3   11.52    6.95
  -9   5   4   62.69   15.39
   9  -5  -4   81.13   18.93
  -9  -5   4   77.52   17.39
  -9   5   5   37.42   11.07
   9  -5  -5   43.69   13.84
  -9   5   6   36.25   11.42
   9  -5  -6   52.66   15.22
  -9   5   7    7.77    6.23
   9  -5  -7   96.30   17.81
  -9   5   8    2.70    5.54
   9  -5  -8    1.27    4.75
  -9   5   9   -0.00    5.07
   9  -5  -9    3.35    5.61
  -9   5  10    0.29    4.51
   9  -5 -10    4.94    6.31
  -9   5  11   43.37   12.20
   9  -5 -11   41.97   13.59
  -9   5  12   35.19   11.56
   9  -5 -12   50.62   14.90
  -9   5  13    0.09    3.51
  -9   5  14    9.12    6.34
  -9   5  15   33.75   11.22
  -9   5  16   31.25   11.52
  -9   5  17   50.54   14.25
  -9  -5  17   40.01   10.36
  -9   5  18   22.95    8.91
  -9  -5  18    7.11    5.25
  -9   5  19    7.99    7.00
  -9  -5  19    1.60    3.48
  -9   5  20    6.02    5.74
  -9   5  21   43.67   13.90
  -9   5  22   35.05   12.50
   9  -5 -22   44.47   12.63
  -9   5  23    9.67    7.16
   9  -5 -23   15.29    7.60
  -9   5  24    6.84    5.47
   9  -5 -24    0.00    4.51
   9  -5 -25   -1.70    5.01
   9  -5 -26    5.38    4.79
   9  -5 -27    0.43    4.47
   9  -5 -28    3.35    5.62
   9  -5 -29    3.48    4.35
   9  -5 -30    6.23    5.41
   9  -5 -31   -0.00    4.06
  -9   5  32    3.43    4.53
   9  -5 -32    3.47    4.72
  -9   5  33    8.10    6.18
  -9   6   1   -0.00    3.62
  -9  -6   1    2.79    5.78
  -9   6   2   99.90   19.20
  -9  -6   2   83.43   19.43
  -9   6   3   25.79    8.98
  -9  -6   3   36.15   11.58
  -9   6   4    1.19    4.79
   9  -6  -4   21.35    9.99
  -9  -6   4   34.81   11.25
  -9   6   5   15.38    8.03
   9  -6  -5   24.63   10.43
  -9  -6   5   29.53   10.20
  -9   6   6    5.86    6.14
   9  -6  -6    5.65    5.99
  -9  -6   6   15.93    7.69
  -9   6   7   16.89    8.77
   9  -6  -7   22.58   10.19
  -9   6   8   60.42   15.53
   9  -6  -8   91.24   19.71
  -9   6   9   16.70    8.70
   9  -6  -9   20.00   10.14
  -9   6  10   -0.00    3.99
   9  -6 -10    3.47    6.76
  -9   6  11    0.00    3.61
   9  -6 -11   -0.00    6.16
  -9   6  12   24.53   10.34
   9  -6 -12   36.01   13.08
  -9   6  13   17.49    8.48
  -9   6  14   46.02   13.93
  -9   6  15   11.06    6.75
  -9   6  16    0.00    6.08
  -9   6  17    6.30    6.91
  -9  -6  17   13.77    5.73
  -9   6  18   48.04   14.49
  -9   6  19   27.17   10.70
  -9   6  20   13.90    8.27
   9  -6 -20    7.62    6.37
  -9   6  21   12.23    7.52
   9  -6 -21    0.00    4.65
  -9   6  22    6.00    6.35
   9  -6 -22    1.97    5.08
   9  -6 -23    5.42    5.66
   9  -6 -24    9.19    6.39
   9  -6 -25    8.53    6.20
   9  -6 -26    5.07    5.49
   9  -6 -27    3.59    4.94
   9  -6 -28    2.30    4.87
   9  -6 -29   -0.00    4.09
  -9   6  30    5.95    5.33
   9  -6 -30    2.36    5.36
  -9   6  31   -0.00    3.95
   9  -6 -31    0.00    4.45
  -9   6  32    0.00    4.25
   9  -6 -32    1.55    4.00
  -9   6  33    2.69    4.58
   9  -6 -33    4.74    6.06
  -9   7   1   21.64    8.59
   9  -7  -1    2.42    5.10
  -9  -7   1   -0.00    6.38
  -9   7   2    8.97    6.45
   9  -7  -2    8.85    8.31
  -9  -7   2   14.26    8.20
  -9   7   3   -0.00    4.73
  -9  -7   3    4.18    5.61
  -9   7   4   35.78   11.10
  -9  -7   4   26.96   10.64
  -9   7   5    7.82    6.40
  -9  -7   5    7.58    6.91
  -9   7   6   47.95   13.59
  -9  -7   6   49.99   13.63
  -9   7   7    3.18    4.80
  -9  -7   7    0.00    4.74
  -9   7   8    0.00    4.81
   9  -7  -8    2.05    4.67
  -9  -7   8    0.00    4.17
  -9   7   9   21.64    8.87
   9  -7  -9    0.00    4.61
  -9   7  10   34.95   11.02
   9  -7 -10   10.08    7.98
  -9   7  11   12.37    7.61
   9  -7 -11    4.28    7.02
  -9   7  12   70.94   16.74
   9  -7 -12   49.72   15.85
  -9   7  13   -0.00    3.67
  -9   7  14    4.77    5.90
  -9   7  15    6.83    6.62
  -9   7  16   37.11   13.40
  -9   7  17    0.00    4.37
  -9   7  18    4.83    6.24
   9  -7 -18   -0.00    4.86
  -9   7  19    0.00    5.00
   9  -7 -19   -0.00    4.80
  -9   7  20   12.93    7.86
   9  -7 -20    5.01    5.26
   9  -7 -21    8.10    7.01
   9  -7 -22   22.50    9.99
   9  -7 -23    1.44    4.51
   9  -7 -24   -0.00    3.58
   9  -7 -25   -0.00    4.01
   9  -7 -26   18.81    8.88
  -9   7  27   10.51    7.59
   9  -7 -27    4.14    5.85
  -9   7  28    5.44    5.55
   9  -7 -28   13.30    7.09
  -9   7  29   -0.00    4.23
   9  -7 -29    2.21    5.06
  -9   7  30    7.94    5.80
   9  -7 -30    2.58    4.98
  -9   7  31    4.44    7.10
   9  -7 -31    8.73    6.43
  -9   7  32    0.00    5.02
   9  -7 -32    4.57    5.36
   9  -7 -33   -0.00    2.94
   9  -7 -34    6.66    5.79
  -9   8   1   14.48    7.21
   9  -8  -1   10.25    6.95
  -9  -8   1   12.36    8.29
  -9   8   2   29.30   10.45
   9  -8  -2   11.35    7.83
  -9  -8   2   35.17   11.34
  -9   8   3   -0.00    4.30
   9  -8  -3   -0.00    4.93
  -9  -8   3    1.52    4.73
  -9   8   4   62.06   15.10
   9  -8  -4   63.51   17.06
  -9  -8   4   46.43   14.04
  -9   8   5   -0.00    3.98
   9  -8  -5    0.53    4.44
  -9  -8   5   -0.00    4.99
  -9   8   6    0.00    4.78
   9  -8  -6    2.90    6.12
  -9  -8   6    3.51    5.02
  -9   8   7    5.30    6.09
  -9  -8   7    1.80    4.79
  -9   8   8   83.90   19.61
  -9  -8   8   94.66   19.81
  -9   8   9    1.56    3.66
  -9  -8   9    8.73    5.98
  -9   8  10    9.51    7.88
  -9  -8  10   20.48    8.73
  -9   8  11   13.49    8.01
  -9  -8  11    4.30    5.17
  -9   8  12   20.30    9.82
  -9   8  13   -0.00    4.59
  -9   8  14   21.66   11.00
  -9   8  15    2.52    4.99
  -9   8  16    1.22    4.47
   9  -8 -16   -0.00    4.19
  -9   8  17    2.41    6.45
   9  -8 -17    4.41    5.43
  -9   8  18   25.55   11.15
   9  -8 -18   29.34   10.36
   9  -8 -19    2.06    5.36
   9  -8 -20   16.37    7.95
   9  -8 -21    1.30    4.97
   9  -8 -22    0.96    4.04
   9  -8 -23    1.14    3.71
  -9   8  24   20.16    9.30
   9  -8 -24    7.22    6.34
  -9   8  25    3.01    5.28
   9  -8 -25    5.73    5.91
  -9   8  26    7.61    6.83
   9  -8 -26    4.96    5.74
  -9   8  27    2.74    5.00
   9  -8 -27    0.00    5.25
  -9   8  28   -0.00    5.53
   9  -8 -28   -0.00    4.39
  -9   8  29    1.13    5.23
   9  -8 -29    2.13    5.12
  -9   8  30   -0.00    5.83
   9  -8 -30    4.29    5.15
  -9   8  31   -0.00    5.55
   9  -8 -31   -0.00    3.99
  -9   8  32   -0.00    5.32
   9  -8 -32    3.19    5.06
   9  -8 -33    0.00    5.83
  -9   9   1    9.40    7.13
   9  -9  -1    0.88    4.26
  -9  -9   1    1.13    5.09
  -9   9   2   23.06    9.41
   9  -9  -2   11.14    8.31
  -9  -9   2   15.50    8.10
  -9   9   3    0.00    4.91
   9  -9  -3    2.27    5.99
  -9  -9   3   16.10    7.83
  -9   9   4    0.00    4.99
   9  -9  -4    5.12    6.63
  -9  -9   4   20.18    8.61
  -9   9   5   -0.00    3.35
   9  -9  -5    8.92    7.17
  -9  -9   5    3.30    5.08
  -9   9   6   50.08   15.40
   9  -9  -6   50.35   15.76
  -9  -9   6   91.16   18.51
  -9   9   7   -0.00    4.20
   9  -9  -7    1.29    6.11
  -9  -9   7    0.86    4.55
  -9   9   8   -0.00    6.11
   9  -9  -8    1.43    5.59
  -9  -9   8    0.00    3.72
  -9   9   9   -0.00    4.95
   9  -9  -9   -0.00    5.70
  -9  -9   9   -0.00    4.24
  -9   9  10    9.63    6.64
   9  -9 -10    9.22    8.28
  -9  -9  10    6.51    6.38
  -9   9  11    0.00    5.14
   9  -9 -11    0.62    6.21
  -9  -9  11    4.31    5.74
  -9   9  12   22.36   11.72
  -9  -9  12   53.28   13.01
  -9   9  13    7.91    7.04
   9  -9 -13    1.62    5.35
  -9   9  14   -0.00    7.25
   9  -9 -14    0.51    4.88
  -9   9  15   -0.00    5.88
   9  -9 -15   -0.00    5.26
  -9   9  16   29.97   12.62
   9  -9 -16   35.68   11.95
   9  -9 -17    2.21    5.53
   9  -9 -18   -0.00    4.76
   9  -9 -19    2.59    4.69
  -9   9  20    7.83    6.87
   9  -9 -20    8.57    6.86
  -9   9  21    1.03    4.62
   9  -9 -21    1.34    5.32
  -9   9  22   19.14    9.82
   9  -9 -22   25.42    9.64
  -9   9  23    0.47    4.99
   9  -9 -23    0.00    4.68
  -9   9  24    4.91    5.59
   9  -9 -24    2.53    4.71
  -9   9  25    1.27    5.41
   9  -9 -25   -0.00    4.20
  -9   9  26   15.05    9.68
   9  -9 -26   11.58    8.15
  -9   9  27    9.09    7.59
   9  -9 -27    1.90    4.51
  -9   9  28   -0.00    6.18
   9  -9 -28    6.08    6.07
  -9   9  29    1.16    5.39
   9  -9 -29    0.18    3.87
  -9   9  30    1.14    4.69
   9  -9 -30    0.00    5.16
  -9   9  31    2.49    6.23
  -9  10   1    5.90    5.77
   9 -10  -1    5.03    7.01
  -9 -10   1    3.96    4.98
  -9  10   2    6.59    7.01
   9 -10  -2   17.24    9.51
  -9 -10   2   26.77   10.58
  -9  10   3    4.50    5.73
   9 -10  -3    6.32    6.30
  -9 -10   3    0.73    4.24
  -9  10   4   39.65   13.91
   9 -10  -4   40.19   14.62
  -9 -10   4   75.53   16.66
  -9  10   5    0.02    5.39
   9 -10  -5   -0.00    4.59
  -9 -10   5    0.42    4.22
  -9  10   6   -0.00    6.35
   9 -10  -6    4.20    5.80
  -9 -10   6    2.88    4.22
  -9  10   7    9.21    7.04
   9 -10  -7    1.65    5.98
  -9 -10   7    3.45    6.32
  -9  10   8   27.42   11.20
   9 -10  -8   10.20    8.81
  -9 -10   8   23.34    9.55
  -9  10   9   -0.00    6.76
   9 -10  -9    3.46    6.95
  -9 -10   9    6.95    5.38
  -9  10  10    1.90    6.25
   9 -10 -10   -0.00    5.73
  -9 -10  10    5.13    6.17
  -9  10  11    3.67    7.22
   9 -10 -11    0.71    5.45
   9 -10 -11    9.03    8.33
  -9 -10  11    8.04    6.32
  -9  10  12    0.00    6.05
   9 -10 -12    6.08    6.80
  -9  10  13    1.41    5.54
   9 -10 -13   -0.00    5.44
  -9  10  14   43.11   13.90
   9 -10 -14   32.96   11.36
   9 -10 -15    1.62    5.49
   9 -10 -16   -0.00    5.07
   9 -10 -17   -0.00    6.07
   9 -10 -18   41.61   12.96
   9 -10 -19    3.23    5.06
   9 -10 -20    4.08    4.78
   9 -10 -21   -0.00    4.82
   9 -10 -22    4.65    6.21
  -9  10  23   -0.00    6.23
   9 -10 -23   -0.00    5.56
  -9  10  24   17.97    9.12
   9 -10 -24    5.73    6.84
  -9  10  25   -0.00    5.37
   9 -10 -25   -0.00    5.12
  -9  10  26    6.84    7.48
   9 -10 -26   12.04    7.90
  -9  10  27   -0.00    5.50
   9 -10 -27    2.03    5.06
  -9  10  28    6.38    6.76
  -9  10  29   -0.00    4.72
  -9  10  30    2.69    5.23
  -9  10  31    1.28    5.87
  -9  11   1    0.00    3.80
   9 -11  -1    1.61    5.30
  -9 -11   1    1.32    5.55
  -9  11   2   30.07   12.22
   9 -11  -2   25.78   12.03
  -9 -11   2   29.60   11.15
  -9  11   3    5.31    7.58
   9 -11  -3   -0.00    4.99
  -9 -11   3    4.75    5.95
  -9  11   4    4.02    5.90
   9 -11  -4    2.38    7.06
  -9 -11   4   16.80    8.30
  -9  11   5    0.00    4.93
   9 -11  -5    2.55    5.84
  -9 -11   5   -0.00    4.71
  -9  11   6   17.81    9.34
   9 -11  -6    2.13    6.48
  -9 -11   6   16.86    8.18
  -9  11   7    0.15    3.11
   9 -11  -7    0.46    4.90
   9 -11  -7   -0.00    5.47
  -9 -11   7    0.00    4.56
  -9  11   8    0.45    5.21
   9 -11  -8    3.04    5.15
   9 -11  -8    1.24    5.71
  -9 -11   8   -0.00    4.87
  -9  11   9   -0.00    4.83
   9 -11  -9    2.13    4.85
   9 -11  -9   -0.00    6.50
  -9 -11   9    3.07    5.67
  -9  11  10   16.21    9.76
   9 -11 -10    7.12    6.59
   9 -11 -10   12.11   10.02
  -9  11  11    0.00    5.67
   9 -11 -11    6.02    5.39
   9 -11 -11   -0.00    5.97
   9 -11 -12    8.04    6.17
   9 -11 -13    0.13    5.13
   9 -11 -14    1.31    3.56
   9 -11 -15   -0.00    5.04
   9 -11 -16   52.09   14.44
   9 -11 -17    3.08    5.66
   9 -11 -18    4.43    5.77
   9 -11 -19    0.91    5.31
   9 -11 -20    8.31    7.02
   9 -11 -21    4.41    4.81
   9 -11 -22    2.07    6.15
   9 -11 -23    2.24    4.29
   9 -11 -24   -0.00    3.84
  -9  12   1   -0.00    5.37
   9 -12  -1   -0.00    5.56
  -9 -12   1    3.96    6.23
  -9  12   2   -0.00    5.46
   9 -12  -2    5.93    6.85
  -9 -12   2   10.77    7.44
  -9  12   3    8.34    7.99
   9 -12  -3    2.86    4.71
   9 -12  -3   -0.00    5.90
  -9 -12   3    0.93    4.77
  -9  12   4   13.52    9.24
   9 -12  -4   24.10    9.56
   9 -12  -4    4.16    7.62
  -9 -12   4   12.63    7.38
  -9  12   5    0.00    6.21
   9 -12  -5   -0.00    3.93
   9 -12  -5    0.00    6.21
  -9 -12   5    1.91    3.87
  -9  12   6   -0.00    3.82
   9 -12  -6    3.22    4.43
   9 -12  -6    3.71    5.78
  -9 -12   6    5.49    6.21
  -9  12   7   -0.00    3.38
   9 -12  -7    3.43    4.65
   9 -12  -7   -0.00    5.54
  -9 -12   7    0.00    3.97
   9 -12  -8   29.65   11.19
   9 -12  -8    7.96    8.93
   9 -12  -9    3.46    5.89
   9 -12  -9    0.00    6.02
   9 -12 -10    1.95    4.93
   9 -12 -10    0.00    6.26
   9 -12 -11    0.66    6.20
   9 -12 -12   -0.00    5.09
   9 -12 -13    2.51    5.66
   9 -12 -14   35.74   11.80
   9 -12 -15    1.79    5.50
   9 -12 -16    0.69    3.62
   9 -12 -17    0.19    3.40
   9 -12 -18    0.00    5.10
   9 -12 -19    6.11    5.88
   9 -12 -20   19.46    9.28
   9 -12 -21   -0.00    5.33
  -9  13   1   -0.00    5.66
   9 -13  -1   16.45    7.84
   9 -13  -1    3.19    7.59
  -9 -13   1   10.60    7.64
  -9  13   2    3.58    5.77
   9 -13  -2    3.31    4.91
   9 -13  -2    2.38    5.88
  -9 -13   2    7.63    6.18
  -9  13   3   -0.00    5.29
   9 -13  -3   -0.00    3.38
   9 -13  -3    0.00    6.30
  -9 -13   3    1.23    4.32
   9 -13  -4    3.52    5.40
   9 -13  -4    0.53    4.84
  -9 -13   4    1.81    5.85
   9 -13  -5    6.13    6.60
   9 -13  -5   -0.00    4.88
  -9 -13   5   12.65    7.29
   9 -13  -6   16.05    8.71
   9 -13  -6   -0.00    5.73
   9 -13  -7    7.75    6.51
   9 -13  -8    1.07    4.74
   9 -13  -8    4.72    9.31
   9 -13  -9    4.63    6.51
   9 -13  -9    2.12    5.33
   9 -13 -10   15.74    7.89
   9 -13 -10   -0.00    7.61
   9 -13 -11   -0.00    4.27
   9 -13 -12    5.18    7.71
   9 -13 -13    1.00    2.82
   9 -13 -14    4.13    4.92
   9 -13 -15    1.85    4.97
   9 -13 -16    9.13    7.27
   9 -13 -17    4.29    5.21
   9 -14  -1    0.00    6.39
   9 -14  -1    0.25    5.67
  -9 -14   1    3.31    6.44
   9 -14  -2    5.80    6.36
   9 -14  -2   16.23    9.76
  -9 -14   2   14.26    8.31
   9 -14  -3    3.73    6.49
   9 -14  -3    9.38    8.01
  -9 -14   3   15.40    9.36
   9 -14  -4   13.14    7.35
   9 -14  -4    4.46    6.70
   9 -14  -5    0.00    3.72
   9 -14  -5   -0.00    6.19
   9 -14  -6    0.00    3.86
   9 -14  -6    2.19    6.20
   9 -14  -7    0.97    3.89
   9 -14  -7    0.00    6.18
   9 -14  -8    5.87    5.69
   9 -14  -8    0.00    8.40
   9 -14  -9   11.58    7.14
   9 -14  -9    8.26    7.85
   9 -14 -10    0.00    5.07
   9 -14 -11   -0.00    4.45
   9 -14 -12    1.92    5.53
   9 -14 -13    0.66    5.39
   9 -15  -1   -0.00    4.35
   9 -15  -1    7.60    8.03
  -9 -15   1    7.07    6.77
   9 -15  -2    1.06    4.97
   9 -15  -2    4.19    8.46
   9 -15  -3    3.30    5.26
   9 -15  -3   -0.00    7.62
   9 -15  -4   -0.00    4.79
   9 -15  -4   -0.00    4.70
   9 -15  -5    3.13    5.47
   9 -15  -5   -0.00    7.22
   9 -15  -6    5.93    7.16
   9 -15  -6    2.31    7.23
   9 -15  -7   -0.00    5.65
   9 -15  -7    0.00    5.46
   9 -15  -8    0.33    4.17
   9 -15  -8    0.00    7.15
   9 -16  -1   -0.00    4.50
   9 -16  -2   -0.00    3.09
   9 -16  -2    1.83    6.54
   9 -16  -3    3.68    5.21
   9 -16  -3    2.17    6.88
   9 -16  -4    4.44    6.87
   9 -16  -5   -0.00    6.29
  -8   0   1   -0.00    3.90
  -8   0   1    0.00    3.75
   8   0  -1    0.60    3.96
  -8   0   2  467.64   68.09
  -8   0   2  449.76   69.24
   8   0  -2  707.86   74.44
  -8   0   3    3.05    4.12
  -8   0   3    0.01    3.09
   8   0  -3    0.00    4.24
  -8   0   4   89.51   16.04
  -8   0   4   90.05   17.59
   8   0  -4   64.29   16.06
  -8   0   5    0.00    3.25
  -8   0   5    0.00    4.04
   8   0  -5   -0.00    4.01
  -8   0   6   82.96   15.72
  -8   0   6   65.98   16.15
   8   0  -6  104.36   19.23
  -8   0   7   -0.00    3.80
  -8   0   7    1.12    4.39
   8   0  -7    3.01    5.01
  -8   0   8  213.08   30.68
  -8   0   8  193.80   32.08
   8   0  -8  187.27   32.38
  -8   0   9   -0.00    3.42
  -8   0   9    0.00    4.55
   8   0  -9   -0.00    5.04
  -8   0  10    1.12    3.62
  -8   0  10    1.03    5.07
   8   0 -10    0.85    4.53
  -8   0  11   -0.00    3.77
  -8   0  11    3.04    4.08
   8   0 -11   -0.00    4.49
  -8   0  12  178.35   29.72
  -8   0  12  213.25   32.92
   8   0 -12  209.48   33.08
  -8   0  13   -0.00    2.56
  -8   0  13    0.00    3.74
   8   0 -13    1.07    4.45
  -8   0  14   90.60   17.28
  -8   0  15    0.00    3.25
  -8   0  16   -0.00    2.22
  -8   0  26    8.27    5.82
  -8   1   1   89.45   14.83
  -8   1   1   64.04   14.63
   8  -1  -1   40.33   13.14
   8   1  -1   77.00   16.06
  -8  -1   1   57.32   13.19
  -8  -1   1   73.32   15.48
  -8   1   2    1.07    2.95
  -8   1   2    4.45    4.66
   8  -1  -2   -0.00    3.84
   8   1  -2    1.97    4.93
  -8  -1   2    3.59    3.86
  -8  -1   2    1.59    3.96
  -8   1   3    7.20    4.04
  -8   1   3   -0.00    4.68
   8  -1  -3    6.49    5.61
   8   1  -3   10.68    7.01
  -8  -1   3    3.85    4.34
  -8  -1   3    4.57    4.31
  -8   1   4   35.41    8.92
  -8   1   4   24.42    8.73
   8  -1  -4   25.22    9.28
   8   1  -4   26.16    9.68
  -8  -1   4   18.53    7.44
  -8  -1   4   29.18    9.73
  -8   1   5    0.00    3.34
  -8   1   5    4.48    4.67
   8  -1  -5    5.83    5.98
   8   1  -5    0.49    2.83
  -8  -1   5    4.04    3.61
  -8  -1   5    6.06    5.72
  -8   1   6   95.07   16.89
  -8   1   6   75.38   17.20
   8  -1  -6  104.17   19.86
   8   1  -6   77.50   17.51
  -8  -1   6  119.73   18.14
  -8  -1   6   71.45   17.04
  -8   1   7    8.07    4.95
  -8   1   7   -0.00    4.41
   8  -1  -7    9.54    6.41
   8   1  -7    6.72    5.77
  -8  -1   7   10.28    5.34
  -8  -1   7   13.42    6.51
  -8   1   8    1.49    3.70
  -8   1   8    2.13    4.48
   8  -1  -8    0.00    3.55
   8   1  -8    0.00    4.53
  -8  -1   8    4.74    3.85
  -8  -1   8    5.59    4.92
  -8   1   9    9.28    5.03
  -8   1   9   17.01    7.55
   8  -1  -9   18.62    8.43
   8   1  -9    8.86    5.97
  -8  -1   9   13.56    5.69
  -8  -1   9   11.24    6.91
  -8   1  10  150.03   24.88
  -8   1  10  153.06   26.72
   8  -1 -10  134.49   26.23
   8   1 -10  133.21   25.85
  -8  -1  10  165.47   24.90
  -8  -1  10  184.40   27.91
  -8   1  11    4.68    4.36
  -8   1  11    4.78    5.38
   8  -1 -11    3.85    5.76
   8   1 -11    3.86    4.89
  -8  -1  11    5.80    4.39
  -8  -1  11   13.30    6.77
  -8   1  12    6.19    4.52
  -8   1  12    3.20    4.92
   8  -1 -12   18.44    7.78
   8   1 -12    8.18    5.97
  -8  -1  12   12.96    5.71
  -8  -1  12   13.27    7.23
  -8   1  13    4.64    5.40
   8  -1 -13    5.02    4.94
  -8  -1  13   -0.00    3.96
  -8  -1  13    0.00    5.22
  -8  -1  14   64.07   13.33
  -8  -1  15   37.85    9.94
  -8  -1  16   80.46   15.74
  -8  -1  17    2.12    4.28
  -8  -1  18    2.80    5.01
  -8  -1  19    8.43    4.93
  -8  -1  20    8.51    5.78
  -8  -1  21    0.94    4.00
  -8   1  22   89.22   19.10
  -8   1  23    0.78    3.40
  -8   1  24   11.60    7.25
  -8   1  25    0.00    4.07
  -8   1  26   11.37    7.33
   8  -1 -26   20.93    8.07
   8  -1 -27    2.25    4.46
  -8   2   1    1.19    2.90
  -8   2   1    1.80    4.19
   8  -2  -1   -0.00    4.84
   8   2  -1   -0.00    3.58
  -8  -2   1   -0.00    3.38
  -8  -2   1    4.74    4.23
  -8   2   2   68.90   12.24
  -8   2   2   46.34   11.70
   8  -2  -2    8.51    8.13
  -8  -2   2   69.24   13.33
  -8  -2   2   50.90   11.95
  -8   2   3    9.80    4.92
  -8   2   3   15.85    7.83
   8  -2  -3    9.98    7.33
   8   2  -3   22.94    8.63
  -8  -2   3   10.93    5.58
  -8  -2   3   15.62    6.60
  -8   2   4   59.12   11.45
  -8   2   4   34.85   10.41
   8  -2  -4   45.92   12.73
   8   2  -4   27.45   10.11
  -8  -2   4   35.52   10.15
  -8  -2   4   35.61   10.57
  -8   2   5   12.34    5.40
  -8   2   5   13.57    6.87
   8  -2  -5   12.43    7.17
   8   2  -5   11.33    6.93
  -8  -2   5    5.54    5.27
  -8  -2   5    7.72    5.10
  -8   2   6   78.10   15.79
  -8   2   6  102.50   19.00
   8  -2  -6   87.96   18.36
   8   2  -6   73.31   17.03
  -8  -2   6   82.19   17.08
  -8   2   7   32.92   10.28
   8  -2  -7   43.26   12.05
   8   2  -7   29.04    9.79
  -8  -2   7   31.85    8.81
  -8  -2   7   32.42   10.06
  -8   2   8   89.65   19.84
   8  -2  -8  116.30   22.23
   8   2  -8  101.70   20.43
  -8  -2   8  123.36   19.66
  -8  -2   8  111.58   21.02
  -8   2   9    9.35    6.54
   8  -2  -9   15.68    7.64
   8   2  -9   16.06    7.49
  -8  -2   9   16.35    6.22
  -8  -2   9   11.17    7.08
  -8   2  10    1.73    4.30
   8  -2 -10    3.34    4.69
   8   2 -10    0.69    4.80
  -8  -2  10    1.08    3.10
  -8  -2  10    0.35    3.18
  -8   2  11    0.58    3.42
   8  -2 -11   -0.00    3.89
   8   2 -11    1.16    5.04
  -8  -2  11    3.09    3.59
  -8  -2  11    6.04    5.60
  -8   2  12   59.86   14.65
   8  -2 -12   58.33   14.97
  -8  -2  12   53.46   12.49
  -8  -2  12   78.75   15.95
  -8   2  13   29.99   10.70
   8  -2 -13   39.14   11.95
  -8  -2  13   31.64    8.75
  -8   2  14   13.59    8.39
   8  -2 -14   39.21   11.72
  -8  -2  14   20.39    7.05
  -8  -2  15   22.20    7.36
  -8  -2  16   27.24    8.22
  -8  -2  17   34.92    9.28
  -8   2  18  158.36   28.90
  -8  -2  18  185.32   27.96
  -8   2  19    3.55    5.36
  -8  -2  19    0.04    2.79
  -8   2  20    7.36    5.45
  -8  -2  20   -0.00    3.53
  -8   2  21    2.63    4.12
  -8  -2  21    3.53    4.00
  -8   2  22   36.95   11.78
  -8  -2  22   39.06   10.63
  -8   2  23   -0.00    5.16
  -8  -2  23    0.00    4.09
  -8   2  24    9.68    6.32
   8  -2 -24    0.83    3.45
  -8  -2  24    3.13    4.64
  -8   2  25    2.06    4.51
   8  -2 -25    1.53    4.73
  -8   2  26    3.93    4.86
   8  -2 -26    3.66    4.57
   8  -2 -27   -0.00    3.82
   8  -2 -28   42.07   11.82
  -8   2  35   -0.00    3.54
   8  -3  -1   88.83   19.79
   8   3  -1   82.31   18.93
  -8  -3   1  102.30   19.45
  -8  -3   1  117.15   20.48
  -8   3   2    1.62    5.19
   8  -3  -2    3.91    4.58
   8   3  -2    2.41    4.17
  -8  -3   2    2.13    4.12
  -8  -3   2    0.18    4.04
  -8   3   3   59.82   13.26
   8  -3  -3   36.59   12.07
   8   3  -3   37.56   11.41
  -8  -3   3   30.77   10.16
  -8  -3   3   50.85   12.57
  -8   3   4  122.01   22.42
   8  -3  -4   99.83   21.97
   8   3  -4  130.28   23.25
  -8  -3   4  124.60   21.77
  -8   3   5   12.21    7.00
   8  -3  -5   13.61    7.10
   8   3  -5    5.62    5.21
  -8  -3   5   14.23    6.35
  -8  -3   5   13.68    7.18
  -8   3   6   39.78   11.26
   8  -3  -6   52.61   13.28
   8   3  -6   32.24   10.21
  -8  -3   6   31.36    9.14
  -8  -3   6   32.99   10.27
  -8   3   7   23.50    8.67
   8  -3  -7   29.11   10.43
   8   3  -7   10.25    6.31
  -8  -3   7   33.95    8.69
  -8  -3   7   22.87    8.87
  -8   3   8    8.60    6.45
   8  -3  -8    6.11    6.15
   8   3  -8   10.45    5.86
  -8  -3   8    5.36    4.95
  -8  -3   8    9.65    5.25
  -8   3   9    5.94    5.61
   8  -3  -9    0.00    4.38
   8   3  -9   -0.00    4.21
  -8  -3   9    0.00    3.52
  -8  -3   9    0.00    4.91
  -8   3  10   92.05   18.60
   8  -3 -10   85.02   19.01
   8   3 -10   81.18   17.59
  -8  -3  10   83.62   15.87
  -8  -3  10   88.33   18.27
  -8   3  11   88.50   19.11
   8  -3 -11   87.34   19.45
  -8  -3  11   92.86   16.81
  -8   3  12    6.64    6.11
   8  -3 -12    2.79    4.71
  -8  -3  12    3.03    3.84
  -8   3  13   17.99    9.02
   8  -3 -13   14.29    8.35
  -8  -3  13   10.76    5.50
  -8   3  14   35.54   10.37
  -8   3  14   34.36   11.12
   8  -3 -14   29.58   10.81
  -8  -3  14   19.87    7.07
  -8   3  15   41.86   11.02
  -8  -3  15   10.82    5.58
  -8   3  16   78.46   18.25
  -8  -3  16  107.60   17.66
  -8   3  17   -0.00    3.93
  -8  -3  17   -0.00    3.50
  -8   3  18   -0.00    3.85
  -8  -3  18    6.49    4.32
  -8   3  19   14.98    8.09
  -8  -3  19   13.98    6.07
  -8   3  20  125.84   23.86
  -8  -3  20  108.27   20.01
  -8   3  21    9.83    6.85
  -8  -3  21   14.05    6.23
  -8   3  22   18.22    8.43
  -8  -3  22    5.24    4.91
  -8   3  23    2.04    4.88
   8  -3 -23    2.31    4.79
  -8   3  24   13.44    7.45
   8  -3 -24   14.13    7.37
   8  -3 -25   14.74    7.35
   8  -3 -26    1.86    4.23
   8  -3 -27    7.33    4.86
   8  -3 -28   -0.00    3.51
   8  -3 -29    1.57    3.01
   8  -3 -30    0.95    4.13
  -8   3  33   -0.00    4.49
  -8   3  34    0.00    4.56
  -8   3  35   -0.00    4.15
   8  -4  -1   57.37   15.18
   8   4  -1   60.20   14.92
  -8  -4   1   56.99   14.63
  -8  -4   1   89.36   16.89
   8  -4  -2    3.93    5.00
   8   4  -2   24.96    8.96
  -8  -4   2    2.12    5.69
  -8  -4   2   13.55    7.02
   8  -4  -3    3.27    5.83
   8   4  -3   15.73    7.88
  -8  -4   3   23.15    8.76
  -8  -4   3   23.48    8.68
   8  -4  -4   99.77   22.18
   8   4  -4   98.94   21.42
  -8  -4   4  136.58   22.77
  -8  -4   4  142.51   23.44
  -8   4   5   11.58    6.50
   8  -4  -5   -0.00    3.79
   8   4  -5    5.39    5.92
  -8  -4   5   12.00    6.35
  -8  -4   5    7.44    5.25
  -8   4   6   74.22   14.63
   8  -4  -6   41.10   12.97
   8   4  -6   30.49   10.54
  -8  -4   6   53.43   12.72
  -8  -4   6   39.96   11.73
  -8   4   7   86.96   18.23
   8  -4  -7   65.33   17.59
   8   4  -7   86.63   17.82
  -8  -4   7   95.20   17.45
  -8  -4   7   86.63   17.86
  -8   4   8   31.99   10.41
   8  -4  -8   38.58   11.20
   8   4  -8   32.11    9.79
  -8  -4   8   21.31    7.93
  -8  -4   8   34.19   10.23
  -8   4   9    8.67    6.63
  -8   4   9    2.96    4.85
   8  -4  -9    7.03    5.56
  -8  -4   9    3.37    4.35
  -8  -4   9    9.21    5.94
  -8   4  10    8.39    5.83
  -8   4  10    1.72    4.45
   8  -4 -10    5.64    5.85
  -8  -4  10    0.76    3.48
  -8   4  11    6.79    5.59
  -8   4  11    9.00    7.18
   8  -4 -11    0.66    5.17
  -8  -4  11   11.27    5.78
  -8   4  12  106.46   19.44
  -8   4  12   92.25   19.47
   8  -4 -12   69.45   18.37
  -8  -4  12   90.36   16.48
  -8   4  13   16.74    7.15
  -8   4  13   14.34    7.69
   8  -4 -13    6.88    7.48
  -8  -4  13   17.94    6.34
  -8   4  14   42.32   12.66
  -8   4  14   78.56   16.89
   8  -4 -14   37.56   13.51
  -8  -4  14   68.79   12.78
  -8   4  15    0.00    4.94
  -8  -4  15    0.39    3.21
  -8   4  16   14.10    7.76
  -8  -4  16   19.48    6.92
  -8   4  17   23.99    9.42
  -8  -4  17   22.08    7.02
  -8   4  18   67.53   17.61
  -8  -4  18   96.84   16.38
  -8   4  19    5.42    5.68
  -8  -4  19    5.28    4.24
  -8   4  20    6.07    6.00
  -8  -4  20   13.14    5.65
  -8   4  21   -0.00    4.08
  -8  -4  21   -0.00    3.03
  -8   4  22    7.49    7.30
   8  -4 -22   13.04    6.77
  -8   4  23   18.11    8.20
   8  -4 -23    3.51    5.10
   8  -4 -24   15.79    7.60
   8  -4 -25   -0.00    4.57
   8  -4 -26    5.04    5.20
   8  -4 -27    1.95    3.77
   8  -4 -28   14.74    7.53
   8  -4 -29    4.82    4.84
   8  -4 -30   -0.00    4.29
  -8   4  31   -0.00    3.51
   8  -4 -31   -0.00    3.00
  -8   4  32   17.21    7.48
  -8   4  33    6.13    5.55
  -8   4  34   10.14    6.84
  -8   4  35   -0.00    4.76
   8  -5  -1   25.08    9.93
   8   5  -1   20.65    9.47
  -8  -5   1   40.89   11.50
   8  -5  -2   27.62   10.12
   8   5  -2   19.80    8.77
  -8  -5   2   22.59    9.11
   8  -5  -3   54.38   14.23
   8   5  -3   27.97   10.69
  -8  -5   3   80.97   15.87
  -8  -5   3   91.25   16.87
  -8   5   4   11.06    6.13
   8  -5  -4    7.96    6.86
   8   5  -4   11.89    6.42
  -8  -5   4   19.14    7.80
  -8  -5   4   16.66    7.45
  -8   5   5   86.53   15.92
   8  -5  -5   33.94   12.73
   8   5  -5   54.58   14.03
  -8  -5   5   48.54   13.22
  -8  -5   5  100.65   17.59
  -8   5   6  121.49   20.11
   8  -5  -6   70.62   18.75
  -8  -5   6   90.37   18.23
  -8  -5   6   93.22   19.44
  -8   5   7    3.35    4.30
   8  -5  -7   -0.00    3.82
  -8  -5   7    6.85    5.80
  -8   5   8    7.35    5.76
   8  -5  -8    8.63    7.02
  -8  -5   8    4.16    4.75
  -8   5   9    4.46    5.02
   8  -5  -9    4.25    6.21
  -8  -5   9    5.95    5.73
  -8   5  10  158.13   27.47
  -8   5  10  188.15   29.51
   8  -5 -10  131.23   27.70
  -8  -5  10  154.48   25.63
  -8   5  11   35.69   11.18
  -8   5  11   49.59   13.16
   8  -5 -11   39.22   12.98
  -8  -5  11   39.32   10.34
  -8   5  12    2.79    4.21
  -8   5  12   -0.00    5.05
   8  -5 -12   -0.00    4.40
  -8  -5  12    2.98    4.26
  -8   5  13   -0.00    5.13
  -8   5  13   -0.00    4.11
   8  -5 -13   -0.00    5.83
  -8  -5  13    3.30    4.25
  -8   5  14    9.05    6.87
   8  -5 -14   22.57   10.37
  -8  -5  14    6.01    4.43
  -8   5  15   21.25    8.98
  -8  -5  15   25.42    7.71
  -8   5  16   53.57   14.12
  -8  -5  16   43.58   10.43
  -8   5  17    6.90    6.72
  -8  -5  17   12.38    5.59
  -8   5  18   10.27    7.19
  -8  -5  18    4.89    3.80
  -8   5  19   15.51    8.29
  -8  -5  19   18.05    6.27
   8  -5 -20   36.82   11.56
  -8   5  21   14.73    8.11
   8  -5 -21   28.39    9.44
  -8   5  22   23.09   10.03
   8  -5 -22   20.33    8.53
   8  -5 -23    0.00    4.10
   8  -5 -24    6.25    5.39
   8  -5 -25    3.15    3.93
   8  -5 -26    4.64    5.01
   8  -5 -27    4.24    5.64
   8  -5 -28    3.15    4.41
  -8   5  29    2.89    5.63
   8  -5 -29   -0.00    3.82
  -8   5  30   16.43    7.81
   8  -5 -30    6.24    6.37
  -8   5  31   11.96    6.80
   8  -5 -31    5.52    5.05
  -8   5  32    7.65    6.55
   8  -5 -32    9.71    7.30
  -8   5  33   -0.00    3.82
  -8   5  34   -0.00    5.16
  -8   6   1  103.08   20.18
   8  -6  -1  117.59   22.63
   8   6  -1  109.52   21.55
  -8  -6   1  102.20   21.09
  -8   6   2   85.06   18.03
   8  -6  -2  164.95   24.70
   8   6  -2   70.06   18.00
  -8  -6   2   87.22   19.38
  -8   6   3  122.45   20.64
   8  -6  -3   77.16   19.64
  -8   6   4   39.60   11.36
   8  -6  -4   41.54   12.86
  -8   6   5   17.97    8.50
   8  -6  -5   16.98    8.97
  -8   6   6   28.97   10.07
   8  -6  -6   30.39   11.05
  -8  -6   6   54.75   12.85
  -8   6   7   21.80    9.29
   8  -6  -7   24.22   10.26
  -8  -6   7   38.61   10.70
  -8   6   8   19.39    7.89
   8  -6  -8   18.72    9.04
  -8  -6   8   25.15    8.68
  -8   6   9   -0.00    3.86
   8  -6  -9    3.66    6.29
  -8  -6   9   -0.00    4.40
  -8   6  10    8.85    6.07
   8  -6 -10   -0.00    5.48
  -8  -6  10    2.18    4.02
  -8   6  11   16.60    8.34
   8  -6 -11   17.05    8.73
  -8  -6  11   19.70    7.44
  -8   6  12   38.44   11.86
   8  -6 -12   19.03    9.69
  -8  -6  12   19.60    7.62
  -8   6  13   18.09    9.10
   8  -6 -13   10.08    7.93
  -8  -6  13   23.10    7.64
  -8   6  14   30.54   11.21
   8  -6 -14   23.64   11.24
  -8  -6  14   61.83   11.62
  -8   6  15   13.75    8.28
  -8  -6  15   21.82    7.09
  -8   6  16   -0.00    5.74
  -8  -6  16    1.18    3.47
  -8   6  17   66.50   16.44
  -8  -6  17   52.38   11.62
  -8   6  18   26.84   10.30
   8  -6 -18   23.62    9.80
  -8   6  19   19.63    8.75
   8  -6 -19   10.50    6.73
   8  -6 -20    2.63    4.77
   8  -6 -21   -0.00    3.99
   8  -6 -22    0.85    4.22
   8  -6 -23   22.36    8.61
   8  -6 -24    8.76    5.59
   8  -6 -25    6.70    5.34
   8  -6 -26   -0.00    3.28
  -8   6  27   13.20    7.75
   8  -6 -27    3.37    4.32
  -8   6  28    0.96    3.92
   8  -6 -28   11.58    6.64
  -8   6  29    5.14    5.25
   8  -6 -29    6.13    6.00
  -8   6  30    0.40    4.00
   8  -6 -30    0.16    4.40
  -8   6  31    0.36    4.61
   8  -6 -31    0.34    3.70
  -8   6  32    0.01    3.64
   8  -6 -32   -0.00    4.93
  -8   6  33    8.29    7.32
   8  -6 -33   13.65    7.64
  -8   6  34    1.44    4.30
  -8   7   1   77.05   17.32
  -8  -7   1   85.73   18.54
  -8   7   2    3.12    4.52
  -8   7   3   20.17    8.54
  -8   7   4    1.08    4.68
   8  -7  -4    0.00    4.78
  -8   7   5   83.97   18.27
   8  -7  -5   77.64   18.81
  -8   7   6   27.11    9.57
   8  -7  -6   10.01    8.78
   8  -7  -7    2.91    7.01
  -8   7   8    0.27    4.25
   8  -7  -8   -0.00    5.26
  -8  -7   8   -0.00    4.66
  -8   7   9   35.07   11.93
   8  -7  -9   48.47   14.21
  -8  -7   9   46.78   12.04
  -8   7  10    5.92    6.04
   8  -7 -10   13.01    9.38
  -8  -7  10    7.17    5.98
  -8   7  11   38.72   12.85
   8  -7 -11   42.79   14.33
  -8  -7  11   49.90   12.31
  -8   7  12    3.70    4.82
   8  -7 -12    3.35    5.92
  -8  -7  12    3.07    4.62
  -8   7  13    6.42    6.25
   8  -7 -13    6.52    7.24
  -8  -7  13    8.82    5.33
  -8   7  14   24.62    9.97
   8  -7 -14   12.93    8.82
  -8  -7  14   23.87    7.81
  -8   7  15   52.67   15.19
  -8  -7  15   55.94   12.31
  -8   7  16    7.04    6.18
   8  -7 -16    4.42    5.71
  -8  -7  16    7.13    4.63
  -8   7  17    0.71    5.47
   8  -7 -17    7.42    6.61
  -8   7  18   -0.00    3.87
   8  -7 -18   -0.00    4.09
   8  -7 -19    4.58    5.01
   8  -7 -20    5.56    5.74
   8  -7 -21   17.45    8.27
   8  -7 -22    4.80    5.77
   8  -7 -23    0.81    4.75
  -8   7  24    0.00    4.66
   8  -7 -24    4.91    5.30
  -8   7  25    8.55    7.23
   8  -7 -25    8.45    6.42
  -8   7  26    3.28    5.80
   8  -7 -26   10.70    6.93
  -8   7  27    3.29    6.16
   8  -7 -27    6.55    6.45
  -8   7  28   -0.00    3.26
   8  -7 -28    1.86    5.73
  -8   7  29    4.60    6.82
   8  -7 -29    1.71    3.94
  -8   7  30   -0.00    4.65
   8  -7 -30    7.12    5.68
  -8   7  31   13.59    7.79
   8  -7 -31    8.25    6.20
  -8   7  32   -0.00    4.16
   8  -7 -32    0.84    4.08
  -8   7  33   -0.00    5.53
   8  -7 -33    3.85    5.28
   8  -7 -34    0.00    3.94
  -8   8   1   58.15   14.86
   8  -8  -1   50.31   15.00
  -8  -8   1   95.91   18.62
  -8   8   2    3.39    5.03
   8  -8  -2    4.61    5.97
  -8  -8   2   -0.00    4.02
  -8   8   3   43.89   12.20
   8  -8  -3   19.89   10.29
  -8  -8   3   46.72   12.65
  -8   8   4    9.89    6.72
  -8  -8   4   16.07    7.88
  -8   8   5    2.52    5.51
  -8   8   6   -0.00    4.18
  -8   8   7  115.63   23.56
  -8   8   8    0.00    5.86
  -8   8   9   12.16    8.09
   8  -8  -9   14.57    9.22
  -8   8  10    6.32    6.85
   8  -8 -10   14.84    9.48
  -8  -8  10   22.92    8.59
  -8   8  11    7.42    6.52
   8  -8 -11    0.00    5.84
  -8  -8  11    0.84    4.45
  -8   8  12    1.98    4.70
   8  -8 -12    5.04    7.06
  -8  -8  12    4.04    5.23
  -8   8  13   24.66   10.33
   8  -8 -13    3.74    5.02
  -8  -8  13   39.10    9.84
  -8   8  14    0.65    4.42
   8  -8 -14    4.36    5.26
  -8  -8  14   -0.00    3.37
  -8   8  15   16.52    8.52
   8  -8 -15   13.40    8.06
  -8   8  16    2.77    5.98
   8  -8 -16    0.00    3.91
   8  -8 -17   24.73    9.00
   8  -8 -18    5.87    5.44
   8  -8 -19   35.76   11.25
   8  -8 -20    3.19    3.96
  -8   8  21   10.49    6.67
   8  -8 -21   -0.00    3.62
  -8   8  22   -0.00    4.08
   8  -8 -22   -0.00    2.56
  -8   8  23   17.59    9.39
   8  -8 -23   16.48    8.33
  -8   8  24    4.24    6.28
   8  -8 -24    6.89    6.46
  -8   8  25    9.78    7.10
   8  -8 -25   10.35    7.48
  -8   8  26    4.31    5.91
   8  -8 -26    0.00    4.80
  -8   8  27    3.91    5.87
   8  -8 -27    0.00    4.14
  -8   8  28   -0.00    4.63
   8  -8 -28    2.65    4.46
  -8   8  29   14.49    8.21
   8  -8 -29    8.81    6.76
  -8   8  30    0.06    5.16
   8  -8 -30   -0.00    3.85
  -8   8  31    0.00    5.15
   8  -8 -31    1.36    5.42
  -8   8  32    0.46    3.83
   8  -8 -32    1.11    4.81
  -8   8  33    0.00    4.82
   8  -8 -33    0.32    4.44
   8  -8 -34    2.73    5.18
   8  -8 -35    1.72    4.70
  -8   9   1   71.01   17.95
   8  -9  -1   70.42   18.07
  -8  -9   1  104.06   19.75
  -8   9   2    5.43    5.66
   8  -9  -2   -0.00    5.25
  -8  -9   2   -0.00    5.33
  -8   9   3   29.88   10.95
   8  -9  -3   60.01   15.13
  -8  -9   3   24.71    9.99
  -8   9   4    2.57    5.70
   8  -9  -4    3.36    6.47
  -8  -9   4   14.79    7.62
  -8   9   5   39.91   12.48
   8  -9  -5   25.51   11.65
  -8  -9   5   28.53   10.56
  -8   9   6   -0.00    4.20
   8  -9  -6    1.35    6.37
  -8  -9   6    4.34    5.93
  -8   9   7   11.22    8.20
   8  -9  -7    3.82    5.98
  -8   9   8    6.42    6.07
   8  -9  -8    5.90    7.06
  -8   9   9   12.35    8.65
  -8   9  10   19.06   10.20
  -8   9  11   82.53   20.17
   8  -9 -11   89.00   19.07
  -8   9  12    0.00    4.50
   8  -9 -12    1.63    5.14
  -8  -9  12   -0.00    4.55
  -8   9  13    2.18    4.67
   8  -9 -13   -0.00    2.73
  -8  -9  13   -0.00    4.06
  -8   9  14   10.35    7.79
   8  -9 -14    2.18    4.55
   8  -9 -15   58.31   15.22
   8  -9 -16    1.64    5.05
  -8   9  17    4.92    5.55
   8  -9 -17    1.93    5.20
  -8   9  18    0.00    4.63
   8  -9 -18    0.34    4.69
  -8   9  19   10.95    7.28
   8  -9 -19    9.59    7.67
  -8   9  20    7.73    7.14
   8  -9 -20    6.37    5.79
  -8   9  21   27.10   11.33
   8  -9 -21   30.85   10.55
  -8   9  22    1.59    4.84
   8  -9 -22    6.93    6.88
  -8   9  23    1.18    5.01
   8  -9 -23   -0.00    4.95
  -8   9  24    3.79    5.72
   8  -9 -24   -0.00    3.09
  -8   9  25    6.98    6.29
   8  -9 -25    9.13    7.55
  -8   9  26   -0.00    4.79
   8  -9 -26   -0.00    3.78
  -8   9  27   -0.00    3.18
   8  -9 -27    0.63    5.54
  -8   9  28   -0.00    4.90
   8  -9 -28   -0.00    5.40
  -8   9  29   -0.00    5.15
   8  -9 -29   -0.00    5.07
  -8   9  30   -0.00    5.61
   8  -9 -30    0.37    4.58
  -8   9  31    4.11    6.10
   8  -9 -31    4.84    6.20
  -8   9  32   -0.00    4.64
   8  -9 -32   -0.00    4.53
   8  -9 -33   -0.00    5.40
  -8  10   1   42.97   12.72
   8 -10  -1   25.30   10.62
  -8 -10   1   32.35   11.07
  -8  10   2   -0.00    3.59
   8 -10  -2   -0.00    4.92
  -8 -10   2    1.20    4.09
  -8  10   3   54.94   14.86
   8 -10  -3   37.36   13.89
  -8 -10   3   44.03   12.70
  -8  10   4   13.49    8.21
   8 -10  -4    5.73    7.03
  -8 -10   4   15.32    7.66
  -8  10   5    0.00    5.89
   8 -10  -5    2.09    5.76
  -8 -10   5    0.00    4.17
  -8  10   6    1.89    5.52
   8 -10  -6   -0.00    4.90
  -8 -10   6    1.36    5.49
  -8  10   7   94.57   19.98
   8 -10  -7   48.10   16.53
  -8 -10   7   74.84   17.06
  -8  10   8   -0.00    5.47
   8 -10  -8   -0.00    4.49
   8 -10  -8    1.48    7.01
  -8 -10   8    6.60    6.11
  -8  10   9   19.51    9.16
   8 -10  -9   17.53    8.19
   8 -10  -9    2.59    6.31
  -8 -10   9   13.88    7.07
  -8  10  10   -0.00    5.15
   8 -10 -10    0.59    3.81
   8 -10 -10   -0.00    6.26
  -8  10  11   12.35    7.27
   8 -10 -11    7.27    6.47
   8 -10 -11    0.00    5.74
   8 -10 -12    0.16    4.53
   8 -10 -12   -0.00    5.50
   8 -10 -13   26.18   10.92
   8 -10 -13   41.37   14.35
   8 -10 -14    0.48    3.27
   8 -10 -15    4.90    6.04
   8 -10 -16   -0.00    5.83
  -8  10  17   36.16   12.54
   8 -10 -17   38.84   11.94
  -8  10  18    1.38    4.66
   8 -10 -18   -0.00    4.64
  -8  10  19   16.20    9.59
   8 -10 -19    9.88    7.35
  -8  10  20    8.33    7.02
   8 -10 -20   11.10    7.89
  -8  10  21   16.38    8.59
   8 -10 -21    3.70    5.10
  -8  10  22    1.35    5.05
   8 -10 -22    4.29    5.45
  -8  10  23    9.19    7.72
   8 -10 -23    5.47    5.72
  -8  10  24    9.85    7.14
   8 -10 -24    0.00    4.40
  -8  10  25    5.14    5.58
   8 -10 -25   -0.00    5.64
  -8  10  26    3.84    6.47
   8 -10 -26   -0.00    5.86
  -8  10  27   -0.00    6.00
   8 -10 -27    6.66    6.79
  -8  10  28    1.94    4.43
   8 -10 -28   -0.00    5.10
  -8  10  29   10.32    8.67
   8 -10 -29    1.27    5.24
  -8  10  30    2.70    5.15
   8 -10 -30    0.00    3.52
  -8  10  31   -0.00    6.00
  -8  10  32    2.47    6.02
  -8  11   1   26.85   11.93
   8 -11  -1   62.60   16.03
  -8 -11   1   54.98   14.07
  -8  11   2    0.00    5.16
   8 -11  -2   15.64    9.20
  -8 -11   2    7.77    7.24
  -8  11   3   10.17    8.62
   8 -11  -3    3.00    7.06
  -8 -11   3    5.26    5.66
  -8  11   4    0.00    4.97
   8 -11  -4    0.00    4.36
   8 -11  -4   -0.00    5.80
  -8  11   5   28.92   10.98
   8 -11  -5   20.54    9.07
   8 -11  -5   16.27    9.35
  -8 -11   5   40.39   12.39
  -8  11   6    0.00    4.37
   8 -11  -6    0.00    4.83
   8 -11  -6    3.60    5.80
  -8 -11   6    0.65    3.60
  -8  11   7    2.46    5.91
   8 -11  -7    3.83    6.03
   8 -11  -7    0.00    5.24
  -8 -11   7    1.42    5.08
  -8  11   8    5.01    6.48
   8 -11  -8    2.62    4.97
   8 -11  -8    2.50    6.55
  -8 -11   8    4.96    5.89
   8 -11  -9   23.28    9.11
   8 -11  -9   21.27   11.78
  -8 -11   9   16.64    8.67
   8 -11 -10   -0.00    2.92
   8 -11 -10   10.31    8.60
   8 -11 -11   14.50    8.38
   8 -11 -11   12.50    8.70
   8 -11 -12   -0.00    4.93
   8 -11 -12    2.31    5.48
   8 -11 -13    0.02    4.71
   8 -11 -14    4.02    5.80
   8 -11 -15   23.59    9.47
   8 -11 -16    0.49    6.36
   8 -11 -17   -0.00    5.13
   8 -11 -18   -0.00    7.05
   8 -11 -19    8.71    6.85
   8 -11 -20    2.22    5.42
   8 -11 -21    8.71    6.83
   8 -11 -22   -0.00    5.85
   8 -11 -23   -0.00    5.34
   8 -11 -24   -0.00    4.92
   8 -11 -25   12.39    7.92
   8 -11 -26    0.97    3.54
   8 -11 -27   -0.00    5.02
  -8  12   1    0.00    6.73
   8 -12  -1   -0.00    3.80
   8 -12  -1    9.00    6.59
  -8 -12   1    1.29    4.48
  -8  12   2   -0.00    5.87
   8 -12  -2   -0.00    4.02
   8 -12  -2    5.73    7.07
  -8 -12   2   -0.00    4.43
  -8  12   3   31.90   12.43
   8 -12  -3   49.28   13.26
   8 -12  -3   35.78   13.31
  -8 -12   3   44.46   13.73
  -8  12   4    2.09    5.71
   8 -12  -4    0.59    4.57
   8 -12  -4   -0.00    5.29
  -8 -12   4    4.19    5.49
   8 -12  -5    2.07    5.19
   8 -12  -5   -0.00    7.00
  -8 -12   5    4.34    5.65
   8 -12  -6    1.93    4.30
   8 -12  -6    0.66    6.95
  -8 -12   6    6.78    6.31
   8 -12  -7   36.40   11.01
   8 -12  -7   16.34    9.93
  -8 -12   7   23.97   10.09
   8 -12  -8    6.48    6.31
   8 -12  -8    0.20    5.62
   8 -12  -9   15.43    8.12
   8 -12  -9    7.38    7.29
   8 -12 -10    3.98    4.53
   8 -12 -10    0.66    5.55
   8 -12 -11   -0.00    5.84
   8 -12 -11   -0.00    6.33
   8 -12 -12    1.00    4.03
   8 -12 -12   -0.00    4.36
   8 -12 -13    7.01    6.64
   8 -12 -14   -0.00    4.42
   8 -12 -15   -0.00    3.91
   8 -12 -16    0.07    3.72
   8 -12 -17    9.19    7.56
   8 -12 -18    1.20    4.86
   8 -12 -19    3.88    5.76
   8 -12 -20    3.57    5.46
   8 -12 -21    4.89    6.10
   8 -12 -22    1.31    5.08
   8 -12 -23    9.72    8.05
   8 -12 -24   -0.00    6.38
   8 -13  -1    7.00    5.75
   8 -13  -1    3.24    7.62
  -8 -13   1   10.38    7.07
   8 -13  -2   -0.00    3.16
   8 -13  -2   -0.00    5.34
  -8 -13   2    0.00    5.01
   8 -13  -3    0.06    4.14
   8 -13  -3   -0.00    6.44
  -8 -13   3    1.02    3.75
   8 -13  -4   11.37    7.75
   8 -13  -4    8.01    8.17
  -8 -13   4   15.63    9.01
   8 -13  -5   22.31    9.78
   8 -13  -5   28.89   11.94
  -8 -13   5   55.79   14.23
   8 -13  -6   -0.00    3.84
   8 -13  -6    1.92    7.32
  -8 -13   6    0.88    5.16
   8 -13  -7    7.73    6.53
   8 -13  -7    0.00    7.45
   8 -13  -8    1.18    4.20
   8 -13  -8    6.61    7.21
   8 -13  -9    8.83    6.46
   8 -13  -9   10.34    8.81
   8 -13 -10    7.16    7.01
   8 -13 -10    1.90    6.69
   8 -13 -11    6.30    6.74
   8 -13 -12    4.70    5.22
   8 -13 -13   -0.00    6.06
   8 -13 -14   -0.00    4.29
   8 -13 -15   12.22    7.51
   8 -13 -16    1.37    6.06
   8 -13 -17    0.00    3.70
   8 -13 -18    1.49    4.86
   8 -13 -19    1.15    5.06
   8 -13 -20    0.00    6.11
   8 -14  -1   14.78    7.54
   8 -14  -1   10.97    9.49
  -8 -14   1    8.87    7.41
   8 -14  -2    9.61    6.51
   8 -14  -2    3.73    7.12
  -8 -14   2    9.80    6.91
   8 -14  -3   10.39    6.54
   8 -14  -3    6.92    8.73
  -8 -14   3    0.00    4.76
   8 -14  -4    4.08    5.93
   8 -14  -4    1.45    5.39
  -8 -14   4    0.99    4.22
   8 -14  -5    0.00    4.48
   8 -14  -5   -0.00    5.12
   8 -14  -6    0.00    5.35
   8 -14  -6   -0.00    5.86
   8 -14  -7    9.80    7.05
   8 -14  -7    1.14    6.06
   8 -14  -8   18.10    8.30
   8 -14  -8    3.20    7.12
   8 -14  -9    5.93    5.43
   8 -14 -10    2.26    5.58
   8 -14 -11   -0.00    4.01
   8 -14 -12    2.03    4.13
   8 -14 -13   16.20    8.93
   8 -14 -14    7.06    5.42
   8 -14 -15    0.00    4.41
   8 -14 -16    2.08    4.33
   8 -15  -1    8.26    6.59
   8 -15  -1   -0.00    5.63
  -8 -15   1   -0.00    3.17
   8 -15  -2   -0.00    4.50
   8 -15  -2   -0.00    5.81
  -8 -15   2    0.00    6.45
   8 -15  -3    0.00    4.08
   8 -15  -3    0.25    5.99
   8 -15  -4    7.85    6.75
   8 -15  -4   -0.00    5.44
   8 -15  -5    4.75    5.47
   8 -15  -5    2.94    6.82
   8 -15  -6    9.35    6.50
   8 -15  -7    0.00    3.63
   8 -15  -8    0.47    4.57
   8 -15  -9    0.92    4.24
   8 -15 -10   -0.00    4.61
   8 -15 -11    3.12    4.89
   8 -15 -12    5.13    6.00
   8 -16  -1    8.08    7.47
   8 -16  -1    3.36    6.84
   8 -16  -2    0.99    5.45
   8 -16  -2    0.26    6.79
   8 -16  -3    2.69    4.71
   8 -16  -4    1.34    5.20
   8 -16  -5    1.81    4.71
   8 -16  -6    0.95    4.99
   8 -16  -7    0.00    5.20
   8 -17  -1   -0.00    2.73
   8 -17  -2    1.10    5.48
  -7   0   1  873.05  102.84
  -7   0   1  778.60  103.29
   7   0  -1  818.22  103.02
   7   0  -1  699.30  103.14
  -7   0   2   -0.00    3.54
  -7   0   2   -0.00    3.88
   7   0  -2   -0.00    3.18
   7   0  -2    1.78    4.24
  -7   0   3    3.01    4.20
  -7   0   3   16.81    6.87
   7   0  -3    7.11    4.91
   7   0  -3   15.80    6.21
  -7   0   4   -0.00    3.93
  -7   0   4   -0.00    3.63
   7   0  -4    0.25    3.48
   7   0  -4    0.25    4.01
  -7   0   5   36.82    9.42
  -7   0   5   43.82   10.86
   7   0  -5   32.70    9.39
   7   0  -5   62.26   12.88
  -7   0   6    4.57    3.19
  -7   0   6    0.00    3.79
   7   0  -6    0.38    2.85
   7   0  -6    0.10    2.93
  -7   0   7  295.51   44.85
  -7   0   7  333.38   47.40
   7   0  -7  332.35   45.87
   7   0  -7  371.17   48.60
  -7   0   8    0.07    3.13
  -7   0   8   -0.00    3.49
   7   0  -8    0.60    3.28
   7   0  -8    0.45    3.57
  -7   0   9   12.40    5.47
  -7   0   9   22.10    7.76
   7   0  -9   15.33    6.29
   7   0  -9   17.03    7.50
  -7   0  10    2.12    3.55
  -7   0  10   -0.00    4.47
   7   0 -10    0.00    3.36
  -7   0  11  290.32   43.61
  -7   0  11  354.74   46.80
   7   0 -11  312.12   45.93
  -7   0  12    0.00    2.45
  -7   0  12    0.00    4.07
   7   0 -12    0.00    2.80
  -7   0  13  118.54   19.90
  -7   0  13  125.06   22.00
   7   0 -13  106.04   20.77
  -7   0  14   -0.00    2.31
  -7   0  14    1.91    4.66
   7   0 -14    0.79    3.41
  -7   0  15    2.12    3.86
  -7   0  15    6.12    6.31
   7   0 -15   12.60    6.70
  -7   0  16   -0.00    3.16
  -7   0  16   -0.00    4.12
  -7   0  17  492.89   66.91
  -7   0  18    1.42    3.51
  -7   0  19   13.81    6.94
  -7   0  20    0.65    3.92
  -7   0  21   14.10    6.53
  -7   0  22   -0.00    3.57
  -7   0  23   51.90   13.10
  -7   0  24   -0.00    3.68
  -7   0  25    1.73    4.16
   7   0 -25    1.40    3.10
  -7   0  35    0.00    4.27
  -7   0  36    0.82    3.75
  -7   0  37   16.67    7.67
  -7   1   1    1.66    3.79
  -7   1   1    0.00    3.41
   7  -1  -1   -0.00    4.15
   7   1  -1    1.55    4.03
   7   1  -1    2.42    4.19
  -7  -1   1    4.49    4.03
  -7  -1   1    0.00    4.14
  -7   1   2   41.29    9.79
  -7   1   2   32.21    9.94
   7  -1  -2   47.71   11.61
   7   1  -2   35.22    9.98
   7   1  -2   44.37   11.43
  -7  -1   2   50.98   11.11
  -7  -1   2   40.38   10.66
  -7   1   3  269.51   35.92
  -7   1   3  236.09   36.66
   7  -1  -3  207.87   36.36
   7   1  -3  224.57   35.71
   7   1  -3  254.16   37.57
  -7  -1   3  237.63   35.53
  -7  -1   3  300.77   38.31
  -7   1   4    0.17    3.69
  -7   1   4    2.13    3.82
   7  -1  -4    0.00    3.33
   7   1  -4    0.03    4.04
   7   1  -4   -0.00    4.41
  -7  -1   4   -0.00    3.69
  -7  -1   4    0.00    3.49
  -7   1   5   92.04   15.78
  -7   1   5   83.55   16.39
   7  -1  -5   97.82   17.83
   7   1  -5   64.69   14.76
   7   1  -5   62.49   15.33
  -7  -1   5   70.16   14.34
  -7  -1   5  115.74   18.23
  -7   1   6    0.00    2.56
  -7   1   6   -0.00    4.43
   7  -1  -6    1.10    4.07
   7   1  -6    1.80    3.73
   7   1  -6   -0.00    3.59
  -7  -1   6    2.81    3.44
  -7  -1   6    0.68    4.22
  -7   1   7   31.91    8.67
  -7   1   7   35.67   10.07
   7  -1  -7   31.26    9.95
   7   1  -7   37.83    9.75
   7   1  -7   30.96    9.84
  -7  -1   7   36.21    9.11
  -7  -1   7   40.31   10.74
  -7   1   8   25.94    7.12
  -7   1   8   14.61    6.60
   7  -1  -8    6.37    5.56
   7   1  -8   24.03    7.29
   7   1  -8   13.46    6.70
  -7  -1   8   11.94    5.30
  -7  -1   8   27.90    8.76
  -7   1   9  312.52   44.23
   7  -1  -9  312.65   46.23
   7   1  -9  308.39   44.33
   7   1  -9  313.54   45.82
  -7  -1   9  301.34   43.47
  -7  -1   9  353.94   46.63
  -7   1  10   36.25    8.40
  -7   1  10   12.73    7.15
   7  -1 -10   25.58    8.78
   7   1 -10   14.67    6.32
   7   1 -10   19.12    7.82
  -7  -1  10   30.26    7.44
  -7  -1  10   26.32    8.32
  -7   1  11   92.64   16.77
  -7   1  11  107.10   18.89
   7  -1 -11  106.68   19.16
   7   1 -11   95.05   16.73
   7   1 -11   85.16   17.32
  -7  -1  11   89.25   16.10
  -7  -1  11   73.74   16.77
  -7   1  12    3.49    3.58
  -7   1  12    0.82    3.30
   7  -1 -12    3.17    4.53
   7   1 -12    2.63    3.85
   7   1 -12    5.39    4.92
  -7  -1  12    5.93    3.77
  -7  -1  12    0.94    2.76
  -7   1  13  167.00   27.07
  -7   1  13  178.00   29.05
   7  -1 -13  171.70   28.63
   7   1 -13  175.86   26.64
   7   1 -13  160.23   27.36
  -7  -1  13  155.41   26.00
  -7  -1  13  209.11   29.77
  -7   1  14    7.94    5.12
  -7   1  14    0.00    4.98
   7  -1 -14    9.79    6.01
   7   1 -14    0.00    2.93
  -7  -1  14    5.09    3.92
  -7  -1  14    4.74    4.20
  -7   1  15  118.29   21.55
  -7   1  15  141.07   24.12
   7  -1 -15  123.79   22.86
   7   1 -15  129.53   20.82
  -7  -1  15  128.07   21.14
  -7  -1  15  120.42   22.35
  -7   1  16   35.13    9.22
  -7   1  16   22.07    9.03
   7  -1 -16   24.82    9.26
  -7  -1  16   19.24    7.04
  -7  -1  16   29.89    9.21
  -7   1  17   29.97    9.64
  -7  -1  17   38.32    9.51
  -7   1  18    1.21    4.07
  -7  -1  18    0.38    3.19
  -7   1  19  184.23   30.26
  -7  -1  19  182.60   28.89
  -7   1  20    1.82    4.70
  -7  -1  20    4.18    4.24
  -7   1  21   92.80   17.52
  -7  -1  21   58.77   14.16
  -7  -1  22    2.51    4.48
  -7  -1  23   26.61    8.72
  -7  -1  24   20.74    7.72
  -7  -1  25   35.11   10.59
  -7   1  34   -0.00    3.80
  -7   1  35    9.12    5.88
  -7   1  36   -0.00    2.62
  -7   1  37   -0.00    3.79
  -7  -1  37    5.35    4.26
  -7   2   1   38.58    9.30
  -7   2   1   40.84   10.25
   7  -2  -1   29.88    9.42
   7   2  -1   28.78    9.43
  -7  -2   1   37.39   10.21
  -7  -2   1   22.40    8.26
  -7   2   2   49.39   11.08
  -7   2   2   46.81   11.80
   7  -2  -2   61.08   13.47
   7   2  -2   61.25   12.16
   7   2  -2   24.19    9.73
  -7  -2   2   57.40   12.29
  -7  -2   2   44.53   11.29
  -7   2   3    4.10    3.85
  -7   2   3    2.18    3.93
   7  -2  -3    3.41    5.03
   7   2  -3    5.50    4.21
   7   2  -3    5.00    5.03
  -7  -2   3   11.88    5.51
  -7  -2   3    1.64    3.77
  -7   2   4    5.95    3.95
  -7   2   4    8.21    5.45
   7  -2  -4    5.01    4.63
   7   2  -4    7.53    5.17
   7   2  -4    2.67    4.25
  -7  -2   4    5.52    4.33
  -7  -2   4    1.78    4.15
  -7   2   5  298.88   42.07
  -7   2   5  282.47   43.18
   7  -2  -5  474.47   48.56
   7   2  -5  330.03   43.15
   7   2  -5  247.77   42.24
  -7  -2   5  252.08   41.15
  -7  -2   5  297.12   43.15
  -7   2   6   13.94    5.80
  -7   2   6   21.90    7.83
   7  -2  -6   21.54    8.10
   7   2  -6   20.61    7.06
   7   2  -6   12.67    6.40
  -7  -2   6   18.86    6.72
  -7  -2   6   16.89    7.43
  -7   2   7  224.57   37.12
  -7   2   7  364.62   42.01
   7  -2  -7  324.28   41.84
   7   2  -7  238.34   37.56
   7   2  -7  286.88   39.61
  -7  -2   7  236.32   36.89
  -7  -2   7  242.45   38.57
  -7   2   8    8.62    4.47
  -7   2   8   -0.00    3.58
   7  -2  -8    7.54    6.02
   7   2  -8    4.63    3.99
   7   2  -8    9.24    5.56
  -7  -2   8    5.18    3.91
  -7  -2   8    0.00    4.02
  -7   2   9   74.02   14.14
  -7   2   9   60.89   14.17
   7  -2  -9   75.54   15.86
   7   2  -9   67.25   13.49
   7   2  -9   53.28   13.13
  -7  -2   9   62.34   12.68
  -7  -2   9   64.74   14.31
  -7   2  10   17.37    6.43
  -7   2  10    7.05    5.67
   7  -2 -10   16.69    7.82
   7   2 -10   14.93    6.41
   7   2 -10   12.38    5.94
  -7  -2  10   16.00    5.52
  -7  -2  10   10.23    5.90
  -7   2  11  149.49   24.56
  -7   2  11  190.27   27.40
   7  -2 -11  134.12   25.25
   7   2 -11  185.43   25.22
   7   2 -11  159.64   25.09
  -7  -2  11  112.38   21.94
  -7  -2  11  144.50   25.00
  -7   2  12   46.92   11.34
  -7   2  12   51.15   13.16
   7  -2 -12   47.52   12.65
   7   2 -12   41.61   10.34
  -7  -2  12   43.50    9.85
  -7  -2  12   48.98   11.73
  -7   2  13   77.97   15.60
  -7   2  13   73.72   16.68
   7  -2 -13   77.39   17.00
   7   2 -13   67.94   14.50
  -7  -2  13   83.91   14.56
  -7  -2  13   76.73   16.10
  -7   2  14    3.04    4.23
  -7   2  14    6.10    4.80
   7  -2 -14    6.35    5.80
   7   2 -14    5.89    4.17
  -7  -2  14    2.56    3.15
  -7  -2  14    2.98    4.51
  -7   2  15   33.77    9.66
  -7   2  15   26.63   10.28
   7  -2 -15   31.44   10.19
   7   2 -15   25.58    8.13
  -7  -2  15   57.09   10.44
  -7  -2  15   34.01    9.83
  -7   2  16  103.55   18.61
  -7   2  16  109.47   20.18
   7  -2 -16   83.01   18.34
   7   2 -16   84.40   16.07
  -7  -2  16   76.80   15.41
  -7   2  17   71.33   15.05
   7   2 -17   49.09   12.08
  -7  -2  17   70.45   13.18
   7   2 -18   59.90   11.68
  -7  -2  18   41.57   10.68
   7   2 -19   -0.00    3.01
  -7  -2  19    0.09    2.80
   7   2 -20    9.95    5.15
  -7  -2  20    8.88    5.39
  -7  -2  21   65.79   13.80
  -7  -2  22    6.81    4.55
  -7  -2  23   34.39    9.86
   7  -2 -24    3.72    4.71
  -7  -2  24    7.78    5.50
   7  -2 -25    2.03    4.60
   7  -2 -26   -0.00    3.28
   7  -2 -27   17.05    7.25
   7  -2 -28    8.01    5.55
   7  -2 -29   15.03    6.94
  -7   2  33    7.48    5.83
  -7   2  34   -0.00    3.50
  -7   2  35   -0.00    4.31
  -7   2  36   -0.00    3.73
  -7   3   1    0.95    2.97
  -7   3   1   -0.00    3.68
   7  -3  -1    2.23    4.82
   7   3  -1   -0.00    4.78
  -7  -3   1    0.60    4.05
  -7  -3   1   -0.00    3.17
  -7   3   2  121.55   22.03
  -7   3   2  181.99   25.65
   7  -3  -2  126.57   24.24
   7   3  -2  133.03   23.94
  -7  -3   2  142.62   24.00
  -7  -3   2  142.13   24.09
  -7   3   3   50.25   10.92
  -7   3   3   49.71   11.93
   7  -3  -3   37.63   11.19
   7   3  -3   57.35   12.94
  -7  -3   3   40.35   11.42
  -7  -3   3   43.79   11.26
  -7   3   4    0.66    3.53
  -7   3   4    0.00    3.25
   7  -3  -4    9.85    6.12
   7   3  -4    9.51    5.22
   7   3  -4    3.02    4.81
  -7  -3   4    6.74    5.61
  -7  -3   4   15.23    6.62
  -7   3   5  129.69   18.70
  -7   3   5   80.95   17.03
   7  -3  -5   82.84   18.07
   7   3  -5   86.35   16.59
   7   3  -5   67.76   16.14
  -7  -3   5  103.62   17.59
  -7  -3   5   83.37   17.18
  -7   3   6   19.18    7.27
  -7   3   6   19.63    8.13
   7  -3  -6   15.65    7.65
   7   3  -6   40.70    9.18
   7   3  -6   16.55    6.97
  -7  -3   6   23.82    7.80
  -7  -3   6   18.58    7.56
  -7   3   7    0.97    3.19
  -7   3   7    7.85    5.95
   7  -3  -7    3.01    4.87
   7   3  -7    4.63    4.14
   7   3  -7    1.89    3.77
  -7  -3   7    4.70    4.33
  -7  -3   7    5.54    4.51
  -7   3   8   -0.00    3.49
  -7   3   8    2.58    4.70
   7  -3  -8   -0.00    3.48
   7   3  -8    0.32    3.34
   7   3  -8   -0.00    3.66
  -7  -3   8   -0.00    2.85
  -7  -3   8   -0.00    4.10
  -7   3   9  288.33   37.55
  -7   3   9  234.46   37.23
   7  -3  -9  228.54   37.62
   7   3  -9  298.18   37.06
   7   3  -9  237.36   36.21
  -7  -3   9  220.72   34.41
  -7  -3   9  208.41   35.67
  -7   3  10   71.34   15.99
  -7   3  10   84.62   17.74
   7   3 -10  103.93   17.07
  -7  -3  10   92.38   15.74
  -7  -3  10   79.20   16.83
  -7   3  11    6.19    5.37
  -7   3  11   11.42    6.09
   7  -3 -11    3.62    5.60
   7   3 -11    8.01    5.23
  -7  -3  11    5.57    4.00
  -7  -3  11   13.69    6.40
  -7   3  12    0.16    3.43
  -7   3  12   -0.00    4.15
   7  -3 -12    0.11    4.24
   7   3 -12    1.32    3.83
  -7  -3  12    1.88    3.09
  -7  -3  12    1.08    4.07
  -7   3  13   80.15   16.83
  -7   3  13   89.95   18.04
   7  -3 -13   78.47   17.76
   7   3 -13   91.70   15.72
   7   3 -13   69.60   15.20
  -7  -3  13   67.46   13.95
  -7  -3  13   89.13   16.91
  -7   3  14   95.54   20.16
   7  -3 -14  126.14   22.31
   7   3 -14   89.36   17.39
  -7  -3  14   94.54   16.92
  -7  -3  14  124.50   20.45
  -7   3  15  178.90   31.03
   7  -3 -15  149.82   30.02
   7   3 -15  217.33   29.23
  -7  -3  15  179.57   27.29
  -7   3  16   24.66    9.57
   7  -3 -16   23.48    9.65
   7   3 -16   19.85    7.26
  -7  -3  16   23.13    6.93
   7   3 -17    0.00    3.56
  -7  -3  17    6.48    4.25
   7   3 -18   25.37    7.60
  -7  -3  18   20.94    6.88
   7   3 -19  314.61   43.14
  -7  -3  19  291.95   42.39
  -7   3  20   -0.00    4.23
  -7  -3  20    0.00    3.49
  -7   3  21    6.14    5.20
   7  -3 -21    7.03    5.61
  -7  -3  21    9.85    4.92
  -7   3  22    0.74    3.99
   7  -3 -22   -0.00    3.86
  -7  -3  22    0.14    3.20
   7  -3 -23    2.88    4.23
   7  -3 -24    4.91    5.10
   7  -3 -25    0.00    3.89
   7  -3 -26    0.60    3.20
   7  -3 -27   -0.00    3.54
   7  -3 -28    1.22    3.44
   7  -3 -29    9.19    5.86
   7  -3 -30    2.30    4.50
  -7   3  32    4.16    5.32
  -7   3  33    3.45    4.48
  -7   3  34    1.66    3.94
  -7   3  35   10.88    6.49
  -7   3  36   -0.00    4.29
  -7   4   1   58.87   12.52
  -7   4   1   49.22   12.67
   7  -4  -1   51.86   13.54
   7   4  -1   58.97   14.03
  -7  -4   1   55.81   13.53
  -7  -4   1   68.45   14.49
  -7   4   2  182.16   21.84
  -7   4   2   85.48   18.61
   7  -4  -2   89.09   19.56
   7   4  -2  134.81   21.47
  -7  -4   2   82.80   18.50
  -7  -4   2   89.25   18.85
  -7   4   3   11.98    5.47
  -7   4   3   21.08    8.16
   7  -4  -3   10.40    6.83
   7   4  -3   17.17    7.39
  -7  -4   3   13.45    6.30
  -7  -4   3    4.49    4.85
  -7   4   4   23.86    8.26
  -7   4   4   28.47    9.33
   7  -4  -4   35.48   10.68
   7   4  -4   38.37   10.35
  -7  -4   4   25.73    8.91
  -7  -4   4   43.09   10.96
  -7   4   5   50.65   13.36
  -7   4   5   98.97   17.25
   7   4  -5   80.40   14.77
   7   4  -5   94.81   16.69
  -7  -4   5   57.02   14.20
  -7  -4   5   75.38   15.39
  -7   4   6   53.99   12.75
  -7   4   6   68.13   14.26
   7  -4  -6   53.62   14.14
   7   4  -6   67.57   12.92
   7   4  -6   74.29   14.30
  -7  -4   6   30.31   10.63
  -7  -4   6   68.81   13.81
  -7   4   7   42.68   11.80
   7  -4  -7   21.66    9.48
   7   4  -7   62.29   11.80
   7   4  -7   50.84   11.77
  -7  -4   7   54.22   11.51
  -7  -4   7   37.52   10.61
  -7   4   8   29.81    9.50
  -7   4   8    8.36    7.23
   7  -4  -8   37.93   11.22
   7   4  -8   59.61   11.18
   7   4  -8   90.63   14.40
  -7  -4   8   51.70   10.70
  -7  -4   8   52.31   11.50
  -7   4   9   28.73    9.48
  -7   4   9   48.12   12.25
   7  -4  -9   25.53    9.91
   7   4  -9   45.56   10.18
  -7  -4   9   35.93    9.19
  -7  -4   9   33.94    9.94
  -7   4  10    5.42    4.90
   7  -4 -10    1.78    4.92
   7   4 -10    0.00    3.28
  -7  -4  10   -0.00    3.37
  -7  -4  10    0.51    3.14
  -7   4  11  145.09   24.98
   7  -4 -11  158.77   26.55
   7   4 -11  118.11   21.57
   7   4 -11  156.65   23.52
  -7  -4  11  136.72   21.74
  -7  -4  11  111.66   22.31
  -7   4  12  107.64   24.13
   7  -4 -12  170.87   27.78
   7   4 -12  143.76   23.37
   7   4 -12  137.31   23.43
  -7  -4  12  146.02   22.71
  -7  -4  12  165.77   25.31
  -7   4  13  111.35   23.57
   7  -4 -13  120.89   24.69
   7   4 -13  161.76   23.16
  -7  -4  13  134.67   21.47
  -7  -4  13  134.49   23.43
  -7   4  14   35.30   11.19
   7  -4 -14   45.38   12.59
   7   4 -14   46.09   10.24
  -7  -4  14   31.14    8.43
  -7   4  15   51.03   14.06
   7  -4 -15   30.35   11.76
   7   4 -15   67.12   12.62
  -7  -4  15   57.02   11.06
  -7   4  16   24.64    9.36
  -7   4  16   35.02   11.01
   7  -4 -16   47.53   13.28
   7   4 -16   23.73    8.14
  -7  -4  16   34.24    8.38
  -7   4  17  211.04   31.30
  -7  -4  17  151.05   24.93
  -7   4  18   13.36    8.38
  -7  -4  18   33.37    8.02
  -7   4  19    4.53    6.19
  -7  -4  19   22.70    6.38
  -7   4  20   16.48    8.53
   7  -4 -20   37.83   10.89
  -7  -4  20   35.71    8.37
  -7   4  21   34.34   11.41
   7  -4 -21   34.49   11.00
  -7  -4  21   48.69   10.39
   7  -4 -22   51.40   13.25
   7  -4 -23   19.31    7.77
   7  -4 -24    5.59    5.19
   7  -4 -25    0.75    3.36
   7  -4 -26   18.76    7.88
   7  -4 -27   16.50    7.41
   7  -4 -28    6.09    4.84
  -7   4  29   16.99    8.03
   7  -4 -29   -0.00    3.15
  -7   4  30   -0.00    4.41
   7  -4 -30    1.13    3.23
  -7   4  31   10.28    6.45
   7  -4 -31    2.79    5.13
  -7   4  32    1.37    4.80
  -7   4  33   12.63    7.72
  -7   4  34   -0.00    4.62
  -7   4  35    0.41    3.46
  -7   4  36    4.28    5.23
  -7   5   1    1.08    3.60
   7  -5  -1    0.00    3.68
   7   5  -1    2.49    4.20
  -7  -5   1    3.56    4.48
  -7  -5   1    0.00    3.78
  -7   5   2    2.48    3.37
   7  -5  -2   -0.00    3.62
   7   5  -2    0.23    3.56
  -7  -5   2   -0.00    2.97
  -7  -5   2    1.56    4.17
  -7   5   3   34.56   10.44
   7  -5  -3   58.59   13.48
   7   5  -3   37.68   10.91
  -7  -5   3   58.13   12.79
  -7  -5   3   33.56   10.70
  -7   5   4  181.80   25.29
  -7   5   4  111.66   22.76
   7  -5  -4  133.97   25.06
   7   5  -4  180.46   25.64
  -7  -5   4  111.70   22.45
  -7  -5   4  121.14   23.30
  -7   5   5   42.72   11.12
   7  -5  -5   35.09   11.31
   7   5  -5   42.92   11.17
  -7  -5   5   35.27   10.33
  -7  -5   5   31.94    9.97
  -7   5   6    3.30    4.74
   7  -5  -6    0.69    3.69
   7   5  -6   -0.00    3.15
  -7  -5   6    4.21    4.15
  -7  -5   6    0.00    3.92
  -7   5   7   20.21    7.85
   7  -5  -7    3.54    6.62
   7   5  -7   16.17    6.36
   7   5  -7   21.79    7.94
  -7  -5   7   11.60    6.13
  -7  -5   7   17.61    7.73
  -7   5   8   87.44   17.81
   7  -5  -8   99.12   19.40
   7   5  -8   75.00   15.41
  -7  -5   8   94.39   17.07
  -7  -5   8   71.78   16.23
  -7   5   9  103.90   18.66
   7  -5  -9  114.70   20.03
   7   5  -9   32.64   12.25
  -7  -5   9  147.02   18.95
  -7  -5   9  121.67   18.71
  -7   5  10   46.91   12.45
   7  -5 -10   17.69    9.47
   7   5 -10   43.82   10.30
   7   5 -10   49.20   11.27
  -7  -5  10   43.23   10.49
  -7  -5  10   67.15   13.29
  -7   5  11   92.21   19.16
   7  -5 -11   83.14   19.21
   7   5 -11  113.41   17.57
  -7  -5  11  101.90   16.84
  -7  -5  11   62.05   15.87
  -7   5  12    0.66    3.68
   7  -5 -12    0.00    4.96
   7   5 -12    0.00    3.42
  -7  -5  12    0.00    3.42
  -7   5  13   34.69   11.21
  -7   5  13   38.24   12.09
   7  -5 -13   42.25   12.88
   7   5 -13   32.85    8.85
  -7  -5  13   31.71    8.49
  -7   5  14   56.04   14.64
  -7   5  14   42.20   13.59
   7  -5 -14   59.26   15.58
   7   5 -14   52.77   11.72
  -7  -5  14   60.82   11.56
  -7   5  15  180.64   33.00
  -7   5  15  184.22   33.19
   7  -5 -15  207.08   34.93
   7   5 -15  209.46   30.21
  -7  -5  15  202.44   29.30
  -7   5  16    0.01    4.38
   7  -5 -16   -0.00    6.35
   7   5 -16    0.29    2.79
  -7  -5  16   -0.00    2.74
  -7   5  17    2.48    3.88
  -7  -5  17    6.35    3.85
  -7   5  18    5.42    5.06
   7  -5 -18    4.39    5.57
  -7  -5  18    6.43    3.70
  -7   5  19   28.71   10.53
   7  -5 -19   30.44   10.16
  -7  -5  19   39.17    8.77
   7  -5 -20   39.92   11.55
   7  -5 -21    6.48    4.77
   7  -5 -22    1.21    3.99
   7  -5 -23    6.21    5.29
   7  -5 -24    9.42    6.07
   7  -5 -25    9.56    6.16
   7  -5 -26    5.67    4.83
  -7   5  27    1.25    4.23
   7  -5 -27   -0.00    2.79
  -7   5  28    0.44    4.07
   7  -5 -28   -0.00    3.36
  -7   5  29    6.14    5.67
   7  -5 -29    8.12    5.41
  -7   5  30    6.49    5.33
   7  -5 -30   11.76    6.85
  -7   5  31   10.75    7.32
   7  -5 -31   13.71    7.35
  -7   5  32   -0.00    4.66
   7  -5 -32    1.47    5.17
  -7   5  33    0.35    3.75
   7  -5 -33   -0.00    4.53
  -7   5  34    7.49    5.81
  -7   5  35    7.98    6.18
   7  -6  -1  136.38   20.76
   7   6  -1   63.04   15.34
  -7  -6   1   68.93   15.75
  -7  -6   1   59.22   14.96
   7  -6  -2   50.83   14.48
   7   6  -2   58.06   14.34
  -7  -6   2   66.44   15.02
  -7  -6   2   66.05   15.01
   7  -6  -3   31.20   10.57
   7   6  -3   31.69   10.11
  -7  -6   3   36.51   10.42
  -7  -6   3   31.99   10.45
   7  -6  -4   16.15    8.21
   7   6  -4   18.16    7.20
  -7  -6   4   19.28    7.81
  -7  -6   4   23.68    8.64
   7  -6  -5   -0.00    4.13
   7   6  -5    0.00    3.51
  -7  -6   5   -0.00    3.93
  -7  -6   5   -0.00    4.54
   7  -6  -6  115.85   21.54
   7   6  -6   81.69   17.65
  -7  -6   6   97.83   18.70
  -7  -6   6   91.22   18.80
   7  -6  -7  114.36   25.22
  -7  -6   7  165.72   25.45
  -7  -6   7  157.15   25.96
   7  -6  -8   40.84   13.76
  -7  -6   8   66.08   13.90
  -7  -6   8   70.54   14.77
  -7   6   9   -0.00    3.48
   7  -6  -9    0.00    4.65
   7   6  -9    8.67    4.90
  -7  -6   9    0.00    3.55
  -7   6  10   95.68   19.24
   7  -6 -10   89.72   19.68
   7   6 -10   79.91   15.73
  -7  -6  10   87.65   16.78
  -7   6  11  104.49   22.39
  -7   6  11  102.23   22.06
   7  -6 -11  147.95   25.84
   7   6 -11  151.56   21.28
  -7  -6  11   94.96   19.40
  -7   6  12   22.11    8.62
  -7   6  12   16.03    8.18
   7  -6 -12   18.11    9.04
   7   6 -12   12.95    5.62
  -7  -6  12    9.56    5.61
  -7   6  13   14.99    7.86
  -7   6  13   16.55    8.17
   7  -6 -13    0.00    6.83
   7   6 -13   11.17    5.30
  -7  -6  13   21.42    6.71
  -7   6  14   19.49    8.62
  -7   6  14   13.96    7.82
   7  -6 -14   15.48    8.66
   7   6 -14   29.72    7.73
  -7  -6  14   16.64    6.21
  -7   6  15   -0.00    5.85
  -7   6  15    2.44    6.02
   7  -6 -15    1.43    6.47
  -7  -6  15    5.31    3.96
  -7   6  16   52.53   14.53
   7  -6 -16   50.56   13.91
   7  -6 -16   69.33   16.92
  -7  -6  16   57.32   11.42
  -7   6  17   67.96   17.98
   7  -6 -17  116.61   19.75
  -7  -6  17   76.40   14.39
  -7   6  18   91.98   20.70
   7  -6 -18   96.64   19.87
  -7  -6  18  102.06   16.75
   7  -6 -19    1.85    4.94
   7  -6 -20    3.96    5.49
   7  -6 -21    0.00    3.05
   7  -6 -22   13.09    6.93
   7  -6 -23   15.73    7.40
  -7   6  24   13.69    7.85
   7  -6 -24    5.95    6.66
  -7   6  25    4.19    5.22
   7  -6 -25   -0.00    4.68
  -7   6  26   41.18   12.14
   7  -6 -26   21.51    9.20
  -7   6  27    3.72    5.79
   7  -6 -27    0.00    3.50
  -7   6  28   11.87    7.94
   7  -6 -28   12.96    7.20
  -7   6  29    0.03    3.29
   7  -6 -29    0.00    4.29
  -7   6  30   -0.00    4.97
   7  -6 -30    1.10    3.43
  -7   6  31   -0.00    4.51
   7  -6 -31    5.43    5.45
  -7   6  32   20.41    9.03
   7  -6 -32   10.14    7.50
  -7   6  33    1.08    4.67
   7  -6 -33    2.64    4.14
  -7   6  34    1.33    5.51
   7  -6 -34    5.10    5.88
  -7   6  35   -0.00    4.87
   7  -7  -1    0.00    4.27
   7   7  -1    7.53    5.96
  -7  -7   1    4.30    5.93
   7  -7  -2   19.26    8.80
   7   7  -2   27.50    9.71
  -7  -7   2   17.70    8.37
  -7  -7   2   18.77    8.40
   7  -7  -3    2.03    5.21
  -7  -7   3    8.36    5.98
  -7  -7   3    6.86    6.52
  -7   7   4  291.44   39.92
   7  -7  -4  204.15   38.30
  -7  -7   4  246.98   38.01
  -7   7   5   91.03   18.54
   7  -7  -5  102.55   20.18
  -7  -7   5   63.08   15.74
  -7   7   6   11.15    7.15
   7  -7  -6    4.60    5.76
  -7  -7   6   11.41    5.99
  -7   7   7   70.46   16.25
   7  -7  -7   61.74   16.32
  -7  -7   7   67.88   14.95
  -7   7   8   12.91    7.28
   7  -7  -8   23.36    9.78
  -7  -7   8   19.28    7.95
  -7   7   9   43.99   11.91
   7  -7  -9   26.15   10.22
  -7  -7   9   19.48    8.43
  -7   7  10  121.07   22.48
   7  -7 -10   83.77   20.79
  -7  -7  10   99.74   19.00
  -7   7  11   50.91   12.87
   7  -7 -11    9.85    8.74
   7   7 -11   35.49    8.88
  -7  -7  11   23.96    8.10
  -7   7  12    2.02    4.29
   7  -7 -12    1.68    5.13
   7   7 -12    2.47    3.58
  -7  -7  12    0.89    4.07
  -7   7  13   22.99    9.39
   7  -7 -13   19.84    9.90
  -7  -7  13   12.19    5.94
  -7   7  14  168.84   29.94
   7  -7 -14  214.61   30.46
   7  -7 -14  136.51   29.49
  -7  -7  14  144.77   24.84
  -7   7  15    2.70    4.80
   7  -7 -15   -0.00    3.66
   7  -7 -15   -0.00    4.07
  -7  -7  15    0.63    2.93
  -7   7  16    4.90    6.10
   7  -7 -16   10.42    6.83
  -7  -7  16    2.18    3.64
   7  -7 -17    0.47    4.45
   7  -7 -18    2.61    5.03
   7  -7 -19   -0.00    4.74
   7  -7 -20   17.08    7.61
  -7   7  21   -0.00    3.35
   7  -7 -21    4.76    4.73
  -7   7  22   -0.00    3.34
   7  -7 -22    2.99    5.02
  -7   7  23   10.45    7.24
   7  -7 -23    6.24    5.42
  -7   7  24   39.72   11.95
   7  -7 -24   12.47    8.10
  -7   7  25    7.18    5.88
   7  -7 -25    3.08    4.17
  -7   7  26    8.06    6.85
   7  -7 -26   29.99   10.06
  -7   7  27   -0.00    3.86
   7  -7 -27    1.61    4.06
  -7   7  28    3.06    5.69
   7  -7 -28    0.00    5.38
  -7   7  29    5.70    5.73
   7  -7 -29    5.66    4.94
  -7   7  30    6.44    6.76
   7  -7 -30   11.15    7.43
  -7   7  31    0.00    3.83
   7  -7 -31    0.75    4.69
  -7   7  32    0.93    5.25
   7  -7 -32    6.59    5.31
  -7   7  33   -0.00    3.93
   7  -7 -33    0.49    3.81
  -7   7  34    0.00    5.05
   7  -7 -34    4.64    5.59
  -7   7  35    9.26    7.58
   7  -7 -35    2.42    4.85
  -7   8   1   40.00   11.66
  -7   8   2  112.01   21.87
  -7   8   3    1.82    4.30
  -7   8   4   33.13   10.85
  -7  -8   4   36.28   11.28
  -7   8   5    8.88    6.91
  -7  -8   5    5.20    5.47
  -7   8   6   12.98    7.13
   7  -8  -6   36.11   12.29
  -7  -8   6   13.64    6.62
  -7   8   7    0.53    4.15
   7  -8  -7    6.70    6.57
  -7  -8   7   -0.00    4.72
  -7   8   8   82.16   16.94
   7  -8  -8   52.56   14.63
  -7  -8   8   24.95   10.18
  -7   8   9    5.22    5.21
   7  -8  -9    2.08    5.06
  -7  -8   9    4.47    5.02
  -7   8  10   14.33    7.98
   7  -8 -10   26.01   10.53
  -7  -8  10   11.86    6.54
  -7   8  11    9.59    7.04
   7  -8 -11   12.06    6.47
   7  -8 -11    5.99    6.08
  -7  -8  11    5.57    5.06
  -7   8  12  114.73   25.49
   7  -8 -12  132.09   25.44
   7  -8 -12  137.56   27.78
  -7  -8  12  180.35   25.79
  -7   8  13    1.95    4.65
   7  -8 -13    2.26    5.07
   7  -8 -13    0.26    5.55
  -7  -8  13    0.00    4.18
   7  -8 -14   19.59    8.32
   7  -8 -14    6.61    7.82
  -7  -8  14   17.23    6.69
   7  -8 -15    4.13    4.76
   7  -8 -15    0.00    5.87
  -7  -8  15    6.83    4.58
   7  -8 -16   63.45   15.29
  -7   8  17   -0.00    4.53
   7  -8 -17   -0.00    5.17
  -7   8  18    8.92    6.66
   7  -8 -18   11.74    6.85
  -7   8  19   -0.00    3.67
   7  -8 -19   -0.00    4.44
  -7   8  20   18.86    8.59
   7  -8 -20   10.89    7.38
  -7   8  21    0.75    3.61
   7  -8 -21    0.68    3.86
  -7   8  22    7.90    6.95
   7  -8 -22   11.98    7.30
  -7   8  23   15.09    8.62
   7  -8 -23   21.90    9.01
  -7   8  24   11.87    8.46
   7  -8 -24    4.54    5.26
  -7   8  25    0.00    4.27
   7  -8 -25    0.00    3.89
  -7   8  26   -0.00    4.38
   7  -8 -26    9.24    7.26
  -7   8  27   -0.00    5.39
   7  -8 -27    2.63    4.83
  -7   8  28    9.75    7.76
   7  -8 -28   17.72    9.05
  -7   8  29    2.75    5.83
   7  -8 -29   -0.00    4.44
  -7   8  30    0.54    3.93
   7  -8 -30   -0.00    4.30
  -7   8  31    1.84    4.22
   7  -8 -31   -0.00    3.98
  -7   8  32    0.00    5.47
   7  -8 -32    8.80    7.26
  -7   8  33   -0.00    5.27
   7  -8 -33    1.76    5.13
  -7   8  34   17.71    8.96
   7  -8 -34    0.24    3.61
   7  -8 -35    1.82    3.82
   7  -8 -36   -0.00    3.92
  -7   9   1    4.04    4.98
   7  -9  -1    0.31    4.56
  -7  -9   1    3.17    4.33
  -7   9   2   40.11   12.28
   7  -9  -2   23.25   10.46
  -7   9   3    2.44    5.31
   7  -9  -3    6.18    6.83
  -7   9   4   38.67   11.62
   7  -9  -4   19.52    9.69
  -7   9   5   -0.00    4.99
  -7   9   6    8.62    6.57
  -7   9   7   13.34    7.91
  -7  -9   7   21.42    7.95
  -7   9   8   24.92   10.50
   7  -9  -8   34.92   11.38
  -7  -9   8   43.61   11.44
  -7   9   9    3.29    5.13
   7  -9  -9    3.67    5.61
  -7  -9   9    4.02    4.89
  -7   9  10  106.23   23.55
   7  -9 -10  120.12   22.64
  -7  -9  10  114.50   21.35
  -7   9  11    0.00    4.17
   7  -9 -11    4.22    4.38
  -7  -9  11    1.86    4.01
  -7   9  12    8.30    6.20
   7  -9 -12   -0.00    4.40
   7  -9 -12    0.00    4.81
  -7  -9  12    3.92    5.34
  -7   9  13    6.20    6.95
   7  -9 -13    9.18    6.96
   7  -9 -13    3.06    6.80
  -7  -9  13    6.43    5.15
   7  -9 -14   79.12   17.04
   7  -9 -14   57.24   17.31
   7  -9 -15   -0.00    4.51
  -7   9  16   10.70    6.98
   7  -9 -16   14.09    7.72
  -7   9  17    3.10    5.14
   7  -9 -17    6.08    5.87
  -7   9  18   29.95   11.19
   7  -9 -18   15.26    8.29
  -7   9  19   -0.00    5.12
   7  -9 -19   -0.00    4.22
  -7   9  20   14.76    8.86
   7  -9 -20   33.79   10.75
  -7   9  21   -0.00    5.06
   7  -9 -21   -0.00    4.11
  -7   9  22    0.00    4.40
   7  -9 -22   -0.00    4.25
  -7   9  23    5.56    5.64
   7  -9 -23    0.13    3.51
  -7   9  24   17.31    9.53
   7  -9 -24   12.30    7.31
  -7   9  25    0.00    5.70
   7  -9 -25   -0.00    4.83
  -7   9  26   12.09    8.01
   7  -9 -26    6.12    5.59
  -7   9  27    6.19    5.52
   7  -9 -27    0.56    3.17
  -7   9  28    1.83    4.52
   7  -9 -28   -0.00    5.08
  -7   9  29    8.64    7.59
   7  -9 -29   -0.00    3.86
  -7   9  30    7.35    7.65
   7  -9 -30    1.27    4.90
  -7   9  31    3.67    5.92
   7  -9 -31   -0.00    4.65
  -7   9  32   -0.00    4.01
   7  -9 -32    3.38    5.78
  -7   9  33    2.99    5.46
   7  -9 -33    0.51    4.21
  -7   9  34    1.54    5.28
   7  -9 -34    0.77    4.97
   7  -9 -35   -0.00    3.59
  -7  10   1   12.47    7.38
   7 -10  -1    0.00    6.25
  -7 -10   1   -0.00    4.42
  -7  10   2   71.66   16.05
   7 -10  -2   14.14    8.58
  -7 -10   2   55.48   13.43
  -7  10   3   -0.00    5.08
   7 -10  -3   -0.00    4.68
  -7 -10   3    0.20    4.47
  -7  10   4    8.23    6.36
   7 -10  -4    0.28    5.77
  -7 -10   4    3.12    3.85
  -7  10   5   -0.00    5.15
   7 -10  -5    2.53    4.74
   7 -10  -5   -0.00    6.66
  -7  10   6   80.56   20.43
   7 -10  -6  121.37   22.01
   7 -10  -6  106.43   23.22
  -7  10   7    4.00    5.86
   7 -10  -7    0.55    3.28
   7 -10  -7    3.31    6.48
  -7  10   8    6.92    6.47
   7 -10  -8    7.77    6.22
   7 -10  -8    3.60    6.14
   7 -10  -9   -0.00    3.74
   7 -10  -9   -0.00    5.42
  -7 -10   9    0.00    4.02
   7 -10 -10   14.00    7.52
   7 -10 -10    3.78    6.92
  -7 -10  10    3.63    5.43
   7 -10 -11    0.61    5.45
  -7 -10  11   -0.00    4.41
   7 -10 -12   39.58   12.40
  -7  10  13    0.00    4.64
   7 -10 -13   -0.00    4.58
   7 -10 -14   19.71    7.80
   7 -10 -15   -0.00    5.64
  -7  10  16   54.84   15.45
   7 -10 -16   36.41   11.74
  -7  10  17   -0.00    4.46
   7 -10 -17    3.62    4.75
  -7  10  18   15.41    8.69
   7 -10 -18   19.99    9.02
  -7  10  19    6.55    6.99
   7 -10 -19    1.04    5.14
  -7  10  20    3.61    6.08
   7 -10 -20    5.46    6.21
  -7  10  21    0.00    5.50
   7 -10 -21    0.00    4.49
  -7  10  22   20.84   10.21
   7 -10 -22   18.32    8.52
  -7  10  23    2.15    5.38
   7 -10 -23    0.04    3.99
  -7  10  24    2.16    5.50
   7 -10 -24   -0.00    4.05
  -7  10  25    6.27    6.97
   7 -10 -25    0.45    3.51
  -7  10  26    0.00    5.21
   7 -10 -26    1.46    4.56
  -7  10  27   -0.00    5.98
   7 -10 -27    0.60    4.40
  -7  10  28    8.26    7.61
   7 -10 -28   10.10    6.42
  -7  10  29    1.13    4.57
   7 -10 -29    0.11    4.69
  -7  10  30   -0.00    3.21
   7 -10 -30    1.35    4.25
  -7  10  31    1.51    5.87
   7 -10 -31    1.54    5.83
  -7  10  32    7.37    7.40
   7 -10 -32    2.43    6.20
  -7  10  33   -0.00    5.22
  -7  11   1    0.00    5.17
   7 -11  -1   -0.00    3.03
   7 -11  -1   -0.00    4.42
  -7 -11   1    0.95    4.26
  -7  11   2    6.21    5.82
   7 -11  -2    0.00    4.03
   7 -11  -2    1.90    5.39
  -7 -11   2    8.14    6.97
  -7  11   3    5.49    5.82
   7 -11  -3    6.89    5.35
   7 -11  -3    1.58    5.06
  -7 -11   3    7.67    6.71
  -7  11   4   10.31    7.84
   7 -11  -4   40.65   11.06
   7 -11  -4   17.66    9.50
  -7 -11   4   24.50    9.39
   7 -11  -5   15.07    7.53
   7 -11  -5    8.38    7.84
  -7 -11   5   27.18    9.44
   7 -11  -6    4.05    5.95
   7 -11  -6   -0.00    5.70
  -7 -11   6    1.44    4.97
   7 -11  -7    9.37    7.05
   7 -11  -7    5.25    7.15
  -7 -11   7   16.41    8.31
   7 -11  -8   -0.00    4.69
   7 -11  -8    3.09    6.11
   7 -11  -9    1.21    3.27
   7 -11  -9   -0.00    5.87
   7 -11 -10   27.49   10.00
   7 -11 -10   18.79   10.95
   7 -11 -11    9.10    6.00
   7 -11 -11    0.00    6.23
   7 -11 -12    0.00    5.34
   7 -11 -13   -0.00    4.32
   7 -11 -14   30.54   11.40
   7 -11 -15    1.85    5.08
   7 -11 -16   12.22    6.91
   7 -11 -17    0.14    4.95
   7 -11 -18   19.92    8.50
   7 -11 -19    4.61    5.34
   7 -11 -20   24.77    9.91
   7 -11 -21    2.36    5.33
   7 -11 -22    0.00    4.48
   7 -11 -23   -0.00    5.95
  -7  11  24    7.44    7.59
   7 -11 -24   24.11   10.19
  -7  11  25   -0.00    4.83
   7 -11 -25    1.31    4.45
  -7  11  26    2.79    5.89
   7 -11 -26    0.00    3.23
  -7  11  27   -0.00    4.30
   7 -11 -27    0.47    5.64
  -7  11  28    0.33    4.95
   7 -11 -28    3.55    5.66
  -7  11  29    2.32    4.92
   7 -11 -29    1.11    3.66
  -7  11  30    5.18    6.77
  -7  11  31   -0.00    3.45
  -7  11  32    2.01    5.99
   7 -12  -1    3.61    4.57
   7 -12  -1   -0.00    5.54
  -7 -12   1   -0.00    4.99
   7 -12  -2   22.74    8.69
   7 -12  -2   22.85   10.82
  -7 -12   2   16.51    8.22
   7 -12  -3   -0.00    3.93
   7 -12  -3    1.39    5.39
  -7 -12   3    2.23    4.86
   7 -12  -4    3.62    5.55
   7 -12  -4    1.16    5.05
  -7 -12   4   -0.00    5.33
   7 -12  -5    7.67    5.64
   7 -12  -5    6.87    7.19
  -7 -12   5    6.09    5.90
   7 -12  -6   50.50   12.90
   7 -12  -6   38.23   13.66
  -7 -12   6   25.02    9.81
   7 -12  -7   -0.00    4.57
   7 -12  -7   -0.00    6.78
  -7 -12   7   -0.00    5.29
   7 -12  -8    7.51    6.08
   7 -12  -8    0.27    7.19
  -7 -12   8    7.51    6.06
   7 -12  -9    0.03    3.40
   7 -12  -9   -0.00    3.88
   7 -12 -10   18.97    8.12
   7 -12 -10    3.12    7.08
   7 -12 -11    0.71    4.73
   7 -12 -12   34.85   11.27
   7 -12 -13   -0.00    5.12
   7 -12 -14    0.00    4.66
   7 -12 -15   -0.00    4.46
   7 -12 -16    7.03    6.21
   7 -12 -17    1.33    5.87
   7 -12 -18    7.34    7.15
   7 -12 -19   -0.00    4.03
   7 -12 -20    4.10    7.02
   7 -12 -21   -0.00    5.04
   7 -12 -22    8.65    6.72
   7 -12 -23    2.14    5.41
   7 -12 -24    0.00    4.74
   7 -12 -25    4.68    6.71
   7 -12 -26    0.00    5.03
   7 -13  -1    0.58    4.38
   7 -13  -1    3.18    6.26
  -7 -13   1    5.08    5.40
   7 -13  -2   14.44    6.92
   7 -13  -2    3.63    5.96
  -7 -13   2    2.14    5.04
   7 -13  -3    3.10    5.04
   7 -13  -3    5.97    7.56
  -7 -13   3   10.75    7.27
   7 -13  -4   51.24   13.66
   7 -13  -4   45.73   15.15
  -7 -13   4   44.69   13.49
   7 -13  -5    6.81    5.09
   7 -13  -5    3.99    6.14
  -7 -13   5   12.48    8.29
   7 -13  -6   -0.00    5.51
   7 -13  -6   -0.00    6.33
  -7 -13   6    0.00    5.15
   7 -13  -7    2.00    4.56
   7 -13  -7    2.38    5.97
   7 -13  -8    4.89    6.36
   7 -13  -8    0.65    4.60
   7 -13  -9    2.14    4.73
   7 -13 -10   14.67    7.75
   7 -13 -11    3.79    5.99
   7 -13 -12   -0.00    4.21
   7 -13 -13    0.00    2.56
   7 -13 -14   24.42   10.61
   7 -13 -15    0.00    5.73
   7 -13 -16    0.00    4.98
   7 -13 -17    3.30    6.00
   7 -13 -18    6.57    6.48
   7 -13 -19   -0.00    4.86
   7 -13 -20   18.47    9.09
   7 -13 -21    7.49    6.31
   7 -13 -22    3.06    5.47
   7 -14  -1   14.35    7.29
   7 -14  -1   -0.00    7.86
  -7 -14   1   17.36    8.45
   7 -14  -2   26.51    9.68
   7 -14  -2    0.42    5.38
  -7 -14   2   24.34    9.66
   7 -14  -3   -0.00    4.88
   7 -14  -3    2.44    5.07
  -7 -14   3    4.44    6.50
   7 -14  -4   -0.98    3.91
   7 -14  -4    2.11    4.87
  -7 -14   4   -0.00    5.84
   7 -14  -5   11.31    7.10
   7 -14  -5   -0.00    5.76
   7 -14  -6   26.59   10.24
   7 -14  -7   33.46   11.58
   7 -14  -8    6.71    6.42
   7 -14  -9    0.00    5.26
   7 -14 -10    2.75    5.66
   7 -14 -11    0.00    5.73
   7 -14 -12   13.77    7.39
   7 -14 -13   -0.00    4.50
   7 -14 -14   -0.00    4.52
   7 -14 -15    2.54    5.53
   7 -14 -16   -0.00    5.75
   7 -14 -17    4.39    5.67
   7 -14 -18   -0.00    4.92
   7 -14 -19   -0.00    4.24
   7 -15  -1    0.19    4.84
   7 -15  -1    2.27    5.99
  -7 -15   1   -0.00    4.96
   7 -15  -2    4.44    5.71
   7 -15  -2   -0.00    5.00
  -7 -15   2   -0.00    4.86
   7 -15  -3   11.64    8.04
   7 -15  -3    9.67    7.73
   7 -15  -4   16.77    8.43
   7 -15  -5   -0.00    5.56
   7 -15  -6    6.52    5.77
   7 -15  -7   -0.00    5.01
   7 -15  -8    7.93    6.57
   7 -15  -9   -0.00    4.22
   7 -15 -10    2.99    5.21
   7 -15 -11    4.49    6.21
   7 -15 -12   -0.00    6.56
   7 -15 -13   -0.00    6.03
   7 -15 -14    1.50    5.61
   7 -15 -15    5.96    6.54
   7 -16  -1    2.01    4.80
   7 -16  -2    0.93    5.08
   7 -16  -3    0.00    5.58
   7 -16  -4   -0.00    4.83
   7 -16  -5   -0.00    3.73
   7 -16  -6    6.08    5.34
   7 -16  -7    0.00    4.43
   7 -16  -8   -0.00    5.02
   7 -16  -9   -0.00    4.98
   7 -16 -10   -0.00    5.32
   7 -16 -11    2.72    3.95
   7 -17  -1    2.53    4.48
   7 -17  -2    4.37    6.07
   7 -17  -3    1.54    4.72
   7 -17  -4   -0.00    5.33
   7 -17  -5    0.85    5.13
   7 -17  -6    4.91    6.27
   7 -18  -1    6.61    6.71
  -6   0   1   -0.00    3.53
  -6   0   1   -0.00    3.24
   6   0  -1    0.78    3.82
   6   0  -1   -0.00    3.49
  -6   0   2  259.62   41.33
  -6   0   2  328.96   43.72
   6   0  -2  337.70   43.25
   6   0  -2  312.38   43.75
  -6   0   3    3.21    4.51
  -6   0   3   -0.00    3.83
   6   0  -3    0.00    3.15
   6   0  -3   -0.00    3.85
  -6   0   4   18.46    6.56
  -6   0   4   28.78    8.59
   6   0  -4   14.29    6.31
   6   0  -4   28.46    8.66
  -6   0   5   -0.00    3.51
  -6   0   5    2.08    3.51
   6   0  -5    1.26    3.14
   6   0  -5    0.55    4.34
  -6   0   6 1252.09  167.75
  -6   0   6 1409.59  170.26
   6   0  -6 1333.24  168.47
   6   0  -6 1465.99  170.81
  -6   0   7   -0.00    1.96
  -6   0   7    0.00    4.57
   6   0  -7    1.50    3.81
   6   0  -7   -0.00    4.24
  -6   0   8   33.60    7.83
  -6   0   8   36.26    9.38
   6   0  -8   38.04    8.24
   6   0  -8   16.83    7.25
  -6   0   9   -0.00    2.59
  -6   0   9    0.61    3.76
   6   0  -9    0.29    2.50
   6   0  -9   -0.00    3.76
  -6   0  10  196.02   31.90
  -6   0  10  235.83   34.51
   6   0 -10  243.56   32.53
   6   0 -10  249.78   34.75
  -6   0  11    2.58    3.17
  -6   0  11    2.28    3.79
   6   0 -11   -0.00    2.42
   6   0 -11    0.11    3.61
  -6   0  12  299.77   43.65
  -6   0  12  274.13   44.58
   6   0 -12  305.72   43.05
   6   0 -12  445.87   47.75
  -6   0  13   -0.00    2.46
  -6   0  13    0.00    4.12
   6   0 -13    0.07    2.06
   6   0 -13    2.48    3.37
  -6   0  14   94.59   15.63
  -6   0  14   61.62   14.90
   6   0 -14   80.09   14.07
   6   0 -14   87.28   16.30
  -6   0  15    1.26    3.38
  -6   0  15    2.22    4.09
   6   0 -15    0.12    2.31
  -6   0  16  243.20   44.70
  -6   0  16  316.31   47.36
   6   0 -16  470.88   46.77
  -6   0  17   -0.00    3.37
  -6   0  17    4.76    4.99
   6   0 -17    0.80    2.31
  -6   0  18  178.61   29.95
  -6   0  18  209.44   32.01
   6   0 -18  215.59   29.11
   6   0 -18  183.17   30.25
  -6   0  19    1.49    4.07
   6   0 -19    0.49    2.71
  -6   0  20    2.32    4.20
   6   0 -20   -0.00    2.90
  -6   0  21    0.00    3.40
  -6   0  22   90.75   18.04
  -6   0  23    1.14    3.45
   6   0 -23   -0.00    2.73
   6   0 -24    2.86    3.34
   6   0 -25    0.55    2.89
   6   0 -26   51.64   11.73
  -6   0  33   -0.00    3.76
  -6   0  34    0.63    2.96
  -6   0  35    0.89    4.01
  -6   0  36    5.15    5.15
  -6   0  37   -0.00    3.53
  -6   0  38    6.08    5.08
  -6   1   1    0.81    3.02
  -6   1   1    4.15    4.99
   6  -1  -1    9.11    4.90
   6  -1  -1    4.18    5.04
   6   1  -1    0.48    3.83
   6   1  -1   13.07    5.85
  -6  -1   1   -0.00    4.10
  -6  -1   1    2.59    4.22
  -6   1   2  690.68   74.02
  -6   1   2  567.33   74.38
   6  -1  -2  609.10   73.75
   6  -1  -2  649.90   75.82
   6   1  -2  542.88   73.51
   6   1  -2  590.38   74.95
  -6  -1   2  427.75   72.07
  -6  -1   2  486.51   73.30
  -6   1   3   42.03    9.69
  -6   1   3   46.65   10.83
   6  -1  -3   47.84   10.05
   6  -1  -3   47.88   11.44
   6   1  -3   41.29   10.30
   6   1  -3   33.29    9.97
  -6  -1   3   38.58    9.74
  -6  -1   3   38.87   10.14
  -6   1   4  843.07  107.84
  -6   1   4  783.69  108.93
   6  -1  -4  908.99  108.32
   6  -1  -4  871.49  110.19
   6   1  -4  904.48  109.02
   6   1  -4  969.54  110.54
  -6  -1   4  828.01  107.88
  -6  -1   4  726.89  108.32
  -6   1   5  107.16   19.37
  -6   1   5  114.10   21.08
   6  -1  -5  114.75   19.44
   6  -1  -5  125.79   21.77
   6   1  -5  161.87   21.80
   6   1  -5  131.18   21.45
  -6  -1   5  123.23   19.95
  -6  -1   5  133.82   21.58
  -6   1   6   84.64   15.20
  -6   1   6   94.49   16.94
   6  -1  -6   78.50   14.71
   6  -1  -6  102.34   17.70
   6   1  -6  110.42   16.74
   6   1  -6   65.52   15.30
  -6  -1   6   74.08   14.44
  -6  -1   6  106.60   17.40
  -6   1   7  203.24   33.86
  -6   1   7  241.92   36.22
   6  -1  -7  254.66   34.49
   6  -1  -7  238.86   36.32
   6   1  -7  252.44   35.26
   6   1  -7  238.94   35.86
  -6  -1   7  272.90   34.95
  -6  -1   7  258.79   36.35
  -6   1   8  662.59   96.97
  -6   1   8  801.39   99.79
   6  -1  -8  827.46   97.64
   6  -1  -8  812.50  100.17
   6   1  -8  843.48   98.54
   6   1  -8  807.56   99.38
  -6  -1   8  647.45   96.44
  -6  -1   8  811.75   99.48
  -6   1   9    1.21    3.53
  -6   1   9   17.67    6.21
   6  -1  -9    9.09    4.47
   6  -1  -9    8.18    5.41
   6   1  -9    3.22    3.66
   6   1  -9   10.36    5.37
  -6  -1   9    8.08    3.79
  -6  -1   9    6.84    5.33
  -6   1  10  128.14   20.01
  -6   1  10  141.19   21.69
   6  -1 -10  110.33   18.52
   6  -1 -10  139.37   21.63
   6   1 -10  135.99   19.76
   6   1 -10  119.81   20.09
  -6  -1  10   95.03   17.99
  -6  -1  10   95.10   19.26
  -6   1  11   12.66    5.56
  -6   1  11   15.27    7.09
   6  -1 -11   19.96    5.96
   6  -1 -11   17.05    6.61
   6   1 -11   13.92    5.40
   6   1 -11   13.22    5.98
  -6  -1  11   12.30    5.33
  -6  -1  11   12.25    6.01
  -6   1  12  331.13   41.86
  -6   1  12  272.32   42.04
   6  -1 -12  281.05   39.70
   6  -1 -12  307.91   42.67
   6   1 -12  297.33   40.09
  -6  -1  12  283.92   39.89
  -6  -1  12  260.59   41.15
  -6   1  13   51.06   11.30
  -6   1  13   49.84   12.14
   6  -1 -13   68.97   11.47
   6  -1 -13   28.92   10.21
   6   1 -13   39.35    9.73
  -6  -1  13   77.34   12.12
  -6  -1  13   57.45   12.17
  -6   1  14  174.43   26.46
  -6   1  14  174.22   27.74
   6  -1 -14  170.62   24.86
   6  -1 -14  167.67   27.19
   6   1 -14  166.46   24.66
  -6  -1  14  141.20   24.41
  -6  -1  14  166.90   26.66
  -6   1  15   14.21    5.66
  -6   1  15   13.62    6.72
   6  -1 -15    5.27    3.73
   6  -1 -15   16.24    6.83
   6   1 -15    1.60    2.89
   6   1 -15   12.26    5.18
  -6  -1  15    6.43    4.11
  -6  -1  15    4.91    4.52
  -6   1  16    1.68    3.68
  -6   1  16   -0.00    2.80
   6  -1 -16    1.87    2.78
   6  -1 -16    5.01    4.77
   6   1 -16    4.99    3.64
   6   1 -16    3.87    3.73
  -6  -1  16    2.60    3.10
  -6  -1  16    0.00    3.87
  -6   1  17    8.66    5.24
  -6   1  17    1.85    4.08
   6  -1 -17    9.92    5.78
   6   1 -17    5.61    3.96
   6   1 -17    7.88    4.59
  -6  -1  17    0.37    3.22
  -6  -1  17    2.41    4.21
  -6   1  18  201.74   32.62
  -6   1  18  220.78   34.07
   6   1 -18  205.95   30.06
   6   1 -18  235.01   32.18
  -6  -1  18  193.84   31.11
  -6   1  19   65.53   12.88
   6   1 -19   27.37    7.96
  -6  -1  19   48.95   10.79
  -6   1  20    1.51    3.21
   6   1 -20   -0.00    2.66
  -6  -1  20    5.63    4.10
  -6   1  21    6.37    5.40
   6  -1 -21    1.61    3.85
   6   1 -21    3.93    3.77
  -6  -1  21   -0.00    2.63
  -6   1  22    0.90    4.24
   6  -1 -22    9.16    5.58
   6   1 -22   10.28    5.10
  -6  -1  22    7.81    5.33
   6  -1 -23   11.03    6.05
   6   1 -23   12.24    5.44
  -6  -1  23    6.26    4.98
   6  -1 -24   31.84    9.57
   6   1 -24   32.81    8.99
  -6  -1  24   40.45   10.44
   6  -1 -25    0.53    3.65
   6   1 -25    1.77    2.97
   6  -1 -26    4.20    4.07
  -6   1  32    3.49    4.25
  -6   1  33    2.01    3.74
  -6   1  34   30.25    9.21
  -6  -1  34   15.09    6.73
  -6   1  35    0.67    4.21
  -6  -1  35   -0.00    3.02
  -6   1  36    8.97    5.77
  -6  -1  36    3.68    4.07
  -6   1  37    0.00    4.12
  -6  -1  37    2.39    4.52
  -6   1  38    4.29    5.20
  -6  -1  38    6.51    5.07
  -6   2   1    6.15    4.48
  -6   2   1    7.30    4.78
   6  -2  -1    4.13    4.00
   6  -2  -1   11.52    6.07
   6   2  -1   11.41    5.20
   6   2  -1    6.97    5.24
  -6  -2   1    2.52    4.14
  -6  -2   1    0.00    3.89
  -6   2   2   12.65    4.64
  -6   2   2   16.02    6.50
   6  -2  -2   16.59    6.05
   6  -2  -2    7.06    5.14
   6   2  -2   17.21    6.59
   6   2  -2   11.68    6.41
  -6  -2   2   10.73    5.62
  -6  -2   2   11.77    5.48
  -6   2   3    0.00    3.49
  -6   2   3    4.40    5.28
   6  -2  -3    4.13    3.66
   6  -2  -3    5.46    4.92
   6   2  -3    1.08    4.26
   6   2  -3    4.64    4.89
  -6  -2   3    5.41    5.19
  -6  -2   3    0.00    3.77
  -6   2   4   46.50   11.21
  -6   2   4   63.24   13.15
   6  -2  -4   51.03   11.16
   6  -2  -4   67.68   14.13
   6   2  -4   72.47   13.35
   6   2  -4   64.25   13.19
  -6  -2   4   74.72   13.39
  -6  -2   4   57.11   12.59
  -6   2   5    6.77    4.49
  -6   2   5    8.16    5.11
   6  -2  -5   19.90    5.82
   6  -2  -5    9.54    5.42
   6   2  -5   -0.00    3.96
   6   2  -5    8.63    5.36
  -6  -2   5   13.85    5.76
  -6  -2   5   19.02    6.48
  -6   2   6  350.30   45.66
  -6   2   6  380.81   47.75
   6  -2  -6  303.59   44.26
   6  -2  -6  410.45   48.90
   6   2  -6  323.40   45.41
   6   2  -6  315.60   45.88
  -6  -2   6  253.33   43.77
  -6  -2   6  393.98   47.40
  -6   2   7   47.26   10.93
  -6   2   7   53.83   12.30
   6  -2  -7   65.34   11.50
   6  -2  -7   70.02   14.07
   6   2  -7   41.35   10.61
   6   2  -7   63.67   12.59
  -6  -2   7   46.09   10.44
  -6  -2   7   64.07   12.91
  -6   2   8   12.14    5.13
  -6   2   8   11.04    6.51
   6  -2  -8    9.35    4.68
   6  -2  -8    7.86    5.63
   6   2  -8   11.57    5.11
   6   2  -8    4.55    4.36
  -6  -2   8    7.98    4.46
  -6  -2   8   15.47    6.35
  -6   2   9    2.71    3.33
  -6   2   9    0.00    4.44
   6  -2  -9   -0.00    2.95
   6  -2  -9    0.63    3.57
   6   2  -9    6.38    4.15
   6   2  -9    1.24    3.32
  -6  -2   9    1.25    2.43
  -6  -2   9    6.19    4.27
  -6   2  10  264.93   38.17
  -6   2  10  286.71   39.89
   6  -2 -10  262.87   36.81
   6  -2 -10  276.17   39.74
   6   2 -10  256.61   37.36
  -6  -2  10  238.73   36.17
  -6  -2  10  284.29   38.76
  -6   2  11  243.45   37.52
  -6   2  11  227.77   38.12
   6  -2 -11  328.65   37.65
   6  -2 -11  238.95   38.61
   6   2 -11  275.12   37.27
  -6  -2  11  270.20   36.31
  -6  -2  11  229.84   37.29
  -6   2  12   89.44   17.81
  -6   2  12   97.76   19.31
   6  -2 -12  103.80   17.25
   6  -2 -12  117.18   20.34
   6   2 -12  122.30   18.29
  -6  -2  12   94.17   16.63
  -6  -2  12  110.42   18.85
  -6   2  13    7.68    4.92
  -6   2  13    7.09    6.10
   6  -2 -13    9.14    5.98
   6   2 -13   13.09    5.16
   6   2 -13    4.63    4.28
  -6  -2  13    8.11    4.21
  -6  -2  13   14.63    5.84
  -6   2  14  108.17   18.31
  -6   2  14   53.86   15.68
   6  -2 -14   94.01   18.25
   6   2 -14   93.81   15.76
   6   2 -14  100.13   16.76
  -6  -2  14   99.41   15.65
  -6   2  15   42.95   10.68
  -6   2  15   36.11   10.59
   6  -2 -15   22.23    8.97
   6   2 -15   19.51    6.71
   6   2 -15   34.63    8.60
  -6  -2  15   37.24    8.16
  -6   2  16   86.66   15.99
  -6   2  16   78.83   16.00
   6  -2 -16   59.72   14.72
   6   2 -16   64.06   12.55
   6   2 -16   60.57   12.80
  -6  -2  16   69.25   12.85
  -6   2  17   32.74    9.36
  -6   2  17   32.37    9.59
   6  -2 -17   16.16    7.89
   6   2 -17   24.47    6.71
   6   2 -17   26.89    6.97
  -6  -2  17   11.33    5.36
  -6   2  18   21.28    7.44
  -6   2  18   21.62    8.18
   6  -2 -18    7.47    6.07
   6   2 -18   11.70    4.80
  -6  -2  18   11.03    5.06
  -6   2  19   16.74    7.56
   6   2 -19   16.81    5.60
  -6  -2  19    8.53    4.75
  -6   2  20  177.56   27.65
   6  -2 -20  138.25   24.88
   6   2 -20  150.71   23.11
  -6  -2  20  153.95   24.41
  -6   2  21   -0.00    4.17
   6  -2 -21    4.11    4.40
   6   2 -21    2.88    3.65
  -6  -2  21    0.00    3.77
   6  -2 -22   42.58   10.31
  -6  -2  22   27.18    8.63
  -6  -2  23    0.00    3.59
  -6  -2  24    5.69    5.06
   6  -2 -28   18.53    7.38
   6  -2 -29    4.86    4.41
  -6   2  30   10.15    5.51
  -6   2  31   -0.00    4.08
  -6   2  32   22.64    8.13
  -6   2  33    5.31    5.46
  -6   2  34    2.80    3.91
  -6   2  35    0.55    3.78
  -6  -2  35   -0.00    2.84
  -6   2  36   31.93    9.84
  -6  -2  36   13.01    6.07
  -6   2  37    0.00    3.90
  -6  -2  37   -0.00    2.84
  -6  -2  38    2.37    4.28
  -6   3   1    5.03    4.55
  -6   3   1    5.93    4.81
   6  -3  -1    7.31    4.06
   6  -3  -1    4.78    5.11
   6   3  -1    2.56    3.72
   6   3  -1    2.22    4.30
  -6  -3   1    6.39    4.96
  -6  -3   1    4.96    4.97
  -6   3   2  130.03   20.87
  -6   3   2  159.57   23.18
   6  -3  -2  135.55   20.51
   6  -3  -2  126.87   22.64
   6   3  -2  100.95   20.14
   6   3  -2  144.31   22.60
  -6  -3   2  113.49   21.33
  -6  -3   2  137.58   22.12
  -6   3   3  122.98   20.69
  -6   3   3  150.18   22.90
   6  -3  -3  102.62   19.48
   6  -3  -3  116.70   22.05
   6   3  -3  166.54   22.43
   6   3  -3  130.85   22.15
  -6  -3   3  132.35   21.90
  -6   3   4   35.27    8.83
  -6   3   4   37.42    9.79
   6  -3  -4   33.39    8.40
   6  -3  -4   40.51   10.90
   6   3  -4   45.56   10.03
   6   3  -4   44.67   10.34
  -6  -3   4   40.19   10.05
  -6  -3   4   28.33    9.13
  -6   3   5   10.25    4.71
  -6   3   5   19.66    7.02
   6  -3  -5   14.14    5.07
   6  -3  -5   10.99    6.65
   6   3  -5    4.20    3.91
   6   3  -5    2.63    4.03
  -6  -3   5   18.24    6.15
  -6  -3   5   14.85    5.86
  -6   3   6   12.51    6.04
  -6   3   6   19.86    7.37
   6  -3  -6   18.69    6.06
   6  -3  -6   12.69    6.17
   6   3  -6   15.70    6.12
   6   3  -6   19.71    7.04
  -6  -3   6   13.42    6.15
  -6  -3   6   14.54    6.14
  -6   3   7   11.05    5.95
  -6   3   7   27.55    8.14
   6  -3  -7   18.77    5.69
   6  -3  -7   15.34    7.37
   6   3  -7   32.25    7.80
   6   3  -7   19.91    6.77
  -6  -3   7    8.07    4.47
  -6  -3   7   19.80    6.72
  -6   3   8  429.25   55.22
  -6   3   8  453.35   56.77
   6  -3  -8  401.10   53.33
   6  -3  -8  372.74   55.68
   6   3  -8  422.95   54.25
  -6  -3   8  354.10   52.79
  -6  -3   8  379.60   54.35
  -6   3   9   62.69   14.39
  -6   3   9   63.65   15.14
   6  -3  -9   82.06   16.54
   6   3  -9   72.64   14.25
  -6  -3   9  115.61   15.47
  -6  -3   9   73.41   14.97
  -6   3  10   50.84   11.36
  -6   3  10   45.79   11.48
   6  -3 -10   37.30   10.90
   6   3 -10   42.46    9.67
  -6  -3  10   34.94    8.41
  -6  -3  10   31.55    9.50
  -6   3  11   13.04    6.12
  -6   3  11   11.02    6.48
   6  -3 -11    7.63    5.67
   6   3 -11   15.09    5.83
   6   3 -11   11.41    5.23
  -6  -3  11   12.98    4.89
  -6  -3  11    4.50    4.47
  -6   3  12   67.07   14.41
  -6   3  12   43.17   13.07
   6  -3 -12   72.58   15.60
   6   3 -12   63.16   12.71
   6   3 -12   95.16   14.36
  -6  -3  12   65.14   12.00
  -6   3  13  145.80   23.10
  -6   3  13  129.70   23.10
   6  -3 -13  134.65   23.66
   6   3 -13   94.10   19.31
   6   3 -13  159.72   21.46
  -6  -3  13  121.52   19.55
  -6   3  14  207.23   28.36
  -6   3  14  161.46   27.29
   6  -3 -14  187.91   28.40
   6   3 -14  188.57   25.13
   6   3 -14  186.60   24.82
  -6  -3  14  101.88   21.92
  -6   3  15   12.47    6.83
  -6   3  15   19.66    8.34
   6  -3 -15   22.37    8.97
   6   3 -15   33.71    7.98
   6   3 -15   20.77    6.46
  -6  -3  15   21.95    6.17
  -6   3  16   17.60    7.94
  -6   3  16   25.11    9.45
   6  -3 -16   18.29    8.31
   6   3 -16   23.78    6.77
   6   3 -16   26.83    6.82
  -6  -3  16   16.08    5.58
  -6  -3  16   23.86    7.52
  -6   3  17   75.34   15.15
  -6   3  17   71.35   15.51
   6  -3 -17   81.48   15.68
   6   3 -17   66.29   11.85
   6   3 -17   78.21   11.97
  -6  -3  17   70.52   11.68
  -6  -3  17   14.51    8.96
  -6   3  18  103.60   21.01
  -6   3  18  106.23   21.46
   6  -3 -18  126.16   22.49
   6   3 -18  125.51   19.09
  -6  -3  18  124.37   18.81
  -6  -3  18   90.93   18.97
   6  -3 -19   53.26   11.98
   6   3 -19   40.01    9.51
  -6  -3  19   39.16    9.36
  -6  -3  20    0.00    3.21
  -6  -3  21   -0.00    2.83
  -6  -3  22   61.44   12.64
  -6  -3  23   13.32    5.85
   6  -3 -25    3.35    4.29
   6  -3 -26    3.83    4.06
   6  -3 -27   -0.00    3.51
  -6   3  28   23.03    8.97
   6  -3 -28   20.26    7.90
  -6   3  29   11.05    6.30
   6  -3 -29   16.46    7.34
  -6   3  30   26.05   10.28
   6  -3 -30   32.57   10.23
  -6   3  31    1.49    3.72
  -6   3  32    0.00    4.18
  -6   3  33    3.05    4.27
  -6   3  34   13.51    6.81
  -6   3  35   -0.00    2.90
  -6   3  36    3.43    4.76
  -6  -3  36   -0.00    2.43
  -6   3  37    1.90    4.59
  -6  -3  37   -0.00    2.59
  -6  -3  38    3.10    4.74
  -6   4   1  159.13   26.31
  -6   4   1  157.40   27.13
   6  -4  -1  162.55   25.85
   6  -4  -1  154.98   27.87
   6   4  -1  194.27   27.44
   6   4  -1  305.19   32.25
  -6  -4   1  153.62   27.18
  -6  -4   1  183.10   28.26
  -6   4   2   21.11    6.84
  -6   4   2   13.86    6.56
   6  -4  -2   19.14    6.15
   6  -4  -2   19.14    8.00
   6   4  -2   10.90    5.23
   6   4  -2   18.82    6.80
  -6  -4   2   10.00    6.43
  -6  -4   2    7.69    4.86
  -6   4   3    3.58    3.90
  -6   4   3    4.59    4.97
   6  -4  -3    4.69    3.81
   6  -4  -3    4.41    5.58
   6   4  -3    2.57    3.29
   6   4  -3    0.97    3.23
  -6  -4   3    0.00    4.02
  -6  -4   3    0.00    3.49
  -6   4   4   16.21    6.75
  -6   4   4   16.89    6.85
   6  -4  -4   19.17    7.40
   6   4  -4   13.57    5.69
   6   4  -4   15.52    7.03
  -6  -4   4   17.24    6.88
  -6  -4   4   11.83    6.00
  -6   4   5  294.90   38.32
  -6   4   5  295.83   39.13
   6  -4  -5  236.80   38.29
   6   4  -5  234.73   36.13
   6   4  -5  236.96   36.99
  -6  -4   5  262.74   37.54
  -6  -4   5  243.30   37.35
  -6   4   6  271.04   42.36
  -6   4   6  257.13   42.69
   6  -4  -6  306.95   44.51
   6   4  -6  283.11   41.47
   6   4  -6  426.08   44.98
  -6  -4   6  294.97   42.37
  -6  -4   6  292.71   42.65
  -6   4   7   84.12   15.50
  -6   4   7   72.69   15.42
   6  -4  -7   90.84   17.14
   6   4  -7   64.51   13.26
  -6  -4   7   74.02   14.31
  -6  -4   7   64.27   14.09
  -6   4   8    7.14    4.97
  -6   4   8    8.07    6.16
   6  -4  -8    3.77    5.76
   6   4  -8   15.95    5.51
  -6  -4   8    8.18    5.14
  -6  -4   8    3.02    4.28
  -6   4   9   67.22   14.51
  -6   4   9   82.85   15.89
   6  -4  -9   70.70   15.60
   6   4  -9   98.48   14.79
   6   4  -9   68.77   13.49
  -6  -4   9   62.60   13.05
  -6  -4   9   53.17   13.00
  -6   4  10   22.70    8.55
  -6   4  10   32.23   10.08
   6  -4 -10   29.59   10.11
   6   4 -10   35.80    8.61
   6   4 -10   32.03    8.49
  -6  -4  10   41.35    8.87
  -6  -4  10   45.07    9.99
  -6   4  11  157.29   24.49
  -6   4  11   97.12   22.01
   6  -4 -11  151.02   24.95
   6   4 -11  143.18   21.61
   6   4 -11  130.97   21.18
  -6   4  12  109.81   20.29
  -6   4  12  102.16   20.45
   6  -4 -12  102.24   20.41
   6   4 -12  115.44   18.18
   6   4 -12   95.90   17.29
  -6  -4  12  106.05   17.09
  -6   4  13   49.09   12.34
  -6   4  13   46.80   12.33
   6  -4 -13   29.17   10.97
   6   4 -13   58.09   11.12
   6   4 -13   41.21    9.81
  -6  -4  13   52.76   10.01
  -6   4  14   -0.00    3.97
  -6   4  14    6.22    6.07
   6  -4 -14   -0.00    4.83
   6   4 -14    1.69    3.02
   6   4 -14    0.00    3.36
  -6  -4  14    0.00    2.39
  -6  -4  14    1.80    3.70
  -6   4  15  119.00   22.30
  -6   4  15  118.23   22.36
   6  -4 -15  105.86   22.03
   6   4 -15  134.07   19.87
   6   4 -15  126.99   18.84
  -6  -4  15  111.92   18.23
  -6  -4  15  101.43   19.54
  -6   4  16  146.86   27.60
   6  -4 -16  145.06   27.91
   6   4 -16  194.07   25.73
   6   4 -16  155.65   23.70
  -6  -4  16  147.99   23.68
  -6  -4  16  189.04   26.77
  -6   4  17   14.14    7.64
   6  -4 -17   10.19    6.68
   6   4 -17   18.41    5.90
  -6  -4  17   14.35    5.36
  -6  -4  17   13.71    6.42
   6   4 -18   71.88   13.79
  -6  -4  18   77.14   13.41
  -6  -4  19  114.49   18.48
  -6  -4  20  103.26   17.21
   6  -4 -21   13.71    6.65
  -6  -4  21    9.63    4.85
   6  -4 -22   15.99    6.55
   6  -4 -23   -0.00    3.34
   6  -4 -24    1.66    4.58
   6  -4 -25    3.71    4.58
  -6   4  26   13.24    6.97
   6  -4 -26   20.80    7.95
  -6   4  27   10.65    7.06
   6  -4 -27   19.71    7.54
  -6   4  28   18.23    8.26
   6  -4 -28   29.18    9.65
  -6   4  29   -0.00    3.70
   6  -4 -29   -0.00    3.74
  -6   4  30   16.97    8.00
   6  -4 -30    2.51    4.46
  -6   4  31    2.30    4.58
   6  -4 -31    0.25    2.65
  -6   4  32   14.31    7.02
   6  -4 -32   14.64    7.29
  -6   4  33    4.72    5.23
  -6   4  34    0.00    3.46
  -6   4  35    6.02    5.28
  -6   4  36   12.18    7.02
  -6   4  37    2.64    5.25
  -6  -4  37    6.84    4.18
  -6  -4  38    2.24    2.70
  -6   5   1   13.66    6.24
  -6   5   1   21.67    7.46
   6  -5  -1   23.02    8.49
   6   5  -1   17.10    6.56
   6   5  -1   28.56    8.82
  -6  -5   1   17.03    7.08
  -6  -5   1   22.68    7.84
  -6   5   2  137.29   20.10
  -6   5   2   92.16   18.30
   6   5  -2  103.90   17.82
   6   5  -2   92.31   18.30
  -6  -5   2   90.49   18.19
  -6  -5   2  111.53   19.67
  -6   5   3  143.97   21.68
  -6   5   3  146.29   22.20
   6  -5  -3  102.72   20.88
   6   5  -3   85.80   18.39
   6   5  -3  132.15   21.41
  -6  -5   3  137.41   21.48
  -6  -5   3  105.28   20.28
  -6   5   4  107.98   17.81
   6  -5  -4  105.82   18.67
   6   5  -4   49.47   13.64
   6   5  -4  103.96   17.44
  -6  -5   4  100.10   17.38
  -6  -5   4  100.57   17.38
  -6   5   5    7.28    4.43
  -6   5   5    5.04    5.63
   6  -5  -5    1.26    3.79
   6   5  -5    6.82    4.20
   6   5  -5   -0.00    2.78
  -6  -5   5    6.73    4.63
  -6  -5   5    7.31    5.14
  -6   5   6   -0.00    3.48
  -6   5   6    2.89    4.70
   6  -5  -6   -0.00    4.84
   6   5  -6    1.43    3.13
  -6  -5   6    1.66    3.89
  -6  -5   6    4.92    4.65
  -6   5   7   76.31   15.65
  -6   5   7   91.67   16.77
   6  -5  -7   77.80   16.75
   6   5  -7   69.25   13.40
  -6  -5   7   51.97   13.11
  -6  -5   7   74.85   14.78
  -6   5   8   76.42   15.21
   6  -5  -8   55.22   14.42
   6   5  -8   59.02   12.23
   6   5  -8   65.02   13.13
  -6  -5   8   71.46   13.88
  -6  -5   8   60.35   13.20
  -6   5   9   74.52   17.27
  -6   5   9   88.10   18.00
   6  -5  -9   99.79   19.50
   6   5  -9  108.21   16.77
   6   5  -9   96.80   16.60
  -6  -5   9   85.74   16.36
  -6  -5   9   82.02   16.51
  -6   5  10   39.04   11.83
  -6   5  10   56.81   13.12
   6  -5 -10   43.77   12.31
   6   5 -10   36.33    9.17
   6   5 -10   39.98    9.57
  -6  -5  10   52.67   10.65
  -6   5  11    3.55    4.66
  -6   5  11   -0.00    4.27
   6  -5 -11    2.79    4.87
   6   5 -11   -0.00    2.95
   6   5 -11    1.79    3.34
  -6  -5  11    0.00    3.40
  -6   5  12    5.45    5.09
   6  -5 -12    8.93    7.03
   6   5 -12    7.42    4.14
   6   5 -12    1.77    3.27
  -6  -5  12    3.49    3.14
  -6   5  13  272.78   39.52
   6   5 -13  282.60   35.48
   6   5 -13  236.58   34.27
  -6  -5  13  213.44   33.69
  -6   5  14  250.14   42.69
   6  -5 -14  230.79   42.80
   6   5 -14  291.35   39.81
   6   5 -14  377.24   40.32
  -6  -5  14  274.80   38.88
  -6  -5  14  260.69   40.39
  -6   5  15    0.00    5.80
   6  -5 -15    2.90    4.99
   6   5 -15   -0.00    3.20
   6   5 -15    0.01    2.32
  -6  -5  15    2.65    2.95
  -6  -5  15   -0.00    3.05
  -6   5  16   12.88    7.96
   6  -5 -16   13.97    7.54
   6   5 -16   15.36    5.50
  -6  -5  16   11.89    4.49
  -6   5  17    4.93    5.63
  -6   5  17   -0.00    4.60
   6  -5 -17   -0.00    3.23
   6   5 -17   -0.00    3.18
  -6  -5  17    1.74    2.82
   6  -5 -18  146.65   23.46
  -6  -5  18  113.18   18.66
   6  -5 -19   32.50    9.36
  -6  -5  19   19.23    6.08
   6  -5 -20   18.38    7.77
  -6  -5  20   20.05    5.90
   6  -5 -21    4.51    4.28
   6  -5 -22    2.16    5.03
  -6   5  23   41.01   12.14
   6  -5 -23   51.98   12.66
  -6   5  24   30.06   10.38
   6  -5 -24   33.99   10.72
  -6   5  25    7.16    5.71
   6  -5 -25    4.46    4.46
  -6   5  26   -0.00    4.94
   6  -5 -26   -0.00    4.05
  -6   5  27    1.15    4.16
   6  -5 -27    0.59    2.91
  -6   5  28    2.73    4.98
   6  -5 -28    8.51    5.25
  -6   5  29   16.97    8.00
   6  -5 -29   21.30    8.36
  -6   5  30    8.40    5.92
   6  -5 -30   25.01    8.94
  -6   5  31    6.02    5.62
   6  -5 -31    2.34    4.33
  -6   5  32    4.90    4.88
   6  -5 -32    0.00    3.56
  -6   5  33   15.78    8.22
   6  -5 -33   15.76    7.89
  -6   5  34    0.00    4.28
  -6   5  35    7.03    7.12
  -6   5  36    1.49    3.74
  -6  -5  38    1.28    3.05
  -6   6   1  180.03   26.35
   6  -6  -1  150.53   26.47
   6   6  -1  115.22   24.33
  -6  -6   1  162.94   26.07
  -6  -6   1  177.17   27.03
  -6   6   2   38.56    9.76
   6  -6  -2   24.20    9.29
   6   6  -2   29.42    8.12
   6   6  -2   28.81    9.21
  -6  -6   2   36.49    9.54
  -6  -6   2   26.57    8.78
  -6   6   3   13.60    5.98
   6  -6  -3    7.45    5.29
   6   6  -3    8.37    4.28
   6   6  -3    9.86    5.97
  -6  -6   3   11.25    5.82
  -6  -6   3   10.59    5.67
  -6   6   4   15.08    7.41
   6  -6  -4   22.27    8.25
   6   6  -4   20.21    6.67
   6   6  -4   27.06    8.25
  -6  -6   4   15.06    6.70
  -6  -6   4   26.34    8.29
  -6   6   5  127.74   22.51
  -6   6   5  140.96   23.10
   6  -6  -5  129.61   23.65
   6   6  -5  100.92   19.62
   6   6  -5  127.80   21.76
  -6  -6   5  111.85   21.04
  -6  -6   5  163.15   23.66
  -6   6   6  110.89   19.70
  -6   6   6   88.16   18.13
   6  -6  -6  102.53   19.86
   6   6  -6   94.25   16.51
  -6  -6   6   77.99   16.50
  -6  -6   6   89.88   17.54
  -6   6   7   85.76   16.05
  -6   6   7   15.78    9.38
   6  -6  -7   96.36   17.67
   6   6  -7   75.89   12.68
  -6  -6   7   93.10   14.76
  -6  -6   7   74.10   13.94
  -6   6   8   32.20   10.11
   6  -6  -8   10.85    7.41
   6   6  -8   27.02    7.28
   6   6  -8   18.01    6.85
  -6  -6   8   20.24    7.09
  -6  -6   8   22.05    7.95
  -6   6   9  120.75   21.59
   6  -6  -9  127.99   22.99
   6   6  -9   94.40   17.45
   6   6  -9   96.92   17.85
  -6  -6   9  113.77   19.31
  -6   6  10   67.51   16.73
   6  -6 -10   69.07   17.90
   6   6 -10   93.90   15.73
   6   6 -10   86.21   15.51
  -6  -6  10  113.46   17.46
  -6   6  11   62.43   15.53
   6  -6 -11   63.70   16.62
   6   6 -11   84.20   14.13
   6   6 -11   79.26   13.72
  -6  -6  11   61.51   13.34
  -6   6  12   86.69   17.97
   6  -6 -12   70.37   17.88
   6   6 -12   91.66   15.15
   6   6 -12   78.94   14.44
  -6  -6  12   87.16   15.31
  -6  -6  12   80.54   15.73
  -6   6  13    5.11    4.96
   6  -6 -13    0.00    5.81
   6   6 -13    2.88    3.27
  -6  -6  13    0.00    2.51
  -6  -6  13    3.54    4.35
  -6   6  14    2.52    4.90
  -6   6  14   -0.00    3.98
   6  -6 -14   -0.00    3.42
   6  -6 -14    0.00    6.25
   6   6 -14   -0.00    2.59
  -6  -6  14   -0.00    2.58
  -6   6  15   59.58   15.44
  -6   6  15   58.67   15.09
   6  -6 -15   45.67   13.02
   6  -6 -15   74.23   16.95
   6   6 -15   73.77   12.45
  -6  -6  15   59.76   11.51
  -6   6  16   16.90    8.03
   6  -6 -16   10.31    6.16
  -6  -6  16    8.98    4.29
  -6   6  17    9.12    7.49
   6  -6 -17   18.24    7.92
  -6  -6  17   23.64    5.97
   6  -6 -18   53.67   13.21
  -6  -6  18   52.64   10.12
   6  -6 -19   15.22    6.86
  -6   6  20    9.89    6.04
   6  -6 -20    1.95    4.74
  -6   6  21   28.04    9.55
   6  -6 -21   21.47    9.00
  -6   6  22    3.27    4.83
   6  -6 -22    5.55    5.10
  -6   6  23   14.13    8.06
   6  -6 -23   47.03   11.69
  -6   6  24    6.51    5.25
   6  -6 -24    4.10    5.58
  -6   6  25   19.39    8.50
   6  -6 -25   17.08    7.67
  -6   6  26   27.02   10.26
   6  -6 -26   18.02    8.24
  -6   6  27   16.56    8.45
   6  -6 -27   20.47    8.26
  -6   6  28    3.89    5.16
   6  -6 -28    1.05    4.02
  -6   6  29   -0.00    4.71
   6  -6 -29   -0.00    3.74
  -6   6  30    0.00    4.85
   6  -6 -30    0.07    4.67
  -6   6  31   14.20    8.01
   6  -6 -31   10.30    6.67
  -6   6  32    5.65    6.98
   6  -6 -32   10.09    7.26
  -6   6  33    8.47    6.83
   6  -6 -33    3.35    4.32
  -6   6  34    8.10    6.12
   6  -6 -34    0.00    3.85
  -6   6  35    5.26    5.77
  -6   6  36   -0.00    4.37
  -6  -6  38    5.10    3.55
  -6   7   1   14.44    6.87
   6  -7  -1   25.43    8.67
   6   7  -1    2.71    4.55
  -6  -7   1    6.13    4.71
  -6  -7   1   19.08    6.90
  -6   7   2   13.90    6.49
   6  -7  -2    8.98    6.33
   6   7  -2   20.35    7.64
  -6  -7   2   10.31    6.66
  -6  -7   2    4.18    4.22
  -6   7   3  256.47   40.34
   6  -7  -3  283.93   41.89
   6   7  -3  253.72   39.49
  -6  -7   3  289.92   40.31
  -6  -7   3  250.16   39.76
   6  -7  -4   78.50   16.14
   6   7  -4   71.28   14.10
  -6  -7   4   69.30   13.68
  -6  -7   4   29.87   10.94
   6  -7  -5   18.51    8.66
   6   7  -5   26.47    7.55
  -6  -7   5   35.10    9.54
  -6  -7   5   12.90    6.76
   6  -7  -6    0.00    5.90
   6   7  -6   20.73    6.58
  -6  -7   6   17.24    6.89
  -6  -7   6   23.04    7.76
   6  -7  -7   32.62   10.66
   6   7  -7    9.88    5.29
   6   7  -7   30.57    8.10
  -6  -7   7   24.03    7.92
  -6  -7   7   26.23    8.28
   6  -7  -8   33.08   11.50
   6   7  -8   35.81    9.12
   6   7  -8   38.28    9.79
  -6  -7   8   31.85    9.41
  -6  -7   8   49.57   11.53
   6  -7  -9  138.10   26.94
   6   7  -9  163.94   23.38
  -6  -7   9  126.95   23.20
  -6   7  10    0.00    4.31
   6  -7 -10    1.87    5.94
   6   7 -10    0.00    2.44
  -6  -7  10    6.23    4.71
  -6   7  11   -0.00    3.69
   6  -7 -11    1.97    3.83
   6  -7 -11   -0.00    5.92
   6   7 -11    2.61    3.33
  -6  -7  11    2.18    3.70
  -6   7  12   18.38    7.80
   6  -7 -12    8.34    5.40
   6  -7 -12   10.07    7.04
   6   7 -12    4.48    3.86
  -6  -7  12   12.62    5.75
  -6   7  13  170.09   28.89
   6  -7 -13  158.97   26.74
   6  -7 -13   95.41   25.48
   6   7 -13  164.82   24.00
  -6  -7  13  180.39   25.09
  -6   7  14    1.44    5.24
   6  -7 -14    5.58    5.56
   6  -7 -14    0.00    5.10
  -6  -7  14    2.79    3.72
  -6   7  15    2.08    5.42
   6  -7 -15   -0.00    3.92
   6  -7 -15   -0.00    5.49
  -6  -7  15   -0.00    2.90
  -6   7  16    3.89    5.75
   6  -7 -16    2.93    4.54
  -6  -7  16    2.09    3.02
   6  -7 -17    0.00    4.11
  -6   7  18    6.12    5.97
   6  -7 -18    0.00    3.89
  -6   7  19   71.99   15.96
   6  -7 -19   48.60   13.50
  -6   7  20    5.59    5.87
   6  -7 -20    9.10    6.18
  -6   7  21    5.19    5.45
   6  -7 -21   -0.00    4.31
  -6   7  22    1.52    4.43
   6  -7 -22    3.92    4.17
  -6   7  23   21.15    8.91
   6  -7 -23   19.71    8.55
  -6   7  24   19.06    9.13
   6  -7 -24    4.92    4.92
  -6   7  25   13.32    7.08
   6  -7 -25   30.36   10.13
  -6   7  26   -0.00    2.51
   6  -7 -26    2.69    4.76
  -6   7  27    6.51    6.48
   6  -7 -27    3.64    4.36
  -6   7  28   10.55    6.60
   6  -7 -28    8.86    6.17
  -6   7  29   12.90    7.24
   6  -7 -29   35.44   10.70
  -6   7  30   -0.00    3.91
   6  -7 -30    1.86    3.86
  -6   7  31    6.49    6.04
   6  -7 -31    3.84    4.43
  -6   7  32    0.00    4.57
   6  -7 -32   -0.00    4.06
  -6   7  33    4.78    6.70
   6  -7 -33    5.67    5.86
  -6   7  34   -0.00    4.33
   6  -7 -34    0.73    3.95
  -6   7  35    8.90    7.19
   6  -7 -35   22.19    9.77
   6   8  -1  131.08   24.46
  -6  -8   1  148.69   24.71
  -6  -8   1  131.78   24.62
   6  -8  -2    9.67    6.93
   6   8  -2    9.27    6.08
  -6  -8   2   10.33    5.94
  -6  -8   2   14.87    7.64
   6  -8  -3    0.00    5.69
  -6  -8   3    1.04    4.26
  -6  -8   3    0.00    3.64
   6  -8  -4   -0.00    4.69
  -6  -8   4    0.00    4.42
   6  -8  -5  225.59   37.06
  -6  -8   5  220.03   34.39
  -6   8   6   14.93    6.86
   6  -8  -6    0.00    4.73
  -6  -8   6    2.50    4.03
  -6   8   7   89.56   18.83
   6  -8  -7   86.94   19.64
   6   8  -7   98.08   16.25
  -6  -8   7   68.46   15.92
  -6   8   8    3.60    5.28
   6  -8  -8    2.15    4.44
   6  -8  -8    2.76    5.20
   6   8  -8    1.30    2.98
  -6  -8   8    2.72    4.41
  -6   8   9  131.35   25.46
   6  -8  -9  134.04   24.32
   6   8  -9  136.70   21.80
  -6  -8   9  134.39   23.11
  -6   8  10   37.99   11.45
   6  -8 -10   36.18   10.25
   6  -8 -10   36.46   12.03
   6   8 -10   48.87    9.16
  -6  -8  10    1.45    5.10
   6  -8 -11  101.44   19.75
   6  -8 -11   81.74   20.50
  -6  -8  11  110.08   18.86
  -6   8  12   19.73    8.95
   6  -8 -12   15.39    7.30
   6  -8 -12   22.23   10.12
  -6  -8  12   19.19    7.26
  -6   8  13   -0.00    3.88
   6  -8 -13    7.22    6.15
   6  -8 -13    0.00    5.55
  -6  -8  13    1.05    3.94
  -6   8  14    1.19    4.45
   6  -8 -14    0.00    5.03
  -6  -8  14    2.80    4.39
   6  -8 -15  110.66   21.57
  -6  -8  15  117.92   19.40
   6  -8 -16   -0.00    4.39
   6  -8 -17   42.26   12.50
  -6   8  18    1.18    4.24
   6  -8 -18    0.00    3.61
  -6   8  19   19.73    8.69
   6  -8 -19    7.12    5.62
  -6   8  20    4.82    5.06
   6  -8 -20   -0.00    4.92
  -6   8  21    6.29    5.69
   6  -8 -21   20.47    8.78
  -6   8  22    2.37    4.41
   6  -8 -22    0.35    3.18
  -6   8  23   12.35    7.55
   6  -8 -23   11.10    6.72
  -6   8  24   -0.00    3.45
   6  -8 -24   -0.00    4.84
  -6   8  25   15.20    8.29
   6  -8 -25   11.08    6.98
  -6   8  26    5.77    5.86
   6  -8 -26    6.87    5.78
  -6   8  27    7.60    6.07
   6  -8 -27    2.49    5.19
  -6   8  28    0.56    4.17
   6  -8 -28    3.84    5.14
  -6   8  29   -0.00    4.96
   6  -8 -29    1.03    3.62
  -6   8  30    1.63    4.81
   6  -8 -30   -0.00    3.89
  -6   8  31    6.80    6.42
   6  -8 -31    9.13    6.78
  -6   8  32   -0.00    3.81
   6  -8 -32   -0.00    4.68
  -6   8  33    2.65    5.71
   6  -8 -33    7.39    5.60
  -6   8  34    5.72    6.15
   6  -8 -34    0.25    4.31
  -6   8  35   -0.00    5.04
   6  -8 -35    7.43    6.65
   6  -8 -36    7.07    6.26
  -6   9   2   11.74    7.19
  -6  -9   2   13.93    7.29
  -6   9   3  128.22   23.86
  -6  -9   3  114.65   21.81
  -6   9   4    7.62    6.14
  -6  -9   4   14.77    7.00
  -6   9   5    7.87    5.84
  -6   9   5    4.67    5.29
   6  -9  -5    0.00    4.11
  -6  -9   5    1.95    3.71
  -6   9   6   23.87    9.32
  -6   9   6   18.48    8.32
   6  -9  -6   13.49    6.82
  -6  -9   6   11.77    6.49
  -6   9   7   13.53    7.54
  -6   9   7    7.18    5.88
   6  -9  -7   16.39    7.48
  -6  -9   7   11.48    6.28
  -6   9   8    1.23    3.65
   6  -9  -8    2.24    4.34
   6  -9  -8    0.00    5.71
  -6  -9   8    0.47    3.86
  -6   9   9   94.79   19.69
   6  -9  -9  102.83   18.71
   6  -9  -9   71.03   18.59
  -6  -9   9   67.73   15.62
  -6   9  10    1.66    4.32
   6  -9 -10    0.00    5.65
   6  -9 -10    0.00    5.92
  -6  -9  10    9.79    6.05
  -6   9  11    2.21    4.43
   6  -9 -11    1.50    4.03
   6  -9 -11   -0.00    5.14
  -6  -9  11    0.53    3.42
  -6   9  12    2.47    4.35
   6  -9 -12    3.08    5.02
   6  -9 -12    4.27    5.65
  -6  -9  12    1.50    4.30
  -6   9  13   88.17   18.98
   6  -9 -13   84.25   17.51
  -6  -9  13   65.70   14.68
  -6   9  14    2.15    4.68
   6  -9 -14    4.99    4.69
   6  -9 -15   18.13    7.81
   6  -9 -16    6.80    5.75
  -6   9  17   19.88    9.10
   6  -9 -17    3.33    5.17
  -6   9  18    3.98    6.13
   6  -9 -18    2.92    4.61
  -6   9  19   45.36   13.65
   6  -9 -19   40.79   12.38
  -6   9  20   -0.00    4.78
   6  -9 -20    1.09    5.01
  -6   9  21    5.05    5.47
   6  -9 -21    0.02    2.94
  -6   9  22    1.33    4.99
   6  -9 -22    1.77    4.72
  -6   9  23   19.52    9.69
   6  -9 -23   35.92   11.39
  -6   9  24    3.54    5.80
   6  -9 -24   -0.00    4.09
  -6   9  25    8.00    7.27
   6  -9 -25    8.61    6.20
  -6   9  26    0.00    4.94
   6  -9 -26    8.16    6.73
  -6   9  27    5.63    6.20
   6  -9 -27    0.10    4.41
  -6   9  28    1.29    4.37
   6  -9 -28    5.50    5.75
  -6   9  29    0.00    5.48
   6  -9 -29   16.02    8.01
  -6   9  30   -0.00    4.22
   6  -9 -30    6.29    6.12
  -6   9  31    0.06    4.24
   6  -9 -31    3.55    4.83
  -6   9  32    1.11    6.23
   6  -9 -32    1.92    5.24
  -6   9  33    0.00    5.03
   6  -9 -33   11.90    8.21
  -6   9  34    6.45    6.67
   6  -9 -34   -0.00    5.43
   6  -9 -35    7.77    7.19
   6  -9 -36    2.69    5.46
  -6  10   1   51.59   13.14
   6 -10  -1   23.08    9.23
   6 -10  -1   48.23   13.74
  -6  10   2   14.35    7.53
   6 -10  -2    9.28    5.74
   6 -10  -2   10.20    7.23
  -6  10   3    3.09    5.04
   6 -10  -3   -0.00    4.15
   6 -10  -3    2.65    5.91
  -6  10   4    8.44    6.28
   6 -10  -4    6.98    5.54
   6 -10  -4   14.07    8.66
   6 -10  -5   26.25   10.35
   6 -10  -5   30.11   12.31
  -6 -10   5   91.96   15.43
   6 -10  -6   -0.00    4.17
   6 -10  -6   -0.00    5.07
  -6 -10   6    6.74    5.36
   6 -10  -7   35.07   10.43
   6 -10  -7   11.90    8.50
  -6 -10   7   17.55    7.72
   6 -10  -8    2.58    4.19
  -6 -10   8    2.03    4.45
  -6  10   9   -0.00    3.91
   6 -10  -9    0.83    5.34
  -6 -10   9    3.58    4.24
  -6  10  10    2.03    4.42
   6 -10 -10    2.90    5.18
  -6 -10  10    5.53    5.12
  -6  10  11  106.19   23.06
   6 -10 -11  121.53   22.28
  -6 -10  11  101.63   19.73
  -6  10  12   -0.00    3.43
   6 -10 -12    0.20    2.79
  -6 -10  12   -0.00    3.60
  -6  10  13   10.96    7.48
   6 -10 -13    8.09    6.65
  -6  10  14    0.00    4.58
   6 -10 -14    5.24    5.33
   6 -10 -15   66.34   16.09
   6 -10 -16   -0.00    3.43
  -6  10  17   30.61   12.36
   6 -10 -17   47.74   12.88
  -6  10  18    8.48    6.67
   6 -10 -18   -0.00    3.02
  -6  10  19    6.87    6.69
   6 -10 -19    3.61    5.52
  -6  10  20   -0.00    4.55
   6 -10 -20    0.66    4.27
  -6  10  21   33.64   11.92
   6 -10 -21   21.12    9.18
  -6  10  22    0.00    4.46
   6 -10 -22    1.03    4.11
  -6  10  23    4.59    5.95
   6 -10 -23    0.00    3.40
  -6  10  24    3.23    5.56
   6 -10 -24    0.23    4.21
  -6  10  25   11.67    7.67
   6 -10 -25   12.53    7.04
  -6  10  26   -0.00    5.11
   6 -10 -26    0.40    3.48
  -6  10  27   -0.00    4.49
   6 -10 -27   12.42    7.11
  -6  10  28    1.77    5.32
   6 -10 -28    1.30    4.49
  -6  10  29    0.03    4.91
   6 -10 -29    1.36    5.08
  -6  10  30    3.20    5.13
   6 -10 -30   -0.00    5.76
  -6  10  31    5.24    6.20
   6 -10 -31    7.30    6.86
  -6  10  32    5.91    6.53
   6 -10 -32   -0.00    5.20
  -6  10  33    0.00    5.89
   6 -10 -33    3.02    4.46
  -6  10  34    0.00    4.77
   6 -11  -1    3.29    4.36
   6 -11  -1    3.70    5.63
  -6 -11   1   11.21    6.66
   6 -11  -2    1.38    4.54
   6 -11  -2   -0.00    6.64
  -6 -11   2   -0.00    3.98
   6 -11  -3   46.84   12.72
   6 -11  -3   70.33   16.59
  -6 -11   3   47.74   13.03
   6 -11  -4    2.46    4.55
   6 -11  -4   -0.00    6.07
   6 -11  -5    3.97    4.68
   6 -11  -5   -0.00    6.11
   6 -11  -6    1.95    4.73
   6 -11  -6    1.59    4.64
   6 -11  -7    4.35    5.89
   6 -11  -7    3.76    6.00
   6 -11  -8   18.79    8.31
   6 -11  -8   13.07    8.54
  -6 -11   8   22.70    8.27
   6 -11  -9   34.60   10.55
   6 -11  -9   18.97    9.69
  -6 -11   9   26.63    8.97
   6 -11 -10    1.50    4.02
  -6 -11  10    3.31    4.84
   6 -11 -11    4.75    5.08
   6 -11 -12    9.95    6.95
   6 -11 -13   31.25   11.07
   6 -11 -14    1.15    4.29
   6 -11 -15    6.69    6.21
   6 -11 -16    2.25    3.34
   6 -11 -17   15.69    7.59
   6 -11 -18   -0.00    5.05
  -6  11  19   17.62    9.24
   6 -11 -19   22.22    9.81
  -6  11  20    0.00    5.11
   6 -11 -20   -0.00    5.27
  -6  11  21    2.23    6.36
   6 -11 -21   -0.00    4.77
  -6  11  22    4.95    6.90
   6 -11 -22   -0.00    4.74
  -6  11  23   18.71    9.92
   6 -11 -23   12.28    7.93
  -6  11  24    1.57    5.93
   6 -11 -24   -0.00    4.82
  -6  11  25    6.43    6.78
   6 -11 -25    2.19    5.40
  -6  11  26    2.45    6.05
   6 -11 -26    2.76    3.86
  -6  11  27   -0.00    4.72
   6 -11 -27    3.85    4.65
  -6  11  28   -0.00    5.02
   6 -11 -28    0.84    4.76
  -6  11  29   12.72    9.45
   6 -11 -29    8.01    6.96
  -6  11  30    1.64    5.40
   6 -11 -30    1.63    5.33
  -6  11  31    2.67    5.63
   6 -11 -31    2.72    6.13
  -6  11  32    0.00    6.23
  -6  11  33    6.74    7.64
   6 -12  -1   64.67   13.69
   6 -12  -1   36.44   12.18
  -6 -12   1   23.65    9.56
   6 -12  -2    1.53    4.65
   6 -12  -2   -0.00    6.03
  -6 -12   2    4.56    4.73
   6 -12  -3    4.00    5.91
   6 -12  -3    2.73    5.58
  -6 -12   3    6.75    5.78
   6 -12  -4    6.51    4.79
   6 -12  -4   -0.00    5.77
  -6 -12   4    1.19    4.06
   6 -12  -5   33.06   10.37
   6 -12  -5   29.35   11.38
  -6 -12   5   23.15    9.39
   6 -12  -6    7.06    5.85
   6 -12  -6    2.01    5.07
  -6 -12   6    0.00    4.13
   6 -12  -7    3.40    4.78
   6 -12  -7    5.15    7.14
   6 -12  -8    0.00    3.71
   6 -12  -9   11.89    6.90
   6 -12 -10   -0.00    3.80
   6 -12 -11   31.41   10.78
   6 -12 -12   -0.00    5.53
   6 -12 -13    2.28    4.78
   6 -12 -14    0.00    4.52
   6 -12 -15   30.79   10.60
   6 -12 -16    3.75    4.80
   6 -12 -17    6.04    6.54
   6 -12 -18   -0.00    4.43
   6 -12 -19    0.88    3.41
   6 -12 -20    0.00    4.73
   6 -12 -21   26.30   10.49
   6 -12 -22    3.59    6.00
   6 -12 -23   -0.00    4.07
   6 -12 -24   -0.00    4.76
   6 -12 -25    4.40    6.45
   6 -12 -26    5.54    6.16
   6 -12 -27    3.43    5.95
   6 -12 -28    0.04    3.94
   6 -13  -1    9.82    7.04
   6 -13  -1    3.36    6.73
  -6 -13   1    8.70    6.34
   6 -13  -2    4.03    4.90
   6 -13  -2    2.83    6.40
  -6 -13   2    5.30    5.04
   6 -13  -3   45.96   12.69
   6 -13  -3   43.04   14.37
  -6 -13   3   43.33   12.48
   6 -13  -4   19.08    8.07
   6 -13  -4   11.79    8.37
  -6 -13   4   11.28    7.65
   6 -13  -5    6.69    5.49
   6 -13  -5    3.69    6.74
  -6 -13   5   11.92    6.44
   6 -13  -6   11.63    7.37
  -6 -13   6   17.25    7.89
   6 -13  -7   10.64    6.48
   6 -13  -8   10.63    6.53
   6 -13  -9   33.88   11.77
   6 -13 -10    1.37    5.45
   6 -13 -11    0.34    3.95
   6 -13 -12   11.66    7.87
   6 -13 -13    4.32    5.90
   6 -13 -14    1.17    5.40
   6 -13 -15    2.61    5.03
   6 -13 -16    0.80    4.97
   6 -13 -17    0.00    4.85
   6 -13 -18    3.70    5.71
   6 -13 -19    1.64    5.01
   6 -13 -20    2.84    5.99
   6 -13 -21   -0.00    4.24
   6 -13 -22    0.09    4.00
   6 -13 -23    3.12    6.78
   6 -13 -24   -0.00    4.00
   6 -14  -1   25.77    9.15
   6 -14  -1   22.92   11.46
  -6 -14   1   17.60    8.34
   6 -14  -2    8.42    6.49
  -6 -14   2    4.17    4.90
   6 -14  -3   -0.00    4.66
  -6 -14   3    0.00    4.62
   6 -14  -4    0.00    3.58
  -6 -14   4    9.80    5.97
   6 -14  -5   23.14    9.56
  -6 -14   5   39.24   11.67
   6 -14  -6   18.03    8.54
   6 -14  -7   17.41    7.61
   6 -14  -8    0.00    3.95
   6 -14  -9    5.52    5.14
   6 -14 -10    2.90    4.37
   6 -14 -11    3.31    4.76
   6 -14 -12    0.38    4.20
   6 -14 -13   -0.00    3.89
   6 -14 -14   -0.00    3.30
   6 -14 -15    3.53    5.67
   6 -14 -16    3.08    6.24
   6 -14 -17    6.38    5.81
   6 -14 -18    2.04    6.10
   6 -14 -19    4.46    5.40
   6 -14 -20   -0.00    4.49
   6 -14 -21   -0.00    4.65
   6 -15  -1    2.28    5.17
  -6 -15   1    1.04    4.27
   6 -15  -2    4.70    6.61
  -6 -15   2    3.08    4.53
   6 -15  -3   10.05    6.73
  -6 -15   3    2.93    5.30
   6 -15  -4    3.25    5.01
   6 -15  -5    3.10    5.75
   6 -15  -6   -0.00    5.18
   6 -15  -7   12.64    6.98
   6 -15  -8    0.77    5.02
   6 -15  -9    0.37    4.01
   6 -15 -10    4.60    6.36
   6 -15 -11    9.69    6.93
   6 -15 -12   12.10    6.99
   6 -15 -13    4.25    6.29
   6 -15 -14    0.93    4.19
   6 -15 -15    0.45    4.24
   6 -15 -16   -0.00    4.30
   6 -15 -17   -0.00    4.53
   6 -16  -1    1.70    3.50
  -6 -16   1    5.28    5.85
   6 -16  -2   10.80    7.43
   6 -16  -3   -0.00    5.38
   6 -16  -4   -0.00    3.74
   6 -16  -5   -0.00    4.26
   6 -16  -6    9.26    6.73
   6 -16  -7    2.21    4.26
   6 -16  -8    0.00    5.73
   6 -16  -9   -0.00    4.97
   6 -16 -10    6.70    5.93
   6 -16 -11    8.16    7.18
   6 -16 -12   -0.00    4.57
   6 -16 -13   -0.00    5.15
   6 -17  -1   -0.00    4.99
   6 -17  -2    0.82    3.83
   6 -17  -3    5.63    6.64
   6 -17  -4    2.98    5.01
   6 -17  -5   13.67    7.98
   6 -17  -6    1.29    5.29
   6 -17  -7    1.30    4.01
   6 -17  -8    0.00    4.34
   6 -17  -9    1.25    4.28
   6 -18  -1    3.06    4.39
   6 -18  -2    0.40    2.89
   6 -18  -3   -0.00    2.35
   6 -18  -4    3.64    5.65
  -5   0   1    0.00    3.53
  -5   0   1    2.09    3.29
   5   0  -1    0.00    2.99
   5   0  -1    5.03    4.12
  -5   0   2    0.00    3.11
  -5   0   2    0.00    3.07
   5   0  -2   -0.00    3.06
   5   0  -2   -0.00    3.82
  -5   0   3  119.59   16.31
  -5   0   3   77.57   15.67
   5   0  -3   95.69   15.95
   5   0  -3   83.94   16.12
  -5   0   4    0.00    2.92
  -5   0   4   -0.00    3.85
   5   0  -4   -0.00    2.90
   5   0  -4    1.04    3.39
  -5   0   5 2310.08  293.09
  -5   0   5 2430.33  294.86
   5   0  -5 2684.51  294.20
   5   0  -5 2167.69  294.28
  -5   0   6    3.30    3.38
  -5   0   6   -0.00    3.40
   5   0  -6   -0.00    3.00
   5   0  -6    0.88    4.40
  -5   0   7   81.49   13.55
  -5   0   7   73.31   14.15
   5   0  -7   77.23   13.23
   5   0  -7   75.62   14.43
  -5   0   8    1.37    2.68
  -5   0   8   -0.00    4.08
   5   0  -8   -0.00    2.68
   5   0  -8    0.00    2.65
  -5   0   9  588.99   70.52
  -5   0   9  579.42   71.97
   5   0  -9  547.44   69.83
   5   0  -9  463.41   70.58
  -5   0  10   -0.00    2.19
  -5   0  10   -0.00    3.97
   5   0 -10    0.31    2.48
   5   0 -10   -0.00    2.99
  -5   0  11   27.89    6.95
  -5   0  11   25.03    7.43
   5   0 -11   22.78    6.01
   5   0 -11   27.53    7.68
  -5   0  12   -0.00    2.93
  -5   0  12   -0.00    2.25
   5   0 -12   -0.00    2.17
  -5   0  13   22.03    6.32
  -5   0  13   11.23    6.36
   5   0 -13   21.85    5.69
  -5   0  14    4.19    3.59
  -5   0  14    1.23    2.87
   5   0 -14    0.41    2.25
  -5   0  15  130.61   21.16
  -5   0  15  123.09   21.62
   5   0 -15  135.31   19.96
  -5   0  16   -0.00    2.31
  -5   0  16    5.60    3.61
   5   0 -16    2.17    2.56
   5   0 -16   -0.00    2.92
  -5   0  17   65.18   14.23
  -5   0  17   79.53   15.56
   5   0 -17   88.66   13.91
  -5   0  18    1.38    3.16
   5   0 -18   -0.00    1.96
  -5   0  19  115.50   21.24
   5   0 -19  137.96   20.17
  -5   0  20   -0.00    3.26
   5   0 -20   -0.00    3.11
   5   0 -20   -0.00    2.64
  -5   0  21  236.11   33.49
   5   0 -21  223.81   31.85
   5   0 -21  194.36   30.08
   5   0 -22    0.84    2.54
   5   0 -22    0.00    2.28
   5   0 -23    1.45    3.08
   5   0 -23    0.47    2.55
   5   0 -24   -0.00    3.08
   5   0 -24    1.79    2.97
   5   0 -25   29.28    8.24
   5   0 -26    0.16    2.34
   5   0 -27   56.00   12.07
  -5   0  30   -0.00    3.26
  -5   0  31   52.04   12.13
  -5   0  32    1.35    3.98
  -5   0  33   -0.00    3.49
  -5   0  34    0.73    2.89
  -5   0  35    8.98    5.60
  -5   0  36   -0.00    3.60
  -5   0  37   15.58    7.27
  -5   0  38    4.32    4.86
  -5   0  39    0.71    4.00
  -5   1   1  444.97   57.99
  -5   1   1  538.03   60.30
   5  -1  -1  447.25   58.31
   5  -1  -1  438.51   59.44
   5   1  -1  468.66   59.01
   5   1  -1  384.29   58.65
  -5  -1   1  398.77   58.29
  -5  -1   1  449.31   59.08
  -5   1   2    0.00    3.52
  -5   1   2    1.26    3.45
   5  -1  -2    1.16    2.82
   5  -1  -2    2.82    4.12
   5   1  -2    8.73    4.65
   5   1  -2    0.00    3.29
  -5  -1   2    5.42    3.89
  -5  -1   2    3.79    3.96
  -5   1   3  431.07   60.54
  -5   1   3  475.53   62.23
   5  -1  -3  473.86   60.98
   5  -1  -3  528.43   63.32
   5   1  -3  471.89   61.63
   5   1  -3  556.24   63.16
  -5  -1   3  388.23   60.44
  -5  -1   3  486.27   62.18
  -5   1   4   13.12    4.98
  -5   1   4   10.68    5.42
   5  -1  -4   13.86    4.97
   5  -1  -4   14.25    6.33
   5   1  -4    8.50    4.64
   5   1  -4    3.42    3.73
  -5  -1   4   17.29    5.92
  -5  -1   4   15.92    6.02
  -5   1   5   80.11   14.49
  -5   1   5  108.91   16.96
   5  -1  -5   98.36   15.11
   5  -1  -5  111.48   17.47
   5   1  -5   77.98   14.98
   5   1  -5  105.27   16.45
  -5  -1   5   71.91   14.10
  -5  -1   5   79.43   15.26
  -5   1   6  564.94   74.02
  -5   1   6  586.91   75.63
   5  -1  -6  584.23   73.81
   5  -1  -6  627.95   76.34
   5   1  -6  553.53   74.22
  -5  -1   6  541.90   73.54
  -5  -1   6  597.48   75.37
  -5   1   7  704.34   80.32
  -5   1   7  716.97   81.98
   5  -1  -7  624.58   79.23
   5  -1  -7  627.39   81.29
   5   1  -7  629.25   79.76
   5   1  -7  537.57   79.80
  -5  -1   7  652.01   79.38
  -5  -1   7  511.85   79.63
  -5   1   8    0.00    2.99
  -5   1   8   -0.00    4.29
   5  -1  -8   -0.00    2.38
   5  -1  -8   -0.00    3.90
   5   1  -8   -0.00    2.39
   5   1  -8   -0.00    3.09
  -5  -1   8   -0.00    2.77
  -5  -1   8    1.47    3.49
  -5   1   9   42.36    8.58
  -5   1   9   46.45   10.03
   5  -1  -9   29.69    7.12
   5  -1  -9   47.06   10.01
   5   1  -9   43.35    8.13
   5   1  -9   29.95    7.96
  -5  -1   9   43.11    8.02
  -5  -1   9    5.17    5.54
  -5   1  10    1.98    3.13
  -5   1  10    0.00    4.03
   5  -1 -10    1.02    2.71
   5  -1 -10    1.80    4.18
   5   1 -10    2.89    3.00
  -5  -1  10    1.80    2.46
  -5  -1  10    3.38    3.82
  -5   1  11  178.23   27.02
  -5   1  11  194.20   28.61
   5  -1 -11  204.50   26.66
   5  -1 -11  187.49   28.33
   5   1 -11  191.65   26.17
  -5  -1  11  160.58   25.67
  -5  -1  11  162.48   26.87
  -5   1  12   21.65    6.46
  -5   1  12   18.28    6.41
   5  -1 -12   13.45    4.62
   5  -1 -12   10.33    5.35
   5   1 -12   14.83    4.85
  -5  -1  12   10.63    4.43
  -5  -1  12   14.95    6.16
  -5   1  13  374.19   55.92
  -5   1  13  412.37   57.19
   5  -1 -13  444.87   55.28
   5  -1 -13  446.39   57.53
   5   1 -13  429.42   54.70
   5   1 -13  413.24   55.82
  -5  -1  13  398.30   54.97
  -5  -1  13  429.82   56.60
  -5   1  14    0.42    2.99
  -5   1  14    0.00    3.91
   5  -1 -14    2.57    2.98
   5  -1 -14    0.37    2.95
   5   1 -14    2.49    2.69
   5   1 -14    2.77    3.23
  -5  -1  14    0.35    2.28
  -5   1  15   38.76    9.92
  -5   1  15   57.47   11.99
   5  -1 -15   45.71    9.25
   5  -1 -15   28.47    9.36
   5   1 -15   47.72    8.90
   5   1 -15   36.91    9.03
  -5  -1  15   43.06    9.26
  -5   1  16    8.01    4.80
  -5   1  16    5.90    5.23
   5  -1 -16    5.31    3.44
   5   1 -16    4.47    3.66
  -5  -1  16    5.25    3.59
  -5   1  17   35.71    9.03
  -5   1  17   21.19    7.40
   5  -1 -17   19.48    6.18
   5   1 -17   29.96    6.54
   5   1 -17   22.14    6.55
  -5  -1  17   22.96    6.94
  -5   1  18    3.82    4.39
  -5   1  18    3.63    3.84
   5  -1 -18    1.80    2.91
   5   1 -18    4.10    2.61
  -5  -1  18    4.30    3.87
  -5   1  19  179.79   28.60
  -5   1  19  182.72   29.01
   5  -1 -19  229.92   29.04
   5  -1 -19  196.35   26.84
   5   1 -19  182.36   25.54
  -5  -1  19  158.94   26.72
  -5  -1  19  128.49   26.29
  -5   1  20   11.74    5.75
  -5   1  20    7.17    5.40
   5  -1 -20    8.42    4.94
   5  -1 -20    3.82    3.34
   5   1 -20    0.00    2.35
  -5  -1  20    2.57    3.32
  -5  -1  20    5.52    4.78
   5  -1 -21    6.00    4.18
   5  -1 -21    1.13    2.78
   5   1 -21    4.22    3.54
   5   1 -21    5.20    3.53
  -5  -1  21    6.55    4.50
   5  -1 -22    7.41    4.65
   5   1 -22   20.70    6.09
   5   1 -22   14.78    4.95
   5  -1 -23   36.75   10.05
   5   1 -23   47.53   10.21
   5   1 -23   54.90   10.01
   5  -1 -24    3.25    3.81
   5   1 -24    2.04    3.10
   5  -1 -25   13.19    6.06
   5   1 -25   28.41    7.36
   5  -1 -27   77.62   15.57
   5  -1 -28   13.82    6.53
  -5   1  29   41.08   11.06
  -5   1  30    6.52    5.32
  -5   1  31   -0.00    3.36
  -5   1  32    5.16    4.38
  -5  -1  32   -0.00    3.41
  -5   1  33   44.06   11.35
  -5  -1  33   40.41   10.47
  -5   1  34    0.70    4.65
  -5  -1  34    0.54    3.41
  -5   1  35    7.99    5.79
  -5  -1  35    5.97    4.43
  -5   1  36    0.36    3.80
  -5  -1  36    2.47    3.64
  -5   1  37   15.84    7.14
  -5  -1  37   11.11    5.94
  -5   1  38    0.61    4.20
  -5  -1  38    0.00    3.09
  -5   1  39   12.53    7.45
  -5  -1  39    4.55    4.42
  -5   2   1    3.92    3.34
  -5   2   1    6.85    5.08
   5  -2  -1    0.68    2.69
   5  -2  -1    5.44    4.69
   5   2  -1   -0.00    3.65
   5   2  -1   10.06    5.04
  -5  -2   1    3.94    4.72
  -5  -2   1    3.55    4.17
  -5   2   2   -0.00    4.22
  -5   2   2   33.53    8.07
   5  -2  -2   17.38    5.40
   5  -2  -2    9.95    5.52
   5   2  -2   15.74    5.48
   5   2  -2   21.49    6.50
  -5  -2   2   15.23    6.23
  -5  -2   2   20.07    6.24
  -5   2   3  183.49   27.92
  -5   2   3  255.59   30.77
   5  -2  -3  203.07   27.92
   5  -2  -3  234.76   30.75
   5   2  -3  173.12   28.05
   5   2  -3  184.23   28.74
  -5  -2   3  165.52   28.17
  -5  -2   3  200.70   29.13
  -5   2   4   85.49   13.34
  -5   2   4   54.31   12.52
   5  -2  -4   71.25   12.32
   5  -2  -4   66.21   13.56
   5   2  -4   57.31   12.47
   5   2  -4   61.12   12.74
  -5  -2   4   73.23   13.30
  -5  -2   4   74.73   13.55
  -5   2   5  720.83   81.48
  -5   2   5  638.31   82.11
   5  -2  -5  594.20   79.90
   5  -2  -5  634.73   82.49
   5   2  -5  669.78   81.26
   5   2  -5  618.57   81.19
  -5  -2   5  569.36   80.20
  -5  -2   5  605.34   81.10
  -5   2   6   10.60    4.57
  -5   2   6    4.77    4.97
   5  -2  -6    9.25    4.31
   5  -2  -6    7.44    4.92
   5   2  -6   13.97    5.28
   5   2  -6    7.61    4.76
  -5  -2   6   14.94    5.50
  -5  -2   6    2.71    3.29
  -5   2   7  103.75   16.99
  -5   2   7   82.79   17.08
   5  -2  -7  101.96   16.07
   5  -2  -7   84.40   17.18
   5   2  -7  124.01   17.48
   5   2  -7   92.76   16.54
  -5  -2   7  103.28   16.04
  -5  -2   7   90.11   16.56
  -5   2   8    8.01    4.55
  -5   2   8   13.47    5.89
   5  -2  -8    7.97    4.02
   5  -2  -8   10.97    5.51
   5   2  -8    4.47    3.83
  -5  -2   8    6.47    3.98
  -5  -2   8    6.72    4.49
  -5   2   9  673.29   80.93
   5  -2  -9  657.48   81.93
   5   2  -9  586.38   79.25
  -5  -2   9  623.12   78.74
  -5  -2   9  572.22   79.78
  -5   2  10    0.00    3.71
  -5   2  10    2.55    3.90
   5  -2 -10    0.00    2.98
   5  -2 -10    5.65    4.40
   5   2 -10    3.35    3.45
   5   2 -10    5.55    3.55
  -5  -2  10    4.04    2.80
  -5  -2  10    5.47    4.39
  -5   2  11    9.86    4.83
  -5   2  11    7.59    5.23
   5  -2 -11    7.37    3.95
   5  -2 -11    8.34    5.08
   5   2 -11    4.46    3.51
   5   2 -11    8.96    4.66
  -5  -2  11    5.68    3.34
  -5   2  12   91.74   16.52
  -5   2  12   84.66   16.58
   5  -2 -12   82.42   14.60
   5  -2 -12   75.22   16.12
   5   2 -12   92.96   14.71
   5   2 -12   98.61   15.22
  -5  -2  12   75.34   13.70
  -5   2  13   40.44    9.96
  -5   2  13   11.98    7.51
   5  -2 -13   53.97    9.84
   5  -2 -13   50.35   11.48
   5   2 -13   46.55    8.90
   5   2 -13   46.92    9.12
  -5  -2  13   57.33    9.31
  -5   2  14   27.32    8.98
  -5   2  14   38.10    9.97
   5  -2 -14   36.63    8.12
   5  -2 -14   35.20    9.70
   5   2 -14   32.31    7.38
   5   2 -14   38.17    8.15
  -5  -2  14   24.75    6.88
  -5   2  15  387.39   53.27
  -5   2  15  361.14   53.08
   5  -2 -15  446.89   51.80
   5  -2 -15  406.65   53.80
   5   2 -15  398.42   50.17
   5   2 -15  368.36   50.29
  -5  -2  15  338.14   49.81
  -5  -2  15  351.79   51.21
  -5   2  16    6.05    4.81
  -5   2  16    5.74    4.89
   5  -2 -16    3.58    3.23
   5  -2 -16    3.29    4.67
   5   2 -16    0.00    2.18
   5   2 -16    1.99    2.81
  -5  -2  16    6.18    3.47
  -5  -2  16   -0.00    3.34
  -5   2  17   10.96    5.56
  -5   2  17    6.02    5.02
   5  -2 -17    3.88    3.45
   5   2 -17   12.06    4.29
   5   2 -17    4.30    3.51
  -5  -2  17    9.85    4.31
  -5  -2  17    3.75    4.66
  -5   2  18    4.95    3.50
  -5   2  18   -0.00    4.55
   5  -2 -18   -0.00    3.32
   5  -2 -18   -0.00    2.53
   5   2 -18    0.00    2.06
  -5  -2  18    0.00    2.85
  -5  -2  18    1.17    2.94
  -5   2  19  109.15   20.25
   5  -2 -19   98.86   18.32
   5   2 -19  125.63   17.16
  -5  -2  19   85.82   16.90
  -5  -2  19  106.00   18.61
  -5   2  20   38.69   11.68
   5  -2 -20   62.11   12.41
   5   2 -20   48.57    9.64
  -5  -2  20   64.07   11.76
  -5  -2  20   42.29   10.93
   5  -2 -21    8.28    4.68
   5   2 -21    2.61    2.61
  -5  -2  21    4.36    3.78
   5  -2 -22   20.16    6.93
   5   2 -22   10.77    4.95
  -5  -2  22   15.44    5.69
   5  -2 -23    6.56    4.55
   5   2 -23   12.20    4.75
   5  -2 -24   -0.00    3.29
   5   2 -24    0.00    2.70
   5  -2 -25  120.13   21.28
   5  -2 -26   14.14    6.57
  -5   2  27   53.44   12.82
  -5   2  28    0.00    4.10
  -5   2  29   25.58    8.69
  -5   2  30    6.40    5.65
  -5   2  31   39.39   10.92
  -5   2  32    3.64    5.18
  -5   2  33   -0.00    3.36
  -5  -2  33    0.00    2.97
  -5   2  34    0.00    4.56
  -5  -2  34   -0.00    2.84
  -5   2  35   10.32    6.57
  -5  -2  35    3.58    3.91
  -5   2  36    3.69    5.20
  -5  -2  36    0.00    3.57
  -5   2  37    7.15    5.65
  -5  -2  37    8.28    5.07
  -5   2  38   -0.00    4.84
  -5  -2  38    0.00    3.19
  -5  -2  39   -0.00    2.66
  -5   3   1  319.06   43.28
  -5   3   1  342.60   44.72
   5  -3  -1  302.70   42.52
   5  -3  -1  305.21   44.61
   5   3  -1  323.79   43.66
   5   3  -1  292.87   43.90
  -5  -3   1  259.15   43.26
  -5  -3   1  451.04   46.49
  -5   3   2   58.55   11.05
  -5   3   2   52.35   11.63
   5  -3  -2   69.42   11.52
   5  -3  -2   40.17   11.21
   5   3  -2   59.91   11.42
   5   3  -2   56.15   11.66
  -5  -3   2   43.48   10.91
  -5  -3   2   64.12   12.41
  -5   3   3  102.94   17.04
  -5   3   3   92.27   17.42
   5  -3  -3  116.12   16.92
   5  -3  -3  108.24   18.68
   5   3  -3  108.82   17.37
   5   3  -3  144.06   19.29
  -5  -3   3   62.58   15.73
  -5  -3   3  110.96   17.88
  -5   3   4    6.04    4.48
  -5   3   4    1.75    3.46
   5  -3  -4    0.00    2.98
   5  -3  -4    2.53    4.48
   5   3  -4    2.93    3.76
   5   3  -4    4.31    4.25
  -5  -3   4    0.00    4.11
  -5  -3   4    2.62    3.67
  -5   3   5  213.83   29.84
  -5   3   5  238.76   31.37
   5  -3  -5  218.94   28.87
   5  -3  -5  233.92   31.74
   5   3  -5  168.62   28.22
   5   3  -5  218.31   29.80
  -5  -3   5  160.01   28.37
  -5  -3   5  183.55   28.96
  -5   3   6  231.82   32.63
   5  -3  -6  212.54   32.31
   5   3  -6  218.61   30.66
  -5  -3   6  187.01   30.26
  -5  -3   6  220.35   31.19
  -5   3   7   77.38   14.53
  -5   3   7   88.81   15.90
   5  -3  -7   69.93   13.18
   5  -3  -7  119.70   17.72
   5   3  -7   69.78   13.44
  -5  -3   7   63.84   13.22
  -5  -3   7   80.38   14.46
  -5   3   8   92.66   17.26
  -5   3   8  107.84   18.53
   5  -3  -8  117.19   17.11
   5  -3  -8   91.37   18.03
   5   3  -8  104.11   16.69
  -5  -3   8   88.88   15.72
  -5  -3   8   95.66   16.97
  -5   3   9  116.59   18.71
  -5   3   9   88.60   17.83
   5  -3  -9  111.62   17.11
   5  -3  -9  104.26   19.02
   5   3  -9   94.00   16.47
   5   3  -9   93.31   16.45
  -5  -3   9  102.89   16.22
  -5   3  10   19.37    6.94
  -5   3  10   22.47    7.63
   5  -3 -10   14.21    5.26
   5  -3 -10   14.89    6.80
   5   3 -10   17.76    5.78
   5   3 -10   23.30    6.53
  -5  -3  10   21.55    5.66
  -5   3  11   -0.00    3.70
  -5   3  11   -0.00    2.88
   5  -3 -11    0.50    2.98
   5  -3 -11   -0.00    4.05
   5   3 -11    0.76    2.41
   5   3 -11    2.32    3.12
  -5  -3  11    2.83    2.71
  -5   3  12   16.11    6.78
  -5   3  12   23.77    7.86
   5  -3 -12   14.14    5.63
   5  -3 -12   39.13   10.02
   5   3 -12   29.18    6.99
   5   3 -12   30.67    7.00
  -5  -3  12   16.15    5.23
  -5  -3  12   26.05    7.20
  -5   3  13  217.20   31.48
  -5   3  13  206.93   31.17
   5  -3 -13  212.67   29.14
   5  -3 -13  201.19   31.32
   5   3 -13  200.18   28.15
  -5  -3  13  182.24   27.01
  -5  -3  13  166.50   28.11
  -5   3  14   23.32    8.42
  -5   3  14   14.30    6.65
   5  -3 -14   30.37    7.42
   5  -3 -14   19.28    7.98
   5   3 -14    2.47    3.54
   5   3 -14   18.48    5.36
  -5  -3  14   23.01    5.37
  -5  -3  14   16.70    5.97
  -5   3  15    4.26    4.13
  -5   3  15    9.53    5.95
   5  -3 -15    3.67    5.16
   5   3 -15    2.10    2.61
   5   3 -15   12.19    4.11
  -5  -3  15    7.78    3.70
  -5  -3  15    9.61    4.60
  -5   3  16   51.32   12.23
  -5   3  16   37.68   10.74
   5  -3 -16   63.63   12.05
   5   3 -16   42.93    8.95
   5   3 -16   42.03    8.40
  -5  -3  16   43.43    8.77
  -5  -3  16   37.77    9.33
  -5   3  17   59.16   13.20
  -5   3  17   11.26    8.38
   5  -3 -17   75.52   13.25
   5   3 -17   78.88   11.35
  -5  -3  17   65.70   10.48
  -5  -3  17   62.24   11.44
  -5   3  18   12.11    6.64
   5  -3 -18   11.44    5.30
   5   3 -18    9.81    3.88
  -5  -3  18    6.26    3.79
  -5  -3  18    9.81    4.74
  -5   3  19    1.55    4.13
   5  -3 -19   -0.00    3.55
   5   3 -19    0.00    2.13
  -5  -3  19    0.00    2.39
  -5  -3  19    0.00    2.95
   5  -3 -20    0.00    3.65
   5   3 -20    0.27    1.93
  -5  -3  20    0.00    2.87
  -5  -3  20    0.74    2.81
   5  -3 -21   50.29   12.44
  -5  -3  21   70.88   12.50
   5  -3 -22   86.43   17.35
  -5  -3  22   98.20   16.40
  -5  -3  23  107.31   18.08
  -5   3  25    2.25    4.45
  -5   3  26    3.59    4.53
  -5   3  27   38.86   11.01
   5  -3 -27   29.62    9.26
  -5   3  28   20.16    7.67
   5  -3 -28   -0.00    3.86
  -5   3  29   37.10   11.00
   5  -3 -29   32.58   10.07
  -5   3  30   -0.00    3.69
   5  -3 -30    1.97    4.30
  -5   3  31    2.46    4.34
   5  -3 -31    0.00    4.02
  -5   3  32    3.83    4.81
  -5   3  33   11.64    6.97
  -5   3  34    0.00    3.15
  -5  -3  34    4.16    3.69
  -5   3  35    2.81    4.80
  -5  -3  35   -0.00    3.38
  -5   3  36   -0.00    5.25
  -5  -3  36    1.39    3.25
  -5   3  37    6.15    4.53
  -5  -3  37    4.35    4.24
  -5   3  38    0.00    4.63
  -5  -3  38   10.69    4.85
  -5  -3  39    2.61    3.02
  -5   4   1   52.57   12.39
  -5   4   1   83.32   14.57
   5  -4  -1   63.30   12.37
   5  -4  -1   82.51   15.38
   5   4  -1   66.95   13.16
   5   4  -1   98.51   15.56
  -5  -4   1   59.19   13.54
  -5  -4   1  104.64   15.98
  -5   4   2   12.14    4.90
  -5   4   2   14.93    6.16
   5  -4  -2   10.53    4.88
   5  -4  -2   10.40    5.94
   5   4  -2    7.09    4.07
   5   4  -2   13.28    5.56
  -5  -4   2    9.79    5.36
  -5  -4   2    5.54    4.27
  -5   4   3   43.87    9.39
  -5   4   3   46.86   10.42
   5  -4  -3   28.21    7.53
   5  -4  -3   35.38    9.55
   5   4  -3   24.01    7.20
   5   4  -3   34.10    8.90
  -5  -4   3   30.93    8.61
  -5  -4   3   27.98    8.36
  -5   4   4   57.09   12.46
  -5   4   4   85.02   14.85
   5  -4  -4   73.04   12.20
   5  -4  -4   57.29   13.33
   5   4  -4   52.72   11.58
   5   4  -4   72.11   13.29
  -5  -4   4   65.37   12.95
  -5  -4   4   48.97   11.94
  -5   4   5  212.92   30.15
  -5   4   5  200.54   30.31
   5  -4  -5  183.56   28.21
   5  -4  -5  217.87   31.34
   5   4  -5  211.15   28.88
   5   4  -5  188.84   28.88
  -5  -4   5  194.19   29.33
  -5  -4   5  176.94   28.91
  -5   4   6    0.00    3.42
  -5   4   6   -0.00    3.99
   5  -4  -6    0.00    2.16
   5  -4  -6    3.63    4.96
   5   4  -6    0.46    3.47
  -5  -4   6    3.59    4.15
  -5  -4   6    2.89    3.72
  -5   4   7   13.69    5.73
  -5   4   7   13.16    6.36
   5  -4  -7   10.79    4.64
   5  -4  -7    7.51    5.90
   5   4  -7    5.21    3.40
  -5  -4   7    4.83    4.02
  -5  -4   7   10.40    4.94
  -5   4   8   71.55   14.46
  -5   4   8   58.90   13.82
   5  -4  -8   73.58   13.11
   5  -4  -8   62.06   14.48
   5   4  -8   64.36   12.42
   5   4  -8   72.99   12.99
  -5  -4   8   79.87   13.37
  -5   4   9   80.89   18.25
  -5   4   9   96.09   19.16
   5  -4  -9  110.66   18.04
   5  -4  -9  131.63   21.44
   5   4  -9  116.38   17.76
   5   4  -9  103.94   17.34
  -5  -4   9  126.27   18.23
  -5   4  10  174.21   27.65
  -5   4  10  227.86   29.50
   5  -4 -10  138.09   24.80
   5  -4 -10  165.73   27.88
   5   4 -10  189.91   25.39
   5   4 -10  148.80   24.30
  -5  -4  10  174.98   24.81
  -5   4  11  216.27   33.71
  -5   4  11  219.85   33.72
   5  -4 -11  189.59   33.27
   5   4 -11  259.55   31.52
   5   4 -11  252.99   30.96
  -5  -4  11  190.64   29.62
  -5  -4  11  190.46   30.73
  -5   4  12   11.53    6.11
  -5   4  12   10.17    6.09
   5  -4 -12    6.76    5.49
   5   4 -12    4.39    3.45
   5   4 -12    2.83    2.81
  -5  -4  12    9.64    3.74
  -5  -4  12    4.83    3.58
  -5   4  13    1.42    4.11
  -5   4  13    2.99    4.61
   5  -4 -13    3.41    5.10
   5   4 -13    3.45    2.91
   5   4 -13    0.00    2.28
  -5  -4  13    6.15    3.19
  -5  -4  13    2.85    3.61
  -5   4  14   29.61    9.05
  -5   4  14   30.97    9.42
   5  -4 -14   32.81    9.18
   5  -4 -14   28.34    9.49
   5   4 -14   20.18    6.20
   5   4 -14   35.68    6.67
  -5  -4  14   23.70    5.92
  -5  -4  14   20.18    6.54
  -5   4  15  260.78   43.91
  -5   4  15  348.01   45.98
   5  -4 -15  307.37   43.89
   5  -4 -15  305.59   45.36
   5   4 -15  333.45   41.47
   5   4 -15  305.86   39.74
  -5  -4  15  283.12   39.97
  -5  -4  15  290.50   41.67
  -5   4  16   50.47   14.43
   5  -4 -16   84.08   15.35
   5   4 -16  105.19   13.98
   5   4 -16   58.67   10.66
  -5  -4  16   66.80   11.64
  -5  -4  16   69.78   13.07
  -5   4  17   87.82   19.64
   5  -4 -17  143.61   21.02
   5   4 -17  115.91   17.32
  -5  -4  17   93.95   16.01
  -5  -4  17  101.69   17.66
  -5   4  18    3.85    4.66
   5  -4 -18    0.92    3.65
   5   4 -18   11.84    4.38
  -5  -4  18    0.00    2.08
  -5  -4  18    0.30    2.94
  -5   4  19  157.13   28.73
   5  -4 -19  170.71   27.45
   5   4 -19  180.21   24.77
  -5  -4  19  164.31   24.15
  -5  -4  19  159.13   25.24
  -5  -4  20    5.83    3.59
  -5  -4  20    2.12    3.36
  -5  -4  21   54.92   10.63
  -5   4  22    9.21    5.84
  -5   4  23    0.00    4.48
  -5   4  24    1.97    3.31
   5  -4 -24   -0.00    3.28
  -5   4  25   21.58    8.78
   5  -4 -25   30.87    9.52
  -5   4  26   47.61   11.56
   5  -4 -26   17.27    8.02
  -5   4  27   26.61    9.46
   5  -4 -27   19.14    7.70
  -5   4  28    0.83    4.42
   5  -4 -28    0.00    3.57
  -5   4  29   22.82    8.99
   5  -4 -29   29.17    9.27
  -5   4  30   16.27    7.84
   5  -4 -30    4.02    5.73
  -5   4  31   27.12    8.96
   5  -4 -31   13.40    7.22
  -5   4  32   12.96    7.08
   5  -4 -32    8.16    6.42
  -5   4  33    1.11    3.24
  -5   4  34    7.48    5.45
  -5   4  35    6.52    5.57
  -5  -4  35    9.84    4.53
  -5   4  36    5.15    5.30
  -5  -4  36    2.77    3.21
  -5   4  37    0.08    5.51
  -5  -4  37    3.87    3.48
  -5   4  38    3.51    4.84
  -5  -4  38   -0.00    2.80
  -5  -4  39    1.48    2.54
  -5   5   1  174.66   31.20
  -5   5   1  215.74   32.52
   5  -5  -1  388.11   34.28
   5  -5  -1  204.23   33.07
   5   5  -1  215.74   31.59
   5   5  -1  203.37   32.32
  -5  -5   1  208.82   32.36
  -5  -5   1  187.71   32.05
  -5   5   2   57.00   12.45
  -5   5   2   58.46   12.60
   5  -5  -2   65.28   11.82
   5  -5  -2   64.06   13.66
   5   5  -2   75.04   12.76
   5   5  -2   65.16   13.07
  -5  -5   2   54.28   12.15
  -5  -5   2   46.87   11.83
  -5   5   3  173.00   25.63
  -5   5   3  163.69   25.51
   5  -5  -3  151.51   23.49
   5  -5  -3  157.30   25.88
   5   5  -3  136.99   23.29
   5   5  -3  147.43   24.34
  -5  -5   3  179.00   25.69
  -5   5   4   39.38    9.94
  -5   5   4   29.87    9.31
   5  -5  -4   41.11    8.82
   5  -5  -4   33.78    9.95
   5   5  -4   51.22    9.55
   5   5  -4   35.49    8.91
  -5  -5   4   16.96    7.44
  -5  -5   4   57.39   11.11
  -5   5   5   17.38    7.06
  -5   5   5   16.36    7.47
   5  -5  -5   16.36    5.55
   5  -5  -5   23.15    8.32
   5   5  -5   19.31    6.08
  -5  -5   5   14.86    6.23
  -5  -5   5   15.85    6.05
  -5   5   6   10.72    6.12
  -5   5   6   28.41    8.59
   5  -5  -6    6.83    4.30
   5  -5  -6    5.31    5.08
   5   5  -6    7.55    4.83
  -5  -5   6    9.97    5.23
  -5  -5   6    7.85    4.76
  -5   5   7  297.32   38.49
  -5   5   7  258.62   37.34
   5  -5  -7  203.30   36.36
   5   5  -7  266.73   35.18
  -5  -5   7  205.58   34.34
  -5  -5   7  268.20   35.95
  -5   5   8  165.16   25.02
  -5   5   8  136.74   23.79
   5  -5  -8  142.27   24.79
   5   5  -8  128.22   21.10
   5   5  -8  162.26   22.25
  -5  -5   8  120.41   21.48
  -5   5   9   10.62    6.25
  -5   5   9    0.00    4.26
   5  -5  -9    8.18    6.04
   5   5  -9   13.19    4.81
   5   5  -9   19.16    5.51
  -5  -5   9   18.65    5.90
  -5   5  10    0.00    3.35
  -5   5  10    3.39    4.33
   5  -5 -10    0.80    4.13
   5   5 -10    0.00    2.68
   5   5 -10    1.51    2.51
  -5  -5  10    0.00    2.66
  -5  -5  10    0.93    3.48
  -5   5  11   14.23    7.40
  -5   5  11    7.82    5.07
   5  -5 -11    8.98    5.92
   5   5 -11   10.65    4.49
   5   5 -11    9.77    3.97
  -5  -5  11    0.75    3.12
  -5  -5  11   20.26    6.21
  -5   5  12  261.79   38.38
  -5   5  12  228.94   37.14
   5  -5 -12  291.20   37.95
   5  -5 -12  237.14   37.86
   5   5 -12  248.49   33.82
   5   5 -12  269.60   33.45
  -5  -5  12  204.40   32.89
  -5  -5  12  231.72   34.32
  -5   5  13  233.78   36.24
  -5   5  13  272.89   36.98
   5  -5 -13  267.76   35.64
   5  -5 -13  244.10   36.73
   5   5 -13  377.66   34.23
   5   5 -13  124.35   29.19
  -5  -5  13  304.31   32.35
  -5  -5  13  264.48   33.37
  -5   5  14   22.93    8.94
  -5   5  14   15.11    6.89
   5  -5 -14   21.87    7.71
   5  -5 -14   20.45    8.72
   5   5 -14   20.19    5.78
   5   5 -14   24.70    5.39
  -5  -5  14   26.50    6.03
  -5  -5  14   27.19    7.27
  -5   5  15    2.06    4.67
   5  -5 -15    6.37    4.44
   5   5 -15    6.01    3.32
   5   5 -15    3.01    2.30
  -5  -5  15    0.00    2.12
  -5  -5  15    4.23    3.67
  -5   5  16   55.19   13.58
   5   5 -16   51.76    9.42
   5   5 -16   44.37    7.38
  -5  -5  16   42.51    8.46
  -5  -5  16   43.45    9.87
  -5   5  17   90.69   18.54
   5   5 -17   81.55   14.12
  -5  -5  17   88.59   13.78
  -5  -5  17   86.89   15.20
  -5   5  18   24.38    9.33
  -5  -5  18   25.84    6.13
  -5  -5  18   35.74    8.10
  -5  -5  19   81.15   13.53
  -5  -5  19   91.62   15.44
  -5   5  20    3.70    4.38
  -5  -5  20    0.63    1.98
  -5   5  21   -0.00    3.18
   5  -5 -21   -0.00    2.93
  -5   5  22   58.54   14.78
   5  -5 -22   77.20   15.69
  -5   5  23   36.64   11.18
   5  -5 -23   30.61    9.91
  -5   5  24   16.11    7.54
   5  -5 -24   21.38    8.59
  -5   5  25    1.76    5.07
   5  -5 -25    0.00    3.03
  -5   5  26   -0.00    4.87
   5  -5 -26    0.60    3.79
  -5   5  27   26.31    9.27
   5  -5 -27   10.47    6.36
  -5   5  28   16.86    8.61
   5  -5 -28   31.53   10.03
  -5   5  29   13.54    7.50
   5  -5 -29   10.71    6.57
  -5   5  30    2.98    5.91
   5  -5 -30   -0.00    2.91
  -5   5  31    0.18    3.45
   5  -5 -31    1.04    3.16
  -5   5  32    1.24    4.43
   5  -5 -32   10.92    6.47
  -5   5  33   13.47    7.90
   5  -5 -33    8.60    6.23
  -5   5  34    5.22    5.74
  -5   5  35    1.70    4.92
  -5  -5  35    2.19    2.65
  -5   5  36    8.01    6.33
  -5  -5  36    2.95    3.08
  -5   5  37   -0.00    4.93
  -5  -5  37   -0.00    2.46
  -5  -5  38    7.25    4.11
  -5  -5  39    1.50    3.20
  -5  -5  40    2.39    3.50
  -5   6   1   18.88    7.28
  -5   6   1   15.81    6.87
   5  -6  -1   11.14    4.76
   5  -6  -1   15.38    7.25
   5   6  -1   20.85    6.40
   5   6  -1   17.13    6.82
  -5  -6   1   22.43    7.40
  -5  -6   1   31.15    8.54
  -5   6   2    1.01    3.36
  -5   6   2    0.71    3.76
   5  -6  -2    2.03    3.10
   5  -6  -2   -0.00    3.94
   5   6  -2    1.84    2.98
   5   6  -2    1.95    3.65
  -5  -6   2    3.38    3.58
  -5  -6   2    0.93    3.19
  -5   6   3   83.17   15.85
  -5   6   3   68.73   14.58
   5  -6  -3   73.59   16.01
   5   6  -3   81.29   14.02
   5   6  -3   61.95   14.01
  -5  -6   3   76.24   14.63
  -5  -6   3   78.47   15.06
  -5   6   4  130.46   21.33
  -5   6   4  127.68   20.85
   5  -6  -4   71.49   18.61
   5   6  -4  118.23   18.51
  -5  -6   4  120.80   19.50
  -5  -6   4  103.61   19.20
  -5   6   5   96.22   20.02
  -5   6   5  104.24   19.97
   5  -6  -5  145.12   23.03
   5   6  -5  141.28   19.61
  -5  -6   5  105.40   19.18
  -5  -6   5  106.01   19.48
  -5   6   6   22.19    8.19
  -5   6   6   26.25    8.26
   5  -6  -6   19.90    8.02
   5   6  -6   22.64    6.47
   5   6  -6   22.67    6.75
  -5  -6   6   17.20    6.45
  -5  -6   6   29.33    8.10
  -5   6   7   61.92   15.52
  -5   6   7   92.09   17.37
   5  -6  -7   92.85   18.21
   5   6  -7   77.94   14.23
   5   6  -7   83.49   14.78
  -5  -6   7   89.57   15.54
  -5   6   8   21.96    8.47
  -5   6   8   19.60    7.79
   5  -6  -8   20.01    8.40
   5   6  -8   21.60    6.45
  -5  -6   8   31.11    7.93
  -5   6   9  106.23   19.78
  -5   6   9   89.96   18.46
   5  -6  -9   96.32   19.78
   5   6  -9  104.75   16.27
   5   6  -9   89.06   15.74
  -5  -6   9   94.40   16.71
  -5   6  10  114.85   22.56
  -5   6  10  148.17   23.85
   5  -6 -10  108.14   21.40
   5  -6 -10  173.70   26.21
   5   6 -10  134.49   19.95
   5   6 -10  136.29   19.84
  -5  -6  10  106.69   19.75
  -5   6  11   84.47   18.17
  -5   6  11  105.06   18.78
   5  -6 -11   87.70   17.09
   5  -6 -11   96.50   19.25
   5   6 -11  100.55   15.25
   5   6 -11   79.86   13.96
  -5  -6  11  100.73   15.90
  -5  -6  11   62.11   14.46
  -5   6  12   22.34    8.51
   5  -6 -12   40.19    9.84
   5  -6 -12   19.38    8.55
   5   6 -12   23.29    6.30
   5   6 -12   19.14    5.47
  -5  -6  12   31.60    7.44
  -5  -6  12   22.23    6.74
  -5   6  13    0.00    4.73
   5  -6 -13    3.63    4.70
   5   6 -13    5.64    3.23
   5   6 -13    6.00    2.83
  -5  -6  13    3.09    3.12
  -5  -6  13    5.67    4.09
  -5   6  14  121.48   20.57
   5   6 -14   94.54   14.77
   5   6 -14   80.46   12.90
  -5  -6  14   90.92   14.41
  -5  -6  14   76.98   15.03
  -5   6  15   95.73   18.13
   5   6 -15   73.38   12.77
   5   6 -15   65.69   10.83
  -5  -6  15   93.35   13.22
  -5  -6  15   80.21   14.11
  -5   6  16    2.84    3.84
  -5   6  16   -0.00    3.78
   5   6 -16    0.00    1.79
   5   6 -16    0.09    1.01
  -5  -6  16    1.08    2.17
  -5  -6  16    1.86    2.83
  -5   6  17   81.97   18.20
   5  -6 -17   78.55   16.45
  -5  -6  17   89.90   12.91
  -5  -6  17   59.72   13.21
  -5   6  18   10.54    7.51
   5  -6 -18   15.28    6.65
  -5  -6  18   19.12    4.90
  -5  -6  18   15.47    5.45
  -5   6  19   15.18    6.81
   5  -6 -19   14.77    6.78
  -5   6  20    0.00    3.08
   5  -6 -20    3.64    4.00
  -5   6  21   13.35    6.67
   5  -6 -21   12.49    6.26
  -5   6  22   45.94   12.40
   5  -6 -22   19.92    8.49
  -5   6  23   -0.00    4.13
   5  -6 -23    1.30    3.70
  -5   6  24   13.38    7.43
   5  -6 -24    0.00    4.44
  -5   6  25   15.94    7.58
   5  -6 -25    2.07    3.94
  -5   6  26   11.72    7.33
   5  -6 -26   26.59    9.17
  -5   6  27   11.43    6.76
   5  -6 -27   -0.00    3.89
  -5   6  28    6.70    6.04
   5  -6 -28    0.61    4.14
  -5   6  29    8.09    5.97
   5  -6 -29    6.46    5.73
  -5   6  30   27.08    9.82
   5  -6 -30   14.82    7.69
  -5   6  31    6.37    6.79
   5  -6 -31   11.99    6.95
  -5   6  32   11.72    7.40
   5  -6 -32   15.10    8.04
  -5   6  33    1.85    3.87
   5  -6 -33    1.35    3.84
  -5   6  34    1.67    4.23
   5  -6 -34    0.00    4.36
  -5   6  35    1.83    4.88
  -5   6  36   20.48    8.82
  -5  -6  36   15.78    5.26
  -5   6  37    5.06    6.32
  -5  -6  37    1.98    3.01
  -5  -6  38    3.11    3.14
  -5  -6  39   -0.00    2.66
  -5  -6  40    5.98    3.74
  -5   7   1   21.09    7.71
   5  -7  -1    1.38    4.97
   5   7  -1   11.59    5.32
   5   7  -1   11.66    6.43
  -5  -7   1   24.16    7.31
  -5  -7   1   18.16    6.99
  -5   7   2  114.99   24.15
   5  -7  -2  172.78   26.97
   5   7  -2  140.86   23.10
   5   7  -2  171.21   25.65
  -5  -7   2  150.55   24.60
  -5  -7   2  163.03   25.50
  -5   7   3  121.40   22.26
   5  -7  -3  110.01   21.87
   5   7  -3  137.56   20.31
   5   7  -3  101.00   20.15
  -5  -7   3  132.31   21.17
  -5  -7   3  119.82   21.22
  -5   7   4   86.10   17.28
   5  -7  -4  104.78   18.76
   5   7  -4   95.03   15.07
  -5  -7   4   65.96   14.48
  -5  -7   4   61.39   14.53
  -5   7   5    7.28    6.13
   5  -7  -5   14.08    7.30
   5   7  -5   18.46    5.90
  -5  -7   5   15.11    5.92
  -5  -7   5   15.37    5.99
  -5   7   6   37.65   10.89
   5  -7  -6   30.44   10.46
   5   7  -6   24.00    7.41
   5   7  -6   58.36   10.56
  -5  -7   6   20.44    7.60
  -5  -7   6   47.89   10.54
  -5   7   7  136.35   26.32
  -5   7   7  156.05   26.64
   5  -7  -7  148.60   26.02
   5  -7  -7  115.93   25.86
   5   7  -7  211.26   25.42
   5   7  -7  168.91   24.78
  -5  -7   7  155.68   24.89
  -5   7   8  268.65   44.23
  -5   7   8  273.00   43.52
   5  -7  -8  250.76   42.56
   5  -7  -8  497.10   51.00
   5   7  -8  355.60   41.88
   5   7  -8  254.73   40.51
  -5  -7   8  302.95   42.14
  -5   7   9   42.07   11.11
   5  -7  -9   24.51    9.78
   5   7  -9   40.81    8.46
   5   7  -9   34.53    8.08
  -5  -7   9   36.86    8.83
  -5  -7   9   24.63    8.09
  -5   7  10   17.88    7.10
   5  -7 -10    5.48    5.80
   5   7 -10    9.32    4.19
   5   7 -10   13.51    4.97
  -5  -7  10   20.53    6.84
  -5  -7  10   11.98    5.60
  -5   7  11   12.03    6.67
   5  -7 -11   17.78    7.98
   5   7 -11   14.60    4.97
   5   7 -11    8.58    4.01
  -5  -7  11   12.43    5.47
  -5  -7  11   14.24    5.46
  -5   7  12  146.12   25.55
  -5   7  12  131.83   25.12
   5  -7 -12  138.93   26.26
   5   7 -12  149.96   21.72
   5   7 -12  130.39   20.40
  -5  -7  12  151.57   22.53
  -5  -7  12  147.37   23.07
  -5   7  13   72.05   16.31
  -5   7  13   90.65   17.99
   5   7 -13   73.85   12.96
   5   7 -13   72.91   11.85
  -5  -7  13   74.45   13.62
  -5  -7  13   69.60   14.10
  -5   7  14    0.54    3.13
  -5   7  14    2.49    5.00
   5  -7 -14    3.57    3.54
   5   7 -14    2.00    2.34
   5   7 -14    0.32    1.63
  -5  -7  14    1.47    2.55
  -5  -7  14    0.00    3.17
  -5   7  15   31.31   10.64
  -5   7  15   51.38   13.30
   5  -7 -15   45.26   11.47
   5   7 -15   33.92    5.73
  -5  -7  15   41.11    8.35
  -5  -7  15   39.68    9.14
  -5   7  16    8.41    5.63
  -5   7  16    0.27    4.02
   5  -7 -16    4.22    4.84
  -5  -7  16    2.45    2.50
  -5   7  17    0.00    5.08
   5  -7 -17    1.67    3.13
  -5  -7  17    0.16    2.24
   5  -7 -18  136.45   24.34
  -5   7  19    0.23    4.48
   5  -7 -19    1.08    3.36
  -5   7  20    0.61    3.52
   5  -7 -20    5.42    5.20
  -5   7  21    3.11    4.69
   5  -7 -21   -0.00    4.58
  -5   7  22   27.34   10.60
   5  -7 -22   37.18   11.16
  -5   7  23   21.27    8.84
   5  -7 -23   24.20    9.37
  -5   7  24   28.19   10.17
   5  -7 -24   13.64    7.27
  -5   7  25    2.22    4.25
   5  -7 -25   -0.00    3.56
  -5   7  26    0.21    2.83
   5  -7 -26   -0.00    4.47
  -5   7  27   16.86    8.87
   5  -7 -27   15.35    8.22
  -5   7  28   21.13    9.70
   5  -7 -28   40.22   11.96
  -5   7  29   -0.00    4.46
   5  -7 -29   -0.00    4.45
  -5   7  30    6.64    6.59
   5  -7 -30    0.73    4.19
  -5   7  31   -0.00    3.79
   5  -7 -31    0.56    4.72
  -5   7  32   16.37    8.37
   5  -7 -32    4.60    5.73
  -5   7  33   -0.00    4.72
   5  -7 -33    0.53    4.05
  -5   7  34   26.39   10.87
   5  -7 -34   15.88    7.95
  -5   7  35    5.80    7.18
   5  -7 -35    1.78    4.83
  -5   7  36   -0.00    4.49
  -5  -7  36    3.37    2.77
  -5  -7  37    2.69    2.82
  -5  -7  38    6.73    3.79
  -5  -7  39    0.00    2.38
  -5   8   1   22.35    8.80
   5  -8  -1   14.39    7.40
   5   8  -1   12.16    6.94
  -5  -8   1    7.06    5.17
  -5  -8   1   26.31    8.30
  -5   8   2   16.32    7.62
   5  -8  -2    6.23    6.02
   5   8  -2    5.89    5.11
  -5  -8   2   16.65    6.30
  -5  -8   2    9.85    5.82
  -5   8   3   13.71    7.00
   5  -8  -3   19.53    7.99
   5   8  -3   20.54    6.28
   5   8  -3    7.91    5.16
  -5  -8   3   16.13    6.72
  -5  -8   3   10.01    5.97
  -5   8   4  325.89   58.79
   5  -8  -4  461.03   60.32
   5  -8  -4  375.73   60.05
   5   8  -4  610.93   59.60
  -5  -8   4  400.87   58.19
  -5  -8   4  403.70   58.91
  -5   8   5   46.60   12.09
   5  -8  -5   54.90   13.69
   5   8  -5   48.85   10.19
   5   8  -5   46.96   10.87
  -5  -8   5   40.74   10.46
  -5  -8   5   25.39    9.50
  -5   8   6  122.14   21.25
   5  -8  -6   80.51   19.74
   5   8  -6  116.47   18.18
   5   8  -6   92.17   18.34
  -5  -8   6  105.45   19.00
  -5  -8   6  127.36   20.49
  -5   8   7    1.02    3.41
   5  -8  -7    1.50    5.04
   5   8  -7    0.61    2.47
   5   8  -7   -0.00    2.55
  -5  -8   7    0.30    3.33
  -5   8   8   93.01   19.05
   5  -8  -8   63.99   17.64
   5   8  -8   88.67   15.61
   5   8  -8  104.77   16.87
  -5  -8   8  104.44   17.55
  -5   8   9  130.74   21.46
   5  -8  -9  137.32   22.82
   5   8  -9  163.85   18.27
  -5  -8   9   38.23   13.74
  -5  -8   9  125.18   18.86
  -5   8  10   75.33   16.62
   5  -8 -10   73.05   15.48
   5  -8 -10   52.02   15.17
   5   8 -10   71.79   12.75
  -5  -8  10   59.57   13.22
  -5  -8  10   79.07   14.71
  -5   8  11   15.33    8.07
   5  -8 -11   29.48    8.64
   5  -8 -11   20.51    9.25
   5   8 -11   21.44    5.95
  -5  -8  11   16.30    6.35
  -5   8  12   33.77   11.19
   5  -8 -12   29.12   10.11
   5   8 -12   41.97    8.62
  -5  -8  12   48.69   10.05
  -5   8  13    7.36    5.75
   5  -8 -13    1.07    3.66
  -5  -8  13    3.83    3.75
  -5   8  14  142.41   24.06
   5  -8 -14   82.20   19.50
  -5  -8  14  120.51   18.72
  -5   8  15   -0.00    3.60
   5  -8 -15    3.55    3.77
   5   8 -15    1.17    1.05
  -5  -8  15    1.76    3.09
   5  -8 -16   28.51    9.49
   5  -8 -17   -0.00    3.70
   5  -8 -18    1.45    5.11
  -5   8  19   -0.00    3.42
   5  -8 -19    5.32    4.74
  -5   8  20   56.05   15.34
   5  -8 -20   66.92   15.45
  -5   8  21    0.41    5.20
   5  -8 -21   -0.00    4.39
  -5   8  22    6.98    7.12
   5  -8 -22    3.95    4.91
  -5   8  23    6.63    5.98
   5  -8 -23    3.59    4.97
  -5   8  24   23.24   10.00
   5  -8 -24   36.98   11.23
  -5   8  25    3.21    4.77
   5  -8 -25    0.60    5.19
  -5   8  26   16.32    8.57
   5  -8 -26    8.11    6.02
  -5   8  27    0.00    4.63
   5  -8 -27    1.76    4.75
  -5   8  28    5.17    5.60
   5  -8 -28   -0.00    4.16
  -5   8  29    6.09    6.81
   5  -8 -29    5.50    6.04
  -5   8  30   19.47    9.28
   5  -8 -30   12.53    7.26
  -5   8  31    4.13    5.12
   5  -8 -31    8.69    7.35
  -5   8  32    1.84    5.05
   5  -8 -32    3.23    4.93
  -5   8  33    0.50    4.98
   5  -8 -33   -0.00    4.86
  -5   8  34    3.85    5.56
   5  -8 -34   -0.00    4.36
  -5   8  35    4.00    5.43
   5  -8 -35    0.00    5.10
  -5   8  36   -0.00    6.88
   5  -8 -36    8.81    7.12
   5  -8 -37    0.00    4.00
  -5   9   1    0.81    3.94
  -5  -9   1   -0.00    3.73
  -5  -9   1    3.65    4.00
  -5   9   2  153.99   30.39
  -5  -9   2  251.66   32.70
  -5   9   3   19.25    7.67
  -5  -9   3   19.38    7.44
  -5   9   4   -0.00    3.60
  -5  -9   4   -0.00    3.17
  -5   9   5    6.92    5.31
   5  -9  -5    2.88    4.39
  -5  -9   5   11.78    5.80
  -5   9   6   60.46   13.84
   5  -9  -6   51.90   12.74
   5  -9  -6   39.11   13.08
   5   9  -6   41.26    9.95
  -5  -9   6   47.44   11.32
  -5   9   7    7.50    5.72
   5  -9  -7    1.10    3.96
   5  -9  -7    2.14    5.73
   5   9  -7   12.05    4.82
  -5  -9   7    9.15    5.62
  -5   9   8  143.66   25.98
   5  -9  -8  120.80   23.81
   5  -9  -8  140.02   26.54
   5   9  -8  146.96   22.32
  -5  -9   8  149.29   23.68
  -5   9   9    5.49    5.78
   5  -9  -9    9.55    5.96
   5  -9  -9    9.77    8.00
   5   9  -9    6.21    3.72
  -5  -9   9    2.07    3.66
  -5   9  10   -0.00    3.20
   5  -9 -10    1.38    3.27
   5   9 -10   -0.00    2.34
  -5  -9  10    3.99    3.86
  -5   9  11    0.00    4.77
   5  -9 -11    2.29    3.80
  -5  -9  11    0.00    3.56
   5  -9 -12  150.69   26.82
  -5  -9  12  157.90   24.78
  -5   9  13   17.49    8.61
   5  -9 -13    6.24    5.48
  -5  -9  13   13.51    5.68
  -5   9  14   24.72   10.62
   5  -9 -14   49.12   12.27
  -5  -9  14   41.22    9.46
  -5   9  15    5.37    5.84
   5  -9 -15   -0.00    5.09
   5  -9 -16   33.64   10.63
   5  -9 -17    6.15    6.25
  -5   9  18   50.62   14.66
   5  -9 -18   38.95   12.50
  -5   9  19    7.25    5.81
   5  -9 -19    6.81    6.25
  -5   9  20   -0.00    4.81
   5  -9 -20    0.00    3.66
  -5   9  21    0.37    5.05
   5  -9 -21    1.09    4.34
  -5   9  22   41.48   13.67
   5  -9 -22   54.55   13.82
  -5   9  23    0.87    4.54
   5  -9 -23    1.63    3.56
  -5   9  24   11.17    7.64
   5  -9 -24   16.31    7.65
  -5   9  25    0.00    4.59
   5  -9 -25   -0.00    4.06
  -5   9  26    7.90    6.84
   5  -9 -26    3.82    5.36
  -5   9  27    0.55    4.20
   5  -9 -27    0.47    4.47
  -5   9  28   34.81   12.07
   5  -9 -28    8.89    6.95
  -5   9  29    3.23    5.53
   5  -9 -29    1.40    3.91
  -5   9  30    0.02    3.90
   5  -9 -30    1.80    4.30
  -5   9  31   -0.00    4.62
   5  -9 -31    0.00    3.29
  -5   9  32    3.26    5.65
   5  -9 -32    5.67    5.84
  -5   9  33   -0.00    3.87
   5  -9 -33    1.41    4.79
  -5   9  34   -0.00    5.66
   5  -9 -34    1.46    5.79
  -5   9  35    2.85    4.62
   5  -9 -35    1.30    4.39
   5  -9 -36    2.01    5.09
   5  -9 -37    0.31    4.07
   5 -10  -1    9.88    6.85
   5 -10  -2   -0.00    2.80
   5 -10  -2    1.67    5.27
  -5 -10   2   -0.00    3.11
   5 -10  -3   -0.00    3.57
   5 -10  -3   -0.00    5.20
  -5 -10   3    0.88    3.60
   5 -10  -4   13.47    6.35
   5 -10  -4   15.48    8.49
  -5 -10   4    8.67    5.47
  -5  10   5    3.00    5.21
   5 -10  -5    1.98    3.83
  -5 -10   5    2.90    4.39
  -5  10   6   34.43   11.07
   5 -10  -6   24.92    9.27
  -5 -10   6   36.45    9.71
  -5  10   7   11.34    6.92
   5 -10  -7   10.62    6.07
  -5 -10   7    8.04    5.55
  -5  10   8    3.40    4.43
   5 -10  -8    8.95    6.05
   5  10  -8    6.12    3.72
  -5 -10   8    4.65    4.07
  -5  10   9   -0.00    4.69
   5 -10  -9    2.40    5.87
  -5 -10   9    0.81    3.74
  -5  10  10  100.22   20.46
   5 -10 -10   88.61   18.36
  -5 -10  10   81.62   16.52
  -5  10  11    0.00    4.59
   5 -10 -11    3.29    4.90
  -5 -10  11    3.92    4.05
  -5  10  12    2.40    4.29
   5 -10 -12    3.65    4.82
  -5 -10  12    4.77    3.66
  -5  10  13   -0.00    4.59
   5 -10 -13    4.88    6.27
  -5  10  14   33.28   11.98
   5 -10 -14   44.22   11.77
  -5  10  15    1.77    5.07
   5 -10 -15    1.11    4.63
   5 -10 -16   18.88    8.29
   5 -10 -17    0.66    3.18
  -5  10  18   -0.00    4.51
   5 -10 -18    4.11    4.87
  -5  10  19   -0.00    4.24
   5 -10 -19   -0.00    3.69
  -5  10  20   31.37   11.24
   5 -10 -20   24.06    9.72
  -5  10  21   -0.00    3.15
   5 -10 -21    2.61    5.15
  -5  10  22   10.77    7.46
   5 -10 -22    0.00    3.89
  -5  10  23    0.23    3.91
   5 -10 -23   -0.00    3.86
  -5  10  24    8.16    6.63
   5 -10 -24    3.73    4.50
  -5  10  25   -0.00    5.02
   5 -10 -25   -0.00    4.75
  -5  10  26   15.75    9.34
   5 -10 -26   12.30    7.70
  -5  10  27   -0.00    4.42
   5 -10 -27    9.54    7.37
  -5  10  28    6.84    6.89
   5 -10 -28    5.31    5.54
  -5  10  29    2.20    4.89
   5 -10 -29    6.66    6.84
  -5  10  30   13.92    9.60
   5 -10 -30    9.89    8.22
  -5  10  31    6.28    6.80
   5 -10 -31    0.19    3.12
  -5  10  32    0.00    6.37
   5 -10 -32    6.87    6.42
  -5  10  33    0.76    4.59
   5 -10 -33   -0.00    4.99
  -5  10  34   13.86    9.02
   5 -10 -34   19.84    9.11
  -5  10  35   -0.00    5.20
   5 -10 -35    3.46    5.31
   5 -11  -1   18.45    7.87
   5 -11  -1   16.09    8.64
   5 -11  -2   97.23   18.18
   5 -11  -2   73.61   18.35
   5 -11  -3   17.99    7.28
   5 -11  -3    0.00    5.62
   5 -11  -4    1.84    4.07
   5 -11  -4   -0.00    5.86
   5 -11  -5    1.68    4.01
   5 -11  -5   -0.00    4.09
  -5 -11   5    0.88    4.30
   5 -11  -6    0.00    5.35
   5 -11  -6    0.00    6.96
  -5 -11   6   15.20    6.58
   5 -11  -7    0.00    4.82
  -5 -11   7    1.32    4.37
   5 -11  -8   45.01   12.15
  -5 -11   8   44.78   11.52
   5 -11  -9    9.51    6.39
  -5 -11   9   10.16    5.88
   5 -11 -10   11.39    6.42
  -5 -11  10    8.95    5.62
   5 -11 -11    2.53    3.94
   5 -11 -12   56.63   14.70
   5 -11 -13    0.10    3.38
   5 -11 -14   52.92   14.00
   5 -11 -15    4.06    4.88
   5 -11 -16   14.79    8.17
   5 -11 -17   -0.00    4.66
  -5  11  18   35.30   12.51
   5 -11 -18   24.17    9.92
  -5  11  19   -0.00    4.83
   5 -11 -19    3.63    4.75
  -5  11  20   -0.00    4.24
   5 -11 -20   -0.00    5.21
  -5  11  21    0.00    3.77
   5 -11 -21    0.00    5.07
  -5  11  22   13.62    8.97
   5 -11 -22   24.42    9.39
  -5  11  23    5.95    6.81
   5 -11 -23    0.48    4.09
  -5  11  24    6.85    6.73
   5 -11 -24   10.25    7.33
  -5  11  25   -0.00    4.53
   5 -11 -25    3.64    4.40
  -5  11  26    7.75    8.47
   5 -11 -26    1.39    4.69
  -5  11  27   -0.00    5.29
   5 -11 -27    0.00    4.26
  -5  11  28   13.86    8.34
   5 -11 -28    6.82    6.63
  -5  11  29    3.04    5.73
   5 -11 -29    9.35    6.22
  -5  11  30   -0.00    4.17
   5 -11 -30   -0.00    4.30
  -5  11  31   -0.00    4.57
   5 -11 -31    1.25    4.34
  -5  11  32   10.06    8.41
   5 -11 -32   -0.00    5.37
  -5  11  33   -0.00    6.89
  -5  11  34   14.12    8.19
   5 -12  -1   -0.00    3.49
   5 -12  -1    4.96    6.00
  -5 -12   1    1.94    4.21
   5 -12  -2    0.00    3.55
   5 -12  -2   -0.00    4.47
  -5 -12   2   -0.00    3.28
   5 -12  -3    4.84    5.13
   5 -12  -3   -0.00    5.92
  -5 -12   3    5.82    4.95
   5 -12  -4   39.49   12.92
   5 -12  -5   13.41    6.92
   5 -12  -6   11.51    6.40
   5 -12  -7    1.03    4.02
   5 -12  -8    6.73    5.80
  -5 -12   8    3.49    4.36
   5 -12  -9    7.04    5.47
  -5 -12   9    6.34    5.55
   5 -12 -10   16.80    8.74
   5 -12 -11    0.00    4.22
   5 -12 -12    1.66    3.16
   5 -12 -13    0.17    4.52
   5 -12 -14   22.62    9.63
   5 -12 -15    0.00    5.60
   5 -12 -16   35.09   11.64
   5 -12 -17    2.09    5.09
   5 -12 -18    2.90    4.93
   5 -12 -19    0.00    3.36
   5 -12 -20   18.16    8.24
   5 -12 -21    2.00    4.95
   5 -12 -22    1.12    3.39
   5 -12 -23    9.72    5.86
   5 -12 -24   17.72    8.51
   5 -12 -25    4.15    5.94
   5 -12 -26    3.33    6.16
   5 -12 -27    5.58    7.56
   5 -12 -28    2.22    4.39
   5 -12 -29    4.13    5.55
   5 -13  -1   12.51    6.70
   5 -13  -1   10.73    7.28
  -5 -13   1   22.22    8.43
   5 -13  -2    0.07    4.85
  -5 -13   2   42.04   10.88
   5 -13  -3    3.70    5.32
  -5 -13   3    9.00    6.13
   5 -13  -4   13.11    7.68
  -5 -13   4   27.71    9.19
   5 -13  -5   -0.00    4.73
  -5 -13   5   -0.00    3.41
   5 -13  -6   45.16   13.36
  -5 -13   6   63.65   14.43
   5 -13  -7    9.03    6.68
   5 -13  -8   46.59   13.10
   5 -13  -9   -0.00    4.37
   5 -13 -10    2.31    5.09
   5 -13 -11   24.95    9.28
   5 -13 -12   19.66    8.79
   5 -13 -13    0.00    3.86
   5 -13 -14   11.83    6.94
   5 -13 -15    5.88    5.77
   5 -13 -16   -0.00    6.14
   5 -13 -17    4.16    6.03
   5 -13 -18   17.80    8.94
   5 -13 -19    1.49    4.26
   5 -13 -20    1.07    5.14
   5 -13 -21    0.00    4.41
   5 -13 -22    6.44    7.13
   5 -13 -23    2.72    4.69
   5 -13 -24    6.09    6.65
   5 -13 -25    8.33    8.06
   5 -13 -26    0.47    4.61
   5 -14  -1    0.39    3.51
  -5 -14   1   -0.00    3.97
   5 -14  -2   -0.00    3.79
  -5 -14   2    0.33    3.94
   5 -14  -3    3.23    5.18
  -5 -14   3    8.06    5.43
   5 -14  -4   22.28    9.90
  -5 -14   4   23.25    8.70
   5 -14  -5   15.34    7.25
  -5 -14   5   17.94    7.84
   5 -14  -6   36.73   12.69
   5 -14  -7   -0.00    4.35
   5 -14  -8    0.00    4.77
   5 -14  -9    2.89    5.39
   5 -14 -10   20.95    9.99
   5 -14 -11   11.88    7.57
   5 -14 -12   -0.00    4.61
   5 -14 -13   -0.00    3.96
   5 -14 -14    6.86    6.38
   5 -14 -15    6.85    6.31
   5 -14 -16    5.10    5.91
   5 -14 -17   -0.00    3.79
   5 -14 -18    0.35    4.96
   5 -14 -19    4.07    5.77
   5 -14 -20    0.69    3.94
   5 -14 -21    2.19    4.25
   5 -14 -22    5.97    6.38
   5 -14 -23   -0.00    5.43
   5 -15  -1    0.00    5.07
  -5 -15   1   12.97    6.98
   5 -15  -2    4.33    6.08
  -5 -15   2   19.69    8.53
   5 -15  -3   22.93    8.80
  -5 -15   3    1.64    4.45
   5 -15  -4   -0.00    2.99
   5 -15  -5   12.38    6.97
   5 -15  -6    1.42    4.66
   5 -15  -7    8.81    6.81
   5 -15  -8    0.27    4.41
   5 -15  -9    0.00    4.25
   5 -15 -10    2.28    4.25
   5 -15 -11    0.00    4.00
   5 -15 -12   15.76    9.43
   5 -15 -13    2.85    4.38
   5 -15 -14    0.78    4.34
   5 -15 -15   -0.00    5.86
   5 -15 -16    6.24    6.49
   5 -15 -17    4.48    5.67
   5 -15 -18    0.00    5.63
   5 -15 -19    0.00    5.71
   5 -16  -1    0.00    4.15
  -5 -16   1    0.00    5.04
   5 -16  -2    3.77    5.19
   5 -16  -3   -0.00    3.66
   5 -16  -4    3.05    5.23
   5 -16  -5   -0.00    4.00
   5 -16  -6   -0.00    3.02
   5 -16  -7   -0.00    4.00
   5 -16  -8    3.54    4.53
   5 -16  -9   -0.00    4.23
   5 -16 -10   -0.00    4.30
   5 -16 -11   -0.00    4.84
   5 -16 -12    0.69    4.07
   5 -16 -13   -0.00    4.24
   5 -16 -14    5.70    5.95
   5 -16 -15    4.60    4.83
   5 -17  -1    0.19    3.11
   5 -17  -2    7.89    5.94
   5 -17  -3   13.89    7.01
   5 -17  -4    0.35    3.68
   5 -17  -5    3.84    4.44
   5 -17  -6    1.43    4.55
   5 -17  -7   22.73    9.41
   5 -17  -8    2.60    4.16
   5 -17  -9   -0.00    3.99
   5 -17 -10   -0.00    3.67
   5 -17 -11    0.41    3.71
   5 -18  -1   -0.00    5.31
   5 -18  -2   -0.00    4.38
   5 -18  -3    0.00    4.50
   5 -18  -4    2.60    5.14
   5 -18  -5    6.65    6.13
   5 -18  -6   -0.00    3.87
   5 -18  -7   -0.00    4.28
  -4   0   1    0.00    2.63
  -4   0   1   -0.00    2.50
   4   0  -1   -0.00    2.99
   4   0  -1   -0.00    3.12
  -4   0   2   19.44    5.48
  -4   0   2   23.33    6.52
   4   0  -2   25.56    6.18
   4   0  -2   15.12    5.57
  -4   0   3    0.27    2.55
  -4   0   3    2.48    3.86
   4   0  -3    0.26    2.25
   4   0  -3   -0.00    2.31
  -4   0   4 1381.91  148.10
  -4   0   4 1188.17  148.61
   4   0  -4  947.91  146.83
   4   0  -4 1415.73  149.66
  -4   0   5    1.01    2.68
  -4   0   5    1.52    3.09
   4   0  -5   -0.00    2.51
   4   0  -5    0.15    2.48
  -4   0   6  683.42   82.33
  -4   0   6  604.00   82.95
   4   0  -6  694.04   82.29
   4   0  -6  608.63   83.02
  -4   0   7    0.72    2.83
  -4   0   7    0.48    3.14
   4   0  -7    1.32    2.74
   4   0  -7    0.00    2.99
  -4   0   8 2588.40  308.88
  -4   0   8 2686.19  310.35
   4   0  -8 2630.13  308.58
   4   0  -8 2215.56  309.14
  -4   0   9    0.24    3.02
  -4   0   9   -0.00    2.41
   4   0  -9   -0.00    2.16
   4   0  -9   -0.00    3.09
  -4   0  10   29.87    7.05
  -4   0  10   34.21    8.31
   4   0 -10   23.82    5.89
  -4   0  11   -0.00    2.87
  -4   0  11   -0.00    2.89
   4   0 -11    0.61    2.47
  -4   0  12   10.80    4.83
  -4   0  12   20.87    6.18
   4   0 -12   13.42    4.44
  -4   0  13    0.00    3.01
  -4   0  13    0.12    3.02
   4   0 -13   -0.00    1.88
  -4   0  14 1358.25  174.28
   4   0 -14 1390.19  172.83
   4   0 -14 1468.91  175.53
  -4   0  15   -0.00    3.15
   4   0 -15   -0.00    2.00
  -4   0  16   60.60   11.87
   4   0 -16   54.69   10.24
  -4   0  17   -0.00    2.50
   4   0 -17    0.00    2.41
   4   0 -17    0.10    1.67
  -4   0  18  142.86   25.59
   4   0 -18  153.10   24.98
   4   0 -18  221.96   25.86
   4   0 -19   -0.00    1.93
   4   0 -19   -0.00    2.55
   4   0 -20  181.71   25.62
   4   0 -20  157.99   24.48
  -4   0  21   -0.00    3.03
   4   0 -21    0.13    2.42
   4   0 -21    1.07    2.55
  -4   0  22   25.87    7.93
   4   0 -22   23.42    6.51
   4   0 -22    8.44    4.48
   4   0 -23    0.21    2.38
   4   0 -23    4.92    3.40
   4   0 -24   44.32    9.64
   4   0 -24   33.04    8.40
   4   0 -25   -0.00    3.07
   4   0 -26  117.42   19.83
  -4   0  27   -0.00    3.23
   4   0 -27   -0.00    3.21
  -4   0  28   17.91    6.60
  -4   0  29   -0.00    2.49
  -4   0  30   50.19   11.89
  -4   0  31   -0.00    3.39
  -4   0  32    0.37    2.72
  -4   0  33   -0.00    2.74
  -4   0  34    7.58    5.24
  -4   0  35   -0.00    3.79
  -4   0  36   40.74   11.11
  -4   0  37    2.15    3.99
  -4   0  38    0.04    4.25
  -4   0  39    2.01    4.24
  -4   0  40   21.09    8.28
  -4   1   1   15.39    4.77
  -4   1   1   18.61    5.56
   4  -1  -1   18.10    5.22
   4  -1  -1   15.30    5.61
   4   1  -1   -0.00    3.78
   4   1  -1   23.94    6.11
  -4  -1   1   22.63    5.77
  -4  -1   1   19.65    5.90
  -4   1   2  872.83  121.79
  -4   1   2  937.52  123.08
   4  -1  -2 1167.32  122.93
   4  -1  -2  990.86  123.60
   4   1  -2 1004.12  123.00
   4   1  -2  941.10  123.07
  -4  -1   2  873.83  122.37
  -4  -1   2 1153.06  123.94
  -4   1   3   20.45    5.46
  -4   1   3   23.39    6.91
   4  -1  -3   25.48    5.88
   4  -1  -3   10.83    5.30
   4   1  -3   20.36    5.93
   4   1  -3   20.85    6.03
  -4  -1   3   24.34    6.08
  -4  -1   3   24.42    6.34
  -4   1   4    2.28    3.25
  -4   1   4    3.07    3.46
   4  -1  -4    1.10    2.88
   4  -1  -4    0.00    3.50
   4   1  -4    3.94    3.60
   4   1  -4    1.95    3.69
  -4  -1   4    1.65    2.41
  -4  -1   4    3.67    2.78
  -4   1   5   23.90    5.29
  -4   1   5   17.35    5.61
   4  -1  -5    3.45    2.85
   4  -1  -5   15.83    5.48
   4   1  -5    6.73    3.54
   4   1  -5   10.06    3.98
  -4  -1   5   13.21    4.38
  -4  -1   5    7.87    3.89
  -4   1   6  395.95   46.01
  -4   1   6  432.11   47.68
   4  -1  -6  352.66   45.08
   4  -1  -6  147.65   43.76
   4   1  -6  388.60   45.82
   4   1  -6  539.43   48.17
  -4  -1   6  342.54   44.86
  -4  -1   6  478.64   47.61
  -4   1   7   33.48    8.03
  -4   1   7   35.42    8.94
   4  -1  -7   43.81    8.26
   4  -1  -7   36.69    8.84
   4   1  -7   47.50    8.55
  -4  -1   7   43.84    8.24
  -4  -1   7   51.49    9.65
  -4   1   8 1009.46  150.27
  -4   1   8 1287.70  152.43
   4  -1  -8 1394.79  150.94
   4  -1  -8 1256.79  152.19
   4   1  -8 1213.45  150.15
  -4  -1   8 1195.02  149.95
  -4  -1   8 1214.64  151.29
  -4   1   9   -0.00    3.07
  -4   1   9    3.20    4.30
   4  -1  -9   -0.00    2.50
   4  -1  -9   -0.00    3.49
   4   1  -9    0.93    2.44
  -4  -1   9    0.00    2.14
  -4  -1   9    0.34    2.95
  -4   1  10  445.92   61.27
  -4   1  10  507.61   62.64
   4  -1 -10  471.45   60.52
   4  -1 -10  515.40   62.68
   4   1 -10  442.18   59.81
   4   1 -10  453.02   60.75
  -4  -1  10  480.80   60.26
  -4   1  11  168.44   23.30
  -4   1  11  134.75   22.73
   4  -1 -11  173.43   22.21
   4  -1 -11  142.55   22.95
   4   1 -11  162.67   21.33
   4   1 -11  145.37   21.76
  -4  -1  11  118.61   20.73
  -4   1  12  403.74   57.54
  -4   1  12  432.81   58.27
   4  -1 -12  443.11   56.64
   4  -1 -12  451.09   58.39
   4   1 -12  439.79   55.85
   4   1 -12  441.91   56.81
  -4  -1  12  428.41   56.34
  -4   1  13   92.50   15.45
  -4   1  13   82.42   15.23
   4  -1 -13   96.90   15.60
   4   1 -13   94.85   13.46
   4   1 -13   56.90   12.90
  -4  -1  13   86.97   13.88
  -4   1  14   -0.00    2.01
  -4   1  14    2.20    3.13
   4  -1 -14   -0.00    1.92
   4   1 -14    0.00    2.21
   4   1 -14    1.00    2.81
  -4  -1  14    2.41    2.51
  -4   1  15   42.54    9.42
  -4   1  15   36.39    9.21
   4  -1 -15   34.34    7.71
   4   1 -15   39.31    7.38
  -4  -1  15   29.52    7.42
  -4  -1  15   20.14    7.20
  -4   1  16  240.90   34.42
  -4   1  16  244.83   34.58
   4  -1 -16  246.57   33.59
   4  -1 -16  208.13   32.04
   4   1 -16  232.61   31.45
  -4  -1  16  214.22   32.53
  -4  -1  16  249.50   33.57
  -4   1  17   -0.00    3.31
  -4   1  17    2.61    3.08
   4  -1 -17    0.28    2.42
   4  -1 -17   -0.00    2.46
   4   1 -17   -0.00    1.77
  -4  -1  17    0.35    2.35
  -4  -1  17    1.59    3.30
  -4   1  18  303.25   44.97
   4  -1 -18  331.40   44.00
   4  -1 -18  342.77   43.58
   4   1 -18  308.68   43.01
   4   1 -18  316.32   42.02
  -4  -1  18  294.09   43.44
  -4  -1  18  326.25   44.13
  -4   1  19   19.21    7.47
   4  -1 -19   18.25    6.14
   4  -1 -19   16.56    5.66
   4   1 -19   13.28    4.75
   4   1 -19   15.38    4.69
  -4  -1  19   28.51    6.90
  -4  -1  19    8.74    4.85
  -4   1  20   34.48    8.71
   4  -1 -20   13.88    5.64
   4  -1 -20   20.92    6.01
   4   1 -20   18.93    5.61
   4   1 -20   19.66    5.31
  -4  -1  20   19.99    6.65
  -4   1  21    9.00    5.22
   4  -1 -21   -0.00    2.88
   4  -1 -21    7.90    4.26
   4   1 -21    4.79    3.19
   4   1 -21    6.67    3.13
  -4  -1  21    9.93    5.11
   4  -1 -22  318.49   36.12
   4  -1 -22  214.72   33.36
   4   1 -22  232.43   33.06
   4   1 -22  258.03   32.80
  -4  -1  22  179.23   33.25
   4  -1 -23    7.86    4.29
   4  -1 -23    3.99    3.59
   4   1 -23    4.08    3.04
   4   1 -23    5.37    3.66
   4  -1 -24   10.65    5.15
   4  -1 -24   12.32    5.04
   4   1 -24   14.32    5.25
  -4   1  25   29.80    8.39
   4  -1 -25   29.45    8.30
   4   1 -25   27.80    7.64
  -4   1  26   72.60   12.06
   4  -1 -26    6.83    4.83
  -4   1  27   -0.00    4.22
   4  -1 -27    0.94    3.35
  -4   1  28   50.41   11.66
   4  -1 -28   41.54   10.98
  -4  -1  28   55.36   11.24
  -4   1  29    1.04    3.30
  -4  -1  29    1.30    3.04
  -4   1  30   -0.00    2.84
  -4  -1  30   -0.00    2.72
  -4   1  31    3.33    3.78
  -4  -1  31    1.22    3.04
  -4   1  32   38.89   10.53
  -4  -1  32   27.94    8.46
  -4   1  33   -0.00    4.11
  -4  -1  33    0.79    2.87
  -4   1  34    4.23    4.15
  -4  -1  34   13.38    5.87
  -4   1  35    0.00    3.03
  -4  -1  35   -0.00    3.49
  -4   1  36    6.82    5.80
  -4  -1  36   10.50    5.48
  -4   1  37   -0.00    4.03
  -4  -1  37    4.78    4.35
  -4   1  38    5.09    5.97
  -4  -1  38    0.75    4.42
  -4   1  39   -0.00    4.49
  -4  -1  39    0.19    3.31
  -4  -1  40   -0.00    2.94
  -4   2   1   76.06   13.00
  -4   2   1   72.85   13.61
   4  -2  -1   79.98   12.96
   4  -2  -1   71.05   13.73
   4   2  -1   75.35   13.37
   4   2  -1   80.40   13.92
  -4  -2   1   94.07   14.55
  -4  -2   1   90.34   14.24
  -4   2   2  183.30   27.74
  -4   2   2  224.65   29.54
   4  -2  -2  300.08   29.28
   4  -2  -2  208.25   29.52
   4   2  -2  182.54   28.04
   4   2  -2  180.76   28.35
  -4  -2   2  159.31   27.83
  -4  -2   2  203.25   28.63
  -4   2   3   15.13    4.76
  -4   2   3   11.72    5.62
   4  -2  -3   14.92    4.96
   4  -2  -3   24.69    6.55
   4   2  -3   21.00    5.91
   4   2  -3   25.57    6.37
  -4  -2   3   12.37    5.32
  -4  -2   3   22.01    5.84
  -4   2   4 1770.13  220.67
  -4   2   4 1849.64  221.93
   4  -2  -4 1774.01  220.12
   4  -2  -4 1824.01  222.20
   4   2  -4 1777.85  220.74
   4   2  -4 1871.76  221.21
  -4  -2   4 1798.72  220.90
  -4  -2   4 1704.94  220.76
  -4   2   5   37.17    8.20
  -4   2   5   38.95    8.90
   4  -2  -5   44.63    8.37
   4  -2  -5   38.86    9.28
   4   2  -5   48.83    8.90
   4   2  -5   43.53    8.75
  -4  -2   5   39.19    8.37
  -4  -2   5   31.25    8.03
  -4   2   6    0.00    2.75
  -4   2   6   -0.00    2.80
   4  -2  -6    6.71    3.44
   4  -2  -6    7.20    4.39
   4   2  -6    5.54    3.78
  -4  -2   6    2.81    3.00
  -4  -2   6    7.85    3.86
  -4   2   7  293.77   45.02
  -4   2   7  338.56   46.40
   4  -2  -7  319.12   44.55
   4  -2  -7  299.34   45.85
   4   2  -7  354.23   45.03
  -4  -2   7  475.88   45.61
  -4  -2   7  303.92   44.83
  -4   2   8  534.98   80.55
  -4   2   8  769.01   83.25
   4  -2  -8  614.74   80.20
   4  -2  -8  610.04   81.88
   4   2  -8  640.48   80.24
   4   2  -8  673.46   80.53
  -4  -2   8  627.31   79.52
  -4   2   9  217.06   29.35
  -4   2   9  168.87   28.70
   4  -2  -9  252.87   28.77
   4  -2  -9  205.24   29.75
   4   2  -9  214.34   27.73
   4   2  -9  184.51   27.29
  -4  -2   9  164.29   26.30
  -4   2  10   95.29   15.12
  -4   2  10   72.21   14.19
   4  -2 -10   67.66   12.73
   4  -2 -10   77.92   14.44
   4   2 -10   73.01   12.51
   4   2 -10   78.31   12.70
  -4  -2  10   70.88   11.91
  -4   2  11   82.03   13.56
  -4   2  11   63.86   12.72
   4  -2 -11   59.13   10.99
   4  -2 -11   72.59   13.53
   4   2 -11   55.17   10.26
   4   2 -11   51.35   10.20
  -4  -2  11   58.73   10.08
  -4  -2  11   51.18   10.77
  -4   2  12    3.78    4.23
  -4   2  12    0.23    3.49
   4  -2 -12   -0.00    2.66
   4  -2 -12   -0.00    3.84
   4   2 -12    0.12    2.47
   4   2 -12    1.03    2.38
  -4  -2  12    0.08    2.04
  -4  -2  12   -0.00    3.27
  -4   2  13   10.11    5.49
  -4   2  13   14.77    5.99
   4  -2 -13   13.93    5.25
   4  -2 -13   16.06    6.15
   4   2 -13    9.08    3.70
   4   2 -13   17.16    4.73
  -4  -2  13   15.00    4.44
  -4  -2  13   17.11    5.57
  -4   2  14  728.68  102.23
  -4   2  14  771.42  102.39
   4  -2 -14  702.08  100.19
   4   2 -14  783.28   98.95
   4   2 -14  721.39   99.09
  -4  -2  14  998.01  100.49
  -4  -2  14  859.19  100.80
  -4   2  15   45.95   11.58
  -4   2  15   60.98   12.60
   4  -2 -15   53.53   11.32
   4  -2 -15   60.40   11.24
   4   2 -15   61.14    9.77
  -4  -2  15   50.23    9.83
  -4  -2  15   48.42   10.45
  -4   2  16   18.91    7.24
   4  -2 -16   31.27    7.59
   4  -2 -16   31.73    7.46
   4   2 -16   18.75    5.11
  -4  -2  16   23.59    5.83
  -4  -2  16   19.87    6.21
  -4   2  17    4.92    4.68
   4  -2 -17    0.89    2.72
   4  -2 -17    0.94    2.68
   4   2 -17    2.70    2.09
  -4  -2  17    1.65    2.80
  -4  -2  17   -0.00    2.87
  -4   2  18  140.74   21.97
   4  -2 -18  121.93   19.76
   4  -2 -18  102.65   18.61
   4   2 -18  121.30   17.42
  -4  -2  18  135.70   19.09
  -4  -2  18   93.80   18.14
  -4   2  19  138.34   22.35
   4  -2 -19  155.04   21.35
   4  -2 -19  140.98   20.49
   4   2 -19  130.98   18.74
   4   2 -19  110.79   17.42
  -4  -2  19  105.77   18.58
  -4  -2  19   92.78   18.42
  -4   2  20   52.40   12.29
   4  -2 -20   44.75   10.18
   4  -2 -20   43.01   10.02
   4   2 -20   41.36    8.35
   4   2 -20   34.88    7.54
  -4  -2  20   38.04    9.22
  -4   2  21    0.00    4.68
   4  -2 -21    0.00    3.03
   4  -2 -21    5.13    4.15
   4   2 -21    3.51    2.79
   4   2 -21    0.68    2.22
  -4  -2  21    0.64    2.96
   4  -2 -22    7.19    4.42
   4   2 -22    4.92    3.14
   4   2 -22    5.55    3.08
  -4  -2  22    5.66    4.15
  -4   2  23    0.00    4.33
   4  -2 -23    2.29    3.21
   4   2 -23    0.00    1.89
  -4   2  24  140.00   23.21
   4  -2 -24  153.40   23.45
   4   2 -24  122.49   20.25
  -4   2  25   20.90    7.49
   4  -2 -25   17.99    6.90
  -4   2  26   76.29   16.31
   4  -2 -26   99.22   17.55
  -4   2  27    4.23    4.83
   4  -2 -27    2.34    3.69
  -4   2  28   45.26   11.17
   4  -2 -28   34.27   10.00
  -4   2  29   16.57    7.54
  -4   2  30   95.53   18.66
  -4  -2  30   93.25   16.57
  -4   2  31   -0.00    4.22
  -4  -2  31    1.56    2.79
  -4   2  32   -0.00    3.92
  -4  -2  32   -0.00    2.30
  -4   2  33    0.00    4.41
  -4  -2  33    3.21    3.59
  -4   2  34    7.16    6.63
  -4  -2  34   17.54    6.31
  -4   2  35   -0.00    4.16
  -4  -2  35    9.53    4.87
  -4   2  36   10.59    6.56
  -4  -2  36    5.74    4.58
  -4   2  37   -0.00    4.02
  -4  -2  37   -0.00    2.88
  -4   2  38    0.00    4.57
  -4  -2  38    1.43    3.14
  -4   2  39    0.48    4.24
  -4  -2  39    3.99    3.88
  -4  -2  40   21.62    7.69
  -4   3   1   63.81   10.06
  -4   3   1   35.62    8.67
   4  -3  -1   41.18    8.22
   4  -3  -1   40.07    9.31
   4   3  -1   38.94    8.59
   4   3  -1   45.23    9.75
  -4  -3   1   44.54    9.16
  -4  -3   1   25.95    8.20
  -4   3   2  346.95   49.17
  -4   3   2  495.88   51.78
   4  -3  -2  379.32   48.88
   4  -3  -2  320.28   49.95
   4   3  -2  338.66   48.91
   4   3  -2  457.89   50.84
  -4  -3   2  356.30   49.66
  -4  -3   2  349.29   49.60
  -4   3   3   12.63    4.52
  -4   3   3    7.35    4.06
   4  -3  -3   15.81    4.52
   4  -3  -3   15.37    5.71
   4   3  -3    0.44    3.19
   4   3  -3    8.00    4.23
  -4  -3   3    9.26    4.37
  -4  -3   3    8.16    4.88
  -4   3   4   13.76    5.13
  -4   3   4    8.25    5.06
   4  -3  -4   10.12    3.95
   4  -3  -4   16.32    5.68
   4   3  -4    3.24    2.95
   4   3  -4   11.96    4.63
  -4  -3   4    9.26    4.36
  -4  -3   4    3.74    3.98
  -4   3   5   29.98    8.19
  -4   3   5   49.65   10.11
   4  -3  -5   23.32    6.86
   4  -3  -5   44.36    9.72
   4   3  -5   45.55    8.44
  -4  -3   5   43.94    8.74
  -4  -3   5   32.56    8.01
  -4   3   6   57.63   11.96
  -4   3   6   80.08   13.82
   4  -3  -6   70.84   11.82
   4  -3  -6   57.64   12.71
   4   3  -6   56.32   11.02
  -4  -3   6   64.20   11.56
  -4   3   7  879.64   70.83
  -4   3   7  470.10   66.77
   4  -3  -7  472.37   65.35
   4  -3  -7  437.48   66.72
   4   3  -7  485.10   65.05
   4   3  -7  520.19   65.23
  -4  -3   7  477.36   64.95
  -4   3   8   88.14   15.04
  -4   3   8  110.91   16.34
   4  -3  -8   91.51   13.97
   4  -3  -8   74.51   14.80
   4   3  -8   96.96   13.63
   4   3  -8   40.98   11.22
  -4  -3   8   83.63   12.83
  -4   3   9    2.08    3.71
  -4   3   9    0.04    3.88
   4  -3  -9    1.04    2.71
   4  -3  -9    4.73    4.33
   4   3  -9   -0.00    2.59
   4   3  -9   -0.00    2.58
  -4  -3   9    5.29    2.94
  -4  -3   9   -0.00    3.14
  -4   3  10  194.26   29.21
  -4   3  10  190.88   29.20
   4  -3 -10  194.47   27.86
   4  -3 -10  193.14   29.57
   4   3 -10  168.76   26.31
   4   3 -10  209.66   26.59
  -4  -3  10  180.44   25.93
  -4  -3  10  199.01   27.29
  -4   3  11  380.24   49.45
  -4   3  11  395.56   49.62
   4  -3 -11  364.46   47.49
   4  -3 -11  361.67   49.34
   4   3 -11  318.09   45.63
   4   3 -11  350.03   45.34
  -4  -3  11  332.18   45.04
  -4  -3  11  347.90   46.32
  -4   3  12  296.82   42.44
  -4   3  12  304.21   42.43
   4  -3 -12  340.48   41.45
   4  -3 -12  288.55   42.38
   4   3 -12  283.74   39.13
   4   3 -12  316.36   38.69
  -4  -3  12  266.82   38.21
  -4  -3  12  283.30   39.47
  -4   3  13  113.76   19.89
  -4   3  13  118.49   19.88
   4  -3 -13   97.39   18.15
   4  -3 -13  107.88   18.23
   4  -3 -13  105.66   19.35
   4   3 -13  149.86   17.81
   4   3 -13  101.99   15.79
  -4  -3  13  100.48   15.92
  -4  -3  13  109.22   17.30
  -4   3  14    4.98    4.33
  -4   3  14   12.14    5.96
   4  -3 -14    4.80    3.63
   4  -3 -14    4.29    3.39
   4   3 -14    6.17    3.14
   4   3 -14    2.71    2.37
  -4  -3  14    6.87    2.87
  -4  -3  14    5.34    3.78
  -4   3  15   39.35   10.21
   4  -3 -15   34.32    9.01
   4  -3 -15   37.46    8.84
   4   3 -15   43.96    7.98
  -4  -3  15   33.97    7.01
  -4  -3  15   32.64    7.88
  -4   3  16  288.85   40.17
   4  -3 -16  213.21   37.10
   4  -3 -16  322.62   39.10
   4   3 -16  266.39   35.68
  -4  -3  16  251.26   35.47
  -4  -3  16  291.35   36.95
  -4   3  17    7.49    5.71
   4  -3 -17   18.36    6.18
   4  -3 -17   14.30    6.13
   4   3 -17   17.09    4.78
  -4  -3  17   22.74    5.51
  -4  -3  17   22.15    5.85
  -4   3  18   56.48   14.00
   4  -3 -18   70.86   13.32
   4   3 -18   66.61   10.62
  -4  -3  18   56.49   10.76
  -4  -3  18   57.65   11.42
  -4   3  19    3.99    5.29
   4  -3 -19    4.36    4.04
  -4  -3  19    4.37    2.98
  -4  -3  19    5.02    3.57
  -4   3  20    7.73    6.52
   4  -3 -20   24.29    7.62
   4   3 -20   12.42    4.09
   4   3 -20    8.80    3.79
  -4  -3  20   18.18    4.96
  -4  -3  20   10.41    4.80
  -4   3  21   50.81   12.31
   4  -3 -21   61.55   12.93
   4   3 -21   54.08    9.88
   4   3 -21   55.59    9.76
  -4  -3  21   61.78   11.58
  -4   3  22   88.80   16.49
   4  -3 -22   88.16   16.07
   4   3 -22   82.25   12.98
  -4  -3  22   63.69   13.62
  -4   3  23   46.35   11.75
   4  -3 -23   57.64   12.66
  -4   3  24    2.93    3.89
   4  -3 -24    2.38    3.60
  -4   3  25    4.61    4.59
   4  -3 -25    8.93    4.69
  -4   3  26   21.62    8.18
  -4   3  27   10.69    5.86
  -4   3  28   60.02   14.08
  -4   3  29   10.72    5.48
   4  -3 -29    4.36    4.88
  -4   3  30   11.67    6.23
   4  -3 -30   -0.00    4.05
  -4   3  31   12.24    5.99
   4  -3 -31    0.90    4.06
  -4  -3  31    8.07    4.06
  -4   3  32   65.64   13.60
  -4  -3  32   30.15    8.23
  -4   3  33    2.22    4.85
  -4  -3  33    2.07    3.20
  -4   3  34    0.00    4.58
  -4  -3  34    0.00    3.06
  -4   3  35    0.00    3.99
  -4  -3  35    1.63    2.77
  -4   3  36    5.84    5.37
  -4  -3  36   10.56    5.16
  -4   3  37    0.00    4.74
  -4  -3  37    0.80    2.96
  -4   3  38   10.85    6.70
  -4  -3  38   11.02    5.12
  -4   3  39    0.00    4.26
  -4  -3  39   -0.00    2.96
  -4  -3  40    0.30    3.75
  -4   4   1   52.98   11.28
  -4   4   1   70.49   12.70
   4  -4  -1   61.14   10.95
   4  -4  -1   63.01   12.85
   4   4  -1   71.04   11.96
   4   4  -1   40.98   11.00
  -4  -4   1   76.10   12.60
  -4  -4   1   62.59   12.18
  -4   4   2  103.63   20.07
  -4   4   2  157.65   22.19
   4  -4  -2  125.68   19.91
   4  -4  -2  135.64   21.99
   4   4  -2  154.33   20.94
   4   4  -2  155.17   21.65
  -4  -4   2  133.22   21.00
  -4  -4   2  123.14   20.83
  -4   4   3   66.29   12.96
  -4   4   3   73.26   13.80
   4  -4  -3   74.00   12.54
   4  -4  -3   57.10   13.22
   4   4  -3   76.56   12.61
   4   4  -3   64.66   12.61
  -4  -4   3   70.30   12.79
  -4  -4   3   76.06   13.33
  -4   4   4  339.41   45.74
  -4   4   4  353.49   46.14
   4  -4  -4  323.13   44.24
   4  -4  -4  305.78   45.76
   4   4  -4  407.10   45.01
  -4  -4   4  312.74   44.52
  -4  -4   4  284.41   44.18
  -4   4   5    8.10    4.78
  -4   4   5   11.98    6.27
   4  -4  -5    9.83    4.39
   4  -4  -5    8.62    5.34
   4   4  -5    8.54    3.94
  -4  -4   5    4.25    4.10
  -4  -4   5    8.03    4.58
  -4   4   6   97.37   17.26
  -4   4   6   97.07   17.39
   4  -4  -6   96.03   16.23
   4  -4  -6   89.11   17.39
   4   4  -6  105.55   15.68
   4   4  -6   96.61   15.54
  -4  -4   6   88.23   15.59
  -4   4   7   -0.00    3.41
  -4   4   7   11.98    6.24
   4  -4  -7    8.73    4.59
   4  -4  -7    6.97    4.61
   4   4  -7    4.13    3.29
   4   4  -7    4.21    3.62
  -4  -4   7    8.28    4.36
  -4   4   8   92.25   16.80
  -4   4   8  107.08   17.53
   4  -4  -8  123.93   18.94
   4   4  -8   83.47   14.11
   4   4  -8   82.33   14.00
  -4  -4   8   84.71   14.52
  -4  -4   8   81.53   14.60
  -4   4   9  252.54   36.90
  -4   4   9  303.92   37.87
   4  -4  -9  286.11   35.97
   4  -4  -9  314.27   38.67
   4   4  -9  294.43   34.31
   4   4  -9  344.83   34.60
  -4  -4   9  328.12   35.05
  -4  -4   9  114.14   31.99
  -4   4  10  243.91   35.62
  -4   4  10  297.56   36.75
   4  -4 -10  264.37   34.42
   4  -4 -10  201.05   34.69
   4   4 -10  253.22   32.43
   4   4 -10  228.29   31.59
  -4  -4  10  244.19   32.12
  -4  -4  10  195.59   32.06
  -4   4  11   33.08    9.56
  -4   4  11   37.32    9.89
   4  -4 -11   42.65    9.86
   4  -4 -11   55.53   10.10
   4  -4 -11   37.80   10.13
   4   4 -11   36.98    7.50
   4   4 -11   34.58    6.84
  -4  -4  11   20.94    6.15
  -4  -4  11   56.06    9.12
  -4   4  12   46.24   11.44
  -4   4  12   38.05   10.34
   4  -4 -12   47.78   10.51
   4  -4 -12   50.40   10.40
   4  -4 -12   33.61   10.38
   4   4 -12   54.02    9.00
   4   4 -12   45.61    7.62
  -4  -4  12   39.72    7.67
  -4  -4  12   34.46    8.21
  -4   4  13   91.41   17.68
   4  -4 -13   96.10   16.82
   4  -4 -13   78.70   15.85
   4   4 -13   83.28   14.14
   4   4 -13   96.60   13.24
  -4  -4  13   91.25   13.76
  -4  -4  13   99.99   15.18
  -4   4  14  292.56   44.85
   4  -4 -14  352.51   44.75
   4  -4 -14  270.75   42.95
   4   4 -14  297.87   40.99
   4   4 -14  287.07   39.33
  -4  -4  14  371.88   40.98
  -4  -4  14  332.47   41.98
  -4   4  15  107.57   19.54
   4  -4 -15  115.28   18.50
   4   4 -15  113.04   15.61
  -4  -4  15   88.00   14.36
  -4  -4  15   89.02   15.41
  -4   4  16   33.89    9.95
   4  -4 -16   25.00    7.71
   4   4 -16   34.46    6.79
  -4  -4  16   30.83    6.14
  -4  -4  16   24.72    6.60
  -4   4  17    0.00    3.12
   4  -4 -17    1.14    3.39
   4   4 -17    2.83    2.43
  -4  -4  17    0.68    2.09
  -4  -4  17    3.48    2.78
  -4   4  18  115.99   19.62
  -4   4  18  101.71   19.99
   4  -4 -18   86.30   17.54
   4   4 -18  102.85   15.40
  -4  -4  18  101.23   15.28
  -4  -4  18   96.25   15.96
  -4   4  19   48.06   14.47
   4  -4 -19   80.88   15.32
   4   4 -19   83.88   12.30
  -4  -4  19   85.39   12.52
  -4  -4  19   60.10   12.22
  -4   4  20   61.16   15.27
   4  -4 -20   82.90   14.93
  -4  -4  20   57.74   10.86
  -4  -4  20   67.47   11.94
  -4   4  21   40.44   10.19
   4  -4 -21   23.04    7.88
   4   4 -21   25.53    5.54
  -4  -4  21   20.30    6.28
  -4   4  22    2.60    4.08
  -4  -4  22    3.42    3.73
  -4   4  23   34.79   10.30
  -4   4  24   11.99    6.23
  -4   4  25   59.24   13.86
  -4   4  26   63.55   15.20
   4  -4 -26   74.17   15.37
  -4   4  27   -0.00    4.72
   4  -4 -27   -0.00    3.25
  -4   4  28   44.69   12.24
   4  -4 -28   38.37   11.22
  -4   4  29   13.04    6.61
   4  -4 -29    6.50    5.19
  -4   4  30   15.02    7.13
   4  -4 -30   11.02    5.67
  -4   4  31    2.00    3.88
   4  -4 -31    4.40    4.21
  -4   4  32   -0.00    4.20
   4  -4 -32   -0.00    2.84
  -4  -4  32   -0.00    2.28
  -4   4  33    2.48    4.50
  -4  -4  33    4.96    3.77
  -4   4  34   11.40    6.74
  -4  -4  34   10.92    4.85
  -4   4  35    5.85    5.20
  -4  -4  35    5.20    4.00
  -4   4  36    5.07    4.82
  -4  -4  36    4.20    3.51
  -4   4  37    4.00    4.40
  -4  -4  37   -0.00    2.80
  -4   4  38   -0.00    4.79
  -4  -4  38    1.33    3.29
  -4  -4  39    6.07    4.11
  -4  -4  40    8.87    4.77
  -4   5   1   92.33   15.68
  -4   5   1   89.07   15.87
   4  -5  -1   82.94   14.33
   4  -5  -1   89.31   16.27
   4   5  -1   76.00   14.10
   4   5  -1  109.60   16.65
  -4  -5   1   64.26   14.09
  -4  -5   1   94.95   15.94
  -4   5   2  305.64   42.72
  -4   5   2  360.46   43.63
   4  -5  -2  291.35   41.05
   4   5  -2  331.69   41.62
   4   5  -2  352.10   42.87
  -4  -5   2  267.14   41.23
  -4  -5   2  249.43   41.21
  -4   5   3  161.21   24.46
  -4   5   3  209.10   25.74
   4  -5  -3  179.55   23.45
   4  -5  -3  184.39   25.74
   4   5  -3  196.85   23.49
   4   5  -3   64.62   20.31
  -4  -5   3  180.28   23.73
  -4  -5   3  167.48   23.64
  -4   5   4   43.27    9.37
  -4   5   4   27.97    7.82
   4  -5  -4   30.00    7.30
   4  -5  -4   20.95    7.88
   4   5  -4   23.01    6.50
  -4  -5   4   14.58    5.73
  -4  -5   4   24.98    7.19
  -4   5   5   37.63    9.52
  -4   5   5   39.24    9.46
   4  -5  -5   42.08    8.87
   4  -5  -5    3.19    6.09
   4   5  -5   57.97    9.02
   4   5  -5   46.67    8.92
  -4  -5   5   32.08    7.65
  -4  -5   5   54.33    9.72
  -4   5   6   82.79   15.14
   4  -5  -6   92.25   14.26
   4  -5  -6   85.26   15.64
   4   5  -6   66.77   12.23
   4   5  -6   61.42   12.11
  -4  -5   6   59.25   12.31
  -4   5   7  217.74   32.66
  -4   5   7  214.30   32.28
   4  -5  -7  198.11   30.66
   4  -5  -7  219.64   33.15
   4   5  -7  212.19   29.54
   4   5  -7  213.24   29.68
  -4  -5   7  212.42   30.17
  -4   5   8   37.87   10.22
  -4   5   8   36.93   10.20
   4  -5  -8   41.15    9.55
   4  -5  -8   50.41   12.02
   4   5  -8   39.36    8.14
   4   5  -8   51.37    8.90
  -4  -5   8   38.51    8.60
  -4  -5   8   33.66    8.38
  -4   5   9   27.04    8.73
  -4   5   9   34.51    9.19
   4  -5  -9   30.51    8.27
   4  -5  -9   23.57    7.14
   4  -5  -9   29.57    8.91
   4   5  -9   26.09    6.08
   4   5  -9   12.18    4.78
  -4  -5   9   25.38    6.51
  -4  -5   9   31.39    7.00
  -4   5  10   20.70    7.94
  -4   5  10   39.24    9.63
   4  -5 -10   12.84    5.80
   4  -5 -10   37.78    8.48
   4  -5 -10   23.01    8.58
   4   5 -10   30.41    6.22
  -4  -5  10   26.67    6.23
  -4  -5  10    9.47    5.13
  -4   5  11  285.99   43.04
   4  -5 -11  277.48   41.85
   4  -5 -11  273.27   43.35
   4   5 -11  370.54   40.12
   4   5 -11  299.86   38.42
  -4  -5  11  268.48   39.16
  -4  -5  11  279.97   39.74
  -4   5  12  332.48   43.72
   4  -5 -12  283.41   41.29
   4   5 -12  278.78   38.25
   4   5 -12  283.82   37.08
  -4  -5  12  285.60   38.21
  -4  -5  12  300.81   39.23
  -4   5  13   53.34   12.80
   4  -5 -13   48.98   11.76
   4   5 -13   49.04    9.22
   4   5 -13   53.26    7.97
  -4  -5  13   59.65    9.43
  -4  -5  13   50.71    9.93
  -4   5  14   14.88    6.75
   4  -5 -14   21.48    7.02
   4   5 -14   20.42    4.91
  -4  -5  14   16.30    4.38
  -4  -5  14   17.63    5.45
  -4   5  15   75.54   17.15
  -4   5  15  124.75   20.58
   4  -5 -15  115.75   18.47
   4   5 -15   75.11   13.83
  -4  -5  15   92.33   13.83
  -4  -5  15  121.48   16.06
  -4   5  16  129.09   23.69
  -4   5  16  119.00   23.90
   4  -5 -16  115.16   22.33
   4   5 -16  162.47   20.24
  -4  -5  16  135.69   19.31
  -4  -5  16  149.76   20.95
  -4   5  17   95.56   19.16
  -4   5  17  100.17   20.52
   4  -5 -17  106.94   19.04
   4   5 -17  131.30   16.09
  -4  -5  17   89.27   14.76
  -4  -5  17  103.97   16.30
  -4   5  18  119.28   23.89
  -4   5  18  140.09   25.75
   4  -5 -18  162.05   24.94
   4   5 -18  155.27   20.42
  -4  -5  18  137.61   19.93
  -4  -5  18  144.82   21.29
  -4   5  19    2.05    4.63
  -4  -5  19    0.41    1.70
  -4  -5  19   -0.00    2.58
  -4  -5  20    4.57    2.66
  -4  -5  20    8.18    3.75
  -4   5  21   26.22    8.98
  -4  -5  21   27.24    6.61
  -4   5  22   95.42   20.22
  -4  -5  22  117.25   17.54
  -4   5  23   27.22    9.12
   4  -5 -23    9.41    5.93
  -4   5  24    0.00    4.37
   4  -5 -24    1.83    3.92
  -4   5  25   -0.00    4.69
   4  -5 -25   -0.00    3.74
  -4   5  26    3.28    4.78
   4  -5 -26    5.60    5.23
  -4   5  27   48.46   12.86
   4  -5 -27   31.33   10.05
  -4   5  28   11.17    7.18
   4  -5 -28   20.30    8.10
  -4   5  29   15.70    7.56
   4  -5 -29    4.43    5.06
  -4   5  30    0.61    4.13
   4  -5 -30    0.67    4.64
  -4   5  31   26.77   10.39
   4  -5 -31   15.33    7.88
  -4   5  32    4.66    5.60
   4  -5 -32   15.62    7.70
  -4  -5  32   17.90    5.07
  -4   5  33    8.22    6.44
   4  -5 -33    6.24    5.82
  -4  -5  33    4.29    3.26
  -4   5  34    1.24    4.63
  -4  -5  34   -0.00    2.39
  -4   5  35   -0.00    4.11
  -4  -5  35   -0.00    2.57
  -4   5  36    1.73    4.34
  -4  -5  36    0.93    2.71
  -4   5  37    4.50    4.98
  -4  -5  37    2.76    3.13
  -4   5  38   -0.00    4.67
  -4  -5  38    3.46    3.43
  -4  -5  39   -0.00    2.15
  -4  -5  40   -0.00    2.51
  -4   6   1   44.70   10.89
  -4   6   1   72.30   12.43
   4  -6  -1   43.47    9.45
   4  -6  -1   35.08   10.31
   4   6  -1   50.44    9.75
   4   6  -1   49.63   10.80
  -4  -6   1   23.11    8.21
  -4  -6   1   72.50   12.39
  -4   6   2   51.02   11.86
  -4   6   2   75.67   13.29
   4  -6  -2   39.13    9.97
   4  -6  -2   79.07   14.26
   4   6  -2   78.86   12.01
   4   6  -2   23.63    9.13
  -4  -6   2   78.17   12.62
  -4  -6   2   79.92   13.23
  -4   6   3   66.53   14.11
   4  -6  -3   86.74   14.31
   4  -6  -3   96.91   16.69
   4   6  -3   73.69   13.16
  -4  -6   3   61.69   13.21
  -4  -6   3   66.16   13.70
  -4   6   4  147.34   25.03
  -4   6   4  138.79   24.28
   4  -6  -4  189.93   24.86
   4  -6  -4  143.80   25.10
   4   6  -4  146.54   22.61
  -4  -6   4  141.65   23.22
  -4  -6   4  164.10   24.28
  -4   6   5  100.21   17.64
  -4   6   5   91.57   16.40
   4  -6  -5   95.89   15.71
   4  -6  -5   69.98   16.04
   4   6  -5   66.92   13.42
   4   6  -5   76.74   14.21
  -4  -6   5   94.04   15.18
  -4   6   6   40.74   10.61
  -4   6   6   45.05   10.72
   4  -6  -6   51.08   10.77
   4  -6  -6   53.48   10.15
   4  -6  -6   21.14    8.20
   4   6  -6   12.62    5.77
   4   6  -6   75.57   10.70
  -4  -6   6   45.65    9.13
  -4   6   7   -0.00    4.50
  -4   6   7   -0.00    3.54
   4  -6  -7    2.89    3.76
   4  -6  -7   -0.00    3.05
   4  -6  -7   -0.00    3.83
   4   6  -7    0.00    2.13
   4   6  -7    0.87    2.61
  -4  -6   7   -0.00    2.84
  -4   6   8  292.92   43.02
  -4   6   8  223.36   40.46
   4  -6  -8  300.69   41.67
   4  -6  -8  307.14   43.62
   4   6  -8  264.78   38.44
   4   6  -8  286.00   38.66
  -4  -6   8  293.36   39.63
  -4  -6   8  360.02   41.00
  -4   6   9  312.83   49.22
   4  -6  -9  358.51   51.13
   4   6  -9  323.30   46.06
   4   6  -9  404.50   46.58
  -4  -6   9  350.96   47.10
  -4  -6   9  348.48   47.44
  -4   6  10    7.41    4.81
  -4   6  10   -0.00    4.24
   4  -6 -10    3.97    4.75
   4  -6 -10    7.24    5.95
   4   6 -10    3.38    2.76
   4   6 -10    5.08    3.09
  -4  -6  10    3.25    3.22
  -4  -6  10    7.69    3.67
  -4   6  11    5.20    4.57
  -4   6  11    6.20    5.47
   4  -6 -11    7.88    4.83
   4   6 -11    0.01    1.81
   4   6 -11    0.00    1.77
  -4  -6  11    3.72    3.38
  -4  -6  11    0.67    2.60
  -4   6  12    0.41    2.17
  -4   6  12   -0.00    3.42
   4  -6 -12    7.55    4.62
   4   6 -12    0.00    1.88
   4   6 -12    5.96    2.40
  -4  -6  12    0.00    2.24
  -4  -6  12    5.74    3.60
  -4   6  13  113.74   20.88
  -4   6  13  118.07   21.51
   4  -6 -13  123.13   20.59
   4   6 -13  125.21   17.21
   4   6 -13  105.75   14.79
  -4  -6  13  124.41   17.46
  -4  -6  13  110.51   17.68
  -4   6  14   86.08   18.06
  -4   6  14   86.50   18.56
   4  -6 -14   98.56   18.16
   4   6 -14   97.19   14.44
  -4  -6  14   84.71   14.14
  -4  -6  14  111.21   15.94
  -4   6  15   85.64   17.20
  -4   6  15   56.17   15.82
   4   6 -15   82.21   12.76
  -4  -6  15   87.03   12.60
  -4  -6  15   85.97   13.77
  -4   6  16   35.38   10.75
  -4   6  16   45.92   12.46
   4   6 -16   34.98    6.92
  -4  -6  16   39.37    6.89
  -4  -6  16   36.44    7.84
  -4   6  17    1.33    3.93
  -4   6  17    5.29    5.71
   4   6 -17    3.29    2.09
  -4  -6  17    1.27    1.59
  -4  -6  17    1.74    2.61
  -4   6  18   71.81   15.83
  -4  -6  18   54.36    8.81
  -4  -6  18   52.28   10.02
  -4   6  19   73.94   16.48
   4  -6 -19   65.11   14.21
  -4  -6  19   50.83   10.21
  -4   6  20   32.47   10.16
   4  -6 -20   20.57    7.89
  -4  -6  20   20.09    5.68
  -4   6  21   25.85    8.61
   4  -6 -21    1.84    5.34
  -4  -6  21   28.68    6.19
  -4   6  22    3.03    4.73
   4  -6 -22    0.06    4.36
  -4   6  23    9.96    6.08
   4  -6 -23    1.47    4.44
  -4   6  24   11.46    6.68
   4  -6 -24    3.85    5.19
  -4   6  25   28.88   10.28
   4  -6 -25   25.58    9.47
  -4   6  26   28.22   10.01
   4  -6 -26   14.43    6.99
  -4   6  27    3.34    4.75
   4  -6 -27   -0.00    3.34
  -4   6  28    7.10    6.02
   4  -6 -28   12.27    6.73
  -4   6  29   23.14    8.99
   4  -6 -29   19.71    8.07
  -4   6  30    7.31    6.11
   4  -6 -30    6.31    5.96
  -4   6  31    4.60    5.51
   4  -6 -31    6.25    5.93
  -4   6  32   -0.00    5.51
   4  -6 -32    0.00    3.55
  -4   6  33   16.98    8.28
   4  -6 -33    1.76    5.04
  -4  -6  33    3.41    2.92
  -4   6  34   -0.00    3.52
   4  -6 -34   -0.00    3.52
  -4  -6  34    5.55    3.59
  -4   6  35    0.74    5.71
   4  -6 -35    6.30    6.00
  -4  -6  35   14.67    4.52
  -4   6  36    3.40    5.68
  -4  -6  36    3.19    2.97
  -4   6  37   -0.00    5.40
  -4  -6  37    0.00    1.83
  -4  -6  38   -0.00    2.22
  -4  -6  39    1.74    2.76
  -4  -6  40    0.27    2.38
  -4  -6  41    1.42    3.17
  -4   7   1  319.52   41.48
   4  -7  -1  275.83   38.37
   4  -7  -1  311.84   41.50
   4   7  -1  263.01   37.82
   4   7  -1  212.63   38.16
  -4  -7   1  286.91   39.41
  -4  -7   1  275.82   39.66
  -4   7   2   37.15   10.33
  -4   7   2   37.25    9.83
  -4   7   2   41.32   10.13
   4  -7  -2   50.31   10.06
   4  -7  -2   32.34   10.09
   4   7  -2   39.15    8.83
   4   7  -2   40.04    9.87
  -4  -7   2   39.63    9.83
  -4  -7   2   35.38    9.70
  -4   7   3   84.72   18.28
  -4   7   3   73.85   16.96
  -4   7   3  103.55   18.46
   4  -7  -3   91.03   17.71
   4  -7  -3   91.02   17.09
   4  -7  -3  101.15   19.25
   4   7  -3  123.73   17.49
  -4  -7   3  125.57   18.46
  -4  -7   3  112.15   18.49
  -4   7   4   22.76    7.84
  -4   7   4    8.07    4.96
  -4   7   4   18.54    7.07
   4  -7  -4   16.38    6.72
   4  -7  -4   21.90    7.65
   4   7  -4   11.37    4.59
  -4  -7   4   11.06    5.14
  -4  -7   4   12.94    5.78
  -4   7   5  172.05   26.91
  -4   7   5  129.81   24.48
  -4   7   5  125.09   24.34
   4  -7  -5  152.57   24.93
   4  -7  -5  146.99   26.11
   4   7  -5  211.26   24.45
   4   7  -5  157.69   24.00
  -4  -7   5  149.20   23.77
  -4  -7   5  141.58   23.97
  -4   7   6  175.20   29.55
  -4   7   6  168.21   29.15
   4  -7  -6  185.29   29.30
   4  -7  -6  167.98   30.18
   4   7  -6  227.41   27.99
   4   7  -6  186.09   27.67
  -4  -7   6  195.14   28.21
  -4   7   7  419.75   62.12
  -4   7   7  425.67   61.97
   4  -7  -7  527.43   62.84
   4  -7  -7  422.07   63.09
   4   7  -7  425.56   58.77
   4   7  -7  471.01   59.52
  -4  -7   7  478.18   60.26
  -4   7   8    3.52    4.48
  -4   7   8    1.31    3.68
   4  -7  -8    1.76    3.49
   4  -7  -8    0.00    4.48
   4   7  -8   -0.00    2.23
   4   7  -8   -0.00    2.52
  -4  -7   8   -0.00    2.78
  -4  -7   8    0.00    2.69
  -4   7   9   11.91    6.18
  -4   7   9   14.63    6.80
   4  -7  -9   15.11    6.10
   4  -7  -9   14.18    7.52
   4   7  -9    8.78    3.79
   4   7  -9   14.04    4.44
  -4  -7   9    7.37    4.07
  -4  -7   9   17.19    5.82
  -4   7  10    6.64    4.80
  -4   7  10    8.24    5.53
   4  -7 -10   10.18    5.84
   4   7 -10    8.48    3.48
   4   7 -10    8.69    3.62
  -4  -7  10    6.16    4.01
  -4  -7  10   15.35    5.32
  -4   7  11  149.14   25.11
  -4   7  11  138.56   24.47
   4  -7 -11  116.12   22.66
   4   7 -11  147.50   20.44
   4   7 -11  155.91   19.67
  -4  -7  11  137.66   21.12
  -4  -7  11  109.02   20.64
  -4   7  12   12.14    6.90
  -4   7  12   26.24    9.08
   4   7 -12   21.88    5.34
   4   7 -12   19.24    4.24
  -4  -7  12   21.45    5.93
  -4  -7  12   21.74    6.27
  -4   7  13   58.22   13.13
  -4   7  13   44.58   11.94
   4   7 -13   50.47    8.47
   4   7 -13   44.08    6.12
   4   7 -13   37.63    5.97
  -4  -7  13   34.02    8.15
  -4  -7  13   49.10    9.62
  -4   7  14    4.03    4.03
  -4   7  14    3.87    4.92
   4   7 -14    5.81    2.69
  -4  -7  14    4.20    3.15
  -4  -7  14    3.43    3.23
  -4   7  15   60.90   13.84
  -4   7  15    4.55    7.44
   4   7 -15   56.50    8.22
  -4  -7  15   58.06    8.61
  -4  -7  15   50.83    9.34
  -4   7  16   -0.00    4.66
  -4   7  16    1.59    4.69
   4  -7 -16    6.70    5.13
  -4  -7  16    0.00    1.90
  -4  -7  16   -0.00    2.41
  -4   7  17   25.58    9.54
  -4   7  17   31.01   10.42
   4  -7 -17   20.38    7.85
  -4  -7  17   17.31    4.42
  -4  -7  17   30.43    6.68
  -4   7  18    2.37    4.82
   4  -7 -18   -0.00    3.05
  -4  -7  18    1.52    3.12
   4  -7 -19   -0.00    3.95
  -4  -7  19    0.00    2.68
  -4   7  20    0.86    3.06
   4  -7 -20    1.50    4.24
  -4  -7  20    1.39    2.50
  -4   7  21   78.64   16.85
   4  -7 -21   55.24   14.38
  -4   7  22   26.37   10.01
   4  -7 -22   38.68   11.24
  -4   7  23   43.42   12.90
   4  -7 -23   42.99   12.15
  -4   7  24   -0.00    4.44
   4  -7 -24    5.14    5.24
  -4   7  25    5.23    5.54
   4  -7 -25    8.44    5.74
  -4   7  26    4.12    5.14
   4  -7 -26    0.17    3.80
  -4   7  27   24.77    9.60
   4  -7 -27   17.70    8.41
  -4   7  28    4.29    5.31
   4  -7 -28    0.08    3.38
  -4   7  29   11.98    7.58
   4  -7 -29   10.59    7.18
  -4   7  30   -0.00    4.23
   4  -7 -30   -0.00    4.42
  -4   7  31   10.30    6.69
   4  -7 -31    6.27    5.61
  -4   7  32    0.00    5.07
   4  -7 -32    7.33    6.33
  -4   7  33   19.88    9.74
   4  -7 -33   21.02    9.29
  -4   7  34    4.85    6.25
   4  -7 -34   -0.00    4.69
  -4  -7  34   10.35    3.54
  -4   7  35   -0.00    5.12
   4  -7 -35    1.43    4.27
  -4  -7  35    0.77    2.24
  -4   7  36    0.90    5.14
   4  -7 -36    2.07    4.60
  -4  -7  36    1.12    2.14
  -4   7  37    1.62    6.70
  -4  -7  37   10.16    3.77
  -4  -7  38    4.27    2.97
  -4   8   1   17.64    7.37
  -4   8   1   21.22    7.20
   4  -8  -1    7.64    5.07
   4  -8  -1   14.84    6.66
   4   8  -1   15.34    5.55
   4   8  -1   18.41    7.31
  -4  -8   1   10.79    5.54
  -4  -8   1   16.85    6.58
  -4   8   2   27.30    8.91
  -4   8   2   42.75   10.41
   4  -8  -2   34.52    8.76
   4  -8  -2   28.05    9.13
   4   8  -2   25.17    6.94
   4   8  -2   23.49    8.12
  -4  -8   2   29.15    8.32
  -4  -8   2   20.77    8.03
  -4   8   3  122.01   22.86
   4  -8  -3  149.11   23.47
   4  -8  -3  125.22   23.92
   4   8  -3  124.95   21.01
  -4  -8   3  137.78   22.47
  -4  -8   3  165.57   24.24
  -4   8   4   32.16    9.50
   4  -8  -4   21.85    7.42
   4  -8  -4   32.55    9.90
   4   8  -4   22.09    6.59
   4   8  -4   37.89    9.24
  -4  -8   4   27.11    7.90
  -4  -8   4   24.22    7.91
  -4   8   5   89.11   16.91
   4  -8  -5   55.02   13.66
   4  -8  -5   63.99   16.19
   4   8  -5   69.47   13.04
   4   8  -5   87.61   14.72
  -4  -8   5   77.74   14.24
  -4  -8   5   76.04   14.94
  -4   8   6   34.97    9.93
   4  -8  -6    6.07    5.63
   4  -8  -6   25.18    9.09
   4   8  -6   35.02    7.44
   4   8  -6   29.14    7.63
  -4  -8   6   37.14    8.41
  -4   8   7   -0.00    3.17
   4  -8  -7    0.88    3.52
   4  -8  -7    1.45    4.31
   4   8  -7    0.00    2.19
   4   8  -7    1.27    2.56
  -4  -8   7   -0.00    2.61
  -4   8   8   23.32    8.79
   4  -8  -8   32.99   10.96
   4   8  -8   34.64    7.75
   4   8  -8   40.85    8.53
  -4  -8   8   31.44    8.30
  -4  -8   8   30.22    8.78
   4   8  -9  446.65   51.08
   4   8  -9  374.41   50.06
  -4  -8   9  367.69   51.14
  -4  -8   9  330.35   51.29
  -4   8  10   -0.00    3.10
   4   8 -10    7.52    3.42
   4   8 -10    4.58    2.87
  -4  -8  10    0.00    2.97
  -4  -8  10    3.52    3.42
  -4   8  11   35.52   10.74
   4   8 -11   30.75    6.89
   4   8 -11   32.17    6.40
  -4  -8  11   22.69    7.22
  -4  -8  11   37.97    9.01
  -4   8  12    0.38    3.92
   4   8 -12    2.55    2.61
   4   8 -12    3.82    2.42
  -4  -8  12    0.00    2.59
  -4  -8  12    1.27    2.50
  -4   8  13   92.82   20.64
   4  -8 -13  157.11   23.07
   4   8 -13  104.52   14.37
  -4  -8  13  135.20   18.52
  -4  -8  13  104.60   18.05
  -4   8  14   19.60    8.69
   4  -8 -14    3.78    4.66
  -4  -8  14   11.31    4.50
  -4  -8  14   20.44    6.00
  -4   8  15   25.08   10.48
   4  -8 -15   41.31   11.67
  -4  -8  15   51.81    9.26
  -4  -8  15   52.14    9.93
  -4   8  16   -0.00    4.73
   4  -8 -16   -0.00    3.72
  -4  -8  16   -0.00    2.84
  -4   8  17    3.67    5.49
   4  -8 -17    0.70    4.00
  -4   8  18    3.91    6.97
   4  -8 -18    3.29    5.86
   4  -8 -19   76.51   16.68
  -4   8  20    2.02    4.56
   4  -8 -20   -0.00    5.04
  -4   8  21   83.01   17.32
   4  -8 -21   39.95   12.98
  -4   8  22    4.66    5.28
   4  -8 -22    4.32    5.16
  -4   8  23   19.72    8.80
   4  -8 -23    4.46    5.54
  -4   8  24    0.84    4.36
   4  -8 -24    5.06    5.32
  -4   8  25   32.24   11.91
   4  -8 -25   43.06   12.44
  -4   8  26    1.14    4.78
   4  -8 -26    0.40    3.48
  -4   8  27   -0.00    3.76
   4  -8 -27   -0.00    3.64
  -4   8  28    1.52    4.88
   4  -8 -28    3.18    5.19
  -4   8  29   29.08   11.67
   4  -8 -29   23.82   10.16
  -4   8  30   -0.00    4.25
   4  -8 -30    4.04    5.44
  -4   8  31   15.74    8.77
   4  -8 -31    9.87    6.83
  -4   8  32    3.54    5.65
   4  -8 -32    0.68    4.68
  -4   8  33   -0.00    4.03
   4  -8 -33    3.16    5.41
  -4   8  34   -0.00    6.26
   4  -8 -34    5.66    5.26
  -4  -8  34   -0.00    1.60
  -4   8  35    6.67    7.40
   4  -8 -35   15.21    8.55
  -4   8  36    1.94    5.32
   4  -8 -36    0.64    5.02
   4  -8 -37   -0.00    4.13
  -4   9   1  241.78   34.50
   4  -9  -1  190.12   32.03
   4  -9  -1  165.41   32.96
   4   9  -1  186.12   32.57
  -4  -9   1  327.22   35.95
  -4  -9   1  217.52   33.93
  -4   9   2   -0.00    3.17
   4  -9  -2   -0.00    3.06
   4  -9  -2   -0.00    4.14
   4   9  -2   -0.00    2.80
  -4  -9   2    0.00    2.29
  -4  -9   2    3.54    4.46
  -4   9   3   17.16    7.60
   4  -9  -3   16.47    6.49
   4  -9  -3   12.58    7.89
   4   9  -3   14.76    5.55
  -4  -9   3   13.54    6.17
  -4  -9   3   18.37    7.32
  -4   9   4    0.03    3.62
   4  -9  -4    2.14    5.27
   4   9  -4    5.48    4.10
   4   9  -4    1.91    3.99
  -4  -9   4   -0.00    3.67
  -4  -9   4    2.03    3.41
  -4   9   5  100.76   19.73
   4  -9  -5  103.33   20.44
   4   9  -5  121.53   17.73
   4   9  -5  131.39   19.15
  -4  -9   5   69.54   16.16
  -4  -9   5   80.75   17.64
  -4   9   6    2.09    4.16
   4  -9  -6    0.00    4.51
   4   9  -6   -0.00    2.38
   4   9  -6    4.33    3.20
  -4  -9   6    0.00    2.98
  -4   9   7  267.27   43.88
   4   9  -7  301.35   40.63
  -4  -9   7  301.76   41.66
  -4   9   8    4.61    4.93
   4   9  -8    1.25    2.42
  -4  -9   8    0.00    2.68
  -4  -9   8    0.36    3.22
  -4   9   9   21.93    8.17
   4  -9  -9   15.69    6.77
   4   9  -9    8.01    4.16
  -4  -9   9   14.01    5.73
  -4  -9   9   22.14    7.01
  -4   9  10   -0.00    3.36
   4  -9 -10    2.25    3.91
   4   9 -10    2.50    2.91
  -4  -9  10    3.89    3.82
  -4   9  11  200.07   34.78
   4   9 -11  238.19   30.49
  -4  -9  11  191.19   30.50
  -4   9  12   -0.00    4.46
   4  -9 -12    1.96    4.39
  -4  -9  12    0.00    3.02
  -4   9  13   20.85    8.84
   4  -9 -13    6.04    4.86
   4   9 -13   10.55    2.70
  -4  -9  13    9.38    4.44
  -4   9  14   15.03    7.94
   4  -9 -14    7.37    6.47
  -4  -9  14    9.64    4.48
  -4   9  15   34.24   11.79
   4  -9 -15   49.08   12.32
  -4   9  16   -0.00    2.85
   4  -9 -16    3.37    4.61
   4  -9 -17  104.35   21.05
   4  -9 -18    3.90    4.58
  -4   9  19    2.74    5.27
   4  -9 -19    1.49    3.97
  -4   9  20    9.74    6.76
   4  -9 -20    6.77    5.44
  -4   9  21   55.65   15.33
   4  -9 -21   42.01   12.42
  -4   9  22   -0.00    4.92
   4  -9 -22   -0.00    5.64
  -4   9  23   33.38   13.13
   4  -9 -23   66.95   15.50
  -4   9  24   -0.00    4.13
   4  -9 -24   -0.00    4.27
  -4   9  25    6.31    6.39
   4  -9 -25    6.58    5.01
  -4   9  26   -0.00    4.70
   4  -9 -26   -0.00    3.98
  -4   9  27   25.06   10.75
   4  -9 -27   19.77    9.00
  -4   9  28    3.73    6.09
   4  -9 -28   -0.00    3.84
  -4   9  29    6.02    6.37
   4  -9 -29    4.45    5.42
  -4   9  30    2.32    5.81
   4  -9 -30    5.70    5.73
  -4   9  31   14.46    8.55
   4  -9 -31    1.20    4.13
  -4   9  32    2.46    3.80
   4  -9 -32    3.86    4.65
  -4   9  33    8.57    7.49
   4  -9 -33   11.70    8.01
  -4   9  34    0.00    4.77
   4  -9 -34    2.10    5.12
  -4   9  35    3.55    6.50
   4  -9 -35   -0.00    5.34
  -4   9  36   -0.00    3.81
   4  -9 -36    4.66    5.36
   4  -9 -37    8.10    6.82
   4  -9 -38    2.87    5.89
  -4 -10   1    0.07    2.66
  -4  10   2   -0.00    2.67
  -4 -10   2    0.00    3.69
  -4  10   3   34.04   11.37
  -4 -10   3   61.37   12.58
  -4  10   4   12.31    6.31
  -4 -10   4    1.42    3.15
  -4  10   5    7.93    5.84
   4 -10  -5   20.63    7.44
  -4 -10   5   20.68    7.33
  -4  10   6   -0.00    4.18
   4 -10  -6   -0.00    3.98
   4  10  -6    6.00    3.87
  -4 -10   6    3.98    4.17
  -4  10   7    6.53    6.39
   4 -10  -7   15.90    6.81
   4  10  -7   26.57    6.70
  -4 -10   7   18.95    6.77
  -4  10   8    0.00    4.71
   4 -10  -8    5.10    5.14
   4  10  -8    4.78    3.80
  -4 -10   8    2.56    4.23
  -4  10   9    1.89    5.16
   4 -10  -9    7.77    6.25
   4  10  -9    9.34    4.47
  -4 -10   9   17.98    5.94
  -4  10  10   -0.00    4.70
   4 -10 -10    3.30    4.72
  -4 -10  10   -0.00    2.84
  -4  10  11   43.41   12.38
   4 -10 -11   26.86    9.68
  -4 -10  11   28.31    8.11
  -4  10  12    1.55    5.42
   4 -10 -12    3.55    5.10
  -4 -10  12    1.24    3.07
  -4  10  13   29.78   11.26
   4 -10 -13   18.42    8.64
  -4  10  14   -0.00    4.50
   4 -10 -14    1.58    4.47
  -4  10  15   47.67   14.74
   4 -10 -15   57.50   14.25
  -4  10  16    9.93    6.69
   4 -10 -16   11.01    7.07
   4 -10 -17    2.86    4.88
   4 -10 -18    8.23    6.36
  -4  10  19   63.50   16.03
   4 -10 -19   36.70   11.91
  -4  10  20    6.42    6.20
   4 -10 -20    0.23    3.63
  -4  10  21   10.89    7.30
   4 -10 -21   17.69    8.24
  -4  10  22    2.10    5.08
   4 -10 -22    0.42    2.95
  -4  10  23   32.02   11.94
   4 -10 -23   12.99    6.95
  -4  10  24   11.51    7.78
   4 -10 -24    6.35    5.17
  -4  10  25   22.58   10.75
   4 -10 -25   36.24   11.20
  -4  10  26    2.68    5.45
   4 -10 -26    2.68    5.20
  -4  10  27    1.28    5.86
   4 -10 -27    4.47    5.15
  -4  10  28    1.30    4.99
   4 -10 -28    1.74    4.87
  -4  10  29   14.33    8.65
   4 -10 -29   15.77    8.43
  -4  10  30   -0.00    4.21
   4 -10 -30    2.40    4.75
  -4  10  31    1.81    5.67
   4 -10 -31   -0.00    4.52
  -4  10  32    0.28    4.08
   4 -10 -32    0.00    4.96
  -4  10  33   -0.00    4.11
   4 -10 -33    2.03    4.83
  -4  10  34   -0.00    5.42
   4 -10 -34    0.06    4.59
  -4  10  35    1.56    5.55
   4 -10 -35    0.62    4.71
   4 -10 -36   -0.00    4.03
   4 -11  -1   66.20   13.84
   4 -11  -1   44.61   13.68
   4 -11  -2    2.39    3.94
   4 -11  -2    1.37    4.93
  -4 -11   2    3.55    4.48
   4 -11  -3    4.25    4.75
   4 -11  -3   18.44    7.81
  -4 -11   3    4.72    5.13
   4 -11  -4   11.19    6.45
  -4 -11   4    8.71    5.87
   4 -11  -5    4.07    4.88
  -4 -11   5   13.69    6.27
   4 -11  -6   11.95    6.83
  -4 -11   6   13.24    6.32
   4 -11  -7   58.39   13.40
  -4 -11   7   38.03   10.59
   4 -11  -8    7.78    6.68
  -4 -11   8    6.38    4.62
   4 -11  -9    2.08    3.77
  -4 -11   9   -0.00    3.29
   4 -11 -10   -0.00    5.06
  -4 -11  10    5.36    4.15
  -4  11  11   84.20   20.46
   4 -11 -11  101.21   19.99
  -4 -11  11   94.47   17.28
  -4  11  12    0.00    4.60
   4 -11 -12   -0.00    4.03
  -4  11  13   32.61   11.54
   4 -11 -13   21.73    9.29
  -4  11  14    4.89    5.11
   4 -11 -14    9.57    6.02
  -4  11  15   22.54   10.16
   4 -11 -15   24.26    9.79
   4 -11 -16    0.12    4.39
   4 -11 -17   30.58   11.00
  -4  11  18    0.00    4.85
   4 -11 -18    6.26    5.06
  -4  11  19   -0.00    3.42
   4 -11 -19   -0.00    5.31
  -4  11  20    1.48    5.67
   4 -11 -20    0.62    4.11
  -4  11  21   34.71   12.76
   4 -11 -21   38.68   12.07
  -4  11  22    0.00    4.45
   4 -11 -22    1.26    3.69
  -4  11  23   20.90    9.85
   4 -11 -23    1.67    4.92
  -4  11  24    1.22    5.13
   4 -11 -24   -0.00    4.62
  -4  11  25    7.18    6.91
   4 -11 -25   -0.00    4.20
  -4  11  26   -0.00    5.22
   4 -11 -26   -0.00    4.83
  -4  11  27   18.98   10.67
   4 -11 -27    2.07    5.45
  -4  11  28   -0.00    4.16
   4 -11 -28    0.00    4.27
  -4  11  29    0.23    5.65
   4 -11 -29    0.00    5.42
  -4  11  30    4.28    6.67
   4 -11 -30    2.21    5.29
  -4  11  31   11.75    9.28
   4 -11 -31    3.95    6.13
  -4  11  32    1.06    5.79
   4 -11 -32    0.00    5.23
  -4  11  33   11.45    7.79
   4 -11 -33    2.99    5.08
  -4  11  34    0.39    4.37
   4 -12  -1    1.82    3.74
  -4 -12   1    0.19    4.58
   4 -12  -2    1.95    4.51
   4 -12  -3   71.60   15.80
   4 -12  -4   26.36    9.19
   4 -12  -5   21.18    8.45
  -4 -12   5   37.29   10.07
   4 -12  -6    1.42    5.04
  -4 -12   6    1.02    3.42
   4 -12  -7    1.20    4.81
  -4 -12   7   -0.00    3.24
   4 -12  -8    7.34    5.63
  -4 -12   8    6.10    4.95
   4 -12  -9   55.08   14.75
  -4 -12   9   68.55   14.22
   4 -12 -10   -0.00    3.62
   4 -12 -11    2.83    4.74
   4 -12 -12    8.47    6.05
   4 -12 -13   18.44    9.36
   4 -12 -14   14.94    7.66
   4 -12 -15   14.68    7.74
   4 -12 -16   -0.00    3.34
   4 -12 -17    1.40    3.19
   4 -12 -18    3.62    4.46
   4 -12 -19   30.77   11.59
   4 -12 -20   -0.00    5.17
   4 -12 -21    1.59    5.19
   4 -12 -23    4.23    5.98
   4 -12 -24    0.37    5.48
   4 -12 -25    9.77    7.43
   4 -12 -26   -0.00    6.02
   4 -12 -27    4.53    5.95
   4 -12 -28   -0.00    4.48
   4 -12 -29    3.45    6.24
  -4  12  30   -0.00    6.59
   4 -12 -30    2.72    6.29
  -4  12  31   12.99    9.30
  -4  12  32   -0.00    5.52
  -4  12  33    7.90    8.66
  -4  12  34   -0.00    4.72
   4 -13  -1   49.42   12.65
  -4 -13   1   36.15   11.45
   4 -13  -2    7.15    5.76
  -4 -13   2    3.03    4.51
   4 -13  -3    6.82    6.00
  -4 -13   3    4.69    5.36
   4 -13  -4    3.84    5.09
  -4 -13   4    1.06    3.11
   4 -13  -5   51.41   13.46
   4 -13  -6    5.94    5.64
   4 -13  -8    3.19    6.10
   4 -13  -9    3.26    5.51
   4 -13 -10    7.26    6.27
   4 -13 -11   50.37   14.17
   4 -13 -12    5.25    5.75
   4 -13 -13    7.54    6.56
   4 -13 -14    2.57    5.18
   4 -13 -15    6.84    6.38
   4 -13 -16    7.90    6.45
   4 -13 -17   17.35    8.86
   4 -13 -18    6.35    6.13
   4 -13 -19   -0.00    5.36
   4 -13 -20    1.41    4.14
   4 -13 -21   11.55    7.90
   4 -13 -22    3.35    5.58
   4 -13 -23    6.09    6.74
   4 -13 -24    2.01    4.65
   4 -13 -25    4.62    5.47
   4 -13 -26    2.42    5.61
   4 -13 -27    2.60    5.76
   4 -14  -1   -0.00    4.00
  -4 -14   1    2.41    4.74
   4 -14  -2   -0.00    4.13
  -4 -14   2    0.00    4.14
   4 -14  -3   24.70    9.01
  -4 -14   3   14.77    7.03
   4 -14  -4   69.11   14.41
  -4 -14   4   11.87    7.36
   4 -14  -5    9.82    6.84
  -4 -14   5   19.48    7.84
   4 -14  -6   -0.00    5.74
   4 -14  -7    1.64    4.57
   4 -14  -8   13.42    6.99
   4 -14  -9   25.31    9.92
   4 -14 -10    0.12    2.88
   4 -14 -11    9.85    6.27
   4 -14 -12    4.83    5.62
   4 -14 -13   12.81    7.61
   4 -14 -14    9.69    7.15
   4 -14 -15    6.79    6.62
   4 -14 -16    0.00    6.13
   4 -14 -17    1.24    6.19
   4 -14 -18    5.16    6.93
   4 -14 -19    7.08    6.20
   4 -14 -20    1.07    4.48
   4 -14 -21    5.24    5.63
   4 -14 -22    0.75    4.92
   4 -14 -23    7.04    6.77
   4 -14 -24    4.02    6.01
   4 -15  -1    6.90    5.40
  -4 -15   1    9.33    6.32
   4 -15  -2    6.60    5.44
  -4 -15   2   -0.00    3.12
   4 -15  -3    8.33    6.58
  -4 -15   3    4.07    4.44
   4 -15  -4    1.74    4.32
   4 -15  -5    6.91    5.27
   4 -15  -6   11.66    6.67
   4 -15  -7    5.75    5.20
   4 -15  -8    1.16    3.28
   4 -15  -9    1.36    3.61
   4 -15 -10   -0.00    4.16
   4 -15 -11    0.47    3.47
   4 -15 -12    1.17    4.36
   4 -15 -13   -0.00    5.64
   4 -15 -14    0.09    4.45
   4 -15 -15   -0.00    3.90
   4 -15 -16   12.82    7.21
   4 -15 -17   12.68    8.30
   4 -15 -18    1.79    4.67
   4 -15 -19    1.37    6.22
   4 -15 -20    4.05    5.24
   4 -16  -1    1.17    3.83
  -4 -16   1   -0.00    4.04
   4 -16  -2   -0.00    4.65
   4 -16  -3    2.75    4.72
   4 -16  -4   16.73    7.68
   4 -16  -5    0.91    4.16
   4 -16  -6    5.41    5.30
   4 -16  -7    3.11    4.68
   4 -16  -8   -0.00    4.88
   4 -16  -9    1.06    4.80
   4 -16 -10    0.99    5.00
   4 -16 -11    0.00    4.70
   4 -16 -12    6.47    6.33
   4 -16 -13    2.79    4.81
   4 -16 -14   14.88    7.67
   4 -16 -15    2.94    5.81
   4 -16 -16   -0.00    4.61
   4 -16 -17    3.83    6.19
   4 -17  -1    0.00    4.30
   4 -17  -2   18.74    8.64
   4 -17  -3   -0.00    5.06
   4 -17  -4   -0.00    5.56
   4 -17  -5   -0.00    3.71
   4 -17  -6    1.24    4.02
   4 -17  -7    5.17    5.89
   4 -17  -8   -0.00    4.40
   4 -17  -9    0.57    4.94
   4 -17 -10    3.18    4.83
   4 -17 -11    1.52    3.77
   4 -17 -12    6.34    5.93
   4 -17 -13   -0.00    4.23
   4 -18  -1   -0.00    4.31
   4 -18  -2    0.00    4.39
   4 -18  -3    4.81    4.82
   4 -18  -4    0.00    3.95
   4 -18  -5   -0.00    3.94
   4 -18  -6    0.00    4.91
   4 -18  -7    3.44    5.07
   4 -18  -8    2.40    5.24
   4 -18  -9   -0.00    5.15
   4 -19  -3   -0.00    4.41
   4 -19  -4   -0.00    6.62
  -3   0   1    1.99    2.36
  -3   0   1   -0.00    2.48
   3   0  -1    2.12    2.59
   3   0  -1   -0.00    3.39
  -3   0   2    1.78    3.26
  -3   0   2    0.05    2.67
   3   0  -2    0.06    2.34
   3   0  -2   -0.00    2.69
  -3   0   3 4414.02  528.67
  -3   0   3 4239.20  529.40
   3   0  -3 4789.33  529.10
   3   0  -3 3964.39  529.15
  -3   0   4    0.00    2.31
  -3   0   4    0.00    3.17
   3   0  -4    0.94    2.42
   3   0  -4    1.67    3.55
  -3   0   5   75.76   12.16
  -3   0   5   99.02   13.71
   3   0  -5   77.99   12.20
   3   0  -5   75.38   12.85
  -3   0   6    0.00    1.94
  -3   0   6   -0.00    2.89
   3   0  -6    0.00    1.99
   3   0  -6    0.99    2.52
  -3   0   7  360.07   48.02
  -3   0   7  429.23   49.52
   3   0  -7  355.89   47.71
  -3   0   8   -0.00    2.25
  -3   0   8    0.68    2.58
   3   0  -8    0.38    1.94
  -3   0   9  651.32   88.65
  -3   0   9  698.50   89.42
   3   0  -9  772.20   88.60
  -3   0  10   -0.00    2.53
   3   0 -10    0.38    1.95
  -3   0  11  914.25  108.20
   3   0 -11  881.17  107.02
   3   0 -11  782.56  107.80
  -3   0  12   -0.00    2.44
   3   0 -12    0.00    2.05
  -3   0  13  477.91   64.99
   3   0 -13  519.92   64.07
  -3   0  14    0.00    2.41
   3   0 -14    0.77    2.49
   3   0 -14    1.82    2.39
   3   0 -15  110.66   15.82
   3   0 -15   86.05   14.81
   3   0 -16    0.22    2.17
   3   0 -16    0.20    1.92
  -3   0  17  127.29   20.77
   3   0 -17  130.44   19.79
   3   0 -17  134.92   19.79
  -3   0  18    2.07    2.83
   3   0 -18    0.13    2.09
   3   0 -18   -0.00    1.91
  -3   0  19   35.24    9.90
   3   0 -19   53.76    9.97
   3   0 -19   58.11   10.16
  -3   0  20    0.60    3.10
   3   0 -20    0.00    1.85
   3   0 -20   -0.00    2.41
  -3   0  21    0.53    4.03
   3   0 -21    3.16    2.94
   3   0 -21    1.87    2.55
  -3   0  22    1.28    3.73
   3   0 -22   -0.00    2.31
   3   0 -22    0.35    1.92
  -3   0  23  254.73   37.36
  -3   0  23  224.62   37.83
   3   0 -23  284.12   37.54
   3   0 -23  290.59   37.41
  -3   0  24   -0.00    3.40
   3   0 -24    1.25    2.96
   3   0 -24    2.89    3.09
  -3   0  25   75.31   14.45
   3   0 -25   79.86   14.45
   3   0 -25   78.42   14.32
  -3   0  26    2.99    3.46
   3   0 -26    2.77    3.52
  -3   0  27   62.31   12.15
   3   0 -27   47.70   11.14
  -3   0  28    1.15    2.93
  -3   0  29   48.23   11.16
  -3   0  30    2.62    3.59
  -3   0  31   -0.00    3.47
  -3   0  32    0.22    3.86
  -3   0  33   14.77    6.81
  -3   0  34    0.29    3.96
  -3   0  35   31.83    9.49
  -3   0  36    0.00    3.73
  -3   0  37    0.00    3.80
  -3   0  38   -0.00    3.88
  -3   0  39    0.00    4.86
  -3   0  40   -0.00    4.38
  -3   1   1  789.13   98.15
  -3   1   1  958.57   99.84
   3  -1  -1  727.65   97.91
   3  -1  -1  834.93   99.44
   3   1  -1  659.86   98.16
   3   1  -1  818.46   99.07
  -3  -1   1  812.28   98.99
  -3  -1   1  818.57   98.96
  -3   1   2  434.92   64.23
  -3   1   2  559.35   65.87
   3  -1  -2  450.17   64.21
   3  -1  -2  600.78   66.34
   3   1  -2  513.24   65.09
   3   1  -2  518.00   65.34
  -3  -1   2  584.32   65.65
  -3  -1   2  533.24   65.40
  -3   1   3    8.22    3.28
  -3   1   3    6.62    3.87
   3  -1  -3    7.85    3.13
   3  -1  -3    7.77    4.13
   3   1  -3   10.81    4.19
   3   1  -3    9.81    4.03
  -3  -1   3    6.18    3.34
  -3  -1   3    9.62    4.00
  -3   1   4    4.02    2.93
  -3   1   4    1.25    3.27
   3  -1  -4    5.05    2.75
   3  -1  -4    5.08    3.57
   3   1  -4    2.89    2.56
   3   1  -4    3.06    2.97
  -3  -1   4    6.26    3.37
  -3  -1   4    3.14    3.07
  -3   1   5 1914.65  219.63
  -3   1   5 1982.41  220.79
   3  -1  -5 1881.42  219.21
   3  -1  -5 1994.68  220.75
   3   1  -5 1599.98  218.71
  -3  -1   5 1598.80  218.42
  -3  -1   5 1791.06  219.50
  -3   1   6    4.11    3.24
  -3   1   6    3.71    4.11
   3  -1  -6    1.54    2.38
   3  -1  -6    2.08    3.13
   3   1  -6    1.57    1.95
  -3  -1   6    1.43    2.37
  -3   1   7  196.68   24.97
  -3   1   7  171.92   25.03
   3  -1  -7  169.88   23.93
   3  -1  -7  180.33   25.17
   3   1  -7  174.43   23.57
  -3  -1   7  163.09   23.36
  -3   1   8   71.15   12.16
  -3   1   8   77.70   12.99
   3  -1  -8   72.97   11.77
   3  -1  -8   76.84   12.96
   3   1  -8   72.89   11.17
   3   1  -8   72.95   11.60
  -3  -1   8   68.35   11.05
  -3   1   9  815.40  101.03
  -3   1   9  847.78  101.48
   3  -1  -9  802.53  100.07
   3  -1  -9  840.09  101.54
   3   1  -9  788.93   99.09
   3   1  -9  836.47   99.93
  -3  -1   9  730.23   99.11
  -3   1  10   37.21    8.54
  -3   1  10   41.83    8.93
   3  -1 -10   39.81    7.84
   3  -1 -10   30.51    7.78
   3   1 -10   39.50    7.06
   3   1 -10   41.11    7.64
  -3  -1  10   43.59    7.59
  -3  -1  10   47.56    8.40
  -3   1  11  378.96   51.66
   3  -1 -11  412.66   50.93
   3   1 -11  376.09   49.41
   3   1 -11  395.85   50.21
  -3  -1  11  377.99   49.98
  -3  -1  11  398.91   50.71
  -3   1  12    5.51    4.08
  -3   1  12    2.25    3.63
   3  -1 -12    4.81    3.31
   3   1 -12    3.26    2.18
  -3  -1  12    4.96    3.23
  -3  -1  12    3.92    3.24
  -3   1  13    3.46    3.85
  -3   1  13    4.60    4.13
   3  -1 -13    7.20    3.96
   3  -1 -13    9.34    4.06
   3   1 -13    8.13    3.03
  -3  -1  13   10.44    3.84
  -3  -1  13    4.89    3.48
  -3   1  14    5.18    4.67
   3  -1 -14    9.14    4.12
   3  -1 -14   14.35    4.71
   3   1 -14   11.62    3.52
  -3  -1  14    6.45    3.77
  -3  -1  14   20.17    5.21
  -3   1  15  394.11   48.89
   3  -1 -15  512.00   48.97
   3  -1 -15  336.17   46.75
   3   1 -15  304.50   45.74
   3   1 -15  333.46   45.31
  -3  -1  15  322.34   46.42
  -3  -1  15  358.14   46.85
  -3   1  16    2.69    3.86
   3  -1 -16    6.24    3.49
   3  -1 -16    4.03    3.01
   3   1 -16    8.15    3.43
   3   1 -16    8.18    3.21
  -3  -1  16    6.75    3.64
   3  -1 -17  151.79   25.21
   3  -1 -17  167.29   25.62
   3   1 -17  207.39   25.33
   3   1 -17  181.53   24.54
  -3  -1  17  169.82   25.75
   3  -1 -18    0.56    2.10
   3  -1 -18    2.42    3.08
   3   1 -18    2.13    2.26
   3   1 -18    0.26    1.94
  -3  -1  18    3.39    3.45
   3  -1 -19   39.58    9.13
   3  -1 -19   32.34    8.54
   3   1 -19   49.75    8.82
   3   1 -19   48.21    8.50
  -3  -1  19   39.73    9.33
   3  -1 -20   65.40   11.99
   3  -1 -20   78.52   12.70
   3   1 -20   56.93   10.56
   3   1 -20   51.27    9.98
  -3  -1  20   50.77   11.31
   3  -1 -21  158.19   20.77
   3  -1 -21   92.16   18.38
   3   1 -21  112.90   18.01
   3   1 -21  127.02   18.14
  -3  -1  21  110.33   19.19
   3  -1 -22    1.08    3.02
   3  -1 -22    0.00    2.42
   3   1 -22    0.63    2.04
   3   1 -22    0.00    1.78
  -3  -1  22    0.21    3.03
  -3   1  23   12.81    5.55
   3  -1 -23   16.66    5.97
   3  -1 -23   10.24    5.04
   3   1 -23   21.20    5.53
   3   1 -23    8.87    3.93
  -3  -1  23    8.29    4.63
  -3   1  24   -0.00    3.08
   3  -1 -24    3.38    3.52
   3  -1 -24   -0.00    3.36
   3   1 -24    2.06    2.75
  -3   1  25   35.85   10.46
   3  -1 -25   65.22   12.27
   3  -1 -25   44.43   10.93
   3   1 -25   71.55   11.49
  -3  -1  25   48.60   10.38
  -3   1  26   12.61    5.80
   3  -1 -26   16.32    6.10
   3  -1 -26   13.32    5.82
   3   1 -26   17.81    5.71
  -3  -1  26   17.45    5.98
  -3   1  27   80.60   14.52
   3  -1 -27   53.90   12.56
  -3  -1  27   58.83   12.00
  -3   1  28    1.67    3.44
   3  -1 -28   -0.00    2.74
  -3  -1  28   -0.00    2.34
  -3   1  29    0.64    2.75
   3  -1 -29   -0.00    2.55
  -3  -1  29   -0.00    2.93
  -3   1  30   18.05    6.77
  -3  -1  30   16.14    6.18
  -3   1  31   28.75    9.03
  -3  -1  31   37.16    9.22
  -3   1  32    0.03    3.28
  -3  -1  32    1.83    3.70
  -3   1  33   13.58    6.40
  -3  -1  33   -0.00    3.06
  -3   1  34   -0.00    4.29
  -3  -1  34    0.14    3.38
  -3   1  35   28.72    8.92
  -3  -1  35    8.45    5.33
  -3   1  36   -0.00    4.99
  -3  -1  36    5.98    4.48
  -3   1  37   17.28    8.29
  -3  -1  37   25.51    8.26
  -3   1  38   -0.00    3.69
  -3  -1  38    1.18    3.07
  -3   1  39   -0.00    4.51
  -3  -1  39    1.68    4.55
  -3   1  40    4.67    5.21
  -3  -1  40    2.18    4.24
  -3   2   1  157.48   21.40
  -3   2   1  169.19   22.35
   3  -2  -1  176.72   21.46
   3  -2  -1  164.74   22.66
   3   2  -1  136.44   21.18
   3   2  -1  134.97   21.48
  -3  -2   1  144.34   21.61
  -3  -2   1  132.08   21.32
  -3   2   2   64.59    9.88
  -3   2   2   65.32   10.73
   3  -2  -2   33.72    8.31
   3  -2  -2   46.78    9.80
   3   2  -2   72.92   10.25
   3   2  -2   60.83    9.81
  -3  -2   2   67.25   10.35
  -3  -2   2   40.34    9.00
  -3   2   3 1088.77  138.42
  -3   2   3 1004.16  138.75
   3  -2  -3 1070.44  137.92
   3  -2  -3 1473.40  140.84
   3   2  -3 1091.52  138.34
  -3  -2   3  993.03  138.02
  -3  -2   3 1289.20  139.05
  -3   2   4    0.11    2.64
  -3   2   4    4.26    3.27
   3  -2  -4    1.22    2.22
   3  -2  -4    0.18    2.63
   3   2  -4    1.97    2.53
  -3  -2   4   -0.00    2.57
  -3  -2   4    0.00    2.52
  -3   2   5   -0.00    2.60
  -3   2   5    1.42    3.37
   3  -2  -5    1.31    2.05
   3  -2  -5    2.28    2.97
   3   2  -5    3.81    2.85
  -3  -2   5   -0.00    2.08
  -3   2   6    5.20    3.52
  -3   2   6    0.79    3.10
   3  -2  -6    5.35    3.47
   3  -2  -6    6.26    3.94
   3   2  -6    4.50    2.83
   3   2  -6    7.18    3.10
  -3  -2   6    8.04    3.12
  -3   2   7  409.43   50.43
  -3   2   7  448.88   51.11
   3  -2  -7  312.64   48.63
   3  -2  -7  379.04   50.37
   3   2  -7  343.07   48.25
   3   2  -7  417.06   48.66
  -3  -2   7  381.19   48.06
  -3   2   8  730.22   86.75
  -3   2   8  679.73   86.33
   3  -2  -8  761.46   85.83
   3  -2  -8  639.60   86.30
   3   2  -8  660.59   84.23
  -3  -2   8  639.69   83.61
  -3  -2   8  660.55   84.51
  -3   2   9  466.69   59.83
  -3   2   9  454.71   59.63
   3  -2  -9  457.38   58.65
   3  -2  -9  498.23   60.32
   3   2  -9  417.30   57.06
   3   2  -9  436.35   56.99
  -3  -2   9  444.49   56.79
  -3  -2   9  485.15   57.95
  -3   2  10    0.00    2.96
  -3   2  10    5.34    3.80
   3  -2 -10    1.24    2.88
   3  -2 -10   10.40    5.21
   3   2 -10    2.82    2.22
   3   2 -10    3.98    2.46
  -3  -2  10    5.66    2.54
  -3  -2  10    7.29    3.40
  -3   2  11   24.68    7.52
  -3   2  11   32.41    7.53
   3  -2 -11   21.60    6.15
   3  -2 -11   17.10    5.90
   3   2 -11   21.29    5.00
   3   2 -11   37.79    5.76
  -3  -2  11   20.53    4.82
  -3  -2  11   27.78    5.99
  -3   2  12   11.81    5.64
  -3   2  12   17.71    6.44
   3  -2 -12   14.75    5.30
   3  -2 -12    9.98    4.42
   3   2 -12   12.22    3.62
  -3  -2  12   14.05    3.89
  -3  -2  12   11.12    4.46
  -3   2  13  383.95   47.38
   3  -2 -13  285.17   44.74
   3  -2 -13  342.62   45.59
   3   2 -13  347.79   43.14
  -3  -2  13  316.38   43.41
  -3  -2  13  365.18   44.40
  -3   2  14   12.79    5.71
   3  -2 -14   15.82    5.31
   3  -2 -14    4.77    3.83
   3   2 -14   16.39    3.85
  -3  -2  14    8.27    3.41
  -3  -2  14   12.18    4.16
  -3   2  15   21.63    7.17
   3  -2 -15   25.05    6.43
   3  -2 -15   25.94    6.58
   3   2 -15   25.63    4.55
  -3  -2  15    6.08    3.53
  -3  -2  15    8.64    4.11
  -3   2  16   12.41    5.67
   3  -2 -16   17.50    5.53
   3  -2 -16   15.88    5.47
   3   2 -16   10.72    3.68
   3   2 -16   11.75    3.37
  -3  -2  16   10.42    3.86
  -3  -2  16   10.42    4.39
  -3   2  17   98.12   19.70
   3  -2 -17  120.79   19.35
   3  -2 -17  115.01   19.25
   3   2 -17  119.53   17.23
   3   2 -17  127.46   17.02
  -3  -2  17  117.35   18.05
  -3   2  18   12.71    5.49
   3  -2 -18    6.31    3.87
   3  -2 -18   15.82    5.70
   3   2 -18   13.30    3.84
   3   2 -18   10.09    3.17
  -3  -2  18    6.70    3.99
  -3   2  19   35.24    9.11
  -3   2  19   47.07   10.98
   3  -2 -19   29.41    8.16
   3  -2 -19   38.56    9.19
   3   2 -19   32.13    6.88
   3   2 -19   42.32    7.15
  -3  -2  19   30.96    7.63
  -3   2  20    3.42    3.66
  -3   2  20    0.00    3.82
   3  -2 -20    2.11    3.26
   3  -2 -20    0.58    2.89
   3   2 -20    4.11    2.47
   3   2 -20    3.93    2.31
  -3  -2  20    2.98    2.90
  -3   2  21   -0.00    3.05
   3  -2 -21    0.00    2.32
   3  -2 -21    4.35    3.72
   3   2 -21    2.75    2.31
   3   2 -21    2.24    2.14
  -3  -2  21    0.33    2.46
  -3   2  22    1.38    4.24
   3  -2 -22    0.69    2.27
   3  -2 -22   -0.00    2.98
   3   2 -22   -0.00    1.59
   3   2 -22    1.05    1.83
  -3  -2  22    1.14    2.54
  -3   2  23  120.59   19.77
   3  -2 -23  132.90   19.90
   3  -2 -23  119.52   19.62
   3   2 -23  119.97   16.99
  -3  -2  23   72.64   16.57
  -3   2  24   42.22   10.93
   3  -2 -24   50.81   11.28
   3   2 -24   46.91    9.12
  -3   2  25   52.29   11.90
   3  -2 -25   45.59   11.21
  -3   2  26    0.00    3.57
   3  -2 -26    1.37    3.51
  -3  -2  26    6.38    3.72
  -3   2  27   38.39   10.71
   3  -2 -27   44.81   10.96
  -3  -2  27   46.35    9.52
  -3   2  28    7.58    5.62
   3  -2 -28    3.01    3.57
  -3  -2  28    8.25    4.15
  -3   2  29   40.83   14.04
   3  -2 -29  116.73   18.10
  -3  -2  29  103.48   15.48
  -3   2  30    0.71    4.22
  -3  -2  30    0.10    2.58
  -3   2  31   -0.00    4.60
  -3  -2  31   -0.00    2.68
  -3   2  32    2.66    4.71
  -3  -2  32   -0.00    3.16
  -3   2  33   38.38   10.75
  -3  -2  33   27.33    8.05
  -3   2  34   -0.00    4.65
  -3  -2  34    4.92    3.82
  -3   2  35   22.24    8.92
  -3  -2  35   42.30    9.59
  -3   2  36    2.03    4.66
  -3  -2  36    0.13    2.60
  -3   2  37   16.42    7.34
  -3  -2  37    4.60    4.49
  -3   2  38    1.09    4.25
  -3  -2  38    2.47    3.69
  -3   2  39    6.46    5.87
  -3  -2  39   12.65    5.62
  -3  -2  40    1.12    3.17
  -3   3   1  441.18   57.37
  -3   3   1  519.80   58.60
   3  -3  -1  382.91   56.36
   3  -3  -1  502.80   58.80
   3   3  -1  416.93   56.87
   3   3  -1  415.58   57.32
  -3  -3   1  400.52   57.09
  -3  -3   1  569.15   58.75
  -3   3   2  211.36   31.46
   3  -3  -2  281.17   31.85
   3  -3  -2  187.54   31.65
   3   3  -2  258.52   31.57
   3   3  -2  214.18   31.26
  -3  -3   2  215.22   31.30
  -3  -3   2  254.12   32.02
  -3   3   3   39.00    8.41
  -3   3   3   35.15    8.15
   3  -3  -3   34.77    7.43
   3  -3  -3   46.70    9.50
   3   3  -3   40.55    7.50
  -3  -3   3   34.61    7.61
  -3   3   4   51.34   11.02
  -3   3   4   80.16   12.74
   3  -3  -4   66.73   11.17
   3  -3  -4   74.36   12.69
   3   3  -4   68.08   10.76
  -3  -3   4   50.88   10.36
  -3   3   5  435.61   58.25
  -3   3   5  427.20   58.16
   3  -3  -5  411.92   57.16
   3  -3  -5  486.42   59.17
   3   3  -5  526.15   57.11
   3   3  -5  431.82   56.52
  -3  -3   5  400.48   56.52
  -3   3   6  518.48   68.55
  -3   3   6  569.29   68.93
   3  -3  -6  556.56   67.84
   3  -3  -6  471.83   68.32
   3   3  -6  506.65   66.31
   3   3  -6  561.11   66.54
  -3  -3   6  501.21   66.52
  -3   3   7  175.35   26.49
  -3   3   7  215.33   27.48
   3  -3  -7  161.06   25.29
   3  -3  -7  195.74   27.25
   3   3  -7  193.93   24.59
   3   3  -7  185.72   24.20
  -3  -3   7  163.14   24.22
  -3  -3   7  157.84   24.28
  -3   3   8   18.18    6.26
  -3   3   8   23.25    6.77
   3  -3  -8   16.53    5.65
   3  -3  -8   28.08    7.57
   3   3  -8   25.53    5.39
   3   3  -8   22.18    4.87
  -3  -3   8   26.77    5.32
  -3  -3   8   17.80    5.08
  -3   3   9  149.94   23.55
  -3   3   9  158.61   23.54
   3  -3  -9  127.29   22.12
   3  -3  -9  167.06   22.89
   3  -3  -9  147.37   23.32
   3   3  -9  124.97   20.24
   3   3  -9  142.82   19.93
  -3  -3   9  202.99   20.95
  -3  -3   9  129.88   20.50
  -3   3  10  327.99   52.66
  -3   3  10  437.51   53.93
   3  -3 -10  317.59   51.56
   3  -3 -10  415.24   52.63
   3  -3 -10  396.24   53.70
   3   3 -10  406.75   50.30
   3   3 -10  403.78   49.37
  -3  -3  10  399.67   49.61
  -3  -3  10  405.06   50.45
  -3   3  11  512.40   62.77
   3  -3 -11  473.83   61.21
   3  -3 -11  481.74   61.29
   3   3 -11  421.88   58.39
   3   3 -11  496.58   57.80
  -3  -3  11  465.02   58.05
  -3  -3  11  423.92   58.63
  -3   3  12    1.40    3.54
   3  -3 -12    4.51    4.37
   3  -3 -12    2.31    2.79
   3   3 -12    0.18    2.22
  -3  -3  12   -0.00    1.90
  -3  -3  12    2.16    2.75
  -3   3  13    9.41    6.29
   3  -3 -13   12.49    5.07
   3  -3 -13   16.62    5.69
   3   3 -13   16.98    4.15
  -3  -3  13   12.00    3.40
  -3  -3  13    9.52    3.90
  -3   3  14    1.27    3.51
   3  -3 -14    0.17    2.49
   3  -3 -14    4.87    3.60
   3   3 -14    2.78    2.27
  -3  -3  14    0.98    1.86
  -3  -3  14    0.00    1.89
  -3   3  15  201.24   29.90
   3  -3 -15  169.07   27.64
   3  -3 -15  154.07   27.58
   3   3 -15  234.36   25.77
  -3  -3  15  168.74   25.17
  -3  -3  15  195.69   26.02
  -3   3  16   28.94    8.47
  -3   3  16   65.64   12.34
   3  -3 -16   45.87    9.58
   3  -3 -16   49.48   10.22
   3   3 -16   41.31    6.73
  -3  -3  16   20.98    6.09
  -3  -3  16   44.57    7.67
  -3   3  17   56.23   11.94
  -3   3  17   43.18   11.82
   3  -3 -17   47.09   10.90
   3  -3 -17   76.75   13.19
   3   3 -17   46.18    8.48
   3   3 -17   59.36    8.79
  -3  -3  17   51.84    9.06
  -3  -3  17   54.52    9.52
  -3   3  18    3.03    3.52
  -3   3  18    5.33    4.67
   3  -3 -18    0.00    2.00
   3  -3 -18    0.76    3.22
   3   3 -18    1.80    1.73
   3   3 -18    1.75    1.66
  -3  -3  18    0.82    2.31
  -3   3  19   13.98    5.36
  -3   3  19   15.67    6.65
   3  -3 -19    9.03    4.86
   3  -3 -19    7.57    4.57
   3   3 -19    8.83    3.04
   3   3 -19   13.03    3.36
  -3  -3  19    9.62    3.89
  -3   3  20   33.87    9.97
   3  -3 -20   25.32    7.83
   3   3 -20   33.51    6.18
   3   3 -20   28.97    5.89
  -3  -3  20   35.26    7.29
  -3   3  21   67.80   15.06
   3  -3 -21   82.86   14.68
   3   3 -21   59.97   10.38
   3   3 -21   82.44   10.74
  -3  -3  21   47.30   10.87
  -3   3  22   50.25   12.27
   3  -3 -22   55.09   12.42
   3   3 -22   67.44    9.93
  -3  -3  22   49.09   10.40
  -3   3  23    0.22    3.41
   3  -3 -23    7.23    4.52
   3   3 -23    9.00    3.18
  -3  -3  23    8.48    3.92
  -3   3  24    7.31    5.35
   3  -3 -24    6.89    4.67
  -3  -3  24    8.91    4.48
  -3   3  25  120.23   21.81
   3  -3 -25  123.45   21.65
  -3   3  26   70.08   15.04
   3  -3 -26   61.10   14.18
  -3   3  27  100.23   19.11
  -3  -3  27   93.49   15.44
  -3   3  28   18.93    8.20
  -3  -3  28    9.38    4.01
  -3   3  29    5.08    4.87
  -3  -3  29    4.37    3.51
  -3   3  30   23.79    9.57
  -3  -3  30   38.04    8.27
  -3   3  31   48.65   12.88
   3  -3 -31   23.27    9.30
  -3  -3  31   49.68    9.66
  -3   3  32    2.45    3.14
  -3  -3  32    6.07    4.18
  -3   3  33    5.46    4.66
  -3  -3  33    2.94    3.49
  -3   3  34    0.00    4.79
  -3  -3  34   -0.00    2.68
  -3   3  35    8.01    6.27
  -3  -3  35    7.62    4.61
  -3   3  36    0.00    3.27
  -3  -3  36    0.63    2.94
  -3   3  37    7.90    6.64
  -3  -3  37    4.23    4.07
  -3   3  38   -0.00    3.42
  -3  -3  38    2.34    3.66
  -3   3  39   -0.00    5.00
  -3  -3  39    0.00    3.03
  -3  -3  40    1.90    3.96
  -3  -3  41    8.05    4.95
  -3   4   1  122.63   17.03
  -3   4   1   70.85   15.17
   3  -4  -1   81.24   14.80
   3  -4  -1  126.89   17.58
   3   4  -1  118.03   16.01
   3   4  -1   87.48   15.44
  -3  -4   1  103.86   15.88
  -3  -4   1  101.71   16.11
  -3   4   2  118.77   20.07
  -3   4   2  156.50   21.31
   3  -4  -2  128.88   19.63
   3  -4  -2  131.97   20.97
   3   4  -2  139.43   19.59
   3   4  -2  104.99   19.17
  -3  -4   2  134.35   19.87
  -3  -4   2  156.34   20.64
  -3   4   3  356.63   45.28
  -3   4   3  463.57   46.60
   3  -4  -3  464.13   45.43
   3  -4  -3  236.48   43.60
   3   4  -3  289.92   42.74
  -3  -4   3  286.13   43.01
  -3  -4   3  333.53   43.79
  -3   4   4   46.03    9.19
  -3   4   4   37.85    8.45
   3  -4  -4   36.22    7.75
   3  -4  -4   53.90    9.98
   3   4  -4   12.06    5.30
  -3  -4   4   48.74    7.91
  -3   4   5   49.22   10.46
  -3   4   5   33.29    9.22
   3  -4  -5   31.71    8.47
   3  -4  -5   45.32   10.61
   3   4  -5   55.28    8.79
   3   4  -5   49.98    8.74
  -3  -4   5   52.23    9.13
  -3   4   6   83.83   14.68
  -3   4   6   72.12   13.73
   3  -4  -6   93.19   14.14
   3  -4  -6   77.54   14.29
   3   4  -6   72.00   11.69
   3   4  -6   68.80   11.57
  -3  -4   6   65.10   11.78
  -3  -4   6   68.22   12.02
  -3   4   7  233.19   32.07
  -3   4   7  224.48   31.54
   3  -4  -7  251.05   31.66
   3  -4  -7  217.72   30.55
   3  -4  -7  247.31   32.64
   3   4  -7  177.81   28.06
   3   4  -7  208.08   28.26
  -3  -4   7  203.78   28.80
  -3  -4   7  213.41   28.98
  -3   4   8  162.54   26.27
  -3   4   8  149.69   25.59
   3  -4  -8  148.19   24.97
   3  -4  -8  147.84   24.91
   3  -4  -8  172.96   26.74
   3   4  -8  191.54   23.14
  -3  -4   8  170.77   23.67
  -3  -4   8  187.71   24.00
  -3   4   9  132.42   21.48
   3  -4  -9  133.85   20.73
   3  -4  -9  125.55   20.53
   3  -4  -9  136.72   21.90
   3   4  -9  120.19   18.08
   3   4  -9  138.19   17.73
  -3  -4   9  122.64   18.35
  -3  -4   9  127.86   18.62
  -3   4  10   25.26    8.60
   3  -4 -10   63.98   10.95
   3  -4 -10   47.19   10.14
   3   4 -10   47.75    7.60
   3   4 -10   36.16    6.22
  -3  -4  10   40.80    7.25
  -3  -4  10   34.76    7.26
  -3   4  11   73.12   15.21
   3  -4 -11  101.86   15.74
   3  -4 -11   94.13   15.60
   3   4 -11  104.07   12.88
   3   4 -11   82.72   10.82
  -3  -4  11   55.39   11.42
  -3  -4  11   97.12   13.07
  -3   4  12  246.98   36.09
  -3   4  12  235.63   36.16
   3  -4 -12  222.06   34.76
   3  -4 -12  260.76   35.97
   3   4 -12  237.40   32.05
  -3  -4  12  264.20   31.86
  -3  -4  12  243.25   32.55
  -3   4  13  247.90   37.84
  -3   4  13  291.07   39.48
   3  -4 -13  224.27   36.64
   3  -4 -13  255.98   37.71
   3   4 -13  275.75   34.21
  -3  -4  13  269.00   34.62
[truncated: 819,688 more chars]
