# Supplementary material for: LED-pump-X-ray-multiprobe crystallography for sub-second timescales
Source: Commun Chem. 2022 Aug 26;5:102. doi: 10.1038/s42004-022-00716-1 (PMC9814726; doi:10.1038/s42004-022-00716-1)
Supplement: Supplementary file 10 — Supplementary Data 1 [file 42004_2022_716_MOESM10_ESM.zip › CIFs/4s_272K/272K_4s_t19_decay.cif]

  data_global

# SUBMISSION DETAILS
 
_publ_contact_author_name       'Hatcher, Lauren'
_publ_contact_author_address
;
School of Chemistry
Cardiff University
Main Building
Park Place 
Cardiff
CF10 3AT
United Kingdom
;
_publ_contact_author_email       'HatcherL1@cardiff.ac.uk'
_publ_requested_category          FM
_publ_section_comment
; 
?
;
_publ_section_references
;
Diamond General Data Aquisition (GDA) software: http://www.opengda.org/

XIA2: Winter, G. (2010) J. Appl. Cryst. 43, 186-190.
POINTLESS: Evans, P. (2006) Acta Cryst. D62, 72-82.
AIMLESS: Evans, P. R. and Murshudov, G. N. (2013) Acta Cryst. D69, 1204-1214.
DIALS: Winter, G., et al. Acta Cryst. (2018) D74, 85-97.
CCP4: Winn, M. D. et al. (2011) Acta Cryst. D67, 235-242.
   
SHELXL: Sheldrick G. M. (2015). Acta Cryst. C71, 3-8.
SHELXT:	Sheldrick, G. M. (2015). Acta Cryst. A71, 3-8.
 
OLEX2: Dolomanov, O.V.; Bourhis, L.J.; Gildea, R.J.; Howard, J.A.K.; Puschmann,
 H., OLEX2: A complete structure solution, refinement and analysis program 
 (2009). J. Appl. Cryst., 42, 339-341.

MERCURY: Macrae, C. F., Bruno, I. J., Chisholm, J. A., Edgington,
P. R., McCabe, P., Pidcock, E., Rodriguez-Monge, L., Taylor, R.,
van de Streek, J. & Wood, P. A. (2008). J. Appl. Cryst. 41, 466-470.
;

####
 
data_272K_4s_t19_decay
 
_audit_creation_method            'SHELXL-2018/3'
_shelx_SHELXL_version_number      '2018/3'
_chemical_name_systematic         
;
Nitro-(N,N,N',N'-tetrabutyldiethylenetriamine)palladium(II)
tetraphenylborate, tetrahydrofuran solvate
;
_chemical_name_common             ?
_chemical_melting_point           ?
_chemical_formula_moiety          
;
C20 H45 N4 O2 Pd, C24 H20 B, C4 H8 O
;
_chemical_formula_sum            'C48 H73 B N4 O3 Pd' 
_chemical_formula_weight          871.31

loop_
 _atom_type_symbol
 _atom_type_description
 _atom_type_scat_dispersion_real
 _atom_type_scat_dispersion_imag
 _atom_type_scat_source
 'C'  'C'   0.0010   0.0010
 'International Tables Vol C Tables 4.2.6.8 and 6.1.1.4'
 'H'  'H'   0.0000   0.0000
 'International Tables Vol C Tables 4.2.6.8 and 6.1.1.4'
 'B'  'B'   0.0000   0.0000
 'International Tables Vol C Tables 4.2.6.8 and 6.1.1.4'
 'N'  'N'   0.0030   0.0020
 'International Tables Vol C Tables 4.2.6.8 and 6.1.1.4'
 'O'  'O'   0.0050   0.0030
 'International Tables Vol C Tables 4.2.6.8 and 6.1.1.4'
 'Pd'  'Pd'  -2.5040   0.6150
 'International Tables Vol C Tables 4.2.6.8 and 6.1.1.4'
 
_space_group_crystal_system       monoclinic
_space_group_IT_number            14
_space_group_name_H-M_alt         'P 21/n'
_space_group_name_Hall            '-P 2yn'
 
_shelx_space_group_comment
;
The symmetry employed for this shelxl refinement is uniquely defined
by the following loop, which should always be used as a source of
symmetry information in preference to the above space-group names.
They are only intended as comments.
;
 
loop_
 _space_group_symop_operation_xyz
 'x, y, z'
 '-x+1/2, y+1/2, -z+1/2'
 '-x, -y, -z'
 'x-1/2, -y-1/2, z-1/2'
 
_cell_length_a                    11.6765(4)
_cell_length_b                    13.5820(5)
_cell_length_c                    30.1766(10)
_cell_angle_alpha                 90
_cell_angle_beta                  93.521(3)
_cell_angle_gamma                 90
_cell_volume                      4776.7(3)
_cell_formula_units_Z             4
_cell_measurement_temperature     272(2)
_cell_measurement_reflns_used     8026
_cell_measurement_theta_max       21.1279344165
_cell_measurement_theta_min       1.24588427578
 
_exptl_crystal_description        Plate
_exptl_crystal_colour             Yellow
_exptl_crystal_density_meas       ?
_exptl_crystal_density_method     ?
_exptl_crystal_density_diffrn     1.212          
_exptl_crystal_F_000              1856
_exptl_transmission_factor_min    ?
_exptl_transmission_factor_max    ?
_exptl_crystal_size_max           0.100
_exptl_crystal_size_mid           0.100
_exptl_crystal_size_min           0.050
_exptl_absorpt_coefficient_mu     0.202
_shelx_estimated_absorpt_T_min    0.980
_shelx_estimated_absorpt_T_max    0.990
_exptl_absorpt_correction_T_min   0.996923504771
_exptl_absorpt_correction_T_max   1.0
_exptl_absorpt_correction_type    empirical
_exptl_absorpt_process_details    
;
CCP4 7.0.048: AIMLESS, version 0.5.32 : 29/03/17
Scaling & analysis of unmerged intensities, absorption correction using spherical harmonics
;
_exptl_absorpt_special_details    ?
_diffrn_ambient_temperature       272(2)
_diffrn_radiation_wavelength      0.534
_diffrn_measurement_device_type   'Photon counting pixel array'
_diffrn_radiation_type            Synchrotron
_diffrn_measurement_method        'shutterless scans'
_diffrn_radiation_source          'Diamond Light Source Beamline I19-2'
_diffrn_radiation_monochromator   'Silicon 111'
_diffrn_detector_area_resol_mean  ?
_diffrn_reflns_number             32764
_diffrn_reflns_av_unetI/netI      0.1216
_diffrn_reflns_av_R_equivalents   0.1101
_diffrn_reflns_limit_h_min        -14
_diffrn_reflns_limit_h_max        14
_diffrn_reflns_limit_k_min        -16
_diffrn_reflns_limit_k_max        13
_diffrn_reflns_limit_l_min        -35
_diffrn_reflns_limit_l_max        37
_diffrn_reflns_theta_min          1.378
_diffrn_reflns_theta_max          19.496
_diffrn_reflns_theta_full         18.687
_diffrn_measured_fraction_theta_max   0.990
_diffrn_measured_fraction_theta_full  0.991
_diffrn_reflns_Laue_measured_fraction_max    0.990
_diffrn_reflns_Laue_measured_fraction_full   0.991
_diffrn_reflns_point_group_measured_fraction_max   0.990
_diffrn_reflns_point_group_measured_fraction_full  0.991
_reflns_number_total              9676
_reflns_number_gt                 5038
_reflns_threshold_expression      'I > 2\s(I)'
_reflns_Friedel_coverage          0.000
_reflns_Friedel_fraction_max      .
_reflns_Friedel_fraction_full     .
 
_reflns_special_details
;
 Reflections were merged by SHELXL according to the crystal
 class for the calculation of statistics and refinement.
 
 _reflns_Friedel_fraction is defined as the number of unique
 Friedel pairs measured divided by the number that would be
 possible theoretically, ignoring centric projections and
 systematic absences.
;
 
_computing_data_collection        'Diamond GDA (http://www.opengda.org/)'
_computing_cell_refinement        'DIALS (Winter, 2018)'
_computing_data_reduction         'XIA2 (Winter 2010)'
_computing_structure_solution     'SHELXT (Sheldrick, 2015)'
_computing_structure_refinement   'SHELXL (Sheldrick, 2015)'
_computing_molecular_graphics     'OLEX2 (Dolomanov et al., 2009)'
_computing_publication_material   'MERCURY (Macrae et al., 2008)'
_refine_special_details           ?
_refine_ls_structure_factor_coef  Fsqd
_refine_ls_matrix_type            full
_refine_ls_weighting_scheme       calc
_refine_ls_weighting_details
'w=1/[\s^2^(Fo^2^)+(0.0471P)^2^] where P=(Fo^2^+2Fc^2^)/3'
_atom_sites_solution_primary      ?
_atom_sites_solution_secondary    ?
_atom_sites_solution_hydrogens    geom
_refine_ls_hydrogen_treatment     constr
_refine_ls_extinction_method      none
_refine_ls_extinction_coef        .
_refine_ls_number_reflns          9676
_refine_ls_number_parameters      526
_refine_ls_number_restraints      490
_refine_ls_R_factor_all           0.1120
_refine_ls_R_factor_gt            0.0611
_refine_ls_wR_factor_ref          0.1495
_refine_ls_wR_factor_gt           0.1269
_refine_ls_goodness_of_fit_ref    0.884
_refine_ls_restrained_S_all       0.887
_refine_ls_shift/su_max           0.001
_refine_ls_shift/su_mean          0.000
 
loop_
 _atom_site_label
 _atom_site_type_symbol
 _atom_site_fract_x
 _atom_site_fract_y
 _atom_site_fract_z
 _atom_site_U_iso_or_equiv
 _atom_site_adp_type
 _atom_site_occupancy
 _atom_site_site_symmetry_order  
 _atom_site_calc_flag
 _atom_site_refinement_flags_posn
 _atom_site_refinement_flags_adp
 _atom_site_refinement_flags_occupancy
 _atom_site_disorder_assembly
 _atom_site_disorder_group
Pd1 Pd 0.33993(3) 0.77506(2) 0.34637(2) 0.04876(14) Uani 1 1 d . . . . .
N2 N 0.3460(3) 0.9275(2) 0.33749(10) 0.0571(8) Uani 1 1 d . . . . .
N3 N 0.4543(3) 0.7986(2) 0.39823(9) 0.0479(8) Uani 1 1 d . . . . .
H3 H 0.531483 0.788120 0.388113 0.058 Uiso 1 1 calc R U . . .
N4 N 0.3309(3) 0.6317(2) 0.37140(10) 0.0508(8) Uani 1 1 d . . . . .
C1 C 0.4421(4) 0.9641(3) 0.36956(13) 0.0647(11) Uani 1 1 d . . . . .
H1A H 0.515024 0.958362 0.356035 0.078 Uiso 1 1 calc R U . . .
H1B H 0.429793 1.032880 0.376493 0.078 Uiso 1 1 calc R U . . .
C2 C 0.4443(4) 0.9034(3) 0.41162(13) 0.0639(12) Uani 1 1 d . . . . .
H2A H 0.509214 0.922133 0.431440 0.077 Uiso 1 1 calc R U . . .
H2B H 0.374473 0.913630 0.426825 0.077 Uiso 1 1 calc R U . . .
C3 C 0.4332(4) 0.7237(3) 0.43236(12) 0.0534(10) Uani 1 1 d . . . . .
H3A H 0.363577 0.739178 0.446915 0.064 Uiso 1 1 calc R U . . .
H3B H 0.496687 0.721961 0.454629 0.064 Uiso 1 1 calc R U . . .
C4 C 0.4212(3) 0.6255(3) 0.40892(12) 0.0541(10) Uani 1 1 d . . . . .
H4A H 0.494042 0.607123 0.397463 0.065 Uiso 1 1 calc R U . . .
H4B H 0.400303 0.575287 0.429795 0.065 Uiso 1 1 calc R U . . .
C5 C 0.2317(4) 0.9656(3) 0.35052(15) 0.0691(12) Uani 1 1 d . . . . .
H5A H 0.220939 0.943782 0.380586 0.083 Uiso 1 1 calc R U . . .
H5B H 0.172403 0.934624 0.331378 0.083 Uiso 1 1 calc R U . . .
C6 C 0.2123(5) 1.0765(3) 0.34870(18) 0.0931(16) Uani 1 1 d . . . . .
H6A H 0.271064 1.109041 0.367491 0.112 Uiso 1 1 calc R U . . .
H6B H 0.218741 1.099414 0.318524 0.112 Uiso 1 1 calc R U . . .
C7 C 0.0950(5) 1.1035(4) 0.3640(2) 0.119(2) Uani 1 1 d . . . . .
H7A H 0.036855 1.064383 0.347835 0.143 Uiso 1 1 calc R U . . .
H7B H 0.092114 1.088484 0.395318 0.143 Uiso 1 1 calc R U . . .
C8 C 0.0699(7) 1.2098(5) 0.3566(3) 0.182(4) Uani 1 1 d . . . . .
H8A H 0.015664 1.231500 0.377228 0.273 Uiso 1 1 calc R U . . .
H8B H 0.038228 1.219469 0.326838 0.273 Uiso 1 1 calc R U . . .
H8C H 0.139468 1.247098 0.361109 0.273 Uiso 1 1 calc R U . . .
C9 C 0.3659(4) 0.9602(3) 0.29115(13) 0.0635(11) Uani 1 1 d . . . . .
H9A H 0.298180 0.944624 0.272218 0.076 Uiso 1 1 calc R U . . .
H9B H 0.374812 1.031228 0.291154 0.076 Uiso 1 1 calc R U . . .
C10 C 0.4682(4) 0.9152(3) 0.27136(13) 0.0716(12) Uani 1 1 d . . . . .
H10A H 0.464764 0.844144 0.274080 0.086 Uiso 1 1 calc R U . . .
H10B H 0.537708 0.937820 0.287493 0.086 Uiso 1 1 calc R U . . .
C11 C 0.4718(5) 0.9432(4) 0.22259(15) 0.0929(16) Uani 1 1 d . . . . .
H11A H 0.407030 0.913424 0.205980 0.111 Uiso 1 1 calc R U . . .
H11B H 0.464609 1.014125 0.219675 0.111 Uiso 1 1 calc R U . . .
C12 C 0.5798(5) 0.9110(5) 0.20332(19) 0.134(2) Uani 1 1 d . . . . .
H12A H 0.577756 0.928912 0.172512 0.201 Uiso 1 1 calc R U . . .
H12B H 0.587271 0.840837 0.206113 0.201 Uiso 1 1 calc R U . . .
H12C H 0.643980 0.942371 0.218896 0.201 Uiso 1 1 calc R U . . .
C13 C 0.2124(3) 0.6240(3) 0.38856(13) 0.0581(10) Uani 1 1 d . . . . .
H13A H 0.156973 0.636493 0.363926 0.070 Uiso 1 1 calc R U . . .
H13B H 0.204261 0.676352 0.410019 0.070 Uiso 1 1 calc R U . . .
C14 C 0.1803(4) 0.5282(3) 0.41003(15) 0.0691(12) Uani 1 1 d . . . . .
H14A H 0.232802 0.515748 0.435597 0.083 Uiso 1 1 calc R U . . .
H14B H 0.188036 0.474744 0.389106 0.083 Uiso 1 1 calc R U . . .
C15 C 0.0584(4) 0.5304(3) 0.42466(17) 0.0807(14) Uani 1 1 d . . . . .
H15A H 0.051770 0.583788 0.445689 0.097 Uiso 1 1 calc R U . . .
H15B H 0.006881 0.544652 0.399020 0.097 Uiso 1 1 calc R U . . .
C16 C 0.0200(4) 0.4367(3) 0.44567(17) 0.0918(16) Uani 1 1 d . . . . .
H16A H 0.022249 0.383859 0.424624 0.138 Uiso 1 1 calc R U . . .
H16B H -0.056958 0.444597 0.454612 0.138 Uiso 1 1 calc R U . . .
H16C H 0.070166 0.421877 0.471189 0.138 Uiso 1 1 calc R U . . .
C17 C 0.3489(4) 0.5505(3) 0.33901(13) 0.0607(11) Uani 1 1 d . . . . .
H17A H 0.282136 0.546834 0.318288 0.073 Uiso 1 1 calc R U . . .
H17B H 0.354163 0.488608 0.355070 0.073 Uiso 1 1 calc R U . . .
C18 C 0.4539(4) 0.5618(3) 0.31313(14) 0.0764(13) Uani 1 1 d . . . . .
H18A H 0.521399 0.563920 0.333511 0.092 Uiso 1 1 calc R U . . .
H18B H 0.449539 0.623458 0.296931 0.092 Uiso 1 1 calc R U . . .
C19 C 0.4654(5) 0.4772(4) 0.28064(19) 0.117(2) Uani 1 1 d . . . . .
H19A H 0.461761 0.415697 0.296823 0.140 Uiso 1 1 calc R U . . .
H19B H 0.400181 0.478888 0.259115 0.140 Uiso 1 1 calc R U . . .
C20 C 0.5688(6) 0.4778(5) 0.2571(2) 0.142(3) Uani 1 1 d . . . . .
H20A H 0.571705 0.419498 0.239197 0.213 Uiso 1 1 calc R U . . .
H20B H 0.634147 0.479341 0.277988 0.213 Uiso 1 1 calc R U . . .
H20C H 0.569519 0.534893 0.238365 0.213 Uiso 1 1 calc R U . . .
C21 C 0.6564(3) 0.3743(3) 0.42713(13) 0.0523(9) Uani 1 1 d . . . . .
C22 C 0.7083(4) 0.4236(3) 0.39372(15) 0.0665(12) Uani 1 1 d . . . . .
H22 H 0.723835 0.389345 0.368108 0.080 Uiso 1 1 calc R U . . .
C23 C 0.7378(4) 0.5218(4) 0.39685(19) 0.0845(15) Uani 1 1 d . . . . .
H23 H 0.773130 0.551832 0.373578 0.101 Uiso 1 1 calc R U . . .
C24 C 0.7159(4) 0.5760(4) 0.43380(19) 0.0819(14) Uani 1 1 d . . . . .
H24 H 0.737704 0.641682 0.436371 0.098 Uiso 1 1 calc R U . . .
C25 C 0.6608(4) 0.5299(3) 0.46668(16) 0.0747(13) Uani 1 1 d . . . . .
H25 H 0.643070 0.565249 0.491763 0.090 Uiso 1 1 calc R U . . .
C26 C 0.6311(4) 0.4319(3) 0.46321(13) 0.0607(11) Uani 1 1 d . . . . .
H26 H 0.592495 0.403168 0.485970 0.073 Uiso 1 1 calc R U . . .
C27 C 0.7346(4) 0.2016(3) 0.45904(13) 0.0540(10) Uani 1 1 d . . . . .
C28 C 0.8100(4) 0.2506(3) 0.48895(15) 0.0658(12) Uani 1 1 d . . . . .
H28 H 0.805450 0.318904 0.490455 0.079 Uiso 1 1 calc R U . . .
C29 C 0.8911(4) 0.2035(4) 0.51648(17) 0.0848(15) Uani 1 1 d . . . . .
H29 H 0.938180 0.240228 0.536208 0.102 Uiso 1 1 calc R U . . .
C30 C 0.9029(4) 0.1044(4) 0.51511(18) 0.0883(15) Uani 1 1 d . . . . .
H30 H 0.957058 0.072628 0.533950 0.106 Uiso 1 1 calc R U . . .
C31 C 0.8331(4) 0.0514(4) 0.48520(19) 0.0909(16) Uani 1 1 d . . . . .
H31 H 0.840781 -0.016577 0.483399 0.109 Uiso 1 1 calc R U . . .
C32 C 0.7513(4) 0.0997(3) 0.45783(17) 0.0776(14) Uani 1 1 d . . . . .
H32 H 0.705670 0.062645 0.437766 0.093 Uiso 1 1 calc R U . . .
C33 C 0.5053(4) 0.2303(3) 0.44401(12) 0.0501(9) Uani 1 1 d . . . . .
C34 C 0.4792(4) 0.1454(3) 0.46694(12) 0.0550(10) Uani 1 1 d . . . . .
H34 H 0.537845 0.100922 0.474228 0.066 Uiso 1 1 calc R U . . .
C35 C 0.3699(4) 0.1239(3) 0.47946(14) 0.0650(11) Uani 1 1 d . . . . .
H35 H 0.356729 0.064934 0.493959 0.078 Uiso 1 1 calc R U . . .
C36 C 0.2803(4) 0.1885(3) 0.47078(16) 0.0731(13) Uani 1 1 d . . . . .
H36 H 0.207287 0.175120 0.479894 0.088 Uiso 1 1 calc R U . . .
C37 C 0.3028(4) 0.2730(3) 0.44825(17) 0.0789(14) Uani 1 1 d . . . . .
H37 H 0.243951 0.317746 0.441590 0.095 Uiso 1 1 calc R U . . .
C38 C 0.4114(4) 0.2926(3) 0.43533(16) 0.0708(13) Uani 1 1 d . . . . .
H38 H 0.423008 0.350744 0.419931 0.085 Uiso 1 1 calc R U . . .
C39 C 0.6356(5) 0.2131(3) 0.37452(14) 0.0663(12) Uani 1 1 d . . . . .
C40 C 0.5434(5) 0.2206(3) 0.34458(15) 0.0797(14) Uani 1 1 d . . . . .
H40 H 0.474623 0.244944 0.354095 0.096 Uiso 1 1 calc R U . . .
C41 C 0.5489(6) 0.1927(4) 0.29962(17) 0.0969(17) Uani 1 1 d . . . . .
H41 H 0.484908 0.199396 0.279964 0.116 Uiso 1 1 calc R U . . .
C42 C 0.6481(7) 0.1560(5) 0.2854(2) 0.121(2) Uani 1 1 d . . . . .
H42 H 0.652471 0.137141 0.255891 0.145 Uiso 1 1 calc R U . . .
C43 C 0.7417(7) 0.1468(5) 0.3145(2) 0.136(2) Uani 1 1 d . . . . .
H43 H 0.809769 0.121417 0.304831 0.163 Uiso 1 1 calc R U . . .
C44 C 0.7360(5) 0.1750(5) 0.35816(18) 0.115(2) Uani 1 1 d . . . . .
H44 H 0.800976 0.168469 0.377372 0.138 Uiso 1 1 calc R U . . .
B1 B 0.6336(5) 0.2558(3) 0.42665(16) 0.0547(9) Uani 1 1 d . . . . .
O3 O 0.6886(12) 0.804(2) 0.3655(8) 0.090(3) Uani 0.587(16) 1 d D . P A 1
C45 C 0.7367(11) 0.7751(15) 0.3250(6) 0.093(2) Uani 0.587(16) 1 d D . P A 1
H45A H 0.729524 0.828128 0.303444 0.112 Uiso 0.587(16) 1 calc R U P A 1
H45B H 0.697399 0.717559 0.312508 0.112 Uiso 0.587(16) 1 calc R U P A 1
C46 C 0.8606(11) 0.7523(14) 0.3364(6) 0.109(3) Uani 0.587(16) 1 d D . P A 1
H46A H 0.871446 0.683464 0.344109 0.130 Uiso 0.587(16) 1 calc R U P A 1
H46B H 0.907816 0.768639 0.312102 0.130 Uiso 0.587(16) 1 calc R U P A 1
C47 C 0.8859(9) 0.8152(13) 0.3742(4) 0.109(3) Uani 0.587(16) 1 d D . P A 1
H47A H 0.931407 0.779480 0.396842 0.130 Uiso 0.587(16) 1 calc R U P A 1
H47B H 0.929887 0.871706 0.365360 0.130 Uiso 0.587(16) 1 calc R U P A 1
C48 C 0.7810(10) 0.8477(10) 0.3917(4) 0.093(2) Uani 0.587(16) 1 d D . P A 1
H48A H 0.778320 0.827662 0.422517 0.112 Uiso 0.587(16) 1 calc R U P A 1
H48B H 0.775422 0.918867 0.390260 0.112 Uiso 0.587(16) 1 calc R U P A 1
O3A O 0.6745(17) 0.808(3) 0.3611(12) 0.090(3) Uani 0.413(16) 1 d D . P A 2
C45A C 0.7280(15) 0.756(2) 0.3268(9) 0.093(2) Uani 0.413(16) 1 d D . P A 2
H45C H 0.699222 0.778122 0.297551 0.112 Uiso 0.413(16) 1 calc R U P A 2
H45D H 0.717132 0.685833 0.329235 0.112 Uiso 0.413(16) 1 calc R U P A 2
C46A C 0.8522(15) 0.7848(18) 0.3361(9) 0.109(3) Uani 0.413(16) 1 d D . P A 2
H46C H 0.893831 0.730359 0.350320 0.130 Uiso 0.413(16) 1 calc R U P A 2
H46D H 0.886813 0.799161 0.308379 0.130 Uiso 0.413(16) 1 calc R U P A 2
C47A C 0.8600(14) 0.8703(17) 0.3646(6) 0.109(3) Uani 0.413(16) 1 d D . P A 2
H47C H 0.917738 0.861135 0.388730 0.130 Uiso 0.413(16) 1 calc R U P A 2
H47D H 0.878283 0.928803 0.348028 0.130 Uiso 0.413(16) 1 calc R U P A 2
C48A C 0.7474(14) 0.8771(14) 0.3809(6) 0.093(2) Uani 0.413(16) 1 d D . P A 2
H48C H 0.752333 0.866933 0.412799 0.112 Uiso 0.413(16) 1 calc R U P A 2
H48D H 0.716798 0.942507 0.375079 0.112 Uiso 0.413(16) 1 calc R U P A 2
O1 O 0.1250(3) 0.7603(2) 0.29840(10) 0.1135(11) Uani 0.958(5) 1 d D . P B 3
O2 O 0.2618(3) 0.72488(19) 0.25928(10) 0.1135(11) Uani 0.958(5) 1 d D . P B 3
N1 N 0.2258(3) 0.74988(12) 0.29397(8) 0.0676(10) Uani 0.958(5) 1 d D . P B 3
O1A O 0.218(2) 0.7551(2) 0.3012(4) 0.1135(11) Uani 0.042(5) 1 d D . P B 4
O2A O 0.3293(17) 0.7152(4) 0.2522(6) 0.1135(11) Uani 0.042(5) 1 d D . P B 4
N1A N 0.2221(16) 0.7283(3) 0.2600(4) 0.0676(10) Uani 0.042(5) 1 d D . P B 4
 
loop_
 _atom_site_aniso_label
 _atom_site_aniso_U_11
 _atom_site_aniso_U_22
 _atom_site_aniso_U_33
 _atom_site_aniso_U_23
 _atom_site_aniso_U_13
 _atom_site_aniso_U_12
Pd1 0.0479(2) 0.0526(3) 0.0455(2) 0.00131(15) 0.00073(16) -0.00199(17)
N2 0.062(2) 0.056(2) 0.0534(17) 0.0056(15) 0.0005(14) 0.0012(15)
N3 0.049(2) 0.0525(16) 0.0425(16) -0.0008(12) 0.0020(15) -0.0063(15)
N4 0.0496(18) 0.0522(18) 0.0505(17) -0.0016(13) 0.0016(13) -0.0014(15)
C1 0.070(3) 0.060(3) 0.063(2) 0.0014(18) -0.0048(19) -0.010(2)
C2 0.083(3) 0.0537(19) 0.054(2) -0.0058(16) -0.005(2) -0.005(2)
C3 0.058(3) 0.059(2) 0.043(2) 0.0041(14) -0.0012(18) -0.004(2)
C4 0.053(2) 0.057(2) 0.052(2) 0.0035(17) -0.0017(17) -0.002(2)
C5 0.069(3) 0.066(2) 0.072(3) -0.004(2) 0.002(2) 0.008(2)
C6 0.106(4) 0.069(2) 0.103(4) -0.002(3) -0.003(3) 0.023(3)
C7 0.099(4) 0.099(4) 0.156(5) -0.037(4) -0.014(4) 0.035(3)
C8 0.165(8) 0.098(4) 0.278(10) -0.045(5) -0.031(7) 0.046(4)
C9 0.074(3) 0.059(3) 0.057(2) 0.0109(19) -0.0002(19) -0.004(2)
C10 0.067(3) 0.085(3) 0.062(2) 0.006(2) 0.002(2) -0.005(2)
C11 0.101(4) 0.113(4) 0.066(2) 0.006(3) 0.017(3) -0.009(3)
C12 0.107(5) 0.197(7) 0.100(4) -0.003(4) 0.034(4) -0.002(4)
C13 0.046(2) 0.062(2) 0.065(3) 0.0052(19) -0.0008(18) -0.0038(19)
C14 0.061(3) 0.067(3) 0.079(3) 0.008(2) 0.011(2) -0.006(2)
C15 0.064(3) 0.079(3) 0.101(4) 0.005(3) 0.022(3) -0.008(2)
C16 0.077(4) 0.084(3) 0.116(4) 0.009(3) 0.024(3) -0.012(3)
C17 0.067(3) 0.057(2) 0.057(2) -0.0080(17) -0.0013(19) 0.001(2)
C18 0.078(3) 0.087(3) 0.065(3) -0.012(2) 0.010(2) 0.006(3)
C19 0.125(5) 0.117(4) 0.114(4) -0.043(3) 0.044(4) -0.001(4)
C20 0.143(6) 0.167(6) 0.122(5) -0.037(4) 0.059(4) 0.012(5)
C21 0.049(2) 0.0534(18) 0.053(2) 0.0069(14) -0.0055(18) 0.0010(18)
C22 0.056(3) 0.071(2) 0.073(3) 0.017(2) 0.006(2) -0.003(2)
C23 0.064(3) 0.070(3) 0.121(4) 0.027(2) 0.015(3) -0.007(2)
C24 0.064(3) 0.051(3) 0.129(4) 0.017(2) -0.011(3) -0.003(2)
C25 0.077(3) 0.054(2) 0.090(3) -0.001(2) -0.017(2) 0.004(2)
C26 0.071(3) 0.052(2) 0.058(2) 0.0056(17) -0.005(2) 0.005(2)
C27 0.051(2) 0.052(2) 0.060(2) 0.0035(17) 0.0107(17) 0.0041(17)
C28 0.061(3) 0.064(3) 0.071(3) -0.001(2) -0.0006(19) 0.008(2)
C29 0.073(3) 0.089(3) 0.089(3) -0.004(3) -0.015(3) 0.019(3)
C30 0.066(3) 0.087(3) 0.111(4) 0.014(3) 0.001(3) 0.021(3)
C31 0.069(3) 0.065(3) 0.138(4) 0.013(3) 0.002(3) 0.015(2)
C32 0.060(3) 0.053(2) 0.120(4) -0.003(2) 0.001(3) 0.004(2)
C33 0.0526(19) 0.048(2) 0.050(2) -0.0014(16) -0.0019(17) -0.0013(16)
C34 0.056(2) 0.054(2) 0.056(2) 0.0066(17) 0.005(2) 0.0027(19)
C35 0.060(2) 0.064(3) 0.072(3) 0.005(2) 0.009(2) -0.0055(19)
C36 0.058(3) 0.064(3) 0.099(4) -0.002(2) 0.019(3) -0.002(2)
C37 0.056(2) 0.062(3) 0.118(4) 0.006(2) 0.006(3) 0.001(2)
C38 0.056(2) 0.054(3) 0.102(4) 0.016(2) 0.002(2) 0.0024(19)
C39 0.085(3) 0.060(3) 0.055(2) -0.0013(19) 0.0102(18) -0.013(2)
C40 0.106(3) 0.071(3) 0.061(2) 0.006(2) -0.006(2) -0.023(3)
C41 0.152(5) 0.076(4) 0.061(2) 0.005(2) -0.010(3) -0.035(3)
C42 0.184(6) 0.111(5) 0.069(4) -0.007(3) 0.017(3) -0.019(4)
C43 0.168(6) 0.162(6) 0.079(3) -0.028(4) 0.028(3) 0.021(5)
C44 0.108(4) 0.163(5) 0.075(3) -0.023(3) 0.018(3) 0.022(4)
B1 0.056(2) 0.054(2) 0.055(2) 0.0012(17) 0.0038(18) -0.0005(19)
O3 0.067(3) 0.104(4) 0.100(4) -0.010(4) 0.011(3) -0.002(4)
C45 0.077(3) 0.104(5) 0.099(3) -0.011(3) 0.008(2) 0.000(2)
C46 0.073(3) 0.118(8) 0.136(4) -0.005(4) 0.014(2) 0.000(3)
C47 0.073(3) 0.118(8) 0.136(4) -0.005(4) 0.014(2) 0.000(3)
C48 0.077(3) 0.104(5) 0.099(3) -0.011(3) 0.008(2) 0.000(2)
O3A 0.067(3) 0.104(4) 0.100(4) -0.010(4) 0.011(3) -0.002(4)
C45A 0.077(3) 0.104(5) 0.099(3) -0.011(3) 0.008(2) 0.000(2)
C46A 0.073(3) 0.118(8) 0.136(4) -0.005(4) 0.014(2) 0.000(3)
C47A 0.073(3) 0.118(8) 0.136(4) -0.005(4) 0.014(2) 0.000(3)
C48A 0.077(3) 0.104(5) 0.099(3) -0.011(3) 0.008(2) 0.000(2)
O1 0.0647(18) 0.200(3) 0.0744(15) -0.0278(16) -0.0081(15) 0.0051(17)
O2 0.0647(18) 0.200(3) 0.0744(15) -0.0278(16) -0.0081(15) 0.0051(17)
N1 0.0645(19) 0.077(3) 0.0609(17) 0.0078(17) -0.0029(18) -0.0024(19)
O1A 0.0647(18) 0.200(3) 0.0744(15) -0.0278(16) -0.0081(15) 0.0051(17)
O2A 0.0647(18) 0.200(3) 0.0744(15) -0.0278(16) -0.0081(15) 0.0051(17)
N1A 0.0645(19) 0.077(3) 0.0609(17) 0.0078(17) -0.0029(18) -0.0024(19)
 
_geom_special_details
;
 All esds (except the esd in the dihedral angle between two l.s. planes)
 are estimated using the full covariance matrix.  The cell esds are taken
 into account individually in the estimation of esds in distances, angles
 and torsion angles; correlations between esds in cell parameters are only
 used when they are defined by crystal symmetry.  An approximate (isotropic)
 treatment of cell esds is used for estimating esds involving l.s. planes.
;
 
loop_
 _geom_bond_atom_site_label_1
 _geom_bond_atom_site_label_2
 _geom_bond_distance
 _geom_bond_site_symmetry_2
 _geom_bond_publ_flag
Pd1 O1A 1.93(2) . ?
Pd1 N3 2.019(3) . ?
Pd1 N1 2.033(3) . ?
Pd1 N2 2.090(3) . ?
Pd1 N4 2.093(3) . ?
N2 C9 1.499(5) . ?
N2 C5 1.505(5) . ?
N2 C1 1.519(5) . ?
N3 C3 1.479(4) . ?
N3 C2 1.486(5) . ?
N3 H3 0.9800 . ?
N4 C17 1.497(5) . ?
N4 C4 1.501(4) . ?
N4 C13 1.511(5) . ?
C1 C2 1.512(5) . ?
C1 H1A 0.9700 . ?
C1 H1B 0.9700 . ?
C2 H2A 0.9700 . ?
C2 H2B 0.9700 . ?
C3 C4 1.513(5) . ?
C3 H3A 0.9700 . ?
C3 H3B 0.9700 . ?
C4 H4A 0.9700 . ?
C4 H4B 0.9700 . ?
C5 C6 1.523(6) . ?
C5 H5A 0.9700 . ?
C5 H5B 0.9700 . ?
C6 C7 1.516(7) . ?
C6 H6A 0.9700 . ?
C6 H6B 0.9700 . ?
C7 C8 1.487(8) . ?
C7 H7A 0.9700 . ?
C7 H7B 0.9700 . ?
C8 H8A 0.9600 . ?
C8 H8B 0.9600 . ?
C8 H8C 0.9600 . ?
C9 C10 1.498(6) . ?
C9 H9A 0.9700 . ?
C9 H9B 0.9700 . ?
C10 C11 1.523(6) . ?
C10 H10A 0.9700 . ?
C10 H10B 0.9700 . ?
C11 C12 1.486(7) . ?
C11 H11A 0.9700 . ?
C11 H11B 0.9700 . ?
C12 H12A 0.9600 . ?
C12 H12B 0.9600 . ?
C12 H12C 0.9600 . ?
C13 C14 1.511(5) . ?
C13 H13A 0.9700 . ?
C13 H13B 0.9700 . ?
C14 C15 1.517(6) . ?
C14 H14A 0.9700 . ?
C14 H14B 0.9700 . ?
C15 C16 1.502(6) . ?
C15 H15A 0.9700 . ?
C15 H15B 0.9700 . ?
C16 H16A 0.9600 . ?
C16 H16B 0.9600 . ?
C16 H16C 0.9600 . ?
C17 C18 1.501(5) . ?
C17 H17A 0.9700 . ?
C17 H17B 0.9700 . ?
C18 C19 1.521(6) . ?
C18 H18A 0.9700 . ?
C18 H18B 0.9700 . ?
C19 C20 1.438(7) . ?
C19 H19A 0.9700 . ?
C19 H19B 0.9700 . ?
C20 H20A 0.9600 . ?
C20 H20B 0.9600 . ?
C20 H20C 0.9600 . ?
C21 C22 1.381(5) . ?
C21 C26 1.387(5) . ?
C21 B1 1.632(6) . ?
C22 C23 1.379(6) . ?
C22 H22 0.9300 . ?
C23 C24 1.373(6) . ?
C23 H23 0.9300 . ?
C24 C25 1.367(6) . ?
C24 H24 0.9300 . ?
C25 C26 1.379(5) . ?
C25 H25 0.9300 . ?
C26 H26 0.9300 . ?
C27 C28 1.391(6) . ?
C27 C32 1.399(5) . ?
C27 B1 1.656(6) . ?
C28 C29 1.378(6) . ?
C28 H28 0.9300 . ?
C29 C30 1.354(6) . ?
C29 H29 0.9300 . ?
C30 C31 1.381(7) . ?
C30 H30 0.9300 . ?
C31 C32 1.388(6) . ?
C31 H31 0.9300 . ?
C32 H32 0.9300 . ?
C33 C34 1.388(5) . ?
C33 C38 1.397(5) . ?
C33 B1 1.654(7) . ?
C34 C35 1.384(5) . ?
C34 H34 0.9300 . ?
C35 C36 1.378(6) . ?
C35 H35 0.9300 . ?
C36 C37 1.368(6) . ?
C36 H36 0.9300 . ?
C37 C38 1.376(6) . ?
C37 H37 0.9300 . ?
C38 H38 0.9300 . ?
C39 C40 1.366(6) . ?
C39 C44 1.399(7) . ?
C39 B1 1.678(6) . ?
C40 C41 1.414(6) . ?
C40 H40 0.9300 . ?
C41 C42 1.355(8) . ?
C41 H41 0.9300 . ?
C42 C43 1.366(8) . ?
C42 H42 0.9300 . ?
C43 C44 1.377(7) . ?
C43 H43 0.9300 . ?
C44 H44 0.9300 . ?
O3 C48 1.428(11) . ?
O3 C45 1.431(12) . ?
C45 C46 1.499(13) . ?
C45 H45A 0.9700 . ?
C45 H45B 0.9700 . ?
C46 C47 1.441(12) . ?
C46 H46A 0.9700 . ?
C46 H46B 0.9700 . ?
C47 C48 1.433(10) . ?
C47 H47A 0.9700 . ?
C47 H47B 0.9700 . ?
C48 H48A 0.9700 . ?
C48 H48B 0.9700 . ?
O3A C48A 1.376(16) . ?
O3A C45A 1.429(14) . ?
C45A C46A 1.511(14) . ?
C45A H45C 0.9700 . ?
C45A H45D 0.9700 . ?
C46A C47A 1.445(13) . ?
C46A H46C 0.9700 . ?
C46A H46D 0.9700 . ?
C47A C48A 1.435(13) . ?
C47A H47C 0.9700 . ?
C47A H47D 0.9700 . ?
C48A H48C 0.9700 . ?
C48A H48D 0.9700 . ?
O1 N1 1.2009(10) . ?
O2 N1 1.2006(10) . ?
O1A N1A 1.3000(10) . ?
O2A N1A 1.3001(10) . ?
 
loop_
 _geom_angle_atom_site_label_1
 _geom_angle_atom_site_label_2
 _geom_angle_atom_site_label_3
 _geom_angle
 _geom_angle_site_symmetry_1
 _geom_angle_site_symmetry_3
 _geom_angle_publ_flag
O1A Pd1 N3 173.8(5) . . ?
N3 Pd1 N1 179.33(12) . . ?
O1A Pd1 N2 94.45(12) . . ?
N3 Pd1 N2 85.21(12) . . ?
N1 Pd1 N2 95.31(10) . . ?
O1A Pd1 N4 94.20(11) . . ?
N3 Pd1 N4 85.02(12) . . ?
N1 Pd1 N4 94.54(10) . . ?
N2 Pd1 N4 166.11(12) . . ?
C9 N2 C5 109.4(3) . . ?
C9 N2 C1 110.3(3) . . ?
C5 N2 C1 110.7(3) . . ?
C9 N2 Pd1 114.9(2) . . ?
C5 N2 Pd1 105.6(2) . . ?
C1 N2 Pd1 105.8(2) . . ?
C3 N3 C2 116.8(3) . . ?
C3 N3 Pd1 107.5(2) . . ?
C2 N3 Pd1 107.7(2) . . ?
C3 N3 H3 108.2 . . ?
C2 N3 H3 108.2 . . ?
Pd1 N3 H3 108.2 . . ?
C17 N4 C4 109.3(3) . . ?
C17 N4 C13 109.9(3) . . ?
C4 N4 C13 110.7(3) . . ?
C17 N4 Pd1 116.0(2) . . ?
C4 N4 Pd1 106.0(2) . . ?
C13 N4 Pd1 104.8(2) . . ?
C2 C1 N2 109.3(3) . . ?
C2 C1 H1A 109.8 . . ?
N2 C1 H1A 109.8 . . ?
C2 C1 H1B 109.8 . . ?
N2 C1 H1B 109.8 . . ?
H1A C1 H1B 108.3 . . ?
N3 C2 C1 106.9(3) . . ?
N3 C2 H2A 110.3 . . ?
C1 C2 H2A 110.3 . . ?
N3 C2 H2B 110.3 . . ?
C1 C2 H2B 110.3 . . ?
H2A C2 H2B 108.6 . . ?
N3 C3 C4 107.2(3) . . ?
N3 C3 H3A 110.3 . . ?
C4 C3 H3A 110.3 . . ?
N3 C3 H3B 110.3 . . ?
C4 C3 H3B 110.3 . . ?
H3A C3 H3B 108.5 . . ?
N4 C4 C3 110.1(3) . . ?
N4 C4 H4A 109.6 . . ?
C3 C4 H4A 109.6 . . ?
N4 C4 H4B 109.6 . . ?
C3 C4 H4B 109.6 . . ?
H4A C4 H4B 108.2 . . ?
N2 C5 C6 117.6(4) . . ?
N2 C5 H5A 107.9 . . ?
C6 C5 H5A 107.9 . . ?
N2 C5 H5B 107.9 . . ?
C6 C5 H5B 107.9 . . ?
H5A C5 H5B 107.2 . . ?
C7 C6 C5 111.4(5) . . ?
C7 C6 H6A 109.4 . . ?
C5 C6 H6A 109.4 . . ?
C7 C6 H6B 109.4 . . ?
C5 C6 H6B 109.4 . . ?
H6A C6 H6B 108.0 . . ?
C8 C7 C6 111.3(6) . . ?
C8 C7 H7A 109.4 . . ?
C6 C7 H7A 109.4 . . ?
C8 C7 H7B 109.4 . . ?
C6 C7 H7B 109.4 . . ?
H7A C7 H7B 108.0 . . ?
C7 C8 H8A 109.5 . . ?
C7 C8 H8B 109.5 . . ?
H8A C8 H8B 109.5 . . ?
C7 C8 H8C 109.5 . . ?
H8A C8 H8C 109.5 . . ?
H8B C8 H8C 109.5 . . ?
C10 C9 N2 115.1(3) . . ?
C10 C9 H9A 108.5 . . ?
N2 C9 H9A 108.5 . . ?
C10 C9 H9B 108.5 . . ?
N2 C9 H9B 108.5 . . ?
H9A C9 H9B 107.5 . . ?
C9 C10 C11 110.7(4) . . ?
C9 C10 H10A 109.5 . . ?
C11 C10 H10A 109.5 . . ?
C9 C10 H10B 109.5 . . ?
C11 C10 H10B 109.5 . . ?
H10A C10 H10B 108.1 . . ?
C12 C11 C10 112.3(5) . . ?
C12 C11 H11A 109.2 . . ?
C10 C11 H11A 109.2 . . ?
C12 C11 H11B 109.2 . . ?
C10 C11 H11B 109.2 . . ?
H11A C11 H11B 107.9 . . ?
C11 C12 H12A 109.5 . . ?
C11 C12 H12B 109.5 . . ?
H12A C12 H12B 109.5 . . ?
C11 C12 H12C 109.5 . . ?
H12A C12 H12C 109.5 . . ?
H12B C12 H12C 109.5 . . ?
N4 C13 C14 117.6(3) . . ?
N4 C13 H13A 107.9 . . ?
C14 C13 H13A 107.9 . . ?
N4 C13 H13B 107.9 . . ?
C14 C13 H13B 107.9 . . ?
H13A C13 H13B 107.2 . . ?
C13 C14 C15 111.7(4) . . ?
C13 C14 H14A 109.3 . . ?
C15 C14 H14A 109.3 . . ?
C13 C14 H14B 109.3 . . ?
C15 C14 H14B 109.3 . . ?
H14A C14 H14B 107.9 . . ?
C16 C15 C14 114.6(4) . . ?
C16 C15 H15A 108.6 . . ?
C14 C15 H15A 108.6 . . ?
C16 C15 H15B 108.6 . . ?
C14 C15 H15B 108.6 . . ?
H15A C15 H15B 107.6 . . ?
C15 C16 H16A 109.5 . . ?
C15 C16 H16B 109.5 . . ?
H16A C16 H16B 109.5 . . ?
C15 C16 H16C 109.5 . . ?
H16A C16 H16C 109.5 . . ?
H16B C16 H16C 109.5 . . ?
N4 C17 C18 114.6(3) . . ?
N4 C17 H17A 108.6 . . ?
C18 C17 H17A 108.6 . . ?
N4 C17 H17B 108.6 . . ?
C18 C17 H17B 108.6 . . ?
H17A C17 H17B 107.6 . . ?
C17 C18 C19 111.4(4) . . ?
C17 C18 H18A 109.3 . . ?
C19 C18 H18A 109.3 . . ?
C17 C18 H18B 109.3 . . ?
C19 C18 H18B 109.3 . . ?
H18A C18 H18B 108.0 . . ?
C20 C19 C18 115.1(5) . . ?
C20 C19 H19A 108.5 . . ?
C18 C19 H19A 108.5 . . ?
C20 C19 H19B 108.5 . . ?
C18 C19 H19B 108.5 . . ?
H19A C19 H19B 107.5 . . ?
C19 C20 H20A 109.5 . . ?
C19 C20 H20B 109.5 . . ?
H20A C20 H20B 109.5 . . ?
C19 C20 H20C 109.5 . . ?
H20A C20 H20C 109.5 . . ?
H20B C20 H20C 109.5 . . ?
C22 C21 C26 115.0(4) . . ?
C22 C21 B1 123.5(4) . . ?
C26 C21 B1 121.4(4) . . ?
C23 C22 C21 122.6(5) . . ?
C23 C22 H22 118.7 . . ?
C21 C22 H22 118.7 . . ?
C24 C23 C22 121.0(5) . . ?
C24 C23 H23 119.5 . . ?
C22 C23 H23 119.5 . . ?
C25 C24 C23 117.7(5) . . ?
C25 C24 H24 121.2 . . ?
C23 C24 H24 121.2 . . ?
C24 C25 C26 121.0(5) . . ?
C24 C25 H25 119.5 . . ?
C26 C25 H25 119.5 . . ?
C25 C26 C21 122.7(4) . . ?
C25 C26 H26 118.7 . . ?
C21 C26 H26 118.7 . . ?
C28 C27 C32 114.0(4) . . ?
C28 C27 B1 124.7(4) . . ?
C32 C27 B1 121.3(4) . . ?
C29 C28 C27 123.6(5) . . ?
C29 C28 H28 118.2 . . ?
C27 C28 H28 118.2 . . ?
C30 C29 C28 120.7(5) . . ?
C30 C29 H29 119.6 . . ?
C28 C29 H29 119.6 . . ?
C29 C30 C31 118.7(5) . . ?
C29 C30 H30 120.6 . . ?
C31 C30 H30 120.6 . . ?
C30 C31 C32 120.0(5) . . ?
C30 C31 H31 120.0 . . ?
C32 C31 H31 120.0 . . ?
C31 C32 C27 123.0(5) . . ?
C31 C32 H32 118.5 . . ?
C27 C32 H32 118.5 . . ?
C34 C33 C38 113.7(4) . . ?
C34 C33 B1 124.2(4) . . ?
C38 C33 B1 122.0(4) . . ?
C35 C34 C33 123.1(4) . . ?
C35 C34 H34 118.4 . . ?
C33 C34 H34 118.4 . . ?
C36 C35 C34 121.0(4) . . ?
C36 C35 H35 119.5 . . ?
C34 C35 H35 119.5 . . ?
C37 C36 C35 117.5(5) . . ?
C37 C36 H36 121.2 . . ?
C35 C36 H36 121.2 . . ?
C36 C37 C38 120.8(5) . . ?
C36 C37 H37 119.6 . . ?
C38 C37 H37 119.6 . . ?
C37 C38 C33 123.8(4) . . ?
C37 C38 H38 118.1 . . ?
C33 C38 H38 118.1 . . ?
C40 C39 C44 116.0(5) . . ?
C40 C39 B1 122.6(5) . . ?
C44 C39 B1 121.2(5) . . ?
C39 C40 C41 122.3(6) . . ?
C39 C40 H40 118.9 . . ?
C41 C40 H40 118.9 . . ?
C42 C41 C40 119.6(6) . . ?
C42 C41 H41 120.2 . . ?
C40 C41 H41 120.2 . . ?
C41 C42 C43 119.6(6) . . ?
C41 C42 H42 120.2 . . ?
C43 C42 H42 120.2 . . ?
C42 C43 C44 120.5(7) . . ?
C42 C43 H43 119.8 . . ?
C44 C43 H43 119.8 . . ?
C43 C44 C39 122.1(6) . . ?
C43 C44 H44 119.0 . . ?
C39 C44 H44 119.0 . . ?
C21 B1 C33 110.7(4) . . ?
C21 B1 C27 108.8(4) . . ?
C33 B1 C27 110.3(3) . . ?
C21 B1 C39 109.7(3) . . ?
C33 B1 C39 106.9(4) . . ?
C27 B1 C39 110.5(4) . . ?
C48 O3 C45 105.4(8) . . ?
O3 C45 C46 106.4(13) . . ?
O3 C45 H45A 110.4 . . ?
C46 C45 H45A 110.4 . . ?
O3 C45 H45B 110.4 . . ?
C46 C45 H45B 110.4 . . ?
H45A C45 H45B 108.6 . . ?
C47 C46 C45 102.0(8) . . ?
C47 C46 H46A 111.4 . . ?
C45 C46 H46A 111.4 . . ?
C47 C46 H46B 111.4 . . ?
C45 C46 H46B 111.4 . . ?
H46A C46 H46B 109.2 . . ?
C48 C47 C46 109.7(8) . . ?
C48 C47 H47A 109.7 . . ?
C46 C47 H47A 109.7 . . ?
C48 C47 H47B 109.7 . . ?
C46 C47 H47B 109.7 . . ?
H47A C47 H47B 108.2 . . ?
O3 C48 C47 107.4(8) . . ?
O3 C48 H48A 110.2 . . ?
C47 C48 H48A 110.2 . . ?
O3 C48 H48B 110.2 . . ?
C47 C48 H48B 110.2 . . ?
H48A C48 H48B 108.5 . . ?
C48A O3A C45A 111.3(12) . . ?
O3A C45A C46A 101.4(11) . . ?
O3A C45A H45C 111.5 . . ?
C46A C45A H45C 111.5 . . ?
O3A C45A H45D 111.5 . . ?
C46A C45A H45D 111.5 . . ?
H45C C45A H45D 109.3 . . ?
C47A C46A C45A 109.9(12) . . ?
C47A C46A H46C 109.7 . . ?
C45A C46A H46C 109.7 . . ?
C47A C46A H46D 109.7 . . ?
C45A C46A H46D 109.7 . . ?
H46C C46A H46D 108.2 . . ?
C48A C47A C46A 103.4(12) . . ?
C48A C47A H47C 111.1 . . ?
C46A C47A H47C 111.1 . . ?
C48A C47A H47D 111.1 . . ?
C46A C47A H47D 111.1 . . ?
H47C C47A H47D 109.0 . . ?
O3A C48A C47A 111.3(11) . . ?
O3A C48A H48C 109.4 . . ?
C47A C48A H48C 109.4 . . ?
O3A C48A H48D 109.4 . . ?
C47A C48A H48D 109.4 . . ?
H48C C48A H48D 108.0 . . ?
O2 N1 O1 121.87(15) . . ?
O2 N1 Pd1 118.6(2) . . ?
O1 N1 Pd1 119.6(2) . . ?
N1A O1A Pd1 130.2(12) . . ?
O2A N1A O1A 107.73(12) . . ?
 
loop_
 _geom_torsion_atom_site_label_1
 _geom_torsion_atom_site_label_2
 _geom_torsion_atom_site_label_3
 _geom_torsion_atom_site_label_4
 _geom_torsion
 _geom_torsion_site_symmetry_1
 _geom_torsion_site_symmetry_2
 _geom_torsion_site_symmetry_3
 _geom_torsion_site_symmetry_4
 _geom_torsion_publ_flag
C9 N2 C1 C2 -160.5(3) . . . . ?
C5 N2 C1 C2 78.3(4) . . . . ?
Pd1 N2 C1 C2 -35.6(4) . . . . ?
C3 N3 C2 C1 -167.3(3) . . . . ?
Pd1 N3 C2 C1 -46.3(4) . . . . ?
N2 C1 C2 N3 55.2(4) . . . . ?
C2 N3 C3 C4 167.4(3) . . . . ?
Pd1 N3 C3 C4 46.4(4) . . . . ?
C17 N4 C4 C3 159.3(3) . . . . ?
C13 N4 C4 C3 -79.5(4) . . . . ?
Pd1 N4 C4 C3 33.6(3) . . . . ?
N3 C3 C4 N4 -54.1(4) . . . . ?
C9 N2 C5 C6 -57.5(5) . . . . ?
C1 N2 C5 C6 64.2(5) . . . . ?
Pd1 N2 C5 C6 178.2(3) . . . . ?
N2 C5 C6 C7 -178.4(4) . . . . ?
C5 C6 C7 C8 -172.5(5) . . . . ?
C5 N2 C9 C10 -171.3(4) . . . . ?
C1 N2 C9 C10 66.7(5) . . . . ?
Pd1 N2 C9 C10 -52.7(4) . . . . ?
N2 C9 C10 C11 172.9(4) . . . . ?
C9 C10 C11 C12 172.6(5) . . . . ?
C17 N4 C13 C14 56.2(5) . . . . ?
C4 N4 C13 C14 -64.7(4) . . . . ?
Pd1 N4 C13 C14 -178.6(3) . . . . ?
N4 C13 C14 C15 -178.7(4) . . . . ?
C13 C14 C15 C16 179.1(4) . . . . ?
C4 N4 C17 C18 -69.7(4) . . . . ?
C13 N4 C17 C18 168.6(3) . . . . ?
Pd1 N4 C17 C18 50.0(4) . . . . ?
N4 C17 C18 C19 -179.3(4) . . . . ?
C17 C18 C19 C20 -175.0(5) . . . . ?
C26 C21 C22 C23 3.0(6) . . . . ?
B1 C21 C22 C23 -173.0(4) . . . . ?
C21 C22 C23 C24 -0.5(7) . . . . ?
C22 C23 C24 C25 -1.9(8) . . . . ?
C23 C24 C25 C26 1.6(7) . . . . ?
C24 C25 C26 C21 1.1(7) . . . . ?
C22 C21 C26 C25 -3.3(6) . . . . ?
B1 C21 C26 C25 172.8(4) . . . . ?
C32 C27 C28 C29 -2.7(7) . . . . ?
B1 C27 C28 C29 178.0(4) . . . . ?
C27 C28 C29 C30 1.2(8) . . . . ?
C28 C29 C30 C31 0.8(8) . . . . ?
C29 C30 C31 C32 -1.1(8) . . . . ?
C30 C31 C32 C27 -0.5(8) . . . . ?
C28 C27 C32 C31 2.3(7) . . . . ?
B1 C27 C32 C31 -178.4(4) . . . . ?
C38 C33 C34 C35 0.9(6) . . . . ?
B1 C33 C34 C35 -177.2(4) . . . . ?
C33 C34 C35 C36 -2.0(7) . . . . ?
C34 C35 C36 C37 1.9(7) . . . . ?
C35 C36 C37 C38 -0.7(7) . . . . ?
C36 C37 C38 C33 -0.4(8) . . . . ?
C34 C33 C38 C37 0.3(7) . . . . ?
B1 C33 C38 C37 178.4(5) . . . . ?
C44 C39 C40 C41 -0.7(7) . . . . ?
B1 C39 C40 C41 174.2(4) . . . . ?
C39 C40 C41 C42 0.8(8) . . . . ?
C40 C41 C42 C43 -0.3(9) . . . . ?
C41 C42 C43 C44 -0.3(11) . . . . ?
C42 C43 C44 C39 0.4(11) . . . . ?
C40 C39 C44 C43 0.1(8) . . . . ?
B1 C39 C44 C43 -174.8(5) . . . . ?
C22 C21 B1 C33 -138.4(4) . . . . ?
C26 C21 B1 C33 45.8(5) . . . . ?
C22 C21 B1 C27 100.3(4) . . . . ?
C26 C21 B1 C27 -75.5(5) . . . . ?
C22 C21 B1 C39 -20.7(6) . . . . ?
C26 C21 B1 C39 163.5(4) . . . . ?
C34 C33 B1 C21 -148.1(4) . . . . ?
C38 C33 B1 C21 34.0(5) . . . . ?
C34 C33 B1 C27 -27.7(5) . . . . ?
C38 C33 B1 C27 154.5(4) . . . . ?
C34 C33 B1 C39 92.4(5) . . . . ?
C38 C33 B1 C39 -85.4(5) . . . . ?
C28 C27 B1 C21 12.9(6) . . . . ?
C32 C27 B1 C21 -166.3(4) . . . . ?
C28 C27 B1 C33 -108.7(5) . . . . ?
C32 C27 B1 C33 72.1(5) . . . . ?
C28 C27 B1 C39 133.4(4) . . . . ?
C32 C27 B1 C39 -45.8(5) . . . . ?
C40 C39 B1 C21 -80.7(5) . . . . ?
C44 C39 B1 C21 93.8(5) . . . . ?
C40 C39 B1 C33 39.3(5) . . . . ?
C44 C39 B1 C33 -146.1(5) . . . . ?
C40 C39 B1 C27 159.3(4) . . . . ?
C44 C39 B1 C27 -26.2(6) . . . . ?
C48 O3 C45 C46 30(3) . . . . ?
O3 C45 C46 C47 -29(2) . . . . ?
C45 C46 C47 C48 17(2) . . . . ?
C45 O3 C48 C47 -19(3) . . . . ?
C46 C47 C48 O3 1(2) . . . . ?
C48A O3A C45A C46A 14(4) . . . . ?
O3A C45A C46A C47A -17(4) . . . . ?
C45A C46A C47A C48A 14(3) . . . . ?
C45A O3A C48A C47A -6(4) . . . . ?
C46A C47A C48A O3A -5(3) . . . . ?
Pd1 O1A N1A O2A 0.00(3) . . . . ?
 
_refine_diff_density_max    0.454
_refine_diff_density_min   -0.538
_refine_diff_density_rms    0.073

_shelx_res_file
;
TITL shelxt in P 1 21/n 1
    19_decay.res
    created by SHELXL-2018/3 at 22:20:08 on 30-Mar-2020
CELL 0.534 11.6765 13.582 30.1766 90 93.521 90
ZERR 4 0.000435 0.000515 0.000972 0 0.003169 0
LATT 1
SYMM 0.5-X,0.5+Y,0.5-Z
SFAC C H B N O Pd
DISP B 0 0 4.561
DISP C 0.001 0.001 6.94
DISP H -0 0 0.611
DISP N 0.003 0.002 10.693
DISP O 0.005 0.003 16.398
DISP Pd -2.504 0.615 1934.604
UNIT 192 292 4 16 12 4
DFIX 1.2 0.001 N1 O1 N1 O2
DFIX 1.3 0.001 O1A N1A N1A O2A
DANG 2.1 0.001 O1 O2 O1A O2A
FLAT 0.001 Pd1 O1 O2 N1 O1A O2A N1A
RIGU 0.001 0.002
EADP O3 O3A
EADP C45 C45A C48 C48A
EADP C46 C46A C47 C47A
EADP O1 O1A O2 O2A
EADP N1 N1A

L.S. 20
PLAN  5
SIZE 0.1 0.1 0.05
TEMP -1
BOND $H
list 4
CONF
fmap 2
acta
SHEL 999 0.8
OMIT -4 0 18
OMIT 8 0 6
OMIT -1 2 3
OMIT -5 2 25
OMIT -4 3 26
OMIT -4 0 26
OMIT -3 12 18
OMIT -4 4 24
OMIT 0 11 3
OMIT 1 11 2
REM <olex2.extras>
REM <HklSrc "%.\\19_decay.hkl">
REM </olex2.extras>

WGHT    0.047100
FVAR       0.23217   0.58722   0.95761
PD1   6    0.339934    0.775059    0.346374    11.00000    0.04794    0.05257 =
         0.04549    0.00131    0.00073   -0.00199
N2    4    0.345978    0.927532    0.337487    11.00000    0.06164    0.05587 =
         0.05336    0.00564    0.00051    0.00117
N3    4    0.454259    0.798615    0.398230    11.00000    0.04875    0.05248 =
         0.04245   -0.00082    0.00200   -0.00625
AFIX  13
H3    2    0.531483    0.788120    0.388113    11.00000   -1.20000
AFIX   0
N4    4    0.330942    0.631715    0.371404    11.00000    0.04959    0.05220 =
         0.05049   -0.00155    0.00158   -0.00142
C1    1    0.442072    0.964092    0.369559    11.00000    0.07009    0.06038 =
         0.06260    0.00140   -0.00477   -0.00986
AFIX  23
H1A   2    0.515024    0.958362    0.356035    11.00000   -1.20000
H1B   2    0.429793    1.032880    0.376493    11.00000   -1.20000
AFIX   0
C2    1    0.444318    0.903423    0.411618    11.00000    0.08322    0.05368 =
         0.05368   -0.00583   -0.00543   -0.00543
AFIX  23
H2A   2    0.509214    0.922133    0.431440    11.00000   -1.20000
H2B   2    0.374473    0.913630    0.426825    11.00000   -1.20000
AFIX   0
C3    1    0.433168    0.723742    0.432363    11.00000    0.05774    0.05935 =
         0.04270    0.00408   -0.00124   -0.00424
AFIX  23
H3A   2    0.363577    0.739178    0.446915    11.00000   -1.20000
H3B   2    0.496687    0.721961    0.454629    11.00000   -1.20000
AFIX   0
C4    1    0.421222    0.625513    0.408916    11.00000    0.05284    0.05652 =
         0.05247    0.00347   -0.00174   -0.00170
AFIX  23
H4A   2    0.494042    0.607123    0.397463    11.00000   -1.20000
H4B   2    0.400303    0.575287    0.429795    11.00000   -1.20000
AFIX   0
C5    1    0.231721    0.965578    0.350516    11.00000    0.06872    0.06579 =
         0.07249   -0.00424    0.00217    0.00821
AFIX  23
H5A   2    0.220939    0.943782    0.380586    11.00000   -1.20000
H5B   2    0.172403    0.934624    0.331378    11.00000   -1.20000
AFIX   0
C6    1    0.212262    1.076453    0.348705    11.00000    0.10627    0.06879 =
         0.10312   -0.00239   -0.00298    0.02321
AFIX  23
H6A   2    0.271064    1.109041    0.367491    11.00000   -1.20000
H6B   2    0.218741    1.099414    0.318524    11.00000   -1.20000
AFIX   0
C7    1    0.095019    1.103537    0.363985    11.00000    0.09921    0.09870 =
         0.15633   -0.03671   -0.01415    0.03523
AFIX  23
H7A   2    0.036855    1.064383    0.347835    11.00000   -1.20000
H7B   2    0.092114    1.088484    0.395318    11.00000   -1.20000
AFIX   0
C8    1    0.069866    1.209817    0.356639    11.00000    0.16484    0.09837 =
         0.27770   -0.04451   -0.03149    0.04635
AFIX 137
H8A   2    0.015664    1.231500    0.377228    11.00000   -1.50000
H8B   2    0.038228    1.219469    0.326838    11.00000   -1.50000
H8C   2    0.139468    1.247098    0.361109    11.00000   -1.50000
AFIX   0
C9    1    0.365890    0.960223    0.291151    11.00000    0.07352    0.05913 =
         0.05736    0.01085   -0.00018   -0.00366
AFIX  23
H9A   2    0.298180    0.944624    0.272218    11.00000   -1.20000
H9B   2    0.374812    1.031228    0.291154    11.00000   -1.20000
AFIX   0
C10   1    0.468218    0.915229    0.271364    11.00000    0.06700    0.08520 =
         0.06240    0.00560    0.00229   -0.00489
AFIX  23
H10A  2    0.464764    0.844144    0.274080    11.00000   -1.20000
H10B  2    0.537708    0.937820    0.287493    11.00000   -1.20000
AFIX   0
C11   1    0.471819    0.943237    0.222589    11.00000    0.10140    0.11271 =
         0.06591    0.00638    0.01670   -0.00860
AFIX  23
H11A  2    0.407030    0.913424    0.205980    11.00000   -1.20000
H11B  2    0.464609    1.014125    0.219675    11.00000   -1.20000
AFIX   0
C12   1    0.579759    0.910985    0.203323    11.00000    0.10733    0.19719 =
         0.10036   -0.00333    0.03438   -0.00177
AFIX 137
H12A  2    0.577756    0.928912    0.172512    11.00000   -1.50000
H12B  2    0.587271    0.840837    0.206113    11.00000   -1.50000
H12C  2    0.643980    0.942371    0.218896    11.00000   -1.50000
AFIX   0
C13   1    0.212402    0.624037    0.388558    11.00000    0.04642    0.06234 =
         0.06502    0.00519   -0.00080   -0.00377
AFIX  23
H13A  2    0.156973    0.636493    0.363926    11.00000   -1.20000
H13B  2    0.204261    0.676352    0.410019    11.00000   -1.20000
AFIX   0
C14   1    0.180345    0.528198    0.410032    11.00000    0.06130    0.06743 =
         0.07923    0.00791    0.01055   -0.00646
AFIX  23
H14A  2    0.232802    0.515748    0.435597    11.00000   -1.20000
H14B  2    0.188036    0.474744    0.389106    11.00000   -1.20000
AFIX   0
C15   1    0.058406    0.530385    0.424658    11.00000    0.06365    0.07950 =
         0.10102    0.00472    0.02160   -0.00753
AFIX  23
H15A  2    0.051770    0.583788    0.445689    11.00000   -1.20000
H15B  2    0.006881    0.544652    0.399020    11.00000   -1.20000
AFIX   0
C16   1    0.020001    0.436731    0.445666    11.00000    0.07740    0.08421 =
         0.11592    0.00937    0.02422   -0.01236
AFIX 137
H16A  2    0.022249    0.383859    0.424624    11.00000   -1.50000
H16B  2   -0.056958    0.444597    0.454612    11.00000   -1.50000
H16C  2    0.070166    0.421877    0.471189    11.00000   -1.50000
AFIX   0
C17   1    0.348875    0.550468    0.339010    11.00000    0.06655    0.05744 =
         0.05740   -0.00797   -0.00134    0.00149
AFIX  23
H17A  2    0.282136    0.546834    0.318288    11.00000   -1.20000
H17B  2    0.354163    0.488608    0.355070    11.00000   -1.20000
AFIX   0
C18   1    0.453888    0.561754    0.313132    11.00000    0.07768    0.08716 =
         0.06523   -0.01166    0.01047    0.00555
AFIX  23
H18A  2    0.521399    0.563920    0.333511    11.00000   -1.20000
H18B  2    0.449539    0.623458    0.296931    11.00000   -1.20000
AFIX   0
C19   1    0.465369    0.477208    0.280635    11.00000    0.12481    0.11707 =
         0.11351   -0.04295    0.04411   -0.00072
AFIX  23
H19A  2    0.461761    0.415697    0.296823    11.00000   -1.20000
H19B  2    0.400181    0.478888    0.259115    11.00000   -1.20000
AFIX   0
C20   1    0.568781    0.477783    0.257089    11.00000    0.14285    0.16723 =
         0.12221   -0.03674    0.05910    0.01176
AFIX 137
H20A  2    0.571705    0.419498    0.239197    11.00000   -1.50000
H20B  2    0.634147    0.479341    0.277988    11.00000   -1.50000
H20C  2    0.569519    0.534893    0.238365    11.00000   -1.50000
AFIX   0

C21   1    0.656446    0.374285    0.427127    11.00000    0.04945    0.05344 =
         0.05308    0.00687   -0.00551    0.00096
C22   1    0.708252    0.423647    0.393723    11.00000    0.05603    0.07084 =
         0.07273    0.01658    0.00579   -0.00332
AFIX  43
H22   2    0.723835    0.389345    0.368108    11.00000   -1.20000
AFIX   0
C23   1    0.737804    0.521845    0.396852    11.00000    0.06400    0.07008 =
         0.12067    0.02711    0.01529   -0.00734
AFIX  43
H23   2    0.773130    0.551832    0.373578    11.00000   -1.20000
AFIX   0
C24   1    0.715857    0.575983    0.433805    11.00000    0.06405    0.05093 =
         0.12850    0.01664   -0.01148   -0.00292
AFIX  43
H24   2    0.737704    0.641682    0.436371    11.00000   -1.20000
AFIX   0
C25   1    0.660777    0.529930    0.466683    11.00000    0.07742    0.05390 =
         0.08998   -0.00093   -0.01730    0.00362
AFIX  43
H25   2    0.643070    0.565249    0.491763    11.00000   -1.20000
AFIX   0
C26   1    0.631086    0.431873    0.463207    11.00000    0.07082    0.05232 =
         0.05805    0.00563   -0.00459    0.00492
AFIX  43
H26   2    0.592495    0.403168    0.485970    11.00000   -1.20000
AFIX   0
C27   1    0.734553    0.201647    0.459041    11.00000    0.05060    0.05214 =
         0.06029    0.00351    0.01069    0.00408
C28   1    0.809997    0.250636    0.488955    11.00000    0.06128    0.06435 =
         0.07125   -0.00145   -0.00060    0.00810
AFIX  43
H28   2    0.805450    0.318904    0.490455    11.00000   -1.20000
AFIX   0
C29   1    0.891081    0.203545    0.516479    11.00000    0.07338    0.08938 =
         0.08928   -0.00384   -0.01513    0.01864
AFIX  43
H29   2    0.938180    0.240228    0.536208    11.00000   -1.20000
AFIX   0
C30   1    0.902927    0.104411    0.515111    11.00000    0.06628    0.08687 =
         0.11137    0.01426    0.00125    0.02140
AFIX  43
H30   2    0.957058    0.072628    0.533950    11.00000   -1.20000
AFIX   0
C31   1    0.833066    0.051433    0.485199    11.00000    0.06906    0.06523 =
         0.13802    0.01253    0.00236    0.01467
AFIX  43
H31   2    0.840781   -0.016577    0.483399    11.00000   -1.20000
AFIX   0
C32   1    0.751344    0.099727    0.457827    11.00000    0.05954    0.05313 =
         0.11953   -0.00311    0.00057    0.00424
AFIX  43
H32   2    0.705670    0.062645    0.437766    11.00000   -1.20000
AFIX   0
C33   1    0.505313    0.230341    0.444010    11.00000    0.05258    0.04756 =
         0.04951   -0.00136   -0.00190   -0.00132
C34   1    0.479159    0.145433    0.466939    11.00000    0.05623    0.05353 =
         0.05551    0.00656    0.00473    0.00273
AFIX  43
H34   2    0.537845    0.100922    0.474228    11.00000   -1.20000
AFIX   0
C35   1    0.369901    0.123907    0.479460    11.00000    0.05999    0.06360 =
         0.07201    0.00516    0.00906   -0.00550
AFIX  43
H35   2    0.356729    0.064934    0.493959    11.00000   -1.20000
AFIX   0
C36   1    0.280326    0.188499    0.470776    11.00000    0.05809    0.06404 =
         0.09879   -0.00246    0.01886   -0.00206
AFIX  43
H36   2    0.207287    0.175120    0.479894    11.00000   -1.20000
AFIX   0
C37   1    0.302805    0.273008    0.448252    11.00000    0.05610    0.06230 =
         0.11838    0.00559    0.00574    0.00056
AFIX  43
H37   2    0.243951    0.317746    0.441590    11.00000   -1.20000
AFIX   0
C38   1    0.411419    0.292638    0.435333    11.00000    0.05632    0.05424 =
         0.10153    0.01564    0.00247    0.00238
AFIX  43
H38   2    0.423008    0.350744    0.419931    11.00000   -1.20000
AFIX   0
C39   1    0.635593    0.213127    0.374519    11.00000    0.08467    0.05962 =
         0.05529   -0.00129    0.01019   -0.01344
C40   1    0.543405    0.220618    0.344583    11.00000    0.10558    0.07103 =
         0.06126    0.00561   -0.00565   -0.02306
AFIX  43
H40   2    0.474623    0.244944    0.354095    11.00000   -1.20000
AFIX   0
C41   1    0.548945    0.192655    0.299622    11.00000    0.15202    0.07590 =
         0.06081    0.00451   -0.00955   -0.03518
AFIX  43
H41   2    0.484908    0.199396    0.279964    11.00000   -1.20000
AFIX   0
C42   1    0.648130    0.155986    0.285369    11.00000    0.18446    0.11065 =
         0.06879   -0.00707    0.01721   -0.01914
AFIX  43
H42   2    0.652471    0.137141    0.255891    11.00000   -1.20000
AFIX   0
C43   1    0.741714    0.146844    0.314526    11.00000    0.16779    0.16214 =
         0.07927   -0.02813    0.02780    0.02122
AFIX  43
H43   2    0.809769    0.121417    0.304831    11.00000   -1.20000
AFIX   0
C44   1    0.736034    0.174996    0.358163    11.00000    0.10777    0.16333 =
         0.07469   -0.02310    0.01765    0.02204
AFIX  43
H44   2    0.800976    0.168469    0.377372    11.00000   -1.20000
AFIX   0
B1    3    0.633618    0.255751    0.426653    11.00000    0.05551    0.05355 =
         0.05514    0.00120    0.00378   -0.00049

PART 1
O3    5    0.688647    0.803658    0.365522    21.00000    0.06663    0.10440 =
         0.09962   -0.01043    0.01094   -0.00179
C45   1    0.736653    0.775094    0.324966    21.00000    0.07683    0.10358 =
         0.09928   -0.01068    0.00803   -0.00010
AFIX  23
H45A  2    0.729524    0.828128    0.303444    21.00000   -1.20000
H45B  2    0.697399    0.717559    0.312508    21.00000   -1.20000
AFIX   0
C46   1    0.860576    0.752310    0.336403    21.00000    0.07301    0.11760 =
         0.13592   -0.00507    0.01383    0.00035
AFIX  23
H46A  2    0.871446    0.683464    0.344109    21.00000   -1.20000
H46B  2    0.907816    0.768639    0.312102    21.00000   -1.20000
AFIX   0
C47   1    0.885854    0.815218    0.374196    21.00000    0.07301    0.11760 =
         0.13592   -0.00507    0.01383    0.00035
AFIX  23
H47A  2    0.931407    0.779480    0.396842    21.00000   -1.20000
H47B  2    0.929887    0.871706    0.365360    21.00000   -1.20000
AFIX   0
C48   1    0.780967    0.847671    0.391740    21.00000    0.07683    0.10358 =
         0.09928   -0.01068    0.00803   -0.00010
AFIX  23
H48A  2    0.778320    0.827662    0.422517    21.00000   -1.20000
H48B  2    0.775422    0.918867    0.390260    21.00000   -1.20000
AFIX   0
SAME 0.02 0.04 O3 > C48
PART 0
PART 2
O3A   5    0.674459    0.808292    0.361116   -21.00000    0.06663    0.10440 =
         0.09962   -0.01043    0.01094   -0.00179
C45A  1    0.728003    0.756379    0.326764   -21.00000    0.07683    0.10358 =
         0.09928   -0.01068    0.00803   -0.00010
AFIX  23
H45C  2    0.699222    0.778122    0.297551   -21.00000   -1.20000
H45D  2    0.717132    0.685833    0.329235   -21.00000   -1.20000
AFIX   0
C46A  1    0.852246    0.784757    0.336071   -21.00000    0.07301    0.11760 =
         0.13592   -0.00507    0.01383    0.00035
AFIX  23
H46C  2    0.893831    0.730359    0.350320   -21.00000   -1.20000
H46D  2    0.886813    0.799161    0.308379   -21.00000   -1.20000
AFIX   0
C47A  1    0.859961    0.870256    0.364587   -21.00000    0.07301    0.11760 =
         0.13592   -0.00507    0.01383    0.00035
AFIX  23
H47C  2    0.917738    0.861135    0.388730   -21.00000   -1.20000
H47D  2    0.878283    0.928803    0.348028   -21.00000   -1.20000
AFIX   0
C48A  1    0.747408    0.877073    0.380920   -21.00000    0.07683    0.10358 =
         0.09928   -0.01068    0.00803   -0.00010
AFIX  23
H48C  2    0.752333    0.866933    0.412799   -21.00000   -1.20000
H48D  2    0.716798    0.942507    0.375079   -21.00000   -1.20000
AFIX   0

PART 0
PART 3
O1    5    0.125016    0.760277    0.298402    31.00000    0.06465    0.19984 =
         0.07439   -0.02780   -0.00811    0.00514
O2    5    0.261766    0.724876    0.259283    31.00000    0.06465    0.19984 =
         0.07439   -0.02780   -0.00811    0.00514
N1    4    0.225804    0.749884    0.293972    31.00000    0.06448    0.07664 =
         0.06089    0.00778   -0.00290   -0.00237
PART 0
PART 4
O1A   5    0.217908    0.755123    0.301196   -31.00000    0.06465    0.19984 =
         0.07439   -0.02780   -0.00811    0.00514
O2A   5    0.329290    0.715248    0.252172   -31.00000    0.06465    0.19984 =
         0.07439   -0.02780   -0.00811    0.00514
N1A   4    0.222076    0.728290    0.259974   -31.00000    0.06448    0.07664 =
         0.06089    0.00778   -0.00290   -0.00237
HKLF 4


REM  shelxt in P 1 21/n 1
REM wR2 = 0.1495, GooF = S = 0.884, Restrained GooF = 0.887 for all data
REM R1 = 0.0611 for 5038 Fo > 4sig(Fo) and 0.1120 for all 9676 data
REM 526 parameters refined using 490 restraints

END

WGHT      0.0470      0.0000

REM Highest difference peak  0.454,  deepest hole -0.538,  1-sigma level  0.073
Q1    1   0.8050  0.8800  0.3177  11.00000  0.05    0.34
Q2    1   0.3437  0.6787  0.3476  11.00000  0.05    0.34
Q3    1   0.9830  0.2385  0.4980  11.00000  0.05    0.33
Q4    1   0.5054  0.6210  0.3153  11.00000  0.05    0.31
Q5    1   0.6394  0.2194  0.3894  11.00000  0.05    0.30
;
_shelx_res_checksum   67399

_shelx_hkl_file
;
 -15   0   1    1.56    5.43
 -15   0   2   -0.00    4.55
 -15   0   3   28.52   10.83
 -15   0   4    0.86    5.34
 -15   0   5    3.84    5.10
 -15   0   6    1.83    4.26
 -15   0   7    0.00    4.04
 -15   0   8   -0.00    4.72
 -15   0   9   32.91   11.89
 -15   0  10   -0.00    5.13
 -15   0  11    0.00    4.82
 -15   0  12    0.00    5.38
 -15   0  13   -0.00    4.51
 -15   0  14   -0.00    4.36
 -15   0  15   10.07    8.13
 -15   0  16    5.40    6.37
 -15   0  17   -0.00    3.69
 -15   0  18    2.87    5.64
 -15   0  19   10.16    7.62
 -15   0  20    2.47    6.39
 -15   0  21   -0.00    2.82
 -15   0  22   -0.00    4.18
 -15   0  23   -0.00    3.99
 -15   1   1   19.73    8.98
 -15  -1   1   20.58    9.14
 -15   1   2    0.89    4.09
 -15  -1   2    2.69    4.59
 -15   1   3    4.48    5.42
 -15  -1   3    0.00    5.23
 -15   1   4    4.64    4.48
 -15  -1   4    3.56    4.67
 -15   1   5   19.34    8.16
 -15  -1   5    4.67    5.83
 -15   1   6    1.01    4.24
 -15  -1   6   -0.00    4.90
 -15   1   7    8.36    5.63
 -15  -1   7   16.90    8.29
 -15   1   8    2.56    5.42
 -15  -1   8    3.64    5.85
 -15   1   9    4.44    5.35
 -15  -1   9    2.65    4.00
 -15   1  10    1.71    4.66
 -15  -1  10    3.11    5.46
 -15   1  11    2.72    4.85
 -15  -1  11    6.57    6.31
 -15   1  12    1.29    5.14
 -15  -1  12    1.87    5.01
 -15   1  13    5.76    6.32
 -15  -1  13    8.30    6.98
 -15   1  14   -0.00    4.51
 -15  -1  14    0.00    5.07
 -15   1  15    3.75    5.49
 -15  -1  15    3.07    4.88
 -15   1  16    8.37    7.26
 -15  -1  16   10.32    6.42
 -15   1  17    4.81    5.71
 -15  -1  17   18.18    8.79
 -15   1  18    1.10    4.67
 -15  -1  18    0.12    3.61
 -15   1  19   -0.00    4.33
 -15  -1  19    1.09    4.18
 -15   1  20   11.83    7.38
 -15  -1  20   -0.00    3.75
 -15   1  21    1.30    4.91
 -15  -1  21    5.08    5.90
 -15   2   1    3.19    6.11
 -15  -2   1    4.32    4.88
 -15   2   2    1.37    3.40
 -15  -2   2    3.06    5.01
 -15   2   3   11.65    7.42
 -15  -2   3   19.30    8.67
 -15   2   4    1.35    4.94
 -15  -2   4    5.73    5.18
 -15   2   5   12.55    8.02
 -15  -2   5    0.00    3.92
 -15   2   6    3.50    5.21
 -15  -2   6    1.43    4.42
 -15   2   7    3.22    5.37
 -15  -2   7    3.69    5.71
 -15   2   8   -0.00    4.14
 -15  -2   8   -0.00    6.21
 -15   2   9   14.71    8.90
 -15  -2   9    5.58    6.27
 -15   2  10   -0.00    5.28
 -15  -2  10    0.00    4.61
 -15   2  11   -0.00    5.40
 -15  -2  11    0.00    5.66
 -15   2  12    4.04    5.43
 -15  -2  12    3.42    6.04
 -15   2  13    4.80    6.47
 -15  -2  13    7.64    6.42
 -15   2  14    0.00    4.17
 -15  -2  14    6.80    6.33
 -15   2  15   10.30    7.31
 -15  -2  15   12.76    7.38
 -15   2  16   -0.00    5.00
 -15  -2  16    3.17    5.27
 -15   2  17   -0.00    6.13
 -15  -2  17    3.29    5.90
 -15   2  18    0.00    6.77
 -15  -2  18   -0.00    6.32
 -15  -2  19    4.95    7.11
 -15  -2  20    4.24    5.73
 -15   3   1   13.25    8.41
 -15  -3   1    0.00    4.55
 -15   3   2    0.00    4.87
 -15  -3   2   -0.00    5.07
 -15   3   3    6.88    6.09
 -15  -3   3    3.40    5.36
 -15   3   4   -0.00    4.33
 -15  -3   4    1.41    4.38
 -15   3   5   -0.00    5.25
 -15  -3   5    7.21    5.88
 -15   3   6    0.97    5.18
 -15  -3   6    8.85    7.09
 -15   3   7    9.88    6.60
 -15  -3   7    5.91    6.15
 -15   3   8    3.78    5.61
 -15  -3   8    0.00    5.03
 -15   3   9    1.90    4.65
 -15  -3   9   -0.00    5.14
 -15   3  10    6.65    6.30
 -15  -3  10    0.00    3.59
 -15   3  11    9.12    8.27
 -15  -3  11   26.59    9.75
 -15   3  12    8.72    8.03
 -15  -3  12   -0.00    4.48
 -15   3  13    3.99    5.28
 -15  -3  13   -0.00    4.22
 -15   3  14    0.79    5.11
 -15  -3  14   -0.00    4.77
 -15   3  15    2.72    4.87
 -15  -3  15    2.14    4.50
 -15  -3  16    6.06    5.41
 -15  -3  17    3.63    6.21
 -15  -3  18    1.67    5.46
 -15   4   1   -0.00    4.36
 -15  -4   1    3.17    5.95
 -15   4   2    0.00    3.50
 -15  -4   2    0.04    5.98
 -15   4   3   -0.00    4.76
 -15  -4   3   -0.00    4.88
 -15   4   4   -0.00    4.84
 -15  -4   4    0.00    5.18
 -15   4   5    8.04    7.17
 -15  -4   5   10.83    7.58
 -15   4   6    2.08    4.81
 -15  -4   6   -0.00    5.36
 -15   4   7    0.00    3.98
 -15  -4   7   11.94    6.79
 -15   4   8    1.71    5.04
 -15  -4   8   -0.00    4.99
 -15   4   9    0.00    5.73
 -15  -4   9    9.85    6.96
 -15   4  10    3.49    6.08
 -15  -4  10    3.70    6.16
 -15  -4  11    0.81    5.41
 -15  -4  12    4.30    4.86
 -15  -4  13    3.41    4.94
 -15  -4  14    0.00    5.52
 -15  -4  15   15.05    7.70
 -15  -4  16    4.45    5.23
 -15  -4  17    0.00    3.53
 -15   5   1    3.08    5.66
 -15  -5   1    1.78    5.19
 -15   5   2    3.74    5.42
 -15  -5   2   -0.00    5.08
 -15   5   3   11.77    6.76
 -15  -5   3    1.31    5.41
 -15   5   4   -0.00    4.51
 -15  -5   4    0.00    5.73
 -15  -5   5    2.36    5.68
 -15  -5   6    9.62    6.94
 -15  -5   7    7.62    6.76
 -15  -5   8    1.42    4.39
 -15  -5   9    4.05    5.44
 -15  -5  10    3.41    5.94
 -15  -5  11    9.66    6.29
 -15  -5  12   -0.00    4.80
 -15  -5  13   -0.00    3.96
 -15  -5  14   -0.00    3.40
 -15  -5  15    0.00    4.33
 -15  -6   1   -0.00    4.61
 -15  -6   2    9.72    7.71
 -15  -6   3   -0.00    4.82
 -15  -6   4    5.10    7.35
 -15  -6   5    7.51    7.03
 -15  -6   6   -0.00    4.76
 -15  -6   7    0.00    5.25
 -15  -6   8   -0.00    4.44
 -15  -6   9    0.90    5.60
 -15  -6  10    4.95    6.33
 -15  -6  11    2.67    5.70
 -15  -6  12    2.48    4.65
 -15  -6  13   -0.00    5.20
 -15  -6  14    3.56    4.54
 -15  -7   3   -0.00    6.73
 -15  -7   4    2.64    5.55
 -15  -7   5    4.33    7.18
 -15  -7   6    0.00    5.36
 -15  -7   7    1.10    5.82
 -15  -7   8    7.45    6.22
 -15  -7   9   -0.00    4.96
 -15  -7  10   -0.00    4.54
 -15  -7  11    7.68    6.12
 -15  -7  12    2.85    4.92
 -15  -8   5    3.91    5.32
 -15  -8   6    3.04    6.83
 -15  -8   7    0.00    6.45
 -15  -8   8    0.00    5.43
 -15  -8   9    3.88    6.34
 -15  -8  10    2.62    6.26
 -15  -9   9   -0.00    4.75
 -14   0   1    3.03    5.07
 -14   0   2   21.21    9.34
 -14   0   3    1.62    5.33
 -14   0   4   24.26   10.05
 -14   0   5   -0.00    4.54
 -14   0   6   16.69    8.07
 -14   0   7    1.21    3.83
 -14   0   8   18.19    7.75
 -14   0   9   -0.00    5.50
 -14   0  10    0.00    4.73
 -14   0  11   -0.00    4.72
 -14   0  12    4.81    6.07
 -14   0  13    3.88    5.60
 -14   0  14    5.32    7.34
 -14   0  15    0.69    4.79
 -14   0  16    0.00    5.38
 -14   0  17   -0.00    4.36
 -14   0  18   16.46    8.34
 -14   0  19    1.90    4.88
 -14   0  20    2.43    5.51
 -14   0  21   -0.00    4.57
 -14   0  22    1.49    5.44
 -14   0  23   -0.00    4.17
 -14   1   1    0.82    4.38
 -14  -1   1    0.00    4.40
 -14   1   2    5.54    5.56
 -14  -1   2    0.93    3.97
 -14   1   3    3.27    5.09
 -14  -1   3   -0.00    5.59
 -14   1   4    1.50    5.30
 -14  -1   4    8.59    6.72
 -14   1   5   -0.00    4.18
 -14  -1   5   -0.00    5.10
 -14   1   6   17.41    8.42
 -14  -1   6   17.28    8.10
 -14   1   7    7.46    5.99
 -14  -1   7   11.33    6.24
 -14   1   8   13.07    7.71
 -14  -1   8   -0.00    4.90
 -14   1   9    0.00    3.56
 -14  -1   9    5.13    6.58
 -14   1  10   27.60   10.44
 -14  -1  10   22.26    9.61
 -14   1  11   -0.00    3.98
 -14  -1  11    1.48    4.75
 -14   1  12   11.41    6.61
 -14  -1  12    0.00    4.77
 -14   1  13    4.87    5.21
 -14  -1  13    0.00    4.76
 -14   1  14   -0.00    4.80
 -14  -1  14    8.45    6.21
 -14   1  15   -0.00    5.48
 -14  -1  15    1.47    4.66
 -14   1  16    0.00    5.01
 -14  -1  16   12.42    7.75
 -14   1  17    0.00    5.42
 -14  -1  17    0.00    4.76
 -14   1  18    2.13    5.10
 -14  -1  18    0.00    5.80
 -14   1  19   -0.00    4.91
 -14  -1  19    1.20    5.19
 -14   1  20    9.82    7.65
 -14  -1  20   11.85    7.57
 -14   1  21   -0.00    6.04
 -14  -1  21   -0.00    5.31
 -14   1  22   -0.00    5.31
 -14  -1  22    2.50    5.96
 -14   1  23    1.67    4.90
 -14   1  24    2.27    5.17
 -14   1  25   -0.00    4.54
 -14   2   1    0.00    4.05
 -14  -2   1    1.77    5.86
 -14   2   2    6.98    6.80
 -14  -2   2   31.48   10.54
 -14   2   3    4.53    5.75
 -14  -2   3   -0.00    4.75
 -14   2   4    1.98    4.51
 -14  -2   4    7.54    5.85
 -14   2   5    1.91    3.56
 -14  -2   5   -0.00    5.34
 -14   2   6    6.47    6.47
 -14  -2   6    7.27    5.74
 -14   2   7    1.31    4.34
 -14  -2   7   -0.00    4.83
 -14   2   8   19.00    8.32
 -14  -2   8    2.89    5.75
 -14   2   9    0.22    4.03
 -14  -2   9    1.55    5.84
 -14   2  10   -0.00    4.41
 -14  -2  10   -0.00    4.57
 -14   2  11    8.63    6.12
 -14  -2  11   -0.00    4.17
 -14   2  12   10.53    7.41
 -14  -2  12    5.98    5.73
 -14   2  13    0.00    5.09
 -14  -2  13    0.00    4.60
 -14   2  14   13.25    7.37
 -14  -2  14    7.89    6.56
 -14   2  15   -0.00    3.37
 -14  -2  15    0.00    4.62
 -14   2  16    3.82    4.85
 -14  -2  16    0.36    4.46
 -14   2  17    4.01    5.51
 -14  -2  17    0.00    4.74
 -14   2  18    6.13    6.52
 -14  -2  18    4.99    6.76
 -14   2  19    1.57    4.49
 -14  -2  19    2.56    5.56
 -14   2  20    1.57    4.79
 -14  -2  20   -0.00    4.16
 -14   2  21    1.58    6.32
 -14   2  22   -0.00    5.73
 -14   2  23    0.00    4.91
 -14   2  24    0.00    5.25
 -14   2  25    5.50    6.64
 -14   2  26    4.60    6.39
 -14   3   1    5.22    6.08
 -14  -3   1   -0.00    6.00
 -14   3   2    5.58    4.86
 -14  -3   2   -0.00    5.14
 -14   3   3    0.97    3.70
 -14  -3   3   -0.00    5.09
 -14   3   4   -0.00    4.14
 -14  -3   4    7.04    6.08
 -14   3   5    1.88    5.52
 -14  -3   5    1.39    5.47
 -14   3   6   28.05   10.30
 -14  -3   6   13.45    7.60
 -14   3   7    1.25    5.28
 -14  -3   7    1.22    4.08
 -14   3   8    5.65    5.60
 -14  -3   8    0.99    5.64
 -14   3   9   -0.00    4.94
 -14  -3   9    0.00    4.48
 -14   3  10    8.12    7.29
 -14  -3  10    9.35    6.52
 -14   3  11   14.90    8.86
 -14  -3  11    7.00    5.80
 -14   3  12    0.00    5.01
 -14  -3  12    0.19    3.86
 -14   3  13    4.86    5.65
 -14  -3  13    0.36    4.33
 -14   3  14    0.76    4.63
 -14  -3  14    3.52    5.43
 -14   3  15    4.95    6.57
 -14  -3  15    0.00    5.61
 -14   3  16    9.88    7.31
 -14  -3  16    6.28    6.66
 -14   3  17    2.92    4.91
 -14  -3  17   -0.00    5.08
 -14   3  18   -0.00    7.22
 -14  -3  18   -0.00    5.11
 -14   3  19   -0.00    3.88
 -14  -3  19    0.00    4.46
 -14   3  20   18.46    9.62
 -14   3  21    0.00    5.24
 -14   3  22   -0.00    5.23
 -14   3  23    7.50    7.33
 -14   3  24    0.67    3.57
 -14   3  25    0.86    5.05
 -14   4   1    8.72    6.37
 -14  -4   1   10.99    7.33
 -14   4   2   10.66    6.88
 -14  -4   2    7.66    6.22
 -14   4   3    1.05    4.07
 -14  -4   3    3.04    4.53
 -14   4   4    1.91    5.53
 -14  -4   4    7.39    6.88
 -14   4   5    0.95    4.50
 -14  -4   5   -0.00    4.22
 -14   4   6    0.00    5.28
 -14  -4   6   -0.00    3.84
 -14   4   7    8.79    7.49
 -14  -4   7    8.24    6.46
 -14   4   8    5.28    6.33
 -14  -4   8    0.00    5.01
 -14   4   9    1.98    5.40
 -14  -4   9   10.86    6.74
 -14   4  10   10.29    7.29
 -14  -4  10   19.14    8.93
 -14   4  11    1.70    4.38
 -14  -4  11   -0.00    5.11
 -14   4  12   21.49   10.62
 -14  -4  12   14.17    8.06
 -14   4  13    8.44    7.93
 -14  -4  13   16.48    8.20
 -14   4  14    9.43    8.14
 -14  -4  14   15.81    7.83
 -14   4  15    0.76    5.31
 -14  -4  15    0.00    5.07
 -14   4  16    0.00    6.15
 -14  -4  16    3.52    4.63
 -14   4  17    2.26    5.86
 -14  -4  17    7.76    6.77
 -14   4  18    3.77    7.12
 -14   4  19    9.76    7.54
 -14   4  20    0.76    4.91
 -14   4  21    3.98    6.53
 -14   4  22    8.46    7.17
 -14   5   1   11.94    6.81
 -14  -5   1    5.53    7.62
 -14   5   2    0.46    4.67
 -14  -5   2    0.00    4.53
 -14   5   3    2.47    4.49
 -14  -5   3    1.86    5.06
 -14   5   4    1.68    4.90
 -14  -5   4   -0.00    4.08
 -14   5   5    8.08    7.40
 -14  -5   5   15.08    8.30
 -14   5   6   24.19    9.81
 -14  -5   6    5.34    6.51
 -14   5   7    0.00    4.25
 -14  -5   7    3.13    5.85
 -14   5   8    0.00    5.64
 -14  -5   8   -0.00    6.00
 -14   5   9   10.50    8.53
 -14  -5   9   18.34    9.04
 -14   5  10    8.27    8.07
 -14  -5  10   24.03    9.24
 -14   5  11    0.00    5.64
 -14  -5  11   -0.00    4.82
 -14   5  12   20.25    9.53
 -14  -5  12    3.39    5.51
 -14   5  13   -0.00    4.66
 -14  -5  13    1.61    4.15
 -14   5  14    4.12    5.58
 -14  -5  14   -0.00    3.73
 -14   5  15    2.75    5.07
 -14  -5  15   11.35    7.58
 -14   5  16    8.97    7.34
 -14  -5  16    5.87    6.23
 -14   5  17    0.23    4.69
 -14   5  18   -0.00    5.85
 -14   5  19   -0.00    5.45
 -14   6   1   10.19    8.07
 -14  -6   1    6.29    7.92
 -14   6   2    7.40    7.16
 -14  -6   2    0.00    5.41
 -14   6   3    0.00    5.63
 -14  -6   3    2.30    5.29
 -14   6   4   15.47    8.46
 -14  -6   4   22.38    9.69
 -14   6   5    3.05    5.29
 -14  -6   5    1.56    5.49
 -14   6   6    9.29    6.96
 -14  -6   6    4.96    5.82
 -14   6   7    1.54    5.06
 -14  -6   7    0.00    4.77
 -14   6   8    4.61    5.59
 -14  -6   8    3.38    5.63
 -14   6   9    0.00    6.36
 -14  -6   9    4.20    5.72
 -14   6  10    2.21    5.87
 -14  -6  10    7.18    6.14
 -14   6  11   -0.00    6.54
 -14  -6  11    0.00    5.70
 -14   6  12   -0.00    6.45
 -14  -6  12   -0.00    4.64
 -14   6  13    3.13    5.97
 -14  -6  13   -0.00    4.65
 -14   6  14   -0.00    4.99
 -14  -6  14    5.97    5.54
 -14   6  15    3.96    5.80
 -14   7   1    1.49    6.02
 -14  -7   1    6.01    6.60
 -14   7   2   -0.00    4.33
 -14  -7   2   -0.00    5.54
 -14   7   3    4.54    6.06
 -14  -7   3   -0.00    6.85
 -14   7   4    6.16    6.58
 -14  -7   4    3.63    6.96
 -14   7   5   15.30    8.07
 -14  -7   5   13.27    8.18
 -14   7   6    0.89    4.76
 -14  -7   6    1.10    5.48
 -14   7   7    0.00    4.65
 -14  -7   7    3.18    4.90
 -14   7   8    5.08    7.34
 -14  -7   8   -0.00    5.02
 -14   7   9    5.93    6.27
 -14  -7   9   -0.00    5.37
 -14   7  10    2.22    4.90
 -14  -7  10    2.17    5.70
 -14   7  11    6.49    7.69
 -14  -7  11   11.27    6.78
 -14  -7  12   -0.00    4.50
 -14  -7  13    0.22    4.82
 -14   8   1    5.54    6.74
 -14  -8   1   14.98    9.72
 -14   8   2   -0.00    5.68
 -14  -8   2    4.93    6.64
 -14   8   3    3.34    6.83
 -14  -8   3   -0.00    5.19
 -14   8   4    0.09    5.05
 -14  -8   4    9.24    7.90
 -14   8   5    0.00    5.14
 -14  -8   5    1.98    5.65
 -14   8   6   -0.00    4.86
 -14  -8   6    3.52    6.39
 -14  -8   7    7.33    6.54
 -14  -8   8    3.64    5.38
 -14  -8   9    3.86    4.97
 -14  -8  10    0.00    4.37
 -14  -8  11    7.87    6.96
 -14  -9   1    4.53    7.32
 -14  -9   2   -0.00    6.32
 -14  -9   3    2.97    5.84
 -14  -9   4   -0.00    5.59
 -14  -9   5   11.89    8.16
 -14  -9   6    4.63    6.91
 -14  -9   7    3.95    6.35
 -14  -9   8   -0.00    4.42
 -14  -9   9    1.34    4.11
 -14 -10   1    6.31    7.90
 -14 -10   2   -0.00    7.04
 -14 -10   3    3.33    5.36
 -14 -10   4   -0.00    5.30
 -14 -10   5    1.40    6.47
 -14 -10   6   -0.00    5.10
 -14 -10   7   -0.00    6.38
 -14 -10   8    0.00    6.28
 -14 -11   5    4.03    7.84
 -14 -11   6    3.61    7.73
 -13   0   1   58.09   14.65
 -13   0   2    1.26    4.11
 -13   0   3   10.18    7.05
 -13   0   4   -0.00    4.86
 -13   0   5   12.45    7.33
 -13   0   6   -0.00    3.63
 -13   0   7   20.18    8.87
 -13   0   8   -0.00    3.80
 -13   0   9    5.04    5.36
 -13   0  10    2.53    5.91
 -13   0  11   15.62    7.85
 -13   0  12    0.20    3.24
 -13   0  13   28.49   10.50
 -13   0  14   -0.00    5.04
 -13   0  15   -0.00    5.63
 -13   0  16   -0.00    4.66
 -13   0  17   11.96    7.60
 -13   0  18   -0.00    4.58
 -13   0  19    3.47    5.61
 -13   0  20    0.63    4.79
 -13   0  21    0.00    4.93
 -13   0  22    2.80    5.60
 -13   0  23    3.92    5.03
 -13   0  24    0.00    4.23
 -13   1   1    9.34    6.34
 -13  -1   1    0.00    4.81
 -13   1   2    9.88    6.49
 -13  -1   2   -0.00    5.32
 -13   1   3   10.70    6.64
 -13  -1   3    0.00    5.41
 -13   1   4    0.00    4.10
 -13  -1   4   -0.00    5.23
 -13   1   5   42.34   12.42
 -13  -1   5   37.63   11.52
 -13   1   6    0.00    4.57
 -13  -1   6    6.15    5.39
 -13   1   7   -0.00    4.94
 -13  -1   7    3.74    5.37
 -13   1   8    0.13    3.91
 -13  -1   8    2.18    4.54
 -13   1   9   27.78   10.17
 -13  -1   9   31.66   10.43
 -13   1  10   -0.00    4.14
 -13  -1  10    5.77    5.49
 -13   1  11   14.28    7.59
 -13  -1  11    0.86    4.23
 -13   1  12    3.87    4.88
 -13  -1  12    2.63    4.10
 -13   1  13    4.72    5.77
 -13  -1  13    4.75    5.52
 -13   1  14    0.73    4.48
 -13  -1  14   -0.00    3.84
 -13   1  15   40.80   12.66
 -13  -1  15   28.85   10.55
 -13   1  16   -0.00    4.47
 -13  -1  16   -0.00    5.01
 -13   1  17    8.05    6.21
 -13  -1  17   -0.00    3.62
 -13   1  18   -0.00    4.20
 -13  -1  18    0.00    4.59
 -13   1  19   27.81   10.28
 -13  -1  19    0.89    4.48
 -13   1  20   -0.00    3.50
 -13  -1  20    2.96    4.77
 -13   1  21    6.93    6.22
 -13  -1  21    2.96    4.42
 -13   1  22   -0.00    5.78
 -13  -1  22    2.09    5.27
 -13   1  23   -0.00    4.88
 -13  -1  23    0.00    3.88
 -13   1  24   -0.00    4.37
 -13   1  25    8.38    7.36
 -13   2   1   39.16   12.50
 -13  -2   1   40.79   12.47
 -13   2   2    1.04    5.13
 -13  -2   2    0.00    5.21
 -13   2   3    4.65    5.20
 -13  -2   3    5.91    6.05
 -13   2   4    7.79    6.49
 -13  -2   4    6.00    6.29
 -13   2   5    0.00    4.41
 -13  -2   5    3.45    5.32
 -13   2   6    4.89    5.63
 -13  -2   6    2.06    4.67
 -13   2   7   21.69    9.10
 -13  -2   7    0.79    3.91
 -13   2   8   -0.00    3.73
 -13  -2   8    7.28    6.50
 -13   2   9    0.41    4.76
 -13  -2   9    3.58    4.06
 -13   2  10   -0.00    3.53
 -13  -2  10    2.42    5.27
 -13   2  11   35.81   11.23
 -13  -2  11   27.04    9.43
 -13   2  12    5.97    6.12
 -13  -2  12   -0.00    3.54
 -13   2  13    9.83    6.49
 -13  -2  13    0.61    4.94
 -13   2  14    7.06    7.26
 -13  -2  14    0.00    3.65
 -13   2  15    4.03    4.84
 -13  -2  15    0.00    4.41
 -13   2  16    2.27    5.35
 -13  -2  16    1.67    4.29
 -13   2  17   23.70    9.76
 -13  -2  17    7.79    5.96
 -13   2  18    1.93    4.93
 -13  -2  18    0.44    3.83
 -13   2  19    4.64    5.72
 -13  -2  19    0.00    3.97
 -13   2  20    4.60    5.39
 -13  -2  20   -0.00    3.63
 -13   2  21   -0.00    4.93
 -13  -2  21    8.30    6.47
 -13   2  22    0.00    4.74
 -13   2  23   20.64    9.96
 -13   2  24    2.44    4.19
 -13   2  25   -0.00    6.82
 -13   2  26   16.88    8.97
 -13   2  27   20.23   10.06
 -13   3   1    8.17    6.99
 -13  -3   1    5.44    4.87
 -13   3   2    3.54    4.60
 -13  -3   2    4.56    6.40
 -13   3   3    5.22    7.07
 -13  -3   3    6.06    6.28
 -13   3   4    5.66    4.72
 -13  -3   4    6.79    6.82
 -13   3   5   17.11    9.33
 -13  -3   5   27.79   10.29
 -13   3   6   10.91    5.80
 -13  -3   6    2.01    6.14
 -13   3   7   -0.00    4.11
 -13  -3   7   -0.00    4.81
 -13   3   8    2.30    4.92
 -13  -3   8   -0.00    4.42
 -13   3   9   17.16    9.33
 -13  -3   9   36.33   10.76
 -13   3  10   10.94    6.92
 -13  -3  10    1.87    4.55
 -13   3  11   11.30    6.59
 -13  -3  11   12.83    7.88
 -13   3  12    1.82    5.23
 -13  -3  12    2.79    4.84
 -13   3  13    2.43    5.12
 -13  -3  13    0.00    3.93
 -13   3  14    3.54    6.40
 -13  -3  14    1.00    4.86
 -13   3  15   20.36   10.29
 -13  -3  15   36.36   10.83
 -13   3  16   10.67    7.57
 -13  -3  16    3.41    4.70
 -13   3  17   -0.00    4.38
 -13  -3  17   -0.00    4.80
 -13   3  18   -0.00    5.71
 -13  -3  18    4.60    5.47
 -13   3  19    2.34    5.53
 -13  -3  19   11.73    6.49
 -13   3  20    3.85    6.37
 -13  -3  20    8.20    6.22
 -13   3  21   -0.00    4.82
 -13   3  22   -0.00    5.19
 -13   3  23   13.93    8.90
 -13   3  24    0.00    5.24
 -13   3  25   16.11    8.83
 -13   3  26    5.03    6.73
 -13   3  27   -0.00    5.32
 -13   3  28   -0.00    3.52
 -13   4   1   25.39    9.28
 -13  -4   1    9.87    8.22
 -13   4   2    3.14    5.07
 -13  -4   2   17.81    8.75
 -13   4   3    3.53    5.22
 -13  -4   3   12.32    6.97
 -13   4   4    0.00    3.58
 -13  -4   4    2.26    5.65
 -13   4   5   -0.00    4.57
 -13  -4   5    8.28    6.34
 -13   4   6   11.71    8.20
 -13  -4   6   11.05    7.47
 -13   4   7   21.09    9.18
 -13  -4   7    4.19    5.60
 -13   4   8    0.00    5.47
 -13  -4   8    9.99    6.95
 -13   4   9    6.09    6.12
 -13  -4   9    9.39    6.56
 -13   4  10   -0.00    5.24
 -13  -4  10    3.85    7.16
 -13   4  11   11.37    7.35
 -13  -4  11   16.23    8.03
 -13   4  12   10.01    7.60
 -13  -4  12   11.57    7.12
 -13   4  13   16.04    8.60
 -13  -4  13    6.94    5.95
 -13   4  14    2.50    7.07
 -13  -4  14    2.43    4.86
 -13   4  15    0.00    5.23
 -13  -4  15    4.87    6.20
 -13   4  16    6.57    6.55
 -13  -4  16    4.31    4.86
 -13   4  17   10.16    6.86
 -13  -4  17    6.24    6.42
 -13   4  18    2.80    5.78
 -13  -4  18   10.28    6.37
 -13   4  19   -0.00    5.28
 -13   4  20    2.51    5.66
 -13   4  21   11.10    7.82
 -13   4  22   -0.00    6.08
 -13   4  23   29.05   11.31
 -13   4  24    1.01    5.81
 -13   4  25    3.68    5.34
 -13   4  26    0.15    5.20
 -13   4  27   14.56    8.54
 -13   4  28   -0.00    3.95
 -13   4  29    0.29    3.80
 -13   5   1    1.47    4.23
 -13  -5   1    8.41    7.35
 -13   5   2    8.55    7.39
 -13  -5   2    4.90    6.92
 -13   5   3    0.00    5.11
 -13  -5   3    0.00    4.05
 -13   5   4    5.97    5.78
 -13  -5   4    4.61    6.54
 -13   5   5   10.22    7.44
 -13  -5   5    6.52    6.68
 -13   5   6    0.00    5.21
 -13  -5   6   -0.00    5.67
 -13   5   7    1.43    4.70
 -13  -5   7   -0.00    4.61
 -13   5   8    5.78    5.67
 -13  -5   8    4.79    4.91
 -13   5   9   14.69    8.34
 -13  -5   9    8.41    6.60
 -13   5  10    0.00    5.83
 -13  -5  10   17.67    8.29
 -13   5  11    7.79    7.51
 -13  -5  11    6.59    6.21
 -13   5  12    0.00    5.64
 -13  -5  12    0.00    4.56
 -13   5  13   -0.00    5.24
 -13  -5  13    5.73    5.92
 -13   5  14    8.30    6.61
 -13  -5  14    7.02    5.61
 -13   5  15   28.09   10.90
 -13  -5  15    8.84    6.43
 -13   5  16   -0.00    3.72
 -13  -5  16    7.73    5.72
 -13   5  17    2.04    6.14
 -13  -5  17    1.67    4.61
 -13   5  18    1.76    4.49
 -13   5  19   23.98   10.58
 -13   5  20    3.90    5.64
 -13   5  21    7.62    7.45
 -13   5  22   10.27    8.33
 -13   5  23    1.58    4.91
 -13   5  24   -0.00    4.32
 -13   5  25    5.47    6.66
 -13   5  26    3.25    6.76
 -13   6   1    5.97    5.60
  13  -6  -1   10.72   10.32
 -13  -6   1    0.00    5.26
 -13   6   2    2.99    5.69
 -13  -6   2    1.55    5.26
 -13   6   3    0.00    5.55
 -13  -6   3    5.82    6.79
 -13   6   4    7.53    6.99
 -13  -6   4   13.03    8.14
 -13   6   5    0.00    4.92
 -13  -6   5    0.00    4.96
 -13   6   6    7.88    6.28
 -13  -6   6    6.07    6.01
 -13   6   7   15.77    8.97
 -13  -6   7    6.29    7.20
 -13   6   8   19.64    9.58
 -13  -6   8    7.28    6.81
 -13   6   9    8.57    7.08
 -13  -6   9    1.63    4.46
 -13   6  10    7.05    7.05
 -13  -6  10    7.78    6.21
 -13   6  11   -0.00    5.15
 -13  -6  11   -0.00    3.96
 -13   6  12    5.53    7.85
 -13  -6  12   13.14    7.19
 -13   6  13   14.51    8.09
 -13  -6  13   10.42    7.01
 -13   6  14   -0.00    5.79
 -13  -6  14    3.61    5.94
 -13   6  15   -0.00    4.71
 -13  -6  15    1.07    4.25
 -13   6  16    5.76    5.91
 -13   6  17    1.06    6.13
 -13   6  18    9.05    7.61
 -13   6  19   -0.00    5.17
 -13   6  20    0.00    5.20
 -13   6  21   -0.00    4.88
 -13   6  22   -0.00    6.86
 -13   6  23    1.77    5.92
 -13   7   1    4.76    7.21
  13  -7  -1    1.73    8.05
 -13  -7   1   -0.00    5.14
 -13   7   2   -0.00    4.19
 -13  -7   2    1.98    4.46
 -13   7   3    6.54    6.03
 -13  -7   3    7.28    6.73
 -13   7   4   17.46    9.53
 -13  -7   4   20.74   10.51
 -13   7   5    6.85    6.86
 -13  -7   5    8.94    7.98
 -13   7   6   -0.00    5.02
 -13  -7   6    3.54    6.40
 -13   7   7    2.53    5.91
 -13  -7   7   -0.00    4.87
 -13   7   8   -0.00    4.80
 -13  -7   8    5.28    6.45
 -13   7   9    8.58    7.57
 -13  -7   9   15.24    8.00
 -13   7  10   14.81    9.19
 -13  -7  10   13.17    7.40
 -13   7  11   -0.00    4.44
 -13  -7  11    1.91    5.52
 -13   7  12   -0.00    5.53
 -13  -7  12    8.87    6.81
 -13   7  13   -0.00    5.04
 -13  -7  13   -0.00    4.84
 -13   7  14   15.74    9.34
 -13   7  15    0.00    6.35
 -13   7  16    4.52    6.23
 -13   7  17    1.09    5.13
 -13   7  18    2.26    6.80
 -13   7  19    4.26    6.04
 -13   8   1    4.54    5.45
  13  -8  -1    0.00    7.20
 -13  -8   1    5.98    6.68
 -13   8   2    9.90    8.57
 -13  -8   2    4.30    7.04
 -13   8   3   -0.00    5.30
 -13  -8   3    0.00    5.78
 -13   8   4    0.00    6.74
 -13  -8   4   10.45    7.90
 -13   8   5    8.91    7.38
 -13  -8   5   10.62    8.63
 -13   8   6   10.95    7.28
 -13  -8   6    7.25    7.17
 -13   8   7    4.48    6.60
 -13  -8   7   -0.00    6.45
 -13   8   8   10.66    7.49
 -13  -8   8    9.87    7.53
 -13   8   9    2.47    6.05
 -13  -8   9   -0.00    4.86
 -13   8  10    4.66    5.54
 -13  -8  10    0.18    4.92
 -13   8  11   -0.00    5.80
 -13  -8  11   -0.00    4.58
 -13   8  12   15.98    9.23
 -13  -8  12    1.43    4.64
 -13   8  13   10.95    8.36
 -13   8  14    4.46    7.12
 -13   8  15    4.08    7.01
 -13   8  16   10.00    8.06
 -13   9   1   -0.00    5.14
  13  -9  -1    2.18    6.06
 -13  -9   1    1.52    5.71
 -13   9   2    4.01    5.39
  13  -9  -2    2.20    6.03
 -13  -9   2    2.85    6.83
 -13   9   3    5.61    6.52
 -13  -9   3    6.63    7.43
 -13   9   4    5.70    7.71
 -13  -9   4   12.03    9.48
 -13   9   5    5.41    6.53
 -13  -9   5    7.22    5.89
 -13   9   6    3.70    6.22
 -13  -9   6    1.87    6.50
 -13   9   7   -0.00    6.73
 -13  -9   7   -0.00    6.85
 -13   9   8    4.79    6.43
 -13  -9   8    0.43    5.79
 -13   9   9    0.00    6.04
 -13  -9   9    3.13    5.72
 -13   9  10    1.72    5.60
 -13  -9  10    0.00    4.72
 -13   9  11    1.73    4.38
 -13   9  12    0.00    5.34
 -13  10   1    1.55    5.41
  13 -10  -1    4.87    7.57
 -13 -10   1   -0.00    7.26
 -13  10   2   -0.00    5.86
  13 -10  -2   -0.00    5.81
 -13 -10   2    1.34    5.86
 -13  10   3    0.86    4.46
 -13 -10   3    0.26    4.96
 -13  10   4    0.00    4.93
 -13 -10   4    5.99    6.41
 -13  10   5   -0.00    5.00
 -13 -10   5   -0.00    6.95
 -13  10   6   -0.00    5.12
 -13 -10   6    4.81    6.34
 -13  10   7    0.01    4.75
 -13 -10   7    0.39    5.52
 -13 -10   8    5.35    7.18
  13 -11  -1   -0.00    7.26
 -13 -11   1    6.90    7.14
 -13 -11   2    3.27    7.90
 -13 -11   3    0.00    7.01
 -13 -11   4   -0.00    7.46
 -13 -11   5    2.49    7.54
 -13 -11   6    0.74    5.90
  13 -12  -1    1.19    7.79
 -13 -12   1    3.28    7.63
 -13 -12   2    3.10    6.71
 -13 -12   3    1.67    7.03
 -13 -12   4    0.00    6.26
 -13 -12   5    2.82    6.62
 -12   0   1    0.00    4.11
 -12   0   2   17.81    7.87
 -12   0   3    0.00    4.18
 -12   0   4    6.75    6.06
 -12   0   5    3.35    4.30
 -12   0   6   56.56   14.51
 -12   0   7   -0.00    5.47
 -12   0   8    8.35    5.96
 -12   0   9    2.40    3.96
 -12   0  10   63.72   15.06
 -12   0  11    5.23    4.93
 -12   0  12   45.83   12.79
 -12   0  13   -0.00    3.96
 -12   0  14    1.22    5.06
 -12   0  15    0.00    3.99
 -12   0  16   28.24   10.44
 -12   0  17    0.00    3.87
 -12   0  18    7.94    5.14
 -12   0  19    0.68    3.82
 -12   0  20   10.10    6.57
 -12   0  21    6.61    5.78
 -12   0  22   -0.00    4.70
 -12   0  23    1.34    4.93
 -12   0  24    0.44    4.93
 -12   0  25    8.16    6.24
 -12   1   1   -0.00    4.01
 -12  -1   1    0.00    5.01
 -12   1   2   31.20   10.56
 -12  -1   2   36.04   11.00
 -12   1   3    4.43    5.82
 -12  -1   3    5.34    5.26
 -12   1   4   52.47   13.73
 -12  -1   4   63.50   14.86
 -12   1   5    1.40    3.17
 -12  -1   5    3.58    4.94
 -12   1   6   -0.00    3.67
 -12  -1   6   -0.00    3.38
 -12   1   7    3.61    4.85
 -12  -1   7   -0.00    4.31
 -12   1   8   49.97   12.97
 -12  -1   8   46.11   12.95
 -12   1   9   12.78    6.75
 -12  -1   9    2.27    4.09
 -12   1  10    8.28    5.93
 -12  -1  10    9.47    6.37
 -12   1  11   -0.00    3.80
 -12  -1  11    1.66    4.63
 -12   1  12    2.34    5.12
 -12  -1  12   -0.00    4.90
 -12   1  13   -0.00    3.57
 -12  -1  13   -0.00    4.41
 -12   1  14   53.73   14.70
 -12  -1  14   76.35   15.90
 -12   1  15   -0.00    3.75
 -12  -1  15    0.00    3.90
 -12   1  16   -0.00    3.99
 -12  -1  16    0.76    3.70
 -12   1  17    0.00    4.20
 -12  -1  17    4.02    5.12
 -12   1  18   24.32    9.86
 -12  -1  18   22.98    9.47
 -12   1  19    1.13    4.38
 -12  -1  19   -0.00    3.13
 -12   1  20   16.29    8.24
 -12  -1  20    4.48    5.95
 -12   1  21   -0.00    4.81
 -12  -1  21    2.65    3.83
 -12   1  22   -0.00    4.28
 -12  -1  22   -0.00    4.57
 -12   1  23    1.27    4.32
 -12  -1  23    0.24    3.72
 -12   1  24   12.67    8.13
 -12   1  25   -0.00    4.84
 -12   1  26    0.00    5.05
 -12   2   1   10.41    6.54
 -12  -2   1    4.97    6.53
 -12   2   2   20.50    8.79
 -12  -2   2   30.03   10.31
 -12   2   3    4.71    5.25
 -12  -2   3   -0.00    2.81
 -12   2   4    5.02    5.69
 -12  -2   4   17.70    8.21
 -12   2   5    5.39    5.01
 -12  -2   5    8.43    6.08
 -12   2   6   64.00   14.76
 -12  -2   6   47.87   13.35
 -12   2   7   17.84    7.75
 -12  -2   7    7.66    6.06
 -12   2   8    7.74    5.70
 -12  -2   8    0.00    3.07
 -12   2   9   -0.00    3.77
 -12  -2   9   -0.00    3.57
 -12   2  10   40.42   11.97
 -12  -2  10   36.11   11.11
 -12   2  11    7.85    6.38
 -12  -2  11   10.58    6.12
 -12   2  12   35.66   11.40
 -12  -2  12   32.03   10.17
 -12   2  13   -0.00    3.58
 -12  -2  13    7.01    5.75
 -12   2  14   -0.00    5.19
 -12  -2  14   -0.00    4.55
 -12   2  15    2.71    4.89
 -12  -2  15   13.09    6.80
 -12   2  16    8.15    7.03
 -12  -2  16   19.99    8.35
 -12   2  17    5.52    5.79
 -12  -2  17   -0.00    2.90
 -12   2  18    2.54    5.54
 -12  -2  18    0.00    4.50
 -12   2  19    4.21    5.24
 -12  -2  19    0.00    4.46
 -12   2  20    0.33    3.94
 -12  -2  20   -0.00    4.15
 -12   2  21    6.22    5.94
 -12  -2  21    6.04    6.12
 -12   2  22   20.48    9.55
 -12  -2  22   11.83    7.23
 -12   2  23   -0.00    4.45
 -12   2  24    4.84    6.71
 -12   2  25    0.00    5.39
 -12   2  26   10.58    8.09
 -12   2  27    3.10    5.24
 -12   3   1    2.21    3.67
  12  -3  -1    7.60    7.58
 -12  -3   1    1.24    5.20
 -12   3   2   19.91    8.01
 -12  -3   2    5.55    5.64
 -12   3   3   10.19    6.63
 -12  -3   3   18.12    8.60
 -12   3   4   16.82    7.77
 -12  -3   4    9.93    6.91
 -12   3   5    8.09    6.56
 -12  -3   5    5.55    5.35
 -12   3   6    0.66    3.73
 -12  -3   6   -0.00    5.24
 -12   3   7    8.21    6.04
 -12  -3   7    2.49    4.95
 -12   3   8    6.53    6.08
 -12  -3   8   42.17   11.04
 -12   3   9    2.28    5.25
 -12  -3   9   23.44    8.76
 -12   3  10   17.79    7.57
 -12  -3  10   -0.00    4.73
 -12   3  11    4.37    5.21
 -12  -3  11    0.00    4.45
 -12   3  12    7.07    6.95
 -12  -3  12   11.65    6.99
 -12   3  13    0.24    3.69
 -12  -3  13   -0.00    3.82
 -12   3  14   17.82    9.03
 -12  -3  14   30.23    9.77
 -12   3  15    9.21    6.42
 -12  -3  15    4.96    6.09
 -12   3  16    1.08    4.83
 -12  -3  16   -0.00    4.14
 -12   3  17    2.53    4.37
 -12  -3  17    1.90    4.53
 -12   3  18    1.57    5.43
 -12  -3  18    2.73    4.56
 -12   3  19   23.71    9.71
 -12  -3  19    8.42    5.44
 -12   3  20   -0.00    5.55
 -12  -3  20    0.00    3.84
 -12   3  21    1.68    4.53
 -12   3  22    0.01    3.93
 -12   3  23    2.86    4.47
 -12   3  24   12.28    7.46
 -12   3  25    6.09    6.85
 -12   3  26   -0.00    4.36
 -12   3  27    0.24    4.49
 -12   3  28    5.61    6.79
 -12   4   1    8.69    6.86
  12  -4  -1    5.46    6.01
 -12  -4   1   14.62    7.86
 -12   4   2   10.31    7.03
  12  -4  -2    8.77    8.22
 -12  -4   2    7.43    7.42
 -12   4   3   12.47    6.79
  12  -4  -3   -0.00    6.60
 -12  -4   3    0.91    5.27
 -12   4   4    0.00    5.12
 -12  -4   4   -0.00    5.18
 -12   4   5    4.28    6.03
 -12  -4   5   11.98    7.18
 -12   4   6   28.07   10.79
 -12  -4   6   43.33   12.02
 -12   4   7   16.96    9.21
 -12  -4   7   19.51    8.38
 -12   4   8   -0.00    5.07
 -12  -4   8    1.14    4.93
 -12   4   9    3.77    5.81
 -12  -4   9    4.68    5.86
 -12   4  10   28.96   10.81
 -12  -4  10   11.93    6.45
 -12   4  11    2.98    6.05
 -12  -4  11   13.30    6.99
 -12   4  12   15.20    9.58
 -12  -4  12   42.24   11.05
 -12   4  13    2.31    5.15
 -12  -4  13    5.44    5.37
 -12   4  14    4.13    5.43
 -12  -4  14    0.00    4.11
 -12   4  15   14.41    8.16
 -12  -4  15    4.72    5.34
 -12   4  16    7.88    7.01
 -12  -4  16   23.06    8.22
 -12   4  17   15.12    8.02
 -12  -4  17    8.67    5.79
 -12   4  18    4.08    7.03
 -12  -4  18    6.59    5.14
 -12   4  19    0.27    3.14
 -12  -4  19   -0.00    4.00
 -12   4  20   -0.00    4.43
 -12   4  21    5.24    6.81
 -12   4  22   11.27    8.17
 -12   4  23   -0.00    5.33
 -12   4  24    1.28    5.00
 -12   4  25    0.00    4.88
 -12   4  26   -0.00    5.33
 -12   4  27   -0.00    4.24
 -12   4  28   -0.00    5.22
  12  -4 -28    0.00    4.96
 -12   4  29   -0.00    5.23
  12  -4 -29    0.00    5.16
 -12   5   1    0.00    4.72
  12  -5  -1    3.45    6.46
 -12  -5   1   -0.00    5.98
 -12   5   2    1.71    5.00
  12  -5  -2    3.17    6.51
 -12  -5   2    3.51    6.01
 -12   5   3   12.46    6.92
  12  -5  -3    4.29    7.38
 -12  -5   3    8.43    6.47
 -12   5   4   19.17    8.47
  12  -5  -4    2.34    5.66
 -12  -5   4    8.31    7.61
 -12   5   5    3.52    5.28
 -12  -5   5   17.23    8.28
 -12   5   6   -0.00    4.45
 -12  -5   6   -0.00    4.80
 -12   5   7    8.69    7.07
 -12  -5   7    5.79    5.86
 -12   5   8   33.81   11.74
 -12  -5   8   30.19   11.06
 -12   5   9   11.30    8.18
 -12  -5   9   30.60   10.17
 -12   5  10    9.21    6.25
 -12  -5  10   12.60    6.89
 -12   5  11   -0.00    4.54
 -12  -5  11    0.00    4.04
 -12   5  12   -0.00    4.79
 -12  -5  12    3.68    4.98
 -12   5  13   28.38   10.80
 -12  -5  13   23.41    8.72
 -12   5  14   21.64    9.73
 -12  -5  14   21.15    9.41
 -12   5  15    2.95    5.31
 -12  -5  15   -0.00    4.20
 -12   5  16    2.48    5.37
 -12  -5  16    2.64    3.80
 -12   5  17    6.98    6.37
 -12  -5  17    2.49    3.80
 -12   5  18    0.85    6.71
 -12   5  19    4.40    5.36
 -12   5  20   20.39    9.79
 -12   5  21   -0.00    5.50
 -12   5  22    0.23    5.08
 -12   5  23    6.75    5.78
 -12   5  24    4.97    6.44
 -12   5  25    0.00    6.02
 -12   5  26    9.05    7.15
  12  -5 -26   -0.00    3.96
 -12   5  27   -0.00    5.06
  12  -5 -27    2.19    5.17
 -12   5  28    7.61    7.12
  12  -5 -28   -0.00    3.55
  12  -5 -29    0.83    4.03
  12  -5 -30   -0.00    4.69
 -12   6   1   22.68    9.49
  12  -6  -1   14.84   10.68
 -12  -6   1   16.67    8.53
 -12   6   2    9.81    6.66
  12  -6  -2    4.13    6.95
 -12  -6   2   14.68    8.42
 -12   6   3    7.72    6.50
  12  -6  -3    3.61    6.79
 -12  -6   3   -0.00    5.17
 -12   6   4    0.00    4.97
  12  -6  -4   -0.00    5.99
 -12  -6   4    0.00    6.06
 -12   6   5   35.39   12.09
 -12  -6   5   32.11   11.79
 -12   6   6   15.80    8.30
 -12  -6   6    8.98    7.86
 -12   6   7   15.99    8.30
 -12  -6   7    7.55    7.40
 -12   6   8    1.56    5.01
 -12  -6   8    0.25    4.18
 -12   6   9   14.70    8.36
 -12  -6   9   -0.00    5.53
 -12   6  10    1.19    5.42
 -12  -6  10    8.88    6.38
 -12   6  11   37.67   12.66
 -12  -6  11   37.99   11.76
 -12   6  12   -0.00    3.95
 -12  -6  12    2.61    5.01
 -12   6  13   -0.00    4.90
 -12  -6  13    1.01    3.94
 -12   6  14    0.60    4.28
 -12  -6  14    1.36    4.83
 -12   6  15    3.56    6.60
 -12  -6  15    4.57    5.85
 -12   6  16    7.37    8.18
 -12  -6  16    8.82    6.36
 -12   6  17    5.09    6.55
 -12   6  18    0.00    5.32
 -12   6  19    0.77    5.80
 -12   6  20    3.09    6.30
 -12   6  21   -0.00    4.60
 -12   6  22    2.66    4.88
 -12   6  23    3.19    6.10
 -12   6  24    0.00    4.56
 -12   6  25    5.13    6.40
  12  -6 -25    4.20    6.03
 -12   6  26    3.97    6.39
  12  -6 -26   -0.00    4.56
 -12   6  27    0.00    5.82
  12  -6 -27    4.89    6.15
  12  -6 -28    4.28    5.59
  12  -6 -29    1.65    5.34
 -12   7   1    4.42    5.69
  12  -7  -1    6.76    7.42
 -12  -7   1   18.72    9.15
 -12   7   2    2.05    6.05
  12  -7  -2    0.12    4.77
 -12  -7   2   17.51    9.09
 -12   7   3   23.55   10.16
  12  -7  -3    2.64    6.99
 -12  -7   3   17.96    8.66
 -12   7   4    0.89    4.71
  12  -7  -4   -0.00    5.35
 -12  -7   4    6.18    7.20
 -12   7   5    4.30    6.26
 -12  -7   5    6.56    6.80
 -12   7   6   -0.00    5.59
 -12  -7   6    0.00    4.09
 -12   7   7    3.90    4.28
 -12  -7   7   14.26    7.78
 -12   7   8    4.08    5.18
 -12  -7   8    6.86    5.90
 -12   7   9   32.40   12.16
 -12  -7   9   37.70   11.80
 -12   7  10   -0.00    4.85
 -12  -7  10    1.78    5.36
 -12   7  11    8.49    6.99
 -12  -7  11    7.90    5.50
 -12   7  12    6.19    6.98
 -12  -7  12    4.88    5.70
 -12   7  13   13.82    7.86
 -12  -7  13    9.43    6.73
 -12   7  14   20.62    9.85
 -12  -7  14    0.00    4.82
 -12   7  15   11.72    8.15
 -12   7  16    0.35    4.96
 -12   7  17   -0.00    4.65
 -12   7  18    0.00    7.11
 -12   7  19    3.42    6.51
 -12   7  20    3.00    6.37
 -12   7  21   -0.00    6.95
 -12   7  22    3.98    5.56
 -12   7  23    1.95    4.82
  12  -7 -23    2.57    5.46
 -12   7  24    6.70    7.19
  12  -7 -24    0.82    4.63
 -12   7  25    3.88    6.42
  12  -7 -25   12.65    7.75
  12  -7 -26   -0.00    5.11
 -12   8   1   20.76    9.56
  12  -8  -1   24.27   11.66
 -12  -8   1   15.35   10.36
 -12   8   2    0.72    5.26
  12  -8  -2    2.29    6.51
 -12  -8   2   -0.00    5.79
 -12   8   3   12.00    8.00
  12  -8  -3   -0.00    6.15
 -12  -8   3    2.84    6.30
 -12   8   4   -0.00    4.82
  12  -8  -4    4.11    7.23
 -12  -8   4    8.95    8.07
 -12   8   5   24.51   10.14
 -12  -8   5   25.21   11.48
 -12   8   6    0.17    4.73
 -12  -8   6   -0.00    5.60
 -12   8   7   26.75   11.21
 -12  -8   7   29.59   11.16
 -12   8   8    2.07    5.47
 -12  -8   8    1.64    5.34
 -12   8   9    1.68    4.94
 -12  -8   9    8.50    7.26
 -12   8  10    6.57    5.75
 -12  -8  10    0.79    5.25
 -12   8  11   10.73    7.41
 -12  -8  11   16.96    8.36
 -12   8  12    0.36    3.98
 -12  -8  12   -0.00    4.58
 -12   8  13    6.87    6.18
 -12   8  14   -0.00    4.41
 -12   8  15    3.56    6.47
 -12   8  16    2.41    5.44
 -12   8  17   13.13    8.87
 -12   8  18   -0.00    6.32
 -12   8  19    0.00    6.62
 -12   8  20    0.49    4.73
 -12   8  21    7.43    7.14
  12  -8 -21    7.29    7.37
 -12   8  22    1.85    5.71
  12  -8 -22    0.88    4.43
 -12   9   1    4.41    5.32
  12  -9  -1    1.81    5.66
 -12  -9   1    5.12    7.08
 -12   9   2    1.40    3.96
  12  -9  -2    9.11    9.20
 -12  -9   2    1.80    5.70
 -12   9   3   27.03   10.90
  12  -9  -3    6.98    8.60
 -12  -9   3    3.75    6.58
 -12   9   4    3.20    5.55
  12  -9  -4    5.34    6.44
 -12  -9   4    3.80    7.16
 -12   9   5    4.77    4.86
 -12  -9   5   16.38    9.28
 -12   9   6   -0.00    4.15
 -12  -9   6    5.34    6.34
 -12   9   7    0.00    5.89
 -12  -9   7    4.97    7.26
 -12   9   8    0.91    5.14
 -12  -9   8   -0.00    4.41
 -12   9   9   50.96   15.12
 -12  -9   9   37.94   12.88
 -12   9  10    1.87    5.86
 -12  -9  10    0.00    3.99
 -12   9  11    3.72    6.41
 -12  -9  11   -0.00    4.26
 -12   9  12   -0.00    4.41
 -12   9  13    4.11    6.90
 -12   9  14    3.00    4.77
 -12   9  15   14.98    8.39
 -12   9  16    1.62    5.52
 -12   9  17   -0.00    6.54
 -12   9  18    4.49    7.71
  12  -9 -19   25.59   11.01
 -12  10   1    2.77    4.86
  12 -10  -1    1.96    6.70
 -12 -10   1    6.14    7.29
 -12  10   2   -0.00    5.46
  12 -10  -2   -0.00    6.28
 -12 -10   2    5.04    6.37
 -12  10   3    1.99    4.87
  12 -10  -3    2.54    6.34
 -12 -10   3    2.15    5.95
 -12  10   4    0.67    3.93
  12 -10  -4   -0.00    5.93
 -12 -10   4    0.32    5.66
 -12  10   5    8.88    8.02
 -12 -10   5    0.00    5.14
 -12  10   6    1.94    5.95
 -12 -10   6   -0.00    5.13
 -12  10   7   10.51    8.66
 -12 -10   7   13.60    9.18
 -12  10   8    0.34    5.00
 -12 -10   8    3.20    5.57
 -12  10   9    3.55    6.16
 -12 -10   9    4.97    5.85
 -12  10  10    2.96    7.12
 -12  10  11    1.17    4.45
 -12  10  12   -0.00    5.51
 -12  10  13    6.03    6.34
 -12  10  14   -0.00    5.94
 -12  10  15    1.53    6.05
 -12  11   1    0.46    5.04
  12 -11  -1   -0.00    6.80
 -12 -11   1   -0.00    5.33
 -12  11   2   -0.00    5.47
  12 -11  -2   -0.00    5.58
 -12 -11   2    2.96    4.80
 -12  11   3   11.91    8.12
  12 -11  -3   -0.00    6.37
 -12 -11   3   17.40    9.35
 -12  11   4    2.80    5.96
  12 -11  -4    5.73    7.34
 -12 -11   4   -0.00    5.30
 -12  11   5    2.34    5.82
 -12 -11   5    5.50    8.00
 -12  11   6   -0.00    4.90
 -12 -11   6    0.00    6.72
 -12  11   7    6.08    7.76
 -12 -11   7    7.27    7.53
 -12  11   8   -0.00    6.26
 -12  11   9    5.54    8.91
 -12  11  10   -0.00    7.13
 -12  12   1    2.92    6.47
  12 -12  -1    2.57    7.60
 -12 -12   1   10.01    9.69
 -12  12   2    2.65    5.31
  12 -12  -2    0.00    7.31
 -12 -12   2    0.71    5.17
 -12  12   3   -0.00    6.19
  12 -12  -3    4.78    7.67
 -12 -12   3    0.53    5.48
 -12  12   4   -0.00    5.66
  12 -12  -4   -0.00    6.98
 -12 -12   4    1.36    6.21
 -12  12   5    3.58    5.95
 -12 -12   5    1.57    4.93
  12 -13  -1   -0.00    6.34
 -12 -13   1    0.00    5.66
  12 -13  -2    8.21    7.90
 -12 -13   2    0.91    4.91
  12 -13  -3   -0.00    7.19
 -12 -13   3    0.00    6.23
  12 -13  -4    0.40    6.19
 -12 -14   1    0.00    5.74
  12 -14  -3    0.00    6.92
 -11   0   1  123.35   21.49
  11   0  -1   74.89   20.51
 -11   0   2   -0.00    4.91
  11   0  -2   -0.00    6.03
 -11   0   3   30.16   10.11
  11   0  -3   28.04   11.66
 -11   0   4    4.70    5.26
 -11   0   5  122.02   22.78
 -11   0   6    0.46    3.68
 -11   0   7    1.80    3.63
 -11   0   8    0.68    3.95
 -11   0   9   45.78   11.74
 -11   0  10    0.00    4.46
 -11   0  11   61.29   14.39
 -11   0  12   -0.00    4.27
 -11   0  13   -0.00    4.11
 -11   0  14    0.83    4.50
 -11   0  15   18.17    8.31
 -11   0  16   -0.00    3.91
 -11   0  17   17.10    8.28
 -11   0  18   -0.00    3.74
 -11   0  20   -0.00    4.63
 -11   0  21   50.65   13.92
 -11   0  22    6.52    6.11
 -11   0  23    0.00    4.97
 -11   0  24    1.06    4.24
 -11   0  25   10.80    7.54
 -11   1   1  131.29   22.45
  11  -1  -1   83.80   22.51
  11   1  -1   95.63   23.47
 -11  -1   1  132.44   23.09
 -11   1   2    4.84    5.61
  11  -1  -2    8.74    7.30
 -11  -1   2    3.40    5.21
 -11   1   3   64.65   14.38
  11  -1  -3   66.65   17.14
 -11  -1   3   41.25   12.64
 -11   1   4    2.99    4.74
  11  -1  -4    0.36    5.94
 -11  -1   4    0.00    4.22
 -11   1   5   10.37    6.65
 -11  -1   5    2.87    4.82
 -11   1   6    0.00    3.14
 -11  -1   6    0.72    4.29
 -11   1   7    5.00    5.38
 -11  -1   7   46.83   10.76
 -11   1   8    0.00    3.78
 -11  -1   8    3.60    5.04
 -11   1   9   44.49   11.84
 -11  -1   9   40.50   11.46
 -11   1  10    0.19    3.09
 -11   1  11    2.98    4.76
 -11  -1  11    2.68    5.14
 -11   1  12   -0.00    3.60
 -11  -1  12    1.48    4.68
 -11   1  13   36.73   11.98
 -11  -1  13   68.04   14.37
 -11   1  14   -0.00    4.32
 -11  -1  14   -0.00    3.05
 -11   1  15    0.00    3.30
 -11  -1  15   -0.00    3.92
 -11   1  16    5.52    4.91
 -11  -1  16   -0.00    3.61
 -11   1  17   17.45    8.33
 -11  -1  17   19.78    8.21
 -11   1  18   -0.00    3.42
 -11  -1  18    6.29    5.37
 -11   1  19   13.50    7.65
 -11  -1  19   10.18    6.76
 -11   1  20   -0.00    5.50
 -11  -1  20    0.75    4.08
 -11   1  21    0.00    3.97
 -11  -1  21   -0.00    4.54
 -11   1  22   -0.00    2.24
 -11  -1  22   -0.00    3.65
 -11   1  23   34.59   11.80
 -11  -1  23   21.34    9.28
 -11   1  24    3.17    5.48
 -11  -1  24    4.69    6.22
 -11   1  25    2.77    5.33
 -11   1  26   -0.00    3.51
 -11   2   1   29.35    9.40
  11  -2  -1   17.47    9.17
 -11  -2   1   22.79    9.48
 -11   2   2    0.00    4.12
  11  -2  -2    5.19    6.54
 -11  -2   2    0.17    4.65
 -11   2   3   15.61    6.58
  11  -2  -3    4.77    7.05
 -11  -2   3    0.30    4.28
 -11   2   4    0.19    4.13
  11  -2  -4    6.88    8.09
 -11  -2   4   14.15    6.92
 -11   2   5   60.85   14.45
  11  -2  -5   56.77   16.74
 -11  -2   5   63.73   14.88
 -11   2   6   18.73    7.66
 -11  -2   6   23.65    8.96
 -11   2   7   16.54    7.79
 -11  -2   7   18.57    7.86
 -11   2   8   11.42    6.68
 -11  -2   8   14.94    7.89
 -11   2   9   25.69    9.43
 -11  -2   9   29.66    9.76
 -11   2  10    0.51    3.30
 -11  -2  10    5.09    5.28
 -11   2  11   38.72   10.99
 -11  -2  11   28.64    9.55
 -11   2  12    9.17    5.88
 -11  -2  12    0.00    2.82
 -11   2  13    3.07    5.00
 -11  -2  13   -0.00    4.56
 -11   2  14    1.56    5.11
 -11  -2  14    6.01    4.55
 -11   2  15   24.30    9.64
 -11  -2  15   24.55    8.54
 -11   2  16    6.28    6.12
 -11  -2  16    5.12    4.79
 -11   2  17    5.91    6.32
 -11  -2  17    0.00    3.64
 -11   2  18   -0.00    3.03
 -11  -2  18    1.59    3.44
 -11   2  19   13.89    8.15
 -11  -2  19   10.76    6.40
 -11   2  20    6.16    5.40
 -11  -2  20    6.01    5.09
 -11   2  21   -0.00    4.79
 -11  -2  21   25.56    9.32
 -11   2  22   -0.00    4.87
 -11  -2  22    0.00    4.65
 -11   2  23    0.00    3.06
 -11   2  24   -0.00    4.43
 -11   2  25    5.45    5.91
 -11   2  26    2.83    5.24
 -11   2  27   11.44    8.16
 -11   2  28    8.20    6.39
 -11   3   1   25.56    9.12
 -11  -3   1   13.15    7.85
 -11   3   2   19.28    7.69
  11  -3  -2   20.27   10.45
 -11  -3   2   21.69    9.19
 -11   3   3   66.78   14.99
  11  -3  -3   45.36   15.78
 -11  -3   3   56.82   14.53
 -11   3   4    0.71    5.29
  11  -3  -4   10.25    7.23
 -11  -3   4   14.50    7.85
 -11   3   5    0.00    5.43
  11  -3  -5    6.87    7.28
 -11  -3   5    3.74    5.67
 -11   3   6   16.50    7.67
  11  -3  -6   15.59    8.78
 -11  -3   6   13.05    7.41
 -11   3   7   60.15   14.53
 -11   3   8    7.63    5.77
 -11  -3   8    6.71    5.26
 -11   3   9   25.57    9.13
 -11  -3   9   12.33    7.05
 -11   3  10    6.92    6.19
 -11  -3  10    0.00    4.34
 -11   3  11   10.64    6.32
 -11  -3  11    5.66    4.66
 -11   3  12    6.11    5.60
 -11  -3  12    6.38    5.44
 -11   3  13   22.21    9.22
 -11  -3  13   22.49    8.27
 -11   3  14    2.08    4.87
 -11  -3  14    1.39    4.57
 -11   3  15    1.61    4.57
 -11  -3  15    0.00    3.95
 -11   3  16   -0.00    4.84
 -11  -3  16    2.84    3.52
 -11   3  17    5.86    5.94
 -11  -3  17    6.94    5.66
 -11   3  18   -0.00    5.30
 -11  -3  18    5.96    6.09
 -11   3  19   10.79    7.47
 -11  -3  19    7.66    6.06
 -11   3  20    8.39    6.60
 -11  -3  20    1.68    4.76
 -11   3  21   -0.00    4.50
 -11  -3  21    1.71    4.66
 -11   3  22    2.77    6.23
 -11   3  23   38.81   13.03
 -11   3  24    5.95    7.23
 -11   3  25   -0.00    3.91
 -11   3  26   -0.00    4.82
 -11   3  27   31.14   11.99
 -11   3  28    3.90    5.38
  11  -3 -28    0.90    4.07
 -11   3  29    2.00    4.96
 -11   4   1   48.67   12.87
 -11  -4   1   51.40   14.44
 -11   4   2   -0.00    4.68
 -11  -4   2    0.64    5.19
 -11   4   3    5.73    4.76
 -11  -4   3    6.91    6.49
 -11   4   4    6.78    6.35
  11  -4  -4    3.13    5.36
 -11  -4   4    3.99    4.89
 -11   4   5    3.91    7.40
  11  -4  -5   40.88   13.24
 -11  -4   5   73.37   14.68
 -11   4   6   16.31    8.30
  11  -4  -6   13.69    8.31
 -11  -4   6   19.17    8.20
 -11   4   7   12.18    6.41
 -11  -4   7   15.53    8.20
 -11   4   8    4.91    5.95
 -11  -4   8   10.61    6.15
 -11   4   9   48.49   13.74
 -11  -4   9   50.05   12.93
 -11   4  10   12.14    6.83
 -11  -4  10   -0.00    3.72
 -11   4  11   25.94    9.77
 -11  -4  11   22.32    8.47
 -11   4  12    1.40    5.57
 -11  -4  12    0.87    5.08
 -11   4  13    9.43    6.31
 -11  -4  13    0.62    4.60
 -11   4  14    5.34    5.93
 -11  -4  14    8.98    5.99
 -11   4  15   24.57   10.48
 -11  -4  15   16.80    7.91
 -11   4  16   14.40    7.85
 -11  -4  16    5.97    5.07
 -11   4  17    1.87    4.22
 -11  -4  17    2.29    4.38
 -11   4  18    0.00    4.13
 -11  -4  18   -0.00    3.89
 -11   4  19    0.00    5.26
 -11  -4  19    4.87    5.22
 -11   4  20    4.81    6.32
 -11   4  21    6.98    6.77
 -11   4  22    6.72    6.01
 -11   4  23    1.13    4.18
 -11   4  24    3.09    4.98
 -11   4  25   15.22    9.20
 -11   4  26    2.02    6.44
  11  -4 -26    0.00    3.04
 -11   4  27    2.29    5.71
  11  -4 -27    5.92    5.87
 -11   4  28    3.74    5.21
  11  -4 -28    0.00    3.73
  11  -4 -29    0.93    4.97
  11  -4 -30    2.22    4.41
 -11   5   1    0.00    4.56
  11  -5  -1    0.57    5.03
 -11  -5   1   -0.00    5.94
 -11   5   2   46.78   13.16
  11  -5  -2   35.27   13.64
 -11  -5   2   69.60   16.23
 -11   5   3   33.30   11.19
 -11  -5   3   60.39   15.05
 -11   5   4    0.00    4.92
 -11  -5   4   -0.00    4.95
 -11   5   5   -0.00    3.98
 -11  -5   5    7.97    7.20
 -11   5   6   17.81    8.63
 -11  -5   6   21.06    9.24
 -11   5   7   30.31   11.09
  11  -5  -7   27.83   11.14
 -11  -5   7   21.36    9.69
 -11   5   8   10.31    7.40
 -11  -5   8    1.86    4.04
 -11   5   9   29.20   11.19
 -11  -5   9   41.00   11.64
 -11   5  10   -0.00    4.55
 -11  -5  10    0.74    4.26
 -11   5  11    0.00    4.26
 -11  -5  11    2.89    4.80
 -11   5  12   26.37   10.17
 -11  -5  12   14.19    7.81
 -11   5  13   44.13   13.29
 -11  -5  13   34.24   10.81
 -11   5  14    6.26    5.67
 -11  -5  14    6.13    5.92
 -11   5  15   -0.00    4.38
 -11  -5  15   -0.00    3.64
 -11   5  16    1.72    4.10
 -11  -5  16    0.00    3.63
 -11   5  17    9.17    7.27
 -11  -5  17    7.65    5.43
 -11   5  18   26.71   11.29
 -11  -5  18   20.17    7.95
 -11   5  19   23.60    9.95
 -11   5  20    0.21    4.81
 -11   5  21    1.16    4.47
 -11   5  22    4.45    6.18
 -11   5  23    9.65    8.31
 -11   5  24    8.62    7.88
 -11   5  25    4.30    5.13
  11  -5 -25    0.52    4.42
 -11   5  26    2.33    5.61
  11  -5 -26   -0.00    6.23
 -11   5  27    0.00    5.31
  11  -5 -27    0.72    5.56
  11  -5 -28   16.24    9.63
  11  -5 -29   -0.00    4.05
  11  -5 -30   -0.00    4.13
  11  -5 -31   -0.00    3.90
 -11   6   1   29.61   10.40
  11  -6  -1   24.88   11.33
 -11   6   2   -0.00    4.42
  11  -6  -2    0.72    4.76
 -11  -6   2    7.40    6.99
 -11   6   3    4.40    4.93
  11  -6  -3    4.94    6.47
 -11  -6   3    5.89    6.92
 -11   6   4   46.39   12.93
  11  -6  -4   29.63   12.38
 -11  -6   4   33.22   11.70
 -11   6   5   18.01    8.48
  11  -6  -5    3.88    7.31
 -11  -6   5   35.11   11.25
 -11   6   6    0.00    4.86
 -11  -6   6   24.25    9.50
 -11   6   7    2.61    5.72
 -11  -6   7    0.00    4.68
 -11   6   8    9.83    8.50
 -11  -6   8   16.21    8.43
 -11   6   9   12.96    7.13
 -11  -6   9   -0.00    4.80
 -11   6  10   36.68   11.82
 -11  -6  10   17.67    8.32
 -11   6  11   -0.00    6.41
 -11  -6  11   14.61    7.70
 -11   6  12    7.10    6.32
 -11  -6  12    0.00    3.92
 -11   6  13    1.12    4.86
 -11  -6  13    4.87    5.34
 -11   6  14   -0.00    4.46
 -11  -6  14   13.58    6.72
 -11   6  15   17.16    8.87
 -11  -6  15   20.43    7.96
 -11   6  16    3.91    6.21
 -11  -6  16   22.92    8.27
 -11   6  17   -0.00    5.45
 -11   6  18    5.17    5.69
 -11   6  19    1.62    6.11
 -11   6  20    0.61    4.66
 -11   6  21    0.00    4.54
 -11   6  22    2.10    4.57
 -11   6  23    2.35    5.41
  11  -6 -23    6.22    6.24
 -11   6  24    1.39    5.39
  11  -6 -24    0.90    3.62
 -11   6  25    0.00    6.55
  11  -6 -25    6.09    5.80
  11  -6 -26    1.80    5.20
  11  -6 -27    3.39    5.11
  11  -6 -28   -0.00    5.53
  11  -6 -29    1.99    4.82
  11  -6 -30    2.06    5.61
  11  -6 -31   -0.00    4.24
  11  -6 -32   -0.00    4.60
 -11   7   1   17.70    8.40
  11  -7  -1    1.71    5.91
 -11  -7   1    8.87    8.32
 -11   7   2   13.93    7.96
  11  -7  -2   22.76   11.33
 -11  -7   2   12.20    8.64
 -11   7   3    3.11    4.35
  11  -7  -3    5.15    6.50
 -11  -7   3   11.42    8.05
 -11   7   4   19.54    9.40
  11  -7  -4    7.25    6.80
 -11  -7   4   16.76    8.72
 -11   7   5    0.00    5.05
  11  -7  -5    4.06    6.38
 -11  -7   5   -0.00    4.19
 -11   7   6   21.09    9.76
  11  -7  -6    2.84    6.84
 -11  -7   6   18.88    8.61
 -11   7   7    0.67    4.94
  11  -7  -7    1.58    6.06
 -11  -7   7    6.02    5.62
 -11   7   8   35.75   11.52
 -11  -7   8    3.64    5.30
 -11   7   9   20.41    9.96
 -11  -7   9   35.70   11.36
 -11   7  10    3.27    5.38
 -11  -7  10    0.00    4.91
 -11   7  11    1.12    4.35
 -11  -7  11   -0.00    4.28
 -11   7  12   16.12    9.32
 -11  -7  12   24.59    9.32
 -11   7  13    4.56    7.03
 -11  -7  13   11.33    6.52
 -11   7  14    2.78    5.73
 -11  -7  14    5.24    5.12
 -11   7  15   -0.00    4.38
 -11  -7  15    0.29    3.60
 -11   7  16    6.04    7.81
 -11   7  17   -0.00    6.11
 -11   7  18    3.41    5.06
 -11   7  19    6.26    5.82
 -11   7  20   -0.00    4.42
 -11   7  21   -0.00    4.70
  11  -7 -21   -0.00    3.65
 -11   7  22   14.84    9.53
  11  -7 -22    1.60    5.88
 -11   7  23    3.41    6.04
  11  -7 -23    5.20    6.71
 -11   7  24   -0.00    5.80
  11  -7 -24   -0.00    4.28
  11  -7 -25    7.01    6.76
  11  -7 -26   -0.00    5.20
  11  -7 -27   -0.00    5.25
  11  -7 -28    7.01    6.13
  11  -7 -29    0.00    4.81
  11  -7 -30    1.40    5.22
 -11   8   1    0.46    3.20
  11  -8  -1   -0.00    5.16
 -11  -8   1    1.25    4.18
 -11   8   2   11.14    7.46
  11  -8  -2    7.10    8.19
 -11  -8   2   -0.00    6.64
 -11   8   3    2.71    5.42
  11  -8  -3    0.00    5.04
 -11  -8   3    0.53    5.54
 -11   8   4   32.76   11.49
  11  -8  -4   16.89   10.07
 -11  -8   4   12.90    8.88
 -11   8   5    3.75    6.83
  11  -8  -5    1.16    5.88
 -11  -8   5    6.14    6.15
 -11   8   6   17.01    9.38
  11  -8  -6    5.54    8.41
 -11  -8   6   36.33   11.89
 -11   8   7    5.72    7.27
  11  -8  -7    6.86    7.58
 -11  -8   7    0.07    4.16
 -11   8   8    4.46    6.35
 -11  -8   8    0.00    5.36
 -11   8   9    0.00    7.39
 -11  -8   9    2.06    5.31
 -11   8  10   15.61    8.88
 -11  -8  10   27.30    9.89
 -11   8  11    3.79    6.51
 -11  -8  11    0.00    4.98
 -11   8  12   -0.00    4.47
 -11  -8  12    0.00    4.73
 -11   8  13    3.38    6.01
 -11  -8  13   -0.00    4.38
 -11   8  14    0.00    5.31
 -11   8  15   15.08    8.62
 -11   8  16   18.07   10.78
 -11   8  17    6.15    5.70
 -11   8  18    2.39    5.17
 -11   8  19    0.00    5.75
  11  -8 -19   -0.00    4.68
 -11   8  20   11.59    8.38
  11  -8 -20   15.63    8.91
 -11   8  21    2.50    4.00
  11  -8 -21   -0.00    4.93
 -11   8  22   17.58   10.35
  11  -8 -22   17.41    9.45
  11  -8 -23    3.43    4.56
  11  -8 -24    1.50    5.67
  11  -8 -25    3.78    5.93
  11  -8 -26    0.03    4.31
  11  -8 -27   -0.00    5.43
 -11   8  28    3.73    6.32
 -11   8  29    1.55    4.91
 -11   9   1    0.24    4.56
  11  -9  -1    0.00    5.81
 -11  -9   1    4.85    6.76
 -11   9   2   35.41   12.21
  11  -9  -2   16.03   10.30
 -11  -9   2   24.90   10.46
 -11   9   3    5.98    6.01
  11  -9  -3    2.60    5.99
 -11  -9   3   -0.00    5.46
 -11   9   4   14.83    7.92
  11  -9  -4    1.00    5.70
 -11  -9   4   22.37    9.30
 -11   9   5   -0.00    4.57
  11  -9  -5   -0.00    5.57
 -11  -9   5   -0.00    5.07
 -11   9   6    3.83    5.67
  11  -9  -6    5.13    6.97
 -11  -9   6   14.87    8.63
 -11   9   7    0.00    5.80
  11  -9  -7    0.91    5.88
 -11  -9   7    0.00    5.44
 -11   9   8   25.58   10.38
 -11  -9   8   22.27   10.19
 -11   9   9    1.55    5.68
 -11  -9   9    1.89    5.91
 -11   9  10   -0.00    5.45
 -11  -9  10    6.54    5.49
 -11   9  11   -0.00    5.24
 -11  -9  11   -0.00    4.62
 -11   9  12   12.22    7.59
 -11   9  13   10.94    8.42
 -11   9  14   11.48    7.55
 -11   9  15   -0.00    7.10
 -11   9  16    4.59    6.83
 -11   9  17    1.38    4.47
  11  -9 -17    0.00    4.88
 -11   9  18   19.02   10.82
  11  -9 -18   24.88   11.20
 -11   9  19   -0.00    6.69
  11  -9 -19    1.47    5.44
 -11   9  20    5.66    7.79
  11  -9 -20    3.43    5.78
  11  -9 -21   -0.00    5.47
  11  -9 -22   12.87    8.32
  11  -9 -23   -0.00    5.04
  11  -9 -24    3.52    5.59
 -11   9  26    0.00    4.67
 -11   9  27   -0.00    4.90
 -11   9  28    4.82    7.66
 -11  10   1   -0.00    3.93
  11 -10  -1    0.00    6.97
 -11 -10   1    2.75    6.60
 -11  10   2    1.16    5.86
  11 -10  -2    2.77    5.54
 -11 -10   2    0.00    5.79
 -11  10   3    1.35    5.11
  11 -10  -3    4.49    6.41
 -11 -10   3   -0.00    5.44
 -11  10   4    4.66    5.97
  11 -10  -4    4.81    7.66
 -11 -10   4   10.12    7.63
 -11  10   5   -0.00    6.63
  11 -10  -5    0.00    6.36
 -11 -10   5    8.00    6.87
 -11  10   6   13.49    9.08
  11 -10  -6   11.39    8.61
 -11 -10   6   20.52   10.21
 -11  10   7   -0.00    5.11
  11 -10  -7    0.28    4.88
 -11 -10   7   -0.00    4.75
 -11  10   8    0.00    4.26
 -11 -10   8    1.95    6.29
 -11  10   9   -0.00    5.25
 -11 -10   9    1.13    4.82
 -11  10  10   24.21   10.77
 -11 -10  10   11.52    8.27
 -11  10  11    4.67    6.29
 -11  10  12    1.25    6.48
 -11  10  13   12.23    8.11
 -11  10  14    0.00    7.77
  11 -10 -14    3.18    5.51
 -11  10  15    1.07    4.94
  11 -10 -15   -0.00    5.90
 -11  10  16   25.25   11.77
  11 -10 -16   29.24   10.67
 -11  10  17    1.60    6.54
  11 -10 -17    3.65    6.26
 -11  10  18   -0.00    5.15
  11 -10 -18    0.26    5.96
  11 -10 -19    2.88    5.85
  11 -10 -20    5.53    5.13
 -11  11   1    1.19    4.92
  11 -11  -1    0.82    4.78
 -11 -11   1   -0.00    6.26
 -11  11   2   15.39    8.58
  11 -11  -2   10.37    9.89
 -11 -11   2   15.95    9.12
 -11  11   3   -0.00    4.46
  11 -11  -3   -0.00    5.69
 -11 -11   3   -0.00    6.02
 -11  11   4   -0.00    4.46
  11 -11  -4    6.13    7.62
 -11 -11   4   11.11    8.39
 -11  11   5    3.59    6.69
  11 -11  -5   -0.00    5.98
 -11 -11   5    3.63    6.51
 -11  11   6    0.00    5.71
  11 -11  -6    5.63    8.27
 -11 -11   6    5.92    6.08
 -11  11   7    0.00    6.18
  11 -11  -7    2.10    6.20
 -11 -11   7   -0.00    6.46
 -11  11   8   18.96   12.01
 -11 -11   8   18.49    9.56
 -11  11   9    2.87    6.89
 -11  11  10   -0.00    4.67
 -11  11  11    0.73    6.53
  11 -11 -11    2.57    4.91
 -11  11  12   20.80   10.84
  11 -11 -12   11.73    8.25
 -11  11  13    0.86    5.76
  11 -11 -13    0.00    5.81
 -11  11  14    0.00    5.23
  11 -11 -14    6.63    6.64
 -11  11  15    3.82    7.11
  11 -11 -15    4.59    5.31
  11 -11 -16    0.53    4.69
 -11  12   1   10.51    7.49
  11 -12  -1   -0.00    6.28
 -11 -12   1    2.58    5.29
 -11  12   2    2.72    5.14
  11 -12  -2    2.94    7.24
 -11 -12   2   10.35    7.25
 -11  12   3   -0.00    5.01
  11 -12  -3   -0.00    6.03
 -11 -12   3    0.00    5.18
 -11  12   4    9.72    7.33
  11 -12  -4    4.08    6.27
 -11 -12   4    4.13    6.28
 -11  12   5   -0.00    5.20
  11 -12  -5    0.44    5.42
 -11 -12   5    6.81    6.88
 -11  12   6   11.07    7.94
  11 -12  -6   -0.00    6.22
 -11 -12   6    7.23    7.63
 -11  12   7    4.92    5.42
 -11  12   8    7.76    7.60
  11 -12  -8   -0.00    5.69
 -11  12   9   -0.00    6.83
  11 -12  -9    3.39    5.04
 -11  12  10    1.77    6.33
  11 -12 -10   11.32    8.01
 -11  12  11   -0.00    3.98
  11 -12 -11    2.09    5.42
 -11  12  12   -0.00    6.68
  11 -12 -12    5.21    6.85
 -11  13   1    6.17    7.98
  11 -13  -1    1.92    6.88
 -11 -13   1    3.00    6.65
 -11  13   2    1.77    5.42
  11 -13  -2    2.15    6.17
 -11 -13   2    1.21    6.44
 -11  13   3    0.71    4.99
  11 -13  -3    3.88    5.89
  11 -13  -3   -0.00    6.05
 -11 -13   3    2.15    6.26
 -11  13   4   11.37    7.56
  11 -13  -4    4.23    6.17
  11 -13  -4    8.87    7.55
 -11 -13   4   14.17    8.94
 -11  13   5    3.25    5.69
  11 -13  -5   -0.00    3.65
  11 -13  -5    6.50    7.26
 -11  13   6   -0.00    6.52
  11 -13  -6    3.28    6.44
  11 -13  -6   -0.00    5.50
 -11  13   7    4.96    6.47
  11 -13  -7   -0.00    4.72
 -11  13   8    8.35    7.91
 -11  14   1    0.00    5.62
  11 -14  -1    0.00    5.52
  11 -14  -1    3.95    7.52
 -11 -14   1    1.23    5.94
 -11  14   2    5.67    6.28
  11 -14  -2    0.00    5.73
 -11 -14   2    2.84    5.69
  11 -14  -3   -0.00    6.49
  11 -14  -4    2.33    6.04
  11 -14  -5   -0.00    6.82
  11 -15  -4    2.20    7.35
  11 -15  -5   -0.00    5.16
 -10   0   1   -0.00    4.12
  10   0  -1    4.15    5.53
 -10   0   2   15.67    7.28
  10   0  -2   14.39    8.36
 -10   0   3    3.81    4.18
 -10   0   3    0.15    4.27
  10   0  -3   -0.00    5.32
 -10   0   4  164.03   24.59
 -10   0   4   98.98   23.05
  10   0  -4  121.15   25.35
 -10   0   5   -0.00    4.01
 -10   0   5    2.85    5.67
  10   0  -5    6.57    7.51
 -10   0   6   31.51    9.55
 -10   0   6   30.95   11.22
  10   0  -6   20.28    9.88
 -10   0   7    2.00    4.00
  10   0  -7    0.83    5.83
 -10   0   8   15.95    7.25
 -10   0   9   -0.00    3.87
 -10   0  10  172.33   28.59
 -10   0  11   -0.00    4.13
 -10   0  12   -0.00    3.95
 -10   0  13    0.00    3.45
 -10   0  14   22.38    8.45
 -10   0  15    1.04    4.61
 -10   0  16   48.01   12.74
 -10   0  17   -0.00    3.92
 -10   0  18   50.50   13.51
 -10   0  19    0.00    2.92
 -10   0  20   46.80   12.80
 -10   0  21   -0.00    4.31
 -10   0  22   -0.00    3.36
 -10   0  23    1.13    3.56
 -10   0  24    3.43    5.05
 -10   0  25    1.51    4.21
 -10   0  26   35.02   11.53
 -10   1   1    0.48    3.49
  10  -1  -1   -0.00    4.50
  10   1  -1    3.48    4.95
 -10  -1   1   -0.00    4.40
 -10   1   2  189.90   28.57
  10  -1  -2  144.64   29.24
  10   1  -2  125.16   28.19
 -10  -1   2  192.38   28.99
 -10  -1   2  151.84   28.70
 -10   1   3   15.38    7.36
  10  -1  -3   12.06    7.72
  10   1  -3   12.60    7.73
 -10  -1   3    9.44    6.43
 -10  -1   3   20.95    9.25
 -10   1   4    3.06    4.21
  10  -1  -4    8.32    7.19
  10   1  -4    4.14    5.47
 -10  -1   4    9.29    5.60
 -10  -1   4    2.25    5.34
 -10   1   5   17.59    7.28
 -10   1   5   23.35    9.23
  10  -1  -5   23.04   10.16
  10   1  -5   11.80    8.16
 -10  -1   5   15.42    7.23
 -10  -1   5   26.94   10.09
 -10   1   6  112.54   20.38
 -10   1   6   97.82   21.26
  10  -1  -6   87.40   21.49
 -10  -1   6  114.17   20.55
 -10   1   7   10.03    6.10
 -10   1   7    0.00    4.85
  10  -1  -7    3.63    6.72
 -10  -1   7    9.86    6.29
 -10   1   8   64.95   15.19
  10  -1  -8   65.82   17.42
 -10  -1   8   87.33   16.49
 -10   1   9    0.00    4.04
 -10  -1   9   -0.00    3.69
 -10   1  10    4.33    4.97
 -10  -1  10   -0.00    3.51
 -10   1  11   21.61    8.45
 -10  -1  11   21.06    8.04
 -10   1  12   90.91   18.24
 -10  -1  12   80.57   17.09
 -10   1  13    2.30    4.09
 -10  -1  13   -0.00    3.55
 -10   1  14   13.85    6.95
 -10  -1  14   17.72    7.23
 -10   1  15   -0.00    3.72
 -10  -1  15   -0.00    3.02
 -10   1  16   22.84    8.79
 -10  -1  16    4.09    4.73
 -10   1  17   -0.00    2.67
 -10  -1  17    2.55    4.60
 -10   1  18   21.32    9.75
 -10  -1  18   40.82   11.05
 -10   1  19    5.17    5.52
 -10  -1  19    3.43    4.40
 -10   1  20    3.71    5.17
 -10  -1  20   -0.00    3.39
 -10   1  21    2.33    4.38
 -10  -1  21    2.37    3.96
 -10   1  22   84.37   18.72
 -10  -1  22   74.64   17.45
 -10   1  23    5.05    5.23
 -10  -1  23    0.00    4.31
 -10   1  24    0.00    5.68
 -10  -1  24    0.00    4.40
 -10   1  25   -0.00    4.36
 -10   1  26    0.00    4.29
 -10   1  27   -0.00    4.25
 -10   2   1    0.78    2.96
  10  -2  -1    3.07    5.96
  10   2  -1    0.55    5.75
 -10  -2   1    7.16    6.37
 -10  -2   1    3.25    6.42
 -10   2   2    3.23    4.45
  10  -2  -2    6.78    6.60
  10   2  -2    3.17    5.58
 -10  -2   2    0.96    3.21
 -10  -2   2   -0.00    5.54
 -10   2   3    4.18    3.99
  10  -2  -3    3.00    6.63
  10   2  -3   -0.00    5.36
 -10  -2   3    1.09    4.38
 -10  -2   3    0.46    4.44
 -10   2   4  165.04   27.97
  10  -2  -4  140.60   29.79
  10   2  -4  169.60   30.86
 -10  -2   4  183.25   29.14
 -10   2   5   46.42   11.54
  10  -2  -5   32.25   12.25
 -10  -2   5   43.97   11.74
 -10   2   6   29.82    9.64
  10  -2  -6   70.14   16.28
 -10  -2   6   21.67    9.11
 -10   2   7    0.00    4.09
  10  -2  -7   11.42    7.95
 -10  -2   7    3.41    5.27
 -10   2   8   18.45    7.38
 -10   2   8   20.55   10.23
  10  -2  -8   32.84   11.56
 -10  -2   8   11.08    6.60
 -10   2   9   11.83    6.15
 -10  -2   9    7.04    5.25
 -10   2  10   18.45    8.69
 -10  -2  10   90.07   15.00
 -10   2  11    9.09    6.79
 -10  -2  11   10.96    6.70
 -10   2  12    0.96    3.79
 -10  -2  12   -0.00    4.12
 -10   2  13    0.69    4.37
 -10  -2  13    1.09    4.01
 -10   2  14   35.32   10.82
 -10  -2  14   34.56   10.41
 -10   2  15   12.54    6.80
 -10  -2  15   30.73    8.85
 -10   2  16    1.53    4.25
 -10  -2  16   11.07    6.03
 -10   2  17   -0.00    4.01
 -10  -2  17   -0.00    3.50
 -10   2  18   11.82    7.12
 -10  -2  18    4.33    5.03
 -10   2  19    9.09    6.47
 -10  -2  19    8.06    5.20
 -10   2  20   23.07    9.81
 -10  -2  20   58.89   13.03
 -10   2  21    3.95    5.67
 -10  -2  21    0.80    3.97
 -10   2  22    1.87    5.28
 -10  -2  22    0.00    3.95
 -10   2  23    0.00    5.07
 -10  -2  23    3.03    5.51
 -10   2  24   33.49   11.34
 -10   2  25    3.32    5.25
 -10   2  26   17.56    9.02
 -10   2  27   -0.00    5.15
 -10   2  28    1.82    3.80
  10  -2 -28   -0.00    5.11
 -10   3   1   12.93    6.74
  10  -3  -1   10.67    8.03
  10   3  -1    8.00    6.39
 -10  -3   1    0.00    4.90
 -10  -3   1    9.86    6.46
 -10   3   2   86.75   17.23
  10  -3  -2   78.42   19.37
 -10  -3   2   65.52   16.65
 -10   3   3   61.05   14.17
  10  -3  -3   63.08   16.86
 -10  -3   3   66.07   15.38
 -10   3   4    0.00    3.48
  10  -3  -4    3.97    5.63
 -10  -3   4   -0.00    4.09
 -10   3   5   10.67    5.91
  10  -3  -5    9.64    7.85
 -10  -3   5   13.70    7.52
 -10   3   6   20.41    8.14
  10  -3  -6   40.18   12.84
 -10  -3   6   19.71    8.30
 -10   3   7   15.16    7.45
  10  -3  -7    6.72    6.78
 -10  -3   7   16.13    7.83
 -10   3   8   84.50   17.25
  10  -3  -8   65.50   18.14
 -10  -3   8   69.97   15.85
 -10   3   9    8.88    5.74
  10  -3  -9   15.00    9.10
 -10  -3   9   15.31    6.34
 -10   3  10   -0.00    4.91
 -10  -3  10    0.00    4.28
 -10   3  11   14.33    7.38
 -10  -3  11    9.84    6.46
 -10   3  12   30.13   10.37
 -10  -3  12   31.18    9.38
 -10   3  13    1.34    4.76
 -10  -3  13   -0.00    3.37
 -10   3  14    2.97    4.37
 -10  -3  14   12.92    5.79
 -10   3  15   16.25    8.08
 -10  -3  15    2.41    4.18
 -10   3  16   20.46    8.78
 -10  -3  16   25.89    8.55
 -10   3  17   34.61   11.16
 -10  -3  17   18.12    7.83
 -10   3  18   31.73   11.32
 -10  -3  18   18.05    7.53
 -10   3  19    3.97    5.55
 -10  -3  19   12.26    6.39
 -10   3  20    0.00    3.79
 -10  -3  20   -0.00    3.81
 -10   3  21    6.39    7.14
 -10  -3  21    5.82    4.53
 -10   3  22   19.78    9.51
 -10   3  23    5.90    6.54
 -10   3  24    0.83    4.79
 -10   3  25    8.32    7.18
 -10   3  26    8.86    6.91
  10  -3 -26   11.43    7.07
 -10   3  27    0.00    4.56
  10  -3 -27   21.96    8.96
 -10   3  28    4.93    5.69
  10  -3 -28    6.83    6.33
  10  -3 -29    9.50    6.31
 -10   4   1    0.00    3.60
  10  -4  -1    0.00    4.61
 -10  -4   1   -0.00    6.57
 -10   4   2    0.00    3.92
  10  -4  -2    3.31    5.63
 -10  -4   2    3.81    5.72
 -10   4   3    5.10    4.47
  10  -4  -3   13.95    8.60
 -10  -4   3   23.21    8.99
 -10   4   4   74.08   16.85
  10  -4  -4   78.42   19.55
 -10  -4   4   88.51   18.67
 -10   4   5   47.19   12.17
  10  -4  -5   33.41   12.68
 -10  -4   5   39.45   11.60
 -10   4   6   59.60   14.37
  10  -4  -6   28.97   12.48
 -10  -4   6   53.19   13.54
 -10   4   7    0.21    3.31
  10  -4  -7    2.11    5.62
 -10  -4   7   -0.00    5.03
 -10   4   8   80.25   17.13
  10  -4  -8   66.45   18.28
 -10  -4   8   72.44   16.12
 -10   4   9   13.43    7.23
  10  -4  -9   15.76    9.09
 -10  -4   9   12.24    6.67
 -10   4  10   17.91    8.15
 -10  -4  10   13.30    6.54
 -10   4  11    3.76    5.72
 -10  -4  11    7.94    5.59
 -10   4  12   11.25    6.07
 -10  -4  12    0.30    4.20
 -10   4  13    0.46    3.33
 -10  -4  13   -0.00    4.02
 -10   4  14   20.82    9.91
 -10  -4  14   39.91   10.18
 -10   4  15   22.50    8.91
 -10  -4  15   17.40    7.45
 -10   4  16   23.27    9.55
 -10  -4  16   26.55    8.35
 -10   4  17    5.34    6.08
 -10  -4  17   -0.00    4.22
 -10   4  18    0.00    5.47
 -10  -4  18    4.67    4.53
 -10   4  19    5.22    6.10
 -10  -4  19    4.30    4.63
 -10   4  20   41.65   12.56
 -10  -4  20   35.94   10.31
 -10   4  21   23.04    9.95
 -10   4  22   11.21    6.71
 -10   4  23    5.40    5.38
 -10   4  24   27.67   11.10
 -10   4  25   14.27    7.62
  10  -4 -25    5.10    5.55
 -10   4  26    2.51    5.33
  10  -4 -26    3.49    5.29
 -10   4  27    0.00    4.03
  10  -4 -27    0.59    3.72
  10  -4 -28    0.00    5.05
  10  -4 -29    8.43    6.01
  10  -4 -30    2.77    6.24
 -10   5   1   24.05   10.49
 -10  -5   1   72.53   16.12
 -10   5   2  157.86   30.03
 -10  -5   2  208.54   33.18
 -10   5   3   22.15    8.30
 -10  -5   3   15.66    8.27
 -10   5   4    2.01    4.07
  10  -5  -4    5.57    5.44
 -10  -5   4    0.93    3.95
 -10   5   5    2.29    5.28
  10  -5  -5    0.36    4.29
 -10  -5   5    6.14    5.44
 -10   5   6   43.79   12.55
  10  -5  -6   30.38   12.90
 -10  -5   6   45.22   12.65
 -10   5   7   44.50   12.88
  10  -5  -7   32.10   13.90
 -10  -5   7   58.81   13.82
 -10   5   8    4.20    6.38
  10  -5  -8   16.79    8.94
 -10  -5   8   33.36    9.66
 -10   5   9    1.93    3.95
  10  -5  -9    2.43    6.27
 -10  -5   9   -0.00    4.31
 -10   5  10    2.66    5.43
 -10  -5  10    2.93    4.75
 -10   5  11    6.60    6.62
 -10  -5  11   12.27    6.66
 -10   5  12   44.97   13.21
 -10  -5  12   32.99   10.12
 -10   5  13   15.59    8.62
 -10  -5  13   27.46    9.04
 -10   5  14    5.97    5.78
 -10  -5  14    6.50    5.30
 -10   5  15    4.02    5.88
 -10  -5  15    8.99    4.93
 -10   5  16    4.98    7.51
 -10  -5  16    3.02    4.72
 -10   5  17   52.67   14.94
 -10  -5  17   41.44   11.12
 -10   5  18   11.16    8.60
 -10  -5  18   21.30    7.58
 -10   5  19    0.04    4.39
 -10   5  20    1.09    4.63
 -10   5  21   14.10    8.79
 -10   5  22   20.47    9.98
 -10   5  23    0.00    5.88
 -10   5  24    7.75    6.37
  10  -5 -24    7.23    6.05
 -10   5  25   -0.00    4.43
  10  -5 -25   -0.00    4.06
  10  -5 -26    2.59    4.27
  10  -5 -27    6.92    5.93
  10  -5 -28    2.06    5.13
  10  -5 -29    0.00    4.18
  10  -5 -30   -0.00    4.84
  10  -5 -31    1.01    4.36
 -10   6   1   -0.00    3.46
  10  -6  -1    3.12    5.44
 -10  -6   1    0.40    6.61
 -10   6   2   -0.00    3.25
  10  -6  -2    1.98    5.51
 -10  -6   2   20.66    9.68
 -10   6   3   14.35    8.25
 -10  -6   3    9.38    8.02
 -10   6   4    7.43    6.19
 -10  -6   4    4.47    6.28
 -10   6   5    0.00    4.39
 -10  -6   5   21.10    8.92
 -10   6   6   44.76   13.23
 -10  -6   6   50.92   13.63
 -10   6   7   -0.00    4.33
  10  -6  -7    3.32    5.73
 -10  -6   7    3.72    5.42
 -10   6   8    4.59    5.19
  10  -6  -8    4.34    5.46
 -10  -6   8    8.41    6.12
 -10   6   9   69.12   16.19
  10  -6  -9   32.85   13.15
 -10  -6   9   51.29   13.78
 -10   6  10   24.51    9.38
  10  -6 -10   14.51    9.68
 -10  -6  10   26.21    9.68
 -10   6  11   16.70    7.94
 -10  -6  11   10.70    6.43
 -10   6  12    5.85    5.59
 -10  -6  12    1.27    4.10
 -10   6  13    6.36    6.34
 -10  -6  13   23.92    8.31
 -10   6  14   -0.00    3.89
 -10  -6  14    4.08    4.69
 -10   6  15   23.80   10.00
 -10  -6  15   16.03    7.33
 -10   6  16    2.38    5.45
 -10  -6  16    5.87    4.68
 -10   6  17   -0.00    3.76
 -10  -6  17    4.22    4.41
 -10   6  18    0.00    6.65
 -10   6  19   19.40    9.11
 -10   6  20    6.60    6.35
 -10   6  21    4.43    5.83
 -10   6  22    0.09    3.36
  10  -6 -22    1.53    4.68
 -10   6  23    2.90    5.33
  10  -6 -23    6.66    6.23
 -10   6  24    2.41    5.99
  10  -6 -24   -0.00    4.32
  10  -6 -25    0.00    5.29
  10  -6 -26    7.11    6.55
  10  -6 -27    3.37    5.06
  10  -6 -28    1.91    6.10
  10  -6 -29    2.92    5.04
  10  -6 -30    0.00    4.76
 -10   6  31    0.00    5.89
  10  -6 -31    8.94    6.71
  10  -6 -32   -0.00    4.86
 -10   7   1   64.65   16.89
  10  -7  -1   64.77   17.84
 -10  -7   1   90.48   19.30
 -10   7   2    0.00    5.42
  10  -7  -2    2.33    6.13
 -10  -7   2   -0.00    2.92
 -10   7   3   36.27   10.87
  10  -7  -3    6.89    7.23
 -10  -7   3   21.17   10.07
 -10   7   4    0.00    4.91
  10  -7  -4   -0.00    5.70
 -10  -7   4    2.71    6.07
 -10   7   5   50.96   13.65
  10  -7  -5   23.18   12.40
 -10  -7   5   46.03   13.83
 -10   7   6    9.01    6.62
  10  -7  -6    9.92    7.83
 -10  -7   6   12.70    7.46
 -10   7   7   29.74   11.68
 -10  -7   7   62.51   14.77
 -10   7   8   16.92    8.51
 -10  -7   8   20.26    8.72
 -10   7   9    0.00    4.55
 -10  -7   9   -0.00    4.93
 -10   7  10    6.90    5.72
 -10  -7  10   -0.00    4.31
 -10   7  11    4.68    6.92
 -10  -7  11   10.36    6.78
 -10   7  12   19.39    8.91
 -10  -7  12    7.55    6.33
 -10   7  13   30.38   11.44
 -10  -7  13   16.14    7.66
 -10   7  14   -0.00    6.14
 -10  -7  14   -0.00    4.09
 -10   7  15    1.47    6.34
 -10  -7  15   -0.00    3.25
 -10   7  16   -0.00    5.13
 -10   7  17   30.59   12.47
 -10   7  18   -0.00    4.67
 -10   7  19    2.27    5.63
 -10   7  20    0.71    5.27
  10  -7 -20    0.00    4.81
 -10   7  21    5.46    6.08
  10  -7 -21    0.00    5.31
 -10   7  22    4.95    5.82
  10  -7 -22    2.12    5.33
  10  -7 -23   14.25    8.32
  10  -7 -24    1.09    4.79
  10  -7 -25   -0.00    3.85
  10  -7 -26   -0.00    3.91
  10  -7 -27   21.34    8.98
  10  -7 -28   10.20    7.42
 -10   7  29    1.05    4.63
  10  -7 -29    2.49    5.63
 -10   7  30    1.64    5.28
  10  -7 -30   -0.00    4.28
 -10   7  31    2.63    5.28
  10  -7 -31    0.00    3.92
  10  -7 -32    0.00    4.83
  10  -7 -33    0.00    4.83
 -10   8   1    6.50    5.54
  10  -8  -1    6.75    7.37
 -10  -8   1    0.00    5.34
 -10   8   2    2.97    5.85
  10  -8  -2    1.83    5.32
 -10  -8   2    8.33    7.74
 -10   8   3   41.06   12.15
  10  -8  -3    2.96    7.40
 -10  -8   3   25.17   10.24
 -10   8   4   18.23    8.61
  10  -8  -4    6.62    7.65
 -10  -8   4   18.66    8.44
 -10   8   5   51.90   14.88
  10  -8  -5   38.92   14.42
 -10  -8   5   56.85   15.71
 -10   8   6   23.51    8.94
  10  -8  -6    2.96    6.98
 -10  -8   6   11.73    7.75
 -10   8   7    6.68    6.13
  10  -8  -7    6.88    7.84
 -10  -8   7    8.32    7.03
 -10   8   8   -0.00    4.17
  10  -8  -8   -0.00    5.83
 -10  -8   8   -0.00    6.07
 -10   8   9   10.82    7.50
  10  -8  -9    5.13    7.65
 -10  -8   9   12.04    8.01
 -10   8  10    7.89    6.82
  10  -8 -10   -0.00    6.92
 -10  -8  10   -0.00    5.40
 -10   8  11   28.60   11.64
 -10  -8  11   31.84   10.73
 -10   8  12    1.56    4.74
 -10  -8  12    0.00    5.34
 -10   8  13    1.35    5.21
 -10  -8  13    0.00    4.02
 -10   8  14    1.93    5.89
 -10   8  15   31.12   11.60
 -10   8  16    2.76    6.16
 -10   8  17    8.44    7.23
 -10   8  18    0.00    4.47
  10  -8 -18   -0.00    4.56
 -10   8  19   33.70   12.75
  10  -8 -19   22.40    9.86
 -10   8  20   -0.00    5.32
  10  -8 -20    0.00    3.65
  10  -8 -21    4.63    5.72
  10  -8 -22    5.73    5.72
  10  -8 -23    2.90    4.16
  10  -8 -24   -0.00    6.09
  10  -8 -25   13.02    7.75
 -10   8  26   -0.00    4.26
  10  -8 -26   -0.00    5.42
 -10   8  27   -0.00    5.09
  10  -8 -27    0.74    4.17
 -10   8  28    1.22    4.00
  10  -8 -28   -0.00    3.95
 -10   8  29    7.55    7.50
  10  -8 -29    2.10    4.73
 -10   8  30    0.00    4.22
  10  -8 -30    2.06    4.82
 -10   9   1   40.08   12.48
  10  -9  -1   19.66   10.52
 -10  -9   1   35.47   12.38
 -10   9   2    1.69    5.02
  10  -9  -2    5.76    7.46
 -10  -9   2    4.99    6.07
 -10   9   3   33.09   11.17
  10  -9  -3    7.42    8.55
 -10  -9   3   46.93   13.43
 -10   9   4    4.39    6.50
  10  -9  -4   -0.00    5.78
 -10  -9   4    8.07    7.02
 -10   9   5    8.55    6.41
  10  -9  -5    2.66    6.50
 -10  -9   5   12.82    7.56
 -10   9   6   -0.00    5.20
  10  -9  -6    1.44    5.85
 -10  -9   6    2.31    5.02
 -10   9   7   39.88   12.94
  10  -9  -7   24.97   11.48
 -10  -9   7   28.45   11.25
 -10   9   8    6.36    6.94
  10  -9  -8    6.54    7.60
 -10  -9   8    4.41    6.44
 -10   9   9   11.03    7.77
  10  -9  -9    4.93    6.70
 -10  -9   9   13.33    7.51
 -10   9  10   -0.00    6.58
 -10  -9  10   -0.00    5.20
 -10   9  11   22.76   10.77
 -10  -9  11   23.03    9.12
 -10   9  12   -0.00    4.92
 -10  -9  12   -0.00    4.30
 -10   9  13   10.36    8.37
 -10   9  14    6.03    5.30
 -10   9  15   -0.00    4.69
  10  -9 -15   -0.00    5.02
 -10   9  16   -0.00    5.09
  10  -9 -16    1.76    5.10
 -10   9  17   34.30   12.25
  10  -9 -17   28.17   10.58
 -10   9  18   -0.00    3.57
  10  -9 -18   -0.00    4.69
  10  -9 -19    0.00    6.13
  10  -9 -20    3.01    6.62
  10  -9 -21   10.41    7.87
  10  -9 -22   -0.00    3.60
 -10   9  23    3.73    5.46
  10  -9 -23    8.73    6.94
 -10   9  24    1.08    3.85
  10  -9 -24   -0.00    4.74
 -10   9  25   -0.00    5.02
  10  -9 -25    1.35    5.29
 -10   9  26    0.98    4.24
  10  -9 -26    1.95    4.93
 -10   9  27   18.80    9.40
  10  -9 -27    7.40    6.57
 -10   9  28    0.62    5.53
 -10   9  29    5.26    7.39
 -10   9  30   -0.00    4.92
 -10  10   1   18.98    8.72
  10 -10  -1    0.90    4.22
 -10 -10   1    0.00    5.42
 -10  10   2   -0.00    4.18
  10 -10  -2    0.40    5.97
 -10 -10   2   -0.00    5.41
 -10  10   3   14.08    8.04
  10 -10  -3    5.38    6.84
 -10 -10   3   20.01    9.44
 -10  10   4    1.16    4.80
  10 -10  -4    4.98    6.97
 -10 -10   4    0.00    5.03
 -10  10   5   28.03   12.02
  10 -10  -5   26.57   11.93
 -10 -10   5   54.20   14.93
 -10  10   6   -0.00    5.04
  10 -10  -6    1.52    5.87
 -10 -10   6    3.27    5.53
 -10  10   7    7.44    6.10
  10 -10  -7    4.22    7.08
 -10 -10   7    9.75    8.01
 -10  10   8   -0.00    5.63
  10 -10  -8    4.08    6.61
 -10 -10   8    3.01    4.98
 -10  10   9   16.18    9.34
  10 -10  -9   25.80   11.83
 -10 -10   9   38.09   12.19
 -10  10  10   -0.00    4.30
 -10 -10  10    6.22    6.39
 -10  10  11   -0.00    5.60
 -10  10  12    9.41    7.61
  10 -10 -12   -0.00    5.31
 -10  10  13   18.08    9.36
  10 -10 -13   12.49    7.86
 -10  10  14    2.19    5.52
  10 -10 -14    0.43    4.36
 -10  10  15    7.26    7.79
  10 -10 -15   13.62    8.85
 -10  10  16   -0.00    4.49
  10 -10 -16    0.81    6.23
  10 -10 -17    0.00    5.34
  10 -10 -18    2.64    5.54
  10 -10 -19   10.68    6.83
  10 -10 -20    2.16    5.41
  10 -10 -21    9.72    6.88
  10 -10 -22    2.96    5.81
  10 -10 -23    4.49    5.48
  10 -10 -24    0.81    4.27
 -10  11   1    9.45    7.93
  10 -11  -1    0.56    6.04
 -10 -11   1   20.38    9.34
 -10  11   2    0.00    4.89
  10 -11  -2   -0.00    4.99
 -10 -11   2   -0.00    3.75
 -10  11   3   15.67    8.20
  10 -11  -3    1.14    5.37
 -10 -11   3   24.77   10.69
 -10  11   4   -0.00    6.23
  10 -11  -4    8.14    7.26
 -10 -11   4   -0.00    4.76
 -10  11   5    0.00    6.15
  10 -11  -5    0.15    4.73
 -10 -11   5    7.81    6.25
 -10  11   6    5.77    6.69
  10 -11  -6   -0.00    6.34
 -10 -11   6    1.76    5.55
 -10  11   7   32.21   11.77
  10 -11  -7   22.82   11.63
 -10 -11   7   24.90   10.50
 -10  11   8   17.63    9.48
  10 -11  -8    3.27    7.88
 -10 -11   8   -0.00    4.75
 -10  11   9    1.58    5.07
  10 -11  -9   -0.00    5.62
  10 -11  -9    1.37    5.77
 -10  11  10   -0.00    6.64
  10 -11 -10   -0.00    5.09
 -10  11  11   20.30    9.87
  10 -11 -11    5.02    6.60
 -10  11  12    0.20    5.90
  10 -11 -12    4.21    6.62
 -10  11  13    0.62    4.52
  10 -11 -13   12.20    8.09
  10 -11 -14    0.00    4.88
  10 -11 -15    1.25    5.09
  10 -11 -16    0.00    5.55
  10 -11 -17   16.19    8.35
  10 -11 -18    0.00    4.45
  10 -11 -19    5.90    6.12
  10 -11 -20    2.23    4.66
  10 -11 -21    0.00    5.29
 -10  12   1   -0.00    4.63
  10 -12  -1   -0.00    5.68
 -10 -12   1   -0.00    5.04
 -10  12   2    0.89    5.57
  10 -12  -2   -0.00    6.01
 -10 -12   2    0.68    5.81
 -10  12   3   13.24    8.76
  10 -12  -3    6.05    8.26
 -10 -12   3    7.04    7.15
 -10  12   4   -0.00    5.42
  10 -12  -4    4.11    6.46
 -10 -12   4    0.00    5.49
 -10  12   5    7.40    7.71
  10 -12  -5   18.94    8.53
  10 -12  -5   13.99    9.96
 -10 -12   5    7.41    6.75
 -10  12   6   -0.00    4.43
  10 -12  -6    2.44    6.11
  10 -12  -6    4.34    6.61
 -10 -12   6    1.08    4.58
 -10  12   7   -0.00    5.35
  10 -12  -7    0.00    5.02
  10 -12  -7   -0.00    5.83
 -10 -12   7   -0.00    5.16
 -10  12   8    0.19    5.03
  10 -12  -8   -0.00    4.60
  10 -12  -8    6.29    7.30
 -10  12   9   25.60   11.93
  10 -12  -9   15.60    8.30
 -10  12  10   -0.00    4.83
  10 -12 -10    1.57    4.71
  10 -12 -11    0.66    5.51
  10 -12 -12   -0.00    5.24
  10 -12 -13    0.00    4.96
  10 -12 -14    0.00    6.24
  10 -12 -15   15.16    9.61
  10 -12 -16    2.95    6.07
  10 -12 -17    4.70    5.49
 -10  13   1    0.00    6.20
  10 -13  -1    3.89    5.27
  10 -13  -1    0.00    4.69
 -10 -13   1    7.74    6.98
 -10  13   2    0.79    5.10
  10 -13  -2   -0.00    4.93
  10 -13  -2   -0.00    7.26
 -10 -13   2    3.76    6.55
 -10  13   3    6.51    7.24
  10 -13  -3    5.57    6.62
  10 -13  -3    3.74    7.17
 -10 -13   3   -0.00    5.08
 -10  13   4    2.89    6.41
  10 -13  -4    9.86    6.47
  10 -13  -4    9.34    8.10
 -10 -13   4    1.57    5.61
 -10  13   5    3.99    6.11
  10 -13  -5   10.05    7.00
  10 -13  -5    0.53    5.70
 -10 -13   5    5.67    6.53
 -10  13   6   -0.00    6.59
  10 -13  -6    4.30    6.44
  10 -13  -6   -0.00    6.45
  10 -13  -7    7.57    6.87
  10 -13  -7    1.57    5.84
  10 -13  -8   -0.00    4.07
  10 -13  -8   -0.00    4.76
  10 -13  -9    5.43    6.45
  10 -13 -10   -0.00    4.32
  10 -13 -11    1.27    5.11
  10 -13 -12   -0.00    5.21
  10 -13 -13   10.80    7.92
 -10  14   1    1.63    4.90
  10 -14  -1   -0.00    5.81
  10 -14  -1    0.71    5.35
 -10 -14   1    2.49    7.06
  10 -14  -2    0.00    5.22
  10 -14  -2    2.36    6.82
 -10 -14   2    0.00    5.47
  10 -14  -3    1.13    5.19
  10 -14  -3    3.66    6.06
 -10 -14   3    7.05    7.30
  10 -14  -4   -0.00    4.83
  10 -14  -4   -0.00    5.83
  10 -14  -5    0.00    5.43
  10 -14  -5    3.23    7.29
  10 -14  -6    0.68    4.82
  10 -14  -6    0.70    7.55
  10 -14  -7   -0.00    3.81
  10 -14  -7    2.18    6.33
  10 -14  -8    1.25    5.72
  10 -15  -1    1.15    5.07
  10 -15  -1    1.75    5.30
 -10 -15   1    2.71    6.92
  10 -15  -2    4.45    6.00
  10 -15  -2    0.17    6.47
  10 -15  -3    0.06    3.23
  10 -15  -3    1.10    5.67
  10 -15  -4    2.43    7.93
  10 -15  -5   -0.00    5.78
  10 -15  -6    1.82    8.10
  10 -15  -7    2.80    6.50
  -9   0   1   10.45    7.45
   9   0  -1   12.35    7.23
  -9   0   2   -0.00    4.79
   9   0  -2    0.00    4.43
  -9   0   3  126.76   23.69
   9   0  -3  119.57   24.16
  -9   0   4    0.17    3.59
   9   0  -4   -0.00    4.23
  -9   0   5   43.26   11.82
   9   0  -5   23.10   10.00
  -9   0   6    0.34    4.64
   9   0  -6    2.30    5.08
  -9   0   7  149.48   24.95
   9   0  -7  100.78   22.86
  -9   0   8    4.78    5.20
   9   0  -8    0.00    4.39
  -9   0   9   49.27   14.51
   9   0  -9   92.09   18.20
  -9   0  10   -0.00    4.29
   9   0 -10   -0.00    4.48
  -9   0  15   34.06    9.79
  -9   0  16    0.70    3.30
  -9   0  17   19.80    8.02
  -9   0  18    0.46    3.66
  -9   0  19   96.22   19.34
  -9   0  20    6.27    5.00
  -9   0  21   18.48    8.15
  -9   0  22    0.49    3.52
  -9   0  23   64.58   15.65
  -9   0  24   -0.00    4.87
  -9   0  25   23.55    9.54
  -9   0  26    3.19    4.25
  -9   1   1  416.63   61.66
   9  -1  -1  435.55   63.31
   9   1  -1  388.14   62.28
  -9  -1   1  463.83   62.83
  -9   1   2    9.55    6.46
   9  -1  -2    3.70    5.65
   9   1  -2    4.87    5.47
  -9  -1   2    8.96    5.94
  -9   1   3    5.13    5.01
   9  -1  -3   -0.00    4.70
   9   1  -3    0.12    5.55
  -9  -1   3    4.35    4.92
  -9   1   4   27.48    9.40
   9  -1  -4   64.18   14.29
   9   1  -4   60.49   13.66
  -9  -1   4    3.19    5.22
  -9   1   5  108.32   21.21
   9  -1  -5  125.20   23.14
   9   1  -5   88.92   20.74
  -9  -1   5  101.38   20.79
  -9   1   6    1.78    3.61
   9  -1  -6   -0.00    4.95
   9   1  -6   -0.00    3.68
  -9  -1   6    0.00    3.78
  -9   1   7   40.65   12.65
   9  -1  -7   54.79   14.47
   9   1  -7   58.65   14.94
  -9  -1   7   51.51   14.44
  -9   1   8    4.59    4.78
   9  -1  -8    7.71    6.91
   9   1  -8    4.37    4.91
  -9  -1   8   -0.00    5.03
  -9   1   9   16.72    6.83
  -9   1   9   28.58    9.82
   9  -1  -9   12.05    7.57
   9   1  -9   19.15    8.59
  -9  -1   9   10.51    7.71
  -9   1  10   -0.00    3.07
  -9   1  10    0.00    5.00
   9  -1 -10   -0.00    5.06
  -9   1  11  117.04   16.43
   9  -1 -11   11.92    8.38
  -9   1  12    6.27    5.11
  -9   1  13    7.90    5.38
  -9   1  14    3.23    4.50
  -9   1  15   85.18   17.79
  -9   1  16    2.58    4.03
  -9   1  17   42.18   12.15
  -9   1  18   -0.00    3.64
  -9   1  19    8.50    6.27
  -9   1  20    9.35    6.18
  -9  -1  20    9.78    5.55
  -9   1  21   88.49   18.01
  -9  -1  21   65.74   16.09
  -9   1  22    1.04    4.46
  -9  -1  22    2.56    3.95
  -9   1  23   12.09    6.17
  -9  -1  23    6.83    5.41
  -9   1  24   -0.00    4.22
  -9  -1  24    0.09    3.77
  -9   1  25    6.66    5.97
  -9  -1  25   13.42    6.80
  -9   1  26    0.95    4.91
  -9   1  27   47.69   12.95
   9  -1 -27   19.66    8.25
  -9   2   1   22.77    7.63
   9  -2  -1   38.18   11.55
   9   2  -1    0.00    4.34
  -9  -2   1   61.77   13.25
  -9   2   2    2.42    3.29
   9  -2  -2    5.72    6.56
   9   2  -2    1.65    4.02
  -9  -2   2    0.70    5.08
  -9   2   3  134.31   22.07
  -9   2   3  103.56   21.97
   9  -2  -3  101.64   22.76
   9   2  -3  117.99   23.58
  -9  -2   3  131.61   23.73
  -9   2   4    7.58    5.15
  -9   2   4    4.90    5.11
   9  -2  -4    4.09    5.30
   9   2  -4    8.63    6.87
  -9  -2   4    3.42    6.11
  -9   2   5   19.81    7.43
  -9   2   5   14.10    7.71
   9  -2  -5   19.76    9.02
   9   2  -5   11.07    7.07
  -9  -2   5   31.12   10.34
  -9   2   6    0.00    3.34
  -9   2   6    1.65    4.76
   9  -2  -6   -0.00    4.28
   9   2  -6    0.69    4.73
  -9  -2   6    1.64    4.75
  -9   2   7   51.67   12.85
  -9   2   7   95.89   17.84
   9  -2  -7   50.95   14.56
   9   2  -7   63.77   15.57
  -9  -2   7   46.00   13.52
  -9   2   8   14.43    7.02
  -9   2   8   36.35   11.42
   9  -2  -8   51.13   13.44
   9   2  -8   36.17   11.33
  -9  -2   8   29.49    9.82
  -9   2   9   39.06   10.89
  -9   2   9   33.29   11.53
   9  -2  -9   39.45   12.27
  -9   2  10    1.13    4.27
  -9   2  10    1.28    4.92
   9  -2 -10    5.62    5.55
  -9   2  11    2.98    3.94
  -9   2  11    1.84    5.50
   9  -2 -11    2.35    5.59
  -9   2  12    7.48    6.01
  -9   2  13   51.30   13.31
  -9   2  14   35.40   10.81
  -9   2  15    9.41    5.85
  -9   2  16    0.00    4.40
  -9   2  17   43.52   12.55
  -9   2  18    0.32    2.23
  -9   2  19  169.55   29.94
  -9   2  20    5.93    5.88
  -9   2  21    1.43    5.04
  -9   2  22   16.82    8.03
  -9   2  23   45.10   13.04
  -9   2  24   -0.00    2.91
  -9   2  25   13.61    8.11
  -9   2  26    0.35    3.66
   9  -2 -26    2.06    4.90
  -9   2  27   -0.00    4.35
   9  -2 -27   -0.00    3.97
   9  -2 -28    1.96    4.60
  -9   3   1  159.62   27.69
   9  -3  -1  153.22   30.06
   9   3  -1  158.99   29.96
  -9  -3   1  167.25   29.37
  -9  -3   1  230.11   32.45
  -9   3   2   50.80   11.58
   9  -3  -2   22.32   10.06
   9   3  -2   31.49   11.15
  -9  -3   2   38.43   11.58
  -9   3   3   -0.00    3.13
   9  -3  -3   -0.00    4.36
   9   3  -3    1.96    4.79
  -9  -3   3    0.00    5.21
  -9   3   4    5.51    4.85
   9  -3  -4    3.05    4.69
   9   3  -4    6.05    6.26
  -9  -3   4    0.00    3.97
  -9   3   5   61.63   14.04
   9  -3  -5   47.65   14.73
   9   3  -5   61.59   15.50
  -9  -3   5   72.92   16.20
  -9   3   6   55.02   11.89
  -9   3   6   36.17   11.63
   9  -3  -6   41.84   12.95
   9   3  -6   20.94   10.27
  -9  -3   6   38.35   11.82
  -9   3   7   33.88    9.69
  -9   3   7   19.19    8.94
   9  -3  -7   21.85    9.97
  -9   3   8    1.23    3.35
  -9   3   8   -0.00    4.26
   9  -3  -8    3.17    5.09
  -9   3   9   11.79    6.37
  -9   3   9   11.88    7.19
   9  -3  -9    8.52    6.95
  -9   3  10    3.18    5.21
  -9   3  10    8.88    6.24
   9  -3 -10    0.00    5.87
  -9   3  11  150.30   26.22
  -9   3  11  137.66   26.70
   9  -3 -11  136.37   27.38
  -9   3  12    0.64    4.25
   9  -3 -12   28.37   10.15
  -9   3  13    8.13    6.36
  -9   3  14    1.46    3.97
  -9   3  15   76.49   17.33
  -9   3  16   16.67    8.13
  -9   3  17   31.12   10.49
  -9   3  18    2.75    5.06
  -9   3  19    3.03    4.72
  -9   3  20   15.16    8.01
  -9   3  21   88.11   19.78
  -9   3  22    9.79    6.61
  -9   3  23    4.55    5.25
  -9   3  24   -0.00    4.52
  -9   3  25    7.22    6.34
   9  -3 -25    8.22    6.10
  -9   3  26    4.38    5.34
   9  -3 -26    8.77    6.62
   9  -3 -27    6.62    5.48
   9  -3 -28    3.89    4.37
   9  -3 -29   -0.00    4.19
  -9   4   1    4.42    4.05
   9  -4  -1    1.28    4.12
   9   4  -1    6.12    5.59
  -9  -4   1    6.44    6.49
  -9  -4   1    0.99    4.34
  -9   4   2   54.13   12.41
   9  -4  -2   56.35   14.87
   9   4  -2   26.65   11.40
  -9  -4   2   74.12   15.20
  -9  -4   2   42.44   13.22
  -9   4   3   69.62   14.37
   9  -4  -3   27.55   11.89
   9   4  -3   51.22   14.34
  -9  -4   3   76.39   16.32
  -9   4   4   41.80   11.73
   9  -4  -4   45.78   13.46
  -9   4   5   76.59   17.00
   9  -4  -5  100.35   20.84
  -9   4   6    6.11    5.37
   9  -4  -6   -0.00    4.09
  -9   4   7   93.25   18.56
   9  -4  -7   81.99   19.86
  -9   4   8  102.66   20.04
   9  -4  -8   91.86   21.21
  -9   4   9   64.53   16.18
   9  -4  -9   91.33   20.01
  -9   4  10   -0.00    3.34
  -9   4  10    0.49    4.98
   9  -4 -10    0.00    5.15
  -9   4  11    5.28    5.68
  -9   4  11   13.83    8.14
   9  -4 -11    4.54    6.76
  -9   4  12    3.27    3.68
   9  -4 -12    2.91    4.67
  -9   4  13   53.17   14.08
  -9   4  14    4.55    5.73
  -9   4  15   -0.00    4.63
  -9   4  16    2.62    4.66
  -9   4  17   35.38   12.19
  -9   4  19   75.83   17.96
  -9   4  20    0.47    4.03
  -9   4  21    0.00    3.93
  -9   4  22    0.14    3.80
  -9   4  23   49.87   14.44
   9  -4 -23   46.99   13.22
  -9   4  24    9.89    7.06
   9  -4 -24   13.58    7.50
  -9   4  25    5.92    5.99
   9  -4 -25    0.96    4.77
   9  -4 -26    2.17    4.35
   9  -4 -27    0.00    4.08
   9  -4 -28    4.44    4.67
   9  -4 -29   13.12    7.62
   9  -4 -30    7.33    5.48
   9  -4 -31    5.96    5.25
  -9   4  33    6.23    5.61
  -9   5   1  124.27   22.45
   9  -5  -1  111.25   23.83
  -9  -5   1  117.43   23.34
  -9   5   2   42.36   13.38
   9  -5  -2   94.16   19.04
  -9  -5   2   81.55   17.45
  -9   5   3   11.40    7.44
   9  -5  -3   13.72    7.99
  -9  -5   3   14.75    8.50
  -9   5   4   89.79   17.77
   9  -5  -4   74.05   18.29
  -9  -5   4   59.63   15.94
  -9   5   5   49.04   12.71
   9  -5  -5   35.29   12.68
  -9   5   6   33.83   11.44
   9  -5  -6   41.32   13.22
  -9   5   7  129.82   22.15
   9  -5  -7   75.66   20.17
  -9   5   8    3.65    4.98
   9  -5  -8    8.53    6.28
  -9   5   9    4.74    6.11
   9  -5  -9    7.81    6.62
  -9   5  10    4.16    5.17
   9  -5 -10   10.38    7.80
  -9   5  11   48.82   12.96
   9  -5 -11   30.04   11.60
  -9   5  12   22.95    9.69
   9  -5 -12   30.03   11.38
  -9   5  13    0.00    4.62
  -9   5  14   19.41    9.22
  -9   5  15   22.38    9.92
  -9   5  16   44.92   13.14
  -9   5  17   41.62   12.49
  -9  -5  17   31.86    9.20
  -9   5  18   14.90    7.81
  -9  -5  18    3.19    4.14
  -9   5  19    0.65    4.46
  -9  -5  19    0.63    3.83
  -9   5  20    0.00    5.92
  -9   5  21   17.55    9.15
  -9   5  22   23.27   10.68
   9  -5 -22   40.40   12.12
  -9   5  23    9.30    7.18
   9  -5 -23   14.58    7.78
   9  -5 -24    4.54    4.83
   9  -5 -25   -0.00    4.48
   9  -5 -26   14.20    7.65
   9  -5 -27   13.63    7.65
   9  -5 -28    0.87    4.24
   9  -5 -29    3.87    5.33
   9  -5 -30    1.94    4.30
  -9   5  31    7.90    5.88
   9  -5 -31   -0.00    3.84
  -9   5  32    1.07    4.42
   9  -5 -32    4.99    4.85
  -9   5  33    1.60    5.46
  -9   6   1   -0.00    4.04
  -9  -6   1    2.90    5.62
  -9   6   2   84.35   19.57
  -9  -6   2  117.60   22.24
  -9   6   3   17.31    8.05
  -9  -6   3   19.99    9.37
  -9   6   4   50.26   13.11
   9  -6  -4   35.34   12.57
  -9  -6   4   35.62   12.01
  -9   6   5   32.33   10.06
   9  -6  -5   22.97   10.78
  -9  -6   5   18.61    8.61
  -9   6   6    0.00    4.88
   9  -6  -6    9.58    7.60
  -9  -6   6   11.58    6.75
  -9   6   7   20.59    9.02
   9  -6  -7   24.83   11.48
  -9   6   8   52.62   14.64
   9  -6  -8   76.58   18.58
  -9   6   9   -0.00    4.70
   9  -6  -9    0.00    6.00
  -9   6  10    0.73    3.99
   9  -6 -10   -0.00    5.50
  -9   6  11   -0.00    5.01
   9  -6 -11    4.22    6.64
  -9   6  12   57.24   14.26
   9  -6 -12   22.50   11.64
  -9   6  13   17.67    8.69
  -9   6  14   43.49   13.43
  -9   6  15   26.90   10.55
  -9   6  16    0.00    6.49
  -9   6  17   24.10   10.17
  -9  -6  17   16.95    7.06
  -9   6  18   28.48   11.68
  -9   6  19    0.00    5.22
  -9   6  20    7.21    6.96
   9  -6 -20    2.14    5.86
  -9   6  21   12.21    8.22
   9  -6 -21    0.22    4.53
  -9   6  22   -0.00    4.94
   9  -6 -22    1.02    3.99
   9  -6 -23   20.45    9.09
   9  -6 -24    4.27    5.30
   9  -6 -25    9.30    6.02
   9  -6 -26    1.11    4.56
   9  -6 -27   -0.00    4.23
   9  -6 -28    4.00    4.72
  -9   6  29    4.07    6.31
   9  -6 -29   -0.00    4.48
  -9   6  30   13.83    8.68
   9  -6 -30    4.67    6.07
  -9   6  31    0.00    4.07
   9  -6 -31    5.61    4.97
  -9   6  32    2.32    5.08
   9  -6 -32   -0.00    3.70
  -9   6  33    3.65    5.61
   9  -6 -33    3.96    5.52
  -9   7   1   16.45    8.45
   9  -7  -1   17.87    9.38
  -9  -7   1   16.22    8.68
  -9   7   2    0.00    5.50
   9  -7  -2    6.41    7.24
  -9  -7   2    7.66    7.77
  -9   7   3    0.65    3.40
  -9  -7   3    0.06    4.56
  -9   7   4   30.35   10.49
  -9  -7   4   26.82   10.10
  -9   7   5    4.41    6.20
  -9  -7   5    7.69    6.87
  -9   7   6   73.26   15.77
  -9  -7   6   35.80   12.21
  -9   7   7   -0.00    4.06
  -9  -7   7   -0.00    5.53
  -9   7   8    2.75    4.45
   9  -7  -8    5.78    6.26
  -9  -7   8    4.41    5.29
  -9   7   9    8.99    6.92
   9  -7  -9    4.48    6.80
  -9   7  10   14.59    8.40
   9  -7 -10   13.55    8.28
  -9   7  11   20.36    9.43
   9  -7 -11   16.23    9.39
  -9   7  12   58.52   15.51
   9  -7 -12   44.28   15.03
  -9   7  13   -0.00    5.48
  -9   7  14    0.00    5.07
  -9   7  15    3.20    4.77
  -9   7  16   54.42   15.93
  -9   7  17    4.39    5.95
  -9   7  18    0.00    5.98
   9  -7 -18   -0.00    5.01
  -9   7  19    2.19    5.75
   9  -7 -19   -0.00    3.57
  -9   7  20   16.82    8.75
   9  -7 -20    7.63    6.53
   9  -7 -21   11.29    7.27
   9  -7 -22   34.54   11.22
   9  -7 -23    3.06    5.23
   9  -7 -24    3.09    5.05
   9  -7 -25   -0.00    3.41
   9  -7 -26   16.73    8.02
  -9   7  27   18.23    8.61
   9  -7 -27    2.30    5.22
  -9   7  28   -0.00    4.78
   9  -7 -28    5.82    6.17
  -9   7  29   -0.00    4.87
   9  -7 -29    5.21    4.98
  -9   7  30    3.11    6.12
   9  -7 -30    8.99    5.60
  -9   7  31    0.00    5.29
   9  -7 -31    5.18    6.37
  -9   7  32    3.08    6.55
   9  -7 -32   -0.00    5.27
   9  -7 -33    1.61    4.33
   9  -7 -34    0.72    5.53
  -9   8   1   18.10    8.61
   9  -8  -1   10.94    7.74
  -9  -8   1    5.85    5.59
  -9   8   2   17.72    8.21
   9  -8  -2   13.90    8.76
  -9  -8   2   18.36    8.64
  -9   8   3    0.46    2.62
   9  -8  -3    3.07    6.47
  -9  -8   3    2.44    5.22
  -9   8   4   20.36    9.81
   9  -8  -4   60.26   15.58
  -9  -8   4   53.50   14.15
  -9   8   5   -0.00    5.21
   9  -8  -5    4.76    6.05
  -9  -8   5    0.59    5.29
  -9   8   6    4.36    4.63
   9  -8  -6    0.00    6.41
  -9  -8   6    1.56    4.59
  -9   8   7    1.06    5.01
  -9  -8   7    0.39    3.63
  -9   8   8  102.93   22.65
  -9  -8   8  111.32   22.32
  -9   8   9    9.10    6.21
  -9  -8   9    7.79    6.66
  -9   8  10   11.47    8.47
  -9  -8  10   28.12   10.00
  -9   8  11    0.00    5.10
  -9  -8  11    6.99    5.69
  -9   8  12   25.88   10.58
  -9   8  13    0.21    4.39
  -9   8  14   21.71   10.75
  -9   8  15    2.95    5.47
  -9   8  16    0.65    5.86
   9  -8 -16    5.72    5.15
  -9   8  17    4.05    6.32
   9  -8 -17    3.84    5.86
  -9   8  18    9.16    7.15
   9  -8 -18   27.45   10.84
   9  -8 -19    4.72    5.43
   9  -8 -20    6.78    7.03
   9  -8 -21    3.70    5.29
   9  -8 -22    0.53    4.38
   9  -8 -23   -0.00    4.01
  -9   8  24   23.97    9.85
   9  -8 -24    4.20    5.83
  -9   8  25   10.11    7.04
   9  -8 -25    3.02    6.94
  -9   8  26   15.56    9.23
   9  -8 -26    7.85    7.26
  -9   8  27    0.23    4.65
   9  -8 -27    1.27    4.67
  -9   8  28    2.32    5.52
   9  -8 -28    5.56    5.38
  -9   8  29    1.96    4.86
   9  -8 -29   -0.00    5.01
  -9   8  30    3.20    6.36
   9  -8 -30    5.95    5.91
  -9   8  31   -0.00    3.97
   9  -8 -31    1.48    5.55
  -9   8  32   -0.00    5.20
   9  -8 -32   -0.00    4.57
   9  -8 -33    0.00    5.26
  -9   9   1   -0.00    4.87
   9  -9  -1    0.38    4.74
  -9  -9   1    8.57    6.88
  -9   9   2   24.49   10.18
   9  -9  -2   21.36   10.86
  -9  -9   2   35.97   11.90
  -9   9   3    6.08    6.20
   9  -9  -3    1.33    6.20
  -9  -9   3    6.20    5.93
  -9   9   4   12.63    7.61
   9  -9  -4    5.68    6.31
  -9  -9   4   27.52    9.95
  -9   9   5    6.20    6.79
   9  -9  -5   -0.00    5.31
  -9  -9   5   -0.00    3.88
  -9   9   6   81.80   17.20
   9  -9  -6   26.77   12.72
  -9  -9   6   54.90   14.60
  -9   9   7    9.70    7.69
   9  -9  -7    2.12    5.80
  -9  -9   7    1.40    5.40
  -9   9   8   -0.00    4.43
   9  -9  -8   -0.00    5.61
  -9  -9   8    0.94    4.89
  -9   9   9    0.00    4.41
   9  -9  -9    1.41    6.11
  -9  -9   9    1.73    4.54
  -9   9  10    0.00    6.40
   9  -9 -10    7.28    7.95
  -9  -9  10   11.48    6.72
  -9   9  11   -0.00    4.81
   9  -9 -11   -0.00    6.02
  -9  -9  11    2.38    5.02
  -9   9  12   42.06   13.56
  -9  -9  12   40.14   12.36
  -9   9  13    0.00    3.59
   9  -9 -13    0.40    5.02
  -9   9  14    3.37    4.56
   9  -9 -14   -0.00    4.48
  -9   9  15   -0.00    6.11
   9  -9 -15    4.92    5.31
  -9   9  16   39.80   14.37
   9  -9 -16   39.34   12.28
   9  -9 -17   -0.00    4.01
   9  -9 -18    2.34    5.10
   9  -9 -19    1.53    5.56
  -9   9  20   11.71    7.06
   9  -9 -20    6.95    6.73
  -9   9  21    0.00    5.81
   9  -9 -21    0.00    6.04
  -9   9  22   22.62   10.01
   9  -9 -22   22.29    9.39
  -9   9  23   -0.00    5.10
   9  -9 -23   -0.00    4.43
  -9   9  24    1.50    4.88
   9  -9 -24    6.20    5.81
  -9   9  25   -0.00    4.58
   9  -9 -25   -0.00    4.21
  -9   9  26    6.36    6.70
   9  -9 -26   33.19   11.10
  -9   9  27   -0.00    4.40
   9  -9 -27   -0.00    5.14
  -9   9  28    3.98    5.99
   9  -9 -28    1.88    4.84
  -9   9  29    0.19    5.73
   9  -9 -29   -0.00    4.87
  -9   9  30    3.52    5.97
   9  -9 -30    5.29    6.84
  -9   9  31   -0.00    4.20
  -9  10   1   -0.00    3.09
   9 -10  -1   -0.00    6.75
  -9 -10   1   -0.00    4.46
  -9  10   2    5.83    6.48
   9 -10  -2    0.00    6.14
  -9 -10   2   26.20   10.08
  -9  10   3    6.51    6.09
   9 -10  -3    0.85    5.49
  -9 -10   3    1.48    4.13
  -9  10   4   53.32   14.55
   9 -10  -4   24.67   12.17
  -9 -10   4   56.46   14.77
  -9  10   5    1.05    4.57
   9 -10  -5   -0.00    5.49
  -9 -10   5    2.13    5.31
  -9  10   6    6.03    5.58
   9 -10  -6    1.76    5.97
  -9 -10   6    8.34    6.59
  -9  10   7    6.62    6.76
   9 -10  -7    2.39    5.68
  -9 -10   7   10.06    6.37
  -9  10   8   45.32   14.08
   9 -10  -8    4.93    7.20
  -9 -10   8   14.31    8.25
  -9  10   9   11.43    7.78
   9 -10  -9   -0.00    6.06
  -9 -10   9    3.51    5.04
  -9  10  10   13.36    8.06
   9 -10 -10    1.35    5.72
   9 -10 -10    2.01    5.21
  -9 -10  10    3.85    5.76
  -9  10  11    7.82    7.22
   9 -10 -11    5.96    6.40
   9 -10 -11   -0.00    5.85
  -9 -10  11    0.92    4.68
  -9  10  12    5.29    6.48
   9 -10 -12   10.23    8.19
  -9  10  13   -0.00    3.10
   9 -10 -13    3.19    4.49
   9 -10 -14   21.07    9.76
   9 -10 -15    3.19    5.19
   9 -10 -16   -0.00    5.81
   9 -10 -17    1.12    4.95
   9 -10 -18   -0.00    5.57
   9 -10 -19    1.50    5.11
   9 -10 -20    3.85    5.09
   9 -10 -21   -0.00    2.86
   9 -10 -22   -0.00    5.03
  -9  10  23   -0.00    5.00
   9 -10 -23   -0.00    4.18
  -9  10  24   19.09    9.54
   9 -10 -24    6.50    7.16
  -9  10  25   -0.00    4.06
   9 -10 -25    2.15    5.64
  -9  10  26    0.00    4.99
   9 -10 -26    3.19    5.93
  -9  10  27    1.97    5.65
   9 -10 -27   -0.00    4.27
  -9  10  28    9.13    7.72
  -9  10  29   -0.00    4.14
  -9  10  30    6.31    7.00
  -9  10  31   -2.79    4.71
  -9  11   1    0.08    4.96
   9 -11  -1   -0.00    4.50
  -9 -11   1   -0.00    4.89
  -9  11   2   44.36   12.96
   9 -11  -2   12.26    8.43
  -9 -11   2   51.06   13.79
  -9  11   3    1.44    4.98
   9 -11  -3    0.03    4.55
  -9 -11   3    2.42    5.60
  -9  11   4   16.20    9.48
   9 -11  -4    5.50    6.77
  -9 -11   4   18.41    8.80
  -9  11   5    0.56    4.94
   9 -11  -5   -0.00    5.07
  -9 -11   5    0.18    4.48
  -9  11   6   30.33   11.13
   9 -11  -6    6.23    7.24
  -9 -11   6   36.61   11.88
  -9  11   7    2.09    5.75
   9 -11  -7   -0.00    4.33
   9 -11  -7    3.83    6.41
  -9 -11   7    5.26    6.33
  -9  11   8    4.27    5.46
   9 -11  -8    6.02    5.88
   9 -11  -8    1.40    4.75
  -9 -11   8   -0.00    3.66
  -9  11   9    7.75    6.63
   9 -11  -9    6.09    6.32
   9 -11  -9    0.98    4.12
  -9 -11   9    3.85    5.45
  -9  11  10   26.38   11.88
   9 -11 -10   14.86    8.70
   9 -11 -10   10.75    8.20
   9 -11 -11    0.00    4.22
   9 -11 -11    2.12    6.75
   9 -11 -12   16.63    8.02
   9 -11 -13   -0.00    4.76
   9 -11 -14   -0.00    4.07
   9 -11 -15    2.58    4.91
   9 -11 -16   45.55   13.40
   9 -11 -17   -0.00    4.88
   9 -11 -18    3.27    5.78
   9 -11 -19    3.72    6.23
   9 -11 -20   11.02    6.92
   9 -11 -21    1.35    5.85
   9 -11 -22    3.80    6.51
   9 -11 -23   -0.00    3.70
   9 -11 -24    5.15    5.48
  -9  12   1   -0.00    4.86
   9 -12  -1    1.73    6.49
  -9 -12   1    3.92    5.76
  -9  12   2    1.06    4.54
   9 -12  -2    1.28    5.06
   9 -12  -2    2.92    6.25
  -9 -12   2    5.03    6.26
  -9  12   3    4.09    5.62
   9 -12  -3   -0.00    3.91
   9 -12  -3    0.07    5.61
  -9 -12   3    2.21    4.99
  -9  12   4   16.09    9.13
   9 -12  -4   20.55    9.15
   9 -12  -4    6.81    7.34
  -9 -12   4   18.29    9.30
  -9  12   5    3.83    5.50
   9 -12  -5   -0.00    4.44
   9 -12  -5    0.20    6.32
  -9 -12   5    2.46    5.92
  -9  12   6    1.13    4.18
   9 -12  -6   -0.00    4.47
   9 -12  -6   -0.00    5.55
  -9 -12   6    1.07    4.09
  -9  12   7    1.09    4.65
   9 -12  -7    0.00    5.00
   9 -12  -7   -0.00    5.87
  -9 -12   7    7.08    6.49
   9 -12  -8   12.25    7.35
   9 -12  -8   10.34    9.91
   9 -12  -9    8.51    7.05
   9 -12  -9    2.06    6.39
   9 -12 -10   12.16    8.11
   9 -12 -10    2.61    6.96
   9 -12 -11    0.19    4.51
   9 -12 -12    2.77    4.79
   9 -12 -13    4.55    6.03
   9 -12 -14    8.07    6.85
   9 -12 -15   -0.00    4.10
   9 -12 -16   -0.00    3.47
   9 -12 -17    3.16    4.78
   9 -12 -18    3.98    5.42
   9 -12 -19   -0.00    4.29
   9 -12 -20    4.48    6.17
   9 -12 -21   -0.00    5.40
  -9  13   1   15.56    9.05
   9 -13  -1   23.32    9.64
   9 -13  -1   -0.00    6.97
  -9 -13   1   20.73    9.42
  -9  13   2   -0.00    5.39
   9 -13  -2    0.39    4.92
   9 -13  -2   -0.00    6.41
  -9 -13   2    1.68    5.84
   9 -13  -3    0.00    4.42
   9 -13  -3    0.54    6.42
  -9 -13   3   -0.00    5.47
   9 -13  -4    7.38    6.24
   9 -13  -4    0.65    5.72
  -9 -13   4   -0.00    5.78
   9 -13  -5   -0.00    4.71
   9 -13  -5    3.55    6.28
  -9 -13   5    4.74    6.35
   9 -13  -6   13.85    7.05
   9 -13  -6    8.13    7.78
   9 -13  -7    3.86    5.69
   9 -13  -8   -0.00    5.45
   9 -13  -8   -0.00    6.61
   9 -13  -9   -0.00    5.71
   9 -13  -9   -0.00    5.05
   9 -13 -10    4.90    6.21
   9 -13 -10   12.93    8.83
   9 -13 -11    9.64    6.89
   9 -13 -12    4.23    5.99
   9 -13 -13    2.53    4.42
   9 -13 -14   -0.00    5.00
   9 -13 -15    1.92    5.51
   9 -13 -16    8.45    6.80
   9 -13 -17    2.36    4.49
   9 -14  -1   -0.00    5.13
   9 -14  -1    1.37    4.97
  -9 -14   1   -0.00    5.11
   9 -14  -2   10.57    7.13
   9 -14  -2   -0.00    6.43
  -9 -14   2    5.83    7.77
   9 -14  -3   19.22    8.53
   9 -14  -3    4.68    8.35
  -9 -14   3   11.99    8.48
   9 -14  -4    7.49    7.47
   9 -14  -4    2.57    5.96
   9 -14  -5   -0.00    4.74
   9 -14  -5    5.66    6.53
   9 -14  -6   -0.00    4.51
   9 -14  -6    4.32    7.43
   9 -14  -7    0.84    4.91
   9 -14  -7   -0.00    5.76
   9 -14  -8    5.35    6.75
   9 -14  -8    0.00    7.86
   9 -14  -9   -0.00    4.91
   9 -14  -9    2.57    6.94
   9 -14 -10   -0.00    4.94
   9 -14 -11    1.64    5.38
   9 -14 -12    0.27    5.45
   9 -14 -13   -0.00    5.19
   9 -15  -1    8.14    6.46
   9 -15  -1    5.23    6.64
  -9 -15   1    1.70    6.37
   9 -15  -2    5.25    5.33
   9 -15  -2   -0.00    7.04
   9 -15  -3    3.69    5.42
   9 -15  -3   -0.00    6.25
   9 -15  -4    0.00    3.01
   9 -15  -4    3.69    6.78
   9 -15  -5    1.07    4.50
   9 -15  -5   12.43   10.28
   9 -15  -6   -0.00    4.36
   9 -15  -6    3.81    7.58
   9 -15  -7   -0.00    4.59
   9 -15  -7    0.00    6.82
   9 -15  -8    0.44    3.76
   9 -16  -1    2.35    4.21
   9 -16  -2   -0.00    4.32
   9 -16  -2    4.92    7.25
   9 -16  -3    4.61    5.86
   9 -16  -3    1.07    5.94
   9 -16  -4    0.00    6.56
   9 -16  -5   -0.00    4.33
  -8   0   1    1.67    3.74
  -8   0   1   -0.00    3.63
   8   0  -1    1.72    4.42
  -8   0   2  454.68   66.23
  -8   0   2  514.83   68.57
  -8   0   3    1.50    3.88
  -8   0   3    0.16    2.69
   8   0  -3   -0.00    4.02
  -8   0   4   78.42   14.92
  -8   0   4   60.01   14.82
   8   0  -4   67.27   15.52
  -8   0   5    0.61    3.59
  -8   0   5   -0.00    4.92
   8   0  -5   -0.00    3.65
  -8   0   6   87.94   17.27
  -8   0   6   87.18   18.60
   8   0  -6  107.65   20.09
  -8   0   7   -0.00    2.74
  -8   0   7    2.57    4.94
   8   0  -7    0.01    4.42
  -8   0   8  219.73   33.61
  -8   0   8  249.18   36.42
   8   0  -8  196.34   35.08
  -8   0   9    0.26    2.81
  -8   0   9   -0.00    4.30
   8   0  -9   -0.00    3.89
  -8   0  10    0.53    2.78
  -8   0  10    4.39    5.36
   8   0 -10   -0.00    3.79
  -8   0  11   -0.00    3.70
  -8   0  11    0.00    4.01
   8   0 -11    5.78    5.48
  -8   0  12  192.93   29.96
  -8   0  12  202.83   32.58
   8   0 -12  171.43   31.28
  -8   0  13    0.24    3.20
  -8   0  13   -0.00    4.51
   8   0 -13   -0.00    3.78
  -8   0  14   84.10   16.66
  -8   0  15   -0.00    3.67
  -8   0  16    2.27    4.12
  -8   0  26    2.16    4.33
   8   0 -26   -0.00    3.51
  -8   1   1   83.86   15.16
  -8   1   1   64.17   14.89
   8  -1  -1   57.76   15.23
   8   1  -1   62.25   15.69
  -8  -1   1   85.52   15.95
  -8  -1   1   65.07   15.11
  -8   1   2    3.74    3.65
  -8   1   2    0.00    3.52
   8  -1  -2    2.70    4.22
   8   1  -2    8.95    6.37
  -8  -1   2    1.71    3.60
  -8  -1   2    5.81    5.39
  -8   1   3    3.07    3.84
  -8   1   3    1.06    4.32
   8  -1  -3    3.95    5.37
   8   1  -3    5.37    5.33
  -8  -1   3    3.90    4.30
  -8  -1   3    6.85    5.62
  -8   1   4   41.09    9.93
  -8   1   4   33.27   10.02
   8  -1  -4   56.43   13.34
   8   1  -4   27.76   10.09
  -8  -1   4   29.71    8.85
  -8  -1   4   26.80    9.61
  -8   1   5    5.80    4.69
  -8   1   5    2.81    4.56
   8  -1  -5    0.00    3.90
   8   1  -5    7.73    5.36
  -8  -1   5   -0.00    2.68
  -8  -1   5   10.15    6.49
  -8   1   6   96.68   16.75
  -8   1   6   80.67   17.14
   8  -1  -6   90.20   18.30
   8   1  -6   70.11   16.59
  -8  -1   6   72.91   15.46
  -8  -1   6   77.15   16.95
  -8   1   7   13.73    5.55
  -8   1   7    7.72    5.74
   8  -1  -7    6.60    5.41
   8   1  -7    4.74    4.66
  -8  -1   7   12.68    5.69
  -8  -1   7    5.47    5.45
  -8   1   8    2.99    3.32
  -8   1   8    6.15    5.13
   8  -1  -8   -0.00    3.60
   8   1  -8    4.52    5.48
  -8  -1   8    5.42    4.42
  -8  -1   8    7.08    5.16
  -8   1   9   16.52    6.60
  -8   1   9    7.96    5.88
   8  -1  -9    8.60    6.71
   8   1  -9   14.83    7.05
  -8  -1   9    7.87    4.72
  -8  -1   9   22.65    7.99
  -8   1  10  166.40   26.52
  -8   1  10  164.88   28.28
   8  -1 -10  164.69   28.63
   8   1 -10  141.31   27.09
  -8  -1  10  143.25   25.37
  -8  -1  10  186.79   28.92
  -8   1  11   12.29    5.63
  -8   1  11   15.31    6.98
   8  -1 -11    0.00    5.28
   8   1 -11   14.70    6.61
  -8  -1  11    4.07    4.35
  -8  -1  11    6.31    6.40
  -8   1  12   17.50    6.52
  -8   1  12    5.93    6.23
   8  -1 -12    0.28    3.77
   8   1 -12   12.11    6.65
  -8  -1  12   16.53    6.25
  -8  -1  12    9.90    6.51
  -8   1  13   -0.00    4.23
   8  -1 -13    0.19    3.45
  -8  -1  13    1.30    3.58
  -8  -1  13   -0.00    4.83
  -8  -1  14   69.94   14.26
  -8  -1  15   77.45   15.60
  -8  -1  16   74.16   15.30
  -8  -1  17    4.34    4.32
  -8  -1  18    4.66    4.68
  -8  -1  19    5.17    5.22
  -8  -1  20   17.27    7.36
  -8  -1  21   -0.00    4.09
  -8   1  22   87.88   19.02
  -8   1  23    0.47    3.49
  -8   1  24    5.39    5.34
  -8   1  25    0.39    4.07
   8  -1 -25    0.32    3.66
  -8   1  26   16.61    8.42
   8  -1 -26   20.55    8.07
   8  -1 -27   -0.00    3.45
  -8   2   1   -0.00    3.25
  -8   2   1    2.20    4.05
   8  -2  -1   -0.00    4.09
   8   2  -1    1.62    3.39
  -8  -2   1    0.99    4.68
  -8  -2   1   -0.00    4.15
  -8   2   2   54.21   13.04
  -8   2   2   62.96   14.87
   8  -2  -2   80.54   16.94
   8   2  -2   69.76   16.09
  -8  -2   2   79.35   15.72
  -8  -2   2   71.99   15.61
  -8   2   3    5.18    4.44
  -8   2   3   11.81    6.60
   8  -2  -3    6.46    5.52
   8   2  -3   15.54    6.91
  -8  -2   3   13.12    6.45
  -8  -2   3   12.39    6.19
  -8   2   4   50.13   12.58
   8  -2  -4   24.23    9.97
   8   2  -4   42.37   12.06
  -8  -2   4   45.37   10.81
  -8  -2   4   34.22   10.49
  -8   2   5   13.95    5.56
  -8   2   5    3.78    4.82
   8  -2  -5    5.03    6.02
   8   2  -5    6.76    5.28
  -8  -2   5   10.80    5.59
  -8  -2   5   14.97    7.07
  -8   2   6   87.11   18.11
  -8   2   6  107.24   20.86
   8  -2  -6  104.16   21.06
   8   2  -6  103.24   20.34
  -8  -2   6  117.60   19.58
  -8  -2   6  108.18   20.33
  -8   2   7   42.24   11.91
   8  -2  -7   38.98   11.59
   8   2  -7   32.03   10.39
  -8  -2   7   25.73    8.60
  -8  -2   7   45.89   11.49
  -8   2   8  103.56   21.14
   8  -2  -8  111.85   21.84
   8   2  -8   96.02   20.54
  -8  -2   8  127.59   20.21
  -8  -2   8   98.25   20.31
  -8   2   9    5.48    5.76
   8  -2  -9   12.68    6.87
   8   2  -9   12.66    6.79
  -8  -2   9   16.07    6.30
  -8  -2   9   12.31    6.70
  -8   2  10    2.72    4.36
   8  -2 -10   -0.00    4.74
   8   2 -10    3.01    4.57
  -8  -2  10   -0.00    3.10
  -8  -2  10    3.31    4.99
  -8   2  11    6.99    6.08
   8  -2 -11    3.84    5.39
   8   2 -11    2.91    4.11
  -8  -2  11    3.52    3.83
  -8  -2  11    0.00    5.19
  -8   2  12   62.57   15.06
   8  -2 -12   65.56   15.54
  -8  -2  12   62.46   12.61
  -8  -2  12   41.02   12.64
  -8   2  13   34.51   11.72
   8  -2 -13   37.67   11.89
  -8  -2  13   44.62   10.04
  -8   2  14   20.10    8.98
   8  -2 -14   32.01   10.74
  -8  -2  14   25.47    7.76
  -8  -2  15   27.36    7.90
  -8  -2  16   23.31    7.71
  -8  -2  17   18.33    7.10
  -8   2  18  168.93   30.51
  -8  -2  18  192.36   29.49
  -8   2  19   -0.00    4.17
  -8  -2  19    4.56    4.83
  -8   2  20    1.75    4.58
  -8  -2  20    1.83    4.27
  -8   2  21   -0.00    3.52
  -8  -2  21   -0.00    3.88
  -8   2  22   14.13    7.89
  -8  -2  22   27.83    8.76
  -8   2  23    0.82    4.64
  -8  -2  23    3.11    4.14
  -8   2  24    7.19    5.63
   8  -2 -24    5.57    5.59
  -8  -2  24   16.96    6.91
  -8   2  25    0.75    3.69
   8  -2 -25   -0.00    2.72
   8  -2 -26   -0.00    3.69
   8  -2 -27   -0.00    2.93
   8  -2 -28   10.32    6.67
  -8   2  35   -0.00    4.39
   8  -3  -1  106.64   21.34
   8   3  -1  106.67   21.12
  -8  -3   1  107.31   20.62
  -8  -3   1   89.48   19.57
  -8   3   2    1.13    3.58
   8  -3  -2    2.74    5.01
   8   3  -2    3.32    4.44
  -8  -3   2   -0.00    4.03
  -8  -3   2    0.00    4.46
  -8   3   3   40.51   11.15
   8  -3  -3   47.62   12.32
   8   3  -3   38.34   10.92
  -8  -3   3   24.75    9.21
  -8  -3   3   31.15    9.89
  -8   3   4  108.32   20.51
   8  -3  -4  116.44   21.75
   8   3  -4  109.17   20.73
  -8  -3   4   62.84   17.33
  -8  -3   4  150.73   22.67
  -8   3   5   22.44    8.47
   8  -3  -5   12.66    7.56
   8   3  -5   20.86    8.56
  -8  -3   5    8.81    5.80
  -8  -3   5    9.72    6.45
  -8   3   6   35.42   10.59
   8  -3  -6   21.65    8.97
   8   3  -6   29.18    9.81
  -8  -3   6   32.06    9.36
  -8  -3   6   29.60    9.90
  -8   3   7   16.29    8.35
   8  -3  -7   16.37    7.79
   8   3  -7   20.33    8.35
  -8  -3   7   23.68    7.98
  -8  -3   7    8.52    6.63
  -8   3   8    6.52    5.53
   8  -3  -8    6.07    5.38
   8   3  -8    3.37    4.27
  -8  -3   8    3.92    4.39
  -8  -3   8    2.59    4.59
  -8   3   9    4.55    5.30
   8  -3  -9    0.00    3.98
   8   3  -9    4.05    4.73
  -8  -3   9    7.30    5.04
  -8  -3   9    6.30    4.96
  -8   3  10   97.20   19.37
   8  -3 -10   93.18   19.51
   8   3 -10   95.66   18.41
  -8  -3  10   71.88   15.76
  -8  -3  10   91.08   18.59
  -8   3  11  118.52   21.44
   8  -3 -11  108.42   21.27
  -8  -3  11   73.51   16.33
  -8   3  12    0.00    4.92
   8  -3 -12   -0.00    5.50
  -8  -3  12    1.86    3.72
  -8   3  13   13.42    7.24
   8  -3 -13    8.70    6.81
  -8  -3  13    6.93    4.85
  -8   3  14   21.78    8.85
  -8   3  14   32.92   11.27
   8  -3 -14   25.49   10.58
  -8  -3  14   35.03    9.02
  -8   3  15   40.19   12.10
  -8  -3  15   51.94   11.28
  -8   3  16  105.68   20.66
  -8  -3  16   92.24   17.30
  -8   3  17    0.00    5.00
  -8  -3  17    0.87    3.11
  -8   3  18    0.00    3.94
  -8  -3  18   -0.00    3.06
  -8   3  19   12.65    7.18
  -8  -3  19   13.80    6.29
  -8   3  20  103.99   23.00
  -8  -3  20  133.13   21.83
  -8   3  21    0.00    4.78
  -8  -3  21    4.54    4.78
  -8   3  22   17.11    8.38
  -8  -3  22   22.12    7.70
  -8   3  23    1.53    4.48
   8  -3 -23    6.91    5.50
  -8   3  24   10.07    7.19
   8  -3 -24   19.26    8.27
   8  -3 -25   12.65    7.31
   8  -3 -26    0.65    4.41
   8  -3 -27    0.67    2.90
   8  -3 -28   -0.00    4.57
   8  -3 -29    3.32    4.90
   8  -3 -30    0.26    4.17
  -8   3  33    0.74    4.42
  -8   3  34    4.44    4.89
  -8   3  35    1.49    4.09
   8  -4  -1   74.25   17.35
   8   4  -1   77.34   17.03
  -8  -4   1   71.46   16.52
  -8  -4   1   73.59   16.66
   8  -4  -2   35.07   10.71
   8   4  -2   20.31    8.69
  -8  -4   2   48.10   11.64
  -8  -4   2   22.61    9.43
   8  -4  -3    9.24    6.82
   8   4  -3    7.80    6.93
  -8  -4   3   15.85    7.63
  -8  -4   3   24.51    8.86
   8  -4  -4   80.19   20.78
   8   4  -4  131.12   23.01
  -8  -4   4  135.32   22.72
  -8  -4   4  123.62   22.63
  -8   4   5   12.02    6.54
   8  -4  -5    6.10    5.95
   8   4  -5   19.53    7.85
  -8  -4   5   10.24    6.04
  -8  -4   5    5.32    5.63
  -8   4   6    5.78    6.58
   8  -4  -6   51.76   12.85
   8   4  -6   38.43   11.02
  -8  -4   6   52.85   11.81
  -8  -4   6   24.45    9.56
  -8   4   7   91.79   19.67
   8  -4  -7  109.17   21.51
   8   4  -7  101.62   19.81
  -8  -4   7   95.68   18.67
  -8  -4   7   89.01   19.12
  -8   4   8   12.49    7.48
   8  -4  -8   18.33    9.07
   8   4  -8   36.61   10.33
  -8  -4   8   23.36    8.39
  -8  -4   8   37.26   10.34
  -8   4   9    9.13    5.94
  -8   4   9    0.00    3.90
   8  -4  -9    2.53    5.50
  -8  -4   9    6.53    5.10
  -8  -4   9    7.48    6.54
  -8   4  10    0.94    3.44
  -8   4  10   12.78    7.34
   8  -4 -10    0.00    4.86
  -8  -4  10    4.92    5.21
  -8   4  11    6.94    5.97
  -8   4  11    8.93    6.60
   8  -4 -11    8.46    7.39
  -8  -4  11    5.71    4.73
  -8   4  12   50.19   14.98
  -8   4  12   67.39   16.60
   8  -4 -12   96.86   19.31
  -8  -4  12   85.41   15.45
  -8   4  13   11.83    7.14
  -8   4  13   12.09    7.70
   8  -4 -13   27.21   10.48
  -8  -4  13   17.38    6.39
  -8   4  14   44.85   12.71
  -8   4  14   66.66   15.45
   8  -4 -14   27.16   11.80
  -8  -4  14   49.07   11.01
  -8   4  15   -0.00    4.28
  -8  -4  15    0.00    3.30
  -8   4  16   23.17    8.95
  -8  -4  16   17.33    6.42
  -8   4  17   20.80    8.62
  -8  -4  17   12.62    5.26
  -8   4  18   74.83   16.90
  -8  -4  18   65.03   13.78
  -8   4  19    9.98    6.74
  -8  -4  19    6.00    4.96
  -8   4  20   14.73    7.92
  -8  -4  20   18.89    6.76
  -8   4  21   -0.00    3.52
   8  -4 -21   -0.00    3.88
  -8  -4  21    2.46    3.84
  -8   4  22   20.13    8.99
   8  -4 -22   26.75    9.87
  -8   4  23   14.01    7.76
   8  -4 -23   13.76    7.02
   8  -4 -24    9.70    6.95
   8  -4 -25   -0.00    3.20
   8  -4 -26   -0.00    3.52
   8  -4 -27    3.74    5.10
   8  -4 -28   10.88    6.52
   8  -4 -29    7.08    5.73
   8  -4 -30   -0.00    3.80
  -8   4  31    6.50    5.98
   8  -4 -31   -0.00    4.34
  -8   4  32   13.20    7.13
  -8   4  33   11.37    6.96
  -8   4  34   18.67    8.67
  -8   4  35    0.00    4.80
   8  -5  -1   29.10   10.42
   8   5  -1   35.49   11.19
  -8  -5   1   26.03    9.92
   8  -5  -2   22.89    9.89
   8   5  -2   29.47   11.16
  -8  -5   2   20.80    8.39
   8  -5  -3   64.57   17.40
   8   5  -3  101.00   19.57
  -8  -5   3   84.91   18.08
  -8  -5   3   86.45   18.29
  -8   5   4   23.80    7.89
   8  -5  -4   -0.00    4.89
   8   5  -4   20.24    8.03
  -8  -5   4   11.39    7.48
  -8  -5   4   18.82    7.84
  -8   5   5   45.10   12.16
   8  -5  -5   42.01   13.31
   8   5  -5   47.53   12.90
  -8  -5   5   59.60   13.93
  -8   5   6   85.19   18.14
   8  -5  -6   80.92   19.19
  -8  -5   6  102.84   18.92
  -8  -5   6   72.32   17.42
  -8   5   7    1.72    4.43
   8  -5  -7   -0.00    4.14
  -8  -5   7    1.19    4.30
  -8   5   8    6.90    5.40
   8  -5  -8    7.38    6.65
  -8  -5   8    9.23    5.99
  -8   5   9    1.26    4.85
   8  -5  -9    9.38    6.76
  -8  -5   9    8.59    6.01
  -8   5  10  186.28   30.00
  -8   5  10  171.22   29.91
   8  -5 -10  139.50   29.07
  -8  -5  10  165.71   27.31
  -8   5  11   30.56   10.49
  -8   5  11   35.68   11.81
   8  -5 -11   23.68   10.51
  -8  -5  11   46.25   10.69
  -8   5  12    1.13    5.46
  -8   5  12    3.90    5.57
   8  -5 -12    3.21    5.40
  -8  -5  12   -0.00    3.50
  -8   5  13   -0.00    4.64
  -8   5  13    0.00    4.78
   8  -5 -13   -0.00    5.26
  -8  -5  13    0.66    3.49
  -8   5  14   16.68    7.31
   8  -5 -14    7.79    6.75
  -8  -5  14    2.05    3.53
  -8   5  15   35.60   12.08
  -8  -5  15   25.59    8.55
  -8   5  16   80.16   18.14
  -8  -5  16   79.74   15.35
  -8   5  17    3.69    6.31
  -8  -5  17    2.86    3.41
  -8   5  18   10.24    7.19
  -8  -5  18    6.64    4.40
  -8   5  19   27.21    9.95
  -8  -5  19   24.02    7.38
   8  -5 -20   29.08   10.26
  -8   5  21   34.40   11.78
   8  -5 -21   33.02   10.43
   8  -5 -22   19.51    8.23
   8  -5 -23    0.46    4.36
   8  -5 -24    8.49    6.39
   8  -5 -25   10.91    6.49
   8  -5 -26   13.50    7.68
   8  -5 -27    1.57    4.05
   8  -5 -28   -0.00    4.38
  -8   5  29    7.52    5.74
   8  -5 -29    5.52    4.84
  -8   5  30    0.00    4.18
   8  -5 -30    6.51    5.85
  -8   5  31    8.78    6.86
   8  -5 -31    3.75    5.28
  -8   5  32    4.90    5.86
   8  -5 -32    0.40    4.63
  -8   5  33    0.24    3.93
  -8   5  34    2.39    4.75
  -8   6   1  115.88   19.19
   8  -6  -1   66.66   16.81
   8   6  -1   57.51   16.07
  -8  -6   1   79.38   17.65
  -8   6   2  102.62   20.29
   8   6  -2   98.87   21.01
  -8  -6   2  101.21   20.81
  -8   6   3  117.45   21.10
   8  -6  -3   88.46   21.03
  -8   6   4   20.76    8.72
   8  -6  -4   28.10   11.11
  -8   6   5   19.75    8.97
   8  -6  -5   10.48    7.17
  -8   6   6   35.89   11.28
   8  -6  -6   37.87   12.71
  -8  -6   6   38.63   11.88
  -8   6   7   11.28    6.80
   8  -6  -7   19.58    9.04
  -8  -6   7   23.53    8.51
  -8   6   8   27.29    9.32
   8  -6  -8   19.64    9.97
  -8  -6   8   19.15    8.33
  -8   6   9   -0.00    4.72
   8  -6  -9    0.00    5.32
  -8  -6   9   -0.00    3.97
  -8   6  10    0.00    4.88
   8  -6 -10    9.50    7.04
  -8  -6  10    8.54    5.48
  -8   6  11   16.30    7.91
   8  -6 -11    8.94    7.61
  -8  -6  11   19.29    7.36
  -8   6  12   39.82   12.02
   8  -6 -12   22.22   11.03
  -8  -6  12   27.30    8.60
  -8   6  13   15.52    7.56
   8  -6 -13   32.09   11.65
  -8  -6  13   11.93    6.17
  -8   6  14   29.48   11.07
   8  -6 -14   24.44   11.29
  -8  -6  14   47.46   10.68
  -8   6  15   23.60   10.18
  -8  -6  15   15.81    6.25
  -8   6  16    1.29    5.34
  -8  -6  16   -0.00    3.25
  -8   6  17   97.14   19.13
  -8  -6  17   49.21   11.97
  -8   6  18   18.79    8.83
   8  -6 -18   11.23    7.14
  -8   6  19    6.18    6.11
   8  -6 -19   12.70    6.55
   8  -6 -20    0.00    4.69
   8  -6 -21    0.00    4.26
   8  -6 -22    6.76    6.54
   8  -6 -23   23.85    8.94
   8  -6 -24    0.96    2.78
   8  -6 -25   11.84    6.94
   8  -6 -26    2.79    5.12
  -8   6  27    9.28    5.90
   8  -6 -27   20.87    8.33
  -8   6  28    1.49    5.01
   8  -6 -28    0.86    3.67
  -8   6  29    5.31    5.53
   8  -6 -29    7.56    6.98
  -8   6  30    4.57    5.42
   8  -6 -30    4.68    4.70
  -8   6  31   -0.00    4.11
   8  -6 -31   -0.00    3.79
  -8   6  32    5.08    5.78
   8  -6 -32   -0.00    5.27
  -8   6  33   10.89    6.77
   8  -6 -33    7.68    6.84
  -8   6  34   -0.00    5.23
  -8   7   1  100.81   19.54
  -8  -7   1   78.28   18.24
  -8   7   2    2.98    4.91
  -8   7   3   18.41    8.22
  -8   7   4    1.48    4.17
   8  -7  -4   -0.00    5.95
  -8   7   5   83.83   18.48
   8  -7  -5   80.02   19.45
  -8   7   6   13.04    7.27
   8  -7  -6   23.94   10.06
   8  -7  -7    5.34    6.86
  -8   7   8    0.17    4.43
   8  -7  -8   -0.00    5.24
  -8  -7   8   -0.00    5.10
  -8   7   9   49.98   13.95
   8  -7  -9   58.58   15.72
  -8  -7   9   45.34   12.99
  -8   7  10   16.87    7.97
   8  -7 -10    0.00    7.12
  -8  -7  10   12.35    6.48
  -8   7  11   66.85   16.04
   8  -7 -11   50.27   15.49
  -8  -7  11   58.98   13.93
  -8   7  12   -0.00    5.36
   8  -7 -12    1.56    4.06
  -8  -7  12   -0.00    4.38
  -8   7  13    7.13    8.01
   8  -7 -13   23.79   10.85
  -8  -7  13   21.01    7.61
  -8   7  14   26.96   10.32
   8  -7 -14   20.42   10.16
  -8  -7  14   12.55    6.24
  -8   7  15   63.66   16.43
  -8  -7  15   54.43   12.43
  -8   7  16    4.76    6.35
   8  -7 -16   12.66    7.83
  -8  -7  16    5.77    4.79
  -8   7  17    6.99    6.58
   8  -7 -17    0.00    3.82
  -8   7  18    2.97    5.17
   8  -7 -18    2.08    4.40
   8  -7 -19    1.34    4.74
   8  -7 -20    6.31    6.22
   8  -7 -21   13.97    7.58
   8  -7 -22    2.56    3.79
   8  -7 -23   -0.00    4.51
  -8   7  24   -0.00    4.27
   8  -7 -24   -0.00    3.89
  -8   7  25    0.00    6.42
   8  -7 -25   17.17    7.65
  -8   7  26    6.51    7.20
   8  -7 -26    5.01    5.36
  -8   7  27    8.56    7.06
   8  -7 -27    3.00    5.82
  -8   7  28    0.84    3.82
   8  -7 -28    0.00    3.51
  -8   7  29   -0.00    4.54
   8  -7 -29    2.24    4.93
  -8   7  30    3.45    6.34
   8  -7 -30    6.16    6.58
  -8   7  31   11.73    7.70
   8  -7 -31   11.28    7.67
  -8   7  32   -0.00    5.14
   8  -7 -32    3.32    4.59
  -8   7  33    3.90    5.17
   8  -7 -33   -0.00    4.00
   8  -7 -34   -0.00    5.43
  -8   8   1   59.19   16.68
   8  -8  -1   91.13   20.08
  -8  -8   1  122.50   21.36
  -8   8   2   -0.00    4.78
   8  -8  -2   -0.00    3.67
  -8  -8   2    0.01    4.73
  -8   8   3   46.22   12.23
   8  -8  -3   24.56   11.07
  -8  -8   3   24.38   10.29
  -8   8   4    9.76    6.63
  -8  -8   4   17.28    8.30
  -8   8   5    1.54    5.96
  -8   8   6    3.32    4.82
  -8   8   7  101.65   21.64
  -8   8   8   11.67    7.85
  -8   8   9   12.07    7.10
   8  -8  -9   10.26    7.24
  -8   8  10   22.00    8.92
   8  -8 -10    8.05    8.38
  -8  -8  10   -0.00    4.73
  -8   8  11   12.58    6.90
   8  -8 -11   11.23    8.77
  -8  -8  11    2.10    5.68
  -8   8  12    1.54    5.37
   8  -8 -12    2.63    7.02
  -8  -8  12   -0.00    3.58
  -8   8  13   65.30   15.19
   8  -8 -13    5.63    4.88
   8  -8 -13   38.29   13.07
  -8  -8  13   31.64    9.21
  -8   8  14    0.00    4.24
   8  -8 -14   -0.00    5.72
  -8  -8  14    1.66    3.80
  -8   8  15   15.42    8.93
   8  -8 -15   19.40    8.22
  -8   8  16    1.16    5.21
   8  -8 -16    0.00    4.43
   8  -8 -17   39.97   12.09
   8  -8 -18    2.67    5.99
   8  -8 -19   32.80   10.93
  -8   8  20   -0.00    3.53
   8  -8 -20    2.89    4.83
  -8   8  21    0.00    3.55
   8  -8 -21    0.72    3.46
  -8   8  22    4.68    5.05
   8  -8 -22    2.77    4.80
  -8   8  23   25.40   10.40
   8  -8 -23   18.33    8.82
  -8   8  24    6.08    7.06
   8  -8 -24   -0.00    3.95
  -8   8  25    2.82    5.53
   8  -8 -25   10.56    6.86
  -8   8  26   -0.00    4.79
   8  -8 -26    0.38    4.50
  -8   8  27    2.51    5.71
   8  -8 -27    7.60    6.37
  -8   8  28    0.96    4.71
   8  -8 -28    2.21    5.23
  -8   8  29   25.81   10.64
   8  -8 -29    8.73    7.30
  -8   8  30   -0.00    3.87
   8  -8 -30    5.23    6.26
  -8   8  31    1.85    5.46
   8  -8 -31    1.49    5.51
  -8   8  32    2.53    6.33
   8  -8 -32    6.98    6.49
  -8   8  33   -0.00    4.80
   8  -8 -33    5.35    5.64
   8  -8 -34    6.42    5.63
   8  -8 -35   -0.00    4.34
  -8   9   1   88.49   19.29
   8  -9  -1   61.11   18.18
  -8  -9   1  113.52   21.12
  -8   9   2    5.20    5.26
   8  -9  -2   11.75    7.31
  -8  -9   2    2.47    5.84
  -8   9   3   53.32   13.65
   8  -9  -3   33.44   12.32
  -8  -9   3   47.73   13.08
  -8   9   4    6.68    6.70
   8  -9  -4   -0.00    5.30
  -8  -9   4    4.94    5.75
  -8   9   5   67.01   16.47
   8  -9  -5   38.16   13.97
  -8  -9   5   67.78   15.81
  -8   9   6    1.13    5.19
   8  -9  -6    1.23    4.68
  -8  -9   6    0.00    5.26
  -8   9   7   10.65    7.01
   8  -9  -7   -0.00    6.03
  -8   9   8   -0.00    5.19
   8  -9  -8    5.24    6.43
  -8   9   9    2.74    4.36
  -8   9  10    5.11    6.90
  -8   9  11   99.23   22.15
   8  -9 -11   94.69   20.51
  -8   9  12   -0.00    5.55
   8  -9 -12    1.96    5.65
  -8  -9  12    1.08    3.69
  -8   9  13    3.57    5.77
   8  -9 -13   -0.00    5.35
  -8  -9  13    0.00    5.27
   8  -9 -14    2.99    5.25
   8  -9 -15   67.13   16.51
  -8   9  16   -0.00    3.48
   8  -9 -16    7.11    6.05
  -8   9  17    0.23    4.72
   8  -9 -17    3.74    5.18
  -8   9  18   11.92    7.63
   8  -9 -18    3.38    5.98
  -8   9  19   13.08    9.22
   8  -9 -19   11.70    6.97
  -8   9  20    4.71    6.23
   8  -9 -20    1.53    3.96
  -8   9  21   24.69   10.08
   8  -9 -21   19.54    9.21
  -8   9  22    4.59    4.80
   8  -9 -22    0.00    4.67
  -8   9  23   -0.00    3.86
   8  -9 -23   -0.00    5.86
  -8   9  24    1.91    4.70
   8  -9 -24   -0.00    4.54
  -8   9  25    5.80    6.63
   8  -9 -25   17.81    9.28
  -8   9  26    2.30    5.08
   8  -9 -26    1.73    3.64
  -8   9  27   -0.00    5.32
   8  -9 -27   -0.00    4.95
  -8   9  28    1.41    5.44
   8  -9 -28    2.48    4.51
  -8   9  29   -0.00    3.27
   8  -9 -29    1.73    4.56
  -8   9  30    5.31    7.27
   8  -9 -30    1.19    5.39
  -8   9  31   -0.00    6.79
   8  -9 -31    2.64    4.84
  -8   9  32    0.00    4.24
   8  -9 -32   -0.00    4.20
   8  -9 -33    0.00    4.86
  -8  10   1   25.16   10.25
   8 -10  -1   20.84    9.56
  -8 -10   1   27.94   11.45
  -8  10   2    0.00    3.97
   8 -10  -2    0.00    5.52
  -8 -10   2   -0.00    3.55
  -8  10   3   60.80   14.52
   8 -10  -3   31.19   11.88
  -8 -10   3   32.20   11.32
  -8  10   4   18.91    8.02
   8 -10  -4   28.28   11.00
  -8 -10   4    5.90    6.54
  -8  10   5    2.49    6.09
   8 -10  -5   11.79    8.69
  -8 -10   5    3.08    4.85
  -8  10   6    0.00    3.39
   8 -10  -6    1.66    5.10
  -8 -10   6   -0.00    5.10
  -8  10   7   82.84   18.22
   8 -10  -7   33.57   11.71
   8 -10  -7   36.84   14.37
  -8 -10   7   78.93   16.30
  -8  10   8   -0.00    4.61
   8 -10  -8   -0.00    4.69
   8 -10  -8   -0.00    6.54
  -8 -10   8    1.61    4.56
  -8  10   9    4.93    5.50
   8 -10  -9    8.10    6.19
   8 -10  -9   -0.00    5.97
  -8 -10   9   12.54    7.08
  -8  10  10    2.41    5.69
   8 -10 -10    4.92    5.61
   8 -10 -10    0.27    5.12
  -8  10  11   10.51    7.73
   8 -10 -11    8.64    6.94
   8 -10 -11   10.22    7.75
   8 -10 -12   -0.00    4.41
   8 -10 -12    4.36    6.45
   8 -10 -13   55.42   14.46
   8 -10 -13   34.57   14.79
   8 -10 -14   -0.00    4.05
   8 -10 -15    3.72    6.71
   8 -10 -16    0.62    3.56
  -8  10  17   38.20   13.02
   8 -10 -17   32.03   11.65
  -8  10  18    1.01    5.22
   8 -10 -18   -0.00    5.09
  -8  10  19   26.35   10.48
   8 -10 -19   10.00    7.47
  -8  10  20   -0.00    5.49
   8 -10 -20    2.76    4.74
  -8  10  21   14.71    8.46
   8 -10 -21    2.44    4.80
  -8  10  22    2.27    5.07
   8 -10 -22    2.22    4.85
  -8  10  23    0.76    4.57
   8 -10 -23    0.33    5.65
  -8  10  24    0.05    5.07
   8 -10 -24    3.24    4.53
  -8  10  25    0.53    3.96
   8 -10 -25    1.15    4.10
  -8  10  26   -0.00    5.17
   8 -10 -26   -0.00    5.14
  -8  10  27   12.87    8.45
   8 -10 -27   12.99    7.68
  -8  10  28   -0.00    5.02
   8 -10 -28   -0.00    4.81
  -8  10  29   13.67    9.20
   8 -10 -29    9.88    7.66
  -8  10  30   10.55    7.98
   8 -10 -30    4.33    6.27
  -8  10  31    0.47    4.40
  -8  10  32   -0.00    4.49
  -8  11   1   36.16   11.42
   8 -11  -1    3.31    5.78
  -8 -11   1   51.40   12.98
  -8  11   2   10.17    6.87
   8 -11  -2   10.32    8.54
  -8 -11   2   11.58    7.35
  -8  11   3    6.36    6.08
   8 -11  -3    7.39    5.47
   8 -11  -3    2.65    6.22
  -8 -11   3   14.20    8.21
  -8  11   4    0.00    3.88
   8 -11  -4    0.67    4.21
   8 -11  -4   -0.00    5.70
  -8  11   5   34.82   11.62
   8 -11  -5   14.34    8.29
   8 -11  -5   16.00    9.59
  -8 -11   5    4.91    6.47
  -8  11   6    2.31    5.59
   8 -11  -6   -0.00    5.72
   8 -11  -6    7.23    6.50
  -8 -11   6    5.29    5.36
  -8  11   7    0.00    6.52
   8 -11  -7    5.28    5.75
   8 -11  -7    0.00    5.50
  -8 -11   7    2.29    4.96
   8 -11  -8    0.00    3.92
   8 -11  -8    2.49    5.95
  -8 -11   8    3.33    5.46
   8 -11  -9   24.79    9.55
   8 -11  -9   27.28   12.11
  -8 -11   9   27.13    9.89
   8 -11 -10    4.31    5.04
   8 -11 -10   -0.00    6.00
   8 -11 -11   10.04    7.17
   8 -11 -11   22.00   10.63
   8 -11 -12   -0.00    3.91
   8 -11 -12   -0.00    4.87
   8 -11 -13    1.14    4.16
   8 -11 -14    0.72    5.28
   8 -11 -15   43.66   13.19
   8 -11 -16    0.70    5.16
   8 -11 -17    1.84    4.37
   8 -11 -18    5.48    6.15
   8 -11 -19    2.07    5.34
   8 -11 -20    1.24    4.89
   8 -11 -21   13.71    7.26
   8 -11 -22    4.19    5.71
   8 -11 -23   -0.00    5.25
   8 -11 -24    0.79    4.21
   8 -11 -25    7.99    6.91
   8 -11 -26    4.80    5.69
   8 -11 -27   -0.00    4.00
  -8  12   1    3.63    5.45
   8 -12  -1    3.53    5.78
   8 -12  -1    0.58    4.61
  -8 -12   1   -0.00    4.33
  -8  12   2   -0.00    3.68
   8 -12  -2    2.41    4.35
   8 -12  -2   -0.00    5.89
  -8 -12   2    0.00    5.35
  -8  12   3   18.17   10.07
   8 -12  -3   61.49   14.62
   8 -12  -3   43.67   14.08
  -8 -12   3   45.84   13.17
   8 -12  -4   -0.00    2.93
   8 -12  -4   -0.00    5.62
  -8 -12   4    0.00    5.06
   8 -12  -5   -0.00    4.58
   8 -12  -5   -0.00    6.23
  -8 -12   5   -0.00    5.50
   8 -12  -6   -0.00    4.30
   8 -12  -6   -0.00    4.54
  -8 -12   6    2.25    5.29
   8 -12  -7   34.35   12.14
   8 -12  -7   11.27    8.71
  -8 -12   7   13.53    7.92
   8 -12  -8    0.91    4.82
   8 -12  -8    0.64    6.07
  -8 -12   8   12.77    7.53
   8 -12  -9   25.91    9.71
   8 -12  -9    8.48    8.63
   8 -12 -10    3.77    5.74
   8 -12 -10   -0.00    4.15
   8 -12 -11   -0.00    5.49
   8 -12 -11    6.51    8.25
   8 -12 -12    3.37    4.74
   8 -12 -12   -0.00    5.85
   8 -12 -13   29.69   10.61
   8 -12 -14    0.00    5.04
   8 -12 -15    2.83    4.10
   8 -12 -16    2.18    4.92
   8 -12 -17    1.13    4.25
   8 -12 -18   10.40    7.45
   8 -12 -19   14.04    7.15
   8 -12 -20    3.10    5.70
   8 -12 -21    3.64    4.52
   8 -12 -22   -0.00    4.91
   8 -12 -23   10.63    7.37
   8 -12 -24    1.55    5.80
   8 -13  -1    3.74    4.98
   8 -13  -1    6.16    7.41
  -8 -13   1    3.93    5.47
   8 -13  -2   -0.00    3.59
   8 -13  -2   -0.00    4.32
  -8 -13   2   -0.00    4.64
   8 -13  -3    3.72    5.43
   8 -13  -3    2.27    7.94
  -8 -13   3   -0.00    4.48
   8 -13  -4   26.79   10.43
   8 -13  -4   17.28   10.08
  -8 -13   4   20.33    9.17
   8 -13  -5   31.20   10.60
   8 -13  -5    3.91    7.44
  -8 -13   5   36.70   11.42
   8 -13  -6    2.90    5.82
   8 -13  -6   -0.00    5.68
  -8 -13   6    3.66    5.55
   8 -13  -7    0.00    4.26
   8 -13  -7    4.34    7.27
   8 -13  -8   10.60    6.64
   8 -13  -8    3.03    7.07
   8 -13  -9   18.41    8.28
   8 -13  -9    7.83    7.22
   8 -13 -10    2.16    5.35
   8 -13 -10   -0.00    6.36
   8 -13 -11   13.93    7.71
   8 -13 -12    7.06    6.71
   8 -13 -13   -0.00    4.34
   8 -13 -14   -0.00    3.43
   8 -13 -15   20.75   10.11
   8 -13 -16    3.64    5.75
   8 -13 -17    0.85    5.01
   8 -13 -18   -0.00    5.09
   8 -13 -19   -0.00    4.12
   8 -13 -20   -0.00    4.72
   8 -14  -1   11.37    7.48
   8 -14  -1   -0.00    7.46
  -8 -14   1   14.80    8.10
   8 -14  -2   12.10    6.92
   8 -14  -2    0.58    6.51
  -8 -14   2   11.38    7.53
   8 -14  -3   10.03    7.21
   8 -14  -3   -0.00    6.52
  -8 -14   3    8.88    6.93
   8 -14  -4   -0.00    4.07
   8 -14  -4   -0.00    6.32
  -8 -14   4    0.01    4.12
   8 -14  -5    5.30    4.69
   8 -14  -5    4.28    6.78
   8 -14  -6    3.75    5.29
   8 -14  -6    6.59    8.36
   8 -14  -7   10.47    6.68
   8 -14  -7    5.09    8.49
   8 -14  -8    8.70    6.80
   8 -14  -9    3.70    5.44
   8 -14 -10   -0.00    2.66
   8 -14 -11   -0.00    5.79
   8 -14 -12   -0.00    4.13
   8 -14 -13    4.92    5.42
   8 -14 -14    4.59    6.44
   8 -14 -15    1.44    3.82
   8 -14 -16    1.55    4.61
   8 -15  -1    8.17    7.12
   8 -15  -1    9.75    8.33
  -8 -15   1    6.27    5.59
   8 -15  -2   -0.00    3.66
   8 -15  -2   -0.00    5.73
  -8 -15   2    0.82    4.75
   8 -15  -3    7.22    5.38
   8 -15  -3   -0.00    6.51
   8 -15  -4   -0.00    4.72
   8 -15  -4   -0.00    6.76
   8 -15  -5   22.85    9.07
   8 -15  -5    0.98    7.06
   8 -15  -6    3.31    4.75
   8 -15  -7   -0.00    4.75
   8 -15  -8    2.97    3.92
   8 -15  -9    0.00    3.56
   8 -15 -10    4.01    4.56
   8 -15 -11   -0.00    4.50
   8 -15 -12   -0.00    3.73
   8 -16  -1    2.75    4.89
   8 -16  -1    4.60    8.50
   8 -16  -2    0.43    4.62
   8 -16  -2    2.52    6.70
   8 -16  -3    1.32    4.41
   8 -16  -4    0.01    4.97
   8 -16  -5    0.31    3.45
   8 -16  -6   -0.00    4.11
   8 -16  -7    5.49    5.92
   8 -16  -8    9.56    7.03
   8 -17  -1    0.19    4.44
   8 -17  -2   -0.00    4.69
  -7   0   1  283.48   67.53
  -7   0   1  788.12   74.89
   7   0  -1  697.21   73.07
   7   0  -1  787.22   75.98
  -7   0   2   -0.00    4.31
  -7   0   2    2.32    4.39
   7   0  -2    0.43    3.42
   7   0  -2   -0.00    4.90
  -7   0   3    7.45    4.51
  -7   0   3    6.16    5.20
   7   0  -3    9.84    5.48
   7   0  -3   11.00    6.31
  -7   0   4    4.72    4.19
  -7   0   4    0.00    3.96
   7   0  -4   -0.00    3.46
   7   0  -4   -0.00    3.53
  -7   0   5    9.40    5.46
  -7   0   5   35.41    9.45
   7   0  -5   42.00    9.39
   7   0  -5   44.89   10.57
  -7   0   6    2.86    3.66
  -7   0   6   -0.00    4.11
   7   0  -6    0.00    4.60
   7   0  -6    2.05    4.17
  -7   0   7  313.55   45.90
  -7   0   7  407.52   49.64
   7   0  -7  328.65   46.62
   7   0  -7  275.39   47.02
  -7   0   8    1.18    3.27
  -7   0   8   -0.00    4.47
   7   0  -8   -0.00    3.62
   7   0  -8    0.41    3.60
  -7   0   9   18.35    6.08
  -7   0   9   15.88    6.67
   7   0  -9   21.17    7.07
   7   0  -9   11.40    6.56
  -7   0  10   -0.00    3.31
  -7   0  10    1.27    2.67
   7   0 -10   -0.00    3.68
  -7   0  11  253.96   36.80
  -7   0  11  198.10   37.09
   7   0 -11  319.53   40.35
  -7   0  12   -0.00    2.25
  -7   0  12    1.83    4.31
   7   0 -12   -0.00    3.82
  -7   0  13  120.21   20.48
  -7   0  13  120.30   22.11
   7   0 -13  107.99   20.92
  -7   0  14    0.72    2.54
  -7   0  14   -0.00    3.90
   7   0 -14   -0.00    4.22
  -7   0  15    2.29    4.11
  -7   0  15    4.04    5.48
   7   0 -15    5.95    5.51
  -7   0  16   -0.00    4.65
  -7   0  16    0.00    3.60
  -7   0  17  534.94   74.01
  -7   0  18    7.58    5.27
  -7   0  19   29.53    9.24
  -7   0  20    0.90    4.11
  -7   0  21   14.44    6.80
  -7   0  22    0.34    3.34
  -7   0  23   46.48   12.52
  -7   0  24    0.00    3.43
  -7   0  25    0.13    4.00
   7   0 -25    2.10    4.37
  -7   0  35    3.72    4.26
  -7   0  36    0.79    4.25
  -7   0  37    1.76    4.55
  -7   1   1    0.00    3.99
  -7   1   1    8.02    5.54
   7  -1  -1   -0.00    4.32
   7   1  -1    0.00    3.11
   7   1  -1    1.79    4.44
  -7  -1   1   -0.00    4.69
  -7  -1   1    1.59    4.25
  -7   1   2   46.59    9.90
  -7   1   2   31.56    9.62
   7  -1  -2   40.94   11.13
   7   1  -2   33.47    9.69
   7   1  -2   21.45    8.67
  -7  -1   2   48.63   10.65
  -7  -1   2   55.13   11.84
  -7   1   3  258.07   37.80
  -7   1   3  255.56   39.07
   7  -1  -3  199.61   38.12
   7   1  -3  300.08   39.41
   7   1  -3  286.68   40.27
  -7  -1   3  236.60   37.62
  -7  -1   3  286.78   39.88
  -7   1   4   -0.00    3.94
  -7   1   4   -0.00    3.95
   7  -1  -4   -0.00    3.67
   7   1  -4    5.72    4.74
   7   1  -4    0.00    4.84
  -7  -1   4    0.00    4.39
  -7  -1   4   -0.00    3.24
  -7   1   5   73.51   14.77
  -7   1   5   87.58   16.77
   7  -1  -5   88.07   17.49
   7   1  -5   80.41   15.79
   7   1  -5   90.62   17.23
  -7  -1   5   73.07   14.70
  -7  -1   5   73.38   15.84
  -7   1   6    0.03    2.82
  -7   1   6    5.46    4.91
   7  -1  -6   -0.00    4.15
   7   1  -6    2.91    4.12
   7   1  -6   -0.00    4.05
  -7  -1   6    2.17    3.11
  -7  -1   6    1.85    4.76
  -7   1   7   36.51    9.01
  -7   1   7   35.13   10.10
   7  -1  -7   35.12   10.61
   7   1  -7   31.50    9.28
   7   1  -7   33.28    9.81
  -7  -1   7   39.40    9.75
  -7  -1   7   44.48   11.01
  -7   1   8    9.47    5.17
  -7   1   8    4.62    5.24
   7  -1  -8   16.64    7.13
   7   1  -8   18.89    6.68
   7   1  -8   26.01    8.32
  -7  -1   8   11.85    5.42
  -7  -1   8   17.33    7.41
  -7   1   9  323.25   49.12
  -7   1   9  544.10   55.14
   7  -1  -9  304.95   50.68
   7   1  -9  336.05   49.49
   7   1  -9  319.50   50.35
  -7  -1   9  354.67   49.12
  -7  -1   9  352.18   51.09
  -7   1  10    1.81    3.70
  -7   1  10   26.95    8.61
   7  -1 -10   25.47    8.60
   7   1 -10   37.32    8.70
   7   1 -10   29.80    8.69
  -7  -1  10   23.07    6.71
  -7  -1  10   25.65    8.26
  -7   1  11   76.15   14.92
  -7   1  11   65.81   15.36
   7  -1 -11   80.18   16.65
   7   1 -11   59.76   14.00
   7   1 -11   67.76   15.16
  -7  -1  11   92.53   15.14
  -7  -1  11   88.40   16.65
  -7   1  12    2.03    3.29
  -7   1  12    0.00    3.59
   7  -1 -12   -0.00    4.61
   7   1 -12    4.19    4.11
   7   1 -12    0.00    3.61
  -7  -1  12    1.92    3.00
  -7  -1  12    1.86    4.00
  -7   1  13  161.95   28.98
  -7   1  13  233.64   32.76
   7  -1 -13  195.66   31.34
   7   1 -13  193.68   29.09
   7   1 -13  172.98   29.65
  -7  -1  13  188.11   28.82
  -7  -1  13  175.86   30.32
  -7   1  14    6.05    5.06
  -7   1  14    0.00    3.63
   7  -1 -14    6.23    5.63
   7   1 -14    2.66    3.68
  -7  -1  14    0.60    3.43
  -7  -1  14    3.43    4.78
  -7   1  15  118.12   22.22
  -7   1  15  136.94   24.20
   7  -1 -15  157.97   24.80
   7   1 -15  143.21   21.83
  -7  -1  15  129.66   21.74
  -7  -1  15   93.55   21.57
  -7   1  16   15.10    7.39
  -7   1  16   30.16   10.45
   7  -1 -16   36.09   10.01
  -7  -1  16   42.79    9.71
  -7  -1  16   28.79    9.16
  -7   1  17   29.96    9.65
  -7  -1  17   42.30   10.01
  -7   1  18   -0.00    4.61
  -7  -1  18    2.07    3.68
  -7   1  19  186.70   30.37
  -7  -1  19  171.88   28.87
  -7   1  20    0.52    3.82
  -7  -1  20    6.92    5.01
  -7   1  21   47.59   13.69
  -7  -1  21   71.21   14.31
  -7  -1  22    0.00    3.17
  -7  -1  23   28.46    9.33
  -7  -1  24    9.95    5.80
   7   1 -25  134.49   19.02
  -7  -1  25   53.35   15.07
  -7   1  34    5.66    4.87
  -7   1  35   12.32    6.66
  -7   1  36    0.10    4.01
  -7  -1  36    1.17    3.45
  -7   1  37    4.26    5.33
  -7  -1  37    1.19    4.30
  -7   2   1   32.67    8.46
  -7   2   1   34.78    9.21
   7  -2  -1   20.49    8.29
   7   2  -1   26.95    9.20
  -7  -2   1   51.65   11.45
  -7  -2   1   22.66    8.12
  -7   2   2   42.45   10.50
  -7   2   2   56.51   12.47
   7  -2  -2   53.68   13.23
   7   2  -2   55.86   12.00
   7   2  -2   33.60   10.78
  -7  -2   2   44.38   11.45
  -7  -2   2   52.32   12.16
  -7   2   3    5.05    4.14
  -7   2   3    5.38    4.60
   7  -2  -3    5.95    5.50
   7   2  -3   11.58    5.84
   7   2  -3   11.91    6.47
  -7  -2   3    6.17    5.33
  -7  -2   3    0.00    2.98
  -7   2   4    5.68    3.42
  -7   2   4    0.00    3.77
   7  -2  -4    5.45    4.73
   7   2  -4    7.50    4.98
   7   2  -4    0.00    4.41
  -7  -2   4    1.38    4.63
  -7  -2   4   10.47    5.98
  -7   2   5  285.51   43.64
  -7   2   5  329.41   46.03
   7   2  -5  298.97   44.35
   7   2  -5  279.06   44.85
  -7  -2   5  274.64   43.68
  -7  -2   5  403.29   47.26
  -7   2   6   16.88    6.11
  -7   2   6   20.30    7.66
   7  -2  -6   13.66    6.99
   7   2  -6   17.76    6.57
   7   2  -6   12.74    6.24
  -7  -2   6   21.09    6.95
  -7  -2   6   26.98    8.17
  -7   2   7  245.20   35.21
  -7   2   7  136.44   33.58
   7  -2  -7  283.71   38.42
   7   2  -7  250.68   35.68
   7   2  -7  262.12   36.77
  -7  -2   7  217.41   34.31
  -7  -2   7  318.90   38.31
  -7   2   8    2.02    4.11
  -7   2   8    2.17    4.00
   7  -2  -8    7.89    5.62
   7   2  -8   -0.00    2.99
   7   2  -8    1.60    3.96
  -7  -2   8    0.50    2.86
  -7  -2   8    5.61    5.20
  -7   2   9   67.42   14.25
  -7   2   9   67.77   15.14
   7  -2  -9   63.51   15.12
   7   2  -9   69.90   14.07
   7   2  -9   57.48   14.10
  -7  -2   9   67.56   13.43
  -7  -2   9   77.29   15.50
  -7   2  10   23.12    7.56
  -7   2  10   24.33    8.25
   7  -2 -10    9.20    6.66
   7   2 -10   16.03    6.60
   7   2 -10   10.97    6.17
  -7  -2  10   15.28    5.61
  -7  -2  10   18.42    7.32
  -7   2  11  179.14   27.33
  -7   2  11  143.00   27.00
   7  -2 -11  157.58   27.80
   7   2 -11  163.88   25.93
   7   2 -11  157.14   26.42
  -7  -2  11  174.65   25.65
  -7  -2  11  142.39   26.40
  -7   2  12   44.46   11.33
  -7   2  12   35.46   10.86
   7  -2 -12   34.85   11.25
   7   2 -12   57.76   11.48
  -7  -2  12   37.29    9.26
  -7  -2  12   45.92   11.66
  -7   2  13   81.30   16.17
  -7   2  13   62.37   15.91
   7  -2 -13   73.00   16.55
   7   2 -13   80.62   15.07
  -7  -2  13   75.07   14.35
  -7  -2  13   84.13   16.50
  -7   2  14    3.59    4.66
  -7   2  14    4.10    4.53
   7  -2 -14    5.15    5.25
   7   2 -14    2.56    3.90
  -7  -2  14    4.41    3.79
  -7  -2  14    0.65    3.78
  -7   2  15   21.51    8.44
  -7   2  15   32.82   10.23
   7  -2 -15   20.39    8.90
   7   2 -15   34.75    8.73
  -7  -2  15   33.19    8.24
  -7  -2  15   32.97    9.91
  -7   2  16   84.01   16.51
  -7   2  16   60.05   15.64
   7  -2 -16   63.84   15.65
   7   2 -16   76.02   14.63
  -7  -2  16   74.46   14.18
  -7   2  17   99.70   17.52
   7   2 -17   55.92   13.31
  -7  -2  17   72.88   14.33
   7   2 -18   68.47   13.22
  -7  -2  18   54.15   12.44
   7   2 -19    1.47    3.65
  -7  -2  19    5.57    4.82
   7   2 -20   15.92    6.12
  -7  -2  20    6.85    5.47
  -7  -2  21   29.27    8.62
  -7  -2  22    7.95    5.40
  -7  -2  23   32.19    9.44
   7  -2 -24    0.00    3.80
  -7  -2  24    3.69    3.64
   7  -2 -25    7.74    5.44
   7  -2 -26    3.51    3.94
   7  -2 -27   24.87    8.98
   7  -2 -28    2.61    4.09
   7  -2 -29    8.71    5.93
  -7   2  32    2.33    4.87
  -7   2  33   24.23    9.33
  -7   2  34    1.56    4.76
  -7   2  35   -0.00    3.92
  -7   2  36   -0.00    4.29
  -7   3   1   -0.00    3.23
  -7   3   1    0.70    4.07
   7  -3  -1   -0.00    4.09
   7   3  -1    0.68    3.42
  -7  -3   1   -0.00    3.11
  -7  -3   1    3.10    4.63
  -7   3   2  130.33   23.75
  -7   3   2  202.23   27.71
   7  -3  -2  154.17   26.74
   7   3  -2  137.74   25.43
  -7  -3   2  150.49   25.65
  -7  -3   2  151.40   25.87
  -7   3   3   40.95   10.13
  -7   3   3   27.56    9.43
   7  -3  -3   52.14   12.59
   7   3  -3   27.68   10.09
  -7  -3   3   49.71   11.86
  -7  -3   3   55.82   12.18
  -7   3   4    1.69    3.31
  -7   3   4    1.67    4.10
   7  -3  -4   13.38    6.94
   7   3  -4    5.00    4.66
   7   3  -4   10.91    6.24
  -7  -3   4    6.07    5.14
  -7  -3   4    8.46    5.52
  -7   3   5   97.37   18.30
   7  -3  -5   96.22   19.03
   7   3  -5   93.24   17.28
   7   3  -5   72.53   16.71
  -7  -3   5   77.03   16.61
  -7  -3   5  124.76   19.56
  -7   3   6   19.50    6.95
  -7   3   6   11.81    6.87
   7  -3  -6   18.36    8.08
   7   3  -6   28.99    7.92
   7   3  -6   23.98    8.27
  -7  -3   6   10.91    5.69
  -7  -3   6   22.65    7.98
  -7   3   7    0.00    3.32
  -7   3   7    1.98    4.31
   7  -3  -7   -0.00    4.38
   7   3  -7    0.00    2.70
   7   3  -7    0.00    3.08
  -7  -3   7    2.81    3.66
  -7  -3   7    8.08    6.06
  -7   3   8   -0.00    4.05
  -7   3   8    0.02    3.57
   7  -3  -8   -0.00    4.54
   7   3  -8    0.85    3.07
   7   3  -8   -0.00    3.63
  -7  -3   8   -0.00    3.53
  -7  -3   8   -0.00    3.74
  -7   3   9  275.01   38.48
  -7   3   9  278.87   39.37
   7  -3  -9  264.39   39.86
   7   3  -9  257.61   37.01
   7   3  -9  231.88   37.01
  -7  -3   9  219.70   35.54
  -7  -3   9  214.54   36.83
  -7   3  10   95.86   18.26
  -7   3  10   77.51   17.84
   7  -3 -10   88.27   19.01
  -7  -3  10   97.56   16.80
  -7  -3  10   94.93   18.21
  -7   3  11   10.83    5.67
  -7   3  11   11.02    6.47
   7  -3 -11    9.52    6.72
   7   3 -11   18.39    6.52
  -7  -3  11    6.70    4.33
  -7  -3  11    9.35    5.94
  -7   3  12   -0.00    3.74
  -7   3  12   -0.00    3.85
   7  -3 -12    0.03    4.82
   7   3 -12    0.76    3.74
  -7  -3  12    2.07    2.89
  -7  -3  12    7.06    4.59
  -7   3  13   89.60   18.30
  -7   3  13  113.69   20.42
   7  -3 -13   82.19   18.77
   7   3 -13   78.84   16.20
   7   3 -13  103.48   17.64
  -7  -3  13   85.61   15.77
  -7  -3  13   80.87   17.24
  -7   3  14  139.48   23.05
   7  -3 -14  115.28   21.85
   7   3 -14  109.01   19.20
  -7  -3  14   90.02   17.44
  -7  -3  14  100.37   19.91
  -7   3  15  171.75   31.78
   7  -3 -15  172.10   31.60
   7   3 -15  198.96   29.82
  -7  -3  15  202.80   29.12
  -7   3  16   37.70   10.61
   7  -3 -16   11.43    7.80
   7   3 -16   20.26    7.20
  -7  -3  16   24.10    6.93
   7   3 -17    1.09    3.37
  -7  -3  17    2.31    3.23
   7   3 -18   30.70    8.55
  -7  -3  18   31.74    8.51
   7   3 -19  302.30   46.41
  -7  -3  19  352.21   47.11
  -7   3  20   -0.00    4.82
  -7  -3  20    3.25    3.27
  -7   3  21   11.36    6.71
   7  -3 -21    3.04    3.82
  -7  -3  21   11.71    5.72
  -7   3  22    0.94    3.76
   7  -3 -22   -0.00    4.06
  -7  -3  22    0.00    3.71
   7  -3 -23    9.77    6.66
   7  -3 -24   11.75    6.20
   7  -3 -25   23.27    8.33
   7  -3 -26   -0.00    3.51
   7  -3 -27   -0.00    3.78
   7  -3 -28   -0.00    3.43
   7  -3 -29   14.55    7.19
   7  -3 -30    2.81    4.56
  -7   3  32    7.92    5.90
  -7   3  33    9.54    6.86
  -7   3  34    5.36    4.93
  -7   3  35    6.10    6.32
  -7   3  36   -0.00    4.11
  -7   4   1   79.90   14.65
  -7   4   1   65.28   14.38
   7  -4  -1   89.84   17.19
   7   4  -1   60.51   14.37
  -7  -4   1   47.13   13.75
  -7  -4   1   67.88   15.04
  -7   4   2   99.55   19.29
   7  -4  -2   93.02   19.48
   7   4  -2  102.28   19.59
  -7  -4   2   88.86   18.80
  -7  -4   2  114.90   19.97
  -7   4   3    8.39    5.31
  -7   4   3   11.11    6.17
   7  -4  -3    6.80    5.86
   7   4  -3   13.91    6.76
  -7  -4   3    0.00    4.41
  -7  -4   3    1.05    2.69
  -7   4   4   26.17    9.01
  -7   4   4   29.15    9.38
   7  -4  -4   29.50   10.03
   7   4  -4   39.27   10.53
  -7  -4   4   51.73   11.35
  -7  -4   4   22.37    8.80
  -7   4   5   51.93   14.20
  -7   4   5   97.36   17.79
   7  -4  -5  112.01   19.37
   7   4  -5   81.34   15.37
   7   4  -5   78.55   15.93
  -7  -4   5   67.23   15.20
  -7  -4   5   84.66   16.63
  -7   4   6   67.20   14.50
  -7   4   6   90.55   16.79
   7  -4  -6   65.48   15.86
   7   4  -6   60.20   13.30
   7   4  -6   57.38   13.85
  -7  -4   6   58.23   13.96
  -7  -4   6   77.92   15.52
  -7   4   7   58.95   13.53
  -7   4   7   56.43   13.46
   7  -4  -7   51.60   13.77
   7   4  -7   53.65   11.96
   7   4  -7   49.66   12.29
  -7  -4   7   47.64   11.82
  -7  -4   7   63.37   13.56
  -7   4   8   55.29   13.11
  -7   4   8   79.16   15.70
   7  -4  -8   49.47   13.43
   7   4  -8   53.25   12.05
  -7  -4   8   57.31   12.72
  -7  -4   8   49.61   12.82
  -7   4   9   26.72    9.38
  -7   4   9   37.49   11.02
   7  -4  -9   41.98   11.46
   7   4  -9   47.89   10.15
  -7  -4   9   29.94    8.37
  -7  -4   9   18.92    7.79
  -7   4  10    0.27    4.39
   7  -4 -10    1.14    4.45
   7   4 -10    0.00    3.77
  -7  -4  10    3.57    3.88
  -7  -4  10    2.73    3.95
  -7   4  11  130.14   24.11
   7  -4 -11  129.21   24.29
   7   4 -11  135.25   22.09
   7   4 -11  124.19   21.77
  -7  -4  11  105.19   20.38
  -7  -4  11  152.33   23.64
  -7   4  12  152.07   26.71
   7  -4 -12  151.65   26.82
   7   4 -12  136.16   23.54
   7   4 -12  140.83   23.80
  -7  -4  12  139.21   23.11
  -7  -4  12  149.00   25.09
  -7   4  13  141.31   24.34
   7  -4 -13   75.68   20.89
   7   4 -13  159.33   22.37
  -7  -4  13  133.45   20.65
  -7  -4  13  108.08   21.58
  -7   4  14   28.49   10.46
   7  -4 -14   26.00   10.04
   7   4 -14   52.06   10.83
  -7  -4  14   39.21    9.02
  -7   4  15   58.84   14.61
   7  -4 -15   33.12   12.06
   7   4 -15   53.87   11.94
  -7  -4  15   63.95   11.71
  -7   4  16   37.74   11.48
  -7   4  16   46.42   12.66
   7  -4 -16   35.03   11.84
   7   4 -16   39.48   10.09
  -7  -4  16   49.03   10.06
  -7   4  17  187.55   32.02
   7   4 -17  229.01   30.34
  -7  -4  17  159.03   27.55
  -7   4  18   21.98    9.33
  -7  -4  18   23.39    6.85
  -7   4  19   29.43   10.22
   7  -4 -19   33.87    9.62
  -7  -4  19   10.45    5.28
  -7   4  20   27.43   10.63
   7  -4 -20   34.19   10.38
  -7  -4  20   39.83    9.36
  -7   4  21   37.27   10.89
   7  -4 -21   32.09    9.11
  -7  -4  21    7.23    5.00
   7  -4 -22   40.96   11.63
   7  -4 -23    5.97    5.51
   7  -4 -24    7.49    5.99
   7  -4 -25    1.87    4.89
   7  -4 -26    4.98    4.68
   7  -4 -27   13.00    7.06
   7  -4 -28   15.58    7.08
  -7   4  29    7.55    5.97
   7  -4 -29    8.22    6.17
  -7   4  30    0.00    4.60
   7  -4 -30    4.18    5.83
  -7   4  31   13.53    6.94
   7  -4 -31    0.00    4.00
  -7   4  32    5.59    5.87
  -7   4  33    9.35    7.29
  -7   4  34   -0.00    3.69
  -7   4  35   -0.00    4.05
  -7   4  36    0.00    3.61
  -7   5   1   -0.00    2.94
   7  -5  -1   -0.00    3.43
   7   5  -1   -0.00    3.14
  -7  -5   1    0.00    4.05
  -7  -5   1    2.58    3.85
  -7   5   2    0.00    2.66
   7  -5  -2    0.74    3.78
   7   5  -2    0.00    3.88
  -7  -5   2   -0.00    4.23
  -7  -5   2    0.15    2.94
  -7   5   3   34.55   10.13
   7  -5  -3    4.30    5.77
   7   5  -3   32.04    9.59
  -7  -5   3   40.22   10.39
  -7  -5   3   51.62   11.51
  -7   5   4   27.81   11.96
   7  -5  -4  106.34   18.36
  -7  -5   4  102.96   17.15
  -7  -5   4  104.81   17.47
  -7   5   5   37.99   10.82
   7  -5  -5   51.23   12.98
   7   5  -5   32.17   10.38
  -7  -5   5   35.65   11.13
  -7  -5   5   39.04   10.90
  -7   5   6   -0.00    3.34
   7  -5  -6    0.00    3.67
   7   5  -6    3.49    4.44
  -7  -5   6    2.09    3.39
  -7  -5   6    0.55    3.29
  -7   5   7   10.16    6.46
   7  -5  -7   26.65    9.72
   7   5  -7   16.79    6.45
   7   5  -7   29.08    8.40
  -7  -5   7   22.91    7.69
  -7  -5   7   12.92    6.92
  -7   5   8  100.30   19.23
   7  -5  -8   73.77   18.13
   7   5  -8   95.37   16.80
  -7  -5   8   88.88   17.24
  -7  -5   8   79.40   16.99
  -7   5   9  156.94   26.67
   7  -5  -9  119.48   25.90
   7   5  -9  224.48   26.29
  -7  -5   9  114.41   23.33
  -7  -5   9  133.98   24.87
  -7   5  10   36.06   11.40
   7  -5 -10   30.21   11.22
   7   5 -10   44.52   10.38
   7   5 -10   45.23   10.93
  -7  -5  10   31.99    9.62
  -7  -5  10   65.90   13.05
  -7   5  11   79.25   18.96
   7  -5 -11   80.77   19.70
   7   5 -11  103.28   18.16
  -7  -5  11  128.60   19.31
  -7  -5  11  104.30   19.28
  -7   5  12    0.00    4.12
   7  -5 -12    3.57    5.35
   7   5 -12    1.33    3.05
  -7  -5  12    0.55    3.54
  -7   5  13   25.11    9.69
  -7   5  13   43.66   12.64
   7  -5 -13   58.99   14.62
   7   5 -13   44.51   10.44
  -7  -5  13   35.08    8.99
  -7   5  14   43.81   13.16
  -7   5  14   49.86   13.89
   7  -5 -14   52.54   14.91
   7   5 -14   69.36   12.74
  -7  -5  14   51.20   11.21
  -7   5  15  193.93   32.67
  -7   5  15  199.47   33.11
   7  -5 -15  194.80   33.54
   7   5 -15  175.36   28.88
  -7  -5  15  182.47   28.28
  -7   5  16    0.62    4.32
   7  -5 -16    2.03    5.85
   7   5 -16    0.00    2.89
  -7  -5  16   -0.00    2.60
  -7   5  17    9.76    8.01
  -7  -5  17    5.75    3.75
  -7   5  18   10.04    6.55
   7  -5 -18    4.33    5.14
  -7  -5  18    5.93    3.92
  -7   5  19   42.56   13.13
   7  -5 -19   50.89   12.87
  -7  -5  19   43.82    9.90
   7  -5 -20   38.68   11.52
   7  -5 -21    5.93    4.66
   7  -5 -22    2.57    4.53
   7  -5 -23   -0.00    4.17
   7  -5 -24    0.96    3.90
   7  -5 -25    8.39    6.60
  -7   5  26   18.16    7.84
   7  -5 -26    6.26    5.36
  -7   5  27    0.00    4.61
   7  -5 -27    2.41    4.11
  -7   5  28    4.93    4.65
   7  -5 -28    1.67    4.34
  -7   5  29   15.46    7.26
   7  -5 -29   12.14    7.80
  -7   5  30   25.02    9.39
   7  -5 -30   21.86    8.97
  -7   5  31    5.38    6.03
   7  -5 -31   11.02    6.95
  -7   5  32    0.00    4.35
   7  -5 -32    0.00    3.93
  -7   5  33   -0.00    4.00
   7  -5 -33    2.51    4.65
  -7   5  34    6.67    5.99
  -7   5  35   -0.00    5.06
   7  -6  -1   10.08    8.00
   7   6  -1   62.76   13.40
  -7  -6   1   64.83   13.57
  -7  -6   1   85.05   14.96
   7  -6  -2   67.68   16.40
   7   6  -2   70.52   15.92
  -7  -6   2   70.30   15.88
  -7  -6   2   77.64   16.46
   7  -6  -3   38.28   11.49
   7   6  -3   17.93    7.92
  -7  -6   3   41.56   11.16
  -7  -6   3   33.12    9.67
   7  -6  -4    5.49    5.92
   7   6  -4    6.34    6.18
  -7  -6   4   20.01    7.71
  -7  -6   4    6.43    5.13
   7  -6  -5    0.00    4.43
   7   6  -5    3.53    4.98
  -7  -6   5    0.00    4.41
  -7  -6   5    2.58    4.61
   7  -6  -6   85.73   18.80
   7   6  -6   74.64   16.23
  -7  -6   6   71.11   16.01
  -7  -6   6   83.05   17.12
   7  -6  -7  129.54   25.55
  -7  -6   7  129.01   23.79
  -7  -6   7  150.31   25.11
   7  -6  -8   58.10   14.86
  -7  -6   8   43.78   11.92
  -7  -6   8   54.46   13.27
  -7   6   9    1.59    5.06
   7  -6  -9    1.46    6.76
   7   6  -9    4.46    4.01
  -7  -6   9    0.93    3.93
  -7   6  10   88.11   18.31
   7  -6 -10   71.80   17.86
   7   6 -10   86.15   15.50
  -7  -6  10   73.61   15.88
  -7   6  11   83.41   21.09
  -7   6  11  122.86   23.33
   7  -6 -11  121.10   24.24
   7   6 -11  112.55   19.85
  -7  -6  11  148.70   22.09
  -7   6  12   10.62    7.78
  -7   6  12   15.95    7.66
   7  -6 -12    9.65    6.68
   7   6 -12    5.95    4.16
  -7  -6  12   13.19    5.84
  -7   6  13   19.48    8.66
  -7   6  13   11.21    7.48
   7  -6 -13   17.58    8.72
   7   6 -13   19.10    6.29
  -7  -6  13   14.01    6.41
  -7   6  14   26.38   10.47
  -7   6  14   17.67    8.36
   7  -6 -14   12.01    8.06
   7   6 -14   27.32    7.37
  -7  -6  14    9.49    5.33
  -7   6  15   10.62    7.33
  -7   6  15    3.75    6.19
   7  -6 -15    3.50    6.88
  -7  -6  15    2.12    3.65
  -7   6  16   96.18   18.31
   7  -6 -16   32.86   12.19
   7  -6 -16   41.82   14.25
  -7  -6  16   63.02   11.65
  -7   6  17   70.52   17.05
   7  -6 -17   52.83   14.25
  -7  -6  17   66.15   12.51
   7  -6 -18   91.75   19.18
  -7  -6  18   88.24   15.67
   7  -6 -19    5.48    5.27
   7  -6 -20   -0.00    3.03
   7  -6 -21   -0.00    3.07
   7  -6 -22   22.78    9.03
   7  -6 -23   16.49    7.47
  -7   6  24   11.94    6.60
   7  -6 -24    6.97    6.38
  -7   6  25   -0.00    3.66
   7  -6 -25   -0.00    4.63
  -7   6  26    8.38    7.07
   7  -6 -26   15.49    7.48
  -7   6  27   14.31    7.58
   7  -6 -27    8.17    5.94
  -7   6  28   15.62    7.37
   7  -6 -28   20.38    9.20
  -7   6  29    0.00    3.84
   7  -6 -29    0.00    3.89
  -7   6  30   -0.00    4.33
   7  -6 -30   -0.00    3.54
  -7   6  31    3.74    5.06
   7  -6 -31    5.96    5.29
  -7   6  32   20.24    9.47
   7  -6 -32   16.16    7.81
  -7   6  33    0.00    5.31
   7  -6 -33    3.93    5.44
  -7   6  34    5.54    6.35
   7  -6 -34    3.52    5.37
  -7   6  35   -0.00    3.97
   7  -7  -1   -0.00    4.54
   7   7  -1    3.84    5.05
  -7  -7   1    4.57    4.84
  -7  -7   1    2.85    4.35
   7  -7  -2   42.36   12.18
   7   7  -2   30.51   10.27
  -7  -7   2   27.38    9.97
  -7  -7   2   31.90   10.28
   7  -7  -3   13.40    8.36
  -7  -7   3    7.68    5.90
  -7  -7   3   15.88    7.56
  -7   7   4  209.18   35.55
   7  -7  -4  240.57   37.82
  -7  -7   4  213.60   35.23
  -7   7   5  116.13   20.80
   7  -7  -5   75.01   18.99
  -7  -7   5   88.70   18.59
  -7   7   6    5.26    5.21
   7  -7  -6    8.60    6.70
  -7  -7   6   11.84    6.86
  -7   7   7   85.15   17.16
   7  -7  -7   46.32   14.90
  -7  -7   7   60.00   14.14
  -7   7   8   10.17    7.45
   7  -7  -8   17.35    8.84
  -7  -7   8   18.31    7.97
  -7   7   9   22.77    9.31
   7  -7  -9   21.28    9.36
  -7  -7   9   21.37    8.41
  -7   7  10  103.43   21.86
   7  -7 -10   91.12   21.73
  -7  -7  10  129.05   21.23
  -7   7  11   32.58   10.91
   7  -7 -11   18.56    9.35
   7   7 -11   26.37    7.69
  -7  -7  11   27.50    8.54
  -7   7  12    0.00    4.30
   7  -7 -12   13.29    8.02
   7   7 -12    4.58    3.72
  -7  -7  12    0.00    4.62
  -7   7  13   40.02   12.20
   7  -7 -13   29.81   10.52
   7  -7 -13   31.54   12.21
  -7  -7  13   44.45   10.51
  -7   7  14  143.74   28.69
   7  -7 -14  184.25   29.00
   7  -7 -14  141.12   29.26
  -7  -7  14  153.45   25.13
  -7   7  15    0.07    3.51
   7  -7 -15    0.66    3.72
   7  -7 -15    5.80    7.27
  -7  -7  15    0.81    3.34
   7  -7 -16    2.35    5.04
  -7  -7  16    2.82    3.00
   7  -7 -17    0.80    3.44
   7  -7 -18    1.18    4.09
   7  -7 -19    4.19    5.22
   7  -7 -20   23.32    9.13
  -7   7  21    1.46    4.26
   7  -7 -21    4.66    5.37
  -7   7  22   -0.00    5.04
   7  -7 -22    4.04    4.44
  -7   7  23    0.00    5.70
   7  -7 -23   -0.00    4.03
  -7   7  24   23.25    9.32
   7  -7 -24   25.09    9.51
  -7   7  25    1.71    4.21
   7  -7 -25    1.35    4.51
  -7   7  26   16.41    8.40
   7  -7 -26   18.04    8.80
  -7   7  27    0.00    4.78
   7  -7 -27   -0.00    4.15
  -7   7  28    0.53    3.48
   7  -7 -28    1.60    3.64
  -7   7  29    2.31    5.64
   7  -7 -29    3.04    4.64
  -7   7  30    3.02    6.46
   7  -7 -30   23.46    9.29
  -7   7  31   -0.00    4.18
   7  -7 -31    2.93    5.77
  -7   7  32    2.77    5.54
   7  -7 -32    0.60    4.91
  -7   7  33   -0.00    4.12
   7  -7 -33   -0.00    4.79
  -7   7  34   11.27    7.08
   7  -7 -34   -0.00    4.20
  -7   7  35    1.38    5.70
   7  -7 -35   -0.00    5.15
  -7   8   1   41.25   11.97
  -7   8   2  112.82   22.10
  -7   8   3   10.87    6.66
  -7   8   4   24.65    9.26
  -7  -8   4   19.77    8.16
  -7   8   5    0.00    6.24
  -7  -8   5   14.13    7.06
  -7   8   6   32.53   10.48
   7  -8  -6    1.41    6.79
  -7  -8   6   30.50    9.00
  -7   8   7   -0.00    3.89
   7  -8  -7    0.00    5.04
  -7  -8   7    0.00    4.17
  -7   8   8   84.99   19.82
   7  -8  -8   83.69   20.12
  -7  -8   8  105.87   19.42
  -7   8   9    7.45    6.07
   7  -8  -9    0.28    5.46
  -7  -8   9    5.56    5.70
  -7   8  10   13.94    7.24
   7  -8 -10   13.86    8.34
  -7  -8  10   14.16    7.09
  -7   8  11    9.00    7.46
   7  -8 -11   14.45    6.84
   7  -8 -11    0.29    3.43
  -7  -8  11    1.40    5.12
  -7   8  12  139.29   27.56
   7  -8 -12  143.36   26.24
   7  -8 -12  104.84   26.06
  -7  -8  12  181.51   26.19
  -7   8  13   -0.00    5.97
   7  -8 -13    0.00    4.18
   7  -8 -13    0.00    5.72
  -7  -8  13    0.00    3.59
   7  -8 -14    7.84    6.02
   7  -8 -14    8.58    7.42
  -7  -8  14   23.18    7.38
   7  -8 -15    5.57    5.70
   7  -8 -15    0.00    6.18
  -7  -8  15    1.17    3.37
   7  -8 -16  117.80   23.22
  -7   8  17    4.78    5.17
   7  -8 -17    4.04    4.47
  -7   8  18    9.18    8.00
   7  -8 -18   21.91    9.00
  -7   8  19    2.21    4.66
   7  -8 -19   -0.00    3.52
  -7   8  20   12.37    7.49
   7  -8 -20    6.24    6.69
  -7   8  21   -0.00    3.55
   7  -8 -21   -0.00    4.83
  -7   8  22   36.92   11.61
   7  -8 -22   12.24    7.50
  -7   8  23   10.20    7.18
   7  -8 -23   17.86    8.29
  -7   8  24    3.98    6.62
   7  -8 -24    5.23    5.58
  -7   8  25    0.18    4.81
   7  -8 -25    2.24    5.40
  -7   8  26   22.53    9.66
   7  -8 -26    9.14    7.05
  -7   8  27    4.46    6.31
   7  -8 -27    2.46    5.06
  -7   8  28   19.92    9.39
   7  -8 -28    7.75    5.76
  -7   8  29   -0.00    5.28
   7  -8 -29    5.37    5.65
  -7   8  30   -0.00    4.97
   7  -8 -30    2.22    4.48
  -7   8  31    2.23    5.78
   7  -8 -31    2.77    6.09
  -7   8  32    7.11    7.43
   7  -8 -32    3.24    4.48
  -7   8  33   -0.00    6.28
   7  -8 -33    3.67    5.90
  -7   8  34    1.84    5.34
   7  -8 -34    3.30    5.71
   7  -8 -35   -0.00    3.10
   7  -8 -36    2.22    5.97
  -7   9   1    1.27    4.05
   7  -9  -1    1.51    5.48
  -7  -9   1    2.08    4.42
  -7   9   2   33.27   10.70
   7  -9  -2   10.56    7.52
  -7   9   3    8.37    5.99
   7  -9  -3    5.39    6.30
  -7   9   4   58.08   14.38
   7  -9  -4   33.06   12.17
  -7   9   5    3.47    5.37
  -7   9   6   11.45    7.82
  -7   9   7   18.65    8.93
  -7  -9   7   18.54    8.21
  -7   9   8   35.52   11.85
   7  -9  -8   35.08   11.45
  -7  -9   8   33.15   10.62
  -7   9   9   -0.00    4.25
   7  -9  -9    0.00    4.91
  -7  -9   9   -0.00    3.89
  -7   9  10  147.65   25.77
   7  -9 -10  111.07   21.75
  -7  -9  10   81.42   19.04
   7  -9 -11    2.19    4.82
  -7  -9  11   -0.00    4.25
  -7   9  12    4.15    5.10
   7  -9 -12    5.17    4.50
   7  -9 -12   -0.00    5.30
  -7  -9  12    0.00    4.54
  -7   9  13    4.68    4.75
   7  -9 -13    4.80    4.97
   7  -9 -13    0.00    7.46
  -7  -9  13    8.27    5.81
   7  -9 -14   79.00   17.59
   7  -9 -14   68.89   19.34
   7  -9 -15    6.77    5.73
  -7   9  16   23.49    9.28
   7  -9 -16    8.38    6.63
  -7   9  17   -0.00    4.51
   7  -9 -17    0.34    3.56
  -7   9  18   26.99   10.28
   7  -9 -18   14.34    8.45
  -7   9  19    3.36    5.74
   7  -9 -19    1.63    5.22
  -7   9  20   22.72   10.07
   7  -9 -20   38.34   12.13
  -7   9  21    5.72    6.13
   7  -9 -21    1.02    5.42
  -7   9  22    2.42    5.46
   7  -9 -22    2.59    4.66
  -7   9  23    2.65    4.88
   7  -9 -23    1.98    5.71
  -7   9  24   36.13   12.32
   7  -9 -24   20.82    9.40
  -7   9  25    0.00    4.15
   7  -9 -25    3.77    5.16
  -7   9  26    4.60    6.25
   7  -9 -26    4.13    5.25
  -7   9  27   -0.00    3.07
   7  -9 -27    1.49    5.25
  -7   9  28    0.00    3.19
   7  -9 -28   -0.00    4.84
  -7   9  29    3.48    6.16
   7  -9 -29   -0.00    4.22
  -7   9  30    0.00    5.09
   7  -9 -30    4.90    5.99
  -7   9  31   -0.00    5.46
   7  -9 -31    0.97    4.02
  -7   9  32   -0.00    4.37
   7  -9 -32    1.32    4.72
  -7   9  33   -0.00    5.15
   7  -9 -33   -0.00    3.21
  -7   9  34   10.73    8.90
   7  -9 -34    0.32    5.98
   7  -9 -35    3.04    4.44
  -7  10   1    5.07    5.38
   7 -10  -1    8.53    6.69
  -7 -10   1   30.34    9.76
  -7  10   2   28.49   10.67
   7 -10  -2   30.90   11.12
  -7 -10   2   34.43   10.86
  -7  10   3    1.31    4.22
   7 -10  -3    0.45    4.74
  -7 -10   3    5.39    5.51
  -7  10   4    0.84    3.42
   7 -10  -4    0.00    4.45
   7 -10  -4   -0.00    5.36
  -7 -10   4   -0.00    3.91
  -7  10   5    2.81    5.89
   7 -10  -5    0.00    3.74
   7 -10  -5   -0.00    5.17
  -7  10   6  101.16   22.52
   7 -10  -6   95.10   20.53
   7 -10  -6  121.62   23.85
  -7  10   7    0.00    5.56
   7 -10  -7   -0.00    4.09
   7 -10  -7    4.97    6.46
   7 -10  -8    5.70    6.04
   7 -10  -8    0.00    5.39
   7 -10  -9    1.16    4.40
   7 -10  -9    3.93    6.33
  -7 -10   9    0.00    4.98
   7 -10 -10    0.04    5.43
   7 -10 -10    2.94    6.92
  -7 -10  10    9.39    5.93
   7 -10 -11   -0.00    5.60
  -7 -10  11    2.93    4.72
   7 -10 -12   29.96   10.51
  -7  10  13   -0.00    4.99
   7 -10 -13   -0.00    3.64
   7 -10 -14    6.18    6.42
   7 -10 -15   -0.00    4.71
  -7  10  16   54.82   14.88
   7 -10 -16   15.22    8.98
  -7  10  17    0.11    5.23
   7 -10 -17    1.59    4.81
  -7  10  18   24.15   10.79
   7 -10 -18   37.70   11.76
  -7  10  19    9.31    6.85
   7 -10 -19    1.18    4.94
  -7  10  20   14.42    7.88
   7 -10 -20    1.16    3.41
  -7  10  21    8.72    6.51
   7 -10 -21    1.72    4.70
  -7  10  22   26.42   10.44
   7 -10 -22   15.81    9.01
  -7  10  23    3.85    5.59
   7 -10 -23    1.49    5.80
  -7  10  24    2.29    6.27
   7 -10 -24    1.35    5.59
  -7  10  25    4.92    5.67
   7 -10 -25   -0.00    2.97
  -7  10  26    5.42    6.40
   7 -10 -26   13.53    7.61
  -7  10  27   -5.65    6.95
   7 -10 -27   -0.00    3.96
  -7  10  28    6.26    7.10
   7 -10 -28    7.53    6.74
  -7  10  29   -0.00    4.57
   7 -10 -29    0.00    4.66
  -7  10  30    2.28    5.26
   7 -10 -30    1.29    4.64
  -7  10  31    0.00    5.36
   7 -10 -31    1.30    4.57
  -7  10  32    7.12    6.76
   7 -10 -32   -0.00    4.99
  -7  10  33    3.93    5.92
  -7  11   1    1.44    4.49
   7 -11  -1    0.00    3.99
   7 -11  -1   -0.00    5.18
  -7 -11   1    0.36    3.44
  -7  11   2    2.29    5.96
   7 -11  -2   10.65    7.01
   7 -11  -2    0.60    4.05
  -7 -11   2   -0.00    3.76
  -7  11   3    6.23    6.69
   7 -11  -3    2.99    5.41
   7 -11  -3    1.41    3.92
  -7 -11   3   10.11    6.63
  -7  11   4   21.88   10.32
   7 -11  -4   22.65    9.12
   7 -11  -4   31.21   12.17
  -7 -11   4   22.57    9.62
   7 -11  -5   12.06    8.13
   7 -11  -5    9.30    8.27
  -7 -11   5   32.80   10.57
   7 -11  -6    0.00    4.53
   7 -11  -6    2.22    4.52
  -7 -11   6   -0.00    3.78
   7 -11  -7   16.63    8.19
   7 -11  -7    0.00    6.91
  -7 -11   7   13.09    7.15
   7 -11  -8   20.97    9.06
   7 -11  -8    9.80    8.60
   7 -11  -9    2.03    4.80
   7 -11  -9    0.79    4.69
   7 -11 -10   28.97   10.62
   7 -11 -10   32.18   12.96
   7 -11 -11   -0.00    4.52
   7 -11 -11    6.81    7.27
   7 -11 -12   -0.00    3.95
   7 -11 -13    0.97    4.93
   7 -11 -14   14.29    8.24
   7 -11 -15    4.57    5.70
   7 -11 -16   13.21    6.98
   7 -11 -17    2.79    4.90
   7 -11 -18   10.69    6.70
   7 -11 -19    2.34    5.12
   7 -11 -20   16.16    8.76
   7 -11 -21   -0.00    4.45
   7 -11 -22    0.00    4.43
   7 -11 -23    5.89    5.48
  -7  11  24    3.66    5.87
   7 -11 -24   11.08    7.46
  -7  11  25   -0.00    4.12
   7 -11 -25    1.21    4.61
  -7  11  26    9.88    8.37
   7 -11 -26   -0.00    4.09
  -7  11  27   -0.00    4.38
   7 -11 -27    0.50    4.85
  -7  11  28   -0.00    4.03
   7 -11 -28    2.42    4.95
  -7  11  29    0.61    4.52
   7 -11 -29    0.37    4.84
  -7  11  30    1.40    4.25
  -7  11  31    1.59    5.96
  -7  11  32    0.00    5.89
   7 -12  -1    5.13    5.54
   7 -12  -1    5.24    6.73
  -7 -12   1    9.96    6.75
   7 -12  -2   12.67    7.00
   7 -12  -2   10.95    8.58
  -7 -12   2   19.86    8.70
   7 -12  -3    0.40    3.77
   7 -12  -3    4.33    5.20
  -7 -12   3    1.31    4.46
   7 -12  -4   -0.00    3.94
   7 -12  -4    2.90    5.39
  -7 -12   4    3.21    4.40
   7 -12  -5    7.27    6.35
   7 -12  -5    8.72    8.38
  -7 -12   5   14.98    7.68
   7 -12  -6   38.38   11.87
   7 -12  -6   39.46   13.86
  -7 -12   6   34.20   11.41
   7 -12  -7   -0.00    4.27
   7 -12  -7    4.19    6.65
  -7 -12   7    0.00    4.48
   7 -12  -8    9.34    5.81
   7 -12  -8    1.29    5.97
  -7 -12   8    0.00    4.42
   7 -12  -9   -0.00    4.91
   7 -12  -9    0.61    4.65
   7 -12 -10    8.22    6.81
   7 -12 -11    0.00    4.25
   7 -12 -12   23.85    9.25
   7 -12 -13   -0.00    2.92
   7 -12 -14    8.46    6.31
   7 -12 -15    5.95    5.64
   7 -12 -16   35.32   12.24
   7 -12 -17    7.53    5.94
   7 -12 -18   12.62    7.73
   7 -12 -19   -0.00    4.86
   7 -12 -20   10.14    6.90
   7 -12 -21    0.00    4.80
   7 -12 -22   13.22    8.88
   7 -12 -23    4.71    5.58
   7 -12 -24    3.39    5.61
   7 -12 -25   -0.00    4.67
   7 -12 -26    0.86    5.00
   7 -13  -1   -0.00    3.49
   7 -13  -1    4.82    5.99
  -7 -13   1    0.96    3.70
   7 -13  -2   16.34    7.72
   7 -13  -2    3.72    5.89
  -7 -13   2    4.53    5.23
   7 -13  -3    3.74    5.45
   7 -13  -3   -0.00    6.99
  -7 -13   3   27.79   10.06
   7 -13  -4   57.39   14.50
   7 -13  -4   58.08   17.09
  -7 -13   4   50.88   14.22
   7 -13  -5    5.22    5.71
   7 -13  -5    0.15    4.49
  -7 -13   5    7.24    6.25
   7 -13  -6   -0.00    4.08
   7 -13  -6    5.84    6.57
  -7 -13   6    0.20    4.48
   7 -13  -7    4.04    5.16
   7 -13  -7   -0.00    6.70
   7 -13  -8    9.07    6.27
   7 -13  -9   16.10    8.63
   7 -13 -10   19.69    8.86
   7 -13 -11   -0.00    3.38
   7 -13 -12    9.22    6.67
   7 -13 -13    1.38    5.01
   7 -13 -14   33.87   11.68
   7 -13 -15    4.30    6.10
   7 -13 -16    1.68    5.22
   7 -13 -17    2.95    4.89
   7 -13 -18    3.83    5.59
   7 -13 -19    0.00    6.39
   7 -13 -20   16.80    9.33
   7 -13 -21   -0.00    6.18
   7 -13 -22   -0.00    6.01
   7 -14  -1    4.90    5.17
   7 -14  -1    4.72    7.48
  -7 -14   1    2.60    4.91
   7 -14  -2   11.79    7.34
   7 -14  -2   17.72    9.83
  -7 -14   2   13.21    7.85
   7 -14  -3    4.09    5.26
   7 -14  -3    2.03    6.49
  -7 -14   3    1.53    3.78
   7 -14  -4   -2.52    4.54
   7 -14  -4   -0.00    6.18
  -7 -14   4    0.67    4.46
   7 -14  -5   -0.00    5.10
   7 -14  -5    5.13    7.01
   7 -14  -6   17.21    8.03
   7 -14  -7   23.37    9.53
   7 -14  -8   19.17    8.60
   7 -14  -9   -0.00    3.65
   7 -14 -10   -0.00    3.36
   7 -14 -11    0.00    4.87
   7 -14 -12    7.21    7.76
   7 -14 -13   -0.00    3.49
   7 -14 -14   -0.00    4.85
   7 -14 -15    1.77    6.44
   7 -14 -16    4.94    5.78
   7 -14 -17    3.26    5.58
   7 -14 -18    3.92    5.43
   7 -14 -19    5.23    6.45
   7 -15  -1   -0.00    3.74
   7 -15  -1    2.98    6.50
  -7 -15   1   -0.00    4.01
   7 -15  -2    4.51    5.39
   7 -15  -2   -0.00    6.18
  -7 -15   2   -0.00    4.88
   7 -15  -3   14.61    7.71
   7 -15  -4   10.53    6.46
   7 -15  -5    3.47    4.42
   7 -15  -6    0.71    4.37
   7 -15  -7    2.72    3.98
   7 -15  -8   10.14    6.49
   7 -15  -9    1.71    5.25
   7 -15 -10   -0.00    5.01
   7 -15 -11    0.00    3.64
   7 -15 -12   -0.00    3.38
   7 -15 -13    0.73    3.89
   7 -15 -14    0.29    3.74
   7 -15 -15   -0.00    5.14
   7 -16  -1   12.67    7.60
   7 -16  -2    0.50    4.38
   7 -16  -3    3.83    5.09
   7 -16  -4    2.94    4.83
   7 -16  -5   -0.00    4.19
   7 -16  -6    9.25    6.87
   7 -16  -7    4.28    6.28
   7 -16  -8   -0.00    4.83
   7 -16  -9    0.00    5.11
   7 -16 -10    4.05    5.49
   7 -16 -11    6.01    5.96
   7 -17  -1    0.34    3.66
   7 -17  -2    0.04    3.78
   7 -17  -3    9.65    6.79
   7 -17  -4   10.63    7.21
   7 -17  -5    2.10    4.59
   7 -17  -6    1.21    4.94
   7 -18  -1   -0.00    4.75
  -6   0   1    1.69    3.44
  -6   0   1    2.57    3.90
   6   0  -1    2.16    3.85
   6   0  -1   -0.00    3.81
  -6   0   2  256.42   43.15
  -6   0   2  333.24   45.51
   6   0  -2  332.97   44.97
   6   0  -2  357.99   46.31
  -6   0   3    2.48    4.26
  -6   0   3   -0.00    4.15
   6   0  -3    2.34    3.76
   6   0  -3    1.36    4.22
  -6   0   4   21.57    7.26
  -6   0   4   21.01    8.04
   6   0  -4   38.13    8.74
   6   0  -4   40.65   10.06
  -6   0   5   -0.00    3.16
  -6   0   5    0.00    3.42
   6   0  -5   -0.00    3.57
   6   0  -5   -0.00    3.73
  -6   0   6 1160.89  161.66
  -6   0   6 1300.28  163.90
   6   0  -6 1142.74  161.92
   6   0  -6 1617.38  165.97
  -6   0   7   -0.00    2.37
  -6   0   7   -0.00    3.79
   6   0  -7    0.30    3.43
   6   0  -7    1.86    3.90
  -6   0   8   22.69    7.03
  -6   0   8   44.32   10.09
   6   0  -8   21.55    6.93
   6   0  -8   30.35    8.51
  -6   0   9   -0.00    2.65
  -6   0   9    0.00    3.16
   6   0  -9   -0.00    3.02
   6   0  -9    0.11    2.67
  -6   0  10  174.91   26.32
  -6   0  10  265.76   30.65
   6   0 -10  126.09   24.90
   6   0 -10  189.11   28.06
  -6   0  11    0.00    3.13
  -6   0  11   -0.00    3.66
   6   0 -11    0.54    2.79
   6   0 -11    2.75    3.66
  -6   0  12  316.81   44.20
  -6   0  12  313.71   45.46
   6   0 -12  300.65   43.19
  -6   0  13    0.16    2.28
  -6   0  13    0.00    3.70
   6   0 -13   -0.00    2.51
   6   0 -13   -0.00    3.24
  -6   0  14   97.01   16.13
  -6   0  14   58.79   15.16
   6   0 -14   91.75   14.98
   6   0 -14   77.73   15.85
  -6   0  15   -0.00    3.51
  -6   0  15    3.39    3.99
   6   0 -15    0.36    2.74
  -6   0  16  249.02   39.73
  -6   0  16  304.23   42.00
  -6   0  17   -0.00    3.49
  -6   0  17    3.61    4.43
   6   0 -17   -0.00    2.42
  -6   0  18  193.26   30.77
  -6   0  18  208.31   32.10
   6   0 -18  221.38   29.75
   6   0 -18  159.84   30.04
  -6   0  19    1.91    3.33
   6   0 -19    0.36    3.04
  -6   0  20   -0.00    4.01
   6   0 -20   -0.00    2.87
  -6   0  21    0.00    4.09
  -6   0  22  114.28   23.22
   6   0 -22  163.11   24.29
  -6   0  23    0.17    3.38
   6   0 -23    1.28    3.18
   6   0 -24    7.05    4.30
   6   0 -25    0.53    3.07
   6   0 -26   51.58   11.90
  -6   0  33   -0.00    3.76
  -6   0  34    0.00    3.54
  -6   0  35   -0.00    3.72
  -6   0  36    9.00    6.07
  -6   0  37    3.11    4.89
  -6   0  38   18.32    7.24
  -6   1   1   11.83    5.20
  -6   1   1    5.32    4.17
   6  -1  -1    6.92    5.36
   6  -1  -1    0.00    4.30
   6   1  -1    0.00    3.72
   6   1  -1    2.69    4.69
  -6  -1   1    8.56    5.76
  -6  -1   1   12.45    5.61
  -6   1   2  586.16   82.00
  -6   1   2  644.05   83.86
   6  -1  -2  581.49   82.31
   6  -1  -2  640.77   84.34
   6   1  -2  659.52   83.51
   6   1  -2  574.19   83.37
  -6  -1   2  561.02   82.35
  -6  -1   2  769.26   84.97
  -6   1   3   40.54    9.46
  -6   1   3   60.35   11.95
   6  -1  -3   32.26    8.71
   6  -1  -3   43.63   10.86
   6   1  -3   54.36   10.93
   6   1  -3   39.96   10.38
  -6  -1   3   42.53   10.10
  -6  -1   3   28.40    9.09
  -6   1   4  797.99  107.84
  -6   1   4  754.74  108.95
   6  -1  -4  747.50  107.65
   6  -1  -4  920.69  110.77
   6   1  -4  906.30  109.34
   6   1  -4 1041.28  111.38
  -6  -1   4  833.12  108.33
  -6  -1   4  729.99  108.60
  -6   1   5  110.74   18.40
  -6   1   5  117.59   20.02
   6  -1  -5  100.07   18.22
   6  -1  -5  118.65   20.58
   6   1  -5   93.05   18.48
   6   1  -5  116.91   20.17
  -6  -1   5  110.20   18.68
  -6  -1   5  126.75   20.30
  -6   1   6  103.72   16.58
  -6   1   6   70.62   16.29
   6  -1  -6  112.58   16.83
   6  -1  -6  129.29   19.47
   6   1  -6  107.70   17.21
   6   1  -6   83.85   16.96
  -6  -1   6   70.13   15.14
  -6  -1   6   85.84   16.78
  -6   1   7  222.58   36.16
  -6   1   7  271.63   38.68
   6  -1  -7  270.93   36.86
   6  -1  -7  226.47   37.79
   6   1  -7  284.10   37.67
   6   1  -7  267.78   38.29
  -6  -1   7  259.86   36.69
  -6  -1   7  242.14   37.76
  -6   1   8  628.16   97.24
  -6   1   8  793.81  100.17
   6  -1  -8  809.48   98.10
   6  -1  -8  866.60  101.07
   6   1  -8  761.20   98.34
   6   1  -8  793.40   99.66
  -6  -1   8  705.84   97.36
  -6  -1   8  688.01   98.79
  -6   1   9    2.23    3.41
  -6   1   9    9.27    4.89
   6  -1  -9    8.22    4.35
   6  -1  -9    4.73    4.71
   6   1  -9    7.69    4.38
   6   1  -9    4.14    4.20
  -6  -1   9   10.86    4.29
  -6  -1   9   13.60    6.10
  -6   1  10  120.10   19.54
  -6   1  10  116.32   20.63
   6  -1 -10  117.82   18.69
   6  -1 -10   97.24   19.53
   6   1 -10  133.28   19.64
   6   1 -10   97.01   18.94
  -6  -1  10  109.19   18.35
  -6  -1  10  106.85   19.68
  -6   1  11   20.54    6.93
  -6   1  11   10.28    5.78
   6  -1 -11   26.86    6.32
   6  -1 -11    4.20    5.04
   6   1 -11   15.86    5.60
   6   1 -11   11.94    5.38
  -6  -1  11   15.87    5.44
  -6  -1  11    9.24    5.54
  -6   1  12  316.42   42.35
  -6   1  12  284.20   42.72
   6  -1 -12  254.84   39.89
   6  -1 -12  270.36   42.37
   6   1 -12  293.56   40.62
  -6  -1  12  297.27   40.71
  -6  -1  12  295.74   42.29
  -6   1  13   37.45   10.88
  -6   1  13   77.18   14.21
   6  -1 -13   45.31   10.45
   6  -1 -13   51.98   12.25
   6   1 -13   55.15   10.95
  -6  -1  13   62.56   12.81
  -6   1  14  170.57   28.38
  -6   1  14  173.76   29.37
   6  -1 -14  179.08   27.04
   6  -1 -14  172.58   28.88
   6   1 -14  176.92   26.96
  -6  -1  14  180.04   27.42
  -6  -1  14  201.70   29.60
  -6   1  15   13.05    5.81
  -6   1  15   17.41    7.05
   6  -1 -15   14.18    5.15
   6  -1 -15    8.40    5.56
   6   1 -15   13.49    5.09
   6   1 -15    4.59    4.13
  -6  -1  15    8.69    4.62
  -6  -1  15   17.35    6.69
  -6   1  16   -0.00    2.92
  -6   1  16    0.00    4.13
   6  -1 -16    2.81    2.99
   6  -1 -16    1.15    4.41
   6   1 -16    4.77    3.56
   6   1 -16    1.94    3.98
  -6  -1  16    4.90    3.95
  -6  -1  16    0.00    2.93
  -6   1  17    3.99    4.73
  -6   1  17    3.42    4.62
   6  -1 -17    3.75    5.00
   6   1 -17    8.28    4.46
   6   1 -17    4.33    3.92
  -6  -1  17    9.60    4.62
  -6  -1  17   14.41    6.79
  -6   1  18  227.73   35.49
  -6   1  18  211.09   35.82
   6   1 -18  229.94   33.17
   6   1 -18  258.76   35.11
  -6  -1  18  211.29   34.00
  -6   1  19    4.77    5.50
   6   1 -19   31.89    7.16
  -6  -1  19   31.33    8.18
  -6   1  20    0.98    4.46
   6   1 -20   -0.00    2.68
  -6  -1  20    0.60    2.87
  -6   1  21    6.14    5.15
   6  -1 -21    2.66    4.26
   6   1 -21    2.19    3.09
  -6  -1  21    1.51    3.65
  -6   1  22    0.00    4.10
   6  -1 -22   14.88    6.37
   6   1 -22    9.23    4.61
  -6  -1  22   12.50    5.92
   6  -1 -23   11.89    6.09
   6   1 -23    7.79    4.98
  -6  -1  23   12.24    6.05
   6  -1 -24   33.27    9.14
   6   1 -24   24.00    7.78
  -6  -1  24   48.72   11.15
   6  -1 -25    0.00    3.22
   6   1 -25    1.25    2.99
   6  -1 -26    4.95    4.18
  -6   1  31   -0.00    3.07
  -6   1  32    3.48    3.69
  -6   1  33    2.75    4.22
  -6   1  34   27.30    9.00
  -6  -1  34   23.80    8.26
  -6   1  35    4.44    4.11
  -6  -1  35    0.57    3.86
  -6   1  36    3.85    5.57
  -6  -1  36    1.01    4.25
  -6   1  37    2.32    3.69
  -6  -1  37   -0.00    4.18
  -6   1  38   -0.00    3.91
  -6  -1  38    5.50    5.39
  -6   2   1    5.50    4.00
  -6   2   1    6.30    4.58
   6  -2  -1    8.15    4.24
   6  -2  -1    8.32    5.85
   6   2  -1    7.04    5.20
   6   2  -1    8.82    5.50
  -6  -2   1    5.83    4.56
  -6  -2   1   13.90    6.23
  -6   2   2   12.41    5.31
  -6   2   2   14.77    6.26
   6  -2  -2   21.36    6.16
   6  -2  -2    4.05    5.15
   6   2  -2   13.41    5.80
   6   2  -2   10.11    6.31
  -6  -2   2    9.66    5.91
  -6  -2   2   14.23    6.41
  -6   2   3    0.00    2.68
  -6   2   3    2.04    4.11
   6  -2  -3   12.62    4.94
   6  -2  -3   10.34    5.59
   6   2  -3    1.61    4.21
   6   2  -3    2.15    4.61
  -6  -2   3    4.72    4.67
  -6  -2   3    2.27    3.88
  -6   2   4   66.24   12.89
  -6   2   4   72.36   14.58
   6  -2  -4   57.47   12.32
   6  -2  -4   87.27   15.82
   6   2  -4   82.07   14.28
   6   2  -4   65.39   13.85
  -6  -2   4   44.07   12.28
  -6  -2   4   80.17   14.60
  -6   2   5    9.38    4.86
  -6   2   5   15.87    7.01
   6  -2  -5   13.77    5.47
   6  -2  -5   16.39    7.05
   6   2  -5   17.32    6.44
   6   2  -5   24.75    7.79
  -6  -2   5   10.45    5.19
  -6  -2   5   10.97    5.23
  -6   2   6  361.13   50.06
  -6   2   6  395.52   51.97
   6  -2  -6  346.00   49.23
   6  -2  -6  360.96   51.74
   6   2  -6  354.50   50.21
   6   2  -6  370.48   50.99
  -6  -2   6  326.62   49.21
  -6  -2   6  362.00   50.89
  -6   2   7   76.51   13.19
  -6   2   7   55.95   13.15
   6  -2  -7   69.96   12.04
   6  -2  -7   41.59   12.01
   6   2  -7   45.22   11.22
   6   2  -7   50.13   12.05
  -6  -2   7   54.71   11.56
  -6  -2   7   70.72   13.49
  -6   2   8   12.28    5.83
  -6   2   8    8.54    5.70
   6  -2  -8    6.41    4.48
   6  -2  -8    4.43    4.40
   6   2  -8    8.20    4.89
   6   2  -8   11.97    5.69
  -6  -2   8    8.71    4.46
  -6  -2   8   11.72    5.59
  -6   2   9    0.00    3.05
  -6   2   9   -0.00    3.37
   6  -2  -9    0.00    2.42
   6  -2  -9    0.00    4.50
   6   2  -9    0.00    3.46
   6   2  -9   -0.00    3.48
  -6  -2   9    0.00    2.57
  -6  -2   9   -0.00    3.91
  -6   2  10  240.14   39.62
  -6   2  10  248.22   40.70
   6  -2 -10  262.82   38.74
   6  -2 -10  286.22   41.69
   6   2 -10  317.43   40.22
  -6  -2  10  246.98   38.34
  -6  -2  10  351.19   42.07
  -6   2  11  248.85   39.38
  -6   2  11  240.72   39.95
   6  -2 -11  292.14   38.71
   6  -2 -11  224.22   39.64
   6   2 -11  306.22   39.45
  -6  -2  11  288.11   38.31
  -6  -2  11  261.68   39.48
  -6   2  12   97.08   18.47
  -6   2  12   87.64   18.55
   6  -2 -12   90.66   16.68
   6  -2 -12  101.48   19.36
   6   2 -12  105.88   17.53
  -6  -2  12  109.08   17.14
  -6  -2  12  108.84   18.81
  -6   2  13   10.16    5.35
  -6   2  13    9.88    5.86
   6  -2 -13    4.32    4.61
   6   2 -13   17.72    5.96
   6   2 -13    7.77    5.32
  -6  -2  13   13.76    4.75
  -6  -2  13    8.71    5.29
  -6   2  14   80.39   17.50
  -6   2  14  101.63   19.21
   6  -2 -14  100.45   18.90
   6   2 -14  103.93   16.99
   6   2 -14   99.42   17.15
  -6  -2  14   87.31   15.89
  -6   2  15   40.76   10.63
  -6   2  15   26.20    9.69
   6  -2 -15   37.68   10.78
   6   2 -15   40.02    8.96
   6   2 -15   33.28    8.76
  -6  -2  15   39.69    8.86
  -6   2  16   71.01   15.15
  -6   2  16   70.94   15.77
   6  -2 -16   62.58   15.07
   6   2 -16   71.56   13.33
   6   2 -16   72.65   13.68
  -6  -2  16   70.32   13.40
  -6   2  17   17.37    7.23
  -6   2  17   11.86    6.81
   6  -2 -17   15.04    7.19
   6   2 -17   20.82    6.22
   6   2 -17   24.55    6.66
  -6  -2  17   13.65    5.43
  -6   2  18   17.70    7.61
  -6   2  18   18.72    8.20
   6  -2 -18   18.66    7.81
   6   2 -18   15.39    5.56
  -6  -2  18   15.47    5.59
  -6   2  19   11.34    6.84
   6   2 -19   11.83    5.14
  -6  -2  19   11.12    5.17
  -6   2  20  196.42   29.95
   6  -2 -20  162.37   27.37
   6   2 -20  157.06   25.13
  -6  -2  20  158.57   26.13
  -6   2  21    1.20    4.67
   6  -2 -21    4.25    4.45
   6   2 -21    4.52    3.38
  -6  -2  21    1.18    3.57
   6  -2 -22   41.05   10.79
  -6  -2  22   40.34   10.46
  -6  -2  23   -0.00    3.08
  -6  -2  24   14.59    6.22
   6  -2 -28   11.94    6.07
   6  -2 -29    4.01    4.49
  -6   2  30    6.32    4.23
  -6   2  31    0.00    4.06
  -6   2  32   36.16   10.57
  -6   2  33    3.76    4.36
  -6   2  34   -0.00    4.18
  -6   2  35    0.60    5.15
  -6  -2  35   -0.00    2.27
  -6   2  36   13.95    7.11
  -6  -2  36    8.89    5.04
  -6   2  37   -0.00    4.95
  -6  -2  37    2.12    3.28
  -6  -2  38    4.62    4.20
  -6   3   1    3.39    3.01
  -6   3   1    0.00    3.48
   6  -3  -1    5.56    4.51
   6  -3  -1    2.42    4.91
   6   3  -1    0.74    3.42
   6   3  -1    5.86    5.49
  -6  -3   1    5.27    4.99
  -6  -3   1    2.93    4.27
  -6   3   2  123.67   21.05
  -6   3   2  125.84   22.14
   6  -3  -2  119.85   20.62
   6  -3  -2  125.96   23.00
   6   3  -2  123.92   21.34
   6   3  -2  127.21   22.19
  -6  -3   2  129.29   22.13
  -6  -3   2  162.70   23.45
  -6   3   3  141.74   22.79
  -6   3   3  158.98   24.42
   6  -3  -3  123.11   21.66
   6  -3  -3  119.26   23.37
   6   3  -3  154.04   23.26
   6   3  -3  126.13   22.99
  -6  -3   3  158.57   24.02
  -6  -3   3  141.84   23.54
  -6   3   4   36.25    9.24
  -6   3   4   19.65    8.34
   6  -3  -4   42.15    9.02
   6  -3  -4   42.22   10.70
   6   3  -4   52.42   10.33
   6   3  -4   22.83    8.23
  -6  -3   4   38.63   10.14
  -6  -3   4   53.47   10.78
  -6   3   5   16.27    6.07
  -6   3   5    9.63    5.27
   6  -3  -5    8.71    4.32
   6  -3  -5   13.23    6.84
   6   3  -5    9.33    4.77
   6   3  -5    7.60    4.79
  -6  -3   5   15.42    6.05
  -6  -3   5   15.65    6.00
  -6   3   6   22.86    7.64
  -6   3   6   17.58    7.58
   6  -3  -6   16.43    5.57
   6  -3  -6   16.09    7.01
   6   3  -6   28.79    7.46
   6   3  -6   16.48    6.32
  -6  -3   6   12.25    6.02
  -6  -3   6   21.64    6.91
  -6   3   7   22.65    7.42
  -6   3   7   11.30    6.93
   6  -3  -7   17.58    5.95
   6  -3  -7   17.34    7.05
   6   3  -7   24.99    7.24
   6   3  -7   27.99    7.63
  -6  -3   7   12.81    5.32
  -6  -3   7   12.92    6.85
  -6   3   8  480.87   56.77
  -6   3   8  346.79   55.23
   6  -3  -8  429.76   54.15
   6  -3  -8  397.41   56.67
   6   3  -8  375.31   54.18
  -6  -3   8  353.47   53.37
  -6  -3   8  380.73   54.87
  -6   3   9   85.73   14.50
  -6   3   9   83.23   14.71
   6  -3  -9   82.12   15.25
   6   3  -9   85.47   13.28
  -6  -3   9   18.95    8.77
  -6  -3   9   75.77   13.30
  -6   3  10   43.53   10.31
  -6   3  10   44.78   11.27
   6  -3 -10   47.89   11.79
   6   3 -10   46.77    9.92
  -6  -3  10   21.53    7.34
  -6  -3  10   38.14    9.62
  -6   3  11   16.28    6.20
  -6   3  11    4.59    5.02
   6  -3 -11   15.47    7.09
   6   3 -11    8.66    4.42
   6   3 -11   10.23    5.28
  -6  -3  11   11.64    4.74
  -6  -3  11    8.27    5.34
  -6   3  12   94.38   16.49
  -6   3  12   66.12   15.11
   6  -3 -12   81.22   16.54
   6   3 -12   67.39   13.53
   6   3 -12   66.95   13.49
  -6  -3  12   66.09   12.74
  -6   3  13  124.79   22.95
  -6   3  13  113.40   22.83
   6  -3 -13  147.19   24.52
   6   3 -13  135.66   21.52
   6   3 -13  135.41   21.39
  -6  -3  13  126.50   20.44
  -6   3  14  169.50   29.75
  -6   3  14  165.01   30.01
   6  -3 -14  180.05   30.79
   6   3 -14  169.28   27.71
   6   3 -14  179.25   27.79
  -6  -3  14  230.56   28.26
  -6   3  15   19.91    7.78
  -6   3  15   16.38    7.00
   6  -3 -15   14.24    6.60
   6   3 -15    4.87    3.85
   6   3 -15   22.23    6.28
  -6  -3  15   17.84    5.45
  -6   3  16   23.86    8.04
  -6   3  16    0.00    4.70
   6  -3 -16   13.07    7.21
   6   3 -16   23.76    6.58
   6   3 -16   17.78    5.93
  -6  -3  16   22.09    6.10
  -6  -3  16   25.16    7.57
  -6   3  17   78.89   17.49
  -6   3  17   93.89   18.78
   6  -3 -17   70.22   17.25
   6   3 -17   89.07   15.51
   6   3 -17   90.20   15.00
  -6  -3  17   69.24   14.44
  -6  -3  17  111.85   17.90
  -6   3  18  122.53   23.35
  -6   3  18   94.57   22.29
   6   3 -18  139.23   21.16
  -6  -3  18  150.32   21.32
  -6  -3  18  115.25   21.40
   6  -3 -19   55.82   12.50
   6   3 -19   41.21   10.07
  -6  -3  19   44.28   10.14
  -6  -3  20    5.86    4.01
  -6  -3  21   -0.00    2.84
  -6  -3  22   53.75   11.68
  -6  -3  23   18.84    6.57
   6  -3 -25   -0.00    3.40
   6  -3 -26    2.48    4.11
   6  -3 -27    4.94    5.14
  -6   3  28    8.69    6.16
   6  -3 -28   16.30    6.97
  -6   3  29    5.50    4.80
   6  -3 -29    7.48    5.25
  -6   3  30   46.71   11.57
   6  -3 -30   20.00    8.68
  -6   3  31   -0.00    4.29
  -6   3  32    1.89    4.07
  -6   3  33    5.74    5.86
  -6   3  34   19.73    8.17
  -6   3  35    6.80    6.46
  -6   3  36    2.94    5.64
  -6  -3  36    0.63    2.73
  -6   3  37    6.01    4.88
  -6  -3  37    0.81    3.15
  -6  -3  38    6.06    4.65
  -6   4   1  168.77   27.39
  -6   4   1  187.45   28.55
   6  -4  -1  189.43   27.10
   6  -4  -1  150.81   28.18
   6   4  -1  154.33   26.77
  -6  -4   1  182.57   28.70
  -6  -4   1  202.37   29.37
  -6   4   2   11.97    5.62
  -6   4   2   15.09    6.29
   6  -4  -2    0.50    3.06
   6  -4  -2   10.72    5.94
   6   4  -2    7.33    4.69
   6   4  -2   19.75    6.66
  -6  -4   2   13.84    6.24
  -6  -4   2   10.02    5.53
  -6   4   3    3.75    4.62
  -6   4   3    7.72    5.88
   6  -4  -3    4.80    3.67
   6  -4  -3    5.69    5.30
   6   4  -3    6.13    4.22
   6   4  -3    8.96    5.72
  -6  -4   3    9.84    5.41
  -6  -4   3    0.00    3.95
  -6   4   4   19.86    7.14
  -6   4   4   22.06    7.71
   6  -4  -4   21.02    8.23
   6   4  -4   11.83    5.20
   6   4  -4   14.41    6.54
  -6  -4   4   12.33    6.31
  -6  -4   4   15.71    6.54
  -6   4   5  324.72   40.59
  -6   4   5  292.51   40.56
   6  -4  -5  213.71   39.10
   6   4  -5  273.79   38.40
   6   4  -5  240.82   38.54
  -6  -4   5  256.67   38.92
  -6  -4   5  251.59   39.01
  -6   4   6  270.46   40.72
  -6   4   6  286.66   41.66
   6  -4  -6  259.04   41.63
   6   4  -6  286.87   39.91
  -6  -4   6  298.51   40.84
  -6  -4   6  244.50   39.93
  -6   4   7   68.02   15.74
  -6   4   7  108.35   18.45
   6  -4  -7  104.37   19.06
   6   4  -7   89.94   15.90
  -6  -4   7   90.99   16.39
  -6  -4   7   70.86   15.84
  -6   4   8    4.12    4.66
  -6   4   8    9.31    5.78
   6  -4  -8    8.06    5.86
   6   4  -8    0.00    2.78
  -6  -4   8   10.83    5.08
  -6  -4   8    5.84    4.44
  -6   4   9   59.74   14.11
  -6   4   9   67.88   15.07
   6  -4  -9   67.86   15.52
   6   4  -9   62.35   12.77
   6   4  -9   74.83   13.76
  -6  -4   9   59.51   12.72
  -6  -4   9   81.77   14.76
  -6   4  10   34.98    9.25
  -6   4  10   28.87    9.00
   6  -4 -10   48.11   11.13
   6   4 -10    4.33    4.50
   6   4 -10   34.78    8.07
  -6  -4  10   26.09    6.98
  -6  -4  10   26.60    7.68
  -6   4  11  167.98   27.07
  -6   4  11  129.44   25.81
   6  -4 -11  127.95   25.96
   6   4 -11  145.43   24.32
   6   4 -11  153.08   24.33
  -6  -4  11  206.97   25.36
  -6   4  12  122.21   21.89
  -6   4  12  106.49   21.48
   6  -4 -12  101.80   21.57
   6   4 -12  111.12   19.40
   6   4 -12  120.29   19.55
  -6  -4  12  128.29   19.28
  -6   4  13   54.15   12.89
  -6   4  13   28.24   10.40
   6  -4 -13   61.15   13.93
   6   4 -13   53.32   10.77
   6   4 -13   45.80    9.87
  -6  -4  13   42.55    9.36
  -6   4  14    1.83    4.39
  -6   4  14   -0.00    4.07
   6  -4 -14    3.13    5.90
   6   4 -14   -0.00    2.44
   6   4 -14    2.31    3.04
  -6  -4  14    1.48    2.61
  -6  -4  14    1.05    3.38
  -6   4  15  137.55   23.58
  -6   4  15  124.87   23.15
   6  -4 -15   98.53   22.22
   6   4 -15  133.28   20.52
   6   4 -15  140.06   20.06
  -6  -4  15  111.09   18.94
  -6  -4  15  106.62   20.43
  -6   4  16  135.27   26.72
   6  -4 -16  138.14   27.19
   6   4 -16  141.72   23.90
   6   4 -16  163.31   23.47
  -6  -4  16  162.51   23.57
  -6  -4  16  167.65   25.75
  -6   4  17   12.73    7.25
   6  -4 -17   15.22    7.97
   6   4 -17    9.51    4.81
  -6  -4  17    9.33    4.31
  -6  -4  17   23.35    7.22
   6   4 -18   75.60   13.17
  -6  -4  18   50.88   11.08
  -6  -4  19   99.60   17.08
  -6  -4  20   87.89   15.70
   6  -4 -21   19.04    7.05
  -6  -4  21    8.21    4.53
   6  -4 -22    4.54    5.11
   6  -4 -23   -0.00    4.29
   6  -4 -24    1.90    4.48
   6  -4 -25    3.07    4.52
  -6   4  26   18.51    7.56
   6  -4 -26   12.97    6.87
  -6   4  27   11.65    7.42
   6  -4 -27   11.39    5.93
  -6   4  28   17.33    8.27
   6  -4 -28   21.22    8.05
  -6   4  29   -0.00    4.33
   6  -4 -29    0.00    3.70
  -6   4  30   10.70    6.76
   6  -4 -30   13.16    6.98
  -6   4  31    3.30    5.01
   6  -4 -31    2.41    4.20
  -6   4  32   19.03    8.63
   6  -4 -32   15.27    7.59
  -6   4  33    4.98    4.14
  -6   4  34    2.13    5.27
  -6   4  35    4.11    5.48
  -6   4  36   13.76    7.74
  -6   4  37    0.00    5.26
  -6  -4  37    3.34    3.15
  -6  -4  38    2.54    3.34
  -6   5   1   16.54    6.37
  -6   5   1   15.40    7.12
   6  -5  -1    9.03    5.50
   6   5  -1   10.43    5.23
   6   5  -1   21.69    7.60
  -6  -5   1   13.18    6.45
  -6  -5   1   26.79    8.33
  -6   5   2   84.31   17.75
   6  -5  -2  150.01   22.26
   6   5  -2  104.65   17.86
   6   5  -2   89.97   18.30
  -6  -5   2   89.02   18.13
  -6   5   3  136.31   23.07
  -6   5   3  154.68   24.09
   6  -5  -3  134.10   23.91
   6   5  -3  115.67   21.20
   6   5  -3  121.62   22.54
  -6  -5   3  137.62   23.27
  -6  -5   3  136.78   23.28
  -6   5   4  129.56   21.67
  -6   5   4  155.79   23.11
   6  -5  -4   86.87   20.49
   6   5  -4  149.31   20.98
   6   5  -4   99.82   20.11
  -6  -5   4  116.39   20.97
  -6  -5   4  106.84   20.77
  -6   5   5    9.08    5.01
  -6   5   5    5.53    4.95
   6  -5  -5    1.11    3.47
   6   5  -5    0.00    2.44
   6   5  -5    2.32    4.21
  -6  -5   5    0.00    4.06
  -6  -5   5    5.37    4.80
  -6   5   6    2.55    4.38
  -6   5   6    4.32    4.93
   6  -5  -6    5.22    5.15
   6   5  -6    1.56    2.84
  -6  -5   6    5.23    5.05
  -6  -5   6    2.59    3.16
  -6   5   7   66.67   14.14
   6  -5  -7   52.28   14.07
   6   5  -7   59.54   12.02
  -6  -5   7   48.33   12.21
  -6  -5   7   67.72   13.69
  -6   5   8   54.22   13.40
  -6   5   8  138.76   19.07
   6  -5  -8   62.27   14.66
   6   5  -8   54.43   11.83
   6   5  -8   58.28   12.71
  -6  -5   8   45.02   11.87
  -6  -5   8   67.92   13.66
  -6   5   9  109.31   19.17
  -6   5   9   93.75   18.36
   6  -5  -9  113.25   20.00
   6   5  -9   84.35   15.63
   6   5  -9   84.85   15.97
  -6  -5   9   82.71   16.08
  -6  -5   9   70.94   15.77
  -6   5  10   31.10   10.66
  -6   5  10   50.45   12.32
   6  -5 -10   30.00   10.72
   6   5 -10   46.81    9.98
   6   5 -10   49.21   10.26
  -6  -5  10   41.36    9.85
  -6   5  11    2.16    4.18
  -6   5  11    5.48    5.35
   6  -5 -11    2.78    4.45
   6   5 -11    0.22    2.68
   6   5 -11    3.84    3.69
  -6  -5  11    3.98    3.54
  -6   5  12    7.69    5.92
   6  -5 -12    2.17    5.45
   6   5 -12    7.39    4.34
   6   5 -12    1.31    2.58
  -6  -5  12    4.21    3.74
  -6   5  13  312.93   43.80
   6  -5 -13  339.85   45.25
   6   5 -13  256.50   38.82
   6   5 -13  233.78   38.04
  -6  -5  13  233.88   38.02
  -6  -5  13  389.10   42.61
  -6   5  14  294.71   40.68
   6  -5 -14  279.29   41.03
   6   5 -14  321.72   36.84
   6   5 -14  152.46   33.04
  -6  -5  14  273.36   35.34
  -6  -5  14  300.36   37.76
  -6   5  15   -0.00    5.09
   6  -5 -15    0.82    4.08
   6   5 -15    0.00    2.65
   6   5 -15   -0.00    2.24
  -6  -5  15    0.61    2.78
  -6  -5  15   -0.00    3.02
  -6   5  16   12.68    7.42
   6  -5 -16   12.77    8.44
   6   5 -16   13.85    5.54
  -6  -5  16   16.43    5.16
  -6   5  17   -0.00    3.66
  -6   5  17    0.23    3.94
   6  -5 -17   -0.00    3.66
   6   5 -17    9.41    4.61
  -6  -5  17    0.60    2.66
   6  -5 -18  112.31   21.67
  -6  -5  18  121.74   18.92
   6  -5 -19   27.56    9.06
  -6  -5  19   32.02    7.54
   6  -5 -20    8.90    6.48
  -6  -5  20   22.23    5.96
   6  -5 -21    3.74    4.35
   6  -5 -22   -0.00    3.51
  -6   5  23   35.25   11.17
   6  -5 -23   47.95   12.18
  -6   5  24   30.18   10.58
   6  -5 -24   31.46    9.99
  -6   5  25   11.88    6.87
   6  -5 -25    7.82    6.52
  -6   5  26   -0.00    3.25
   6  -5 -26   -0.00    4.37
  -6   5  27    0.00    4.86
   6  -5 -27    1.84    3.83
  -6   5  28   22.27    8.30
   6  -5 -28    4.48    4.67
  -6   5  29   12.54    7.29
   6  -5 -29   24.81    8.67
  -6   5  30    6.67    6.64
   6  -5 -30    4.89    5.70
  -6   5  31   -0.00    3.88
   6  -5 -31   -0.00    3.50
  -6   5  32    8.63    6.76
   6  -5 -32    1.28    3.85
  -6   5  33    6.41    6.95
   6  -5 -33   19.80    8.25
  -6   5  34    2.13    5.00
  -6   5  35   10.71    7.50
  -6   5  36   -0.00    5.28
  -6  -5  38    0.00    3.13
  -6   6   1  125.07   24.88
   6  -6  -1  133.63   25.90
   6   6  -1  139.00   25.70
  -6  -6   1  189.36   27.30
  -6  -6   1  195.44   27.72
  -6   6   2   19.59    7.67
   6  -6  -2   43.18   11.39
   6   6  -2   18.87    6.84
   6   6  -2   49.27   11.19
  -6  -6   2   46.16   10.75
  -6  -6   2   24.09    8.31
  -6   6   3   11.22    6.37
   6  -6  -3    5.49    5.79
   6   6  -3    3.92    3.68
   6   6  -3    8.73    5.15
  -6  -6   3    8.79    5.68
  -6  -6   3   12.43    5.71
  -6   6   4    1.27    3.53
   6  -6  -4   21.21    7.86
   6   6  -4   18.21    5.87
   6   6  -4   20.78    7.05
  -6  -6   4   10.38    6.25
  -6  -6   4   35.38    9.16
  -6   6   5  129.71   23.83
  -6   6   5  176.00   25.78
   6  -6  -5  137.61   24.97
   6   6  -5  126.28   21.87
   6   6  -5  138.97   23.30
  -6  -6   5  118.27   22.58
  -6   6   6   72.37   17.05
  -6   6   6   98.03   18.36
   6  -6  -6  107.70   20.09
   6   6  -6   95.94   16.50
  -6  -6   6   91.48   17.34
  -6  -6   6   75.65   17.09
  -6   6   7   79.33   16.22
  -6   6   7  100.12   17.31
   6  -6  -7   39.65   13.91
   6   6  -7   70.96   13.52
  -6  -6   7   82.87   15.27
  -6  -6   7   55.85   13.80
  -6   6   8   22.00    8.34
   6  -6  -8   11.99    6.89
   6   6  -8   14.39    5.61
   6   6  -8   21.64    7.00
  -6  -6   8    7.31    4.66
  -6  -6   8   28.30    8.32
  -6   6   9  131.52   22.45
   6  -6  -9  135.19   23.45
   6   6  -9   92.99   18.09
   6   6  -9  109.84   19.07
  -6  -6   9  112.74   19.92
  -6   6  10   82.05   18.03
   6  -6 -10   63.42   17.04
   6   6 -10  115.49   16.77
   6   6 -10  100.37   16.31
  -6  -6  10   71.43   15.82
  -6   6  11   69.53   14.66
   6  -6 -11   51.94   13.73
   6   6 -11   24.77    8.78
   6   6 -11   80.28   12.46
  -6  -6  11   70.99   12.55
  -6   6  12   77.38   17.49
   6  -6 -12   73.12   18.17
   6   6 -12   77.38   14.67
   6   6 -12   85.83   14.88
  -6  -6  12   86.58   15.53
  -6  -6  12   87.70   16.37
  -6   6  13    5.43    5.30
   6  -6 -13    1.78    5.29
   6   6 -13   -0.00    2.75
  -6  -6  13    0.00    2.94
  -6  -6  13   -0.00    3.76
  -6   6  14    2.22    5.03
  -6   6  14   -0.00    4.67
   6  -6 -14    0.35    3.48
   6  -6 -14   -0.00    5.12
   6   6 -14    0.01    2.66
  -6  -6  14    0.00    2.45
  -6   6  15   50.61   14.84
  -6   6  15   78.55   16.78
   6  -6 -15   74.75   15.03
   6  -6 -15   57.14   15.72
   6   6 -15   56.87   11.48
  -6  -6  15   50.77   11.08
  -6   6  16    2.75    5.61
   6  -6 -16    5.59    5.43
  -6  -6  16    6.74    3.82
  -6   6  17   26.20   10.17
   6  -6 -17   36.56   10.01
  -6  -6  17   26.48    6.94
   6  -6 -18   45.59   12.21
  -6  -6  18   48.71    9.58
   6  -6 -19   13.94    6.99
  -6   6  20    1.39    4.95
   6  -6 -20    0.00    5.38
  -6   6  21   25.22    9.45
   6  -6 -21   25.03    8.80
  -6   6  22   12.80    7.83
   6  -6 -22    8.81    6.07
  -6   6  23   16.84    8.46
   6  -6 -23   18.75    8.31
  -6   6  24    0.92    3.73
   6  -6 -24    0.00    4.73
  -6   6  25   10.38    6.69
   6  -6 -25   23.10    8.75
  -6   6  26   43.13   11.55
   6  -6 -26   12.99    7.17
  -6   6  27   16.28    8.02
   6  -6 -27    8.40    6.30
  -6   6  28    2.58    4.95
   6  -6 -28    4.11    5.17
  -6   6  29    1.99    4.75
   6  -6 -29   -0.00    3.36
  -6   6  30    0.13    3.97
   6  -6 -30    2.61    4.33
  -6   6  31    5.28    5.35
   6  -6 -31   19.44    7.84
  -6   6  32    6.67    6.65
   6  -6 -32    1.45    3.74
  -6   6  33    0.00    5.11
   6  -6 -33    7.46    5.62
  -6   6  34   -0.00    4.42
   6  -6 -34   -0.00    3.01
  -6   6  35    3.03    4.51
  -6   6  36   -0.00    4.00
  -6  -6  38    1.30    2.77
  -6   7   1   10.92    5.98
   6  -7  -1   10.45    7.19
   6   7  -1   16.61    7.34
  -6  -7   1   11.10    5.58
  -6  -7   1   11.52    6.32
  -6   7   2   19.30    7.95
   6  -7  -2   25.92    9.17
   6   7  -2   17.71    7.64
  -6  -7   2    9.73    6.47
  -6  -7   2   13.86    7.10
  -6   7   3  253.19   42.07
   6  -7  -3  291.37   43.94
   6   7  -3  288.57   42.28
  -6  -7   3  323.38   43.05
  -6  -7   3  242.12   41.21
   6  -7  -4   83.40   18.83
   6   7  -4   81.37   17.01
  -6  -7   4   65.11   16.06
  -6  -7   4  143.24   20.57
   6  -7  -5   26.67    9.33
   6   7  -5   25.34    7.41
  -6  -7   5   28.83    9.00
  -6  -7   5   24.35    8.79
   6  -7  -6   35.61   10.85
   6   7  -6   21.09    6.85
  -6  -7   6   21.79    7.91
  -6  -7   6   16.26    6.72
   6  -7  -7    7.04    7.03
   6   7  -7   20.29    6.60
   6   7  -7   19.25    7.08
  -6  -7   7   18.21    7.34
  -6  -7   7   24.91    8.19
   6  -7  -8   33.43   11.38
   6   7  -8   36.93    8.96
   6   7  -8   37.70    9.49
  -6  -7   8   22.20    8.63
  -6  -7   8   42.80   10.47
   6  -7  -9  154.83   27.86
   6   7  -9  142.91   23.24
  -6  -7   9  141.45   24.43
  -6   7  10    1.02    4.82
   6  -7 -10    0.27    3.69
   6  -7 -10    6.99    5.91
   6   7 -10    0.00    2.45
  -6  -7  10    4.24    4.52
  -6   7  11    0.36    3.47
   6  -7 -11   -0.00    4.28
   6  -7 -11    2.36    5.38
   6   7 -11   -0.00    2.82
  -6  -7  11   -0.00    4.04
  -6   7  12   14.51    7.54
   6  -7 -12   27.31    9.08
   6  -7 -12   12.29    8.28
   6   7 -12   23.36    7.11
  -6  -7  12   35.28    8.64
   6  -7 -13  184.84   28.35
   6  -7 -13  130.78   28.29
   6   7 -13  187.63   25.31
  -6  -7  13  131.67   24.35
  -6   7  14    2.93    6.33
   6  -7 -14    7.81    5.66
   6  -7 -14    4.52    6.17
  -6  -7  14    7.72    4.85
  -6   7  15   -0.00    4.95
   6  -7 -15    1.51    4.12
  -6  -7  15    2.02    3.17
  -6   7  16    0.30    5.21
   6  -7 -16    1.69    3.32
  -6  -7  16    2.53    3.23
   6  -7 -17    0.00    3.78
  -6   7  18    3.58    5.15
   6  -7 -18    2.27    4.61
  -6   7  19   73.04   16.70
   6  -7 -19   65.81   15.72
  -6   7  20    4.38    5.93
   6  -7 -20   10.79    6.14
  -6   7  21    4.40    5.50
   6  -7 -21    6.68    5.26
  -6   7  22    2.07    4.66
   6  -7 -22    1.44    5.20
  -6   7  23   12.86    7.74
   6  -7 -23   19.41    8.22
  -6   7  24    5.78    5.42
   6  -7 -24    1.69    4.70
  -6   7  25   25.68   10.23
   6  -7 -25   38.35   11.80
  -6   7  26   -0.00    5.10
   6  -7 -26    0.57    5.02
  -6   7  27   -0.00    4.98
   6  -7 -27   -0.00    5.19
  -6   7  28   16.33    7.89
   6  -7 -28    3.66    5.98
  -6   7  29   36.20   11.49
   6  -7 -29    2.00    4.87
  -6   7  30   -0.00    4.84
   6  -7 -30   -0.00    3.35
  -6   7  31    0.29    4.89
   6  -7 -31    8.61    5.89
  -6   7  32   -0.00    3.56
   6  -7 -32    0.00    2.93
  -6   7  33    0.00    3.89
   6  -7 -33    2.63    5.09
  -6   7  34    0.01    5.53
   6  -7 -34    0.00    4.04
  -6   7  35    5.36    6.74
   6  -7 -35    7.57    6.66
   6   8  -1   94.41   21.89
  -6  -8   1  145.66   23.72
  -6  -8   1  146.25   24.58
   6  -8  -2    6.26    5.86
   6   8  -2    2.02    4.01
  -6  -8   2   12.41    6.19
  -6  -8   2    9.23    6.05
   6  -8  -3   -0.00    5.50
  -6  -8   3    0.62    4.80
  -6  -8   3   -0.00    3.90
   6  -8  -4    0.42    5.07
  -6  -8   4    3.84    4.04
   6  -8  -5  208.51   38.57
  -6  -8   5  274.00   38.45
  -6   8   6    4.80    5.81
   6  -8  -6    1.92    5.23
  -6  -8   6    8.15    5.66
  -6   8   7  119.74   22.12
   6  -8  -7   96.25   21.62
   6   8  -7  101.96   18.13
  -6  -8   7   93.53   18.77
  -6   8   8    0.00    5.41
   6  -8  -8    3.26    4.95
   6  -8  -8    4.71    6.32
   6   8  -8    4.82    3.81
  -6  -8   8    3.91    4.25
  -6   8   9  108.90   24.58
   6  -8  -9  148.12   25.17
   6  -8  -9  173.68   28.22
   6   8  -9  149.42   22.51
  -6  -8   9  109.35   22.29
  -6   8  10   63.76   13.91
   6  -8 -10   47.81   11.39
   6  -8 -10   16.37    8.08
   6   8 -10    4.74    4.64
  -6  -8  10   47.76   10.32
   6  -8 -11  110.34   22.15
   6  -8 -11   90.40   22.67
   6   8 -11  167.72   21.57
  -6  -8  11  103.48   20.53
  -6   8  12   30.93    9.92
   6  -8 -12   14.83    8.20
   6  -8 -12   23.81   11.18
  -6  -8  12   26.64    7.99
  -6   8  13    0.00    4.54
   6  -8 -13    4.30    4.70
   6  -8 -13   -0.00    5.31
  -6  -8  13    7.94    5.30
  -6   8  14   -0.00    3.17
   6  -8 -14   -0.00    3.62
  -6  -8  14    0.88    3.69
   6  -8 -15  113.70   22.58
  -6  -8  15  127.82   20.62
   6  -8 -16   -0.00    5.42
   6  -8 -17   34.38   10.48
  -6   8  18   -0.00    4.49
   6  -8 -18    3.21    5.00
  -6   8  19    2.67    5.60
   6  -8 -19   20.18    7.96
  -6   8  20    3.00    4.19
   6  -8 -20    2.92    4.77
  -6   8  21   13.75    7.43
   6  -8 -21   -0.00    4.41
  -6   8  22    7.18    6.26
   6  -8 -22   -0.00    3.99
  -6   8  23    9.54    7.09
   6  -8 -23   16.06    7.80
  -6   8  24    3.45    4.49
   6  -8 -24   -0.00    5.25
  -6   8  25   26.16   10.41
   6  -8 -25    7.55    6.11
  -6   8  26    1.68    4.62
   6  -8 -26    4.47    4.76
  -6   8  27   13.29    8.09
   6  -8 -27   23.00    9.53
  -6   8  28    4.53    5.08
   6  -8 -28    0.62    4.41
  -6   8  29    0.00    5.76
   6  -8 -29    4.39    5.08
  -6   8  30    2.75    4.79
   6  -8 -30   -0.00    3.35
  -6   8  31    7.92    7.20
   6  -8 -31    5.67    5.99
  -6   8  32    3.24    5.34
   6  -8 -32   -0.00    4.16
  -6   8  33    3.99    6.17
   6  -8 -33    0.50    4.36
  -6   8  34   -0.00    4.82
   6  -8 -34    0.00    4.43
  -6   8  35    0.00    5.02
   6  -8 -35   -0.00    3.38
   6  -8 -36   -0.00    3.25
  -6   9   2    7.65    5.88
  -6  -9   2    0.00    3.61
  -6   9   3  165.75   30.12
  -6  -9   3  175.79   29.28
  -6   9   4   23.26    8.39
  -6   9   4    4.85    4.66
   6  -9  -4   11.17    6.77
  -6  -9   4   17.03    6.93
  -6   9   5    5.27    4.76
  -6   9   5    3.21    3.91
   6  -9  -5    2.92    4.06
  -6  -9   5    3.51    5.11
  -6   9   6   20.58    8.89
  -6   9   6   11.24    6.75
   6  -9  -6    0.00    4.67
  -6  -9   6   19.60    7.65
  -6   9   7   21.13    9.11
  -6   9   7   15.75    8.03
   6  -9  -7    6.16    5.74
  -6  -9   7   16.46    7.10
  -6   9   8    5.21    4.81
   6  -9  -8    0.57    3.72
   6  -9  -8    0.87    4.53
  -6  -9   8    0.94    3.75
  -6   9   9  102.59   20.89
   6  -9  -9   80.84   18.64
   6  -9  -9   95.53   21.52
  -6  -9   9  112.42   19.52
  -6   9  10    6.66    6.27
   6  -9 -10    5.43    6.37
   6  -9 -10    3.42    5.69
  -6  -9  10    8.96    6.12
  -6   9  11    0.72    3.58
   6  -9 -11    1.49    4.63
   6  -9 -11   10.41    7.75
  -6  -9  11    0.69    3.83
  -6   9  12    1.06    4.93
   6  -9 -12    5.79    4.69
   6  -9 -12    0.47    5.01
  -6  -9  12    0.00    3.76
  -6   9  13   81.92   18.80
   6  -9 -13   75.43   17.30
  -6  -9  13   82.59   16.07
  -6   9  14   10.77    7.09
   6  -9 -14    0.00    4.34
   6  -9 -15   13.28    6.90
   6  -9 -16   17.77    8.29
  -6   9  17    3.85    5.37
   6  -9 -17    0.38    4.05
  -6   9  18    0.00    4.09
   6  -9 -18    2.48    5.06
  -6   9  19   37.74   13.18
   6  -9 -19   56.92   14.06
  -6   9  20   12.79    7.11
   6  -9 -20    6.97    5.85
  -6   9  21    0.00    4.80
   6  -9 -21   -0.00    3.69
  -6   9  22   -0.00    4.18
   6  -9 -22    1.34    4.38
  -6   9  23   31.12   11.47
   6  -9 -23   31.71   11.18
  -6   9  24   -0.00    4.21
   6  -9 -24   -0.00    4.87
  -6   9  25    3.78    6.76
   6  -9 -25   22.31    9.08
  -6   9  26    2.46    5.80
   6  -9 -26    9.50    6.06
  -6   9  27    3.03    4.96
   6  -9 -27    1.01    4.89
  -6   9  28    0.90    4.00
   6  -9 -28   -0.00    4.17
  -6   9  29   12.04    7.73
   6  -9 -29    0.26    4.58
  -6   9  30    0.00    4.30
   6  -9 -30   -0.00    5.29
  -6   9  31    4.24    5.22
   6  -9 -31    4.38    5.13
  -6   9  32   -0.00    4.98
   6  -9 -32   -0.00    3.70
  -6   9  33   14.47    8.00
   6  -9 -33    5.61    6.61
  -6   9  34   -0.00    5.67
   6  -9 -34    1.28    4.52
   6  -9 -35    6.77    6.82
   6  -9 -36    0.12    3.65
  -6  10   1   24.96    9.50
   6 -10  -1   26.44    8.68
   6 -10  -1   31.34   11.55
  -6  10   2   16.96    7.96
   6 -10  -2   20.12    8.20
   6 -10  -2   16.36    9.54
  -6  10   3   -0.00    5.14
   6 -10  -3    0.50    4.38
   6 -10  -3   -0.00    5.24
   6 -10  -4    2.61    4.58
   6 -10  -4    0.00    5.22
   6 -10  -5   29.15    9.68
   6 -10  -5   17.35    9.02
  -6 -10   5    0.14    4.71
   6 -10  -6    0.77    3.94
   6 -10  -6    4.93    6.19
  -6 -10   6    0.00    3.74
   6 -10  -7   29.23    9.70
   6 -10  -7   16.81    8.88
  -6 -10   7   23.41    8.52
   6 -10  -8    4.13    4.90
  -6 -10   8    1.05    4.38
  -6  10   9   -0.00    3.15
   6 -10  -9    0.51    4.25
  -6 -10   9   -0.00    4.61
  -6  10  10    9.36    6.53
   6 -10 -10    6.26    5.63
  -6 -10  10    5.11    4.81
  -6  10  11  107.49   23.53
   6 -10 -11  115.02   22.43
  -6 -10  11  113.31   20.98
  -6  10  12   -0.00    3.62
   6 -10 -12    1.39    4.30
  -6 -10  12    0.00    4.15
  -6  10  13    4.34    5.79
   6 -10 -13   10.13    6.79
  -6  10  14   16.74    8.16
   6 -10 -14    5.98    6.49
   6 -10 -15   55.76   14.19
   6 -10 -16    4.31    6.01
  -6  10  17   44.55   13.07
   6 -10 -17   17.42    8.90
  -6  10  18    1.65    5.11
   6 -10 -18    2.22    5.61
  -6  10  19    4.45    5.95
   6 -10 -19    8.80    6.28
  -6  10  20    0.31    4.51
   6 -10 -20   -0.00    4.22
  -6  10  21   31.42   12.35
   6 -10 -21   31.22   10.97
  -6  10  22    8.17    6.35
   6 -10 -22    1.72    5.39
  -6  10  23   11.77    8.76
   6 -10 -23    0.93    5.58
  -6  10  24   -0.00    4.84
   6 -10 -24   -0.00    3.58
  -6  10  25    5.01    5.85
   6 -10 -25    4.90    6.32
  -6  10  26    0.00    3.84
   6 -10 -26    4.15    6.08
  -6  10  27    9.61    7.55
   6 -10 -27    0.00    5.05
  -6  10  28    4.15    6.32
   6 -10 -28   -0.00    4.53
  -6  10  29    5.24    6.57
   6 -10 -29    7.43    7.12
  -6  10  30    2.89    5.69
   6 -10 -30    6.49    6.20
  -6  10  31    4.75    6.11
   6 -10 -31    1.70    4.83
  -6  10  32    4.54    6.89
   6 -10 -32   -0.00    4.40
  -6  10  33    6.15    6.66
   6 -10 -33    4.39    6.94
  -6  10  34   -0.00    3.55
   6 -11  -1    5.08    4.81
   6 -11  -1    0.00    4.12
  -6 -11   1   14.39    6.58
   6 -11  -2    7.17    5.67
   6 -11  -2    3.42    5.71
  -6 -11   2   -0.00    3.97
   6 -11  -3   34.49   10.32
   6 -11  -3   -0.00    5.44
  -6 -11   3   40.76   10.40
   6 -11  -4    0.83    3.87
   6 -11  -4    0.00    3.75
   6 -11  -5    3.05    4.68
   6 -11  -5    0.00    5.48
   6 -11  -6    1.33    4.52
   6 -11  -6   -0.00    5.65
   6 -11  -7    8.89    6.93
   6 -11  -7   14.76    8.95
   6 -11  -8   13.63    7.49
   6 -11  -8    8.37    7.90
  -6 -11   8    8.73    5.54
   6 -11  -9   33.36   11.22
   6 -11  -9   31.55   11.98
  -6 -11   9   31.77   10.12
   6 -11 -10    1.02    4.48
  -6 -11  10    1.43    3.98
   6 -11 -11    0.57    3.45
   6 -11 -12   13.67    7.04
   6 -11 -13   39.29   12.08
   6 -11 -14    2.00    5.03
   6 -11 -15   28.44   10.06
   6 -11 -16   -0.00    4.95
   6 -11 -17   14.39    8.56
   6 -11 -18   -0.00    4.51
  -6  11  19   14.55    9.01
   6 -11 -19   41.36   11.73
  -6  11  20   -0.00    5.94
   6 -11 -20    0.21    4.17
  -6  11  21   -0.00    5.25
   6 -11 -21   -0.00    4.13
  -6  11  22    0.00    5.42
   6 -11 -22    2.60    5.20
  -6  11  23   22.94   10.32
   6 -11 -23   15.75    8.68
  -6  11  24   -0.00    4.92
   6 -11 -24    0.00    4.59
  -6  11  25    2.72    6.30
   6 -11 -25    0.00    5.39
  -6  11  26   -0.00    5.39
   6 -11 -26   -0.00    3.55
  -6  11  27   -0.00    4.80
   6 -11 -27    3.27    5.23
  -6  11  28    3.70    5.79
   6 -11 -28    3.08    3.95
  -6  11  29    0.00    4.60
   6 -11 -29    9.51    6.76
  -6  11  30    1.25    6.26
   6 -11 -30    0.18    4.37
  -6  11  31   -0.00    3.68
   6 -11 -31    1.23    5.77
  -6  11  32    0.00    5.23
  -6  11  33    4.54    5.97
   6 -12  -1   33.12   11.83
   6 -12  -1   41.58   13.36
  -6 -12   1  112.46   18.49
   6 -12  -2   -0.00    3.86
   6 -12  -2    3.62    6.41
  -6 -12   2    6.00    5.39
   6 -12  -3    1.05    4.84
   6 -12  -3   -0.00    6.63
  -6 -12   3   -0.00    3.76
   6 -12  -4    2.87    5.08
   6 -12  -4    3.44    6.73
  -6 -12   4    0.00    4.28
   6 -12  -5   48.27   12.49
   6 -12  -5   22.79   11.38
  -6 -12   5   50.99   12.66
   6 -12  -6   -0.00    4.24
   6 -12  -6   -0.00    6.47
  -6 -12   6    3.17    4.89
   6 -12  -7    3.23    4.92
   6 -12  -7    6.57    7.94
   6 -12  -8    2.05    5.04
   6 -12  -9    3.83    5.64
   6 -12 -10    0.84    3.98
   6 -12 -11   27.92   10.55
   6 -12 -12    4.67    5.99
   6 -12 -13    1.38    4.74
   6 -12 -14   -0.00    4.12
   6 -12 -15   24.34    9.46
   6 -12 -16    1.52    3.99
   6 -12 -17   14.78    8.10
   6 -12 -18   -0.00    5.36
   6 -12 -19    6.32    6.32
   6 -12 -20   -0.00    4.67
   6 -12 -21   15.41    7.61
   6 -12 -22    3.71    5.55
   6 -12 -23    7.14    6.50
   6 -12 -24    5.75    6.00
   6 -12 -25   18.26    8.89
   6 -12 -26   -0.00    4.95
   6 -12 -27   15.20    7.88
   6 -12 -28    1.76    3.17
   6 -13  -1   12.39    7.21
   6 -13  -1   -0.00    4.53
  -6 -13   1    9.68    6.51
   6 -13  -2    0.00    4.11
   6 -13  -2    6.76    6.98
  -6 -13   2    1.66    4.55
   6 -13  -3   42.66   12.35
   6 -13  -3   28.33   12.68
  -6 -13   3   53.39   13.69
   6 -13  -4   21.61    8.97
   6 -13  -4   21.47   10.04
  -6 -13   4    9.07    5.71
   6 -13  -5    9.15    6.70
  -6 -13   5   13.19    6.99
   6 -13  -6    7.71    6.17
  -6 -13   6    4.16    5.04
   6 -13  -7   20.15    8.29
  -6 -13   7   11.81    6.79
   6 -13  -8    1.77    4.13
   6 -13  -9   40.68   12.45
   6 -13 -10    3.44    5.34
   6 -13 -11    0.16    4.36
   6 -13 -12    2.32    5.08
   6 -13 -13   20.89    8.90
   6 -13 -14    0.00    5.33
   6 -13 -15    8.24    6.84
   6 -13 -16    5.46    5.94
   6 -13 -17    0.00    5.19
   6 -13 -18    0.00    6.87
   6 -13 -19    9.63    7.10
   6 -13 -20   -0.00    5.85
   6 -13 -21   -0.00    4.97
   6 -13 -22   -0.00    5.72
   6 -13 -23    8.26    6.23
   6 -13 -24    5.24    5.26
   6 -14  -1   15.72    7.28
   6 -14  -1    1.48    5.22
  -6 -14   1   13.66    7.04
   6 -14  -2    1.28    3.67
  -6 -14   2   10.48    6.03
   6 -14  -3   -0.00    3.89
  -6 -14   3    4.59    5.03
   6 -14  -4    7.16    5.30
  -6 -14   4   -0.00    3.78
   6 -14  -5   41.61   12.43
  -6 -14   5   31.70   10.98
   6 -14  -6   18.64    8.98
   6 -14  -7   10.62    6.69
   6 -14  -8    1.71    4.43
   6 -14  -9   19.16    8.36
   6 -14 -10    5.58    6.18
   6 -14 -11   12.25    7.61
   6 -14 -12    3.45    4.92
   6 -14 -13   -0.00    4.61
   6 -14 -14    0.29    5.02
   6 -14 -15    6.98    6.82
   6 -14 -16    5.06    6.37
   6 -14 -17    5.59    5.35
   6 -14 -18   -0.00    5.53
   6 -14 -19    1.88    4.72
   6 -14 -20   -0.00    5.70
   6 -14 -21    2.94    6.04
   6 -15  -1    0.00    4.20
  -6 -15   1    0.00    4.15
   6 -15  -2    1.26    3.90
  -6 -15   2    6.17    6.04
   6 -15  -3   21.85    8.96
  -6 -15   3    6.72    5.91
   6 -15  -4    0.33    3.25
   6 -15  -5   -0.00    2.78
   6 -15  -6    2.48    5.12
   6 -15  -7    7.29    5.97
   6 -15  -8    7.78    6.25
   6 -15  -9    2.62    4.78
   6 -15 -10    8.88    6.78
   6 -15 -11    1.36    4.00
   6 -15 -12    2.30    4.35
   6 -15 -13    0.00    4.49
   6 -15 -14    4.69    5.61
   6 -15 -15    0.00    4.40
   6 -15 -16    0.00    4.72
   6 -15 -17    1.36    5.00
   6 -16  -1    1.80    4.42
  -6 -16   1    3.36    5.31
   6 -16  -2    0.00    3.90
   6 -16  -3    0.56    4.22
   6 -16  -4   -0.00    3.80
   6 -16  -5    0.57    4.45
   6 -16  -6   11.91    7.47
   6 -16  -7   -0.00    4.56
   6 -16  -8   -0.00    5.02
   6 -16  -9    2.42    5.16
   6 -16 -10   -0.00    3.51
   6 -16 -11   -0.00    3.83
   6 -16 -12   -0.00    3.28
   6 -16 -13   -0.00    4.31
   6 -17  -1    0.00    4.00
   6 -17  -2    0.00    4.64
   6 -17  -3    4.68    5.04
   6 -17  -4    2.91    3.91
   6 -17  -5   -0.00    3.63
   6 -17  -6    3.45    4.22
   6 -17  -7    0.87    3.78
   6 -17  -8    6.03    4.90
   6 -17  -9    2.21    4.99
   6 -18  -1    2.50    4.92
   6 -18  -2   -0.00    4.58
   6 -18  -3   -0.00    4.19
   6 -18  -4    2.23    4.10
  -5   0   1    2.46    3.01
  -5   0   1    3.03    3.57
   5   0  -1    4.75    4.19
   5   0  -1    0.43    3.24
  -5   0   2   -0.00    2.43
  -5   0   2    3.46    3.78
   5   0  -2   -0.00    4.20
   5   0  -2   -0.00    2.89
  -5   0   3  119.40   17.90
  -5   0   3  107.80   18.41
   5   0  -3  105.29   17.71
   5   0  -3   95.68   18.03
  -5   0   4    0.26    2.68
  -5   0   4   -0.00    3.66
   5   0  -4   -0.00    3.17
   5   0  -4    0.00    2.95
  -5   0   5 2403.81  312.19
  -5   0   5 2467.38  313.70
   5   0  -5 2719.22  313.13
   5   0  -5 2315.21  313.41
  -5   0   6   -0.00    3.11
  -5   0   6    0.00    4.02
   5   0  -6    0.50    2.87
   5   0  -6    0.86    3.27
  -5   0   7   82.82   13.83
  -5   0   7   68.39   14.14
   5   0  -7   81.36   13.95
   5   0  -7   76.76   14.58
  -5   0   8    2.55    3.02
  -5   0   8    1.04    3.91
   5   0  -8    2.67    3.10
   5   0  -8   -0.00    3.82
  -5   0   9  596.23   77.51
  -5   0   9  584.30   78.77
   5   0  -9  611.10   77.35
   5   0  -9  546.69   78.25
  -5   0  10    6.91    3.71
  -5   0  10   -0.00    3.04
   5   0 -10   -0.00    2.80
   5   0 -10    1.86    4.06
  -5   0  11   34.36    8.15
  -5   0  11   46.34    9.96
   5   0 -11   34.02    7.86
   5   0 -11   25.43    8.04
  -5   0  12   -0.00    2.88
  -5   0  12    0.31    3.09
   5   0 -12    0.59    2.49
  -5   0  13   17.78    5.91
  -5   0  13    7.83    5.00
   5   0 -13   11.69    4.47
  -5   0  14    2.74    3.58
  -5   0  14   -0.00    3.74
   5   0 -14   -0.00    2.51
  -5   0  15  113.92   21.15
  -5   0  15  142.44   22.98
   5   0 -15  147.15   21.01
  -5   0  16   -0.00    2.63
  -5   0  16   -0.00    3.28
   5   0 -16    1.26    2.57
   5   0 -16    0.00    2.04
  -5   0  17  104.20   18.25
  -5   0  17   91.76   18.07
   5   0 -17  104.57   16.71
  -5   0  18    1.00    3.45
   5   0 -18    0.00    2.28
  -5   0  19   93.05   20.00
   5   0 -19  151.11   20.27
  -5   0  20    0.28    3.00
   5   0 -20    1.00    2.95
   5   0 -20   -0.00    2.55
   5   0 -21  196.09   32.11
   5   0 -21  236.69   31.95
   5   0 -22    0.00    3.10
   5   0 -22    0.00    2.58
   5   0 -23   -0.00    2.75
   5   0 -23    2.73    3.16
   5   0 -24    0.00    2.89
   5   0 -24   -0.00    2.98
   5   0 -25   26.19    7.68
   5   0 -26    0.44    2.98
   5   0 -27   72.10   14.49
  -5   0  30    0.00    2.89
  -5   0  31   45.21   11.37
  -5   0  32    1.55    3.36
  -5   0  33    0.54    3.78
  -5   0  34   -0.00    2.84
  -5   0  35   10.25    6.42
  -5   0  36   -0.00    3.15
  -5   0  37   17.05    7.30
  -5   0  38   -0.00    3.46
  -5   0  39    1.22    4.30
  -5   1   1  440.19   60.13
  -5   1   1  469.37   61.43
   5  -1  -1  490.01   60.91
   5  -1  -1  381.19   60.72
   5   1  -1  505.74   61.53
   5   1  -1  449.39   61.49
  -5  -1   1  440.30   60.91
  -5  -1   1  418.65   60.76
  -5   1   2    3.04    3.82
  -5   1   2    8.26    4.26
   5  -1  -2    3.15    3.96
   5  -1  -2    5.65    4.62
   5   1  -2    6.68    4.26
   5   1  -2    4.70    4.26
  -5  -1   2    0.00    3.18
  -5  -1   2    2.87    3.81
  -5   1   3  492.70   68.11
  -5   1   3  555.49   69.96
   5  -1  -3  516.96   68.35
   5  -1  -3  573.64   70.42
   5   1  -3  490.11   68.73
   5   1  -3  547.87   69.79
  -5  -1   3  449.80   68.09
  -5  -1   3  526.79   69.50
  -5   1   4   15.40    4.76
  -5   1   4    6.65    5.12
   5  -1  -4    0.00    3.31
   5  -1  -4    9.57    5.67
   5   1  -4   11.84    5.41
   5   1  -4    4.71    4.17
  -5  -1   4   13.48    5.24
  -5  -1   4   10.91    5.45
  -5   1   5   97.49   15.76
  -5   1   5   89.30   16.80
   5  -1  -5   95.29   15.57
   5  -1  -5   93.20   16.96
   5   1  -5   95.95   16.26
   5   1  -5   89.69   16.50
  -5  -1   5   96.29   15.78
  -5  -1   5   82.75   15.94
  -5   1   6  631.97   76.56
  -5   1   6  528.93   77.02
   5  -1  -6  553.01   75.70
   5  -1  -6  591.33   77.84
   5   1  -6  606.63   76.66
  -5  -1   6  566.15   75.82
  -5  -1   6  554.56   76.90
  -5   1   7  640.01   83.10
  -5   1   7  693.22   84.89
   5  -1  -7  651.09   82.70
   5  -1  -7  671.19   84.82
   5   1  -7  584.01   82.64
   5   1  -7  646.84   83.86
  -5  -1   7  661.60   82.73
  -5  -1   7  523.40   82.86
  -5   1   8   -0.00    2.84
  -5   1   8    2.72    4.48
   5  -1  -8    0.03    2.47
   5  -1  -8    0.00    4.41
   5   1  -8    3.93    3.74
   5   1  -8    2.54    3.97
  -5  -1   8   -0.00    2.54
  -5  -1   8    0.00    3.60
  -5   1   9   34.69    8.82
  -5   1   9   51.64   10.90
   5  -1  -9   38.51    8.59
   5  -1  -9   45.29   10.56
   5   1  -9   29.29    8.27
   5   1  -9   47.00   10.05
  -5  -1   9   40.52    8.70
  -5  -1   9   74.91   12.14
  -5   1  10    3.38    3.48
  -5   1  10    0.88    3.62
   5  -1 -10    0.00    2.47
   5  -1 -10   -0.00    3.93
   5   1 -10    2.97    3.44
  -5  -1  10    1.59    2.57
  -5  -1  10   -0.00    3.64
  -5   1  11  174.76   27.15
  -5   1  11  201.14   28.54
   5  -1 -11  194.16   26.33
   5  -1 -11  155.69   27.19
   5   1 -11  165.43   25.66
  -5  -1  11  177.89   26.04
  -5  -1  11  168.04   27.00
  -5   1  12   11.62    5.27
  -5   1  12   23.50    7.30
   5  -1 -12   20.41    5.49
   5  -1 -12   18.98    6.69
   5   1 -12   14.88    5.10
  -5  -1  12    9.30    4.51
  -5  -1  12   26.24    7.44
  -5   1  13  425.14   57.85
  -5   1  13  388.22   57.92
   5  -1 -13  424.55   56.27
   5  -1 -13  387.08   57.68
   5   1 -13  437.05   56.08
   5   1 -13  398.33   56.69
  -5  -1  13  457.87   56.95
  -5  -1  13  398.08   57.31
  -5   1  14    4.19    3.87
  -5   1  14    1.53    3.74
   5  -1 -14    0.00    2.36
   5  -1 -14    0.00    3.16
   5   1 -14    2.15    2.68
   5   1 -14    0.98    2.69
  -5  -1  14    2.09    3.07
  -5   1  15   30.25    9.27
  -5   1  15   41.45   10.47
   5  -1 -15   48.11    9.26
   5  -1 -15   39.21   10.02
   5   1 -15   43.31    8.63
   5   1 -15   30.04    8.43
  -5  -1  15   50.72    9.81
  -5   1  16    4.39    4.26
  -5   1  16    7.84    5.14
   5  -1 -16    4.20    3.46
   5   1 -16    4.89    3.93
  -5  -1  16    3.17    3.50
  -5   1  17   18.94    7.40
  -5   1  17   22.50    7.83
   5  -1 -17   31.31    7.15
   5   1 -17   16.36    5.50
   5   1 -17   23.68    6.52
  -5  -1  17   20.78    6.58
  -5   1  18    1.99    3.45
  -5   1  18    1.05    3.53
   5  -1 -18   -0.00    2.01
   5   1 -18    4.06    2.99
  -5  -1  18    1.59    3.57
  -5   1  19  200.32   29.53
  -5   1  19  193.14   29.77
   5  -1 -19  206.29   28.61
   5  -1 -19  178.44   26.73
   5   1 -19  161.34   25.61
  -5  -1  19  162.88   27.13
  -5  -1  19  150.18   27.33
  -5   1  20    9.09    5.46
   5  -1 -20    2.06    3.42
   5  -1 -20    6.54    3.68
   5   1 -20    9.41    4.17
  -5  -1  20    6.24    4.37
  -5  -1  20    8.96    5.19
   5  -1 -21    9.90    5.06
   5  -1 -21    1.55    3.05
   5   1 -21    5.59    3.50
   5   1 -21    3.58    2.90
  -5  -1  21    0.91    3.23
   5  -1 -22   15.90    5.91
   5   1 -22   10.66    5.04
   5   1 -22    8.69    4.01
   5  -1 -23   41.85   11.06
   5   1 -23   57.88   11.21
   5   1 -23   49.36    9.97
   5  -1 -24    0.98    3.08
   5   1 -24    6.44    4.04
   5  -1 -25   23.65    7.88
   5   1 -25   22.67    6.89
   5  -1 -27   70.18   14.77
  -5   1  28   27.78    7.88
   5  -1 -28    9.16    5.94
  -5   1  29   37.76   10.26
  -5   1  30    3.38    3.48
  -5   1  31    4.60    3.66
  -5  -1  31    1.36    3.43
  -5   1  32    5.00    5.10
  -5  -1  32    0.00    3.87
  -5   1  33   27.77    9.79
  -5  -1  33   58.73   11.79
  -5   1  34    4.25    5.44
  -5  -1  34   -0.00    3.61
  -5   1  35    5.18    4.92
  -5  -1  35    6.69    4.90
  -5   1  36    2.04    4.23
  -5  -1  36    0.00    3.98
  -5   1  37   28.28    8.87
  -5  -1  37    5.13    4.73
  -5   1  38    1.02    4.49
  -5  -1  38    1.02    4.11
  -5   1  39    4.25    5.82
  -5  -1  39    7.36    5.24
  -5   2   1    1.50    2.57
  -5   2   1    5.47    4.49
   5  -2  -1    4.50    4.12
   5  -2  -1    0.55    3.52
   5   2  -1    0.53    3.77
   5   2  -1    4.50    4.49
  -5  -2   1    0.68    3.82
  -5  -2   1    2.48    4.46
  -5   2   2   12.37    5.42
  -5   2   2   23.45    7.42
   5  -2  -2   15.90    6.01
   5  -2  -2   17.28    6.96
   5   2  -2   13.62    6.01
   5   2  -2   18.01    6.97
  -5  -2   2   19.99    7.00
  -5  -2   2   21.49    7.33
  -5   2   3  167.07   27.51
   5  -2  -3  193.97   27.81
   5  -2  -3  194.86   29.48
   5   2  -3  196.91   28.75
   5   2  -3  216.20   29.52
  -5  -2   3  165.87   28.11
  -5  -2   3  200.95   29.07
  -5   2   4   59.72   12.44
  -5   2   4   87.28   15.15
   5  -2  -4   71.52   12.76
   5  -2  -4   75.72   14.69
   5   2  -4   79.18   13.86
   5   2  -4   62.84   13.34
  -5  -2   4   73.37   13.77
  -5  -2   4   69.34   13.64
  -5   2   5  664.62   86.15
  -5   2   5  626.93   86.89
   5  -2  -5  618.33   85.17
   5  -2  -5  606.24   87.07
   5   2  -5  677.25   86.35
   5   2  -5  725.71   87.09
  -5  -2   5  612.40   85.65
  -5  -2   5  702.52   86.96
  -5   2   6   11.83    5.10
  -5   2   6    5.99    5.07
   5  -2  -6    8.15    4.18
   5  -2  -6    7.73    5.39
   5   2  -6    5.07    4.39
   5   2  -6    4.53    4.39
  -5  -2   6   11.62    5.13
  -5  -2   6    5.51    4.36
  -5   2   7  108.58   18.08
  -5   2   7  101.16   18.49
   5  -2  -7  114.42   17.21
   5  -2  -7   90.63   18.16
   5   2  -7  123.72   18.10
   5   2  -7  101.27   17.43
  -5  -2   7   84.62   16.14
  -5  -2   7  106.24   17.87
  -5   2   8    3.22    3.55
  -5   2   8    4.22    4.63
   5  -2  -8    7.11    3.59
   5  -2  -8    8.01    5.53
   5   2  -8    3.86    3.85
  -5  -2   8   12.19    4.46
  -5  -2   8   12.20    5.22
  -5   2   9  486.68   89.53
  -5   2   9  857.11   93.57
   5  -2  -9  819.45   90.75
   5  -2  -9  649.10   91.78
   5   2  -9  701.42   90.29
  -5  -2   9  716.96   89.66
  -5  -2   9  676.50   90.78
  -5   2  10    0.00    3.63
  -5   2  10   -0.00    3.77
   5  -2 -10    3.48    2.97
   5  -2 -10    2.68    3.67
   5   2 -10    4.40    3.57
   5   2 -10    2.07    3.55
  -5  -2  10    2.69    2.54
  -5  -2  10    1.99    2.99
  -5   2  11    7.72    5.11
  -5   2  11    9.66    5.29
   5  -2 -11    6.41    3.69
   5  -2 -11   14.73    6.14
   5   2 -11    8.93    4.45
   5   2 -11    6.41    4.26
  -5  -2  11    4.75    3.17
  -5   2  12  102.80   16.80
  -5   2  12   75.32   15.58
   5  -2 -12   65.76   13.47
   5  -2 -12   81.92   15.89
   5   2 -12   87.73   14.28
   5   2 -12   76.44   14.06
  -5  -2  12   80.36   13.57
  -5   2  13   60.47   12.70
  -5   2  13   83.91   14.60
   5  -2 -13   57.82   11.23
   5  -2 -13   46.64   11.85
   5   2 -13   50.77   10.59
   5   2 -13   57.04   10.97
  -5  -2  13   53.61   10.44
  -5   2  14   38.56    9.62
  -5   2  14   32.12    9.19
   5  -2 -14   29.40    7.57
   5  -2 -14   29.05    9.20
   5   2 -14   28.05    7.08
   5   2 -14   34.88    7.92
  -5  -2  14   31.18    7.33
  -5   2  15  368.77   52.07
  -5   2  15  374.08   52.51
   5  -2 -15  308.87   51.31
   5   2 -15  407.04   49.66
   5   2 -15  328.65   48.93
  -5  -2  15  358.22   49.47
  -5  -2  15  388.69   50.98
  -5   2  16    4.48    3.85
  -5   2  16    3.58    4.56
   5  -2 -16    6.23    3.70
   5  -2 -16    1.42    3.70
   5   2 -16    3.65    2.89
   5   2 -16    2.31    2.82
  -5  -2  16    6.27    3.75
  -5  -2  16    2.77    3.63
  -5   2  17    5.12    4.55
  -5   2  17   15.03    6.64
   5  -2 -17    4.99    4.48
   5  -2 -17    5.27    3.67
   5   2 -17   13.26    4.48
   5   2 -17    5.92    3.64
  -5  -2  17   13.85    5.11
  -5  -2  17    5.56    4.31
  -5   2  18   -0.00    2.75
  -5   2  18   -0.00    3.29
   5  -2 -18   -0.00    2.34
   5  -2 -18   -0.00    3.27
   5   2 -18   -0.00    2.17
  -5  -2  18    1.46    2.72
  -5  -2  18    2.83    3.16
  -5   2  19  108.60   20.12
   5  -2 -19  118.02   19.23
   5   2 -19  105.05   16.59
  -5  -2  19   80.65   16.76
  -5  -2  19  109.48   18.55
  -5   2  20   63.19   14.95
   5  -2 -20   56.16   12.82
   5   2 -20   76.03   11.95
  -5  -2  20   70.46   12.80
  -5  -2  20   44.10   11.92
   5  -2 -21    4.09    3.87
   5   2 -21    3.58    3.22
  -5  -2  21    5.39    4.44
   5  -2 -22    8.39    5.31
   5   2 -22   15.95    5.27
  -5  -2  22   16.33    5.74
   5  -2 -23    8.55    5.14
   5   2 -23   12.24    4.79
   5  -2 -24    4.04    3.82
   5   2 -24    2.87    3.15
   5  -2 -25  125.95   22.30
   5  -2 -26   16.40    6.67
  -5   2  27   72.50   15.44
  -5   2  28    6.04    5.24
  -5   2  29   49.83   12.73
  -5   2  30    2.32    4.81
  -5   2  31   48.04   12.16
  -5   2  32    0.98    2.98
  -5   2  33    3.31    5.26
  -5  -2  33   -0.00    2.75
  -5   2  34    0.00    4.69
  -5  -2  34    2.40    3.94
  -5   2  35   13.92    6.85
  -5  -2  35    3.31    4.19
  -5   2  36    2.89    5.01
  -5  -2  36    3.18    3.45
  -5   2  37    5.98    5.27
  -5  -2  37    4.90    4.46
  -5   2  38   -0.00    4.34
  -5  -2  38   -0.00    3.29
  -5  -2  39    0.43    2.67
  -5   3   1  258.65   35.22
  -5   3   1  363.85   38.40
   5  -3  -1  330.53   35.99
   5  -3  -1  276.32   37.23
   5   3  -1  286.64   36.07
   5   3  -1  384.21   38.90
  -5  -3   1  217.91   35.44
  -5  -3   1  103.18   32.83
  -5   3   2   44.30   11.22
  -5   3   2   60.59   12.74
   5  -3  -2   70.98   12.22
   5  -3  -2   57.04   12.89
   5   3  -2   79.13   13.12
   5   3  -2   56.63   12.50
  -5  -3   2   66.66   13.07
  -5  -3   2   67.91   13.30
  -5   3   3  116.20   18.86
  -5   3   3   91.03   18.65
   5  -3  -3  114.26   18.15
   5  -3  -3  100.39   19.43
   5   3  -3  139.58   19.61
   5   3  -3  143.83   20.30
  -5  -3   3  110.76   19.29
  -5  -3   3   93.37   18.49
  -5   3   4    2.05    2.86
  -5   3   4    1.49    3.62
   5  -3  -4    3.33    3.62
   5  -3  -4    0.77    3.98
   5   3  -4    3.65    3.59
   5   3  -4    2.12    3.85
  -5  -3   4   -0.00    4.25
  -5  -3   4    4.29    4.49
  -5   3   5  199.92   31.64
  -5   3   5  227.55   32.83
   5  -3  -5  214.91   30.76
   5  -3  -5  197.32   32.38
   5   3  -5  208.74   31.15
   5   3  -5  239.09   32.12
  -5  -3   5  200.92   31.23
  -5  -3   5  211.25   31.69
  -5   3   6  332.48   34.69
  -5   3   6  190.91   32.00
   5  -3  -6  188.96   32.25
   5   3  -6  192.14   30.71
  -5  -3   6  202.48   31.09
  -5  -3   6  209.27   31.53
  -5   3   7   80.44   14.13
  -5   3   7   69.71   14.08
   5  -3  -7   69.03   12.16
   5  -3  -7   26.67   11.13
   5   3  -7   72.18   12.64
  -5  -3   7   64.74   12.49
  -5  -3   7  102.66   14.69
  -5   3   8  111.18   18.73
  -5   3   8  102.50   18.53
   5  -3  -8  103.28   17.01
   5  -3  -8  100.26   18.97
   5   3  -8  112.07   17.43
  -5  -3   8   83.70   16.10
  -5  -3   8  103.04   17.59
  -5   3   9   80.44   16.38
  -5   3   9  135.80   19.42
   5  -3  -9   76.50   14.95
   5  -3  -9   96.45   17.83
   5   3  -9   99.20   15.94
   5   3  -9   93.85   15.68
  -5  -3   9   77.83   14.68
  -5   3  10   17.78    6.67
  -5   3  10   16.79    7.03
   5  -3 -10   26.27    6.47
   5  -3 -10    9.65    6.07
   5   3 -10   20.09    6.08
   5   3 -10   23.44    6.22
  -5  -3  10   14.38    5.24
  -5   3  11   -0.00    2.94
  -5   3  11   -0.00    2.88
   5  -3 -11    0.01    2.66
   5  -3 -11   -0.00    4.37
   5   3 -11    1.14    2.55
   5   3 -11    0.52    2.46
  -5  -3  11    0.00    2.22
  -5   3  12   18.99    6.95
  -5   3  12   30.49    8.71
   5  -3 -12    6.42    4.41
   5  -3 -12   21.64    7.58
   5   3 -12   20.28    6.32
   5   3 -12   28.82    6.63
  -5  -3  12   28.78    6.12
  -5  -3  12   26.32    7.59
  -5   3  13  183.30   32.09
  -5   3  13  230.24   33.65
   5  -3 -13  226.03   31.53
   5  -3 -13  196.08   32.79
   5   3 -13  200.56   30.23
   5   3 -13  283.68   31.21
  -5  -3  13  185.94   29.19
  -5  -3  13  180.69   30.44
  -5   3  14   24.62    8.52
  -5   3  14   21.21    8.15
   5  -3 -14   26.66    7.45
   5  -3 -14   41.51   10.39
   5   3 -14   34.26    7.37
   5   3 -14   17.66    5.69
  -5  -3  14   27.54    6.49
  -5  -3  14   29.20    7.85
  -5   3  15    7.82    5.08
  -5   3  15    4.30    4.49
   5  -3 -15   10.41    6.14
   5   3 -15    6.79    3.76
   5   3 -15    7.74    3.34
  -5  -3  15    4.99    3.20
  -5  -3  15    9.42    4.33
  -5   3  16   42.67   11.19
  -5   3  16   53.05   12.12
   5  -3 -16   45.63   10.75
   5   3 -16   50.98    9.50
   5   3 -16   35.79    7.83
  -5  -3  16   31.64    7.81
  -5  -3  16   36.41    9.08
  -5   3  17   81.11   16.52
  -5   3  17  125.56   19.38
   5  -3 -17   91.50   16.04
   5   3 -17   65.98   13.03
  -5  -3  17   66.66   12.89
  -5  -3  17   64.73   13.62
  -5   3  18   13.41    6.86
   5  -3 -18    8.00    4.85
   5   3 -18   13.29    4.82
  -5  -3  18   10.25    4.64
  -5  -3  18   15.61    5.96
  -5   3  19    4.04    4.26
   5  -3 -19    2.04    3.69
   5   3 -19    0.02    2.36
  -5  -3  19    0.00    2.25
  -5  -3  19    0.07    2.34
   5  -3 -20   -0.00    2.71
   5   3 -20   -0.00    2.56
  -5  -3  20    2.35    3.01
  -5  -3  20    0.77    3.13
   5  -3 -21   42.56   11.37
  -5  -3  21   53.64   10.75
   5  -3 -22   97.91   18.38
  -5  -3  22   92.25   16.51
  -5  -3  23   92.01   16.61
  -5   3  25    2.12    3.48
  -5   3  26    1.97    4.40
  -5   3  27   31.96    9.79
   5  -3 -27   30.98    9.64
  -5   3  28    9.47    6.17
   5  -3 -28    4.69    3.97
  -5   3  29   45.16   11.15
   5  -3 -29   21.65    8.38
  -5   3  30    2.28    4.21
   5  -3 -30    5.50    4.57
  -5   3  31    4.31    5.23
   5  -3 -31    1.70    3.94
  -5   3  32    3.85    4.89
  -5   3  33   13.21    7.06
  -5   3  34   -0.00    3.64
  -5  -3  34    1.99    3.08
  -5   3  35   -0.00    4.80
  -5  -3  35   -0.00    2.45
  -5   3  36   -0.00    4.89
  -5  -3  36   -0.00    2.72
  -5   3  37    8.83    6.64
  -5  -3  37    3.86    3.97
  -5   3  38    0.00    4.06
  -5  -3  38    5.56    4.00
  -5  -3  39    5.52    4.40
  -5   4   1   68.62   14.58
  -5   4   1   86.32   15.94
   5  -4  -1   88.50   14.64
   5  -4  -1   81.63   16.29
   5   4  -1   92.64   15.30
   5   4  -1   70.94   15.07
  -5  -4   1   83.29   15.85
  -5  -4   1   91.19   16.33
  -5   4   2   12.58    5.17
  -5   4   2   14.29    6.21
   5  -4  -2    9.46    4.23
   5  -4  -2    0.00    3.48
   5   4  -2   13.83    5.10
   5   4  -2    8.29    5.21
  -5  -4   2   14.06    5.60
  -5  -4   2    0.00    3.83
  -5   4   3   48.83   10.11
  -5   4   3   43.23   10.07
   5  -4  -3   49.04    9.20
   5  -4  -3   28.50    9.06
   5   4  -3   24.85    7.52
   5   4  -3   40.65    9.38
  -5  -4   3   38.97    9.20
  -5  -4   3   21.88    7.88
  -5   4   4   59.03   12.31
  -5   4   4   58.73   12.77
   5  -4  -4   45.02   10.52
   5  -4  -4   56.84   13.15
   5   4  -4   58.81   11.34
   5   4  -4   57.58   12.09
  -5  -4   4   67.76   12.99
  -5  -4   4   61.64   12.53
  -5   4   5  232.44   31.74
  -5   4   5  191.77   30.89
   5  -4  -5  188.17   29.24
   5  -4  -5  182.91   31.21
   5   4  -5  186.74   29.30
   5   4  -5  224.09   30.67
  -5  -4   5  179.24   29.76
  -5  -4   5  232.59   31.31
  -5   4   6    0.13    3.52
  -5   4   6   -0.00    3.46
   5  -4  -6    0.70    2.66
   5  -4  -6   -0.00    4.66
   5   4  -6    0.00    2.72
  -5  -4   6    0.00    3.51
  -5  -4   6    1.32    3.51
  -5   4   7   15.06    6.53
  -5   4   7   20.11    7.37
   5  -4  -7   16.73    5.69
   5  -4  -7   16.55    7.38
   5   4  -7   15.70    5.55
  -5  -4   7   11.56    5.47
  -5  -4   7   13.29    5.30
  -5   4   8   64.19   14.38
  -5   4   8   81.38   15.54
   5  -4  -8   79.37   13.87
   5  -4  -8   67.41   15.04
   5   4  -8   65.18   12.80
   5   4  -8   89.22   13.99
  -5  -4   8   60.15   12.75
  -5   4   9   88.42   18.45
  -5   4   9   86.52   18.23
   5  -4  -9  107.33   17.77
   5  -4  -9   97.50   19.24
   5   4  -9  139.04   18.27
   5   4  -9   92.84   16.65
  -5   4  10  181.91   27.41
  -5   4  10  117.24   25.14
   5  -4 -10  168.45   25.29
   5  -4 -10  153.26   26.72
   5   4 -10  160.50   24.33
   5   4 -10  180.23   24.56
  -5  -4  10  158.02   24.00
  -5   4  11  190.49   28.46
  -5   4  11  195.73   28.65
   5  -4 -11  188.16   28.75
   5   4 -11  112.42   23.53
   5   4 -11  135.38   23.71
  -5  -4  11  204.81   25.13
  -5  -4  11  206.49   26.52
  -5   4  12    0.81    4.01
  -5   4  12    8.01    5.76
   5  -4 -12    8.23    6.06
   5   4 -12   10.41    4.36
   5   4 -12    5.48    3.30
  -5  -4  12    7.09    3.47
  -5  -4  12    5.09    3.71
  -5   4  13    0.00    4.77
  -5   4  13    6.38    6.14
   5  -4 -13    0.92    4.73
   5   4 -13    1.88    3.06
   5   4 -13    2.68    2.68
  -5  -4  13    1.18    2.51
  -5  -4  13    0.00    3.25
  -5   4  14   21.26    8.36
  -5   4  14   29.01    9.28
   5  -4 -14   23.56    8.19
   5  -4 -14   43.45   11.25
   5   4 -14   16.53    6.10
   5   4 -14   33.00    6.66
  -5  -4  14   37.27    7.08
  -5  -4  14   23.02    6.98
  -5   4  15  300.97   48.56
  -5   4  15  321.52   48.78
   5  -4 -15  372.29   48.46
   5  -4 -15  355.83   50.62
   5   4 -15  338.60   45.20
   5   4 -15  313.88   43.53
  -5  -4  15  307.68   43.98
  -5  -4  15  335.80   45.89
  -5   4  16   77.15   16.31
   5  -4 -16   88.82   15.79
   5   4 -16   58.27   10.77
  -5  -4  16   63.81   11.70
  -5  -4  16   82.13   13.68
  -5   4  17   95.34   20.46
   5  -4 -17  149.77   21.84
   5   4 -17  107.12   17.54
  -5  -4  17   94.75   16.68
  -5  -4  17  119.60   18.72
  -5   4  18    0.00    4.72
   5  -4 -18    5.27    4.77
   5   4 -18    5.46    3.92
  -5  -4  18    1.66    2.63
  -5  -4  18    0.00    3.33
  -5   4  19  162.80   30.37
   5  -4 -19  156.70   28.75
   5   4 -19  202.95   27.29
  -5  -4  19  178.57   26.66
  -5  -4  19  195.10   28.11
  -5  -4  20    4.22    3.42
  -5  -4  20    8.43    4.37
  -5  -4  21   49.56   10.12
  -5   4  22    7.07    5.87
  -5   4  23    0.00    4.37
  -5   4  24    0.23    3.29
   5  -4 -24    2.09    3.99
  -5   4  25   42.05   11.30
   5  -4 -25   37.71   10.89
  -5   4  26   41.33   11.14
   5  -4 -26   17.12    7.58
  -5   4  27   28.46    9.37
   5  -4 -27    7.97    5.35
  -5   4  28    7.62    6.01
   5  -4 -28   -0.00    3.46
  -5   4  29   15.90    7.25
   5  -4 -29   17.27    7.26
  -5   4  30   20.34    8.45
   5  -4 -30    8.23    6.03
  -5   4  31   31.30   10.18
   5  -4 -31   21.62    8.72
  -5   4  32   16.68    7.98
   5  -4 -32    5.64    5.43
  -5   4  33    2.04    3.92
  -5   4  34    3.61    4.85
  -5  -4  34   10.99    4.47
  -5   4  35   18.60    7.74
  -5  -4  35    5.86    4.17
  -5   4  36    4.71    5.88
  -5  -4  36    1.72    2.71
  -5   4  37    1.68    5.35
  -5  -4  37   -0.00    2.73
  -5   4  38    2.62    4.71
  -5  -4  38   -0.00    3.42
  -5  -4  39   -0.00    2.67
  -5   5   1  215.46   32.04
  -5   5   1  219.06   32.11
   5  -5  -1  227.83   33.22
   5   5  -1  214.18   31.05
   5   5  -1  195.85   31.69
  -5  -5   1  182.96   31.37
  -5  -5   1  199.59   31.87
  -5   5   2   73.38   13.59
  -5   5   2   46.37   11.77
   5  -5  -2   48.90   10.84
   5  -5  -2   52.32   13.22
   5   5  -2   69.53   12.29
   5   5  -2   45.58   11.77
  -5  -5   2   75.48   13.64
  -5  -5   2   66.42   13.14
  -5   5   3  167.01   27.06
  -5   5   3  172.43   27.30
   5  -5  -3  147.27   24.98
   5  -5  -3  143.58   27.02
   5   5  -3  165.49   25.66
   5   5  -3  170.64   26.53
  -5  -5   3  288.66   30.12
  -5  -5   3  144.08   26.18
  -5   5   4   40.54   10.41
  -5   5   4   29.21    8.92
   5  -5  -4   46.64    9.36
   5  -5  -4   30.51    9.54
   5   5  -4   36.93    8.52
   5   5  -4   28.16    8.50
  -5  -5   4   41.12    9.92
  -5  -5   4   40.37    9.91
  -5   5   5   18.93    6.89
  -5   5   5   26.54    8.22
   5  -5  -5   19.13    6.29
   5  -5  -5   14.64    6.69
   5   5  -5   15.54    5.61
  -5  -5   5   20.57    6.70
  -5  -5   5   16.85    6.50
  -5   5   6    6.06    5.09
  -5   5   6   18.92    6.76
   5  -5  -6    4.54    4.33
   5  -5  -6   14.46    6.69
   5   5  -6    6.35    3.70
  -5  -5   6   13.05    5.44
  -5  -5   6    9.53    5.08
  -5   5   7  239.63   41.75
  -5   5   7  293.06   42.89
   5  -5  -7  311.09   43.98
   5   5  -7  406.08   42.09
   5   5  -7  247.43   40.00
  -5  -5   7  291.40   41.24
  -5  -5   7  251.96   40.65
  -5   5   8  115.62   21.63
  -5   5   8  157.33   22.97
   5  -5  -8  136.46   22.85
   5   5  -8   83.31   17.88
   5   5  -8  128.45   19.51
  -5  -5   8  136.46   20.40
  -5   5   9   23.72    7.97
  -5   5   9   20.32    7.49
   5  -5  -9    8.29    5.67
   5   5  -9   15.27    5.31
   5   5  -9   26.19    6.36
  -5  -5   9   11.30    5.54
  -5   5  10    0.00    2.88
  -5   5  10    2.93    3.81
   5  -5 -10   -0.00    3.63
   5   5 -10    1.78    2.50
   5   5 -10    0.00    2.39
  -5  -5  10    0.71    2.88
  -5  -5  10    1.55    3.16
  -5   5  11    8.87    6.65
  -5   5  11   14.19    7.14
   5  -5 -11    7.44    6.53
   5   5 -11    7.64    3.92
   5   5 -11   12.79    4.48
  -5  -5  11    7.50    4.30
  -5  -5  11   10.00    4.74
  -5   5  12  310.76   42.66
  -5   5  12  258.45   40.75
   5  -5 -12  271.89   40.30
   5  -5 -12  236.67   40.77
   5   5 -12  246.50   37.06
   5   5 -12  301.22   37.20
  -5  -5  12  272.89   37.36
  -5  -5  12  236.30   37.72
  -5   5  13  338.19   46.66
  -5   5  13  268.13   44.10
   5  -5 -13  254.71   42.83
   5  -5 -13  249.96   44.44
   5   5 -13  380.93   40.87
  -5  -5  13  283.30   40.41
  -5  -5  13  263.46   41.32
  -5   5  14   22.85    8.87
  -5   5  14   34.37   10.04
   5  -5 -14   18.06    7.28
   5  -5 -14   11.63    7.53
   5   5 -14   37.24    7.35
   5   5 -14   18.52    4.84
  -5  -5  14   20.11    5.35
  -5  -5  14   17.50    6.20
  -5   5  15   -0.00    3.51
   5  -5 -15    0.67    4.27
   5   5 -15    6.01    3.56
   5   5 -15    8.21    3.04
  -5  -5  15    6.74    3.00
  -5  -5  15    4.86    4.18
  -5   5  16   38.91   11.70
   5   5 -16   48.86    9.41
   5   5 -16   39.20    7.17
  -5  -5  16   48.63    8.82
  -5  -5  16   55.10   10.58
  -5   5  17   96.28   18.57
   5   5 -17   83.11   13.86
  -5  -5  17   72.72   12.88
  -5  -5  17   79.92   14.76
  -5   5  18   40.73   11.80
  -5  -5  18   28.99    6.88
  -5  -5  18   36.84    8.62
  -5  -5  19   80.87   14.42
  -5  -5  19  110.02   16.88
  -5   5  20   -0.00    3.62
  -5  -5  20    0.00    2.05
  -5   5  21    0.00    4.52
   5  -5 -21    0.00    3.51
  -5   5  22   49.88   11.44
   5  -5 -22   12.42    7.39
  -5   5  23   31.32   10.56
   5  -5 -23   35.91   10.37
  -5   5  24   14.06    6.75
   5  -5 -24   11.58    6.46
  -5   5  25    2.06    4.91
   5  -5 -25    0.47    3.29
  -5   5  26    4.57    4.68
   5  -5 -26   -0.00    2.80
  -5   5  27    8.64    6.38
   5  -5 -27   14.85    6.97
  -5   5  28   26.63    9.87
   5  -5 -28   16.39    7.31
  -5   5  29    9.45    6.43
   5  -5 -29   12.86    6.50
  -5   5  30    1.76    5.06
   5  -5 -30    0.00    3.84
  -5   5  31    0.00    4.41
   5  -5 -31    0.77    4.03
  -5   5  32    0.00    5.12
   5  -5 -32   10.39    6.08
  -5   5  33    8.47    7.22
   5  -5 -33    8.51    6.18
  -5   5  34   13.50    7.73
  -5   5  35    0.00    5.04
  -5  -5  35   -0.00    2.37
  -5   5  36    1.36    5.14
  -5  -5  36    2.20    3.10
  -5   5  37   -0.00    4.62
  -5  -5  37    0.92    3.19
  -5  -5  38    4.22    3.78
  -5  -5  39    0.10    2.32
  -5  -5  40   -0.00    2.69
  -5   6   1   11.58    5.99
  -5   6   1   28.69    7.92
   5  -6  -1   15.39    5.52
   5  -6  -1   25.22    8.34
   5   6  -1   13.82    5.61
   5   6  -1   28.18    8.53
  -5  -6   1   15.51    6.26
  -5  -6   1   16.96    6.92
  -5   6   2    1.02    3.58
  -5   6   2   -0.00    2.96
   5  -6  -2    2.95    3.36
   5  -6  -2    0.64    3.61
   5   6  -2   -0.00    2.66
   5   6  -2    4.09    3.90
  -5  -6   2    3.98    3.89
  -5  -6   2    1.59    3.57
  -5   6   3   66.32   15.59
  -5   6   3   63.77   15.10
   5  -6  -3   92.20   17.77
   5   6  -3   94.37   15.47
   5   6  -3   79.65   15.60
  -5  -6   3   84.25   15.75
  -5  -6   3   99.26   17.03
  -5   6   4  119.42   21.66
  -5   6   4  112.63   20.92
   5  -6  -4  116.49   21.91
   5   6  -4  131.35   19.97
  -5  -6   4  114.10   20.38
  -5  -6   4  112.20   20.49
  -5   6   5   99.76   20.38
  -5   6   5   97.68   19.71
   5  -6  -5  133.92   22.17
   5   6  -5  112.55   18.68
  -5  -6   5  103.48   19.30
  -5  -6   5  137.40   20.88
  -5   6   6   34.87    9.73
  -5   6   6   26.69    8.40
   5  -6  -6   17.00    7.71
   5   6  -6   25.20    7.09
   5   6  -6   26.96    7.32
  -5  -6   6   24.39    7.89
  -5  -6   6   37.27    8.93
  -5   6   7   71.17   16.67
  -5   6   7   73.94   16.25
   5  -6  -7   63.03   16.40
   5   6  -7   91.10   15.11
   5   6  -7   96.32   15.65
  -5  -6   7   96.69   16.31
  -5   6   8   29.29    9.60
  -5   6   8   35.02    9.63
   5  -6  -8   23.67    8.81
   5   6  -8   24.33    6.88
  -5  -6   8   22.25    7.23
  -5   6   9  121.33   21.69
  -5   6   9  145.58   22.43
   5  -6  -9  101.88   20.82
   5   6  -9   94.42   17.47
   5   6  -9  115.96   18.16
  -5  -6   9  100.00   18.31
  -5   6  10  119.74   23.93
  -5   6  10  147.79   24.63
   5  -6 -10  137.66   23.42
   5  -6 -10  130.89   24.48
   5   6 -10  123.89   20.61
   5   6 -10  158.60   21.37
  -5  -6  10   91.63   20.19
  -5  -6  10  205.18   24.42
  -5   6  11   81.77   18.78
  -5   6  11   85.97   18.43
   5  -6 -11   91.75   17.93
   5  -6 -11  100.08   20.01
   5   6 -11  117.60   16.56
   5   6 -11   88.94   15.20
  -5  -6  11   93.46   16.42
  -5  -6  11   85.54   16.47
  -5   6  12   13.13    7.66
   5  -6 -12   26.42    8.35
   5  -6 -12   11.54    7.06
   5   6 -12   36.81    7.51
   5   6 -12   23.56    5.90
  -5  -6  12   29.42    7.16
  -5  -6  12   30.85    7.93
  -5   6  13    2.17    4.50
   5  -6 -13    0.00    4.24
   5   6 -13    4.73    3.31
   5   6 -13    4.28    2.63
  -5  -6  13    2.94    2.97
  -5  -6  13    1.73    3.93
  -5   6  14  106.37   19.83
   5   6 -14  102.22   14.93
   5   6 -14   89.47   13.07
  -5  -6  14   70.71   13.75
  -5  -6  14   68.66   14.58
  -5   6  15   84.76   17.59
   5   6 -15   57.50   12.14
   5   6 -15   78.29   11.07
  -5  -6  15   84.83   12.94
  -5  -6  15   67.24   13.52
  -5   6  16    2.18    4.35
  -5   6  16    2.57    4.75
   5   6 -16    1.77    2.59
   5   6 -16    1.55    1.16
  -5  -6  16    1.33    2.12
  -5  -6  16    1.10    2.86
  -5   6  17   70.22   16.66
   5  -6 -17   75.82   15.96
  -5  -6  17   71.50   11.91
  -5  -6  17   68.64   13.46
  -5   6  18    7.33    6.62
   5  -6 -18    9.65    5.82
  -5  -6  18    8.17    3.60
  -5  -6  18   25.07    6.46
  -5   6  19   12.45    6.51
   5  -6 -19   27.22    8.99
  -5   6  20    1.34    3.66
   5  -6 -20   -0.00    4.13
  -5   6  21   16.28    7.46
   5  -6 -21    7.07    6.07
  -5   6  22   41.49   11.52
   5  -6 -22   22.19    8.78
  -5   6  23   -0.00    3.49
   5  -6 -23   -0.00    3.40
  -5   6  24   12.06    6.97
   5  -6 -24    8.99    5.38
  -5   6  25   16.26    7.90
   5  -6 -25    7.94    5.67
  -5   6  26   35.25   11.19
   5  -6 -26   27.47   10.05
  -5   6  27   16.17    8.22
   5  -6 -27   10.07    6.78
  -5   6  28    2.58    4.50
   5  -6 -28    1.63    4.11
  -5   6  29    4.77    5.88
   5  -6 -29    0.00    3.95
  -5   6  30   17.30    8.72
   5  -6 -30   19.18    8.00
  -5   6  31    8.03    6.80
   5  -6 -31    7.36    6.06
  -5   6  32   10.47    6.59
   5  -6 -32    7.75    5.85
  -5   6  33   -0.00    4.53
   5  -6 -33    0.82    3.72
  -5   6  34    4.92    5.60
   5  -6 -34    1.40    4.11
  -5   6  35    5.40    6.54
  -5   6  36   11.15    7.98
  -5  -6  36   14.87    4.96
  -5   6  37    0.00    5.34
  -5  -6  37    2.56    2.55
  -5  -6  38    0.00    2.64
  -5  -6  39    0.00    2.16
  -5  -6  40    2.92    3.32
  -5   7   1   10.74    5.86
   5  -7  -1   12.67    6.06
   5   7  -1   17.91    5.73
   5   7  -1   13.44    6.15
  -5  -7   1    7.49    4.48
  -5  -7   1    0.00    4.60
  -5   7   2  158.13   26.45
   5  -7  -2  152.02   26.53
   5   7  -2  138.06   23.88
   5   7  -2  145.96   25.42
  -5  -7   2  168.00   25.80
  -5  -7   2  159.57   26.03
  -5   7   3  134.83   23.78
   5  -7  -3  126.17   23.73
   5   7  -3  163.05   22.55
   5   7  -3  130.30   22.63
  -5  -7   3  129.69   22.41
  -5  -7   3  106.75   21.80
  -5   7   4   74.96   17.57
   5  -7  -4   96.74   19.26
   5   7  -4  101.49   16.91
  -5  -7   4   93.45   17.48
  -5  -7   4  104.90   18.62
  -5   7   5   13.76    7.17
   5  -7  -5   13.62    6.85
   5   7  -5   17.79    5.66
  -5  -7   5   17.07    6.58
  -5  -7   5   17.51    6.50
  -5   7   6   27.43    8.75
   5  -7  -6   33.58   10.02
   5   7  -6   11.00    4.96
   5   7  -6    2.00    3.79
  -5  -7   6   24.40    7.40
  -5  -7   6    7.86    4.98
  -5   7   7  149.55   26.14
  -5   7   7  134.52   24.93
   5  -7  -7  160.09   25.48
   5  -7  -7  129.18   25.45
   5   7  -7  131.72   22.83
  -5  -7   7  167.79   24.69
  -5   7   8  294.07   48.68
  -5   7   8  312.38   48.03
   5  -7  -8  252.54   46.36
   5   7  -8  399.81   46.30
   5   7  -8  376.24   46.38
  -5  -7   8  299.02   45.98
  -5   7   9   45.97   11.81
   5  -7  -9   40.20   11.88
   5   7  -9   29.95    7.90
   5   7  -9   32.73    8.11
  -5  -7   9   31.39    8.77
  -5  -7   9   37.34    9.25
  -5   7  10   14.85    7.31
   5  -7 -10    8.11    6.88
   5   7 -10   11.60    4.72
   5   7 -10    6.81    3.71
  -5  -7  10    1.95    3.39
  -5  -7  10   14.65    5.73
  -5   7  11   11.00    5.94
  -5   7  11   15.04    7.03
   5  -7 -11    5.31    6.60
   5   7 -11   11.66    4.81
   5   7 -11   18.66    5.15
  -5  -7  11   13.76    5.62
  -5  -7  11   13.02    5.74
  -5   7  12  100.12   23.24
  -5   7  12  150.12   25.96
   5  -7 -12  130.43   26.50
   5   7 -12  127.30   21.27
   5   7 -12  171.67   21.51
  -5  -7  12  151.63   22.81
  -5  -7  12  134.08   23.01
  -5   7  13   69.43   16.64
   5   7 -13   82.25   14.19
   5   7 -13  101.57   13.63
  -5  -7  13   80.93   14.83
  -5  -7  13   65.01   14.54
  -5   7  14    0.00    3.10
  -5   7  14    0.27    5.26
   5  -7 -14    0.62    3.66
   5   7 -14    3.83    2.88
   5   7 -14    1.02    1.81
  -5  -7  14    6.69    4.04
  -5  -7  14    2.96    3.53
  -5   7  15   32.36   10.84
  -5   7  15   45.42   12.72
   5  -7 -15   38.88   11.05
   5   7 -15   37.64    6.19
  -5  -7  15   51.93    9.34
  -5  -7  15   40.54    9.55
  -5   7  16    0.00    3.49
  -5   7  16    5.10    5.61
   5  -7 -16    0.00    4.32
  -5  -7  16    3.47    3.18
  -5   7  17   -0.00    4.27
   5  -7 -17    1.88    4.10
  -5  -7  17   -0.00    2.24
   5  -7 -18  138.12   24.94
  -5   7  19    0.00    4.06
   5  -7 -19    1.01    3.77
  -5   7  20    1.37    4.33
   5  -7 -20   10.27    6.12
  -5   7  21    9.77    6.55
   5  -7 -21    7.35    5.78
  -5   7  22   26.30    9.70
   5  -7 -22   20.34    8.63
  -5   7  23   21.46    9.34
   5  -7 -23   22.87    9.06
  -5   7  24   26.05    9.61
   5  -7 -24   24.12    9.41
  -5   7  25    0.39    4.84
   5  -7 -25    8.64    6.15
  -5   7  26    3.38    4.22
   5  -7 -26    2.73    5.59
  -5   7  27    9.76    8.21
   5  -7 -27   24.94    9.49
  -5   7  28   36.42   12.08
   5  -7 -28   35.56   11.57
  -5   7  29    0.00    4.48
   5  -7 -29    3.51    5.45
  -5   7  30    2.08    3.57
   5  -7 -30    2.34    4.78
  -5   7  31    0.58    4.65
   5  -7 -31   -0.00    3.49
  -5   7  32   10.55    6.88
   5  -7 -32   -0.00    4.22
  -5   7  33   -0.00    4.92
   5  -7 -33    0.64    3.37
  -5   7  34   19.80    9.35
   5  -7 -34   13.91    7.67
  -5   7  35    0.00    5.00
   5  -7 -35   10.44    7.54
  -5   7  36    4.42    5.74
  -5  -7  36    0.00    2.25
  -5  -7  37    0.39    2.72
  -5  -7  38    5.71    3.31
  -5  -7  39    1.19    2.43
  -5   8   1   10.81    6.73
   5  -8  -1   14.90    6.95
   5   8  -1    9.23    6.18
  -5  -8   1   21.97    7.66
  -5  -8   1   29.56    8.56
  -5   8   2   12.22    6.28
   5  -8  -2   24.64    8.66
   5   8  -2   17.42    7.02
  -5  -8   2    8.27    5.12
  -5  -8   2   12.35    6.68
  -5   8   3   19.58    8.29
   5  -8  -3   14.87    7.26
   5   8  -3   17.42    6.04
   5   8  -3   13.22    6.62
  -5  -8   3   10.10    5.83
  -5  -8   3   13.02    5.92
  -5   8   4  350.28   58.08
  -5   8   4  454.72   59.19
   5  -8  -4  439.26   58.43
   5  -8  -4  410.30   59.22
  -5  -8   4  391.44   56.69
  -5  -8   4  376.43   57.10
  -5   8   5   50.89   13.03
   5  -8  -5   62.33   14.95
   5   8  -5   69.23   12.36
   5   8  -5   45.03   11.47
  -5  -8   5   38.75   11.28
  -5  -8   5   81.23   14.74
  -5   8   6  106.18   21.22
   5  -8  -6   87.97   21.36
   5   8  -6  144.89   20.43
   5   8  -6  109.87   19.85
  -5  -8   6  107.95   20.10
  -5  -8   6  142.10   22.26
  -5   8   7    0.00    4.20
   5  -8  -7   -0.00    4.58
   5   8  -7    0.37    2.55
   5   8  -7    0.11    2.49
  -5  -8   7    3.71    4.40
  -5   8   8   76.05   17.24
   5  -8  -8   72.06   17.95
   5   8  -8  106.27   16.11
   5   8  -8   81.63   15.53
  -5  -8   8   83.73   16.21
  -5   8   9  111.62   23.94
   5  -8  -9  106.94   25.03
   5   8  -9  153.60   22.34
  -5  -8   9  159.67   23.93
  -5  -8   9  148.75   24.11
  -5   8  10   63.07   15.51
   5  -8 -10   71.73   15.68
   5  -8 -10   78.26   17.96
   5   8 -10   81.21   13.46
  -5  -8  10   56.57   13.42
  -5   8  11   41.62   11.15
   5  -8 -11   13.77    6.68
   5  -8 -11   27.62   10.65
   5   8 -11   24.52    6.55
  -5  -8  11   19.09    6.80
  -5   8  12   42.73   11.89
   5  -8 -12   26.68    9.31
   5   8 -12   45.13    8.59
  -5  -8  12   23.49    7.79
  -5   8  13   -0.00    3.31
   5  -8 -13    0.00    4.30
  -5  -8  13    2.11    3.37
  -5   8  14  132.36   22.31
   5  -8 -14   66.85   17.53
  -5  -8  14  104.97   17.09
  -5   8  15    1.36    4.81
   5  -8 -15    2.59    4.88
   5   8 -15    0.54    1.08
  -5  -8  15    5.56    3.81
   5  -8 -16   25.25    9.08
   5  -8 -17   -0.00    4.06
   5  -8 -18    4.89    5.12
  -5   8  19    0.00    4.34
   5  -8 -19   -0.00    3.39
  -5   8  20   50.52   14.67
   5  -8 -20   66.65   15.28
  -5   8  21   -0.00    4.88
   5  -8 -21    2.29    4.14
  -5   8  22   16.95    8.28
   5  -8 -22    8.13    5.97
  -5   8  23   -0.00    4.38
   5  -8 -23   -0.00    4.69
  -5   8  24   28.57   10.77
   5  -8 -24   21.44    8.83
  -5   8  25    1.95    4.43
   5  -8 -25    0.89    4.61
  -5   8  26   25.57    9.87
   5  -8 -26   17.70    8.09
  -5   8  27    3.32    5.23
   5  -8 -27    0.00    4.59
  -5   8  28    2.06    4.48
   5  -8 -28    2.14    4.57
  -5   8  29   -0.00    4.44
   5  -8 -29    0.61    4.06
  -5   8  30   19.67    9.12
   5  -8 -30    6.43    5.71
  -5   8  31   11.86    7.93
   5  -8 -31    8.43    6.65
  -5   8  32   13.53    7.57
   5  -8 -32    3.88    5.77
  -5   8  33    2.77    6.28
   5  -8 -33   -0.00    4.91
  -5   8  34    5.63    6.63
   5  -8 -34    1.49    4.52
  -5   8  35    0.00    5.42
   5  -8 -35    0.81    4.21
  -5   8  36    0.00    5.49
   5  -8 -36    8.38    6.64
   5  -8 -37   -0.00    5.68
  -5   9   1   -0.00    3.86
  -5  -9   1    0.52    3.78
  -5  -9   1    2.51    4.02
  -5   9   2  172.98   20.07
  -5  -9   2   10.37    6.31
  -5   9   3   18.21    7.72
  -5  -9   3   25.86    8.48
  -5   9   4   -0.00    3.71
  -5  -9   4    0.00    3.48
  -5   9   5    8.05    5.15
   5  -9  -5   -0.00    5.92
  -5  -9   5    9.71    5.38
  -5   9   6   53.58   13.12
   5  -9  -6   38.70   11.18
   5  -9  -6   25.01   11.12
   5   9  -6   58.00   10.65
  -5  -9   6   34.48    9.84
  -5   9   7    3.02    4.90
   5  -9  -7    4.74    5.12
   5  -9  -7    7.74    6.98
   5   9  -7    9.26    4.67
  -5  -9   7    0.02    3.42
  -5   9   8  121.49   24.38
   5  -9  -8  141.73   24.32
   5  -9  -8  120.32   25.37
   5   9  -8  147.96   22.00
  -5  -9   8  124.14   22.38
  -5   9   9   11.46    6.95
   5  -9  -9    1.32    4.03
   5  -9  -9    3.84    6.99
   5   9  -9   12.62    4.90
  -5  -9   9   11.78    5.84
  -5   9  10    0.00    5.29
   5  -9 -10    0.86    3.67
   5   9 -10    0.00    2.79
  -5  -9  10    8.32    5.23
  -5   9  11    3.74    5.64
   5  -9 -11    3.88    4.63
  -5  -9  11    4.18    5.06
  -5   9  12  230.46   32.69
   5  -9 -12  127.75   27.12
  -5  -9  12  170.47   26.62
  -5   9  13   10.33    6.74
   5  -9 -13    3.45    3.70
  -5  -9  13    4.09    3.72
  -5   9  14   56.28   14.82
   5  -9 -14   34.55   11.24
  -5  -9  14   54.92   11.19
  -5   9  15    0.19    4.67
   5  -9 -15    5.93    4.82
   5  -9 -16   31.36   10.26
   5  -9 -17    2.90    5.26
  -5   9  18   56.19   15.22
   5  -9 -18   47.14   13.49
  -5   9  19    3.25    5.17
   5  -9 -19    2.36    4.85
  -5   9  20    0.00    4.78
   5  -9 -20    2.09    5.07
  -5   9  21    1.10    5.23
   5  -9 -21    3.62    4.17
  -5   9  22   41.71   13.38
   5  -9 -22   49.21   13.76
  -5   9  23   -0.00    4.80
   5  -9 -23    1.87    4.01
  -5   9  24   -0.00    4.12
   5  -9 -24   23.96    8.68
  -5   9  25    4.21    6.30
   5  -9 -25   -0.00    3.44
  -5   9  26    8.92    6.82
   5  -9 -26    1.37    4.18
  -5   9  27    1.93    5.98
   5  -9 -27    0.00    4.98
  -5   9  28   24.42   10.98
   5  -9 -28   25.60   10.27
  -5   9  29   -0.00    4.54
   5  -9 -29    2.92    4.87
  -5   9  30    0.73    3.99
   5  -9 -30    1.52    3.59
  -5   9  31    1.37    3.94
   5  -9 -31    4.28    5.06
  -5   9  32   13.24    7.92
   5  -9 -32    8.52    6.85
  -5   9  33    4.95    6.37
   5  -9 -33   -0.00    4.57
  -5   9  34   -0.00    5.73
   5  -9 -34   16.26    8.55
  -5   9  35   -0.00    5.95
   5  -9 -35   -0.00    3.54
   5  -9 -36   -0.00    4.74
   5  -9 -37    4.48    6.07
   5 -10  -1    4.86    5.61
   5 -10  -2    1.76    3.78
   5 -10  -2   -0.00    5.14
  -5 -10   2   -0.00    3.06
   5 -10  -3    0.00    3.33
   5 -10  -3    0.12    3.04
  -5 -10   3    4.48    4.78
   5 -10  -4    8.74    5.75
   5 -10  -4    4.49    5.38
  -5 -10   4   13.63    6.33
  -5  10   5    1.70    4.91
   5 -10  -5   -0.00    3.88
  -5 -10   5    6.21    4.86
  -5  10   6   16.74    8.47
   5 -10  -6   29.11    9.93
  -5 -10   6   42.70   10.23
  -5  10   7   10.56    6.96
   5 -10  -7   10.89    6.32
  -5 -10   7    4.90    4.91
  -5  10   8    5.03    5.24
   5 -10  -8    3.97    5.19
   5  10  -8    3.08    3.33
  -5 -10   8    1.75    3.75
  -5  10   9    0.00    4.40
   5 -10  -9   -0.00    3.87
  -5 -10   9   -0.00    4.05
  -5  10  10   92.00   20.75
   5 -10 -10  119.70   20.83
  -5 -10  10   80.27   17.11
  -5  10  11    4.02    5.91
   5 -10 -11    2.71    5.03
  -5 -10  11    1.78    3.85
  -5  10  12   11.78    6.80
   5 -10 -12   10.82    6.16
  -5 -10  12    1.41    4.07
  -5  10  13    1.73    4.24
   5 -10 -13    2.63    4.45
  -5  10  14   35.56   12.21
   5 -10 -14   31.02   10.11
  -5  10  15    3.43    5.06
   5 -10 -15    2.57    4.66
   5 -10 -16   30.31   10.18
   5 -10 -17    3.98    5.04
  -5  10  18    5.46    4.96
   5 -10 -18    2.39    4.00
  -5  10  19    1.40    4.88
   5 -10 -19   -0.00    3.77
  -5  10  20   42.77   12.99
   5 -10 -20   19.92    9.56
  -5  10  21    3.94    5.45
   5 -10 -21   -0.00    3.37
  -5  10  22    5.01    5.68
   5 -10 -22   13.65    7.62
  -5  10  23    0.22    3.53
   5 -10 -23    0.76    5.15
  -5  10  24    4.06    5.89
   5 -10 -24    0.60    5.55
  -5  10  25   -0.00    4.23
   5 -10 -25   -0.00    3.74
  -5  10  26   34.06   11.91
   5 -10 -26    8.41    6.30
  -5  10  27    1.06    3.69
   5 -10 -27    0.52    4.03
  -5  10  28   -0.00    4.53
   5 -10 -28    3.20    5.15
  -5  10  29    6.35    6.27
   5 -10 -29    1.04    4.77
  -5  10  30    3.69    7.02
   5 -10 -30    8.10    6.11
  -5  10  31   -0.00    5.84
   5 -10 -31    0.00    4.48
  -5  10  32   -0.00    5.11
   5 -10 -32    2.18    5.22
  -5  10  33   -0.00    5.10
   5 -10 -33    0.35    5.55
  -5  10  34    1.45    6.14
   5 -10 -34    7.66    6.17
  -5  10  35   -0.00    4.65
   5 -10 -35   -0.00    5.44
   5 -11  -1   13.09    6.65
   5 -11  -1   15.54    8.51
   5 -11  -2   98.31   19.99
   5 -11  -2  115.13   22.77
   5 -11  -3   23.13    8.61
   5 -11  -3    8.55    7.21
   5 -11  -4    0.84    3.39
   5 -11  -4    4.05    7.10
   5 -11  -5    0.00    3.60
   5 -11  -5    0.80    5.05
  -5 -11   5    0.00    4.16
   5 -11  -6   10.66    6.38
   5 -11  -6    7.88    6.35
  -5 -11   6    0.00    3.49
   5 -11  -7   -0.00    3.83
  -5 -11   7    0.91    3.70
   5 -11  -8   55.70   13.19
  -5 -11   8   35.76   11.04
   5 -11  -9    3.03    4.34
  -5 -11   9    3.69    4.37
   5 -11 -10    2.51    4.58
  -5 -11  10    2.06    3.80
   5 -11 -11    3.18    4.63
   5 -11 -12   74.26   16.92
   5 -11 -13   -0.00    3.72
   5 -11 -14   38.35   11.61
   5 -11 -15    0.00    4.90
   5 -11 -16   22.45    9.60
   5 -11 -17   -0.00    4.72
  -5  11  18   35.97   12.54
   5 -11 -18   28.48   10.21
  -5  11  19    0.00    5.59
   5 -11 -19   -0.00    4.01
  -5  11  20   -0.00    4.79
   5 -11 -20    0.20    3.84
  -5  11  21    8.44    7.85
   5 -11 -21    2.00    4.31
  -5  11  22   48.13   14.98
   5 -11 -22   30.77   11.02
  -5  11  23   -0.00    4.46
   5 -11 -23    5.22    5.40
  -5  11  24   18.95    9.52
   5 -11 -24    8.55    6.05
  -5  11  25    1.38    4.12
   5 -11 -25    7.26    5.82
  -5  11  26    7.40    6.63
   5 -11 -26    3.13    5.17
  -5  11  27   -0.00    4.19
   5 -11 -27    0.00    4.97
  -5  11  28   10.32    7.83
   5 -11 -28   35.40   11.58
  -5  11  29   -0.00    5.79
   5 -11 -29    0.94    3.81
  -5  11  30   -0.00    5.31
   5 -11 -30   -0.00    5.44
  -5  11  31    3.20    7.34
   5 -11 -31   -0.00    4.24
  -5  11  32    5.99    6.36
   5 -11 -32   14.64    8.24
  -5  11  33    2.07    5.91
  -5  11  34    4.69    6.21
   5 -12  -1    3.26    4.60
   5 -12  -1   -0.00    4.60
  -5 -12   1    0.14    3.84
   5 -12  -2    0.01    3.21
   5 -12  -2   -0.00    5.39
  -5 -12   2   -0.00    4.48
   5 -12  -3    2.01    4.45
   5 -12  -3    3.49    6.46
  -5 -12   3    0.00    3.83
   5 -12  -4   63.95   17.18
   5 -12  -5    7.54    6.19
   5 -12  -6   13.03    6.47
   5 -12  -7    1.79    4.12
   5 -12  -8    3.74    4.97
  -5 -12   8   14.77    6.82
   5 -12  -9   -0.00    3.56
  -5 -12   9    8.03    5.67
   5 -12 -10   43.54   12.75
   5 -12 -11   -0.00    4.01
   5 -12 -12    3.43    5.53
   5 -12 -13    4.58    6.00
   5 -12 -14   29.79   10.22
   5 -12 -15    4.46    5.61
   5 -12 -16   25.34   10.38
   5 -12 -17    2.64    5.15
   5 -12 -18    0.00    3.47
   5 -12 -19    1.83    3.97
   5 -12 -20   39.09   12.43
   5 -12 -21   -0.00    5.09
   5 -12 -22    5.25    5.32
   5 -12 -23    0.67    4.47
   5 -12 -24    2.21    5.46
   5 -12 -25   -0.00    3.75
   5 -12 -26    2.53    4.65
   5 -12 -27    0.65    5.12
   5 -12 -28    1.08    5.22
   5 -12 -29   -0.00    3.70
   5 -13  -1   20.77    8.00
   5 -13  -1   15.22    9.40
  -5 -13   1   20.21    8.91
   5 -13  -2   60.70   14.92
  -5 -13   2   59.90   14.87
   5 -13  -3    8.67    6.29
  -5 -13   3    7.41    5.97
   5 -13  -4   26.11    9.37
  -5 -13   4   23.40    8.88
   5 -13  -5    0.09    4.06
  -5 -13   5    0.34    2.98
   5 -13  -6   49.48   13.47
  -5 -13   6   48.44   12.65
   5 -13  -7    2.58    4.49
   5 -13  -8   68.92   16.22
   5 -13  -9    1.58    3.96
   5 -13 -10    2.15    4.52
   5 -13 -11    4.58    5.43
   5 -13 -12   31.50   10.67
   5 -13 -13    4.17    5.20
   5 -13 -14    6.35    6.43
   5 -13 -15    2.14    5.46
   5 -13 -16    5.28    6.05
   5 -13 -17    0.00    4.29
   5 -13 -18    5.26    5.79
   5 -13 -19    5.56    5.94
   5 -13 -20    3.60    6.50
   5 -13 -21    4.88    5.70
   5 -13 -22   12.23    7.76
   5 -13 -23    1.25    4.95
   5 -13 -24    9.72    7.49
   5 -13 -25    3.02    5.56
   5 -13 -26    2.57    4.55
   5 -14  -1    2.60    4.46
  -5 -14   1    4.26    5.58
   5 -14  -2    1.76    3.51
  -5 -14   2   -0.00    4.23
   5 -14  -3    0.00    3.82
  -5 -14   3    6.59    5.39
   5 -14  -4   45.54   12.72
  -5 -14   4   34.77   11.20
   5 -14  -5   18.76    8.21
  -5 -14   5   10.73    6.54
   5 -14  -6   17.16    8.12
   5 -14  -7   -0.00    4.99
   5 -14  -8    3.33    4.92
   5 -14  -9    1.48    4.18
   5 -14 -10   31.91   10.70
   5 -14 -11    9.22    6.19
   5 -14 -12   -0.00    4.86
   5 -14 -13    3.63    5.51
   5 -14 -14    8.26    7.11
   5 -14 -15    7.82    6.08
   5 -14 -16    4.91    5.00
   5 -14 -17   -0.00    2.82
   5 -14 -18    3.83    5.36
   5 -14 -19    4.30    6.43
   5 -14 -20   -0.00    4.09
   5 -14 -21   -0.00    5.19
   5 -14 -22    6.15    7.29
   5 -14 -23    1.81    4.40
   5 -15  -1    7.98    5.95
  -5 -15   1    6.18    6.03
   5 -15  -2   22.32    8.58
  -5 -15   2   16.96    8.20
   5 -15  -3   28.22    9.84
  -5 -15   3   10.25    6.74
   5 -15  -4   -0.00    4.21
   5 -15  -5    0.00    3.78
   5 -15  -6    2.59    5.05
   5 -15  -7    8.90    6.28
   5 -15  -8    0.00    3.82
   5 -15  -9    1.39    3.25
   5 -15 -10    0.00    4.20
   5 -15 -11    3.30    5.14
   5 -15 -12   10.48    6.67
   5 -15 -13    0.00    4.96
   5 -15 -14    3.07    6.39
   5 -15 -15    5.55    6.95
   5 -15 -16    2.96    4.90
   5 -15 -17    4.05    4.71
   5 -15 -18    5.71    6.08
   5 -15 -19    0.00    5.00
   5 -16  -1    1.64    4.11
  -5 -16   1    2.46    5.06
   5 -16  -2    0.41    3.72
   5 -16  -3    1.28    3.99
   5 -16  -4    5.44    4.94
   5 -16  -5    2.77    4.68
   5 -16  -6    7.61    5.83
   5 -16  -7   -0.00    4.18
   5 -16  -8    2.22    4.35
   5 -16  -9    4.21    4.74
   5 -16 -10    4.82    5.07
   5 -16 -11    4.76    6.16
   5 -16 -12    0.98    4.50
   5 -16 -13   -0.00    3.43
   5 -16 -14   -0.00    5.09
   5 -16 -15    0.00    7.10
   5 -17  -1    2.89    4.36
   5 -17  -2   16.00    7.45
   5 -17  -3   18.21    8.07
   5 -17  -4    2.06    5.04
   5 -17  -5    3.57    4.92
   5 -17  -6    4.00    5.55
   5 -17  -7    2.49    4.36
   5 -17  -8    0.50    3.57
   5 -17  -9   -0.00    4.22
   5 -17 -10   -0.00    5.31
   5 -17 -11    1.62    4.30
   5 -18  -1    8.20    6.43
   5 -18  -2    0.12    4.06
   5 -18  -3   -0.00    3.79
   5 -18  -4    5.75    5.74
   5 -18  -5   -0.00    4.04
   5 -18  -6   -0.00    3.90
   5 -18  -7    2.04    4.22
  -4   0   1    3.15    2.92
  -4   0   1   -0.00    2.64
   4   0  -1   -0.00    2.46
   4   0  -1    1.59    3.56
  -4   0   2   22.80    5.85
  -4   0   2   17.97    5.77
   4   0  -2   12.11    5.13
   4   0  -2   24.80    6.47
  -4   0   3    1.20    2.53
  -4   0   3   -0.00    3.14
   4   0  -3   -0.00    2.85
   4   0  -3   -0.00    2.54
  -4   0   4 1263.84  152.28
  -4   0   4 1166.59  153.00
   4   0  -4  969.56  151.48
   4   0  -4 1588.92  154.81
  -4   0   5   -0.00    2.47
  -4   0   5    0.00    3.13
   4   0  -5    0.67    2.63
   4   0  -5   -0.00    3.69
  -4   0   6  644.32   89.43
  -4   0   6  707.80   90.90
   4   0  -6  801.94   90.26
   4   0  -6  630.63   90.39
  -4   0   7    1.29    2.68
  -4   0   7   -0.00    3.09
   4   0  -7   -0.00    2.34
   4   0  -7   -0.00    2.63
  -4   0   8 2471.26  318.69
  -4   0   8 2337.29  319.50
   4   0  -8 2892.76  319.11
   4   0  -8 2407.97  319.52
  -4   0   9   -0.00    3.01
  -4   0   9   -0.00    3.18
   4   0  -9    0.25    2.61
   4   0  -9    0.27    3.21
  -4   0  10   34.92    7.93
  -4   0  10   35.85    8.58
   4   0 -10   36.45    7.53
  -4   0  11   -0.00    2.81
  -4   0  11   -0.00    3.02
   4   0 -11    0.90    2.46
  -4   0  12    5.11    4.17
  -4   0  12   11.36    4.90
   4   0 -12   11.26    3.68
  -4   0  13    0.00    2.83
  -4   0  13    4.99    3.45
   4   0 -13    0.93    2.34
  -4   0  14 1303.19  172.93
   4   0 -14 1339.96  171.57
   4   0 -14 1432.37  174.87
  -4   0  15    2.67    3.48
   4   0 -15    0.00    2.14
  -4   0  16   46.16   10.17
   4   0 -16   39.33    8.40
  -4   0  17   -0.00    2.82
   4   0 -17    0.93    2.38
   4   0 -17   -0.00    1.89
   4   0 -18  175.29   16.32
   4   0 -18   29.75    8.74
   4   0 -19   -0.00    2.19
   4   0 -19    1.12    2.14
   4   0 -20  188.73   26.98
   4   0 -20  165.03   25.92
  -4   0  21    0.71    3.24
   4   0 -21   -0.00    2.29
   4   0 -21   -0.00    2.55
  -4   0  22   17.12    7.38
   4   0 -22   19.88    6.43
   4   0 -22   26.42    6.79
   4   0 -23   -0.00    2.74
   4   0 -23    0.00    2.47
   4   0 -24   45.11   10.06
   4   0 -24   45.57    9.96
   4   0 -25    0.00    2.83
   4   0 -26    8.69    4.52
  -4   0  27    1.78    3.24
   4   0 -27   -0.00    2.55
  -4   0  28   10.75    4.97
  -4   0  29    2.99    3.35
  -4   0  30   51.44   12.02
  -4   0  31   -0.00    2.92
  -4   0  32   -0.00    2.95
  -4   0  33    2.36    3.81
  -4   0  34    8.72    5.05
  -4   0  35    0.51    4.12
  -4   0  36   43.36   11.42
  -4   0  37    4.18    4.87
  -4   0  38   -0.00    5.21
  -4   0  39   -0.00    3.76
  -4   0  40   30.31    9.31
  -4   1   1   23.68    5.70
  -4   1   1   11.65    5.22
   4  -1  -1   14.48    4.79
   4  -1  -1   18.67    6.15
   4   1  -1   22.69    6.10
   4   1  -1   15.42    5.55
  -4  -1   1   19.60    5.60
  -4  -1   1   18.07    5.79
  -4   1   2 1051.00  133.72
  -4   1   2 1115.30  135.04
   4  -1  -2 1245.90  134.48
   4  -1  -2  882.81  134.19
   4   1  -2 1093.37  134.57
   4   1  -2  953.47  134.25
  -4  -1   2  912.23  133.75
  -4  -1   2 1178.78  135.13
  -4   1   3   25.30    5.58
  -4   1   3   21.01    6.01
   4  -1  -3   14.58    4.87
   4  -1  -3   17.68    6.13
   4   1  -3   11.64    4.88
   4   1  -3   12.43    5.01
  -4  -1   3   22.20    6.07
  -4  -1   3   27.49    6.74
  -4   1   4    3.97    3.04
  -4   1   4    5.40    4.07
   4  -1  -4    1.69    3.01
   4  -1  -4    4.89    4.04
   4   1  -4    2.97    3.02
   4   1  -4    2.10    3.04
  -4  -1   4    3.08    2.77
  -4  -1   4    4.30    3.53
  -4   1   5    6.51    3.72
  -4   1   5   18.93    5.90
   4  -1  -5   19.05    4.79
   4  -1  -5   18.46    5.92
   4   1  -5   17.92    5.02
   4   1  -5   14.93    5.10
  -4  -1   5   11.47    4.10
  -4  -1   5   10.30    4.72
  -4   1   6  456.90   58.96
  -4   1   6  395.59   59.26
   4  -1  -6  387.04   57.95
   4  -1  -6  622.46   61.76
   4   1  -6  382.46   58.21
   4   1  -6  526.46   59.98
  -4  -1   6  412.94   58.08
  -4  -1   6  488.42   59.76
  -4   1   7   54.93    9.70
  -4   1   7   40.46    9.57
   4  -1  -7   46.22    8.56
   4  -1  -7   40.18    9.38
   4   1  -7   46.44    8.83
  -4  -1   7   34.72    7.94
  -4  -1   7   45.26    9.38
  -4   1   8 1031.35  148.14
  -4   1   8 1221.50  149.72
   4  -1  -8 1182.85  147.86
   4  -1  -8 1246.28  149.79
   4   1  -8 1059.82  147.35
  -4  -1   8 1178.63  147.58
  -4  -1   8 1278.11  149.23
  -4   1   9    0.00    3.27
  -4   1   9    1.20    3.20
   4  -1  -9    0.16    2.46
   4  -1  -9   -0.00    3.58
   4   1  -9    1.23    2.73
  -4  -1   9   -0.00    2.11
  -4  -1   9    1.90    3.48
  -4   1  10  451.72   62.80
  -4   1  10  565.33   64.55
   4  -1 -10  463.71   61.87
   4  -1 -10  473.66   63.43
   4   1 -10  462.96   61.46
   4   1 -10  513.91   62.68
  -4  -1  10  405.10   61.13
  -4   1  11  152.78   24.64
  -4   1  11  146.18   24.83
   4  -1 -11  192.14   24.27
   4  -1 -11  140.50   24.46
   4   1 -11  167.13   23.31
   4   1 -11  165.77   24.04
  -4  -1  11  153.86   23.40
  -4   1  12  392.03   60.36
  -4   1  12  473.40   61.66
   4  -1 -12  474.58   59.95
   4  -1 -12  499.01   61.77
   4   1 -12  445.53   59.01
   4   1 -12  439.96   59.68
  -4  -1  12  431.90   59.51
  -4   1  13  103.23   18.22
  -4   1  13   81.30   17.70
   4  -1 -13  149.17   18.55
   4  -1 -13   83.84   17.53
   4   1 -13  123.99   16.98
   4   1 -13  128.77   17.78
  -4  -1  13   93.02   16.87
  -4   1  14    2.17    3.81
  -4   1  14   -0.00    3.35
   4  -1 -14    0.64    2.31
   4   1 -14   -0.00    2.01
   4   1 -14   -0.00    2.88
  -4  -1  14    0.74    2.20
  -4   1  15   28.52    8.46
  -4   1  15   30.59    9.01
   4  -1 -15   38.51    8.44
   4   1 -15   44.11    7.89
  -4  -1  15   44.30    8.80
  -4  -1  15   32.96    8.32
  -4   1  16  260.57   38.74
  -4   1  16  274.44   39.00
   4  -1 -16  266.42   37.82
   4  -1 -16  254.38   36.98
   4   1 -16  257.71   35.87
  -4  -1  16  266.76   37.30
  -4  -1  16  253.95   37.47
  -4   1  17    0.00    3.58
   4  -1 -17   -0.00    2.52
   4  -1 -17    0.00    2.60
   4   1 -17    0.00    1.83
  -4  -1  17    0.72    2.67
  -4  -1  17    0.26    2.89
  -4   1  18  281.77   45.75
   4  -1 -18  315.09   44.95
   4  -1 -18  335.99   44.93
   4   1 -18  311.60   44.26
   4   1 -18  357.94   43.79
  -4  -1  18  328.90   45.27
  -4  -1  18  290.61   44.80
  -4   1  19   28.31    8.79
   4  -1 -19   24.05    6.98
   4  -1 -19   25.21    6.87
   4   1 -19   23.52    6.21
   4   1 -19   15.29    4.93
  -4  -1  19   13.48    5.85
  -4   1  20    2.46    4.04
   4  -1 -20   10.04    4.40
   4  -1 -20   12.99    5.16
   4   1 -20   17.75    5.21
   4   1 -20   21.12    5.16
  -4  -1  20   16.27    5.95
  -4   1  21    8.42    5.57
   4  -1 -21    7.65    4.02
   4  -1 -21    4.76    3.50
   4   1 -21    3.33    2.85
   4   1 -21    8.13    3.61
  -4  -1  21    1.65    3.28
   4  -1 -22  246.01   33.94
   4  -1 -22  193.53   32.56
   4   1 -22  242.14   32.72
   4   1 -22  217.15   31.59
  -4  -1  22  222.89   33.90
   4  -1 -23    8.01    4.07
   4  -1 -23    5.70    3.88
   4   1 -23    8.92    4.32
   4   1 -23    8.32    3.98
   4  -1 -24   15.60    6.24
   4  -1 -24   17.82    6.13
   4   1 -24   22.85    6.59
  -4   1  25   23.16    7.18
   4  -1 -25   19.60    6.72
   4   1 -25   14.31    5.65
  -4   1  26   80.61   17.01
   4  -1 -26  115.95   18.65
  -4   1  27    5.52    4.65
   4  -1 -27    2.12    3.75
  -4   1  28   50.98   12.12
   4  -1 -28   61.92   12.73
  -4  -1  28   48.05   10.75
  -4   1  29    6.29    4.69
  -4  -1  29    0.00    3.50
  -4   1  30   -0.00    3.04
  -4  -1  30   -0.00    2.57
  -4   1  31    0.00    4.07
  -4  -1  31    1.57    2.98
  -4   1  32   51.48   11.79
  -4  -1  32   30.53    9.17
  -4   1  33    2.12    3.99
  -4  -1  33    0.00    2.92
  -4   1  34   18.70    7.37
  -4  -1  34   10.33    5.91
  -4   1  35    3.03    4.35
  -4  -1  35   -0.00    3.52
  -4   1  36    7.96    5.74
  -4  -1  36   13.25    6.46
  -4   1  37   -0.00    2.12
  -4  -1  37    0.24    3.28
  -4   1  38   16.57    7.68
  -4  -1  38    7.89    5.26
  -4   1  39    0.17    2.80
  -4  -1  39   -0.00    3.57
  -4  -1  40    0.36    2.79
  -4   2   1   70.22   12.36
  -4   2   1   81.87   13.62
   4  -2  -1   68.13   12.20
   4  -2  -1   62.13   13.05
   4   2  -1   63.54   12.45
   4   2  -1   95.16   14.09
  -4  -2   1   74.36   13.26
  -4  -2   1   75.41   13.17
  -4   2   2  208.09   28.46
  -4   2   2  206.03   29.37
   4  -2  -2  171.74   28.85
   4   2  -2  198.15   28.64
   4   2  -2  216.58   29.30
  -4  -2   2  183.10   28.60
  -4  -2   2  198.61   28.94
  -4   2   3   15.53    4.84
  -4   2   3   12.06    5.66
   4  -2  -3   13.11    4.53
   4  -2  -3   20.16    6.46
   4   2  -3    8.06    4.27
   4   2  -3   22.02    5.96
  -4  -2   3   21.77    6.35
  -4  -2   3   16.62    5.69
  -4   2   4 1840.03  223.68
  -4   2   4 1603.46  223.84
   4  -2  -4 1868.80  223.14
   4  -2  -4 1761.20  224.64
   4   2  -4 1675.67  223.27
   4   2  -4 1951.79  224.19
  -4  -2   4 1738.69  223.50
  -4  -2   4 1668.44  223.40
  -4   2   5   35.91    8.80
  -4   2   5   44.97    9.85
   4  -2  -5   47.98    8.95
   4  -2  -5   42.23    9.89
   4   2  -5   39.24    8.88
   4   2  -5   47.43    9.28
  -4  -2   5   44.28    8.99
  -4  -2   5   50.51    9.74
  -4   2   6    4.19    3.49
  -4   2   6   11.48    4.85
   4  -2  -6    0.23    2.44
   4  -2  -6    0.00    3.79
   4   2  -6    2.10    3.17
  -4  -2   6    4.26    3.56
  -4  -2   6    7.97    3.91
  -4   2   7  265.62   42.35
  -4   2   7  308.56   43.45
   4  -2  -7  319.85   42.09
   4  -2  -7  311.16   43.65
   4   2  -7  330.78   42.31
  -4  -2   7  304.22   42.38
  -4   2   8  634.23   87.73
  -4   2   8  685.49   88.60
   4  -2  -8  657.73   86.81
   4  -2  -8  647.02   88.40
   4   2  -8  618.35   86.46
   4   2  -8  726.57   87.12
  -4  -2   8  691.78   86.30
  -4   2   9  166.72   27.78
  -4   2   9  183.02   28.54
   4  -2  -9  191.44   28.81
   4   2  -9  198.61   27.03
   4   2  -9  193.64   27.02
  -4  -2   9  182.07   26.21
  -4   2  10   78.83   14.51
  -4   2  10   65.75   14.22
   4  -2 -10   64.53   12.72
   4  -2 -10   77.79   14.61
   4   2 -10   88.37   13.28
   4   2 -10   82.88   13.05
  -4  -2  10   70.89   12.17
  -4   2  11   54.33   12.20
  -4   2  11   47.33   11.92
   4  -2 -11   77.54   12.45
   4  -2 -11   86.25   14.19
   4   2 -11   68.16   11.09
   4   2 -11   61.14   10.88
  -4  -2  11   64.26   10.57
  -4  -2  11   44.68   10.74
  -4   2  12    1.15    3.22
  -4   2  12    0.00    3.15
   4  -2 -12    0.00    2.17
   4  -2 -12   -0.00    3.05
   4   2 -12    0.25    2.69
   4   2 -12   -0.00    2.44
  -4  -2  12    1.43    2.11
  -4  -2  12    0.00    3.10
  -4   2  13   10.03    5.73
  -4   2  13    9.33    5.41
   4  -2 -13   11.89    4.89
   4  -2 -13   20.02    6.71
   4   2 -13    9.96    4.02
   4   2 -13   15.24    4.52
  -4  -2  13   14.05    4.42
  -4  -2  13   18.60    5.48
  -4   2  14  708.89  103.51
  -4   2  14  876.47  104.70
   4  -2 -14  776.89  102.28
   4   2 -14  811.33  100.66
   4   2 -14  770.87  100.99
  -4  -2  14  751.69  101.66
  -4   2  15   38.99   11.24
  -4   2  15   51.39   12.03
   4  -2 -15   62.97   12.08
   4  -2 -15   61.13   11.66
   4   2 -15   72.58   10.73
  -4  -2  15   57.69   10.51
  -4  -2  15   54.14   11.11
  -4   2  16   22.65    7.47
   4  -2 -16   27.42    7.45
   4  -2 -16   25.37    7.05
   4   2 -16   26.83    5.98
  -4  -2  16   19.64    5.92
  -4  -2  16   35.84    7.78
  -4   2  17    0.00    3.01
   4  -2 -17   -0.00    2.12
   4  -2 -17    0.00    3.03
   4   2 -17   -0.00    1.63
  -4  -2  17    1.95    2.22
  -4  -2  17    0.00    3.39
  -4   2  18   66.51   18.55
   4  -2 -18  149.83   20.93
   4  -2 -18  136.28   20.23
   4   2 -18  136.71   17.96
  -4  -2  18  115.31   18.51
  -4  -2  18  100.52   18.48
  -4   2  19   94.09   19.69
   4  -2 -19  118.94   19.54
   4  -2 -19  122.33   19.62
   4   2 -19  118.63   17.95
   4   2 -19  141.64   17.86
  -4  -2  19  115.99   18.51
  -4  -2  19   76.61   17.44
  -4   2  20   33.77   10.65
   4  -2 -20   31.08    8.98
   4  -2 -20   64.05   11.52
   4   2 -20   46.14    8.85
   4   2 -20   44.19    8.26
  -4  -2  20   33.66    9.03
  -4   2  21    8.97    5.53
   4  -2 -21    2.14    3.37
   4  -2 -21    0.00    2.66
   4   2 -21    2.65    2.59
   4   2 -21    2.26    2.37
  -4  -2  21    5.31    4.22
   4  -2 -22   10.06    5.14
   4   2 -22   10.08    4.00
   4   2 -22    7.77    3.73
  -4  -2  22   10.57    5.25
  -4   2  23    0.00    3.65
   4  -2 -23   -0.00    3.23
   4   2 -23    1.29    2.19
  -4   2  24  144.61   25.52
   4  -2 -24  160.56   25.89
   4   2 -24  159.09   23.62
  -4   2  25   25.73    8.70
   4  -2 -25   38.93    9.72
  -4   2  26   65.00   14.80
   4  -2 -26   76.94   15.27
  -4   2  27    1.93    4.16
   4  -2 -27    1.82    4.23
  -4   2  28   45.94   11.34
   4  -2 -28   35.27   10.07
  -4   2  29   13.68    6.91
  -4  -2  29   31.98    7.23
  -4   2  30   68.68   15.67
  -4  -2  30   78.69   14.24
  -4   2  31    0.41    3.08
  -4  -2  31    3.62    3.29
  -4   2  32    1.57    4.58
  -4  -2  32   -0.00    2.41
  -4   2  33    6.97    5.40
  -4  -2  33    0.63    2.90
  -4   2  34    8.24    6.07
  -4  -2  34   13.49    6.03
  -4   2  35    3.78    4.61
  -4  -2  35    1.34    2.62
  -4   2  36   10.05    7.17
  -4  -2  36   11.34    4.98
  -4   2  37    1.63    4.14
  -4  -2  37    0.00    3.13
  -4   2  38    4.30    4.69
  -4  -2  38   -0.00    2.72
  -4   2  39   -0.00    3.92
  -4  -2  39   -0.00    3.08
  -4  -2  40   21.27    7.64
  -4   3   1   46.76    8.96
  -4   3   1   33.29    8.51
   4  -3  -1   35.20    7.85
   4  -3  -1   34.73    8.86
   4   3  -1   37.06    8.20
   4   3  -1   34.94    8.56
  -4  -3   1   46.76    9.58
  -4  -3   1   42.20    9.14
  -4   3   2  303.11   41.87
   4  -3  -2  372.02   41.87
   4  -3  -2  356.54   43.77
   4   3  -2  341.89   42.01
   4   3  -2  171.87   40.07
  -4  -3   2  328.55   42.55
  -4  -3   2  345.14   42.77
  -4   3   3   16.89    5.62
  -4   3   3   12.32    5.31
   4  -3  -3   15.94    4.65
   4  -3  -3   15.05    5.71
   4   3  -3    8.63    4.18
   4   3  -3    9.86    5.06
  -4  -3   3    9.42    5.03
  -4  -3   3   12.66    4.98
  -4   3   4    5.54    4.73
  -4   3   4   11.97    5.63
   4  -3  -4    9.38    3.71
   4  -3  -4    9.09    4.67
   4   3  -4   13.08    4.58
   4   3  -4    9.79    4.32
  -4  -3   4    5.76    4.04
  -4  -3   4   11.33    4.42
  -4   3   5   32.52    8.36
  -4   3   5   35.58    8.86
   4  -3  -5   36.16    7.60
   4  -3  -5   35.15    9.03
   4   3  -5   38.01    8.03
  -4  -3   5   30.48    7.52
  -4  -3   5   26.78    7.23
  -4   3   6   61.36   11.74
  -4   3   6   80.61   13.17
   4  -3  -6   36.46    9.47
   4  -3  -6   45.66   11.46
   4   3  -6   69.15   11.11
  -4  -3   6   55.69   10.57
  -4   3   7  506.52   68.06
   4  -3  -7  487.16   66.47
   4  -3  -7  472.54   67.92
   4   3  -7  476.59   65.94
   4   3  -7  496.93   65.98
  -4  -3   7  555.68   66.51
  -4   3   8  102.16   18.04
  -4   3   8   91.50   17.78
   4  -3  -8  107.45   17.34
   4  -3  -8  129.36   19.56
   4   3  -8   93.09   16.35
   4   3  -8  131.03   17.20
  -4  -3   8   91.36   16.06
  -4   3   9    0.10    3.11
  -4   3   9    3.72    4.65
   4  -3  -9   -0.00    2.60
   4  -3  -9   -0.00    3.90
   4   3  -9    0.00    2.40
   4   3  -9    2.23    2.89
  -4  -3   9    3.50    2.99
  -4  -3   9    0.00    3.01
  -4   3  10  162.43   28.57
  -4   3  10  236.44   30.74
   4  -3 -10  183.07   27.93
   4  -3 -10  192.70   29.77
   4   3 -10  182.68   26.93
   4   3 -10  189.46   26.55
  -4  -3  10  174.15   26.19
  -4  -3  10  204.70   27.73
  -4   3  11  370.82   50.34
  -4   3  11  382.58   50.49
   4  -3 -11  393.84   49.27
   4  -3 -11  366.60   50.48
   4   3 -11  317.92   46.92
   4   3 -11  366.50   46.79
  -4  -3  11  326.68   46.35
  -4  -3  11  332.32   47.46
  -4   3  12  339.72   45.24
  -4   3  12  330.29   44.90
   4  -3 -12  309.08   43.21
   4  -3 -12  288.30   44.52
   4   3 -12  318.58   41.67
   4   3 -12  335.98   41.10
  -4  -3  12  273.98   40.57
  -4  -3  12  273.57   41.59
  -4   3  13  110.05   19.67
  -4   3  13  106.28   19.13
   4  -3 -13  119.08   18.78
   4  -3 -13  117.00   18.40
   4  -3 -13   93.84   18.90
   4   3 -13  102.09   15.55
  -4  -3  13   89.22   15.45
  -4  -3  13  117.57   17.23
  -4   3  14    7.71    5.64
  -4   3  14    5.23    4.73
   4  -3 -14   17.66    5.69
   4  -3 -14    5.04    3.87
   4   3 -14    6.65    3.31
   4   3 -14    7.16    2.92
  -4  -3  14    6.50    3.01
  -4  -3  14    3.46    3.00
  -4   3  15   43.21   10.67
   4  -3 -15   35.43    9.12
   4  -3 -15   34.31    8.86
   4   3 -15   32.48    7.52
  -4  -3  15   37.43    7.49
  -4  -3  15   47.83    8.93
  -4   3  16  355.25   42.74
   4  -3 -16  222.51   38.39
   4  -3 -16  286.74   39.64
   4   3 -16  268.98   36.88
  -4  -3  16  252.00   36.76
  -4  -3  16  282.43   37.92
  -4   3  17   19.28    7.72
   4  -3 -17   19.68    6.29
   4  -3 -17   25.13    7.05
   4   3 -17   14.07    4.17
  -4  -3  17    6.21    3.43
  -4  -3  17    6.08    3.93
  -4   3  18   61.73   13.44
   4  -3 -18   46.61   11.44
   4   3 -18   62.70   10.27
  -4  -3  18   53.96   10.21
  -4  -3  18   53.02   10.75
  -4   3  19    4.52    4.90
   4  -3 -19   11.44    5.10
  -4  -3  19    6.43    3.85
  -4  -3  19    3.16    3.48
  -4   3  20   16.99    7.49
   4  -3 -20   11.27    5.75
   4   3 -20   13.90    4.23
   4   3 -20    6.26    3.48
  -4  -3  20   16.46    4.93
  -4  -3  20   15.88    5.40
  -4   3  21   50.28   12.00
   4  -3 -21   57.60   12.55
   4   3 -21   47.96    9.36
   4   3 -21   59.14    9.71
  -4  -3  21   46.81   10.46
  -4   3  22   70.33   14.55
   4  -3 -22   52.91   12.99
   4   3 -22   71.76   11.62
  -4  -3  22   66.05   12.85
  -4   3  23   47.57   12.52
   4  -3 -23   78.16   14.66
  -4   3  24    3.67    4.49
   4  -3 -24    7.40    4.84
  -4   3  25   18.41    7.35
   4  -3 -25   18.05    6.98
  -4   3  26  100.71   19.65
  -4   3  27    5.96    5.20
  -4   3  28   76.39   16.64
  -4   3  29    3.86    4.61
   4  -3 -29    5.09    4.24
  -4   3  30   11.62    6.76
   4  -3 -30    3.43    4.48
  -4   3  31    7.79    5.99
   4  -3 -31    6.24    4.80
  -4  -3  31    8.40    4.06
  -4   3  32    8.39    6.26
  -4  -3  32   33.86    7.54
  -4   3  33   12.66    6.91
  -4  -3  33    0.78    2.81
  -4   3  34    1.63    4.18
  -4  -3  34   -0.00    3.16
  -4   3  35   -0.00    4.13
  -4  -3  35    0.56    2.81
  -4   3  36    2.62    4.71
  -4  -3  36    5.90    4.00
  -4   3  37   -0.00    3.64
  -4  -3  37    2.18    3.12
  -4   3  38   18.90    7.65
  -4  -3  38    8.04    4.89
  -4   3  39   -0.00    4.85
  -4  -3  39    0.00    2.88
  -4  -3  40    2.44    3.39
  -4   4   1   59.47   12.18
  -4   4   1   76.35   13.40
   4  -4  -1   58.76   11.45
   4  -4  -1   64.36   13.40
   4   4  -1   68.87   12.26
   4   4  -1   56.23   12.33
  -4  -4   1   64.54   12.57
  -4  -4   1   74.76   13.41
  -4   4   2  134.51   23.09
  -4   4   2  159.61   24.04
   4  -4  -2  116.04   21.70
   4  -4  -2  177.80   25.18
   4   4  -2  150.75   22.60
   4   4  -2  153.84   23.41
  -4  -4   2  142.04   23.10
  -4  -4   2  190.61   24.54
  -4   4   3   73.08   13.66
  -4   4   3   60.20   12.95
   4  -4  -3   71.15   12.50
   4  -4  -3   82.46   14.86
   4   4  -3   74.10   12.54
   4   4  -3   62.02   12.43
  -4  -4   3   58.11   12.51
  -4  -4   3   68.58   13.09
  -4   4   4  323.97   45.72
  -4   4   4  358.07   46.47
   4  -4  -4  361.34   45.06
   4  -4  -4  317.55   46.33
  -4  -4   4  286.42   44.43
  -4  -4   4  303.15   44.76
  -4   4   5    8.31    4.67
  -4   4   5    6.53    4.82
   4  -4  -5    8.64    3.86
   4  -4  -5   13.59    6.67
   4   4  -5    8.40    3.82
  -4  -4   5    4.65    3.92
  -4  -4   5   10.12    4.98
  -4   4   6   96.66   16.71
  -4   4   6  101.77   16.83
   4  -4  -6  100.25   15.71
   4  -4  -6   83.55   16.29
   4   4  -6   82.82   14.21
   4   4  -6   76.90   14.21
  -4  -4   6   75.17   14.52
  -4   4   7    5.43    4.87
  -4   4   7   10.02    5.66
   4  -4  -7    1.34    3.44
   4  -4  -7    2.69    4.02
   4   4  -7    3.14    2.94
   4   4  -7    6.60    3.36
  -4  -4   7    5.52    4.02
  -4   4   8   95.49   17.04
  -4   4   8  100.49   17.17
   4  -4  -8   80.56   16.69
   4   4  -8   79.27   14.02
   4   4  -8   78.11   13.83
  -4  -4   8   92.27   14.83
  -4  -4   8   92.00   15.03
  -4   4   9  261.23   45.94
  -4   4   9  296.28   46.48
   4  -4  -9  303.22   45.46
   4  -4  -9  298.43   46.79
   4   4  -9  345.84   44.37
   4   4  -9  351.81   44.07
  -4  -4   9  314.49   44.19
  -4  -4   9  403.19   45.64
  -4   4  10  240.83   36.38
  -4   4  10  187.06   34.89
   4  -4 -10  223.75   34.71
   4  -4 -10  244.77   36.71
   4   4 -10  255.89   33.42
   4   4 -10  253.83   32.84
  -4  -4  10  255.49   33.23
  -4  -4  10  221.36   33.45
  -4   4  11   31.96    9.13
  -4   4  11   26.79    8.31
   4  -4 -11   20.64    7.48
   4  -4 -11   42.13    9.13
   4  -4 -11   45.89   10.72
   4   4 -11   38.56    7.32
   4   4 -11   43.68    6.85
  -4  -4  11   28.49    6.26
  -4  -4  11   12.04    5.64
  -4   4  12   54.55   12.34
  -4   4  12   53.54   11.78
   4  -4 -12   52.14   10.96
   4  -4 -12   40.03    9.95
   4  -4 -12   67.67   13.41
   4   4 -12   53.62    9.06
   4   4 -12   33.83    7.26
  -4  -4  12   38.90    7.95
  -4  -4  12   37.69    8.51
  -4   4  13   98.76   18.24
   4  -4 -13  116.24   18.16
   4  -4 -13   80.89   16.40
   4   4 -13   93.73   14.94
   4   4 -13  103.77   13.83
  -4  -4  13   84.02   14.06
  -4  -4  13   83.96   15.02
  -4   4  14  278.95   41.63
   4  -4 -14  332.35   41.54
   4  -4 -14  308.07   40.83
   4   4 -14  306.48   38.02
   4   4 -14  294.94   36.16
  -4  -4  14  199.38   36.16
  -4  -4  14  305.53   38.55
  -4   4  15  103.62   19.67
   4  -4 -15  127.62   19.67
   4   4 -15  109.94   16.16
  -4  -4  15   96.28   15.23
  -4  -4  15   91.52   16.12
  -4   4  16   32.02    9.65
   4  -4 -16   30.78    8.44
   4   4 -16   34.56    6.86
  -4  -4  16   28.42    6.17
  -4  -4  16   28.02    7.01
  -4   4  17    3.91    4.08
   4  -4 -17    4.65    4.23
   4   4 -17    0.00    2.22
  -4  -4  17    3.25    2.53
  -4  -4  17    0.00    2.97
  -4   4  18  119.44   19.61
  -4   4  18   84.25   18.88
   4  -4 -18  111.89   18.81
   4   4 -18  101.84   15.57
  -4  -4  18  112.70   15.74
  -4  -4  18   76.98   15.45
  -4   4  19   67.79   15.58
   4  -4 -19   80.39   15.14
   4   4 -19   70.90   11.67
  -4  -4  19   73.81   11.86
  -4  -4  19   56.91   11.73
  -4   4  20   70.04   16.22
   4  -4 -20   65.11   14.30
  -4  -4  20   75.29   12.00
  -4  -4  20   63.77   12.28
  -4   4  21   20.92    8.34
   4  -4 -21   24.58    8.24
   4   4 -21   31.08    5.99
  -4  -4  21   21.16    6.49
  -4   4  22    6.27    5.17
  -4  -4  22    6.28    3.88
  -4   4  23   12.87    6.97
  -4   4  24  105.05   20.39
  -4   4  25   55.92   13.97
  -4   4  26   41.20   12.36
   4  -4 -26   54.99   12.88
  -4   4  27   -0.00    4.64
   4  -4 -27    1.24    3.47
  -4   4  28   38.94   10.81
   4  -4 -28   23.56    9.00
  -4   4  29    5.55    5.40
   4  -4 -29    9.72    5.90
  -4   4  30    6.50    5.93
   4  -4 -30    8.76    5.44
  -4   4  31    3.72    5.48
   4  -4 -31    2.40    4.06
  -4   4  32    1.07    4.27
   4  -4 -32    3.94    4.86
  -4  -4  32    1.26    2.48
  -4   4  33    2.73    5.33
  -4  -4  33    4.35    3.28
  -4   4  34   12.53    7.78
  -4  -4  34    7.35    4.18
  -4   4  35   10.78    6.66
  -4  -4  35    0.00    3.07
  -4   4  36    0.00    4.70
  -4  -4  36    1.45    2.82
  -4   4  37    0.00    4.48
  -4  -4  37    0.00    2.83
  -4   4  38    0.00    4.81
  -4  -4  38   -0.00    2.32
  -4  -4  39    0.48    2.57
  -4  -4  40    3.54    3.90
  -4   5   1   66.47   14.37
  -4   5   1   93.38   15.78
   4  -5  -1   89.32   14.42
   4  -5  -1   84.47   15.71
   4   5  -1   77.49   14.07
   4   5  -1   86.30   15.45
  -4  -5   1   77.92   14.55
  -4  -5   1   66.78   14.41
  -4   5   2  273.57   43.68
  -4   5   2  310.40   44.25
   4  -5  -2  343.41   43.49
   4  -5  -2  442.64   47.36
   4   5  -2  263.35   42.29
   4   5  -2  354.00   44.49
  -4  -5   2  242.83   42.56
  -4  -5   2  345.52   44.46
  -4   5   3  183.53   29.46
  -4   5   3  158.87   28.78
   4  -5  -3  176.07   28.27
   4  -5  -3  201.95   30.47
   4   5  -3  195.21   28.21
   4   5  -3  247.58   30.08
  -4  -5   3  202.60   29.08
  -4  -5   3  184.45   28.86
  -4   5   4   18.61    6.94
  -4   5   4   17.38    6.75
   4  -5  -4   17.21    6.07
   4  -5  -4   24.88    8.27
   4   5  -4   28.31    6.80
  -4  -5   4   23.88    6.92
  -4  -5   4   30.63    7.80
  -4   5   5   36.42   10.23
  -4   5   5   28.39    9.42
   4  -5  -5   46.30   10.28
   4  -5  -5  100.35   14.90
   4   5  -5   37.30    8.82
  -4  -5   5   52.05   10.19
  -4  -5   5   51.32   10.38
  -4   5   6  101.54   16.20
  -4   5   6   92.28   15.65
   4  -5  -6   34.54   11.34
   4  -5  -6   87.92   15.70
   4   5  -6   80.44   12.74
   4   5  -6   70.09   12.52
  -4  -5   6   76.37   13.16
  -4   5   7  180.38   33.08
  -4   5   7  217.83   33.69
   4  -5  -7  248.57   33.34
   4  -5  -7  213.65   33.99
   4   5  -7  189.07   30.66
   4   5  -7  256.06   31.83
  -4  -5   7  238.41   32.25
  -4   5   8   30.27    9.55
  -4   5   8   43.56   10.85
   4  -5  -8   36.49    9.36
   4  -5  -8   45.71   11.18
   4   5  -8   42.87    8.41
   4   5  -8   44.54    8.54
  -4  -5   8   53.74    9.80
  -4  -5   8   35.68    8.76
  -4   5   9   13.24    7.61
  -4   5   9   41.18   10.09
   4  -5  -9   30.82    8.45
   4  -5  -9   22.50    7.44
   4  -5  -9   28.33    9.16
   4   5  -9   33.30    6.99
   4   5  -9   37.60    7.07
  -4  -5   9   31.89    7.50
  -4  -5   9   40.40    8.12
  -4   5  10   24.54    8.28
  -4   5  10   21.72    7.86
   4  -5 -10   24.00    7.56
   4  -5 -10   28.36    7.90
   4  -5 -10   27.65    9.44
   4   5 -10   19.08    5.59
  -4  -5  10   25.94    6.69
  -4  -5  10   42.72    8.12
  -4   5  11  357.36   44.72
   4  -5 -11  234.37   41.12
   4  -5 -11  323.77   45.05
   4   5 -11  301.44   38.65
  -4  -5  11  280.41   39.54
  -4  -5  11  276.16   39.94
  -4   5  12  389.70   48.46
   4  -5 -12  314.26   45.79
   4   5 -12  291.35   42.47
   4   5 -12  313.38   41.53
  -4  -5  12  325.15   42.82
  -4  -5  12  317.26   43.53
  -4   5  13   37.52   11.40
   4   5 -13   69.30   10.14
   4   5 -13   52.00    7.98
  -4  -5  13   42.94    8.86
  -4  -5  13   62.97   10.69
  -4   5  14   16.58    6.68
  -4   5  14   14.43    6.82
   4  -5 -14   15.00    6.42
   4   5 -14   30.73    5.77
  -4  -5  14   23.51    5.01
  -4  -5  14   12.41    4.94
  -4   5  15   97.17   18.32
  -4   5  15  109.05   19.89
   4  -5 -15   94.69   18.00
   4   5 -15   90.66   14.78
  -4  -5  15   95.30   14.51
  -4  -5  15  101.20   15.86
  -4   5  16  119.46   21.74
  -4   5  16  154.61   24.12
   4  -5 -16  109.14   20.75
   4   5 -16  123.29   17.97
  -4  -5  16  115.96   17.40
  -4  -5  16  121.59   18.77
  -4   5  17   94.08   18.26
  -4   5  17   98.00   19.39
   4  -5 -17  114.13   18.98
   4   5 -17   73.78   13.79
  -4  -5  17   99.90   14.26
  -4  -5  17  104.46   15.57
  -4   5  18  136.50   25.41
  -4   5  18  178.85   28.11
   4  -5 -18  158.46   25.75
   4   5 -18  165.37   21.74
  -4  -5  18  154.30   21.53
  -4  -5  18  124.91   21.90
  -4   5  19   -0.00    4.23
  -4  -5  19    1.47    2.00
  -4  -5  19    0.00    2.69
  -4  -5  20    0.00    2.01
  -4  -5  20    2.72    2.84
  -4   5  21   19.53    8.27
  -4  -5  21   25.52    6.26
  -4   5  22  133.79   24.60
  -4  -5  22  136.88   20.94
  -4   5  23    8.36    6.29
   4  -5 -23   12.09    6.56
  -4   5  24    3.77    4.93
   4  -5 -24    4.23    5.11
  -4   5  25   -0.00    4.77
   4  -5 -25   -0.00    3.60
  -4   5  26   13.00    6.82
   4  -5 -26    9.80    5.94
  -4   5  27   29.86   10.06
   4  -5 -27   31.69   10.12
  -4   5  28   11.91    7.34
   4  -5 -28   25.51    9.06
  -4   5  29    5.42    6.06
   4  -5 -29    6.91    5.43
  -4   5  30    3.79    4.61
   4  -5 -30   -0.00    3.94
  -4   5  31   12.00    6.83
   4  -5 -31   25.38    8.61
  -4   5  32    0.00    5.39
   4  -5 -32   14.36    7.44
  -4  -5  32    9.82    3.83
  -4   5  33   13.70    7.65
   4  -5 -33    2.95    4.48
  -4  -5  33    9.09    3.86
  -4   5  34   -0.00    4.07
  -4  -5  34    2.07    2.92
  -4   5  35    2.74    5.52
  -4  -5  35    2.08    2.87
  -4   5  36    3.45    4.07
  -4  -5  36    0.82    2.45
  -4   5  37    4.84    6.29
  -4  -5  37    8.77    4.25
  -4   5  38   -0.00    4.88
  -4  -5  38    5.21    3.57
  -4  -5  39    0.00    2.26
  -4  -5  40   -0.00    2.69
  -4   6   1   47.02   11.67
  -4   6   1   61.82   12.46
   4  -6  -1   50.74   10.93
   4  -6  -1   60.70   13.05
   4   6  -1   59.61   11.35
   4   6  -1   45.33   11.26
  -4  -6   1   59.18   11.87
  -4  -6   1   70.30   13.35
  -4   6   2   85.82   16.41
  -4   6   2   71.23   15.37
   4  -6  -2   74.17   14.73
   4  -6  -2   69.33   15.99
   4   6  -2   86.64   14.99
   4   6  -2  122.90   17.56
  -4  -6   2   84.12   15.45
  -4  -6   2   98.43   16.55
  -4   6   3   75.22   15.46
  -4   6   3   80.78   15.34
   4  -6  -3   75.28   14.29
   4  -6  -3   76.03   15.62
   4   6  -3   84.16   14.14
  -4  -6   3   61.10   13.55
  -4  -6   3   92.56   15.48
  -4   6   4  129.65   24.92
  -4   6   4  148.55   25.03
   4  -6  -4  198.47   25.73
   4  -6  -4  152.77   26.04
   4   6  -4  151.38   23.40
  -4  -6   4  138.06   23.54
  -4  -6   4  166.27   24.73
  -4   6   5   70.36   15.99
  -4   6   5   63.95   14.80
   4  -6  -5   90.75   15.68
   4  -6  -5  100.11   17.52
   4   6  -5   82.47   14.05
   4   6  -5   83.14   14.59
  -4  -6   5   76.82   14.39
  -4   6   6   29.46   10.38
  -4   6   6   47.04   11.33
   4  -6  -6   45.18   10.99
   4  -6  -6   44.06   10.59
   4  -6  -6   55.36   12.39
   4   6  -6   76.02   11.15
  -4  -6   6   44.71   10.09
  -4   6   7    1.67    3.71
  -4   6   7   -0.00    3.70
   4  -6  -7   -0.00    4.08
   4  -6  -7   -0.00    2.44
   4  -6  -7   -0.00    4.54
   4   6  -7    0.00    2.48
   4   6  -7   -0.00    2.00
  -4  -6   7    2.30    3.64
  -4   6   8  328.62   47.24
  -4   6   8  324.78   45.95
   4  -6  -8  301.81   44.70
   4  -6  -8  315.64   46.62
   4   6  -8  297.99   42.24
   4   6  -8  304.26   42.23
  -4  -6   8  277.98   42.69
  -4  -6   8  347.09   43.97
  -4   6   9  334.03   53.18
   4  -6  -9  364.85   54.89
   4   6  -9  382.25   50.52
   4   6  -9  403.90   50.38
  -4  -6   9  373.53   51.20
  -4  -6   9  360.85   51.33
  -4   6  10    3.67    4.19
  -4   6  10    6.21    5.59
   4  -6 -10    5.18    4.26
   4  -6 -10    8.11    5.55
   4   6 -10    5.02    2.77
   4   6 -10    4.96    2.75
  -4  -6  10    0.00    2.90
  -4  -6  10    4.46    3.45
  -4   6  11    4.89    4.89
  -4   6  11    0.00    4.30
   4  -6 -11   -0.00    2.88
   4   6 -11    0.00    2.28
   4   6 -11    1.64    1.96
  -4  -6  11    0.83    3.00
  -4  -6  11    0.00    2.35
  -4   6  12   -0.00    3.39
  -4   6  12    3.23    4.25
   4  -6 -12    2.74    4.05
   4   6 -12    5.85    2.86
   4   6 -12    4.24    2.12
  -4  -6  12    1.98    2.82
  -4  -6  12    5.77    3.58
  -4   6  13  102.17   20.69
  -4   6  13  133.48   22.74
   4  -6 -13  104.60   20.17
   4   6 -13  128.79   17.88
   4   6 -13  112.59   15.60
  -4  -6  13  128.87   18.17
  -4  -6  13  111.82   18.42
  -4   6  14  103.11   19.18
  -4   6  14   80.40   18.22
   4  -6 -14   81.73   17.38
   4   6 -14   92.21   14.65
  -4  -6  14  100.05   14.92
  -4  -6  14  105.87   16.11
  -4   6  15   84.24   18.39
  -4   6  15   92.40   19.28
   4   6 -15  107.39   15.07
  -4  -6  15   97.19   14.65
  -4  -6  15   89.29   15.49
  -4   6  16   32.07    9.91
  -4   6  16   23.92    9.91
   4   6 -16   46.99    7.74
  -4  -6  16   34.80    6.99
  -4  -6  16   50.97    8.88
  -4   6  17    1.33    3.94
  -4   6  17    2.76    4.76
   4   6 -17    0.26    1.60
  -4  -6  17    2.72    2.04
  -4  -6  17    0.00    2.33
  -4   6  18   66.78   15.44
  -4  -6  18   60.19    9.66
  -4  -6  18   55.05   10.65
  -4   6  19   66.25   15.94
   4  -6 -19   54.72   13.43
  -4  -6  19   63.35   11.22
  -4   6  20   20.55    8.82
   4  -6 -20   29.96    9.69
  -4  -6  20   41.91    7.77
  -4   6  21   28.15    9.26
   4  -6 -21    6.10    5.31
  -4  -6  21   20.67    5.40
  -4   6  22    0.64    3.78
   4  -6 -22    0.00    4.25
  -4   6  23    8.48    5.39
   4  -6 -23    1.63    4.01
  -4   6  24    9.64    7.00
   4  -6 -24    7.94    5.04
  -4   6  25   34.16   10.76
   4  -6 -25   23.30    8.89
  -4   6  26   32.75   10.33
   4  -6 -26   17.84    8.10
  -4   6  27    1.12    4.45
   4  -6 -27   -0.00    3.06
  -4   6  28    7.94    6.53
   4  -6 -28    7.27    5.13
  -4   6  29   30.21   10.14
   4  -6 -29   15.82    7.75
  -4   6  30    0.00    4.44
   4  -6 -30    5.54    4.91
  -4   6  31    5.35    5.68
   4  -6 -31    1.29    4.41
  -4   6  32    0.36    3.99
   4  -6 -32   -0.00    3.70
  -4   6  33    0.00    4.05
   4  -6 -33    3.64    4.99
  -4  -6  33    5.31    2.96
  -4   6  34    0.00    4.64
   4  -6 -34    0.00    4.59
  -4  -6  34    5.97    3.25
  -4   6  35   16.35    8.06
   4  -6 -35    9.72    6.33
  -4  -6  35   15.47    4.74
  -4   6  36   -0.00    5.93
  -4  -6  36    5.80    3.10
  -4   6  37    0.27    4.61
  -4  -6  37    0.09    2.40
  -4  -6  38   -0.00    2.20
  -4  -6  39    0.00    2.58
  -4  -6  40   -0.00    2.29
  -4  -6  41    0.94    2.72
  -4   7   1  321.86   44.71
   4  -7  -1  303.78   42.53
   4  -7  -1  287.77   43.98
   4   7  -1  321.47   42.42
   4   7  -1  265.11   42.82
  -4  -7   1  328.97   43.57
  -4  -7   1  256.08   42.61
  -4   7   2   38.36   10.33
  -4   7   2   48.37   10.47
  -4   7   2   41.33   10.16
   4  -7  -2   32.93    8.82
   4  -7  -2   40.95   11.16
   4   7  -2   44.50    9.36
   4   7  -2   28.87    9.10
  -4  -7   2   42.08    9.76
  -4  -7   2   33.44    9.47
  -4   7   3  105.41   17.99
  -4   7   3   87.50   15.84
  -4   7   3  123.86   17.82
   4  -7  -3  108.52   16.95
   4  -7  -3   87.21   15.37
   4  -7  -3   95.14   17.28
   4   7  -3  104.49   15.16
  -4  -7   3   26.87   11.79
  -4  -7   3   94.92   15.89
  -4   7   4   11.91    6.04
  -4   7   4   12.54    5.85
  -4   7   4   19.34    7.28
   4  -7  -4   11.90    5.97
   4  -7  -4   12.28    6.05
   4   7  -4    7.50    3.95
  -4  -7   4   21.59    6.15
  -4  -7   4   11.30    5.53
  -4   7   5  142.53   25.67
  -4   7   5  119.02   23.46
  -4   7   5  175.56   25.82
   4  -7  -5  168.18   24.96
   4  -7  -5  137.04   25.18
   4   7  -5  127.36   22.56
  -4  -7   5  164.76   23.83
  -4  -7   5  140.48   23.66
  -4   7   6  195.25   31.77
  -4   7   6  207.23   32.27
   4  -7  -6  230.76   32.31
   4  -7  -6  171.99   32.07
   4   7  -6  236.17   30.11
   4   7  -6  176.80   29.31
  -4  -7   6  197.80   30.13
  -4   7   7  426.62   64.48
  -4   7   7  416.83   64.24
   4  -7  -7  427.49   63.78
   4  -7  -7  438.69   65.74
   4   7  -7  536.94   62.45
   4   7  -7  438.75   61.79
  -4  -7   7  512.38   63.13
  -4   7   8   -0.00    3.33
  -4   7   8   -0.00    4.12
   4  -7  -8    0.00    4.53
   4  -7  -8   -0.00    4.19
   4   7  -8    0.66    2.21
   4   7  -8    1.31    2.82
  -4  -7   8   -0.00    2.63
  -4  -7   8    0.00    2.88
  -4   7   9   21.87    7.35
  -4   7   9   22.48    7.87
   4  -7  -9   24.42    7.58
   4  -7  -9    9.83    6.60
   4   7  -9   12.41    4.27
   4   7  -9   10.26    4.15
  -4  -7   9    6.88    4.09
  -4  -7   9    6.32    3.75
  -4   7  10    3.74    4.35
  -4   7  10    6.92    5.06
   4  -7 -10    5.51    4.63
   4   7 -10   11.47    3.83
   4   7 -10    5.95    3.01
  -4  -7  10    2.78    3.50
  -4  -7  10   11.90    4.57
  -4   7  11  123.88   23.59
  -4   7  11  165.18   25.64
   4  -7 -11  133.96   23.31
   4   7 -11   97.94   19.38
   4   7 -11  157.26   19.73
  -4  -7  11  138.71   21.17
  -4  -7  11  148.71   21.88
  -4   7  12   19.49    7.90
  -4   7  12    0.00    5.12
   4   7 -12   16.29    4.99
   4   7 -12   26.09    4.66
  -4  -7  12   25.39    6.37
  -4  -7  12   29.27    6.95
  -4   7  13   38.39   11.36
  -4   7  13   26.59   10.26
   4   7 -13   47.85    8.49
   4   7 -13   40.69    6.21
   4   7 -13   43.56    6.30
  -4  -7  13   52.26    9.50
  -4  -7  13   41.85    9.26
  -4   7  14    8.77    5.62
  -4   7  14    2.88    4.44
   4   7 -14    3.02    2.49
  -4  -7  14    5.20    3.11
  -4  -7  14    4.95    3.04
  -4   7  15   53.73   14.39
  -4   7  15   88.25   16.80
   4   7 -15   54.47    9.80
  -4  -7  15   53.23    9.99
  -4  -7  15   62.52   11.44
  -4   7  16    0.00    4.73
  -4   7  16    0.63    4.80
   4  -7 -16   -0.00    2.60
  -4  -7  16    2.52    2.21
  -4  -7  16    4.67    3.27
  -4   7  17   17.74    7.75
  -4   7  17   35.07   10.66
   4  -7 -17   29.49    8.73
  -4  -7  17   18.47    4.50
  -4  -7  17   14.65    5.48
  -4   7  18   -0.00    4.19
   4  -7 -18    1.62    4.90
  -4  -7  18    1.40    3.11
   4  -7 -19    0.00    4.00
  -4  -7  19   -0.00    2.60
  -4   7  20    0.00    3.54
   4  -7 -20    1.39    3.88
  -4  -7  20    0.00    2.35
  -4   7  21   80.86   17.05
   4  -7 -21   53.56   14.74
  -4   7  22   26.39    9.19
   4  -7 -22   -0.00    4.06
  -4   7  23   57.52   14.74
   4  -7 -23   52.47   13.62
  -4   7  24   -0.00    4.09
   4  -7 -24    2.00    3.98
  -4   7  25    6.24    6.02
   4  -7 -25    0.00    3.69
  -4   7  26    0.60    4.71
   4  -7 -26   -0.00    3.70
  -4   7  27   29.05   10.49
   4  -7 -27   26.92    9.32
  -4   7  28    3.56    5.29
   4  -7 -28    0.49    3.84
  -4   7  29    0.00    4.33
   4  -7 -29    0.00    3.72
  -4   7  30   -0.00    4.57
   4  -7 -30    3.00    5.31
  -4   7  31    7.79    6.61
   4  -7 -31   -0.00    3.64
  -4   7  32    4.59    5.24
   4  -7 -32    3.71    5.62
  -4   7  33   18.85    9.50
   4  -7 -33   12.96    7.19
  -4  -7  33   23.14    5.20
  -4   7  34    4.11    4.97
   4  -7 -34    5.18    5.48
  -4  -7  34    3.63    2.40
  -4   7  35    0.00    3.81
   4  -7 -35   -0.00    4.51
  -4  -7  35    1.93    2.26
  -4   7  36    3.11    5.08
   4  -7 -36   -0.00    3.61
  -4  -7  36    3.54    2.74
  -4   7  37    0.00    5.66
  -4  -7  37    9.86    3.53
  -4  -7  38    1.33    2.18
  -4   8   1   16.29    7.45
  -4   8   1   19.01    6.70
   4  -8  -1    6.03    4.95
   4  -8  -1   21.45    7.82
   4   8  -1   15.29    5.50
   4   8  -1   25.44    7.88
  -4  -8   1   20.48    7.11
  -4  -8   1   21.96    7.50
  -4   8   2   39.37   10.06
   4  -8  -2   38.30    9.45
   4  -8  -2   27.75    9.56
   4   8  -2   28.32    7.74
   4   8  -2   26.41    8.48
  -4  -8   2   32.84    8.62
  -4  -8   2   23.59    8.22
  -4   8   3  130.15   23.53
   4  -8  -3  144.85   23.58
   4  -8  -3  119.51   23.67
   4   8  -3  135.00   21.75
  -4  -8   3  121.49   22.12
  -4  -8   3  177.18   25.01
  -4   8   4   19.53    7.54
   4  -8  -4   16.53    6.23
   4  -8  -4   32.01    9.50
   4   8  -4   15.86    5.51
   4   8  -4    1.98    3.60
  -4  -8   4   16.90    5.88
  -4  -8   4   33.85    8.51
  -4   8   5   73.45   15.04
   4  -8  -5   64.52   13.64
   4  -8  -5   96.49   17.41
   4   8  -5   57.15   11.64
   4   8  -5   60.22   12.49
  -4  -8   5   54.15   12.09
  -4  -8   5   45.04   12.12
  -4   8   6   23.21    8.65
   4  -8  -6   27.84    8.55
   4  -8  -6   16.93    8.23
   4   8  -6   34.02    7.75
   4   8  -6   26.22    7.49
  -4  -8   6   30.45    7.94
  -4   8   7    0.48    3.59
   4  -8  -7    0.00    3.08
   4  -8  -7    0.00    4.79
   4   8  -7    1.17    2.48
   4   8  -7    1.14    2.42
  -4  -8   7    0.98    2.68
  -4   8   8   23.38    8.31
   4  -8  -8   31.58   10.40
   4   8  -8   43.27    7.90
   4   8  -8    9.17    5.19
  -4  -8   8   23.98    6.99
  -4  -8   8   20.56    7.14
  -4   8   9  587.25   61.74
   4   8  -9  395.53   53.60
   4   8  -9  374.53   53.20
  -4  -8   9  414.41   54.78
  -4  -8   9  334.66   54.28
  -4   8  10    8.35    5.14
   4   8 -10    3.76    3.15
   4   8 -10    5.41    2.83
  -4  -8  10    5.71    3.92
  -4  -8  10    3.77    3.65
  -4   8  11   15.60    7.99
   4   8 -11   31.94    6.82
   4   8 -11   30.94    6.19
  -4  -8  11   17.99    6.49
  -4  -8  11   27.77    7.36
  -4   8  12   -0.00    3.72
   4   8 -12    1.67    2.17
   4   8 -12    1.21    1.71
  -4  -8  12    0.25    2.88
  -4  -8  12    2.22    3.06
  -4   8  13  121.04   23.27
   4  -8 -13  172.89   24.81
   4   8 -13  191.16   20.28
   4   8 -13  108.15   16.15
  -4  -8  13  102.59   18.99
  -4  -8  13  139.02   20.56
  -4   8  14   20.94    8.19
   4  -8 -14   17.91    7.14
  -4  -8  14    5.61    3.84
  -4  -8  14    3.47    3.92
  -4   8  15   64.83   14.65
   4  -8 -15   41.82   12.09
  -4  -8  15   58.14   10.00
  -4  -8  15   40.05    9.72
  -4   8  16   -0.00    3.58
   4  -8 -16    2.10    5.06
  -4  -8  16    2.54    2.96
  -4   8  17    6.85    6.90
   4  -8 -17    2.60    4.03
  -4   8  18    3.69    5.17
   4  -8 -18   10.45    6.12
   4  -8 -19   76.93   17.22
  -4   8  20    2.36    4.95
   4  -8 -20    0.00    4.41
  -4   8  21   75.99   18.89
   4  -8 -21   99.75   19.27
  -4   8  22   10.17    6.35
   4  -8 -22    1.46    4.91
  -4   8  23   33.36   10.91
   4  -8 -23   11.31    6.77
  -4   8  24    4.55    5.63
   4  -8 -24    4.39    4.54
  -4   8  25   31.06   11.06
   4  -8 -25   21.18    9.15
  -4   8  26    1.82    4.51
   4  -8 -26    2.41    4.98
  -4   8  27    0.21    3.76
   4  -8 -27   -0.00    4.26
  -4   8  28    0.82    4.16
   4  -8 -28    4.11    5.64
  -4   8  29   17.78    8.81
   4  -8 -29   35.78   11.38
  -4   8  30    7.24    5.65
   4  -8 -30    2.44    5.41
  -4   8  31    6.90    6.38
   4  -8 -31    5.18    5.11
  -4   8  32    0.00    4.13
   4  -8 -32   -0.00    4.53
  -4   8  33   -0.00    5.16
   4  -8 -33   -0.00    5.16
  -4   8  34   -0.00    3.88
   4  -8 -34    0.88    4.27
  -4  -8  34    1.64    1.90
  -4   8  35    8.67    8.17
   4  -8 -35   22.19    9.37
  -4   8  36    2.72    5.58
   4  -8 -36    4.17    5.79
   4  -8 -37    0.04    3.61
  -4   9   1  197.68   30.32
   4  -9  -1  168.84   28.48
   4  -9  -1  188.45   30.88
   4   9  -1  190.57   30.06
  -4  -9   1  156.39   28.82
  -4   9   2   -0.00    4.05
   4  -9  -2    3.04    4.14
   4  -9  -2    0.69    4.72
   4   9  -2   -0.00    3.35
  -4  -9   2    0.00    3.27
  -4  -9   2    6.07    4.16
  -4   9   3   27.24    8.72
   4  -9  -3    9.86    5.41
   4  -9  -3   14.47    7.48
   4   9  -3   21.51    6.47
  -4  -9   3   20.45    7.01
  -4  -9   3   18.43    7.16
  -4   9   4    1.83    4.00
   4  -9  -4    0.00    5.54
   4   9  -4    3.39    2.65
   4   9  -4    0.08    2.56
  -4  -9   4    0.69    3.06
  -4  -9   4    0.00    3.51
  -4   9   5  124.46   21.04
   4  -9  -5   98.65   20.47
   4   9  -5   87.90   16.31
   4   9  -5   98.56   17.73
  -4  -9   5   92.15   17.48
  -4  -9   5   89.78   18.06
  -4   9   6   -0.00    3.67
   4  -9  -6    0.00    5.18
   4   9  -6    0.82    2.42
   4   9  -6    1.93    3.18
  -4  -9   6    2.90    3.58
  -4   9   7  289.43   45.15
   4   9  -7  302.26   41.23
  -4  -9   7  278.30   42.01
  -4   9   8   -0.00    3.48
   4   9  -8   -0.00    2.19
  -4  -9   8    2.92    3.92
  -4  -9   8    4.19    4.46
  -4   9   9   14.41    6.91
   4  -9  -9    6.54    4.66
   4   9  -9   16.42    5.03
  -4  -9   9   26.11    6.83
  -4  -9   9    9.75    5.06
  -4   9  10    1.99    3.68
   4  -9 -10    0.30    3.55
   4   9 -10    5.76    3.08
  -4  -9  10    3.55    3.76
  -4   9  11  229.74   36.06
   4  -9 -11  249.22   35.33
   4   9 -11  211.37   30.26
  -4  -9  11  180.35   30.60
  -4   9  12    5.01    5.61
   4  -9 -12   -0.00    3.50
  -4  -9  12    0.37    2.63
  -4   9  13   16.57    7.44
   4  -9 -13    7.57    5.33
   4   9 -13   10.71    2.68
  -4  -9  13   14.52    5.58
  -4   9  14   17.10    8.03
   4  -9 -14   15.89    7.55
  -4  -9  14   10.12    4.76
  -4   9  15   35.35   11.69
   4  -9 -15   36.95   11.65
  -4   9  16    4.09    5.61
   4  -9 -16   -0.00    4.62
   4  -9 -17  111.57   21.76
   4  -9 -18    4.09    4.53
  -4   9  19   -0.00    3.56
   4  -9 -19   -0.00    4.60
  -4   9  20   -0.00    4.32
   4  -9 -20   -0.00    3.79
  -4   9  21   48.35   13.76
   4  -9 -21   40.90   12.39
  -4   9  22   -0.00    5.58
   4  -9 -22   -0.00    3.98
  -4   9  23   38.55   12.56
   4  -9 -23   30.64   11.13
  -4   9  24    1.68    4.33
   4  -9 -24    5.23    5.40
  -4   9  25    5.57    5.70
   4  -9 -25    1.98    4.32
  -4   9  26    3.53    5.64
   4  -9 -26    1.42    3.27
  -4   9  27   20.77   10.00
   4  -9 -27   20.60    9.06
  -4   9  28   -4.03    6.65
   4  -9 -28   -0.00    4.39
  -4   9  29   -0.00    4.36
   4  -9 -29    1.42    4.40
  -4   9  30    6.05    6.64
   4  -9 -30    7.66    6.45
  -4   9  31    7.86    6.86
   4  -9 -31    6.78    7.36
  -4   9  32    0.20    4.10
   4  -9 -32   -0.00    4.95
  -4   9  33   16.14    9.53
   4  -9 -33    3.70    6.41
  -4   9  34    5.32    7.43
   4  -9 -34   -0.00    4.04
  -4   9  35    6.81    6.58
   4  -9 -35    7.39    7.11
  -4   9  36    0.00    4.47
   4  -9 -36   -0.00    4.78
   4  -9 -37    8.19    7.53
   4  -9 -38    0.00    5.50
  -4 -10   1    0.00    2.88
  -4  10   2    7.38    5.20
  -4 -10   2    2.43    4.51
  -4  10   3   58.01   13.35
  -4 -10   3   36.43   10.53
  -4  10   4    3.39    5.20
  -4 -10   4    8.51    5.47
  -4  10   5   32.76   10.24
   4 -10  -5   18.35    7.52
  -4 -10   5   32.30    9.05
  -4  10   6    2.77    4.11
   4 -10  -6   -0.00    3.36
   4  10  -6    3.96    3.51
  -4 -10   6    0.00    3.08
  -4  10   7   13.39    7.02
   4 -10  -7   19.94    7.63
   4  10  -7   16.87    5.84
  -4 -10   7   28.11    7.99
  -4  10   8    1.90    3.58
   4 -10  -8   12.74    6.27
   4  10  -8    4.70    3.24
  -4 -10   8    7.91    4.93
  -4  10   9   19.93    9.02
   4 -10  -9   10.33    6.77
   4  10  -9    6.50    3.67
  -4 -10   9   17.21    5.93
  -4  10  10    1.47    3.64
   4 -10 -10    1.64    3.40
  -4 -10  10    1.25    3.72
  -4  10  11   43.26   13.11
   4 -10 -11   27.73   10.13
  -4 -10  11   32.33    8.95
  -4  10  12   -0.00    3.72
   4 -10 -12    0.27    3.66
  -4 -10  12   -0.00    2.96
  -4  10  13   43.13   12.63
   4 -10 -13   18.51    8.45
  -4  10  14    3.27    5.22
   4 -10 -14   -0.00    3.69
  -4  10  15   83.75   19.72
   4 -10 -15   85.39   18.42
  -4  10  16    8.67    6.25
   4 -10 -16   24.90    9.39
   4 -10 -17    0.83    4.38
   4 -10 -18    0.56    4.35
  -4  10  19   41.43   13.56
   4 -10 -19   37.47   12.01
  -4  10  20   -0.00    4.23
   4 -10 -20   -0.00    5.33
  -4  10  21    9.52    7.35
   4 -10 -21   10.75    6.86
  -4  10  22   -0.00    5.03
   4 -10 -22    1.99    5.07
  -4  10  23   31.39   11.65
   4 -10 -23   19.47    8.73
  -4  10  24    5.39    5.83
   4 -10 -24    8.01    6.34
  -4  10  25   21.02   10.45
   4 -10 -25   22.96    9.35
  -4  10  26    9.45    7.17
   4 -10 -26    5.03    5.73
  -4  10  27   -0.00    5.31
   4 -10 -27    0.00    4.71
  -4  10  28   -0.00    5.28
   4 -10 -28    4.88    4.74
  -4  10  29   12.62    9.17
   4 -10 -29   10.09    7.63
  -4  10  30   -0.00    4.32
   4 -10 -30   -0.00    3.67
  -4  10  31    1.83    5.54
   4 -10 -31    0.66    4.93
  -4  10  32   -0.00    5.90
   4 -10 -32   -0.00    4.57
  -4  10  33    6.00    7.03
   4 -10 -33    8.25    6.90
  -4  10  34    4.35    7.61
   4 -10 -34    6.91    5.83
  -4  10  35    6.70    6.69
   4 -10 -35    3.14    6.55
   4 -10 -36    0.38    5.13
   4 -11  -1   83.01   16.30
   4 -11  -1   59.34   16.05
   4 -11  -2    5.98    4.68
   4 -11  -2    0.00    5.37
  -4 -11   2    5.21    5.56
   4 -11  -3    3.19    3.85
  -4 -11   3    5.46    4.79
   4 -11  -4    0.66    3.83
  -4 -11   4    8.40    5.64
   4 -11  -5   16.60    6.64
  -4 -11   5    6.30    5.28
   4 -11  -6    4.12    5.00
  -4 -11   6    9.35    4.95
   4 -11  -7   62.42   13.99
  -4 -11   7   42.44   11.34
   4 -11  -8    5.46    5.93
  -4 -11   8    7.20    4.55
   4 -11  -9    1.78    3.56
  -4 -11   9   -0.00    3.30
   4 -11 -10    8.70    6.14
  -4 -11  10    1.87    3.61
  -4  11  11   96.81   21.87
   4 -11 -11   86.43   19.39
  -4 -11  11  108.46   18.41
  -4  11  12    1.75    3.73
   4 -11 -12    2.38    5.15
  -4  11  13   42.88   13.24
   4 -11 -13   27.60    9.79
  -4  11  14    8.71    6.24
   4 -11 -14    8.42    6.77
  -4  11  15   27.64   11.02
   4 -11 -15   -0.00    6.33
   4 -11 -16   -0.00    4.51
   4 -11 -17   43.76   12.92
  -4  11  18    5.95    6.00
   4 -11 -18    1.89    5.24
  -4  11  19   -0.00    4.20
   4 -11 -19   -0.00    5.51
  -4  11  20    0.00    4.70
   4 -11 -20    1.35    4.12
  -4  11  21   32.68   13.27
   4 -11 -21   43.90   12.55
  -4  11  22    1.05    3.81
   4 -11 -22   -0.00    3.81
  -4  11  23    6.13    6.63
   4 -11 -23   14.33    7.15
  -4  11  24    0.39    3.76
   4 -11 -24    7.16    5.96
  -4  11  25    0.32    4.18
   4 -11 -25    3.18    6.19
  -4  11  26   -0.00    6.61
   4 -11 -26   -0.00    4.85
  -4  11  27   15.76   10.13
   4 -11 -27    2.93    6.40
  -4  11  28    1.71    6.69
   4 -11 -28    0.43    3.43
  -4  11  29    8.75    8.74
   4 -11 -29   -0.00    4.67
  -4  11  30    0.16    6.02
   4 -11 -30    2.83    6.41
  -4  11  31   15.43   10.17
   4 -11 -31    1.04    4.87
  -4  11  32    6.05    6.34
   4 -11 -32   -0.00    5.46
  -4  11  33    2.06    5.78
   4 -11 -33   12.05    8.21
  -4  11  34   -0.00    6.13
   4 -12  -1   -0.00    3.34
  -4 -12   1    0.00    3.71
   4 -12  -2   -0.00    2.83
   4 -12  -3   53.54   13.31
   4 -12  -4    9.98    6.22
   4 -12  -5   34.72   10.71
  -4 -12   5   32.56   10.01
   4 -12  -6   -0.00    3.27
  -4 -12   6    0.00    3.55
   4 -12  -7    1.82    4.75
  -4 -12   7   -0.00    3.53
   4 -12  -8    5.25    6.04
  -4 -12   8    4.62    5.09
   4 -12  -9   64.14   15.59
  -4 -12   9   59.82   13.65
   4 -12 -10   -0.00    3.51
   4 -12 -11    2.25    4.81
   4 -12 -12   17.48    8.10
   4 -12 -13   32.94   10.54
   4 -12 -14   18.05    8.28
   4 -12 -15   25.21   10.19
   4 -12 -16   -0.00    4.24
   4 -12 -17   -0.00    2.99
   4 -12 -18   -0.00    5.21
   4 -12 -19   29.57   11.36
   4 -12 -20   -0.00    3.82
   4 -12 -21    5.20    6.04
   4 -12 -23    7.22    6.87
   4 -12 -24    1.65    4.35
   4 -12 -25   21.50    9.17
   4 -12 -26   -0.00    5.66
   4 -12 -27   -0.00    5.07
   4 -12 -28    0.42    3.92
   4 -12 -29    8.43    7.56
  -4  12  30   -0.00    6.75
   4 -12 -30    2.30    6.75
  -4  12  31   10.31    9.38
  -4  12  32    0.93    5.87
  -4  12  33   -0.00    5.83
  -4  12  34   -0.00    5.29
   4 -13  -1   71.39   15.71
  -4 -13   1   59.39   14.76
   4 -13  -2    6.27    5.02
  -4 -13   2   -0.00    3.61
   4 -13  -3   16.24    7.24
  -4 -13   3   12.61    7.03
   4 -13  -4    3.27    4.07
  -4 -13   4   -0.00    3.74
   4 -13  -5   76.73   17.11
   4 -13  -6    9.13    5.94
   4 -13  -8   -0.00    4.09
   4 -13  -9   -0.00    3.63
   4 -13 -10   -0.00    3.81
   4 -13 -11   34.28   11.31
   4 -13 -12   10.06    6.64
   4 -13 -13   11.83    6.59
   4 -13 -14   -0.00    3.98
   4 -13 -15   -0.00    4.45
   4 -13 -16    2.62    5.61
   4 -13 -17   19.13    8.34
   4 -13 -18    1.72    4.53
   4 -13 -19   -0.00    5.91
   4 -13 -20   -0.00    4.74
   4 -13 -21   16.97    8.95
   4 -13 -22    4.10    5.58
   4 -13 -23    6.16    5.50
   4 -13 -24    6.28    5.72
   4 -13 -25    0.00    5.08
   4 -13 -26    4.19    6.59
   4 -13 -27   -0.00    4.68
   4 -14  -1    0.23    3.82
  -4 -14   1    0.00    3.48
   4 -14  -2   11.44    6.39
  -4 -14   2   -0.00    3.13
   4 -14  -3   25.14    9.22
  -4 -14   3   22.92    8.70
   4 -14  -4    8.65    5.89
  -4 -14   4   37.09   10.55
   4 -14  -5   15.83    7.87
  -4 -14   5   22.91    8.66
   4 -14  -6    0.00    3.51
   4 -14  -7    6.82    5.72
   4 -14  -8   10.13    6.30
   4 -14  -9   40.41   12.05
   4 -14 -10    6.62    5.70
   4 -14 -11    3.45    5.55
   4 -14 -12    3.92    5.69
   4 -14 -13    4.30    5.77
   4 -14 -14    1.04    3.95
   4 -14 -15    4.10    5.98
   4 -14 -16    1.92    3.81
   4 -14 -17    3.14    5.30
   4 -14 -18    5.60    6.68
   4 -14 -19    2.67    6.60
   4 -14 -20    0.00    4.46
   4 -14 -21    5.94    5.96
   4 -14 -22    5.61    5.69
   4 -14 -23   14.06    9.16
   4 -14 -24   -0.00    6.09
   4 -15  -1   11.98    6.57
  -4 -15   1   14.65    7.76
   4 -15  -2   13.90    7.13
  -4 -15   2   10.01    6.58
   4 -15  -3    0.00    4.06
  -4 -15   3    7.17    5.89
   4 -15  -4    0.03    3.94
   4 -15  -5    3.78    4.92
   4 -15  -6    8.46    5.84
   4 -15  -7    8.23    5.90
   4 -15  -8    4.71    4.42
   4 -15  -9    0.00    4.50
   4 -15 -10    1.05    4.07
   4 -15 -11    3.93    4.84
   4 -15 -12    0.00    4.25
   4 -15 -13   -0.00    4.54
   4 -15 -14   -0.00    4.31
   4 -15 -15   -0.00    5.07
   4 -15 -16    1.24    4.47
   4 -15 -17    3.19    5.76
   4 -15 -18   -0.00    4.68
   4 -15 -19    4.27    6.31
   4 -15 -20    0.41    4.77
   4 -16  -1    0.71    4.61
  -4 -16   1   -0.00    4.69
   4 -16  -2    1.14    3.57
  -4 -16   2    0.95    3.75
   4 -16  -3    5.95    5.20
   4 -16  -4   -0.00    3.74
   4 -16  -5    3.47    4.57
   4 -16  -6    2.93    4.13
   4 -16  -7    0.00    3.85
   4 -16  -8    5.23    5.38
   4 -16  -9    1.86    4.46
   4 -16 -10   13.92    7.50
   4 -16 -11   -0.00    4.07
   4 -16 -12   -0.00    4.17
   4 -16 -13    5.78    5.67
   4 -16 -14    3.45    4.69
   4 -16 -15    2.65    5.06
   4 -16 -16    3.92    5.58
   4 -16 -17    3.59    5.77
   4 -17  -1    3.48    5.06
   4 -17  -2   17.07    8.43
   4 -17  -3    1.45    4.11
   4 -17  -4    1.18    4.78
   4 -17  -5    3.49    4.92
   4 -17  -6    0.00    3.61
   4 -17  -7   -0.00    4.13
   4 -17  -8   -0.00    3.25
   4 -17  -9    0.00    4.58
   4 -17 -10    0.70    4.78
   4 -17 -11    3.10    4.31
   4 -17 -12    3.25    4.87
   4 -17 -13    6.82    6.08
   4 -18  -1    0.00    3.62
   4 -18  -2    0.86    4.06
   4 -18  -3    5.73    5.60
   4 -18  -4    0.00    4.66
   4 -18  -5    2.86    4.80
   4 -18  -6    0.00    3.91
   4 -18  -7    4.39    5.28
   4 -18  -8    2.86    4.87
   4 -18  -9   -0.00    4.33
   4 -19  -3    0.22    3.31
   4 -19  -4   -0.00    3.99
  -3   0   1    1.37    2.24
  -3   0   1   -0.00    2.74
   3   0  -1    0.00    2.72
   3   0  -1    2.49    2.99
  -3   0   2    0.00    3.20
  -3   0   2   -0.00    3.02
   3   0  -2    0.00    2.71
   3   0  -2   -0.00    3.32
  -3   0   3 4820.77  593.42
  -3   0   3 4433.98  593.89
   3   0  -3 4972.62  593.66
   3   0  -3 4729.83  594.23
  -3   0   4    0.00    2.19
  -3   0   4   -0.00    3.22
   3   0  -4    0.00    2.70
   3   0  -4    0.37    2.71
  -3   0   5   77.28   11.81
  -3   0   5   63.21   12.15
   3   0  -5   85.93   12.04
   3   0  -5   67.86   12.15
  -3   0   6   -0.00    1.93
  -3   0   6   -0.00    2.62
   3   0  -6   -0.00    2.27
   3   0  -6    0.73    2.68
  -3   0   7  345.08   50.16
  -3   0   7  443.58   51.73
   3   0  -7  380.82   50.09
  -3   0   8    0.00    1.95
  -3   0   8   -0.00    2.70
   3   0  -8    0.67    1.79
  -3   0   9  677.23   94.45
  -3   0   9  761.42   95.28
   3   0  -9  764.49   94.15
  -3   0  10    0.14    2.13
   3   0 -10    0.12    1.69
  -3   0  11  906.47  113.81
   3   0 -11  860.33  112.67
   3   0 -11  887.36  114.31
  -3   0  12   -0.00    2.74
   3   0 -12    1.31    2.16
  -3   0  13  468.32   66.21
   3   0 -13  523.85   65.59
  -3   0  14   -0.00    2.64
   3   0 -14    0.47    2.26
   3   0 -14    0.00    2.28
   3   0 -15   83.30   14.43
   3   0 -15   94.03   14.76
   3   0 -16   -0.00    2.23
   3   0 -16   -0.00    2.16
  -3   0  17  143.61   22.74
   3   0 -17  139.92   21.69
   3   0 -17  147.94   21.94
  -3   0  18    4.40    3.24
   3   0 -18   -0.00    2.06
   3   0 -18    0.00    2.04
  -3   0  19   44.91   10.27
   3   0 -19   43.47    9.33
   3   0 -19   51.03    9.74
  -3   0  20    0.42    2.48
   3   0 -20    0.00    2.31
   3   0 -20    1.48    2.97
  -3   0  21    0.99    3.31
   3   0 -21    4.40    3.24
   3   0 -21    4.30    3.33
  -3   0  22    0.65    3.00
   3   0 -22   -0.00    2.46
   3   0 -22    0.00    2.84
  -3   0  23  252.93   36.99
  -3   0  23  223.80   37.69
   3   0 -23  278.31   37.28
   3   0 -23  265.54   37.02
  -3   0  24    0.91    2.96
   3   0 -24    1.32    2.93
   3   0 -24    6.32    4.17
  -3   0  25   92.90   15.98
   3   0 -25   78.42   15.04
   3   0 -25   82.51   15.33
  -3   0  26    0.00    3.48
   3   0 -26   -0.00    2.65
  -3   0  27   45.63   11.28
   3   0 -27   65.55   12.31
  -3   0  28    0.83    3.23
  -3   0  29   55.48   12.31
  -3   0  30   -0.00    3.23
  -3   0  31    1.86    3.69
  -3   0  32    0.00    3.22
  -3   0  33   11.01    5.97
  -3   0  34    1.50    3.03
  -3   0  35   34.35    9.84
  -3   0  36    0.40    3.54
  -3   0  37    0.00    2.60
  -3   0  38    2.29    3.87
  -3   0  39   21.83    8.46
  -3   0  40   -0.00    3.59
  -3   1   1  697.12   99.10
  -3   1   1  904.02  100.79
   3  -1  -1  696.87   99.13
   3  -1  -1  938.01  101.19
   3   1  -1  731.31   99.78
   3   1  -1  830.17  100.41
  -3  -1   1  765.23  100.02
  -3  -1   1  781.92  100.07
  -3   1   2  463.54   68.72
  -3   1   2  546.02   70.04
   3  -1  -2  514.43   68.95
   3  -1  -2  596.99   70.51
   3   1  -2  550.11   69.67
   3   1  -2  537.53   69.72
  -3  -1   2  596.32   69.98
  -3  -1   2  512.36   69.50
  -3   1   3    8.56    3.84
  -3   1   3    8.19    3.61
   3  -1  -3    6.04    3.03
   3  -1  -3    7.61    4.38
   3   1  -3    8.60    3.80
   3   1  -3    8.62    3.54
  -3  -1   3    5.65    3.25
  -3  -1   3    6.15    3.66
  -3   1   4    5.78    3.14
  -3   1   4    0.33    3.20
   3  -1  -4    3.17    2.84
   3  -1  -4    3.89    3.46
   3   1  -4    4.64    3.32
   3   1  -4    7.11    3.37
  -3  -1   4    1.93    2.42
  -3  -1   4    3.75    3.36
  -3   1   5 1815.70  222.34
  -3   1   5 1985.62  223.58
   3  -1  -5 1739.23  221.76
   3  -1  -5 2019.65  223.63
   3   1  -5 1603.44  221.58
  -3  -1   5 1621.72  221.38
  -3  -1   5 1753.34  222.30
  -3   1   6    0.00    2.39
  -3   1   6    6.39    3.70
   3  -1  -6    2.49    2.64
   3  -1  -6    1.37    2.86
   3   1  -6    2.50    2.67
  -3  -1   6    2.11    2.25
  -3   1   7  185.47   25.65
  -3   1   7  180.82   25.96
   3  -1  -7  190.38   25.08
   3  -1  -7  186.04   26.00
   3   1  -7  174.31   24.42
  -3  -1   7  156.07   24.06
  -3   1   8   63.10   12.50
  -3   1   8   67.11   12.96
   3  -1  -8   88.77   12.73
   3  -1  -8   70.75   12.98
   3   1  -8   77.56   11.82
   3   1  -8   81.41   12.36
  -3  -1   8   78.23   11.83
  -3   1   9  830.48  109.19
  -3   1   9  894.21  109.75
   3  -1  -9  854.53  108.52
   3  -1  -9  850.65  109.51
   3   1  -9  835.63  107.53
   3   1  -9  911.09  108.34
  -3  -1   9  773.58  107.50
  -3   1  10   59.80   10.18
  -3   1  10   42.63    9.41
   3  -1 -10   36.38    8.31
   3  -1 -10   41.57    9.30
   3   1 -10   54.93    8.28
   3   1 -10   49.98    8.54
  -3  -1  10   35.73    7.76
  -3  -1  10   45.26    8.63
  -3   1  11  521.22   57.17
  -3   1  11  409.21   55.96
   3  -1 -11  414.87   55.07
   3   1 -11  408.57   53.81
   3   1 -11  399.65   54.40
  -3  -1  11  380.84   54.25
  -3  -1  11  406.64   54.85
  -3   1  12    3.30    3.71
  -3   1  12   -0.00    3.65
   3  -1 -12    2.88    3.04
   3   1 -12    3.92    2.61
  -3  -1  12    3.49    2.58
  -3  -1  12    3.47    2.91
  -3   1  13    9.48    4.75
  -3   1  13    9.10    4.74
   3  -1 -13    4.21    3.48
   3  -1 -13    7.48    3.78
   3   1 -13    6.08    2.87
  -3  -1  13    4.00    2.75
  -3  -1  13    5.05    3.69
  -3   1  14   15.50    5.68
   3  -1 -14    6.64    3.94
   3  -1 -14   17.77    5.26
   3   1 -14   10.40    3.57
  -3  -1  14   10.06    4.03
  -3  -1  14   11.23    4.56
  -3   1  15  404.80   49.38
   3  -1 -15  347.65   47.61
   3   1 -15  322.08   46.50
   3   1 -15  346.82   46.07
  -3  -1  15  331.70   47.21
  -3  -1  15  354.00   47.38
  -3   1  16    4.37    3.83
   3  -1 -16    6.00    3.47
   3  -1 -16    7.37    3.80
   3   1 -16    7.00    3.17
   3   1 -16    6.59    3.01
  -3  -1  16    7.24    3.95
   3  -1 -17  179.55   28.32
   3  -1 -17  202.05   28.88
   3   1 -17  196.45   27.59
   3   1 -17  192.65   27.22
  -3  -1  17  198.98   28.60
   3  -1 -18    1.11    2.66
   3  -1 -18    3.08    3.38
   3   1 -18    0.00    1.95
   3   1 -18    3.87    2.33
  -3  -1  18    0.70    2.42
   3  -1 -19   42.87    9.62
   3  -1 -19   45.33    9.99
   3   1 -19   41.69    8.70
   3   1 -19   53.26    9.15
  -3  -1  19   44.76    9.75
   3  -1 -20   61.38   11.54
   3   1 -20   58.69   10.33
   3   1 -20   57.49   10.25
  -3  -1  20   41.37   10.51
   3  -1 -21  133.88   21.58
   3  -1 -21  167.51   22.70
   3   1 -21  118.81   20.11
   3   1 -21  136.46   20.38
  -3  -1  21  122.02   21.35
   3  -1 -22    2.08    3.00
   3  -1 -22   -0.00    3.16
   3   1 -22    0.65    2.12
   3   1 -22    0.00    2.01
  -3  -1  22   -0.00    2.98
  -3   1  23   18.56    6.11
   3  -1 -23    9.90    4.64
   3  -1 -23   16.37    5.67
   3   1 -23    9.41    4.11
   3   1 -23   12.37    4.53
  -3  -1  23    4.40    3.77
  -3   1  24    0.00    2.90
   3  -1 -24    2.71    3.28
   3  -1 -24    0.00    2.84
   3   1 -24    0.00    2.29
  -3   1  25   77.49   13.69
   3  -1 -25   46.26   11.34
   3  -1 -25   48.31   11.65
   3   1 -25   60.16   11.30
  -3  -1  25   56.15   11.15
  -3   1  26    7.17    5.22
   3  -1 -26   -0.00    3.46
   3  -1 -26    8.95    4.61
   3   1 -26    9.16    4.44
  -3  -1  26    4.82    3.85
  -3   1  27   64.04   13.82
   3  -1 -27   64.60   13.42
  -3  -1  27   62.04   12.65
  -3   1  28   -0.00    4.03
   3  -1 -28    1.00    3.22
  -3  -1  28    0.68    3.28
  -3   1  29    3.49    4.48
   3  -1 -29   -0.00    2.90
  -3  -1  29    0.17    3.13
  -3   1  30    3.81    4.45
  -3  -1  30   23.11    6.75
  -3   1  31   40.68   10.98
  -3  -1  31   51.77   11.16
  -3   1  32    0.66    3.58
  -3  -1  32   -0.00    2.99
  -3   1  33   20.68    7.72
  -3  -1  33   14.57    6.40
  -3   1  34    1.96    4.57
  -3  -1  34    1.61    3.65
  -3   1  35    9.63    5.48
  -3  -1  35    4.38    4.00
  -3   1  36   -0.00    3.40
  -3  -1  36    1.03    3.67
  -3   1  37   26.16    9.00
  -3  -1  37   21.28    7.60
  -3   1  38   -0.00    4.09
  -3  -1  38    2.07    3.51
  -3   1  39    3.18    5.36
  -3  -1  39    0.00    3.78
  -3   1  40    7.40    5.49
  -3  -1  40   -0.00    3.55
  -3   2   1  150.21   22.35
  -3   2   1  153.65   22.99
   3  -2  -1  170.75   22.37
   3  -2  -1  184.95   23.94
   3   2  -1  152.45   22.50
   3   2  -1  137.05   22.45
  -3  -2   1  134.85   22.54
  -3  -2   1  176.33   23.23
  -3   2   2   64.56   11.42
  -3   2   2   59.96   11.78
   3  -2  -2   77.25   11.47
   3  -2  -2   55.38   11.67
   3   2  -2   66.64   11.42
   3   2  -2   59.93   11.46
  -3  -2   2   74.76   12.14
  -3  -2   2   94.28   12.60
  -3   2   3 1074.59  153.96
  -3   2   3 1001.80  154.15
   3  -2  -3 1228.13  153.84
   3  -2  -3 1325.83  155.50
   3   2  -3 1757.41  155.67
   3   2  -3 1125.01  153.92
  -3  -2   3 1138.73  153.98
  -3  -2   3 1264.98  154.39
  -3   2   4    0.22    2.79
  -3   2   4    0.71    2.89
   3  -2  -4    0.00    2.03
   3  -2  -4    2.45    3.12
   3   2  -4    1.92    2.61
  -3  -2   4    1.20    2.35
  -3  -2   4    3.02    2.54
  -3   2   5   -0.00    2.78
  -3   2   5    2.90    3.51
   3  -2  -5    0.00    2.04
   3  -2  -5    3.24    3.30
   3   2  -5    1.68    2.39
  -3  -2   5    0.00    2.34
  -3   2   6    1.41    2.73
  -3   2   6    2.32    2.99
   3  -2  -6    4.37    3.25
   3  -2  -6    2.23    3.60
   3   2  -6    5.99    2.98
   3   2  -6    6.40    2.78
  -3  -2   6   13.75    3.69
  -3   2   7  376.01   50.05
  -3   2   7  401.34   50.52
   3  -2  -7  370.46   49.25
   3  -2  -7  374.27   50.21
   3   2  -7  318.93   48.06
   3   2  -7  374.73   48.32
  -3  -2   7  374.60   48.06
  -3   2   8  696.11   95.49
  -3   2   8  725.93   95.77
   3  -2  -8  724.04   95.86
   3   2  -8  668.11   93.58
   3   2  -8  990.65   94.61
  -3  -2   8  674.83   93.16
  -3  -2   8  699.45   93.97
  -3   2   9  470.60   61.60
  -3   2   9  478.12   61.63
   3  -2  -9  473.06   60.76
   3  -2  -9  451.74   61.51
   3   2  -9  420.30   59.00
   3   2  -9  459.51   59.00
  -3  -2   9  440.08   58.67
  -3  -2   9  471.30   59.69
  -3   2  10   10.00    4.92
  -3   2  10    9.53    4.80
   3  -2 -10    5.85    3.49
   3  -2 -10    4.43    4.24
   3   2 -10    3.86    2.63
   3   2 -10    6.50    2.79
  -3  -2  10    4.87    2.33
  -3  -2  10    5.99    3.15
  -3   2  11   29.03    7.74
  -3   2  11   34.59    7.98
   3  -2 -11   17.38    5.91
   3  -2 -11   25.85    6.71
   3   2 -11   12.36    4.24
   3   2 -11   33.05    5.45
  -3  -2  11   24.50    5.01
  -3  -2  11   25.72    5.90
  -3   2  12   16.49    6.21
  -3   2  12   17.17    6.28
   3  -2 -12   13.49    5.50
   3  -2 -12   15.19    5.49
   3   2 -12   13.52    3.91
  -3  -2  12   14.72    4.01
  -3  -2  12   12.68    4.61
  -3   2  13  379.52   50.10
   3  -2 -13  337.23   48.64
   3  -2 -13  371.49   49.18
   3   2 -13  375.02   46.74
  -3  -2  13  316.69   46.78
  -3  -2  13  368.96   47.66
  -3   2  14   18.45    6.19
   3  -2 -14   21.08    6.19
   3  -2 -14   19.32    5.84
   3   2 -14   13.40    3.79
  -3  -2  14   10.53    3.82
  -3  -2  14   12.92    4.34
  -3   2  15   27.35    7.85
   3  -2 -15   27.31    6.92
   3  -2 -15   16.31    6.11
   3   2 -15   25.94    5.30
  -3  -2  15   30.24    6.52
  -3  -2  15   27.33    6.34
  -3   2  16    8.12    4.64
   3  -2 -16   10.06    4.21
   3  -2 -16    7.63    4.03
   3   2 -16   12.87    3.74
   3   2 -16    9.91    3.20
  -3  -2  16   14.77    4.17
  -3  -2  16    4.63    3.36
  -3   2  17  120.56   20.62
   3  -2 -17  140.40   20.15
   3  -2 -17   98.40   18.85
   3   2 -17  124.77   17.54
   3   2 -17  114.18   16.92
  -3  -2  17  107.87   17.92
  -3   2  18   10.30    5.45
   3  -2 -18    9.42    4.83
   3  -2 -18    9.30    4.75
   3   2 -18   11.47    3.68
   3   2 -18   16.46    3.95
  -3  -2  18   10.01    4.03
  -3   2  19   39.63   10.08
  -3   2  19   27.37    9.79
   3  -2 -19   53.61   10.75
   3  -2 -19   54.27   10.86
   3   2 -19   41.92    8.17
   3   2 -19   48.79    8.30
  -3  -2  19   47.70    9.26
  -3   2  20    0.00    3.17
  -3   2  20    0.59    2.98
   3  -2 -20    4.04    3.16
   3  -2 -20    3.33    3.71
   3   2 -20   -0.00    1.90
   3   2 -20    3.17    2.12
  -3  -2  20    4.58    3.27
  -3   2  21    1.60    3.07
   3  -2 -21    1.39    2.94
   3  -2 -21   -0.00    3.01
   3   2 -21    1.16    2.07
   3   2 -21    0.95    1.88
  -3  -2  21   -0.00    2.36
  -3   2  22    0.51    4.05
   3  -2 -22    1.73    3.12
   3  -2 -22    0.07    2.56
   3   2 -22    3.02    2.38
   3   2 -22    0.00    1.91
  -3  -2  22    0.17    2.33
  -3   2  23  107.46   20.08
   3  -2 -23  134.20   20.87
   3  -2 -23  136.55   21.17
   3   2 -23  109.59   17.81
  -3  -2  23  106.09   18.85
  -3   2  24   54.65   12.17
   3  -2 -24   51.90   11.53
   3   2 -24   45.41    9.39
  -3   2  25   41.70   10.90
   3  -2 -25   42.90   10.59
  -3   2  26    8.49    5.48
   3  -2 -26    4.74    4.11
  -3  -2  26    7.86    4.04
  -3   2  27   48.61   11.98
   3  -2 -27   49.97   11.79
  -3  -2  27   50.34   10.25
  -3   2  28    2.20    4.85
   3  -2 -28    6.49    4.20
  -3  -2  28   11.03    4.44
  -3   2  29  101.22   19.50
   3  -2 -29   99.69   18.82
  -3  -2  29   99.66   17.18
  -3   2  30    1.98    3.94
  -3  -2  30   -0.00    2.65
  -3   2  31   -0.00    3.26
  -3  -2  31   -0.00    2.74
  -3   2  32    0.64    3.28
  -3  -2  32   -0.00    2.60
  -3   2  33   40.57   10.35
  -3  -2  33   21.42    7.02
  -3   2  34    4.40    4.68
  -3  -2  34    0.10    2.39
  -3   2  35   19.49    8.78
  -3  -2  35   37.46    9.00
  -3   2  36   -0.00    4.30
  -3  -2  36    0.43    3.23
  -3   2  37    7.62    5.92
  -3  -2  37    4.88    4.10
  -3   2  38   -0.00    4.37
  -3  -2  38   -0.00    3.17
  -3   2  39   18.10    7.60
  -3  -2  39   15.77    6.36
  -3  -2  40    1.22    3.27
  -3   3   1  456.65   58.66
  -3   3   1  500.86   59.29
   3  -3  -1  349.77   57.13
   3  -3  -1  489.42   59.62
   3   3  -1  395.83   57.69
   3   3  -1  434.58   58.43
  -3  -3   1  420.53   58.24
  -3  -3   1  590.04   59.91
  -3   3   2  217.01   32.18
  -3   3   2  303.99   33.90
   3  -3  -2  205.70   32.48
   3   3  -2  251.07   31.93
   3   3  -2  208.41   31.66
  -3  -3   2  215.34   31.83
  -3  -3   2  220.96   31.99
  -3   3   3   47.59    9.10
  -3   3   3   30.59    7.99
   3  -3  -3   33.88    7.77
   3  -3  -3   46.78    9.43
   3   3  -3   35.97    7.43
  -3  -3   3   37.11    7.95
  -3  -3   3   53.74    8.82
  -3   3   4  102.35   14.20
  -3   3   4   98.05   14.05
   3  -3  -4   54.57   11.53
   3  -3  -4   77.72   13.46
   3   3  -4   65.97   11.42
  -3  -3   4   57.31   11.36
  -3   3   5  444.19   64.62
  -3   3   5  456.14   64.78
   3  -3  -5  476.76   64.20
   3  -3  -5  511.73   65.55
   3   3  -5  514.00   63.44
   3   3  -5  494.53   63.39
  -3  -3   5  482.84   63.60
  -3   3   6  486.34   70.56
  -3   3   6  600.33   71.59
   3  -3  -6  622.71   70.94
   3  -3  -6  499.95   70.81
   3   3  -6  542.50   68.98
   3   3  -6  558.80   68.97
  -3  -3   6  451.82   68.70
  -3   3   7  162.56   26.05
  -3   3   7  193.28   26.78
   3  -3  -7  183.73   25.74
   3  -3  -7  162.99   26.15
   3   3  -7  173.58   24.18
   3   3  -7  179.73   23.95
  -3  -3   7  159.34   24.00
  -3  -3   7  162.57   24.23
  -3   3   8   28.71    7.65
  -3   3   8   23.92    7.16
   3  -3  -8   24.92    6.73
   3  -3  -8   27.73    7.49
   3   3  -8   22.97    5.49
   3   3  -8   23.60    5.17
  -3  -3   8   24.39    5.40
  -3  -3   8   27.08    5.92
  -3   3   9  118.52   21.85
  -3   3   9  143.52   22.21
   3  -3  -9  121.21   21.11
   3  -3  -9  143.42   21.69
   3  -3  -9  148.69   22.79
   3   3  -9  110.66   19.13
   3   3  -9  154.44   19.23
  -3  -3   9  151.21   20.09
  -3   3  10  397.41   56.81
  -3   3  10  442.49   56.70
   3  -3 -10  405.10   55.55
   3  -3 -10  411.49   55.50
   3  -3 -10  380.62   56.65
   3   3 -10  400.95   53.28
   3   3 -10  425.07   52.53
  -3  -3  10  389.89   52.67
  -3  -3  10  404.04   53.48
  -3   3  11  524.23   64.24
   3  -3 -11  460.26   62.64
   3  -3 -11  484.75   62.97
   3   3 -11  480.35   60.44
   3   3 -11  455.50   59.26
  -3  -3  11  436.66   59.61
  -3  -3  11  460.22   60.55
  -3   3  12    0.00    3.69
   3  -3 -12    1.85    3.27
   3  -3 -12   -0.00    2.54
   3   3 -12    0.00    2.10
  -3  -3  12    0.00    1.76
  -3  -3  12    1.10    2.75
  -3   3  13   11.90    5.10
   3  -3 -13    9.93    4.73
   3  -3 -13   13.33    5.19
   3   3 -13    8.92    3.27
  -3  -3  13    9.51    3.02
  -3  -3  13   11.67    3.69
  -3   3  14    2.06    3.90
   3  -3 -14    5.37    3.57
   3  -3 -14    5.90    3.67
   3   3 -14    2.73    2.52
  -3  -3  14    1.66    1.89
  -3  -3  14    0.00    2.09
  -3   3  15  202.52   28.52
   3  -3 -15  163.26   26.19
   3  -3 -15  178.06   26.91
  -3  -3  15  157.25   23.55
  -3  -3  15  173.29   24.20
  -3   3  16   36.96    9.18
  -3   3  16    7.38    6.72
   3  -3 -16   35.34    8.80
   3  -3 -16   38.20    9.08
   3   3 -16   47.69    7.02
  -3  -3  16   52.17    7.73
  -3  -3  16   35.53    7.18
  -3   3  17   57.10   12.41
  -3   3  17   60.02   13.19
   3  -3 -17   55.78   11.79
   3  -3 -17   52.91   11.86
   3   3 -17   54.96    9.32
   3   3 -17   59.54    9.38
  -3  -3  17   56.04    9.82
  -3  -3  17   60.49   10.23
  -3   3  18    0.00    3.20
  -3   3  18    5.17    4.23
   3  -3 -18    6.32    4.41
   3  -3 -18    5.63    4.18
   3   3 -18    5.02    2.28
   3   3 -18    4.88    2.30
  -3  -3  18    5.20    3.05
  -3   3  19    8.53    5.11
  -3   3  19   17.85    6.83
   3  -3 -19   12.66    5.50
   3  -3 -19    9.14    4.79
   3   3 -19    9.24    2.94
   3   3 -19   10.16    3.10
  -3  -3  19    5.50    3.20
  -3   3  20   29.82    9.61
   3  -3 -20   35.72    8.85
   3   3 -20   25.55    5.77
   3   3 -20   35.12    6.12
  -3  -3  20   28.12    6.76
  -3   3  21   63.18   15.38
   3  -3 -21   84.66   15.06
   3   3 -21   75.17   11.53
   3   3 -21   68.44   11.10
  -3  -3  21   65.03   12.26
  -3   3  22   48.75   12.83
   3  -3 -22   68.16   13.59
   3   3 -22   64.11   10.36
  -3  -3  22   61.13   11.35
  -3   3  23    1.94    3.72
   3  -3 -23    8.52    5.12
   3   3 -23    5.61    2.43
  -3  -3  23    1.84    3.04
  -3   3  24   14.42    5.76
   3  -3 -24    8.22    4.64
  -3  -3  24    5.83    3.80
  -3   3  25  139.51   24.77
   3  -3 -25  144.08   24.34
  -3   3  26   60.56   13.23
   3  -3 -26   33.29   10.57
  -3   3  27  116.33   21.05
  -3  -3  27  101.65   16.75
  -3   3  28   14.20    6.97
  -3  -3  28   12.08    4.40
  -3   3  29    8.72    5.66
  -3  -3  29    2.81    2.90
  -3   3  30   32.05   10.52
  -3  -3  30   25.10    6.91
  -3   3  31   55.91   13.77
   3  -3 -31   60.72   13.81
  -3  -3  31   51.72   10.81
  -3   3  32    3.50    4.19
  -3  -3  32    5.89    3.88
  -3   3  33   -0.00    4.88
  -3  -3  33    2.75    2.92
  -3   3  34    1.00    3.49
  -3  -3  34    1.47    3.01
  -3   3  35    9.21    5.78
  -3  -3  35    5.64    3.76
  -3   3  36    2.50    5.16
  -3  -3  36    0.66    2.72
  -3   3  37    6.73    5.37
  -3  -3  37    8.14    4.94
  -3   3  38    1.98    4.46
  -3  -3  38    0.86    3.36
  -3   3  39    2.96    3.99
  -3  -3  39    0.66    3.30
  -3  -3  40    2.61    3.66
  -3  -3  41    9.04    5.05
  -3   4   1  122.53   17.97
  -3   4   1   99.86   17.06
   3  -4  -1   94.19   16.27
   3  -4  -1  120.53   18.26
   3   4  -1  115.27   16.84
   3   4  -1   91.61   16.62
  -3  -4   1  101.74   16.78
  -3  -4   1  104.03   17.09
  -3   4   2  123.27   21.48
  -3   4   2  139.56   21.93
   3  -4  -2  173.64   22.11
   3  -4  -2  153.68   22.73
   3   4  -2  135.44   20.74
   3   4  -2  151.26   21.65
  -3  -4   2  124.85   20.84
  -3  -4   2  133.98   21.21
  -3   4   3  327.10   42.14
   3  -4  -3  285.31   41.69
   3   4  -3  318.93   40.28
  -3  -4   3  245.84   39.73
  -3  -4   3  315.04   40.89
  -3   4   4   38.02    9.35
  -3   4   4   48.97    9.83
   3  -4  -4   46.43    9.26
   3  -4  -4   24.56    8.20
   3   4  -4   51.34    8.47
  -3  -4   4   44.48    8.70
  -3   4   5   39.24    9.53
  -3   4   5   40.10    9.50
   3  -4  -5   31.85    8.41
   3  -4  -5   51.79   10.63
   3   4  -5   50.66    8.41
   3   4  -5   36.09    7.79
  -3  -4   5   46.77    8.71
  -3   4   6   95.24   15.39
  -3   4   6   86.65   14.53
   3  -4  -6   64.91   13.15
   3  -4  -6   84.89   14.95
   3   4  -6   61.16   11.53
   3   4  -6   69.42   11.78
  -3  -4   6   87.33   12.91
  -3  -4   6   66.36   12.26
  -3   4   7  237.23   33.94
  -3   4   7  235.18   33.47
   3  -4  -7  216.02   32.60
   3  -4  -7  214.44   32.39
   3  -4  -7  238.82   33.94
   3   4  -7  229.94   30.74
   3   4  -7  228.85   30.49
  -3  -4   7  203.22   30.82
  -3  -4   7  220.50   31.09
  -3   4   8  185.07   29.12
  -3   4   8  173.86   28.26
   3  -4  -8  137.97   26.78
   3  -4  -8  199.48   28.31
   3  -4  -8  179.65   28.91
   3   4  -8  255.55   26.64
   3   4  -8  190.66   25.42
  -3  -4   8  177.86   26.01
  -3  -4   8  166.03   25.85
  -3   4   9  144.24   21.78
   3  -4  -9  128.71   20.67
   3  -4  -9  109.09   20.03
   3  -4  -9  147.90   22.65
   3   4  -9  123.26   18.11
   3   4  -9  116.86   17.39
  -3  -4   9  119.09   18.28
  -3  -4   9  140.20   18.83
  -3   4  10   29.68    9.15
   3  -4 -10   45.62    9.71
   3  -4 -10   47.01    9.91
   3   4 -10   41.34    7.26
   3   4 -10   38.75    6.29
  -3  -4  10   35.94    7.13
  -3  -4  10   32.83    7.33
  -3   4  11   87.76   16.94
   3  -4 -11   97.89   16.46
   3  -4 -11   93.72   16.57
   3   4 -11  118.89   14.31
[truncated: 820,587 more chars]
