# Supplementary material for: LED-pump-X-ray-multiprobe crystallography for sub-second timescales
Source: Commun Chem. 2022 Aug 26;5:102. doi: 10.1038/s42004-022-00716-1 (PMC9814726; doi:10.1038/s42004-022-00716-1)
Supplement: Supplementary file 10 — Supplementary Data 1 [file 42004_2022_716_MOESM10_ESM.zip › CIFs/4s_272K/272K_4s_t2_excit.cif]

  data_global

# SUBMISSION DETAILS
 
_publ_contact_author_name       'Hatcher, Lauren'
_publ_contact_author_address
;
School of Chemistry
Cardiff University
Main Building
Park Place 
Cardiff
CF10 3AT
United Kingdom
;
_publ_contact_author_email       'HatcherL1@cardiff.ac.uk'
_publ_requested_category          FM
_publ_section_comment
; 
?
;
_publ_section_references
;
Diamond General Data Aquisition (GDA) software: http://www.opengda.org/

XIA2: Winter, G. (2010) J. Appl. Cryst. 43, 186-190.
POINTLESS: Evans, P. (2006) Acta Cryst. D62, 72-82.
AIMLESS: Evans, P. R. and Murshudov, G. N. (2013) Acta Cryst. D69, 1204-1214.
DIALS: Winter, G., et al. Acta Cryst. (2018) D74, 85-97.
CCP4: Winn, M. D. et al. (2011) Acta Cryst. D67, 235-242.
   
SHELXL: Sheldrick G. M. (2015). Acta Cryst. C71, 3-8.
SHELXT:	Sheldrick, G. M. (2015). Acta Cryst. A71, 3-8.
 
OLEX2: Dolomanov, O.V.; Bourhis, L.J.; Gildea, R.J.; Howard, J.A.K.; Puschmann,
 H., OLEX2: A complete structure solution, refinement and analysis program 
 (2009). J. Appl. Cryst., 42, 339-341.

MERCURY: Macrae, C. F., Bruno, I. J., Chisholm, J. A., Edgington,
P. R., McCabe, P., Pidcock, E., Rodriguez-Monge, L., Taylor, R.,
van de Streek, J. & Wood, P. A. (2008). J. Appl. Cryst. 41, 466-470.
;

####
 
data_272K_4s_t2_excit
 
_audit_creation_method            'SHELXL-2018/3'
_shelx_SHELXL_version_number      '2018/3'
_chemical_name_systematic         
;
Nitro-(N,N,N',N'-tetrabutyldiethylenetriamine)palladium(II)
tetraphenylborate, tetrahydrofuran solvate
;
_chemical_name_common             ?
_chemical_melting_point           ?
_chemical_formula_moiety          
;
C20 H45 N4 O2 Pd, C24 H20 B, C4 H8 O
;
_chemical_formula_sum            'C48 H73 B N4 O3 Pd' 
_chemical_formula_weight          871.31

loop_
 _atom_type_symbol
 _atom_type_description
 _atom_type_scat_dispersion_real
 _atom_type_scat_dispersion_imag
 _atom_type_scat_source
 'C'  'C'   0.0010   0.0010
 'International Tables Vol C Tables 4.2.6.8 and 6.1.1.4'
 'H'  'H'   0.0000   0.0000
 'International Tables Vol C Tables 4.2.6.8 and 6.1.1.4'
 'B'  'B'   0.0000   0.0000
 'International Tables Vol C Tables 4.2.6.8 and 6.1.1.4'
 'N'  'N'   0.0030   0.0020
 'International Tables Vol C Tables 4.2.6.8 and 6.1.1.4'
 'O'  'O'   0.0050   0.0030
 'International Tables Vol C Tables 4.2.6.8 and 6.1.1.4'
 'Pd'  'Pd'  -2.5040   0.6150
 'International Tables Vol C Tables 4.2.6.8 and 6.1.1.4'
 
_space_group_crystal_system       monoclinic
_space_group_IT_number            14
_space_group_name_H-M_alt         'P 21/n'
_space_group_name_Hall            '-P 2yn'
 
_shelx_space_group_comment
;
The symmetry employed for this shelxl refinement is uniquely defined
by the following loop, which should always be used as a source of
symmetry information in preference to the above space-group names.
They are only intended as comments.
;
 
loop_
 _space_group_symop_operation_xyz
 'x, y, z'
 '-x+1/2, y+1/2, -z+1/2'
 '-x, -y, -z'
 'x-1/2, -y-1/2, z-1/2'
 
_cell_length_a                    11.6708(5)
_cell_length_b                    13.5834(5)
_cell_length_c                    30.1814(10)
_cell_angle_alpha                 90
_cell_angle_beta                  93.400(3)
_cell_angle_gamma                 90
_cell_volume                      4776.2(3)
_cell_formula_units_Z             4
_cell_measurement_temperature     272(2)
_cell_measurement_reflns_used     8355
_cell_measurement_theta_max       20.6316583341
_cell_measurement_theta_min       1.22968386783
 
_exptl_crystal_description        Plate
_exptl_crystal_colour             Yellow
_exptl_crystal_density_meas       ?
_exptl_crystal_density_method     ?
_exptl_crystal_density_diffrn     1.212          
_exptl_crystal_F_000              1856
_exptl_transmission_factor_min    ?
_exptl_transmission_factor_max    ?
_exptl_crystal_size_max           0.100
_exptl_crystal_size_mid           0.100
_exptl_crystal_size_min           0.050
_exptl_absorpt_coefficient_mu     0.202
_shelx_estimated_absorpt_T_min    0.980
_shelx_estimated_absorpt_T_max    0.990
_exptl_absorpt_correction_T_min   0.996902473541
_exptl_absorpt_correction_T_max   1.0
_exptl_absorpt_correction_type    empirical
_exptl_absorpt_process_details    
;
CCP4 7.0.048: AIMLESS, version 0.5.32 : 29/03/17
Scaling & analysis of unmerged intensities, absorption correction using spherical harmonics
;
_exptl_absorpt_special_details    ?
_diffrn_ambient_temperature       272(2)
_diffrn_radiation_wavelength      0.534
_diffrn_measurement_device_type   'Photon counting pixel array'
_diffrn_radiation_type            Synchrotron
_diffrn_measurement_method        'shutterless scans'
_diffrn_radiation_source          'Diamond Light Source Beamline I19-2'
_diffrn_radiation_monochromator   'Silicon 111'
_diffrn_detector_area_resol_mean  ?
_diffrn_reflns_number             32812
_diffrn_reflns_av_unetI/netI      0.2003
_diffrn_reflns_av_R_equivalents   0.1623
_diffrn_reflns_limit_h_min        -14
_diffrn_reflns_limit_h_max        14
_diffrn_reflns_limit_k_min        -16
_diffrn_reflns_limit_k_max        13
_diffrn_reflns_limit_l_min        -35
_diffrn_reflns_limit_l_max        37
_diffrn_reflns_theta_min          1.235
_diffrn_reflns_theta_max          19.495
_diffrn_reflns_theta_full         18.687
_diffrn_measured_fraction_theta_max   0.991
_diffrn_measured_fraction_theta_full  0.992
_diffrn_reflns_Laue_measured_fraction_max    0.991
_diffrn_reflns_Laue_measured_fraction_full   0.992
_diffrn_reflns_point_group_measured_fraction_max   0.991
_diffrn_reflns_point_group_measured_fraction_full  0.992
_reflns_number_total              9686
_reflns_number_gt                 4636
_reflns_threshold_expression      'I > 2\s(I)'
_reflns_Friedel_coverage          0.000
_reflns_Friedel_fraction_max      .
_reflns_Friedel_fraction_full     .
 
_reflns_special_details
;
 Reflections were merged by SHELXL according to the crystal
 class for the calculation of statistics and refinement.
 
 _reflns_Friedel_fraction is defined as the number of unique
 Friedel pairs measured divided by the number that would be
 possible theoretically, ignoring centric projections and
 systematic absences.
;
 
_computing_data_collection        'Diamond GDA (http://www.opengda.org/)'
_computing_cell_refinement        'DIALS (Winter, 2018)'
_computing_data_reduction         'XIA2 (Winter 2010)'
_computing_structure_solution     'SHELXT (Sheldrick, 2015)'
_computing_structure_refinement   'SHELXL (Sheldrick, 2015)'
_computing_molecular_graphics     'OLEX2 (Dolomanov et al., 2009)'
_computing_publication_material   'MERCURY (Macrae et al., 2008)'
_refine_special_details           ?
_refine_ls_structure_factor_coef  Fsqd
_refine_ls_matrix_type            full
_refine_ls_weighting_scheme       calc
_refine_ls_weighting_details
'w=1/[\s^2^(Fo^2^)+(0.0003P)^2^] where P=(Fo^2^+2Fc^2^)/3'
_atom_sites_solution_primary      ?
_atom_sites_solution_secondary    ?
_atom_sites_solution_hydrogens    geom
_refine_ls_hydrogen_treatment     constr
_refine_ls_extinction_method      'SHELXL-2018/3 (Sheldrick 2018)'
_refine_ls_extinction_coef        0.0022(5)
_refine_ls_extinction_expression
 'Fc^*^=kFc[1+0.001xFc^2^\l^3^/sin(2\q)]^-1/4^'
_refine_ls_number_reflns          9686
_refine_ls_number_parameters      527
_refine_ls_number_restraints      490
_refine_ls_R_factor_all           0.1556
_refine_ls_R_factor_gt            0.0709
_refine_ls_wR_factor_ref          0.1759
_refine_ls_wR_factor_gt           0.1501
_refine_ls_goodness_of_fit_ref    0.855
_refine_ls_restrained_S_all       0.851
_refine_ls_shift/su_max           0.001
_refine_ls_shift/su_mean          0.000
 
loop_
 _atom_site_label
 _atom_site_type_symbol
 _atom_site_fract_x
 _atom_site_fract_y
 _atom_site_fract_z
 _atom_site_U_iso_or_equiv
 _atom_site_adp_type
 _atom_site_occupancy
 _atom_site_site_symmetry_order  
 _atom_site_calc_flag
 _atom_site_refinement_flags_posn
 _atom_site_refinement_flags_adp
 _atom_site_refinement_flags_occupancy
 _atom_site_disorder_assembly
 _atom_site_disorder_group
Pd1 Pd 0.33979(3) 0.77522(3) 0.34669(2) 0.05281(17) Uani 1 1 d . . . . .
N2 N 0.3457(3) 0.9268(3) 0.33798(13) 0.0613(10) Uani 1 1 d . . . . .
N3 N 0.4543(3) 0.7985(3) 0.39809(12) 0.0522(9) Uani 1 1 d . . . . .
H3 H 0.531364 0.787662 0.387803 0.063 Uiso 1 1 calc R U . . .
N4 N 0.3306(3) 0.6315(3) 0.37112(14) 0.0552(9) Uani 1 1 d . . . . .
C1 C 0.4411(5) 0.9634(4) 0.36976(17) 0.0684(14) Uani 1 1 d . . . . .
H1A H 0.513848 0.958247 0.355994 0.082 Uiso 1 1 calc R U . . .
H1B H 0.428213 1.032076 0.376662 0.082 Uiso 1 1 calc R U . . .
C2 C 0.4455(5) 0.9036(4) 0.41187(17) 0.0653(13) Uani 1 1 d . . . . .
H2A H 0.511553 0.922127 0.431063 0.078 Uiso 1 1 calc R U . . .
H2B H 0.376610 0.913958 0.427729 0.078 Uiso 1 1 calc R U . . .
C3 C 0.4328(4) 0.7230(4) 0.43247(15) 0.0578(11) Uani 1 1 d . . . . .
H3A H 0.363104 0.738412 0.447039 0.069 Uiso 1 1 calc R U . . .
H3B H 0.496257 0.721077 0.454717 0.069 Uiso 1 1 calc R U . . .
C4 C 0.4210(4) 0.6258(4) 0.40895(16) 0.0616(13) Uani 1 1 d . . . . .
H4A H 0.400047 0.575386 0.429752 0.074 Uiso 1 1 calc R U . . .
H4B H 0.494037 0.607570 0.397542 0.074 Uiso 1 1 calc R U . . .
C5 C 0.2312(4) 0.9653(4) 0.35128(18) 0.0702(14) Uani 1 1 d . . . . .
H5A H 0.220885 0.943774 0.381430 0.084 Uiso 1 1 calc R U . . .
H5B H 0.171694 0.934021 0.332389 0.084 Uiso 1 1 calc R U . . .
C6 C 0.2114(6) 1.0753(4) 0.3493(2) 0.100(2) Uani 1 1 d . . . . .
H6A H 0.216556 1.097703 0.319003 0.120 Uiso 1 1 calc R U . . .
H6B H 0.271003 1.108113 0.367552 0.120 Uiso 1 1 calc R U . . .
C7 C 0.0939(6) 1.1036(5) 0.3655(3) 0.125(3) Uani 1 1 d . . . . .
H7A H 0.034855 1.064539 0.349906 0.150 Uiso 1 1 calc R U . . .
H7B H 0.092263 1.089172 0.396935 0.150 Uiso 1 1 calc R U . . .
C8 C 0.0695(8) 1.2087(6) 0.3581(4) 0.180(4) Uani 1 1 d . . . . .
H8A H -0.012035 1.218458 0.354544 0.269 Uiso 1 1 calc R U . . .
H8B H 0.104417 1.230172 0.331729 0.269 Uiso 1 1 calc R U . . .
H8C H 0.100026 1.246058 0.383047 0.269 Uiso 1 1 calc R U . . .
C9 C 0.3657(5) 0.9604(4) 0.29185(17) 0.0716(14) Uani 1 1 d . . . . .
H9A H 0.374716 1.031412 0.292225 0.086 Uiso 1 1 calc R U . . .
H9B H 0.297866 0.945395 0.272951 0.086 Uiso 1 1 calc R U . . .
C10 C 0.4682(5) 0.9160(5) 0.27138(18) 0.0788(16) Uani 1 1 d . . . . .
H10A H 0.465325 0.844965 0.274232 0.095 Uiso 1 1 calc R U . . .
H10B H 0.537745 0.939013 0.287278 0.095 Uiso 1 1 calc R U . . .
C11 C 0.4717(5) 0.9432(5) 0.2226(2) 0.100(2) Uani 1 1 d . . . . .
H11A H 0.406840 0.913259 0.206126 0.119 Uiso 1 1 calc R U . . .
H11B H 0.464572 1.014084 0.219438 0.119 Uiso 1 1 calc R U . . .
C12 C 0.5791(6) 0.9107(7) 0.2033(3) 0.137(3) Uani 1 1 d . . . . .
H12A H 0.580043 0.933344 0.173194 0.206 Uiso 1 1 calc R U . . .
H12B H 0.583269 0.840166 0.203892 0.206 Uiso 1 1 calc R U . . .
H12C H 0.643810 0.937642 0.220355 0.206 Uiso 1 1 calc R U . . .
C13 C 0.2122(4) 0.6235(4) 0.38841(18) 0.0648(13) Uani 1 1 d . . . . .
H13A H 0.203943 0.675990 0.409759 0.078 Uiso 1 1 calc R U . . .
H13B H 0.156762 0.635638 0.363803 0.078 Uiso 1 1 calc R U . . .
C14 C 0.1803(4) 0.5286(4) 0.4100(2) 0.0716(15) Uani 1 1 d . . . . .
H14A H 0.187266 0.475058 0.389044 0.086 Uiso 1 1 calc R U . . .
H14B H 0.233235 0.516113 0.435318 0.086 Uiso 1 1 calc R U . . .
C15 C 0.0600(4) 0.5310(4) 0.4250(2) 0.0811(17) Uani 1 1 d . . . . .
H15A H 0.008198 0.546435 0.399617 0.097 Uiso 1 1 calc R U . . .
H15B H 0.054488 0.583924 0.446319 0.097 Uiso 1 1 calc R U . . .
C16 C 0.0200(5) 0.4369(4) 0.4458(2) 0.100(2) Uani 1 1 d . . . . .
H16A H 0.027794 0.383316 0.425444 0.150 Uiso 1 1 calc R U . . .
H16B H -0.059071 0.443530 0.452422 0.150 Uiso 1 1 calc R U . . .
H16C H 0.065745 0.424186 0.472629 0.150 Uiso 1 1 calc R U . . .
C17 C 0.3494(4) 0.5508(4) 0.33932(17) 0.0665(13) Uani 1 1 d . . . . .
H17A H 0.282426 0.545908 0.318812 0.080 Uiso 1 1 calc R U . . .
H17B H 0.355969 0.489288 0.355627 0.080 Uiso 1 1 calc R U . . .
C18 C 0.4543(5) 0.5628(4) 0.31294(19) 0.0801(16) Uani 1 1 d . . . . .
H18A H 0.522415 0.563870 0.332995 0.096 Uiso 1 1 calc R U . . .
H18B H 0.450019 0.625157 0.297225 0.096 Uiso 1 1 calc R U . . .
C19 C 0.4638(6) 0.4796(5) 0.2799(3) 0.121(3) Uani 1 1 d . . . . .
H19A H 0.456872 0.417654 0.295481 0.145 Uiso 1 1 calc R U . . .
H19B H 0.399422 0.484050 0.258098 0.145 Uiso 1 1 calc R U . . .
C20 C 0.5684(7) 0.4775(6) 0.2566(3) 0.159(4) Uani 1 1 d . . . . .
H20A H 0.563547 0.426286 0.234674 0.238 Uiso 1 1 calc R U . . .
H20B H 0.632250 0.464906 0.277390 0.238 Uiso 1 1 calc R U . . .
H20C H 0.578861 0.539761 0.242428 0.238 Uiso 1 1 calc R U . . .
C21 C 0.6558(4) 0.3740(4) 0.42703(17) 0.0575(11) Uani 1 1 d . . . . .
C22 C 0.7097(4) 0.4235(4) 0.39349(19) 0.0674(13) Uani 1 1 d . . . . .
H22 H 0.727441 0.389004 0.368187 0.081 Uiso 1 1 calc R U . . .
C23 C 0.7375(5) 0.5224(4) 0.3967(2) 0.0882(17) Uani 1 1 d . . . . .
H23 H 0.771989 0.553258 0.373457 0.106 Uiso 1 1 calc R U . . .
C24 C 0.7151(5) 0.5752(5) 0.4337(3) 0.0872(17) Uani 1 1 d . . . . .
H24 H 0.736282 0.641009 0.436188 0.105 Uiso 1 1 calc R U . . .
C25 C 0.6610(5) 0.5296(4) 0.4668(2) 0.0762(15) Uani 1 1 d . . . . .
H25 H 0.644242 0.565017 0.491994 0.091 Uiso 1 1 calc R U . . .
C26 C 0.6309(4) 0.4317(4) 0.46338(18) 0.0646(13) Uani 1 1 d . . . . .
H26 H 0.592476 0.403025 0.486231 0.078 Uiso 1 1 calc R U . . .
C27 C 0.7342(4) 0.2007(4) 0.45869(17) 0.0606(12) Uani 1 1 d . . . . .
C28 C 0.8087(5) 0.2504(4) 0.48893(19) 0.0700(15) Uani 1 1 d . . . . .
H28 H 0.802906 0.318466 0.491022 0.084 Uiso 1 1 calc R U . . .
C29 C 0.8914(5) 0.2021(5) 0.5161(2) 0.0840(18) Uani 1 1 d . . . . .
H29 H 0.939732 0.238617 0.535416 0.101 Uiso 1 1 calc R U . . .
C30 C 0.9027(5) 0.1038(5) 0.5149(2) 0.0919(19) Uani 1 1 d . . . . .
H30 H 0.956167 0.072174 0.534075 0.110 Uiso 1 1 calc R U . . .
C31 C 0.8342(5) 0.0504(5) 0.4851(3) 0.097(2) Uani 1 1 d . . . . .
H31 H 0.843054 -0.017445 0.482909 0.116 Uiso 1 1 calc R U . . .
C32 C 0.7512(5) 0.0993(4) 0.4580(2) 0.0831(17) Uani 1 1 d . . . . .
H32 H 0.704656 0.061980 0.438360 0.100 Uiso 1 1 calc R U . . .
C33 C 0.5059(4) 0.2304(4) 0.44459(17) 0.0577(11) Uani 1 1 d . . . . .
C34 C 0.4785(4) 0.1456(4) 0.46685(17) 0.0609(12) Uani 1 1 d . . . . .
H34 H 0.536667 0.100090 0.473327 0.073 Uiso 1 1 calc R U . . .
C35 C 0.3706(4) 0.1245(4) 0.47997(18) 0.0723(15) Uani 1 1 d . . . . .
H35 H 0.358249 0.066350 0.495269 0.087 Uiso 1 1 calc R U . . .
C36 C 0.2803(5) 0.1881(4) 0.4708(2) 0.0773(16) Uani 1 1 d . . . . .
H36 H 0.207002 0.174207 0.479663 0.093 Uiso 1 1 calc R U . . .
C37 C 0.3030(5) 0.2733(4) 0.4480(2) 0.0816(17) Uani 1 1 d . . . . .
H37 H 0.244015 0.317682 0.440799 0.098 Uiso 1 1 calc R U . . .
C38 C 0.4118(5) 0.2929(4) 0.4358(2) 0.0730(15) Uani 1 1 d . . . . .
H38 H 0.424070 0.351327 0.420786 0.088 Uiso 1 1 calc R U . . .
C39 C 0.6366(5) 0.2135(4) 0.37464(18) 0.0720(14) Uani 1 1 d . . . . .
C40 C 0.5433(6) 0.2196(4) 0.34459(19) 0.0831(16) Uani 1 1 d . . . . .
H40 H 0.473956 0.242726 0.354188 0.100 Uiso 1 1 calc R U . . .
C41 C 0.5494(8) 0.1921(5) 0.2999(2) 0.106(2) Uani 1 1 d . . . . .
H41 H 0.485923 0.199595 0.280064 0.127 Uiso 1 1 calc R U . . .
C42 C 0.6490(9) 0.1544(6) 0.2859(3) 0.127(3) Uani 1 1 d . . . . .
H42 H 0.652704 0.134316 0.256529 0.152 Uiso 1 1 calc R U . . .
C43 C 0.7430(8) 0.1458(7) 0.3143(3) 0.141(3) Uani 1 1 d . . . . .
H43 H 0.811419 0.121199 0.304557 0.169 Uiso 1 1 calc R U . . .
C44 C 0.7355(7) 0.1743(6) 0.3580(2) 0.115(2) Uani 1 1 d . . . . .
H44 H 0.799945 0.166796 0.377323 0.138 Uiso 1 1 calc R U . . .
B1 B 0.6332(5) 0.2551(4) 0.4263(2) 0.0594(11) Uani 1 1 d . . . . .
O3 O 0.6892(12) 0.803(2) 0.3651(9) 0.097(3) Uani 0.624(19) 1 d D . P A 1
C45 C 0.7368(12) 0.7737(18) 0.3249(7) 0.103(2) Uani 0.624(19) 1 d D . P A 1
H45A H 0.729595 0.826192 0.303074 0.124 Uiso 0.624(19) 1 calc R U P A 1
H45B H 0.697718 0.715829 0.312771 0.124 Uiso 0.624(19) 1 calc R U P A 1
C46 C 0.8608(11) 0.7515(14) 0.3364(6) 0.112(3) Uani 0.624(19) 1 d D . P A 1
H46A H 0.871661 0.682997 0.344780 0.135 Uiso 0.624(19) 1 calc R U P A 1
H46B H 0.907977 0.766553 0.311927 0.135 Uiso 0.624(19) 1 calc R U P A 1
C47 C 0.8866(11) 0.8161(15) 0.3737(5) 0.112(3) Uani 0.624(19) 1 d D . P A 1
H47A H 0.930740 0.872083 0.364273 0.135 Uiso 0.624(19) 1 calc R U P A 1
H47B H 0.931938 0.781331 0.396625 0.135 Uiso 0.624(19) 1 calc R U P A 1
C48 C 0.7800(11) 0.8499(12) 0.3910(5) 0.103(2) Uani 0.624(19) 1 d D . P A 1
H48A H 0.777098 0.831937 0.422020 0.124 Uiso 0.624(19) 1 calc R U P A 1
H48B H 0.773707 0.920905 0.388475 0.124 Uiso 0.624(19) 1 calc R U P A 1
O3A O 0.673(2) 0.807(4) 0.3608(15) 0.097(3) Uani 0.376(19) 1 d D . P A 2
C45A C 0.7291(19) 0.756(3) 0.3273(12) 0.103(2) Uani 0.376(19) 1 d D . P A 2
H45C H 0.697492 0.773591 0.297932 0.124 Uiso 0.376(19) 1 calc R U P A 2
H45D H 0.721751 0.684909 0.331030 0.124 Uiso 0.376(19) 1 calc R U P A 2
C46A C 0.8528(17) 0.788(2) 0.3341(10) 0.112(3) Uani 0.376(19) 1 d D . P A 2
H46C H 0.899194 0.734546 0.347043 0.135 Uiso 0.376(19) 1 calc R U P A 2
H46D H 0.882920 0.805614 0.305924 0.135 Uiso 0.376(19) 1 calc R U P A 2
C47A C 0.8552(18) 0.870(2) 0.3630(8) 0.112(3) Uani 0.376(19) 1 d D . P A 2
H47C H 0.869190 0.929594 0.346609 0.135 Uiso 0.376(19) 1 calc R U P A 2
H47D H 0.916415 0.862187 0.385949 0.135 Uiso 0.376(19) 1 calc R U P A 2
C48A C 0.7443(19) 0.8764(19) 0.3832(8) 0.103(2) Uani 0.376(19) 1 d D . P A 2
H48C H 0.752723 0.861054 0.414655 0.124 Uiso 0.376(19) 1 calc R U P A 2
H48D H 0.712431 0.942116 0.379712 0.124 Uiso 0.376(19) 1 calc R U P A 2
O1 O 0.1258(3) 0.7601(3) 0.29859(14) 0.1142(14) Uani 0.866(6) 1 d D . P B 3
O2 O 0.2622(3) 0.7237(2) 0.25936(14) 0.1142(14) Uani 0.866(6) 1 d D . P B 3
N1 N 0.2265(3) 0.74935(15) 0.29405(11) 0.0722(14) Uani 0.866(6) 1 d D . P B 3
O1A O 0.2111(18) 0.7579(2) 0.3053(4) 0.1142(14) Uani 0.134(6) 1 d D . P B 4
O2A O 0.3179(14) 0.7165(4) 0.2549(5) 0.1142(14) Uani 0.134(6) 1 d D . P B 4
N1A N 0.2117(13) 0.7307(3) 0.2640(3) 0.0722(14) Uani 0.134(6) 1 d D . P B 4
 
loop_
 _atom_site_aniso_label
 _atom_site_aniso_U_11
 _atom_site_aniso_U_22
 _atom_site_aniso_U_33
 _atom_site_aniso_U_23
 _atom_site_aniso_U_13
 _atom_site_aniso_U_12
Pd1 0.0538(3) 0.0563(3) 0.0480(2) 0.0013(2) 0.00006(18) -0.0025(2)
N2 0.064(2) 0.062(3) 0.058(2) 0.0034(18) 0.0021(16) 0.0010(17)
N3 0.056(2) 0.0569(19) 0.044(2) -0.0013(15) 0.0035(17) -0.0051(17)
N4 0.0549(19) 0.054(2) 0.057(2) -0.0020(16) 0.0020(15) -0.0040(17)
C1 0.077(3) 0.059(3) 0.068(3) 0.002(2) -0.005(2) -0.006(3)
C2 0.078(3) 0.057(2) 0.059(3) -0.005(2) -0.005(2) -0.003(2)
C3 0.064(3) 0.067(3) 0.042(2) 0.0045(17) 0.002(2) -0.002(2)
C4 0.062(3) 0.066(3) 0.057(3) 0.003(2) -0.001(2) -0.003(2)
C5 0.074(3) 0.070(3) 0.066(3) -0.006(3) 0.003(2) 0.011(2)
C6 0.113(4) 0.071(3) 0.114(5) -0.005(3) -0.001(4) 0.022(3)
C7 0.117(5) 0.099(4) 0.157(7) -0.024(5) -0.002(4) 0.042(4)
C8 0.173(9) 0.097(5) 0.262(12) -0.038(6) -0.036(8) 0.054(5)
C9 0.077(3) 0.077(4) 0.061(3) 0.013(3) 0.004(2) 0.000(3)
C10 0.076(3) 0.099(4) 0.062(3) 0.004(3) 0.003(2) 0.002(3)
C11 0.103(4) 0.131(6) 0.065(3) 0.011(3) 0.015(3) -0.010(4)
C12 0.118(6) 0.198(8) 0.100(6) 0.004(5) 0.038(4) -0.003(5)
C13 0.054(2) 0.066(3) 0.075(4) 0.005(2) 0.004(2) -0.008(2)
C14 0.062(3) 0.068(3) 0.086(4) 0.007(3) 0.013(3) -0.006(2)
C15 0.062(3) 0.082(4) 0.101(5) 0.002(3) 0.020(3) -0.009(3)
C16 0.085(4) 0.090(4) 0.127(6) 0.016(4) 0.035(4) -0.008(3)
C17 0.077(3) 0.055(3) 0.067(3) -0.008(2) 0.001(2) -0.001(2)
C18 0.079(3) 0.094(4) 0.067(4) -0.014(3) 0.005(2) 0.005(3)
C19 0.128(6) 0.126(5) 0.113(5) -0.048(4) 0.037(4) -0.003(5)
C20 0.165(7) 0.168(8) 0.151(8) -0.040(6) 0.077(6) 0.014(6)
C21 0.053(3) 0.058(2) 0.061(3) 0.0063(17) 0.002(2) -0.002(2)
C22 0.059(3) 0.069(3) 0.075(3) 0.015(2) 0.007(2) -0.006(2)
C23 0.067(4) 0.068(3) 0.130(5) 0.020(3) 0.010(4) -0.007(3)
C24 0.071(4) 0.054(3) 0.134(5) 0.015(3) -0.008(3) -0.005(3)
C25 0.077(4) 0.050(2) 0.099(4) 0.002(2) -0.018(3) 0.006(2)
C26 0.078(3) 0.051(2) 0.065(3) 0.007(2) 0.002(3) 0.005(2)
C27 0.061(3) 0.059(2) 0.062(3) 0.004(2) 0.010(2) 0.005(2)
C28 0.065(3) 0.071(3) 0.074(3) -0.001(2) 0.002(2) 0.007(2)
C29 0.078(4) 0.082(3) 0.090(4) -0.006(3) -0.013(3) 0.012(3)
C30 0.074(4) 0.081(3) 0.121(5) 0.013(3) 0.008(3) 0.016(3)
C31 0.079(4) 0.061(4) 0.149(5) 0.014(3) 0.001(3) 0.012(3)
C32 0.070(3) 0.060(3) 0.119(5) 0.002(3) 0.005(3) 0.008(2)
C33 0.062(2) 0.055(3) 0.055(3) -0.001(2) -0.001(2) -0.0032(18)
C34 0.063(2) 0.053(3) 0.067(3) 0.002(2) 0.002(2) 0.000(2)
C35 0.066(2) 0.077(4) 0.074(4) 0.013(3) 0.005(3) -0.004(2)
C36 0.062(3) 0.072(3) 0.098(4) 0.003(3) 0.011(3) -0.004(2)
C37 0.062(3) 0.065(3) 0.117(5) 0.006(3) 0.007(3) 0.002(3)
C38 0.065(2) 0.057(3) 0.098(4) 0.008(3) 0.006(3) 0.002(2)
C39 0.094(3) 0.068(3) 0.055(2) 0.001(2) 0.012(2) -0.012(3)
C40 0.111(4) 0.072(4) 0.065(3) 0.010(3) -0.005(3) -0.029(3)
C41 0.153(6) 0.096(5) 0.066(3) 0.006(3) -0.003(3) -0.041(4)
C42 0.184(7) 0.126(6) 0.072(4) -0.017(4) 0.015(3) -0.025(5)
C43 0.168(6) 0.186(8) 0.072(4) -0.031(5) 0.029(4) 0.012(6)
C44 0.122(4) 0.157(6) 0.069(3) -0.021(4) 0.024(3) 0.018(4)
B1 0.066(2) 0.059(2) 0.054(2) 0.005(2) 0.007(2) 0.000(2)
O3 0.082(4) 0.106(4) 0.104(5) -0.007(4) 0.014(4) -0.001(4)
C45 0.091(3) 0.113(6) 0.107(4) -0.015(4) 0.011(3) 0.000(3)
C46 0.088(3) 0.117(8) 0.134(5) -0.009(5) 0.016(3) 0.002(3)
C47 0.088(3) 0.117(8) 0.134(5) -0.009(5) 0.016(3) 0.002(3)
C48 0.091(3) 0.113(6) 0.107(4) -0.015(4) 0.011(3) 0.000(3)
O3A 0.082(4) 0.106(4) 0.104(5) -0.007(4) 0.014(4) -0.001(4)
C45A 0.091(3) 0.113(6) 0.107(4) -0.015(4) 0.011(3) 0.000(3)
C46A 0.088(3) 0.117(8) 0.134(5) -0.009(5) 0.016(3) 0.002(3)
C47A 0.088(3) 0.117(8) 0.134(5) -0.009(5) 0.016(3) 0.002(3)
C48A 0.091(3) 0.113(6) 0.107(4) -0.015(4) 0.011(3) 0.000(3)
O1 0.074(2) 0.192(4) 0.075(2) -0.029(2) -0.0105(19) 0.004(2)
O2 0.074(2) 0.192(4) 0.075(2) -0.029(2) -0.0105(19) 0.004(2)
N1 0.074(2) 0.079(3) 0.063(2) 0.006(2) -0.006(2) -0.001(2)
O1A 0.074(2) 0.192(4) 0.075(2) -0.029(2) -0.0105(19) 0.004(2)
O2A 0.074(2) 0.192(4) 0.075(2) -0.029(2) -0.0105(19) 0.004(2)
N1A 0.074(2) 0.079(3) 0.063(2) 0.006(2) -0.006(2) -0.001(2)
 
_geom_special_details
;
 All esds (except the esd in the dihedral angle between two l.s. planes)
 are estimated using the full covariance matrix.  The cell esds are taken
 into account individually in the estimation of esds in distances, angles
 and torsion angles; correlations between esds in cell parameters are only
 used when they are defined by crystal symmetry.  An approximate (isotropic)
 treatment of cell esds is used for estimating esds involving l.s. planes.
;
 
loop_
 _geom_bond_atom_site_label_1
 _geom_bond_atom_site_label_2
 _geom_bond_distance
 _geom_bond_site_symmetry_2
 _geom_bond_publ_flag
Pd1 O1A 1.91(2) . ?
Pd1 N3 2.012(4) . ?
Pd1 N1 2.036(3) . ?
Pd1 N2 2.077(4) . ?
Pd1 N4 2.092(4) . ?
N2 C9 1.497(6) . ?
N2 C1 1.510(6) . ?
N2 C5 1.511(6) . ?
N3 C3 1.491(6) . ?
N3 C2 1.491(6) . ?
N3 H3 0.9800 . ?
N4 C17 1.482(6) . ?
N4 C13 1.509(6) . ?
N4 C4 1.510(5) . ?
C1 C2 1.507(7) . ?
C1 H1A 0.9700 . ?
C1 H1B 0.9700 . ?
C2 H2A 0.9700 . ?
C2 H2B 0.9700 . ?
C3 C4 1.502(6) . ?
C3 H3A 0.9700 . ?
C3 H3B 0.9700 . ?
C4 H4A 0.9700 . ?
C4 H4B 0.9700 . ?
C5 C6 1.513(7) . ?
C5 H5A 0.9700 . ?
C5 H5B 0.9700 . ?
C6 C7 1.531(9) . ?
C6 H6A 0.9700 . ?
C6 H6B 0.9700 . ?
C7 C8 1.470(9) . ?
C7 H7A 0.9700 . ?
C7 H7B 0.9700 . ?
C8 H8A 0.9600 . ?
C8 H8B 0.9600 . ?
C8 H8C 0.9600 . ?
C9 C10 1.504(7) . ?
C9 H9A 0.9700 . ?
C9 H9B 0.9700 . ?
C10 C11 1.522(7) . ?
C10 H10A 0.9700 . ?
C10 H10B 0.9700 . ?
C11 C12 1.480(9) . ?
C11 H11A 0.9700 . ?
C11 H11B 0.9700 . ?
C12 H12A 0.9600 . ?
C12 H12B 0.9600 . ?
C12 H12C 0.9600 . ?
C13 C14 1.500(7) . ?
C13 H13A 0.9700 . ?
C13 H13B 0.9700 . ?
C14 C15 1.500(7) . ?
C14 H14A 0.9700 . ?
C14 H14B 0.9700 . ?
C15 C16 1.509(7) . ?
C15 H15A 0.9700 . ?
C15 H15B 0.9700 . ?
C16 H16A 0.9600 . ?
C16 H16B 0.9600 . ?
C16 H16C 0.9600 . ?
C17 C18 1.509(7) . ?
C17 H17A 0.9700 . ?
C17 H17B 0.9700 . ?
C18 C19 1.517(8) . ?
C18 H18A 0.9700 . ?
C18 H18B 0.9700 . ?
C19 C20 1.443(9) . ?
C19 H19A 0.9700 . ?
C19 H19B 0.9700 . ?
C20 H20A 0.9600 . ?
C20 H20B 0.9600 . ?
C20 H20C 0.9600 . ?
C21 C26 1.393(7) . ?
C21 C22 1.396(7) . ?
C21 B1 1.636(7) . ?
C22 C23 1.384(7) . ?
C22 H22 0.9300 . ?
C23 C24 1.363(9) . ?
C23 H23 0.9300 . ?
C24 C25 1.362(8) . ?
C24 H24 0.9300 . ?
C25 C26 1.378(7) . ?
C25 H25 0.9300 . ?
C26 H26 0.9300 . ?
C27 C32 1.392(7) . ?
C27 C28 1.396(7) . ?
C27 B1 1.659(8) . ?
C28 C29 1.393(7) . ?
C28 H28 0.9300 . ?
C29 C30 1.342(8) . ?
C29 H29 0.9300 . ?
C30 C31 1.375(8) . ?
C30 H30 0.9300 . ?
C31 C32 1.398(8) . ?
C31 H31 0.9300 . ?
C32 H32 0.9300 . ?
C33 C34 1.381(6) . ?
C33 C38 1.400(7) . ?
C33 B1 1.650(8) . ?
C34 C35 1.373(7) . ?
C34 H34 0.9300 . ?
C35 C36 1.379(7) . ?
C35 H35 0.9300 . ?
C36 C37 1.381(7) . ?
C36 H36 0.9300 . ?
C37 C38 1.369(7) . ?
C37 H37 0.9300 . ?
C38 H38 0.9300 . ?
C39 C40 1.378(8) . ?
C39 C44 1.392(9) . ?
C39 B1 1.661(8) . ?
C40 C41 1.406(8) . ?
C40 H40 0.9300 . ?
C41 C42 1.360(10) . ?
C41 H41 0.9300 . ?
C42 C43 1.357(10) . ?
C42 H42 0.9300 . ?
C43 C44 1.381(9) . ?
C43 H43 0.9300 . ?
C44 H44 0.9300 . ?
O3 C45 1.423(13) . ?
O3 C48 1.428(11) . ?
C45 C46 1.499(15) . ?
C45 H45A 0.9700 . ?
C45 H45B 0.9700 . ?
C46 C47 1.443(13) . ?
C46 H46A 0.9700 . ?
C46 H46B 0.9700 . ?
C47 C48 1.452(12) . ?
C47 H47A 0.9700 . ?
C47 H47B 0.9700 . ?
C48 H48A 0.9700 . ?
C48 H48B 0.9700 . ?
O3A C48A 1.399(16) . ?
O3A C45A 1.420(15) . ?
C45A C46A 1.511(17) . ?
C45A H45C 0.9700 . ?
C45A H45D 0.9700 . ?
C46A C47A 1.418(16) . ?
C46A H46C 0.9700 . ?
C46A H46D 0.9700 . ?
C47A C48A 1.466(16) . ?
C47A H47C 0.9700 . ?
C47A H47D 0.9700 . ?
C48A H48C 0.9700 . ?
C48A H48D 0.9700 . ?
O1 N1 1.2006(10) . ?
O2 N1 1.2012(10) . ?
O1A N1A 1.3001(10) . ?
O2A N1A 1.3002(10) . ?
 
loop_
 _geom_angle_atom_site_label_1
 _geom_angle_atom_site_label_2
 _geom_angle_atom_site_label_3
 _geom_angle
 _geom_angle_site_symmetry_1
 _geom_angle_site_symmetry_3
 _geom_angle_publ_flag
O1A Pd1 N3 169.9(4) . . ?
N3 Pd1 N1 178.65(16) . . ?
O1A Pd1 N2 94.00(14) . . ?
N3 Pd1 N2 85.19(15) . . ?
N1 Pd1 N2 95.57(12) . . ?
O1A Pd1 N4 93.50(13) . . ?
N3 Pd1 N4 85.46(15) . . ?
N1 Pd1 N4 93.98(12) . . ?
N2 Pd1 N4 166.51(16) . . ?
C9 N2 C1 109.9(4) . . ?
C9 N2 C5 109.3(4) . . ?
C1 N2 C5 110.3(4) . . ?
C9 N2 Pd1 115.4(3) . . ?
C1 N2 Pd1 105.9(3) . . ?
C5 N2 Pd1 105.8(3) . . ?
C3 N3 C2 116.5(4) . . ?
C3 N3 Pd1 107.3(3) . . ?
C2 N3 Pd1 108.2(3) . . ?
C3 N3 H3 108.2 . . ?
C2 N3 H3 108.2 . . ?
Pd1 N3 H3 108.2 . . ?
C17 N4 C13 110.1(4) . . ?
C17 N4 C4 109.1(4) . . ?
C13 N4 C4 110.3(4) . . ?
C17 N4 Pd1 116.7(3) . . ?
C13 N4 Pd1 104.9(3) . . ?
C4 N4 Pd1 105.5(3) . . ?
C2 C1 N2 110.2(4) . . ?
C2 C1 H1A 109.6 . . ?
N2 C1 H1A 109.6 . . ?
C2 C1 H1B 109.6 . . ?
N2 C1 H1B 109.6 . . ?
H1A C1 H1B 108.1 . . ?
N3 C2 C1 106.3(4) . . ?
N3 C2 H2A 110.5 . . ?
C1 C2 H2A 110.5 . . ?
N3 C2 H2B 110.5 . . ?
C1 C2 H2B 110.5 . . ?
H2A C2 H2B 108.7 . . ?
N3 C3 C4 106.9(4) . . ?
N3 C3 H3A 110.3 . . ?
C4 C3 H3A 110.3 . . ?
N3 C3 H3B 110.3 . . ?
C4 C3 H3B 110.3 . . ?
H3A C3 H3B 108.6 . . ?
C3 C4 N4 110.6(4) . . ?
C3 C4 H4A 109.5 . . ?
N4 C4 H4A 109.5 . . ?
C3 C4 H4B 109.5 . . ?
N4 C4 H4B 109.5 . . ?
H4A C4 H4B 108.1 . . ?
N2 C5 C6 117.9(5) . . ?
N2 C5 H5A 107.8 . . ?
C6 C5 H5A 107.8 . . ?
N2 C5 H5B 107.8 . . ?
C6 C5 H5B 107.8 . . ?
H5A C5 H5B 107.2 . . ?
C5 C6 C7 112.0(6) . . ?
C5 C6 H6A 109.2 . . ?
C7 C6 H6A 109.2 . . ?
C5 C6 H6B 109.2 . . ?
C7 C6 H6B 109.2 . . ?
H6A C6 H6B 107.9 . . ?
C8 C7 C6 111.4(7) . . ?
C8 C7 H7A 109.3 . . ?
C6 C7 H7A 109.3 . . ?
C8 C7 H7B 109.3 . . ?
C6 C7 H7B 109.3 . . ?
H7A C7 H7B 108.0 . . ?
C7 C8 H8A 109.5 . . ?
C7 C8 H8B 109.5 . . ?
H8A C8 H8B 109.5 . . ?
C7 C8 H8C 109.5 . . ?
H8A C8 H8C 109.5 . . ?
H8B C8 H8C 109.5 . . ?
N2 C9 C10 115.6(4) . . ?
N2 C9 H9A 108.4 . . ?
C10 C9 H9A 108.4 . . ?
N2 C9 H9B 108.4 . . ?
C10 C9 H9B 108.4 . . ?
H9A C9 H9B 107.4 . . ?
C9 C10 C11 111.6(5) . . ?
C9 C10 H10A 109.3 . . ?
C11 C10 H10A 109.3 . . ?
C9 C10 H10B 109.3 . . ?
C11 C10 H10B 109.3 . . ?
H10A C10 H10B 108.0 . . ?
C12 C11 C10 112.3(6) . . ?
C12 C11 H11A 109.1 . . ?
C10 C11 H11A 109.1 . . ?
C12 C11 H11B 109.1 . . ?
C10 C11 H11B 109.1 . . ?
H11A C11 H11B 107.9 . . ?
C11 C12 H12A 109.5 . . ?
C11 C12 H12B 109.5 . . ?
H12A C12 H12B 109.5 . . ?
C11 C12 H12C 109.5 . . ?
H12A C12 H12C 109.5 . . ?
H12B C12 H12C 109.5 . . ?
C14 C13 N4 117.9(4) . . ?
C14 C13 H13A 107.8 . . ?
N4 C13 H13A 107.8 . . ?
C14 C13 H13B 107.8 . . ?
N4 C13 H13B 107.8 . . ?
H13A C13 H13B 107.2 . . ?
C15 C14 C13 112.0(4) . . ?
C15 C14 H14A 109.2 . . ?
C13 C14 H14A 109.2 . . ?
C15 C14 H14B 109.2 . . ?
C13 C14 H14B 109.2 . . ?
H14A C14 H14B 107.9 . . ?
C14 C15 C16 115.2(5) . . ?
C14 C15 H15A 108.5 . . ?
C16 C15 H15A 108.5 . . ?
C14 C15 H15B 108.5 . . ?
C16 C15 H15B 108.5 . . ?
H15A C15 H15B 107.5 . . ?
C15 C16 H16A 109.5 . . ?
C15 C16 H16B 109.5 . . ?
H16A C16 H16B 109.5 . . ?
C15 C16 H16C 109.5 . . ?
H16A C16 H16C 109.5 . . ?
H16B C16 H16C 109.5 . . ?
N4 C17 C18 114.6(4) . . ?
N4 C17 H17A 108.6 . . ?
C18 C17 H17A 108.6 . . ?
N4 C17 H17B 108.6 . . ?
C18 C17 H17B 108.6 . . ?
H17A C17 H17B 107.6 . . ?
C17 C18 C19 111.0(5) . . ?
C17 C18 H18A 109.4 . . ?
C19 C18 H18A 109.4 . . ?
C17 C18 H18B 109.4 . . ?
C19 C18 H18B 109.4 . . ?
H18A C18 H18B 108.0 . . ?
C20 C19 C18 115.5(6) . . ?
C20 C19 H19A 108.4 . . ?
C18 C19 H19A 108.4 . . ?
C20 C19 H19B 108.4 . . ?
C18 C19 H19B 108.4 . . ?
H19A C19 H19B 107.5 . . ?
C19 C20 H20A 109.5 . . ?
C19 C20 H20B 109.5 . . ?
H20A C20 H20B 109.5 . . ?
C19 C20 H20C 109.5 . . ?
H20A C20 H20C 109.5 . . ?
H20B C20 H20C 109.5 . . ?
C26 C21 C22 115.1(5) . . ?
C26 C21 B1 121.7(5) . . ?
C22 C21 B1 123.0(5) . . ?
C23 C22 C21 122.0(6) . . ?
C23 C22 H22 119.0 . . ?
C21 C22 H22 119.0 . . ?
C24 C23 C22 120.8(6) . . ?
C24 C23 H23 119.6 . . ?
C22 C23 H23 119.6 . . ?
C25 C24 C23 118.8(6) . . ?
C25 C24 H24 120.6 . . ?
C23 C24 H24 120.6 . . ?
C24 C25 C26 120.7(6) . . ?
C24 C25 H25 119.7 . . ?
C26 C25 H25 119.7 . . ?
C25 C26 C21 122.6(5) . . ?
C25 C26 H26 118.7 . . ?
C21 C26 H26 118.7 . . ?
C32 C27 C28 113.8(5) . . ?
C32 C27 B1 121.9(5) . . ?
C28 C27 B1 124.3(5) . . ?
C29 C28 C27 122.7(5) . . ?
C29 C28 H28 118.6 . . ?
C27 C28 H28 118.6 . . ?
C30 C29 C28 121.2(6) . . ?
C30 C29 H29 119.4 . . ?
C28 C29 H29 119.4 . . ?
C29 C30 C31 119.2(6) . . ?
C29 C30 H30 120.4 . . ?
C31 C30 H30 120.4 . . ?
C30 C31 C32 119.2(6) . . ?
C30 C31 H31 120.4 . . ?
C32 C31 H31 120.4 . . ?
C27 C32 C31 123.8(6) . . ?
C27 C32 H32 118.1 . . ?
C31 C32 H32 118.1 . . ?
C34 C33 C38 113.3(5) . . ?
C34 C33 B1 124.8(5) . . ?
C38 C33 B1 121.7(5) . . ?
C35 C34 C33 123.9(5) . . ?
C35 C34 H34 118.1 . . ?
C33 C34 H34 118.1 . . ?
C34 C35 C36 121.0(5) . . ?
C34 C35 H35 119.5 . . ?
C36 C35 H35 119.5 . . ?
C35 C36 C37 117.3(5) . . ?
C35 C36 H36 121.4 . . ?
C37 C36 H36 121.4 . . ?
C38 C37 C36 120.3(6) . . ?
C38 C37 H37 119.9 . . ?
C36 C37 H37 119.9 . . ?
C37 C38 C33 124.2(5) . . ?
C37 C38 H38 117.9 . . ?
C33 C38 H38 117.9 . . ?
C40 C39 C44 115.2(6) . . ?
C40 C39 B1 122.4(6) . . ?
C44 C39 B1 122.4(6) . . ?
C39 C40 C41 122.2(7) . . ?
C39 C40 H40 118.9 . . ?
C41 C40 H40 118.9 . . ?
C42 C41 C40 119.5(8) . . ?
C42 C41 H41 120.3 . . ?
C40 C41 H41 120.3 . . ?
C43 C42 C41 120.6(8) . . ?
C43 C42 H42 119.7 . . ?
C41 C42 H42 119.7 . . ?
C42 C43 C44 119.0(9) . . ?
C42 C43 H43 120.5 . . ?
C44 C43 H43 120.5 . . ?
C43 C44 C39 123.5(8) . . ?
C43 C44 H44 118.2 . . ?
C39 C44 H44 118.2 . . ?
C21 B1 C33 110.1(4) . . ?
C21 B1 C27 108.9(4) . . ?
C33 B1 C27 109.6(4) . . ?
C21 B1 C39 109.6(4) . . ?
C33 B1 C39 108.5(4) . . ?
C27 B1 C39 110.2(4) . . ?
C45 O3 C48 106.0(9) . . ?
O3 C45 C46 106.2(14) . . ?
O3 C45 H45A 110.5 . . ?
C46 C45 H45A 110.5 . . ?
O3 C45 H45B 110.5 . . ?
C46 C45 H45B 110.5 . . ?
H45A C45 H45B 108.7 . . ?
C47 C46 C45 102.2(9) . . ?
C47 C46 H46A 111.3 . . ?
C45 C46 H46A 111.3 . . ?
C47 C46 H46B 111.3 . . ?
C45 C46 H46B 111.3 . . ?
H46A C46 H46B 109.2 . . ?
C46 C47 C48 109.2(9) . . ?
C46 C47 H47A 109.8 . . ?
C48 C47 H47A 109.8 . . ?
C46 C47 H47B 109.8 . . ?
C48 C47 H47B 109.8 . . ?
H47A C47 H47B 108.3 . . ?
O3 C48 C47 106.7(9) . . ?
O3 C48 H48A 110.4 . . ?
C47 C48 H48A 110.4 . . ?
O3 C48 H48B 110.4 . . ?
C47 C48 H48B 110.4 . . ?
H48A C48 H48B 108.6 . . ?
C48A O3A C45A 113.3(14) . . ?
O3A C45A C46A 103.5(13) . . ?
O3A C45A H45C 111.1 . . ?
C46A C45A H45C 111.1 . . ?
O3A C45A H45D 111.1 . . ?
C46A C45A H45D 111.1 . . ?
H45C C45A H45D 109.0 . . ?
C47A C46A C45A 107.2(14) . . ?
C47A C46A H46C 110.3 . . ?
C45A C46A H46C 110.3 . . ?
C47A C46A H46D 110.3 . . ?
C45A C46A H46D 110.3 . . ?
H46C C46A H46D 108.5 . . ?
C46A C47A C48A 108.6(14) . . ?
C46A C47A H47C 110.0 . . ?
C48A C47A H47C 110.0 . . ?
C46A C47A H47D 110.0 . . ?
C48A C47A H47D 110.0 . . ?
H47C C47A H47D 108.4 . . ?
O3A C48A C47A 105.5(13) . . ?
O3A C48A H48C 110.6 . . ?
C47A C48A H48C 110.6 . . ?
O3A C48A H48D 110.6 . . ?
C47A C48A H48D 110.6 . . ?
H48C C48A H48D 108.8 . . ?
O1 N1 O2 121.85(16) . . ?
O1 N1 Pd1 119.0(3) . . ?
O2 N1 Pd1 119.1(3) . . ?
N1A O1A Pd1 127.9(9) . . ?
O1A N1A O2A 107.71(12) . . ?
 
loop_
 _geom_torsion_atom_site_label_1
 _geom_torsion_atom_site_label_2
 _geom_torsion_atom_site_label_3
 _geom_torsion_atom_site_label_4
 _geom_torsion
 _geom_torsion_site_symmetry_1
 _geom_torsion_site_symmetry_2
 _geom_torsion_site_symmetry_3
 _geom_torsion_site_symmetry_4
 _geom_torsion_publ_flag
C9 N2 C1 C2 -160.6(4) . . . . ?
C5 N2 C1 C2 78.8(5) . . . . ?
Pd1 N2 C1 C2 -35.3(5) . . . . ?
C3 N3 C2 C1 -166.2(4) . . . . ?
Pd1 N3 C2 C1 -45.4(4) . . . . ?
N2 C1 C2 N3 54.1(5) . . . . ?
C2 N3 C3 C4 168.0(4) . . . . ?
Pd1 N3 C3 C4 46.7(4) . . . . ?
N3 C3 C4 N4 -54.1(5) . . . . ?
C17 N4 C4 C3 159.5(4) . . . . ?
C13 N4 C4 C3 -79.3(5) . . . . ?
Pd1 N4 C4 C3 33.4(4) . . . . ?
C9 N2 C5 C6 -56.5(6) . . . . ?
C1 N2 C5 C6 64.5(6) . . . . ?
Pd1 N2 C5 C6 178.6(4) . . . . ?
N2 C5 C6 C7 -177.7(5) . . . . ?
C5 C6 C7 C8 -172.6(6) . . . . ?
C1 N2 C9 C10 67.3(6) . . . . ?
C5 N2 C9 C10 -171.5(5) . . . . ?
Pd1 N2 C9 C10 -52.4(6) . . . . ?
N2 C9 C10 C11 171.9(5) . . . . ?
C9 C10 C11 C12 172.9(6) . . . . ?
C17 N4 C13 C14 55.9(6) . . . . ?
C4 N4 C13 C14 -64.7(6) . . . . ?
Pd1 N4 C13 C14 -177.8(4) . . . . ?
N4 C13 C14 C15 -179.3(5) . . . . ?
C13 C14 C15 C16 178.2(5) . . . . ?
C13 N4 C17 C18 168.1(5) . . . . ?
C4 N4 C17 C18 -70.6(6) . . . . ?
Pd1 N4 C17 C18 48.7(5) . . . . ?
N4 C17 C18 C19 -177.4(5) . . . . ?
C17 C18 C19 C20 -172.8(7) . . . . ?
C26 C21 C22 C23 0.9(7) . . . . ?
B1 C21 C22 C23 -173.8(5) . . . . ?
C21 C22 C23 C24 1.3(8) . . . . ?
C22 C23 C24 C25 -2.2(9) . . . . ?
C23 C24 C25 C26 0.9(9) . . . . ?
C24 C25 C26 C21 1.5(8) . . . . ?
C22 C21 C26 C25 -2.3(7) . . . . ?
B1 C21 C26 C25 172.5(5) . . . . ?
C32 C27 C28 C29 -0.7(8) . . . . ?
B1 C27 C28 C29 179.0(5) . . . . ?
C27 C28 C29 C30 -0.9(10) . . . . ?
C28 C29 C30 C31 2.6(10) . . . . ?
C29 C30 C31 C32 -2.7(10) . . . . ?
C28 C27 C32 C31 0.5(9) . . . . ?
B1 C27 C32 C31 -179.2(6) . . . . ?
C30 C31 C32 C27 1.2(10) . . . . ?
C38 C33 C34 C35 -1.1(8) . . . . ?
B1 C33 C34 C35 -176.9(5) . . . . ?
C33 C34 C35 C36 1.0(9) . . . . ?
C34 C35 C36 C37 0.1(9) . . . . ?
C35 C36 C37 C38 -0.9(9) . . . . ?
C36 C37 C38 C33 0.7(10) . . . . ?
C34 C33 C38 C37 0.3(8) . . . . ?
B1 C33 C38 C37 176.2(6) . . . . ?
C44 C39 C40 C41 -2.7(8) . . . . ?
B1 C39 C40 C41 174.4(5) . . . . ?
C39 C40 C41 C42 2.7(10) . . . . ?
C40 C41 C42 C43 -1.9(12) . . . . ?
C41 C42 C43 C44 1.2(14) . . . . ?
C42 C43 C44 C39 -1.3(13) . . . . ?
C40 C39 C44 C43 2.0(11) . . . . ?
B1 C39 C44 C43 -175.1(7) . . . . ?
C26 C21 B1 C33 45.2(6) . . . . ?
C22 C21 B1 C33 -140.4(5) . . . . ?
C26 C21 B1 C27 -74.9(6) . . . . ?
C22 C21 B1 C27 99.5(5) . . . . ?
C26 C21 B1 C39 164.4(5) . . . . ?
C22 C21 B1 C39 -21.2(7) . . . . ?
C34 C33 B1 C21 -149.3(5) . . . . ?
C38 C33 B1 C21 35.3(7) . . . . ?
C34 C33 B1 C27 -29.6(7) . . . . ?
C38 C33 B1 C27 155.0(5) . . . . ?
C34 C33 B1 C39 90.8(6) . . . . ?
C38 C33 B1 C39 -84.6(6) . . . . ?
C32 C27 B1 C21 -167.1(5) . . . . ?
C28 C27 B1 C21 13.3(7) . . . . ?
C32 C27 B1 C33 72.5(6) . . . . ?
C28 C27 B1 C33 -107.1(6) . . . . ?
C32 C27 B1 C39 -46.8(7) . . . . ?
C28 C27 B1 C39 133.6(5) . . . . ?
C40 C39 B1 C21 -82.1(6) . . . . ?
C44 C39 B1 C21 94.9(6) . . . . ?
C40 C39 B1 C33 38.2(7) . . . . ?
C44 C39 B1 C33 -144.9(6) . . . . ?
C40 C39 B1 C27 158.1(5) . . . . ?
C44 C39 B1 C27 -25.0(8) . . . . ?
C48 O3 C45 C46 31(3) . . . . ?
O3 C45 C46 C47 -29(2) . . . . ?
C45 C46 C47 C48 16(2) . . . . ?
C45 O3 C48 C47 -21(3) . . . . ?
C46 C47 C48 O3 2(2) . . . . ?
C48A O3A C45A C46A 8(5) . . . . ?
O3A C45A C46A C47A -13(5) . . . . ?
C45A C46A C47A C48A 14(4) . . . . ?
C45A O3A C48A C47A 0(5) . . . . ?
C46A C47A C48A O3A -9(4) . . . . ?
Pd1 O1A N1A O2A 0.00(3) . . . . ?
 
_refine_diff_density_max    0.533
_refine_diff_density_min   -0.468
_refine_diff_density_rms    0.080

_shelx_res_file
;
TITL shelxt in P 1 21/n 1
    02_decay.res
    created by SHELXL-2018/3 at 17:47:36 on 30-Mar-2020
CELL 0.534 11.6708 13.5834 30.1814 90 93.4 90
ZERR 4 0.000471 0.000505 0.001035 0 0.003343 0
LATT 1
SYMM 0.5-X,0.5+Y,0.5-Z
SFAC C H B N O Pd
DISP B 0 0 4.561
DISP C 0.001 0.001 6.94
DISP H -0 0 0.611
DISP N 0.003 0.002 10.693
DISP O 0.005 0.003 16.398
DISP Pd -2.504 0.615 1934.604
UNIT 192 292 4 16 12 4
DFIX 1.2 0.001 N1 O1 N1 O2
DFIX 1.3 0.001 O1A N1A N1A O2A
DANG 2.1 0.001 O1 O2 O1A O2A
FLAT 0.001 Pd1 O1 O2 N1 O1A O2A N1A
RIGU 0.001 0.002
EADP O3 O3A
EADP C45 C45A C48 C48A
EADP C46 C46A C47 C47A
EADP O1 O1A O2 O2A
EADP N1 N1A

L.S. 20
PLAN  5
SIZE 0.1 0.1 0.05
TEMP -1
BOND $H
list 4
CONF
fmap 2
acta
SHEL 999 0.8
OMIT -4 0 18
OMIT -1 2 3
OMIT -4 4 24
OMIT 9 1 25
REM <olex2.extras>
REM <HklSrc "%.\\02_decay.hkl">
REM </olex2.extras>

WGHT    0.000300
EXTI    0.002156
FVAR       0.00953   0.62441   0.86609
PD1   6    0.339789    0.775222    0.346693    11.00000    0.05377    0.05634 =
         0.04797    0.00135    0.00006   -0.00245
N2    4    0.345692    0.926767    0.337980    11.00000    0.06428    0.06154 =
         0.05778    0.00339    0.00214    0.00097
N3    4    0.454291    0.798537    0.398087    11.00000    0.05565    0.05689 =
         0.04416   -0.00130    0.00348   -0.00506
AFIX  13
H3    2    0.531364    0.787662    0.387803    11.00000   -1.20000
AFIX   0
N4    4    0.330595    0.631515    0.371115    11.00000    0.05485    0.05390 =
         0.05684   -0.00200    0.00204   -0.00397
C1    1    0.441062    0.963356    0.369760    11.00000    0.07749    0.05858 =
         0.06807    0.00173   -0.00530   -0.00607
AFIX  23
H1A   2    0.513848    0.958247    0.355994    11.00000   -1.20000
H1B   2    0.428213    1.032076    0.376662    11.00000   -1.20000
AFIX   0
C2    1    0.445483    0.903556    0.411867    11.00000    0.07849    0.05736 =
         0.05910   -0.00506   -0.00469   -0.00314
AFIX  23
H2A   2    0.511553    0.922127    0.431063    11.00000   -1.20000
H2B   2    0.376610    0.913958    0.427729    11.00000   -1.20000
AFIX   0
C3    1    0.432801    0.723044    0.432474    11.00000    0.06411    0.06694 =
         0.04235    0.00446    0.00248   -0.00168
AFIX  23
H3A   2    0.363104    0.738412    0.447039    11.00000   -1.20000
H3B   2    0.496257    0.721077    0.454717    11.00000   -1.20000
AFIX   0
C4    1    0.421007    0.625779    0.408946    11.00000    0.06172    0.06577 =
         0.05675    0.00261   -0.00051   -0.00308
AFIX  23
H4A   2    0.400047    0.575386    0.429752    11.00000   -1.20000
H4B   2    0.494037    0.607570    0.397542    11.00000   -1.20000
AFIX   0
C5    1    0.231232    0.965258    0.351278    11.00000    0.07441    0.06970 =
         0.06643   -0.00563    0.00269    0.01132
AFIX  23
H5A   2    0.220885    0.943774    0.381430    11.00000   -1.20000
H5B   2    0.171694    0.934021    0.332389    11.00000   -1.20000
AFIX   0
C6    1    0.211353    1.075261    0.349328    11.00000    0.11311    0.07122 =
         0.11446   -0.00512   -0.00072    0.02192
AFIX  23
H6A   2    0.216556    1.097703    0.319003    11.00000   -1.20000
H6B   2    0.271003    1.108113    0.367552    11.00000   -1.20000
AFIX   0
C7    1    0.093943    1.103643    0.365508    11.00000    0.11694    0.09872 =
         0.15697   -0.02448   -0.00151    0.04236
AFIX  23
H7A   2    0.034855    1.064539    0.349906    11.00000   -1.20000
H7B   2    0.092263    1.089172    0.396935    11.00000   -1.20000
AFIX   0
C8    1    0.069465    1.208694    0.358061    11.00000    0.17343    0.09742 =
         0.26187   -0.03806   -0.03627    0.05394
AFIX 137
H8A   2   -0.012035    1.218458    0.354544    11.00000   -1.50000
H8B   2    0.104417    1.230172    0.331729    11.00000   -1.50000
H8C   2    0.100026    1.246058    0.383047    11.00000   -1.50000
AFIX   0
C9    1    0.365741    0.960418    0.291850    11.00000    0.07704    0.07662 =
         0.06122    0.01330    0.00432    0.00020
AFIX  23
H9A   2    0.374716    1.031412    0.292225    11.00000   -1.20000
H9B   2    0.297866    0.945395    0.272951    11.00000   -1.20000
AFIX   0
C10   1    0.468157    0.916040    0.271383    11.00000    0.07553    0.09892 =
         0.06179    0.00424    0.00265    0.00155
AFIX  23
H10A  2    0.465325    0.844965    0.274232    11.00000   -1.20000
H10B  2    0.537745    0.939013    0.287278    11.00000   -1.20000
AFIX   0
C11   1    0.471728    0.943242    0.222562    11.00000    0.10344    0.13088 =
         0.06538    0.01141    0.01466   -0.00979
AFIX  23
H11A  2    0.406840    0.913259    0.206126    11.00000   -1.20000
H11B  2    0.464572    1.014084    0.219438    11.00000   -1.20000
AFIX   0
C12   1    0.579149    0.910743    0.203310    11.00000    0.11758    0.19836 =
         0.09988    0.00408    0.03835   -0.00270
AFIX 137
H12A  2    0.580043    0.933344    0.173194    11.00000   -1.50000
H12B  2    0.583269    0.840166    0.203892    11.00000   -1.50000
H12C  2    0.643810    0.937642    0.220355    11.00000   -1.50000
AFIX   0
C13   1    0.212245    0.623480    0.388406    11.00000    0.05375    0.06552 =
         0.07531    0.00473    0.00436   -0.00786
AFIX  23
H13A  2    0.203943    0.675990    0.409759    11.00000   -1.20000
H13B  2    0.156762    0.635638    0.363803    11.00000   -1.20000
AFIX   0
C14   1    0.180252    0.528631    0.409960    11.00000    0.06164    0.06781 =
         0.08643    0.00741    0.01268   -0.00616
AFIX  23
H14A  2    0.187266    0.475058    0.389044    11.00000   -1.20000
H14B  2    0.233235    0.516113    0.435318    11.00000   -1.20000
AFIX   0
C15   1    0.060031    0.530994    0.424978    11.00000    0.06223    0.08197 =
         0.10091    0.00240    0.02002   -0.00870
AFIX  23
H15A  2    0.008198    0.546435    0.399617    11.00000   -1.20000
H15B  2    0.054488    0.583924    0.446319    11.00000   -1.20000
AFIX   0
C16   1    0.019980    0.436947    0.445760    11.00000    0.08495    0.09040 =
         0.12730    0.01561    0.03480   -0.00842
AFIX 137
H16A  2    0.027794    0.383316    0.425444    11.00000   -1.50000
H16B  2   -0.059071    0.443530    0.452422    11.00000   -1.50000
H16C  2    0.065745    0.424186    0.472629    11.00000   -1.50000
AFIX   0
C17   1    0.349384    0.550765    0.339323    11.00000    0.07695    0.05475 =
         0.06730   -0.00788    0.00090   -0.00136
AFIX  23
H17A  2    0.282426    0.545908    0.318812    11.00000   -1.20000
H17B  2    0.355969    0.489288    0.355627    11.00000   -1.20000
AFIX   0
C18   1    0.454338    0.562848    0.312936    11.00000    0.07888    0.09429 =
         0.06735   -0.01368    0.00519    0.00475
AFIX  23
H18A  2    0.522415    0.563870    0.332995    11.00000   -1.20000
H18B  2    0.450019    0.625157    0.297225    11.00000   -1.20000
AFIX   0
C19   1    0.463779    0.479589    0.279865    11.00000    0.12753    0.12627 =
         0.11255   -0.04836    0.03680   -0.00293
AFIX  23
H19A  2    0.456872    0.417654    0.295481    11.00000   -1.20000
H19B  2    0.399422    0.484050    0.258098    11.00000   -1.20000
AFIX   0
C20   1    0.568365    0.477457    0.256645    11.00000    0.16547    0.16756 =
         0.15105   -0.03977    0.07716    0.01437
AFIX 137
H20A  2    0.563547    0.426286    0.234674    11.00000   -1.50000
H20B  2    0.632250    0.464906    0.277390    11.00000   -1.50000
H20C  2    0.578861    0.539761    0.242428    11.00000   -1.50000
AFIX   0

C21   1    0.655764    0.373981    0.427031    11.00000    0.05298    0.05812 =
         0.06131    0.00634    0.00180   -0.00174
C22   1    0.709683    0.423513    0.393495    11.00000    0.05888    0.06897 =
         0.07470    0.01529    0.00722   -0.00648
AFIX  43
H22   2    0.727441    0.389004    0.368187    11.00000   -1.20000
AFIX   0
C23   1    0.737532    0.522414    0.396748    11.00000    0.06711    0.06763 =
         0.13038    0.02030    0.00952   -0.00713
AFIX  43
H23   2    0.771989    0.553258    0.373457    11.00000   -1.20000
AFIX   0
C24   1    0.715076    0.575158    0.433669    11.00000    0.07139    0.05425 =
         0.13435    0.01454   -0.00757   -0.00545
AFIX  43
H24   2    0.736282    0.641009    0.436188    11.00000   -1.20000
AFIX   0
C25   1    0.661011    0.529643    0.466802    11.00000    0.07677    0.05047 =
         0.09868    0.00217   -0.01774    0.00605
AFIX  43
H25   2    0.644242    0.565017    0.491994    11.00000   -1.20000
AFIX   0
C26   1    0.630893    0.431691    0.463382    11.00000    0.07762    0.05143 =
         0.06466    0.00678    0.00249    0.00470
AFIX  43
H26   2    0.592476    0.403025    0.486231    11.00000   -1.20000
AFIX   0
C27   1    0.734167    0.200748    0.458691    11.00000    0.06137    0.05927 =
         0.06198    0.00401    0.00956    0.00544
C28   1    0.808718    0.250360    0.488934    11.00000    0.06458    0.07073 =
         0.07449   -0.00069    0.00163    0.00655
AFIX  43
H28   2    0.802906    0.318466    0.491022    11.00000   -1.20000
AFIX   0
C29   1    0.891430    0.202074    0.516105    11.00000    0.07829    0.08199 =
         0.08957   -0.00572   -0.01340    0.01233
AFIX  43
H29   2    0.939732    0.238617    0.535416    11.00000   -1.20000
AFIX   0
C30   1    0.902704    0.103788    0.514929    11.00000    0.07430    0.08087 =
         0.12071    0.01267    0.00794    0.01632
AFIX  43
H30   2    0.956167    0.072174    0.534075    11.00000   -1.20000
AFIX   0
C31   1    0.834232    0.050399    0.485064    11.00000    0.07936    0.06126 =
         0.14851    0.01445    0.00062    0.01198
AFIX  43
H31   2    0.843054   -0.017445    0.482909    11.00000   -1.20000
AFIX   0
C32   1    0.751191    0.099334    0.457979    11.00000    0.06994    0.06036 =
         0.11884    0.00162    0.00545    0.00809
AFIX  43
H32   2    0.704656    0.061980    0.438360    11.00000   -1.20000
AFIX   0
C33   1    0.505887    0.230447    0.444594    11.00000    0.06164    0.05529 =
         0.05548   -0.00123   -0.00114   -0.00318
C34   1    0.478545    0.145606    0.466846    11.00000    0.06251    0.05283 =
         0.06705    0.00161    0.00242   -0.00017
AFIX  43
H34   2    0.536667    0.100090    0.473327    11.00000   -1.20000
AFIX   0
C35   1    0.370597    0.124464    0.479973    11.00000    0.06578    0.07683 =
         0.07431    0.01293    0.00537   -0.00366
AFIX  43
H35   2    0.358249    0.066350    0.495269    11.00000   -1.20000
AFIX   0
C36   1    0.280255    0.188105    0.470816    11.00000    0.06220    0.07206 =
         0.09846    0.00261    0.01126   -0.00377
AFIX  43
H36   2    0.207002    0.174207    0.479663    11.00000   -1.20000
AFIX   0
C37   1    0.302952    0.273349    0.447966    11.00000    0.06200    0.06547 =
         0.11741    0.00593    0.00722    0.00176
AFIX  43
H37   2    0.244015    0.317682    0.440799    11.00000   -1.20000
AFIX   0
C38   1    0.411820    0.292859    0.435825    11.00000    0.06460    0.05709 =
         0.09761    0.00831    0.00644    0.00176
AFIX  43
H38   2    0.424070    0.351327    0.420786    11.00000   -1.20000
AFIX   0
C39   1    0.636599    0.213542    0.374642    11.00000    0.09433    0.06771 =
         0.05489    0.00071    0.01177   -0.01191
C40   1    0.543289    0.219635    0.344588    11.00000    0.11100    0.07190 =
         0.06506    0.00996   -0.00518   -0.02889
AFIX  43
H40   2    0.473956    0.242726    0.354188    11.00000   -1.20000
AFIX   0
C41   1    0.549426    0.192096    0.299884    11.00000    0.15319    0.09605 =
         0.06626    0.00573   -0.00259   -0.04145
AFIX  43
H41   2    0.485923    0.199595    0.280064    11.00000   -1.20000
AFIX   0
C42   1    0.648985    0.154404    0.285866    11.00000    0.18354    0.12633 =
         0.07221   -0.01684    0.01497   -0.02477
AFIX  43
H42   2    0.652704    0.134316    0.256529    11.00000   -1.20000
AFIX   0
C43   1    0.742976    0.145845    0.314321    11.00000    0.16800    0.18598 =
         0.07199   -0.03095    0.02865    0.01200
AFIX  43
H43   2    0.811419    0.121199    0.304557    11.00000   -1.20000
AFIX   0
C44   1    0.735458    0.174287    0.357999    11.00000    0.12156    0.15706 =
         0.06948   -0.02129    0.02359    0.01765
AFIX  43
H44   2    0.799945    0.166796    0.377323    11.00000   -1.20000
AFIX   0
B1    3    0.633224    0.255137    0.426316    11.00000    0.06629    0.05858 =
         0.05389    0.00507    0.00703   -0.00023

PART 1
O3    5    0.689158    0.803162    0.365126    21.00000    0.08162    0.10550 =
         0.10407   -0.00738    0.01366   -0.00111
C45   1    0.736826    0.773747    0.324873    21.00000    0.09105    0.11322 =
         0.10666   -0.01464    0.01102   -0.00025
AFIX  23
H45A  2    0.729595    0.826192    0.303074    21.00000   -1.20000
H45B  2    0.697718    0.715829    0.312771    21.00000   -1.20000
AFIX   0
C46   1    0.860791    0.751476    0.336440    21.00000    0.08788    0.11668 =
         0.13362   -0.00896    0.01609    0.00188
AFIX  23
H46A  2    0.871661    0.682997    0.344780    21.00000   -1.20000
H46B  2    0.907977    0.766553    0.311927    21.00000   -1.20000
AFIX   0
C47   1    0.886563    0.816137    0.373659    21.00000    0.08788    0.11668 =
         0.13362   -0.00896    0.01609    0.00188
AFIX  23
H47A  2    0.930740    0.872083    0.364273    21.00000   -1.20000
H47B  2    0.931938    0.781331    0.396625    21.00000   -1.20000
AFIX   0
C48   1    0.780025    0.849897    0.391002    21.00000    0.09105    0.11322 =
         0.10666   -0.01464    0.01102   -0.00025
AFIX  23
H48A  2    0.777098    0.831937    0.422020    21.00000   -1.20000
H48B  2    0.773707    0.920905    0.388475    21.00000   -1.20000
AFIX   0
SAME 0.02 0.04 O3 > C48
PART 0
PART 2
O3A   5    0.673472    0.807316    0.360759   -21.00000    0.08162    0.10550 =
         0.10407   -0.00738    0.01366   -0.00111
C45A  1    0.729059    0.755504    0.327260   -21.00000    0.09105    0.11322 =
         0.10666   -0.01464    0.01102   -0.00025
AFIX  23
H45C  2    0.697492    0.773591    0.297932   -21.00000   -1.20000
H45D  2    0.721751    0.684909    0.331030   -21.00000   -1.20000
AFIX   0
C46A  1    0.852790    0.787614    0.334077   -21.00000    0.08788    0.11668 =
         0.13362   -0.00896    0.01609    0.00188
AFIX  23
H46C  2    0.899194    0.734546    0.347043   -21.00000   -1.20000
H46D  2    0.882920    0.805614    0.305924   -21.00000   -1.20000
AFIX   0
C47A  1    0.855178    0.869855    0.363045   -21.00000    0.08788    0.11668 =
         0.13362   -0.00896    0.01609    0.00188
AFIX  23
H47C  2    0.869190    0.929594    0.346609   -21.00000   -1.20000
H47D  2    0.916415    0.862187    0.385949   -21.00000   -1.20000
AFIX   0
C48A  1    0.744278    0.876431    0.383246   -21.00000    0.09105    0.11322 =
         0.10666   -0.01464    0.01102   -0.00025
AFIX  23
H48C  2    0.752723    0.861054    0.414655   -21.00000   -1.20000
H48D  2    0.712431    0.942116    0.379712   -21.00000   -1.20000
AFIX   0

PART 0
PART 3
O1    5    0.125775    0.760141    0.298587    31.00000    0.07359    0.19239 =
         0.07490   -0.02888   -0.01053    0.00419
O2    5    0.262241    0.723746    0.259364    31.00000    0.07359    0.19239 =
         0.07490   -0.02888   -0.01053    0.00419
N1    4    0.226505    0.749350    0.294052    31.00000    0.07372    0.07879 =
         0.06286    0.00618   -0.00638   -0.00088
PART 0
PART 4
O1A   5    0.211108    0.757918    0.305256   -31.00000    0.07359    0.19239 =
         0.07490   -0.02888   -0.01053    0.00419
O2A   5    0.317887    0.716463    0.254851   -31.00000    0.07359    0.19239 =
         0.07490   -0.02888   -0.01053    0.00419
N1A   4    0.211664    0.730699    0.263971   -31.00000    0.07372    0.07879 =
         0.06286    0.00618   -0.00638   -0.00088
HKLF 4


REM  shelxt in P 1 21/n 1
REM wR2 = 0.1759, GooF = S = 0.855, Restrained GooF = 0.851 for all data
REM R1 = 0.0709 for 4575 Fo > 4sig(Fo) and 0.1556 for all 9686 data
REM 527 parameters refined using 490 restraints

END

WGHT      0.0003      0.0000

REM Highest difference peak  0.533,  deepest hole -0.468,  1-sigma level  0.080
Q1    1   0.1952  0.6639  0.2786  11.00000  0.05    0.40
Q2    1   0.2247  0.8968  0.3850  11.00000  0.05    0.36
Q3    1   0.4326  0.7838  0.4199  11.00000  0.05    0.33
Q4    1   0.7209  0.8994  0.3449  11.00000  0.05    0.33
Q5    1   0.4744  0.8622  0.4171  11.00000  0.05    0.32
;
_shelx_res_checksum   39762

_shelx_hkl_file
;
 -15   0   1    0.00    0.01
 -15   0   2    0.00    0.01
 -15   0   3    0.03    0.01
 -15   0   4   -0.00    0.01
 -15   0   5    0.01    0.01
 -15   0   6   -0.00    0.01
 -15   0   7   -0.00    0.01
 -15   0   8   -0.00    0.01
 -15   0   9    0.01    0.01
 -15   0  10   -0.00    0.01
 -15   0  11    0.00    0.01
 -15   0  12   -0.00    0.01
 -15   0  13    0.00    0.01
 -15   0  14    0.01    0.01
 -15   0  15    0.01    0.01
 -15   0  16   -0.00    0.01
 -15   0  17    0.00    0.00
 -15   0  18   -0.00    0.01
 -15   0  19    0.00    0.01
 -15   0  20    0.00    0.01
 -15   0  21   -0.00    0.01
 -15   0  22   -0.00    0.01
 -15   1   1    0.01    0.01
 -15  -1   1    0.02    0.01
 -15   1   2   -0.00    0.01
 -15  -1   2    0.00    0.01
 -15   1   3    0.01    0.01
 -15  -1   3    0.00    0.01
 -15   1   4    0.00    0.00
 -15  -1   4    0.00    0.01
 -15   1   5    0.00    0.01
 -15  -1   5    0.03    0.01
 -15   1   6    0.00    0.01
 -15  -1   6    0.00    0.01
 -15   1   7    0.01    0.01
 -15  -1   7    0.01    0.01
 -15   1   8    0.00    0.01
 -15  -1   8    0.01    0.01
 -15   1   9   -0.00    0.01
 -15  -1   9    0.00    0.01
 -15   1  10    0.00    0.01
 -15  -1  10   -0.00    0.01
 -15   1  11    0.01    0.01
 -15  -1  11    0.01    0.01
 -15   1  12    0.01    0.01
 -15  -1  12   -0.00    0.01
 -15   1  13    0.00    0.01
 -15  -1  13   -0.00    0.01
 -15   1  14   -0.00    0.01
 -15  -1  14    0.00    0.01
 -15   1  15    0.00    0.01
 -15  -1  15    0.00    0.01
 -15   1  16    0.00    0.01
 -15  -1  16    0.01    0.01
 -15   1  17   -0.00    0.01
 -15  -1  17    0.01    0.01
 -15   1  18    0.01    0.01
 -15  -1  18   -0.00    0.01
 -15   1  19    0.00    0.01
 -15  -1  19   -0.00    0.01
 -15   1  20    0.00    0.01
 -15  -1  20   -0.00    0.01
 -15   1  21    0.01    0.01
 -15  -1  21    0.00    0.01
 -15   2   1   -0.00    0.01
 -15  -2   1    0.01    0.01
 -15   2   2   -0.00    0.01
 -15  -2   2   -0.00    0.01
 -15   2   3    0.01    0.01
 -15  -2   3    0.02    0.01
 -15   2   4    0.00    0.01
 -15  -2   4   -0.00    0.01
 -15   2   5    0.01    0.01
 -15  -2   5    0.00    0.01
 -15   2   6   -0.00    0.01
 -15  -2   6   -0.00    0.01
 -15   2   7    0.03    0.01
 -15  -2   7    0.00    0.01
 -15   2   8    0.01    0.01
 -15  -2   8    0.00    0.01
 -15   2   9    0.02    0.01
 -15  -2   9    0.01    0.01
 -15   2  10    0.01    0.01
 -15  -2  10   -0.00    0.01
 -15   2  11    0.00    0.01
 -15  -2  11    0.00    0.01
 -15   2  12    0.00    0.01
 -15  -2  12    0.00    0.01
 -15   2  13    0.00    0.01
 -15  -2  13    0.03    0.01
 -15   2  14    0.00    0.01
 -15  -2  14    0.00    0.01
 -15   2  15    0.00    0.01
 -15  -2  15   -0.00    0.01
 -15   2  16    0.00    0.01
 -15  -2  16   -0.00    0.01
 -15   2  17    0.00    0.01
 -15  -2  17    0.01    0.01
 -15   2  18    0.00    0.01
 -15  -2  18    0.00    0.01
 -15  -2  19    0.01    0.01
 -15  -2  20    0.00    0.01
 -15   3   1    0.01    0.01
 -15  -3   1    0.02    0.01
 -15   3   2   -0.00    0.01
 -15  -3   2    0.00    0.01
 -15   3   3    0.01    0.01
 -15  -3   3    0.00    0.01
 -15   3   4   -0.00    0.01
 -15  -3   4    0.00    0.01
 -15   3   5    0.00    0.01
 -15  -3   5    0.00    0.01
 -15   3   6   -0.00    0.01
 -15  -3   6    0.00    0.01
 -15   3   7    0.00    0.01
 -15  -3   7    0.01    0.01
 -15   3   8    0.01    0.01
 -15  -3   8    0.00    0.01
 -15   3   9    0.00    0.01
 -15  -3   9    0.01    0.01
 -15   3  10    0.01    0.01
 -15  -3  10    0.01    0.01
 -15   3  11    0.01    0.01
 -15  -3  11    0.02    0.01
 -15   3  12   -0.00    0.00
 -15  -3  12    0.00    0.01
 -15   3  13    0.01    0.01
 -15  -3  13   -0.00    0.01
 -15   3  14    0.01    0.01
 -15  -3  14    0.00    0.01
 -15  -3  15    0.00    0.01
 -15  -3  16    0.00    0.01
 -15  -3  17    0.01    0.01
 -15  -3  18    0.00    0.01
 -15   4   1    0.00    0.01
 -15  -4   1   -0.00    0.01
 -15   4   2    0.01    0.01
 -15  -4   2   -0.00    0.01
 -15   4   3    0.01    0.01
 -15  -4   3    0.01    0.01
 -15   4   4    0.01    0.01
 -15  -4   4   -0.00    0.01
 -15   4   5    0.00    0.01
 -15  -4   5    0.01    0.01
 -15   4   6    0.00    0.01
 -15  -4   6    0.00    0.01
 -15   4   7    0.00    0.01
 -15  -4   7    0.01    0.01
 -15   4   8    0.00    0.01
 -15  -4   8    0.00    0.01
 -15   4   9   -0.00    0.01
 -15  -4   9    0.00    0.01
 -15   4  10    0.00    0.01
 -15  -4  10    0.01    0.01
 -15  -4  11    0.00    0.01
 -15  -4  12    0.00    0.01
 -15  -4  13   -0.00    0.01
 -15  -4  14    0.00    0.01
 -15  -4  15    0.01    0.01
 -15  -4  16   -0.00    0.01
 -15  -4  17    0.00    0.01
 -15   5   1    0.01    0.01
 -15  -5   1    0.00    0.01
 -15   5   2    0.00    0.01
 -15  -5   2   -0.00    0.01
 -15   5   3   -0.00    0.01
 -15  -5   3   -0.00    0.01
 -15  -5   4   -0.00    0.01
 -15  -5   5    0.00    0.01
 -15  -5   6    0.02    0.01
 -15  -5   7    0.01    0.01
 -15  -5   8    0.00    0.01
 -15  -5   9   -0.00    0.01
 -15  -5  10   -0.00    0.01
 -15  -5  11    0.00    0.01
 -15  -5  12    0.00    0.01
 -15  -5  13    0.00    0.01
 -15  -5  14    0.00    0.01
 -15  -5  15    0.01    0.01
 -15  -6   1    0.01    0.01
 -15  -6   2    0.01    0.01
 -15  -6   3    0.01    0.01
 -15  -6   4    0.01    0.01
 -15  -6   5   -0.00    0.01
 -15  -6   6   -0.00    0.01
 -15  -6   7   -0.00    0.01
 -15  -6   8   -0.00    0.01
 -15  -6   9    0.00    0.01
 -15  -6  10    0.01    0.01
 -15  -6  11   -0.00    0.01
 -15  -6  12    0.00    0.01
 -15  -6  13    0.00    0.01
 -15  -7   3    0.00    0.01
 -15  -7   4   -0.00    0.01
 -15  -7   5    0.01    0.01
 -15  -7   6   -0.00    0.01
 -15  -7   7    0.01    0.01
 -15  -7   8    0.00    0.01
 -15  -7   9   -0.00    0.01
 -15  -7  10    0.00    0.01
 -15  -7  11   -0.00    0.01
 -15  -7  12    0.00    0.01
 -15  -8   6    0.00    0.01
 -15  -8   7   -0.00    0.01
 -15  -8   8    0.00    0.01
 -15  -8   9   -0.00    0.01
 -15  -8  10    0.01    0.01
 -14   0   1   -0.00    0.01
 -14   0   2    0.02    0.01
 -14   0   3   -0.00    0.01
 -14   0   4    0.04    0.01
 -14   0   5   -0.00    0.01
 -14   0   6    0.01    0.01
 -14   0   7   -0.00    0.01
 -14   0   8    0.01    0.01
 -14   0   9   -0.00    0.01
 -14   0  10    0.01    0.01
 -14   0  11    0.00    0.01
 -14   0  12   -0.00    0.01
 -14   0  13    0.00    0.01
 -14   0  14    0.01    0.01
 -14   0  15    0.01    0.01
 -14   0  16   -0.00    0.01
 -14   0  17    0.00    0.01
 -14   0  18    0.00    0.01
 -14   0  19   -0.00    0.01
 -14   0  20   -0.00    0.01
 -14   0  21    0.00    0.01
 -14   0  22    0.00    0.01
 -14   0  23    0.00    0.01
 -14   1   1   -0.00    0.01
 -14  -1   1    0.01    0.01
 -14   1   2    0.00    0.01
 -14  -1   2   -0.00    0.01
 -14   1   3    0.01    0.01
 -14  -1   3    0.01    0.01
 -14   1   4    0.00    0.01
 -14  -1   4    0.00    0.01
 -14   1   5    0.00    0.01
 -14  -1   5    0.00    0.01
 -14   1   6    0.04    0.01
 -14  -1   6    0.01    0.01
 -14   1   7    0.00    0.01
 -14  -1   7    0.00    0.01
 -14   1   8    0.00    0.01
 -14  -1   8   -0.00    0.01
 -14   1   9    0.00    0.01
 -14  -1   9    0.00    0.01
 -14   1  10    0.01    0.01
 -14  -1  10    0.01    0.01
 -14   1  11    0.00    0.01
 -14  -1  11   -0.00    0.01
 -14   1  12    0.00    0.01
 -14  -1  12   -0.00    0.01
 -14   1  13   -0.00    0.01
 -14  -1  13    0.00    0.01
 -14   1  14    0.01    0.01
 -14  -1  14    0.00    0.01
 -14   1  15    0.00    0.01
 -14  -1  15    0.01    0.01
 -14   1  16    0.01    0.01
 -14  -1  16    0.02    0.01
 -14   1  17   -0.00    0.00
 -14  -1  17    0.00    0.01
 -14   1  18    0.00    0.01
 -14  -1  18    0.00    0.01
 -14   1  19    0.00    0.01
 -14  -1  19   -0.00    0.01
 -14   1  20    0.01    0.01
 -14  -1  20    0.01    0.01
 -14   1  21    0.02    0.01
 -14  -1  21   -0.00    0.01
 -14   1  22    0.00    0.01
 -14  -1  22    0.01    0.01
 -14   1  23   -0.00    0.01
 -14   1  24    0.01    0.01
 -14   1  25    0.00    0.01
 -14   2   1    0.00    0.01
 -14  -2   1    0.00    0.01
 -14   2   2    0.02    0.01
 -14  -2   2    0.02    0.01
 -14   2   3    0.01    0.01
 -14  -2   3    0.00    0.01
 -14   2   4    0.01    0.01
 -14  -2   4    0.01    0.01
 -14   2   5    0.00    0.01
 -14  -2   5    0.00    0.01
 -14   2   6    0.02    0.01
 -14  -2   6   -0.00    0.01
 -14   2   7    0.00    0.01
 -14  -2   7    0.01    0.01
 -14   2   8    0.01    0.01
 -14  -2   8    0.00    0.01
 -14   2   9    0.00    0.01
 -14  -2   9   -0.00    0.01
 -14   2  10   -0.00    0.00
 -14  -2  10    0.00    0.01
 -14   2  11   -0.00    0.01
 -14  -2  11    0.00    0.01
 -14   2  12    0.01    0.01
 -14  -2  12    0.00    0.01
 -14   2  13    0.00    0.01
 -14  -2  13    0.00    0.01
 -14   2  14    0.00    0.01
 -14  -2  14    0.00    0.01
 -14   2  15   -0.00    0.01
 -14  -2  15   -0.00    0.01
 -14   2  16   -0.00    0.01
 -14  -2  16    0.00    0.01
 -14   2  17    0.00    0.01
 -14  -2  17   -0.00    0.00
 -14   2  18    0.00    0.01
 -14  -2  18    0.01    0.01
 -14   2  19   -0.00    0.01
 -14  -2  19    0.01    0.01
 -14   2  20    0.00    0.01
 -14  -2  20    0.00    0.01
 -14   2  21    0.00    0.01
 -14   2  22    0.02    0.01
 -14   2  23    0.02    0.01
 -14   2  24    0.01    0.01
 -14   2  25    0.00    0.01
 -14   2  26   -0.00    0.01
 -14   3   1    0.00    0.01
 -14  -3   1    0.00    0.01
 -14   3   2   -0.00    0.01
 -14  -3   2    0.00    0.01
 -14   3   3    0.00    0.01
 -14  -3   3    0.00    0.01
 -14   3   4    0.01    0.01
 -14  -3   4   -0.00    0.01
 -14   3   5   -0.00    0.01
 -14  -3   5    0.01    0.01
 -14   3   6    0.01    0.01
 -14  -3   6   -0.00    0.01
 -14   3   7    0.01    0.01
 -14  -3   7    0.01    0.01
 -14   3   8    0.00    0.01
 -14  -3   8   -0.00    0.01
 -14   3   9   -0.00    0.01
 -14  -3   9   -0.00    0.01
 -14   3  10   -0.00    0.01
 -14  -3  10    0.03    0.01
 -14   3  11    0.01    0.01
 -14  -3  11    0.00    0.01
 -14   3  12    0.01    0.01
 -14  -3  12   -0.00    0.01
 -14   3  13    0.00    0.01
 -14  -3  13    0.01    0.01
 -14   3  14    0.00    0.01
 -14  -3  14    0.00    0.01
 -14   3  15    0.01    0.01
 -14  -3  15    0.01    0.01
 -14   3  16    0.00    0.01
 -14  -3  16    0.01    0.01
 -14   3  17   -0.00    0.01
 -14  -3  17    0.00    0.01
 -14   3  18    0.00    0.01
 -14  -3  18    0.00    0.01
 -14   3  19    0.00    0.01
 -14  -3  19   -0.00    0.01
 -14   3  20    0.02    0.01
 -14   3  21    0.00    0.01
 -14   3  22   -0.00    0.01
 -14   3  23    0.02    0.01
 -14   3  24    0.00    0.01
 -14   3  25    0.01    0.01
 -14   4   1    0.00    0.01
 -14  -4   1    0.01    0.01
 -14   4   2    0.01    0.01
 -14  -4   2    0.01    0.01
 -14   4   3    0.00    0.01
 -14  -4   3   -0.00    0.01
 -14   4   4    0.01    0.01
 -14  -4   4    0.01    0.01
 -14   4   5   -0.00    0.00
 -14  -4   5    0.00    0.01
 -14   4   6    0.00    0.01
 -14  -4   6   -0.00    0.01
 -14   4   7    0.00    0.01
 -14  -4   7    0.00    0.01
 -14   4   8    0.00    0.01
 -14  -4   8   -0.00    0.01
 -14   4   9    0.01    0.01
 -14  -4   9    0.00    0.01
 -14   4  10    0.03    0.01
 -14  -4  10    0.01    0.01
 -14   4  11   -0.00    0.01
 -14  -4  11    0.00    0.01
 -14   4  12    0.00    0.01
 -14  -4  12    0.01    0.01
 -14   4  13    0.00    0.01
 -14  -4  13    0.00    0.01
 -14   4  14    0.01    0.01
 -14  -4  14    0.01    0.01
 -14   4  15   -0.00    0.01
 -14  -4  15    0.00    0.01
 -14   4  16    0.01    0.01
 -14  -4  16   -0.00    0.01
 -14   4  17    0.01    0.01
 -14  -4  17    0.00    0.00
 -14   4  18   -0.00    0.01
 -14   4  19    0.00    0.01
 -14   4  20   -0.00    0.01
 -14   4  21   -0.00    0.01
 -14   4  22   -0.00    0.01
 -14   5   1    0.00    0.01
 -14  -5   1    0.02    0.01
 -14   5   2    0.00    0.01
 -14  -5   2   -0.00    0.01
 -14   5   3    0.00    0.01
 -14  -5   3    0.00    0.01
 -14   5   4    0.00    0.01
 -14  -5   4    0.01    0.01
 -14   5   5    0.02    0.01
 -14  -5   5   -0.00    0.01
 -14   5   6    0.00    0.01
 -14  -5   6    0.02    0.01
 -14   5   7   -0.00    0.01
 -14  -5   7   -0.00    0.01
 -14   5   8   -0.00    0.01
 -14  -5   8   -0.00    0.01
 -14   5   9    0.02    0.01
 -14  -5   9    0.01    0.01
 -14   5  10    0.03    0.01
 -14  -5  10    0.01    0.01
 -14   5  11   -0.00    0.01
 -14  -5  11    0.00    0.01
 -14   5  12    0.00    0.01
 -14  -5  12   -0.00    0.01
 -14   5  13    0.01    0.01
 -14  -5  13   -0.00    0.01
 -14   5  14    0.00    0.01
 -14  -5  14    0.00    0.01
 -14   5  15    0.01    0.01
 -14  -5  15    0.00    0.01
 -14   5  16    0.03    0.01
 -14  -5  16    0.02    0.01
 -14   5  17    0.00    0.01
 -14   5  18    0.01    0.01
 -14   6   1    0.02    0.01
 -14  -6   1    0.00    0.01
 -14   6   2   -0.00    0.01
 -14  -6   2    0.00    0.01
 -14   6   3    0.01    0.01
 -14  -6   3    0.01    0.01
 -14   6   4    0.02    0.01
 -14  -6   4   -0.00    0.01
 -14   6   5    0.00    0.01
 -14  -6   5   -0.00    0.01
 -14   6   6    0.00    0.01
 -14  -6   6   -0.00    0.01
 -14   6   7    0.01    0.01
 -14  -6   7    0.01    0.01
 -14   6   8    0.01    0.01
 -14  -6   8    0.00    0.01
 -14   6   9    0.00    0.01
 -14  -6   9    0.00    0.01
 -14   6  10    0.00    0.01
 -14  -6  10   -0.00    0.01
 -14   6  11    0.00    0.01
 -14  -6  11    0.01    0.01
 -14   6  12   -0.00    0.01
 -14  -6  12    0.00    0.01
 -14   6  13    0.01    0.01
 -14  -6  13    0.00    0.01
 -14   6  14    0.00    0.01
 -14  -6  14    0.00    0.01
 -14   6  15    0.01    0.01
 -14   7   1    0.01    0.01
 -14  -7   1   -0.00    0.01
 -14   7   2    0.00    0.01
 -14  -7   2    0.01    0.01
 -14   7   3   -0.00    0.01
 -14  -7   3   -0.00    0.01
 -14   7   4    0.00    0.01
 -14  -7   4   -0.00    0.01
 -14   7   5    0.03    0.01
 -14  -7   5    0.01    0.01
 -14   7   6    0.01    0.01
 -14  -7   6    0.01    0.01
 -14   7   7    0.00    0.01
 -14  -7   7   -0.00    0.01
 -14   7   8   -0.00    0.01
 -14  -7   8    0.00    0.01
 -14   7   9    0.00    0.01
 -14  -7   9    0.00    0.01
 -14   7  10   -0.00    0.01
 -14  -7  10    0.00    0.01
 -14   7  11    0.02    0.01
 -14  -7  11    0.00    0.01
 -14  -7  12    0.01    0.01
 -14  -7  13   -0.00    0.01
 -14   8   1    0.01    0.01
 -14  -8   1    0.03    0.01
 -14   8   2   -0.00    0.01
 -14  -8   2   -0.00    0.01
 -14   8   3    0.01    0.01
 -14  -8   3    0.01    0.01
 -14   8   4    0.00    0.01
 -14  -8   4    0.00    0.01
 -14   8   5   -0.00    0.01
 -14  -8   5   -0.00    0.01
 -14  -8   6    0.01    0.01
 -14  -8   7    0.01    0.01
 -14  -8   8    0.00    0.01
 -14  -8   9    0.01    0.01
 -14  -8  10   -0.00    0.00
 -14  -8  11    0.01    0.01
 -14  -9   1    0.01    0.01
 -14  -9   2    0.01    0.01
 -14  -9   3    0.00    0.01
 -14  -9   4   -0.00    0.01
 -14  -9   5    0.01    0.01
 -14  -9   6    0.00    0.01
 -14  -9   7    0.00    0.01
 -14  -9   8    0.01    0.01
 -14  -9   9   -0.00    0.01
 -14 -10   2   -0.00    0.01
 -14 -10   3    0.02    0.01
 -14 -10   4    0.02    0.01
 -14 -10   5    0.00    0.01
 -14 -10   6   -0.00    0.01
 -14 -10   7   -0.00    0.01
 -14 -11   5    0.00    0.01
 -14 -11   6    0.01    0.01
 -13   0   1    0.06    0.02
 -13   0   2    0.00    0.01
 -13   0   3    0.03    0.01
 -13   0   4   -0.00    0.01
 -13   0   5    0.00    0.01
 -13   0   6    0.00    0.01
 -13   0   7    0.02    0.01
 -13   0   8    0.00    0.01
 -13   0   9   -0.00    0.01
 -13   0  10   -0.00    0.01
 -13   0  11    0.02    0.01
 -13   0  12    0.00    0.01
 -13   0  13    0.00    0.01
 -13   0  14    0.00    0.01
 -13   0  15   -0.00    0.01
 -13   0  16   -0.00    0.01
 -13   0  17    0.02    0.01
 -13   0  18    0.01    0.01
 -13   0  19   -0.00    0.00
 -13   0  20   -0.00    0.01
 -13   0  21    0.00    0.01
 -13   0  22   -0.00    0.01
 -13   0  23    0.01    0.01
 -13   0  24   -0.00    0.01
 -13   1   1    0.01    0.01
 -13  -1   1    0.01    0.01
 -13   1   2    0.01    0.01
 -13  -1   2    0.00    0.01
 -13   1   3    0.02    0.01
 -13  -1   3    0.00    0.01
 -13   1   4   -0.00    0.01
 -13  -1   4   -0.00    0.01
 -13   1   5    0.07    0.02
 -13  -1   5    0.03    0.02
 -13   1   6    0.00    0.01
 -13  -1   6    0.00    0.01
 -13   1   7    0.01    0.01
 -13  -1   7    0.00    0.01
 -13   1   8    0.00    0.01
 -13  -1   8    0.00    0.01
 -13   1   9    0.05    0.02
 -13  -1   9    0.04    0.02
 -13   1  10   -0.00    0.01
 -13  -1  10    0.00    0.01
 -13   1  11    0.00    0.01
 -13  -1  11    0.01    0.01
 -13   1  12    0.01    0.01
 -13  -1  12    0.00    0.01
 -13   1  13   -0.00    0.01
 -13  -1  13    0.00    0.01
 -13   1  14   -0.00    0.01
 -13  -1  14    0.00    0.01
 -13   1  15    0.04    0.01
 -13  -1  15    0.04    0.01
 -13   1  16   -0.00    0.01
 -13  -1  16   -0.00    0.00
 -13   1  17   -0.00    0.01
 -13  -1  17    0.00    0.01
 -13   1  18   -0.00    0.01
 -13  -1  18    0.00    0.00
 -13   1  19    0.01    0.01
 -13  -1  19    0.01    0.01
 -13   1  20   -0.00    0.01
 -13  -1  20   -0.00    0.00
 -13   1  21   -0.00    0.01
 -13  -1  21    0.01    0.01
 -13   1  22    0.00    0.00
 -13  -1  22   -0.00    0.01
 -13   1  23   -0.00    0.01
 -13   1  24    0.00    0.01
 -13   1  25    0.01    0.01
 -13   2   1    0.03    0.02
 -13  -2   1    0.06    0.02
 -13   2   2    0.00    0.01
 -13  -2   2    0.00    0.01
 -13   2   3    0.01    0.01
 -13  -2   3    0.01    0.01
 -13   2   4    0.01    0.01
 -13  -2   4    0.01    0.01
 -13   2   5    0.01    0.01
 -13  -2   5    0.00    0.01
 -13   2   6    0.00    0.01
 -13  -2   6    0.01    0.01
 -13   2   7    0.03    0.01
 -13  -2   7    0.03    0.01
 -13   2   8    0.01    0.01
 -13  -2   8   -0.00    0.01
 -13   2   9    0.00    0.01
 -13  -2   9    0.00    0.01
 -13   2  10   -0.00    0.01
 -13  -2  10   -0.00    0.01
 -13   2  11    0.03    0.01
 -13  -2  11    0.00    0.01
 -13   2  12    0.00    0.01
 -13  -2  12    0.00    0.01
 -13   2  13    0.01    0.01
 -13  -2  13    0.02    0.01
 -13   2  14    0.02    0.01
 -13  -2  14    0.01    0.01
 -13   2  15    0.00    0.01
 -13  -2  15    0.00    0.01
 -13   2  16    0.01    0.01
 -13  -2  16    0.00    0.01
 -13   2  17    0.01    0.01
 -13  -2  17    0.00    0.01
 -13   2  18    0.01    0.01
 -13  -2  18   -0.00    0.01
 -13   2  19    0.01    0.01
 -13  -2  19    0.00    0.01
 -13   2  20    0.00    0.01
 -13  -2  20    0.00    0.01
 -13   2  21    0.01    0.01
 -13  -2  21    0.00    0.01
 -13   2  22    0.00    0.01
 -13   2  23   -0.00    0.01
 -13   2  24    0.01    0.01
 -13   2  25   -0.00    0.01
 -13   2  26    0.01    0.01
 -13   3   1    0.01    0.01
 -13  -3   1    0.01    0.01
 -13   3   2    0.00    0.00
 -13  -3   2    0.00    0.01
 -13   3   3    0.01    0.01
 -13  -3   3    0.01    0.01
 -13   3   4    0.02    0.01
 -13  -3   4    0.00    0.01
 -13   3   5    0.03    0.01
 -13  -3   5    0.03    0.01
 -13   3   6    0.00    0.01
 -13  -3   6    0.00    0.01
 -13   3   7    0.01    0.01
 -13  -3   7    0.00    0.01
 -13   3   8   -0.00    0.01
 -13  -3   8   -0.00    0.01
 -13   3   9    0.00    0.01
 -13  -3   9    0.00    0.01
 -13   3  10   -0.00    0.01
 -13  -3  10    0.00    0.01
 -13   3  11    0.01    0.01
 -13  -3  11    0.00    0.01
 -13   3  12    0.01    0.01
 -13  -3  12    0.01    0.01
 -13   3  13    0.00    0.01
 -13  -3  13    0.01    0.01
 -13   3  14   -0.00    0.01
 -13  -3  14    0.00    0.01
 -13   3  15    0.01    0.01
 -13  -3  15    0.02    0.01
 -13   3  16    0.01    0.01
 -13  -3  16    0.00    0.01
 -13   3  17    0.00    0.01
 -13  -3  17    0.00    0.01
 -13   3  18    0.00    0.01
 -13  -3  18    0.00    0.01
 -13   3  19    0.03    0.01
 -13  -3  19    0.01    0.01
 -13   3  20    0.02    0.01
 -13  -3  20   -0.00    0.01
 -13   3  21   -0.00    0.01
 -13   3  22   -0.00    0.01
 -13   3  23    0.01    0.01
 -13   3  24    0.00    0.01
 -13   3  25    0.04    0.02
 -13   3  26    0.02    0.01
 -13   3  27    0.00    0.01
 -13   3  28   -0.00    0.01
 -13   4   1    0.04    0.01
 -13  -4   1    0.02    0.01
 -13   4   2    0.01    0.01
 -13  -4   2    0.02    0.01
 -13   4   3    0.00    0.01
 -13  -4   3    0.00    0.01
 -13   4   4   -0.00    0.01
 -13  -4   4   -0.00    0.01
 -13   4   5    0.00    0.01
 -13  -4   5   -0.00    0.01
 -13   4   6    0.01    0.01
 -13  -4   6    0.00    0.01
 -13   4   7    0.03    0.01
 -13  -4   7    0.02    0.01
 -13   4   8    0.00    0.01
 -13  -4   8    0.00    0.01
 -13   4   9    0.00    0.01
 -13  -4   9   -0.00    0.01
 -13   4  10    0.00    0.01
 -13  -4  10    0.00    0.01
 -13   4  11    0.04    0.01
 -13  -4  11    0.01    0.01
 -13   4  12    0.00    0.01
 -13  -4  12    0.01    0.01
 -13   4  13    0.02    0.01
 -13  -4  13    0.01    0.01
 -13   4  14    0.00    0.01
 -13  -4  14   -0.00    0.01
 -13   4  15    0.00    0.01
 -13  -4  15   -0.00    0.01
 -13   4  16    0.01    0.01
 -13  -4  16    0.01    0.01
 -13   4  17    0.02    0.01
 -13  -4  17    0.00    0.01
 -13   4  18    0.00    0.01
 -13  -4  18   -0.00    0.01
 -13   4  19    0.02    0.01
 -13   4  20   -0.00    0.01
 -13   4  21   -0.00    0.01
 -13   4  22    0.00    0.01
 -13   4  23    0.00    0.01
 -13   4  24   -0.00    0.01
 -13   4  25   -0.00    0.01
 -13   4  26    0.00    0.01
 -13   4  27   -0.00    0.01
 -13   4  28    0.00    0.01
 -13  -5   1    0.02    0.01
 -13   5   2    0.01    0.01
 -13  -5   2    0.00    0.01
 -13   5   3    0.01    0.01
 -13  -5   3    0.00    0.01
 -13   5   4   -0.00    0.01
 -13  -5   4    0.01    0.01
 -13   5   5    0.00    0.01
 -13  -5   5    0.02    0.01
 -13   5   6   -0.00    0.01
 -13  -5   6    0.01    0.01
 -13   5   7   -0.00    0.01
 -13  -5   7    0.00    0.01
 -13   5   8    0.01    0.01
 -13  -5   8   -0.00    0.01
 -13   5   9    0.01    0.01
 -13  -5   9    0.01    0.01
 -13   5  10    0.03    0.01
 -13  -5  10    0.02    0.01
 -13   5  11    0.01    0.01
 -13  -5  11    0.01    0.01
 -13   5  12    0.00    0.01
 -13  -5  12    0.01    0.01
 -13   5  13   -0.00    0.01
 -13  -5  13    0.00    0.01
 -13   5  14    0.02    0.01
 -13  -5  14    0.00    0.01
 -13   5  15    0.02    0.01
 -13  -5  15    0.01    0.01
 -13   5  16    0.00    0.01
 -13  -5  16    0.00    0.01
 -13   5  17    0.00    0.01
 -13  -5  17    0.01    0.01
 -13   5  18    0.00    0.01
 -13   5  19    0.00    0.01
 -13   5  20    0.01    0.01
 -13   5  21    0.01    0.01
 -13   5  22   -0.00    0.01
 -13   5  23   -0.00    0.01
 -13   5  24   -0.00    0.01
 -13   5  25   -0.00    0.01
 -13   6   1    0.00    0.01
  13  -6  -1    0.01    0.01
 -13  -6   1    0.00    0.01
 -13   6   2    0.00    0.01
 -13  -6   2    0.01    0.01
 -13   6   3    0.01    0.01
 -13  -6   3    0.00    0.01
 -13   6   4    0.01    0.01
 -13  -6   4    0.01    0.01
 -13   6   5    0.00    0.01
 -13  -6   5   -0.00    0.01
 -13   6   6    0.01    0.01
 -13  -6   6    0.02    0.01
 -13   6   7    0.00    0.01
 -13  -6   7    0.01    0.01
 -13   6   8    0.00    0.01
 -13  -6   8    0.00    0.01
 -13   6   9   -0.00    0.01
 -13  -6   9    0.01    0.01
 -13   6  10    0.00    0.01
 -13  -6  10    0.01    0.01
 -13   6  11    0.02    0.01
 -13  -6  11    0.01    0.01
 -13   6  12    0.01    0.01
 -13  -6  12    0.01    0.01
 -13   6  13    0.01    0.01
 -13  -6  13    0.01    0.01
 -13   6  14    0.00    0.01
 -13  -6  14   -0.00    0.01
 -13   6  15   -0.00    0.01
 -13  -6  15    0.00    0.01
 -13   6  16    0.03    0.01
 -13   6  17   -0.00    0.01
 -13   6  18   -0.00    0.01
 -13   6  19    0.02    0.01
 -13   6  20   -0.00    0.01
 -13   6  21   -0.00    0.01
 -13   6  22    0.02    0.01
 -13   7   1   -0.00    0.01
  13  -7  -1    0.00    0.01
 -13  -7   1   -0.00    0.01
 -13   7   2   -0.00    0.01
 -13  -7   2   -0.00    0.01
 -13   7   3    0.00    0.01
 -13  -7   3    0.00    0.01
 -13   7   4    0.00    0.01
 -13  -7   4    0.06    0.02
 -13   7   5   -0.00    0.01
 -13  -7   5    0.01    0.01
 -13   7   6    0.01    0.01
 -13  -7   6    0.00    0.01
 -13   7   7    0.01    0.01
 -13  -7   7    0.00    0.01
 -13   7   8    0.01    0.01
 -13  -7   8    0.01    0.01
 -13   7   9    0.01    0.01
 -13  -7   9   -0.00    0.01
 -13   7  10    0.02    0.01
 -13  -7  10    0.01    0.01
 -13   7  11   -0.00    0.01
 -13  -7  11   -0.00    0.01
 -13   7  12    0.00    0.01
 -13  -7  12   -0.00    0.01
 -13   7  13    0.00    0.00
 -13  -7  13    0.01    0.01
 -13   7  14   -0.00    0.01
 -13   7  15    0.01    0.01
 -13   7  16   -0.00    0.01
 -13   7  17    0.01    0.01
 -13   7  18   -0.00    0.01
 -13   7  19    0.01    0.01
 -13   8   1    0.01    0.01
  13  -8  -1    0.01    0.01
 -13  -8   1    0.01    0.01
 -13   8   2    0.03    0.01
 -13  -8   2    0.00    0.01
 -13   8   3    0.01    0.01
 -13  -8   3   -0.00    0.01
 -13   8   4   -0.00    0.01
 -13  -8   4   -0.00    0.01
 -13   8   5    0.01    0.01
 -13  -8   5   -0.00    0.01
 -13   8   6    0.03    0.01
 -13  -8   6    0.04    0.02
 -13   8   7    0.01    0.01
 -13  -8   7   -0.00    0.01
 -13   8   8   -0.00    0.01
 -13  -8   8    0.02    0.01
 -13   8   9    0.00    0.01
 -13  -8   9    0.00    0.01
 -13   8  10    0.00    0.01
 -13  -8  10    0.02    0.01
 -13   8  11    0.01    0.01
 -13  -8  11    0.01    0.01
 -13   8  12    0.02    0.01
 -13  -8  12    0.01    0.01
 -13   8  13   -0.00    0.01
 -13   8  14   -0.00    0.01
 -13   8  15    0.01    0.01
 -13   8  16    0.02    0.01
 -13   9   1    0.00    0.01
  13  -9  -1   -0.00    0.01
 -13  -9   1    0.00    0.01
 -13   9   2    0.00    0.01
 -13  -9   2    0.01    0.01
 -13   9   3    0.01    0.01
 -13  -9   3   -0.00    0.01
 -13   9   4    0.02    0.01
 -13  -9   4    0.01    0.01
 -13   9   5    0.00    0.01
 -13  -9   5    0.00    0.01
 -13   9   6    0.00    0.01
 -13  -9   6    0.01    0.01
 -13   9   7   -0.00    0.01
 -13  -9   7    0.02    0.01
 -13   9   8    0.01    0.01
 -13  -9   8    0.03    0.01
 -13   9   9    0.01    0.01
 -13  -9   9   -0.00    0.01
 -13   9  10    0.02    0.01
 -13  -9  10    0.01    0.01
 -13   9  11   -0.00    0.01
 -13   9  12   -0.00    0.01
 -13  10   1    0.01    0.01
  13 -10  -1    0.00    0.01
 -13 -10   1   -0.00    0.01
 -13  10   2   -0.00    0.01
 -13 -10   2    0.00    0.01
 -13  10   3   -0.00    0.01
 -13 -10   3    0.00    0.01
 -13  10   4   -0.00    0.01
 -13 -10   4    0.01    0.01
 -13  10   5    0.01    0.01
 -13 -10   5    0.00    0.01
 -13  10   6    0.02    0.01
 -13 -10   6    0.00    0.01
 -13  10   7    0.00    0.01
 -13 -10   7    0.01    0.01
 -13 -10   8    0.01    0.01
  13 -11  -1   -0.00    0.01
 -13 -11   1    0.00    0.01
 -13 -11   2   -0.00    0.01
 -13 -11   3    0.01    0.01
 -13 -11   4    0.00    0.01
 -13 -11   5    0.00    0.01
 -13 -11   6    0.00    0.01
  13 -12  -1    0.01    0.01
 -13 -12   1   -0.00    0.01
 -13 -12   2    0.01    0.01
 -13 -12   3    0.01    0.01
 -13 -12   4    0.01    0.01
 -12   0   1    0.01    0.01
 -12   0   2    0.01    0.01
 -12   0   3    0.00    0.01
 -12   0   4    0.01    0.01
 -12   0   5    0.01    0.01
 -12   0   6    0.09    0.03
 -12   0   7    0.00    0.01
 -12   0   8    0.03    0.01
 -12   0   9   -0.00    0.01
 -12   0  10    0.06    0.02
 -12   0  11    0.01    0.01
 -12   0  12    0.03    0.01
 -12   0  13    0.00    0.01
 -12   0  14   -0.01    0.01
 -12   0  15    0.01    0.01
 -12   0  16    0.01    0.01
 -12   0  17   -0.00    0.01
 -12   0  18    0.00    0.01
 -12   0  19   -0.00    0.00
 -12   0  20   -0.00    0.01
 -12   0  21   -0.00    0.01
 -12   0  22    0.01    0.01
 -12   0  23    0.00    0.01
 -12   0  24   -0.00    0.01
 -12   1   1   -0.00    0.01
 -12  -1   1    0.01    0.01
 -12   1   2    0.04    0.02
 -12  -1   2    0.04    0.02
 -12   1   3    0.01    0.01
 -12  -1   3    0.00    0.01
 -12   1   4    0.07    0.02
 -12  -1   4    0.05    0.02
 -12   1   5    0.00    0.01
 -12  -1   5    0.00    0.01
 -12   1   6    0.01    0.01
 -12  -1   6    0.00    0.01
 -12   1   7   -0.00    0.01
 -12  -1   7    0.00    0.01
 -12   1   8    0.09    0.03
 -12  -1   8    0.07    0.02
 -12   1   9    0.00    0.01
 -12  -1   9    0.01    0.01
 -12   1  10    0.02    0.01
 -12  -1  10    0.02    0.01
 -12   1  11    0.01    0.01
 -12  -1  11   -0.00    0.01
 -12   1  12    0.02    0.01
 -12  -1  12    0.01    0.01
 -12   1  13   -0.00    0.01
 -12  -1  13   -0.00    0.01
 -12   1  14    0.07    0.02
 -12  -1  14    0.10    0.03
 -12   1  15    0.00    0.01
 -12  -1  15    0.01    0.01
 -12   1  16    0.00    0.01
 -12  -1  16   -0.00    0.01
 -12   1  17   -0.00    0.01
 -12  -1  17   -0.00    0.00
 -12   1  18    0.01    0.01
 -12  -1  18    0.03    0.01
 -12   1  19   -0.00    0.01
 -12  -1  19   -0.00    0.01
 -12   1  20    0.01    0.01
 -12  -1  20    0.00    0.01
 -12   1  21   -0.00    0.01
 -12  -1  21    0.00    0.01
 -12   1  22   -0.00    0.01
 -12  -1  22   -0.00    0.01
 -12   1  23    0.01    0.01
 -12  -1  23   -0.00    0.01
 -12   1  24    0.01    0.01
 -12   1  25    0.00    0.01
 -12   1  26    0.01    0.01
 -12   2   1    0.00    0.01
 -12  -2   1    0.02    0.01
 -12   2   2    0.05    0.02
 -12  -2   2    0.03    0.01
 -12   2   3   -0.00    0.01
 -12  -2   3    0.00    0.01
 -12   2   4    0.02    0.01
 -12  -2   4    0.01    0.01
 -12   2   5   -0.00    0.01
 -12  -2   5    0.00    0.01
 -12   2   6    0.06    0.02
 -12  -2   6    0.04    0.02
 -12   2   7    0.01    0.01
 -12  -2   7    0.01    0.01
 -12   2   8    0.02    0.01
 -12  -2   8   -0.00    0.01
 -12   2   9    0.00    0.01
 -12  -2   9    0.00    0.01
 -12   2  10    0.02    0.01
 -12  -2  10    0.01    0.01
 -12   2  11    0.01    0.01
 -12  -2  11    0.01    0.01
 -12   2  12    0.02    0.01
 -12  -2  12    0.05    0.01
 -12   2  13   -0.00    0.00
 -12  -2  13   -0.00    0.01
 -12   2  14    0.01    0.01
 -12  -2  14   -0.00    0.01
 -12   2  15    0.01    0.01
 -12  -2  15    0.00    0.01
 -12   2  16    0.04    0.01
 -12  -2  16    0.00    0.01
 -12   2  17    0.01    0.01
 -12  -2  17    0.00    0.01
 -12   2  18    0.01    0.01
 -12  -2  18    0.00    0.01
 -12   2  19    0.00    0.01
 -12  -2  19    0.00    0.01
 -12   2  20    0.02    0.01
 -12  -2  20    0.01    0.01
 -12   2  21    0.01    0.01
 -12  -2  21    0.01    0.01
 -12   2  22    0.00    0.01
 -12  -2  22    0.02    0.01
 -12   2  23    0.00    0.01
 -12   2  24    0.00    0.01
 -12   2  25   -0.00    0.01
 -12   2  26    0.01    0.01
 -12   2  27   -0.00    0.01
 -12   3   1   -0.00    0.01
  12  -3  -1    0.01    0.01
 -12  -3   1    0.00    0.01
 -12   3   2    0.02    0.01
 -12  -3   2    0.04    0.01
 -12   3   3    0.01    0.01
 -12  -3   3    0.00    0.01
 -12   3   4    0.03    0.01
 -12  -3   4    0.03    0.01
 -12   3   5    0.00    0.01
 -12  -3   5    0.00    0.01
 -12   3   6    0.00    0.01
 -12  -3   6    0.00    0.01
 -12   3   7    0.00    0.01
 -12  -3   7    0.01    0.01
 -12   3   8    0.03    0.02
 -12  -3   8    0.06    0.02
 -12   3   9    0.00    0.01
 -12  -3   9    0.02    0.01
 -12   3  10    0.04    0.01
 -12  -3  10    0.04    0.01
 -12   3  11    0.01    0.01
 -12  -3  11    0.00    0.01
 -12   3  12    0.01    0.01
 -12  -3  12    0.01    0.01
 -12   3  13    0.00    0.01
 -12  -3  13   -0.00    0.01
 -12   3  14    0.02    0.01
 -12  -3  14    0.06    0.02
 -12   3  15   -0.00    0.01
 -12  -3  15    0.00    0.00
 -12   3  16    0.01    0.01
 -12  -3  16    0.01    0.01
 -12   3  17    0.00    0.01
 -12  -3  17    0.00    0.01
 -12   3  18    0.00    0.01
 -12  -3  18    0.00    0.01
 -12   3  19    0.02    0.01
 -12  -3  19    0.01    0.01
 -12   3  20    0.02    0.01
 -12  -3  20    0.01    0.01
 -12   3  21    0.02    0.01
 -12   3  22    0.00    0.01
 -12   3  23    0.01    0.01
 -12   3  24    0.01    0.01
 -12   3  25   -0.00    0.01
 -12   3  26    0.00    0.01
 -12   3  27    0.00    0.01
 -12   3  28    0.01    0.01
 -12   4   1    0.00    0.01
  12  -4  -1    0.01    0.01
 -12  -4   1    0.00    0.01
 -12   4   2    0.01    0.01
  12  -4  -2    0.00    0.01
 -12  -4   2    0.01    0.01
 -12   4   3    0.00    0.01
  12  -4  -3    0.01    0.01
 -12  -4   3    0.01    0.01
 -12   4   4    0.01    0.01
 -12  -4   4    0.01    0.01
 -12   4   5    0.00    0.01
 -12  -4   5    0.00    0.01
 -12   4   6    0.03    0.01
 -12  -4   6    0.05    0.02
 -12   4   7    0.02    0.01
 -12  -4   7    0.02    0.01
 -12   4   8   -0.00    0.01
 -12  -4   8   -0.00    0.01
 -12   4   9    0.01    0.01
 -12  -4   9    0.01    0.01
 -12   4  10    0.02    0.01
 -12  -4  10    0.01    0.01
 -12   4  11    0.01    0.01
 -12  -4  11    0.01    0.01
 -12   4  12    0.05    0.01
 -12  -4  12    0.01    0.01
 -12   4  13    0.00    0.01
 -12  -4  13    0.00    0.01
 -12   4  14    0.00    0.01
 -12  -4  14    0.01    0.01
 -12   4  15    0.01    0.01
 -12  -4  15    0.00    0.01
 -12   4  16    0.06    0.01
 -12  -4  16    0.00    0.01
 -12   4  17    0.05    0.01
 -12  -4  17    0.01    0.01
 -12   4  18    0.00    0.01
 -12  -4  18    0.01    0.01
 -12   4  19   -0.00    0.01
 -12  -4  19    0.00    0.01
 -12   4  20    0.02    0.01
 -12   4  21    0.00    0.01
 -12   4  22    0.00    0.01
 -12   4  23   -0.00    0.01
 -12   4  24    0.01    0.01
 -12   4  25   -0.00    0.01
 -12   4  26    0.01    0.01
 -12   4  27    0.00    0.01
 -12   4  28    0.01    0.01
  12  -4 -28    0.02    0.32
 -12   4  29    0.00    0.01
  12  -4 -29   -0.00    0.15
 -12   4  30    0.00    0.01
 -12   5   1   -0.00    0.01
  12  -5  -1    0.01    0.01
 -12  -5   1   -0.00    0.01
 -12   5   2    0.02    0.01
  12  -5  -2    0.01    0.01
 -12  -5   2    0.02    0.01
 -12   5   3    0.01    0.01
  12  -5  -3    0.03    0.01
 -12  -5   3    0.04    0.01
 -12   5   4    0.00    0.01
  12  -5  -4    0.00    0.01
 -12  -5   4    0.05    0.01
 -12   5   5    0.01    0.01
 -12  -5   5    0.00    0.01
 -12   5   6    0.01    0.01
 -12  -5   6   -0.00    0.01
 -12   5   7    0.01    0.01
 -12  -5   7    0.01    0.01
 -12   5   8    0.02    0.01
 -12  -5   8    0.01    0.01
 -12   5   9    0.06    0.02
 -12  -5   9    0.02    0.01
 -12   5  10    0.01    0.01
 -12  -5  10    0.01    0.01
 -12   5  11   -0.00    0.01
 -12  -5  11    0.01    0.01
 -12   5  12    0.00    0.01
 -12  -5  12   -0.00    0.01
 -12   5  13    0.04    0.01
 -12  -5  13    0.01    0.01
 -12   5  14    0.03    0.01
 -12  -5  14    0.02    0.01
 -12   5  15   -0.00    0.01
 -12  -5  15    0.00    0.01
 -12   5  16    0.00    0.01
 -12  -5  16   -0.00    0.00
 -12   5  17    0.00    0.01
 -12  -5  17    0.00    0.01
 -12   5  18    0.02    0.01
 -12   5  19    0.01    0.01
 -12   5  20    0.01    0.01
 -12   5  21   -0.00    0.01
 -12   5  22   -0.00    0.00
 -12   5  23    0.01    0.01
 -12   5  24    0.02    0.01
 -12   5  25    0.01    0.01
 -12   5  26   -0.00    0.01
 -12   5  27    0.00    0.01
  12  -5 -27    0.07    0.26
 -12   5  28    0.01    0.01
  12  -5 -28    0.01    0.16
  12  -5 -29    0.14    0.13
  12  -5 -30    0.02    0.08
 -12   6   1    0.03    0.01
  12  -6  -1    0.01    0.01
 -12  -6   1    0.01    0.01
 -12   6   2    0.02    0.01
  12  -6  -2    0.00    0.01
 -12  -6   2   -0.00    0.01
 -12   6   3    0.00    0.01
  12  -6  -3    0.01    0.01
 -12  -6   3    0.00    0.01
 -12   6   4    0.01    0.01
  12  -6  -4    0.01    0.01
 -12  -6   4    0.00    0.01
 -12   6   5    0.03    0.02
 -12  -6   5    0.05    0.02
 -12   6   6    0.01    0.01
 -12  -6   6    0.05    0.01
 -12   6   7    0.02    0.01
 -12  -6   7    0.01    0.01
 -12   6   8    0.02    0.01
 -12  -6   8    0.00    0.01
 -12   6   9   -0.00    0.01
 -12  -6   9    0.01    0.01
 -12   6  10    0.00    0.01
 -12  -6  10    0.01    0.01
 -12   6  11    0.05    0.02
 -12  -6  11    0.03    0.01
 -12   6  12    0.02    0.01
 -12  -6  12    0.00    0.01
 -12   6  13    0.00    0.01
 -12  -6  13    0.00    0.01
 -12   6  14   -0.00    0.01
 -12  -6  14   -0.00    0.00
 -12   6  15    0.01    0.01
 -12  -6  15    0.01    0.01
 -12   6  16    0.01    0.01
 -12  -6  16    0.01    0.01
 -12   6  17    0.00    0.01
 -12   6  18    0.00    0.01
 -12   6  19    0.00    0.01
 -12   6  20    0.01    0.01
 -12   6  21   -0.00    0.01
 -12   6  22    0.01    0.01
 -12   6  23    0.00    0.01
 -12   6  24    0.00    0.01
 -12   6  25    0.00    0.01
  12  -6 -25   -0.00    0.35
 -12   6  26    0.01    0.01
  12  -6 -26   -0.00    0.27
 -12   6  27    0.00    0.01
  12  -6 -27   -0.00    0.14
  12  -6 -28    0.08    0.11
 -12   7   1    0.00    0.01
  12  -7  -1    0.02    0.01
 -12  -7   1    0.00    0.01
 -12   7   2    0.01    0.01
  12  -7  -2   -0.00    0.01
 -12  -7   2    0.02    0.01
 -12   7   3    0.03    0.01
  12  -7  -3    0.01    0.01
 -12  -7   3    0.05    0.02
 -12   7   4   -0.00    0.01
  12  -7  -4    0.01    0.01
 -12  -7   4   -0.00    0.01
 -12   7   5    0.01    0.01
 -12  -7   5    0.02    0.01
 -12   7   6    0.00    0.01
 -12  -7   6   -0.00    0.01
 -12   7   7    0.00    0.01
 -12  -7   7    0.01    0.01
 -12   7   8    0.01    0.01
 -12  -7   8   -0.00    0.01
 -12   7   9    0.05    0.02
 -12  -7   9    0.05    0.02
 -12   7  10    0.00    0.01
 -12  -7  10   -0.00    0.01
 -12   7  11    0.00    0.01
 -12  -7  11    0.01    0.01
 -12   7  12   -0.00    0.01
 -12  -7  12   -0.00    0.01
 -12   7  13    0.00    0.01
 -12  -7  13    0.01    0.01
 -12   7  14    0.00    0.01
 -12  -7  14    0.01    0.01
 -12   7  15    0.03    0.01
 -12   7  16    0.00    0.01
 -12   7  17    0.00    0.01
 -12   7  18    0.00    0.01
 -12   7  19    0.00    0.01
 -12   7  20    0.00    0.01
 -12   7  21   -0.00    0.01
 -12   7  22    0.00    0.01
 -12   7  23    0.01    0.01
  12  -7 -23   -0.00    0.29
 -12   7  24    0.00    0.01
  12  -7 -24   -0.00    0.22
 -12   7  25    0.02    0.01
  12  -7 -25    0.10    0.19
 -12   8   1    0.01    0.01
  12  -8  -1    0.00    0.01
 -12  -8   1    0.04    0.01
 -12   8   2   -0.00    0.01
  12  -8  -2   -0.00    0.01
 -12  -8   2    0.01    0.01
 -12   8   3   -0.00    0.01
  12  -8  -3    0.00    0.01
 -12  -8   3    0.01    0.01
 -12   8   4    0.01    0.01
  12  -8  -4   -0.00    0.01
 -12  -8   4    0.00    0.01
 -12   8   5    0.03    0.01
 -12  -8   5    0.03    0.02
 -12   8   6   -0.00    0.01
 -12  -8   6    0.00    0.01
 -12   8   7    0.03    0.01
 -12  -8   7    0.06    0.02
 -12   8   8    0.00    0.01
 -12  -8   8    0.00    0.01
 -12   8   9    0.00    0.01
 -12  -8   9    0.01    0.01
 -12   8  10   -0.00    0.01
 -12  -8  10   -0.00    0.01
 -12   8  11    0.02    0.01
 -12  -8  11    0.01    0.01
 -12   8  12    0.00    0.01
 -12  -8  12   -0.00    0.01
 -12   8  13    0.01    0.01
 -12   8  14    0.00    0.01
 -12   8  15    0.00    0.01
 -12   8  16   -0.00    0.01
 -12   8  17    0.02    0.01
 -12   8  18   -0.00    0.01
 -12   8  19    0.00    0.01
 -12   8  20    0.01    0.01
 -12   8  21    0.01    0.01
  12  -8 -21    0.17    0.51
 -12   8  22    0.01    0.01
  12  -8 -22    0.17    0.29
 -12   9   1    0.01    0.01
  12  -9  -1    0.00    0.01
 -12  -9   1    0.01    0.01
 -12   9   2    0.00    0.01
  12  -9  -2    0.01    0.01
 -12  -9   2    0.00    0.01
 -12   9   3    0.03    0.01
  12  -9  -3   -0.00    0.01
 -12  -9   3    0.07    0.02
 -12   9   4    0.00    0.01
  12  -9  -4    0.00    0.01
 -12  -9   4    0.01    0.01
 -12   9   5    0.01    0.01
 -12  -9   5   -0.00    0.01
 -12   9   6    0.01    0.01
 -12  -9   6   -0.00    0.01
 -12   9   7    0.00    0.01
 -12  -9   7    0.00    0.01
 -12   9   8   -0.00    0.01
 -12  -9   8   -0.00    0.01
 -12   9   9    0.05    0.02
 -12  -9   9    0.02    0.01
 -12   9  10   -0.00    0.01
 -12  -9  10    0.01    0.01
 -12   9  11   -0.00    0.01
 -12  -9  11   -0.00    0.01
 -12   9  12   -0.00    0.01
 -12   9  13    0.01    0.01
 -12   9  14    0.01    0.01
 -12   9  15    0.01    0.01
 -12   9  16   -0.00    0.01
 -12   9  17    0.01    0.01
 -12   9  18   -0.00    0.01
 -12  10   1    0.01    0.01
  12 -10  -1   -0.00    0.01
 -12 -10   1    0.01    0.01
 -12  10   2   -0.00    0.01
  12 -10  -2   -0.00    0.01
 -12 -10   2   -0.00    0.01
 -12  10   3   -0.00    0.01
  12 -10  -3    0.01    0.01
 -12 -10   3    0.01    0.01
 -12  10   4   -0.00    0.01
  12 -10  -4    0.00    0.01
 -12 -10   4   -0.00    0.01
 -12  10   5    0.03    0.01
 -12 -10   5    0.02    0.01
 -12  10   6   -0.00    0.01
 -12 -10   6    0.00    0.01
 -12  10   7    0.02    0.01
 -12 -10   7    0.00    0.01
 -12  10   8    0.00    0.01
 -12 -10   8   -0.00    0.01
 -12  10   9    0.01    0.01
 -12 -10   9    0.00    0.01
 -12  10  10   -0.00    0.01
 -12  10  11    0.03    0.02
 -12  10  12    0.02    0.01
 -12  10  13    0.00    0.01
 -12  10  14   -0.00    0.01
 -12  10  15    0.00    0.01
 -12  11   1    0.00    0.01
  12 -11  -1    0.00    0.01
 -12 -11   1    0.00    0.01
 -12  11   2    0.00    0.01
  12 -11  -2    0.00    0.01
 -12 -11   2   -0.00    0.01
 -12  11   3    0.00    0.01
  12 -11  -3    0.02    0.01
 -12 -11   3    0.01    0.01
 -12  11   4    0.01    0.01
  12 -11  -4   -0.00    0.01
 -12 -11   4    0.02    0.01
 -12  11   5    0.01    0.01
 -12 -11   5    0.01    0.01
 -12  11   6    0.01    0.01
 -12 -11   6   -0.00    0.01
 -12  11   7    0.00    0.01
 -12 -11   7   -0.00    0.01
 -12  11   8    0.00    0.01
 -12  11   9    0.02    0.01
 -12  11  10    0.00    0.01
 -12  12   1    0.01    0.01
  12 -12  -1    0.00    0.01
 -12 -12   1    0.00    0.01
 -12  12   2    0.00    0.01
  12 -12  -2    0.01    0.01
 -12 -12   2    0.00    0.01
 -12  12   3    0.00    0.01
  12 -12  -3   -0.00    0.01
 -12 -12   3   -0.00    0.01
 -12  12   4   -0.00    0.01
  12 -12  -4    0.00    0.01
 -12 -12   4    0.00    0.01
 -12  12   5    0.01    0.01
 -12 -12   5    0.01    0.01
  12 -13  -1    0.01    0.01
 -12 -13   1   -0.00    0.01
  12 -13  -2   -0.00    0.01
 -12 -13   2   -0.00    0.01
  12 -13  -3   -0.00    0.01
 -12 -13   3    0.01    0.01
  12 -13  -4   -0.00    0.01
 -12 -14   1    0.00    0.01
  12 -14  -3    0.02    0.01
 -11   0   1    0.11    0.04
  11   0  -1    0.18    0.04
 -11   0   2    0.00    0.01
  11   0  -2    0.00    0.01
 -11   0   3    0.01    0.01
  11   0  -3    0.06    0.02
 -11   0   4   -0.00    0.01
 -11   0   5    0.20    0.05
 -11   0   6    0.00    0.01
 -11   0   7    0.00    0.01
 -11   0   8   -0.00    0.01
 -11   0   9    0.07    0.02
 -11   0  10    0.00    0.01
 -11   0  11    0.07    0.02
 -11   0  12   -0.00    0.01
 -11   0  13    0.00    0.01
 -11   0  14    0.00    0.01
 -11   0  15    0.02    0.01
 -11   0  16   -0.00    0.01
 -11   0  17    0.01    0.01
 -11   0  18    0.00    0.01
 -11   0  20    0.00    0.01
 -11   0  21    0.02    0.01
 -11   0  22    0.00    0.01
 -11   0  23    0.00    0.01
 -11   0  24   -0.00    0.01
 -11   0  25    0.02    0.01
 -11   1   1    0.15    0.04
  11  -1  -1    0.17    0.04
  11   1  -1    0.12    0.04
 -11  -1   1    0.16    0.04
 -11   1   2    0.00    0.01
  11  -1  -2   -0.00    0.01
 -11  -1   2   -0.00    0.01
 -11   1   3    0.05    0.02
  11  -1  -3    0.06    0.02
 -11  -1   3    0.08    0.02
 -11   1   4   -0.00    0.00
  11  -1  -4    0.01    0.01
 -11  -1   4   -0.00    0.01
 -11   1   5    0.00    0.01
 -11  -1   5    0.00    0.01
 -11   1   6    0.00    0.00
 -11  -1   6    0.00    0.01
 -11   1   7    0.10    0.02
 -11  -1   7    0.05    0.02
 -11   1   8    0.00    0.01
 -11  -1   8    0.00    0.01
 -11   1   9    0.05    0.02
 -11  -1   9    0.03    0.01
 -11   1  10    0.00    0.01
 -11   1  11    0.01    0.01
 -11  -1  11    0.02    0.01
 -11   1  12    0.00    0.01
 -11  -1  12    0.00    0.00
 -11   1  13    0.05    0.02
 -11  -1  13    0.05    0.02
 -11   1  14   -0.00    0.01
 -11  -1  14   -0.00    0.01
 -11   1  15    0.01    0.01
 -11  -1  15    0.01    0.01
 -11   1  16    0.00    0.01
 -11  -1  16    0.00    0.01
 -11   1  17    0.01    0.01
 -11  -1  17    0.02    0.01
 -11   1  18    0.01    0.01
 -11  -1  18    0.01    0.01
 -11   1  19    0.00    0.01
 -11  -1  19    0.01    0.01
 -11   1  20   -0.00    0.01
 -11  -1  20    0.00    0.01
 -11   1  21    0.01    0.01
 -11  -1  21   -0.00    0.01
 -11   1  22   -0.00    0.00
 -11  -1  22   -0.00    0.01
 -11   1  23    0.05    0.02
 -11  -1  23    0.03    0.02
 -11   1  24    0.01    0.01
 -11  -1  24   -0.00    0.01
 -11   1  25    0.01    0.01
 -11   1  26    0.01    0.01
 -11   2   1    0.03    0.01
  11  -2  -1    0.02    0.01
 -11  -2   1    0.04    0.01
 -11   2   2   -0.00    0.01
  11  -2  -2   -0.00    0.01
 -11  -2   2   -0.00    0.01
 -11   2   3    0.03    0.01
  11  -2  -3    0.01    0.01
 -11  -2   3    0.01    0.01
 -11   2   4    0.02    0.01
  11  -2  -4    0.01    0.01
 -11  -2   4    0.01    0.01
 -11   2   5    0.07    0.02
  11  -2  -5    0.06    0.02
 -11  -2   5    0.08    0.02
 -11   2   6    0.02    0.01
 -11  -2   6    0.05    0.01
 -11   2   7    0.03    0.01
 -11  -2   7    0.02    0.01
 -11   2   8    0.02    0.01
 -11  -2   8    0.01    0.01
 -11   2   9    0.04    0.02
 -11  -2   9    0.04    0.02
 -11   2  10    0.00    0.01
 -11  -2  10    0.00    0.01
 -11   2  11    0.04    0.01
 -11  -2  11    0.03    0.01
 -11   2  12    0.01    0.01
 -11  -2  12   -0.00    0.01
 -11   2  13   -0.00    0.01
 -11  -2  13    0.00    0.01
 -11   2  14   -0.00    0.01
 -11  -2  14   -0.00    0.01
 -11   2  15    0.02    0.01
 -11  -2  15    0.02    0.01
 -11   2  16   -0.00    0.01
 -11  -2  16    0.01    0.01
 -11   2  17    0.02    0.01
 -11  -2  17    0.00    0.01
 -11   2  18    0.01    0.01
 -11  -2  18   -0.00    0.01
 -11   2  19    0.00    0.01
 -11  -2  19    0.00    0.01
 -11   2  20    0.00    0.01
 -11  -2  20    0.01    0.01
 -11   2  21    0.06    0.02
 -11  -2  21    0.04    0.02
 -11   2  22   -0.00    0.01
 -11  -2  22   -0.00    0.01
 -11   2  23    0.01    0.01
 -11   2  24    0.00    0.01
 -11   2  25   -0.00    0.01
 -11   2  26    0.01    0.01
 -11   2  27    0.01    0.01
 -11   2  28    0.00    0.01
 -11   3   1    0.04    0.01
 -11  -3   1    0.02    0.01
 -11   3   2    0.02    0.01
  11  -3  -2    0.04    0.02
 -11  -3   2    0.03    0.01
 -11   3   3    0.06    0.02
  11  -3  -3    0.07    0.03
 -11  -3   3    0.11    0.03
 -11   3   4    0.00    0.01
  11  -3  -4    0.01    0.01
 -11  -3   4    0.01    0.01
 -11   3   5   -0.00    0.01
  11  -3  -5    0.01    0.01
 -11  -3   5    0.00    0.01
 -11   3   6    0.00    0.01
  11  -3  -6    0.00    0.01
 -11  -3   6    0.02    0.01
 -11   3   7    0.09    0.03
 -11   3   8    0.00    0.01
 -11  -3   8    0.00    0.01
 -11   3   9    0.02    0.01
 -11  -3   9    0.01    0.01
 -11   3  10    0.00    0.01
 -11  -3  10    0.00    0.01
 -11   3  11    0.01    0.01
 -11  -3  11    0.01    0.01
 -11   3  12    0.02    0.01
 -11  -3  12    0.01    0.01
 -11   3  13    0.03    0.01
 -11  -3  13    0.02    0.01
 -11   3  14   -0.00    0.01
 -11  -3  14    0.00    0.01
 -11   3  15    0.00    0.01
 -11  -3  15    0.00    0.01
 -11   3  16   -0.00    0.01
 -11  -3  16   -0.00    0.00
 -11   3  17    0.04    0.01
 -11  -3  17    0.01    0.01
 -11   3  18    0.01    0.01
 -11  -3  18    0.01    0.01
 -11   3  19    0.02    0.01
 -11  -3  19    0.01    0.01
 -11   3  20    0.02    0.01
 -11  -3  20    0.00    0.01
 -11   3  21    0.00    0.01
 -11  -3  21    0.00    0.01
 -11   3  22    0.02    0.01
 -11   3  23    0.04    0.02
 -11   3  24    0.01    0.01
 -11   3  25    0.01    0.01
 -11   3  26    0.00    0.01
 -11   3  27    0.06    0.02
 -11   3  28   -0.00    0.01
  11  -3 -28   -0.00    0.26
 -11   3  29    0.00    0.01
 -11   4   1    0.05    0.02
 -11  -4   1    0.06    0.02
 -11   4   2   -0.00    0.01
 -11  -4   2   -0.00    0.01
 -11   4   3    0.00    0.01
 -11  -4   3   -0.00    0.01
 -11   4   4    0.01    0.01
  11  -4  -4    0.00    0.01
 -11  -4   4    0.01    0.01
 -11   4   5    0.12    0.03
  11  -4  -5    0.09    0.03
 -11  -4   5    0.10    0.03
 -11   4   6    0.02    0.01
  11  -4  -6    0.02    0.01
 -11  -4   6    0.02    0.01
 -11   4   7    0.02    0.01
 -11  -4   7    0.00    0.01
 -11   4   8    0.00    0.01
 -11  -4   8    0.01    0.01
 -11   4   9    0.05    0.02
 -11  -4   9    0.06    0.02
 -11   4  10    0.01    0.01
 -11  -4  10    0.01    0.01
 -11   4  11    0.04    0.01
 -11  -4  11    0.03    0.01
 -11   4  12    0.00    0.01
 -11  -4  12    0.00    0.01
 -11   4  13    0.01    0.01
 -11  -4  13    0.00    0.00
 -11   4  14    0.00    0.01
 -11  -4  14    0.00    0.01
 -11   4  15    0.04    0.01
 -11  -4  15    0.02    0.01
 -11   4  16    0.01    0.01
 -11  -4  16    0.00    0.01
 -11   4  17    0.00    0.01
 -11  -4  17    0.00    0.01
 -11   4  18    0.00    0.01
 -11  -4  18    0.00    0.01
 -11   4  19   -0.00    0.01
 -11  -4  19    0.00    0.00
 -11   4  20    0.01    0.01
 -11   4  21    0.02    0.01
 -11   4  22    0.02    0.01
 -11   4  23    0.00    0.01
 -11   4  24   -0.00    0.01
 -11   4  25    0.03    0.02
 -11   4  26    0.01    0.01
 -11   4  27    0.01    0.01
  11  -4 -27   -0.00    0.22
 -11   4  28   -0.00    0.01
  11  -4 -28    0.09    0.17
  11  -4 -29   -0.00    0.10
 -11   5   1    0.01    0.01
  11  -5  -1    0.01    0.01
 -11  -5   1    0.00    0.01
 -11   5   2    0.03    0.01
  11  -5  -2    0.01    0.01
 -11  -5   2    0.05    0.01
 -11   5   3    0.06    0.02
 -11  -5   3    0.03    0.02
 -11   5   4    0.00    0.01
 -11  -5   4    0.03    0.01
 -11   5   5   -0.00    0.01
 -11  -5   5    0.01    0.01
 -11   5   6    0.02    0.01
 -11  -5   6    0.03    0.01
 -11   5   7    0.04    0.01
  11  -5  -7    0.02    0.01
 -11  -5   7    0.04    0.01
 -11   5   8    0.02    0.01
 -11  -5   8    0.02    0.01
 -11   5   9   -0.00    0.01
 -11  -5   9    0.02    0.01
 -11   5  10    0.02    0.01
 -11  -5  10   -0.00    0.01
 -11   5  11    0.01    0.01
 -11  -5  11    0.00    0.01
 -11   5  12    0.03    0.01
 -11  -5  12    0.03    0.01
 -11   5  13    0.02    0.01
 -11  -5  13    0.01    0.01
 -11   5  14    0.00    0.01
 -11  -5  14    0.00    0.01
 -11   5  15    0.00    0.01
 -11  -5  15   -0.00    0.01
 -11   5  16   -0.00    0.01
 -11  -5  16   -0.00    0.00
 -11   5  17    0.02    0.01
 -11  -5  17    0.00    0.01
 -11   5  18    0.02    0.01
 -11  -5  18    0.00    0.01
 -11   5  19    0.04    0.02
 -11   5  20   -0.00    0.01
 -11   5  21   -0.00    0.01
 -11   5  22    0.01    0.01
 -11   5  23    0.03    0.02
 -11   5  24    0.00    0.01
 -11   5  25    0.00    0.01
  11  -5 -25    0.00    0.31
 -11   5  26    0.00    0.01
  11  -5 -26   -0.00    0.22
 -11   5  27    0.01    0.01
  11  -5 -27   -0.00    0.14
  11  -5 -28    0.01    0.09
  11  -5 -29    0.12    0.10
  11  -5 -30    0.07    0.06
  11  -5 -31    0.01    0.03
 -11   6   1    0.02    0.01
  11  -6  -1    0.04    0.02
 -11  -6   1    0.02    0.01
 -11   6   2   -0.00    0.01
  11  -6  -2    0.00    0.01
 -11  -6   2   -0.00    0.01
 -11   6   3    0.00    0.01
  11  -6  -3    0.01    0.01
 -11  -6   3    0.01    0.01
 -11   6   4    0.04    0.01
  11  -6  -4    0.01    0.01
 -11  -6   4    0.05    0.02
 -11   6   5    0.01    0.01
  11  -6  -5    0.01    0.01
 -11  -6   5    0.02    0.01
 -11   6   6    0.01    0.01
 -11  -6   6    0.03    0.01
 -11   6   7    0.02    0.01
 -11  -6   7    0.01    0.01
 -11   6   8    0.02    0.01
 -11  -6   8    0.01    0.01
 -11   6   9    0.01    0.01
 -11  -6   9    0.01    0.01
 -11   6  10    0.02    0.01
 -11  -6  10    0.02    0.01
 -11   6  11    0.01    0.01
 -11  -6  11    0.00    0.01
 -11   6  12    0.02    0.01
 -11  -6  12    0.00    0.01
 -11   6  13    0.01    0.01
 -11  -6  13    0.00    0.01
 -11   6  14    0.02    0.01
 -11  -6  14    0.01    0.01
 -11   6  15    0.03    0.01
 -11  -6  15    0.01    0.01
 -11   6  16    0.01    0.01
 -11  -6  16    0.01    0.01
 -11   6  17    0.00    0.01
 -11   6  18   -0.00    0.01
 -11   6  19    0.02    0.01
 -11   6  20    0.02    0.01
 -11   6  21    0.02    0.01
 -11   6  22    0.01    0.01
 -11   6  23    0.01    0.01
 -11   6  24    0.01    0.01
  11  -6 -24    0.09    0.29
 -11   6  25    0.01    0.01
  11  -6 -25   -0.00    0.18
 -11   6  26    0.00    0.01
  11  -6 -26    0.07    0.15
  11  -6 -27    0.08    0.09
  11  -6 -28    0.08    0.08
  11  -6 -29    0.00    0.04
  11  -6 -30    0.01    0.03
  11  -6 -31    0.01    0.02
  11  -6 -32   -0.00    0.02
 -11   7   1    0.01    0.01
  11  -7  -1    0.01    0.01
 -11  -7   1    0.01    0.01
 -11   7   2    0.04    0.01
  11  -7  -2    0.04    0.02
 -11  -7   2    0.00    0.01
 -11   7   3    0.01    0.01
  11  -7  -3    0.00    0.01
 -11  -7   3   -0.00    0.01
 -11   7   4    0.02    0.01
  11  -7  -4    0.02    0.01
 -11  -7   4    0.02    0.01
 -11   7   5   -0.00    0.01
  11  -7  -5    0.00    0.01
 -11  -7   5    0.00    0.01
 -11   7   6    0.01    0.01
  11  -7  -6    0.01    0.01
 -11  -7   6    0.02    0.01
 -11   7   7    0.00    0.01
  11  -7  -7    0.01    0.01
 -11  -7   7    0.01    0.01
 -11   7   8    0.06    0.02
 -11  -7   8    0.07    0.02
 -11   7   9    0.03    0.01
 -11  -7   9    0.05    0.02
 -11   7  10    0.00    0.01
 -11  -7  10   -0.00    0.01
 -11   7  11    0.00    0.01
 -11  -7  11    0.00    0.01
 -11   7  12    0.02    0.01
 -11  -7  12    0.01    0.01
 -11   7  13   -0.00    0.01
 -11  -7  13    0.00    0.01
 -11   7  14    0.00    0.01
 -11  -7  14    0.00    0.01
 -11   7  15    0.00    0.01
 -11  -7  15   -0.00    0.01
 -11   7  16    0.01    0.01
 -11   7  17    0.00    0.01
 -11   7  18    0.00    0.01
 -11   7  19    0.00    0.01
 -11   7  20   -0.00    0.01
 -11   7  21    0.01    0.01
 -11   7  22   -0.00    0.01
  11  -7 -22    0.00    0.24
 -11   7  23    0.01    0.01
  11  -7 -23    0.01    0.22
 -11   7  24    0.01    0.01
  11  -7 -24   -0.00    0.12
  11  -7 -25    0.00    0.08
  11  -7 -26   -0.00    0.07
  11  -7 -27   -0.00    0.06
  11  -7 -28   -0.00    0.04
  11  -7 -29    0.04    0.03
  11  -7 -30    0.00    0.03
 -11   8   1   -0.00    0.01
  11  -8  -1    0.01    0.01
 -11  -8   1   -0.00    0.01
 -11   8   2    0.01    0.01
  11  -8  -2    0.01    0.01
 -11  -8   2    0.00    0.01
 -11   8   3   -0.00    0.01
  11  -8  -3    0.01    0.01
 -11  -8   3    0.00    0.01
 -11   8   4    0.07    0.02
  11  -8  -4    0.02    0.01
 -11  -8   4    0.01    0.01
 -11   8   5    0.01    0.01
  11  -8  -5    0.00    0.01
 -11  -8   5    0.01    0.01
 -11   8   6    0.03    0.01
  11  -8  -6    0.02    0.01
 -11  -8   6    0.03    0.01
 -11   8   7    0.01    0.01
  11  -8  -7    0.00    0.01
 -11  -8   7    0.00    0.01
 -11   8   8    0.03    0.01
 -11  -8   8    0.00    0.01
 -11   8   9    0.00    0.01
 -11  -8   9    0.02    0.01
 -11   8  10    0.01    0.01
 -11  -8  10    0.02    0.01
 -11   8  11   -0.00    0.01
 -11  -8  11    0.00    0.01
 -11   8  12    0.00    0.01
 -11  -8  12    0.00    0.01
 -11   8  13   -0.00    0.01
 -11  -8  13   -0.00    0.01
 -11   8  14    0.00    0.01
 -11   8  15    0.00    0.01
 -11   8  16    0.02    0.01
 -11   8  17    0.00    0.01
 -11   8  18   -0.00    0.01
 -11   8  19    0.00    0.01
 -11   8  20    0.02    0.01
  11  -8 -20    0.26    0.36
 -11   8  21   -0.00    0.01
  11  -8 -21   -0.00    0.20
 -11   8  22    0.01    0.01
  11  -8 -22    0.00    0.17
  11  -8 -23    0.01    0.09
  11  -8 -24    0.10    0.10
  11  -8 -25   -0.00    0.06
  11  -8 -26    0.04    0.04
  11  -8 -27   -0.00    0.04
 -11   8  29    0.00    0.01
 -11   9   1    0.02    0.01
  11  -9  -1   -0.00    0.01
 -11  -9   1   -0.00    0.01
 -11   9   2    0.05    0.02
  11  -9  -2    0.03    0.02
 -11  -9   2    0.04    0.02
 -11   9   3   -0.00    0.01
  11  -9  -3    0.00    0.01
 -11  -9   3   -0.00    0.01
 -11   9   4    0.00    0.01
  11  -9  -4    0.01    0.01
 -11  -9   4    0.03    0.01
 -11   9   5    0.00    0.01
  11  -9  -5    0.00    0.01
 -11  -9   5   -0.00    0.01
 -11   9   6    0.00    0.01
  11  -9  -6   -0.00    0.01
 -11  -9   6    0.00    0.01
 -11   9   7   -0.00    0.01
  11  -9  -7    0.00    0.01
 -11  -9   7    0.01    0.01
 -11   9   8    0.07    0.02
 -11  -9   8    0.05    0.02
 -11   9   9    0.00    0.01
 -11  -9   9   -0.00    0.01
 -11   9  10   -0.00    0.01
 -11  -9  10    0.00    0.01
 -11   9  11   -0.00    0.01
 -11  -9  11    0.00    0.01
 -11   9  12    0.00    0.01
 -11   9  13    0.01    0.01
 -11   9  14    0.02    0.01
 -11   9  15    0.01    0.01
 -11   9  16    0.00    0.01
 -11   9  17    0.00    0.01
 -11   9  18    0.03    0.02
  11  -9 -18    0.00    0.32
 -11   9  19    0.01    0.01
  11  -9 -19   -0.00    0.20
 -11   9  20    0.00    0.01
  11  -9 -20    0.19    0.18
  11  -9 -21    0.09    0.12
  11  -9 -22    0.02    0.07
  11  -9 -23   -0.00    0.07
 -11   9  26    0.01    0.01
 -11   9  27   -0.00    0.01
 -11   9  28    0.01    0.01
 -11  10   1    0.01    0.01
  11 -10  -1    0.00    0.01
 -11 -10   1   -0.00    0.01
 -11  10   2    0.00    0.01
  11 -10  -2    0.01    0.01
 -11 -10   2    0.01    0.01
 -11  10   3   -0.00    0.01
  11 -10  -3    0.00    0.01
 -11 -10   3   -0.00    0.01
 -11  10   4    0.01    0.01
  11 -10  -4    0.00    0.01
 -11 -10   4    0.01    0.01
 -11  10   5    0.01    0.01
  11 -10  -5    0.01    0.01
 -11 -10   5    0.01    0.01
 -11  10   6    0.02    0.01
  11 -10  -6   -0.00    0.01
 -11 -10   6    0.03    0.01
 -11  10   7   -0.00    0.01
  11 -10  -7    0.00    0.01
 -11 -10   7   -0.00    0.01
 -11  10   8    0.00    0.01
 -11 -10   8    0.01    0.01
 -11  10   9   -0.00    0.01
 -11 -10   9    0.00    0.01
 -11  10  10    0.02    0.02
 -11  10  11   -0.00    0.01
 -11  10  12    0.00    0.01
 -11  10  13    0.01    0.01
 -11  10  14   -0.00    0.01
 -11  10  15    0.02    0.01
  11 -10 -15    0.02    0.29
 -11  10  16    0.02    0.01
  11 -10 -16   -0.00    0.23
 -11  10  17   -0.00    0.01
  11 -10 -17   -0.00    0.14
 -11  10  18    0.00    0.01
  11 -10 -18   -0.00    0.10
  11 -10 -19    0.00    0.08
  11 -10 -20    0.00    0.06
 -11  11   1    0.00    0.01
  11 -11  -1    0.00    0.01
 -11 -11   1   -0.00    0.01
 -11  11   2    0.03    0.01
  11 -11  -2    0.02    0.01
 -11 -11   2    0.00    0.01
 -11  11   3    0.00    0.01
  11 -11  -3    0.01    0.01
 -11 -11   3   -0.00    0.01
 -11  11   4    0.01    0.01
  11 -11  -4    0.00    0.01
 -11 -11   4   -0.00    0.01
 -11  11   5   -0.00    0.01
  11 -11  -5    0.00    0.01
 -11 -11   5    0.00    0.01
 -11  11   6   -0.00    0.01
  11 -11  -6   -0.00    0.01
 -11 -11   6    0.01    0.01
 -11  11   7    0.00    0.01
  11 -11  -7   -0.00    0.01
 -11 -11   7    0.00    0.01
 -11  11   8    0.03    0.02
 -11 -11   8    0.01    0.01
 -11  11   9    0.01    0.01
 -11  11  10   -0.00    0.01
 -11  11  11    0.00    0.01
 -11  11  12    0.03    0.02
  11 -11 -12    0.00    0.28
 -11  11  13   -0.00    0.01
  11 -11 -13    0.00    0.24
 -11  11  14    0.01    0.01
  11 -11 -14    0.00    0.16
 -11  11  15    0.00    0.01
  11 -11 -15    0.00    0.14
  11 -11 -16    0.02    0.09
 -11  12   1    0.02    0.01
  11 -12  -1    0.01    0.01
 -11 -12   1    0.01    0.01
 -11  12   2   -0.00    0.01
  11 -12  -2    0.00    0.01
 -11 -12   2    0.01    0.01
 -11  12   3   -0.00    0.01
  11 -12  -3   -0.00    0.01
 -11 -12   3    0.01    0.01
 -11  12   4    0.01    0.01
  11 -12  -4   -0.00    0.01
 -11 -12   4    0.00    0.01
 -11  12   5   -0.00    0.01
  11 -12  -5    0.00    0.01
 -11 -12   5    0.00    0.01
 -11  12   6    0.04    0.01
  11 -12  -6    0.00    0.01
 -11 -12   6   -0.00    0.01
 -11  12   7   -0.00    0.01
 -11  12   8   -0.00    0.01
  11 -12  -8    0.18    0.39
 -11  12   9    0.00    0.01
  11 -12  -9    0.31    0.35
 -11  12  10    0.01    0.01
  11 -12 -10    0.01    0.18
 -11  12  11    0.01    0.01
  11 -12 -11    0.10    0.19
 -11  12  12    0.00    0.01
  11 -12 -12    0.05    0.14
 -11  13   1    0.00    0.01
  11 -13  -1   -0.00    0.01
 -11 -13   1    0.01    0.01
 -11  13   2   -0.00    0.01
  11 -13  -2    0.01    0.01
 -11 -13   2    0.02    0.01
 -11  13   3   -0.00    0.01
  11 -13  -3    0.01    0.01
 -11 -13   3    0.00    0.01
 -11  13   4    0.01    0.01
  11 -13  -4    0.60    0.48
  11 -13  -4    0.00    0.01
 -11 -13   4    0.01    0.01
 -11  13   5   -0.00    0.01
  11 -13  -5   -0.00    0.28
  11 -13  -5   -0.00    0.01
 -11  13   6    0.01    0.01
  11 -13  -6    0.00    0.24
  11 -13  -6    0.00    0.01
 -11  13   7    0.00    0.01
  11 -13  -7    0.02    0.19
 -11  14   1    0.00    0.01
  11 -14  -1   -0.00    0.18
  11 -14  -1   -0.00    0.01
 -11 -14   1    0.01    0.01
 -11  14   2   -0.00    0.01
  11 -14  -2   -0.00    0.01
 -11 -14   2   -0.00    0.01
  11 -14  -3   -0.00    0.01
  11 -14  -4    0.02    0.01
  11 -14  -5   -0.00    0.01
  11 -15  -5    0.00    0.01
 -10   0   1    0.00    0.01
  10   0  -1   -0.00    0.01
 -10   0   2    0.03    0.01
  10   0  -2    0.03    0.01
 -10   0   3   -0.00    0.01
 -10   0   3   -0.00    0.01
  10   0  -3   -0.00    0.01
 -10   0   4    0.18    0.05
 -10   0   4    0.20    0.05
  10   0  -4    0.22    0.06
 -10   0   5   -0.00    0.01
 -10   0   5    0.00    0.01
  10   0  -5   -0.00    0.01
 -10   0   6    0.01    0.01
 -10   0   6    0.05    0.01
  10   0  -6    0.04    0.01
 -10   0   7   -0.00    0.01
  10   0  -7    0.00    0.01
 -10   0   8    0.03    0.01
 -10   0   9    0.00    0.01
 -10   0  10    0.18    0.05
 -10   0  11    0.00    0.01
 -10   0  12    0.00    0.01
 -10   0  13    0.00    0.01
 -10   0  14    0.03    0.01
 -10   0  15   -0.00    0.01
 -10   0  16    0.04    0.02
 -10   0  17    0.00    0.01
 -10   0  18    0.05    0.02
 -10   0  19    0.01    0.01
 -10   0  20    0.08    0.02
 -10   0  21    0.00    0.01
 -10   0  22   -0.00    0.00
 -10   0  23    0.01    0.01
 -10   0  24    0.00    0.01
 -10   0  25    0.00    0.01
 -10   0  26    0.04    0.02
 -10   1   1    0.00    0.01
  10  -1  -1    0.01    0.01
  10   1  -1    0.00    0.01
 -10  -1   1    0.00    0.01
 -10   1   2    0.15    0.05
  10  -1  -2    0.25    0.06
  10   1  -2    0.19    0.05
 -10  -1   2    0.23    0.05
 -10  -1   2    0.20    0.05
 -10   1   3    0.01    0.01
  10  -1  -3    0.02    0.01
  10   1  -3    0.02    0.01
 -10  -1   3    0.00    0.01
 -10  -1   3    0.02    0.01
 -10   1   4   -0.00    0.01
  10  -1  -4    0.00    0.01
  10   1  -4    0.00    0.01
 -10  -1   4   -0.00    0.01
 -10  -1   4    0.00    0.01
 -10   1   5    0.03    0.01
 -10   1   5    0.02    0.01
  10  -1  -5    0.02    0.01
  10   1  -5    0.02    0.01
 -10  -1   5    0.03    0.01
 -10  -1   5    0.04    0.01
 -10   1   6    0.17    0.03
 -10   1   6    0.05    0.03
  10  -1  -6    0.12    0.03
 -10  -1   6    0.14    0.03
 -10   1   7    0.00    0.01
 -10   1   7   -0.00    0.01
  10  -1  -7    0.01    0.01
 -10  -1   7    0.00    0.01
 -10   1   8    0.09    0.03
  10  -1  -8    0.08    0.03
 -10  -1   8    0.08    0.02
 -10   1   9    0.01    0.01
 -10  -1   9   -0.00    0.01
 -10   1  10   -0.00    0.00
 -10  -1  10   -0.00    0.00
 -10   1  11    0.00    0.01
 -10  -1  11    0.01    0.01
 -10   1  12    0.12    0.03
 -10  -1  12    0.09    0.03
 -10   1  13   -0.00    0.00
 -10  -1  13    0.00    0.01
 -10   1  14    0.01    0.01
 -10  -1  14    0.01    0.01
 -10   1  15    0.00    0.01
 -10  -1  15   -0.00    0.01
 -10   1  16    0.04    0.02
 -10  -1  16    0.06    0.02
 -10   1  17    0.00    0.01
 -10  -1  17    0.00    0.01
 -10   1  18    0.03    0.01
 -10  -1  18    0.04    0.01
 -10   1  19    0.00    0.01
 -10  -1  19   -0.00    0.01
 -10   1  20   -0.00    0.00
 -10  -1  20    0.00    0.00
 -10   1  21    0.00    0.00
 -10  -1  21    0.00    0.01
 -10   1  22    0.10    0.03
 -10  -1  22    0.08    0.03
 -10   1  23    0.00    0.01
 -10  -1  23    0.00    0.01
 -10   1  24    0.02    0.01
 -10  -1  24    0.00    0.01
 -10   1  25   -0.00    0.01
 -10   1  26   -0.00    0.00
 -10   1  27    0.00    0.01
 -10   2   1    0.01    0.01
  10  -2  -1    0.01    0.01
  10   2  -1    0.01    0.01
 -10  -2   1    0.00    0.01
 -10  -2   1    0.00    0.01
 -10   2   2    0.00    0.01
  10  -2  -2    0.00    0.01
  10   2  -2    0.01    0.01
 -10  -2   2    0.00    0.01
 -10  -2   2    0.00    0.01
 -10   2   3    0.00    0.01
  10  -2  -3    0.00    0.01
  10   2  -3    0.01    0.01
 -10  -2   3    0.01    0.01
 -10  -2   3    0.00    0.01
 -10   2   4    0.19    0.06
  10  -2  -4    0.27    0.06
  10   2  -4    0.25    0.06
 -10  -2   4    0.22    0.06
 -10   2   5    0.06    0.02
  10  -2  -5    0.04    0.02
 -10  -2   5    0.08    0.02
 -10   2   6    0.10    0.02
  10  -2  -6    0.05    0.02
 -10  -2   6    0.04    0.02
 -10   2   7    0.01    0.01
  10  -2  -7    0.01    0.01
 -10  -2   7    0.01    0.01
 -10   2   8    0.02    0.01
 -10   2   8    0.03    0.01
  10  -2  -8    0.02    0.01
 -10  -2   8    0.01    0.01
 -10   2   9    0.00    0.01
 -10  -2   9    0.02    0.01
 -10   2  10    0.04    0.02
 -10  -2  10    0.10    0.02
 -10   2  11    0.01    0.01
 -10  -2  11    0.00    0.01
 -10   2  12   -0.00    0.01
 -10  -2  12    0.00    0.01
 -10   2  13    0.01    0.01
 -10  -2  13   -0.00    0.01
 -10   2  14    0.05    0.02
 -10  -2  14    0.03    0.01
 -10   2  15    0.07    0.01
 -10  -2  15    0.01    0.01
 -10   2  16    0.01    0.01
 -10  -2  16    0.01    0.01
 -10   2  17    0.00    0.01
 -10  -2  17   -0.00    0.00
 -10   2  18    0.01    0.01
 -10  -2  18    0.01    0.01
 -10   2  19    0.01    0.01
 -10  -2  19   -0.00    0.01
 -10   2  20    0.05    0.02
 -10  -2  20    0.04    0.01
 -10   2  21   -0.00    0.01
 -10  -2  21    0.00    0.01
 -10   2  22    0.00    0.01
 -10  -2  22    0.00    0.01
 -10   2  23    0.00    0.01
 -10  -2  23   -0.00    0.01
 -10   2  24    0.02    0.01
 -10   2  25    0.00    0.01
 -10   2  26    0.02    0.01
 -10   2  27    0.00    0.01
 -10   2  28   -0.00    0.01
 -10   3   1    0.01    0.01
  10  -3  -1    0.03    0.01
  10   3  -1    0.01    0.01
 -10  -3   1    0.00    0.01
 -10  -3   1    0.04    0.01
 -10   3   2    0.13    0.04
  10  -3  -2    0.13    0.04
 -10  -3   2    0.15    0.04
 -10   3   3    0.08    0.03
  10  -3  -3    0.07    0.03
 -10  -3   3    0.12    0.03
 -10   3   4    0.00    0.01
  10  -3  -4    0.01    0.01
 -10  -3   4   -0.00    0.01
 -10   3   5    0.03    0.01
  10  -3  -5    0.01    0.01
 -10  -3   5    0.01    0.01
 -10   3   6    0.03    0.01
  10  -3  -6    0.04    0.01
 -10  -3   6    0.01    0.01
 -10   3   7    0.01    0.01
  10  -3  -7    0.01    0.01
 -10  -3   7    0.01    0.01
 -10   3   8    0.04    0.02
  10  -3  -8    0.11    0.02
 -10  -3   8    0.06    0.02
 -10   3   9    0.02    0.01
  10  -3  -9    0.00    0.01
 -10  -3   9    0.01    0.01
 -10   3  10   -0.00    0.01
 -10  -3  10   -0.00    0.01
 -10   3  11    0.01    0.01
 -10  -3  11    0.01    0.01
 -10   3  12    0.06    0.02
 -10  -3  12    0.05    0.02
 -10   3  13    0.00    0.01
 -10  -3  13   -0.00    0.01
 -10   3  14    0.00    0.01
 -10  -3  14    0.02    0.01
 -10   3  15    0.01    0.01
 -10  -3  15    0.00    0.01
 -10   3  16    0.06    0.01
 -10  -3  16    0.01    0.01
 -10   3  17    0.02    0.01
 -10  -3  17    0.02    0.01
 -10   3  18    0.02    0.01
 -10  -3  18    0.02    0.01
 -10   3  19    0.02    0.01
 -10  -3  19    0.00    0.01
 -10   3  20    0.01    0.01
 -10  -3  20    0.00    0.01
 -10   3  21    0.01    0.01
 -10  -3  21    0.01    0.01
 -10   3  22    0.06    0.02
 -10   3  23    0.02    0.01
 -10   3  24    0.01    0.01
 -10   3  25   -0.00    0.01
 -10   3  26    0.01    0.01
 -10   3  27    0.02    0.01
  10  -3 -27   -0.00    0.23
 -10   3  28    0.02    0.01
  10  -3 -28   -0.00    0.13
  10  -3 -29   -0.00    0.08
 -10   4   1   -0.00    0.01
  10  -4  -1    0.00    0.01
 -10  -4   1    0.00    0.01
 -10   4   2    0.00    0.01
  10  -4  -2   -0.00    0.01
 -10  -4   2    0.01    0.01
 -10   4   3    0.01    0.01
  10  -4  -3    0.02    0.01
 -10  -4   3    0.03    0.01
 -10   4   4    0.11    0.03
  10  -4  -4    0.09    0.03
 -10  -4   4    0.11    0.03
 -10   4   5    0.05    0.02
  10  -4  -5    0.05    0.02
 -10  -4   5    0.05    0.02
 -10   4   6    0.05    0.02
  10  -4  -6    0.09    0.02
 -10  -4   6    0.04    0.02
 -10   4   7    0.00    0.01
  10  -4  -7    0.01    0.01
 -10  -4   7    0.00    0.01
 -10   4   8    0.13    0.03
  10  -4  -8    0.09    0.03
 -10  -4   8    0.09    0.03
 -10   4   9    0.00    0.01
  10  -4  -9    0.01    0.01
 -10  -4   9    0.02    0.01
 -10   4  10    0.04    0.01
 -10  -4  10    0.02    0.01
 -10   4  11    0.01    0.01
 -10  -4  11    0.01    0.01
 -10   4  12   -0.00    0.01
 -10  -4  12    0.00    0.01
 -10   4  13    0.01    0.01
 -10  -4  13    0.00    0.01
 -10   4  14    0.07    0.02
 -10  -4  14    0.02    0.01
 -10   4  15    0.01    0.01
 -10  -4  15    0.02    0.01
 -10   4  16    0.01    0.01
 -10  -4  16    0.01    0.01
 -10   4  17   -0.00    0.01
 -10  -4  17    0.00    0.00
 -10   4  18    0.00    0.01
 -10  -4  18    0.00    0.01
 -10   4  19    0.02    0.01
 -10  -4  19    0.01    0.01
 -10   4  20    0.03    0.02
 -10  -4  20    0.05    0.01
 -10   4  21    0.03    0.01
 -10   4  22    0.00    0.01
 -10   4  23    0.01    0.01
 -10   4  24    0.03    0.01
 -10   4  25    0.02    0.01
  10  -4 -25    0.02    0.37
 -10   4  26    0.00    0.01
  10  -4 -26   -0.09    0.26
 -10   4  27    0.00    0.01
  10  -4 -27   -0.00    0.12
  10  -4 -28    0.10    0.09
  10  -4 -29   -0.00    0.05
  10  -4 -30    0.03    0.05
 -10   5   1    0.07    0.02
 -10  -5   1    0.05    0.02
 -10   5   2    0.25    0.07
 -10  -5   2    0.34    0.08
 -10   5   3    0.02    0.01
 -10  -5   3    0.03    0.01
 -10   5   4   -0.00    0.01
  10  -5  -4   -0.00    0.01
 -10  -5   4    0.01    0.01
 -10   5   5    0.02    0.01
  10  -5  -5    0.01    0.01
 -10  -5   5   -0.00    0.01
 -10   5   6    0.09    0.02
  10  -5  -6    0.05    0.02
 -10  -5   6    0.08    0.02
 -10   5   7    0.05    0.02
  10  -5  -7    0.04    0.02
 -10  -5   7    0.10    0.02
 -10   5   8    0.04    0.01
  10  -5  -8    0.02    0.01
 -10  -5   8    0.03    0.01
 -10   5   9    0.00    0.01
  10  -5  -9    0.00    0.01
 -10  -5   9   -0.00    0.01
 -10   5  10   -0.00    0.01
 -10  -5  10   -0.00    0.01
 -10   5  11    0.01    0.01
 -10  -5  11    0.01    0.01
 -10   5  12    0.04    0.02
 -10  -5  12    0.05    0.02
 -10   5  13    0.03    0.01
 -10  -5  13    0.03    0.01
 -10   5  14    0.01    0.01
 -10  -5  14    0.01    0.01
 -10   5  15    0.01    0.01
 -10  -5  15    0.01    0.01
 -10   5  16    0.00    0.01
 -10  -5  16   -0.00    0.01
 -10   5  17    0.05    0.02
 -10  -5  17    0.03    0.01
 -10   5  18    0.03    0.01
 -10  -5  18    0.03    0.01
 -10   5  19   -0.00    0.01
 -10   5  20    0.00    0.01
 -10   5  21    0.01    0.01
 -10   5  22    0.02    0.01
 -10   5  23    0.00    0.01
 -10   5  24   -0.00    0.00
  10  -5 -24   -0.00    0.25
 -10   5  25   -0.00    0.01
  10  -5 -25   -0.00    0.16
  10  -5 -26   -0.00    0.10
  10  -5 -27   -0.00    0.08
  10  -5 -28    0.01    0.05
  10  -5 -29    0.01    0.03
  10  -5 -30   -0.00    0.03
  10  -5 -31    0.00    0.02
 -10   6   1    0.01    0.01
  10  -6  -1    0.02    0.01
 -10  -6   1    0.00    0.01
 -10   6   2    0.01    0.01
  10  -6  -2    0.00    0.01
 -10  -6   2    0.00    0.01
 -10   6   3    0.02    0.01
 -10  -6   3    0.01    0.01
 -10   6   4    0.02    0.01
 -10  -6   4    0.01    0.01
 -10   6   5    0.02    0.01
 -10  -6   5    0.02    0.01
 -10   6   6    0.04    0.01
 -10  -6   6    0.01    0.01
 -10   6   7    0.01    0.01
  10  -6  -7   -0.00    0.01
 -10  -6   7    0.01    0.01
 -10   6   8    0.00    0.01
  10  -6  -8    0.00    0.01
 -10  -6   8    0.01    0.01
 -10   6   9    0.05    0.02
  10  -6  -9    0.06    0.02
 -10  -6   9    0.06    0.02
 -10   6  10    0.03    0.01
  10  -6 -10    0.00    0.01
 -10  -6  10    0.04    0.01
 -10   6  11    0.01    0.01
 -10  -6  11   -0.00    0.01
 -10   6  12   -0.00    0.01
 -10  -6  12    0.00    0.01
 -10   6  13    0.03    0.01
 -10  -6  13    0.01    0.01
 -10   6  14   -0.00    0.01
 -10  -6  14    0.01    0.01
 -10   6  15    0.02    0.01
 -10  -6  15    0.01    0.01
 -10   6  16    0.00    0.01
 -10  -6  16    0.00    0.00
 -10   6  17    0.00    0.01
 -10  -6  17    0.01    0.01
 -10   6  18    0.00    0.01
 -10   6  19    0.00    0.01
 -10   6  20    0.02    0.01
 -10   6  21    0.02    0.01
 -10   6  22    0.00    0.01
  10  -6 -22    0.03    0.34
 -10   6  23   -0.00    0.01
  10  -6 -23   -0.00    0.21
 -10   6  24   -0.00    0.01
  10  -6 -24    0.01    0.15
  10  -6 -25    0.02    0.09
  10  -6 -26   -0.00    0.07
  10  -6 -27   -0.00    0.04
  10  -6 -28   -0.00    0.03
  10  -6 -29    0.05    0.03
  10  -6 -30    0.00    0.02
  10  -6 -31    0.01    0.02
  10  -6 -32    0.01    0.01
 -10   7   1    0.13    0.03
  10  -7  -1    0.09    0.03
 -10  -7   1    0.12    0.03
 -10   7   2    0.00    0.01
  10  -7  -2    0.01    0.01
 -10  -7   2    0.00    0.01
 -10   7   3    0.08    0.02
  10  -7  -3    0.01    0.01
 -10  -7   3    0.03    0.01
 -10   7   4    0.00    0.01
  10  -7  -4   -0.00    0.01
 -10  -7   4   -0.00    0.01
 -10   7   5    0.04    0.02
  10  -7  -5    0.04    0.02
 -10  -7   5    0.08    0.02
 -10   7   6    0.01    0.01
  10  -7  -6    0.01    0.01
 -10  -7   6    0.00    0.01
 -10   7   7    0.07    0.02
 -10  -7   7    0.02    0.01
 -10   7   8    0.02    0.01
 -10  -7   8    0.02    0.01
 -10   7   9    0.00    0.01
 -10  -7   9    0.00    0.01
 -10   7  10   -0.00    0.01
 -10  -7  10   -0.00    0.01
 -10   7  11    0.02    0.01
 -10  -7  11    0.01    0.01
 -10   7  12    0.02    0.01
 -10  -7  12    0.01    0.01
 -10   7  13    0.07    0.02
 -10  -7  13    0.03    0.01
 -10   7  14    0.00    0.01
 -10  -7  14   -0.00    0.00
 -10   7  15   -0.00    0.01
 -10  -7  15   -0.00    0.01
 -10   7  16   -0.00    0.01
 -10   7  17    0.02    0.01
 -10   7  18    0.01    0.01
 -10   7  19    0.00    0.01
 -10   7  20   -0.00    0.01
  10  -7 -20    0.00    0.31
 -10   7  21    0.00    0.01
  10  -7 -21    0.00    0.23
 -10   7  22    0.00    0.01
  10  -7 -22   -0.00    0.15
  10  -7 -23   -0.00    0.11
  10  -7 -24    0.07    0.08
  10  -7 -25   -0.00    0.06
  10  -7 -26   -0.00    0.04
  10  -7 -27    0.05    0.04
  10  -7 -28    0.01    0.03
 -10   7  29   -0.00    0.01
  10  -7 -29    0.00    0.02
 -10   7  30   -0.00    0.01
  10  -7 -30    0.00    0.01
 -10   7  31    0.00    0.01
  10  -7 -31    0.01    0.01
  10  -7 -32   -0.00    0.01
  10  -7 -33    0.00    0.01
 -10   8   1    0.01    0.01
  10  -8  -1    0.00    0.01
 -10  -8   1    0.01    0.01
 -10   8   2    0.01    0.01
  10  -8  -2    0.01    0.01
 -10  -8   2    0.00    0.01
 -10   8   3    0.05    0.02
  10  -8  -3    0.03    0.01
 -10  -8   3    0.02    0.01
 -10   8   4    0.02    0.01
  10  -8  -4    0.00    0.01
 -10  -8   4    0.03    0.01
 -10   8   5    0.05    0.02
  10  -8  -5    0.06    0.02
 -10  -8   5    0.06    0.02
 -10   8   6    0.01    0.01
  10  -8  -6    0.00    0.01
 -10  -8   6    0.02    0.01
 -10   8   7    0.00    0.01
  10  -8  -7    0.00    0.01
 -10  -8   7    0.01    0.01
 -10   8   8    0.00    0.01
  10  -8  -8    0.00    0.01
 -10  -8   8    0.00    0.01
 -10   8   9   -0.00    0.01
  10  -8  -9    0.01    0.01
 -10  -8   9    0.01    0.01
 -10   8  10    0.01    0.01
 -10  -8  10    0.01    0.01
 -10   8  11    0.02    0.01
 -10  -8  11    0.04    0.01
 -10   8  12   -0.00    0.01
 -10  -8  12   -0.00    0.01
 -10   8  13    0.01    0.01
 -10  -8  13    0.01    0.01
 -10   8  14    0.01    0.01
 -10   8  15    0.03    0.01
 -10   8  16    0.01    0.01
 -10   8  17    0.00    0.01
 -10   8  18    0.01    0.01
  10  -8 -18   -0.00    0.31
 -10   8  19    0.01    0.01
  10  -8 -19    0.15    0.28
 -10   8  20    0.01    0.01
  10  -8 -20    0.01    0.16
  10  -8 -21    0.04    0.11
  10  -8 -22    0.01    0.07
  10  -8 -23    0.00    0.07
  10  -8 -24    0.02    0.05
  10  -8 -25    0.08    0.05
  10  -8 -26   -0.00    0.03
 -10   8  27    0.01    0.01
  10  -8 -27    0.02    0.02
 -10   8  28   -0.00    0.01
  10  -8 -28    0.00    0.01
 -10   8  29    0.01    0.01
  10  -8 -29    0.00    0.01
 -10   8  30    0.00    0.01
  10  -8 -30    0.01    0.01
 -10   9   1    0.04    0.02
  10  -9  -1    0.05    0.02
 -10  -9   1    0.07    0.02
 -10   9   2    0.02    0.01
  10  -9  -2   -0.00    0.01
 -10  -9   2    0.01    0.01
 -10   9   3    0.03    0.01
  10  -9  -3    0.03    0.01
 -10  -9   3    0.03    0.01
 -10   9   4    0.00    0.01
  10  -9  -4    0.00    0.01
 -10  -9   4   -0.00    0.01
 -10   9   5    0.01    0.01
  10  -9  -5    0.00    0.01
 -10  -9   5    0.02    0.01
 -10   9   6    0.00    0.01
  10  -9  -6    0.00    0.01
 -10  -9   6    0.00    0.01
 -10   9   7    0.07    0.02
  10  -9  -7    0.06    0.02
 -10  -9   7    0.05    0.02
 -10   9   8    0.02    0.01
  10  -9  -8    0.00    0.01
 -10  -9   8   -0.00    0.01
 -10   9   9    0.01    0.01
  10  -9  -9    0.00    0.01
 -10  -9   9    0.01    0.01
 -10   9  10    0.01    0.01
 -10  -9  10    0.01    0.01
 -10   9  11    0.01    0.01
 -10  -9  11    0.03    0.01
 -10   9  12   -0.00    0.01
 -10  -9  12    0.00    0.01
 -10   9  13    0.01    0.01
 -10   9  14    0.01    0.01
 -10   9  15    0.00    0.01
 -10   9  16   -0.00    0.01
  10  -9 -16    0.00    0.28
 -10   9  17    0.07    0.02
  10  -9 -17   -0.00    0.20
 -10   9  18    0.01    0.01
  10  -9 -18   -0.00    0.11
  10  -9 -19    0.08    0.12
  10  -9 -20   -0.00    0.08
  10  -9 -21    0.03    0.06
  10  -9 -22   -0.00    0.04
 -10   9  23    0.00    0.01
  10  -9 -23    0.24    0.07
 -10   9  24    0.00    0.01
  10  -9 -24    0.03    0.03
 -10   9  25    0.00    0.01
  10  -9 -25    0.01    0.02
 -10   9  26    0.00    0.01
  10  -9 -26   -0.00    0.02
 -10   9  27    0.00    0.01
  10  -9 -27    0.02    0.02
 -10   9  28   -0.00    0.01
 -10   9  29    0.00    0.01
 -10   9  30   -0.00    0.01
 -10  10   1    0.01    0.01
  10 -10  -1    0.02    0.01
 -10 -10   1    0.01    0.01
 -10  10   2    0.00    0.01
  10 -10  -2   -0.00    0.01
 -10 -10   2    0.00    0.01
 -10  10   3    0.01    0.01
  10 -10  -3    0.04    0.01
 -10 -10   3    0.01    0.01
 -10  10   4    0.01    0.01
  10 -10  -4    0.00    0.01
 -10 -10   4   -0.00    0.01
 -10  10   5    0.03    0.02
  10 -10  -5    0.03    0.02
 -10 -10   5    0.07    0.02
 -10  10   6   -0.00    0.01
  10 -10  -6   -0.00    0.01
 -10 -10   6   -0.00    0.01
 -10  10   7    0.00    0.01
  10 -10  -7    0.00    0.01
 -10 -10   7    0.00    0.01
 -10  10   8   -0.00    0.01
  10 -10  -8    0.00    0.01
 -10 -10   8    0.00    0.01
 -10  10   9    0.04    0.02
  10 -10  -9    0.02    0.01
 -10 -10   9    0.03    0.01
 -10  10  10    0.00    0.01
 -10 -10  10   -0.00    0.01
 -10  10  11    0.01    0.01
 -10  10  12    0.01    0.01
 -10  10  13    0.04    0.02
  10 -10 -13   -0.00    0.32
 -10  10  14    0.01    0.01
  10 -10 -14   -0.00    0.21
 -10  10  15    0.03    0.01
  10 -10 -15    0.19    0.19
 -10  10  16    0.00    0.01
  10 -10 -16   -0.00    0.12
  10 -10 -17    0.14    0.10
  10 -10 -18   -0.00    0.08
  10 -10 -19   -0.00    0.07
  10 -10 -20   -0.00    0.04
  10 -10 -21    0.00    0.03
  10 -10 -22    0.03    0.03
  10 -10 -23    0.00    0.02
  10 -10 -24   -0.00    0.02
 -10  11   1    0.02    0.01
  10 -11  -1    0.01    0.01
 -10 -11   1    0.02    0.01
 -10  11   2    0.00    0.01
  10 -11  -2   -0.00    0.01
 -10 -11   2    0.00    0.01
 -10  11   3    0.01    0.01
  10 -11  -3   -0.00    0.01
 -10 -11   3    0.01    0.01
 -10  11   4   -0.00    0.01
  10 -11  -4   -0.00    0.01
 -10 -11   4    0.01    0.01
 -10  11   5   -0.00    0.01
  10 -11  -5    0.00    0.01
 -10 -11   5    0.00    0.01
 -10  11   6    0.00    0.01
  10 -11  -6   -0.00    0.01
 -10 -11   6    0.00    0.01
 -10  11   7    0.04    0.01
  10 -11  -7    0.01    0.01
 -10 -11   7    0.02    0.01
 -10  11   8    0.01    0.01
  10 -11  -8    0.00    0.01
 -10 -11   8    0.00    0.01
 -10  11   9   -0.00    0.01
  10 -11  -9    0.00    0.01
 -10  11  10   -0.00    0.01
  10 -11 -10   -0.00    0.36
 -10  11  11    0.04    0.02
  10 -11 -11   -0.00    0.21
 -10  11  12    0.00    0.01
  10 -11 -12    0.03    0.15
 -10  11  13    0.01    0.01
  10 -11 -13   -0.00    0.13
  10 -11 -14    0.18    0.14
  10 -11 -15    0.00    0.08
  10 -11 -16   -0.00    0.07
  10 -11 -17    0.04    0.06
  10 -11 -18    0.00    0.03
  10 -11 -19    0.03    0.03
  10 -11 -20    0.00    0.03
  10 -11 -21    0.03    0.03
 -10  12   1   -0.00    0.01
  10 -12  -1    0.00    0.01
 -10 -12   1    0.00    0.01
 -10  12   2    0.00    0.01
  10 -12  -2   -0.00    0.01
 -10 -12   2   -0.00    0.01
 -10  12   3    0.01    0.01
  10 -12  -3    0.03    0.01
 -10 -12   3    0.00    0.01
 -10  12   4   -0.00    0.01
  10 -12  -4    0.01    0.01
 -10 -12   4    0.00    0.01
 -10  12   5    0.03    0.01
  10 -12  -5    0.01    0.01
 -10 -12   5    0.01    0.01
 -10  12   6    0.01    0.01
  10 -12  -6    0.27    0.32
  10 -12  -6    0.00    0.01
 -10 -12   6    0.01    0.01
 -10  12   7   -0.00    0.01
  10 -12  -7   -0.00    0.28
  10 -12  -7    0.00    0.01
 -10  12   8    0.01    0.01
  10 -12  -8    0.38    0.25
  10 -12  -8    0.00    0.01
 -10  12   9    0.06    0.02
  10 -12  -9   -0.00    0.14
 -10  12  10   -0.00    0.01
  10 -12 -10   -0.00    0.11
  10 -12 -11    0.00    0.10
  10 -12 -12   -0.00    0.08
  10 -12 -13    0.01    0.05
  10 -12 -14   -0.00    0.04
  10 -12 -15    0.01    0.03
  10 -12 -16   -0.00    0.03
  10 -12 -17   -0.00    0.03
 -10  13   1    0.02    0.01
  10 -13  -1    0.07    0.33
  10 -13  -1    0.02    0.01
 -10 -13   1    0.01    0.01
 -10  13   2    0.01    0.01
  10 -13  -2   -0.00    0.26
  10 -13  -2    0.01    0.01
 -10 -13   2    0.00    0.01
 -10  13   3    0.01    0.01
  10 -13  -3   -0.00    0.21
  10 -13  -3    0.01    0.01
 -10 -13   3    0.01    0.01
 -10  13   4   -0.00    0.01
  10 -13  -4   -0.00    0.16
  10 -13  -4   -0.00    0.01
 -10 -13   4    0.00    0.01
 -10  13   5   -0.00    0.01
  10 -13  -5   -0.00    0.13
  10 -13  -5    0.01    0.01
 -10 -13   5    0.01    0.01
 -10  13   6   -0.00    0.01
  10 -13  -6   -0.00    0.10
  10 -13  -6   -0.00    0.01
  10 -13  -7    0.02    0.10
  10 -13  -7    0.02    0.01
  10 -13  -8   -0.00    0.07
  10 -13  -8    0.01    0.01
  10 -13  -9   -0.00    0.09
  10 -13 -10    0.01    0.06
  10 -13 -11    0.02    0.06
  10 -13 -12    0.01    0.04
  10 -13 -13    0.10    0.05
 -10  14   1    0.00    0.01
  10 -14  -1   -0.00    0.11
  10 -14  -1    0.00    0.01
 -10 -14   1   -0.00    0.01
  10 -14  -2   -0.00    0.10
  10 -14  -2    0.00    0.01
 -10 -14   2   -0.00    0.01
  10 -14  -3   -0.00    0.06
  10 -14  -3    0.00    0.01
 -10 -14   3    0.00    0.01
  10 -14  -4   -0.00    0.08
  10 -14  -4   -0.00    0.01
  10 -14  -5    0.04    0.07
  10 -14  -5   -0.00    0.01
  10 -14  -6    0.04    0.05
  10 -14  -6    0.01    0.01
  10 -14  -7   -0.00    0.04
  10 -14  -7   -0.00    0.01
  10 -14  -8   -0.00    0.03
  10 -15  -1   -0.00    0.04
  10 -15  -1    0.01    0.01
 -10 -15   1    0.00    0.01
  10 -15  -2    0.07    0.06
  10 -15  -2   -0.00    0.01
  10 -15  -3   -0.00    0.04
  10 -15  -3    0.00    0.01
  10 -15  -4   -0.00    0.01
  10 -15  -5   -0.00    0.01
  10 -15  -6   -0.00    0.01
  10 -15  -7    0.00    0.01
  -9   0   1    0.03    0.01
   9   0  -1    0.03    0.01
  -9   0   2   -0.00    0.01
   9   0  -2   -0.00    0.01
  -9   0   3    0.19    0.05
   9   0  -3    0.17    0.05
  -9   0   4    0.01    0.01
   9   0  -4    0.00    0.01
  -9   0   5    0.09    0.02
   9   0  -5    0.07    0.02
  -9   0   6   -0.00    0.01
   9   0  -6    0.01    0.01
  -9   0   7    0.24    0.06
   9   0  -7    0.20    0.06
  -9   0   8    0.00    0.01
   9   0  -8    0.00    0.01
  -9   0   9    0.14    0.03
   9   0  -9    0.09    0.03
  -9   0  10    0.00    0.01
   9   0 -10   -0.00    0.01
  -9   0  15    0.04    0.01
  -9   0  16   -0.00    0.01
  -9   0  17    0.02    0.01
  -9   0  18   -0.00    0.01
  -9   0  19    0.11    0.03
  -9   0  20   -0.00    0.00
  -9   0  21    0.03    0.01
  -9   0  22    0.00    0.01
  -9   0  23    0.10    0.03
  -9   0  24   -0.00    0.01
  -9   0  25    0.04    0.02
  -9   0  26   -0.00    0.01
  -9   1   1    0.71    0.16
   9  -1  -1    0.57    0.16
   9   1  -1    0.56    0.16
  -9  -1   1    0.64    0.16
  -9   1   2    0.00    0.01
   9  -1  -2    0.02    0.01
   9   1  -2    0.01    0.01
  -9  -1   2    0.02    0.01
  -9   1   3    0.00    0.01
   9  -1  -3    0.00    0.01
   9   1  -3    0.02    0.01
  -9  -1   3   -0.00    0.01
  -9   1   4    0.09    0.03
   9  -1  -4    0.08    0.03
   9   1  -4    0.09    0.03
  -9  -1   4    0.15    0.03
  -9   1   5    0.27    0.06
   9  -1  -5    0.20    0.06
   9   1  -5    0.19    0.06
  -9  -1   5    0.20    0.06
  -9   1   6    0.01    0.01
   9  -1  -6   -0.00    0.01
   9   1  -6   -0.00    0.01
  -9  -1   6    0.00    0.01
  -9   1   7    0.09    0.02
   9  -1  -7    0.06    0.02
   9   1  -7    0.08    0.02
  -9  -1   7    0.06    0.02
  -9   1   8    0.00    0.01
   9  -1  -8   -0.00    0.01
   9   1  -8    0.01    0.01
  -9  -1   8   -0.00    0.01
  -9   1   9    0.03    0.01
  -9   1   9   -0.00    0.01
   9  -1  -9    0.01    0.01
   9   1  -9    0.04    0.01
  -9  -1   9    0.05    0.01
  -9   1  10   -0.00    0.00
  -9   1  10   -0.00    0.01
   9  -1 -10   -0.00    0.01
  -9   1  11    0.12    0.04
   9  -1 -11    0.19    0.04
  -9   1  12    0.01    0.01
  -9   1  13    0.01    0.01
  -9   1  14   -0.00    0.00
  -9   1  15    0.13    0.04
  -9   1  16    0.01    0.01
  -9   1  17    0.07    0.02
  -9   1  18    0.01    0.01
  -9   1  19    0.01    0.01
  -9   1  20    0.01    0.01
  -9  -1  20    0.00    0.01
  -9   1  21    0.11    0.03
  -9  -1  21    0.13    0.03
  -9   1  22    0.00    0.01
  -9  -1  22    0.00    0.00
  -9   1  23    0.00    0.01
  -9  -1  23    0.02    0.01
  -9   1  24    0.00    0.01
  -9  -1  24    0.00    0.01
  -9   1  25    0.01    0.01
  -9  -1  25    0.01    0.01
  -9   1  26   -0.00    0.01
  -9   1  27    0.03    0.01
   9  -1 -27    0.01    0.32
  -9   2   1    0.08    0.03
   9  -2  -1    0.07    0.03
   9   2  -1    0.11    0.03
  -9  -2   1    0.12    0.03
  -9   2   2    0.00    0.00
   9  -2  -2   -0.00    0.01
   9   2  -2    0.02    0.01
  -9  -2   2    0.00    0.01
  -9   2   3    0.18    0.05
  -9   2   3    0.25    0.05
   9  -2  -3    0.23    0.05
   9   2  -3    0.19    0.05
  -9  -2   3    0.14    0.05
  -9   2   4    0.01    0.01
  -9   2   4    0.01    0.01
   9  -2  -4    0.00    0.01
   9   2  -4    0.01    0.01
  -9  -2   4    0.00    0.01
  -9   2   5    0.02    0.01
  -9   2   5    0.04    0.01
   9  -2  -5    0.05    0.02
   9   2  -5    0.03    0.01
  -9  -2   5    0.03    0.01
  -9   2   6    0.00    0.00
  -9   2   6    0.00    0.01
   9  -2  -6   -0.00    0.01
   9   2  -6    0.00    0.01
  -9  -2   6    0.01    0.01
  -9   2   7    0.13    0.03
   9  -2  -7    0.15    0.03
   9   2  -7    0.06    0.03
  -9  -2   7    0.12    0.03
  -9   2   8    0.04    0.02
  -9   2   8    0.07    0.02
   9  -2  -8    0.06    0.02
   9   2  -8    0.07    0.02
  -9  -2   8    0.06    0.02
  -9   2   9    0.06    0.02
  -9   2   9    0.08    0.02
   9  -2  -9    0.08    0.02
  -9   2  10   -0.00    0.01
  -9   2  10   -0.00    0.01
   9  -2 -10    0.02    0.01
  -9   2  11    0.00    0.01
  -9   2  11    0.01    0.01
   9  -2 -11   -0.00    0.01
  -9   2  12    0.04    0.01
  -9   2  13    0.07    0.02
  -9   2  14    0.08    0.02
  -9   2  15    0.03    0.01
  -9   2  16    0.00    0.01
  -9   2  17    0.06    0.02
  -9   2  18   -0.00    0.01
  -9   2  19    0.15    0.04
  -9   2  20    0.01    0.01
  -9   2  21    0.00    0.01
  -9   2  22    0.01    0.01
  -9   2  23    0.10    0.03
  -9   2  24   -0.00    0.01
  -9   2  25    0.01    0.01
  -9   2  26    0.00    0.01
   9  -2 -26    0.02    0.29
  -9   2  27    0.01    0.01
   9  -2 -27    0.22    0.20
   9  -2 -28   -0.00    0.08
  -9   3   1    0.34    0.08
   9  -3  -1    0.25    0.08
   9   3  -1    0.28    0.08
  -9  -3   1    0.28    0.08
  -9  -3   1    0.30    0.08
  -9   3   2    0.05    0.02
   9  -3  -2    0.05    0.02
   9   3  -2    0.05    0.02
  -9  -3   2    0.07    0.02
  -9   3   3    0.00    0.01
   9  -3  -3   -0.00    0.01
   9   3  -3   -0.00    0.01
  -9  -3   3    0.01    0.01
  -9   3   4    0.01    0.01
   9  -3  -4    0.00    0.01
   9   3  -4    0.00    0.01
  -9  -3   4    0.01    0.01
  -9   3   5    0.09    0.03
   9  -3  -5    0.10    0.03
   9   3  -5    0.11    0.03
  -9  -3   5    0.07    0.03
  -9   3   6    0.08    0.02
  -9   3   6    0.08    0.02
   9  -3  -6    0.06    0.02
   9   3  -6    0.09    0.02
  -9  -3   6    0.04    0.02
  -9   3   7    0.03    0.01
  -9   3   7    0.03    0.01
   9  -3  -7    0.04    0.02
  -9   3   8   -0.00    0.00
  -9   3   8    0.01    0.01
   9  -3  -8    0.00    0.01
  -9   3   9    0.00    0.01
  -9   3   9    0.04    0.01
   9  -3  -9    0.03    0.01
  -9   3  10    0.00    0.01
  -9   3  10    0.04    0.01
   9  -3 -10    0.02    0.01
  -9   3  11    0.21    0.06
  -9   3  11    0.25    0.06
   9  -3 -11    0.19    0.06
  -9   3  12    0.07    0.02
  -9   3  13    0.01    0.01
  -9   3  14    0.00    0.01
  -9   3  15    0.12    0.04
  -9   3  16    0.00    0.01
  -9   3  17    0.02    0.01
  -9   3  18    0.00    0.01
  -9   3  19    0.00    0.01
  -9   3  20    0.02    0.01
  -9   3  21    0.10    0.03
  -9   3  22    0.00    0.01
  -9   3  23    0.02    0.01
  -9   3  24    0.00    0.00
  -9   3  25    0.02    0.01
   9  -3 -25    0.19    0.31
  -9   3  26    0.01    0.01
   9  -3 -26    0.08    0.16
   9  -3 -27    0.12    0.11
   9  -3 -28    0.02    0.06
   9  -3 -29   -0.00    0.03
  -9   4   1    0.01    0.01
   9  -4  -1    0.00    0.01
   9   4  -1    0.02    0.01
  -9  -4   1   -0.00    0.01
  -9  -4   1    0.02    0.01
  -9   4   2    0.07    0.02
   9  -4  -2    0.12    0.03
   9   4  -2    0.06    0.02
  -9  -4   2    0.07    0.02
  -9  -4   2    0.11    0.03
  -9   4   3    0.07    0.02
   9  -4  -3    0.07    0.02
   9   4  -3    0.05    0.02
  -9  -4   3    0.04    0.02
  -9   4   4    0.01    0.01
   9  -4  -4    0.08    0.02
  -9   4   5    0.12    0.03
   9  -4  -5    0.11    0.04
  -9   4   6    0.01    0.01
   9  -4  -6   -0.00    0.01
  -9   4   7    0.10    0.03
   9  -4  -7    0.11    0.03
  -9   4   8    0.15    0.04
   9  -4  -8    0.09    0.03
  -9   4   9    0.14    0.03
   9  -4  -9    0.09    0.03
  -9   4  10    0.00    0.01
  -9   4  10    0.00    0.01
   9  -4 -10    0.01    0.01
  -9   4  11    0.01    0.01
  -9   4  11    0.00    0.01
   9  -4 -11    0.01    0.01
  -9   4  12    0.00    0.01
   9  -4 -12    0.00    0.01
  -9   4  13    0.04    0.01
  -9   4  14    0.01    0.01
  -9   4  15    0.07    0.02
  -9   4  16    0.00    0.01
  -9   4  17    0.03    0.01
  -9   4  19    0.09    0.03
  -9   4  20    0.01    0.01
  -9   4  21    0.00    0.01
  -9   4  22    0.02    0.01
  -9   4  23    0.07    0.02
  -9   4  24    0.03    0.01
   9  -4 -24   -0.00    0.26
  -9   4  25    0.00    0.01
   9  -4 -25   -0.04    0.14
   9  -4 -26   -0.00    0.08
   9  -4 -27   -0.00    0.06
   9  -4 -28   -0.00    0.03
   9  -4 -29    0.09    0.05
   9  -4 -30    0.00    0.02
  -9   5   1    0.19    0.05
   9  -5  -1    0.22    0.05
  -9  -5   1    0.18    0.05
  -9   5   2    0.09    0.03
   9  -5  -2    0.06    0.03
  -9  -5   2    0.10    0.03
  -9   5   3    0.02    0.01
   9  -5  -3    0.02    0.01
  -9  -5   3    0.01    0.01
  -9   5   4    0.10    0.03
   9  -5  -4    0.12    0.03
  -9  -5   4    0.09    0.03
  -9   5   5    0.05    0.02
   9  -5  -5    0.06    0.02
  -9   5   6    0.06    0.02
   9  -5  -6    0.07    0.02
  -9   5   7    0.00    0.01
   9  -5  -7    0.17    0.02
  -9   5   8    0.00    0.01
   9  -5  -8    0.00    0.01
  -9   5   9    0.00    0.01
   9  -5  -9   -0.00    0.01
  -9   5  10    0.00    0.01
   9  -5 -10    0.01    0.01
  -9   5  11    0.11    0.03
   9  -5 -11    0.11    0.03
  -9   5  12    0.04    0.02
   9  -5 -12    0.05    0.02
  -9   5  13   -0.00    0.01
  -9   5  14    0.04    0.01
  -9   5  15    0.03    0.01
  -9   5  16    0.05    0.02
  -9   5  17    0.08    0.03
  -9   5  18    0.01    0.01
  -9  -5  18    0.01    0.01
  -9   5  19    0.01    0.01
  -9  -5  19    0.00    0.01
  -9   5  20   -0.00    0.01
  -9   5  21    0.04    0.02
  -9   5  22    0.06    0.02
   9  -5 -22    0.78    0.50
  -9   5  23    0.00    0.01
   9  -5 -23    0.00    0.19
  -9   5  24    0.02    0.01
   9  -5 -24    0.06    0.12
   9  -5 -25    0.00    0.06
   9  -5 -26   -0.00    0.06
   9  -5 -27    0.02    0.04
   9  -5 -28    0.02    0.03
   9  -5 -29    0.00    0.02
   9  -5 -30    0.03    0.02
   9  -5 -31    0.00    0.01
  -9   5  32    0.01    0.01
   9  -5 -32    0.02    0.01
  -9   5  33    0.01    0.01
  -9   6   1    0.01    0.01
  -9  -6   1   -0.00    0.01
  -9   6   2    0.15    0.04
  -9  -6   2    0.15    0.04
  -9   6   3    0.06    0.01
  -9  -6   3    0.02    0.01
  -9   6   4    0.05    0.02
   9  -6  -4    0.05    0.02
  -9  -6   4    0.04    0.02
  -9   6   5    0.04    0.01
   9  -6  -5    0.03    0.01
  -9  -6   5    0.03    0.01
  -9   6   6    0.03    0.01
   9  -6  -6    0.01    0.01
  -9  -6   6    0.01    0.01
  -9   6   7    0.03    0.02
   9  -6  -7    0.06    0.02
  -9   6   8    0.12    0.03
   9  -6  -8    0.10    0.03
  -9   6   9    0.02    0.01
   9  -6  -9    0.01    0.01
  -9   6  10    0.00    0.01
   9  -6 -10   -0.00    0.01
  -9   6  11   -0.00    0.01
   9  -6 -11   -0.00    0.01
  -9   6  12    0.05    0.02
   9  -6 -12    0.02    0.01
  -9   6  13    0.05    0.02
  -9   6  14    0.07    0.02
  -9   6  15    0.02    0.01
  -9   6  16   -0.00    0.01
  -9   6  17    0.00    0.01
  -9  -6  17    0.01    0.01
  -9   6  18    0.03    0.02
  -9   6  19    0.01    0.01
  -9   6  20    0.00    0.00
   9  -6 -20    0.12    0.40
  -9   6  21    0.00    0.01
   9  -6 -21    0.10    0.23
  -9   6  22    0.01    0.01
   9  -6 -22   -0.00    0.14
   9  -6 -23    0.06    0.10
   9  -6 -24   -0.00    0.06
   9  -6 -25    0.06    0.06
   9  -6 -26   -0.00    0.03
   9  -6 -27   -0.00    0.02
   9  -6 -28    0.01    0.02
   9  -6 -29    0.02    0.02
  -9   6  30    0.00    0.01
   9  -6 -30    0.03    0.02
  -9   6  31    0.00    0.01
   9  -6 -31   -0.00    0.01
  -9   6  32   -0.00    0.01
   9  -6 -32    0.00    0.01
  -9   6  33    0.00    0.01
   9  -6 -33    0.00    0.01
  -9   7   1    0.04    0.01
   9  -7  -1    0.00    0.01
  -9  -7   1    0.00    0.01
  -9   7   2    0.02    0.01
   9  -7  -2    0.00    0.01
  -9  -7   2    0.00    0.01
  -9   7   3    0.01    0.01
  -9  -7   3    0.01    0.01
  -9   7   4    0.03    0.01
  -9  -7   4    0.04    0.01
  -9   7   5    0.02    0.01
  -9  -7   5    0.01    0.01
  -9   7   6    0.10    0.03
  -9  -7   6    0.06    0.02
  -9   7   7    0.01    0.01
  -9  -7   7    0.00    0.01
  -9   7   8    0.00    0.01
   9  -7  -8   -0.00    0.01
  -9  -7   8    0.00    0.01
  -9   7   9    0.03    0.01
   9  -7  -9    0.02    0.01
  -9  -7   9    0.01    0.01
  -9   7  10    0.02    0.01
   9  -7 -10    0.05    0.02
  -9   7  11    0.01    0.01
   9  -7 -11    0.01    0.01
  -9   7  12    0.10    0.03
   9  -7 -12    0.05    0.02
  -9   7  13    0.01    0.01
  -9   7  14    0.01    0.01
  -9   7  15    0.01    0.01
  -9   7  16    0.04    0.02
  -9   7  17    0.01    0.01
  -9   7  18    0.00    0.01
   9  -7 -18   -0.00    0.34
  -9   7  19    0.01    0.01
   9  -7 -19   -0.00    0.21
  -9   7  20    0.02    0.01
   9  -7 -20   -0.00    0.16
   9  -7 -21    0.07    0.12
   9  -7 -22    0.04    0.07
   9  -7 -23   -0.00    0.06
   9  -7 -24   -0.00    0.04
   9  -7 -25    0.03    0.03
   9  -7 -26    0.05    0.03
  -9   7  27    0.00    0.01
   9  -7 -27    0.03    0.02
  -9   7  28   -0.00    0.01
   9  -7 -28    0.05    0.02
  -9   7  29    0.01    0.01
   9  -7 -29   -0.00    0.01
  -9   7  30    0.01    0.01
   9  -7 -30   -0.00    0.01
  -9   7  31   -0.00    0.01
   9  -7 -31   -0.00    0.01
  -9   7  32    0.02    0.01
   9  -7 -32    0.00    0.01
   9  -7 -33    0.00    0.00
   9  -7 -34   -0.00    0.01
  -9   8   1    0.03    0.01
   9  -8  -1    0.02    0.01
  -9  -8   1    0.02    0.01
  -9   8   2    0.03    0.01
   9  -8  -2    0.02    0.01
  -9  -8   2    0.02    0.01
  -9   8   3    0.00    0.01
   9  -8  -3   -0.00    0.01
  -9  -8   3    0.00    0.01
  -9   8   4    0.12    0.03
   9  -8  -4    0.10    0.03
  -9  -8   4    0.06    0.02
  -9   8   5   -0.00    0.01
   9  -8  -5    0.01    0.01
  -9  -8   5    0.00    0.01
  -9   8   6    0.00    0.01
   9  -8  -6    0.01    0.01
  -9  -8   6    0.00    0.01
  -9   8   7    0.00    0.01
  -9  -8   7   -0.00    0.01
  -9   8   8    0.09    0.03
  -9  -8   8    0.07    0.02
  -9   8   9    0.02    0.01
  -9  -8   9    0.01    0.01
  -9   8  10    0.00    0.01
  -9  -8  10    0.02    0.01
  -9   8  11    0.01    0.01
  -9  -8  11    0.01    0.01
  -9   8  12    0.03    0.01
  -9   8  13    0.00    0.01
  -9   8  14    0.02    0.01
  -9   8  15    0.00    0.01
  -9   8  16    0.00    0.01
   9  -8 -16   -0.00    0.33
  -9   8  17    0.01    0.01
   9  -8 -17   -0.00    0.19
  -9   8  18    0.02    0.01
   9  -8 -18   -0.00    0.13
   9  -8 -19    0.08    0.12
   9  -8 -20   -0.00    0.08
   9  -8 -21    0.01    0.05
   9  -8 -22    0.00    0.03
   9  -8 -23    0.01    0.03
  -9   8  24    0.01    0.01
   9  -8 -24    0.01    0.02
  -9   8  25    0.00    0.01
   9  -8 -25   -0.00    0.01
  -9   8  26    0.01    0.01
   9  -8 -26    0.00    0.02
  -9   8  27   -0.00    0.01
   9  -8 -27    0.02    0.02
  -9   8  28    0.01    0.01
   9  -8 -28    0.02    0.01
  -9   8  29    0.00    0.01
   9  -8 -29    0.02    0.01
  -9   8  30    0.01    0.01
   9  -8 -30   -0.00    0.01
  -9   8  31   -0.00    0.01
   9  -8 -31    0.00    0.01
  -9   8  32    0.02    0.01
   9  -8 -32   -0.00    0.00
   9  -8 -33    0.00    0.01
  -9   9   1    0.01    0.01
   9  -9  -1    0.01    0.01
  -9  -9   1    0.01    0.01
  -9   9   2    0.05    0.02
   9  -9  -2    0.05    0.02
  -9  -9   2    0.03    0.02
  -9   9   3    0.01    0.01
   9  -9  -3    0.00    0.01
  -9  -9   3    0.01    0.01
  -9   9   4    0.01    0.01
   9  -9  -4    0.01    0.01
  -9  -9   4    0.00    0.01
  -9   9   5    0.01    0.01
   9  -9  -5    0.01    0.01
  -9  -9   5    0.00    0.01
  -9   9   6    0.12    0.03
   9  -9  -6    0.03    0.02
  -9  -9   6    0.08    0.02
  -9   9   7   -0.00    0.01
   9  -9  -7   -0.00    0.01
  -9  -9   7    0.00    0.01
  -9   9   8    0.00    0.01
   9  -9  -8    0.00    0.01
  -9  -9   8    0.00    0.01
  -9   9   9    0.01    0.01
   9  -9  -9   -0.00    0.01
  -9  -9   9    0.01    0.01
  -9   9  10    0.00    0.01
   9  -9 -10    0.01    0.01
  -9  -9  10    0.01    0.01
  -9   9  11   -0.00    0.01
   9  -9 -11    0.00    0.01
  -9  -9  11   -0.00    0.01
  -9   9  12    0.05    0.02
  -9  -9  12    0.04    0.02
  -9   9  13    0.02    0.01
  -9   9  14   -0.00    0.01
   9  -9 -14    0.25    0.33
  -9   9  15    0.00    0.01
   9  -9 -15   -0.00    0.16
  -9   9  16    0.02    0.01
   9  -9 -16   -0.00    0.12
   9  -9 -17   -0.00    0.10
   9  -9 -18    0.01    0.08
   9  -9 -19    0.02    0.06
   9  -9 -20   -0.00    0.04
  -9   9  21   -0.00    0.01
   9  -9 -21    0.03    0.04
  -9   9  22    0.00    0.01
   9  -9 -22    0.09    0.04
  -9   9  23   -0.00    0.01
   9  -9 -23    0.03    0.02
  -9   9  24    0.00    0.01
   9  -9 -24   -0.00    0.02
  -9   9  25    0.01    0.01
   9  -9 -25    0.00    0.01
  -9   9  26    0.01    0.01
   9  -9 -26    0.01    0.02
  -9   9  27    0.01    0.01
   9  -9 -27   -0.00    0.01
  -9   9  28    0.00    0.01
   9  -9 -28    0.00    0.01
  -9   9  29   -0.00    0.01
   9  -9 -29   -0.00    0.01
  -9   9  30   -0.00    0.01
   9  -9 -30    0.00    0.00
  -9   9  31    0.01    0.01
  -9  10   1   -0.00    0.01
   9 -10  -1    0.00    0.01
  -9 -10   1    0.01    0.01
  -9  10   2    0.01    0.01
   9 -10  -2    0.02    0.01
  -9 -10   2    0.01    0.01
  -9  10   3   -0.00    0.01
   9 -10  -3    0.00    0.01
  -9 -10   3    0.00    0.01
  -9  10   4    0.08    0.02
   9 -10  -4    0.04    0.02
  -9 -10   4    0.03    0.02
  -9  10   5    0.02    0.01
   9 -10  -5   -0.00    0.01
  -9 -10   5    0.00    0.01
  -9  10   6   -0.00    0.01
   9 -10  -6    0.01    0.01
  -9 -10   6    0.01    0.01
  -9  10   7    0.01    0.01
   9 -10  -7   -0.00    0.01
  -9 -10   7    0.00    0.01
  -9  10   8    0.03    0.01
   9 -10  -8    0.03    0.02
  -9 -10   8    0.02    0.01
  -9  10   9    0.01    0.01
   9 -10  -9    0.00    0.01
  -9 -10   9    0.01    0.01
  -9  10  10    0.01    0.01
   9 -10 -10    0.00    0.01
  -9 -10  10    0.00    0.01
  -9  10  11    0.01    0.01
   9 -10 -11    0.28    0.30
   9 -10 -11    0.01    0.01
  -9  10  12    0.01    0.01
   9 -10 -12    0.08    0.24
  -9  10  13   -0.00    0.01
   9 -10 -13    0.29    0.17
  -9  10  14    0.04    0.02
   9 -10 -14    0.10    0.12
   9 -10 -15   -0.00    0.08
   9 -10 -16   -0.00    0.06
   9 -10 -17    0.05    0.05
   9 -10 -18   -0.00    0.04
   9 -10 -19   -0.00    0.02
   9 -10 -20    0.02    0.03
   9 -10 -21    0.03    0.03
   9 -10 -22    0.02    0.02
  -9  10  23    0.00    0.01
   9 -10 -23   -0.00    0.02
  -9  10  24    0.01    0.01
   9 -10 -24    0.02    0.02
  -9  10  25   -0.00    0.01
   9 -10 -25    0.01    0.01
  -9  10  26    0.00    0.01
   9 -10 -26    0.01    0.01
  -9  10  27    0.00    0.01
   9 -10 -27   -0.00    0.01
  -9  10  28    0.01    0.01
  -9  10  29    0.00    0.01
  -9  10  30    0.00    0.01
  -9  10  31   -0.00    0.01
  -9  11   1    0.00    0.01
   9 -11  -1   -0.00    0.01
  -9 -11   1   -0.00    0.01
  -9  11   2    0.06    0.02
   9 -11  -2    0.04    0.02
  -9 -11   2    0.02    0.01
  -9  11   3    0.01    0.01
   9 -11  -3   -0.00    0.01
  -9 -11   3    0.00    0.01
  -9  11   4    0.03    0.01
   9 -11  -4   -0.00    0.01
  -9 -11   4    0.02    0.01
  -9  11   5   -0.00    0.01
   9 -11  -5   -0.00    0.01
  -9 -11   5    0.00    0.01
  -9  11   6    0.03    0.01
   9 -11  -6    0.01    0.01
  -9 -11   6    0.02    0.01
  -9  11   7    0.00    0.01
   9 -11  -7    0.11    0.32
   9 -11  -7    0.00    0.01
  -9 -11   7    0.00    0.01
  -9  11   8    0.00    0.01
   9 -11  -8    0.28    0.25
   9 -11  -8    0.00    0.01
  -9 -11   8   -0.00    0.01
  -9  11   9    0.01    0.01
   9 -11  -9   -0.00    0.20
   9 -11  -9   -0.00    0.01
  -9 -11   9    0.00    0.01
  -9  11  10    0.03    0.01
   9 -11 -10    0.19    0.18
   9 -11 -10    0.02    0.01
  -9  11  11    0.01    0.01
   9 -11 -11   -0.00    0.08
   9 -11 -11    0.00    0.01
   9 -11 -12    0.10    0.11
   9 -11 -13    0.06    0.08
   9 -11 -14    0.00    0.04
   9 -11 -15    0.00    0.04
   9 -11 -16    0.27    0.09
   9 -11 -17    0.02    0.03
   9 -11 -18    0.00    0.02
   9 -11 -19    0.00    0.02
   9 -11 -20    0.00    0.02
   9 -11 -21   -0.00    0.02
   9 -11 -22    0.00    0.01
   9 -11 -23   -0.00    0.01
   9 -11 -24   -0.00    0.01
  -9  12   1    0.01    0.01
   9 -12  -1   -0.00    0.01
  -9 -12   1    0.00    0.01
  -9  12   2    0.00    0.01
   9 -12  -2    0.01    0.01
  -9 -12   2    0.01    0.01
  -9  12   3    0.00    0.01
   9 -12  -3    0.44    0.38
   9 -12  -3    0.00    0.01
  -9 -12   3    0.00    0.01
  -9  12   4    0.04    0.02
   9 -12  -4   -0.00    0.29
   9 -12  -4    0.02    0.01
  -9 -12   4    0.04    0.01
  -9  12   5   -0.00    0.01
   9 -12  -5   -0.00    0.19
   9 -12  -5   -0.00    0.01
  -9 -12   5   -0.00    0.01
  -9  12   6    0.00    0.01
   9 -12  -6    0.09    0.15
   9 -12  -6   -0.00    0.01
  -9 -12   6    0.01    0.01
  -9  12   7    0.00    0.01
   9 -12  -7   -0.00    0.10
   9 -12  -7    0.00    0.01
  -9 -12   7   -0.00    0.01
   9 -12  -8    0.03    0.09
   9 -12  -8    0.03    0.02
   9 -12  -9    0.23    0.11
   9 -12  -9    0.00    0.01
   9 -12 -10    0.03    0.07
   9 -12 -10   -0.00    0.01
   9 -12 -11    0.01    0.04
   9 -12 -12    0.01    0.03
   9 -12 -13   -0.00    0.03
   9 -12 -14    0.13    0.06
   9 -12 -15   -0.00    0.02
   9 -12 -16    0.01    0.02
   9 -12 -17   -0.00    0.02
   9 -12 -18    0.00    0.02
   9 -12 -19    0.02    0.01
   9 -12 -20    0.02    0.01
   9 -12 -21   -0.00    0.01
  -9  13   1    0.00    0.01
   9 -13  -1   -0.00    0.17
   9 -13  -1   -0.00    0.01
  -9 -13   1    0.00    0.01
  -9  13   2    0.00    0.01
   9 -13  -2   -0.00    0.14
   9 -13  -2    0.01    0.01
  -9 -13   2    0.01    0.01
  -9  13   3    0.01    0.01
   9 -13  -3   -0.00    0.10
   9 -13  -3    0.01    0.01
  -9 -13   3   -0.00    0.01
   9 -13  -4   -0.00    0.08
   9 -13  -4    0.01    0.01
  -9 -13   4    0.00    0.01
   9 -13  -5    0.07    0.08
   9 -13  -5    0.01    0.01
  -9 -13   5    0.01    0.01
   9 -13  -6   -0.00    0.05
   9 -13  -6    0.01    0.01
   9 -13  -7   -0.00    0.05
   9 -13  -8    0.04    0.05
   9 -13  -8    0.01    0.01
   9 -13  -9    0.02    0.03
   9 -13  -9    0.00    0.01
   9 -13 -10    0.13    0.05
   9 -13 -10    0.00    0.01
   9 -13 -11    0.00    0.02
   9 -13 -12    0.02    0.03
   9 -13 -13    0.01    0.02
   9 -13 -14   -0.00    0.02
   9 -13 -15    0.01    0.02
   9 -13 -16    0.03    0.02
   9 -13 -17   -0.00    0.01
   9 -14  -1   -0.00    0.05
   9 -14  -1    0.00    0.01
  -9 -14   1   -0.00    0.01
   9 -14  -2   -0.00    0.05
   9 -14  -2    0.00    0.01
  -9 -14   2   -0.00    0.01
   9 -14  -3    0.00    0.05
   9 -14  -3    0.00    0.01
  -9 -14   3    0.00    0.01
   9 -14  -4    0.02    0.04
   9 -14  -4   -0.00    0.01
   9 -14  -5    0.08    0.05
   9 -14  -5    0.00    0.01
   9 -14  -6   -0.00    0.03
   9 -14  -6   -0.00    0.01
   9 -14  -7    0.04    0.03
   9 -14  -7    0.00    0.01
   9 -14  -8    0.00    0.02
   9 -14  -8    0.02    0.01
   9 -14  -9    0.00    0.02
   9 -14  -9    0.01    0.01
   9 -14 -10    0.05    0.03
   9 -14 -11    0.01    0.02
   9 -14 -12    0.03    0.02
   9 -14 -13    0.02    0.02
   9 -15  -1    0.00    0.02
   9 -15  -1    0.01    0.01
  -9 -15   1    0.00    0.01
   9 -15  -2    0.05    0.03
   9 -15  -2    0.00    0.01
   9 -15  -3    0.01    0.02
   9 -15  -3    0.00    0.01
   9 -15  -4    0.01    0.02
   9 -15  -4   -0.00    0.01
   9 -15  -5    0.00    0.02
   9 -15  -5   -0.00    0.01
   9 -15  -6    0.02    0.02
   9 -15  -6    0.00    0.01
   9 -15  -7    0.00    0.02
   9 -15  -7   -0.00    0.01
   9 -15  -8    0.01    0.02
   9 -15  -8    0.01    0.01
   9 -16  -1    0.00    0.02
   9 -16  -2    0.00    0.01
   9 -16  -2   -0.00    0.01
   9 -16  -3    0.00    0.01
   9 -16  -3    0.00    0.01
   9 -16  -4   -0.00    0.01
   9 -16  -5    0.01    0.01
  -8   0   1    0.00    0.01
  -8   0   1    0.00    0.01
   8   0  -1    0.00    0.01
  -8   0   2    0.80    0.20
  -8   0   2    0.71    0.20
   8   0  -2    1.00    0.21
  -8   0   3   -0.00    0.00
  -8   0   3   -0.00    0.01
   8   0  -3    0.01    0.01
  -8   0   4    0.13    0.03
  -8   0   4    0.12    0.03
   8   0  -4    0.11    0.03
  -8   0   5    0.00    0.00
  -8   0   5    0.00    0.01
   8   0  -5   -0.00    0.01
  -8   0   6    0.12    0.04
  -8   0   6    0.14    0.04
   8   0  -6    0.17    0.04
  -8   0   7    0.00    0.01
  -8   0   7    0.00    0.01
   8   0  -7   -0.00    0.01
  -8   0   8    0.37    0.09
  -8   0   8    0.35    0.09
   8   0  -8    0.34    0.09
  -8   0   9    0.00    0.00
  -8   0   9   -0.00    0.01
   8   0  -9   -0.00    0.01
  -8   0  10    0.00    0.00
  -8   0  10    0.00    0.01
   8   0 -10   -0.00    0.01
  -8   0  11   -0.00    0.00
  -8   0  11   -0.00    0.01
   8   0 -11    0.00    0.01
  -8   0  12    0.26    0.07
  -8   0  12    0.26    0.07
   8   0 -12    0.26    0.07
  -8   0  13   -0.00    0.00
  -8   0  13   -0.00    0.01
   8   0 -13    0.00    0.01
  -8   0  14    0.09    0.03
  -8   0  15   -0.00    0.00
  -8   0  16    0.00    0.00
  -8   0  25    0.00    0.01
  -8   0  26    0.00    0.00
  -8   1   1    0.10    0.03
  -8   1   1    0.11    0.03
   8  -1  -1    0.11    0.03
   8   1  -1    0.12    0.03
  -8  -1   1    0.09    0.03
  -8  -1   1    0.12    0.03
  -8   1   2    0.00    0.00
  -8   1   2    0.00    0.01
   8  -1  -2    0.01    0.01
   8   1  -2    0.02    0.01
  -8  -1   2    0.00    0.00
  -8  -1   2    0.00    0.01
  -8   1   3    0.01    0.01
  -8   1   3    0.00    0.01
   8  -1  -3    0.02    0.01
   8   1  -3    0.01    0.01
  -8  -1   3    0.00    0.01
  -8  -1   3    0.01    0.01
  -8   1   4    0.07    0.02
  -8   1   4    0.06    0.02
   8  -1  -4    0.06    0.02
   8   1  -4    0.04    0.02
  -8  -1   4    0.04    0.02
  -8  -1   4    0.05    0.02
  -8   1   5    0.02    0.01
  -8   1   5    0.00    0.01
   8  -1  -5    0.00    0.01
   8   1  -5    0.01    0.01
  -8  -1   5    0.01    0.01
  -8  -1   5    0.01    0.01
  -8   1   6    0.15    0.04
  -8   1   6    0.12    0.04
   8  -1  -6    0.13    0.04
   8   1  -6    0.12    0.04
  -8  -1   6    0.14    0.04
  -8  -1   6    0.11    0.04
  -8   1   7    0.01    0.01
  -8   1   7   -0.00    0.00
   8  -1  -7    0.01    0.01
   8   1  -7    0.01    0.01
  -8  -1   7   -0.00    0.00
  -8  -1   7    0.01    0.01
  -8   1   8    0.01    0.01
  -8   1   8    0.01    0.01
   8  -1  -8    0.01    0.01
   8   1  -8    0.01    0.01
  -8  -1   8    0.00    0.00
  -8  -1   8    0.01    0.01
  -8   1   9    0.03    0.01
  -8   1   9    0.00    0.01
   8  -1  -9    0.03    0.01
   8   1  -9    0.02    0.01
  -8  -1   9    0.03    0.01
  -8  -1   9    0.03    0.01
  -8   1  10    0.22    0.06
  -8   1  10    0.16    0.06
   8  -1 -10    0.22    0.06
   8   1 -10    0.26    0.06
  -8  -1  10    0.24    0.06
  -8  -1  10    0.25    0.06
  -8   1  11    0.00    0.00
  -8   1  11    0.01    0.01
   8  -1 -11    0.00    0.01
   8   1 -11    0.01    0.01
  -8  -1  11    0.02    0.01
  -8  -1  11    0.01    0.01
  -8   1  12    0.01    0.01
  -8   1  12    0.01    0.01
   8  -1 -12    0.02    0.01
   8   1 -12    0.02    0.01
  -8  -1  12    0.01    0.01
  -8  -1  12    0.01    0.01
  -8   1  13   -0.00    0.01
   8  -1 -13   -0.00    0.01
  -8  -1  13   -0.00    0.00
  -8  -1  14    0.12    0.03
  -8  -1  15    0.11    0.03
  -8  -1  16    0.13    0.04
  -8  -1  17    0.00    0.01
  -8  -1  18   -0.00    0.01
  -8  -1  19    0.02    0.01
  -8  -1  20    0.01    0.01
  -8   1  21    0.00    0.01
  -8  -1  21    0.00    0.01
  -8   1  22    0.12    0.04
  -8   1  23    0.00    0.01
  -8   1  24    0.04    0.02
  -8   1  25    0.00    0.01
  -8   1  26    0.03    0.01
   8  -1 -26    0.07    0.18
   8  -1 -27    0.00    0.09
  -8   2   1    0.00    0.01
  -8   2   1   -0.00    0.01
   8  -2  -1   -0.00    0.01
   8   2  -1    0.00    0.01
  -8  -2   1   -0.00    0.01
  -8  -2   1   -0.00    0.00
  -8   2   2    0.09    0.02
  -8   2   2    0.09    0.02
   8  -2  -2    0.01    0.01
   8   2  -2    0.01    0.01
  -8  -2   2    0.13    0.02
  -8  -2   2    0.14    0.02
  -8   2   3    0.01    0.01
  -8   2   3    0.02    0.01
   8  -2  -3    0.00    0.01
   8   2  -3    0.02    0.01
  -8  -2   3    0.03    0.01
  -8  -2   3    0.03    0.01
  -8   2   4    0.08    0.02
  -8   2   4    0.08    0.02
   8  -2  -4    0.06    0.02
   8   2  -4    0.05    0.02
  -8  -2   4    0.06    0.02
  -8  -2   4    0.07    0.02
  -8   2   5    0.01    0.01
  -8   2   5    0.02    0.01
   8  -2  -5    0.00    0.01
   8   2  -5    0.02    0.01
  -8  -2   5    0.01    0.01
  -8  -2   5    0.03    0.01
  -8   2   6    0.12    0.03
  -8   2   6    0.13    0.04
   8  -2  -6    0.14    0.04
   8   2  -6    0.09    0.03
  -8  -2   6    0.17    0.04
  -8  -2   6    0.12    0.04
  -8   2   7    0.03    0.02
   8  -2  -7    0.04    0.02
   8   2  -7    0.04    0.02
  -8  -2   7    0.05    0.01
  -8  -2   7    0.08    0.02
  -8   2   8    0.16    0.04
   8  -2  -8    0.19    0.04
   8   2  -8    0.12    0.04
  -8  -2   8    0.19    0.04
  -8  -2   8    0.14    0.04
  -8   2   9    0.03    0.01
   8  -2  -9    0.00    0.01
   8   2  -9    0.03    0.01
  -8  -2   9    0.01    0.01
  -8  -2   9    0.02    0.01
  -8   2  10    0.00    0.01
   8  -2 -10   -0.00    0.01
   8   2 -10   -0.00    0.01
  -8  -2  10   -0.00    0.01
  -8  -2  10    0.00    0.01
  -8   2  11    0.00    0.01
   8  -2 -11    0.00    0.01
   8   2 -11    0.00    0.01
  -8  -2  11    0.01    0.00
  -8  -2  11   -0.00    0.01
  -8   2  12    0.10    0.03
   8  -2 -12    0.10    0.03
  -8  -2  12    0.11    0.03
  -8  -2  12    0.12    0.03
  -8   2  13    0.11    0.03
   8  -2 -13    0.10    0.03
  -8  -2  13    0.07    0.02
  -8   2  14    0.04    0.02
   8  -2 -14    0.05    0.02
  -8  -2  14    0.05    0.01
  -8  -2  15    0.02    0.01
  -8  -2  16    0.06    0.02
  -8  -2  17    0.03    0.01
  -8   2  18    0.23    0.07
  -8  -2  18    0.33    0.07
  -8   2  19   -0.00    0.01
  -8  -2  19    0.01    0.01
  -8   2  20    0.01    0.01
  -8  -2  20    0.01    0.01
  -8   2  21    0.00    0.01
  -8  -2  21    0.00    0.00
  -8   2  22    0.04    0.02
  -8  -2  22    0.08    0.02
  -8   2  23    0.01    0.01
  -8  -2  23    0.00    0.00
  -8   2  24    0.01    0.01
  -8   2  25   -0.00    0.01
   8  -2 -25   -0.00    0.14
   8  -2 -26    0.00    0.08
   8  -2 -27    0.05    0.08
   8  -2 -28   -0.00    0.04
  -8   2  35    0.00    0.01
   8  -3  -1    0.16    0.04
   8   3  -1    0.09    0.03
  -8  -3   1    0.13    0.04
  -8  -3   1    0.13    0.04
  -8   3   2   -0.00    0.00
   8  -3  -2    0.00    0.01
   8   3  -2    0.00    0.01
  -8  -3   2    0.01    0.01
  -8  -3   2    0.00    0.01
  -8   3   3    0.08    0.02
   8  -3  -3    0.08    0.02
   8   3  -3    0.07    0.02
  -8  -3   3    0.08    0.02
  -8  -3   3    0.08    0.02
  -8   3   4    0.22    0.05
   8  -3  -4    0.23    0.05
   8   3  -4    0.16    0.05
  -8  -3   4    0.31    0.05
  -8  -3   4    0.11    0.05
  -8   3   5    0.04    0.01
   8  -3  -5    0.00    0.01
   8   3  -5    0.03    0.01
  -8  -3   5    0.00    0.01
  -8  -3   5    0.03    0.01
  -8   3   6    0.04    0.02
   8  -3  -6    0.04    0.02
   8   3  -6    0.08    0.02
  -8  -3   6    0.05    0.02
  -8  -3   6    0.09    0.02
  -8   3   7    0.03    0.01
   8  -3  -7    0.03    0.01
   8   3  -7    0.03    0.01
  -8  -3   7    0.03    0.01
  -8  -3   7    0.02    0.01
  -8   3   8    0.02    0.01
   8  -3  -8    0.00    0.01
   8   3  -8   -0.00    0.01
  -8  -3   8    0.00    0.01
  -8  -3   8    0.01    0.01
  -8   3   9    0.01    0.01
   8  -3  -9   -0.00    0.01
   8   3  -9    0.01    0.01
  -8  -3   9    0.01    0.01
  -8  -3   9    0.01    0.01
  -8   3  10    0.16    0.04
   8  -3 -10    0.13    0.04
   8   3 -10    0.18    0.04
  -8  -3  10    0.15    0.04
  -8  -3  10    0.10    0.04
  -8   3  11    0.13    0.03
   8  -3 -11    0.13    0.03
  -8  -3  11    0.10    0.03
  -8   3  12   -0.00    0.01
   8  -3 -12    0.01    0.01
  -8  -3  12    0.00    0.00
  -8   3  13    0.01    0.01
  -8   3  13    0.01    0.01
   8  -3 -13    0.00    0.01
  -8  -3  13    0.02    0.01
  -8   3  14    0.03    0.01
  -8   3  14    0.03    0.01
   8  -3 -14    0.03    0.01
  -8  -3  14    0.04    0.01
  -8   3  15    0.07    0.01
  -8  -3  15    0.00    0.01
  -8   3  16    0.12    0.03
  -8  -3  16    0.13    0.03
  -8   3  17    0.01    0.01
  -8  -3  17   -0.00    0.01
  -8   3  18   -0.00    0.01
  -8  -3  18    0.01    0.01
  -8   3  19    0.01    0.01
  -8  -3  19    0.03    0.01
  -8   3  20    0.19    0.05
  -8  -3  20    0.15    0.04
  -8   3  21    0.02    0.01
  -8  -3  21    0.01    0.01
  -8   3  22    0.00    0.01
  -8  -3  22    0.02    0.01
  -8   3  23   -0.00    0.01
   8  -3 -23    0.05    0.29
  -8   3  24    0.04    0.02
   8  -3 -24    0.10    0.17
   8  -3 -25    0.05    0.08
   8  -3 -26    0.01    0.06
   8  -3 -27   -0.00    0.04
   8  -3 -28    0.02    0.03
   8  -3 -29    0.00    0.01
   8  -3 -30    0.01    0.01
  -8   3  33   -0.00    0.00
  -8   3  34    0.01    0.01
  -8   3  35    0.01    0.01
   8  -4  -1    0.13    0.03
   8   4  -1    0.10    0.03
  -8  -4   1    0.09    0.03
  -8  -4   1    0.11    0.03
   8  -4  -2    0.03    0.01
   8   4  -2    0.04    0.01
  -8  -4   2    0.01    0.01
  -8  -4   2    0.05    0.01
   8  -4  -3    0.02    0.01
   8   4  -3    0.01    0.01
  -8  -4   3    0.02    0.01
  -8  -4   3    0.03    0.01
   8  -4  -4    0.19    0.05
   8   4  -4    0.20    0.05
  -8  -4   4    0.24    0.05
  -8  -4   4    0.16    0.05
  -8   4   5    0.01    0.01
   8  -4  -5    0.01    0.01
   8   4  -5    0.02    0.01
  -8  -4   5    0.03    0.01
  -8  -4   5    0.01    0.01
  -8   4   6    0.01    0.01
   8  -4  -6    0.08    0.02
   8   4  -6    0.06    0.02
  -8  -4   6    0.10    0.02
  -8  -4   6    0.07    0.02
  -8   4   7    0.14    0.04
   8  -4  -7    0.14    0.04
   8   4  -7    0.17    0.04
  -8  -4   7    0.15    0.04
  -8  -4   7    0.12    0.04
  -8   4   8    0.04    0.02
   8  -4  -8    0.05    0.02
   8   4  -8    0.06    0.02
  -8  -4   8    0.06    0.02
  -8  -4   8    0.04    0.02
  -8   4   9    0.00    0.01
  -8   4   9    0.02    0.01
   8  -4  -9    0.01    0.01
  -8  -4   9    0.01    0.01
  -8  -4   9    0.01    0.01
  -8   4  10    0.00    0.00
  -8   4  10    0.00    0.01
   8  -4 -10    0.01    0.01
  -8  -4  10    0.00    0.00
  -8   4  11    0.02    0.01
  -8   4  11   -0.00    0.01
   8  -4 -11    0.02    0.01
  -8  -4  11    0.01    0.01
  -8   4  12    0.16    0.04
  -8   4  12    0.10    0.04
   8  -4 -12    0.16    0.04
  -8  -4  12    0.14    0.04
  -8   4  13    0.02    0.01
  -8   4  13    0.03    0.01
   8  -4 -13    0.02    0.01
  -8  -4  13    0.02    0.01
  -8   4  14    0.06    0.02
  -8   4  14    0.10    0.03
   8  -4 -14    0.06    0.02
  -8  -4  14    0.08    0.02
  -8   4  15   -0.00    0.01
  -8  -4  15    0.00    0.00
  -8   4  16    0.02    0.01
  -8  -4  16    0.02    0.01
  -8   4  17    0.04    0.02
  -8  -4  17    0.05    0.01
  -8   4  18    0.14    0.04
  -8  -4  18    0.14    0.04
  -8   4  19    0.03    0.01
  -8  -4  19    0.00    0.01
  -8   4  20    0.01    0.01
  -8  -4  20    0.01    0.01
  -8   4  21    0.01    0.01
  -8  -4  21    0.00    0.00
  -8   4  22    0.06    0.02
   8  -4 -22    0.19    0.23
  -8   4  23    0.03    0.01
   8  -4 -23    0.01    0.13
   8  -4 -24    0.01    0.08
   8  -4 -25    0.01    0.06
   8  -4 -26    0.00    0.03
   8  -4 -27    0.03    0.03
   8  -4 -28    0.05    0.03
   8  -4 -29    0.01    0.02
   8  -4 -30   -0.00    0.01
   8  -4 -31    0.01    0.01
  -8   4  32    0.02    0.01
  -8   4  33    0.01    0.01
  -8   4  34    0.00    0.01
  -8   4  35    0.01    0.01
   8  -5  -1    0.05    0.02
   8   5  -1    0.05    0.02
  -8  -5   1    0.04    0.02
   8  -5  -2    0.03    0.02
   8   5  -2    0.04    0.02
  -8  -5   2    0.05    0.02
   8  -5  -3    0.10    0.03
   8   5  -3    0.15    0.03
  -8  -5   3    0.10    0.03
  -8  -5   3    0.10    0.03
  -8   5   4    0.02    0.01
   8  -5  -4    0.03    0.01
   8   5  -4    0.02    0.01
  -8  -5   4    0.00    0.01
  -8  -5   4    0.01    0.01
  -8   5   5    0.08    0.02
   8  -5  -5    0.09    0.03
   8   5  -5    0.06    0.02
  -8  -5   5    0.09    0.03
  -8  -5   5    0.09    0.03
  -8   5   6    0.16    0.04
   8  -5  -6    0.12    0.04
  -8  -5   6    0.17    0.04
  -8  -5   6    0.14    0.04
  -8   5   7    0.01    0.01
   8  -5  -7    0.01    0.01
  -8  -5   7    0.00    0.01
  -8   5   8    0.01    0.01
   8  -5  -8    0.02    0.01
  -8  -5   8    0.01    0.01
  -8   5   9    0.00    0.01
   8  -5  -9    0.02    0.01
  -8  -5   9    0.01    0.01
  -8   5  10    0.26    0.07
  -8   5  10    0.27    0.07
   8  -5 -10    0.28    0.07
  -8  -5  10    0.22    0.07
  -8   5  11    0.06    0.02
  -8   5  11    0.03    0.02
   8  -5 -11    0.07    0.02
  -8  -5  11    0.03    0.01
  -8   5  12   -0.00    0.01
  -8   5  12    0.01    0.01
   8  -5 -12    0.00    0.01
  -8  -5  12   -0.00    0.00
  -8   5  13    0.00    0.01
  -8   5  13   -0.00    0.01
   8  -5 -13   -0.00    0.01
  -8  -5  13   -0.00    0.00
  -8   5  14    0.02    0.01
   8  -5 -14    0.01    0.01
  -8  -5  14    0.02    0.01
  -8   5  15    0.03    0.01
  -8  -5  15    0.03    0.01
  -8   5  16    0.09    0.03
  -8  -5  16    0.09    0.03
  -8   5  17    0.01    0.01
  -8  -5  17    0.01    0.01
  -8   5  18    0.01    0.01
  -8  -5  18    0.00    0.01
  -8   5  19    0.01    0.01
  -8  -5  19    0.04    0.01
   8  -5 -20    0.12    0.27
  -8   5  21    0.04    0.02
   8  -5 -21   -0.00    0.16
  -8   5  22    0.01    0.01
   8  -5 -22    0.04    0.12
   8  -5 -23   -0.00    0.07
   8  -5 -24    0.03    0.05
   8  -5 -25   -0.00    0.03
   8  -5 -26    0.03    0.03
   8  -5 -27    0.01    0.02
   8  -5 -28    0.01    0.01
  -8   5  29    0.02    0.01
   8  -5 -29    0.01    0.01
  -8   5  30    0.01    0.01
   8  -5 -30    0.03    0.01
  -8   5  31    0.00    0.01
   8  -5 -31    0.01    0.01
  -8   5  32    0.01    0.01
   8  -5 -32    0.01    0.01
  -8   5  33    0.00    0.01
  -8   5  34   -0.00    0.01
  -8   6   1    0.15    0.04
   8  -6  -1    0.19    0.04
   8   6  -1    0.12    0.04
  -8  -6   1    0.12    0.04
  -8   6   2    0.15    0.03
   8  -6  -2    0.06    0.03
   8   6  -2    0.14    0.03
  -8  -6   2    0.12    0.03
  -8   6   3    0.17    0.04
   8  -6  -3    0.11    0.04
  -8   6   4    0.05    0.02
   8  -6  -4    0.08    0.02
  -8   6   5    0.04    0.01
   8  -6  -5    0.02    0.01
  -8   6   6    0.04    0.02
   8  -6  -6    0.08    0.02
  -8  -6   6    0.05    0.02
  -8   6   7    0.04    0.01
   8  -6  -7    0.03    0.02
  -8  -6   7    0.04    0.01
  -8   6   8    0.02    0.01
   8  -6  -8    0.01    0.01
  -8  -6   8    0.05    0.01
  -8   6   9    0.00    0.01
   8  -6  -9    0.01    0.01
  -8  -6   9    0.00    0.01
  -8   6  10    0.02    0.01
   8  -6 -10    0.02    0.01
  -8  -6  10    0.00    0.01
  -8   6  11    0.02    0.01
   8  -6 -11    0.01    0.01
  -8  -6  11    0.02    0.01
  -8   6  12    0.03    0.01
   8  -6 -12    0.04    0.02
  -8  -6  12    0.03    0.01
  -8   6  13    0.02    0.01
   8  -6 -13    0.02    0.01
  -8  -6  13    0.02    0.01
  -8   6  14    0.05    0.02
   8  -6 -14    0.03    0.02
  -8  -6  14    0.05    0.02
  -8   6  15    0.05    0.02
  -8  -6  15    0.04    0.01
  -8   6  16    0.00    0.01
  -8  -6  16    0.01    0.01
  -8   6  17    0.14    0.04
  -8  -6  17    0.10    0.03
  -8   6  18    0.05    0.02
   8  -6 -18    0.08    0.29
  -8   6  19    0.03    0.01
   8  -6 -19    0.03    0.19
   8  -6 -20    0.10    0.16
   8  -6 -21   -0.00    0.06
   8  -6 -22   -0.00    0.06
   8  -6 -23   -0.00    0.04
   8  -6 -24    0.00    0.03
   8  -6 -25    0.04    0.03
   8  -6 -26    0.00    0.01
  -8   6  27    0.03    0.01
   8  -6 -27    0.04    0.02
  -8   6  28   -0.00    0.01
   8  -6 -28    0.04    0.02
  -8   6  29    0.01    0.01
   8  -6 -29    0.00    0.01
  -8   6  30    0.00    0.01
   8  -6 -30   -0.00    0.01
  -8   6  31    0.00    0.01
   8  -6 -31    0.01    0.01
  -8   6  32    0.00    0.01
   8  -6 -32   -0.00    0.01
  -8   6  33    0.01    0.01
   8  -6 -33    0.00    0.01
  -8   6  34    0.00    0.01
  -8   7   1    0.12    0.03
  -8  -7   1    0.08    0.03
  -8   7   2    0.00    0.01
  -8   7   3    0.03    0.01
  -8   7   4    0.00    0.01
   8  -7  -4    0.01    0.01
  -8   7   5    0.10    0.03
   8  -7  -5    0.09    0.03
  -8   7   6    0.05    0.01
   8  -7  -6    0.02    0.01
   8  -7  -7    0.00    0.01
  -8   7   8    0.00    0.01
   8  -7  -8    0.00    0.01
  -8  -7   8    0.01    0.01
  -8   7   9    0.08    0.03
   8  -7  -9    0.09    0.03
  -8  -7   9    0.07    0.02
  -8   7  10    0.01    0.01
   8  -7 -10    0.03    0.01
  -8  -7  10    0.01    0.01
  -8   7  11    0.07    0.02
   8  -7 -11    0.07    0.02
  -8  -7  11    0.04    0.02
  -8   7  12    0.01    0.01
   8  -7 -12   -0.00    0.01
  -8  -7  12   -0.00    0.01
  -8   7  13    0.05    0.02
   8  -7 -13    0.03    0.01
  -8  -7  13    0.02    0.01
  -8   7  14    0.03    0.01
   8  -7 -14    0.02    0.01
  -8  -7  14    0.02    0.01
  -8   7  15    0.13    0.03
  -8  -7  15    0.08    0.03
  -8   7  16    0.03    0.01
   8  -7 -16    0.00    0.25
  -8  -7  16    0.01    0.01
  -8   7  17    0.00    0.01
   8  -7 -17    0.03    0.18
  -8   7  18    0.01    0.01
   8  -7 -18   -0.00    0.12
   8  -7 -19   -0.00    0.08
   8  -7 -20    0.01    0.08
   8  -7 -21    0.00    0.05
   8  -7 -22    0.00    0.03
   8  -7 -23   -0.00    0.02
  -8   7  24   -0.00    0.01
   8  -7 -24    0.01    0.02
  -8   7  25    0.01    0.01
   8  -7 -25    0.02    0.02
  -8   7  26    0.01    0.01
   8  -7 -26    0.03    0.02
  -8   7  27    0.00    0.01
   8  -7 -27    0.01    0.01
  -8   7  28   -0.00    0.01
   8  -7 -28    0.00    0.01
  -8   7  29    0.02    0.01
   8  -7 -29    0.00    0.01
  -8   7  30    0.01    0.01
   8  -7 -30    0.00    0.01
  -8   7  31    0.02    0.01
   8  -7 -31    0.02    0.01
  -8   7  32   -0.00    0.01
   8  -7 -32   -0.00    0.00
  -8   7  33   -0.00    0.01
   8  -7 -33    0.00    0.01
   8  -7 -34    0.00    0.01
  -8   8   1    0.15    0.03
   8  -8  -1    0.09    0.03
  -8  -8   1    0.11    0.03
  -8   8   2    0.00    0.01
   8  -8  -2    0.01    0.01
  -8  -8   2    0.00    0.01
  -8   8   3    0.04    0.02
   8  -8  -3    0.03    0.02
  -8  -8   3    0.06    0.02
  -8   8   4    0.03    0.01
  -8  -8   4    0.02    0.01
  -8   8   5    0.00    0.01
  -8   8   6   -0.00    0.01
  -8   8   7    0.17    0.05
  -8   8   8   -0.00    0.01
  -8   8   9    0.03    0.01
   8  -8  -9    0.00    0.01
  -8   8  10    0.03    0.01
   8  -8 -10    0.02    0.01
  -8  -8  10    0.00    0.01
  -8   8  11    0.01    0.01
   8  -8 -11   -0.00    0.01
  -8  -8  11    0.00    0.01
  -8   8  12    0.00    0.01
   8  -8 -12    0.00    0.01
  -8  -8  12    0.00    0.01
  -8   8  13    0.07    0.02
   8  -8 -13    0.02    0.01
  -8  -8  13    0.04    0.01
  -8   8  14    0.00    0.01
   8  -8 -14   -0.00    0.29
  -8  -8  14    0.00    0.01
  -8   8  15    0.02    0.01
   8  -8 -15    0.16    0.22
  -8   8  16    0.01    0.01
   8  -8 -16    0.14    0.15
   8  -8 -17   -0.00    0.07
   8  -8 -18    0.04    0.07
   8  -8 -19    0.07    0.06
   8  -8 -20   -0.00    0.03
  -8   8  21    0.00    0.01
   8  -8 -21    0.04    0.03
  -8   8  22    0.00    0.01
   8  -8 -22    0.01    0.02
  -8   8  23    0.02    0.01
   8  -8 -23    0.05    0.03
  -8   8  24    0.00    0.01
   8  -8 -24    0.02    0.02
  -8   8  25    0.01    0.01
   8  -8 -25    0.04    0.02
  -8   8  26    0.00    0.01
   8  -8 -26    0.00    0.01
  -8   8  27    0.01    0.01
   8  -8 -27    0.00    0.01
  -8   8  28    0.01    0.01
   8  -8 -28    0.00    0.01
  -8   8  29    0.01    0.01
   8  -8 -29    0.02    0.01
  -8   8  30    0.01    0.01
   8  -8 -30   -0.00    0.00
  -8   8  31   -0.00    0.01
   8  -8 -31   -0.00    0.01
  -8   8  32    0.00    0.01
   8  -8 -32    0.01    0.01
  -8   8  33   -0.00    0.01
   8  -8 -33   -0.00    0.01
   8  -8 -34    0.00    0.00
   8  -8 -35    0.00    0.00
  -8   9   1    0.12    0.03
   8  -9  -1    0.14    0.04
  -8  -9   1    0.09    0.03
  -8   9   2    0.00    0.01
   8  -9  -2    0.00    0.01
  -8  -9   2    0.00    0.01
  -8   9   3    0.06    0.02
   8  -9  -3    0.06    0.02
  -8  -9   3    0.02    0.01
  -8   9   4    0.00    0.01
   8  -9  -4    0.00    0.01
  -8  -9   4    0.01    0.01
  -8   9   5    0.07    0.02
   8  -9  -5    0.04    0.02
  -8  -9   5    0.06    0.02
  -8   9   6    0.00    0.01
   8  -9  -6    0.00    0.01
  -8  -9   6    0.00    0.01
  -8   9   7    0.02    0.01
   8  -9  -7    0.01    0.01
  -8   9   8   -0.00    0.01
   8  -9  -8    0.00    0.01
  -8   9   9    0.02    0.01
  -8   9  10    0.01    0.01
  -8   9  11    0.16    0.05
   8  -9 -11   -0.00    0.24
  -8   9  12   -0.00    0.01
   8  -9 -12   -0.00    0.19
  -8  -9  12    0.00    0.01
  -8   9  13   -0.00    0.01
   8  -9 -13   -0.00    0.15
  -8  -9  13    0.00    0.01
  -8   9  14   -0.00    0.01
   8  -9 -14   -0.00    0.08
   8  -9 -15    0.07    0.09
   8  -9 -16   -0.00    0.06
  -8   9  17   -0.00    0.01
   8  -9 -17   -0.00    0.04
  -8   9  18   -0.00    0.01
   8  -9 -18   -0.00    0.03
  -8   9  19    0.01    0.01
   8  -9 -19    0.08    0.04
  -8   9  20    0.01    0.01
   8  -9 -20   -0.00    0.02
  -8   9  21    0.02    0.01
   8  -9 -21    0.08    0.03
  -8   9  22    0.01    0.01
   8  -9 -22   -0.00    0.02
  -8   9  23    0.00    0.01
   8  -9 -23    0.00    0.01
  -8   9  24   -0.00    0.01
   8  -9 -24   -0.00    0.01
  -8   9  25    0.01    0.01
   8  -9 -25    0.04    0.01
  -8   9  26    0.02    0.01
   8  -9 -26    0.00    0.01
  -8   9  27    0.01    0.01
   8  -9 -27    0.00    0.01
  -8   9  28   -0.00    0.01
   8  -9 -28    0.00    0.01
  -8   9  29    0.00    0.01
   8  -9 -29    0.00    0.01
  -8   9  30   -0.00    0.01
   8  -9 -30    0.00    0.01
  -8   9  31    0.00    0.01
   8  -9 -31    0.00    0.01
  -8   9  32    0.00    0.01
   8  -9 -32    0.00    0.01
   8  -9 -33   -0.00    0.01
  -8  10   1    0.03    0.02
   8 -10  -1    0.05    0.02
  -8 -10   1    0.06    0.02
  -8  10   2   -0.00    0.01
   8 -10  -2    0.00    0.01
  -8 -10   2   -0.00    0.01
  -8  10   3    0.10    0.02
   8 -10  -3    0.03    0.02
  -8 -10   3    0.06    0.02
  -8  10   4    0.02    0.01
   8 -10  -4    0.01    0.01
  -8 -10   4    0.01    0.01
  -8  10   5    0.02    0.01
   8 -10  -5    0.00    0.01
  -8 -10   5    0.00    0.01
  -8  10   6   -0.00    0.01
   8 -10  -6    0.00    0.01
  -8 -10   6    0.00    0.01
  -8  10   7    0.11    0.03
   8 -10  -7    0.06    0.03
  -8 -10   7    0.08    0.02
  -8  10   8    0.00    0.01
   8 -10  -8    0.11    0.32
   8 -10  -8   -0.00    0.01
  -8 -10   8    0.00    0.01
  -8  10   9   -0.00    0.01
   8 -10  -9   -0.00    0.21
   8 -10  -9    0.00    0.01
  -8 -10   9    0.01    0.01
  -8  10  10   -0.00    0.01
   8 -10 -10   -0.00    0.15
   8 -10 -10    0.00    0.01
  -8  10  11    0.01    0.01
   8 -10 -11    0.00    0.11
   8 -10 -11    0.00    0.01
   8 -10 -12   -0.00    0.09
   8 -10 -12   -0.00    0.01
   8 -10 -13   -0.00    0.07
   8 -10 -13    0.05    0.02
   8 -10 -14    0.06    0.06
   8 -10 -15    0.04    0.04
   8 -10 -16    0.04    0.03
  -8  10  17    0.04    0.02
   8 -10 -17    0.25    0.06
  -8  10  18   -0.00    0.01
   8 -10 -18    0.04    0.02
  -8  10  19    0.01    0.01
   8 -10 -19    0.08    0.03
  -8  10  20    0.00    0.01
   8 -10 -20    0.03    0.02
  -8  10  21    0.01    0.01
   8 -10 -21    0.01    0.01
  -8  10  22    0.00    0.01
   8 -10 -22    0.00    0.01
  -8  10  23    0.01    0.01
   8 -10 -23    0.00    0.01
  -8  10  24   -0.00    0.01
   8 -10 -24   -0.00    0.01
  -8  10  25    0.01    0.01
   8 -10 -25    0.00    0.01
  -8  10  26    0.00    0.01
   8 -10 -26    0.00    0.01
  -8  10  27    0.01    0.01
   8 -10 -27    0.00    0.01
  -8  10  28    0.01    0.01
   8 -10 -28    0.00    0.01
  -8  10  29    0.02    0.01
   8 -10 -29    0.02    0.01
  -8  10  30    0.00    0.01
   8 -10 -30   -0.00    0.01
  -8  10  31    0.00    0.01
  -8  10  32   -0.00    0.01
  -8  11   1    0.02    0.01
   8 -11  -1    0.06    0.02
  -8 -11   1    0.05    0.02
  -8  11   2    0.00    0.01
   8 -11  -2    0.02    0.01
  -8 -11   2    0.01    0.01
  -8  11   3    0.02    0.01
   8 -11  -3    0.01    0.01
  -8 -11   3    0.01    0.01
  -8  11   4   -0.00    0.01
   8 -11  -4    0.26    0.35
   8 -11  -4    0.00    0.01
  -8  11   5    0.05    0.02
   8 -11  -5    0.06    0.22
   8 -11  -5    0.03    0.01
  -8 -11   5    0.02    0.01
  -8  11   6   -0.00    0.01
   8 -11  -6   -0.00    0.18
   8 -11  -6   -0.00    0.01
  -8 -11   6   -0.00    0.01
  -8  11   7   -0.00    0.01
   8 -11  -7    0.09    0.15
   8 -11  -7    0.01    0.01
  -8 -11   7    0.00    0.01
  -8  11   8    0.02    0.01
   8 -11  -8   -0.00    0.10
   8 -11  -8   -0.00    0.01
  -8 -11   8    0.01    0.01
   8 -11  -9    0.00    0.08
   8 -11  -9    0.03    0.01
  -8 -11   9    0.03    0.01
   8 -11 -10    0.02    0.06
   8 -11 -10    0.01    0.01
   8 -11 -11   -0.00    0.05
   8 -11 -11    0.02    0.01
   8 -11 -12   -0.00    0.04
   8 -11 -12    0.01    0.01
   8 -11 -13   -0.00    0.04
   8 -11 -14   -0.00    0.03
   8 -11 -15    0.21    0.07
   8 -11 -16   -0.00    0.02
   8 -11 -17    0.00    0.02
   8 -11 -18   -0.00    0.01
   8 -11 -19    0.02    0.02
   8 -11 -20   -0.00    0.01
   8 -11 -21    0.02    0.01
   8 -11 -22   -0.00    0.01
   8 -11 -23    0.00    0.01
   8 -11 -24    0.00    0.01
   8 -11 -25    0.01    0.01
   8 -11 -26    0.00    0.01
   8 -11 -27    0.00    0.01
  -8  12   1    0.01    0.01
   8 -12  -1   -0.00    0.19
   8 -12  -1   -0.00    0.01
  -8 -12   1    0.01    0.01
  -8  12   2    0.02    0.01
   8 -12  -2    0.06    0.18
   8 -12  -2   -0.00    0.01
  -8 -12   2    0.00    0.01
  -8  12   3    0.08    0.02
   8 -12  -3   -0.00    0.12
   8 -12  -3    0.08    0.02
  -8 -12   3    0.05    0.02
  -8  12   4    0.00    0.01
   8 -12  -4   -0.00    0.09
   8 -12  -4    0.00    0.01
  -8 -12   4   -0.00    0.01
   8 -12  -5   -0.00    0.08
   8 -12  -5   -0.00    0.01
  -8 -12   5   -0.00    0.01
   8 -12  -6    0.03    0.06
   8 -12  -6    0.01    0.01
  -8 -12   6    0.00    0.01
   8 -12  -7    0.00    0.05
   8 -12  -7    0.02    0.01
  -8 -12   7    0.01    0.01
   8 -12  -8   -0.00    0.05
   8 -12  -8    0.01    0.01
   8 -12  -9   -0.00    0.04
   8 -12  -9    0.00    0.01
   8 -12 -10    0.02    0.04
   8 -12 -10    0.01    0.01
   8 -12 -11    0.06    0.04
   8 -12 -11   -0.00    0.01
   8 -12 -12   -0.00    0.03
   8 -12 -12    0.00    0.01
   8 -12 -13    0.12    0.05
   8 -12 -14    0.02    0.02
   8 -12 -15    0.01    0.02
   8 -12 -16    0.02    0.02
   8 -12 -17   -0.00    0.01
   8 -12 -18    0.01    0.01
   8 -12 -19    0.03    0.01
   8 -12 -20   -0.00    0.01
   8 -12 -21    0.00    0.01
   8 -12 -22    0.00    0.01
   8 -12 -23    0.00    0.01
   8 -13  -1    0.01    0.09
   8 -13  -1    0.01    0.01
  -8 -13   1    0.01    0.01
   8 -13  -2    0.00    0.06
   8 -13  -2    0.02    0.01
  -8 -13   2    0.00    0.01
   8 -13  -3    0.04    0.06
   8 -13  -3   -0.00    0.01
  -8 -13   3   -0.00    0.01
   8 -13  -4    0.05    0.05
   8 -13  -4    0.01    0.01
  -8 -13   4    0.00    0.01
   8 -13  -5    0.01    0.04
   8 -13  -5    0.03    0.02
  -8 -13   5    0.02    0.01
   8 -13  -6    0.04    0.04
   8 -13  -6    0.00    0.01
  -8 -13   6   -0.00    0.01
   8 -13  -7    0.04    0.04
   8 -13  -7    0.00    0.01
   8 -13  -8    0.05    0.03
   8 -13  -8    0.00    0.01
   8 -13  -9    0.07    0.03
   8 -13  -9    0.01    0.01
   8 -13 -10    0.02    0.02
   8 -13 -10    0.00    0.01
   8 -13 -11    0.03    0.02
   8 -13 -12   -0.00    0.02
   8 -13 -13   -0.00    0.01
   8 -13 -14    0.02    0.02
   8 -13 -15    0.02    0.01
   8 -13 -16    0.00    0.01
   8 -13 -17   -0.00    0.01
   8 -13 -18   -0.00    0.01
   8 -13 -19    0.00    0.01
   8 -13 -20    0.00    0.01
   8 -14  -1    0.05    0.04
   8 -14  -1    0.01    0.01
  -8 -14   1    0.03    0.01
   8 -14  -2    0.10    0.04
   8 -14  -2    0.00    0.01
  -8 -14   2    0.02    0.01
   8 -14  -3    0.11    0.04
   8 -14  -3    0.01    0.01
  -8 -14   3    0.00    0.01
   8 -14  -4   -0.00    0.02
   8 -14  -4   -0.00    0.01
  -8 -14   4   -0.00    0.01
   8 -14  -5   -0.00    0.02
   8 -14  -5   -0.00    0.01
   8 -14  -6    0.02    0.02
   8 -14  -6    0.01    0.01
   8 -14  -7    0.00    0.02
   8 -14  -7    0.01    0.01
   8 -14  -8    0.05    0.02
   8 -14  -8    0.02    0.01
   8 -14  -9    0.04    0.02
   8 -14 -10   -0.00    0.01
   8 -14 -11    0.00    0.01
   8 -14 -12   -0.00    0.01
   8 -14 -13    0.01    0.01
   8 -14 -14   -0.00    0.01
   8 -14 -15    0.00    0.01
   8 -14 -16    0.00    0.01
   8 -15  -1    0.02    0.02
   8 -15  -1    0.01    0.01
  -8 -15   1    0.00    0.01
   8 -15  -2   -0.00    0.02
   8 -15  -2   -0.00    0.01
  -8 -15   2   -0.00    0.01
   8 -15  -3    0.00    0.01
   8 -15  -3   -0.00    0.01
   8 -15  -4   -0.00    0.01
   8 -15  -4    0.01    0.01
   8 -15  -5    0.01    0.01
   8 -15  -5    0.01    0.01
   8 -15  -6    0.01    0.01
   8 -15  -7   -0.00    0.01
   8 -15  -8   -0.00    0.01
   8 -15  -9    0.01    0.01
   8 -15 -10   -0.00    0.01
   8 -15 -11    0.00    0.01
   8 -15 -12    0.00    0.01
   8 -16  -1   -0.00    0.01
   8 -16  -1   -0.00    0.01
   8 -16  -2    0.01    0.01
   8 -16  -2   -0.00    0.01
   8 -16  -3    0.02    0.01
   8 -16  -4    0.01    0.01
   8 -16  -5   -0.00    0.01
   8 -16  -6    0.00    0.01
   8 -16  -7    0.00    0.01
   8 -17  -1   -0.00    0.01
   8 -17  -2    0.00    0.01
  -7   0   1    1.92    0.36
  -7   0   1    1.44    0.36
   7   0  -1    1.29    0.36
   7   0  -1    1.31    0.36
  -7   0   2   -0.00    0.00
  -7   0   2    0.01    0.01
   7   0  -2    0.00    0.00
   7   0  -2    0.00    0.01
  -7   0   3    0.02    0.01
  -7   0   3    0.01    0.01
   7   0  -3    0.01    0.01
   7   0  -3    0.02    0.01
  -7   0   4    0.00    0.01
  -7   0   4   -0.00    0.00
   7   0  -4   -0.00    0.00
   7   0  -4    0.00    0.01
  -7   0   5    0.06    0.02
  -7   0   5    0.05    0.02
   7   0  -5    0.06    0.02
   7   0  -5    0.06    0.02
  -7   0   6    0.00    0.00
  -7   0   6    0.00    0.00
   7   0  -6    0.00    0.00
   7   0  -6    0.01    0.01
  -7   0   7    0.45    0.12
  -7   0   7    0.49    0.12
   7   0  -7    0.47    0.12
   7   0  -7    0.51    0.12
  -7   0   8    0.00    0.00
  -7   0   8    0.00    0.00
   7   0  -8    0.00    0.00
   7   0  -8   -0.00    0.01
  -7   0   9    0.02    0.01
  -7   0   9    0.01    0.01
   7   0  -9    0.02    0.01
   7   0  -9    0.02    0.01
  -7   0  10   -0.00    0.00
  -7   0  10    0.00    0.01
   7   0 -10   -0.00    0.01
  -7   0  11    0.56    0.14
  -7   0  11    0.63    0.15
   7   0 -11    0.55    0.14
  -7   0  12   -0.00    0.00
  -7   0  12    0.00    0.00
   7   0 -12    0.00    0.01
  -7   0  13    0.18    0.05
  -7   0  13    0.20    0.05
   7   0 -13    0.17    0.05
  -7   0  14   -0.00    0.00
  -7   0  14   -0.00    0.01
   7   0 -14    0.01    0.01
  -7   0  15   -0.00    0.00
  -7   0  15    0.00    0.00
   7   0 -15    0.02    0.01
  -7   0  16   -0.00    0.00
  -7   0  16    0.00    0.01
  -7   0  17    0.69    0.17
  -7   0  18    0.00    0.01
  -7   0  19    0.02    0.01
  -7   0  20   -0.00    0.00
  -7   0  21    0.02    0.01
  -7   0  22    0.00    0.01
  -7   0  23    0.05    0.02
  -7   0  24   -0.00    0.01
  -7   0  25    0.00    0.01
   7   0 -25    0.05    0.16
  -7   0  36   -0.00    0.01
  -7   0  37    0.02    0.01
  -7   1   1    0.00    0.00
  -7   1   1    0.00    0.00
   7  -1  -1    0.00    0.01
   7   1  -1    0.01    0.01
   7   1  -1    0.00    0.01
  -7  -1   1    0.00    0.01
  -7  -1   1   -0.00    0.00
  -7   1   2    0.07    0.02
  -7   1   2    0.05    0.02
   7  -1  -2    0.08    0.02
   7   1  -2    0.09    0.02
   7   1  -2    0.04    0.02
  -7  -1   2    0.07    0.02
  -7  -1   2    0.08    0.02
  -7   1   3    0.47    0.11
  -7   1   3    0.39    0.11
   7  -1  -3    0.43    0.11
   7   1  -3    0.42    0.11
   7   1  -3    0.41    0.11
  -7  -1   3    0.37    0.10
  -7  -1   3    0.42    0.11
  -7   1   4    0.01    0.01
  -7   1   4   -0.00    0.00
   7  -1  -4    0.00    0.01
   7   1  -4    0.00    0.00
   7   1  -4    0.00    0.01
  -7  -1   4    0.00    0.00
  -7  -1   4    0.00    0.01
  -7   1   5    0.13    0.03
  -7   1   5    0.15    0.03
   7  -1  -5    0.10    0.03
   7   1  -5    0.14    0.03
   7   1  -5    0.11    0.03
  -7  -1   5    0.11    0.03
  -7  -1   5    0.13    0.03
  -7   1   6   -0.00    0.00
  -7   1   6    0.00    0.01
   7  -1  -6    0.00    0.01
   7   1  -6    0.01    0.01
   7   1  -6   -0.00    0.01
  -7  -1   6    0.00    0.00
  -7  -1   6   -0.00    0.01
  -7   1   7    0.06    0.02
  -7   1   7    0.06    0.02
   7  -1  -7    0.05    0.02
   7   1  -7    0.06    0.02
   7   1  -7    0.05    0.02
  -7  -1   7    0.04    0.02
  -7  -1   7    0.06    0.02
  -7   1   8    0.03    0.01
  -7   1   8    0.03    0.01
   7  -1  -8    0.02    0.01
   7   1  -8    0.03    0.01
   7   1  -8    0.03    0.01
  -7  -1   8    0.04    0.01
  -7  -1   8    0.02    0.01
  -7   1   9    0.40    0.09
  -7   1   9    0.13    0.09
   7  -1  -9    0.47    0.10
   7   1  -9    0.48    0.09
   7   1  -9    0.45    0.09
  -7  -1   9    0.61    0.09
  -7  -1   9    0.59    0.10
  -7   1  10    0.05    0.01
  -7   1  10    0.02    0.01
   7  -1 -10    0.02    0.01
   7   1 -10    0.03    0.01
   7   1 -10    0.02    0.01
  -7  -1  10    0.05    0.01
  -7  -1  10    0.02    0.01
  -7   1  11    0.10    0.03
  -7   1  11    0.13    0.03
   7  -1 -11    0.13    0.03
   7   1 -11    0.11    0.03
   7   1 -11    0.10    0.03
  -7  -1  11    0.13    0.03
  -7  -1  11    0.13    0.03
  -7   1  12   -0.00    0.00
  -7   1  12   -0.00    0.00
   7  -1 -12    0.00    0.00
   7   1 -12    0.00    0.01
   7   1 -12    0.00    0.01
  -7  -1  12   -0.00    0.00
  -7  -1  12    0.00    0.01
  -7   1  13    0.29    0.07
  -7   1  13    0.30    0.07
   7  -1 -13    0.27    0.07
   7   1 -13    0.27    0.07
   7   1 -13    0.26    0.07
  -7  -1  13    0.25    0.07
  -7  -1  13    0.28    0.07
  -7   1  14    0.00    0.01
  -7   1  14    0.00    0.01
   7  -1 -14    0.01    0.01
   7   1 -14    0.02    0.01
  -7  -1  14    0.00    0.00
  -7  -1  14    0.03    0.01
  -7   1  15    0.20    0.05
  -7   1  15    0.24    0.05
   7  -1 -15    0.22    0.05
   7   1 -15    0.18    0.05
  -7  -1  15    0.19    0.05
  -7  -1  15    0.13    0.05
  -7   1  16    0.06    0.02
  -7   1  16    0.03    0.01
   7  -1 -16    0.03    0.01
  -7  -1  16    0.05    0.01
  -7  -1  16    0.05    0.02
  -7   1  17    0.06    0.02
  -7  -1  17    0.05    0.02
  -7   1  18    0.00    0.01
  -7  -1  18   -0.00    0.00
  -7   1  19    0.25    0.07
  -7  -1  19    0.24    0.06
  -7   1  20    0.00    0.01
  -7  -1  20    0.01    0.01
  -7   1  21    0.10    0.03
  -7  -1  21    0.10    0.03
  -7  -1  22    0.00    0.01
  -7  -1  23    0.07    0.02
  -7  -1  24    0.03    0.01
  -7  -1  25    0.12    0.03
  -7   1  34   -0.00    0.01
  -7   1  35    0.02    0.01
  -7   1  36    0.00    0.01
  -7   1  37   -0.00    0.01
  -7  -1  37   -0.00    0.00
  -7   2   1    0.07    0.02
  -7   2   1    0.06    0.02
   7  -2  -1    0.04    0.02
   7   2  -1    0.05    0.02
  -7  -2   1    0.07    0.02
  -7  -2   1    0.06    0.02
  -7   2   2    0.05    0.02
  -7   2   2    0.05    0.02
   7  -2  -2    0.09    0.02
   7   2  -2    0.09    0.02
   7   2  -2    0.08    0.02
  -7  -2   2    0.08    0.02
  -7  -2   2    0.07    0.02
  -7   2   3    0.01    0.01
  -7   2   3    0.00    0.01
   7  -2  -3    0.02    0.01
   7   2  -3    0.02    0.01
   7   2  -3    0.01    0.01
  -7  -2   3   -0.00    0.01
  -7  -2   3    0.02    0.01
  -7   2   4    0.01    0.01
  -7   2   4    0.02    0.01
   7  -2  -4    0.01    0.01
   7   2  -4    0.00    0.01
   7   2  -4    0.00    0.01
  -7  -2   4    0.00    0.00
  -7  -2   4    0.00    0.00
  -7   2   5    0.42    0.08
  -7   2   5    0.39    0.08
   7  -2  -5    0.10    0.08
   7   2  -5    0.46    0.08
   7   2  -5    0.45    0.08
  -7  -2   5    0.36    0.08
  -7  -2   5    0.44    0.08
  -7   2   6    0.03    0.01
  -7   2   6    0.03    0.01
   7  -2  -6    0.03    0.01
   7   2  -6    0.04    0.01
   7   2  -6    0.02    0.01
  -7  -2   6    0.02    0.01
  -7  -2   6    0.03    0.01
  -7   2   7    0.40    0.07
  -7   2   7    0.09    0.07
   7  -2  -7    0.40    0.08
   7   2  -7    0.40    0.07
   7   2  -7    0.38    0.07
  -7  -2   7    0.36    0.07
  -7  -2   7    0.40    0.07
  -7   2   8    0.01    0.01
  -7   2   8    0.01    0.01
   7  -2  -8    0.02    0.01
   7   2  -8    0.01    0.01
   7   2  -8    0.01    0.01
  -7  -2   8    0.00    0.00
  -7  -2   8    0.00    0.01
  -7   2   9    0.09    0.03
  -7   2   9    0.11    0.03
   7  -2  -9    0.11    0.03
   7   2  -9    0.07    0.03
   7   2  -9    0.10    0.03
  -7  -2   9    0.10    0.03
  -7  -2   9    0.14    0.03
  -7   2  10    0.02    0.01
  -7   2  10    0.02    0.01
   7  -2 -10    0.02    0.01
   7   2 -10    0.01    0.01
   7   2 -10    0.02    0.01
  -7  -2  10    0.03    0.01
  -7  -2  10    0.02    0.01
  -7   2  11    0.18    0.06
  -7   2  11    0.31    0.07
   7  -2 -11    0.29    0.06
   7   2 -11    0.24    0.06
   7   2 -11    0.23    0.06
  -7  -2  11    0.26    0.06
  -7  -2  11    0.25    0.06
  -7   2  12    0.05    0.02
  -7   2  12    0.04    0.02
   7  -2 -12    0.07    0.02
   7   2 -12    0.08    0.02
  -7  -2  12    0.06    0.02
  -7  -2  12    0.09    0.02
  -7   2  13    0.11    0.03
  -7   2  13    0.13    0.03
   7  -2 -13    0.12    0.03
   7   2 -13    0.11    0.03
  -7  -2  13    0.09    0.03
  -7  -2  13    0.10    0.03
  -7   2  14    0.01    0.01
  -7   2  14   -0.00    0.01
   7  -2 -14    0.00    0.01
   7   2 -14    0.00    0.01
  -7  -2  14    0.00    0.00
  -7  -2  14    0.01    0.01
  -7   2  15    0.05    0.02
  -7   2  15    0.05    0.02
   7  -2 -15    0.05    0.02
   7   2 -15    0.03    0.01
  -7  -2  15    0.06    0.02
  -7  -2  15    0.04    0.02
  -7   2  16    0.13    0.03
  -7   2  16    0.14    0.04
   7  -2 -16    0.09    0.03
   7   2 -16    0.13    0.03
  -7  -2  16    0.12    0.03
  -7   2  17    0.13    0.03
   7   2 -17    0.11    0.03
  -7  -2  17    0.09    0.03
   7   2 -18    0.05    0.02
  -7  -2  18    0.07    0.02
   7   2 -19    0.00    0.00
  -7  -2  19    0.00    0.01
   7   2 -20    0.02    0.01
  -7  -2  20    0.02    0.01
  -7  -2  21    0.09    0.03
  -7  -2  22    0.01    0.01
  -7  -2  23    0.07    0.02
   7  -2 -24   -0.00    0.09
  -7  -2  24    0.00    0.01
   7  -2 -25    0.02    0.06
   7  -2 -26   -0.00    0.03
   7  -2 -27    0.09    0.04
   7  -2 -28    0.02    0.02
   7  -2 -29    0.01    0.01
  -7   2  33    0.02    0.01
  -7   2  34    0.01    0.01
  -7   2  35   -0.00    0.01
  -7   2  36    0.00    0.01
  -7   3   1   -0.00    0.00
  -7   3   1   -0.00    0.00
   7  -3  -1    0.00    0.01
   7   3  -1    0.00    0.01
  -7  -3   1   -0.00    0.01
  -7  -3   1   -0.00    0.01
  -7   3   2    0.21    0.06
  -7   3   2    0.20    0.06
   7  -3  -2    0.27    0.06
   7   3  -2    0.22    0.06
  -7  -3   2    0.28    0.06
  -7  -3   2    0.22    0.06
  -7   3   3    0.09    0.02
  -7   3   3    0.09    0.03
   7  -3  -3    0.08    0.03
   7   3  -3    0.07    0.02
  -7  -3   3    0.11    0.03
  -7  -3   3    0.08    0.02
  -7   3   4    0.01    0.01
  -7   3   4    0.01    0.01
   7  -3  -4    0.02    0.01
   7   3  -4    0.02    0.01
   7   3  -4    0.01    0.01
  -7  -3   4    0.01    0.01
  -7  -3   4    0.01    0.01
  -7   3   5    0.33    0.05
  -7   3   5    0.14    0.04
   7  -3  -5    0.16    0.05
   7   3  -5    0.15    0.04
   7   3  -5    0.16    0.05
  -7  -3   5    0.15    0.04
  -7  -3   5    0.16    0.05
  -7   3   6    0.02    0.01
  -7   3   6    0.03    0.01
   7  -3  -6    0.02    0.01
   7   3  -6    0.04    0.01
   7   3  -6    0.03    0.01
  -7  -3   6    0.03    0.01
  -7  -3   6    0.02    0.01
  -7   3   7    0.00    0.00
  -7   3   7    0.01    0.01
   7  -3  -7   -0.00    0.01
   7   3  -7    0.00    0.00
   7   3  -7    0.00    0.00
  -7  -3   7    0.00    0.01
  -7  -3   7    0.00    0.00
  -7   3   8    0.01    0.00
  -7   3   8    0.01    0.01
   7  -3  -8    0.00    0.01
   7   3  -8    0.00    0.01
   7   3  -8    0.01    0.01
  -7  -3   8    0.00    0.00
  -7  -3   8   -0.00    0.00
  -7   3   9    0.40    0.10
  -7   3   9    0.37    0.10
   7  -3  -9    0.34    0.10
   7   3  -9    0.46    0.10
   7   3  -9    0.36    0.10
  -7  -3   9    0.41    0.10
  -7  -3   9    0.36    0.10
  -7   3  10    0.15    0.03
  -7   3  10    0.10    0.03
   7  -3 -10    0.03    0.03
   7   3 -10    0.24    0.03
  -7  -3  10    0.12    0.03
  -7  -3  10    0.11    0.03
  -7   3  11    0.01    0.01
  -7   3  11    0.01    0.01
   7  -3 -11    0.01    0.01
   7   3 -11    0.00    0.01
  -7  -3  11    0.01    0.01
  -7  -3  11    0.01    0.01
  -7   3  12    0.00    0.00
  -7   3  12    0.00    0.01
   7  -3 -12   -0.00    0.01
   7   3 -12    0.00    0.00
  -7  -3  12    0.00    0.00
  -7  -3  12    0.00    0.00
  -7   3  13    0.14    0.04
  -7   3  13    0.18    0.04
   7  -3 -13    0.15    0.04
   7   3 -13    0.14    0.04
   7   3 -13    0.12    0.04
  -7  -3  13    0.12    0.04
  -7  -3  13    0.16    0.04
  -7   3  14    0.16    0.04
   7  -3 -14    0.17    0.05
   7   3 -14    0.18    0.04
  -7  -3  14    0.17    0.04
  -7  -3  14    0.14    0.04
  -7   3  15    0.28    0.07
   7  -3 -15    0.30    0.07
   7   3 -15    0.26    0.07
  -7  -3  15    0.23    0.07
  -7   3  16    0.04    0.01
   7  -3 -16    0.03    0.01
   7   3 -16    0.02    0.01
  -7  -3  16    0.03    0.01
   7   3 -17    0.00    0.00
  -7  -3  17    0.00    0.00
   7   3 -18    0.03    0.01
  -7  -3  18    0.05    0.01
   7   3 -19    0.41    0.11
  -7  -3  19    0.48    0.11
  -7   3  20   -0.00    0.00
  -7  -3  20    0.00    0.00
  -7   3  21    0.01    0.01
   7  -3 -21   -0.00    0.27
  -7  -3  21    0.01    0.01
  -7   3  22    0.00    0.01
   7  -3 -22   -0.00    0.12
  -7  -3  22    0.00    0.00
   7  -3 -23    0.01    0.08
   7  -3 -24    0.00    0.06
   7  -3 -25    0.01    0.03
   7  -3 -26   -0.00    0.02
   7  -3 -27   -0.00    0.02
   7  -3 -28    0.02    0.01
   7  -3 -29    0.03    0.01
   7  -3 -30    0.01    0.01
  -7   3  32    0.00    0.01
  -7   3  33    0.01    0.01
  -7   3  34    0.00    0.01
  -7   3  35    0.06    0.02
  -7   3  36    0.01    0.01
  -7   4   1    0.15    0.03
  -7   4   1    0.10    0.03
   7  -4  -1    0.13    0.03
   7   4  -1    0.09    0.03
  -7  -4   1    0.08    0.03
  -7  -4   1    0.08    0.03
  -7   4   2    0.16    0.04
  -7   4   2    0.15    0.05
   7  -4  -2    0.16    0.05
   7   4  -2    0.16    0.05
  -7  -4   2    0.18    0.05
  -7  -4   2    0.19    0.05
  -7   4   3    0.03    0.01
  -7   4   3    0.02    0.01
   7  -4  -3    0.04    0.01
   7   4  -3    0.01    0.01
  -7  -4   3    0.03    0.01
  -7  -4   3    0.02    0.01
  -7   4   4    0.06    0.02
  -7   4   4    0.07    0.02
   7  -4  -4    0.03    0.02
   7   4  -4    0.05    0.02
  -7  -4   4    0.05    0.02
  -7  -4   4    0.06    0.02
  -7   4   5    0.11    0.03
  -7   4   5    0.14    0.03
   7  -4  -5    0.02    0.02
   7   4  -5    0.11    0.02
   7   4  -5    0.10    0.02
  -7  -4   5    0.12    0.03
  -7  -4   5    0.11    0.03
  -7   4   6    0.15    0.03
  -7   4   6    0.14    0.03
   7  -4  -6    0.10    0.03
   7   4  -6    0.08    0.03
   7   4  -6    0.09    0.03
  -7  -4   6    0.09    0.03
  -7  -4   6    0.12    0.03
  -7   4   7    0.01    0.01
  -7   4   7    0.06    0.02
   7  -4  -7    0.09    0.02
   7   4  -7    0.08    0.02
   7   4  -7    0.06    0.01
  -7  -4   7    0.08    0.02
  -7  -4   7    0.07    0.02
  -7   4   8    0.09    0.02
  -7   4   8    0.07    0.02
   7  -4  -8    0.08    0.02
   7   4  -8    0.10    0.02
   7   4  -8    0.03    0.02
  -7  -4   8    0.08    0.02
  -7  -4   8    0.08    0.02
  -7   4   9    0.08    0.02
  -7   4   9    0.02    0.01
   7  -4  -9    0.03    0.01
   7   4  -9    0.04    0.01
  -7  -4   9    0.03    0.01
  -7  -4   9    0.03    0.01
  -7   4  10    0.00    0.01
   7  -4 -10    0.00    0.01
   7   4 -10    0.00    0.01
  -7  -4  10    0.01    0.01
  -7  -4  10    0.00    0.01
  -7   4  11    0.19    0.05
   7  -4 -11    0.17    0.05
   7   4 -11    0.21    0.05
   7   4 -11    0.17    0.05
  -7  -4  11    0.16    0.05
  -7  -4  11    0.23    0.05
  -7   4  12    0.25    0.06
   7  -4 -12    0.20    0.06
   7   4 -12    0.25    0.06
   7   4 -12    0.27    0.06
  -7  -4  12    0.21    0.06
  -7  -4  12    0.24    0.06
  -7   4  13    0.05    0.04
   7  -4 -13    0.18    0.04
   7   4 -13    0.22    0.04
  -7  -4  13    0.18    0.04
  -7  -4  13    0.21    0.04
  -7   4  14    0.04    0.02
   7  -4 -14    0.03    0.02
   7   4 -14    0.06    0.01
  -7  -4  14    0.04    0.01
  -7   4  15    0.08    0.03
   7  -4 -15    0.07    0.03
   7   4 -15    0.08    0.02
  -7  -4  15    0.10    0.02
  -7   4  16    0.07    0.02
  -7   4  16    0.05    0.02
   7  -4 -16    0.07    0.02
   7   4 -16    0.06    0.02
  -7  -4  16    0.06    0.02
  -7   4  17    0.23    0.07
   7   4 -17    0.24    0.06
  -7  -4  17    0.25    0.06
  -7   4  18    0.05    0.02
  -7  -4  18    0.03    0.01
  -7   4  19    0.01    0.01
  -7  -4  19    0.02    0.01
  -7   4  20    0.09    0.02
   7  -4 -20   -0.00    0.19
  -7  -4  20    0.06    0.02
  -7   4  21    0.07    0.03
   7  -4 -21    0.04    0.12
  -7  -4  21    0.11    0.03
   7  -4 -22    0.02    0.08
   7  -4 -23    0.00    0.05
   7  -4 -24   -0.00    0.04
   7  -4 -25    0.02    0.02
   7  -4 -26    0.04    0.02
   7  -4 -27    0.08    0.03
   7  -4 -28    0.00    0.01
  -7   4  29    0.00    0.01
   7  -4 -29    0.01    0.01
  -7   4  30   -0.00    0.01
   7  -4 -30   -0.00    0.01
  -7   4  31    0.01    0.01
   7  -4 -31    0.01    0.01
  -7   4  32    0.02    0.01
  -7   4  33    0.04    0.02
  -7   4  34    0.00    0.00
  -7   4  35    0.00    0.01
  -7   4  36    0.01    0.01
  -7   5   1    0.01    0.01
   7  -5  -1   -0.00    0.01
   7   5  -1    0.00    0.01
  -7  -5   1    0.01    0.01
  -7  -5   1   -0.00    0.01
  -7   5   2    0.00    0.01
   7  -5  -2   -0.00    0.01
   7   5  -2    0.01    0.01
  -7  -5   2    0.00    0.01
  -7  -5   2   -0.00    0.00
  -7   5   3    0.07    0.02
   7  -5  -3    0.10    0.02
   7   5  -3    0.05    0.02
  -7  -5   3    0.06    0.02
  -7  -5   3    0.09    0.02
  -7   5   4    0.06    0.04
   7  -5  -4    0.18    0.04
   7   5  -4    0.24    0.04
  -7  -5   4    0.20    0.04
  -7  -5   4    0.20    0.04
  -7   5   5    0.05    0.02
   7  -5  -5    0.05    0.02
   7   5  -5    0.06    0.02
  -7  -5   5    0.04    0.02
  -7  -5   5    0.07    0.02
  -7   5   6    0.01    0.01
   7  -5  -6    0.00    0.01
   7   5  -6    0.01    0.01
  -7  -5   6    0.00    0.01
  -7  -5   6    0.00    0.01
  -7   5   7    0.01    0.01
   7  -5  -7    0.00    0.01
   7   5  -7    0.02    0.01
   7   5  -7    0.02    0.01
  -7  -5   7    0.03    0.01
  -7  -5   7    0.02    0.01
  -7   5   8    0.14    0.04
   7  -5  -8    0.12    0.04
   7   5  -8    0.13    0.04
  -7  -5   8    0.14    0.04
  -7  -5   8    0.13    0.04
  -7   5   9    0.19    0.05
   7  -5  -9    0.20    0.05
  -7  -5   9    0.23    0.05
  -7  -5   9    0.12    0.05
  -7   5  10    0.07    0.02
   7  -5 -10    0.05    0.02
   7   5 -10    0.06    0.02
   7   5 -10    0.09    0.02
  -7  -5  10    0.04    0.02
  -7  -5  10    0.05    0.02
  -7   5  11    0.18    0.04
   7  -5 -11    0.21    0.04
   7   5 -11    0.14    0.04
  -7  -5  11    0.13    0.04
  -7  -5  11    0.12    0.04
  -7   5  12    0.00    0.01
   7  -5 -12    0.00    0.01
   7   5 -12    0.00    0.00
  -7  -5  12    0.00    0.00
  -7   5  13    0.07    0.02
  -7   5  13    0.07    0.02
   7  -5 -13    0.07    0.02
   7   5 -13    0.06    0.02
  -7  -5  13    0.06    0.02
  -7   5  14    0.06    0.02
  -7   5  14    0.09    0.03
   7  -5 -14    0.08    0.03
   7   5 -14    0.08    0.02
  -7  -5  14    0.09    0.02
  -7   5  15    0.22    0.07
  -7   5  15    0.23    0.07
   7  -5 -15    0.29    0.07
   7   5 -15    0.26    0.07
  -7  -5  15    0.27    0.07
  -7   5  16   -0.00    0.01
   7  -5 -16    0.00    0.01
   7   5 -16    0.01    0.01
  -7  -5  16   -0.00    0.00
  -7   5  17    0.01    0.01
  -7  -5  17    0.01    0.01
  -7   5  18    0.01    0.01
   7  -5 -18    0.03    0.19
  -7  -5  18    0.01    0.01
  -7   5  19    0.06    0.02
   7  -5 -19   -0.00    0.14
  -7  -5  19    0.07    0.02
   7  -5 -20   -0.00    0.08
   7  -5 -21    0.00    0.06
   7  -5 -22    0.00    0.04
   7  -5 -23    0.10    0.05
   7  -5 -24    0.08    0.04
   7  -5 -25    0.04    0.02
   7  -5 -26    0.00    0.01
  -7   5  27   -0.00    0.01
   7  -5 -27    0.00    0.01
  -7   5  28    0.00    0.01
   7  -5 -28    0.01    0.01
  -7   5  29    0.00    0.01
   7  -5 -29    0.01    0.01
  -7   5  30   -0.00    0.01
   7  -5 -30    0.01    0.01
  -7   5  31    0.02    0.01
   7  -5 -31    0.01    0.01
  -7   5  32    0.00    0.01
   7  -5 -32   -0.00    0.01
  -7   5  33   -0.00    0.01
   7  -5 -33   -0.00    0.00
  -7   5  34    0.01    0.01
  -7   5  35    0.02    0.01
   7  -6  -1    0.05    0.03
   7   6  -1    0.14    0.03
  -7  -6   1    0.16    0.03
  -7  -6   1    0.14    0.03
   7  -6  -2    0.10    0.03
   7   6  -2    0.06    0.03
  -7  -6   2    0.10    0.03
  -7  -6   2    0.11    0.03
   7  -6  -3    0.04    0.02
   7   6  -3    0.05    0.02
  -7  -6   3    0.06    0.02
  -7  -6   3    0.07    0.02
   7  -6  -4    0.02    0.01
   7   6  -4    0.02    0.01
  -7  -6   4    0.03    0.01
  -7  -6   4    0.00    0.01
   7  -6  -5    0.01    0.01
   7   6  -5    0.00    0.01
  -7  -6   5   -0.00    0.00
  -7  -6   5    0.00    0.01
   7  -6  -6    0.14    0.04
   7   6  -6    0.15    0.04
  -7  -6   6    0.11    0.04
  -7  -6   6    0.14    0.04
   7  -6  -7    0.25    0.07
  -7  -6   7    0.30    0.07
  -7  -6   7    0.28    0.07
   7  -6  -8    0.12    0.03
  -7  -6   8    0.15    0.03
  -7  -6   8    0.07    0.03
  -7   6   9    0.01    0.01
   7  -6  -9    0.00    0.01
   7   6  -9    0.01    0.01
  -7  -6   9    0.01    0.01
  -7   6  10    0.12    0.04
   7  -6 -10    0.13    0.04
   7   6 -10    0.14    0.04
  -7  -6  10    0.15    0.04
  -7   6  11    0.20    0.05
  -7   6  11    0.20    0.05
   7  -6 -11    0.18    0.05
   7   6 -11    0.15    0.05
  -7  -6  11    0.23    0.05
  -7   6  12    0.03    0.01
  -7   6  12    0.01    0.01
   7  -6 -12    0.02    0.01
   7   6 -12    0.02    0.01
  -7  -6  12    0.01    0.01
  -7   6  13    0.03    0.01
  -7   6  13    0.02    0.01
   7  -6 -13    0.00    0.01
   7   6 -13    0.02    0.01
  -7  -6  13    0.04    0.01
  -7   6  14    0.03    0.01
  -7   6  14    0.00    0.01
   7  -6 -14    0.02    0.01
   7   6 -14    0.02    0.01
  -7  -6  14    0.04    0.01
  -7   6  15    0.01    0.01
  -7   6  15    0.01    0.01
   7  -6 -15    0.00    0.01
  -7  -6  15    0.00    0.00
  -7   6  16    0.08    0.03
   7  -6 -16    0.48    0.35
   7  -6 -16    0.10    0.03
  -7  -6  16    0.08    0.02
  -7   6  17    0.11    0.03
   7  -6 -17   -0.00    0.14
  -7  -6  17    0.08    0.02
  -7   6  18    0.17    0.04
   7  -6 -18   -0.00    0.09
  -7  -6  18    0.13    0.04
   7  -6 -19    0.03    0.08
   7  -6 -20   -0.00    0.05
   7  -6 -21    0.00    0.04
   7  -6 -22    0.15    0.06
   7  -6 -23    0.05    0.03
  -7   6  24    0.01    0.01
   7  -6 -24    0.02    0.02
  -7   6  25    0.00    0.01
   7  -6 -25    0.01    0.01
  -7   6  26    0.01    0.01
   7  -6 -26    0.09    0.02
  -7   6  27    0.00    0.01
   7  -6 -27    0.00    0.01
  -7   6  28    0.03    0.01
   7  -6 -28    0.01    0.01
  -7   6  29    0.01    0.01
   7  -6 -29    0.00    0.01
  -7   6  30    0.01    0.01
   7  -6 -30    0.00    0.01
  -7   6  31    0.00    0.00
   7  -6 -31    0.01    0.01
  -7   6  32    0.03    0.01
   7  -6 -32    0.03    0.01
  -7   6  33    0.00    0.01
   7  -6 -33    0.00    0.00
  -7   6  34    0.00    0.01
   7  -6 -34    0.00    0.00
  -7   6  35   -0.00    0.01
   7  -7  -1   -0.00    0.01
   7   7  -1    0.00    0.01
  -7  -7   1    0.01    0.01
   7  -7  -2    0.05    0.02
   7   7  -2    0.04    0.02
  -7  -7   2    0.05    0.02
  -7  -7   2    0.04    0.02
   7  -7  -3    0.00    0.01
  -7  -7   3    0.02    0.01
  -7  -7   3    0.01    0.01
  -7   7   4    0.31    0.09
   7  -7  -4    0.37    0.10
  -7  -7   4    0.42    0.09
  -7   7   5    0.11    0.04
   7  -7  -5    0.20    0.04
  -7  -7   5    0.14    0.04
  -7   7   6    0.03    0.01
   7  -7  -6    0.02    0.01
  -7  -7   6    0.02    0.01
  -7   7   7    0.10    0.03
   7  -7  -7    0.12    0.03
  -7  -7   7    0.09    0.03
  -7   7   8    0.02    0.01
   7  -7  -8    0.02    0.01
  -7  -7   8    0.03    0.01
  -7   7   9    0.05    0.02
   7  -7  -9    0.04    0.02
  -7  -7   9    0.04    0.01
  -7   7  10    0.15    0.04
   7  -7 -10    0.13    0.04
  -7  -7  10    0.16    0.04
  -7   7  11    0.05    0.02
   7  -7 -11    0.03    0.02
   7   7 -11    0.05    0.02
  -7  -7  11    0.05    0.02
  -7   7  12    0.02    0.01
   7  -7 -12    0.02    0.01
   7   7 -12    0.00    0.00
  -7  -7  12    0.01    0.01
  -7   7  13    0.03    0.01
   7  -7 -13    0.02    0.01
  -7  -7  13    0.04    0.01
  -7   7  14    0.25    0.06
   7  -7 -14    0.02    0.18
   7  -7 -14    0.18    0.06
  -7  -7  14    0.23    0.06
  -7   7  15    0.00    0.01
   7  -7 -15    0.04    0.14
   7  -7 -15    0.01    0.01
  -7  -7  15    0.00    0.00
  -7   7  16   -0.00    0.01
   7  -7 -16   -0.00    0.10
  -7  -7  16    0.00    0.01
   7  -7 -17    0.04    0.06
   7  -7 -18   -0.00    0.06
   7  -7 -19   -0.00    0.03
   7  -7 -20    0.14    0.06
  -7   7  21    0.01    0.01
   7  -7 -21   -0.00    0.02
  -7   7  22    0.00    0.01
   7  -7 -22    0.00    0.02
  -7   7  23    0.00    0.01
   7  -7 -23   -0.00    0.01
  -7   7  24    0.03    0.02
   7  -7 -24    0.08    0.02
  -7   7  25    0.01    0.01
   7  -7 -25    0.00    0.01
  -7   7  26    0.03    0.01
   7  -7 -26    0.01    0.01
  -7   7  27    0.00    0.01
   7  -7 -27    0.00    0.01
  -7   7  28    0.00    0.01
   7  -7 -28    0.01    0.01
  -7   7  29    0.02    0.01
   7  -7 -29    0.02    0.01
  -7   7  30    0.02    0.01
   7  -7 -30    0.01    0.01
  -7   7  31    0.01    0.01
   7  -7 -31    0.00    0.01
  -7   7  32    0.00    0.01
   7  -7 -32    0.00    0.00
  -7   7  33    0.01    0.01
   7  -7 -33   -0.00    0.00
  -7   7  34   -0.00    0.01
   7  -7 -34    0.01    0.01
  -7   7  35   -0.00    0.01
   7  -7 -35    0.01    0.01
  -7   8   1    0.05    0.02
  -7   8   2    0.18    0.05
  -7   8   3    0.01    0.01
  -7   8   4    0.03    0.01
  -7  -8   4    0.02    0.01
  -7   8   5    0.02    0.01
  -7  -8   5    0.00    0.01
  -7   8   6    0.04    0.02
   7  -8  -6    0.04    0.02
  -7  -8   6    0.05    0.02
  -7   8   7    0.00    0.01
   7  -8  -7    0.00    0.01
  -7  -8   7    0.01    0.01
  -7   8   8    0.08    0.02
   7  -8  -8    0.13    0.02
  -7  -8   8    0.02    0.02
  -7   8   9    0.00    0.01
   7  -8  -9    0.01    0.01
  -7  -8   9    0.02    0.01
  -7   8  10    0.00    0.01
   7  -8 -10    0.01    0.01
  -7  -8  10    0.03    0.01
  -7   8  11    0.01    0.01
   7  -8 -11    0.17    0.33
   7  -8 -11    0.00    0.01
  -7  -8  11    0.01    0.01
  -7   8  12    0.24    0.06
   7  -8 -12   -0.00    0.21
   7  -8 -12    0.20    0.06
  -7  -8  12    0.22    0.06
  -7   8  13   -0.00    0.01
   7  -8 -13    0.00    0.11
   7  -8 -13   -0.00    0.01
  -7  -8  13    0.01    0.01
   7  -8 -14   -0.00    0.08
   7  -8 -14    0.01    0.01
  -7  -8  14    0.02    0.01
   7  -8 -15    0.00    0.06
   7  -8 -15   -0.00    0.01
  -7  -8  15    0.00    0.01
   7  -8 -16    0.00    0.05
  -7   8  17    0.01    0.01
   7  -8 -17   -0.00    0.04
  -7   8  18    0.00    0.01
   7  -8 -18    0.02    0.03
  -7   8  19    0.01    0.01
   7  -8 -19    0.04    0.03
  -7   8  20    0.02    0.01
   7  -8 -20    0.10    0.03
  -7   8  21   -0.00    0.01
   7  -8 -21    0.02    0.02
  -7   8  22    0.03    0.01
   7  -8 -22    0.04    0.02
  -7   8  23    0.02    0.01
   7  -8 -23    0.02    0.01
  -7   8  24    0.00    0.01
   7  -8 -24    0.00    0.01
  -7   8  25   -0.00    0.01
   7  -8 -25    0.00    0.01
  -7   8  26    0.02    0.01
   7  -8 -26    0.01    0.01
  -7   8  27    0.00    0.01
   7  -8 -27    0.01    0.01
  -7   8  28    0.01    0.01
   7  -8 -28    0.02    0.01
  -7   8  29    0.00    0.01
   7  -8 -29    0.00    0.01
  -7   8  30    0.00    0.01
   7  -8 -30    0.00    0.00
  -7   8  31   -0.00    0.01
   7  -8 -31    0.00    0.00
  -7   8  32    0.02    0.01
   7  -8 -32    0.01    0.01
  -7   8  33    0.00    0.01
   7  -8 -33    0.00    0.01
  -7   8  34   -0.00    0.01
   7  -8 -34   -0.00    0.00
   7  -8 -35   -0.00    0.00
   7  -8 -36    0.01    0.01
  -7   9   1   -0.00    0.01
   7  -9  -1    0.01    0.01
  -7  -9   1    0.00    0.01
  -7   9   2    0.08    0.02
   7  -9  -2    0.04    0.02
  -7   9   3    0.01    0.01
   7  -9  -3    0.01    0.01
  -7   9   4    0.07    0.02
   7  -9  -4    0.00    0.01
  -7   9   5    0.04    0.02
  -7   9   6    0.06    0.02
  -7   9   7    0.02    0.01
  -7  -9   7    0.04    0.01
  -7   9   8    0.07    0.02
   7  -9  -8   -0.00    0.24
  -7  -9   8    0.04    0.02
  -7   9   9   -0.00    0.01
   7  -9  -9    0.31    0.25
  -7  -9   9   -0.00    0.01
  -7   9  10    0.19    0.05
   7  -9 -10   -0.00    0.12
  -7  -9  10    0.14    0.04
  -7   9  11    0.00    0.01
   7  -9 -11   -0.00    0.11
  -7  -9  11    0.00    0.01
  -7   9  12    0.00    0.01
   7  -9 -12    0.07    0.08
   7  -9 -12    0.00    0.01
  -7  -9  12    0.00    0.01
  -7   9  13    0.02    0.01
   7  -9 -13   -0.00    0.05
   7  -9 -13    0.01    0.01
  -7  -9  13    0.01    0.01
   7  -9 -14   -0.00    0.05
   7  -9 -14    0.09    0.03
   7  -9 -15    0.01    0.03
  -7   9  16    0.01    0.01
   7  -9 -16    0.08    0.04
  -7   9  17    0.01    0.01
   7  -9 -17   -0.00    0.02
  -7   9  18    0.01    0.01
   7  -9 -18    0.16    0.04
  -7   9  19   -0.00    0.01
   7  -9 -19   -0.00    0.02
  -7   9  20    0.00    0.01
   7  -9 -20    0.03    0.02
  -7   9  21   -0.00    0.01
   7  -9 -21    0.00    0.01
  -7   9  22    0.00    0.01
   7  -9 -22   -0.00    0.01
  -7   9  23    0.01    0.01
   7  -9 -23   -0.00    0.01
  -7   9  24    0.03    0.01
   7  -9 -24    0.03    0.01
  -7   9  25   -0.00    0.01
   7  -9 -25    0.00    0.01
  -7   9  26    0.00    0.01
   7  -9 -26    0.00    0.01
  -7   9  27   -0.00    0.01
   7  -9 -27    0.01    0.01
  -7   9  28    0.02    0.01
   7  -9 -28    0.00    0.00
  -7   9  29    0.01    0.01
   7  -9 -29    0.00    0.00
  -7   9  30    0.00    0.01
   7  -9 -30    0.01    0.01
  -7   9  31   -0.00    0.01
   7  -9 -31    0.00    0.01
  -7   9  32   -0.00    0.01
   7  -9 -32    0.01    0.01
  -7   9  33    0.00    0.01
   7  -9 -33    0.00    0.01
   7  -9 -34    0.02    0.01
   7  -9 -35   -0.00    0.01
  -7  10   1    0.00    0.01
   7 -10  -1    0.02    0.01
  -7 -10   1    0.01    0.01
  -7  10   2    0.05    0.02
   7 -10  -2    0.05    0.02
  -7 -10   2    0.09    0.02
  -7  10   3    0.00    0.01
   7 -10  -3    0.01    0.01
  -7 -10   3   -0.00    0.01
  -7  10   4    0.00    0.01
   7 -10  -4    0.00    0.01
  -7 -10   4   -0.00    0.01
  -7  10   5    0.01    0.01
   7 -10  -5    0.00    0.25
   7 -10  -5    0.01    0.01
  -7  10   6    0.18    0.04
   7 -10  -6   -0.00    0.19
   7 -10  -6    0.12    0.04
  -7  10   7    0.01    0.01
   7 -10  -7    0.03    0.11
   7 -10  -7   -0.00    0.01
  -7  10   8    0.01    0.01
   7 -10  -8    0.07    0.11
   7 -10  -8    0.00    0.01
   7 -10  -9    0.02    0.08
   7 -10  -9   -0.00    0.01
  -7 -10   9    0.00    0.00
   7 -10 -10   -0.00    0.05
   7 -10 -10    0.00    0.01
  -7 -10  10    0.02    0.01
   7 -10 -11    0.00    0.01
  -7 -10  11   -0.00    0.01
   7 -10 -12    0.01    0.04
   7 -10 -13    0.00    0.02
   7 -10 -14    0.05    0.03
   7 -10 -15   -0.00    0.02
  -7  10  16    0.07    0.03
   7 -10 -16    0.21    0.05
  -7  10  17   -0.00    0.01
   7 -10 -17    0.00    0.02
  -7  10  18    0.03    0.02
   7 -10 -18    0.16    0.03
  -7  10  19    0.01    0.01
   7 -10 -19    0.01    0.01
  -7  10  20   -0.00    0.01
   7 -10 -20    0.03    0.01
  -7  10  21    0.01    0.01
   7 -10 -21    0.01    0.01
  -7  10  22    0.05    0.02
   7 -10 -22    0.07    0.02
  -7  10  23    0.00    0.01
   7 -10 -23    0.00    0.01
  -7  10  24    0.00    0.01
   7 -10 -24    0.00    0.01
  -7  10  25    0.00    0.01
   7 -10 -25    0.00    0.01
  -7  10  26    0.02    0.01
   7 -10 -26    0.02    0.01
  -7  10  27   -0.00    0.01
   7 -10 -27   -0.00    0.00
  -7  10  28    0.01    0.01
   7 -10 -28    0.00    0.01
  -7  10  29    0.01    0.01
   7 -10 -29   -0.00    0.00
  -7  10  30   -0.00    0.01
   7 -10 -30    0.00    0.01
  -7  10  31    0.00    0.01
   7 -10 -31    0.01    0.01
  -7  10  32    0.01    0.01
   7 -10 -32    0.01    0.01
  -7  10  33    0.00    0.01
  -7  11   1    0.01    0.01
   7 -11  -1    0.03    0.18
   7 -11  -1    0.01    0.01
  -7 -11   1    0.00    0.01
  -7  11   2   -0.00    0.01
   7 -11  -2    0.02    0.18
   7 -11  -2    0.01    0.01
  -7 -11   2    0.00    0.01
  -7  11   3    0.02    0.01
   7 -11  -3   -0.00    0.14
   7 -11  -3    0.02    0.01
  -7 -11   3    0.00    0.01
  -7  11   4    0.07    0.02
   7 -11  -4    0.00    0.12
   7 -11  -4    0.02    0.01
  -7 -11   4    0.04    0.02
   7 -11  -5    0.08    0.09
   7 -11  -5    0.01    0.01
  -7 -11   5    0.02    0.01
   7 -11  -6   -0.00    0.07
   7 -11  -6    0.00    0.01
  -7 -11   6    0.00    0.01
   7 -11  -7    0.00    0.05
   7 -11  -7    0.03    0.01
  -7 -11   7    0.02    0.01
   7 -11  -8    0.02    0.04
   7 -11  -8    0.03    0.01
   7 -11  -9   -0.00    0.03
   7 -11  -9    0.00    0.01
   7 -11 -10    0.17    0.06
   7 -11 -10    0.04    0.02
   7 -11 -11    0.04    0.03
   7 -11 -11    0.00    0.01
   7 -11 -12    0.01    0.02
   7 -11 -13   -0.00    0.02
   7 -11 -14    0.15    0.05
   7 -11 -15    0.01    0.01
   7 -11 -16    0.02    0.02
   7 -11 -17   -0.00    0.01
   7 -11 -18    0.03    0.02
   7 -11 -19   -0.00    0.01
   7 -11 -20    0.02    0.01
   7 -11 -21   -0.00    0.01
   7 -11 -22    0.00    0.01
   7 -11 -23   -0.00    0.01
  -7  11  24    0.02    0.01
   7 -11 -24    0.02    0.01
  -7  11  25   -0.00    0.01
   7 -11 -25    0.00    0.01
  -7  11  26    0.01    0.01
   7 -11 -26   -0.00    0.00
  -7  11  27    0.01    0.01
   7 -11 -27    0.00    0.01
  -7  11  28   -0.00    0.01
   7 -11 -28   -0.00    0.01
  -7  11  29   -0.00    0.01
   7 -11 -29    0.00    0.01
  -7  11  30    0.00    0.01
  -7  11  31    0.01    0.01
  -7  11  32    0.00    0.01
   7 -12  -1   -0.00    0.06
   7 -12  -1    0.01    0.01
  -7 -12   1    0.00    0.01
   7 -12  -2    0.02    0.07
   7 -12  -2    0.03    0.01
  -7 -12   2    0.03    0.01
   7 -12  -3   -0.00    0.05
   7 -12  -3    0.00    0.01
  -7 -12   3    0.01    0.01
   7 -12  -4   -0.00    0.05
   7 -12  -4    0.01    0.01
  -7 -12   4    0.00    0.01
   7 -12  -5    0.01    0.03
   7 -12  -5    0.00    0.01
  -7 -12   5    0.01    0.01
   7 -12  -6    0.21    0.06
   7 -12  -6    0.02    0.02
  -7 -12   6    0.04    0.02
   7 -12  -7   -0.00    0.02
   7 -12  -7    0.00    0.01
  -7 -12   7    0.00    0.01
   7 -12  -8    0.08    0.04
   7 -12  -8    0.00    0.01
  -7 -12   8    0.01    0.01
   7 -12  -9    0.01    0.02
   7 -12  -9    0.00    0.01
   7 -12 -10    0.02    0.02
   7 -12 -10    0.00    0.01
   7 -12 -11   -0.00    0.01
   7 -12 -12    0.07    0.03
   7 -12 -13   -0.00    0.01
   7 -12 -14   -0.00    0.01
   7 -12 -15   -0.00    0.01
   7 -12 -16    0.04    0.02
   7 -12 -17    0.01    0.01
   7 -12 -18    0.02    0.01
   7 -12 -19    0.00    0.01
   7 -12 -20    0.01    0.01
   7 -12 -21    0.00    0.01
   7 -12 -22   -0.00    0.00
   7 -12 -23    0.01    0.01
   7 -12 -24    0.01    0.01
   7 -12 -25   -0.00    0.01
   7 -12 -26    0.00    0.01
   7 -13  -1    0.00    0.03
   7 -13  -1   -0.00    0.01
  -7 -13   1   -0.00    0.01
   7 -13  -2    0.14    0.05
   7 -13  -2    0.01    0.01
  -7 -13   2    0.02    0.01
   7 -13  -3    0.10    0.04
   7 -13  -3    0.01    0.01
  -7 -13   3    0.03    0.01
   7 -13  -4    0.14    0.05
   7 -13  -4    0.07    0.02
  -7 -13   4    0.06    0.02
   7 -13  -5    0.02    0.02
   7 -13  -5    0.01    0.01
  -7 -13   5    0.01    0.01
   7 -13  -6   -0.00    0.02
   7 -13  -6    0.00    0.01
  -7 -13   6   -0.00    0.01
   7 -13  -7    0.01    0.01
   7 -13  -7    0.00    0.01
   7 -13  -8    0.03    0.02
   7 -13  -8   -0.00    0.01
   7 -13  -9    0.02    0.02
   7 -13 -10    0.06    0.03
   7 -13 -11   -0.00    0.01
   7 -13 -12    0.00    0.01
   7 -13 -13    0.02    0.01
   7 -13 -14    0.05    0.02
   7 -13 -15    0.00    0.01
   7 -13 -16   -0.00    0.01
   7 -13 -17   -0.00    0.01
   7 -13 -18   -0.00    0.01
   7 -13 -19   -0.00    0.01
   7 -13 -20    0.01    0.01
   7 -13 -21    0.00    0.01
   7 -13 -22    0.01    0.01
   7 -14  -1    0.07    0.03
   7 -14  -1    0.00    0.01
  -7 -14   1   -0.00    0.01
   7 -14  -2    0.07    0.03
   7 -14  -2    0.00    0.01
  -7 -14   2    0.03    0.01
   7 -14  -3    0.00    0.02
   7 -14  -3   -0.00    0.01
  -7 -14   3   -0.00    0.01
   7 -14  -4   -0.00    0.01
   7 -14  -4   -0.00    0.01
  -7 -14   4    0.00    0.01
   7 -14  -5   -0.00    0.01
   7 -14  -5   -0.00    0.01
   7 -14  -6    0.04    0.02
   7 -14  -7    0.06    0.02
   7 -14  -8    0.01    0.01
   7 -14  -9    0.00    0.01
   7 -14 -10    0.01    0.01
   7 -14 -11    0.00    0.01
   7 -14 -12    0.00    0.01
   7 -14 -13    0.00    0.01
   7 -14 -14    0.01    0.01
   7 -14 -15    0.00    0.01
   7 -14 -16   -0.00    0.01
   7 -14 -17   -0.00    0.01
   7 -14 -18    0.00    0.01
   7 -14 -19    0.00    0.00
   7 -15  -1    0.01    0.01
   7 -15  -1   -0.00    0.01
  -7 -15   1    0.00    0.01
   7 -15  -2    0.00    0.01
   7 -15  -2    0.01    0.01
  -7 -15   2    0.00    0.01
   7 -15  -3    0.04    0.02
   7 -15  -4    0.01    0.01
   7 -15  -5    0.00    0.01
   7 -15  -6   -0.00    0.01
   7 -15  -7   -0.00    0.01
   7 -15  -8    0.01    0.01
   7 -15  -9   -0.00    0.01
   7 -15 -10    0.01    0.01
   7 -15 -11   -0.00    0.01
   7 -15 -12    0.00    0.00
   7 -15 -13    0.01    0.01
   7 -15 -14    0.00    0.00
   7 -15 -15    0.01    0.01
   7 -16  -1    0.00    0.01
   7 -16  -2    0.01    0.01
   7 -16  -3    0.00    0.01
   7 -16  -4   -0.00    0.01
   7 -16  -5    0.01    0.01
   7 -16  -6    0.01    0.01
   7 -16  -7   -0.00    0.01
   7 -16  -8    0.00    0.01
   7 -16  -9   -0.00    0.01
   7 -16 -10   -0.00    0.00
   7 -16 -11    0.00    0.00
   7 -17  -1    0.00    0.01
   7 -17  -2    0.00    0.00
   7 -17  -3    0.00    0.01
   7 -17  -4   -0.00    0.00
   7 -17  -5   -0.00    0.01
   7 -17  -6    0.00    0.00
   7 -18  -1    0.01    0.01
  -6   0   1   -0.00    0.01
  -6   0   1    0.00    0.01
   6   0  -1   -0.00    0.01
   6   0  -1    0.00    0.01
  -6   0   2    0.57    0.15
  -6   0   2    0.59    0.15
   6   0  -2    0.59    0.15
   6   0  -2    0.62    0.15
  -6   0   3   -0.00    0.01
  -6   0   3    0.00    0.01
   6   0  -3    0.00    0.00
   6   0  -3    0.01    0.01
  -6   0   4    0.02    0.01
  -6   0   4    0.03    0.01
   6   0  -4    0.02    0.01
   6   0  -4    0.02    0.01
  -6   0   5   -0.00    0.00
  -6   0   5   -0.00    0.00
   6   0  -5   -0.00    0.00
   6   0  -5   -0.00    0.00
  -6   0   6    2.01    0.51
  -6   0   6    2.31    0.51
   6   0  -6    1.99    0.51
   6   0  -6    2.01    0.51
  -6   0   7   -0.00    0.00
  -6   0   7   -0.00    0.01
   6   0  -7    0.00    0.00
   6   0  -7   -0.00    0.00
  -6   0   8    0.04    0.01
  -6   0   8    0.05    0.01
   6   0  -8    0.04    0.01
   6   0  -8    0.06    0.02
  -6   0   9    0.00    0.00
  -6   0   9    0.00    0.00
   6   0  -9    0.00    0.00
   6   0  -9    0.00    0.00
  -6   0  10    0.33    0.10
  -6   0  10    0.38    0.10
   6   0 -10    0.47    0.10
   6   0 -10    0.42    0.10
  -6   0  11   -0.00    0.00
  -6   0  11   -0.00    0.01
   6   0 -11   -0.00    0.00
   6   0 -11    0.00    0.00
  -6   0  12    0.47    0.13
  -6   0  12    0.46    0.13
   6   0 -12    0.53    0.13
   6   0 -12    0.71    0.13
  -6   0  13   -0.00    0.00
  -6   0  13   -0.00    0.00
   6   0 -13    0.00    0.00
   6   0 -13    0.01    0.01
  -6   0  14    0.17    0.04
  -6   0  14    0.16    0.04
   6   0 -14    0.12    0.04
   6   0 -14    0.15    0.04
  -6   0  15    0.00    0.00
  -6   0  15    0.01    0.01
   6   0 -15   -0.00    0.00
  -6   0  16    0.48    0.13
  -6   0  16    0.43    0.13
   6   0 -16    0.63    0.13
  -6   0  17   -0.00    0.01
  -6   0  17    0.00    0.00
   6   0 -17   -0.00    0.00
  -6   0  18    0.24    0.07
  -6   0  18    0.24    0.07
   6   0 -18    0.29    0.07
   6   0 -18    0.24    0.07
  -6   0  19    0.00    0.01
   6   0 -19   -0.00    0.00
  -6   0  20    0.00    0.01
   6   0 -20    0.01    0.01
  -6   0  21   -0.00    0.01
  -6   0  22    0.16    0.04
  -6   0  23   -0.00    0.01
   6   0 -23    0.00    0.11
   6   0 -24   -0.00    0.06
   6   0 -25   -0.00    0.03
   6   0 -26    0.28    0.08
  -6   0  33   -0.00    0.01
  -6   0  34   -0.00    0.00
  -6   0  35   -0.00    0.01
  -6   0  36    0.03    0.01
  -6   0  37    0.01    0.01
  -6   0  38    0.01    0.01
  -6   1   1    0.01    0.01
  -6   1   1    0.02    0.01
   6  -1  -1    0.02    0.01
   6  -1  -1    0.00    0.01
   6   1  -1    0.02    0.01
   6   1  -1    0.00    0.01
  -6  -1   1    0.01    0.01
  -6  -1   1    0.00    0.01
  -6   1   2    0.95    0.24
  -6   1   2    0.90    0.24
   6  -1  -2    1.13    0.24
   6  -1  -2    1.03    0.24
   6   1  -2    0.81    0.24
   6   1  -2    0.84    0.24
  -6  -1   2    0.92    0.24
  -6  -1   2    1.24    0.24
  -6   1   3    0.05    0.02
  -6   1   3    0.06    0.02
   6  -1  -3    0.07    0.02
   6  -1  -3    0.05    0.02
   6   1  -3    0.04    0.02
   6   1  -3    0.05    0.02
  -6  -1   3    0.07    0.02
  -6  -1   3    0.06    0.02
  -6   1   4    1.23    0.34
  -6   1   4    1.27    0.34
   6  -1  -4    1.44    0.34
   6  -1  -4    1.21    0.34
   6   1  -4    1.53    0.34
   6   1  -4    1.74    0.34
  -6  -1   4    1.30    0.34
  -6  -1   4    1.32    0.34
  -6   1   5    0.16    0.05
  -6   1   5    0.17    0.05
   6  -1  -5    0.16    0.05
   6  -1  -5    0.19    0.05
   6   1  -5    0.27    0.05
   6   1  -5    0.17    0.05
  -6  -1   5    0.18    0.05
  -6  -1   5    0.17    0.05
  -6   1   6    0.18    0.04
  -6   1   6    0.15    0.04
   6  -1  -6    0.14    0.04
   6  -1  -6    0.15    0.04
   6   1  -6    0.12    0.04
   6   1  -6    0.11    0.04
  -6  -1   6    0.12    0.04
  -6  -1   6    0.18    0.04
  -6   1   7    0.35    0.09
  -6   1   7    0.40    0.09
   6  -1  -7    0.38    0.09
   6  -1  -7    0.38    0.09
   6   1  -7    0.32    0.09
   6   1  -7    0.35    0.09
  -6  -1   7    0.40    0.09
  -6  -1   7    0.34    0.09
  -6   1   8    1.09    0.27
  -6   1   8    1.18    0.27
   6  -1  -8    1.02    0.27
   6  -1  -8    1.09    0.27
   6   1  -8    0.92    0.27
   6   1  -8    1.14    0.27
  -6  -1   8    1.20    0.27
  -6  -1   8    1.13    0.27
  -6   1   9   -0.00    0.00
  -6   1   9    0.02    0.01
   6  -1  -9    0.01    0.01
   6  -1  -9    0.02    0.01
   6   1  -9    0.01    0.01
   6   1  -9    0.02    0.01
  -6  -1   9    0.01    0.01
  -6  -1   9    0.01    0.01
  -6   1  10    0.16    0.05
  -6   1  10    0.20    0.05
   6  -1 -10    0.18    0.05
   6  -1 -10    0.20    0.05
   6   1 -10    0.15    0.05
   6   1 -10    0.16    0.05
  -6  -1  10    0.17    0.05
  -6  -1  10    0.20    0.05
  -6   1  11    0.01    0.01
  -6   1  11    0.01    0.01
   6  -1 -11    0.04    0.01
   6  -1 -11    0.03    0.01
   6   1 -11    0.02    0.01
   6   1 -11    0.02    0.01
  -6  -1  11    0.02    0.01
  -6  -1  11    0.03    0.01
  -6   1  12    0.46    0.12
  -6   1  12    0.49    0.12
   6  -1 -12    0.49    0.12
   6  -1 -12    0.47    0.12
   6   1 -12    0.45    0.12
  -6  -1  12    0.52    0.12
  -6  -1  12    0.46    0.12
  -6   1  13    0.07    0.03
  -6   1  13    0.09    0.03
   6  -1 -13    0.10    0.03
   6  -1 -13    0.08    0.03
   6   1 -13    0.08    0.03
  -6  -1  13    0.15    0.03
  -6  -1  13    0.12    0.03
  -6   1  14    0.30    0.06
  -6   1  14    0.26    0.06
   6  -1 -14    0.21    0.06
   6  -1 -14    0.23    0.06
   6   1 -14    0.24    0.06
  -6  -1  14    0.23    0.06
  -6  -1  14    0.31    0.06
  -6   1  15    0.02    0.01
  -6   1  15    0.02    0.01
   6  -1 -15    0.02    0.01
   6  -1 -15    0.02    0.01
   6   1 -15    0.00    0.00
   6   1 -15    0.02    0.01
  -6  -1  15    0.01    0.01
  -6  -1  15    0.01    0.01
  -6   1  16    0.01    0.01
  -6   1  16   -0.00    0.01
   6  -1 -16    0.00    0.00
   6  -1 -16    0.01    0.01
   6   1 -16    0.01    0.00
   6   1 -16    0.00    0.01
  -6  -1  16    0.01    0.01
  -6  -1  16    0.02    0.01
  -6   1  17    0.02    0.01
  -6   1  17    0.01    0.01
   6  -1 -17    0.01    0.01
   6   1 -17    0.01    0.01
   6   1 -17    0.00    0.01
  -6  -1  17    0.02    0.01
  -6  -1  17    0.01    0.01
  -6   1  18    0.35    0.10
  -6   1  18    0.46    0.10
   6   1 -18    0.38    0.10
   6   1 -18    0.38    0.10
  -6  -1  18    0.36    0.10
  -6   1  19    0.08    0.02
   6   1 -19    0.07    0.02
  -6  -1  19    0.05    0.02
  -6   1  20   -0.00    0.01
   6   1 -20    0.00    0.00
  -6  -1  20    0.00    0.00
  -6   1  21    0.01    0.01
   6   1 -21    0.00    0.00
  -6  -1  21    0.01    0.01
  -6   1  22    0.02    0.01
   6  -1 -22    0.15    0.18
   6   1 -22    0.02    0.01
  -6  -1  22    0.02    0.01
   6  -1 -23   -0.00    0.07
  -6  -1  23    0.02    0.01
   6  -1 -24   -0.00    0.03
   6   1 -24    0.01    0.11
  -6  -1  24    0.05    0.01
   6  -1 -25    0.00    0.02
   6   1 -25   -0.00    0.05
   6  -1 -26    0.02    0.02
  -6   1  32    0.00    0.01
  -6   1  33    0.00    0.01
  -6   1  34    0.02    0.01
  -6  -1  34    0.03    0.01
  -6   1  35    0.00    0.01
  -6  -1  35    0.00    0.01
  -6   1  36    0.00    0.01
  -6  -1  36   -0.00    0.01
  -6   1  37   -0.00    0.01
  -6  -1  37    0.00    0.01
  -6   1  38    0.01    0.01
  -6  -1  38    0.00    0.01
  -6   2   1    0.01    0.00
  -6   2   1    0.01    0.01
   6  -2  -1    0.01    0.01
   6  -2  -1    0.00    0.01
   6   2  -1    0.00    0.01
   6   2  -1    0.01    0.01
  -6  -2   1   -0.00    0.01
  -6  -2   1    0.01    0.01
  -6   2   2    0.01    0.01
  -6   2   2    0.03    0.01
   6  -2  -2    0.02    0.01
   6  -2  -2    0.02    0.01
   6   2  -2    0.04    0.01
   6   2  -2    0.01    0.01
  -6  -2   2    0.03    0.01
  -6  -2   2    0.02    0.01
  -6   2   3    0.00    0.00
  -6   2   3    0.00    0.01
   6  -2  -3    0.01    0.01
   6  -2  -3    0.01    0.01
   6   2  -3    0.00    0.01
   6   2  -3    0.00    0.01
  -6  -2   3    0.00    0.01
  -6  -2   3    0.01    0.01
  -6   2   4    0.10    0.03
  -6   2   4    0.09    0.03
   6  -2  -4    0.08    0.02
   6  -2  -4    0.12    0.03
   6   2  -4    0.09    0.02
   6   2  -4    0.09    0.03
  -6  -2   4    0.07    0.02
  -6  -2   4    0.10    0.03
  -6   2   5    0.01    0.01
  -6   2   5    0.02    0.01
   6  -2  -5    0.03    0.01
   6  -2  -5    0.03    0.01
   6   2  -5    0.03    0.01
   6   2  -5    0.02    0.01
  -6  -2   5    0.02    0.01
  -6  -2   5    0.02    0.01
  -6   2   6    0.47    0.12
  -6   2   6    0.43    0.12
   6  -2  -6    0.46    0.12
   6  -2  -6    0.52    0.12
   6   2  -6    0.47    0.12
   6   2  -6    0.49    0.12
  -6  -2   6    0.42    0.12
  -6  -2   6    0.49    0.12
  -6   2   7    0.07    0.03
  -6   2   7    0.10    0.03
   6  -2  -7    0.11    0.03
   6  -2  -7    0.12    0.03
   6   2  -7    0.08    0.03
   6   2  -7    0.11    0.03
  -6  -2   7    0.09    0.03
  -6  -2   7    0.11    0.03
  -6   2   8    0.02    0.01
  -6   2   8    0.02    0.01
   6  -2  -8    0.01    0.01
   6  -2  -8    0.01    0.01
   6   2  -8    0.01    0.01
   6   2  -8    0.01    0.01
  -6  -2   8    0.01    0.01
  -6  -2   8    0.01    0.01
  -6   2   9    0.00    0.00
  -6   2   9   -0.00    0.01
   6  -2  -9    0.00    0.00
   6  -2  -9    0.00    0.01
   6   2  -9    0.00    0.00
   6   2  -9    0.00    0.00
  -6  -2   9    0.00    0.00
  -6  -2   9   -0.00    0.00
  -6   2  10    0.41    0.11
  -6   2  10    0.48    0.11
   6  -2 -10    0.48    0.11
   6  -2 -10    0.46    0.11
   6   2 -10    0.41    0.11
  -6  -2  10    0.38    0.11
  -6  -2  10    0.51    0.11
  -6   2  11    0.46    0.10
  -6   2  11    0.39    0.10
   6  -2 -11    0.37    0.10
   6  -2 -11    0.38    0.10
   6   2 -11    0.40    0.10
  -6  -2  11    0.39    0.10
  -6  -2  11    0.45    0.10
  -6   2  12    0.16    0.04
  -6   2  12    0.19    0.04
   6  -2 -12    0.18    0.04
   6  -2 -12    0.17    0.04
   6   2 -12    0.16    0.04
  -6  -2  12    0.12    0.04
  -6  -2  12    0.16    0.04
  -6   2  13    0.01    0.01
  -6   2  13    0.02    0.01
   6  -2 -13    0.01    0.01
   6   2 -13    0.03    0.01
   6   2 -13    0.01    0.01
  -6  -2  13    0.02    0.01
  -6  -2  13    0.02    0.01
  -6   2  14    0.16    0.04
  -6   2  14    0.17    0.04
   6  -2 -14    0.17    0.04
   6   2 -14    0.17    0.04
   6   2 -14    0.17    0.04
  -6  -2  14    0.15    0.04
  -6   2  15    0.05    0.02
  -6   2  15    0.06    0.02
   6  -2 -15    0.05    0.02
   6   2 -15    0.04    0.02
   6   2 -15    0.06    0.02
  -6  -2  15    0.06    0.02
  -6   2  16    0.12    0.03
  -6   2  16    0.13    0.03
   6  -2 -16    0.08    0.03
   6   2 -16    0.12    0.03
   6   2 -16    0.10    0.03
  -6  -2  16    0.08    0.03
  -6   2  17    0.02    0.01
  -6   2  17    0.03    0.01
   6  -2 -17    0.02    0.01
   6   2 -17    0.04    0.01
   6   2 -17    0.02    0.01
  -6  -2  17    0.03    0.01
  -6   2  18    0.03    0.01
  -6   2  18    0.01    0.01
   6  -2 -18    0.03    0.01
   6   2 -18    0.02    0.01
  -6  -2  18    0.02    0.01
  -6   2  19    0.00    0.01
   6   2 -19    0.02    0.01
  -6  -2  19    0.01    0.01
  -6   2  20    0.23    0.07
   6  -2 -20   -0.00    0.23
   6   2 -20    0.29    0.07
  -6  -2  20    0.23    0.07
  -6   2  21    0.00    0.01
   6  -2 -21   -0.13    0.14
   6   2 -21    0.01    0.00
  -6  -2  21    0.01    0.01
   6  -2 -22    0.01    0.06
  -6  -2  22    0.05    0.02
  -6  -2  23    0.00    0.01
  -6  -2  24    0.03    0.01
   6  -2 -28    0.02    0.01
   6  -2 -29    0.00    0.01
  -6   2  30    0.02    0.01
  -6   2  31   -0.00    0.01
  -6   2  32    0.02    0.01
  -6   2  33    0.01    0.01
  -6   2  34    0.00    0.00
  -6   2  35    0.00    0.01
  -6  -2  35   -0.00    0.00
  -6   2  36    0.01    0.01
  -6  -2  36    0.02    0.01
  -6   2  37    0.01    0.01
  -6  -2  37   -0.00    0.00
  -6  -2  38   -0.00    0.01
  -6   3   1    0.00    0.00
  -6   3   1    0.00    0.01
   6  -3  -1    0.00    0.00
   6  -3  -1    0.01    0.01
   6   3  -1    0.00    0.00
   6   3  -1   -0.00    0.01
  -6  -3   1    0.01    0.01
  -6  -3   1    0.01    0.01
  -6   3   2    0.24    0.06
  -6   3   2    0.25    0.06
   6  -3  -2    0.20    0.05
   6  -3  -2    0.16    0.05
   6   3  -2    0.21    0.05
   6   3  -2    0.20    0.06
  -6  -3   2    0.22    0.06
  -6  -3   2    0.24    0.06
  -6   3   3    0.23    0.06
  -6   3   3    0.20    0.06
   6  -3  -3    0.26    0.06
   6  -3  -3    0.19    0.06
   6   3  -3    0.27    0.06
   6   3  -3    0.21    0.06
  -6  -3   3    0.21    0.06
  -6  -3   3    0.21    0.06
  -6   3   4    0.05    0.02
  -6   3   4    0.05    0.02
   6  -3  -4    0.05    0.02
   6  -3  -4    0.08    0.02
   6   3  -4    0.05    0.02
   6   3  -4    0.06    0.02
  -6  -3   4    0.06    0.02
  -6  -3   4    0.06    0.02
  -6   3   5    0.01    0.01
  -6   3   5    0.02    0.01
   6  -3  -5    0.02    0.01
   6  -3  -5    0.02    0.01
   6   3  -5    0.01    0.01
   6   3  -5    0.02    0.01
  -6  -3   5    0.03    0.01
  -6  -3   5    0.02    0.01
  -6   3   6    0.02    0.01
  -6   3   6    0.02    0.01
   6  -3  -6    0.01    0.01
   6  -3  -6    0.02    0.01
   6   3  -6    0.01    0.01
   6   3  -6    0.01    0.01
  -6  -3   6    0.02    0.01
  -6  -3   6    0.02    0.01
  -6   3   7    0.02    0.01
  -6   3   7    0.04    0.01
   6  -3  -7    0.02    0.01
   6  -3  -7    0.04    0.01
   6   3  -7    0.03    0.01
   6   3  -7    0.03    0.01
  -6  -3   7    0.03    0.01
  -6  -3   7    0.03    0.01
  -6   3   8    0.60    0.15
  -6   3   8    0.65    0.15
   6  -3  -8    0.58    0.15
   6  -3  -8    0.58    0.15
   6   3  -8    0.65    0.15
  -6  -3   8    0.54    0.15
  -6  -3   8    0.69    0.15
  -6   3   9    0.10    0.02
  -6   3   9    0.08    0.02
   6  -3  -9    0.11    0.02
   6   3  -9    0.16    0.02
  -6  -3   9    0.02    0.02
  -6  -3   9    0.09    0.02
  -6   3  10    0.06    0.01
  -6   3  10    0.04    0.01
   6  -3 -10    0.03    0.01
   6   3 -10    0.03    0.01
  -6  -3  10    0.05    0.01
  -6  -3  10    0.04    0.01
  -6   3  11    0.00    0.01
  -6   3  11    0.01    0.01
   6  -3 -11    0.01    0.01
   6   3 -11    0.02    0.01
   6   3 -11    0.02    0.01
  -6  -3  11    0.02    0.01
  -6  -3  11    0.04    0.01
  -6   3  12    0.12    0.03
  -6   3  12    0.10    0.03
   6  -3 -12    0.14    0.03
   6   3 -12    0.14    0.03
   6   3 -12    0.11    0.03
  -6  -3  12    0.11    0.03
  -6   3  13    0.21    0.05
  -6   3  13    0.18    0.05
   6  -3 -13    0.23    0.06
   6   3 -13    0.21    0.05
   6   3 -13    0.22    0.05
  -6  -3  13    0.19    0.05
  -6   3  14    0.27    0.05
  -6   3  14    0.28    0.05
   6  -3 -14    0.27    0.05
   6   3 -14    0.26    0.05
   6   3 -14    0.29    0.05
  -6  -3  14    0.08    0.04
  -6   3  15    0.02    0.01
  -6   3  15    0.01    0.01
   6  -3 -15    0.01    0.01
   6   3 -15    0.02    0.01
   6   3 -15    0.02    0.01
  -6  -3  15    0.03    0.01
  -6   3  16    0.01    0.01
  -6   3  16    0.05    0.01
   6  -3 -16    0.02    0.01
   6   3 -16    0.04    0.01
   6   3 -16    0.05    0.01
  -6  -3  16    0.03    0.01
  -6  -3  16    0.02    0.01
  -6   3  17    0.14    0.04
  -6   3  17    0.12    0.03
   6  -3 -17    0.11    0.03
   6   3 -17    0.15    0.03
   6   3 -17    0.15    0.03
  -6  -3  17    0.12    0.03
  -6  -3  17    0.08    0.03
  -6   3  18    0.21    0.05
  -6   3  18    0.18    0.05
   6  -3 -18    0.22    0.05
   6   3 -18    0.16    0.05
  -6  -3  18    0.17    0.05
  -6  -3  18    0.19    0.05
   6  -3 -19   -0.00    0.23
   6   3 -19    0.09    0.02
  -6  -3  19    0.09    0.02
  -6  -3  20    0.00    0.00
  -6  -3  21    0.00    0.01
  -6  -3  22    0.11    0.03
  -6  -3  23    0.02    0.01
   6  -3 -25   -0.00    0.01
   6  -3 -26    0.00    0.01
   6  -3 -27   -0.00    0.01
  -6   3  28    0.03    0.01
   6  -3 -28    0.02    0.01
  -6   3  29    0.01    0.01
   6  -3 -29    0.01    0.01
  -6   3  30    0.05    0.01
   6  -3 -30    0.02    0.01
  -6   3  31    0.00    0.01
  -6   3  32    0.01    0.01
  -6   3  33    0.00    0.00
  -6   3  34    0.01    0.01
  -6   3  35    0.01    0.01
  -6   3  36    0.00    0.01
  -6  -3  36   -0.00    0.00
  -6   3  37    0.00    0.01
  -6  -3  37    0.00    0.00
  -6  -3  38    0.01    0.01
  -6   4   1    0.30    0.05
  -6   4   1    0.28    0.05
   6  -4  -1    0.31    0.05
   6  -4  -1    0.33    0.05
   6   4  -1    0.29    0.05
   6   4  -1    0.04    0.05
  -6  -4   1    0.27    0.05
  -6  -4   1    0.25    0.05
  -6   4   2    0.04    0.01
  -6   4   2    0.03    0.01
   6  -4  -2    0.03    0.01
   6  -4  -2    0.03    0.01
   6   4  -2    0.02    0.01
   6   4  -2    0.05    0.01
  -6  -4   2    0.03    0.01
  -6  -4   2    0.02    0.01
  -6   4   3    0.01    0.01
  -6   4   3    0.00    0.01
   6  -4  -3    0.01    0.01
   6  -4  -3    0.01    0.01
   6   4  -3    0.02    0.01
   6   4  -3    0.01    0.01
  -6  -4   3    0.02    0.01
  -6  -4   3    0.00    0.00
  -6   4   4    0.01    0.01
  -6   4   4    0.03    0.01
   6  -4  -4    0.01    0.01
   6   4  -4    0.03    0.01
   6   4  -4    0.04    0.01
  -6  -4   4    0.02    0.01
  -6  -4   4    0.02    0.01
  -6   4   5    0.54    0.10
  -6   4   5    0.41    0.10
   6  -4  -5    0.38    0.10
   6   4  -5    0.39    0.10
   6   4  -5    0.40    0.10
  -6  -4   5    0.34    0.10
  -6  -4   5    0.39    0.10
  -6   4   6    0.37    0.10
  -6   4   6    0.40    0.10
   6  -4  -6    0.40    0.10
   6   4  -6    0.39    0.10
   6   4  -6    0.56    0.10
  -6  -4   6    0.39    0.10
  -6  -4   6    0.37    0.10
  -6   4   7    0.13    0.03
  -6   4   7    0.09    0.03
   6  -4  -7    0.13    0.03
   6   4  -7    0.11    0.03
  -6  -4   7    0.16    0.03
  -6  -4   7    0.10    0.03
  -6   4   8    0.01    0.01
  -6   4   8    0.01    0.01
   6  -4  -8    0.01    0.01
   6   4  -8    0.00    0.01
  -6  -4   8    0.01    0.01
  -6  -4   8    0.01    0.01
  -6   4   9    0.12    0.03
  -6   4   9    0.10    0.03
   6  -4  -9    0.08    0.03
   6   4  -9    0.08    0.03
   6   4  -9    0.09    0.03
  -6  -4   9    0.10    0.03
  -6  -4   9    0.08    0.03
  -6   4  10    0.05    0.01
  -6   4  10    0.06    0.02
   6  -4 -10    0.03    0.01
   6   4 -10    0.09    0.02
   6   4 -10    0.02    0.01
  -6  -4  10    0.04    0.01
  -6  -4  10    0.05    0.01
  -6   4  11    0.21    0.04
  -6   4  11    0.20    0.04
   6  -4 -11    0.19    0.04
   6   4 -11    0.20    0.04
   6   4 -11    0.19    0.04
  -6  -4  11    0.06    0.03
  -6   4  12    0.16    0.04
  -6   4  12    0.17    0.04
   6  -4 -12    0.17    0.04
   6   4 -12    0.19    0.04
   6   4 -12    0.14    0.04
  -6  -4  12    0.16    0.04
  -6   4  13    0.07    0.02
  -6   4  13    0.09    0.02
   6  -4 -13    0.05    0.02
   6   4 -13    0.07    0.02
   6   4 -13    0.07    0.02
  -6  -4  13    0.08    0.02
  -6   4  14    0.00    0.00
  -6   4  14   -0.00    0.01
   6  -4 -14    0.00    0.01
   6   4 -14    0.00    0.00
   6   4 -14    0.00    0.00
  -6  -4  14    0.00    0.00
  -6  -4  14    0.00    0.00
  -6   4  15    0.18    0.05
  -6   4  15    0.23    0.05
   6  -4 -15    0.16    0.05
   6   4 -15    0.25    0.05
   6   4 -15    0.16    0.05
  -6  -4  15    0.18    0.05
  -6  -4  15    0.19    0.05
  -6   4  16    0.20    0.07
   6  -4 -16    0.27    0.07
   6   4 -16    0.42    0.07
   6   4 -16    0.24    0.06
  -6  -4  16    0.23    0.06
  -6  -4  16    0.23    0.07
  -6   4  17    0.01    0.01
   6  -4 -17   -0.00    0.01
   6   4 -17    0.03    0.01
  -6  -4  17    0.03    0.01
  -6  -4  17    0.02    0.01
   6   4 -18    0.08    0.02
  -6  -4  18    0.08    0.02
  -6  -4  19    0.20    0.05
  -6  -4  20    0.21    0.05
   6  -4 -21    0.01    0.04
  -6  -4  21    0.01    0.01
   6  -4 -22    0.08    0.04
   6  -4 -23    0.02    0.02
   6  -4 -24    0.01    0.01
   6  -4 -25    0.01    0.01
  -6   4  26    0.03    0.01
   6  -4 -26    0.01    0.01
  -6   4  27    0.02    0.01
   6  -4 -27    0.01    0.01
  -6   4  28    0.02    0.01
   6  -4 -28    0.02    0.01
  -6   4  29    0.00    0.01
   6  -4 -29    0.00    0.00
  -6   4  30    0.03    0.01
   6  -4 -30    0.02    0.01
  -6   4  31    0.00    0.01
   6  -4 -31    0.00    0.00
  -6   4  32    0.02    0.01
   6  -4 -32    0.02    0.01
  -6   4  33    0.03    0.01
  -6   4  34   -0.00    0.00
  -6   4  35    0.02    0.01
  -6   4  36    0.01    0.01
  -6   4  37    0.01    0.01
  -6  -4  37    0.00    0.00
  -6  -4  38    0.01    0.01
  -6   5   1    0.01    0.01
  -6   5   1    0.03    0.01
   6  -5  -1    0.03    0.01
   6   5  -1    0.04    0.01
   6   5  -1    0.03    0.01
  -6  -5   1    0.02    0.01
  -6  -5   1    0.03    0.01
  -6   5   2    0.19    0.03
  -6   5   2    0.20    0.03
   6  -5  -2    0.02    0.02
   6   5  -2    0.14    0.03
   6   5  -2    0.12    0.03
  -6  -5   2    0.14    0.03
  -6  -5   2    0.21    0.03
  -6   5   3    0.24    0.05
  -6   5   3    0.21    0.05
   6  -5  -3    0.19    0.05
   6   5  -3    0.18    0.05
   6   5  -3    0.20    0.05
  -6  -5   3    0.17    0.05
  -6  -5   3    0.19    0.05
  -6   5   4    0.17    0.03
  -6   5   4    0.07    0.03
   6  -5  -4    0.17    0.03
   6   5  -4    0.03    0.02
   6   5  -4    0.19    0.03
  -6  -5   4    0.21    0.03
  -6  -5   4    0.19    0.03
  -6   5   5    0.01    0.01
  -6   5   5    0.00    0.01
   6  -5  -5    0.01    0.01
   6   5  -5    0.01    0.01
   6   5  -5    0.00    0.00
  -6  -5   5    0.00    0.01
  -6  -5   5    0.00    0.00
  -6   5   6    0.01    0.01
  -6   5   6    0.01    0.01
   6  -5  -6    0.00    0.01
   6   5  -6    0.01    0.01
  -6  -5   6    0.00    0.01
  -6  -5   6    0.00    0.01
  -6   5   7    0.14    0.03
  -6   5   7    0.14    0.03
   6  -5  -7    0.08    0.03
   6   5  -7    0.12    0.03
  -6  -5   7    0.11    0.03
  -6  -5   7    0.12    0.03
  -6   5   8    0.05    0.02
  -6   5   8    0.01    0.02
   6  -5  -8    0.10    0.02
   6   5  -8    0.09    0.02
   6   5  -8    0.08    0.02
  -6  -5   8    0.07    0.02
  -6  -5   8    0.08    0.02
  -6   5   9    0.14    0.04
  -6   5   9    0.15    0.04
   6  -5  -9    0.18    0.04
   6   5  -9    0.15    0.04
   6   5  -9    0.16    0.04
  -6  -5   9    0.14    0.04
  -6  -5   9    0.12    0.04
  -6   5  10    0.06    0.02
  -6   5  10    0.07    0.02
   6  -5 -10    0.08    0.02
   6   5 -10    0.07    0.02
   6   5 -10    0.07    0.02
  -6  -5  10    0.05    0.02
  -6   5  11    0.01    0.01
  -6   5  11    0.00    0.01
   6  -5 -11    0.01    0.01
   6   5 -11    0.01    0.01
   6   5 -11    0.00    0.00
  -6  -5  11   -0.00    0.00
  -6   5  12    0.01    0.01
   6  -5 -12    0.01    0.01
   6   5 -12    0.00    0.00
   6   5 -12    0.01    0.01
  -6  -5  12    0.01    0.00
  -6   5  13    0.52    0.07
   6  -5 -13    0.32    0.07
   6   5 -13    0.34    0.07
   6   5 -13    0.43    0.07
  -6  -5  13    0.32    0.06
  -6  -5  13    0.09    0.06
  -6   5  14    0.47    0.12
   6  -5 -14    0.44    0.12
   6   5 -14    0.46    0.12
   6   5 -14    0.62    0.12
  -6  -5  14    0.42    0.12
  -6  -5  14    0.38    0.12
  -6   5  15    0.01    0.01
   6  -5 -15   -0.00    0.01
   6   5 -15    0.00    0.00
   6   5 -15   -0.00    0.00
  -6  -5  15    0.01    0.00
  -6  -5  15   -0.00    0.00
  -6   5  16    0.02    0.01
   6  -5 -16    0.00    0.01
   6   5 -16    0.01    0.01
  -6  -5  16    0.02    0.01
  -6   5  17    0.02    0.01
  -6   5  17   -0.00    0.01
   6  -5 -17    0.01    0.09
   6   5 -17    0.00    0.00
  -6  -5  17    0.00    0.00
   6  -5 -18    0.00    0.10
  -6  -5  18    0.20    0.05
   6  -5 -19    0.02    0.04
  -6  -5  19    0.02    0.01
   6  -5 -20    0.01    0.04
  -6  -5  20    0.03    0.01
   6  -5 -21   -0.00    0.02
   6  -5 -22    0.01    0.02
   6  -5 -23    0.17    0.05
  -6   5  24    0.05    0.01
   6  -5 -24    0.02    0.01
  -6   5  25    0.02    0.01
   6  -5 -25    0.01    0.01
  -6   5  26    0.00    0.01
   6  -5 -26    0.00    0.01
  -6   5  27   -0.00    0.01
   6  -5 -27   -0.00    0.00
  -6   5  28    0.01    0.01
   6  -5 -28    0.00    0.00
  -6   5  29    0.03    0.01
   6  -5 -29    0.02    0.01
  -6   5  30    0.02    0.01
   6  -5 -30    0.02    0.01
  -6   5  31    0.01    0.01
   6  -5 -31   -0.00    0.00
  -6   5  32    0.00    0.01
   6  -5 -32    0.01    0.01
  -6   5  33    0.01    0.01
   6  -5 -33    0.01    0.01
  -6   5  34    0.01    0.01
  -6   5  35    0.02    0.01
  -6   5  36    0.01    0.01
  -6  -5  38    0.00    0.00
  -6   6   1    0.23    0.06
   6  -6  -1    0.20    0.06
   6   6  -1    0.22    0.06
  -6  -6   1    0.25    0.06
  -6  -6   1    0.24    0.06
  -6   6   2    0.04    0.02
   6  -6  -2    0.05    0.02
   6   6  -2    0.05    0.02
   6   6  -2    0.05    0.02
  -6  -6   2    0.06    0.02
  -6  -6   2    0.05    0.02
  -6   6   3    0.01    0.01
   6  -6  -3    0.00    0.01
   6   6  -3    0.01    0.01
   6   6  -3    0.00    0.01
  -6  -6   3    0.01    0.01
  -6  -6   3    0.01    0.01
  -6   6   4    0.05    0.01
   6  -6  -4    0.04    0.01
   6   6  -4    0.03    0.01
   6   6  -4    0.04    0.01
  -6  -6   4    0.02    0.01
  -6  -6   4    0.02    0.01
  -6   6   5    0.19    0.06
  -6   6   5    0.23    0.06
   6  -6  -5    0.19    0.06
   6   6  -5    0.23    0.06
   6   6  -5    0.20    0.06
  -6  -6   5    0.21    0.06
  -6  -6   5    0.34    0.06
  -6   6   6    0.17    0.05
  -6   6   6    0.22    0.05
   6  -6  -6    0.15    0.05
   6   6  -6    0.18    0.05
  -6  -6   6    0.18    0.05
  -6  -6   6    0.16    0.05
  -6   6   7    0.10    0.03
  -6   6   7    0.10    0.03
   6  -6  -7    0.08    0.03
   6   6  -7    0.11    0.03
  -6  -6   7    0.11    0.03
  -6  -6   7    0.13    0.03
  -6   6   8    0.01    0.01
   6  -6  -8    0.03    0.01
   6   6  -8    0.03    0.01
   6   6  -8    0.03    0.01
  -6  -6   8    0.02    0.01
  -6  -6   8    0.02    0.01
  -6   6   9    0.20    0.05
   6  -6  -9    0.17    0.05
   6   6  -9    0.18    0.05
   6   6  -9    0.17    0.05
  -6  -6   9    0.21    0.05
  -6   6  10    0.16    0.04
   6  -6 -10    0.12    0.04
   6   6 -10    0.12    0.04
   6   6 -10    0.14    0.04
  -6  -6  10    0.13    0.04
  -6   6  11    0.13    0.04
   6  -6 -11    0.11    0.04
   6   6 -11    0.16    0.03
   6   6 -11    0.12    0.03
  -6  -6  11    0.12    0.03
  -6   6  12    0.16    0.03
   6  -6 -12    0.10    0.03
   6   6 -12    0.10    0.03
   6   6 -12    0.12    0.03
  -6  -6  12    0.18    0.03
  -6  -6  12    0.07    0.03
  -6   6  13    0.00    0.01
   6  -6 -13    0.01    0.01
   6   6 -13    0.01    0.01
  -6  -6  13    0.01    0.01
  -6  -6  13    0.00    0.01
  -6   6  14    0.01    0.01
  -6   6  14    0.02    0.01
   6  -6 -14    0.17    0.21
   6  -6 -14    0.00    0.01
   6   6 -14    0.01    0.00
  -6  -6  14    0.01    0.01
  -6   6  15    0.11    0.03
  -6   6  15    0.10    0.03
   6  -6 -15    0.05    0.09
   6  -6 -15    0.12    0.03
   6   6 -15    0.10    0.03
  -6  -6  15    0.08    0.03
  -6   6  16    0.02    0.01
   6  -6 -16    0.01    0.06
  -6  -6  16    0.02    0.01
  -6   6  17    0.02    0.01
   6  -6 -17   -0.00    0.05
  -6  -6  17    0.04    0.01
   6  -6 -18   -0.00    0.04
  -6  -6  18    0.06    0.02
   6  -6 -19    0.19    0.07
   6  -6 -20    0.01    0.02
  -6   6  21    0.02    0.01
   6  -6 -21    0.05    0.02
  -6   6  22    0.02    0.01
   6  -6 -22    0.04    0.02
  -6   6  23    0.02    0.01
   6  -6 -23    0.07    0.02
  -6   6  24   -0.00    0.01
   6  -6 -24    0.00    0.01
  -6   6  25    0.03    0.01
   6  -6 -25    0.04    0.01
  -6   6  26    0.05    0.02
   6  -6 -26    0.03    0.01
  -6   6  27    0.02    0.01
   6  -6 -27    0.01    0.01
  -6   6  28    0.00    0.01
   6  -6 -28    0.00    0.00
  -6   6  29   -0.00    0.00
   6  -6 -29   -0.00    0.00
  -6   6  30    0.01    0.01
   6  -6 -30   -0.00    0.01
  -6   6  31    0.01    0.01
   6  -6 -31    0.01    0.01
  -6   6  32    0.02    0.01
   6  -6 -32    0.01    0.01
  -6   6  33    0.02    0.01
   6  -6 -33    0.01    0.01
  -6   6  34   -0.00    0.01
   6  -6 -34    0.01    0.01
  -6   6  35    0.01    0.01
  -6   6  36    0.00    0.01
  -6  -6  38    0.00    0.00
  -6   7   1    0.04    0.01
   6  -7  -1    0.02    0.01
   6   7  -1    0.02    0.01
  -6  -7   1    0.01    0.01
  -6  -7   1    0.02    0.01
  -6   7   2    0.01    0.01
   6  -7  -2    0.01    0.01
   6   7  -2    0.04    0.01
  -6  -7   2    0.01    0.01
  -6  -7   2    0.03    0.01
  -6   7   3    0.40    0.10
   6  -7  -3    0.44    0.10
   6   7  -3    0.39    0.09
  -6  -7   3    0.32    0.09
  -6  -7   3    0.33    0.09
   6  -7  -4    0.11    0.02
   6   7  -4    0.12    0.02
  -6  -7   4    0.11    0.02
  -6  -7   4    0.01    0.01
   6  -7  -5    0.03    0.01
   6   7  -5    0.02    0.01
  -6  -7   5    0.03    0.01
  -6  -7   5    0.03    0.01
   6  -7  -6    0.00    0.01
   6   7  -6    0.04    0.01
  -6  -7   6    0.04    0.01
  -6  -7   6    0.04    0.01
   6  -7  -7    0.04    0.02
   6   7  -7    0.05    0.01
   6   7  -7    0.04    0.01
  -6  -7   7    0.03    0.01
  -6  -7   7    0.02    0.01
   6  -7  -8    0.06    0.02
   6   7  -8    0.07    0.02
   6   7  -8    0.08    0.02
  -6  -7   8    0.07    0.02
  -6  -7   8    0.04    0.02
   6  -7  -9    0.18    0.05
   6   7  -9    0.23    0.05
  -6  -7   9    0.18    0.05
  -6   7  10   -0.00    0.01
   6  -7 -10   -0.00    0.01
   6   7 -10   -0.00    0.00
  -6  -7  10    0.00    0.00
  -6   7  11    0.01    0.01
   6  -7 -11   -0.00    0.19
   6  -7 -11    0.01    0.01
   6   7 -11    0.00    0.00
  -6  -7  11   -0.00    0.00
  -6   7  12    0.02    0.01
   6  -7 -12   -0.00    0.11
   6  -7 -12    0.02    0.01
   6   7 -12    0.02    0.01
  -6  -7  12    0.05    0.01
  -6   7  13    0.32    0.07
   6  -7 -13    0.02    0.14
   6  -7 -13    0.28    0.07
   6   7 -13    0.28    0.07
  -6  -7  13    0.27    0.07
  -6   7  14    0.01    0.01
   6  -7 -14    0.00    0.05
   6  -7 -14    0.01    0.01
  -6  -7  14    0.00    0.01
  -6   7  15    0.01    0.01
   6  -7 -15   -0.00    0.04
  -6  -7  15    0.01    0.01
  -6   7  16    0.02    0.01
   6  -7 -16    0.02    0.03
  -6  -7  16    0.01    0.01
   6  -7 -17    0.06    0.04
  -6   7  18    0.00    0.01
   6  -7 -18    0.02    0.02
  -6   7  19    0.11    0.04
   6  -7 -19    0.22    0.05
  -6   7  20    0.01    0.01
   6  -7 -20    0.03    0.02
  -6   7  21    0.00    0.01
   6  -7 -21    0.00    0.01
  -6   7  22   -0.00    0.01
   6  -7 -22    0.00    0.01
  -6   7  23    0.04    0.01
   6  -7 -23    0.02    0.01
  -6   7  24    0.00    0.01
   6  -7 -24    0.00    0.01
  -6   7  25    0.02    0.01
   6  -7 -25    0.01    0.01
  -6   7  26    0.00    0.01
   6  -7 -26   -0.00    0.01
  -6   7  27    0.01    0.01
   6  -7 -27   -0.00    0.00
  -6   7  28    0.00    0.01
   6  -7 -28    0.01    0.01
  -6   7  29    0.03    0.01
   6  -7 -29    0.03    0.01
  -6   7  30    0.00    0.01
   6  -7 -30    0.00    0.00
  -6   7  31    0.00    0.01
   6  -7 -31   -0.00    0.00
  -6   7  32    0.00    0.01
   6  -7 -32    0.00    0.00
  -6   7  33    0.00    0.01
   6  -7 -33    0.00    0.01
  -6   7  34   -0.00    0.01
   6  -7 -34    0.00    0.00
  -6   7  35    0.02    0.01
   6  -7 -35    0.01    0.01
   6   8  -1    0.18    0.06
  -6  -8   1    0.28    0.06
  -6  -8   1    0.23    0.06
   6  -8  -2    0.03    0.01
   6   8  -2    0.01    0.01
  -6  -8   2    0.01    0.01
  -6  -8   2    0.02    0.01
   6  -8  -3   -0.00    0.01
  -6  -8   3   -0.00    0.01
  -6  -8   3    0.00    0.01
   6  -8  -4    0.00    0.01
  -6  -8   4    0.00    0.01
   6  -8  -5    0.32    0.09
  -6  -8   5    0.37    0.09
  -6   8   6    0.01    0.01
   6  -8  -6    0.01    0.01
  -6  -8   6    0.00    0.01
  -6   8   7    0.15    0.04
   6  -8  -7    0.13    0.04
   6   8  -7    0.20    0.04
  -6  -8   7    0.14    0.04
  -6   8   8    0.00    0.01
   6  -8  -8    0.26    0.26
   6  -8  -8    0.01    0.01
   6   8  -8   -0.00    0.00
  -6  -8   8    0.00    0.01
  -6   8   9    0.18    0.06
   6  -8  -9    0.20    0.18
   6  -8  -9    0.20    0.06
   6   8  -9    0.30    0.06
  -6  -8   9    0.18    0.06
  -6   8  10    0.05    0.02
   6  -8 -10   -0.00    0.12
   6  -8 -10    0.08    0.02
   6   8 -10    0.08    0.02
  -6  -8  10    0.05    0.02
   6  -8 -11    0.10    0.10
   6  -8 -11    0.12    0.04
   6   8 -11    0.13    0.03
  -6  -8  11    0.11    0.03
  -6   8  12    0.02    0.01
   6  -8 -12   -0.00    0.06
   6  -8 -12    0.04    0.01
  -6  -8  12    0.04    0.01
  -6   8  13    0.00    0.01
   6  -8 -13    0.01    0.03
   6  -8 -13   -0.00    0.01
  -6  -8  13    0.00    0.01
  -6   8  14    0.01    0.01
   6  -8 -14   -0.00    0.03
  -6  -8  14    0.00    0.00
   6  -8 -15    0.53    0.10
  -6  -8  15    0.22    0.06
   6  -8 -16   -0.00    0.02
   6  -8 -17    0.09    0.04
  -6   8  18    0.00    0.01
   6  -8 -18    0.01    0.01
  -6   8  19    0.03    0.01
   6  -8 -19    0.04    0.02
  -6   8  20   -0.00    0.01
   6  -8 -20   -0.00    0.01
  -6   8  21    0.03    0.01
   6  -8 -21    0.01    0.01
  -6   8  22   -0.00    0.01
   6  -8 -22    0.00    0.01
  -6   8  23    0.00    0.01
   6  -8 -23    0.01    0.01
  -6   8  24    0.01    0.01
   6  -8 -24    0.00    0.01
  -6   8  25    0.02    0.01
   6  -8 -25    0.03    0.01
  -6   8  26    0.00    0.01
   6  -8 -26    0.01    0.01
  -6   8  27    0.02    0.01
   6  -8 -27    0.03    0.01
  -6   8  28   -0.00    0.01
   6  -8 -28    0.00    0.01
  -6   8  29    0.01    0.01
   6  -8 -29   -0.00    0.00
  -6   8  30   -0.00    0.01
   6  -8 -30    0.00    0.01
  -6   8  31    0.01    0.01
   6  -8 -31    0.00    0.01
  -6   8  32   -0.00    0.01
   6  -8 -32    0.00    0.01
  -6   8  33    0.01    0.01
   6  -8 -33    0.00    0.01
  -6   8  34   -0.00    0.01
   6  -8 -34   -0.00    0.01
  -6   8  35   -0.00    0.01
   6  -8 -35   -0.00    0.00
   6  -8 -36    0.01    0.01
  -6   9   2    0.01    0.01
  -6  -9   2    0.02    0.01
  -6   9   3    0.29    0.08
  -6  -9   3    0.32    0.08
  -6   9   4    0.02    0.01
  -6  -9   4    0.01    0.01
  -6   9   5    0.01    0.01
  -6   9   5    0.01    0.01
   6  -9  -5    0.07    0.22
  -6  -9   5    0.00    0.01
  -6   9   6    0.02    0.01
  -6   9   6    0.02    0.01
   6  -9  -6    0.00    0.13
  -6  -9   6    0.01    0.01
  -6   9   7    0.04    0.01
  -6   9   7    0.03    0.01
   6  -9  -7    0.06    0.12
  -6  -9   7    0.03    0.01
  -6   9   8   -0.00    0.01
   6  -9  -8   -0.00    0.08
   6  -9  -8    0.00    0.01
  -6  -9   8   -0.00    0.01
  -6   9   9    0.14    0.04
   6  -9  -9    0.05    0.07
   6  -9  -9    0.11    0.04
  -6  -9   9    0.15    0.04
  -6   9  10   -0.00    0.01
   6  -9 -10   -0.00    0.05
   6  -9 -10    0.00    0.01
  -6  -9  10    0.01    0.01
  -6   9  11   -0.00    0.01
   6  -9 -11   -0.00    0.03
   6  -9 -11    0.00    0.01
  -6  -9  11    0.01    0.01
  -6   9  12    0.00    0.01
   6  -9 -12    0.03    0.03
   6  -9 -12    0.00    0.01
  -6  -9  12    0.01    0.01
  -6   9  13    0.16    0.05
   6  -9 -13    0.72    0.10
  -6  -9  13    0.14    0.04
  -6   9  14   -0.00    0.01
   6  -9 -14    0.04    0.03
   6  -9 -15    0.02    0.02
   6  -9 -16    0.02    0.02
  -6   9  17    0.00    0.01
   6  -9 -17    0.03    0.01
  -6   9  18    0.00    0.01
   6  -9 -18    0.00    0.01
  -6   9  19    0.05    0.02
   6  -9 -19    0.08    0.02
  -6   9  20   -0.00    0.01
   6  -9 -20    0.01    0.01
  -6   9  21    0.00    0.01
   6  -9 -21   -0.00    0.01
  -6   9  22   -0.00    0.01
   6  -9 -22   -0.00    0.01
  -6   9  23    0.05    0.02
   6  -9 -23    0.04    0.01
  -6   9  24    0.01    0.01
   6  -9 -24   -0.00    0.01
  -6   9  25    0.00    0.01
   6  -9 -25    0.01    0.01
  -6   9  26    0.01    0.01
   6  -9 -26    0.01    0.01
  -6   9  27    0.01    0.01
   6  -9 -27   -0.00    0.00
  -6   9  28    0.00    0.01
   6  -9 -28    0.00    0.00
  -6   9  29    0.02    0.01
   6  -9 -29    0.03    0.01
  -6   9  30    0.02    0.01
   6  -9 -30   -0.00    0.00
  -6   9  31    0.00    0.01
   6  -9 -31    0.00    0.01
  -6   9  32    0.00    0.01
   6  -9 -32    0.01    0.01
  -6   9  33    0.00    0.01
   6  -9 -33    0.01    0.01
  -6   9  34    0.00    0.01
   6  -9 -34    0.01    0.01
   6  -9 -35   -0.00    0.01
   6  -9 -36   -0.00    0.01
  -6  10   1    0.05    0.02
   6 -10  -1    0.25    0.26
   6 -10  -1    0.05    0.02
  -6  10   2    0.02    0.01
   6 -10  -2    0.00    0.17
   6 -10  -2    0.02    0.01
  -6  10   3    0.00    0.01
   6 -10  -3    0.09    0.14
   6 -10  -3    0.00    0.01
  -6  10   4    0.02    0.01
   6 -10  -4    0.01    0.10
   6 -10  -4    0.02    0.01
   6 -10  -5    0.12    0.09
   6 -10  -5    0.06    0.02
  -6 -10   5    0.03    0.01
   6 -10  -6    0.03    0.07
   6 -10  -6    0.00    0.01
  -6 -10   6    0.00    0.01
   6 -10  -7    0.03    0.05
   6 -10  -7    0.01    0.01
  -6 -10   7    0.03    0.01
   6 -10  -8   -0.00    0.03
  -6 -10   8   -0.00    0.01
  -6  10   9   -0.00    0.01
   6 -10  -9   -0.00    0.03
  -6 -10   9    0.00    0.00
  -6  10  10    0.00    0.01
   6 -10 -10    0.00    0.03
  -6 -10  10    0.00    0.01
  -6  10  11    0.19    0.05
   6 -10 -11    0.53    0.08
  -6 -10  11    0.16    0.05
  -6  10  12    0.01    0.01
   6 -10 -12    0.00    0.02
  -6 -10  12   -0.00    0.01
  -6  10  13    0.01    0.01
   6 -10 -13    0.02    0.02
  -6  10  14    0.01    0.01
   6 -10 -14    0.01    0.01
   6 -10 -15    0.15    0.05
   6 -10 -16    0.01    0.01
  -6  10  17    0.03    0.02
   6 -10 -17    0.07    0.02
  -6  10  18    0.00    0.01
   6 -10 -18    0.00    0.01
  -6  10  19    0.01    0.01
   6 -10 -19    0.00    0.01
  -6  10  20   -0.00    0.01
   6 -10 -20    0.00    0.01
  -6  10  21    0.04    0.02
   6 -10 -21    0.03    0.01
  -6  10  22   -0.00    0.01
   6 -10 -22   -0.00    0.01
  -6  10  23    0.01    0.01
   6 -10 -23    0.00    0.01
  -6  10  24   -0.00    0.01
   6 -10 -24    0.00    0.00
  -6  10  25    0.01    0.01
   6 -10 -25    0.01    0.01
  -6  10  26    0.00    0.01
   6 -10 -26    0.00    0.01
  -6  10  27    0.01    0.01
   6 -10 -27    0.01    0.01
  -6  10  28    0.02    0.01
   6 -10 -28    0.01    0.01
  -6  10  29    0.03    0.01
   6 -10 -29    0.01    0.01
  -6  10  30    0.00    0.01
   6 -10 -30   -0.00    0.00
  -6  10  31    0.01    0.01
   6 -10 -31    0.00    0.00
  -6  10  32    0.01    0.01
   6 -10 -32    0.00    0.01
  -6  10  33    0.00    0.01
   6 -10 -33    0.00    0.01
  -6  10  34    0.00    0.01
   6 -11  -1    0.06    0.07
   6 -11  -1    0.01    0.01
  -6 -11   1    0.02    0.01
   6 -11  -2   -0.00    0.07
   6 -11  -2    0.00    0.01
  -6 -11   2   -0.00    0.00
   6 -11  -3   -0.00    0.04
   6 -11  -3    0.05    0.02
  -6 -11   3    0.07    0.02
   6 -11  -4    0.01    0.03
   6 -11  -4    0.00    0.01
   6 -11  -5    0.02    0.03
   6 -11  -5   -0.00    0.01
   6 -11  -6   -0.00    0.03
   6 -11  -6    0.01    0.01
   6 -11  -7    0.14    0.04
   6 -11  -7   -0.00    0.01
   6 -11  -8    0.09    0.03
   6 -11  -8    0.01    0.01
  -6 -11   8    0.02    0.01
   6 -11  -9    0.14    0.04
   6 -11  -9    0.04    0.02
  -6 -11   9    0.06    0.02
   6 -11 -10    0.01    0.02
  -6 -11  10    0.00    0.01
   6 -11 -11    0.01    0.01
   6 -11 -12    0.00    0.01
   6 -11 -13    0.07    0.03
   6 -11 -14   -0.00    0.01
   6 -11 -15   -0.00    0.01
   6 -11 -16   -0.00    0.01
   6 -11 -17    0.07    0.02
   6 -11 -18    0.00    0.01
  -6  11  19    0.03    0.01
   6 -11 -19    0.02    0.01
  -6  11  20    0.00    0.01
   6 -11 -20   -0.00    0.01
  -6  11  21   -0.00    0.01
   6 -11 -21   -0.00    0.01
  -6  11  22   -0.00    0.01
   6 -11 -22   -0.00    0.00
  -6  11  23    0.01    0.01
   6 -11 -23    0.01    0.01
  -6  11  24    0.00    0.01
   6 -11 -24    0.00    0.01
  -6  11  25    0.01    0.01
   6 -11 -25    0.00    0.00
  -6  11  26   -0.00    0.01
   6 -11 -26    0.00    0.00
  -6  11  27    0.00    0.01
   6 -11 -27    0.00    0.00
  -6  11  28    0.02    0.01
   6 -11 -28   -0.00    0.01
  -6  11  29    0.02    0.01
   6 -11 -29    0.01    0.01
  -6  11  30   -0.00    0.01
   6 -11 -30   -0.00    0.01
  -6  11  31    0.01    0.01
   6 -11 -31   -0.00    0.01
  -6  11  32   -0.00    0.01
  -6  11  33    0.02    0.01
   6 -12  -1    0.42    0.08
   6 -12  -1    0.03    0.01
  -6 -12   1    0.00    0.01
   6 -12  -2    0.02    0.03
   6 -12  -2   -0.00    0.01
  -6 -12   2    0.00    0.01
   6 -12  -3    0.00    0.01
   6 -12  -3    0.01    0.01
  -6 -12   3   -0.00    0.01
   6 -12  -4    0.04    0.03
   6 -12  -4    0.01    0.01
  -6 -12   4    0.00    0.01
   6 -12  -5    0.19    0.05
   6 -12  -5    0.04    0.02
  -6 -12   5    0.08    0.02
   6 -12  -6    0.00    0.01
   6 -12  -6   -0.00    0.01
  -6 -12   6    0.01    0.01
   6 -12  -7   -0.00    0.01
   6 -12  -7    0.01    0.01
   6 -12  -8    0.01    0.01
   6 -12  -9   -0.00    0.01
   6 -12 -10   -0.00    0.01
   6 -12 -11    0.04    0.02
   6 -12 -12   -0.00    0.01
   6 -12 -13    0.01    0.01
   6 -12 -14    0.01    0.01
   6 -12 -15    0.01    0.01
   6 -12 -16    0.00    0.01
   6 -12 -17    0.01    0.01
   6 -12 -18   -0.00    0.01
   6 -12 -19    0.00    0.01
   6 -12 -20    0.00    0.01
   6 -12 -21    0.02    0.01
   6 -12 -22    0.00    0.01
   6 -12 -23    0.00    0.01
   6 -12 -24    0.00    0.01
   6 -12 -25    0.00    0.01
   6 -12 -26    0.00    0.01
   6 -12 -27    0.00    0.01
   6 -13  -1    0.05    0.02
   6 -13  -1    0.01    0.01
  -6 -13   1    0.03    0.01
   6 -13  -2   -0.00    0.02
   6 -13  -2   -0.00    0.01
  -6 -13   2    0.01    0.01
   6 -13  -3    0.25    0.04
   6 -13  -3    0.06    0.03
  -6 -13   3    0.10    0.03
   6 -13  -4    0.09    0.02
   6 -13  -4    0.01    0.01
  -6 -13   4    0.03    0.01
   6 -13  -5    0.04    0.02
   6 -13  -5    0.01    0.01
  -6 -13   5    0.01    0.01
   6 -13  -6   -0.00    0.01
  -6 -13   6    0.01    0.01
   6 -13  -7    0.04    0.02
   6 -13  -8    0.00    0.01
   6 -13  -9    0.10    0.03
   6 -13 -10    0.01    0.01
   6 -13 -11    0.00    0.00
   6 -13 -12    0.01    0.01
   6 -13 -13    0.01    0.01
   6 -13 -14    0.01    0.01
   6 -13 -15    0.01    0.01
   6 -13 -16   -0.00    0.01
   6 -13 -17    0.01    0.01
   6 -13 -18    0.01    0.01
   6 -13 -19    0.01    0.01
   6 -13 -20   -0.00    0.00
   6 -13 -21    0.00    0.01
   6 -13 -22    0.00    0.01
   6 -13 -23    0.01    0.01
   6 -13 -24    0.00    0.01
   6 -14  -1    0.03    0.02
   6 -14  -1    0.04    0.02
  -6 -14   1    0.04    0.01
   6 -14  -2    0.01    0.01
  -6 -14   2    0.02    0.01
   6 -14  -3   -0.00    0.01
  -6 -14   3   -0.00    0.01
   6 -14  -4   -0.00    0.01
  -6 -14   4    0.02    0.01
   6 -14  -5    0.05    0.02
  -6 -14   5    0.04    0.02
   6 -14  -6    0.02    0.01
   6 -14  -7    0.01    0.01
   6 -14  -8   -0.00    0.01
   6 -14  -9    0.01    0.01
   6 -14 -10    0.03    0.01
   6 -14 -11    0.01    0.01
   6 -14 -12    0.00    0.01
   6 -14 -13    0.00    0.01
   6 -14 -14   -0.00    0.00
   6 -14 -15    0.01    0.01
   6 -14 -16    0.02    0.01
   6 -14 -17    0.00    0.01
   6 -14 -18   -0.00    0.00
   6 -14 -19   -0.00    0.00
   6 -14 -20    0.00    0.01
   6 -14 -21    0.01    0.01
   6 -15  -1    0.00    0.01
  -6 -15   1   -0.00    0.01
   6 -15  -2    0.02    0.01
  -6 -15   2    0.01    0.01
   6 -15  -3    0.01    0.01
  -6 -15   3    0.02    0.01
   6 -15  -4    0.01    0.01
   6 -15  -5    0.00    0.01
   6 -15  -6   -0.00    0.01
   6 -15  -7    0.01    0.01
   6 -15  -8   -0.00    0.01
   6 -15  -9   -0.00    0.00
   6 -15 -10   -0.00    0.00
   6 -15 -11   -0.00    0.01
   6 -15 -12    0.00    0.01
   6 -15 -13   -0.00    0.00
   6 -15 -14    0.01    0.01
   6 -15 -15   -0.00    0.01
   6 -15 -16    0.00    0.01
   6 -15 -17    0.00    0.01
   6 -16  -1    0.01    0.01
  -6 -16   1    0.00    0.01
   6 -16  -2    0.00    0.01
   6 -16  -3   -0.00    0.01
   6 -16  -4    0.00    0.01
   6 -16  -5    0.00    0.01
   6 -16  -6    0.01    0.01
   6 -16  -7    0.00    0.01
   6 -16  -8   -0.00    0.00
   6 -16  -9    0.00    0.00
   6 -16 -10    0.00    0.01
   6 -16 -11   -0.00    0.00
   6 -16 -12   -0.00    0.00
   6 -16 -13    0.00    0.00
   6 -17  -1    0.00    0.00
   6 -17  -2    0.00    0.00
   6 -17  -3    0.01    0.01
   6 -17  -4    0.00    0.00
   6 -17  -5   -0.00    0.00
   6 -17  -6    0.00    0.00
   6 -17  -7    0.00    0.00
   6 -17  -8    0.01    0.01
   6 -17  -9    0.01    0.01
   6 -18  -1    0.00    0.01
   6 -18  -2    0.00    0.00
   6 -18  -3    0.00    0.00
   6 -18  -4    0.00    0.00
  -5   0   1    0.00    0.00
  -5   0   1    0.00    0.01
   5   0  -1    0.00    0.00
   5   0  -1    0.00    0.01
  -5   0   2    0.00    0.00
  -5   0   2   -0.00    0.00
   5   0  -2    0.00    0.00
   5   0  -2    0.00    0.01
  -5   0   3    0.14    0.04
  -5   0   3    0.15    0.04
   5   0  -3    0.14    0.04
   5   0  -3    0.11    0.04
  -5   0   4    0.00    0.00
  -5   0   4   -0.00    0.01
   5   0  -4    0.00    0.00
   5   0  -4    0.00    0.01
  -5   0   5    3.58    0.88
  -5   0   5    3.76    0.88
   5   0  -5    3.71    0.88
   5   0  -5    3.23    0.88
  -5   0   6   -0.00    0.00
  -5   0   6   -0.00    0.01
   5   0  -6   -0.00    0.00
   5   0  -6   -0.00    0.01
  -5   0   7    0.10    0.03
  -5   0   7    0.10    0.03
   5   0  -7    0.10    0.03
   5   0  -7    0.11    0.03
  -5   0   8   -0.00    0.00
  -5   0   8   -0.00    0.01
   5   0  -8   -0.00    0.00
   5   0  -8    0.00    0.01
  -5   0   9    0.92    0.22
  -5   0   9    0.79    0.22
   5   0  -9    0.90    0.22
   5   0  -9    0.93    0.22
  -5   0  10    0.00    0.00
  -5   0  10    0.00    0.00
   5   0 -10   -0.00    0.00
   5   0 -10    0.00    0.01
  -5   0  11    0.04    0.01
  -5   0  11    0.03    0.01
   5   0 -11    0.03    0.01
   5   0 -11    0.04    0.01
  -5   0  12    0.00    0.00
  -5   0  12    0.00    0.00
   5   0 -12   -0.00    0.00
  -5   0  13    0.01    0.01
  -5   0  13    0.02    0.01
   5   0 -13    0.01    0.01
  -5   0  14    0.00    0.00
  -5   0  14    0.00    0.01
   5   0 -14   -0.00    0.00
  -5   0  15    0.22    0.05
  -5   0  15    0.24    0.05
   5   0 -15    0.16    0.05
  -5   0  16    0.00    0.00
  -5   0  16    0.00    0.01
   5   0 -16   -0.00    0.00
   5   0 -16    0.01    0.00
  -5   0  17    0.12    0.03
  -5   0  17    0.05    0.02
   5   0 -17    0.11    0.02
  -5   0  18   -0.00    0.00
  -5   0  18    0.00    0.00
   5   0 -18    0.00    0.00
  -5   0  19    0.25    0.06
   5   0 -19    0.21    0.06
  -5   0  20    0.00    0.00
   5   0 -20    0.10    0.19
   5   0 -20    0.00    0.00
   5   0 -21   -0.00    0.12
   5   0 -21    0.42    0.10
   5   0 -22    0.02    0.04
   5   0 -22   -0.00    0.00
   5   0 -23   -0.00    0.02
   5   0 -23    0.00    0.00
   5   0 -24   -0.00    0.01
   5   0 -24   -0.00    0.00
   5   0 -25    0.04    0.02
   5   0 -26   -0.00    0.01
   5   0 -27    0.10    0.03
  -5   0  30   -0.00    0.00
  -5   0  31    0.06    0.02
  -5   0  32   -0.00    0.01
  -5   0  33    0.00    0.00
  -5   0  34    0.00    0.01
  -5   0  35    0.02    0.01
  -5   0  36   -0.00    0.01
  -5   0  37    0.02    0.01
  -5   0  38    0.00    0.01
  -5   0  39    0.00    0.01
  -5   1   1    0.56    0.17
  -5   1   1    0.76    0.17
   5  -1  -1    0.72    0.17
   5  -1  -1    0.78    0.17
   5   1  -1    0.71    0.17
   5   1  -1    0.67    0.17
  -5  -1   1    0.67    0.17
  -5  -1   1    0.74    0.17
  -5   1   2    0.01    0.01
  -5   1   2    0.02    0.01
   5  -1  -2    0.01    0.01
   5  -1  -2    0.02    0.01
   5   1  -2    0.01    0.01
   5   1  -2   -0.00    0.01
  -5  -1   2   -0.00    0.00
  -5  -1   2    0.00    0.01
  -5   1   3    0.73    0.18
  -5   1   3    0.80    0.18
   5  -1  -3    0.76    0.18
   5  -1  -3    0.75    0.18
   5   1  -3    0.72    0.18
   5   1  -3    0.81    0.18
  -5  -1   3    0.67    0.18
  -5  -1   3    0.65    0.18
  -5   1   4    0.02    0.01
  -5   1   4    0.02    0.01
   5  -1  -4    0.03    0.01
   5  -1  -4    0.01    0.01
   5   1  -4    0.01    0.01
   5   1  -4    0.04    0.01
  -5  -1   4    0.01    0.01
  -5  -1   4    0.02    0.01
  -5   1   5    0.17    0.04
  -5   1   5    0.17    0.04
   5  -1  -5    0.18    0.04
   5  -1  -5    0.18    0.04
   5   1  -5    0.20    0.04
   5   1  -5    0.15    0.04
  -5  -1   5    0.15    0.04
  -5  -1   5    0.15    0.04
  -5   1   6    0.85    0.13
  -5   1   6    0.90    0.14
   5  -1  -6    0.92    0.13
   5  -1  -6    0.98    0.14
   5   1  -6    1.07    0.14
   5   1  -6    0.12    0.13
  -5  -1   6    0.82    0.13
  -5  -1   6    0.96    0.14
  -5   1   7    0.76    0.22
  -5   1   7    0.83    0.22
   5  -1  -7    0.86    0.22
   5  -1  -7    0.99    0.22
   5   1  -7    0.94    0.22
   5   1  -7    0.82    0.22
  -5  -1   7    1.04    0.22
  -5  -1   7    0.95    0.22
  -5   1   8    0.00    0.00
  -5   1   8    0.00    0.01
   5  -1  -8    0.00    0.00
   5  -1  -8    0.00    0.01
   5   1  -8   -0.00    0.00
   5   1  -8    0.00    0.00
  -5  -1   8    0.00    0.00
  -5  -1   8    0.00    0.00
  -5   1   9    0.04    0.01
  -5   1   9    0.07    0.02
   5  -1  -9    0.03    0.01
   5  -1  -9    0.07    0.02
   5   1  -9    0.05    0.01
   5   1  -9    0.08    0.02
  -5  -1   9    0.05    0.01
  -5  -1   9    0.04    0.01
  -5   1  10    0.00    0.00
  -5   1  10    0.01    0.01
   5  -1 -10    0.00    0.00
   5  -1 -10   -0.00    0.00
   5   1 -10   -0.00    0.00
  -5  -1  10    0.00    0.00
  -5  -1  10   -0.00    0.00
  -5   1  11    0.37    0.09
  -5   1  11    0.34    0.09
   5  -1 -11    0.36    0.08
   5  -1 -11    0.24    0.08
   5   1 -11    0.37    0.08
  -5  -1  11    0.33    0.08
  -5  -1  11    0.35    0.09
  -5   1  12    0.02    0.01
  -5   1  12    0.04    0.01
   5  -1 -12    0.02    0.01
   5  -1 -12    0.01    0.01
   5   1 -12    0.02    0.01
  -5  -1  12    0.03    0.01
  -5  -1  12    0.02    0.01
  -5   1  13    0.63    0.16
  -5   1  13    0.68    0.16
   5  -1 -13    0.64    0.16
   5  -1 -13    0.58    0.16
   5   1 -13    0.68    0.16
   5   1 -13    0.61    0.16
  -5  -1  13    0.57    0.16
  -5  -1  13    0.75    0.16
  -5   1  14    0.01    0.01
  -5   1  14    0.00    0.00
   5  -1 -14   -0.00    0.00
   5  -1 -14    0.00    0.01
   5   1 -14    0.00    0.00
   5   1 -14    0.01    0.00
  -5  -1  14    0.00    0.00
  -5   1  15    0.08    0.02
  -5   1  15    0.08    0.02
   5  -1 -15    0.08    0.02
   5  -1 -15    0.09    0.02
   5   1 -15    0.08    0.02
   5   1 -15    0.09    0.02
  -5  -1  15    0.08    0.02
  -5   1  16    0.00    0.01
  -5   1  16    0.01    0.01
   5  -1 -16    0.00    0.00
   5   1 -16    0.01    0.01
  -5  -1  16    0.01    0.01
  -5   1  17    0.06    0.02
  -5   1  17    0.06    0.02
   5  -1 -17    0.05    0.01
   5   1 -17    0.03    0.01
   5   1 -17    0.04    0.01
  -5  -1  17    0.04    0.01
  -5   1  18    0.00    0.00
  -5   1  18    0.00    0.01
   5  -1 -18    0.00    0.00
   5   1 -18    0.01    0.00
  -5  -1  18    0.00    0.00
  -5   1  19    0.31    0.07
  -5   1  19    0.25    0.06
   5  -1 -19    0.94    0.35
   5  -1 -19    0.27    0.06
   5   1 -19    0.26    0.06
  -5  -1  19    0.21    0.06
  -5  -1  19    0.19    0.06
  -5   1  20    0.01    0.01
   5  -1 -20    0.07    0.08
   5  -1 -20    0.00    0.00
   5   1 -20    0.01    0.01
  -5  -1  20    0.00    0.01
  -5  -1  20    0.00    0.01
   5  -1 -21   -0.00    0.05
   5  -1 -21    0.00    0.00
   5   1 -21   -0.00    0.16
   5   1 -21    0.00    0.00
  -5  -1  21    0.00    0.01
   5  -1 -22    0.14    0.04
   5   1 -22    0.00    0.06
   5   1 -22    0.01    0.01
   5  -1 -23    0.31    0.05
   5   1 -23    0.00    0.04
   5   1 -23    0.08    0.02
   5  -1 -24   -0.00    0.01
   5   1 -24    0.02    0.02
   5  -1 -25    0.03    0.01
   5   1 -25    0.03    0.02
   5  -1 -26    0.02    0.01
   5  -1 -27    0.08    0.02
   5  -1 -28    0.01    0.01
  -5   1  29    0.07    0.02
  -5   1  30    0.00    0.01
  -5   1  31    0.00    0.00
  -5   1  32   -0.00    0.01
  -5  -1  32    0.00    0.01
  -5   1  33    0.05    0.02
  -5  -1  33    0.07    0.02
  -5   1  34   -0.00    0.01
  -5  -1  34   -0.00    0.01
  -5   1  35    0.00    0.01
  -5  -1  35    0.01    0.01
  -5   1  36    0.00    0.01
  -5  -1  36    0.00    0.01
  -5   1  37    0.01    0.01
  -5  -1  37    0.03    0.01
  -5   1  38    0.01    0.01
  -5  -1  38   -0.00    0.01
  -5   1  39    0.01    0.01
  -5  -1  39    0.02    0.01
  -5   2   1    0.01    0.01
  -5   2   1    0.02    0.01
   5  -2  -1    0.01    0.01
   5  -2  -1    0.01    0.01
   5   2  -1    0.02    0.01
   5   2  -1    0.01    0.01
  -5  -2   1    0.01    0.01
  -5  -2   1   -0.00    0.01
  -5   2   2    0.01    0.01
  -5   2   2    0.02    0.01
   5  -2  -2    0.02    0.01
   5  -2  -2    0.03    0.01
   5   2  -2    0.03    0.01
   5   2  -2    0.03    0.01
  -5  -2   2    0.02    0.01
  -5  -2   2    0.02    0.01
  -5   2   3    0.31    0.08
  -5   2   3    0.53    0.08
   5  -2  -3    0.30    0.08
   5  -2  -3    0.35    0.08
   5   2  -3    0.27    0.08
   5   2  -3    0.31    0.08
  -5  -2   3    0.25    0.08
  -5  -2   3    0.28    0.08
  -5   2   4    0.10    0.03
  -5   2   4    0.09    0.03
   5  -2  -4    0.09    0.03
   5  -2  -4    0.13    0.03
   5   2  -4    0.11    0.03
   5   2  -4    0.12    0.03
  -5  -2   4    0.11    0.03
  -5  -2   4    0.12    0.03
  -5   2   5    0.97    0.24
  -5   2   5    1.02    0.24
   5  -2  -5    1.13    0.24
   5  -2  -5    0.95    0.24
   5   2  -5    0.86    0.24
   5   2  -5    0.94    0.24
  -5  -2   5    0.96    0.24
  -5  -2   5    0.95    0.24
  -5   2   6    0.01    0.01
  -5   2   6    0.00    0.01
   5  -2  -6    0.02    0.01
   5  -2  -6    0.01    0.01
   5   2  -6    0.02    0.01
   5   2  -6    0.01    0.01
  -5  -2   6    0.01    0.01
  -5  -2   6    0.02    0.01
  -5   2   7    0.13    0.02
  -5   2   7    0.13    0.02
   5  -2  -7    0.14    0.02
   5  -2  -7    0.14    0.02
   5   2  -7    0.13    0.02
   5   2  -7    0.11    0.02
  -5  -2   7    0.01    0.02
  -5  -2   7    0.10    0.02
  -5   2   8    0.02    0.01
  -5   2   8    0.01    0.01
   5  -2  -8    0.01    0.01
   5  -2  -8    0.02    0.01
   5   2  -8    0.02    0.01
  -5  -2   8    0.01    0.01
  -5  -2   8    0.01    0.01
  -5   2   9    0.96    0.18
  -5   2   9    0.27    0.18
   5  -2  -9    0.90    0.19
   5   2  -9    0.98    0.18
  -5  -2   9    1.12    0.18
  -5  -2   9    0.95    0.18
  -5   2  10    0.00    0.00
  -5   2  10    0.00    0.01
   5  -2 -10    0.01    0.01
   5  -2 -10    0.00    0.01
   5   2 -10    0.01    0.01
   5   2 -10    0.00    0.00
  -5  -2  10    0.00    0.00
  -5  -2  10    0.01    0.01
  -5   2  11    0.01    0.01
  -5   2  11    0.02    0.01
   5  -2 -11    0.03    0.01
   5  -2 -11    0.01    0.01
   5   2 -11    0.01    0.01
   5   2 -11    0.01    0.01
  -5  -2  11    0.00    0.00
  -5   2  12    0.13    0.03
  -5   2  12    0.15    0.03
   5  -2 -12    0.12    0.03
   5  -2 -12    0.14    0.03
   5   2 -12    0.09    0.03
   5   2 -12    0.14    0.03
  -5  -2  12    0.12    0.03
  -5   2  13    0.12    0.03
  -5   2  13    0.05    0.03
   5  -2 -13    0.08    0.03
   5  -2 -13    0.09    0.03
   5   2 -13    0.11    0.03
   5   2 -13    0.09    0.03
  -5  -2  13    0.11    0.03
  -5   2  14    0.03    0.02
  -5   2  14    0.07    0.02
   5  -2 -14    0.07    0.02
   5  -2 -14    0.05    0.02
   5   2 -14    0.07    0.02
   5   2 -14    0.05    0.02
  -5  -2  14    0.07    0.02
  -5   2  15    0.71    0.15
  -5   2  15    0.59    0.15
   5  -2 -15    0.77    0.15
   5  -2 -15    0.57    0.15
   5   2 -15    0.59    0.15
   5   2 -15    0.65    0.15
  -5  -2  15    0.53    0.15
  -5  -2  15    0.57    0.15
  -5   2  16    0.01    0.01
  -5   2  16    0.00    0.01
   5  -2 -16    0.00    0.00
   5  -2 -16    0.00    0.01
   5   2 -16    0.00    0.00
   5   2 -16    0.01    0.00
  -5  -2  16    0.01    0.00
  -5  -2  16    0.01    0.01
  -5   2  17    0.02    0.01
  -5   2  17    0.01    0.01
   5  -2 -17    0.00    0.00
   5   2 -17    0.01    0.00
   5   2 -17    0.01    0.00
  -5  -2  17    0.00    0.00
  -5  -2  17    0.01    0.01
  -5   2  18   -0.00    0.01
  -5   2  18    0.01    0.01
   5  -2 -18   -0.00    0.12
   5   2 -18    0.01    0.00
  -5  -2  18   -0.00    0.00
  -5  -2  18   -0.00    0.00
  -5   2  19    0.20    0.05
   5  -2 -19    0.05    0.08
   5   2 -19    0.20    0.05
  -5  -2  19    0.20    0.05
  -5  -2  19    0.15    0.05
  -5   2  20    0.05    0.02
   5  -2 -20    0.04    0.05
   5   2 -20    0.10    0.02
  -5  -2  20    0.08    0.02
  -5  -2  20    0.10    0.02
   5  -2 -21    0.03    0.03
   5   2 -21    0.01    0.01
  -5  -2  21    0.01    0.01
   5  -2 -22    0.06    0.03
   5   2 -22   -0.00    0.11
  -5  -2  22    0.01    0.01
   5  -2 -23    0.03    0.02
   5   2 -23    0.00    0.05
   5  -2 -24    0.00    0.01
   5   2 -24    0.00    0.02
   5  -2 -25    0.08    0.02
   5  -2 -26    0.02    0.01
  -5   2  27    0.09    0.03
  -5   2  28   -0.00    0.00
  -5   2  29    0.06    0.02
  -5   2  30    0.01    0.01
  -5   2  31    0.07    0.02
  -5   2  32    0.00    0.01
  -5   2  33    0.01    0.01
  -5  -2  33   -0.00    0.00
  -5   2  34    0.00    0.01
  -5  -2  34    0.00    0.00
  -5   2  35    0.00    0.01
  -5  -2  35    0.01    0.01
  -5   2  36    0.01    0.01
  -5  -2  36   -0.00    0.00
  -5   2  37    0.00    0.00
  -5  -2  37    0.01    0.01
  -5   2  38    0.00    0.00
  -5  -2  38    0.00    0.00
  -5  -2  39    0.01    0.01
  -5   3   1    0.47    0.08
  -5   3   1    0.48    0.08
   5  -3  -1    0.47    0.08
   5  -3  -1    0.37    0.08
   5   3  -1    0.41    0.08
   5   3  -1    0.37    0.08
  -5  -3   1    0.49    0.08
  -5  -3   1    0.10    0.08
  -5   3   2    0.09    0.03
  -5   3   2    0.11    0.03
   5  -3  -2    0.11    0.03
   5  -3  -2    0.07    0.03
   5   3  -2    0.13    0.03
   5   3  -2    0.08    0.03
  -5  -3   2    0.09    0.03
  -5  -3   2    0.09    0.03
  -5   3   3    0.19    0.05
  -5   3   3    0.20    0.05
   5  -3  -3    0.19    0.05
   5  -3  -3    0.16    0.05
   5   3  -3    0.17    0.05
   5   3  -3    0.20    0.05
  -5  -3   3    0.13    0.04
  -5  -3   3    0.17    0.05
  -5   3   4    0.00    0.00
  -5   3   4    0.01    0.01
   5  -3  -4    0.00    0.00
   5  -3  -4    0.01    0.01
   5   3  -4    0.01    0.01
   5   3  -4    0.01    0.01
  -5  -3   4    0.00    0.01
  -5  -3   4    0.01    0.01
  -5   3   5    0.32    0.08
  -5   3   5    0.27    0.08
   5  -3  -5    0.37    0.08
   5  -3  -5    0.32    0.08
   5   3  -5    0.37    0.08
   5   3  -5    0.37    0.08
  -5  -3   5    0.31    0.08
  -5  -3   5    0.31    0.08
  -5   3   6    0.36    0.09
   5  -3  -6    0.39    0.09
   5   3  -6    0.38    0.09
  -5  -3   6    0.31    0.09
  -5  -3   6    0.36    0.09
  -5   3   7    0.10    0.03
  -5   3   7    0.14    0.03
   5  -3  -7    0.10    0.03
   5  -3  -7    0.05    0.02
   5   3  -7    0.09    0.03
  -5  -3   7    0.10    0.03
  -5  -3   7    0.11    0.03
  -5   3   8    0.15    0.04
  -5   3   8    0.14    0.04
   5  -3  -8    0.16    0.04
   5  -3  -8    0.13    0.04
   5   3  -8    0.15    0.04
  -5  -3   8    0.15    0.04
  -5  -3   8    0.15    0.04
  -5   3   9    0.12    0.03
  -5   3   9    0.10    0.03
   5  -3  -9    0.14    0.03
   5  -3  -9    0.10    0.03
   5   3  -9    0.17    0.03
   5   3  -9    0.12    0.03
  -5  -3   9    0.11    0.03
  -5   3  10    0.04    0.01
  -5   3  10    0.03    0.01
   5  -3 -10    0.03    0.01
   5  -3 -10    0.04    0.01
   5   3 -10    0.03    0.01
   5   3 -10    0.05    0.01
  -5  -3  10    0.02    0.01
  -5   3  11    0.00    0.01
  -5   3  11   -0.00    0.01
   5  -3 -11    0.00    0.00
   5  -3 -11   -0.00    0.01
   5   3 -11    0.01    0.00
   5   3 -11    0.01    0.00
  -5  -3  11    0.00    0.00
  -5   3  12    0.04    0.01
  -5   3  12    0.04    0.01
   5  -3 -12    0.03    0.01
   5  -3 -12    0.06    0.02
   5   3 -12    0.03    0.01
   5   3 -12    0.05    0.01
  -5  -3  12    0.04    0.01
  -5  -3  12    0.04    0.01
  -5   3  13    0.32    0.08
  -5   3  13    0.36    0.08
   5  -3 -13    0.30    0.07
   5  -3 -13    0.36    0.08
   5   3 -13    0.31    0.07
   5   3 -13    0.22    0.07
  -5  -3  13    0.27    0.07
  -5  -3  13    0.31    0.07
  -5   3  14    0.04    0.01
  -5   3  14    0.02    0.01
   5  -3 -14    0.03    0.01
   5  -3 -14    0.03    0.01
   5   3 -14    0.03    0.01
   5   3 -14    0.04    0.01
  -5  -3  14    0.02    0.01
  -5  -3  14    0.03    0.01
  -5   3  15    0.01    0.01
  -5   3  15    0.01    0.01
   5  -3 -15    0.01    0.01
   5   3 -15    0.02    0.01
   5   3 -15    0.02    0.01
  -5  -3  15    0.00    0.00
  -5  -3  15    0.01    0.01
  -5   3  16    0.09    0.02
  -5   3  16    0.07    0.02
   5  -3 -16   -0.00    0.20
   5   3 -16    0.08    0.02
   5   3 -16    0.07    0.02
  -5  -3  16    0.07    0.02
  -5  -3  16    0.07    0.02
  -5   3  17    0.09    0.02
  -5   3  17    0.02    0.02
   5  -3 -17    0.00    0.10
   5   3 -17    0.12    0.02
  -5  -3  17    0.11    0.02
  -5  -3  17    0.09    0.02
  -5   3  18    0.01    0.01
   5  -3 -18    0.18    0.09
   5   3 -18    0.02    0.01
  -5  -3  18    0.02    0.01
  -5  -3  18    0.02    0.01
  -5   3  19   -0.00    0.01
   5  -3 -19    0.08    0.05
   5   3 -19    0.00    0.00
  -5  -3  19   -0.00    0.00
  -5  -3  19   -0.00    0.00
   5  -3 -20    0.03    0.03
   5   3 -20   -0.00    0.00
  -5  -3  20    0.00    0.00
  -5  -3  20    0.00    0.00
   5  -3 -21    0.37    0.06
  -5  -3  21    0.11    0.03
   5  -3 -22    0.33    0.05
  -5  -3  22    0.13    0.04
  -5  -3  23    0.13    0.03
  -5   3  25    0.00    0.01
  -5   3  26    0.00    0.01
  -5   3  27    0.05    0.01
   5  -3 -27    0.03    0.01
  -5   3  28    0.00    0.01
   5  -3 -28    0.00    0.00
  -5   3  29    0.04    0.01
   5  -3 -29    0.00    0.00
  -5   3  30    0.00    0.01
   5  -3 -30   -0.00    0.00
  -5   3  31    0.01    0.01
   5  -3 -31    0.01    0.01
  -5   3  32    0.01    0.01
  -5   3  33    0.04    0.01
  -5   3  34   -0.00    0.01
  -5  -3  34    0.00    0.00
  -5   3  35   -0.00    0.01
  -5  -3  35   -0.00    0.00
  -5   3  36    0.00    0.01
  -5  -3  36    0.00    0.00
  -5   3  37    0.02    0.01
  -5  -3  37    0.01    0.01
  -5   3  38    0.00    0.01
  -5  -3  38    0.00    0.00
  -5  -3  39    0.01    0.01
  -5   4   1    0.14    0.03
  -5   4   1    0.14    0.03
   5  -4  -1    0.11    0.03
   5  -4  -1    0.11    0.03
   5   4  -1    0.14    0.03
   5   4  -1    0.11    0.03
  -5  -4   1    0.10    0.03
  -5  -4   1    0.15    0.03
  -5   4   2    0.02    0.01
  -5   4   2    0.02    0.01
   5  -4  -2    0.04    0.01
   5  -4  -2    0.02    0.01
   5   4  -2    0.02    0.01
   5   4  -2    0.01    0.01
  -5  -4   2    0.01    0.01
  -5  -4   2    0.02    0.01
  -5   4   3    0.06    0.02
  -5   4   3    0.05    0.02
   5  -4  -3    0.08    0.02
   5  -4  -3    0.05    0.02
   5   4  -3    0.04    0.02
   5   4  -3    0.06    0.02
  -5  -4   3    0.09    0.02
  -5  -4   3    0.07    0.02
  -5   4   4    0.09    0.03
  -5   4   4    0.12    0.03
   5  -4  -4    0.11    0.03
   5  -4  -4    0.08    0.03
   5   4  -4    0.09    0.03
   5   4  -4    0.10    0.03
  -5  -4   4    0.10    0.03
  -5  -4   4    0.11    0.03
  -5   4   5    0.29    0.07
  -5   4   5    0.31    0.07
   5  -4  -5    0.20    0.07
   5  -4  -5    0.35    0.07
   5   4  -5    0.26    0.07
   5   4  -5    0.24    0.07
  -5  -4   5    0.28    0.07
  -5  -4   5    0.27    0.07
  -5   4   6    0.00    0.00
  -5   4   6   -0.00    0.00
   5  -4  -6   -0.00    0.00
   5  -4  -6    0.00    0.00
   5   4  -6    0.00    0.00
  -5  -4   6   -0.00    0.00
  -5  -4   6   -0.00    0.00
  -5   4   7    0.01    0.01
  -5   4   7    0.01    0.01
   5  -4  -7    0.01    0.01
   5  -4  -7    0.01    0.01
   5   4  -7    0.01    0.01
  -5  -4   7    0.01    0.01
  -5  -4   7    0.01    0.01
  -5   4   8    0.13    0.03
  -5   4   8    0.13    0.03
   5  -4  -8    0.13    0.03
   5  -4  -8    0.11    0.03
   5   4  -8    0.10    0.03
   5   4  -8    0.13    0.03
  -5  -4   8    0.12    0.03
  -5   4   9    0.15    0.05
  -5   4   9    0.19    0.05
   5  -4  -9    0.15    0.04
   5  -4  -9    0.18    0.05
   5   4  -9    0.16    0.04
   5   4  -9    0.17    0.04
  -5  -4   9    0.21    0.05
  -5   4  10    0.25    0.06
  -5   4  10    0.14    0.06
   5  -4 -10    0.29    0.06
   5  -4 -10    0.31    0.06
   5   4 -10    0.27    0.06
   5   4 -10    0.28    0.06
  -5  -4  10    0.22    0.06
  -5   4  11    0.33    0.05
  -5   4  11    0.33    0.05
   5  -4 -11    0.31    0.05
   5   4 -11    0.06    0.04
   5   4 -11    0.15    0.04
  -5  -4  11    0.28    0.04
  -5  -4  11    0.23    0.04
  -5   4  12    0.01    0.01
  -5   4  12    0.00    0.01
   5  -4 -12    0.00    0.01
   5   4 -12    0.02    0.01
   5   4 -12    0.01    0.01
  -5  -4  12    0.01    0.01
  -5  -4  12    0.02    0.01
  -5   4  13    0.01    0.01
  -5   4  13    0.00    0.01
   5  -4 -13    0.00    0.01
   5   4 -13   -0.00    0.00
   5   4 -13    0.00    0.00
  -5  -4  13    0.00    0.00
  -5  -4  13    0.00    0.00
  -5   4  14    0.02    0.01
  -5   4  14    0.04    0.01
   5  -4 -14   -0.00    0.23
   5  -4 -14    0.05    0.02
   5   4 -14    0.04    0.01
   5   4 -14    0.04    0.01
  -5  -4  14    0.04    0.01
  -5  -4  14    0.04    0.01
  -5   4  15    0.47    0.13
  -5   4  15    0.59    0.13
   5  -4 -15   -0.00    0.19
   5  -4 -15    0.54    0.13
   5   4 -15    0.57    0.13
   5   4 -15    0.49    0.13
  -5  -4  15    0.50    0.13
  -5  -4  15    0.45    0.13
  -5   4  16    0.10    0.02
   5  -4 -16    0.04    0.09
   5   4 -16    0.05    0.02
   5   4 -16    0.08    0.02
  -5  -4  16    0.10    0.02
  -5  -4  16    0.08    0.02
  -5   4  17    0.12    0.04
   5  -4 -17    0.03    0.06
   5   4 -17    0.12    0.03
  -5  -4  17    0.16    0.03
  -5  -4  17    0.12    0.03
  -5   4  18    0.00    0.01
   5  -4 -18    0.01    0.03
   5   4 -18    0.01    0.00
  -5  -4  18    0.00    0.00
  -5  -4  18   -0.00    0.00
  -5   4  19    0.32    0.08
   5   4 -19    0.31    0.07
  -5  -4  19    0.29    0.07
  -5  -4  19    0.27    0.07
  -5  -4  20    0.00    0.00
  -5  -4  20    0.01    0.01
  -5  -4  21    0.08    0.02
  -5   4  22    0.00    0.01
  -5   4  23    0.01    0.01
  -5   4  24    0.00    0.01
   5  -4 -24    0.02    0.01
  -5   4  25    0.04    0.01
   5  -4 -25    0.04    0.01
  -5   4  26    0.04    0.01
   5  -4 -26    0.03    0.01
  -5   4  27    0.01    0.01
   5  -4 -27    0.02    0.01
  -5   4  28    0.00    0.01
   5  -4 -28   -0.00    0.00
  -5   4  29    0.05    0.01
   5  -4 -29    0.02    0.01
  -5   4  30    0.01    0.01
   5  -4 -30    0.01    0.01
  -5   4  31    0.04    0.01
   5  -4 -31    0.02    0.01
  -5   4  32    0.00    0.01
   5  -4 -32    0.01    0.01
  -5   4  33   -0.00    0.00
  -5   4  34    0.00    0.01
  -5   4  35    0.00    0.01
  -5  -4  35    0.01    0.00
  -5   4  36    0.01    0.01
  -5  -4  36    0.01    0.01
  -5   4  37    0.01    0.01
  -5  -4  37    0.00    0.00
  -5   4  38    0.00    0.01
  -5  -4  38   -0.00    0.00
  -5  -4  39    0.00    0.00
  -5   5   1    0.36    0.10
  -5   5   1    0.39    0.10
   5  -5  -1    0.59    0.10
   5  -5  -1    0.37    0.10
   5   5  -1    0.36    0.10
   5   5  -1    0.38    0.10
  -5  -5   1    0.29    0.10
  -5  -5   1    0.35    0.10
  -5   5   2    0.10    0.03
  -5   5   2    0.10    0.03
   5  -5  -2    0.11    0.03
   5  -5  -2    0.11    0.03
   5   5  -2    0.09    0.03
   5   5  -2    0.10    0.03
  -5  -5   2    0.11    0.03
  -5  -5   2    0.11    0.03
  -5   5   3    0.23    0.05
  -5   5   3    0.20    0.05
   5  -5  -3    0.28    0.05
   5  -5  -3    0.22    0.05
   5   5  -3    0.25    0.05
   5   5  -3    0.21    0.05
  -5  -5   3    0.09    0.05
  -5  -5   3    0.26    0.05
  -5   5   4    0.04    0.02
  -5   5   4    0.06    0.02
   5  -5  -4    0.04    0.02
   5  -5  -4    0.05    0.02
   5   5  -4    0.06    0.02
   5   5  -4    0.07    0.02
  -5  -5   4    0.08    0.02
  -5  -5   4    0.05    0.02
  -5   5   5    0.03    0.01
  -5   5   5    0.03    0.01
   5  -5  -5    0.03    0.01
   5  -5  -5    0.03    0.01
   5   5  -5    0.03    0.01
  -5  -5   5    0.03    0.01
  -5  -5   5    0.03    0.01
  -5   5   6    0.02    0.01
  -5   5   6    0.03    0.01
   5  -5  -6    0.02    0.01
   5  -5  -6    0.02    0.01
   5   5  -6    0.01    0.01
  -5  -5   6    0.03    0.01
  -5  -5   6    0.02    0.01
  -5   5   7    0.41    0.10
  -5   5   7    0.39    0.10
   5  -5  -7    0.48    0.10
   5   5  -7    0.41    0.10
   5   5  -7    0.42    0.10
  -5  -5   7    0.34    0.10
  -5  -5   7    0.43    0.10
  -5   5   8    0.18    0.05
  -5   5   8    0.24    0.05
   5  -5  -8    0.23    0.05
   5   5  -8    0.18    0.05
   5   5  -8    0.20    0.05
  -5  -5   8    0.19    0.05
  -5   5   9    0.04    0.01
  -5   5   9    0.02    0.01
   5  -5  -9    0.03    0.01
   5   5  -9    0.02    0.01
   5   5  -9    0.02    0.01
  -5  -5   9    0.02    0.01
  -5   5  10   -0.00    0.00
  -5   5  10    0.00    0.01
   5  -5 -10    0.01    0.01
   5   5 -10    0.00    0.00
   5   5 -10    0.00    0.00
  -5  -5  10    0.01    0.01
  -5  -5  10    0.00    0.00
  -5   5  11    0.03    0.01
  -5   5  11    0.03    0.01
   5  -5 -11    0.02    0.01
   5   5 -11    0.03    0.01
   5   5 -11    0.02    0.01
  -5  -5  11    0.02    0.01
  -5  -5  11    0.02    0.01
  -5   5  12    0.44    0.10
  -5   5  12    0.43    0.10
   5  -5 -12   -0.00    0.31
   5  -5 -12    0.41    0.10
   5   5 -12    0.41    0.10
   5   5 -12    0.35    0.10
  -5  -5  12    0.38    0.10
  -5  -5  12    0.37    0.10
  -5   5  13    0.39    0.11
  -5   5  13    0.45    0.11
   5  -5 -13   -0.00    0.19
   5  -5 -13    0.37    0.11
   5   5 -13    0.67    0.11
   5   5 -13    0.38    0.10
  -5  -5  13    0.36    0.11
  -5  -5  13    0.43    0.11
  -5   5  14    0.02    0.01
  -5   5  14    0.02    0.01
   5  -5 -14    0.02    0.10
   5  -5 -14    0.01    0.01
   5   5 -14    0.04    0.01
   5   5 -14    0.04    0.01
  -5  -5  14    0.03    0.01
  -5  -5  14    0.04    0.01
  -5   5  15    0.01    0.01
   5  -5 -15    0.02    0.06
   5   5 -15    0.01    0.00
   5   5 -15    0.00    0.00
  -5  -5  15   -0.00    0.00
  -5  -5  15   -0.00    0.00
  -5   5  16    0.06    0.02
   5   5 -16    0.07    0.02
   5   5 -16    0.08    0.02
  -5  -5  16    0.09    0.02
  -5  -5  16    0.05    0.02
  -5   5  17    0.15    0.04
   5   5 -17    0.15    0.04
  -5  -5  17    0.13    0.04
  -5  -5  17    0.16    0.04
  -5   5  18    0.06    0.02
  -5  -5  18    0.04    0.01
  -5  -5  18    0.08    0.02
  -5  -5  19    0.13    0.04
  -5  -5  19    0.14    0.04
  -5   5  20   -0.00    0.01
  -5  -5  20    0.00    0.00
  -5   5  21   -0.00    0.01
   5  -5 -21    0.00    0.01
  -5   5  22    0.08    0.03
   5  -5 -22    0.15    0.03
  -5   5  23    0.06    0.02
   5  -5 -23    0.05    0.02
  -5   5  24    0.03    0.01
   5  -5 -24    0.01    0.01
  -5   5  25    0.00    0.01
   5  -5 -25    0.00    0.00
  -5   5  26   -0.00    0.01
   5  -5 -26   -0.00    0.00
  -5   5  27    0.00    0.01
   5  -5 -27    0.01    0.01
  -5   5  28    0.02    0.01
   5  -5 -28    0.02    0.01
  -5   5  29    0.01    0.01
   5  -5 -29    0.01    0.01
  -5   5  30    0.00    0.01
   5  -5 -30    0.01    0.01
  -5   5  31   -0.00    0.01
   5  -5 -31   -0.00    0.00
  -5   5  32    0.01    0.01
   5  -5 -32    0.01    0.01
  -5   5  33    0.01    0.01
   5  -5 -33    0.02    0.01
  -5   5  34    0.01    0.01
  -5   5  35    0.00    0.01
  -5  -5  35    0.00    0.00
  -5   5  36    0.01    0.01
  -5  -5  36   -0.00    0.00
  -5   5  37    0.00    0.01
  -5  -5  37    0.00    0.00
  -5  -5  38    0.01    0.01
  -5  -5  39    0.00    0.00
  -5  -5  40    0.00    0.00
  -5   6   1    0.04    0.01
  -5   6   1    0.04    0.01
   5  -6  -1    0.04    0.01
   5  -6  -1    0.03    0.01
   5   6  -1    0.04    0.01
   5   6  -1    0.02    0.01
  -5  -6   1    0.03    0.01
  -5  -6   1    0.02    0.01
  -5   6   2    0.00    0.00
  -5   6   2    0.00    0.01
   5  -6  -2   -0.00    0.00
   5  -6  -2    0.00    0.01
   5   6  -2    0.00    0.00
   5   6  -2   -0.00    0.00
  -5  -6   2    0.00    0.00
  -5  -6   2    0.00    0.00
  -5   6   3    0.08    0.03
  -5   6   3    0.11    0.03
   5  -6  -3    0.14    0.03
   5   6  -3    0.09    0.03
   5   6  -3    0.11    0.03
  -5  -6   3    0.10    0.03
  -5  -6   3    0.13    0.03
  -5   6   4    0.17    0.05
  -5   6   4    0.22    0.05
   5  -6  -4    0.18    0.05
   5   6  -4    0.18    0.05
  -5  -6   4    0.19    0.05
  -5  -6   4    0.20    0.05
  -5   6   5    0.18    0.04
  -5   6   5    0.16    0.04
   5  -6  -5    0.18    0.04
   5   6  -5    0.16    0.04
  -5  -6   5    0.14    0.04
  -5  -6   5    0.16    0.04
  -5   6   6    0.05    0.01
  -5   6   6    0.04    0.01
   5  -6  -6    0.06    0.02
   5   6  -6    0.05    0.01
   5   6  -6    0.03    0.01
  -5  -6   6    0.04    0.01
  -5  -6   6    0.04    0.01
  -5   6   7    0.10    0.04
  -5   6   7    0.16    0.04
   5  -6  -7    0.15    0.04
   5   6  -7    0.15    0.03
   5   6  -7    0.12    0.03
  -5  -6   7    0.13    0.03
  -5   6   8    0.05    0.02
  -5   6   8    0.03    0.01
   5  -6  -8    0.03    0.01
   5   6  -8    0.04    0.01
  -5  -6   8    0.04    0.01
  -5   6   9    0.19    0.05
  -5   6   9    0.17    0.04
   5  -6  -9    0.22    0.05
   5   6  -9    0.16    0.04
   5   6  -9    0.17    0.04
  -5  -6   9    0.13    0.04
  -5   6  10    0.25    0.06
  -5   6  10    0.25    0.06
   5  -6 -10   -0.00    0.28
   5  -6 -10    0.20    0.06
   5   6 -10    0.22    0.05
   5   6 -10    0.21    0.05
  -5  -6  10    0.18    0.05
  -5  -6  10    0.19    0.05
  -5   6  11    0.16    0.04
  -5   6  11    0.19    0.04
   5  -6 -11    0.06    0.15
   5  -6 -11    0.16    0.04
   5   6 -11    0.16    0.04
   5   6 -11    0.15    0.04
  -5  -6  11    0.14    0.04
  -5  -6  11    0.16    0.04
  -5   6  12    0.02    0.01
   5  -6 -12    0.03    0.01
   5   6 -12    0.03    0.01
   5   6 -12    0.03    0.01
  -5  -6  12    0.04    0.01
  -5  -6  12    0.03    0.01
  -5   6  13    0.00    0.01
   5  -6 -13   -0.00    0.01
   5   6 -13    0.01    0.00
   5   6 -13    0.00    0.00
  -5  -6  13    0.01    0.00
  -5  -6  13    0.01    0.01
  -5   6  14    0.19    0.04
   5   6 -14    0.12    0.04
   5   6 -14    0.17    0.04
  -5  -6  14    0.15    0.04
  -5  -6  14    0.14    0.04
  -5   6  15    0.12    0.03
   5   6 -15    0.14    0.03
   5   6 -15    0.11    0.03
  -5  -6  15    0.11    0.03
  -5  -6  15    0.13    0.03
  -5   6  16    0.01    0.01
  -5   6  16    0.00    0.01
   5   6 -16    0.00    0.00
   5   6 -16    0.00    0.00
  -5  -6  16   -0.00    0.00
  -5  -6  16   -0.00    0.00
  -5   6  17    0.15    0.03
   5  -6 -17    0.35    0.06
  -5  -6  17    0.10    0.03
  -5  -6  17    0.10    0.03
  -5   6  18    0.02    0.01
   5  -6 -18    0.04    0.02
  -5  -6  18    0.04    0.01
  -5  -6  18    0.02    0.01
  -5   6  19    0.03    0.01
   5  -6 -19    0.06    0.02
  -5   6  20    0.00    0.01
   5  -6 -20   -0.00    0.01
  -5   6  21    0.01    0.01
   5  -6 -21    0.01    0.01
  -5   6  22    0.03    0.01
   5  -6 -22    0.04    0.01
  -5   6  23    0.00    0.01
   5  -6 -23   -0.00    0.00
  -5   6  24    0.01    0.01
   5  -6 -24    0.01    0.01
  -5   6  25    0.01    0.01
   5  -6 -25    0.01    0.01
  -5   6  26    0.04    0.01
   5  -6 -26    0.02    0.01
  -5   6  27    0.02    0.01
   5  -6 -27   -0.00    0.00
  -5   6  28    0.00    0.01
   5  -6 -28    0.00    0.00
  -5   6  29   -0.00    0.01
   5  -6 -29    0.01    0.01
  -5   6  30    0.02    0.01
   5  -6 -30    0.03    0.01
  -5   6  31    0.02    0.01
   5  -6 -31    0.00    0.00
  -5   6  32    0.00    0.01
   5  -6 -32    0.00    0.01
  -5   6  33    0.00    0.01
   5  -6 -33    0.00    0.01
  -5   6  34    0.00    0.01
   5  -6 -34    0.00    0.01
  -5   6  35    0.01    0.01
  -5   6  36    0.02    0.01
  -5  -6  36    0.02    0.01
  -5   6  37    0.00    0.01
  -5  -6  37    0.01    0.01
  -5  -6  38   -0.00    0.00
  -5  -6  39    0.00    0.00
  -5  -6  40    0.01    0.00
  -5   7   1    0.01    0.01
   5  -7  -1    0.02    0.01
   5   7  -1    0.02    0.01
   5   7  -1    0.01    0.01
  -5  -7   1    0.01    0.01
  -5  -7   1    0.01    0.01
  -5   7   2    0.24    0.07
   5  -7  -2    0.25    0.07
   5   7  -2    0.28    0.07
   5   7  -2    0.27    0.07
  -5  -7   2    0.28    0.07
  -5  -7   2    0.30    0.07
  -5   7   3    0.21    0.06
   5  -7  -3    0.21    0.06
   5   7  -3    0.24    0.05
   5   7  -3    0.17    0.05
  -5  -7   3    0.24    0.06
  -5  -7   3    0.19    0.05
  -5   7   4    0.16    0.04
   5  -7  -4    0.12    0.04
   5   7  -4    0.16    0.04
  -5  -7   4    0.15    0.04
  -5  -7   4    0.09    0.04
  -5   7   5    0.02    0.01
   5  -7  -5    0.04    0.01
   5   7  -5    0.02    0.01
  -5  -7   5    0.03    0.01
  -5  -7   5    0.02    0.01
  -5   7   6    0.08    0.02
   5  -7  -6    0.05    0.01
   5   7  -6    0.03    0.01
   5   7  -6    0.04    0.01
  -5  -7   6    0.05    0.01
  -5  -7   6    0.00    0.01
  -5   7   7    0.28    0.06
   5  -7  -7   -0.00    0.27
   5  -7  -7    0.19    0.06
   5   7  -7    0.38    0.06
   5   7  -7    0.18    0.06
  -5  -7   7    0.22    0.06
  -5   7   8    0.41    0.12
  -5   7   8    0.44    0.12
   5  -7  -8    0.05    0.22
   5  -7  -8    0.71    0.13
   5   7  -8    0.48    0.12
   5   7  -8    0.46    0.12
  -5  -7   8    0.55    0.12
  -5   7   9    0.06    0.02
   5  -7  -9    0.04    0.02
   5   7  -9    0.03    0.01
   5   7  -9    0.04    0.01
  -5  -7   9    0.05    0.01
  -5  -7   9    0.05    0.01
  -5   7  10    0.02    0.01
   5  -7 -10    0.02    0.01
   5   7 -10    0.03    0.01
   5   7 -10    0.03    0.01
  -5  -7  10   -0.00    0.01
  -5  -7  10    0.01    0.01
  -5   7  11    0.01    0.01
   5  -7 -11    0.02    0.01
   5   7 -11    0.02    0.01
   5   7 -11    0.03    0.01
  -5  -7  11    0.01    0.01
  -5  -7  11    0.03    0.01
  -5   7  12    0.24    0.06
  -5   7  12    0.23    0.06
   5  -7 -12    0.20    0.06
   5   7 -12    0.22    0.06
   5   7 -12    0.21    0.06
  -5  -7  12    0.23    0.06
  -5  -7  12    0.27    0.06
  -5   7  13    0.13    0.04
  -5   7  13    0.21    0.04
   5   7 -13    0.13    0.03
   5   7 -13    0.13    0.03
  -5  -7  13    0.13    0.03
  -5  -7  13    0.10    0.03
  -5   7  14    0.00    0.01
  -5   7  14    0.00    0.01
   5  -7 -14    0.02    0.02
   5   7 -14    0.00    0.00
   5   7 -14    0.00    0.00
  -5  -7  14    0.01    0.01
  -5  -7  14    0.00    0.01
  -5   7  15    0.10    0.02
  -5   7  15    0.11    0.02
   5  -7 -15    0.18    0.04
   5   7 -15    0.05    0.02
  -5  -7  15    0.07    0.02
  -5  -7  15    0.05    0.02
  -5   7  16    0.01    0.01
  -5   7  16    0.00    0.01
   5  -7 -16    0.00    0.01
  -5  -7  16    0.01    0.00
  -5   7  17    0.00    0.01
   5  -7 -17    0.01    0.01
  -5  -7  17    0.00    0.00
   5  -7 -18    0.29    0.08
  -5   7  19   -0.00    0.01
   5  -7 -19   -0.00    0.01
  -5   7  20    0.01    0.01
   5  -7 -20    0.01    0.01
  -5   7  21    0.01    0.01
   5  -7 -21   -0.00    0.01
  -5   7  22    0.03    0.01
   5  -7 -22    0.04    0.01
  -5   7  23    0.03    0.01
   5  -7 -23    0.01    0.01
  -5   7  24    0.05    0.01
   5  -7 -24    0.02    0.01
  -5   7  25    0.01    0.01
   5  -7 -25    0.01    0.01
  -5   7  26    0.00    0.01
   5  -7 -26   -0.00    0.00
  -5   7  27    0.02    0.01
   5  -7 -27    0.01    0.01
  -5   7  28    0.05    0.01
   5  -7 -28    0.02    0.01
  -5   7  29    0.01    0.01
   5  -7 -29    0.00    0.01
  -5   7  30    0.00    0.01
   5  -7 -30    0.00    0.01
  -5   7  31    0.00    0.01
   5  -7 -31   -0.00    0.00
  -5   7  32    0.00    0.01
   5  -7 -32    0.01    0.01
  -5   7  33   -0.00    0.01
   5  -7 -33    0.00    0.01
  -5   7  34    0.02    0.01
   5  -7 -34    0.02    0.01
  -5   7  35    0.00    0.01
   5  -7 -35   -0.00    0.01
  -5   7  36   -0.00    0.01
  -5  -7  36    0.00    0.00
  -5  -7  37    0.00    0.00
  -5  -7  38    0.00    0.00
  -5  -7  39    0.00    0.00
  -5   8   1    0.02    0.01
   5  -8  -1    0.04    0.01
   5   8  -1    0.01    0.01
  -5  -8   1    0.04    0.01
  -5  -8   1    0.03    0.01
  -5   8   2    0.01    0.01
   5  -8  -2    0.03    0.01
   5   8  -2    0.01    0.01
  -5  -8   2    0.02    0.01
  -5  -8   2    0.02    0.01
  -5   8   3    0.03    0.01
   5  -8  -3    0.03    0.01
   5   8  -3    0.02    0.01
   5   8  -3    0.02    0.01
  -5  -8   3    0.02    0.01
  -5  -8   3    0.03    0.01
  -5   8   4    0.52    0.16
   5  -8  -4    0.02    0.27
   5  -8  -4    0.51    0.16
   5   8  -4    0.99    0.16
  -5  -8   4    0.70    0.16
  -5  -8   4    0.55    0.16
  -5   8   5    0.10    0.02
   5  -8  -5    0.06    0.02
   5   8  -5    0.10    0.02
   5   8  -5    0.10    0.02
  -5  -8   5    0.07    0.02
  -5  -8   5    0.00    0.01
  -5   8   6    0.19    0.05
   5  -8  -6    0.16    0.05
   5   8  -6    0.21    0.05
   5   8  -6    0.22    0.05
  -5  -8   6    0.16    0.05
  -5  -8   6    0.15    0.05
  -5   8   7    0.00    0.01
   5  -8  -7    0.00    0.01
   5   8  -7   -0.00    0.00
   5   8  -7    0.00    0.00
  -5  -8   7    0.00    0.01
  -5   8   8    0.19    0.05
   5  -8  -8    0.18    0.05
   5   8  -8    0.14    0.04
   5   8  -8    0.20    0.04
  -5  -8   8    0.15    0.04
  -5   8   9    0.19    0.06
   5  -8  -9    0.23    0.06
   5   8  -9    0.24    0.06
  -5  -8   9    0.24    0.06
  -5  -8   9    0.18    0.06
  -5   8  10    0.12    0.03
   5  -8 -10   -0.00    0.04
   5  -8 -10    0.07    0.03
   5   8 -10    0.10    0.03
  -5  -8  10    0.09    0.03
  -5  -8  10    0.16    0.03
  -5   8  11    0.04    0.02
   5  -8 -11    0.20    0.06
   5  -8 -11    0.04    0.02
   5   8 -11    0.06    0.02
  -5  -8  11    0.06    0.02
  -5   8  12    0.04    0.01
   5  -8 -12    0.10    0.03
   5   8 -12    0.04    0.01
  -5  -8  12    0.03    0.01
  -5   8  13    0.01    0.01
   5  -8 -13    0.00    0.01
  -5  -8  13    0.00    0.00
  -5   8  14    0.18    0.06
   5  -8 -14    0.42    0.07
  -5  -8  14    0.23    0.06
  -5   8  15    0.01    0.01
   5  -8 -15   -0.00    0.01
   5   8 -15    0.00    0.00
  -5  -8  15    0.01    0.00
   5  -8 -16    0.06    0.02
   5  -8 -17   -0.00    0.01
   5  -8 -18    0.00    0.00
  -5   8  19    0.00    0.01
   5  -8 -19    0.01    0.01
  -5   8  20    0.10    0.03
   5  -8 -20    0.08    0.03
  -5   8  21   -0.00    0.01
   5  -8 -21    0.00    0.00
  -5   8  22    0.01    0.01
   5  -8 -22    0.01    0.01
  -5   8  23    0.03    0.01
   5  -8 -23    0.00    0.01
  -5   8  24    0.02    0.01
   5  -8 -24    0.03    0.01
  -5   8  25    0.01    0.01
   5  -8 -25   -0.00    0.01
  -5   8  26    0.04    0.01
   5  -8 -26    0.03    0.01
  -5   8  27    0.01    0.01
   5  -8 -27    0.00    0.01
  -5   8  28    0.00    0.01
   5  -8 -28    0.00    0.00
  -5   8  29    0.00    0.01
   5  -8 -29    0.00    0.00
  -5   8  30    0.03    0.01
   5  -8 -30    0.01    0.01
  -5   8  31    0.01    0.01
   5  -8 -31    0.01    0.01
  -5   8  32    0.02    0.01
   5  -8 -32    0.00    0.01
  -5   8  33    0.01    0.01
   5  -8 -33    0.00    0.01
  -5   8  34   -0.00    0.01
   5  -8 -34    0.00    0.01
  -5   8  35   -0.00    0.01
   5  -8 -35    0.00    0.01
  -5   8  36    0.01    0.01
   5  -8 -36    0.02    0.01
   5  -8 -37   -0.00    0.01
  -5   9   1   -0.00    0.00
  -5  -9   1   -0.00    0.01
  -5  -9   1   -0.00    0.00
  -5   9   2    0.24    0.04
  -5  -9   2    0.11    0.04
  -5   9   3    0.02    0.01
  -5  -9   3    0.02    0.01
  -5   9   4    0.00    0.01
  -5  -9   4    0.00    0.01
  -5   9   5    0.00    0.01
   5  -9  -5    0.01    0.01
  -5  -9   5    0.01    0.01
  -5   9   6    0.07    0.02
   5  -9  -6    0.00    0.05
   5  -9  -6    0.03    0.02
   5   9  -6    0.08    0.02
  -5  -9   6    0.10    0.02
  -5   9   7    0.03    0.01
   5  -9  -7   -0.00    0.03
   5  -9  -7    0.01    0.01
   5   9  -7    0.02    0.01
  -5  -9   7    0.00    0.01
  -5   9   8    0.19    0.06
   5  -9  -8    0.23    0.06
   5   9  -8    0.21    0.06
  -5  -9   8    0.23    0.06
  -5   9   9    0.02    0.01
   5  -9  -9    0.05    0.03
   5  -9  -9    0.01    0.01
   5   9  -9    0.01    0.01
  -5  -9   9    0.01    0.01
  -5   9  10    0.00    0.01
   5  -9 -10    0.00    0.02
   5   9 -10    0.00    0.00
  -5  -9  10    0.01    0.01
  -5   9  11    0.00    0.01
   5  -9 -11    0.01    0.02
  -5  -9  11   -0.00    0.00
   5  -9 -12    0.42    0.09
  -5  -9  12    0.29    0.08
  -5   9  13    0.00    0.01
   5  -9 -13    0.02    0.01
  -5  -9  13    0.01    0.01
  -5   9  14    0.04    0.02
   5  -9 -14    0.06    0.02
  -5   9  15    0.00    0.01
   5  -9 -15    0.01    0.01
   5  -9 -16    0.02    0.01
   5  -9 -17    0.00    0.00
  -5   9  18    0.07    0.02
   5  -9 -18    0.05    0.02
  -5   9  19    0.01    0.01
   5  -9 -19   -0.00    0.01
  -5   9  20   -0.00    0.01
   5  -9 -20   -0.00    0.01
  -5   9  21    0.00    0.01
   5  -9 -21    0.00    0.00
  -5   9  22    0.06    0.02
   5  -9 -22    0.07    0.02
  -5   9  23    0.00    0.01
   5  -9 -23   -0.00    0.00
  -5   9  24    0.02    0.01
   5  -9 -24    0.02    0.01
  -5   9  25   -0.00    0.01
   5  -9 -25    0.00    0.00
  -5   9  26    0.01    0.01
   5  -9 -26    0.01    0.01
  -5   9  27    0.01    0.01
   5  -9 -27    0.00    0.01
  -5   9  28    0.01    0.01
   5  -9 -28    0.01    0.01
  -5   9  29    0.00    0.01
   5  -9 -29    0.00    0.01
  -5   9  30    0.00    0.01
   5  -9 -30   -0.00    0.01
  -5   9  31   -0.00    0.01
   5  -9 -31    0.00    0.01
  -5   9  32    0.02    0.01
   5  -9 -32    0.00    0.01
  -5   9  33    0.01    0.01
   5  -9 -33    0.01    0.01
  -5   9  34    0.02    0.01
   5  -9 -34    0.02    0.01
  -5   9  35   -0.00    0.01
   5  -9 -35    0.01    0.01
   5  -9 -36    0.00    0.01
   5  -9 -37    0.00    0.01
   5 -10  -1    0.03    0.01
   5 -10  -2    0.01    0.05
   5 -10  -2   -0.00    0.01
  -5 -10   2    0.00    0.01
   5 -10  -3   -0.00    0.03
   5 -10  -3    0.00    0.01
  -5 -10   3    0.00    0.01
   5 -10  -4   -0.00    0.03
   5 -10  -4    0.00    0.01
  -5 -10   4    0.01    0.01
  -5  10   5    0.00    0.01
   5 -10  -5   -0.00    0.02
  -5 -10   5    0.00    0.01
  -5  10   6    0.06    0.02
   5 -10  -6    0.20    0.05
  -5 -10   6    0.07    0.02
  -5  10   7    0.00    0.01
   5 -10  -7    0.03    0.02
  -5 -10   7    0.03    0.01
  -5  10   8    0.01    0.01
   5 -10  -8    0.02    0.02
   5  10  -8    0.01    0.01
  -5 -10   8    0.01    0.01
  -5  10   9   -0.00    0.01
   5 -10  -9   -0.00    0.01
  -5 -10   9    0.01    0.01
  -5  10  10    0.15    0.05
   5 -10 -10    0.34    0.06
  -5 -10  10    0.19    0.05
  -5  10  11    0.00    0.01
   5 -10 -11    0.01    0.01
  -5 -10  11    0.01    0.01
  -5  10  12    0.00    0.01
   5 -10 -12    0.01    0.01
  -5 -10  12    0.00    0.01
  -5  10  13    0.00    0.01
   5 -10 -13    0.00    0.01
  -5  10  14    0.10    0.03
   5 -10 -14    0.08    0.03
  -5  10  15   -0.00    0.01
   5 -10 -15   -0.00    0.01
   5 -10 -16    0.03    0.01
   5 -10 -17    0.01    0.01
  -5  10  18    0.00    0.01
   5 -10 -18   -0.00    0.00
  -5  10  19   -0.00    0.01
   5 -10 -19    0.00    0.01
  -5  10  20    0.04    0.02
   5 -10 -20    0.04    0.01
  -5  10  21    0.01    0.01
   5 -10 -21   -0.00    0.01
  -5  10  22    0.02    0.01
   5 -10 -22   -0.00    0.00
  -5  10  23    0.00    0.01
   5 -10 -23    0.00    0.00
  -5  10  24    0.01    0.01
   5 -10 -24    0.00    0.00
  -5  10  25    0.00    0.01
   5 -10 -25    0.00    0.00
  -5  10  26    0.01    0.01
   5 -10 -26    0.01    0.01
  -5  10  27   -0.00    0.01
   5 -10 -27    0.00    0.01
  -5  10  28    0.00    0.01
   5 -10 -28    0.00    0.00
  -5  10  29    0.01    0.01
   5 -10 -29   -0.00    0.01
  -5  10  30    0.01    0.01
   5 -10 -30    0.02    0.01
  -5  10  31    0.01    0.01
   5 -10 -31    0.00    0.01
  -5  10  32    0.00    0.01
   5 -10 -32    0.00    0.01
  -5  10  33    0.00    0.01
   5 -10 -33    0.01    0.01
  -5  10  34    0.01    0.01
   5 -10 -34    0.01    0.01
  -5  10  35   -0.00    0.01
   5 -10 -35   -0.00    0.01
   5 -11  -1    0.12    0.04
   5 -11  -1    0.01    0.01
   5 -11  -2    0.57    0.08
   5 -11  -2    0.11    0.04
   5 -11  -3    0.08    0.03
   5 -11  -3    0.01    0.01
   5 -11  -4    0.01    0.02
   5 -11  -4   -0.00    0.01
   5 -11  -5   -0.00    0.01
   5 -11  -5   -0.00    0.01
  -5 -11   5   -0.00    0.01
   5 -11  -6    0.03    0.02
   5 -11  -6    0.01    0.01
  -5 -11   6    0.02    0.01
   5 -11  -7    0.00    0.01
  -5 -11   7   -0.00    0.01
   5 -11  -8    0.07    0.02
  -5 -11   8    0.05    0.02
   5 -11  -9   -0.00    0.01
  -5 -11   9    0.02    0.01
   5 -11 -10    0.00    0.01
  -5 -11  10    0.00    0.01
   5 -11 -11   -0.00    0.01
   5 -11 -12    0.11    0.03
   5 -11 -13    0.00    0.01
   5 -11 -14    0.03    0.01
   5 -11 -15   -0.00    0.01
   5 -11 -16    0.02    0.01
   5 -11 -17    0.00    0.01
  -5  11  18    0.04    0.02
   5 -11 -18    0.04    0.01
  -5  11  19    0.01    0.01
   5 -11 -19    0.00    0.00
  -5  11  20   -0.00    0.01
   5 -11 -20   -0.00    0.01
  -5  11  21    0.00    0.01
   5 -11 -21    0.00    0.00
  -5  11  22    0.06    0.02
   5 -11 -22    0.01    0.01
  -5  11  23   -0.00    0.01
   5 -11 -23   -0.00    0.00
  -5  11  24    0.02    0.01
   5 -11 -24    0.00    0.01
  -5  11  25   -0.00    0.01
   5 -11 -25   -0.00    0.01
  -5  11  26    0.01    0.01
   5 -11 -26    0.00    0.01
  -5  11  27    0.00    0.01
   5 -11 -27    0.00    0.01
  -5  11  28    0.01    0.01
   5 -11 -28    0.01    0.01
  -5  11  29    0.01    0.01
   5 -11 -29    0.00    0.01
  -5  11  30   -0.00    0.01
   5 -11 -30    0.01    0.01
  -5  11  31    0.01    0.01
   5 -11 -31   -0.00    0.01
  -5  11  32   -0.00    0.01
   5 -11 -32    0.02    0.01
  -5  11  33   -0.00    0.01
  -5  11  34    0.02    0.01
   5 -12  -1    0.00    0.01
   5 -12  -1   -0.00    0.01
  -5 -12   1    0.00    0.01
   5 -12  -2    0.00    0.01
   5 -12  -2   -0.00    0.01
  -5 -12   2    0.01    0.01
   5 -12  -3    0.01    0.01
   5 -12  -3    0.00    0.01
  -5 -12   3    0.01    0.01
   5 -12  -4    0.10    0.03
   5 -12  -5    0.04    0.02
   5 -12  -6    0.01    0.01
   5 -12  -7   -0.00    0.01
   5 -12  -8    0.00    0.01
  -5 -12   8    0.01    0.01
   5 -12  -9    0.00    0.01
  -5 -12   9    0.01    0.01
   5 -12 -10    0.06    0.02
   5 -12 -11   -0.00    0.01
   5 -12 -12    0.00    0.00
   5 -12 -13    0.00    0.01
   5 -12 -14    0.02    0.01
   5 -12 -15   -0.00    0.01
   5 -12 -16    0.04    0.01
   5 -12 -17   -0.00    0.00
   5 -12 -18    0.00    0.01
   5 -12 -19    0.00    0.01
   5 -12 -20    0.02    0.01
   5 -12 -21   -0.00    0.00
   5 -12 -22    0.01    0.01
   5 -12 -23    0.00    0.01
   5 -12 -24    0.00    0.00
   5 -12 -25    0.00    0.01
   5 -12 -26    0.03    0.01
   5 -12 -27    0.00    0.01
   5 -12 -28   -0.00    0.01
   5 -12 -29    0.01    0.01
   5 -13  -1    0.10    0.02
   5 -13  -1    0.03    0.01
  -5 -13   1    0.02    0.01
   5 -13  -2    0.03    0.02
  -5 -13   2    0.07    0.02
   5 -13  -3    0.01    0.01
  -5 -13   3    0.01    0.01
   5 -13  -4    0.05    0.02
  -5 -13   4    0.03    0.01
   5 -13  -5    0.01    0.01
  -5 -13   5    0.00    0.00
   5 -13  -6    0.08    0.03
  -5 -13   6    0.08    0.03
   5 -13  -7    0.02    0.01
   5 -13  -8    0.07    0.02
   5 -13  -9    0.00    0.01
   5 -13 -10   -0.00    0.01
   5 -13 -11    0.00    0.01
   5 -13 -12    0.02    0.01
   5 -13 -13    0.00    0.00
   5 -13 -14    0.01    0.01
   5 -13 -15    0.00    0.00
   5 -13 -16    0.01    0.01
   5 -13 -17    0.02    0.01
   5 -13 -18   -0.00    0.01
   5 -13 -19    0.00    0.00
   5 -13 -20   -0.00    0.00
   5 -13 -21    0.00    0.01
   5 -13 -22    0.00    0.01
   5 -13 -23    0.01    0.01
   5 -13 -24    0.00    0.01
   5 -13 -25   -0.00    0.01
   5 -13 -26    0.00    0.01
   5 -14  -1    0.00    0.01
  -5 -14   1    0.01    0.01
   5 -14  -2   -0.00    0.01
  -5 -14   2    0.00    0.00
   5 -14  -3    0.02    0.01
  -5 -14   3    0.01    0.01
   5 -14  -4    0.05    0.02
  -5 -14   4    0.05    0.02
   5 -14  -5    0.02    0.01
  -5 -14   5    0.03    0.01
   5 -14  -6    0.01    0.01
   5 -14  -7    0.00    0.01
   5 -14  -8    0.00    0.00
   5 -14  -9   -0.00    0.01
   5 -14 -10    0.02    0.01
   5 -14 -11    0.00    0.01
   5 -14 -12    0.01    0.01
   5 -14 -13    0.00    0.01
   5 -14 -14   -0.00    0.00
   5 -14 -15    0.00    0.01
   5 -14 -16    0.00    0.01
   5 -14 -17    0.00    0.01
   5 -14 -18   -0.00    0.00
   5 -14 -19    0.00    0.01
   5 -14 -20    0.00    0.01
   5 -14 -21    0.00    0.00
   5 -14 -22    0.01    0.01
   5 -14 -23   -0.00    0.01
   5 -15  -1    0.01    0.01
  -5 -15   1    0.01    0.01
   5 -15  -2    0.02    0.01
  -5 -15   2    0.04    0.01
   5 -15  -3    0.01    0.01
  -5 -15   3    0.03    0.01
   5 -15  -4   -0.00    0.01
   5 -15  -5   -0.00    0.00
   5 -15  -6    0.00    0.01
   5 -15  -7    0.01    0.01
   5 -15  -8    0.01    0.01
   5 -15  -9   -0.00    0.00
   5 -15 -10   -0.00    0.00
   5 -15 -11    0.00    0.00
   5 -15 -12    0.01    0.01
   5 -15 -13   -0.00    0.00
   5 -15 -14    0.00    0.00
   5 -15 -15    0.01    0.01
   5 -15 -16   -0.00    0.01
   5 -15 -17   -0.00    0.01
   5 -15 -18    0.00    0.01
   5 -15 -19    0.00    0.01
   5 -16  -1   -0.00    0.00
  -5 -16   1    0.00    0.01
   5 -16  -2   -0.00    0.01
   5 -16  -3    0.00    0.00
   5 -16  -4    0.00    0.00
   5 -16  -5   -0.00    0.00
   5 -16  -6    0.00    0.00
   5 -16  -7   -0.00    0.00
   5 -16  -8   -0.00    0.00
   5 -16  -9    0.00    0.00
   5 -16 -10    0.00    0.00
   5 -16 -11    0.01    0.01
   5 -16 -12    0.00    0.00
   5 -16 -13    0.00    0.01
   5 -16 -14    0.00    0.00
   5 -16 -15    0.00    0.00
   5 -17  -1   -0.00    0.00
   5 -17  -2    0.01    0.01
   5 -17  -3    0.00    0.01
   5 -17  -4    0.00    0.00
   5 -17  -5    0.00    0.01
   5 -17  -6    0.00    0.01
   5 -17  -7    0.00    0.01
   5 -17  -8    0.00    0.01
   5 -17  -9    0.01    0.01
   5 -17 -10    0.00    0.00
   5 -17 -11    0.00    0.01
   5 -18  -1    0.00    0.01
   5 -18  -2    0.00    0.00
   5 -18  -3   -0.00    0.00
   5 -18  -4    0.01    0.01
   5 -18  -5    0.00    0.01
   5 -18  -6    0.00    0.00
   5 -18  -7    0.00    0.01
  -4   0   1   -0.00    0.00
  -4   0   1   -0.00    0.00
   4   0  -1    0.00    0.00
   4   0  -1    0.00    0.00
  -4   0   2    0.02    0.01
  -4   0   2    0.05    0.01
   4   0  -2    0.03    0.01
   4   0  -2    0.03    0.01
  -4   0   3    0.00    0.00
  -4   0   3    0.00    0.00
   4   0  -3    0.00    0.00
   4   0  -3   -0.00    0.00
  -4   0   4    2.15    0.47
  -4   0   4    1.82    0.47
   4   0  -4    1.67    0.47
   4   0  -4    2.11    0.47
  -4   0   5   -0.00    0.00
  -4   0   5    0.00    0.00
   4   0  -5   -0.00    0.00
   4   0  -5    0.00    0.00
  -4   0   6    1.07    0.26
  -4   0   6    1.17    0.27
   4   0  -6    1.04    0.26
   4   0  -6    1.03    0.27
  -4   0   7    0.01    0.00
  -4   0   7    0.00    0.00
   4   0  -7    0.00    0.00
   4   0  -7   -0.00    0.00
  -4   0   8    4.28    1.08
  -4   0   8    4.32    1.08
   4   0  -8    4.66    1.08
   4   0  -8    4.22    1.08
  -4   0   9    0.00    0.00
  -4   0   9   -0.00    0.00
   4   0  -9    0.00    0.00
   4   0  -9    0.00    0.00
  -4   0  10    0.06    0.02
  -4   0  10    0.06    0.02
   4   0 -10    0.05    0.02
  -4   0  11    0.00    0.00
  -4   0  11    0.00    0.01
   4   0 -11   -0.00    0.00
  -4   0  12    0.02    0.01
  -4   0  12    0.03    0.01
   4   0 -12    0.02    0.01
  -4   0  13   -0.00    0.00
  -4   0  13   -0.00    0.01
   4   0 -13    0.00    0.00
  -4   0  14    2.26    0.58
   4   0 -14    2.38    0.58
   4   0 -14    2.36    0.58
  -4   0  15    0.00    0.00
   4   0 -15   -0.00    0.00
  -4   0  16    0.05    0.02
   4   0 -16    0.07    0.02
  -4   0  17   -0.00    0.00
   4   0 -17   -0.00    0.18
   4   0 -17    0.00    0.00
  -4   0  18    0.25    0.08
   4   0 -18    0.04    0.10
   4   0 -18    0.38    0.08
   4   0 -19   -0.00    0.04
   4   0 -19   -0.00    0.00
   4   0 -20    0.87    0.10
   4   0 -20    0.22    0.06
  -4   0  21    0.00    0.00
   4   0 -21    0.00    0.01
   4   0 -21   -0.00    0.00
  -4   0  22    0.03    0.01
   4   0 -22    0.05    0.01
   4   0 -22    0.03    0.01
   4   0 -23    0.00    0.00
   4   0 -23   -0.00    0.00
   4   0 -24    0.05    0.02
   4   0 -24    0.06    0.02
   4   0 -25    0.00    0.00
   4   0 -26    0.10    0.03
  -4   0  27    0.00    0.00
   4   0 -27   -0.00    0.00
  -4   0  28    0.02    0.01
  -4   0  29    0.00    0.00
  -4   0  30    0.06    0.02
  -4   0  31   -0.00    0.00
  -4   0  32    0.01    0.01
  -4   0  33    0.00    0.01
  -4   0  34    0.04    0.01
  -4   0  35    0.00    0.01
  -4   0  36    0.04    0.01
  -4   0  37   -0.00    0.01
  -4   0  38    0.00    0.01
  -4   0  39    0.01    0.01
  -4   0  40    0.02    0.01
  -4   1   1    0.02    0.01
  -4   1   1    0.02    0.01
   4  -1  -1    0.03    0.01
   4  -1  -1    0.03    0.01
   4   1  -1    0.01    0.01
   4   1  -1    0.04    0.01
  -4  -1   1    0.05    0.01
  -4  -1   1    0.03    0.01
  -4   1   2    1.53    0.38
  -4   1   2    1.59    0.38
   4  -1  -2    1.79    0.38
   4  -1  -2    1.64    0.38
   4   1  -2    1.34    0.38
   4   1  -2    1.53    0.38
  -4  -1   2    1.54    0.38
  -4  -1   2    1.54    0.38
  -4   1   3    0.03    0.01
  -4   1   3    0.03    0.01
   4  -1  -3    0.04    0.01
   4  -1  -3    0.04    0.01
   4   1  -3    0.02    0.01
   4   1  -3    0.02    0.01
  -4  -1   3    0.02    0.01
  -4  -1   3    0.03    0.01
  -4   1   4    0.00    0.00
  -4   1   4    0.00    0.00
   4  -1  -4    0.01    0.00
   4  -1  -4    0.01    0.01
   4   1  -4    0.00    0.00
   4   1  -4    0.01    0.01
  -4  -1   4    0.00    0.00
  -4  -1   4    0.00    0.00
  -4   1   5    0.02    0.01
  -4   1   5    0.03    0.01
   4  -1  -5    0.00    0.00
   4  -1  -5    0.02    0.01
   4   1  -5    0.02    0.01
   4   1  -5    0.01    0.01
  -4  -1   5    0.02    0.01
  -4  -1   5    0.01    0.01
  -4   1   6    0.72    0.16
  -4   1   6    0.73    0.16
   4  -1  -6    0.62    0.16
   4  -1  -6    0.78    0.16
   4   1  -6    0.54    0.16
   4   1  -6    0.68    0.16
  -4  -1   6    0.51    0.16
  -4  -1   6    0.81    0.16
  -4   1   7    0.08    0.02
  -4   1   7    0.08    0.02
   4  -1  -7    0.07    0.02
   4  -1  -7    0.07    0.02
   4   1  -7    0.09    0.02
  -4  -1   7    0.08    0.02
  -4  -1   7    0.09    0.02
  -4   1   8    1.98    0.46
  -4   1   8    1.67    0.46
   4  -1  -8    2.05    0.46
   4  -1  -8    1.98    0.46
   4   1  -8    1.93    0.46
  -4  -1   8    1.66    0.46
  -4  -1   8    1.91    0.46
  -4   1   9    0.00    0.00
  -4   1   9   -0.00    0.00
   4  -1  -9    0.00    0.00
   4  -1  -9   -0.00    0.00
   4   1  -9    0.00    0.00
  -4  -1   9   -0.00    0.00
  -4  -1   9    0.00    0.00
  -4   1  10    0.80    0.20
  -4   1  10    0.90    0.21
   4  -1 -10    0.85    0.20
   4  -1 -10    0.89    0.21
   4   1 -10    0.82    0.20
   4   1 -10    0.84    0.20
  -4  -1  10    0.74    0.20
  -4   1  11    0.33    0.07
  -4   1  11    0.25    0.07
   4  -1 -11    0.30    0.07
   4  -1 -11    0.20    0.07
   4   1 -11    0.29    0.07
   4   1 -11    0.23    0.07
  -4  -1  11    0.23    0.06
  -4   1  12    0.56    0.16
  -4   1  12    0.72    0.16
   4  -1 -12    0.75    0.16
   4  -1 -12    0.70    0.16
   4   1 -12    0.72    0.16
   4   1 -12    0.59    0.16
  -4  -1  12    0.58    0.16
  -4   1  13    0.11    0.03
  -4   1  13    0.11    0.03
   4  -1 -13    0.08    0.03
   4  -1 -13    0.12    0.03
   4   1 -13    0.20    0.03
   4   1 -13    0.13    0.03
  -4  -1  13    0.14    0.03
  -4   1  14    0.00    0.01
  -4   1  14    0.00    0.01
   4  -1 -14   -0.00    0.00
   4   1 -14    0.00    0.00
   4   1 -14   -0.00    0.00
  -4  -1  14    0.00    0.00
  -4   1  15    0.07    0.02
  -4   1  15    0.04    0.02
   4  -1 -15    0.05    0.02
   4   1 -15    0.07    0.02
  -4  -1  15    0.05    0.02
  -4  -1  15    0.05    0.02
  -4   1  16    0.43    0.10
  -4   1  16    0.35    0.10
   4  -1 -16    0.08    0.20
   4  -1 -16    0.37    0.10
   4   1 -16    0.44    0.10
  -4  -1  16    0.41    0.10
  -4  -1  16    0.34    0.10
  -4   1  17   -0.00    0.00
  -4   1  17    0.00    0.01
   4  -1 -17    0.00    0.07
   4  -1 -17   -0.00    0.00
   4   1 -17   -0.00    0.00
  -4  -1  17    0.00    0.00
  -4  -1  17    0.00    0.00
  -4   1  18    0.42    0.10
   4  -1 -18    0.01    0.10
   4  -1 -18    0.53    0.10
   4   1 -18    0.50    0.10
  -4  -1  18    0.45    0.10
  -4  -1  18    0.45    0.10
  -4   1  19    0.02    0.01
   4  -1 -19    0.17    0.04
   4  -1 -19    0.03    0.01
   4   1 -19    0.01    0.07
   4   1 -19    0.03    0.01
  -4  -1  19    0.05    0.01
  -4  -1  19    0.03    0.01
  -4   1  20    0.05    0.01
   4  -1 -20    0.12    0.03
   4  -1 -20    0.03    0.01
   4   1 -20   -0.00    0.03
   4   1 -20    0.04    0.01
  -4  -1  20    0.03    0.01
  -4   1  21    0.01    0.01
   4  -1 -21    0.01    0.01
   4  -1 -21    0.01    0.01
   4   1 -21    0.02    0.01
   4   1 -21    0.01    0.00
  -4  -1  21    0.00    0.01
   4  -1 -22    0.62    0.11
   4  -1 -22    0.33    0.10
   4   1 -22    0.82    0.11
   4   1 -22    0.35    0.10
  -4  -1  22    0.35    0.10
   4  -1 -23    0.02    0.01
   4  -1 -23    0.01    0.01
   4   1 -23    0.03    0.01
   4   1 -23    0.01    0.01
   4  -1 -24    0.01    0.01
   4  -1 -24    0.02    0.01
   4   1 -24    0.03    0.01
  -4   1  25    0.02    0.01
   4  -1 -25    0.03    0.01
   4   1 -25    0.02    0.01
  -4   1  26    0.12    0.03
   4  -1 -26    0.09    0.03
  -4   1  27   -0.01    0.01
   4  -1 -27    0.00    0.00
  -4   1  28    0.05    0.02
   4  -1 -28    0.03    0.01
  -4  -1  28    0.09    0.02
  -4   1  29    0.00    0.00
  -4  -1  29    0.00    0.00
  -4   1  30   -0.00    0.01
  -4  -1  30    0.00    0.00
  -4   1  31    0.00    0.00
  -4  -1  31    0.00    0.00
  -4   1  32    0.04    0.01
  -4  -1  32    0.03    0.01
  -4   1  33    0.00    0.00
  -4  -1  33    0.00    0.00
  -4   1  34    0.02    0.01
  -4  -1  34    0.00    0.01
  -4   1  35   -0.00    0.01
  -4  -1  35   -0.00    0.00
  -4   1  36    0.03    0.01
  -4  -1  36    0.02    0.01
  -4   1  37   -0.00    0.01
  -4  -1  37   -0.00    0.01
  -4   1  38    0.01    0.01
  -4  -1  38    0.02    0.01
  -4   1  39    0.01    0.01
  -4  -1  39    0.01    0.01
  -4  -1  40    0.00    0.01
  -4   2   1    0.11    0.03
  -4   2   1    0.10    0.03
   4  -2  -1    0.11    0.03
   4  -2  -1    0.10    0.03
   4   2  -1    0.11    0.03
   4   2  -1    0.11    0.03
  -4  -2   1    0.09    0.03
  -4  -2   1    0.11    0.03
  -4   2   2    0.34    0.08
  -4   2   2    0.30    0.08
   4  -2  -2    0.41    0.08
   4  -2  -2    0.39    0.09
   4   2  -2    0.31    0.08
   4   2  -2    0.31    0.08
  -4  -2   2    0.30    0.08
  -4  -2   2    0.35    0.08
  -4   2   3    0.01    0.01
  -4   2   3    0.03    0.01
   4  -2  -3    0.02    0.01
   4  -2  -3    0.02    0.01
   4   2  -3    0.02    0.01
   4   2  -3    0.02    0.01
  -4  -2   3    0.03    0.01
  -4  -2   3    0.02    0.01
  -4   2   4    2.70    0.67
  -4   2   4    2.81    0.67
   4  -2  -4    2.75    0.67
   4  -2  -4    3.30    0.67
   4   2  -4    2.51    0.67
   4   2  -4    2.74    0.67
  -4  -2   4    2.63    0.67
  -4  -2   4    2.64    0.67
  -4   2   5    0.06    0.02
  -4   2   5    0.08    0.02
   4  -2  -5    0.09    0.02
   4  -2  -5    0.07    0.02
   4   2  -5    0.06    0.02
   4   2  -5    0.05    0.02
  -4  -2   5    0.10    0.02
  -4  -2   5    0.04    0.02
  -4   2   6    0.01    0.01
  -4   2   6    0.02    0.01
   4  -2  -6    0.01    0.01
   4  -2  -6    0.03    0.01
   4   2  -6    0.02    0.01
  -4  -2   6    0.01    0.01
  -4  -2   6    0.01    0.01
  -4   2   7    0.47    0.08
  -4   2   7    0.52    0.08
   4  -2  -7    0.59    0.08
   4  -2  -7    0.52    0.08
   4   2  -7    0.51    0.08
  -4  -2   7    0.10    0.08
  -4  -2   7    0.52    0.08
  -4   2   8    1.10    0.29
  -4   2   8    1.26    0.29
   4  -2  -8    1.19    0.29
   4  -2  -8    1.28    0.29
   4   2  -8    1.05    0.29
   4   2  -8    1.12    0.29
  -4  -2   8    1.20    0.29
  -4   2   9    0.33    0.08
  -4   2   9    0.26    0.08
   4  -2  -9    0.37    0.08
   4  -2  -9    0.32    0.08
   4   2  -9    0.33    0.08
   4   2  -9    0.36    0.08
  -4  -2   9    0.29    0.08
  -4   2  10    0.11    0.03
  -4   2  10    0.09    0.03
   4  -2 -10    0.11    0.03
   4  -2 -10    0.14    0.03
   4   2 -10    0.10    0.03
   4   2 -10    0.09    0.03
  -4  -2  10    0.11    0.03
  -4   2  11    0.11    0.03
  -4   2  11    0.12    0.03
   4  -2 -11    0.09    0.03
   4  -2 -11    0.08    0.03
   4   2 -11    0.11    0.03
   4   2 -11    0.09    0.03
  -4  -2  11    0.09    0.03
  -4  -2  11    0.10    0.03
  -4   2  12    0.00    0.01
  -4   2  12    0.00    0.01
   4  -2 -12    0.01    0.00
   4  -2 -12    0.00    0.01
   4   2 -12    0.00    0.00
   4   2 -12    0.00    0.00
  -4  -2  12    0.00    0.00
  -4  -2  12    0.00    0.00
  -4   2  13    0.04    0.01
  -4   2  13    0.02    0.01
   4  -2 -13    0.03    0.01
   4  -2 -13    0.03    0.01
   4   2 -13    0.02    0.01
   4   2 -13    0.03    0.01
  -4  -2  13    0.02    0.01
  -4  -2  13    0.03    0.01
  -4   2  14    1.23    0.33
  -4   2  14    1.23    0.33
   4  -2 -14    1.26    0.33
   4   2 -14    1.22    0.33
   4   2 -14    1.25    0.33
  -4  -2  14    1.77    0.33
  -4  -2  14    1.51    0.33
  -4   2  15    0.10    0.02
  -4   2  15    0.05    0.02
   4  -2 -15   -0.00    0.11
   4  -2 -15    0.08    0.02
   4   2 -15    0.09    0.02
  -4  -2  15    0.07    0.02
  -4  -2  15    0.07    0.02
  -4   2  16    0.03    0.01
   4  -2 -16   -0.00    0.07
   4  -2 -16    0.03    0.01
   4   2 -16    0.02    0.01
  -4  -2  16    0.02    0.01
  -4  -2  16    0.04    0.01
  -4   2  17    0.01    0.01
   4  -2 -17   -0.00    0.03
   4  -2 -17    0.00    0.00
   4   2 -17   -0.00    0.00
  -4  -2  17    0.00    0.00
  -4  -2  17    0.01    0.00
  -4   2  18    0.24    0.05
   4  -2 -18    0.16    0.05
   4   2 -18    0.19    0.05
  -4  -2  18    0.20    0.05
  -4  -2  18    0.16    0.05
  -4   2  19    0.16    0.04
   4  -2 -19    0.14    0.04
   4   2 -19    0.01    0.17
   4   2 -19    0.18    0.04
  -4  -2  19    0.17    0.04
  -4  -2  19    0.18    0.04
  -4   2  20    0.05    0.02
   4  -2 -20    0.12    0.02
   4  -2 -20    0.05    0.02
   4   2 -20    0.02    0.05
   4   2 -20    0.05    0.01
  -4  -2  20    0.04    0.01
  -4   2  21    0.01    0.01
   4  -2 -21    0.01    0.01
   4  -2 -21    0.00    0.00
   4   2 -21    0.03    0.02
   4   2 -21    0.00    0.00
  -4  -2  21    0.01    0.00
   4  -2 -22    0.02    0.01
   4   2 -22    0.04    0.01
   4   2 -22    0.02    0.01
  -4  -2  22    0.02    0.01
  -4   2  23    0.00    0.00
   4  -2 -23    0.00    0.00
   4   2 -23   -0.00    0.00
  -4   2  24    0.23    0.05
   4  -2 -24    0.18    0.05
   4   2 -24    0.21    0.05
  -4   2  25    0.02    0.01
   4  -2 -25    0.02    0.01
  -4   2  26    0.11    0.02
   4  -2 -26    0.06    0.02
  -4   2  27    0.01    0.01
   4  -2 -27    0.00    0.00
  -4   2  28    0.05    0.02
   4  -2 -28    0.07    0.02
  -4   2  29    0.03    0.01
  -4   2  30    0.10    0.03
  -4  -2  30    0.12    0.03
  -4   2  31   -0.00    0.01
  -4  -2  31    0.00    0.00
  -4   2  32    0.00    0.01
  -4  -2  32    0.00    0.00
  -4   2  33    0.01    0.01
  -4  -2  33    0.00    0.00
  -4   2  34    0.01    0.01
  -4  -2  34    0.02    0.01
  -4   2  35    0.00    0.01
  -4  -2  35    0.00    0.00
  -4   2  36    0.01    0.01
  -4  -2  36    0.02    0.01
  -4   2  37    0.00    0.01
  -4  -2  37   -0.00    0.01
  -4   2  38    0.00    0.01
  -4  -2  38    0.00    0.00
  -4   2  39   -0.00    0.01
  -4  -2  39    0.00    0.00
  -4  -2  40    0.02    0.01
  -4   3   1    0.05    0.02
  -4   3   1    0.07    0.02
   4  -3  -1    0.05    0.02
   4  -3  -1    0.08    0.02
   4   3  -1    0.07    0.02
   4   3  -1    0.06    0.02
  -4  -3   1    0.07    0.02
  -4  -3   1    0.08    0.02
  -4   3   2    0.46    0.14
  -4   3   2    0.79    0.14
   4  -3  -2    0.46    0.14
   4  -3  -2    0.48    0.14
   4   3  -2    0.50    0.14
   4   3  -2    0.82    0.14
  -4  -3   2    0.60    0.14
  -4  -3   2    0.53    0.14
  -4   3   3    0.01    0.01
  -4   3   3    0.01    0.01
   4  -3  -3    0.01    0.01
   4  -3  -3    0.02    0.01
   4   3  -3    0.00    0.00
   4   3  -3    0.02    0.01
  -4  -3   3    0.01    0.01
  -4  -3   3    0.01    0.01
  -4   3   4    0.02    0.01
  -4   3   4    0.01    0.01
   4  -3  -4    0.02    0.01
   4  -3  -4    0.02    0.01
   4   3  -4    0.02    0.01
   4   3  -4    0.03    0.01
  -4  -3   4    0.02    0.01
  -4  -3   4    0.00    0.01
  -4   3   5    0.07    0.02
  -4   3   5    0.06    0.02
   4  -3  -5    0.08    0.02
   4  -3  -5    0.03    0.02
   4   3  -5    0.06    0.02
  -4  -3   5    0.05    0.02
  -4  -3   5    0.05    0.02
  -4   3   6    0.08    0.02
  -4   3   6    0.10    0.02
   4  -3  -6    0.15    0.02
   4  -3  -6    0.06    0.02
   4   3  -6    0.06    0.02
  -4  -3   6    0.07    0.02
  -4   3   7    1.50    0.20
  -4   3   7    0.73    0.19
   4  -3  -7    0.77    0.19
   4  -3  -7    0.61    0.19
   4   3  -7    0.71    0.19
   4   3  -7    0.69    0.19
  -4  -3   7    0.82    0.19
  -4   3   8    0.13    0.04
  -4   3   8    0.14    0.04
   4  -3  -8    0.15    0.04
   4  -3  -8    0.13    0.04
   4   3  -8    0.15    0.04
   4   3  -8    0.13    0.04
  -4  -3   8    0.12    0.04
  -4   3   9    0.00    0.01
  -4   3   9    0.00    0.01
   4  -3  -9    0.00    0.00
   4  -3  -9    0.01    0.01
   4   3  -9   -0.00    0.00
   4   3  -9    0.00    0.00
  -4  -3   9   -0.00    0.00
  -4  -3   9    0.00    0.00
  -4   3  10    0.38    0.09
  -4   3  10    0.32    0.09
   4  -3 -10    0.28    0.08
   4  -3 -10    0.34    0.09
   4   3 -10    0.34    0.08
   4   3 -10    0.35    0.08
  -4  -3  10    0.31    0.08
  -4  -3  10    0.37    0.08
  -4   3  11    0.58    0.15
  -4   3  11    0.69    0.15
   4  -3 -11    0.62    0.14
   4  -3 -11    0.53    0.15
   4   3 -11    0.61    0.14
   4   3 -11    0.55    0.14
  -4  -3  11    0.53    0.14
  -4  -3  11    0.59    0.14
  -4   3  12    0.50    0.12
  -4   3  12    0.45    0.12
   4  -3 -12    0.51    0.12
   4  -3 -12    0.51    0.12
   4   3 -12    0.47    0.12
   4   3 -12    0.47    0.12
  -4  -3  12    0.47    0.12
  -4  -3  12    0.45    0.12
  -4   3  13    0.18    0.04
  -4   3  13    0.15    0.04
   4  -3 -13   -0.00    0.20
   4  -3 -13    0.17    0.04
   4  -3 -13    0.17    0.04
   4   3 -13    0.08    0.03
   4   3 -13    0.15    0.04
  -4  -3  13    0.14    0.04
  -4  -3  13    0.16    0.04
  -4   3  14    0.02    0.01
  -4   3  14    0.01    0.01
   4  -3 -14   -0.00    0.09
   4  -3 -14    0.02    0.01
   4   3 -14    0.02    0.01
   4   3 -14    0.00    0.00
  -4  -3  14    0.01    0.00
  -4  -3  14    0.01    0.00
  -4   3  15    0.05    0.02
   4  -3 -15   -0.00    0.05
   4  -3 -15    0.06    0.02
   4   3 -15    0.06    0.02
  -4  -3  15    0.06    0.02
  -4  -3  15    0.07    0.02
  -4   3  16    0.39    0.09
   4  -3 -16    0.03    0.09
   4  -3 -16    0.36    0.09
   4   3 -16    0.39    0.09
  -4  -3  16    0.41    0.09
  -4  -3  16    0.42    0.09
  -4   3  17    0.01    0.01
   4  -3 -17    0.12    0.03
   4  -3 -17    0.04    0.01
   4   3 -17    0.02    0.01
  -4  -3  17    0.05    0.01
  -4  -3  17    0.04    0.01
  -4   3  18    0.07    0.02
   4  -3 -18    0.16    0.03
   4   3 -18    0.08    0.02
  -4  -3  18    0.08    0.02
  -4  -3  18    0.08    0.02
  -4   3  19    0.01    0.01
   4  -3 -19    0.03    0.01
  -4  -3  19    0.00    0.00
  -4  -3  19    0.01    0.01
  -4   3  20    0.01    0.01
   4  -3 -20    0.03    0.01
   4   3 -20    0.02    0.09
   4   3 -20    0.03    0.01
  -4  -3  20    0.01    0.01
  -4  -3  20    0.02    0.01
  -4   3  21    0.09    0.02
   4  -3 -21    0.08    0.02
   4   3 -21   -0.00    0.03
   4   3 -21    0.08    0.02
  -4  -3  21    0.08    0.02
  -4   3  22    0.10    0.03
   4  -3 -22    0.12    0.03
   4   3 -22    0.33    0.04
  -4  -3  22    0.09    0.03
  -4   3  23    0.10    0.03
   4  -3 -23    0.08    0.03
  -4   3  24    0.01    0.01
   4  -3 -24    0.01    0.01
  -4   3  25    0.01    0.01
  -4   3  26    0.09    0.03
  -4   3  27    0.03    0.01
  -4   3  28    0.12    0.03
  -4   3  29    0.01    0.01
   4  -3 -29    0.01    0.01
  -4   3  30   -0.00    0.01
   4  -3 -30   -0.00    0.00
  -4   3  31    0.01    0.01
   4  -3 -31    0.01    0.01
  -4  -3  31    0.01    0.01
  -4   3  32    0.09    0.02
  -4  -3  32    0.06    0.02
  -4   3  33    0.02    0.01
  -4  -3  33    0.01    0.01
  -4   3  34   -0.00    0.01
  -4  -3  34   -0.00    0.00
  -4   3  35    0.00    0.01
  -4  -3  35   -0.00    0.00
  -4   3  36   -0.00    0.00
  -4  -3  36    0.01    0.01
  -4   3  37   -0.00    0.00
  -4  -3  37    0.00    0.00
  -4   3  38    0.00    0.00
  -4  -3  38    0.00    0.00
  -4   3  39    0.01    0.01
  -4  -3  39   -0.00    0.00
  -4  -3  40    0.00    0.00
  -4   4   1    0.13    0.03
  -4   4   1    0.09    0.03
   4  -4  -1    0.09    0.03
   4  -4  -1    0.11    0.03
   4   4  -1    0.11    0.03
   4   4  -1    0.07    0.03
  -4  -4   1    0.08    0.03
  -4  -4   1    0.10    0.03
  -4   4   2    0.21    0.06
  -4   4   2    0.21    0.06
   4  -4  -2    0.20    0.06
   4  -4  -2    0.23    0.06
   4   4  -2    0.24    0.06
   4   4  -2    0.24    0.06
  -4  -4   2    0.21    0.06
  -4  -4   2    0.29    0.06
  -4   4   3    0.10    0.03
  -4   4   3    0.11    0.03
   4  -4  -3    0.10    0.03
   4  -4  -3    0.08    0.03
   4   4  -3    0.11    0.03
   4   4  -3    0.11    0.03
  -4  -4   3    0.12    0.03
  -4  -4   3    0.13    0.03
  -4   4   4    0.57    0.12
  -4   4   4    0.48    0.12
   4  -4  -4    0.38    0.12
   4  -4  -4    0.46    0.12
   4   4  -4    0.84    0.12
  -4  -4   4    0.40    0.12
  -4  -4   4    0.49    0.12
  -4   4   5    0.01    0.01
  -4   4   5    0.02    0.01
   4  -4  -5    0.02    0.01
   4  -4  -5    0.01    0.01
   4   4  -5    0.01    0.01
  -4  -4   5    0.01    0.01
  -4  -4   5    0.01    0.01
  -4   4   6    0.14    0.04
  -4   4   6    0.15    0.04
   4  -4  -6    0.12    0.03
   4  -4  -6    0.15    0.04
   4   4  -6    0.16    0.04
   4   4  -6    0.11    0.03
  -4  -4   6    0.12    0.03
  -4   4   7    0.00    0.01
  -4   4   7    0.00    0.01
   4  -4  -7    0.01    0.01
   4  -4  -7    0.02    0.01
   4   4  -7    0.01    0.00
   4   4  -7    0.00    0.00
  -4  -4   7    0.01    0.00
  -4   4   8    0.21    0.04
  -4   4   8    0.20    0.04
   4  -4  -8    0.09    0.04
   4   4  -8    0.17    0.04
   4   4  -8    0.17    0.04
  -4  -4   8    0.18    0.04
  -4  -4   8    0.11    0.04
  -4   4   9    0.47    0.13
  -4   4   9    0.45    0.13
   4  -4  -9    0.52    0.13
   4  -4  -9    0.53    0.13
   4   4  -9    0.49    0.13
   4   4  -9    0.61    0.13
  -4  -4   9    0.43    0.13
  -4  -4   9    0.59    0.13
  -4   4  10    0.38    0.10
  -4   4  10    0.52    0.10
   4  -4 -10    0.43    0.10
   4  -4 -10    0.38    0.10
   4   4 -10    0.33    0.09
   4   4 -10    0.36    0.09
  -4  -4  10    0.38    0.09
  -4  -4  10    0.35    0.09
  -4   4  11    0.04    0.02
  -4   4  11    0.05    0.02
   4  -4 -11   -0.00    0.22
   4  -4 -11    0.03    0.01
   4  -4 -11    0.06    0.02
   4   4 -11    0.06    0.01
   4   4 -11    0.06    0.01
  -4  -4  11    0.04    0.01
  -4  -4  11    0.06    0.01
  -4   4  12    0.07    0.02
  -4   4  12    0.06    0.02
   4  -4 -12    0.17    0.14
   4  -4 -12    0.08    0.02
   4  -4 -12    0.07    0.02
   4   4 -12    0.09    0.02
   4   4 -12    0.06    0.02
  -4  -4  12    0.07    0.02
  -4  -4  12    0.05    0.02
  -4   4  13    0.15    0.04
   4  -4 -13   -0.00    0.08
   4  -4 -13    0.14    0.04
   4   4 -13    0.15    0.04
   4   4 -13    0.17    0.04
  -4  -4  13    0.14    0.04
  -4  -4  13    0.20    0.04
  -4   4  14    0.50    0.09
   4  -4 -14   -0.00    0.09
   4  -4 -14    0.45    0.09
   4   4 -14    0.46    0.09
   4   4 -14    0.46    0.09
  -4  -4  14    0.21    0.09
  -4  -4  14    0.42    0.09
  -4   4  15    0.18    0.05
   4  -4 -15    0.26    0.07
   4   4 -15    0.17    0.04
  -4  -4  15    0.15    0.04
  -4  -4  15    0.18    0.04
  -4   4  16    0.03    0.01
   4  -4 -16    0.17    0.04
   4   4 -16    0.04    0.01
  -4  -4  16    0.04    0.01
  -4  -4  16    0.03    0.01
  -4   4  17    0.00    0.01
   4  -4 -17    0.02    0.02
   4   4 -17    0.01    0.00
  -4  -4  17    0.00    0.00
  -4  -4  17    0.01    0.00
  -4   4  18    0.16    0.04
  -4   4  18    0.19    0.05
   4  -4 -18    0.38    0.05
   4   4 -18    0.19    0.04
  -4  -4  18    0.17    0.04
  -4  -4  18    0.12    0.04
  -4   4  19    0.13    0.03
   4  -4 -19    0.21    0.04
   4   4 -19    0.11    0.03
  -4  -4  19    0.09    0.03
  -4  -4  19    0.09    0.03
  -4   4  20    0.06    0.03
   4  -4 -20    0.14    0.03
  -4  -4  20    0.09    0.02
  -4  -4  20    0.10    0.02
  -4   4  21    0.03    0.01
   4  -4 -21    0.04    0.01
   4   4 -21    0.01    0.04
  -4  -4  21    0.04    0.01
  -4   4  22    0.01    0.01
  -4  -4  22    0.02    0.01
  -4   4  23    0.03    0.01
  -4   4  24    0.04    0.01
  -4   4  25    0.10    0.03
  -4   4  26    0.12    0.02
   4  -4 -26    0.05    0.02
  -4   4  27   -0.00    0.01
   4  -4 -27   -0.00    0.00
  -4   4  28    0.06    0.02
   4  -4 -28    0.05    0.02
  -4   4  29    0.02    0.01
   4  -4 -29    0.02    0.01
  -4   4  30    0.02    0.01
   4  -4 -30    0.02    0.01
  -4   4  31    0.00    0.01
   4  -4 -31    0.01    0.01
  -4   4  32    0.00    0.01
   4  -4 -32   -0.00    0.01
  -4  -4  32    0.00    0.00
  -4   4  33    0.01    0.01
  -4  -4  33    0.00    0.00
  -4   4  34    0.02    0.01
  -4  -4  34    0.02    0.01
  -4   4  35    0.00    0.01
  -4  -4  35    0.01    0.01
  -4   4  36    0.01    0.01
  -4  -4  36    0.00    0.00
  -4   4  37    0.01    0.01
  -4  -4  37   -0.00    0.00
  -4   4  38    0.00    0.01
  -4  -4  38    0.00    0.00
  -4  -4  39    0.00    0.00
  -4  -4  40    0.01    0.01
  -4   5   1    0.13    0.04
  -4   5   1    0.14    0.04
   4  -5  -1    0.12    0.03
   4  -5  -1    0.15    0.04
   4   5  -1    0.13    0.03
   4   5  -1    0.12    0.04
  -4  -5   1    0.12    0.03
  -4  -5   1    0.14    0.04
  -4   5   2    0.41    0.12
  -4   5   2    0.53    0.12
   4  -5  -2    0.47    0.12
   4  -5  -2    0.46    0.12
   4   5  -2    0.46    0.12
   4   5  -2    0.43    0.12
  -4  -5   2    0.43    0.12
  -4  -5   2    0.57    0.12
  -4   5   3    0.33    0.07
  -4   5   3    0.23    0.07
   4  -5  -3    0.29    0.07
   4  -5  -3    0.31    0.07
   4   5  -3    0.28    0.07
  -4  -5   3    0.24    0.07
  -4  -5   3    0.30    0.07
  -4   5   4    0.05    0.01
  -4   5   4    0.04    0.01
   4  -5  -4    0.06    0.01
   4  -5  -4    0.04    0.02
   4   5  -4    0.05    0.01
  -4  -5   4    0.05    0.01
  -4  -5   4    0.03    0.01
  -4   5   5    0.08    0.02
  -4   5   5    0.08    0.02
   4  -5  -5    0.06    0.02
   4  -5  -5    0.00    0.01
   4   5  -5    0.10    0.02
   4   5  -5    0.06    0.02
  -4  -5   5    0.07    0.02
  -4  -5   5    0.09    0.02
  -4   5   6    0.12    0.04
  -4   5   6    0.14    0.04
   4  -5  -6    0.15    0.04
   4  -5  -6    0.19    0.04
   4   5  -6    0.14    0.03
   4   5  -6    0.11    0.03
  -4  -5   6    0.11    0.03
  -4   5   7    0.34    0.09
  -4   5   7    0.37    0.09
   4  -5  -7    0.35    0.09
   4  -5  -7    0.38    0.09
   4   5  -7    0.40    0.09
   4   5  -7    0.33    0.09
  -4  -5   7    0.32    0.09
  -4   5   8    0.06    0.02
  -4   5   8    0.07    0.02
   4  -5  -8    0.05    0.02
   4  -5  -8    0.06    0.02
   4   5  -8    0.09    0.02
   4   5  -8    0.06    0.02
  -4  -5   8    0.05    0.02
  -4  -5   8    0.04    0.02
  -4   5   9    0.05    0.02
  -4   5   9    0.04    0.02
   4  -5  -9    0.28    0.23
   4  -5  -9    0.05    0.02
   4  -5  -9    0.04    0.02
   4   5  -9    0.05    0.01
   4   5  -9    0.05    0.01
  -4  -5   9    0.04    0.01
  -4  -5   9    0.05    0.01
  -4   5  10    0.03    0.01
  -4   5  10    0.03    0.01
   4  -5 -10   -0.00    0.09
   4  -5 -10    0.04    0.01
   4  -5 -10    0.03    0.01
   4   5 -10    0.04    0.01
  -4  -5  10    0.04    0.01
  -4  -5  10    0.03    0.01
  -4   5  11    0.47    0.12
   4  -5 -11    0.00    0.13
   4  -5 -11    0.35    0.12
   4   5 -11    0.69    0.12
   4   5 -11    0.48    0.12
  -4  -5  11    0.44    0.12
  -4  -5  11    0.45    0.12
  -4   5  12    0.55    0.11
   4  -5 -12    0.03    0.12
   4   5 -12    0.50    0.11
   4   5 -12    0.46    0.11
  -4  -5  12    0.43    0.11
  -4  -5  12    0.44    0.11
  -4   5  13    0.08    0.02
   4  -5 -13   -0.00    0.03
   4   5 -13    0.08    0.02
   4   5 -13    0.09    0.02
  -4  -5  13    0.07    0.02
  -4  -5  13    0.11    0.02
  -4   5  14    0.04    0.01
   4  -5 -14    0.16    0.04
   4   5 -14    0.04    0.01
  -4  -5  14    0.03    0.01
  -4  -5  14    0.02    0.01
  -4   5  15    0.17    0.05
  -4   5  15    0.22    0.05
   4  -5 -15    0.53    0.07
   4   5 -15    0.15    0.04
  -4  -5  15    0.17    0.04
  -4  -5  15    0.14    0.04
  -4   5  16    0.23    0.06
  -4   5  16    0.22    0.06
   4  -5 -16    0.41    0.07
   4   5 -16    0.21    0.05
  -4  -5  16    0.19    0.05
  -4  -5  16    0.20    0.05
  -4   5  17    0.14    0.04
  -4   5  17    0.15    0.04
   4  -5 -17    0.28    0.05
   4   5 -17    0.11    0.04
  -4  -5  17    0.15    0.04
  -4  -5  17    0.14    0.04
  -4   5  18    0.21    0.06
  -4   5  18    0.19    0.06
   4  -5 -18    0.32    0.06
   4   5 -18    0.22    0.05
  -4  -5  18    0.21    0.05
  -4  -5  18    0.20    0.05
  -4   5  19    0.01    0.01
  -4  -5  19    0.00    0.00
  -4  -5  19    0.00    0.00
  -4  -5  20    0.01    0.00
  -4  -5  20    0.01    0.00
  -4   5  21    0.05    0.02
  -4  -5  21    0.04    0.01
  -4   5  22    0.20    0.05
  -4  -5  22    0.17    0.05
  -4   5  23    0.01    0.01
   4  -5 -23    0.01    0.01
  -4   5  24    0.00    0.01
   4  -5 -24    0.00    0.00
  -4   5  25    0.00    0.01
   4  -5 -25    0.00    0.00
  -4   5  26    0.03    0.01
   4  -5 -26    0.01    0.01
  -4   5  27    0.03    0.01
   4  -5 -27    0.02    0.01
  -4   5  28    0.03    0.01
   4  -5 -28    0.02    0.01
  -4   5  29    0.02    0.01
   4  -5 -29    0.01    0.01
  -4   5  30    0.01    0.01
   4  -5 -30   -0.00    0.00
  -4   5  31    0.03    0.01
   4  -5 -31    0.03    0.01
  -4   5  32   -0.00    0.01
   4  -5 -32    0.03    0.01
  -4   5  33    0.01    0.01
   4  -5 -33    0.00    0.01
  -4  -5  33    0.01    0.01
  -4   5  34   -0.00    0.01
  -4  -5  34    0.00    0.00
  -4   5  35    0.00    0.01
  -4  -5  35    0.00    0.00
  -4   5  36    0.01    0.01
  -4  -5  36   -0.00    0.00
  -4   5  37    0.00    0.01
  -4  -5  37    0.01    0.00
  -4   5  38    0.02    0.01
  -4  -5  38    0.01    0.00
  -4  -5  39    0.00    0.00
  -4  -5  40   -0.00    0.00
  -4   6   1    0.08    0.02
  -4   6   1    0.09    0.02
   4  -6  -1    0.08    0.02
   4  -6  -1    0.07    0.02
   4   6  -1    0.07    0.02
   4   6  -1    0.08    0.02
  -4  -6   1    0.08    0.02
  -4  -6   1    0.11    0.02
  -4   6   2    0.14    0.02
  -4   6   2    0.13    0.02
   4  -6  -2    0.12    0.02
   4  -6  -2    0.09    0.02
   4   6  -2    0.11    0.02
   4   6  -2    0.02    0.02
  -4  -6   2    0.15    0.02
  -4  -6   2    0.08    0.02
  -4   6   3    0.01    0.02
  -4   6   3    0.14    0.02
   4  -6  -3    0.13    0.02
   4  -6  -3    0.15    0.03
   4   6  -3    0.13    0.02
  -4  -6   3    0.12    0.02
  -4  -6   3    0.12    0.02
  -4   6   4    0.27    0.07
  -4   6   4    0.24    0.07
   4  -6  -4    0.29    0.07
   4  -6  -4    0.27    0.07
   4   6  -4    0.25    0.07
  -4  -6   4    0.28    0.07
  -4  -6   4    0.27    0.07
  -4   6   5    0.14    0.04
  -4   6   5    0.15    0.04
   4  -6  -5    0.12    0.04
   4  -6  -5    0.13    0.04
   4   6  -5    0.14    0.04
   4   6  -5    0.15    0.04
  -4  -6   5    0.14    0.04
  -4   6   6    0.06    0.02
  -4   6   6    0.07    0.02
   4  -6  -6    0.00    0.21
   4  -6  -6    0.07    0.01
   4  -6  -6    0.03    0.01
   4   6  -6    0.01    0.01
   4   6  -6    0.10    0.01
  -4  -6   6    0.03    0.01
  -4   6   7    0.00    0.01
  -4   6   7    0.00    0.01
   4  -6  -7   -0.00    0.18
   4  -6  -7   -0.00    0.00
   4  -6  -7    0.01    0.01
   4   6  -7    0.01    0.00
   4   6  -7    0.00    0.00
  -4  -6   7   -0.00    0.00
  -4   6   8    0.45    0.12
  -4   6   8    0.42    0.11
   4  -6  -8   -0.00    0.15
   4  -6  -8    0.53    0.12
   4   6  -8    0.48    0.11
   4   6  -8    0.42    0.11
  -4  -6   8    0.47    0.11
  -4  -6   8    0.45    0.11
  -4   6   9    0.48    0.14
   4  -6  -9    0.54    0.14
   4   6  -9    0.60    0.14
   4   6  -9    0.62    0.14
  -4  -6   9    0.57    0.14
  -4  -6   9    0.48    0.14
  -4   6  10    0.01    0.01
  -4   6  10    0.01    0.01
   4  -6 -10    0.02    0.05
   4  -6 -10    0.00    0.01
   4   6 -10    0.01    0.00
   4   6 -10    0.02    0.01
  -4  -6  10    0.00    0.00
  -4  -6  10   -0.00    0.00
  -4   6  11    0.00    0.01
  -4   6  11    0.00    0.01
   4  -6 -11    0.00    0.03
   4   6 -11    0.00    0.00
   4   6 -11    0.00    0.00
  -4  -6  11    0.00    0.00
  -4  -6  11   -0.00    0.00
  -4   6  12    0.01    0.01
  -4   6  12    0.02    0.01
   4  -6 -12    0.01    0.02
   4   6 -12    0.01    0.00
   4   6 -12    0.01    0.00
  -4  -6  12    0.01    0.00
  -4  -6  12    0.00    0.00
  -4   6  13    0.19    0.05
  -4   6  13    0.17    0.05
   4   6 -13    0.19    0.04
   4   6 -13    0.17    0.04
  -4  -6  13    0.16    0.04
  -4  -6  13    0.15    0.04
  -4   6  14    0.15    0.05
  -4   6  14    0.17    0.05
   4  -6 -14    0.37    0.06
   4   6 -14    0.18    0.04
  -4  -6  14    0.17    0.04
  -4  -6  14    0.17    0.05
  -4   6  15    0.13    0.03
  -4   6  15    0.03    0.03
   4   6 -15    0.16    0.03
  -4  -6  15    0.13    0.03
  -4  -6  15    0.15    0.03
  -4   6  16    0.04    0.02
  -4   6  16    0.08    0.02
   4   6 -16    0.06    0.02
  -4  -6  16    0.06    0.02
  -4  -6  16    0.07    0.02
  -4   6  17    0.02    0.01
  -4   6  17    0.00    0.01
  -4  -6  17    0.00    0.00
  -4  -6  17    0.01    0.00
  -4   6  18    0.10    0.03
  -4  -6  18    0.08    0.02
  -4  -6  18    0.09    0.02
  -4   6  19    0.11    0.03
   4  -6 -19    0.11    0.03
  -4  -6  19    0.11    0.03
  -4   6  20    0.02    0.01
   4  -6 -20    0.03    0.01
  -4  -6  20    0.04    0.01
  -4   6  21    0.02    0.01
   4  -6 -21    0.01    0.01
  -4  -6  21    0.06    0.01
  -4   6  22    0.00    0.01
   4  -6 -22    0.00    0.00
  -4   6  23    0.01    0.01
   4  -6 -23    0.01    0.01
  -4   6  24    0.00    0.01
   4  -6 -24    0.00    0.00
  -4   6  25    0.05    0.01
   4  -6 -25    0.02    0.01
  -4   6  26    0.03    0.01
   4  -6 -26    0.03    0.01
  -4   6  27    0.01    0.01
   4  -6 -27   -0.00    0.00
  -4   6  28    0.02    0.01
   4  -6 -28    0.02    0.01
  -4   6  29    0.03    0.01
   4  -6 -29    0.03    0.01
  -4   6  30    0.01    0.01
   4  -6 -30    0.01    0.01
  -4   6  31    0.00    0.01
   4  -6 -31    0.00    0.01
  -4   6  32   -0.00    0.01
   4  -6 -32    0.01    0.01
  -4   6  33    0.00    0.01
   4  -6 -33    0.01    0.01
  -4  -6  33    0.01    0.00
  -4   6  34    0.01    0.01
   4  -6 -34    0.00    0.01
  -4  -6  34    0.01    0.01
  -4   6  35    0.01    0.01
   4  -6 -35    0.01    0.01
  -4  -6  35    0.02    0.01
  -4   6  36   -0.00    0.01
  -4  -6  36    0.01    0.00
  -4   6  37   -0.00    0.01
  -4  -6  37   -0.00    0.00
  -4  -6  38   -0.00    0.00
  -4  -6  39    0.01    0.00
  -4  -6  40    0.01    0.01
  -4  -6  41    0.00    0.00
  -4   7   1    0.40    0.12
   4  -7  -1    0.45    0.12
   4  -7  -1    0.50    0.12
   4   7  -1    0.42    0.11
   4   7  -1    0.48    0.12
  -4  -7   1    0.46    0.12
  -4  -7   1    0.52    0.12
  -4   7   2    0.07    0.02
  -4   7   2    0.05    0.02
   4  -7  -2    0.07    0.02
   4  -7  -2    0.04    0.02
   4   7  -2    0.04    0.02
   4   7  -2    0.07    0.02
  -4  -7   2    0.05    0.02
  -4  -7   2    0.07    0.02
  -4   7   3    0.17    0.04
  -4   7   3    0.18    0.04
  -4   7   3    0.17    0.04
   4  -7  -3   -0.00    0.19
   4  -7  -3    0.16    0.04
   4  -7  -3    0.19    0.04
   4   7  -3    0.13    0.04
  -4  -7   3    0.18    0.04
  -4  -7   3    0.16    0.04
  -4   7   4    0.02    0.01
  -4   7   4    0.02    0.01
  -4   7   4    0.02    0.01
   4  -7  -4    0.14    0.17
   4  -7  -4    0.03    0.01
   4   7  -4    0.01    0.01
  -4  -7   4    0.02    0.01
  -4  -7   4    0.02    0.01
  -4   7   5    0.27    0.07
  -4   7   5    0.26    0.07
  -4   7   5    0.26    0.07
   4  -7  -5   -0.00    0.11
   4  -7  -5    0.23    0.07
   4   7  -5    0.37    0.07
   4   7  -5    0.28    0.07
  -4  -7   5    0.26    0.07
  -4  -7   5    0.28    0.07
  -4   7   6    0.31    0.08
  -4   7   6    0.32    0.08
   4  -7  -6    0.02    0.11
   4  -7  -6    0.28    0.08
   4   7  -6    0.33    0.08
   4   7  -6    0.28    0.08
  -4  -7   6    0.29    0.08
  -4   7   7    0.68    0.17
  -4   7   7    0.78    0.17
   4  -7  -7    0.02    0.17
   4  -7  -7    0.79    0.17
   4   7  -7    0.75    0.17
   4   7  -7    0.88    0.17
  -4  -7   7    0.84    0.17
  -4   7   8    0.00    0.00
  -4   7   8    0.00    0.01
   4  -7  -8   -0.00    0.03
   4  -7  -8   -0.00    0.01
   4   7  -8    0.00    0.00
   4   7  -8    0.00    0.00
  -4  -7   8    0.00    0.00
  -4  -7   8   -0.00    0.00
  -4   7   9    0.02    0.01
  -4   7   9    0.02    0.01
   4  -7  -9    0.12    0.04
   4  -7  -9    0.02    0.01
   4   7  -9    0.02    0.01
   4   7  -9    0.02    0.01
  -4  -7   9    0.02    0.01
  -4  -7   9    0.02    0.01
  -4   7  10    0.01    0.01
  -4   7  10    0.01    0.01
   4  -7 -10    0.06    0.03
   4   7 -10    0.02    0.01
   4   7 -10    0.02    0.01
  -4  -7  10    0.02    0.01
  -4  -7  10    0.00    0.00
  -4   7  11    0.26    0.06
  -4   7  11    0.24    0.06
   4  -7 -11    0.71    0.09
   4   7 -11    0.23    0.06
   4   7 -11    0.22    0.06
  -4  -7  11    0.19    0.06
  -4  -7  11    0.26    0.06
  -4   7  12    0.02    0.01
  -4   7  12    0.02    0.01
   4   7 -12    0.03    0.01
   4   7 -12    0.04    0.01
  -4  -7  12    0.03    0.01
  -4  -7  12    0.04    0.01
  -4   7  13    0.06    0.02
  -4   7  13    0.05    0.02
   4   7 -13    0.08    0.02
   4   7 -13    0.06    0.02
   4   7 -13    0.06    0.02
  -4  -7  13    0.06    0.02
  -4  -7  13    0.06    0.02
  -4   7  14    0.01    0.01
  -4   7  14    0.01    0.01
   4   7 -14    0.00    0.00
  -4  -7  14    0.01    0.00
  -4  -7  14    0.00    0.00
  -4   7  15    0.11    0.03
  -4   7  15    0.02    0.02
   4   7 -15    0.11    0.02
  -4  -7  15    0.11    0.02
  -4  -7  15    0.10    0.02
  -4   7  16    0.00    0.01
  -4   7  16    0.00    0.01
   4  -7 -16    0.00    0.01
  -4  -7  16    0.00    0.00
  -4  -7  16    0.00    0.00
  -4   7  17    0.05    0.01
  -4   7  17    0.03    0.01
   4  -7 -17    0.02    0.01
  -4  -7  17    0.03    0.01
  -4  -7  17    0.04    0.01
  -4   7  18   -0.00    0.01
   4  -7 -18   -0.00    0.00
  -4  -7  18    0.00    0.00
   4  -7 -19   -0.00    0.00
  -4  -7  19    0.00    0.00
  -4   7  20   -0.00    0.01
   4  -7 -20    0.00    0.00
  -4  -7  20    0.00    0.00
  -4   7  21    0.09    0.03
   4  -7 -21    0.07    0.02
  -4   7  22    0.05    0.02
   4  -7 -22    0.02    0.01
  -4   7  23    0.06    0.02
   4  -7 -23    0.05    0.02
  -4   7  24    0.01    0.01
   4  -7 -24    0.01    0.00
  -4   7  25    0.00    0.01
   4  -7 -25    0.01    0.01
  -4   7  26   -0.00    0.01
   4  -7 -26    0.00    0.01
  -4   7  27    0.04    0.01
   4  -7 -27    0.01    0.01
  -4   7  28    0.01    0.01
   4  -7 -28    0.01    0.01
  -4   7  29    0.00    0.01
   4  -7 -29    0.01    0.01
  -4   7  30    0.02    0.01
   4  -7 -30   -0.00    0.01
  -4   7  31    0.00    0.01
   4  -7 -31    0.00    0.01
  -4   7  32    0.01    0.01
   4  -7 -32    0.01    0.01
  -4   7  33    0.02    0.01
   4  -7 -33    0.03    0.01
  -4   7  34    0.01    0.01
   4  -7 -34    0.01    0.01
  -4  -7  34    0.00    0.00
  -4   7  35    0.00    0.01
   4  -7 -35   -0.00    0.01
  -4  -7  35   -0.00    0.00
  -4   7  36    0.00    0.01
   4  -7 -36    0.00    0.01
  -4  -7  36    0.00    0.00
  -4   7  37    0.00    0.01
  -4  -7  37    0.01    0.00
  -4  -7  38    0.00    0.00
  -4   8   1    0.03    0.01
  -4   8   1    0.02    0.01
   4  -8  -1    0.22    0.14
   4  -8  -1    0.02    0.01
   4   8  -1    0.02    0.01
   4   8  -1    0.04    0.01
  -4  -8   1    0.04    0.01
  -4  -8   1    0.02    0.01
  -4   8   2    0.06    0.02
  -4   8   2    0.05    0.02
   4  -8  -2    0.02    0.09
   4  -8  -2    0.07    0.02
   4   8  -2    0.05    0.02
   4   8  -2    0.04    0.02
  -4  -8   2    0.06    0.02
  -4  -8   2    0.03    0.02
  -4   8   3    0.24    0.06
   4  -8  -3    0.01    0.08
   4  -8  -3    0.21    0.06
   4   8  -3    0.27    0.06
  -4  -8   3    0.22    0.06
  -4  -8   3    0.28    0.06
  -4   8   4    0.02    0.01
   4  -8  -4    0.01    0.05
   4  -8  -4    0.05    0.01
   4   8  -4    0.03    0.01
   4   8  -4    0.06    0.01
  -4  -8   4    0.04    0.01
  -4  -8   4    0.04    0.01
  -4   8   5    0.13    0.03
   4  -8  -5    0.00    0.04
   4  -8  -5    0.12    0.03
   4   8  -5    0.09    0.03
   4   8  -5    0.13    0.03
  -4  -8   5    0.10    0.03
  -4   8   6    0.06    0.02
   4  -8  -6    0.01    0.03
   4  -8  -6    0.04    0.02
   4   8  -6    0.06    0.02
   4   8  -6    0.06    0.02
  -4  -8   6    0.06    0.02
  -4   8   7    0.00    0.01
   4  -8  -7    0.01    0.02
   4  -8  -7   -0.00    0.01
   4   8  -7    0.00    0.00
   4   8  -7    0.01    0.01
  -4  -8   7    0.00    0.00
  -4   8   8    0.05    0.01
   4  -8  -8    0.04    0.01
   4   8  -8    0.04    0.01
   4   8  -8    0.01    0.01
  -4  -8   8    0.05    0.01
  -4  -8   8    0.05    0.01
  -4   8   9    0.27    0.14
   4   8  -9    0.61    0.14
   4   8  -9    0.61    0.14
  -4  -8   9    0.65    0.14
  -4  -8   9    0.65    0.14
  -4   8  10    0.01    0.01
   4   8 -10    0.01    0.00
   4   8 -10    0.01    0.00
  -4  -8  10    0.00    0.00
  -4  -8  10    0.01    0.01
  -4   8  11    0.06    0.02
   4   8 -11    0.04    0.01
   4   8 -11    0.03    0.01
  -4  -8  11    0.08    0.01
  -4  -8  11    0.02    0.01
  -4   8  12    0.00    0.01
   4   8 -12    0.00    0.00
   4   8 -12    0.00    0.00
  -4  -8  12    0.00    0.00
  -4  -8  12    0.01    0.00
  -4   8  13    0.22    0.05
   4  -8 -13    0.27    0.05
   4   8 -13    0.12    0.05
   4   8 -13    0.18    0.05
  -4  -8  13    0.29    0.05
  -4  -8  13    0.28    0.05
  -4   8  14    0.02    0.01
   4  -8 -14    0.01    0.01
  -4  -8  14    0.02    0.01
  -4  -8  14    0.01    0.01
  -4   8  15    0.05    0.02
   4  -8 -15    0.05    0.02
  -4  -8  15    0.07    0.02
  -4  -8  15    0.06    0.02
  -4   8  16    0.01    0.01
   4  -8 -16    0.00    0.01
  -4  -8  16    0.01    0.01
   4  -8 -17    0.01    0.01
  -4   8  18    0.00    0.01
   4  -8 -18    0.03    0.01
   4  -8 -19    0.10    0.03
  -4   8  20    0.01    0.01
   4  -8 -20   -0.00    0.01
  -4   8  21    0.11    0.02
   4  -8 -21    0.00    0.01
  -4   8  22    0.00    0.01
   4  -8 -22    0.01    0.01
  -4   8  23    0.03    0.01
   4  -8 -23    0.00    0.00
  -4   8  24    0.00    0.01
   4  -8 -24    0.00    0.00
  -4   8  25    0.03    0.01
   4  -8 -25    0.05    0.01
  -4   8  26    0.01    0.01
   4  -8 -26    0.00    0.00
  -4   8  27    0.01    0.01
   4  -8 -27   -0.00    0.00
  -4   8  28    0.01    0.01
   4  -8 -28   -0.00    0.01
  -4   8  29    0.05    0.02
   4  -8 -29    0.04    0.02
  -4   8  30    0.00    0.01
   4  -8 -30    0.00    0.01
  -4   8  31    0.01    0.01
   4  -8 -31    0.02    0.01
  -4   8  32   -0.00    0.01
   4  -8 -32    0.00    0.01
  -4   8  33   -0.00    0.01
   4  -8 -33   -0.00    0.01
  -4   8  34    0.01    0.01
   4  -8 -34    0.00    0.01
  -4  -8  34    0.00    0.00
  -4   8  35    0.02    0.01
   4  -8 -35    0.01    0.01
  -4   8  36    0.00    0.01
   4  -8 -36   -0.00    0.01
   4  -8 -37    0.00    0.01
  -4   9   1    0.29    0.07
   4  -9  -1    0.00    0.07
   4  -9  -1    0.28    0.07
   4   9  -1    0.26    0.07
  -4  -9   1    0.52    0.08
  -4  -9   1    0.38    0.07
  -4   9   2   -0.00    0.00
   4  -9  -2    0.03    0.03
   4  -9  -2    0.00    0.01
   4   9  -2    0.00    0.01
  -4  -9   2    0.01    0.01
  -4  -9   2    0.01    0.01
  -4   9   3    0.05    0.02
   4  -9  -3    0.15    0.04
   4  -9  -3    0.04    0.02
   4   9  -3    0.06    0.02
  -4  -9   3    0.04    0.01
  -4  -9   3    0.05    0.02
  -4   9   4    0.00    0.01
   4  -9  -4   -0.00    0.01
   4   9  -4    0.00    0.00
   4   9  -4    0.00    0.00
  -4  -9   4    0.00    0.00
  -4  -9   4    0.00    0.01
  -4   9   5    0.17    0.05
   4  -9  -5    0.13    0.05
   4   9  -5    0.19    0.05
   4   9  -5    0.16    0.05
  -4  -9   5    0.21    0.05
  -4  -9   5    0.17    0.05
  -4   9   6    0.00    0.01
   4  -9  -6   -0.00    0.01
   4   9  -6    0.00    0.00
   4   9  -6   -0.00    0.01
  -4  -9   6    0.00    0.01
  -4   9   7    0.46    0.12
   4   9  -7    0.49    0.12
  -4  -9   7    0.51    0.12
  -4   9   8   -0.00    0.01
   4   9  -8    0.00    0.00
  -4  -9   8    0.01    0.01
  -4  -9   8    0.00    0.01
  -4   9   9    0.04    0.01
   4  -9  -9    0.04    0.02
   4   9  -9    0.05    0.01
  -4  -9   9    0.03    0.01
  -4  -9   9    0.04    0.01
  -4   9  10    0.01    0.01
   4  -9 -10    0.00    0.01
   4   9 -10    0.00    0.00
  -4  -9  10    0.00    0.00
  -4   9  11    0.30    0.06
   4  -9 -11    0.07    0.06
   4   9 -11    0.40    0.06
  -4  -9  11    0.36    0.06
  -4   9  12    0.00    0.01
   4  -9 -12    0.00    0.01
  -4  -9  12    0.00    0.00
  -4   9  13    0.01    0.01
   4  -9 -13    0.01    0.01
   4   9 -13    0.01    0.00
  -4  -9  13    0.02    0.01
  -4   9  14    0.01    0.01
   4  -9 -14    0.02    0.01
  -4  -9  14    0.03    0.01
  -4   9  15    0.06    0.02
   4  -9 -15    0.08    0.02
  -4   9  16   -0.00    0.01
   4  -9 -16   -0.00    0.00
   4  -9 -17    0.12    0.03
   4  -9 -18    0.01    0.00
  -4   9  19   -0.00    0.01
   4  -9 -19    0.00    0.00
  -4   9  20   -0.00    0.01
   4  -9 -20    0.00    0.00
  -4   9  21    0.06    0.02
   4  -9 -21    0.08    0.02
  -4   9  22   -0.00    0.01
   4  -9 -22   -0.00    0.00
  -4   9  23    0.03    0.01
   4  -9 -23    0.04    0.01
  -4   9  24   -0.00    0.01
   4  -9 -24    0.00    0.00
  -4   9  25    0.00    0.01
   4  -9 -25    0.01    0.01
  -4   9  26   -0.00    0.01
   4  -9 -26    0.00    0.01
  -4   9  27    0.03    0.01
   4  -9 -27    0.03    0.01
  -4   9  28    0.01    0.01
   4  -9 -28    0.00    0.01
  -4   9  29    0.01    0.01
   4  -9 -29   -0.00    0.01
  -4   9  30    0.00    0.01
   4  -9 -30    0.00    0.01
  -4   9  31    0.01    0.01
   4  -9 -31    0.01    0.01
  -4   9  32    0.00    0.01
   4  -9 -32   -0.00    0.01
  -4   9  33    0.01    0.01
   4  -9 -33    0.03    0.01
  -4   9  34    0.00    0.01
   4  -9 -34    0.00    0.01
  -4   9  35   -0.01    0.01
   4  -9 -35   -0.00    0.01
  -4   9  36    0.00    0.01
   4  -9 -36    0.00    0.01
   4  -9 -37    0.01    0.01
   4  -9 -38    0.01    0.01
  -4 -10   1   -0.00    0.00
  -4  10   2   -0.00    0.00
  -4 -10   2    0.00    0.01
  -4  10   3    0.07    0.02
  -4 -10   3    0.06    0.02
  -4  10   4    0.00    0.01
  -4 -10   4    0.01    0.01
  -4  10   5    0.06    0.02
   4 -10  -5    0.02    0.02
  -4 -10   5    0.03    0.01
  -4  10   6    0.00    0.01
   4 -10  -6    0.00    0.01
   4  10  -6   -0.00    0.00
  -4 -10   6    0.00    0.01
  -4  10   7    0.04    0.01
   4 -10  -7    0.03    0.01
   4  10  -7    0.05    0.01
  -4 -10   7    0.02    0.01
  -4  10   8    0.02    0.01
   4 -10  -8    0.01    0.01
   4  10  -8    0.01    0.01
  -4 -10   8    0.01    0.01
  -4  10   9    0.01    0.01
   4 -10  -9    0.01    0.01
   4  10  -9    0.04    0.01
  -4 -10   9    0.02    0.01
  -4  10  10   -0.00    0.01
   4 -10 -10    0.00    0.01
  -4 -10  10    0.00    0.00
  -4  10  11    0.04    0.02
   4 -10 -11    0.03    0.01
  -4 -10  11    0.06    0.01
  -4  10  12    0.00    0.01
   4 -10 -12    0.00    0.00
  -4 -10  12    0.00    0.00
  -4  10  13    0.03    0.01
   4 -10 -13    0.02    0.01
  -4  10  14    0.00    0.00
   4 -10 -14   -0.00    0.00
  -4  10  15    0.09    0.03
   4 -10 -15    0.09    0.03
  -4  10  16    0.03    0.01
   4 -10 -16    0.01    0.01
   4 -10 -17   -0.00    0.01
   4 -10 -18    0.00    0.01
  -4  10  19    0.05    0.02
   4 -10 -19    0.03    0.01
  -4  10  20   -0.00    0.01
   4 -10 -20    0.00    0.01
  -4  10  21    0.02    0.01
   4 -10 -21    0.01    0.01
  -4  10  22    0.00    0.01
   4 -10 -22    0.00    0.00
  -4  10  23    0.01    0.01
   4 -10 -23    0.01    0.01
  -4  10  24    0.01    0.01
   4 -10 -24    0.00    0.01
  -4  10  25    0.02    0.01
   4 -10 -25    0.03    0.01
  -4  10  26    0.00    0.01
   4 -10 -26    0.01    0.01
  -4  10  27    0.01    0.01
   4 -10 -27    0.01    0.01
  -4  10  28    0.01    0.01
   4 -10 -28   -0.00    0.01
  -4  10  29    0.02    0.01
   4 -10 -29    0.02    0.01
  -4  10  30   -0.00    0.01
   4 -10 -30   -0.00    0.01
  -4  10  31   -0.00    0.01
   4 -10 -31    0.01    0.01
  -4  10  32   -0.00    0.01
   4 -10 -32   -0.00    0.01
  -4  10  33    0.02    0.01
   4 -10 -33    0.00    0.01
  -4  10  34   -0.00    0.01
   4 -10 -34   -0.00    0.01
  -4  10  35   -0.00    0.01
   4 -10 -35    0.01    0.01
   4 -10 -36   -0.00    0.01
   4 -11  -1    0.15    0.04
   4 -11  -1    0.11    0.04
   4 -11  -2    0.01    0.01
   4 -11  -2   -0.00    0.01
  -4 -11   2    0.01    0.01
   4 -11  -3    0.01    0.01
   4 -11  -3    0.01    0.01
  -4 -11   3    0.01    0.01
   4 -11  -4    0.02    0.01
  -4 -11   4    0.02    0.01
   4 -11  -5    0.03    0.01
  -4 -11   5    0.03    0.01
   4 -11  -6    0.00    0.01
  -4 -11   6    0.01    0.01
   4 -11  -7    0.06    0.02
  -4 -11   7    0.09    0.02
   4 -11  -8    0.00    0.01
  -4 -11   8    0.01    0.01
   4 -11  -9    0.01    0.01
  -4 -11   9    0.01    0.01
   4 -11 -10    0.01    0.01
  -4 -11  10    0.00    0.01
  -4  11  11    0.12    0.04
   4 -11 -11    0.12    0.03
  -4  11  12   -0.00    0.01
   4 -11 -12    0.00    0.00
  -4  11  13    0.03    0.01
   4 -11 -13    0.03    0.01
  -4  11  14    0.00    0.01
   4 -11 -14    0.02    0.01
  -4  11  15    0.04    0.02
   4 -11 -15    0.04    0.01
   4 -11 -16   -0.00    0.01
   4 -11 -17    0.05    0.02
  -4  11  18    0.01    0.01
   4 -11 -18    0.01    0.01
  -4  11  19    0.00    0.01
   4 -11 -19    0.00    0.00
  -4  11  20    0.00    0.01
   4 -11 -20   -0.00    0.01
  -4  11  21    0.06    0.02
   4 -11 -21    0.06    0.02
  -4  11  22   -0.00    0.01
   4 -11 -22    0.01    0.01
  -4  11  23    0.00    0.01
   4 -11 -23    0.01    0.01
  -4  11  24   -0.00    0.01
   4 -11 -24   -0.00    0.01
  -4  11  25    0.01    0.01
   4 -11 -25    0.00    0.01
  -4  11  26   -0.00    0.01
   4 -11 -26   -0.00    0.01
  -4  11  27    0.01    0.01
   4 -11 -27    0.01    0.01
  -4  11  28   -0.00    0.01
   4 -11 -28    0.01    0.01
  -4  11  29    0.01    0.01
   4 -11 -29    0.01    0.01
  -4  11  30    0.00    0.01
   4 -11 -30   -0.00    0.01
  -4  11  31    0.01    0.01
   4 -11 -31    0.00    0.01
  -4  11  32   -0.00    0.01
   4 -11 -32    0.00    0.01
  -4  11  33    0.01    0.01
   4 -11 -33    0.01    0.01
  -4  11  34    0.00    0.01
   4 -12  -1    0.00    0.01
  -4 -12   1   -0.00    0.01
   4 -12  -2    0.00    0.01
   4 -12  -3    0.11    0.03
   4 -12  -4    0.03    0.01
   4 -12  -5    0.03    0.01
  -4 -12   5    0.07    0.02
   4 -12  -6    0.00    0.01
  -4 -12   6    0.00    0.01
   4 -12  -7    0.00    0.00
  -4 -12   7    0.00    0.00
   4 -12  -8    0.00    0.01
  -4 -12   8    0.01    0.01
   4 -12  -9    0.04    0.02
  -4 -12   9    0.13    0.02
   4 -12 -10   -0.00    0.00
   4 -12 -11    0.00    0.01
   4 -12 -12    0.00    0.01
   4 -12 -13    0.03    0.01
   4 -12 -14    0.01    0.01
   4 -12 -15    0.01    0.01
   4 -12 -16    0.00    0.00
   4 -12 -17    0.00    0.00
   4 -12 -18   -0.00    0.01
   4 -12 -19    0.04    0.01
   4 -12 -20   -0.00    0.00
   4 -12 -21    0.01    0.01
   4 -12 -23    0.00    0.01
   4 -12 -24    0.01    0.01
   4 -12 -25    0.05    0.02
   4 -12 -26   -0.00    0.01
   4 -12 -27   -0.00    0.01
   4 -12 -28    0.01    0.01
   4 -12 -29    0.00    0.01
  -4  12  30    0.00    0.01
   4 -12 -30    0.01    0.01
  -4  12  31    0.00    0.01
  -4  12  32    0.00    0.01
  -4  12  33    0.00    0.01
  -4  12  34   -0.00    0.01
   4 -13  -1    0.08    0.02
  -4 -13   1    0.06    0.02
   4 -13  -2    0.00    0.00
  -4 -13   2    0.00    0.01
   4 -13  -3    0.01    0.01
  -4 -13   3    0.01    0.01
   4 -13  -4   -0.00    0.00
  -4 -13   4    0.00    0.01
   4 -13  -5    0.04    0.01
   4 -13  -6    0.00    0.01
   4 -13  -7    0.01    0.01
   4 -13  -8    0.00    0.00
   4 -13  -9    0.00    0.01
   4 -13 -10    0.00    0.01
   4 -13 -11    0.05    0.02
   4 -13 -12    0.00    0.00
   4 -13 -13    0.01    0.01
   4 -13 -14    0.00    0.01
   4 -13 -15   -0.00    0.01
   4 -13 -16   -0.00    0.01
   4 -13 -17    0.02    0.01
   4 -13 -18    0.01    0.01
   4 -13 -19    0.00    0.01
   4 -13 -20    0.00    0.01
   4 -13 -21    0.01    0.01
   4 -13 -22    0.01    0.01
   4 -13 -23    0.00    0.01
   4 -13 -24    0.00    0.01
   4 -13 -25    0.01    0.01
   4 -13 -26   -0.00    0.01
   4 -13 -27    0.01    0.01
   4 -14  -1   -0.00    0.00
  -4 -14   1   -0.00    0.01
   4 -14  -2    0.00    0.00
  -4 -14   2    0.00    0.01
   4 -14  -3    0.02    0.01
  -4 -14   3    0.01    0.01
   4 -14  -4    0.05    0.01
  -4 -14   4    0.03    0.01
   4 -14  -5    0.02    0.01
  -4 -14   5    0.01    0.01
   4 -14  -6   -0.00    0.00
   4 -14  -7    0.00    0.00
   4 -14  -8    0.01    0.01
   4 -14  -9    0.04    0.01
   4 -14 -10    0.00    0.01
   4 -14 -11    0.01    0.01
   4 -14 -12    0.00    0.00
   4 -14 -13    0.01    0.01
   4 -14 -14    0.00    0.01
   4 -14 -15    0.01    0.01
   4 -14 -16   -0.00    0.01
   4 -14 -17   -0.00    0.01
   4 -14 -18    0.02    0.01
   4 -14 -19    0.02    0.01
   4 -14 -20   -0.00    0.01
   4 -14 -21    0.00    0.01
   4 -14 -22    0.00    0.01
   4 -14 -23    0.01    0.01
   4 -14 -24    0.00    0.01
   4 -15  -1    0.01    0.01
  -4 -15   1    0.01    0.01
   4 -15  -2    0.01    0.01
  -4 -15   2    0.01    0.01
   4 -15  -3    0.00    0.00
  -4 -15   3    0.01    0.01
   4 -15  -4    0.00    0.00
   4 -15  -5    0.00    0.01
   4 -15  -6    0.01    0.01
   4 -15  -7    0.00    0.01
   4 -15  -8   -0.00    0.00
   4 -15  -9    0.01    0.01
   4 -15 -10    0.00    0.01
   4 -15 -11    0.01    0.01
   4 -15 -12    0.01    0.01
   4 -15 -13   -0.00    0.01
   4 -15 -14    0.00    0.01
   4 -15 -15    0.00    0.01
   4 -15 -16    0.01    0.01
   4 -15 -17    0.02    0.01
   4 -15 -18    0.01    0.01
   4 -15 -19   -0.00    0.01
   4 -15 -20    0.00    0.01
   4 -16  -1    0.00    0.00
  -4 -16   1    0.00    0.01
   4 -16  -2    0.00    0.00
   4 -16  -3    0.00    0.00
   4 -16  -4    0.00    0.01
   4 -16  -5    0.01    0.01
   4 -16  -6   -0.00    0.00
   4 -16  -7    0.01    0.01
   4 -16  -8    0.01    0.01
   4 -16  -9    0.00    0.01
   4 -16 -10    0.01    0.01
   4 -16 -11   -0.00    0.01
   4 -16 -12   -0.00    0.01
   4 -16 -13    0.00    0.01
   4 -16 -14    0.00    0.01
   4 -16 -15    0.00    0.01
   4 -16 -16    0.00    0.01
   4 -16 -17    0.00    0.01
   4 -17  -1    0.00    0.01
   4 -17  -2    0.00    0.01
   4 -17  -3    0.00    0.01
   4 -17  -4    0.01    0.01
   4 -17  -5    0.00    0.00
   4 -17  -6    0.02    0.01
   4 -17  -7    0.00    0.01
   4 -17  -8   -0.00    0.00
   4 -17  -9    0.01    0.01
   4 -17 -10   -0.00    0.01
   4 -17 -11    0.00    0.01
   4 -17 -12    0.01    0.01
   4 -17 -13   -0.00    0.01
   4 -18  -1    0.01    0.01
   4 -18  -2    0.01    0.01
   4 -18  -3    0.01    0.01
   4 -18  -4   -0.00    0.01
   4 -18  -5    0.00    0.01
   4 -18  -6    0.00    0.01
   4 -18  -7    0.00    0.01
   4 -18  -8    0.01    0.01
   4 -18  -9    0.01    0.01
   4 -19  -3    0.01    0.01
   4 -19  -4    0.01    0.01
  -3   0   1    0.00    0.00
  -3   0   1    0.00    0.00
   3   0  -1    0.00    0.00
   3   0  -1    0.00    0.00
  -3   0   2   -0.00    0.00
  -3   0   2   -0.00    0.00
   3   0  -2    0.00    0.00
   3   0  -2    0.00    0.00
  -3   0   3    8.30    1.91
  -3   0   3    8.13    1.92
   3   0  -3    6.87    1.91
   3   0  -3    8.24    1.92
  -3   0   4    0.00    0.00
  -3   0   4    0.00    0.00
   3   0  -4    0.00    0.00
   3   0  -4    0.00    0.00
  -3   0   5    0.16    0.03
  -3   0   5    0.12    0.03
   3   0  -5    0.12    0.03
   3   0  -5    0.12    0.03
  -3   0   6   -0.00    0.00
  -3   0   6    0.01    0.00
   3   0  -6    0.00    0.00
   3   0  -6    0.00    0.00
  -3   0   7    0.54    0.15
  -3   0   7    0.73    0.15
   3   0  -7    0.57    0.15
  -3   0   8    0.00    0.00
  -3   0   8   -0.00    0.00
   3   0  -8    0.00    0.00
  -3   0   9    1.22    0.28
  -3   0   9    1.05    0.28
   3   0  -9    1.11    0.28
  -3   0  10    0.00    0.00
   3   0 -10   -0.00    0.00
  -3   0  11    1.41    0.35
   3   0 -11    1.46    0.35
   3   0 -11    1.40    0.35
  -3   0  12    0.00    0.00
   3   0 -12    0.00    0.00
  -3   0  13    0.77    0.20
   3   0 -13    0.83    0.20
  -3   0  14    0.01    0.00
   3   0 -14   -0.00    0.12
   3   0 -14    0.00    0.00
   3   0 -15   -0.00    0.06
   3   0 -15    0.11    0.03
   3   0 -16    0.00    0.02
   3   0 -16    0.00    0.00
  -3   0  17    0.23    0.07
   3   0 -17    0.72    0.08
   3   0 -17    0.25    0.07
  -3   0  18    0.00    0.00
   3   0 -18    0.01    0.01
   3   0 -18   -0.00    0.00
  -3   0  19    0.06    0.02
   3   0 -19    0.06    0.02
   3   0 -19    0.05    0.02
  -3   0  20    0.00    0.00
   3   0 -20   -0.00    0.00
   3   0 -20   -0.00    0.00
  -3   0  21    0.00    0.00
   3   0 -21   -0.00    0.00
   3   0 -21    0.00    0.00
  -3   0  22    0.00    0.00
   3   0 -22    0.00    0.00
   3   0 -22   -0.00    0.00
  -3   0  23    0.41    0.09
  -3   0  23    0.36    0.09
   3   0 -23    0.30    0.09
   3   0 -23    0.47    0.09
  -3   0  24   -0.00    0.00
   3   0 -24    0.00    0.00
   3   0 -24    0.00    0.00
  -3   0  25    0.12    0.03
   3   0 -25    0.11    0.03
   3   0 -25    0.11    0.03
  -3   0  26    0.00    0.01
   3   0 -26    0.00    0.00
  -3   0  27    0.06    0.02
   3   0 -27    0.09    0.02
  -3   0  28   -0.00    0.00
  -3   0  29    0.08    0.02
  -3   0  30   -0.00    0.00
  -3   0  31   -0.00    0.00
  -3   0  32    0.00    0.01
  -3   0  33    0.02    0.01
  -3   0  34    0.01    0.01
  -3   0  35    0.04    0.01
  -3   0  36   -0.00    0.01
  -3   0  37   -0.00    0.01
  -3   0  38    0.00    0.01
  -3   0  39    0.01    0.01
  -3   0  40    0.00    0.00
  -3   1   1    1.35    0.33
  -3   1   1    1.56    0.33
   3  -1  -1    1.23    0.33
   3  -1  -1    1.29    0.33
   3   1  -1    1.32    0.33
   3   1  -1    1.51    0.33
  -3  -1   1    1.36    0.33
  -3  -1   1    1.32    0.33
  -3   1   2    0.79    0.19
  -3   1   2    0.79    0.19
   3  -1  -2    0.79    0.19
   3  -1  -2    0.77    0.19
   3   1  -2    0.80    0.19
   3   1  -2    0.68    0.19
  -3  -1   2    0.73    0.19
  -3  -1   2    0.94    0.19
  -3   1   3    0.01    0.00
  -3   1   3    0.02    0.01
   3  -1  -3    0.01    0.00
   3  -1  -3    0.01    0.01
   3   1  -3    0.01    0.01
   3   1  -3    0.01    0.01
  -3  -1   3    0.01    0.01
  -3  -1   3    0.01    0.01
  -3   1   4    0.01    0.00
  -3   1   4    0.00    0.00
   3  -1  -4    0.01    0.00
   3  -1  -4    0.00    0.00
   3   1  -4    0.01    0.00
   3   1  -4    0.01    0.00
  -3  -1   4    0.02    0.01
  -3  -1   4    0.01    0.01
  -3   1   5    2.28    0.69
  -3   1   5    3.19    0.69
   3  -1  -5    3.18    0.69
   3  -1  -5    3.09    0.69
   3   1  -5    2.86    0.69
  -3  -1   5    2.43    0.69
  -3  -1   5    3.02    0.69
  -3   1   6    0.01    0.00
  -3   1   6    0.01    0.00
   3  -1  -6    0.00    0.00
   3  -1  -6    0.00    0.00
   3   1  -6    0.00    0.00
  -3  -1   6    0.00    0.00
  -3   1   7    0.29    0.07
  -3   1   7    0.26    0.07
   3  -1  -7    0.29    0.07
   3  -1  -7    0.29    0.07
   3   1  -7    0.25    0.07
  -3  -1   7    0.23    0.07
  -3   1   8    0.10    0.03
  -3   1   8    0.13    0.03
   3  -1  -8    0.11    0.03
   3  -1  -8    0.12    0.03
   3   1  -8    0.12    0.03
   3   1  -8    0.11    0.03
  -3  -1   8    0.09    0.03
  -3   1   9    1.38    0.33
  -3   1   9    1.39    0.33
   3  -1  -9    1.23    0.33
   3  -1  -9    1.49    0.33
   3   1  -9    1.33    0.33
   3   1  -9    1.35    0.33
  -3  -1   9    1.30    0.33
  -3   1  10    0.07    0.02
  -3   1  10    0.08    0.02
   3  -1 -10    0.04    0.02
   3  -1 -10    0.06    0.02
   3   1 -10    0.08    0.02
   3   1 -10    0.09    0.02
  -3  -1  10    0.07    0.02
  -3  -1  10    0.06    0.02
  -3   1  11    0.17    0.12
  -3   1  11    0.59    0.12
   3  -1 -11    0.59    0.12
   3   1 -11    0.71    0.12
   3   1 -11    0.61    0.12
  -3  -1  11    0.59    0.12
  -3  -1  11    0.62    0.12
  -3   1  12    0.00    0.00
  -3   1  12    0.00    0.00
   3  -1 -12    0.01    0.00
   3   1 -12    0.01    0.00
  -3  -1  12    0.01    0.00
  -3  -1  12    0.00    0.00
  -3   1  13    0.01    0.01
  -3   1  13    0.01    0.01
   3  -1 -13   -0.00    0.11
   3  -1 -13    0.01    0.01
   3   1 -13    0.01    0.00
  -3  -1  13    0.01    0.00
  -3  -1  13    0.01    0.00
  -3   1  14    0.03    0.01
   3  -1 -14   -0.00    0.05
   3  -1 -14    0.02    0.01
   3   1 -14    0.03    0.01
  -3  -1  14    0.02    0.01
  -3  -1  14    0.02    0.01
  -3   1  15    0.56    0.12
   3  -1 -15   -0.00    0.11
   3  -1 -15    0.59    0.12
   3   1 -15   -0.00    0.20
   3   1 -15    0.57    0.11
  -3  -1  15    0.56    0.12
  -3  -1  15    0.62    0.12
  -3   1  16    0.01    0.01
   3  -1 -16    0.04    0.02
   3  -1 -16    0.01    0.01
   3   1 -16    0.02    0.04
   3   1 -16    0.01    0.00
  -3  -1  16    0.00    0.01
  -3   1  17    0.27    0.07
   3  -1 -17    0.52    0.08
   3  -1 -17    0.28    0.07
   3   1 -17    0.23    0.07
  -3  -1  17    0.25    0.07
   3  -1 -18    0.00    0.00
   3  -1 -18    0.00    0.00
   3   1 -18    0.00    0.01
   3   1 -18    0.00    0.00
  -3  -1  18    0.00    0.00
   3  -1 -19    0.10    0.03
   3  -1 -19    0.10    0.03
   3   1 -19    0.13    0.03
   3   1 -19    0.10    0.03
  -3  -1  19    0.08    0.03
   3  -1 -20    0.08    0.02
   3  -1 -20    0.13    0.03
   3   1 -20    0.09    0.02
   3   1 -20    0.08    0.02
  -3  -1  20    0.07    0.02
   3  -1 -21    0.15    0.05
   3  -1 -21    0.20    0.05
   3   1 -21    0.17    0.05
   3   1 -21    0.20    0.05
  -3  -1  21    0.20    0.05
   3  -1 -22    0.00    0.00
   3  -1 -22    0.00    0.00
   3   1 -22    0.00    0.00
   3   1 -22    0.00    0.00
  -3  -1  22   -0.00    0.00
  -3   1  23    0.00    0.00
   3  -1 -23    0.01    0.01
   3  -1 -23    0.01    0.01
   3   1 -23    0.01    0.00
   3   1 -23    0.01    0.00
  -3  -1  23    0.01    0.01
  -3   1  24   -0.00    0.00
   3  -1 -24   -0.00    0.00
   3  -1 -24    0.01    0.01
   3   1 -24    0.00    0.00
   3   1 -24   -0.00    0.00
  -3   1  25    0.12    0.02
   3  -1 -25    0.06    0.02
   3  -1 -25    0.12    0.02
   3   1 -25    0.08    0.02
  -3  -1  25    0.06    0.02
  -3   1  26    0.02    0.01
   3  -1 -26    0.02    0.01
   3  -1 -26    0.02    0.01
   3   1 -26    0.01    0.01
  -3  -1  26    0.03    0.01
  -3   1  27    0.11    0.03
   3  -1 -27    0.09    0.03
  -3  -1  27    0.10    0.03
  -3   1  28   -0.00    0.01
   3  -1 -28    0.00    0.00
  -3  -1  28    0.01    0.01
  -3   1  29    0.00    0.00
   3  -1 -29    0.00    0.01
  -3  -1  29    0.00    0.00
  -3   1  30    0.03    0.01
  -3  -1  30    0.03    0.01
  -3   1  31    0.05    0.02
  -3  -1  31    0.06    0.02
  -3   1  32    0.01    0.01
  -3  -1  32    0.00    0.00
  -3   1  33    0.01    0.01
  -3  -1  33    0.01    0.01
  -3   1  34    0.00    0.01
  -3  -1  34   -0.00    0.00
  -3   1  35    0.02    0.01
  -3  -1  35    0.01    0.01
  -3   1  36    0.00    0.01
  -3  -1  36    0.00    0.01
  -3   1  37    0.02    0.01
  -3  -1  37    0.03    0.01
  -3   1  38    0.01    0.01
  -3  -1  38    0.00    0.00
  -3   1  39    0.01    0.01
  -3  -1  39    0.00    0.01
  -3   1  40    0.00    0.01
  -3  -1  40    0.00    0.00
  -3   2   1    0.27    0.07
  -3   2   1    0.33    0.07
   3  -2  -1    0.27    0.07
   3  -2  -1    0.27    0.07
   3   2  -1    0.29    0.07
   3   2  -1    0.30    0.07
  -3  -2   1    0.24    0.07
  -3  -2   1    0.31    0.07
  -3   2   2    0.10    0.03
  -3   2   2    0.08    0.03
   3  -2  -2    0.11    0.03
   3   2  -2    0.13    0.03
   3   2  -2    0.13    0.03
  -3  -2   2    0.13    0.03
  -3   2   3    1.74    0.27
  -3   2   3    2.16    0.27
   3  -2  -3    1.93    0.27
   3  -2  -3    2.01    0.27
   3   2  -3    0.31    0.26
   3   2  -3    1.87    0.27
  -3  -2   3    1.75    0.27
  -3  -2   3    2.00    0.27
  -3   2   4   -0.00    0.00
  -3   2   4    0.01    0.00
   3  -2  -4    0.00    0.00
   3  -2  -4    0.01    0.00
   3   2  -4   -0.00    0.00
  -3  -2   4    0.00    0.00
  -3  -2   4   -0.00    0.00
  -3   2   5   -0.00    0.00
  -3   2   5    0.00    0.00
   3  -2  -5    0.00    0.00
   3  -2  -5    0.01    0.00
   3   2  -5    0.01    0.00
  -3  -2   5    0.00    0.00
  -3   2   6    0.00    0.00
  -3   2   6    0.01    0.01
   3  -2  -6    0.01    0.00
   3  -2  -6    0.01    0.01
   3   2  -6    0.00    0.00
   3   2  -6    0.01    0.00
  -3  -2   6    0.01    0.00
  -3   2   7    0.53    0.15
  -3   2   7    0.69    0.15
   3  -2  -7    0.60    0.15
   3  -2  -7    0.64    0.15
   3   2  -7    0.56    0.15
   3   2  -7    0.77    0.15
  -3  -2   7    0.59    0.15
  -3   2   8    1.15    0.24
  -3   2   8    1.20    0.24
   3  -2  -8    1.55    0.24
   3  -2  -8    0.99    0.24
   3   2  -8    1.15    0.24
   3   2  -8    0.53    0.24
  -3  -2   8    1.01    0.24
  -3  -2   8    1.12    0.24
  -3   2   9    0.60    0.16
  -3   2   9    0.71    0.16
   3  -2  -9    0.69    0.16
   3  -2  -9    0.66    0.16
   3   2  -9    0.57    0.16
   3   2  -9    0.63    0.16
  -3  -2   9    0.68    0.16
  -3  -2   9    0.75    0.16
  -3   2  10    0.00    0.01
  -3   2  10    0.01    0.01
   3  -2 -10    0.01    0.00
   3  -2 -10    0.01    0.01
   3   2 -10    0.01    0.00
   3   2 -10    0.01    0.00
  -3  -2  10    0.00    0.00
  -3  -2  10    0.00    0.00
  -3   2  11    0.05    0.02
  -3   2  11    0.08    0.02
   3  -2 -11    0.16    0.21
   3  -2 -11    0.05    0.02
   3   2 -11    0.04    0.01
   3   2 -11    0.08    0.01
  -3  -2  11    0.04    0.01
  -3  -2  11    0.04    0.01
  -3   2  12    0.03    0.01
  -3   2  12    0.02    0.01
   3  -2 -12    0.01    0.09
   3  -2 -12    0.01    0.01
   3   2 -12    0.02    0.01
  -3  -2  12    0.02    0.01
  -3  -2  12    0.03    0.01
  -3   2  13    0.66    0.14
   3  -2 -13   -0.00    0.14
   3  -2 -13    0.62    0.14
   3   2 -13    0.58    0.14
  -3  -2  13    0.58    0.14
  -3  -2  13    0.61    0.14
  -3   2  14    0.01    0.01
   3  -2 -14    0.06    0.03
   3  -2 -14    0.01    0.01
   3   2 -14    0.02    0.01
  -3  -2  14    0.02    0.01
  -3  -2  14    0.02    0.01
  -3   2  15    0.03    0.01
   3  -2 -15    0.09    0.02
   3  -2 -15    0.03    0.01
   3   2 -15    0.02    0.01
  -3  -2  15    0.01    0.01
  -3  -2  15    0.01    0.01
  -3   2  16    0.01    0.01
   3  -2 -16    0.03    0.01
   3  -2 -16    0.01    0.01
   3   2 -16    0.07    0.15
   3   2 -16    0.01    0.00
  -3  -2  16    0.02    0.01
  -3  -2  16    0.00    0.00
  -3   2  17    0.20    0.05
   3  -2 -17    0.30    0.06
   3  -2 -17    0.22    0.05
   3   2 -17   -0.00    0.06
   3   2 -17    0.24    0.05
  -3  -2  17    0.17    0.05
  -3   2  18    0.00    0.01
   3  -2 -18    0.02    0.01
   3  -2 -18    0.01    0.01
   3   2 -18    0.07    0.02
   3   2 -18    0.02    0.01
  -3  -2  18    0.02    0.01
  -3   2  19    0.06    0.02
  -3   2  19    0.05    0.02
   3  -2 -19    0.07    0.02
   3  -2 -19    0.06    0.02
   3   2 -19    0.08    0.02
   3   2 -19    0.05    0.02
  -3  -2  19    0.06    0.02
  -3   2  20    0.01    0.01
  -3   2  20    0.00    0.01
   3  -2 -20    0.00    0.00
   3  -2 -20    0.00    0.00
   3   2 -20    0.00    0.00
   3   2 -20    0.00    0.00
  -3  -2  20    0.01    0.00
  -3   2  21   -0.00    0.01
   3  -2 -21    0.01    0.00
   3  -2 -21    0.00    0.00
   3   2 -21    0.00    0.00
   3   2 -21    0.00    0.00
  -3  -2  21    0.00    0.00
  -3   2  22   -0.00    0.01
   3  -2 -22    0.00    0.00
   3  -2 -22    0.00    0.00
   3   2 -22   -0.00    0.00
   3   2 -22    0.00    0.00
  -3  -2  22    0.00    0.00
  -3   2  23    0.20    0.04
   3  -2 -23    0.13    0.04
   3  -2 -23    0.21    0.04
   3   2 -23    0.15    0.04
  -3  -2  23    0.19    0.04
  -3   2  24    0.06    0.02
   3  -2 -24    0.05    0.02
   3   2 -24    0.06    0.02
  -3   2  25    0.09    0.02
   3  -2 -25    0.04    0.01
  -3   2  26    0.01    0.01
   3  -2 -26    0.00    0.00
  -3  -2  26    0.00    0.00
  -3   2  27    0.09    0.03
   3  -2 -27    0.09    0.03
  -3  -2  27    0.09    0.02
  -3   2  28    0.01    0.01
   3  -2 -28    0.01    0.01
  -3  -2  28    0.01    0.00
  -3   2  29    0.14    0.04
   3  -2 -29    0.16    0.04
  -3  -2  29    0.14    0.04
  -3   2  30    0.01    0.01
  -3  -2  30    0.00    0.00
  -3   2  31    0.00    0.00
  -3  -2  31    0.00    0.00
  -3   2  32    0.00    0.00
  -3  -2  32    0.01    0.01
  -3   2  33    0.04    0.01
  -3  -2  33    0.02    0.01
  -3   2  34    0.00    0.01
  -3  -2  34    0.00    0.00
  -3   2  35    0.04    0.02
  -3  -2  35    0.07    0.02
  -3   2  36    0.00    0.01
  -3  -2  36    0.00    0.00
  -3   2  37    0.01    0.01
  -3  -2  37    0.01    0.01
  -3   2  38    0.00    0.01
  -3  -2  38   -0.00    0.00
  -3   2  39    0.01    0.01
  -3  -2  39    0.01    0.01
  -3  -2  40    0.00    0.01
  -3   3   1    0.63    0.17
  -3   3   1    0.80    0.17
   3  -3  -1    0.70    0.17
   3  -3  -1    0.62    0.17
   3   3  -1    0.66    0.17
   3   3  -1    0.80    0.17
  -3  -3   1    0.55    0.17
  -3  -3   1    0.76    0.17
  -3   3   2    0.37    0.09
   3  -3  -2    0.53    0.09
   3  -3  -2    0.33    0.09
   3   3  -2    0.37    0.09
   3   3  -2    0.29    0.09
  -3  -3   2    0.30    0.09
  -3  -3   2    0.31    0.09
  -3   3   3    0.06    0.02
  -3   3   3    0.08    0.02
   3  -3  -3    0.04    0.02
   3  -3  -3    0.07    0.02
   3   3  -3    0.05    0.02
  -3  -3   3    0.08    0.02
  -3  -3   3    0.05    0.02
  -3   3   4    0.03    0.02
  -3   3   4    0.20    0.03
   3  -3  -4    0.12    0.02
   3  -3  -4    0.12    0.02
   3   3  -4    0.09    0.02
  -3  -3   4    0.11    0.02
  -3   3   5    0.64    0.18
  -3   3   5    0.72    0.18
   3  -3  -5    0.74    0.18
   3  -3  -5    0.82    0.18
   3   3  -5    0.79    0.18
   3   3  -5    0.73    0.18
  -3  -3   5    0.70    0.18
  -3   3   6    0.76    0.21
  -3   3   6    0.80    0.21
   3  -3  -6    0.69    0.21
   3  -3  -6    0.93    0.21
   3   3  -6    0.88    0.21
   3   3  -6    0.92    0.21
  -3  -3   6    0.83    0.21
  -3   3   7    0.35    0.07
  -3   3   7    0.29    0.07
   3  -3  -7    0.27    0.07
   3  -3  -7    0.28    0.07
   3   3  -7    0.24    0.07
   3   3  -7    0.30    0.07
  -3  -3   7    0.25    0.07
  -3  -3   7    0.30    0.07
  -3   3   8    0.06    0.01
  -3   3   8    0.03    0.01
   3  -3  -8    0.05    0.01
   3  -3  -8    0.05    0.01
   3   3  -8    0.04    0.01
   3   3  -8    0.04    0.01
  -3  -3   8    0.04    0.01
  -3  -3   8    0.04    0.01
  -3   3   9    0.24    0.06
  -3   3   9    0.25    0.06
   3  -3  -9    0.25    0.28
   3  -3  -9    0.23    0.06
   3  -3  -9    0.28    0.06
   3   3  -9    0.20    0.06
   3   3  -9    0.27    0.06
  -3  -3   9    0.27    0.06
  -3  -3   9    0.23    0.06
  -3   3  10    0.61    0.17
  -3   3  10    0.69    0.17
   3  -3 -10    0.06    0.21
   3  -3 -10    0.76    0.17
   3  -3 -10    0.63    0.17
   3   3 -10    0.75    0.17
   3   3 -10    0.67    0.16
  -3  -3  10    0.59    0.16
  -3  -3  10    0.69    0.17
  -3   3  11    0.75    0.18
   3  -3 -11   -0.00    0.18
   3  -3 -11    0.65    0.18
   3   3 -11    0.78    0.18
   3   3 -11    0.84    0.18
  -3  -3  11    0.70    0.18
  -3  -3  11    0.71    0.18
  -3   3  12    0.00    0.01
   3  -3 -12    0.03    0.03
   3  -3 -12    0.00    0.00
   3   3 -12    0.00    0.00
  -3  -3  12   -0.00    0.00
  -3  -3  12    0.00    0.00
  -3   3  13    0.02    0.01
   3  -3 -13    0.08    0.03
   3  -3 -13    0.01    0.01
   3   3 -13    0.02    0.01
  -3  -3  13    0.02    0.01
  -3  -3  13    0.04    0.01
  -3   3  14    0.00    0.01
   3  -3 -14    0.03    0.02
   3  -3 -14    0.02    0.01
   3   3 -14    0.01    0.00
  -3  -3  14    0.00    0.00
  -3  -3  14    0.00    0.00
  -3   3  15    0.31    0.09
   3  -3 -15    0.47    0.09
   3  -3 -15    0.33    0.09
   3   3 -15    0.43    0.08
  -3  -3  15    0.28    0.08
  -3  -3  15    0.31    0.08
  -3   3  16    0.07    0.02
  -3   3  16    0.14    0.02
   3  -3 -16    0.10    0.02
   3  -3 -16    0.05    0.02
   3   3 -16    0.07    0.02
  -3  -3  16    0.06    0.02
  -3  -3  16    0.06    0.02
  -3   3  17    0.10    0.02
  -3   3  17    0.09    0.02
   3  -3 -17    0.09    0.02
   3  -3 -17    0.08    0.02
   3   3 -17    0.00    0.07
   3   3 -17    0.09    0.02
  -3  -3  17    0.08    0.02
  -3  -3  17    0.06    0.02
  -3   3  18    0.00    0.00
  -3   3  18   -0.00    0.00
   3  -3 -18    0.01    0.01
   3  -3 -18    0.00    0.00
   3   3 -18    0.00    0.01
   3   3 -18    0.01    0.00
  -3  -3  18    0.00    0.00
  -3   3  19    0.02    0.01
  -3   3  19    0.02    0.01
   3  -3 -19    0.01    0.01
   3  -3 -19    0.04    0.01
   3   3 -19    0.05    0.01
   3   3 -19    0.03    0.01
  -3  -3  19    0.02    0.01
  -3   3  20    0.04    0.02
   3  -3 -20    0.05    0.02
   3   3 -20    0.06    0.01
   3   3 -20    0.06    0.01
  -3  -3  20    0.05    0.02
  -3   3  21    0.10    0.03
   3  -3 -21    0.09    0.03
   3   3 -21    0.09    0.03
   3   3 -21    0.12    0.03
  -3  -3  21    0.10    0.03
  -3   3  22    0.09    0.02
   3  -3 -22    0.06    0.02
   3   3 -22    0.06    0.02
  -3  -3  22    0.09    0.02
  -3   3  23    0.01    0.01
   3  -3 -23    0.01    0.01
   3   3 -23    0.01    0.00
  -3  -3  23    0.01    0.01
  -3   3  24    0.02    0.01
   3  -3 -24    0.02    0.01
  -3  -3  24    0.01    0.01
  -3   3  25    0.20    0.05
   3  -3 -25    0.18    0.05
  -3   3  26    0.10    0.03
   3  -3 -26    0.08    0.02
  -3   3  27    0.17    0.04
  -3  -3  27    0.16    0.04
  -3   3  28    0.01    0.01
  -3  -3  28    0.01    0.00
  -3   3  29    0.01    0.01
  -3  -3  29    0.00    0.00
  -3   3  30    0.05    0.02
  -3  -3  30    0.04    0.01
  -3   3  31    0.07    0.02
   3  -3 -31    0.05    0.02
  -3  -3  31    0.07    0.02
  -3   3  32    0.00    0.01
  -3  -3  32    0.01    0.01
  -3   3  33    0.00    0.00
  -3  -3  33   -0.00    0.00
  -3   3  34   -0.00    0.00
  -3  -3  34    0.00    0.00
  -3   3  35    0.01    0.01
  -3  -3  35    0.01    0.01
  -3   3  36    0.00    0.01
  -3  -3  36    0.00    0.00
  -3   3  37    0.00    0.01
  -3  -3  37    0.00    0.00
  -3   3  38    0.00    0.01
  -3  -3  38   -0.00    0.00
  -3   3  39   -0.00    0.01
  -3  -3  39    0.00    0.00
  -3  -3  40   -0.00    0.00
  -3  -3  41    0.02    0.01
  -3   4   1    0.18    0.05
  -3   4   1    0.18    0.05
   3  -4  -1    0.18    0.04
   3  -4  -1    0.20    0.05
   3   4  -1    0.15    0.04
   3   4  -1    0.19    0.05
  -3  -4   1    0.17    0.04
  -3  -4   1    0.17    0.04
  -3   4   2    0.22    0.06
  -3   4   2    0.24    0.06
   3  -4  -2    0.21    0.06
   3  -4  -2    0.22    0.06
   3   4  -2    0.22    0.06
   3   4  -2    0.26    0.06
  -3  -4   2    0.22    0.06
  -3  -4   2    0.24    0.06
  -3   4   3    0.51    0.13
  -3   4   3    0.78    0.13
   3  -4  -3    0.74    0.13
   3  -4  -3    0.39    0.13
   3   4  -3    0.48    0.13
  -3  -4   3    0.46    0.13
  -3  -4   3    0.44    0.13
  -3   4   4    0.10    0.02
  -3   4   4    0.06    0.02
   3  -4  -4    0.04    0.02
   3  -4  -4    0.04    0.02
   3   4  -4    0.07    0.02
  -3  -4   4    0.07    0.02
  -3   4   5    0.06    0.02
  -3   4   5    0.04    0.02
   3  -4  -5    0.06    0.02
   3  -4  -5    0.05    0.02
   3   4  -5    0.06    0.02
   3   4  -5    0.05    0.02
  -3  -4   5    0.07    0.02
  -3   4   6    0.10    0.03
  -3   4   6    0.20    0.03
   3  -4  -6    0.12    0.03
   3  -4  -6    0.11    0.03
   3   4  -6    0.11    0.03
   3   4  -6    0.10    0.03
  -3  -4   6    0.14    0.03
  -3  -4   6    0.10    0.03
  -3   4   7    0.42    0.10
  -3   4   7    0.42    0.10
   3  -4  -7    0.13    0.24
   3  -4  -7    0.45    0.10
   3  -4  -7    0.51    0.10
   3   4  -7    0.42    0.10
   3   4  -7    0.35    0.10
  -3  -4   7    0.39    0.10
  -3  -4   7    0.37    0.10
  -3   4   8    0.24    0.08
  -3   4   8    0.24    0.08
   3  -4  -8   -0.00    0.13
   3  -4  -8    0.31    0.08
   3  -4  -8    0.36    0.08
   3   4  -8    0.32    0.07
   3   4  -8    0.35    0.07
  -3  -4   8    0.25    0.07
  -3  -4   8    0.32    0.08
  -3   4   9    0.18    0.05
   3  -4  -9    0.02    0.09
   3  -4  -9    0.18    0.05
   3  -4  -9    0.16    0.05
   3   4  -9    0.23    0.05
   3   4  -9    0.21    0.05
  -3  -4   9    0.17    0.05
  -3  -4   9    0.19    0.05
  -3   4  10    0.06    0.02
   3  -4 -10    0.03    0.04
   3  -4 -10    0.10    0.02
   3   4 -10    0.08    0.02
   3   4 -10    0.06    0.02
  -3  -4  10    0.06    0.02
  -3  -4  10    0.07    0.02
  -3   4  11    0.15    0.04
   3  -4 -11    0.16    0.04
   3   4 -11    0.17    0.04
   3   4 -11    0.13    0.04
  -3  -4  11    0.16    0.04
  -3  -4  11    0.13    0.04
  -3   4  12    0.46    0.07
  -3   4  12    0.40    0.07
   3  -4 -12    0.48    0.07
   3   4 -12    0.38    0.07
  -3  -4  12    0.14    0.07
  -3  -4  12    0.43    0.07
  -3   4  13    0.44    0.11
  -3   4  13    0.48    0.11
   3  -4 -13    0.90    0.12
   3  -4 -13    0.45    0.11
   3   4 -13    0.43    0.10
  -3  -4  13    0.38    0.10
  -3  -4  13    0.40    0.10
  -3   4  14    0.05    0.01
  -3   4  14    0.04    0.01
   3  -4 -14    0.03    0.01
   3  -4 -14    0.03    0.01
   3   4 -14    0.03    0.01
  -3  -4  14    0.03    0.01
  -3  -4  14    0.03    0.01
  -3   4  15    0.20    0.05
  -3   4  15    0.26    0.05
   3  -4 -15    0.28    0.05
   3  -4 -15    0.21    0.05
   3   4 -15    0.18    0.05
  -3  -4  15    0.16    0.05
  -3  -4  15    0.19    0.05
  -3   4  16    0.06    0.02
  -3   4  16    0.03    0.02
   3  -4 -16    0.06    0.02
   3  -4 -16    0.06    0.02
   3   4 -16    0.05    0.01
  -3  -4  16    0.05    0.01
  -3  -4  16    0.05    0.01
  -3   4  17    0.09    0.03
  -3   4  17    0.08    0.03
   3  -4 -17    0.09    0.03
   3   4 -17    0.12    0.03
  -3  -4  17    0.10    0.03
  -3  -4  17    0.10    0.03
  -3   4  18    0.10    0.03
  -3   4  18    0.11    0.03
   3  -4 -18    0.11    0.03
   3   4 -18    0.01    0.03
   3   4 -18    0.12    0.03
  -3  -4  18    0.10    0.03
  -3   4  19    0.02    0.01
[truncated: 820,036 more chars]
