# Supplementary material for: LED-pump-X-ray-multiprobe crystallography for sub-second timescales
Source: Commun Chem. 2022 Aug 26;5:102. doi: 10.1038/s42004-022-00716-1 (PMC9814726; doi:10.1038/s42004-022-00716-1)
Supplement: Supplementary file 10 — Supplementary Data 1 [file 42004_2022_716_MOESM10_ESM.zip › CIFs/4s_272K/272K_4s_t3_excit.cif]

  data_global

# SUBMISSION DETAILS
 
_publ_contact_author_name       'Hatcher, Lauren'
_publ_contact_author_address
;
School of Chemistry
Cardiff University
Main Building
Park Place 
Cardiff
CF10 3AT
United Kingdom
;
_publ_contact_author_email       'HatcherL1@cardiff.ac.uk'
_publ_requested_category          FM
_publ_section_comment
; 
?
;
_publ_section_references
;
Diamond General Data Aquisition (GDA) software: http://www.opengda.org/

XIA2: Winter, G. (2010) J. Appl. Cryst. 43, 186-190.
POINTLESS: Evans, P. (2006) Acta Cryst. D62, 72-82.
AIMLESS: Evans, P. R. and Murshudov, G. N. (2013) Acta Cryst. D69, 1204-1214.
DIALS: Winter, G., et al. Acta Cryst. (2018) D74, 85-97.
CCP4: Winn, M. D. et al. (2011) Acta Cryst. D67, 235-242.
   
SHELXL: Sheldrick G. M. (2015). Acta Cryst. C71, 3-8.
SHELXT:	Sheldrick, G. M. (2015). Acta Cryst. A71, 3-8.
 
OLEX2: Dolomanov, O.V.; Bourhis, L.J.; Gildea, R.J.; Howard, J.A.K.; Puschmann,
 H., OLEX2: A complete structure solution, refinement and analysis program 
 (2009). J. Appl. Cryst., 42, 339-341.

MERCURY: Macrae, C. F., Bruno, I. J., Chisholm, J. A., Edgington,
P. R., McCabe, P., Pidcock, E., Rodriguez-Monge, L., Taylor, R.,
van de Streek, J. & Wood, P. A. (2008). J. Appl. Cryst. 41, 466-470.
;

####
 
data_272K_4s_t3_excit
 
_audit_creation_method            'SHELXL-2018/3'
_shelx_SHELXL_version_number      '2018/3'
_chemical_name_systematic         
;
Nitro-(N,N,N',N'-tetrabutyldiethylenetriamine)palladium(II)
tetraphenylborate, tetrahydrofuran solvate
;
_chemical_name_common             ?
_chemical_melting_point           ?
_chemical_formula_moiety          
;
C20 H45 N4 O2 Pd, C24 H20 B, C4 H8 O
;
_chemical_formula_sum            'C48 H73 B N4 O3 Pd' 
_chemical_formula_weight          871.31

loop_
 _atom_type_symbol
 _atom_type_description
 _atom_type_scat_dispersion_real
 _atom_type_scat_dispersion_imag
 _atom_type_scat_source
 'C'  'C'   0.0010   0.0010
 'International Tables Vol C Tables 4.2.6.8 and 6.1.1.4'
 'H'  'H'   0.0000   0.0000
 'International Tables Vol C Tables 4.2.6.8 and 6.1.1.4'
 'B'  'B'   0.0000   0.0000
 'International Tables Vol C Tables 4.2.6.8 and 6.1.1.4'
 'N'  'N'   0.0030   0.0020
 'International Tables Vol C Tables 4.2.6.8 and 6.1.1.4'
 'O'  'O'   0.0050   0.0030
 'International Tables Vol C Tables 4.2.6.8 and 6.1.1.4'
 'Pd'  'Pd'  -2.5040   0.6150
 'International Tables Vol C Tables 4.2.6.8 and 6.1.1.4'
 
_space_group_crystal_system       monoclinic
_space_group_IT_number            14
_space_group_name_H-M_alt         'P 21/n'
_space_group_name_Hall            '-P 2yn'
 
_shelx_space_group_comment
;
The symmetry employed for this shelxl refinement is uniquely defined
by the following loop, which should always be used as a source of
symmetry information in preference to the above space-group names.
They are only intended as comments.
;
 
loop_
 _space_group_symop_operation_xyz
 'x, y, z'
 '-x+1/2, y+1/2, -z+1/2'
 '-x, -y, -z'
 'x-1/2, -y-1/2, z-1/2'
 
_cell_length_a                    11.6696(5)
_cell_length_b                    13.5840(5)
_cell_length_c                    30.1832(11)
_cell_angle_alpha                 90
_cell_angle_beta                  93.356(3)
_cell_angle_gamma                 90
_cell_volume                      4776.4(3)
_cell_formula_units_Z             4
_cell_measurement_temperature     272(2)
_cell_measurement_reflns_used     8542
_cell_measurement_theta_max       19.6819567476
_cell_measurement_theta_min       1.22678684408
 
_exptl_crystal_description        Plate
_exptl_crystal_colour             Yellow
_exptl_crystal_density_meas       ?
_exptl_crystal_density_method     ?
_exptl_crystal_density_diffrn     1.212          
_exptl_crystal_F_000              1856
_exptl_transmission_factor_min    ?
_exptl_transmission_factor_max    ?
_exptl_crystal_size_max           0.100
_exptl_crystal_size_mid           0.100
_exptl_crystal_size_min           0.050
_exptl_absorpt_coefficient_mu     0.202
_shelx_estimated_absorpt_T_min    0.980
_shelx_estimated_absorpt_T_max    0.990
_exptl_absorpt_correction_T_min   0.995570323529
_exptl_absorpt_correction_T_max   1.0
_exptl_absorpt_correction_type    empirical
_exptl_absorpt_process_details    
;
CCP4 7.0.048: AIMLESS, version 0.5.32 : 29/03/17
Scaling & analysis of unmerged intensities, absorption correction using spherical harmonics
;
_exptl_absorpt_special_details    ?
_diffrn_ambient_temperature       272(2)
_diffrn_radiation_wavelength      0.534
_diffrn_measurement_device_type   'Photon counting pixel array'
_diffrn_radiation_type            Synchrotron
_diffrn_measurement_method        'shutterless scans'
_diffrn_radiation_source          'Diamond Light Source Beamline I19-2'
_diffrn_radiation_monochromator   'Silicon 111'
_diffrn_detector_area_resol_mean  ?
_diffrn_reflns_number             32812
_diffrn_reflns_av_unetI/netI      0.1675
_diffrn_reflns_av_R_equivalents   0.1513
_diffrn_reflns_limit_h_min        -14
_diffrn_reflns_limit_h_max        14
_diffrn_reflns_limit_k_min        -16
_diffrn_reflns_limit_k_max        13
_diffrn_reflns_limit_l_min        -37
_diffrn_reflns_limit_l_max        35
_diffrn_reflns_theta_min          1.235
_diffrn_reflns_theta_max          19.496
_diffrn_reflns_theta_full         18.687
_diffrn_measured_fraction_theta_max   0.991
_diffrn_measured_fraction_theta_full  0.992
_diffrn_reflns_Laue_measured_fraction_max    0.991
_diffrn_reflns_Laue_measured_fraction_full   0.992
_diffrn_reflns_point_group_measured_fraction_max   0.991
_diffrn_reflns_point_group_measured_fraction_full  0.992
_reflns_number_total              9684
_reflns_number_gt                 4774
_reflns_threshold_expression      'I > 2\s(I)'
_reflns_Friedel_coverage          0.000
_reflns_Friedel_fraction_max      .
_reflns_Friedel_fraction_full     .
 
_reflns_special_details
;
 Reflections were merged by SHELXL according to the crystal
 class for the calculation of statistics and refinement.
 
 _reflns_Friedel_fraction is defined as the number of unique
 Friedel pairs measured divided by the number that would be
 possible theoretically, ignoring centric projections and
 systematic absences.
;
 
_computing_data_collection        'Diamond GDA (http://www.opengda.org/)'
_computing_cell_refinement        'DIALS (Winter, 2018)'
_computing_data_reduction         'XIA2 (Winter 2010)'
_computing_structure_solution     'SHELXT (Sheldrick, 2015)'
_computing_structure_refinement   'SHELXL (Sheldrick, 2015)'
_computing_molecular_graphics     'OLEX2 (Dolomanov et al., 2009)'
_computing_publication_material   'MERCURY (Macrae et al., 2008)'
_refine_special_details           ?
_refine_ls_structure_factor_coef  Fsqd
_refine_ls_matrix_type            full
_refine_ls_weighting_scheme       calc
_refine_ls_weighting_details
'w=1/[\s^2^(Fo^2^)+(0.0238P)^2^] where P=(Fo^2^+2Fc^2^)/3'
_atom_sites_solution_primary      ?
_atom_sites_solution_secondary    ?
_atom_sites_solution_hydrogens    geom
_refine_ls_hydrogen_treatment     constr
_refine_ls_extinction_method      'SHELXL-2018/3 (Sheldrick 2018)'
_refine_ls_extinction_coef        0.0023(5)
_refine_ls_extinction_expression
 'Fc^*^=kFc[1+0.001xFc^2^\l^3^/sin(2\q)]^-1/4^'
_refine_ls_number_reflns          9684
_refine_ls_number_parameters      527
_refine_ls_number_restraints      490
_refine_ls_R_factor_all           0.1338
_refine_ls_R_factor_gt            0.0737
_refine_ls_wR_factor_ref          0.1879
_refine_ls_wR_factor_gt           0.1577
_refine_ls_goodness_of_fit_ref    0.894
_refine_ls_restrained_S_all       0.889
_refine_ls_shift/su_max           0.001
_refine_ls_shift/su_mean          0.000
 
loop_
 _atom_site_label
 _atom_site_type_symbol
 _atom_site_fract_x
 _atom_site_fract_y
 _atom_site_fract_z
 _atom_site_U_iso_or_equiv
 _atom_site_adp_type
 _atom_site_occupancy
 _atom_site_site_symmetry_order  
 _atom_site_calc_flag
 _atom_site_refinement_flags_posn
 _atom_site_refinement_flags_adp
 _atom_site_refinement_flags_occupancy
 _atom_site_disorder_assembly
 _atom_site_disorder_group
Pd1 Pd 0.33965(3) 0.77530(3) 0.34679(2) 0.05500(18) Uani 1 1 d . . . . .
N2 N 0.3463(3) 0.9276(3) 0.33783(12) 0.0634(10) Uani 1 1 d . . . . .
N3 N 0.4546(3) 0.7982(2) 0.39791(11) 0.0545(9) Uani 1 1 d . . . . .
H3 H 0.531635 0.787577 0.387540 0.065 Uiso 1 1 calc R U . . .
N4 N 0.3305(3) 0.6314(2) 0.37134(12) 0.0558(9) Uani 1 1 d . . . . .
C1 C 0.4427(4) 0.9641(3) 0.36946(15) 0.0705(13) Uani 1 1 d . . . . .
H1A H 0.430494 1.032825 0.376529 0.085 Uiso 1 1 calc R U . . .
H1B H 0.515465 0.958362 0.355730 0.085 Uiso 1 1 calc R U . . .
C2 C 0.4449(5) 0.9025(3) 0.41161(15) 0.0714(13) Uani 1 1 d . . . . .
H2A H 0.509898 0.920909 0.431381 0.086 Uiso 1 1 calc R U . . .
H2B H 0.375072 0.912626 0.426939 0.086 Uiso 1 1 calc R U . . .
C3 C 0.4335(4) 0.7233(3) 0.43248(14) 0.0580(11) Uani 1 1 d . . . . .
H3A H 0.363894 0.738643 0.447109 0.070 Uiso 1 1 calc R U . . .
H3B H 0.497175 0.721518 0.454631 0.070 Uiso 1 1 calc R U . . .
C4 C 0.4218(4) 0.6255(3) 0.40873(15) 0.0612(12) Uani 1 1 d . . . . .
H4A H 0.494585 0.607735 0.396988 0.073 Uiso 1 1 calc R U . . .
H4B H 0.401631 0.574855 0.429548 0.073 Uiso 1 1 calc R U . . .
C5 C 0.2309(4) 0.9656(3) 0.35141(18) 0.0746(13) Uani 1 1 d . . . . .
H5A H 0.171262 0.934401 0.332553 0.090 Uiso 1 1 calc R U . . .
H5B H 0.220734 0.944115 0.381573 0.090 Uiso 1 1 calc R U . . .
C6 C 0.2116(5) 1.0762(4) 0.3494(2) 0.1028(19) Uani 1 1 d . . . . .
H6A H 0.270646 1.108895 0.367970 0.123 Uiso 1 1 calc R U . . .
H6B H 0.218010 1.098794 0.319144 0.123 Uiso 1 1 calc R U . . .
C7 C 0.0952(6) 1.1039(5) 0.3647(2) 0.122(2) Uani 1 1 d . . . . .
H7A H 0.036884 1.064885 0.348661 0.146 Uiso 1 1 calc R U . . .
H7B H 0.092381 1.088696 0.396037 0.146 Uiso 1 1 calc R U . . .
C8 C 0.0698(8) 1.2099(5) 0.3576(3) 0.180(4) Uani 1 1 d . . . . .
H8A H 0.012390 1.230329 0.377222 0.270 Uiso 1 1 calc R U . . .
H8B H 0.041959 1.220242 0.327425 0.270 Uiso 1 1 calc R U . . .
H8C H 0.138447 1.247636 0.363650 0.270 Uiso 1 1 calc R U . . .
C9 C 0.3665(4) 0.9607(3) 0.29157(15) 0.0696(13) Uani 1 1 d . . . . .
H9A H 0.298685 0.945542 0.272671 0.083 Uiso 1 1 calc R U . . .
H9B H 0.375574 1.031713 0.291765 0.083 Uiso 1 1 calc R U . . .
C10 C 0.4687(5) 0.9160(4) 0.27142(16) 0.0789(15) Uani 1 1 d . . . . .
H10A H 0.465641 0.844951 0.274325 0.095 Uiso 1 1 calc R U . . .
H10B H 0.538283 0.938988 0.287271 0.095 Uiso 1 1 calc R U . . .
C11 C 0.4718(5) 0.9431(5) 0.22278(17) 0.0970(18) Uani 1 1 d . . . . .
H11A H 0.407014 0.912912 0.206381 0.116 Uiso 1 1 calc R U . . .
H11B H 0.464345 1.013963 0.219628 0.116 Uiso 1 1 calc R U . . .
C12 C 0.5803(6) 0.9105(6) 0.2035(2) 0.137(3) Uani 1 1 d . . . . .
H12A H 0.576159 0.923721 0.172200 0.206 Uiso 1 1 calc R U . . .
H12B H 0.590682 0.841206 0.208405 0.206 Uiso 1 1 calc R U . . .
H12C H 0.643961 0.945724 0.217492 0.206 Uiso 1 1 calc R U . . .
C13 C 0.2110(4) 0.6240(3) 0.38843(16) 0.0667(12) Uani 1 1 d . . . . .
H13A H 0.202428 0.676455 0.409807 0.080 Uiso 1 1 calc R U . . .
H13B H 0.155772 0.636131 0.363744 0.080 Uiso 1 1 calc R U . . .
C14 C 0.1797(4) 0.5282(4) 0.40994(18) 0.0766(14) Uani 1 1 d . . . . .
H14A H 0.232594 0.515599 0.435304 0.092 Uiso 1 1 calc R U . . .
H14B H 0.186644 0.474757 0.388952 0.092 Uiso 1 1 calc R U . . .
C15 C 0.0582(4) 0.5316(4) 0.42492(19) 0.0821(15) Uani 1 1 d . . . . .
H15A H 0.052529 0.584514 0.446254 0.099 Uiso 1 1 calc R U . . .
H15B H 0.006348 0.546645 0.399547 0.099 Uiso 1 1 calc R U . . .
C16 C 0.0202(5) 0.4368(4) 0.4457(2) 0.0993(19) Uani 1 1 d . . . . .
H16A H 0.021769 0.384553 0.424347 0.149 Uiso 1 1 calc R U . . .
H16B H -0.056487 0.444391 0.455135 0.149 Uiso 1 1 calc R U . . .
H16C H 0.071063 0.421231 0.470885 0.149 Uiso 1 1 calc R U . . .
C17 C 0.3494(4) 0.5510(3) 0.33875(16) 0.0664(12) Uani 1 1 d . . . . .
H17A H 0.353897 0.488852 0.354554 0.080 Uiso 1 1 calc R U . . .
H17B H 0.283196 0.547980 0.317806 0.080 Uiso 1 1 calc R U . . .
C18 C 0.4542(5) 0.5622(4) 0.31353(17) 0.0827(15) Uani 1 1 d . . . . .
H18A H 0.521349 0.562501 0.334043 0.099 Uiso 1 1 calc R U . . .
H18B H 0.451353 0.624714 0.297962 0.099 Uiso 1 1 calc R U . . .
C19 C 0.4647(6) 0.4788(5) 0.2801(2) 0.126(3) Uani 1 1 d . . . . .
H19A H 0.457969 0.416712 0.295636 0.151 Uiso 1 1 calc R U . . .
H19B H 0.400489 0.483147 0.258298 0.151 Uiso 1 1 calc R U . . .
C20 C 0.5677(7) 0.4774(6) 0.2574(3) 0.159(3) Uani 1 1 d . . . . .
H20A H 0.563322 0.426493 0.235332 0.239 Uiso 1 1 calc R U . . .
H20B H 0.631458 0.464734 0.278224 0.239 Uiso 1 1 calc R U . . .
H20C H 0.578110 0.539901 0.243413 0.239 Uiso 1 1 calc R U . . .
C21 C 0.6567(4) 0.3738(3) 0.42742(15) 0.0580(11) Uani 1 1 d . . . . .
C22 C 0.7089(4) 0.4241(4) 0.39373(18) 0.0728(14) Uani 1 1 d . . . . .
H22 H 0.724720 0.390442 0.367976 0.087 Uiso 1 1 calc R U . . .
C23 C 0.7376(5) 0.5221(4) 0.3975(2) 0.0899(17) Uani 1 1 d . . . . .
H23 H 0.773292 0.552409 0.374324 0.108 Uiso 1 1 calc R U . . .
C24 C 0.7155(5) 0.5755(4) 0.4336(2) 0.0895(16) Uani 1 1 d . . . . .
H24 H 0.736601 0.641450 0.435862 0.107 Uiso 1 1 calc R U . . .
C25 C 0.6610(4) 0.5299(4) 0.46691(19) 0.0795(15) Uani 1 1 d . . . . .
H25 H 0.643694 0.565238 0.492057 0.095 Uiso 1 1 calc R U . . .
C26 C 0.6318(4) 0.4319(3) 0.46332(16) 0.0669(13) Uani 1 1 d . . . . .
H26 H 0.593428 0.403279 0.486184 0.080 Uiso 1 1 calc R U . . .
C27 C 0.7347(4) 0.2016(3) 0.45905(16) 0.0610(11) Uani 1 1 d . . . . .
C28 C 0.8087(5) 0.2503(4) 0.48832(18) 0.0717(14) Uani 1 1 d . . . . .
H28 H 0.803004 0.318460 0.489836 0.086 Uiso 1 1 calc R U . . .
C29 C 0.8924(5) 0.2038(4) 0.5161(2) 0.0877(17) Uani 1 1 d . . . . .
H29 H 0.939564 0.241207 0.535484 0.105 Uiso 1 1 calc R U . . .
C30 C 0.9051(5) 0.1042(5) 0.5149(2) 0.0972(18) Uani 1 1 d . . . . .
H30 H 0.960131 0.072234 0.533221 0.117 Uiso 1 1 calc R U . . .
C31 C 0.8330(5) 0.0526(4) 0.4854(2) 0.0969(18) Uani 1 1 d . . . . .
H31 H 0.839292 -0.015563 0.483906 0.116 Uiso 1 1 calc R U . . .
C32 C 0.7518(5) 0.1000(4) 0.4580(2) 0.0872(17) Uani 1 1 d . . . . .
H32 H 0.706511 0.062665 0.437975 0.105 Uiso 1 1 calc R U . . .
C33 C 0.5053(4) 0.2298(3) 0.44406(15) 0.0572(10) Uani 1 1 d . . . . .
C34 C 0.4799(4) 0.1452(3) 0.46652(15) 0.0618(12) Uani 1 1 d . . . . .
H34 H 0.538633 0.100503 0.473450 0.074 Uiso 1 1 calc R U . . .
C35 C 0.3681(4) 0.1233(4) 0.47951(16) 0.0714(13) Uani 1 1 d . . . . .
H35 H 0.353851 0.064502 0.493951 0.086 Uiso 1 1 calc R U . . .
C36 C 0.2817(5) 0.1889(4) 0.47075(19) 0.0816(15) Uani 1 1 d . . . . .
H36 H 0.208538 0.175689 0.479952 0.098 Uiso 1 1 calc R U . . .
C37 C 0.3020(5) 0.2739(4) 0.4485(2) 0.0847(17) Uani 1 1 d . . . . .
H37 H 0.242926 0.318513 0.442042 0.102 Uiso 1 1 calc R U . . .
C38 C 0.4121(5) 0.2928(4) 0.43559(19) 0.0776(15) Uani 1 1 d . . . . .
H38 H 0.424487 0.350972 0.420365 0.093 Uiso 1 1 calc R U . . .
C39 C 0.6364(5) 0.2140(3) 0.37477(16) 0.0723(13) Uani 1 1 d . . . . .
C40 C 0.5440(6) 0.2204(4) 0.34483(18) 0.0851(16) Uani 1 1 d . . . . .
H40 H 0.474978 0.244225 0.354429 0.102 Uiso 1 1 calc R U . . .
C41 C 0.5492(7) 0.1921(5) 0.2997(2) 0.105(2) Uani 1 1 d . . . . .
H41 H 0.485223 0.198474 0.280091 0.126 Uiso 1 1 calc R U . . .
C42 C 0.6500(8) 0.1553(5) 0.2857(2) 0.126(2) Uani 1 1 d . . . . .
H42 H 0.654559 0.136298 0.256232 0.151 Uiso 1 1 calc R U . . .
C43 C 0.7431(8) 0.1463(6) 0.3143(2) 0.150(3) Uani 1 1 d . . . . .
H43 H 0.811582 0.121404 0.304641 0.180 Uiso 1 1 calc R U . . .
C44 C 0.7354(6) 0.1744(5) 0.3579(2) 0.119(2) Uani 1 1 d . . . . .
H44 H 0.799750 0.166443 0.377207 0.143 Uiso 1 1 calc R U . . .
B1 B 0.6334(5) 0.2551(4) 0.42676(19) 0.0598(11) Uani 1 1 d . . . . .
O3 O 0.6882(16) 0.805(3) 0.3653(12) 0.0994(18) Uani 0.515(16) 1 d D . P A 1
C45 C 0.7353(13) 0.7780(19) 0.3243(7) 0.101(2) Uani 0.515(16) 1 d D . P A 1
H45A H 0.730214 0.832485 0.303482 0.122 Uiso 0.515(16) 1 calc R U P A 1
H45B H 0.694420 0.722114 0.311088 0.122 Uiso 0.515(16) 1 calc R U P A 1
C46 C 0.8586(13) 0.7519(19) 0.3358(8) 0.113(3) Uani 0.515(16) 1 d D . P A 1
H46A H 0.867485 0.681793 0.341103 0.136 Uiso 0.515(16) 1 calc R U P A 1
H46B H 0.907418 0.771491 0.312441 0.136 Uiso 0.515(16) 1 calc R U P A 1
C47 C 0.8855(12) 0.8082(16) 0.3764(5) 0.113(3) Uani 0.515(16) 1 d D . P A 1
H47A H 0.925993 0.766766 0.398346 0.136 Uiso 0.515(16) 1 calc R U P A 1
H47B H 0.934505 0.863483 0.370113 0.136 Uiso 0.515(16) 1 calc R U P A 1
C48 C 0.7815(12) 0.8428(13) 0.3933(5) 0.101(2) Uani 0.515(16) 1 d D . P A 1
H48A H 0.780138 0.914220 0.393284 0.122 Uiso 0.515(16) 1 calc R U P A 1
H48B H 0.775226 0.820113 0.423546 0.122 Uiso 0.515(16) 1 calc R U P A 1
O3A O 0.6792(17) 0.805(4) 0.3620(13) 0.0994(18) Uani 0.485(16) 1 d D . P A 2
C45A C 0.7330(14) 0.757(2) 0.3265(8) 0.101(2) Uani 0.485(16) 1 d D . P A 2
H45C H 0.705468 0.782761 0.297908 0.122 Uiso 0.485(16) 1 calc R U P A 2
H45D H 0.719494 0.686285 0.326998 0.122 Uiso 0.485(16) 1 calc R U P A 2
C46A C 0.8596(14) 0.7804(19) 0.3362(9) 0.113(3) Uani 0.485(16) 1 d D . P A 2
H46C H 0.898749 0.724811 0.350516 0.136 Uiso 0.485(16) 1 calc R U P A 2
H46D H 0.896045 0.794980 0.308916 0.136 Uiso 0.485(16) 1 calc R U P A 2
C47A C 0.8647(13) 0.8650(15) 0.3653(6) 0.113(3) Uani 0.485(16) 1 d D . P A 2
H47C H 0.921362 0.854735 0.389640 0.136 Uiso 0.485(16) 1 calc R U P A 2
H47D H 0.885721 0.923364 0.349077 0.136 Uiso 0.485(16) 1 calc R U P A 2
C48A C 0.7535(14) 0.8764(13) 0.3816(5) 0.101(2) Uani 0.485(16) 1 d D . P A 2
H48C H 0.757754 0.868764 0.413575 0.122 Uiso 0.485(16) 1 calc R U P A 2
H48D H 0.724363 0.941738 0.374511 0.122 Uiso 0.485(16) 1 calc R U P A 2
O1 O 0.1256(4) 0.7601(3) 0.29875(14) 0.1165(14) Uani 0.833(6) 1 d D . P B 3
O2 O 0.2618(4) 0.7245(2) 0.25920(14) 0.1165(14) Uani 0.833(6) 1 d D . P B 3
N1 N 0.2263(3) 0.74959(14) 0.29401(11) 0.0735(14) Uani 0.833(6) 1 d D . P B 3
O1A O 0.2052(16) 0.7586(2) 0.3055(4) 0.1165(14) Uani 0.167(6) 1 d D . P B 4
O2A O 0.3146(13) 0.7183(3) 0.2557(4) 0.1165(14) Uani 0.167(6) 1 d D . P B 4
N1A N 0.2078(12) 0.7317(3) 0.2642(3) 0.0735(14) Uani 0.167(6) 1 d D . P B 4
 
loop_
 _atom_site_aniso_label
 _atom_site_aniso_U_11
 _atom_site_aniso_U_22
 _atom_site_aniso_U_33
 _atom_site_aniso_U_23
 _atom_site_aniso_U_13
 _atom_site_aniso_U_12
Pd1 0.0572(3) 0.0556(3) 0.0519(3) 0.00145(17) 0.0006(2) -0.00258(19)
N2 0.068(2) 0.064(2) 0.0585(19) 0.0055(17) 0.0010(16) 0.0010(17)
N3 0.058(2) 0.0542(18) 0.051(2) 0.0012(14) 0.0011(17) -0.0033(17)
N4 0.059(2) 0.051(2) 0.058(2) -0.0012(15) 0.0038(15) -0.0040(17)
C1 0.082(3) 0.060(3) 0.068(3) 0.002(2) -0.005(2) -0.008(3)
C2 0.094(4) 0.055(2) 0.065(3) -0.0010(19) -0.004(3) -0.002(3)
C3 0.067(3) 0.062(2) 0.044(2) 0.0045(15) -0.002(2) -0.001(2)
C4 0.061(3) 0.060(2) 0.062(2) 0.0022(19) 0.001(2) 0.001(2)
C5 0.074(3) 0.067(3) 0.083(3) -0.001(3) 0.006(3) 0.005(2)
C6 0.119(4) 0.073(3) 0.116(5) 0.002(3) -0.005(4) 0.030(3)
C7 0.112(5) 0.099(4) 0.152(6) -0.035(4) -0.016(4) 0.035(4)
C8 0.164(8) 0.100(4) 0.271(11) -0.044(5) -0.024(8) 0.051(5)
C9 0.081(3) 0.064(3) 0.064(2) 0.014(2) 0.003(2) -0.005(2)
C10 0.082(4) 0.089(4) 0.066(3) 0.004(3) 0.004(2) -0.005(3)
C11 0.109(4) 0.114(5) 0.069(3) 0.007(3) 0.015(3) -0.013(4)
C12 0.118(5) 0.191(8) 0.106(5) -0.001(5) 0.039(4) -0.010(5)
C13 0.059(2) 0.070(3) 0.072(3) 0.007(2) 0.005(2) -0.006(2)
C14 0.067(3) 0.078(3) 0.086(4) 0.017(3) 0.013(3) -0.005(3)
C15 0.066(3) 0.079(3) 0.103(4) 0.007(3) 0.020(3) -0.007(3)
C16 0.088(4) 0.089(4) 0.123(5) 0.016(3) 0.030(4) -0.014(3)
C17 0.077(3) 0.054(3) 0.068(3) -0.006(2) 0.002(2) 0.005(2)
C18 0.084(3) 0.092(4) 0.072(3) -0.013(2) 0.012(3) 0.012(3)
C19 0.140(6) 0.124(5) 0.118(5) -0.047(4) 0.048(4) -0.005(5)
C20 0.179(7) 0.163(7) 0.146(7) -0.031(5) 0.087(6) 0.018(6)
C21 0.056(3) 0.055(2) 0.062(2) 0.0077(16) -0.005(2) -0.001(2)
C22 0.066(3) 0.070(3) 0.083(3) 0.017(2) 0.009(2) -0.006(2)
C23 0.071(4) 0.071(3) 0.129(4) 0.020(3) 0.017(3) -0.012(3)
C24 0.075(4) 0.061(3) 0.130(4) 0.015(2) -0.010(3) 0.001(3)
C25 0.081(4) 0.055(2) 0.100(4) -0.001(2) -0.017(3) 0.008(2)
C26 0.078(3) 0.056(2) 0.066(3) 0.0034(19) -0.008(2) 0.003(2)
C27 0.063(3) 0.056(2) 0.065(3) 0.0047(19) 0.013(2) 0.004(2)
C28 0.069(3) 0.066(3) 0.079(3) -0.002(2) 0.000(2) 0.011(2)
C29 0.077(4) 0.087(3) 0.097(4) -0.001(3) -0.012(3) 0.017(3)
C30 0.072(4) 0.086(3) 0.133(5) 0.015(3) 0.001(3) 0.018(3)
C31 0.074(4) 0.069(4) 0.147(5) 0.012(3) 0.005(3) 0.014(3)
C32 0.074(4) 0.055(2) 0.131(5) -0.002(3) -0.002(3) 0.003(2)
C33 0.064(2) 0.051(2) 0.057(3) -0.0007(19) 0.003(2) 0.0002(18)
C34 0.064(2) 0.052(2) 0.069(3) 0.004(2) -0.003(2) -0.003(2)
C35 0.070(3) 0.066(3) 0.078(3) 0.007(3) 0.006(3) -0.006(2)
C36 0.070(3) 0.067(3) 0.108(4) 0.002(3) 0.012(3) -0.003(2)
C37 0.069(3) 0.061(3) 0.124(5) 0.005(3) 0.010(3) 0.006(3)
C38 0.071(3) 0.057(3) 0.106(4) 0.014(3) 0.007(3) 0.007(2)
C39 0.091(3) 0.068(3) 0.058(2) -0.002(2) 0.008(2) -0.013(3)
C40 0.110(4) 0.077(4) 0.067(3) 0.009(3) -0.008(3) -0.027(3)
C41 0.161(6) 0.084(4) 0.068(3) 0.006(3) -0.005(3) -0.037(4)
C42 0.191(7) 0.115(6) 0.072(4) -0.006(4) 0.018(3) -0.020(5)
C43 0.183(7) 0.189(8) 0.080(3) -0.034(5) 0.025(4) 0.036(6)
C44 0.123(4) 0.159(6) 0.077(3) -0.023(4) 0.021(3) 0.023(4)
B1 0.067(2) 0.055(2) 0.058(2) 0.002(2) 0.006(2) -0.001(2)
O3 0.086(3) 0.107(3) 0.106(4) -0.009(3) 0.009(3) -0.002(3)
C45 0.096(3) 0.103(6) 0.105(4) -0.009(4) 0.005(2) 0.001(3)
C46 0.092(3) 0.112(9) 0.135(5) -0.004(5) 0.010(3) 0.001(3)
C47 0.092(3) 0.112(9) 0.135(5) -0.004(5) 0.010(3) 0.001(3)
C48 0.096(3) 0.103(6) 0.105(4) -0.009(4) 0.005(2) 0.001(3)
O3A 0.086(3) 0.107(3) 0.106(4) -0.009(3) 0.009(3) -0.002(3)
C45A 0.096(3) 0.103(6) 0.105(4) -0.009(4) 0.005(2) 0.001(3)
C46A 0.092(3) 0.112(9) 0.135(5) -0.004(5) 0.010(3) 0.001(3)
C47A 0.092(3) 0.112(9) 0.135(5) -0.004(5) 0.010(3) 0.001(3)
C48A 0.096(3) 0.103(6) 0.105(4) -0.009(4) 0.005(2) 0.001(3)
O1 0.076(3) 0.193(3) 0.0790(19) -0.0272(19) -0.011(2) 0.003(2)
O2 0.076(3) 0.193(3) 0.0790(19) -0.0272(19) -0.011(2) 0.003(2)
N1 0.076(3) 0.077(3) 0.066(2) 0.009(2) -0.008(2) -0.005(2)
O1A 0.076(3) 0.193(3) 0.0790(19) -0.0272(19) -0.011(2) 0.003(2)
O2A 0.076(3) 0.193(3) 0.0790(19) -0.0272(19) -0.011(2) 0.003(2)
N1A 0.076(3) 0.077(3) 0.066(2) 0.009(2) -0.008(2) -0.005(2)
 
_geom_special_details
;
 All esds (except the esd in the dihedral angle between two l.s. planes)
 are estimated using the full covariance matrix.  The cell esds are taken
 into account individually in the estimation of esds in distances, angles
 and torsion angles; correlations between esds in cell parameters are only
 used when they are defined by crystal symmetry.  An approximate (isotropic)
 treatment of cell esds is used for estimating esds involving l.s. planes.
;
 
loop_
 _geom_bond_atom_site_label_1
 _geom_bond_atom_site_label_2
 _geom_bond_distance
 _geom_bond_site_symmetry_2
 _geom_bond_publ_flag
Pd1 O1A 1.959(18) . ?
Pd1 N3 2.008(3) . ?
Pd1 N1 2.040(3) . ?
Pd1 N2 2.088(4) . ?
Pd1 N4 2.096(3) . ?
N2 C9 1.499(6) . ?
N2 C1 1.516(5) . ?
N2 C5 1.521(6) . ?
N3 C2 1.483(5) . ?
N3 C3 1.488(5) . ?
N3 H3 0.9800 . ?
N4 C17 1.494(5) . ?
N4 C4 1.508(5) . ?
N4 C13 1.519(6) . ?
C1 C2 1.521(6) . ?
C1 H1A 0.9700 . ?
C1 H1B 0.9700 . ?
C2 H2A 0.9700 . ?
C2 H2B 0.9700 . ?
C3 C4 1.512(6) . ?
C3 H3A 0.9700 . ?
C3 H3B 0.9700 . ?
C4 H4A 0.9700 . ?
C4 H4B 0.9700 . ?
C5 C6 1.520(7) . ?
C5 H5A 0.9700 . ?
C5 H5B 0.9700 . ?
C6 C7 1.507(8) . ?
C6 H6A 0.9700 . ?
C6 H6B 0.9700 . ?
C7 C8 1.483(9) . ?
C7 H7A 0.9700 . ?
C7 H7B 0.9700 . ?
C8 H8A 0.9600 . ?
C8 H8B 0.9600 . ?
C8 H8C 0.9600 . ?
C9 C10 1.499(7) . ?
C9 H9A 0.9700 . ?
C9 H9B 0.9700 . ?
C10 C11 1.516(7) . ?
C10 H10A 0.9700 . ?
C10 H10B 0.9700 . ?
C11 C12 1.492(8) . ?
C11 H11A 0.9700 . ?
C11 H11B 0.9700 . ?
C12 H12A 0.9600 . ?
C12 H12B 0.9600 . ?
C12 H12C 0.9600 . ?
C13 C14 1.509(6) . ?
C13 H13A 0.9700 . ?
C13 H13B 0.9700 . ?
C14 C15 1.514(6) . ?
C14 H14A 0.9700 . ?
C14 H14B 0.9700 . ?
C15 C16 1.510(7) . ?
C15 H15A 0.9700 . ?
C15 H15B 0.9700 . ?
C16 H16A 0.9600 . ?
C16 H16B 0.9600 . ?
C16 H16C 0.9600 . ?
C17 C18 1.486(6) . ?
C17 H17A 0.9700 . ?
C17 H17B 0.9700 . ?
C18 C19 1.526(7) . ?
C18 H18A 0.9700 . ?
C18 H18B 0.9700 . ?
C19 C20 1.419(8) . ?
C19 H19A 0.9700 . ?
C19 H19B 0.9700 . ?
C20 H20A 0.9600 . ?
C20 H20B 0.9600 . ?
C20 H20C 0.9600 . ?
C21 C26 1.385(6) . ?
C21 C22 1.394(6) . ?
C21 B1 1.635(7) . ?
C22 C23 1.375(7) . ?
C22 H22 0.9300 . ?
C23 C24 1.348(8) . ?
C23 H23 0.9300 . ?
C24 C25 1.368(7) . ?
C24 H24 0.9300 . ?
C25 C26 1.377(6) . ?
C25 H25 0.9300 . ?
C26 H26 0.9300 . ?
C27 C28 1.369(7) . ?
C27 C32 1.395(6) . ?
C27 B1 1.655(7) . ?
C28 C29 1.400(7) . ?
C28 H28 0.9300 . ?
C29 C30 1.363(7) . ?
C29 H29 0.9300 . ?
C30 C31 1.380(8) . ?
C30 H30 0.9300 . ?
C31 C32 1.380(7) . ?
C31 H31 0.9300 . ?
C32 H32 0.9300 . ?
C33 C34 1.376(6) . ?
C33 C38 1.395(6) . ?
C33 B1 1.648(8) . ?
C34 C35 1.416(6) . ?
C34 H34 0.9300 . ?
C35 C36 1.360(7) . ?
C35 H35 0.9300 . ?
C36 C37 1.364(7) . ?
C36 H36 0.9300 . ?
C37 C38 1.388(7) . ?
C37 H37 0.9300 . ?
C38 H38 0.9300 . ?
C39 C40 1.369(7) . ?
C39 C44 1.397(8) . ?
C39 B1 1.668(7) . ?
C40 C41 1.419(8) . ?
C40 H40 0.9300 . ?
C41 C42 1.368(9) . ?
C41 H41 0.9300 . ?
C42 C43 1.353(10) . ?
C42 H42 0.9300 . ?
C43 C44 1.378(8) . ?
C43 H43 0.9300 . ?
C44 H44 0.9300 . ?
O3 C45 1.431(15) . ?
O3 C48 1.434(15) . ?
C45 C46 1.503(16) . ?
C45 H45A 0.9700 . ?
C45 H45B 0.9700 . ?
C46 C47 1.463(14) . ?
C46 H46A 0.9700 . ?
C46 H46B 0.9700 . ?
C47 C48 1.423(12) . ?
C47 H47A 0.9700 . ?
C47 H47B 0.9700 . ?
C48 H48A 0.9700 . ?
C48 H48B 0.9700 . ?
O3A C48A 1.407(19) . ?
O3A C45A 1.433(13) . ?
C45A C46A 1.523(15) . ?
C45A H45C 0.9700 . ?
C45A H45D 0.9700 . ?
C46A C47A 1.445(14) . ?
C46A H46C 0.9700 . ?
C46A H46D 0.9700 . ?
C47A C48A 1.423(13) . ?
C47A H47C 0.9700 . ?
C47A H47D 0.9700 . ?
C48A H48C 0.9700 . ?
C48A H48D 0.9700 . ?
O1 N1 1.2005(10) . ?
O2 N1 1.2010(10) . ?
O1A N1A 1.3001(10) . ?
O2A N1A 1.3002(10) . ?
 
loop_
 _geom_angle_atom_site_label_1
 _geom_angle_atom_site_label_2
 _geom_angle_atom_site_label_3
 _geom_angle
 _geom_angle_site_symmetry_1
 _geom_angle_site_symmetry_3
 _geom_angle_publ_flag
O1A Pd1 N3 168.7(3) . . ?
N3 Pd1 N1 178.34(16) . . ?
O1A Pd1 N2 93.83(13) . . ?
N3 Pd1 N2 85.31(14) . . ?
N1 Pd1 N2 95.48(11) . . ?
O1A Pd1 N4 93.53(12) . . ?
N3 Pd1 N4 85.30(13) . . ?
N1 Pd1 N4 94.15(11) . . ?
N2 Pd1 N4 166.65(14) . . ?
C9 N2 C1 109.7(4) . . ?
C9 N2 C5 109.8(4) . . ?
C1 N2 C5 110.8(4) . . ?
C9 N2 Pd1 115.3(3) . . ?
C1 N2 Pd1 105.9(3) . . ?
C5 N2 Pd1 105.2(3) . . ?
C2 N3 C3 116.1(3) . . ?
C2 N3 Pd1 107.7(3) . . ?
C3 N3 Pd1 107.6(3) . . ?
C2 N3 H3 108.4 . . ?
C3 N3 H3 108.4 . . ?
Pd1 N3 H3 108.4 . . ?
C17 N4 C4 109.2(3) . . ?
C17 N4 C13 110.4(4) . . ?
C4 N4 C13 111.4(4) . . ?
C17 N4 Pd1 115.9(3) . . ?
C4 N4 Pd1 105.4(3) . . ?
C13 N4 Pd1 104.3(3) . . ?
N2 C1 C2 108.8(4) . . ?
N2 C1 H1A 109.9 . . ?
C2 C1 H1A 109.9 . . ?
N2 C1 H1B 109.9 . . ?
C2 C1 H1B 109.9 . . ?
H1A C1 H1B 108.3 . . ?
N3 C2 C1 106.9(4) . . ?
N3 C2 H2A 110.3 . . ?
C1 C2 H2A 110.3 . . ?
N3 C2 H2B 110.3 . . ?
C1 C2 H2B 110.3 . . ?
H2A C2 H2B 108.6 . . ?
N3 C3 C4 106.4(3) . . ?
N3 C3 H3A 110.5 . . ?
C4 C3 H3A 110.5 . . ?
N3 C3 H3B 110.5 . . ?
C4 C3 H3B 110.5 . . ?
H3A C3 H3B 108.6 . . ?
N4 C4 C3 110.4(4) . . ?
N4 C4 H4A 109.6 . . ?
C3 C4 H4A 109.6 . . ?
N4 C4 H4B 109.6 . . ?
C3 C4 H4B 109.6 . . ?
H4A C4 H4B 108.1 . . ?
C6 C5 N2 117.2(4) . . ?
C6 C5 H5A 108.0 . . ?
N2 C5 H5A 108.0 . . ?
C6 C5 H5B 108.0 . . ?
N2 C5 H5B 108.0 . . ?
H5A C5 H5B 107.3 . . ?
C7 C6 C5 111.6(5) . . ?
C7 C6 H6A 109.3 . . ?
C5 C6 H6A 109.3 . . ?
C7 C6 H6B 109.3 . . ?
C5 C6 H6B 109.3 . . ?
H6A C6 H6B 108.0 . . ?
C8 C7 C6 112.0(7) . . ?
C8 C7 H7A 109.2 . . ?
C6 C7 H7A 109.2 . . ?
C8 C7 H7B 109.2 . . ?
C6 C7 H7B 109.2 . . ?
H7A C7 H7B 107.9 . . ?
C7 C8 H8A 109.5 . . ?
C7 C8 H8B 109.5 . . ?
H8A C8 H8B 109.5 . . ?
C7 C8 H8C 109.5 . . ?
H8A C8 H8C 109.5 . . ?
H8B C8 H8C 109.5 . . ?
C10 C9 N2 115.4(4) . . ?
C10 C9 H9A 108.4 . . ?
N2 C9 H9A 108.4 . . ?
C10 C9 H9B 108.4 . . ?
N2 C9 H9B 108.4 . . ?
H9A C9 H9B 107.5 . . ?
C9 C10 C11 111.0(4) . . ?
C9 C10 H10A 109.4 . . ?
C11 C10 H10A 109.4 . . ?
C9 C10 H10B 109.4 . . ?
C11 C10 H10B 109.4 . . ?
H10A C10 H10B 108.0 . . ?
C12 C11 C10 112.0(5) . . ?
C12 C11 H11A 109.2 . . ?
C10 C11 H11A 109.2 . . ?
C12 C11 H11B 109.2 . . ?
C10 C11 H11B 109.2 . . ?
H11A C11 H11B 107.9 . . ?
C11 C12 H12A 109.5 . . ?
C11 C12 H12B 109.5 . . ?
H12A C12 H12B 109.5 . . ?
C11 C12 H12C 109.5 . . ?
H12A C12 H12C 109.5 . . ?
H12B C12 H12C 109.5 . . ?
C14 C13 N4 116.9(4) . . ?
C14 C13 H13A 108.1 . . ?
N4 C13 H13A 108.1 . . ?
C14 C13 H13B 108.1 . . ?
N4 C13 H13B 108.1 . . ?
H13A C13 H13B 107.3 . . ?
C13 C14 C15 110.9(4) . . ?
C13 C14 H14A 109.5 . . ?
C15 C14 H14A 109.5 . . ?
C13 C14 H14B 109.5 . . ?
C15 C14 H14B 109.5 . . ?
H14A C14 H14B 108.0 . . ?
C16 C15 C14 113.7(4) . . ?
C16 C15 H15A 108.8 . . ?
C14 C15 H15A 108.8 . . ?
C16 C15 H15B 108.8 . . ?
C14 C15 H15B 108.8 . . ?
H15A C15 H15B 107.7 . . ?
C15 C16 H16A 109.5 . . ?
C15 C16 H16B 109.5 . . ?
H16A C16 H16B 109.5 . . ?
C15 C16 H16C 109.5 . . ?
H16A C16 H16C 109.5 . . ?
H16B C16 H16C 109.5 . . ?
C18 C17 N4 114.8(4) . . ?
C18 C17 H17A 108.6 . . ?
N4 C17 H17A 108.6 . . ?
C18 C17 H17B 108.6 . . ?
N4 C17 H17B 108.6 . . ?
H17A C17 H17B 107.5 . . ?
C17 C18 C19 111.3(5) . . ?
C17 C18 H18A 109.4 . . ?
C19 C18 H18A 109.4 . . ?
C17 C18 H18B 109.4 . . ?
C19 C18 H18B 109.4 . . ?
H18A C18 H18B 108.0 . . ?
C20 C19 C18 115.6(6) . . ?
C20 C19 H19A 108.4 . . ?
C18 C19 H19A 108.4 . . ?
C20 C19 H19B 108.4 . . ?
C18 C19 H19B 108.4 . . ?
H19A C19 H19B 107.4 . . ?
C19 C20 H20A 109.5 . . ?
C19 C20 H20B 109.5 . . ?
H20A C20 H20B 109.5 . . ?
C19 C20 H20C 109.5 . . ?
H20A C20 H20C 109.5 . . ?
H20B C20 H20C 109.5 . . ?
C26 C21 C22 114.3(5) . . ?
C26 C21 B1 122.0(4) . . ?
C22 C21 B1 123.7(4) . . ?
C23 C22 C21 122.0(5) . . ?
C23 C22 H22 119.0 . . ?
C21 C22 H22 119.0 . . ?
C24 C23 C22 122.0(6) . . ?
C24 C23 H23 119.0 . . ?
C22 C23 H23 119.0 . . ?
C23 C24 C25 118.0(6) . . ?
C23 C24 H24 121.0 . . ?
C25 C24 H24 121.0 . . ?
C24 C25 C26 120.2(6) . . ?
C24 C25 H25 119.9 . . ?
C26 C25 H25 119.9 . . ?
C25 C26 C21 123.4(5) . . ?
C25 C26 H26 118.3 . . ?
C21 C26 H26 118.3 . . ?
C28 C27 C32 114.0(5) . . ?
C28 C27 B1 124.8(4) . . ?
C32 C27 B1 121.3(5) . . ?
C27 C28 C29 124.1(5) . . ?
C27 C28 H28 117.9 . . ?
C29 C28 H28 117.9 . . ?
C30 C29 C28 120.3(6) . . ?
C30 C29 H29 119.8 . . ?
C28 C29 H29 119.8 . . ?
C29 C30 C31 117.3(6) . . ?
C29 C30 H30 121.4 . . ?
C31 C30 H30 121.4 . . ?
C32 C31 C30 121.4(6) . . ?
C32 C31 H31 119.3 . . ?
C30 C31 H31 119.3 . . ?
C31 C32 C27 122.9(6) . . ?
C31 C32 H32 118.6 . . ?
C27 C32 H32 118.6 . . ?
C34 C33 C38 114.5(5) . . ?
C34 C33 B1 123.7(4) . . ?
C38 C33 B1 121.8(4) . . ?
C33 C34 C35 122.7(5) . . ?
C33 C34 H34 118.7 . . ?
C35 C34 H34 118.7 . . ?
C36 C35 C34 119.6(5) . . ?
C36 C35 H35 120.2 . . ?
C34 C35 H35 120.2 . . ?
C35 C36 C37 120.1(5) . . ?
C35 C36 H36 119.9 . . ?
C37 C36 H36 119.9 . . ?
C36 C37 C38 119.0(5) . . ?
C36 C37 H37 120.5 . . ?
C38 C37 H37 120.5 . . ?
C37 C38 C33 124.0(5) . . ?
C37 C38 H38 118.0 . . ?
C33 C38 H38 118.0 . . ?
C40 C39 C44 114.8(5) . . ?
C40 C39 B1 122.7(5) . . ?
C44 C39 B1 122.4(5) . . ?
C39 C40 C41 122.7(7) . . ?
C39 C40 H40 118.7 . . ?
C41 C40 H40 118.7 . . ?
C42 C41 C40 118.8(7) . . ?
C42 C41 H41 120.6 . . ?
C40 C41 H41 120.6 . . ?
C43 C42 C41 120.5(7) . . ?
C43 C42 H42 119.7 . . ?
C41 C42 H42 119.7 . . ?
C42 C43 C44 119.3(8) . . ?
C42 C43 H43 120.4 . . ?
C44 C43 H43 120.4 . . ?
C43 C44 C39 123.8(7) . . ?
C43 C44 H44 118.1 . . ?
C39 C44 H44 118.1 . . ?
C21 B1 C33 110.8(4) . . ?
C21 B1 C27 108.2(4) . . ?
C33 B1 C27 110.6(4) . . ?
C21 B1 C39 109.2(4) . . ?
C33 B1 C39 107.4(4) . . ?
C27 B1 C39 110.7(4) . . ?
C45 O3 C48 106.6(10) . . ?
O3 C45 C46 105.7(16) . . ?
O3 C45 H45A 110.6 . . ?
C46 C45 H45A 110.6 . . ?
O3 C45 H45B 110.6 . . ?
C46 C45 H45B 110.6 . . ?
H45A C45 H45B 108.7 . . ?
C47 C46 C45 103.1(10) . . ?
C47 C46 H46A 111.2 . . ?
C45 C46 H46A 111.2 . . ?
C47 C46 H46B 111.2 . . ?
C45 C46 H46B 111.2 . . ?
H46A C46 H46B 109.1 . . ?
C48 C47 C46 109.1(11) . . ?
C48 C47 H47A 109.9 . . ?
C46 C47 H47A 109.9 . . ?
C48 C47 H47B 109.9 . . ?
C46 C47 H47B 109.9 . . ?
H47A C47 H47B 108.3 . . ?
C47 C48 O3 107.7(11) . . ?
C47 C48 H48A 110.2 . . ?
O3 C48 H48A 110.2 . . ?
C47 C48 H48B 110.2 . . ?
O3 C48 H48B 110.2 . . ?
H48A C48 H48B 108.5 . . ?
C48A O3A C45A 110.1(13) . . ?
O3A C45A C46A 102.8(10) . . ?
O3A C45A H45C 111.2 . . ?
C46A C45A H45C 111.2 . . ?
O3A C45A H45D 111.2 . . ?
C46A C45A H45D 111.2 . . ?
H45C C45A H45D 109.1 . . ?
C47A C46A C45A 106.8(11) . . ?
C47A C46A H46C 110.4 . . ?
C45A C46A H46C 110.4 . . ?
C47A C46A H46D 110.4 . . ?
C45A C46A H46D 110.4 . . ?
H46C C46A H46D 108.6 . . ?
C48A C47A C46A 106.9(11) . . ?
C48A C47A H47C 110.4 . . ?
C46A C47A H47C 110.4 . . ?
C48A C47A H47D 110.4 . . ?
C46A C47A H47D 110.4 . . ?
H47C C47A H47D 108.6 . . ?
O3A C48A C47A 109.4(11) . . ?
O3A C48A H48C 109.8 . . ?
C47A C48A H48C 109.8 . . ?
O3A C48A H48D 109.8 . . ?
C47A C48A H48D 109.8 . . ?
H48C C48A H48D 108.2 . . ?
O1 N1 O2 121.86(16) . . ?
O1 N1 Pd1 118.7(3) . . ?
O2 N1 Pd1 119.4(3) . . ?
N1A O1A Pd1 125.5(8) . . ?
O2A N1A O1A 107.71(12) . . ?
 
loop_
 _geom_torsion_atom_site_label_1
 _geom_torsion_atom_site_label_2
 _geom_torsion_atom_site_label_3
 _geom_torsion_atom_site_label_4
 _geom_torsion
 _geom_torsion_site_symmetry_1
 _geom_torsion_site_symmetry_2
 _geom_torsion_site_symmetry_3
 _geom_torsion_site_symmetry_4
 _geom_torsion_publ_flag
C9 N2 C1 C2 -160.4(4) . . . . ?
C5 N2 C1 C2 78.2(5) . . . . ?
Pd1 N2 C1 C2 -35.4(4) . . . . ?
C3 N3 C2 C1 -167.5(4) . . . . ?
Pd1 N3 C2 C1 -46.9(4) . . . . ?
N2 C1 C2 N3 55.2(5) . . . . ?
C2 N3 C3 C4 167.7(4) . . . . ?
Pd1 N3 C3 C4 47.0(4) . . . . ?
C17 N4 C4 C3 159.0(4) . . . . ?
C13 N4 C4 C3 -78.7(5) . . . . ?
Pd1 N4 C4 C3 33.9(4) . . . . ?
N3 C3 C4 N4 -54.6(5) . . . . ?
C9 N2 C5 C6 -56.8(6) . . . . ?
C1 N2 C5 C6 64.5(6) . . . . ?
Pd1 N2 C5 C6 178.5(4) . . . . ?
N2 C5 C6 C7 -178.6(5) . . . . ?
C5 C6 C7 C8 -172.9(6) . . . . ?
C1 N2 C9 C10 66.8(5) . . . . ?
C5 N2 C9 C10 -171.2(4) . . . . ?
Pd1 N2 C9 C10 -52.6(5) . . . . ?
N2 C9 C10 C11 172.1(4) . . . . ?
C9 C10 C11 C12 172.6(5) . . . . ?
C17 N4 C13 C14 56.9(5) . . . . ?
C4 N4 C13 C14 -64.7(5) . . . . ?
Pd1 N4 C13 C14 -177.9(4) . . . . ?
N4 C13 C14 C15 -179.6(4) . . . . ?
C13 C14 C15 C16 178.5(5) . . . . ?
C4 N4 C17 C18 -68.4(5) . . . . ?
C13 N4 C17 C18 168.8(4) . . . . ?
Pd1 N4 C17 C18 50.5(5) . . . . ?
N4 C17 C18 C19 -178.3(5) . . . . ?
C17 C18 C19 C20 -174.0(7) . . . . ?
C26 C21 C22 C23 3.0(7) . . . . ?
B1 C21 C22 C23 -173.3(5) . . . . ?
C21 C22 C23 C24 -1.0(9) . . . . ?
C22 C23 C24 C25 -1.1(9) . . . . ?
C23 C24 C25 C26 0.9(8) . . . . ?
C24 C25 C26 C21 1.4(8) . . . . ?
C22 C21 C26 C25 -3.2(7) . . . . ?
B1 C21 C26 C25 173.2(5) . . . . ?
C32 C27 C28 C29 -2.0(8) . . . . ?
B1 C27 C28 C29 178.6(5) . . . . ?
C27 C28 C29 C30 0.6(9) . . . . ?
C28 C29 C30 C31 0.2(9) . . . . ?
C29 C30 C31 C32 0.4(10) . . . . ?
C30 C31 C32 C27 -1.9(10) . . . . ?
C28 C27 C32 C31 2.6(8) . . . . ?
B1 C27 C32 C31 -178.0(5) . . . . ?
C38 C33 C34 C35 0.7(7) . . . . ?
B1 C33 C34 C35 -177.4(4) . . . . ?
C33 C34 C35 C36 -1.7(8) . . . . ?
C34 C35 C36 C37 1.8(8) . . . . ?
C35 C36 C37 C38 -0.9(9) . . . . ?
C36 C37 C38 C33 -0.2(10) . . . . ?
C34 C33 C38 C37 0.3(8) . . . . ?
B1 C33 C38 C37 178.4(5) . . . . ?
C44 C39 C40 C41 -2.1(8) . . . . ?
B1 C39 C40 C41 175.3(5) . . . . ?
C39 C40 C41 C42 1.2(9) . . . . ?
C40 C41 C42 C43 -0.2(11) . . . . ?
C41 C42 C43 C44 0.2(13) . . . . ?
C42 C43 C44 C39 -1.2(13) . . . . ?
C40 C39 C44 C43 2.1(10) . . . . ?
B1 C39 C44 C43 -175.2(7) . . . . ?
C26 C21 B1 C33 45.8(6) . . . . ?
C22 C21 B1 C33 -138.1(5) . . . . ?
C26 C21 B1 C27 -75.6(6) . . . . ?
C22 C21 B1 C27 100.5(5) . . . . ?
C26 C21 B1 C39 163.9(5) . . . . ?
C22 C21 B1 C39 -20.1(7) . . . . ?
C34 C33 B1 C21 -148.3(4) . . . . ?
C38 C33 B1 C21 33.7(6) . . . . ?
C34 C33 B1 C27 -28.3(6) . . . . ?
C38 C33 B1 C27 153.7(5) . . . . ?
C34 C33 B1 C39 92.6(5) . . . . ?
C38 C33 B1 C39 -85.4(6) . . . . ?
C28 C27 B1 C21 12.9(7) . . . . ?
C32 C27 B1 C21 -166.5(5) . . . . ?
C28 C27 B1 C33 -108.6(5) . . . . ?
C32 C27 B1 C33 72.0(6) . . . . ?
C28 C27 B1 C39 132.5(5) . . . . ?
C32 C27 B1 C39 -46.9(6) . . . . ?
C40 C39 B1 C21 -82.2(6) . . . . ?
C44 C39 B1 C21 94.9(6) . . . . ?
C40 C39 B1 C33 37.9(6) . . . . ?
C44 C39 B1 C33 -144.9(5) . . . . ?
C40 C39 B1 C27 158.7(4) . . . . ?
C44 C39 B1 C27 -24.1(7) . . . . ?
C48 O3 C45 C46 28(4) . . . . ?
O3 C45 C46 C47 -26(3) . . . . ?
C45 C46 C47 C48 14(3) . . . . ?
C46 C47 C48 O3 3(3) . . . . ?
C45 O3 C48 C47 -20(4) . . . . ?
C48A O3A C45A C46A 18(4) . . . . ?
O3A C45A C46A C47A -20(3) . . . . ?
C45A C46A C47A C48A 14(3) . . . . ?
C45A O3A C48A C47A -11(4) . . . . ?
C46A C47A C48A O3A -3(3) . . . . ?
Pd1 O1A N1A O2A 0.00(2) . . . . ?
 
_refine_diff_density_max    0.831
_refine_diff_density_min   -0.537
_refine_diff_density_rms    0.080

_shelx_res_file
;
TITL shelxt in P 1 21/n 1
    03_decay.res
    created by SHELXL-2018/3 at 17:55:39 on 30-Mar-2020
CELL 0.534 11.6696 13.584 30.1832 90 93.356 90
ZERR 4 0.000457 0.000463 0.001067 0 0.003258 0
LATT 1
SYMM 0.5-X,0.5+Y,0.5-Z
SFAC C H B N O Pd
DISP B 0 0 4.561
DISP C 0.001 0.001 6.94
DISP H -0 0 0.611
DISP N 0.003 0.002 10.693
DISP O 0.005 0.003 16.398
DISP Pd -2.504 0.615 1934.604
UNIT 192 292 4 16 12 4
DFIX 1.2 0.001 N1 O1 N1 O2
DFIX 1.3 0.001 O1A N1A N1A O2A
DANG 2.1 0.001 O1 O2 O1A O2A
FLAT 0.001 Pd1 O1 O2 N1 O1A O2A N1A
RIGU 0.001 0.002
EADP O3 O3A
EADP C45 C45A C48 C48A
EADP C46 C46A C47 C47A
EADP O1 O1A O2 O2A
EADP N1 N1A

L.S. 20
PLAN  5
SIZE 0.1 0.1 0.05
TEMP -1
BOND $H
LIST 4
CONF
fmap 2
acta
SHEL 999 0.8
OMIT -4 0 18
OMIT 8 0 6
OMIT -1 2 3
OMIT -2 0 12
OMIT -2 6 1
REM <olex2.extras>
REM <HklSrc "%.\\03_decay.hkl">
REM </olex2.extras>

WGHT    0.023800
EXTI    0.002304
FVAR       0.10353   0.51509   0.83287
PD1   6    0.339652    0.775298    0.346789    11.00000    0.05722    0.05560 =
         0.05188    0.00145    0.00056   -0.00258
N2    4    0.346254    0.927554    0.337827    11.00000    0.06779    0.06369 =
         0.05847    0.00551    0.00103    0.00096
N3    4    0.454573    0.798174    0.397912    11.00000    0.05771    0.05415 =
         0.05131    0.00120    0.00112   -0.00334
AFIX  13
H3    2    0.531635    0.787577    0.387540    11.00000   -1.20000
AFIX   0
N4    4    0.330544    0.631362    0.371341    11.00000    0.05901    0.05070 =
         0.05787   -0.00117    0.00383   -0.00401
C1    1    0.442664    0.964092    0.369465    11.00000    0.08222    0.06015 =
         0.06809    0.00227   -0.00506   -0.00830
AFIX  23
H1A   2    0.430494    1.032825    0.376529    11.00000   -1.20000
H1B   2    0.515465    0.958362    0.355730    11.00000   -1.20000
AFIX   0
C2    1    0.444891    0.902550    0.411607    11.00000    0.09360    0.05483 =
         0.06482   -0.00103   -0.00389   -0.00248
AFIX  23
H2A   2    0.509898    0.920909    0.431381    11.00000   -1.20000
H2B   2    0.375072    0.912626    0.426939    11.00000   -1.20000
AFIX   0
C3    1    0.433539    0.723303    0.432481    11.00000    0.06690    0.06205 =
         0.04441    0.00452   -0.00240   -0.00066
AFIX  23
H3A   2    0.363894    0.738643    0.447109    11.00000   -1.20000
H3B   2    0.497175    0.721518    0.454631    11.00000   -1.20000
AFIX   0
C4    1    0.421785    0.625511    0.408731    11.00000    0.06146    0.06016 =
         0.06153    0.00221    0.00081    0.00148
AFIX  23
H4A   2    0.494585    0.607735    0.396988    11.00000   -1.20000
H4B   2    0.401631    0.574855    0.429548    11.00000   -1.20000
AFIX   0
C5    1    0.230865    0.965603    0.351406    11.00000    0.07382    0.06679 =
         0.08345   -0.00134    0.00612    0.00529
AFIX  23
H5A   2    0.171262    0.934401    0.332553    11.00000   -1.20000
H5B   2    0.220734    0.944115    0.381573    11.00000   -1.20000
AFIX   0
C6    1    0.211600    1.076234    0.349389    11.00000    0.11869    0.07263 =
         0.11579    0.00178   -0.00494    0.02952
AFIX  23
H6A   2    0.270646    1.108895    0.367970    11.00000   -1.20000
H6B   2    0.218010    1.098794    0.319144    11.00000   -1.20000
AFIX   0
C7    1    0.095245    1.103891    0.364720    11.00000    0.11160    0.09891 =
         0.15200   -0.03487   -0.01649    0.03496
AFIX  23
H7A   2    0.036884    1.064885    0.348661    11.00000   -1.20000
H7B   2    0.092381    1.088696    0.396037    11.00000   -1.20000
AFIX   0
C8    1    0.069764    1.209868    0.357629    11.00000    0.16399    0.09989 =
         0.27109   -0.04364   -0.02352    0.05054
AFIX 137
H8A   2    0.012390    1.230329    0.377222    11.00000   -1.50000
H8B   2    0.041959    1.220242    0.327425    11.00000   -1.50000
H8C   2    0.138447    1.247636    0.363650    11.00000   -1.50000
AFIX   0
C9    1    0.366482    0.960732    0.291565    11.00000    0.08109    0.06376 =
         0.06367    0.01386    0.00260   -0.00501
AFIX  23
H9A   2    0.298685    0.945542    0.272671    11.00000   -1.20000
H9B   2    0.375574    1.031713    0.291765    11.00000   -1.20000
AFIX   0
C10   1    0.468668    0.916005    0.271417    11.00000    0.08151    0.08884 =
         0.06643    0.00351    0.00422   -0.00492
AFIX  23
H10A  2    0.465641    0.844951    0.274325    11.00000   -1.20000
H10B  2    0.538283    0.938988    0.287271    11.00000   -1.20000
AFIX   0
C11   1    0.471765    0.943149    0.222780    11.00000    0.10876    0.11448 =
         0.06877    0.00729    0.01507   -0.01254
AFIX  23
H11A  2    0.407014    0.912912    0.206381    11.00000   -1.20000
H11B  2    0.464345    1.013963    0.219628    11.00000   -1.20000
AFIX   0
C12   1    0.580317    0.910544    0.203501    11.00000    0.11771    0.19110 =
         0.10640   -0.00129    0.03882   -0.01038
AFIX 137
H12A  2    0.576159    0.923721    0.172200    11.00000   -1.50000
H12B  2    0.590682    0.841206    0.208405    11.00000   -1.50000
H12C  2    0.643961    0.945724    0.217492    11.00000   -1.50000
AFIX   0
C13   1    0.210980    0.624038    0.388428    11.00000    0.05855    0.07021 =
         0.07158    0.00731    0.00496   -0.00605
AFIX  23
H13A  2    0.202428    0.676455    0.409807    11.00000   -1.20000
H13B  2    0.155772    0.636131    0.363744    11.00000   -1.20000
AFIX   0
C14   1    0.179714    0.528202    0.409940    11.00000    0.06669    0.07771 =
         0.08649    0.01677    0.01329   -0.00486
AFIX  23
H14A  2    0.232594    0.515599    0.435304    11.00000   -1.20000
H14B  2    0.186644    0.474757    0.388952    11.00000   -1.20000
AFIX   0
C15   1    0.058237    0.531586    0.424924    11.00000    0.06632    0.07864 =
         0.10321    0.00744    0.02000   -0.00709
AFIX  23
H15A  2    0.052529    0.584514    0.446254    11.00000   -1.20000
H15B  2    0.006348    0.546645    0.399547    11.00000   -1.20000
AFIX   0
C16   1    0.020178    0.436805    0.445717    11.00000    0.08811    0.08944 =
         0.12317    0.01645    0.03015   -0.01404
AFIX 137
H16A  2    0.021769    0.384553    0.424347    11.00000   -1.50000
H16B  2   -0.056487    0.444391    0.455135    11.00000   -1.50000
H16C  2    0.071063    0.421231    0.470885    11.00000   -1.50000
AFIX   0
C17   1    0.349383    0.551041    0.338754    11.00000    0.07678    0.05437 =
         0.06771   -0.00573    0.00182    0.00524
AFIX  23
H17A  2    0.353897    0.488852    0.354554    11.00000   -1.20000
H17B  2    0.283196    0.547980    0.317806    11.00000   -1.20000
AFIX   0
C18   1    0.454191    0.562208    0.313526    11.00000    0.08435    0.09244 =
         0.07201   -0.01254    0.01166    0.01191
AFIX  23
H18A  2    0.521349    0.562501    0.334043    11.00000   -1.20000
H18B  2    0.451353    0.624714    0.297962    11.00000   -1.20000
AFIX   0
C19   1    0.464658    0.478814    0.280136    11.00000    0.14017    0.12433 =
         0.11825   -0.04721    0.04836   -0.00549
AFIX  23
H19A  2    0.457969    0.416712    0.295636    11.00000   -1.20000
H19B  2    0.400489    0.483147    0.258298    11.00000   -1.20000
AFIX   0
C20   1    0.567716    0.477369    0.257442    11.00000    0.17883    0.16273 =
         0.14574   -0.03066    0.08711    0.01756
AFIX 137
H20A  2    0.563322    0.426493    0.235332    11.00000   -1.50000
H20B  2    0.631458    0.464734    0.278224    11.00000   -1.50000
H20C  2    0.578110    0.539901    0.243413    11.00000   -1.50000
AFIX   0

C21   1    0.656728    0.373791    0.427421    11.00000    0.05640    0.05502 =
         0.06159    0.00766   -0.00547   -0.00104
C22   1    0.708869    0.424127    0.393735    11.00000    0.06575    0.06977 =
         0.08348    0.01718    0.00882   -0.00588
AFIX  43
H22   2    0.724720    0.390442    0.367976    11.00000   -1.20000
AFIX   0
C23   1    0.737562    0.522102    0.397456    11.00000    0.07051    0.07094 =
         0.12946    0.02049    0.01676   -0.01198
AFIX  43
H23   2    0.773292    0.552409    0.374324    11.00000   -1.20000
AFIX   0
C24   1    0.715471    0.575546    0.433616    11.00000    0.07542    0.06126 =
         0.13003    0.01489   -0.01013    0.00074
AFIX  43
H24   2    0.736601    0.641450    0.435862    11.00000   -1.20000
AFIX   0
C25   1    0.661034    0.529928    0.466915    11.00000    0.08140    0.05467 =
         0.09972   -0.00054   -0.01723    0.00784
AFIX  43
H25   2    0.643694    0.565238    0.492057    11.00000   -1.20000
AFIX   0
C26   1    0.631845    0.431932    0.463322    11.00000    0.07769    0.05569 =
         0.06589    0.00340   -0.00799    0.00341
AFIX  43
H26   2    0.593428    0.403279    0.486184    11.00000   -1.20000
AFIX   0
C27   1    0.734651    0.201638    0.459053    11.00000    0.06340    0.05585 =
         0.06471    0.00469    0.01292    0.00439
C28   1    0.808681    0.250268    0.488318    11.00000    0.06885    0.06642 =
         0.07921   -0.00152   -0.00024    0.01072
AFIX  43
H28   2    0.803004    0.318460    0.489836    11.00000   -1.20000
AFIX   0
C29   1    0.892398    0.203847    0.516106    11.00000    0.07714    0.08681 =
         0.09718   -0.00139   -0.01205    0.01673
AFIX  43
H29   2    0.939564    0.241207    0.535484    11.00000   -1.20000
AFIX   0
C30   1    0.905113    0.104191    0.514900    11.00000    0.07191    0.08641 =
         0.13267    0.01494    0.00146    0.01848
AFIX  43
H30   2    0.960131    0.072234    0.533221    11.00000   -1.20000
AFIX   0
C31   1    0.833012    0.052593    0.485378    11.00000    0.07438    0.06919 =
         0.14710    0.01244    0.00512    0.01448
AFIX  43
H31   2    0.839292   -0.015563    0.483906    11.00000   -1.20000
AFIX   0
C32   1    0.751787    0.100047    0.457999    11.00000    0.07438    0.05524 =
         0.13098   -0.00229   -0.00233    0.00271
AFIX  43
H32   2    0.706511    0.062665    0.437975    11.00000   -1.20000
AFIX   0
C33   1    0.505315    0.229848    0.444060    11.00000    0.06426    0.05058 =
         0.05660   -0.00072    0.00329    0.00023
C34   1    0.479931    0.145200    0.466517    11.00000    0.06415    0.05179 =
         0.06859    0.00436   -0.00260   -0.00253
AFIX  43
H34   2    0.538633    0.100503    0.473450    11.00000   -1.20000
AFIX   0
C35   1    0.368091    0.123340    0.479509    11.00000    0.07032    0.06582 =
         0.07839    0.00746    0.00646   -0.00620
AFIX  43
H35   2    0.353851    0.064502    0.493951    11.00000   -1.20000
AFIX   0
C36   1    0.281652    0.188861    0.470748    11.00000    0.07043    0.06679 =
         0.10832    0.00180    0.01243   -0.00300
AFIX  43
H36   2    0.208538    0.175689    0.479952    11.00000   -1.20000
AFIX   0
C37   1    0.301974    0.273859    0.448489    11.00000    0.06905    0.06122 =
         0.12435    0.00520    0.01033    0.00627
AFIX  43
H37   2    0.242926    0.318513    0.442042    11.00000   -1.20000
AFIX   0
C38   1    0.412093    0.292773    0.435590    11.00000    0.07081    0.05671 =
         0.10552    0.01400    0.00668    0.00699
AFIX  43
H38   2    0.424487    0.350972    0.420365    11.00000   -1.20000
AFIX   0
C39   1    0.636428    0.214044    0.374765    11.00000    0.09148    0.06793 =
         0.05785   -0.00243    0.00803   -0.01289
C40   1    0.544001    0.220395    0.344827    11.00000    0.11025    0.07662 =
         0.06700    0.00857   -0.00780   -0.02709
AFIX  43
H40   2    0.474978    0.244225    0.354429    11.00000   -1.20000
AFIX   0
C41   1    0.549202    0.192105    0.299743    11.00000    0.16128    0.08370 =
         0.06778    0.00639   -0.00535   -0.03665
AFIX  43
H41   2    0.485223    0.198474    0.280091    11.00000   -1.20000
AFIX   0
C42   1    0.649999    0.155283    0.285680    11.00000    0.19123    0.11537 =
         0.07205   -0.00570    0.01792   -0.02022
AFIX  43
H42   2    0.654559    0.136298    0.256232    11.00000   -1.20000
AFIX   0
C43   1    0.743105    0.146279    0.314294    11.00000    0.18271    0.18864 =
         0.08019   -0.03367    0.02477    0.03619
AFIX  43
H43   2    0.811582    0.121404    0.304641    11.00000   -1.20000
AFIX   0
C44   1    0.735355    0.174367    0.357891    11.00000    0.12295    0.15903 =
         0.07691   -0.02299    0.02116    0.02277
AFIX  43
H44   2    0.799750    0.166443    0.377207    11.00000   -1.20000
AFIX   0
B1    3    0.633378    0.255084    0.426755    11.00000    0.06716    0.05477 =
         0.05782    0.00153    0.00647   -0.00137

PART 1
O3    5    0.688231    0.805080    0.365272    21.00000    0.08570    0.10696 =
         0.10608   -0.00858    0.00946   -0.00208
C45   1    0.735307    0.778021    0.324288    21.00000    0.09582    0.10350 =
         0.10474   -0.00942    0.00460    0.00130
AFIX  23
H45A  2    0.730214    0.832485    0.303482    21.00000   -1.20000
H45B  2    0.694420    0.722114    0.311088    21.00000   -1.20000
AFIX   0
C46   1    0.858646    0.751903    0.335847    21.00000    0.09244    0.11230 =
         0.13531   -0.00429    0.01024    0.00144
AFIX  23
H46A  2    0.867485    0.681793    0.341103    21.00000   -1.20000
H46B  2    0.907418    0.771491    0.312441    21.00000   -1.20000
AFIX   0
C47   1    0.885464    0.808192    0.376441    21.00000    0.09244    0.11230 =
         0.13531   -0.00429    0.01024    0.00144
AFIX  23
H47A  2    0.925993    0.766766    0.398346    21.00000   -1.20000
H47B  2    0.934505    0.863483    0.370113    21.00000   -1.20000
AFIX   0
C48   1    0.781527    0.842823    0.393317    21.00000    0.09582    0.10350 =
         0.10474   -0.00942    0.00460    0.00130
AFIX  23
H48A  2    0.780138    0.914220    0.393284    21.00000   -1.20000
H48B  2    0.775226    0.820113    0.423546    21.00000   -1.20000
AFIX   0

SAME 0.02 0.04 O3 > C48
PART 0
PART 2
O3A   5    0.679205    0.805048    0.362013   -21.00000    0.08570    0.10696 =
         0.10608   -0.00858    0.00946   -0.00208
C45A  1    0.733012    0.756723    0.326504   -21.00000    0.09582    0.10350 =
         0.10474   -0.00942    0.00460    0.00130
AFIX  23
H45C  2    0.705468    0.782761    0.297908   -21.00000   -1.20000
H45D  2    0.719494    0.686285    0.326998   -21.00000   -1.20000
AFIX   0
C46A  1    0.859608    0.780358    0.336228   -21.00000    0.09244    0.11230 =
         0.13531   -0.00429    0.01024    0.00144
AFIX  23
H46C  2    0.898749    0.724811    0.350516   -21.00000   -1.20000
H46D  2    0.896045    0.794980    0.308916   -21.00000   -1.20000
AFIX   0
C47A  1    0.864730    0.865009    0.365257   -21.00000    0.09244    0.11230 =
         0.13531   -0.00429    0.01024    0.00144
AFIX  23
H47C  2    0.921362    0.854735    0.389640   -21.00000   -1.20000
H47D  2    0.885721    0.923364    0.349077   -21.00000   -1.20000
AFIX   0
C48A  1    0.753518    0.876378    0.381567   -21.00000    0.09582    0.10350 =
         0.10474   -0.00942    0.00460    0.00130
AFIX  23
H48C  2    0.757754    0.868764    0.413575   -21.00000   -1.20000
H48D  2    0.724363    0.941738    0.374511   -21.00000   -1.20000
AFIX   0

PART 0
PART 3
O1    5    0.125629    0.760107    0.298750    31.00000    0.07574    0.19298 =
         0.07901   -0.02717   -0.01129    0.00312
O2    5    0.261794    0.724477    0.259201    31.00000    0.07574    0.19298 =
         0.07901   -0.02717   -0.01129    0.00312
N1    4    0.226321    0.749590    0.294010    31.00000    0.07559    0.07731 =
         0.06616    0.00853   -0.00812   -0.00503
PART 0
PART 4
O1A   5    0.205240    0.758564    0.305485   -31.00000    0.07574    0.19298 =
         0.07901   -0.02717   -0.01129    0.00312
O2A   5    0.314615    0.718313    0.255711   -31.00000    0.07574    0.19298 =
         0.07901   -0.02717   -0.01129    0.00312
N1A   4    0.207786    0.731711    0.264210   -31.00000    0.07559    0.07731 =
         0.06616    0.00853   -0.00812   -0.00503
HKLF 4


REM  shelxt in P 1 21/n 1
REM wR2 = 0.1879, GooF = S = 0.894, Restrained GooF = 0.889 for all data
REM R1 = 0.0737 for 4774 Fo > 4sig(Fo) and 0.1338 for all 9684 data
REM 527 parameters refined using 490 restraints

END

WGHT      0.0236      0.0000

REM Highest difference peak  0.831,  deepest hole -0.537,  1-sigma level  0.080
Q1    1   0.2165  0.6579  0.2771  11.00000  0.05    0.41
Q2    1   0.3394  0.6711  0.3466  11.00000  0.05    0.39
Q3    1   0.4369  0.7551  0.3142  11.00000  0.05    0.33
Q4    1   0.3297  0.6940  0.3809  11.00000  0.05    0.32
Q5    1   0.1642  0.6998  0.2682  11.00000  0.05    0.32
;
_shelx_res_checksum    6541

_shelx_hkl_file
;
  15   0  -1   -0.00    0.75
  15   0  -2   -0.00    0.99
  15   0  -3    1.23    1.18
  15   0  -4    0.25    0.87
  15   0  -5    0.00    0.92
  15   0  -6   -0.00    0.75
  15   0  -7   -0.00    0.85
  15   0  -8   -0.00    0.76
  15   0  -9    1.20    1.14
  15   0 -10   -0.00    0.88
  15   0 -11    0.61    0.89
  15   0 -12    1.77    1.14
  15   0 -13    0.57    0.99
  15   0 -14   -0.00    1.16
  15   0 -15    0.91    1.10
  15   0 -16    0.62    0.86
  15   0 -17   -0.00    0.89
  15   0 -18   -0.00    1.01
  15   0 -19    0.00    1.15
  15   0 -20   -0.00    0.85
  15   0 -21   -0.00    0.90
  15   0 -22   -0.00    1.09
  15  -1  -1    1.07    1.11
  15   1  -1    1.37    1.09
  15  -1  -2   -0.00    1.13
  15   1  -2   -0.00    0.85
  15  -1  -3    1.33    0.93
  15   1  -3   -0.00    0.81
  15  -1  -4    0.42    0.98
  15   1  -4   -0.00    0.86
  15  -1  -5    1.09    1.09
  15   1  -5    0.79    1.03
  15  -1  -6   -0.00    0.99
  15   1  -6    0.00    0.80
  15  -1  -7   -0.00    0.82
  15   1  -7    3.04    1.26
  15  -1  -8   -0.00    0.81
  15   1  -8   -0.00    0.92
  15  -1  -9    3.03    1.33
  15   1  -9    0.92    1.06
  15  -1 -10    0.55    0.83
  15   1 -10   -0.00    0.92
  15  -1 -11    0.71    0.93
  15   1 -11    1.95    1.35
  15  -1 -12    1.11    0.99
  15   1 -12    0.40    0.76
  15  -1 -13    0.00    0.93
  15   1 -13    0.13    0.91
  15  -1 -14   -0.00    0.78
  15   1 -14   -0.00    1.17
  15  -1 -15    0.83    1.07
  15   1 -15    1.54    1.21
  15  -1 -16   -0.00    0.93
  15   1 -16    0.23    0.90
  15  -1 -17    0.32    0.81
  15   1 -17    1.79    1.36
  15  -1 -18   -0.00    1.00
  15   1 -18    0.35    0.80
  15  -1 -19    0.10    0.85
  15   1 -19    0.14    0.90
  15  -1 -20    0.47    1.10
  15   1 -20   -0.00    1.07
  15  -1 -21    0.92    1.18
  15   1 -21    1.37    1.19
  15  -2  -1   -0.00    1.17
  15   2  -1    0.64    0.76
  15  -2  -2    0.35    0.85
  15   2  -2   -0.00    0.78
  15  -2  -3    2.55    1.44
  15   2  -3    1.92    1.24
  15  -2  -4    0.12    0.78
  15   2  -4   -0.00    0.92
  15  -2  -5    0.78    0.90
  15   2  -5    0.69    0.99
  15  -2  -6   -0.00    1.02
  15   2  -6   -0.00    0.90
  15  -2  -7    1.02    1.05
  15   2  -7   -0.00    0.81
  15  -2  -8    0.68    0.79
  15   2  -8   -0.00    0.95
  15  -2  -9    0.02    0.88
  15   2  -9    1.41    1.18
  15  -2 -10    0.57    0.71
  15   2 -10   -0.00    0.91
  15  -2 -11   -0.00    0.85
  15   2 -11    0.10    0.88
  15  -2 -12   -0.00    0.71
  15   2 -12    0.86    1.15
  15  -2 -13    0.75    0.94
  15   2 -13    1.09    0.99
  15  -2 -14    0.00    0.90
  15   2 -14    0.90    1.13
  15  -2 -15    1.20    0.99
  15   2 -15    0.33    1.30
  15  -2 -16    0.21    0.80
  15   2 -16    0.46    1.02
  15  -2 -17    0.74    0.87
  15   2 -17    0.57    0.96
  15  -2 -18    0.50    0.93
  15   2 -18    0.06    0.85
  15  -2 -19    0.11    0.95
  15  -2 -20   -0.00    1.04
  15  -3  -1    0.28    0.90
  15   3  -1    0.38    0.79
  15  -3  -2    0.00    0.85
  15   3  -2    0.03    0.57
  15  -3  -3    0.13    0.91
  15   3  -3    0.00    0.92
  15  -3  -4    0.71    1.08
  15   3  -4   -0.00    0.87
  15  -3  -5    0.58    1.05
  15   3  -5    0.01    0.84
  15  -3  -6    0.00    0.98
  15   3  -6    2.19    1.21
  15  -3  -7    1.67    1.14
  15   3  -7    0.40    1.00
  15  -3  -8    0.10    0.97
  15   3  -8    0.61    1.04
  15  -3  -9    0.00    1.03
  15   3  -9    0.35    0.99
  15  -3 -10    0.41    1.03
  15   3 -10    0.33    0.93
  15  -3 -11    2.28    1.50
  15   3 -11    3.88    1.80
  15  -3 -12    0.82    1.02
  15   3 -12   -0.00    0.83
  15  -3 -13   -0.00    0.77
  15   3 -13    0.04    0.85
  15  -3 -14    0.24    0.74
  15   3 -14   -0.00    1.39
  15  -3 -15   -0.00    0.88
  15  -3 -16    0.36    0.91
  15  -3 -17    0.00    0.80
  15  -3 -18    0.00    0.80
  15  -4  -1    0.21    0.88
  15   4  -1   -0.00    0.82
  15  -4  -2    0.32    0.93
  15   4  -2    0.21    0.87
  15  -4  -3    0.08    0.83
  15   4  -3    0.45    0.71
  15  -4  -4    1.34    1.07
  15   4  -4    0.56    1.05
  15  -4  -5   -0.00    0.96
  15   4  -5    0.59    0.93
  15  -4  -6    0.64    1.00
  15   4  -6   -0.00    0.93
  15  -4  -7    1.30    1.08
  15   4  -7    0.00    1.16
  15  -4  -8    0.34    0.98
  15   4  -8   -0.00    0.86
  15  -4  -9    1.94    1.11
  15   4  -9   -0.00    0.95
  15  -4 -10    0.00    1.06
  15   4 -10    0.09    0.92
  15  -4 -11   -0.00    0.94
  15  -4 -12   -0.00    0.91
  15  -4 -13   -0.00    0.86
  15  -4 -14   -0.00    0.88
  15  -4 -15    0.68    0.89
  15  -4 -16    0.82    1.00
  15  -4 -17   -0.00    0.83
  15  -5  -1    0.74    1.16
  15   5  -1    0.87    1.08
  15  -5  -2    0.00    0.99
  15   5  -2    0.00    0.73
  15  -5  -3   -0.00    0.91
  15   5  -3   -0.00    1.02
  15  -5  -4    0.97    1.04
  15  -5  -5   -0.00    0.97
  15  -5  -6    0.79    0.91
  15  -5  -7    0.69    1.17
  15  -5  -8   -0.00    0.89
  15  -5  -9    0.56    0.95
  15  -5 -10    0.56    1.07
  15  -5 -11   -0.00    0.87
  15  -5 -12   -0.00    0.94
  15  -5 -13    0.11    0.95
  15  -5 -14   -0.00    0.91
  15  -5 -15    0.32    0.82
  15  -6  -1   -0.00    1.13
  15  -6  -2    1.26    1.15
  15  -6  -3    0.75    1.15
  15  -6  -4    0.00    1.12
  15  -6  -5   -0.00    1.11
  15  -6  -6    0.46    1.00
  15  -6  -7    0.00    0.99
  15  -6  -8   -0.00    0.95
  15  -6  -9   -0.00    0.85
  15  -6 -10   -0.00    0.92
  15  -6 -11    0.64    0.98
  15  -6 -12   -0.00    0.79
  15  -6 -13    0.23    0.76
  15  -7  -3    0.00    0.93
  15  -7  -4    1.06    1.21
  15  -7  -5    0.26    1.14
  15  -7  -6   -0.00    1.03
  15  -7  -7    0.02    1.02
  15  -7  -8    0.14    1.10
  15  -7  -9    0.00    0.96
  15  -7 -10   -0.00    0.90
  15  -7 -11    0.83    0.92
  15  -7 -12    0.96    1.06
  15  -8  -6   -0.00    1.03
  15  -8  -7    1.51    1.25
  15  -8  -8    0.85    1.17
  15  -8  -9   -0.00    1.11
  15  -8 -10    3.12    1.55
  14   0  -1    0.00    0.94
  14   0  -2    2.27    1.25
  14   0  -3   -0.00    0.74
  14   0  -4    1.29    1.00
  14   0  -5   -0.00    0.80
  14   0  -6    0.58    0.94
  14   0  -7   -0.00    0.84
  14   0  -8    0.22    0.96
  14   0  -9   -0.00    0.67
  14   0 -10    0.42    0.67
  14   0 -11    0.13    0.77
  14   0 -12    0.69    0.97
  14   0 -13    0.21    0.77
  14   0 -14    1.27    1.23
  14   0 -15   -0.00    0.75
  14   0 -16    0.00    0.86
  14   0 -17    0.19    0.96
  14   0 -18    0.71    0.96
  14   0 -19    0.13    0.96
  14   0 -20    0.00    0.94
  14   0 -21   -0.00    0.90
  14   0 -22   -0.00    0.99
  14   0 -23    1.13    1.20
  14  -1  -1    1.39    1.04
  14   1  -1    0.99    1.11
  14  -1  -2   -0.00    0.94
  14   1  -2    0.62    0.81
  14  -1  -3    1.07    1.06
  14   1  -3    0.06    0.88
  14  -1  -4    0.56    0.95
  14   1  -4    0.00    0.82
  14  -1  -5    0.37    0.96
  14   1  -5    0.80    0.97
  14  -1  -6    0.37    1.03
  14   1  -6    4.42    1.37
  14  -1  -7   -0.00    0.88
  14   1  -7    0.23    0.80
  14  -1  -8   -0.00    0.68
  14   1  -8    0.01    0.72
  14  -1  -9   -0.00    0.90
  14   1  -9    0.21    0.75
  14  -1 -10    1.40    1.02
  14   1 -10    1.39    1.21
  14  -1 -11   -0.00    0.79
  14   1 -11    0.62    0.83
  14  -1 -12    0.31    0.75
  14   1 -12    1.06    0.90
  14  -1 -13    0.00    0.78
  14   1 -13   -0.00    1.01
  14  -1 -14    1.32    0.98
  14   1 -14    1.82    1.24
  14  -1 -15    0.31    0.75
  14   1 -15    0.18    0.95
  14  -1 -16    1.04    1.07
  14   1 -16    1.52    1.31
  14  -1 -17   -0.00    0.94
  14   1 -17    1.78    1.08
  14  -1 -18    0.16    0.93
  14   1 -18   -0.00    0.98
  14  -1 -19    0.51    0.94
  14   1 -19    0.00    0.86
  14  -1 -20   -0.00    1.07
  14   1 -20   -0.00    1.06
  14  -1 -21   -0.00    0.87
  14   1 -21    0.30    1.01
  14  -1 -22    0.91    1.23
  14   1 -22    1.97    1.31
  14   1 -23    0.29    0.84
  14   1 -24    0.64    1.14
  14  -2  -1    0.44    0.98
  14   2  -1   -0.00    0.79
  14  -2  -2    1.86    1.27
  14   2  -2    0.54    0.97
  14  -2  -3    0.25    0.93
  14   2  -3    0.00    0.73
  14  -2  -4    0.05    1.16
  14   2  -4    1.86    1.26
  14  -2  -5    0.37    0.75
  14   2  -5    0.41    0.94
  14  -2  -6    1.18    1.08
  14   2  -6    1.00    0.96
  14  -2  -7    0.32    0.75
  14   2  -7    0.58    0.82
  14  -2  -8    0.01    0.80
  14   2  -8    0.32    0.81
  14  -2  -9    0.46    0.76
  14   2  -9    0.97    1.00
  14  -2 -10   -0.00    0.72
  14   2 -10    1.20    0.90
  14  -2 -11    0.02    0.75
  14   2 -11    0.29    0.91
  14  -2 -12    1.08    0.99
  14   2 -12    1.27    1.17
  14  -2 -13   -0.00    0.74
  14   2 -13    0.80    0.92
  14  -2 -14    1.21    0.89
  14   2 -14    0.65    0.86
  14  -2 -15    0.60    0.84
  14   2 -15    0.62    1.06
  14  -2 -16   -0.00    0.86
  14   2 -16   -0.00    0.95
  14  -2 -17    0.76    0.83
  14   2 -17   -0.00    0.99
  14  -2 -18    0.86    1.06
  14   2 -18    2.35    1.26
  14  -2 -19    0.00    0.76
  14   2 -19   -0.00    0.95
  14  -2 -20    0.22    0.97
  14   2 -20    0.02    0.91
  14   2 -21   -0.00    0.96
  14   2 -22    1.04    1.11
  14   2 -23    1.10    1.20
  14   2 -24    0.61    0.96
  14   2 -25    0.00    0.76
  14   2 -26   -0.00    0.83
  14  -3  -1   -0.00    0.89
  14   3  -1    0.06    0.57
  14  -3  -2   -0.00    1.05
  14   3  -2   -0.00    0.75
  14  -3  -3    0.38    0.97
  14   3  -3   -0.00    0.83
  14  -3  -4    0.20    0.81
  14   3  -4    1.42    1.13
  14  -3  -5    0.14    0.86
  14   3  -5    0.56    0.99
  14  -3  -6    1.58    1.26
  14   3  -6    1.39    1.26
  14  -3  -7    0.32    0.95
  14   3  -7    0.37    0.93
  14  -3  -8    1.12    0.96
  14   3  -8    0.00    0.96
  14  -3  -9    1.14    0.92
  14   3  -9    0.22    0.91
  14  -3 -10    0.39    0.86
  14   3 -10    1.62    1.32
  14  -3 -11    1.13    1.07
  14   3 -11    0.95    1.05
  14  -3 -12    0.18    0.86
  14   3 -12   -0.00    0.95
  14  -3 -13   -0.00    0.68
  14   3 -13   -0.00    0.88
  14  -3 -14   -0.00    0.97
  14   3 -14    0.87    1.00
  14  -3 -15    0.30    1.01
  14   3 -15    0.59    0.88
  14  -3 -16   -0.00    0.67
  14   3 -16    0.67    0.94
  14  -3 -17   -0.00    0.80
  14   3 -17   -0.00    0.94
  14  -3 -18    1.82    1.05
  14   3 -18   -0.00    0.77
  14  -3 -19   -0.00    0.93
  14   3 -19    0.58    1.04
  14   3 -20    1.20    1.14
  14   3 -21   -0.00    0.94
  14   3 -22    0.08    1.00
  14   3 -23    0.68    1.01
  14   3 -24   -0.00    1.07
  14   3 -25    0.35    0.79
  14  -4  -1    0.00    1.19
  14   4  -1    0.76    0.94
  14  -4  -2    0.06    1.03
  14   4  -2    0.09    0.93
  14  -4  -3    0.58    0.97
  14   4  -3   -0.00    0.78
  14  -4  -4    1.70    1.36
  14   4  -4    0.71    1.11
  14  -4  -5   -0.00    1.03
  14   4  -5    0.59    0.98
  14  -4  -6   -0.00    0.98
  14   4  -6    0.64    0.85
  14  -4  -7   -0.00    0.80
  14   4  -7    0.00    0.75
  14  -4  -8    0.92    1.07
  14   4  -8    0.95    1.00
  14  -4  -9   -0.00    0.81
  14   4  -9    1.40    1.09
  14  -4 -10   -0.00    0.80
  14   4 -10    1.48    1.16
  14  -4 -11   -0.00    0.83
  14   4 -11    0.78    1.14
  14  -4 -12    0.04    1.01
  14   4 -12    0.83    0.90
  14  -4 -13    1.42    0.93
  14   4 -13    0.19    1.13
  14  -4 -14    0.29    0.96
  14   4 -14    1.47    1.08
  14  -4 -15   -0.00    0.89
  14   4 -15   -0.00    0.92
  14  -4 -16    0.37    0.90
  14   4 -16    0.00    1.02
  14  -4 -17   -0.00    0.81
  14   4 -17   -0.00    0.78
  14   4 -18   -0.00    0.75
  14   4 -19    0.00    0.97
  14   4 -20   -0.00    0.97
  14   4 -21    0.30    0.90
  14  -5  -1    0.00    1.18
  14   5  -1    1.12    1.03
  14  -5  -2    0.00    1.07
  14   5  -2    0.89    0.90
  14  -5  -3    0.00    0.98
  14   5  -3    1.38    1.17
  14  -5  -4    0.00    1.28
  14   5  -4    0.46    0.91
  14  -5  -5    2.48    1.30
  14   5  -5    0.89    0.99
  14  -5  -6    0.86    1.16
  14   5  -6   -0.00    1.08
  14  -5  -7    0.25    1.04
  14   5  -7   -0.00    0.83
  14  -5  -8    0.70    1.05
  14   5  -8    0.26    0.84
  14  -5  -9    0.00    0.84
  14   5  -9    0.63    0.87
  14  -5 -10    2.92    1.43
  14   5 -10    1.08    1.15
  14  -5 -11    0.35    0.80
  14   5 -11    0.88    1.03
  14  -5 -12    0.46    0.99
  14   5 -12    1.37    1.17
  14  -5 -13   -0.00    0.74
  14   5 -13    0.12    0.84
  14  -5 -14   -0.00    0.78
  14   5 -14    2.26    1.28
  14  -5 -15    0.32    0.88
  14   5 -15    1.54    1.07
  14  -5 -16    0.20    0.75
  14   5 -16    0.25    1.00
  14   5 -17    0.54    0.91
  14   5 -18    0.42    0.94
  14  -6  -1    2.40    1.31
  14   6  -1    0.14    0.95
  14  -6  -2    0.16    1.19
  14   6  -2    0.14    1.14
  14  -6  -3    0.49    1.16
  14   6  -3    0.48    0.81
  14  -6  -4    1.29    1.27
  14   6  -4    2.12    1.40
  14  -6  -5    0.94    0.98
  14   6  -5    0.17    1.10
  14  -6  -6    0.17    0.95
  14   6  -6    1.16    1.14
  14  -6  -7   -0.00    0.88
  14   6  -7    4.46    1.54
  14  -6  -8    1.10    0.95
  14   6  -8   -0.00    0.88
  14  -6  -9    3.34    1.44
  14   6  -9    0.63    1.28
  14  -6 -10    0.00    0.76
  14   6 -10   -0.00    0.95
  14  -6 -11    0.70    0.96
  14   6 -11    0.91    1.03
  14  -6 -12    0.02    0.86
  14   6 -12   -0.00    0.65
  14  -6 -13   -0.00    0.80
  14   6 -13    0.78    0.84
  14  -6 -14    0.55    0.87
  14   6 -14    2.67    1.53
  14   6 -15    0.00    0.91
  14  -7  -1    0.47    1.10
  14   7  -1    0.93    0.97
  14  -7  -2   -0.00    1.02
  14   7  -2   -0.00    0.84
  14  -7  -3    0.47    1.08
  14   7  -3   -0.00    0.94
  14  -7  -4    0.00    0.99
  14   7  -4    0.00    0.89
  14  -7  -5    0.60    1.12
  14   7  -5    2.21    1.29
  14  -7  -6    0.60    1.02
  14   7  -6    0.16    0.97
  14  -7  -7    1.89    1.31
  14   7  -7   -0.00    1.07
  14  -7  -8    0.00    1.01
  14   7  -8   -0.00    0.87
  14  -7  -9   -0.00    1.13
  14   7  -9   -0.00    0.99
  14  -7 -10    0.83    1.21
  14   7 -10    1.94    1.24
  14  -7 -11    2.73    1.43
  14  -7 -12    0.24    0.96
  14  -7 -13   -0.00    0.90
  14  -8  -1    1.21    1.24
  14   8  -1    1.08    1.17
  14  -8  -2   -0.00    1.08
  14   8  -2    0.36    0.96
  14  -8  -3    1.33    1.29
  14   8  -3    1.42    1.32
  14  -8  -4   -0.00    1.03
  14   8  -4    0.88    0.99
  14  -8  -5   -0.00    0.91
  14   8  -5    0.00    1.08
  14  -8  -6   -0.00    1.05
  14  -8  -7    0.14    0.91
  14  -8  -8    0.88    1.21
  14  -8  -9    2.17    1.38
  14  -8 -10   -0.00    0.87
  14  -8 -11    0.06    0.82
  14  -9  -1    0.90    1.28
  14  -9  -2    0.62    0.92
  14  -9  -3   -0.00    1.01
  14  -9  -4   -0.00    1.12
  14  -9  -5    0.16    1.25
  14  -9  -6    0.00    1.07
  14  -9  -7    0.00    1.09
  14  -9  -8    0.00    0.98
  14  -9  -9    1.36    1.27
  14 -10  -2    1.31    1.20
  14 -10  -3    2.14    1.47
  14 -10  -4    0.82    1.25
  14 -10  -5    0.02    1.16
  14 -10  -6   -0.00    1.11
  14 -10  -7    0.67    1.17
  14 -11  -5   -0.00    1.12
  13   0  -1    6.06    2.17
  13   0  -2    0.27    0.66
  13   0  -3    1.66    1.07
  13   0  -4   -0.00    0.83
  13   0  -5    0.51    0.85
  13   0  -6    0.29    0.85
  13   0  -7    2.06    1.17
  13   0  -8   -0.00    0.75
  13   0  -9    0.83    0.87
  13   0 -10   -0.00    0.77
  13   0 -11    1.39    0.98
  13   0 -12    0.21    0.74
  13   0 -13    2.18    1.24
  13   0 -14    0.39    0.89
  13   0 -15   -0.00    0.80
  13   0 -16   -0.00    0.91
  13   0 -17    0.35    0.86
  13   0 -18   -0.00    0.97
  13   0 -19    1.49    1.15
  13   0 -20   -0.00    0.89
  13   0 -21    1.50    1.16
  13   0 -22    0.07    0.78
  13   0 -23    1.70    1.25
  13   0 -24    1.14    1.08
  13  -1  -1   -0.00    1.04
  13   1  -1    2.17    1.09
  13  -1  -2    0.44    1.08
  13   1  -2    0.73    0.75
  13  -1  -3    0.68    0.93
  13   1  -3    1.22    0.97
  13  -1  -4    0.21    1.10
  13   1  -4   -0.00    0.95
  13  -1  -5    6.94    2.19
  13   1  -5    5.10    2.03
  13  -1  -6    0.00    0.78
  13   1  -6   -0.00    0.84
  13  -1  -7    0.00    0.79
  13   1  -7    1.23    0.90
  13  -1  -8    0.20    0.66
  13   1  -8   -0.00    0.69
  13  -1  -9    3.50    1.50
  13   1  -9    2.48    1.35
  13  -1 -10   -0.00    0.78
  13   1 -10    0.20    0.76
  13  -1 -11    0.57    1.04
  13   1 -11    2.26    1.13
  13  -1 -12    0.51    0.81
  13   1 -12   -0.00    0.67
  13  -1 -13   -0.00    0.67
  13   1 -13    0.08    1.05
  13  -1 -14   -0.00    0.74
  13   1 -14   -0.00    0.76
  13  -1 -15    0.89    1.09
  13   1 -15    2.22    1.21
  13  -1 -16   -0.00    0.65
  13   1 -16    0.52    1.10
  13  -1 -17   -0.00    0.78
  13   1 -17   -0.00    1.00
  13  -1 -18    0.59    0.85
  13   1 -18    0.00    1.18
  13  -1 -19    0.39    0.99
  13   1 -19    0.25    0.91
  13  -1 -20    0.00    0.85
  13   1 -20    0.00    0.84
  13  -1 -21    0.00    0.91
  13   1 -21   -0.00    1.09
  13  -1 -22   -0.00    0.90
  13   1 -22   -0.00    0.86
  13   1 -23   -0.00    0.91
  13   1 -24   -0.00    0.89
  13   1 -25    0.57    0.96
  13  -2  -1    5.88    1.77
  13   2  -1    2.37    1.33
  13  -2  -2    0.88    0.88
  13   2  -2    0.68    1.05
  13  -2  -3    1.13    1.18
  13   2  -3    1.63    1.09
  13  -2  -4    1.12    1.08
  13   2  -4    0.00    0.73
  13  -2  -5    1.53    1.14
  13   2  -5    1.70    1.17
  13  -2  -6    0.71    1.03
  13   2  -6   -0.00    0.78
  13  -2  -7    1.34    1.18
  13   2  -7    2.06    1.26
  13  -2  -8    0.44    0.81
  13   2  -8    1.27    1.03
  13  -2  -9    0.52    0.84
  13   2  -9   -0.00    0.84
  13  -2 -10   -0.00    0.58
  13   2 -10    0.42    0.72
  13  -2 -11    1.41    1.20
  13   2 -11    2.58    1.26
  13  -2 -12    0.27    0.90
  13   2 -12    1.67    1.08
  13  -2 -13    0.00    0.79
  13   2 -13    2.84    1.27
  13  -2 -14    0.00    0.75
  13   2 -14    0.73    0.80
  13  -2 -15    0.00    0.66
  13   2 -15    0.00    1.09
  13  -2 -16    0.90    0.89
  13   2 -16    0.00    0.96
  13  -2 -17    0.06    0.85
  13   2 -17    0.39    1.11
  13  -2 -18   -0.00    0.75
  13   2 -18    0.00    0.85
  13  -2 -19    0.84    0.99
  13   2 -19    0.33    0.86
  13  -2 -20    0.00    0.98
  13   2 -20    0.63    0.83
  13  -2 -21    0.70    0.90
  13   2 -21   -0.00    0.89
  13   2 -22    0.87    1.00
  13   2 -23    2.19    1.42
  13   2 -24    0.99    1.06
  13   2 -25    0.00    1.17
  13   2 -26    1.20    1.04
  13  -3  -1    1.11    0.93
  13   3  -1    0.00    0.80
  13  -3  -2    0.21    0.87
  13   3  -2    1.11    0.89
  13  -3  -3    0.33    0.90
  13   3  -3    0.00    0.95
  13  -3  -4    0.10    0.62
  13   3  -4    1.70    1.22
  13  -3  -5    2.88    1.15
  13   3  -5    0.79    0.93
  13  -3  -6    1.73    1.11
  13   3  -6    0.58    0.92
  13  -3  -7   -0.00    0.79
  13   3  -7    0.40    0.77
  13  -3  -8    0.87    1.02
  13   3  -8    1.02    1.07
  13  -3  -9    2.13    1.17
  13   3  -9    0.67    1.20
  13  -3 -10    0.97    1.02
  13   3 -10    0.57    1.02
  13  -3 -11    0.75    0.94
  13   3 -11    0.81    0.99
  13  -3 -12    0.25    0.72
  13   3 -12    0.19    0.87
  13  -3 -13    1.21    0.92
  13   3 -13   -0.00    0.85
  13  -3 -14   -0.00    0.71
  13   3 -14    0.22    1.01
  13  -3 -15    2.66    1.25
  13   3 -15    0.69    1.16
  13  -3 -16    0.19    0.68
  13   3 -16    0.31    0.89
  13  -3 -17    0.02    0.69
  13   3 -17    0.13    0.87
  13  -3 -18   -0.00    0.82
  13   3 -18    0.04    1.11
  13  -3 -19    2.91    1.23
  13   3 -19    0.45    1.07
  13  -3 -20    1.32    1.13
  13   3 -20    3.21    1.45
  13   3 -21    0.57    0.96
  13   3 -22   -0.00    1.01
  13   3 -23    0.64    0.88
  13   3 -24   -0.00    0.89
  13   3 -25    0.54    1.00
  13   3 -26   -0.00    0.96
  13   3 -27    0.25    0.97
  13   3 -28   -0.00    0.95
  13  -4  -1    3.24    1.49
  13   4  -1    0.88    1.02
  13  -4  -2    0.27    1.01
  13   4  -2    0.38    0.95
  13  -4  -3    1.38    1.21
  13   4  -3    0.91    1.05
  13  -4  -4    0.35    0.86
  13   4  -4    0.26    0.92
  13  -4  -5   -0.00    0.95
  13   4  -5    0.39    0.83
  13  -4  -6    0.31    1.08
  13   4  -6    0.73    0.82
  13  -4  -7    0.67    1.18
  13   4  -7    2.55    1.27
  13  -4  -8    1.17    1.07
  13   4  -8    0.00    0.86
  13  -4  -9    0.00    0.73
  13   4  -9    1.09    0.93
  13  -4 -10   -0.00    0.85
  13   4 -10    0.78    0.87
  13  -4 -11    0.62    1.17
  13   4 -11    5.05    1.74
  13  -4 -12    2.59    1.22
  13   4 -12    0.82    1.14
  13  -4 -13    1.95    1.13
  13   4 -13    0.13    1.08
  13  -4 -14   -0.00    0.82
  13   4 -14   -0.00    0.88
  13  -4 -15    0.87    0.90
  13   4 -15   -0.00    0.92
  13  -4 -16   -0.00    0.77
  13   4 -16   -0.00    0.82
  13  -4 -17   -0.00    0.75
  13   4 -17    1.01    1.02
  13  -4 -18   -0.00    0.81
  13   4 -18   -0.00    0.87
  13   4 -19   -0.00    0.98
  13   4 -20   -0.00    0.88
  13   4 -21    1.99    1.35
  13   4 -22    3.84    1.81
  13   4 -23   -0.00    0.94
  13   4 -24    1.66    1.37
  13   4 -25    0.64    1.02
  13   4 -26    0.22    1.07
  13   4 -27    0.79    1.23
  13   4 -28    0.00    1.03
  13  -5  -1    1.86    1.41
  13  -5  -2    0.40    0.99
  13   5  -2    0.00    0.83
  13  -5  -3    0.00    1.05
  13   5  -3   -0.00    0.74
  13  -5  -4    0.00    0.88
  13   5  -4   -0.00    0.96
  13  -5  -5    0.93    1.06
  13   5  -5    1.45    1.01
  13  -5  -6    0.54    1.09
  13   5  -6    0.00    0.91
  13  -5  -7    0.68    0.90
  13   5  -7   -0.00    0.94
  13  -5  -8    1.25    1.06
  13   5  -8   -0.00    0.82
  13  -5  -9    2.09    1.26
  13   5  -9    0.96    1.08
  13  -5 -10    0.98    0.93
  13   5 -10   -0.00    1.01
  13  -5 -11    0.82    0.95
  13   5 -11    0.25    1.11
  13  -5 -12   -0.00    0.81
  13   5 -12    0.35    0.98
  13  -5 -13   -0.00    0.66
  13   5 -13    0.35    0.98
  13  -5 -14    0.61    0.85
  13   5 -14   -0.00    0.79
  13  -5 -15    1.64    1.10
  13   5 -15    1.57    1.17
  13  -5 -16   -0.00    0.76
  13   5 -16    0.00    0.98
  13   5 -17    0.17    1.15
  13   5 -18   -0.00    0.91
  13   5 -19    2.45    1.49
  13   5 -20    0.25    0.92
  13   5 -21   -0.00    1.03
  13   5 -22   -0.00    1.04
  13   5 -23    0.00    1.20
  13   5 -24    1.57    1.26
  13   5 -25    0.29    0.99
  13  -6  -1    2.27    1.36
  13   6  -1    0.00    0.82
 -13  -6   1    0.00    1.16
  13  -6  -2    0.99    1.25
  13   6  -2    0.26    0.89
  13  -6  -3   -0.00    1.02
  13   6  -3    0.45    0.81
  13  -6  -4    0.58    1.02
  13   6  -4    1.41    1.33
  13  -6  -5    0.82    1.13
  13   6  -5    0.00    0.83
  13  -6  -6    0.43    1.17
  13   6  -6    3.02    1.40
  13  -6  -7    1.04    1.09
  13   6  -7    0.79    1.07
  13  -6  -8    0.00    1.04
  13   6  -8    1.70    1.22
  13  -6  -9   -0.00    1.11
  13   6  -9   -0.00    1.18
  13  -6 -10    0.56    1.00
  13   6 -10    1.05    1.08
  13  -6 -11    0.26    0.88
  13   6 -11   -0.00    1.07
  13  -6 -12    1.85    1.19
  13   6 -12    1.99    1.32
  13  -6 -13    1.17    1.07
  13   6 -13    0.40    0.92
  13  -6 -14    0.00    0.73
  13   6 -14   -0.00    1.07
  13  -6 -15   -0.00    0.91
  13   6 -15    0.19    0.88
  13   6 -16    1.21    1.17
  13   6 -17    0.36    0.86
  13   6 -18    1.04    1.10
  13   6 -19    0.00    1.00
  13   6 -20   -0.00    0.88
  13   6 -21   -0.00    0.97
  13   6 -22   -0.00    0.99
  13  -7  -1    0.00    0.99
  13   7  -1    0.34    0.95
 -13  -7   1    0.03    1.21
  13  -7  -2   -0.00    1.01
  13   7  -2    0.14    0.93
  13  -7  -3    1.03    1.10
  13   7  -3    0.67    0.97
  13  -7  -4    0.35    0.87
  13   7  -4    2.51    1.44
  13  -7  -5    0.75    1.11
  13   7  -5    1.45    1.17
  13  -7  -6    0.64    1.05
  13   7  -6    0.00    0.98
  13  -7  -7   -0.00    1.08
  13   7  -7   -0.00    1.02
  13  -7  -8   -0.00    1.02
  13   7  -8   -0.00    0.94
  13  -7  -9    2.76    1.41
  13   7  -9    0.41    1.02
  13  -7 -10    1.01    1.16
  13   7 -10    0.72    1.11
  13  -7 -11   -0.00    0.92
  13   7 -11    1.08    1.06
  13  -7 -12    1.13    1.04
  13   7 -12   -0.00    0.90
  13  -7 -13   -0.00    0.88
  13   7 -13    0.00    0.92
  13   7 -14    0.00    1.17
  13   7 -15    0.32    1.11
  13   7 -16    1.21    1.07
  13   7 -17    0.00    1.03
  13   7 -18    0.20    1.00
  13   7 -19    0.39    0.99
  13  -8  -1    0.04    1.03
  13   8  -1    0.67    1.10
 -13  -8   1    0.05    1.12
  13  -8  -2    1.57    1.38
  13   8  -2    1.38    1.27
  13  -8  -3   -0.00    1.00
  13   8  -3    0.26    0.87
  13  -8  -4   -0.00    1.15
  13   8  -4    0.59    1.06
  13  -8  -5    1.94    1.34
  13   8  -5    1.31    1.11
  13  -8  -6    2.25    1.36
  13   8  -6    2.61    1.48
  13  -8  -7    0.90    0.94
  13   8  -7    0.07    0.87
  13  -8  -8    0.73    1.15
  13   8  -8    1.60    1.17
  13  -8  -9    0.99    1.13
  13   8  -9    0.53    0.86
  13  -8 -10    0.00    0.94
  13   8 -10    0.89    1.19
  13  -8 -11    0.00    0.95
  13   8 -11    0.00    1.20
  13  -8 -12    0.29    0.91
  13   8 -12   -0.00    0.92
  13   8 -13    0.55    1.10
  13   8 -14    0.00    1.28
  13   8 -15   -0.00    1.03
  13  -9  -1   -0.00    1.22
  13   9  -1   -0.00    0.84
 -13  -9   1    1.74    1.52
  13  -9  -2    0.00    1.05
  13   9  -2    0.35    0.81
  13  -9  -3    0.00    1.11
  13   9  -3    0.56    0.92
  13  -9  -4    1.22    1.25
  13   9  -4    1.72    1.28
  13  -9  -5   -0.00    1.07
  13   9  -5    2.28    1.34
  13  -9  -6    1.09    1.21
  13   9  -6    0.49    1.07
  13  -9  -7    0.50    1.12
  13   9  -7    0.22    0.81
  13  -9  -8    1.48    1.22
  13   9  -8   -0.00    1.08
  13  -9  -9   -0.00    1.07
  13   9  -9   -0.00    0.92
  13  -9 -10    1.78    1.32
  13   9 -10    1.17    1.38
  13   9 -11    0.95    1.30
  13 -10  -1    0.03    1.04
  13  10  -1    0.00    0.86
 -13 -10   1    0.00    1.06
  13 -10  -2   -0.00    1.29
  13  10  -2    1.36    1.27
  13 -10  -3    0.83    1.13
  13  10  -3    1.01    1.12
  13 -10  -4    1.12    1.38
  13  10  -4    0.66    1.30
  13 -10  -5   -0.00    0.87
  13  10  -5    2.84    1.52
  13 -10  -6    0.00    1.20
  13  10  -6    0.00    0.93
  13 -10  -7   -0.00    1.18
  13 -10  -8    1.05    1.09
  13 -11  -1   -0.00    1.33
 -13 -11   1    0.00    1.23
  13 -11  -2    0.61    1.16
  13 -11  -3    0.01    1.19
  13 -11  -4    0.33    1.17
  13 -11  -5   -0.00    1.12
  13 -11  -6    0.67    1.19
  13 -12  -1    0.14    1.17
 -13 -12   1    0.23    1.55
  13 -12  -2    1.93    1.66
  13 -12  -3    0.44    1.08
  13 -12  -4   -0.00    1.23
  12   0  -1    0.00    0.80
  12   0  -2    0.91    1.16
  12   0  -3   -0.00    0.88
  12   0  -4   -0.00    0.73
  12   0  -5   -0.00    0.73
  12   0  -6    7.87    2.54
  12   0  -7   -0.00    0.76
  12   0  -8    0.27    0.84
  12   0  -9   -0.00    0.61
  12   0 -10    4.29    1.68
  12   0 -11    0.55    0.77
  12   0 -12    3.97    1.57
  12   0 -13    0.07    0.75
  12   0 -14   -0.00    0.74
  12   0 -15    0.37    0.90
  12   0 -16    2.32    1.26
  12   0 -17    0.92    0.97
  12   0 -18    0.28    0.89
  12   0 -19    0.02    0.80
  12   0 -20    1.09    1.14
  12   0 -21    0.10    0.90
  12   0 -22    0.44    0.99
  12   0 -23   -0.00    0.79
  12   0 -24   -0.00    1.02
  12  -1  -1   -0.00    0.89
  12   1  -1    0.15    0.74
  12  -1  -2    4.48    1.88
  12   1  -2    4.50    1.79
  12  -1  -3    1.25    1.06
  12   1  -3   -0.00    0.76
  12  -1  -4    3.34    1.58
  12   1  -4    3.83    1.54
  12  -1  -5   -0.00    0.83
  12   1  -5    0.70    0.74
  12  -1  -6    0.00    0.84
  12   1  -6   -0.00    0.74
  12  -1  -7    0.36    0.78
  12   1  -7    0.79    0.92
  12  -1  -8    5.77    2.22
  12   1  -8    7.76    2.33
  12  -1  -9   -0.00    0.84
  12   1  -9    0.20    0.73
  12  -1 -10    1.99    1.18
  12   1 -10    2.16    1.25
  12  -1 -11    0.85    0.98
  12   1 -11    0.77    0.86
  12  -1 -12    0.51    0.87
  12   1 -12    1.29    0.85
  12  -1 -13   -0.00    0.61
  12   1 -13    0.69    0.77
  12  -1 -14    2.47    1.46
  12   1 -14    6.59    1.82
  12  -1 -15    0.63    0.81
  12   1 -15    0.87    0.94
  12  -1 -16   -0.00    0.93
  12   1 -16    0.08    0.85
  12  -1 -17    0.00    0.75
  12   1 -17   -0.00    0.94
  12  -1 -18    0.92    0.91
  12   1 -18    1.46    1.17
  12  -1 -19    0.67    0.79
  12   1 -19    0.13    0.88
  12  -1 -20    0.73    0.96
  12   1 -20    0.88    0.85
  12  -1 -21   -0.00    0.78
  12   1 -21    0.06    0.74
  12  -1 -22   -0.00    0.79
  12   1 -22    0.12    0.97
  12  -1 -23    0.00    0.97
  12   1 -23   -0.00    0.81
  12   1 -24    0.43    0.79
  12   1 -25    0.16    0.67
  12   1 -26    0.45    0.87
  12  -2  -1    1.29    1.06
  12   2  -1    1.00    0.97
  12  -2  -2    3.39    1.43
  12   2  -2    1.65    1.22
  12  -2  -3    1.17    1.13
  12   2  -3    1.12    0.87
  12  -2  -4    1.03    1.06
  12   2  -4    0.00    0.65
  12  -2  -5    0.39    0.83
  12   2  -5    0.94    0.86
  12  -2  -6    3.96    1.69
  12   2  -6    4.67    1.72
  12  -2  -7    1.21    1.06
  12   2  -7    2.37    1.25
  12  -2  -8    0.56    0.87
  12   2  -8    1.32    0.93
  12  -2  -9   -0.00    0.75
  12   2  -9   -0.00    0.83
  12  -2 -10    3.72    1.45
  12   2 -10    2.27    1.33
  12  -2 -11    0.64    0.81
  12   2 -11    1.61    1.11
  12  -2 -12    1.91    1.09
  12   2 -12    2.11    1.30
  12  -2 -13   -0.00    0.73
  12   2 -13    1.58    0.94
  12  -2 -14   -0.00    0.73
  12   2 -14   -0.00    0.91
  12  -2 -15    0.67    0.74
  12   2 -15   -0.00    0.88
  12  -2 -16    0.97    0.93
  12   2 -16    2.13    1.27
  12  -2 -17    0.00    0.83
  12   2 -17    0.79    1.04
  12  -2 -18    0.00    0.71
  12   2 -18    0.28    0.75
  12  -2 -19    0.55    0.76
  12   2 -19   -0.00    0.78
  12  -2 -20    0.63    0.95
  12   2 -20    0.00    0.99
  12  -2 -21    0.26    0.98
  12   2 -21    0.27    1.09
  12  -2 -22    2.34    1.37
  12   2 -22    2.08    1.33
  12   2 -23    0.00    0.93
  12   2 -24    0.00    0.79
  12   2 -25    0.44    0.84
  12   2 -26    0.70    1.07
  12   2 -27   -0.00    0.80
  12  -3  -1    0.97    1.10
  12   3  -1   -0.00    0.68
 -12  -3   1    0.84    0.91
  12  -3  -2    6.28    2.05
  12   3  -2    3.85    1.79
  12  -3  -3    0.24    0.98
  12   3  -3    1.34    0.90
  12  -3  -4    2.72    1.53
  12   3  -4    3.92    1.49
  12  -3  -5    0.23    0.92
  12   3  -5    0.44    0.85
  12  -3  -6    0.78    0.86
  12   3  -6   -0.00    0.80
  12  -3  -7   -0.00    0.84
  12   3  -7    0.43    0.78
  12  -3  -8    4.32    1.39
  12   3  -8    0.00    0.70
  12  -3  -9    2.23    1.25
  12   3  -9    0.38    0.84
  12  -3 -10    1.04    0.98
  12   3 -10    0.84    1.05
  12  -3 -11    0.24    0.64
  12   3 -11    1.17    0.94
  12  -3 -12    2.50    1.24
  12   3 -12    1.46    1.06
  12  -3 -13   -0.00    0.79
  12   3 -13   -0.00    1.01
  12  -3 -14    0.17    0.71
  12   3 -14    4.52    1.45
  12  -3 -15    0.00    0.76
  12   3 -15    1.23    1.08
  12  -3 -16   -0.00    0.68
  12   3 -16    0.29    0.90
  12  -3 -17   -0.00    0.74
  12   3 -17    0.00    0.70
  12  -3 -18   -0.00    0.71
  12   3 -18    0.43    0.86
  12  -3 -19    1.59    1.10
  12   3 -19    0.96    1.03
  12  -3 -20    1.00    0.83
  12   3 -20   -0.00    0.90
  12   3 -21    0.02    0.73
  12   3 -22    0.29    0.74
  12   3 -23    1.39    1.08
  12   3 -24    3.29    1.62
  12   3 -25    0.00    1.07
  12   3 -26    0.09    1.00
  12   3 -27    0.75    1.16
  12   3 -28    0.58    1.17
  12  -4  -1    2.54    1.43
  12   4  -1    4.76    1.55
 -12  -4   1    1.17    1.32
  12  -4  -2    3.01    1.30
  12   4  -2    1.36    1.04
 -12  -4   2    0.00    1.14
  12  -4  -3    1.84    1.18
  12   4  -3    0.94    0.97
 -12  -4   3   -0.00    0.93
  12  -4  -4    0.00    0.79
  12   4  -4    0.23    0.73
  12  -4  -5    1.63    1.21
  12   4  -5    2.36    1.24
  12  -4  -6    0.42    1.29
  12   4  -6    2.66    1.22
  12  -4  -7    1.27    1.20
  12   4  -7    2.73    1.34
  12  -4  -8    0.08    0.85
  12   4  -8    0.18    0.81
  12  -4  -9    0.83    0.85
  12   4  -9    0.13    0.78
  12  -4 -10    1.05    1.01
  12   4 -10    2.38    1.27
  12  -4 -11    0.00    0.83
  12   4 -11    2.10    1.16
  12  -4 -12    2.29    1.08
  12   4 -12    0.25    0.88
  12  -4 -13    0.00    0.65
  12   4 -13   -0.00    0.84
  12  -4 -14    0.00    0.65
  12   4 -14    0.46    0.95
  12  -4 -15   -0.00    0.80
  12   4 -15    0.21    0.88
  12  -4 -16    1.56    0.97
  12   4 -16    1.58    1.14
  12  -4 -17    1.77    1.13
  12   4 -17    2.92    1.53
  12  -4 -18    1.33    0.91
  12   4 -18    0.00    0.94
  12  -4 -19   -0.00    0.70
  12   4 -19   -0.00    0.93
  12   4 -20    3.10    1.63
  12   4 -21    0.46    0.91
  12   4 -22    0.46    0.95
  12   4 -23   -0.00    1.11
  12   4 -24   -0.00    0.74
  12   4 -25    0.06    0.85
  12   4 -26    2.07    1.41
  12   4 -27    0.31    0.91
  12   4 -28    1.14    1.12
 -12  -4  28    6.05    8.05
  12   4 -29    0.26    1.14
 -12  -4  29   -0.00    4.80
  12  -5  -1   -0.00    0.96
  12   5  -1   -0.00    0.87
 -12  -5   1    0.57    1.19
  12  -5  -2    0.49    1.16
  12   5  -2    1.49    1.05
 -12  -5   2    1.44    1.38
  12  -5  -3    1.86    1.12
  12   5  -3    2.62    1.30
 -12  -5   3    0.00    1.00
  12  -5  -4    3.94    1.55
  12   5  -4    1.23    1.29
 -12  -5   4    3.40    1.63
  12  -5  -5    2.51    1.25
  12   5  -5    0.00    0.64
  12  -5  -6    0.42    1.02
  12   5  -6    0.20    0.81
  12  -5  -7    0.99    1.05
  12   5  -7    0.10    1.05
  12  -5  -8    1.63    1.25
  12   5  -8    3.22    1.36
  12  -5  -9    1.71    1.23
  12   5  -9    4.58    1.59
  12  -5 -10    0.47    0.77
  12   5 -10    1.58    1.16
  12  -5 -11   -0.00    0.86
  12   5 -11    0.00    0.90
  12  -5 -12   -0.00    0.77
  12   5 -12    0.09    0.88
  12  -5 -13    1.81    1.13
  12   5 -13    3.57    1.53
  12  -5 -14    1.36    1.13
  12   5 -14    4.54    1.65
  12  -5 -15    0.02    0.67
  12   5 -15    0.49    1.01
  12  -5 -16    0.08    0.64
  12   5 -16    0.19    1.04
  12  -5 -17    1.24    0.94
  12   5 -17    0.44    0.99
  12   5 -18    3.12    1.51
  12   5 -19    0.57    0.84
  12   5 -20    0.75    0.92
  12   5 -21    0.40    0.95
  12   5 -22    0.57    1.06
  12   5 -23   -0.00    1.03
  12   5 -24    1.27    1.26
  12   5 -25    0.84    1.25
  12   5 -26    0.42    0.96
 -12  -5  26    0.07    9.08
  12   5 -27    0.94    1.17
 -12  -5  27    0.00    6.56
  12   5 -28   -0.00    1.09
 -12  -5  28    3.84    7.06
 -12  -5  29   -0.00    3.80
 -12  -5  30    0.95    4.35
  12  -6  -1    4.70    1.70
  12   6  -1    1.98    1.23
 -12  -6   1    1.63    1.50
  12  -6  -2    1.08    1.14
  12   6  -2    0.00    0.89
 -12  -6   2    0.19    0.96
  12  -6  -3   -0.00    1.13
  12   6  -3    0.49    1.16
 -12  -6   3    1.60    1.26
  12  -6  -4   -0.00    0.97
  12   6  -4    0.59    0.81
 -12  -6   4    0.00    1.02
  12  -6  -5    3.06    1.68
  12   6  -5    3.94    1.73
  12  -6  -6    2.02    1.36
  12   6  -6    2.86    1.33
  12  -6  -7    4.76    1.69
  12   6  -7    2.17    1.56
  12  -6  -8    0.49    0.82
  12   6  -8    0.63    0.97
  12  -6  -9    1.44    1.27
  12   6  -9    1.12    1.31
  12  -6 -10    0.00    0.84
  12   6 -10   -0.00    0.92
  12  -6 -11    3.16    1.58
  12   6 -11    6.25    2.06
  12  -6 -12   -0.00    0.95
  12   6 -12    3.84    1.45
  12  -6 -13    0.47    0.92
  12   6 -13    0.36    0.99
  12  -6 -14   -0.00    0.70
  12   6 -14    0.99    1.10
  12  -6 -15    1.02    0.82
  12   6 -15    0.00    0.98
  12  -6 -16    1.32    0.96
  12   6 -16    1.02    1.19
  12   6 -17    0.46    1.26
  12   6 -18    0.78    1.08
  12   6 -19   -0.00    0.90
  12   6 -20    0.07    0.78
  12   6 -21    0.51    0.88
  12   6 -22    0.27    0.84
  12   6 -23    1.24    1.29
  12   6 -24    0.57    1.09
  12   6 -25    0.23    1.19
 -12  -6  25   -0.00    6.97
  12   6 -26   -0.00    1.11
 -12  -6  26   -0.00    8.03
  12   6 -27    0.90    1.33
 -12  -6  27    0.33    5.07
 -12  -6  28   -0.00    4.59
  12  -7  -1    0.85    1.15
  12   7  -1    0.95    1.04
 -12  -7   1    1.53    1.16
  12  -7  -2    2.47    1.26
  12   7  -2    0.70    1.29
 -12  -7   2   -0.00    0.97
  12  -7  -3    3.90    1.67
  12   7  -3    4.19    1.63
 -12  -7   3    1.45    1.41
  12  -7  -4    0.81    1.04
  12   7  -4    0.28    0.86
 -12  -7   4    1.18    1.18
  12  -7  -5    0.53    1.11
  12   7  -5    0.96    1.12
  12  -7  -6   -0.00    1.03
  12   7  -6   -0.00    0.73
  12  -7  -7    0.85    1.04
  12   7  -7    1.47    1.25
  12  -7  -8    1.94    1.19
  12   7  -8   -0.00    1.01
  12  -7  -9    5.05    2.01
  12   7  -9    5.23    2.12
  12  -7 -10   -0.00    0.90
  12   7 -10    0.00    0.90
  12  -7 -11    0.70    0.96
  12   7 -11    0.57    0.94
  12  -7 -12    0.15    0.81
  12   7 -12    0.00    0.75
  12  -7 -13    0.49    0.88
  12   7 -13    1.20    1.32
  12  -7 -14    0.00    0.89
  12   7 -14    2.51    1.37
  12   7 -15    0.00    0.78
  12   7 -16   -0.00    1.22
  12   7 -17    0.00    1.06
  12   7 -18    1.19    1.21
  12   7 -19    1.89    1.31
  12   7 -20    1.58    1.33
  12   7 -21   -0.00    1.07
  12   7 -22    0.02    0.84
  12   7 -23   -0.00    0.87
 -12  -7  23    3.15    9.79
  12   7 -24    0.00    1.14
 -12  -7  24   -0.00    7.02
  12   7 -25    1.79    1.42
 -12  -7  25    1.16    5.43
  12  -8  -1    1.05    1.29
  12   8  -1    4.35    1.61
 -12  -8   1    1.89    1.58
  12  -8  -2    0.97    1.09
  12   8  -2    0.00    0.68
 -12  -8   2    0.99    1.23
  12  -8  -3    1.54    1.29
  12   8  -3    1.64    1.22
 -12  -8   3    1.22    1.37
  12  -8  -4    0.33    0.93
  12   8  -4    1.02    1.11
 -12  -8   4    0.03    0.90
  12  -8  -5    0.86    1.11
  12   8  -5    3.83    1.55
  12  -8  -6    0.29    0.87
  12   8  -6   -0.00    1.10
  12  -8  -7    2.44    1.51
  12   8  -7    2.96    1.48
  12  -8  -8    0.42    1.14
  12   8  -8    0.19    0.89
  12  -8  -9    0.57    1.02
  12   8  -9   -0.00    0.93
  12  -8 -10   -0.00    0.97
  12   8 -10   -0.00    1.07
  12  -8 -11    0.77    1.01
  12   8 -11    1.27    1.16
  12  -8 -12    0.65    0.88
  12   8 -12    1.41    1.22
  12   8 -13    3.47    1.68
  12   8 -14   -0.00    1.04
  12   8 -15    1.24    1.28
  12   8 -16   -0.00    1.00
  12   8 -17   -0.00    1.13
  12   8 -18   -0.00    1.02
  12   8 -19   -0.00    0.66
  12   8 -20   -0.00    0.89
  12   8 -21    1.46    1.40
 -12  -8  21   -0.00    9.01
  12   8 -22    1.08    1.01
 -12  -8  22    0.50    8.95
  12  -9  -1   -0.00    1.06
  12   9  -1    0.00    1.02
 -12  -9   1   -0.00    0.92
  12  -9  -2    0.61    1.19
  12   9  -2   -0.00    0.80
 -12  -9   2    0.08    1.05
  12  -9  -3    0.53    1.07
  12   9  -3    3.79    1.63
 -12  -9   3    0.52    1.43
  12  -9  -4    0.46    0.92
  12   9  -4    1.68    1.08
 -12  -9   4   -0.00    1.30
  12  -9  -5   -0.00    1.04
  12   9  -5   -0.00    0.86
  12  -9  -6    0.59    1.14
  12   9  -6   -0.00    0.97
  12  -9  -7    0.61    0.84
  12   9  -7   -0.00    0.97
  12  -9  -8    0.78    1.17
  12   9  -8    1.26    1.26
  12  -9  -9    7.92    2.13
  12   9  -9    1.78    1.55
  12  -9 -10   -0.00    0.91
  12   9 -10   -0.00    1.16
  12  -9 -11    0.71    1.00
  12   9 -11   -0.00    1.04
  12   9 -12    0.18    1.00
  12   9 -13    0.57    1.39
  12   9 -14    0.83    1.19
  12   9 -15    1.02    1.26
  12   9 -16   -0.00    0.86
  12   9 -17   -0.00    1.10
  12   9 -18   -0.00    1.05
 -12  -9  19   -0.00    8.03
  12 -10  -1    1.06    1.18
  12  10  -1    0.20    0.85
 -12 -10   1    3.07    1.56
  12 -10  -2   -0.00    1.19
  12  10  -2   -0.00    0.69
 -12 -10   2   -0.00    1.07
  12 -10  -3   -0.00    1.21
  12  10  -3    1.81    1.21
 -12 -10   3    0.00    1.40
  12 -10  -4   -0.00    1.08
  12  10  -4   -0.00    1.00
 -12 -10   4    0.84    1.29
  12 -10  -5    2.21    1.41
  12  10  -5    0.00    0.99
  12 -10  -6   -0.00    1.11
  12  10  -6    0.83    1.01
  12 -10  -7    0.64    1.07
  12  10  -7    1.80    1.29
  12 -10  -8    0.00    1.01
  12  10  -8    0.52    1.12
  12 -10  -9    0.47    1.06
  12  10  -9    0.23    1.04
  12  10 -10   -0.00    0.98
  12  10 -11   -0.00    1.09
  12  10 -12   -0.00    0.93
  12  10 -13    1.05    1.35
  12  10 -14    0.00    1.07
  12 -11  -1    0.15    0.89
  12  11  -1    0.23    1.00
 -12 -11   1   -0.00    1.23
  12 -11  -2    1.86    1.45
  12  11  -2   -0.00    0.82
 -12 -11   2   -0.00    1.51
  12 -11  -3    2.53    1.44
  12  11  -3    0.94    1.20
 -12 -11   3    1.49    1.45
  12 -11  -4   -0.00    1.25
  12  11  -4   -0.00    0.97
 -12 -11   4   -0.00    0.96
  12 -11  -5    0.00    1.08
  12  11  -5    0.46    0.83
  12 -11  -6   -0.00    1.07
  12  11  -6   -0.00    1.06
  12 -11  -7    0.00    1.11
  12  11  -7    0.31    1.30
  12  11  -8   -0.00    1.39
  12  11  -9    1.87    1.50
  12  11 -10   -0.00    1.30
  12 -12  -1    0.97    1.15
  12  12  -1    0.49    1.04
 -12 -12   1   -0.00    1.41
  12 -12  -2    0.42    1.14
  12  12  -2   -0.00    1.00
 -12 -12   2    0.74    1.09
  12 -12  -3    0.39    1.18
  12  12  -3   -0.00    0.95
 -12 -12   3    1.91    1.26
  12 -12  -4    0.00    0.94
  12  12  -4    0.00    1.01
 -12 -12   4   -0.00    0.99
  12 -12  -5    1.82    1.26
  12  12  -5    0.00    1.11
  12 -13  -1    0.00    0.97
 -12 -13   1   -0.00    1.21
  12 -13  -2    0.26    1.13
 -12 -13   2    0.85    1.42
  12 -13  -3    1.04    1.34
 -12 -13   3    0.26    1.24
 -12 -13   4   -0.00    1.13
  12 -14  -1    1.12    1.35
 -12 -14   3    2.35    1.60
 -11   0   1   19.42    5.36
  11   0  -1   17.77    5.05
 -11   0   2   -0.00    1.11
  11   0  -2   -0.00    0.93
 -11   0   3    4.00    1.89
  11   0  -3    3.30    1.55
  11   0  -4    0.18    0.66
  11   0  -5   20.34    5.51
  11   0  -6   -0.00    0.77
  11   0  -7    0.79    0.85
  11   0  -8   -0.00    0.72
  11   0  -9    5.45    1.87
  11   0 -10   -0.00    0.77
  11   0 -11    3.22    1.43
  11   0 -12    0.06    0.66
  11   0 -13    0.92    0.77
  11   0 -14    0.16    0.70
  11   0 -15    3.61    1.47
  11   0 -16    0.03    0.81
  11   0 -17    0.00    0.88
  11   0 -18    0.39    0.88
  11   0 -20    0.00    0.78
  11   0 -21    1.61    1.18
  11   0 -22   -0.00    0.76
  11   0 -23   -0.00    0.72
  11   0 -24   -0.00    0.79
  11   0 -25    1.26    1.04
 -11   1   1   18.67    4.43
  11  -1  -1   13.09    3.95
  11   1  -1   13.31    3.88
 -11  -1   1   11.26    4.02
  11  -1  -2    0.38    0.78
  11   1  -2    0.00    0.73
 -11  -1   2   -0.00    0.93
  11  -1  -3    7.37    2.56
  11   1  -3    6.84    2.46
 -11  -1   3   10.44    2.94
  11  -1  -4   -0.00    0.78
  11   1  -4   -0.00    0.83
 -11  -1   4   -0.00    1.05
  11  -1  -5    1.08    0.83
  11   1  -5    1.52    0.97
  11  -1  -6   -0.00    0.91
  11   1  -6    0.64    0.94
  11  -1  -7    5.85    1.65
  11   1  -7    1.36    1.19
  11  -1  -8    0.01    0.68
  11   1  -8    1.27    0.86
  11  -1  -9    3.44    1.49
  11   1  -9    3.93    1.57
  11   1 -10   -0.00    0.63
  11  -1 -11    1.43    0.98
  11   1 -11    1.55    1.11
  11  -1 -12    0.94    0.86
  11   1 -12    0.89    0.88
  11  -1 -13    3.58    1.38
  11   1 -13    3.14    1.48
  11  -1 -14    0.26    0.71
  11   1 -14    0.09    0.71
  11  -1 -15   -0.00    0.83
  11   1 -15    1.35    0.98
  11  -1 -16    0.41    0.73
  11   1 -16   -0.00    0.86
  11  -1 -17    2.71    1.18
  11   1 -17    1.96    1.26
  11  -1 -18    1.29    1.20
  11   1 -18    1.09    1.03
  11  -1 -19   -0.00    0.83
  11   1 -19    0.50    0.92
  11  -1 -20    0.96    0.92
  11   1 -20   -0.00    0.85
  11  -1 -21    0.31    0.66
  11   1 -21    0.65    0.97
  11  -1 -22    0.10    0.71
  11   1 -22   -0.00    0.59
  11  -1 -23    0.44    0.86
  11   1 -23    4.12    1.48
  11  -1 -24    0.26    0.97
  11   1 -24    0.10    0.82
  11   1 -25   -0.00    0.71
  11   1 -26    0.35    0.93
  11  -2  -1    5.98    1.77
  11   2  -1    3.41    1.48
 -11  -2   1    2.04    1.44
  11  -2  -2    0.03    0.85
  11   2  -2   -0.00    0.84
 -11  -2   2   -0.00    0.85
  11  -2  -3    0.58    0.97
  11   2  -3    1.82    1.11
 -11  -2   3    1.72    1.20
  11  -2  -4    1.64    1.09
  11   2  -4    2.81    1.19
 -11  -2   4    0.69    1.21
  11  -2  -5    8.64    2.78
  11   2  -5    8.17    2.68
 -11  -2   5   10.33    3.10
  11  -2  -6    0.55    0.97
  11   2  -6    1.89    1.12
  11  -2  -7    0.82    0.86
  11   2  -7    1.57    0.96
  11  -2  -8    2.18    1.11
  11   2  -8    1.66    1.18
  11  -2  -9    4.33    1.86
  11   2  -9    6.63    1.99
  11  -2 -10    0.29    0.83
  11   2 -10    1.64    0.94
  11  -2 -11    5.66    1.85
  11   2 -11    4.04    1.77
  11  -2 -12   -0.00    0.61
  11   2 -12    0.61    0.80
  11  -2 -13   -0.00    0.63
  11  -2 -14    0.43    0.77
  11   2 -14    1.16    0.98
  11  -2 -15    1.67    1.06
  11   2 -15    2.03    1.37
  11  -2 -16    0.83    0.83
  11   2 -16    1.04    0.91
  11  -2 -17    1.23    0.87
  11   2 -17    0.15    0.88
  11  -2 -18   -0.00    0.79
  11   2 -18   -0.00    0.69
  11  -2 -19    1.42    1.12
  11   2 -19    2.59    1.28
  11  -2 -20    0.77    0.93
  11   2 -20    1.11    1.08
  11  -2 -21    1.44    1.11
  11   2 -21    1.27    1.06
  11  -2 -22    0.52    0.84
  11   2 -22    0.38    0.89
  11   2 -23    0.55    0.98
  11   2 -24    0.00    0.95
  11   2 -25    1.32    1.17
  11   2 -26   -0.00    0.85
  11   2 -27    2.13    1.39
  11   2 -28    0.70    1.01
  11  -3  -1    1.29    1.24
  11   3  -1    0.32    0.82
  11  -3  -2    2.13    1.40
  11   3  -2    3.54    1.36
 -11  -3   2    2.60    1.58
  11  -3  -3   12.13    2.95
  11   3  -3    5.83    2.46
 -11  -3   3   10.65    3.08
  11  -3  -4    0.94    0.90
  11   3  -4    1.05    0.90
 -11  -3   4    1.00    1.25
  11  -3  -5    0.52    0.90
  11   3  -5    0.45    0.79
 -11  -3   5    0.19    1.05
  11  -3  -6    0.29    0.80
  11   3  -6    0.48    0.81
 -11  -3   6    4.97    1.73
  11   3  -7    5.90    2.09
  11  -3  -8    0.40    0.89
  11   3  -8    0.24    0.85
  11  -3  -9    0.72    0.95
  11   3  -9    0.54    0.92
  11  -3 -10    0.83    0.83
  11   3 -10    0.21    0.75
  11  -3 -11    0.62    0.94
  11   3 -11    2.68    1.22
  11  -3 -12    0.91    0.92
  11   3 -12    0.49    0.92
  11  -3 -13    2.99    1.30
  11   3 -13    2.82    1.43
  11  -3 -14   -0.00    0.65
  11   3 -14   -0.00    0.75
  11  -3 -15   -0.00    0.65
  11   3 -15   -0.00    0.94
  11  -3 -16    0.11    0.53
  11   3 -16   -0.00    0.95
  11  -3 -17    0.01    0.58
  11   3 -17    0.53    0.95
  11  -3 -18    0.14    0.72
  11   3 -18    0.77    1.08
  11  -3 -19    2.01    1.02
  11   3 -19    0.67    0.94
  11  -3 -20    0.36    0.84
  11   3 -20    1.21    1.09
  11  -3 -21    0.23    0.89
  11   3 -21   -0.00    0.74
  11   3 -22    1.00    1.00
  11   3 -23    0.92    0.99
  11   3 -24    1.17    1.27
  11   3 -25    0.78    0.96
  11   3 -26   -0.00    1.08
  11   3 -27    2.86    1.52
  11   3 -28    0.00    0.93
 -11  -3  28   -0.00    8.52
  11   3 -29    0.32    1.04
  11  -4  -1    4.29    2.00
  11   4  -1    5.42    1.84
  11  -4  -2   -0.00    1.05
  11   4  -2   -0.00    0.71
  11  -4  -3    1.33    1.03
  11   4  -3    0.77    0.87
  11  -4  -4    0.17    0.94
  11   4  -4    0.33    0.92
 -11  -4   4   -0.00    0.92
  11  -4  -5   10.28    2.36
  11   4  -5    3.90    1.93
 -11  -4   5    5.91    2.35
  11  -4  -6    1.40    1.12
  11   4  -6    2.16    1.27
 -11  -4   6    1.03    1.14
  11  -4  -7    0.99    0.99
  11  -4  -8    0.67    0.91
  11   4  -8   -0.00    0.79
  11  -4  -9    4.64    1.82
  11   4  -9    4.75    1.83
  11  -4 -10    2.02    1.06
  11   4 -10    0.01    0.80
  11  -4 -11    2.51    1.36
  11   4 -11    4.38    1.63
  11  -4 -12    0.77    0.77
  11   4 -12   -0.00    0.94
  11  -4 -13    0.00    0.77
  11   4 -13    1.44    1.14
  11  -4 -14    0.39    0.78
  11   4 -14    0.00    0.83
  11  -4 -15    0.64    0.84
  11   4 -15    1.88    1.20
  11  -4 -16    0.10    0.64
  11   4 -16   -0.00    0.77
  11  -4 -17    0.08    0.59
  11   4 -17   -0.00    0.88
  11  -4 -18   -0.00    0.71
  11   4 -18   -0.00    0.76
  11  -4 -19    0.62    0.79
  11   4 -19   -0.00    0.87
  11   4 -20    1.84    1.23
  11   4 -21    0.43    0.93
  11   4 -22    0.00    0.74
  11   4 -23   -0.00    0.94
  11   4 -24    1.35    1.17
  11   4 -25    2.17    1.47
  11   4 -26   -0.00    1.04
  11   4 -27   -0.00    0.72
 -11  -4  27    3.12    8.47
  11   4 -28    0.44    1.16
 -11  -4  28    2.36    5.71
 -11  -4  29   -0.00    4.21
  11  -5  -1   -0.00    0.83
  11   5  -1    0.00    0.65
 -11  -5   1   -0.00    0.81
  11  -5  -2    4.35    2.02
  11   5  -2    6.82    2.17
 -11  -5   2    6.46    2.37
  11  -5  -3    8.49    2.11
  11   5  -3    2.52    1.59
  11  -5  -4   -0.00    0.97
  11   5  -4   -0.00    0.88
  11  -5  -5   -0.00    0.84
  11   5  -5    0.71    0.94
  11  -5  -6    1.00    0.98
  11   5  -6    1.07    1.00
  11  -5  -7    2.80    1.56
  11   5  -7    5.18    1.82
 -11  -5   7    4.08    1.92
  11  -5  -8    1.29    1.06
  11   5  -8    1.71    1.20
  11  -5  -9    4.42    1.65
  11   5  -9    3.36    1.65
  11  -5 -10    0.00    0.85
  11   5 -10   -0.00    0.99
  11  -5 -11    1.45    1.05
  11   5 -11    2.75    1.28
  11  -5 -12    2.41    1.20
  11   5 -12    2.00    1.42
  11  -5 -13    3.46    1.55
  11   5 -13    5.65    2.03
  11  -5 -14    1.25    0.93
  11   5 -14    0.37    0.79
  11  -5 -15   -0.00    0.59
  11   5 -15    1.06    0.91
  11  -5 -16   -0.00    0.70
  11   5 -16    0.46    0.89
  11  -5 -17    0.10    0.64
  11   5 -17    0.35    0.86
  11  -5 -18    2.45    1.31
  11   5 -18    3.90    1.67
  11   5 -19    4.59    1.86
  11   5 -20    0.99    1.05
  11   5 -21    1.12    1.12
  11   5 -22   -0.00    0.89
  11   5 -23    1.31    1.25
  11   5 -24    0.03    0.67
  11   5 -25    0.13    0.84
 -11  -5  25    4.86    8.73
  11   5 -26    0.16    1.05
 -11  -5  26    2.90    6.65
  11   5 -27    0.18    1.23
 -11  -5  27    5.67    6.51
 -11  -5  28    2.75    5.29
 -11  -5  29    0.49    3.20
 -11  -5  30    4.23    3.99
 -11  -5  31    0.00    2.10
  11  -6  -1    2.33    1.50
  11   6  -1    1.17    1.05
 -11  -6   1    1.65    1.30
  11  -6  -2   -0.00    0.97
  11   6  -2    1.16    1.09
 -11  -6   2    0.00    0.94
  11  -6  -3    1.61    1.05
  11   6  -3    0.00    0.84
 -11  -6   3    0.00    0.88
  11  -6  -4    5.64    2.04
  11   6  -4    5.08    1.93
 -11  -6   4    3.76    1.90
  11  -6  -5    1.86    1.27
  11   6  -5    2.50    1.42
 -11  -6   5    1.02    1.11
  11  -6  -6    0.26    1.11
  11   6  -6    6.05    1.70
  11  -6  -7    0.35    1.01
  11   6  -7    2.07    1.14
  11  -6  -8    2.14    1.42
  11   6  -8    3.25    1.47
  11  -6  -9    0.79    1.13
  11   6  -9    0.53    0.88
  11  -6 -10    1.30    1.09
  11   6 -10    2.03    1.25
  11  -6 -11    0.00    0.94
  11   6 -11   -0.00    0.90
  11  -6 -12    0.14    0.74
  11   6 -12    1.17    0.94
  11  -6 -13    0.35    0.82
  11   6 -13    0.49    0.89
  11  -6 -14    1.73    1.02
  11   6 -14    1.56    1.07
  11  -6 -15    1.13    0.96
  11   6 -15    2.31    1.37
  11  -6 -16    1.27    0.99
  11   6 -16    3.22    1.38
  11   6 -17   -0.00    0.95
  11   6 -18    0.02    0.92
  11   6 -19    2.08    1.36
  11   6 -20    0.96    1.07
  11   6 -21    0.00    1.10
  11   6 -22    0.68    0.97
  11   6 -23    0.61    0.93
 -11  -6  23   -0.00    7.52
  11   6 -24    0.66    0.94
 -11  -6  24   -0.00    7.13
  11   6 -25    0.87    1.08
 -11  -6  25    2.80    6.34
 -11  -6  26   -0.00    5.11
 -11  -6  27   -0.00    4.07
 -11  -6  28    1.56    3.33
 -11  -6  29    0.00    2.89
 -11  -6  30   -0.00    2.50
 -11  -6  31    0.00    1.85
 -11  -6  32    0.92    1.65
  11  -7  -1    1.18    1.10
  11   7  -1    0.00    0.90
 -11  -7   1    0.81    1.05
  11  -7  -2    4.38    2.09
  11   7  -2    6.13    2.13
 -11  -7   2    6.48    2.31
  11  -7  -3    0.54    1.09
  11   7  -3   -0.00    0.92
 -11  -7   3   -0.00    1.01
  11  -7  -4    2.64    1.43
  11   7  -4    1.23    1.33
 -11  -7   4    2.44    1.48
  11  -7  -5    0.71    1.06
  11   7  -5    0.38    0.89
 -11  -7   5   -0.00    1.03
  11  -7  -6    2.36    1.37
  11   7  -6    0.77    0.99
 -11  -7   6    0.00    1.11
  11  -7  -7   -0.00    0.82
  11   7  -7   -0.00    0.63
 -11  -7   7    0.07    1.33
  11  -7  -8    2.82    1.74
  11   7  -8    8.12    2.19
  11  -7  -9    2.52    1.52
  11   7  -9    4.73    1.66
  11  -7 -10    0.00    0.85
  11   7 -10    0.23    0.87
  11  -7 -11    0.00    1.03
  11   7 -11    0.09    0.64
  11  -7 -12    2.87    1.43
  11   7 -12    2.37    1.45
  11  -7 -13   -0.00    0.78
  11   7 -13    2.07    1.25
  11  -7 -14    0.49    0.93
  11   7 -14    0.76    0.88
  11   7 -15    0.35    0.90
  11   7 -16    0.42    1.22
  11   7 -17    1.05    1.30
  11   7 -18    4.25    1.86
  11   7 -19    0.14    0.86
  11   7 -20   -0.00    1.09
  11   7 -21    0.55    1.06
  11   7 -22    0.00    1.05
 -11  -7  22    6.12    7.72
  11   7 -23   -0.00    1.13
 -11  -7  23   -0.00    6.29
  11   7 -24    0.15    1.05
 -11  -7  24    1.48    5.20
 -11  -7  25    0.00    3.92
 -11  -7  26    0.00    4.23
 -11  -7  27    0.73    2.82
 -11  -7  28   -0.00    2.60
 -11  -7  29    0.00    2.81
 -11  -7  30    0.54    2.06
  11  -8  -1    0.00    1.15
  11   8  -1   -0.00    0.90
 -11  -8   1   -0.00    1.02
  11  -8  -2    0.22    1.07
  11   8  -2    0.09    0.93
 -11  -8   2    1.99    1.28
  11  -8  -3   -0.00    1.07
  11   8  -3   -0.00    0.74
 -11  -8   3    0.52    1.06
  11  -8  -4   13.84    3.24
  11   8  -4    9.21    2.87
 -11  -8   4    5.37    2.77
  11  -8  -5    0.76    1.18
  11   8  -5    0.00    0.99
 -11  -8   5    0.14    0.96
  11  -8  -6    1.62    1.48
  11   8  -6    2.86    1.43
 -11  -8   6    4.87    1.85
  11  -8  -7    1.34    1.19
  11   8  -7    1.71    1.03
 -11  -8   7    1.44    1.49
  11  -8  -8    1.46    1.14
  11   8  -8    0.19    1.02
  11  -8  -9    1.60    1.22
  11   8  -9    1.06    1.29
  11  -8 -10    2.79    1.51
  11   8 -10    4.58    1.88
  11  -8 -11    0.32    0.85
  11   8 -11   -0.00    1.00
  11  -8 -12    0.60    0.93
  11   8 -12    0.52    0.94
  11  -8 -13    0.81    1.07
  11   8 -13    0.74    1.04
  11   8 -14    0.00    0.92
  11   8 -15    0.03    0.87
  11   8 -16    0.75    1.25
  11   8 -17    0.20    0.92
  11   8 -18    0.85    1.14
  11   8 -19    1.65    1.33
  11   8 -20    0.83    1.15
 -11  -8  20   -0.00    5.41
  11   8 -21    0.55    1.06
 -11  -8  21    1.12    5.24
  11   8 -22    2.07    1.59
 -11  -8  22   -0.00    5.01
 -11  -8  23   -0.00    5.43
 -11  -8  24    5.27    4.66
 -11  -8  25   -0.00    3.91
 -11  -8  26   -0.00    2.55
 -11  -8  27    1.91    2.89
  11   8 -28   -0.00    0.84
  11   8 -29   -0.00    0.73
  11  -9  -1    0.24    0.96
  11   9  -1    0.98    0.96
 -11  -9   1    0.00    1.08
  11  -9  -2    4.48    1.90
  11   9  -2    3.72    1.66
 -11  -9   2    2.27    1.62
  11  -9  -3    0.30    1.24
  11   9  -3   -0.00    0.80
 -11  -9   3   -0.00    1.02
  11  -9  -4    1.48    1.28
  11   9  -4    5.48    1.75
 -11  -9   4    0.00    1.59
  11  -9  -5    0.00    1.01
  11   9  -5    0.08    1.05
 -11  -9   5   -0.00    1.31
  11  -9  -6    1.86    1.43
  11   9  -6    1.96    1.36
 -11  -9   6    3.25    1.79
  11  -9  -7    0.00    0.95
  11   9  -7   -0.00    1.27
 -11  -9   7   -0.00    1.31
  11  -9  -8    1.97    1.38
  11   9  -8    2.51    1.46
  11  -9  -9    0.14    0.92
  11   9  -9    0.05    1.06
  11  -9 -10   -0.00    0.91
  11   9 -10    0.00    1.06
  11  -9 -11    0.38    0.82
  11   9 -11   -0.00    1.13
  11   9 -12    3.89    1.86
  11   9 -13   -0.00    1.16
  11   9 -14    1.29    1.25
  11   9 -15   -0.00    1.02
  11   9 -16    1.42    1.35
  11   9 -17   -0.00    1.18
 -11  -9  17    0.58    5.86
  11   9 -18    3.11    1.71
 -11  -9  18    0.89    5.93
  11   9 -19    0.48    1.14
 -11  -9  19    7.49    7.12
  11   9 -20   -0.00    1.25
 -11  -9  20    1.27    4.44
 -11  -9  21    1.19    5.21
 -11  -9  22    4.11    5.03
 -11  -9  23    0.00    3.29
  11   9 -25    0.97    1.00
  11   9 -26   -0.00    1.06
  11   9 -27   -0.00    0.89
  11   9 -28    0.64    0.90
  11 -10  -1   -0.00    0.85
  11  10  -1   -0.00    0.88
 -11 -10   1   -0.00    0.94
  11 -10  -2    1.43    1.09
  11  10  -2    0.91    1.06
 -11 -10   2    0.00    1.07
  11 -10  -3    1.30    1.15
  11  10  -3    0.48    1.01
 -11 -10   3    0.14    1.09
  11 -10  -4    2.71    1.35
  11  10  -4    1.47    1.47
 -11 -10   4    1.78    1.63
  11 -10  -5   -0.00    1.09
  11  10  -5    0.00    1.12
 -11 -10   5   -0.00    1.08
  11 -10  -6    1.83    1.40
  11  10  -6    2.21    1.31
 -11 -10   6    1.56    1.39
  11 -10  -7    0.82    1.20
  11  10  -7   -0.00    0.97
 -11 -10   7   -0.00    0.85
  11 -10  -8    1.44    1.35
  11  10  -8    0.40    0.86
  11 -10  -9   -0.00    1.06
  11  10  -9    0.73    1.00
  11  10 -10    0.01    0.94
  11  10 -11    1.01    1.15
  11  10 -12   -0.00    1.11
  11  10 -13    0.94    0.97
  11  10 -14    0.34    1.29
  11  10 -15   -0.00    1.05
 -11 -10  15    1.49    6.96
  11  10 -16    0.00    1.08
 -11 -10  16   14.16    9.08
  11  10 -17    0.74    1.03
 -11 -10  17    4.22    5.80
 -11 -10  18    1.12    4.90
 -11 -10  19    8.11    5.93
 -11 -10  20    0.00    4.39
  11 -11  -1    0.00    1.07
  11  11  -1    1.10    1.18
 -11 -11   1    0.97    1.11
  11 -11  -2    3.26    1.70
  11  11  -2    1.71    1.29
 -11 -11   2    2.24    1.53
  11 -11  -3   -0.00    0.94
  11  11  -3    0.55    1.20
 -11 -11   3   -0.00    1.23
  11 -11  -4    0.82    1.20
  11  11  -4    0.21    0.96
 -11 -11   4    1.38    1.35
  11 -11  -5    1.78    1.27
  11  11  -5   -0.00    0.80
 -11 -11   5   -0.00    1.17
  11 -11  -6   -0.00    1.16
  11  11  -6   -0.00    0.76
 -11 -11   6    2.02    1.43
  11 -11  -7    1.30    1.18
  11  11  -7    0.00    1.11
 -11 -11   7    0.00    1.06
  11 -11  -8    1.24    1.28
  11  11  -8    2.01    1.60
  11  11  -9    0.56    1.23
  11  11 -10    1.05    1.07
  11  11 -11    0.31    0.88
  11  11 -12    3.53    1.86
 -11 -11  12    3.02    8.73
  11  11 -13   -0.00    0.93
 -11 -11  13   -0.00    5.54
  11  11 -14    0.32    1.11
 -11 -11  14   -0.00    5.85
  11  11 -15    0.95    1.13
 -11 -11  15   -0.00    4.69
 -11 -11  16   -0.00    4.22
  11 -12  -1    0.00    1.13
  11  12  -1    0.47    1.05
 -11 -12   1    0.90    1.25
  11 -12  -2    0.70    1.02
  11  12  -2    0.95    0.99
 -11 -12   2    2.48    1.40
  11 -12  -3   -0.00    0.90
  11  12  -3    0.84    1.08
 -11 -12   3   -0.00    1.08
  11 -12  -4    0.77    1.42
  11  12  -4    2.16    1.56
 -11 -12   4    2.84    1.56
  11 -12  -5    1.35    1.31
  11  12  -5   -0.00    1.04
 -11 -12   5    2.18    1.34
  11 -12  -6    1.73    1.28
  11  12  -6    2.56    1.48
 -11 -12   6    0.00    1.17
  11  12  -7   -0.00    1.00
  11  12  -8    1.11    1.17
 -11 -12   8   -0.00    9.36
  11  12  -9   -0.00    1.07
 -11 -12   9    3.69    6.84
  11  12 -10   -0.00    1.16
 -11 -12  10   -0.00    5.19
  11  12 -11   -0.00    0.96
 -11 -12  11    0.00    6.50
  11  12 -12    1.25    1.20
 -11 -12  12   -0.00    6.21
  11 -13  -1   -0.00    1.03
  11  13  -1   -0.00    0.95
 -11 -13   1   -0.00    1.36
  11 -13  -2    0.54    1.18
  11  13  -2    0.00    1.14
 -11 -13   2    0.00    1.08
  11 -13  -3   -0.00    1.04
  11  13  -3   -0.00    1.08
 -11 -13   3    0.25    1.02
  11 -13  -4    1.18    1.33
  11  13  -4    1.47    1.32
 -11 -13   4   -0.00    8.28
 -11 -13   4    0.54    1.17
  11  13  -5   -0.00    1.12
 -11 -13   5   -0.00    8.02
 -11 -13   5   -0.00    0.99
  11  13  -6   -0.00    0.94
 -11 -13   6    5.73    6.89
 -11 -13   6    1.39    1.15
  11  13  -7    0.79    1.20
 -11 -13   7    0.00    6.35
  11 -14  -1    0.37    1.12
  11  14  -1   -0.00    0.91
 -11 -14   1   -0.00    5.67
 -11 -14   1   -0.00    1.17
  11 -14  -2    0.15    0.94
  11  14  -2    0.40    1.19
 -11 -14   2    1.60    1.26
 -11 -14   3   -0.00    0.96
 -11 -14   4    0.00    1.18
 -11 -14   5    0.00    1.25
 -11 -15   5    2.83    1.67
 -10   0   1    0.50    0.96
  10   0  -1    0.01    0.75
 -10   0   2    2.89    1.69
  10   0  -2    5.31    1.73
 -10   0   3    0.03    0.74
  10   0  -3   -0.00    0.80
  10   0  -3    0.53    0.88
 -10   0   4   26.18    6.29
  10   0  -4   19.89    5.89
  10   0  -4   22.55    6.08
 -10   0   5    0.17    1.01
  10   0  -5   -0.00    0.78
  10   0  -5   -0.00    0.78
 -10   0   6    3.98    1.75
  10   0  -6    2.98    1.37
  10   0  -6    4.10    1.64
 -10   0   7    0.23    0.89
  10   0  -7    0.11    0.74
  10   0  -8    3.76    1.50
  10   0  -9    0.72    0.83
  10   0 -10   18.65    5.06
  10   0 -11    0.86    0.79
  10   0 -12    0.00    0.69
  10   0 -13    0.04    0.60
  10   0 -14    1.89    1.12
  10   0 -15    0.00    0.75
  10   0 -16    6.35    2.17
  10   0 -17    0.70    0.81
  10   0 -18    6.45    2.19
  10   0 -19   -0.00    0.78
  10   0 -20    3.75    1.64
  10   0 -21    0.64    0.76
  10   0 -22   -0.00    0.79
  10   0 -23    0.40    0.82
  10   0 -24    0.03    0.66
  10   0 -25    0.18    0.77
 -10   1   1   -0.00    0.94
  10  -1  -1   -0.00    0.79
  10   1  -1   -0.00    0.84
 -10  -1   1   -0.00    0.85
 -10   1   2   26.34    6.46
  10  -1  -2   26.36    6.25
  10  -1  -2   29.25    6.41
  10   1  -2   15.47    5.98
 -10  -1   2   25.82    6.45
 -10   1   3    3.37    1.49
  10  -1  -3    1.90    1.24
  10  -1  -3    1.72    1.24
  10   1  -3    1.62    1.11
 -10  -1   3    3.50    1.52
 -10   1   4   -0.00    0.80
  10  -1  -4   -0.00    0.87
  10  -1  -4    0.13    0.96
  10   1  -4   -0.00    0.68
 -10  -1   4    0.06    0.88
 -10   1   5    3.37    1.49
  10  -1  -5    2.20    1.18
  10  -1  -5    0.23    0.91
  10   1  -5    0.98    0.84
  10   1  -5    4.33    1.44
 -10  -1   5    0.99    1.14
  10  -1  -6   16.93    4.73
  10   1  -6   16.00    4.69
  10   1  -6   24.17    5.11
 -10  -1   6   14.54    4.86
  10  -1  -7    1.93    1.02
  10   1  -7    0.22    0.77
  10   1  -7    0.81    1.06
 -10  -1   7    0.00    0.92
  10  -1  -8    8.35    2.45
  10   1  -8    5.47    2.29
 -10  -1   8   12.81    2.99
  10  -1  -9   -0.00    0.69
  10   1  -9   -0.00    0.65
  10  -1 -10   -0.00    0.66
  10   1 -10    0.00    0.68
  10  -1 -11    0.56    0.81
  10   1 -11    2.73    1.10
  10  -1 -12   11.65    2.92
  10   1 -12    7.87    2.85
  10  -1 -13    0.62    0.66
  10   1 -13    0.00    0.85
  10  -1 -14    0.72    0.75
  10   1 -14    0.00    0.81
  10  -1 -15   -0.00    0.62
  10   1 -15   -0.00    0.76
  10  -1 -16    0.02    0.84
  10   1 -16    4.03    1.36
  10  -1 -17    1.14    0.92
  10   1 -17    0.13    0.69
  10  -1 -18    3.72    1.42
  10   1 -18    2.08    1.29
  10  -1 -19   -0.00    0.77
  10   1 -19    0.76    0.80
  10  -1 -20    0.37    0.90
  10   1 -20    0.39    0.86
  10  -1 -21   -0.00    0.82
  10   1 -21    0.00    0.83
  10  -1 -22   10.11    3.20
  10   1 -22   10.80    3.26
  10  -1 -23    1.10    1.02
  10   1 -23    0.88    0.95
  10  -1 -24    1.61    1.11
  10   1 -24    0.00    0.91
  10   1 -25   -0.00    0.79
  10   1 -26    0.38    1.01
  10   1 -27    0.09    0.86
 -10   2   1   -0.00    0.85
  10  -2  -1    0.12    0.72
  10  -2  -1    0.23    0.95
  10   2  -1   -0.00    0.74
 -10  -2   1    1.12    1.16
 -10   2   2   -0.00    0.87
  10  -2  -2    0.03    0.80
  10  -2  -2   -0.00    0.72
  10   2  -2    1.23    1.00
 -10  -2   2   -0.00    0.85
 -10   2   3    0.45    1.05
  10  -2  -3   -0.00    0.88
  10  -2  -3   -0.00    0.88
  10   2  -3    0.52    0.65
 -10  -2   3    0.33    0.96
 -10   2   4   28.82    4.45
  10  -2  -4    4.10    3.29
  10   2  -4   19.58    3.76
 -10  -2   4   20.66    4.14
  10  -2  -5    5.99    2.17
  10   2  -5    8.57    2.31
 -10  -2   5    5.70    2.28
  10  -2  -6    3.28    1.29
  10   2  -6    2.19    1.18
 -10  -2   6    2.56    1.45
  10  -2  -7    0.97    0.90
  10   2  -7    0.65    0.90
 -10  -2   7    1.00    1.14
  10  -2  -8    1.52    0.99
  10   2  -8    1.65    1.14
  10   2  -8    2.49    1.36
 -10  -2   8    3.81    1.60
  10  -2  -9    0.59    0.78
  10   2  -9    0.87    1.06
  10  -2 -10    5.08    2.40
  10   2 -10   19.45    3.12
  10  -2 -11    1.83    1.01
  10   2 -11    0.29    0.97
  10  -2 -12   -0.00    0.68
  10   2 -12   -0.00    0.77
  10  -2 -13    0.00    0.75
  10   2 -13   -0.00    0.70
  10  -2 -14    2.25    1.20
  10   2 -14    3.31    1.39
  10  -2 -15    1.47    0.88
  10   2 -15    0.19    0.78
  10  -2 -16    0.47    0.75
  10   2 -16    1.58    1.00
  10  -2 -17    0.16    0.72
  10   2 -17    0.08    0.86
  10  -2 -18    1.07    0.84
  10   2 -18    0.10    0.74
  10  -2 -19    0.04    0.58
  10   2 -19    0.87    1.07
  10  -2 -20    7.47    2.15
  10   2 -20    4.65    2.08
  10  -2 -21    1.46    0.92
  10   2 -21    0.00    0.83
  10  -2 -22    0.33    0.89
  10   2 -22    0.81    0.97
  10  -2 -23    0.38    0.76
  10   2 -23    0.00    0.80
  10   2 -24    2.18    1.32
  10   2 -25    1.15    1.04
  10   2 -26    3.22    1.60
  10   2 -27   -0.00    1.03
  10   2 -28    0.47    0.93
 -10   3   1    2.66    1.34
  10  -3  -1    1.59    1.15
  10  -3  -1    1.42    1.10
  10   3  -1    0.65    0.98
 -10  -3   1    2.65    1.38
  10  -3  -2   11.04    3.65
  10   3  -2   11.57    3.52
 -10  -3   2   15.44    3.95
  10  -3  -3    8.86    2.73
  10   3  -3    7.85    2.52
 -10  -3   3    7.68    2.79
  10  -3  -4    0.10    0.91
  10   3  -4    0.37    0.86
 -10  -3   4   -0.00    0.84
  10  -3  -5    1.21    0.98
  10   3  -5    0.95    0.81
 -10  -3   5    2.30    1.28
  10  -3  -6    2.50    1.42
  10   3  -6    2.99    1.31
 -10  -3   6    5.68    1.85
  10  -3  -7    0.60    0.99
  10   3  -7    1.01    0.94
 -10  -3   7    3.13    1.34
  10  -3  -8    6.76    2.09
  10   3  -8    4.06    2.00
 -10  -3   8    8.08    2.42
  10  -3  -9    0.92    0.85
  10   3  -9    0.66    0.82
 -10  -3   9    1.87    1.25
  10  -3 -10    0.01    0.64
  10   3 -10    0.61    0.92
  10  -3 -11    1.19    0.98
  10   3 -11    2.28    1.10
  10  -3 -12    5.89    1.86
  10   3 -12    4.84    1.91
  10  -3 -13   -0.00    0.71
  10   3 -13   -0.00    0.80
  10  -3 -14   -0.00    0.63
  10   3 -14    0.23    0.67
  10  -3 -15    0.55    0.68
  10   3 -15    0.36    0.98
  10  -3 -16    2.56    1.20
  10   3 -16    3.12    1.43
  10  -3 -17    3.18    1.22
  10   3 -17    1.29    1.20
  10  -3 -18    1.00    0.82
  10   3 -18    2.71    1.32
  10  -3 -19    1.22    0.84
  10   3 -19    0.29    0.89
  10  -3 -20    0.00    0.83
  10   3 -20    0.78    0.85
  10  -3 -21    0.02    0.82
  10   3 -21    1.08    0.99
  10   3 -22    3.60    1.62
  10   3 -23    0.96    1.07
  10   3 -24    0.15    0.93
  10   3 -25    0.51    0.95
  10   3 -26    0.22    1.04
 -10  -3  26    1.70    6.92
  10   3 -27    0.00    0.89
 -10  -3  27    5.27    7.76
  10   3 -28    0.69    0.99
 -10  -3  28   -0.00    4.89
 -10  -3  29   -0.00    3.76
  10  -4  -1    0.32    0.91
  10   4  -1    0.67    0.77
 -10  -4   1   -0.00    0.85
  10  -4  -2    0.21    0.88
  10   4  -2    0.00    0.68
 -10  -4   2   -0.00    1.06
  10  -4  -3    0.16    0.86
  10   4  -3    1.72    1.06
 -10  -4   3    1.09    1.22
  10  -4  -4   13.94    3.60
  10   4  -4   12.00    3.42
 -10  -4   4    9.44    3.51
  10  -4  -5    5.72    1.94
  10   4  -5    2.25    1.66
 -10  -4   5    6.53    2.17
  10  -4  -6    8.09    2.26
  10   4  -6    4.83    2.11
 -10  -4   6    7.36    2.51
  10  -4  -7   -0.00    0.75
  10   4  -7   -0.00    0.83
 -10  -4   7    0.20    0.93
  10  -4  -8    7.61    2.68
  10   4  -8   10.55    2.84
 -10  -4   8    8.08    3.02
  10  -4  -9   -0.00    0.78
  10   4  -9    0.00    1.02
 -10  -4   9    0.00    0.99
  10  -4 -10    1.83    1.03
  10   4 -10    2.24    1.26
  10  -4 -11   -0.00    0.74
  10   4 -11    1.67    1.02
  10  -4 -12    0.99    0.80
  10   4 -12   -0.00    0.81
  10  -4 -13    0.94    0.79
  10   4 -13    0.31    0.81
  10  -4 -14    1.93    1.25
  10   4 -14    8.56    1.97
  10  -4 -15    3.34    1.18
  10   4 -15    1.15    1.19
  10  -4 -16    0.88    0.84
  10   4 -16    3.48    1.33
  10  -4 -17   -0.00    0.62
  10   4 -17    0.60    0.88
  10  -4 -18    0.69    0.76
  10   4 -18   -0.00    0.75
  10  -4 -19    1.50    0.92
  10   4 -19    0.60    0.87
  10  -4 -20    1.53    1.16
  10   4 -20    8.49    2.06
  10   4 -21   -0.00    1.04
  10   4 -22    0.81    1.19
  10   4 -23    1.40    1.24
  10   4 -24    4.14    1.85
  10   4 -25    0.52    1.05
 -10  -4  25   -0.00    8.27
  10   4 -26    0.59    1.05
 -10  -4  26    0.00    5.80
 -10  -4  27    8.17    6.23
 -10  -4  28   -0.00    4.28
 -10  -4  29   -0.00    2.38
 -10  -4  30    2.48    3.16
  10  -5  -1    6.41    2.20
  10   5  -1    4.59    1.92
  10  -5  -2   32.82    7.25
  10   5  -2   22.30    6.94
  10  -5  -3    1.01    1.09
  10   5  -3    1.23    1.00
  10  -5  -4    0.00    0.89
  10   5  -4   -0.00    0.88
 -10  -5   4   -0.00    0.95
  10  -5  -5    0.76    0.98
  10   5  -5    1.19    0.92
 -10  -5   5    0.74    1.00
  10  -5  -6    9.12    2.54
  10   5  -6    5.74    2.37
 -10  -5   6    7.43    2.60
  10  -5  -7   14.46    3.00
  10   5  -7    7.59    2.67
 -10  -5   7    5.35    2.72
  10  -5  -8    4.19    1.56
  10   5  -8    2.10    1.50
 -10  -5   8    4.64    1.89
  10  -5  -9   -0.00    0.81
  10   5  -9    0.59    0.87
 -10  -5   9    0.26    1.11
  10  -5 -10   -0.00    0.74
  10   5 -10    0.93    0.78
  10  -5 -11    2.04    1.21
  10   5 -11    3.19    1.49
  10  -5 -12    3.29    1.51
  10   5 -12    4.96    1.76
  10  -5 -13    1.55    1.08
  10   5 -13    3.70    1.49
  10  -5 -14    0.74    0.74
  10   5 -14   -0.00    0.94
  10  -5 -15    0.31    0.60
  10   5 -15    0.32    1.08
  10  -5 -16    0.64    0.75
  10   5 -16    0.00    0.88
  10  -5 -17    1.40    0.98
  10   5 -17    4.38    1.56
  10  -5 -18    0.68    0.70
  10   5 -18    0.85    0.99
  10   5 -19    0.30    0.86
  10   5 -20    0.09    0.83
  10   5 -21    1.98    1.40
  10   5 -22    3.56    1.75
  10   5 -23    0.53    1.06
  10   5 -24    0.30    0.94
 -10  -5  24   -0.00    6.74
  10   5 -25    0.39    1.05
 -10  -5  25   -0.00    5.79
 -10  -5  26    1.91    4.34
 -10  -5  27   -0.00    3.80
 -10  -5  28   -0.00    3.32
 -10  -5  29    0.00    2.25
 -10  -5  30    1.02    2.26
 -10  -5  31    0.27    1.73
  10  -6  -1   -0.00    0.91
  10   6  -1    0.19    0.83
 -10  -6   1    0.13    0.90
  10  -6  -2    2.20    1.20
  10   6  -2    0.91    0.94
 -10  -6   2    0.12    0.89
  10  -6  -3    0.52    1.10
  10   6  -3    2.37    1.30
  10  -6  -4    1.94    1.30
  10   6  -4    1.13    1.01
  10  -6  -5    5.35    2.07
  10   6  -5    5.97    2.14
  10  -6  -6    2.16    1.48
  10   6  -6    6.00    1.86
  10  -6  -7    0.06    0.80
  10   6  -7    0.76    0.88
 -10  -6   7    0.24    0.86
  10  -6  -8    0.00    0.89
  10   6  -8   -0.00    0.87
 -10  -6   8    0.24    1.05
  10  -6  -9    8.72    3.05
  10   6  -9   11.31    3.18
 -10  -6   9   10.68    3.40
  10  -6 -10    5.97    1.88
  10   6 -10    3.24    1.76
 -10  -6  10    8.03    2.47
  10  -6 -11    0.57    0.90
  10   6 -11    1.28    1.00
  10  -6 -12    0.63    0.88
  10   6 -12    0.67    0.86
  10  -6 -13    1.83    1.12
  10   6 -13    4.24    1.61
  10  -6 -14    0.69    0.84
  10   6 -14    0.18    0.98
  10  -6 -15    3.62    1.54
  10   6 -15    5.72    2.02
  10  -6 -16    1.00    0.78
  10   6 -16   -0.00    1.03
  10  -6 -17    0.31    0.60
  10   6 -17    0.00    0.74
  10   6 -18    1.89    1.28
  10   6 -19    0.43    0.88
  10   6 -20    1.58    1.12
  10   6 -21    0.28    0.99
  10   6 -22    1.65    1.34
 -10  -6  22   -0.00    8.60
  10   6 -23    2.67    1.59
 -10  -6  23    3.59    6.91
  10   6 -24   -0.00    0.78
 -10  -6  24    0.00    6.06
 -10  -6  25    1.27    4.61
 -10  -6  26    4.55    4.13
 -10  -6  27    1.69    2.32
 -10  -6  28    1.08    2.58
 -10  -6  29    1.08    2.15
 -10  -6  30   -0.00    1.70
 -10  -6  31    0.69    1.29
 -10  -6  32    0.00    1.36
  10  -7  -1   12.54    3.80
  10   7  -1   11.66    3.70
 -10  -7   1   13.89    3.96
  10  -7  -2    0.14    0.99
  10   7  -2    0.00    0.79
 -10  -7   2    0.36    1.14
  10  -7  -3    1.83    1.31
  10   7  -3    1.57    1.31
 -10  -7   3    5.20    1.85
  10  -7  -4    0.60    0.96
  10   7  -4   -0.00    1.13
 -10  -7   4    0.61    1.02
  10  -7  -5    4.61    2.09
  10   7  -5    6.50    2.21
 -10  -7   5    6.80    2.40
  10  -7  -6    1.06    1.20
  10   7  -6    2.86    1.32
 -10  -7   6    0.99    1.29
  10  -7  -7    5.19    2.01
  10   7  -7    5.73    2.15
  10  -7  -8    2.25    1.16
  10   7  -8    1.30    1.04
  10  -7  -9   -0.00    0.75
  10   7  -9   -0.00    0.73
  10  -7 -10   -0.00    0.82
  10   7 -10   -0.00    0.89
  10  -7 -11    1.32    1.07
  10   7 -11    2.34    1.34
  10  -7 -12    0.16    0.93
  10   7 -12    1.00    1.09
  10  -7 -13    5.97    1.91
  10   7 -13    4.15    1.90
  10  -7 -14   -0.00    0.95
  10   7 -14    0.50    1.16
  10  -7 -15    0.00    0.73
  10   7 -15    1.04    1.12
  10   7 -16    0.19    1.02
  10   7 -17    4.91    2.09
  10   7 -18    0.44    0.93
  10   7 -19    0.24    0.92
  10   7 -20    0.80    1.21
 -10  -7  20   -0.00    8.23
  10   7 -21    1.32    1.06
 -10  -7  21   -0.00    5.34
  10   7 -22   -0.00    1.31
 -10  -7  22    0.10    4.62
 -10  -7  23    2.15    4.63
 -10  -7  24    3.57    4.29
 -10  -7  25    4.77    3.97
 -10  -7  26   -0.00    2.81
 -10  -7  27    4.18    2.95
 -10  -7  28    0.77    2.17
  10   7 -29   -0.00    0.93
 -10  -7  29    0.00    1.56
  10   7 -30    0.24    0.91
 -10  -7  30    0.62    1.59
  10   7 -31    0.00    0.80
 -10  -7  31    0.10    1.18
 -10  -7  32   -0.00    0.89
 -10  -7  33    0.59    1.05
  10  -8  -1    1.10    1.16
  10   8  -1    3.00    1.30
 -10  -8   1    1.30    1.18
  10  -8  -2    0.00    0.83
  10   8  -2    0.60    0.88
 -10  -8   2   -0.00    1.05
  10  -8  -3    3.95    1.76
  10   8  -3    5.00    1.94
 -10  -8   3    3.99    1.89
  10  -8  -4    4.27    1.72
  10   8  -4    3.68    1.57
 -10  -8   4    1.70    1.70
  10  -8  -5    8.36    2.65
  10   8  -5    5.03    2.27
 -10  -8   5    9.10    2.78
  10  -8  -6    3.05    1.33
  10   8  -6    1.19    1.00
 -10  -8   6   -0.00    1.09
  10  -8  -7    0.92    1.02
  10   8  -7    1.67    1.00
 -10  -8   7    0.54    1.05
  10  -8  -8   -0.00    0.72
  10   8  -8    0.23    0.73
 -10  -8   8    0.14    1.04
  10  -8  -9    0.23    0.95
  10   8  -9    1.40    1.16
 -10  -8   9    0.15    0.90
  10  -8 -10    2.20    1.16
  10   8 -10    0.00    1.06
  10  -8 -11    0.19    0.80
  10   8 -11    2.48    1.32
  10  -8 -12   -0.00    0.87
  10   8 -12    0.00    0.96
  10  -8 -13    0.89    0.90
  10   8 -13    0.00    1.04
  10   8 -14    0.00    1.01
  10   8 -15    1.51    1.34
  10   8 -16   -0.00    1.01
  10   8 -17    0.34    1.00
  10   8 -18   -0.00    0.98
 -10  -8  18   -0.00    5.99
  10   8 -19    2.95    1.73
 -10  -8  19   -0.00    6.08
  10   8 -20    2.86    1.54
 -10  -8  20    3.83    6.49
 -10  -8  21    1.69    4.68
 -10  -8  22    3.54    4.82
 -10  -8  23   -0.00    3.79
 -10  -8  24    1.36    2.74
 -10  -8  25   13.50    5.76
  10   8 -26    0.41    0.78
 -10  -8  26    0.00    2.46
  10   8 -27   -0.00    0.95
 -10  -8  27    0.42    1.85
  10   8 -28    0.25    0.93
 -10  -8  28   -0.00    1.19
  10   8 -29   -0.00    0.93
 -10  -8  29    1.46    1.27
  10   8 -30    0.23    0.93
 -10  -8  30    0.68    1.26
  10  -9  -1    5.76    2.27
  10   9  -1    6.13    2.29
 -10  -9   1    5.99    2.37
  10  -9  -2    0.16    0.91
  10   9  -2    0.02    0.79
 -10  -9   2    1.15    1.26
  10  -9  -3    4.86    1.83
  10   9  -3    4.08    1.68
 -10  -9   3    2.25    1.72
  10  -9  -4   -0.00    0.98
  10   9  -4    1.12    1.12
 -10  -9   4    0.62    1.13
  10  -9  -5    2.33    1.40
  10   9  -5    1.59    1.01
 -10  -9   5   -0.00    1.00
  10  -9  -6   -0.00    1.05
  10   9  -6    0.80    1.14
 -10  -9   6   -0.00    1.12
  10  -9  -7    6.42    2.42
  10   9  -7    7.66    2.56
 -10  -9   7    6.52    2.64
  10  -9  -8    1.50    1.16
  10   9  -8    0.00    0.77
 -10  -9   8    1.60    1.37
  10  -9  -9    0.44    1.08
  10   9  -9    0.51    0.91
 -10  -9   9    1.48    1.33
  10  -9 -10    3.55    1.49
  10   9 -10    2.63    1.68
  10  -9 -11    2.04    1.20
  10   9 -11    2.05    1.39
  10  -9 -12    1.10    1.01
  10   9 -12   -0.00    1.18
  10   9 -13    0.72    1.23
  10   9 -14    1.39    1.43
  10   9 -15    0.10    1.20
 -10  -9  15    5.48    7.06
  10   9 -16   -0.00    0.95
 -10  -9  16    4.32    7.02
  10   9 -17    3.62    1.91
 -10  -9  17    2.60    5.41
  10   9 -18    1.43    1.40
 -10  -9  18    0.00    5.81
 -10  -9  19    0.00    4.46
 -10  -9  20    2.00    3.62
 -10  -9  21    6.84    4.73
 -10  -9  22    1.23    3.04
  10   9 -23    0.16    0.96
 -10  -9  23    0.00    2.67
  10   9 -24    0.83    0.95
 -10  -9  24    1.42    2.52
  10   9 -25   -0.00    0.90
 -10  -9  25    1.88    2.40
  10   9 -26    0.42    0.90
 -10  -9  26   -0.00    1.73
  10   9 -27    0.04    0.80
 -10  -9  27    2.16    1.79
  10   9 -28   -0.00    0.97
  10   9 -29    1.45    1.19
  10   9 -30    0.38    0.73
  10 -10  -1    0.47    0.92
  10  10  -1    1.74    1.20
 -10 -10   1    0.73    1.06
  10 -10  -2    1.09    1.00
  10  10  -2   -0.00    0.89
 -10 -10   2    0.22    0.95
  10 -10  -3    2.31    1.29
  10  10  -3    1.23    1.20
 -10 -10   3    2.33    1.64
  10 -10  -4   -0.00    0.92
  10  10  -4    0.19    0.87
 -10 -10   4   -0.00    0.94
  10 -10  -5    6.17    2.33
  10  10  -5    5.85    2.39
 -10 -10   5    6.35    2.53
  10 -10  -6    0.76    1.07
  10  10  -6    1.21    1.17
 -10 -10   6    0.22    1.09
  10 -10  -7    0.85    1.09
  10  10  -7    3.00    1.47
 -10 -10   7    0.00    1.10
  10 -10  -8   -0.00    0.78
  10  10  -8   -0.00    1.11
 -10 -10   8   -0.00    1.12
  10 -10  -9    6.02    2.22
  10  10  -9    5.65    2.26
 -10 -10   9    6.34    2.53
  10 -10 -10   -0.00    1.04
  10  10 -10    0.48    1.15
  10  10 -11   -0.00    0.75
  10  10 -12    0.26    0.93
  10  10 -13    2.02    1.50
 -10 -10  13   -0.00    8.22
  10  10 -14   -0.00    1.06
 -10 -10  14    3.16    6.24
  10  10 -15    1.31    1.34
 -10 -10  15    2.09    4.46
 -10 -10  16   -0.00    4.36
 -10 -10  17   -0.00    5.74
 -10 -10  18    0.00    4.50
 -10 -10  19    3.06    3.57
 -10 -10  20   -0.00    2.74
 -10 -10  21    3.12    3.11
 -10 -10  22   -0.00    2.33
 -10 -10  23    0.00    2.01
 -10 -10  24   -0.00    1.57
  10 -11  -1    0.33    1.05
  10  11  -1    2.13    1.26
 -10 -11   1    4.58    1.70
  10 -11  -2   -0.00    0.84
  10  11  -2   -0.00    0.79
 -10 -11   2   -0.00    0.96
  10 -11  -3    1.35    1.26
  10  11  -3    2.60    1.44
 -10 -11   3    4.35    1.94
  10 -11  -4    0.55    1.19
  10  11  -4    1.91    1.17
 -10 -11   4    1.95    1.33
  10 -11  -5    0.18    0.94
  10  11  -5    3.04    1.46
 -10 -11   5    1.22    1.23
  10 -11  -6    0.77    1.19
  10  11  -6    1.16    1.06
 -10 -11   6   -0.00    0.98
  10 -11  -7    6.68    2.15
  10  11  -7    3.23    1.92
 -10 -11   7    4.15    2.17
  10 -11  -8    2.10    1.37
  10  11  -8    2.14    1.14
 -10 -11   8    1.27    1.43
  10  11  -9    0.00    0.97
 -10 -11   9    1.37    7.95
 -10 -11   9   -0.00    0.74
  10  11 -10    1.26    1.46
 -10 -11  10   15.08    8.80
  10  11 -11    2.75    1.64
 -10 -11  11    4.41    6.62
  10  11 -12    1.00    1.21
 -10 -11  12    7.15    7.60
  10  11 -13    1.52    1.31
 -10 -11  13   -0.00    4.24
 -10 -11  14    0.87    4.22
 -10 -11  15    1.93    3.86
 -10 -11  16   -0.00    3.79
 -10 -11  17    1.23    3.61
 -10 -11  18    3.54    3.49
 -10 -11  19   -0.00    2.38
 -10 -11  20    0.00    2.37
 -10 -11  21    4.69    3.08
  10 -12  -1    0.42    0.96
  10  12  -1    0.84    1.18
 -10 -12   1    0.00    0.95
  10 -12  -2    0.51    1.09
  10  12  -2    0.61    1.02
 -10 -12   2    0.12    1.03
  10 -12  -3    0.47    1.04
  10  12  -3    0.00    1.01
 -10 -12   3    3.30    1.60
  10 -12  -4    0.63    1.07
  10  12  -4    0.00    1.06
 -10 -12   4    0.90    0.97
  10 -12  -5    1.23    1.20
  10  12  -5    1.71    1.33
 -10 -12   5   -0.00    9.12
 -10 -12   5   -0.00    1.14
  10 -12  -6    0.30    0.97
  10  12  -6   -0.00    1.14
 -10 -12   6   -0.00    8.13
 -10 -12   6    0.00    1.11
  10  12  -7    0.03    0.92
 -10 -12   7    7.26    7.56
 -10 -12   7    0.60    1.30
  10  12  -8   -0.00    1.20
 -10 -12   8    2.29    5.77
 -10 -12   8    1.21    1.18
  10  12  -9    0.00    1.22
 -10 -12   9   -0.00    4.07
 -10 -12  10    0.00    4.86
 -10 -12  11    0.00    4.40
 -10 -12  12    0.00    4.10
 -10 -12  13   -0.00    3.09
 -10 -12  14    0.68    2.87
 -10 -12  15   -0.00    2.73
 -10 -12  16   -0.00    2.61
 -10 -12  17    3.02    3.03
  10 -13  -1    0.54    0.99
  10  13  -1    1.75    1.33
 -10 -13   1    0.94    8.23
 -10 -13   1    0.85    1.19
  10 -13  -2    0.00    0.84
  10  13  -2    1.16    1.29
 -10 -13   2    0.00    5.74
 -10 -13   2   -0.00    1.14
  10 -13  -3    0.67    0.95
  10  13  -3    0.01    1.25
 -10 -13   3   -0.00    5.68
 -10 -13   3    0.62    1.32
  10 -13  -4   -0.00    0.92
  10  13  -4   -0.00    1.14
 -10 -13   4   -0.00    6.46
 -10 -13   4    0.00    1.21
  10  13  -5    0.00    0.89
 -10 -13   5   -0.00    5.25
 -10 -13   5    0.55    1.35
 -10 -13   6    3.69    5.59
 -10 -13   6    0.38    1.18
 -10 -13   7   -0.00    4.47
 -10 -13   7    1.35    1.15
 -10 -13   8    6.32    4.56
 -10 -13   8    0.45    1.11
 -10 -13   9   -0.00    3.39
 -10 -13  10    0.25    3.59
 -10 -13  11   -0.00    3.19
 -10 -13  12    2.64    3.83
 -10 -13  13    6.23    4.15
  10 -14  -1   -0.00    1.06
 -10 -14   1    3.85    5.74
 -10 -14   1   -0.00    1.05
  10 -14  -2    0.18    1.04
 -10 -14   2   -0.00    4.69
 -10 -14   2    0.65    1.25
  10 -14  -3    0.00    1.02
 -10 -14   3   -0.00    4.55
 -10 -14   3    0.00    1.01
 -10 -14   4    0.00    4.57
 -10 -14   4   -0.00    1.22
 -10 -14   5   -0.00    3.74
 -10 -14   5    2.47    1.71
 -10 -14   6    1.35    3.72
 -10 -14   6   -0.00    0.95
 -10 -14   7    1.05    3.33
 -10 -14   7    0.44    1.08
 -10 -14   8   -0.00    2.72
  10 -15  -1    1.19    1.17
 -10 -15   1   -0.00    2.71
 -10 -15   1    0.89    1.12
 -10 -15   2    1.36    3.40
 -10 -15   2   -0.00    0.93
 -10 -15   3    0.56    3.01
 -10 -15   3    0.47    1.25
 -10 -15   4    0.00    1.17
 -10 -15   5    0.03    1.00
 -10 -15   6   -0.00    1.31
 -10 -15   7   -0.00    1.13
  -9   0   1    6.42    2.08
   9   0  -1    4.41    1.87
  -9   0   2   -0.00    0.71
   9   0  -2    1.10    0.86
  -9   0   3   21.49    6.34
   9   0  -3   25.61    6.38
  -9   0   4   -0.00    0.74
   9   0  -4   -0.00    0.69
  -9   0   5    6.27    2.35
   9   0  -5    7.36    2.32
  -9   0   6    0.23    0.71
   9   0  -6    0.06    0.76
  -9   0   7   22.69    6.54
   9   0  -7   26.06    6.60
  -9   0   8    0.30    0.78
   9   0  -8    0.00    0.83
  -9   0   9   15.23    4.18
   9   0  -9   13.46    4.06
  -9   0  10    0.39    0.73
   9   0 -10   -0.00    0.71
   9   0 -15    3.89    1.54
   9   0 -16    0.28    0.73
   9   0 -17    3.07    1.41
   9   0 -18   -0.00    0.64
   9   0 -19    8.94    2.78
   9   0 -20   -0.00    0.63
   9   0 -21    0.91    0.90
   9   0 -22   -0.00    0.68
   9   0 -23    6.54    2.22
   9   0 -24    0.08    0.75
   9   0 -25    2.51    1.31
   9   0 -26    0.18    0.74
  -9   1   1   72.41   17.74
   9  -1  -1   61.94   17.57
   9   1  -1   76.69   17.68
  -9  -1   1   70.70   17.73
  -9   1   2    0.75    0.92
   9  -1  -2    0.41    0.84
   9   1  -2    0.00    0.86
  -9  -1   2    0.42    1.11
  -9   1   3    0.41    0.93
   9  -1  -3    0.00    0.67
   9   1  -3    1.01    0.86
  -9  -1   3    1.57    1.02
  -9   1   4    6.21    2.36
   9  -1  -4    3.55    2.10
   9   1  -4   12.44    2.59
  -9  -1   4   10.13    2.59
  -9   1   5   21.14    6.15
   9  -1  -5   20.90    6.08
   9   1  -5   26.93    6.21
  -9  -1   5   21.86    6.17
  -9   1   6    0.00    0.77
   9  -1  -6    0.16    0.71
   9   1  -6    0.16    0.74
  -9  -1   6    0.78    1.15
  -9   1   7   12.68    2.93
   9  -1  -7    7.92    2.59
   9   1  -7    7.07    2.55
  -9  -1   7    6.31    2.53
  -9   1   8    0.00    0.82
   9  -1  -8    0.00    0.78
   9   1  -8    0.52    0.69
  -9  -1   8    0.36    0.90
  -9   1   9    1.66    1.24
   9  -1  -9    2.96    1.28
   9   1  -9    1.95    1.03
   9   1  -9    5.15    1.57
  -9  -1   9    1.62    1.21
   9   1 -10   -0.00    0.61
   9   1 -10   -0.00    0.80
  -9  -1  10    0.94    0.86
   9   1 -11   17.79    4.73
  -9  -1  11   16.41    4.89
   9   1 -12    0.36    0.79
   9   1 -13    0.50    0.82
   9   1 -14    0.96    0.95
   9   1 -15   13.13    3.78
   9   1 -16    0.96    0.96
   9   1 -17    4.05    1.64
   9   1 -18    0.59    0.87
   9   1 -19    1.26    0.94
   9  -1 -20    0.05    0.80
   9   1 -20    0.89    0.92
   9  -1 -21    7.70    2.92
   9   1 -21   13.21    3.20
   9  -1 -22    0.27    0.59
   9   1 -22    0.15    0.76
   9  -1 -23    1.13    0.94
   9   1 -23    2.35    1.21
   9  -1 -24    0.27    0.65
   9   1 -24   -0.00    0.72
   9  -1 -25    1.25    0.97
   9   1 -25    2.49    1.36
   9   1 -26    0.81    0.95
   9   1 -27    4.75    1.85
  -9  -1  27    1.31    7.12
  -9   2   1    3.31    2.01
   9  -2  -1    6.82    2.26
   9   2  -1   10.24    2.30
  -9  -2   1    7.94    2.36
  -9   2   2    0.18    0.89
   9  -2  -2    2.01    1.08
   9   2  -2    0.18    0.67
  -9  -2   2    1.08    1.01
  -9   2   3   27.23    6.49
   9  -2  -3   27.56    6.45
   9   2  -3   19.00    6.12
   9   2  -3   22.23    6.30
  -9  -2   3   26.62    6.51
  -9   2   4    0.00    0.81
   9  -2  -4    0.44    0.85
   9   2  -4    0.87    0.67
   9   2  -4    0.63    0.81
  -9  -2   4    1.84    1.21
  -9   2   5    4.54    1.54
   9  -2  -5    3.27    1.49
   9   2  -5    1.52    1.02
   9   2  -5    2.22    1.23
  -9  -2   5    5.22    1.64
  -9   2   6   -0.00    0.90
   9  -2  -6    0.38    0.75
   9   2  -6   -0.00    0.65
   9   2  -6   -0.00    0.84
  -9  -2   6   -0.00    0.88
  -9   2   7    9.58    3.13
   9  -2  -7    8.47    3.05
   9   2  -7   10.45    3.04
   9   2  -7   15.40    3.35
  -9  -2   7    8.45    3.12
  -9   2   8    7.46    2.12
   9  -2  -8    7.19    2.02
   9   2  -8    4.35    1.81
   9   2  -8    3.57    1.88
  -9  -2   8    5.57    2.11
   9   2  -9    7.25    2.33
   9   2  -9   11.08    2.66
  -9  -2   9    5.09    2.32
   9   2 -10   -0.00    0.56
   9   2 -10    1.18    0.88
  -9  -2  10    0.03    0.85
   9   2 -11   -0.00    0.69
   9   2 -11    0.67    0.88
  -9  -2  11    1.06    1.08
   9   2 -12    4.21    1.72
   9   2 -13    5.03    1.83
   9   2 -14    3.53    1.49
   9   2 -15    1.16    0.98
   9   2 -16    0.00    0.90
   9   2 -17    6.91    2.35
   9   2 -18    0.00    0.77
   9   2 -19   18.87    5.24
   9   2 -20    0.36    0.87
   9   2 -21   -0.00    0.86
   9   2 -22    0.60    0.95
   9   2 -23    8.42    2.75
   9   2 -24   -0.00    0.79
   9   2 -25   -0.00    0.92
   9   2 -26    0.00    0.84
  -9  -2  26   -0.00    6.07
   9   2 -27   -0.00    0.84
  -9  -2  27   -0.00    4.65
  -9  -2  28    0.59    4.33
  -9   3   1   32.56    8.32
   9  -3  -1   33.41    8.27
   9  -3  -1   35.51    8.32
   9   3  -1   29.85    8.09
  -9  -3   1   26.35    8.24
  -9   3   2    5.42    2.01
   9  -3  -2    4.30    1.88
   9   3  -2    6.12    1.86
  -9  -3   2    6.45    2.17
  -9   3   3    0.86    1.02
   9  -3  -3    0.00    0.88
   9   3  -3    0.81    0.76
  -9  -3   3   -0.00    0.83
  -9   3   4    1.73    1.10
   9  -3  -4    0.32    0.81
   9   3  -4    0.64    0.71
  -9  -3   4    0.00    0.92
  -9   3   5   11.10    3.36
   9  -3  -5   10.30    3.30
   9   3  -5   11.82    3.21
  -9  -3   5   10.86    3.44
  -9   3   6   10.46    3.00
   9  -3  -6   10.98    2.96
   9   3  -6    8.95    2.82
   9   3  -6    8.62    2.86
  -9  -3   6    7.81    2.88
   9   3  -7    2.73    1.57
   9   3  -7    7.29    2.01
  -9  -3   7    5.88    1.97
   9   3  -8   -0.00    0.67
   9   3  -8   -0.00    0.78
  -9  -3   8   -0.00    0.76
   9   3  -9    1.64    1.01
   9   3  -9    1.45    1.14
  -9  -3   9    0.60    1.13
   9   3 -10    0.27    0.77
   9   3 -10    0.75    0.87
  -9  -3  10    0.51    1.07
   9   3 -11   32.79    7.25
   9   3 -11   28.26    7.25
  -9  -3  11   20.39    7.15
   9   3 -12    2.74    1.33
   9   3 -13    1.55    1.10
   9   3 -14    0.43    0.79
   9   3 -15    7.87    2.60
   9   3 -16    0.69    0.88
   9   3 -17    4.12    1.69
   9   3 -18    0.92    0.85
   9   3 -19    0.00    0.82
   9   3 -20    1.19    1.04
   9   3 -21    7.33    2.55
   9   3 -22    0.53    1.03
   9   3 -23    3.97    1.72
   9   3 -25    1.38    1.20
  -9  -3  25   -0.00    6.30
   9   3 -26    0.00    0.92
  -9  -3  26    0.93    4.48
  -9  -3  27    4.76    4.51
  -9  -3  28   -0.00    3.38
  -9  -3  29    3.53    3.14
  -9   4   1    0.18    0.87
   9  -4  -1    0.00    1.07
   9  -4  -1    0.15    0.70
   9   4  -1    0.37    0.74
  -9  -4   1    1.11    1.15
  -9   4   2    8.37    2.63
   9  -4  -2    7.46    2.52
   9  -4  -2    8.94    2.65
   9   4  -2    4.72    2.24
  -9  -4   2   14.92    2.99
  -9   4   3   10.92    3.06
   9  -4  -3    6.23    2.71
   9   4  -3   10.68    2.85
  -9  -4   3   11.12    3.03
   9   4  -4    9.06    2.98
  -9  -4   4   11.93    3.30
   9   4  -5   12.55    3.76
  -9  -4   5   14.79    4.07
   9   4  -6    1.03    0.94
  -9  -4   6    0.19    0.77
   9   4  -7   12.02    3.69
  -9  -4   7   14.01    3.94
   9   4  -8   14.43    4.54
  -9  -4   8   19.71    4.90
   9   4  -9   12.38    3.36
  -9  -4   9    9.70    3.45
   9   4 -10    0.87    0.96
   9   4 -10   -0.00    0.90
  -9  -4  10    0.96    0.97
   9   4 -11    0.65    1.07
   9   4 -11    1.91    1.18
  -9  -4  11    3.23    1.52
   9   4 -12    0.00    0.80
  -9  -4  12    1.09    1.17
   9   4 -13    7.01    2.39
   9   4 -14    1.09    0.94
   9   4 -15    4.00    1.65
   9   4 -16   -0.00    0.77
   9   4 -17    6.87    2.39
   9   4 -19   13.06    3.90
   9   4 -20    0.08    0.92
   9   4 -21    0.52    0.90
   9   4 -22    0.00    0.95
   9   4 -23    6.22    2.36
  -9  -4  23   -0.00    7.52
   9   4 -24    1.73    1.31
  -9  -4  24    1.36    6.49
   9   4 -25    0.19    1.01
  -9  -4  25    0.95    4.66
  -9  -4  26   -0.00    3.49
  -9  -4  27    2.27    3.51
  -9  -4  28    4.22    3.50
  -9  -4  29    6.64    3.50
  -9  -4  30    0.00    1.60
   9  -5  -1   22.70    5.39
   9   5  -1   14.34    5.05
  -9  -5   1   24.69    5.52
   9  -5  -2   14.98    3.57
   9   5  -2    9.56    3.28
  -9  -5   2   10.99    3.50
   9  -5  -3    3.20    1.38
   9   5  -3   -0.00    0.83
  -9  -5   3    2.09    1.28
   9  -5  -4   10.34    3.53
   9   5  -4   15.48    3.65
  -9  -5   4   10.52    3.70
   9   5  -5    7.06    2.15
  -9  -5   5    4.71    2.05
   9   5  -6    4.05    1.74
  -9  -5   6    5.01    2.03
   9   5  -7   17.60    4.40
  -9  -5   7   12.70    4.37
   9   5  -8    2.13    1.12
  -9  -5   8    0.94    1.08
   9   5  -9    0.42    0.98
  -9  -5   9    0.20    0.67
   9   5 -10    1.61    1.20
  -9  -5  10    0.54    1.11
   9   5 -11    8.25    2.77
  -9  -5  11    8.93    2.94
   9   5 -12    5.10    1.72
  -9  -5  12    2.70    1.66
   9   5 -13   -0.00    0.73
   9   5 -14    2.99    1.49
   9   5 -15    3.42    1.56
   9   5 -16    2.76    1.48
   9   5 -17    2.36    1.34
   9  -5 -18    0.76    0.71
   9   5 -18    1.16    1.05
   9  -5 -19    0.09    0.56
   9   5 -19    0.61    0.89
   9   5 -20    1.40    1.10
   9   5 -21    7.31    2.58
   9   5 -22    2.84    1.53
  -9  -5  22   -0.00    6.65
   9   5 -23    2.14    1.38
  -9  -5  23    0.00    4.53
  -9  -5  24    0.00    3.70
  -9  -5  25   -0.00    3.98
  -9  -5  26    0.00    3.16
  -9  -5  27    0.00    2.85
  -9  -5  28    0.01    1.78
  -9  -5  29   -0.00    1.78
  -9  -5  30    0.00    1.44
  -9  -5  31    2.94    1.74
   9   5 -32   -0.00    0.97
  -9  -5  32    0.70    1.07
   9   5 -33    0.09    0.75
   9  -6  -1    0.13    0.96
   9   6  -1    0.77    0.89
   9  -6  -2   20.24    5.10
   9   6  -2   15.97    4.86
   9  -6  -3    6.72    2.20
   9   6  -3    5.07    1.99
   9  -6  -4    5.14    1.95
   9   6  -4    5.49    1.87
  -9  -6   4    4.33    2.05
   9  -6  -5    1.84    1.25
   9   6  -5    0.98    0.87
  -9  -6   5    1.23    1.34
   9  -6  -6    1.26    1.11
   9   6  -6    1.36    1.05
  -9  -6   6    3.49    1.61
   9   6  -7    7.45    2.33
  -9  -6   7    5.10    2.38
   9   6  -8    8.77    3.13
  -9  -6   8   13.08    3.58
   9   6  -9    1.06    1.11
  -9  -6   9    3.27    1.53
   9   6 -10   -0.00    0.76
  -9  -6  10    0.00    0.94
   9   6 -11   -0.00    0.78
  -9  -6  11   -0.00    0.93
   9   6 -12    7.74    2.69
  -9  -6  12    8.45    2.99
   9   6 -13    3.73    1.65
   9   6 -14    6.49    2.35
   9   6 -15    1.53    1.06
   9   6 -16    0.00    0.97
   9  -6 -17    3.91    1.25
   9   6 -17    1.58    1.27
   9   6 -18    5.28    2.09
   9   6 -19    1.93    1.22
   9   6 -20    1.01    1.06
  -9  -6  20   -0.00    6.61
   9   6 -21    1.09    1.10
  -9  -6  21   10.34    8.09
   9   6 -22    1.68    1.18
  -9  -6  22    6.67    5.71
  -9  -6  23    0.95    5.20
  -9  -6  24    4.08    4.33
  -9  -6  25    0.00    2.59
  -9  -6  26    4.36    3.02
  -9  -6  27    0.65    2.19
  -9  -6  28    5.45    2.99
   9   6 -29    0.54    1.02
  -9  -6  29   -0.00    1.50
   9   6 -30    0.00    0.78
  -9  -6  30    1.77    1.44
   9   6 -31    0.52    0.94
  -9  -6  31    1.86    1.18
   9   6 -32    0.29    1.00
  -9  -6  32   -0.00    0.78
   9   6 -33    1.06    1.15
  -9  -6  33    1.02    0.97
   9  -7  -1    0.43    1.00
   9   7  -1    1.83    1.06
  -9  -7   1    1.41    1.20
   9  -7  -2    1.69    1.08
   9   7  -2    1.59    1.06
  -9  -7   2    0.00    0.93
   9  -7  -3   -0.00    0.87
   9   7  -3   -0.00    0.70
   9  -7  -4    1.87    1.39
   9   7  -4    6.11    1.75
   9  -7  -5   -0.00    1.00
   9   7  -5    0.38    1.02
   9  -7  -6    8.56    3.05
   9   7  -6   11.92    3.24
   9  -7  -7    2.38    1.26
   9   7  -7    2.50    1.29
   9  -7  -8    0.00    0.87
   9   7  -8    0.81    0.90
  -9  -7   8   -0.00    0.94
   9  -7  -9    1.41    1.16
   9   7  -9    3.22    1.49
  -9  -7   9    2.32    1.49
   9   7 -10    1.81    1.47
  -9  -7  10    4.42    1.76
   9   7 -11    4.66    1.55
  -9  -7  11    0.86    1.25
   9   7 -12   14.29    3.65
  -9  -7  12    8.78    3.45
   9   7 -13    1.24    1.09
   9   7 -14    1.39    1.14
   9   7 -15    0.00    0.95
   9   7 -16    5.09    2.05
   9   7 -17    0.10    0.97
   9   7 -18    1.08    1.20
  -9  -7  18    2.41    6.13
   9   7 -19   -0.00    0.87
  -9  -7  19    0.05    5.62
   9   7 -20    1.91    1.42
  -9  -7  20    0.58    5.48
  -9  -7  21    2.45    4.86
  -9  -7  22   -0.00    3.93
  -9  -7  23    1.44    3.39
  -9  -7  24    0.00    2.38
  -9  -7  25   -0.00    2.18
  -9  -7  26    3.05    2.72
   9   7 -27    1.44    1.08
  -9  -7  27    2.55    2.14
   9   7 -28   -0.00    0.74
  -9  -7  28   -0.00    1.53
   9   7 -29   -0.00    0.63
  -9  -7  29   -0.00    1.25
   9   7 -30   -0.00    0.83
  -9  -7  30    0.14    0.92
   9   7 -31    0.00    0.85
  -9  -7  31    0.46    1.01
   9   7 -32    0.86    1.03
  -9  -7  32   -0.00    0.78
  -9  -7  33    0.98    0.91
  -9  -7  34   -0.00    0.83
   9  -8  -1    1.42    1.09
   9   8  -1    1.41    1.20
  -9  -8   1    2.48    1.45
   9  -8  -2    3.11    1.44
   9   8  -2    2.75    1.42
  -9  -8   2    3.20    1.57
   9  -8  -3    0.34    0.78
   9   8  -3    0.71    0.89
  -9  -8   3   -0.00    1.15
   9  -8  -4    7.42    1.99
   9   8  -4    1.61    1.41
  -9  -8   4   12.96    2.78
   9  -8  -5   -0.00    0.87
   9   8  -5    0.28    0.77
  -9  -8   5    0.85    1.04
   9  -8  -6    1.17    1.07
   9   8  -6   -0.00    0.98
  -9  -8   6    0.00    1.06
   9  -8  -7    0.62    0.95
   9   8  -7    0.76    1.14
   9  -8  -8   14.93    4.07
   9   8  -8   12.59    4.06
   9  -8  -9    1.66    1.25
   9   8  -9    4.19    1.63
   9  -8 -10    4.32    1.71
   9   8 -10    3.66    1.76
   9  -8 -11    0.00    0.82
   9   8 -11   -0.00    0.71
   9   8 -12    3.39    1.71
   9   8 -13   -0.00    0.94
   9   8 -14    1.67    1.33
   9   8 -15   -0.00    1.00
   9   8 -16   -0.00    1.05
  -9  -8  16   -0.00    4.57
   9   8 -17    0.96    1.07
  -9  -8  17    2.84    5.44
   9   8 -18    5.06    2.03
  -9  -8  18   -0.00    4.88
  -9  -8  19    2.24    3.87
  -9  -8  20   -0.00    3.80
  -9  -8  21    4.87    4.20
  -9  -8  22    2.63    3.06
  -9  -8  23    4.99    3.44
   9   8 -24    0.48    0.89
  -9  -8  24    3.28    2.77
   9   8 -25    0.35    0.84
  -9  -8  25   -0.00    1.74
   9   8 -26    1.07    1.23
  -9  -8  26    1.31    1.70
   9   8 -27    0.48    0.89
  -9  -8  27   -0.00    1.28
   9   8 -28    0.68    0.95
  -9  -8  28   -0.00    1.20
   9   8 -29    0.38    0.84
  -9  -8  29    0.02    0.82
   9   8 -30    0.00    0.93
  -9  -8  30    1.78    1.21
   9   8 -31   -0.00    0.73
  -9  -8  31    1.08    0.94
   9   8 -32    1.15    1.00
  -9  -8  32    0.63    0.87
  -9  -8  33    0.56    0.70
   9  -9  -1    1.72    1.22
   9   9  -1    1.44    1.06
  -9  -9   1    1.22    1.24
   9  -9  -2    4.67    2.12
   9   9  -2    7.74    2.34
  -9  -9   2    5.93    2.41
   9  -9  -3    0.56    1.02
   9   9  -3    2.37    1.27
  -9  -9   3    1.05    1.30
   9  -9  -4    1.77    1.19
   9   9  -4    0.66    1.12
  -9  -9   4    1.54    1.26
   9  -9  -5    1.02    1.03
   9   9  -5   -0.00    0.94
  -9  -9   5    1.56    1.31
   9  -9  -6   16.94    4.21
   9   9  -6   16.66    4.31
  -9  -9   6    9.64    4.08
   9  -9  -7    0.00    0.93
   9   9  -7    0.53    1.02
  -9  -9   7   -0.00    0.94
   9  -9  -8    0.22    0.92
   9   9  -8   -0.00    0.82
  -9  -9   8    1.24    1.23
   9  -9  -9    0.03    0.91
   9   9  -9    0.39    1.10
  -9  -9   9    0.42    1.11
   9  -9 -10    1.32    1.28
   9   9 -10    1.58    1.31
  -9  -9  10    2.32    1.63
   9  -9 -11    0.37    0.84
   9   9 -11   -0.00    0.70
  -9  -9  11   -0.00    1.03
   9  -9 -12    3.15    1.73
   9   9 -12    8.67    2.43
   9   9 -13   -0.00    0.78
  -9  -9  13    1.30    7.24
   9   9 -14    0.06    0.88
  -9  -9  14    0.00    5.17
   9   9 -15    0.51    1.19
  -9  -9  15    6.90    7.16
   9   9 -16    6.46    2.41
  -9  -9  16   -0.00    4.66
  -9  -9  17   -0.00    4.10
  -9  -9  18   -0.00    4.52
  -9  -9  19    0.77    3.17
   9   9 -20    3.00    1.54
  -9  -9  20   -0.00    2.60
   9   9 -21    0.00    0.89
  -9  -9  21    3.35    2.80
   9   9 -22    3.10    1.61
  -9  -9  22    9.77    3.74
   9   9 -23    0.52    0.87
  -9  -9  23    0.04    1.91
   9   9 -24    0.20    0.82
  -9  -9  24   -0.00    1.73
   9   9 -25   -0.00    0.80
  -9  -9  25    1.86    1.59
   9   9 -26    0.34    1.03
  -9  -9  26    2.50    1.60
   9   9 -27    0.51    0.88
  -9  -9  27    0.32    1.11
   9   9 -28    0.06    0.96
  -9  -9  28    0.17    0.87
   9   9 -29    1.26    1.15
  -9  -9  29   -0.00    0.78
   9   9 -30    0.98    1.03
  -9  -9  30    1.12    1.06
   9   9 -31   -0.00    0.81
   9 -10  -1    0.10    0.91
   9  10  -1    0.00    0.95
  -9 -10   1   -0.00    1.05
   9 -10  -2    1.79    1.50
   9  10  -2    3.95    1.73
  -9 -10   2    6.84    2.22
   9 -10  -3    0.00    0.91
   9  10  -3    0.09    0.95
  -9 -10   3    0.00    1.05
   9 -10  -4    4.61    2.02
   9  10  -4    6.67    2.27
  -9 -10   4    5.44    2.22
   9 -10  -5    0.00    1.00
   9  10  -5    1.07    1.15
  -9 -10   5    0.03    1.09
   9 -10  -6    0.00    0.93
   9  10  -6    2.05    1.08
  -9 -10   6    1.13    1.28
   9 -10  -7    0.18    0.89
   9  10  -7    0.16    0.93
  -9 -10   7   -0.00    1.02
   9 -10  -8    3.89    1.58
   9  10  -8    5.12    1.90
  -9 -10   8    1.72    1.54
   9 -10  -9    0.14    0.88
   9  10  -9    0.00    0.94
  -9 -10   9    0.46    1.00
   9 -10 -10    4.06    1.57
   9  10 -10    1.75    1.38
  -9 -10  10    2.48    9.05
  -9 -10  10    1.31    1.24
   9  10 -11    0.84    1.20
  -9 -10  11   -0.00    6.07
  -9 -10  11    0.70    1.11
   9  10 -12    2.41    1.40
  -9 -10  12    0.37    6.14
   9  10 -13    0.79    1.01
  -9 -10  13    6.97    5.74
  -9 -10  14   -0.00    3.88
  -9 -10  15    1.28    4.05
  -9 -10  16    2.21    4.31
  -9 -10  17   -0.00    3.41
  -9 -10  18    6.39    4.24
  -9 -10  19   -0.00    2.84
  -9 -10  20    3.47    3.07
  -9 -10  21   -0.00    1.56
  -9 -10  22    3.48    2.30
   9  10 -23   -0.00    0.88
  -9 -10  23    0.30    1.36
   9  10 -24    1.67    1.23
  -9 -10  24    0.60    1.37
   9  10 -25    0.77    0.94
  -9 -10  25    0.58    1.26
   9  10 -26    0.28    1.03
  -9 -10  26    2.85    1.46
   9  10 -27    1.45    1.24
  -9 -10  27   -0.00    0.90
   9  10 -28    1.55    1.27
   9  10 -29   -0.00    1.05
   9  10 -30    0.92    1.02
   9  10 -31    0.46    0.77
   9 -11  -1    0.67    0.98
   9  11  -1   -0.00    1.00
  -9 -11   1    0.55    1.11
   9 -11  -2    3.76    1.70
   9  11  -2    2.93    1.64
  -9 -11   2    6.03    2.06
   9 -11  -3    0.59    1.04
   9  11  -3    1.04    1.09
  -9 -11   3    1.70    1.29
   9 -11  -4    2.67    1.56
   9  11  -4    5.59    1.95
  -9 -11   4    3.02    1.82
   9 -11  -5   -0.00    0.94
   9  11  -5   -0.00    1.03
  -9 -11   5   -0.00    1.12
   9 -11  -6    2.07    1.35
   9  11  -6    3.53    1.66
  -9 -11   6    2.92    1.70
   9 -11  -7    0.23    0.92
   9  11  -7   -0.00    1.03
  -9 -11   7   -0.00    8.72
  -9 -11   7   -0.00    1.11
   9 -11  -8    0.08    0.94
   9  11  -8    1.02    0.93
  -9 -11   8    3.63    7.00
  -9 -11   8   -0.00    0.97
   9 -11  -9    0.11    0.79
   9  11  -9    0.79    1.03
  -9 -11   9    0.40    5.34
  -9 -11   9    0.78    1.21
   9  11 -10    2.72    1.71
  -9 -11  10   -0.00    4.85
  -9 -11  10    4.08    1.80
  -9 -11  11    4.10    5.11
  -9 -11  11   -0.00    0.83
  -9 -11  12    0.78    4.43
  -9 -11  13    6.47    5.91
  -9 -11  14   -0.00    4.24
  -9 -11  15   -0.00    3.03
  -9 -11  16   10.11    4.93
  -9 -11  17   -0.00    2.59
  -9 -11  18    1.59    3.00
  -9 -11  19   -0.00    2.22
  -9 -11  20    4.59    2.59
  -9 -11  21    0.66    1.35
  -9 -11  22    1.64    1.56
  -9 -11  23    1.29    1.09
  -9 -11  24    0.45    0.88
   9 -12  -1   -0.00    1.13
   9  12  -1    1.17    1.15
  -9 -12   1   -0.00    1.23
   9 -12  -2    0.77    1.01
   9  12  -2   -0.00    0.98
  -9 -12   2   -0.00    8.00
  -9 -12   2    0.00    1.00
   9 -12  -3    1.97    1.27
   9  12  -3    0.00    0.88
  -9 -12   3   -0.00    7.28
  -9 -12   3   -0.82    1.25
   9 -12  -4    0.36    1.02
   9  12  -4    4.67    1.89
  -9 -12   4   -0.00    7.31
  -9 -12   4    2.39    1.47
   9 -12  -5    0.00    0.90
   9  12  -5    0.75    1.08
  -9 -12   5   -0.00    5.85
  -9 -12   5    0.39    1.23
   9 -12  -6    0.59    0.95
   9  12  -6    0.00    1.07
  -9 -12   6    0.00    6.48
  -9 -12   6   -0.00    1.05
   9 -12  -7    0.61    0.86
  -9 -12   7    0.55    4.62
  -9 -12   7    0.65    1.14
  -9 -12   8   -0.00    3.55
  -9 -12   8    2.28    1.56
  -9 -12   9    1.51    3.70
  -9 -12   9   -0.00    0.96
  -9 -12  10    0.17    3.78
  -9 -12  10   -0.00    1.13
  -9 -12  11    4.08    4.32
  -9 -12  12   -0.00    3.56
  -9 -12  13    1.86    3.60
  -9 -12  14    6.14    4.01
  -9 -12  15    1.26    2.49
  -9 -12  16    3.29    2.67
  -9 -12  17    2.44    1.98
  -9 -12  18    0.00    1.59
  -9 -12  19    0.00    1.80
  -9 -12  20    2.43    1.77
   9 -13  -1    1.98    1.39
   9  13  -1    2.43    1.56
  -9 -13   1    1.24    4.21
  -9 -13   1    1.98    1.51
   9 -13  -2    0.25    0.94
   9  13  -2    0.40    1.11
  -9 -13   2    6.10    5.36
  -9 -13   2    0.90    1.21
   9 -13  -3    2.05    1.25
  -9 -13   3    1.60    3.91
  -9 -13   3   -0.00    1.00
   9 -13  -4   -0.00    1.10
  -9 -13   4   -0.00    3.58
  -9 -13   4    0.02    1.11
   9 -13  -5    0.91    1.13
  -9 -13   5    3.99    5.23
  -9 -13   5    0.49    1.20
  -9 -13   6   -0.00    3.96
  -9 -13   6    1.03    1.15
  -9 -13   7    0.00    2.56
  -9 -13   8    0.68    2.77
  -9 -13   8   -0.00    1.02
  -9 -13   9    0.00    3.06
  -9 -13   9    0.00    1.23
  -9 -13  10    2.57    2.99
  -9 -13  10    0.00    1.28
  -9 -13  11    2.54    2.59
  -9 -13  12    2.59    2.65
  -9 -13  13    0.60    1.98
  -9 -13  14    0.62    1.45
  -9 -13  15    0.15    1.70
  -9 -13  16    4.40    2.30
  -9 -13  17    2.07    1.82
   9 -14  -1   -0.00    0.89
  -9 -14   1   -0.00    3.37
  -9 -14   1   -0.00    1.12
   9 -14  -2    1.80    1.41
  -9 -14   2   -0.00    3.76
  -9 -14   2    0.09    1.04
   9 -14  -3    1.82    1.22
  -9 -14   3   -0.00    2.93
  -9 -14   3    1.11    1.12
  -9 -14   4   -0.00    2.72
  -9 -14   4    0.08    1.01
  -9 -14   5    0.41    2.36
  -9 -14   5    0.00    1.27
  -9 -14   6   -0.00    2.66
  -9 -14   6   -0.00    1.30
  -9 -14   7    3.44    2.60
  -9 -14   7    0.41    1.19
  -9 -14   8   -0.00    2.16
  -9 -14   8   -0.00    1.12
  -9 -14   9    0.00    2.03
  -9 -14   9    0.43    1.27
  -9 -14  10    4.02    2.71
  -9 -14  11   -0.00    1.77
  -9 -14  12    0.64    1.47
  -9 -14  13    0.94    1.58
   9 -15  -1    1.30    1.32
  -9 -15   1    4.30    3.00
  -9 -15   1    1.72    1.60
  -9 -15   2    0.25    2.18
  -9 -15   2    0.76    1.19
  -9 -15   3    1.68    2.31
  -9 -15   3   -0.00    1.11
  -9 -15   4    0.00    2.02
  -9 -15   4    0.32    1.07
  -9 -15   5    0.00    1.95
  -9 -15   5   -0.00    1.23
  -9 -15   6    2.77    2.17
  -9 -15   6   -0.00    1.23
  -9 -15   7    2.73    2.17
  -9 -15   7   -0.00    1.13
  -9 -15   8    0.18    1.45
  -9 -16   1   -0.00    1.48
  -9 -16   2    0.00    1.35
  -9 -16   2    0.82    1.27
  -9 -16   3    0.00    1.58
  -9 -16   3   -0.00    1.23
  -9 -16   4    1.26    1.53
  -8   0   1   -0.00    0.81
   8   0  -1    0.39    0.74
   8   0  -1   -0.00    0.59
  -8   0   2  110.48   24.58
   8   0  -2   95.31   24.33
   8   0  -2   92.13   24.40
  -8   0   3   -0.00    0.65
   8   0  -3    0.10    0.69
   8   0  -3   -0.00    0.65
  -8   0   4   16.70    4.36
   8   0  -4   14.30    4.15
   8   0  -4   15.58    4.30
  -8   0   5    0.40    0.77
   8   0  -5   -0.00    0.57
   8   0  -5    0.52    0.80
  -8   0   6   16.55    4.15
   8   0  -6   13.51    3.89
   8   0  -6   13.63    4.04
  -8   0   7    2.64    1.16
   8   0  -7    0.00    0.68
   8   0  -7    0.01    0.68
  -8   0   8   32.03    8.83
   8   0  -8   37.99    8.74
   8   0  -8   31.22    8.80
  -8   0   9   -0.00    0.90
   8   0  -9    0.65    0.69
   8   0  -9    0.00    0.68
  -8   0  10   -0.00    0.65
   8   0 -10    0.00    0.62
   8   0 -10    0.13    0.59
  -8   0  11    0.45    0.81
   8   0 -11    0.70    0.68
   8   0 -11   -0.00    0.59
  -8   0  12   30.33    8.28
   8   0 -12   28.89    8.10
   8   0 -12   37.95    8.40
  -8   0  13    1.27    0.98
   8   0 -13   -0.00    0.68
   8   0 -13   -0.00    0.67
   8   0 -14   16.77    4.57
   8   0 -15   -0.00    0.72
   8   0 -16    0.62    0.71
   8   0 -25    0.00    0.85
   8   0 -26    0.36    0.86
  -8   1   1    9.03    3.24
   8  -1  -1   17.70    3.43
   8  -1  -1   11.42    3.28
   8   1  -1    9.86    3.15
   8   1  -1   10.83    3.23
  -8  -1   1   10.12    3.31
  -8   1   2   -0.00    0.91
   8  -1  -2    1.09    0.87
   8  -1  -2    0.16    0.66
   8   1  -2    1.77    0.78
   8   1  -2    0.16    0.70
  -8  -1   2    2.95    1.20
  -8   1   3    1.66    1.06
   8  -1  -3    1.10    0.82
   8  -1  -3    0.81    0.88
   8   1  -3    1.58    0.86
   8   1  -3    1.54    1.00
  -8  -1   3    1.91    1.09
  -8   1   4    5.82    2.22
   8  -1  -4    8.87    2.22
   8  -1  -4    9.49    2.38
   8   1  -4    6.03    2.07
   8   1  -4    6.27    2.20
  -8  -1   4    5.37    2.20
  -8   1   5    0.00    0.77
   8  -1  -5    0.36    0.66
   8  -1  -5    1.16    0.90
   8   1  -5    0.70    0.71
   8   1  -5    0.00    0.78
  -8  -1   5    0.41    0.74
  -8   1   6   14.53    3.79
   8  -1  -6   14.47    3.63
   8  -1  -6   16.06    3.82
   8   1  -6   13.63    3.60
   8   1  -6   15.12    3.79
  -8  -1   6    7.19    3.54
  -8   1   7    0.00    0.69
   8  -1  -7    1.03    0.80
   8  -1  -7    0.33    0.77
   8   1  -7    0.26    0.52
   8   1  -7    1.94    1.03
  -8  -1   7    0.07    0.75
  -8   1   8    0.85    0.86
   8  -1  -8    0.22    0.56
   8  -1  -8    0.79    0.72
   8   1  -8    0.00    0.58
   8   1  -8    2.23    0.96
  -8  -1   8    0.44    0.71
  -8   1   9    2.19    1.07
   8  -1  -9    1.26    0.94
   8  -1  -9    1.23    0.99
   8   1  -9    4.10    1.19
   8   1  -9    3.11    1.20
  -8  -1   9    2.02    1.08
  -8   1  10   33.17    7.46
   8  -1 -10   32.01    7.29
   8  -1 -10   29.40    7.42
   8   1 -10   24.30    7.21
   8   1 -10   23.27    7.32
  -8  -1  10   28.02    7.44
  -8   1  11    0.03    0.63
   8  -1 -11    1.55    0.84
   8  -1 -11    1.70    1.02
   8   1 -11    1.46    0.91
   8   1 -11    1.95    1.11
  -8  -1  11    1.40    1.03
  -8   1  12    2.55    1.06
   8  -1 -12    0.44    0.65
   8  -1 -12    0.86    0.81
   8   1 -12    1.45    1.01
  -8  -1  12    0.44    0.90
   8  -1 -13   -0.00    0.67
   8   1 -13   -0.00    0.60
  -8  -1  13    0.38    0.82
   8  -1 -14   10.69    3.05
   8  -1 -15    9.52    2.79
   8  -1 -16   15.95    4.36
   8  -1 -17   -0.00    0.60
   8  -1 -18   -0.00    0.66
   8  -1 -19    1.11    0.96
   8  -1 -20    2.19    1.09
   8  -1 -21   -0.00    0.78
   8   1 -21    0.82    0.82
   8   1 -22    8.68    2.78
   8   1 -23    0.40    0.77
   8   1 -24    1.69    1.14
   8   1 -25   -0.00    0.78
   8   1 -26    3.70    1.63
  -8  -1  26   -0.00    5.04
  -8  -1  27    0.27    3.27
  -8   2   1   -0.00    0.57
   8  -2  -1   -0.00    0.80
   8  -2  -1   -0.00    0.53
   8   2  -1    0.53    0.70
   8   2  -1    0.17    0.65
  -8  -2   1    0.00    0.70
  -8   2   2   12.72    3.73
   8  -2  -2   11.49    3.63
   8  -2  -2   12.84    3.68
   8   2  -2   13.19    3.58
   8   2  -2   11.33    3.63
  -8  -2   2   16.82    3.89
  -8   2   3    2.76    1.34
   8  -2  -3    3.95    1.23
   8  -2  -3    2.77    1.18
   8   2  -3    2.07    1.06
   8   2  -3    3.56    1.32
  -8  -2   3    0.78    1.01
  -8   2   4    3.58    1.57
   8  -2  -4    6.39    1.61
   8  -2  -4    7.89    1.82
   8   2  -4    2.29    1.35
   8   2  -4    5.76    1.75
  -8  -2   4    1.54    1.38
  -8   2   5    0.18    0.69
   8  -2  -5    1.31    0.84
   8  -2  -5    0.99    0.82
   8   2  -5    1.24    0.72
   8   2  -5    0.00    0.86
  -8  -2   5    0.09    0.90
  -8   2   6   19.19    4.28
   8  -2  -6   19.95    4.18
   8  -2  -6   11.45    4.00
   8   2  -6    9.55    3.88
   8   2  -6   21.54    4.35
  -8  -2   6   14.57    4.17
  -8   2   7    3.50    1.64
   8  -2  -7    4.63    1.58
   8  -2  -7    5.69    1.77
   8   2  -7    3.05    1.64
  -8  -2   7    8.02    2.02
  -8   2   8   17.82    4.68
   8  -2  -8   17.61    4.53
   8  -2  -8   16.07    4.61
   8   2  -8   14.06    4.59
  -8  -2   8   18.75    4.78
  -8   2   9    2.63    1.12
   8  -2  -9    1.73    0.89
   8  -2  -9    2.67    1.20
   8   2  -9    1.60    1.07
  -8  -2   9    0.85    1.07
  -8   2  10    1.26    0.92
   8  -2 -10    0.58    0.61
   8  -2 -10    0.58    0.84
   8   2 -10    0.50    0.85
  -8  -2  10    1.25    0.94
  -8   2  11    0.36    0.69
   8  -2 -11    0.00    0.52
   8  -2 -11    0.00    0.79
   8   2 -11   -0.00    0.83
  -8  -2  11    0.63    0.99
   8  -2 -12    9.80    2.77
   8  -2 -12   13.19    3.09
   8   2 -12    6.28    2.81
  -8  -2  12   11.27    3.14
   8  -2 -13    7.70    2.35
   8   2 -13    8.22    2.61
  -8  -2  13    8.19    2.73
   8  -2 -14    4.68    1.44
   8   2 -14    3.33    1.58
  -8  -2  14    3.21    1.69
   8  -2 -15    4.59    1.55
   8  -2 -16    5.30    1.79
   8  -2 -17    6.46    1.60
   8   2 -17    1.76    1.37
   8  -2 -18   31.72    7.93
   8   2 -18   29.18    8.01
   8  -2 -19    0.20    0.62
   8   2 -19    1.31    0.87
   8  -2 -20    0.00    0.63
   8   2 -20    0.69    0.84
   8  -2 -21    0.84    0.85
   8   2 -21    0.53    0.88
   8  -2 -22    6.29    2.20
   8   2 -22    7.64    2.38
   8  -2 -23    0.20    0.63
   8   2 -23    0.58    0.84
   8   2 -24    0.82    0.95
  -8  -2  24   -0.00    6.09
   8   2 -25    1.04    0.92
  -8  -2  25   -0.00    5.21
  -8  -2  26    0.00    3.33
  -8  -2  27    0.00    2.90
  -8  -2  28    2.48    2.69
   8   2 -35   -0.00    0.76
  -8   3   1   12.75    3.51
   8  -3  -1   11.11    3.42
   8  -3  -1   11.57    3.43
  -8  -3   1   11.93    3.55
  -8   3   2    0.96    0.77
   8  -3  -2   -0.00    0.67
   8  -3  -2    1.30    1.08
   8   3  -2    0.11    0.73
  -8  -3   2   -0.00    0.74
  -8   3   3    7.52    2.42
   8  -3  -3    7.45    2.43
   8  -3  -3    6.25    2.35
   8   3  -3    8.68    2.50
  -8  -3   3    8.52    2.53
  -8   3   4   27.39    4.82
   8  -3  -4    5.11    4.11
   8  -3  -4   26.44    4.72
   8   3  -4   26.90    4.74
  -8  -3   4   26.98    4.84
  -8   3   5    3.62    1.44
   8  -3  -5    6.40    1.59
   8  -3  -5    1.68    1.27
   8   3  -5    2.92    1.43
  -8  -3   5    2.97    1.45
  -8   3   6    5.73    2.09
   8  -3  -6    6.30    1.95
   8  -3  -6    4.92    1.94
   8   3  -6    6.62    2.12
  -8  -3   6    6.88    2.15
  -8   3   7    0.00    0.96
   8  -3  -7    3.78    1.24
   8  -3  -7    3.43    1.33
   8   3  -7    2.66    1.32
  -8  -3   7    3.70    1.39
  -8   3   8    2.77    1.13
   8  -3  -8   -0.00    0.63
   8  -3  -8    0.00    0.84
   8   3  -8    1.59    1.01
  -8  -3   8    0.73    0.89
  -8   3   9    1.41    0.99
   8  -3  -9    0.00    0.65
   8  -3  -9    1.41    0.94
   8   3  -9   -0.00    0.79
  -8  -3   9    0.74    0.85
  -8   3  10   14.71    4.00
   8  -3 -10   16.09    3.92
   8  -3 -10   12.66    3.97
   8   3 -10   15.60    4.11
  -8  -3  10   11.22    4.02
   8  -3 -11   14.81    3.63
   8   3 -11   15.54    3.92
  -8  -3  11    9.08    3.71
   8  -3 -12    0.00    0.58
   8   3 -12    0.00    0.78
  -8  -3  12    0.17    0.94
   8  -3 -13    0.46    0.64
   8   3 -13    0.63    0.90
   8   3 -13    0.00    0.77
  -8  -3  13    0.20    0.84
   8  -3 -14    5.21    1.54
   8   3 -14    4.54    1.68
   8   3 -14    2.78    1.56
  -8  -3  14    3.69    1.90
   8  -3 -15   10.20    2.02
   8   3 -15    2.70    1.83
   8  -3 -16   10.04    2.93
   8   3 -16   10.82    3.15
   8  -3 -17    0.00    0.57
   8   3 -17    0.42    0.70
   8  -3 -18   -0.00    0.67
   8   3 -18    2.14    1.08
   8  -3 -19    3.07    1.15
   8   3 -19    0.86    1.12
   8  -3 -20   18.99    3.97
   8   3 -20    9.36    3.86
   8  -3 -21    2.18    1.02
   8   3 -21    0.72    0.99
   8  -3 -22    2.12    0.95
   8   3 -22    0.52    0.88
   8   3 -23    0.57    0.94
  -8  -3  23    6.02    7.53
   8   3 -24    5.77    2.14
  -8  -3  24    1.55    5.70
  -8  -3  25    6.03    5.43
  -8  -3  26   -0.00    2.45
  -8  -3  27    0.40    2.23
  -8  -3  28   -0.00    1.64
  -8  -3  29    1.77    1.95
  -8  -3  30    1.63    1.48
   8   3 -33    0.54    0.74
   8   3 -34    0.46    0.84
   8   3 -35   -0.00    0.92
  -8   4   1   15.02    3.93
   8  -4  -1   16.63    3.92
   8  -4  -1   12.61    3.78
  -8  -4   1    9.92    3.73
  -8   4   2    4.07    1.72
   8  -4  -2    7.05    2.01
   8  -4  -2    4.50    1.74
  -8  -4   2    3.75    1.67
  -8   4   3    2.16    1.18
   8  -4  -3    1.49    1.12
   8  -4  -3    5.06    1.48
  -8  -4   3    2.60    1.31
  -8   4   4   15.81    5.65
   8  -4  -4   22.22    5.80
   8  -4  -4   27.92    5.91
  -8  -4   4   23.04    5.91
  -8   4   5    1.35    1.06
   8  -4  -5    1.75    1.11
   8  -4  -5    1.39    0.94
   8   4  -5    0.70    0.93
  -8  -4   5    3.09    1.29
  -8   4   6    6.58    2.56
   8  -4  -6   12.78    2.80
   8  -4  -6    8.21    2.67
   8   4  -6    9.58    2.72
  -8  -4   6    6.74    2.68
  -8   4   7   20.37    4.69
   8  -4  -7   15.12    4.47
   8  -4  -7   13.42    4.47
   8   4  -7   16.56    4.63
  -8  -4   7   18.76    4.78
  -8   4   8    3.94    1.70
   8  -4  -8    2.98    1.47
   8  -4  -8    4.22    1.61
   8   4  -8    5.71    1.79
  -8  -4   8    7.06    2.09
   8  -4  -9    2.03    0.93
   8   4  -9    0.06    0.78
   8   4  -9    1.76    1.04
  -8  -4   9    1.19    1.06
   8  -4 -10    0.00    0.78
   8   4 -10    1.16    0.93
   8   4 -10    1.57    1.00
  -8  -4  10    0.48    0.89
   8  -4 -11    1.64    0.96
   8   4 -11    1.53    1.09
   8   4 -11    2.97    1.30
  -8  -4  11    4.24    1.60
   8  -4 -12   15.80    4.82
   8   4 -12   17.28    5.05
   8   4 -12   22.24    5.23
  -8  -4  12   21.62    5.31
   8  -4 -13    2.27    1.02
   8   4 -13    2.40    1.22
   8   4 -13    0.95    1.22
  -8  -4  13    2.99    1.44
   8  -4 -14   11.81    2.60
   8   4 -14    5.98    2.53
   8   4 -14    8.35    2.72
  -8  -4  14    7.89    2.83
   8  -4 -15   -0.00    0.54
   8   4 -15   -0.00    0.73
   8  -4 -16    4.06    1.31
   8   4 -16    2.01    1.34
   8  -4 -17    4.54    1.44
   8   4 -17    2.97    1.60
   8  -4 -18   13.36    3.77
   8   4 -18   14.83    4.14
   8  -4 -19    0.17    0.57
   8   4 -19   -0.00    0.91
   8  -4 -20    2.89    1.06
   8   4 -20    1.17    1.18
   8   4 -21    0.19    0.89
   8   4 -22    4.17    1.77
  -8  -4  22    4.29    6.57
   8   4 -23    2.32    1.41
  -8  -4  23    3.74    5.46
  -8  -4  24    4.70    5.01
  -8  -4  25    1.65    3.72
  -8  -4  26   -0.00    1.88
  -8  -4  27    0.56    1.84
  -8  -4  28    2.61    2.32
  -8  -4  29   -0.00    1.31
  -8  -4  30    0.29    1.00
   8   4 -31   -0.00    0.58
  -8  -4  31    1.47    0.95
   8   4 -32    1.78    1.06
   8   4 -33    1.24    0.92
   8   4 -34    1.58    1.17
   8   4 -35    0.53    0.83
  -8   5   1    3.69    1.96
   8  -5  -1    7.90    2.20
  -8  -5   1    7.87    2.23
  -8   5   2    6.51    1.79
   8  -5  -2    4.83    1.61
  -8  -5   2    1.23    1.38
  -8   5   3   16.75    4.20
   8  -5  -3   13.28    4.08
  -8  -5   3   13.50    4.11
  -8   5   4    1.26    1.00
   8  -5  -4    3.48    1.37
   8  -5  -4    1.76    1.15
   8   5  -4    1.11    0.94
  -8  -5   4    0.33    0.91
  -8   5   5    8.01    2.73
   8  -5  -5    8.33    2.79
   8  -5  -5   17.73    3.20
   8   5  -5    6.04    2.65
  -8  -5   5   10.01    2.95
   8  -5  -6   17.30    3.91
   8  -5  -6   11.37    3.74
   8   5  -6   10.55    3.72
  -8  -5   6   15.74    4.06
   8  -5  -7    0.89    1.00
   8   5  -7    1.13    1.01
  -8  -5   7    1.41    1.09
   8  -5  -8    1.68    1.02
   8   5  -8    0.52    0.71
  -8  -5   8    0.45    0.98
   8  -5  -9    1.21    0.93
   8   5  -9    0.54    0.76
  -8  -5   9    2.14    1.23
   8  -5 -10   31.34    8.29
   8   5 -10   32.31    8.45
   8   5 -10   32.96    8.48
  -8  -5  10   32.38    8.60
   8  -5 -11    4.17    1.70
   8   5 -11    3.17    1.68
   8   5 -11    7.61    2.09
  -8  -5  11    7.69    2.21
   8  -5 -12    0.06    0.61
   8   5 -12   -0.00    0.77
   8   5 -12    0.34    0.80
  -8  -5  12    0.28    0.92
   8  -5 -13    0.00    0.64
   8   5 -13   -0.00    0.78
   8   5 -13    0.81    0.92
  -8  -5  13    0.51    1.14
   8  -5 -14    0.33    0.71
   8   5 -14    1.71    0.99
  -8  -5  14    1.33    1.17
   8  -5 -15    0.50    0.82
   8   5 -15    3.54    1.48
   8  -5 -16   11.48    3.07
   8   5 -16   10.08    3.29
   8  -5 -17    0.39    0.63
   8   5 -17    0.60    0.95
   8  -5 -18    0.53    0.64
   8   5 -18    0.40    0.92
   8  -5 -19    1.66    0.90
   8   5 -19    3.79    1.49
  -8  -5  20   -0.00    6.27
   8   5 -21    3.36    1.68
  -8  -5  21    1.55    5.10
  -8  -5  22    0.00    4.64
  -8  -5  23    1.55    3.72
  -8  -5  24    0.11    2.90
  -8  -5  25   12.13    5.09
  -8  -5  26    3.51    2.78
  -8  -5  27    1.26    1.62
  -8  -5  28   -0.00    1.28
   8   5 -29    0.63    0.98
  -8  -5  29    2.45    1.51
   8   5 -30    2.55    1.22
  -8  -5  30    2.02    1.28
   8   5 -31    1.08    1.15
  -8  -5  31    0.95    0.88
   8   5 -32    0.99    1.03
  -8  -5  32    1.62    1.09
   8   5 -33    0.76    1.00
   8   5 -34    0.74    1.00
  -8   6   1   13.56    4.25
   8  -6  -1   14.75    4.27
   8   6  -1   16.86    4.30
  -8  -6   1   14.73    4.32
  -8   6   2   14.36    4.49
   8  -6  -2   12.89    4.43
   8   6  -2   14.55    4.45
  -8  -6   2   31.52    5.18
   8   6  -3   13.53    3.97
  -8  -6   3   14.54    4.18
   8   6  -4    5.71    1.86
  -8  -6   4    3.78    1.84
   8   6  -5    3.08    1.36
  -8  -6   5    2.12    1.41
   8  -6  -6    4.43    2.07
   8   6  -6    9.24    2.35
  -8  -6   6    7.01    2.42
   8  -6  -7    4.34    1.68
   8   6  -7    2.96    1.44
  -8  -6   7    3.87    1.70
   8  -6  -8    4.94    2.03
   8   6  -8    6.80    2.19
  -8  -6   8    7.96    2.43
   8  -6  -9    0.84    0.89
   8   6  -9    0.08    0.85
  -8  -6   9    0.61    1.01
   8  -6 -10    1.00    1.02
   8   6 -10    1.50    0.97
  -8  -6  10    0.94    1.08
   8  -6 -11    3.11    1.40
   8   6 -11    3.34    1.55
  -8  -6  11    3.43    1.81
   8  -6 -12    2.73    1.27
   8   6 -12    4.72    1.71
  -8  -6  12    2.44    1.55
   8  -6 -13    1.37    1.00
   8   6 -13    0.57    0.93
  -8  -6  13    4.72    1.62
   8  -6 -14    7.45    1.84
   8   6 -14    5.17    1.90
  -8  -6  14    2.41    1.87
   8  -6 -15    2.26    1.14
   8   6 -15    4.10    1.60
   8  -6 -16    0.00    0.57
   8   6 -16   -0.00    1.02
   8  -6 -17   13.69    3.44
   8   6 -17   10.21    3.64
   8   6 -18    1.69    1.16
  -8  -6  18   -0.00    7.33
   8   6 -19   -0.00    0.97
  -8  -6  19   -0.00    5.31
  -8  -6  20   -0.00    4.63
  -8  -6  21   -0.00    4.32
  -8  -6  22    1.91    3.93
  -8  -6  23   -0.00    2.27
  -8  -6  24   -0.00    2.39
  -8  -6  25    4.08    2.94
  -8  -6  26    2.86    1.97
   8   6 -27    0.67    0.95
  -8  -6  27    0.76    1.31
   8   6 -28    0.82    0.97
  -8  -6  28   -0.00    1.09
   8   6 -29    0.03    0.67
  -8  -6  29    1.95    1.25
   8   6 -30   -0.00    0.79
  -8  -6  30    0.23    0.79
   8   6 -31   -0.00    0.89
  -8  -6  31   -0.00    0.72
   8   6 -32    0.23    0.78
  -8  -6  32    0.04    0.57
   8   6 -33    0.87    0.89
  -8  -6  33    0.00    0.74
   8   6 -34   -0.00    0.94
   8  -7  -1   10.93    3.28
   8   7  -1   10.29    3.19
   8   7  -2    0.27    0.79
   8   7  -3    4.52    1.78
   8   7  -4    0.91    0.89
  -8  -7   4   -0.00    1.03
   8   7  -5   23.77    4.63
  -8  -7   5   10.20    4.22
   8   7  -6    2.38    1.19
  -8  -7   6    1.23    1.23
  -8  -7   7    0.69    0.93
   8  -7  -8   -0.00    0.80
   8   7  -8   -0.00    0.95
  -8  -7   8    0.61    0.98
   8  -7  -9    9.60    2.60
   8   7  -9    6.63    2.55
  -8  -7   9    6.87    2.58
   8  -7 -10    0.33    0.91
   8   7 -10    1.25    1.16
  -8  -7  10    1.01    1.12
   8  -7 -11    7.46    2.22
   8   7 -11    5.90    2.23
  -8  -7  11    5.71    2.29
   8  -7 -12    0.56    0.67
   8   7 -12   -0.00    0.97
  -8  -7  12    0.00    0.99
   8  -7 -13    3.13    1.30
   8   7 -13    3.18    1.57
  -8  -7  13    3.20    1.62
   8  -7 -14    1.48    1.03
   8   7 -14    3.40    1.48
  -8  -7  14    4.53    1.78
   8  -7 -15    2.90    1.49
   8   7 -15   13.36    2.60
   8  -7 -16    0.34    0.68
   8   7 -16    0.32    0.88
  -8  -7  16   -0.00    6.48
   8   7 -17    0.84    1.13
  -8  -7  17    0.00    5.03
   8   7 -18    0.31    0.86
  -8  -7  18    1.41    5.36
  -8  -7  19    0.96    5.27
  -8  -7  20    4.91    4.34
  -8  -7  21    0.85    2.75
  -8  -7  22    1.70    2.71
  -8  -7  23    0.86    2.12
   8   7 -24    0.88    0.95
  -8  -7  24    0.12    1.61
   8   7 -25    1.30    1.09
  -8  -7  25    5.05    2.32
   8   7 -26    0.00    1.11
  -8  -7  26    0.17    1.22
   8   7 -27   -0.00    0.82
  -8  -7  27    1.73    1.36
   8   7 -28    0.12    0.83
  -8  -7  28    0.41    0.94
   8   7 -29    0.82    0.87
  -8  -7  29    0.59    0.90
   8   7 -30    0.69    0.98
  -8  -7  30   -0.00    0.64
   8   7 -31    0.07    0.81
  -8  -7  31   -0.00    0.69
   8   7 -32    0.58    0.99
  -8  -7  32    0.95    0.89
   8   7 -33   -0.00    0.82
  -8  -7  33   -0.00    0.48
  -8  -7  34   -0.00    0.60
   8  -8  -1   13.27    3.79
   8   8  -1   15.07    3.89
  -8  -8   1   10.57    3.76
   8  -8  -2    0.32    0.79
   8   8  -2    1.17    0.94
  -8  -8   2    0.00    0.96
   8  -8  -3    2.50    1.44
   8   8  -3    5.88    1.86
  -8  -8   3    3.20    1.69
   8  -8  -4    2.90    1.23
   8   8  -4    0.75    0.95
   8   8  -5    0.00    0.76
   8   8  -6   -0.00    0.92
   8   8  -7   19.25    5.41
   8   8  -8    0.53    1.04
   8   8  -9    4.20    1.54
  -8  -8   9    1.21    1.20
   8  -8 -10    1.78    1.14
   8   8 -10    0.74    1.03
  -8  -8  10    1.99    1.33
   8  -8 -11    1.69    1.02
   8   8 -11    1.59    1.26
  -8  -8  11    0.58    1.09
   8  -8 -12    1.19    0.87
   8   8 -12    0.00    0.96
  -8  -8  12   -0.00    0.86
   8  -8 -13    5.94    2.07
   8   8 -13    4.97    2.28
  -8  -8  13   10.57    2.80
   8  -8 -14    0.14    0.70
   8   8 -14    1.39    1.21
  -8  -8  14    6.49    7.87
   8   8 -15    5.84    2.14
  -8  -8  15   -0.00    5.76
   8   8 -16    1.04    1.31
  -8  -8  16    0.66    4.40
  -8  -8  17    1.84    3.60
  -8  -8  18    0.00    3.51
  -8  -8  19    0.46    2.78
  -8  -8  20    0.71    2.46
   8   8 -21    1.79    1.23
  -8  -8  21    2.36    2.21
   8   8 -22   -0.00    0.77
  -8  -8  22   -0.00    1.89
   8   8 -23    3.08    1.77
  -8  -8  23   15.25    3.66
   8   8 -24    0.70    0.97
  -8  -8  24    3.00    1.88
   8   8 -25    0.30    0.92
  -8  -8  25    0.83    1.33
   8   8 -26    0.66    1.11
  -8  -8  26   -0.00    1.05
   8   8 -27    1.48    1.19
  -8  -8  27    1.82    1.24
   8   8 -28    0.99    0.97
  -8  -8  28   -0.00    0.83
   8   8 -29    0.33    0.97
  -8  -8  29    1.99    1.12
   8   8 -30   -0.00    0.89
  -8  -8  30    0.21    0.71
   8   8 -31    0.08    0.96
  -8  -8  31    1.75    0.88
   8   8 -32    0.35    1.08
  -8  -8  32    1.10    0.86
   8   8 -33   -0.00    0.74
  -8  -8  33    0.26    0.63
  -8  -8  34   -0.00    0.57
  -8  -8  35   -0.00    0.65
   8  -9  -1   12.56    3.93
   8   9  -1   13.54    4.05
  -8  -9   1   15.26    4.20
   8  -9  -2    0.87    0.86
   8   9  -2    0.78    0.99
  -8  -9   2   -0.00    0.96
   8  -9  -3    7.77    2.37
   8   9  -3    8.28    2.50
  -8  -9   3    4.65    2.28
   8  -9  -4    0.74    0.94
   8   9  -4    0.90    1.06
  -8  -9   4    0.00    0.92
   8  -9  -5    9.18    2.54
   8   9  -5    8.85    2.71
  -8  -9   5    4.58    2.55
   8  -9  -6    0.40    0.76
   8   9  -6    0.31    0.94
  -8  -9   6   -0.00    1.16
   8   9  -7    0.60    0.93
  -8  -9   7    0.86    1.16
   8   9  -8    0.00    0.88
  -8  -9   8   -0.00    0.84
   8   9  -9    1.89    1.28
   8   9 -10    0.32    0.97
   8   9 -11   16.52    4.13
  -8  -9  11   -0.00    5.87
   8  -9 -12    0.95    0.93
   8   9 -12    0.01    0.94
  -8  -9  12   -0.00    5.49
   8  -9 -13    1.19    0.89
   8   9 -13    0.00    1.04
  -8  -9  13   -0.00    5.50
  -8  -9  14   -0.00    4.30
  -8  -9  15    3.56    4.86
  -8  -9  16   -0.00    3.34
   8   9 -17    0.65    0.97
  -8  -9  17    0.88    3.17
   8   9 -18    0.68    0.82
  -8  -9  18    7.36    4.01
   8   9 -19    2.89    1.52
  -8  -9  19    6.64    3.55
   8   9 -20    0.54    0.89
  -8  -9  20    0.96    2.16
   8   9 -21    3.49    1.76
  -8  -9  21    8.14    3.21
   8   9 -22   -0.00    0.72
  -8  -9  22    0.00    1.42
   8   9 -23    1.36    1.09
  -8  -9  23    0.00    1.16
   8   9 -24   -0.00    0.91
  -8  -9  24    0.05    0.91
   8   9 -25    0.91    1.12
  -8  -9  25    2.92    1.47
   8   9 -26    0.00    0.75
  -8  -9  26   -0.00    1.00
   8   9 -27    0.48    0.83
  -8  -9  27    0.44    0.86
   8   9 -28    0.34    0.98
  -8  -9  28   -0.00    0.63
   8   9 -29    0.00    0.71
  -8  -9  29    0.11    0.69
   8   9 -30   -0.00    1.01
  -8  -9  30    0.12    0.75
   8   9 -31    1.35    1.16
  -8  -9  31    1.94    1.09
   8   9 -32    1.39    1.08
  -8  -9  32    0.44    0.75
  -8  -9  33    0.49    0.69
   8 -10  -1    2.23    1.23
   8  10  -1    1.21    1.16
  -8 -10   1    4.05    1.74
   8 -10  -2   -0.00    0.84
   8  10  -2   -0.00    0.70
  -8 -10   2    0.23    1.10
   8 -10  -3    4.87    2.26
   8  10  -3    8.01    2.51
  -8 -10   3    9.61    2.78
   8 -10  -4    0.28    0.88
   8  10  -4    1.56    1.11
  -8 -10   4    2.38    1.52
   8 -10  -5    0.11    0.83
   8  10  -5    1.65    1.12
  -8 -10   5    1.23    1.08
   8 -10  -6    0.00    0.89
   8  10  -6   -0.00    0.68
  -8 -10   6   -0.00    0.97
   8 -10  -7   14.45    2.96
   8  10  -7    5.69    2.56
  -8 -10   7    6.44    2.75
   8 -10  -8   -0.00    0.79
   8  10  -8    0.84    1.01
  -8 -10   8    1.34    5.66
  -8 -10   8    1.77    1.29
   8 -10  -9    1.86    1.12
   8  10  -9    1.63    1.39
  -8 -10   9   -0.00    5.39
  -8 -10   9    1.29    1.25
   8  10 -10   -0.00    0.86
  -8 -10  10    1.14    4.95
  -8 -10  10   -0.00    1.11
  -8 -10  11   -0.00    4.86
  -8 -10  11    0.64    1.06
  -8 -10  12    2.00    3.96
  -8 -10  12   -0.00    0.95
  -8 -10  13    0.00    3.38
  -8 -10  13    4.24    1.88
  -8 -10  14    1.19    2.77
  -8 -10  15    0.20    2.53
  -8 -10  16   -0.00    2.62
   8  10 -17    4.41    2.17
  -8 -10  17   18.49    5.05
   8  10 -18    0.49    0.99
  -8 -10  18    0.62    1.95
   8  10 -19    3.26    1.68
  -8 -10  19    5.86    2.89
   8  10 -20    0.00    0.77
  -8 -10  20    1.90    1.47
   8  10 -21    0.23    0.69
  -8 -10  21    2.38    1.82
   8  10 -22    1.36    1.27
  -8 -10  22    1.78    1.48
   8  10 -23    1.39    1.18
  -8 -10  23    1.07    1.10
   8  10 -24    0.49    0.73
  -8 -10  24   -0.00    0.79
   8  10 -25   -0.00    0.72
  -8 -10  25    0.00    0.82
   8  10 -26    1.16    1.07
  -8 -10  26    0.60    0.98
   8  10 -27    0.00    0.84
  -8 -10  27    0.61    0.77
   8  10 -28   -0.00    0.88
  -8 -10  28   -0.00    0.77
   8  10 -29    0.00    1.03
  -8 -10  29    1.46    1.01
   8  10 -30    0.19    0.91
  -8 -10  30    0.43    0.75
   8  10 -31   -0.00    0.87
   8  10 -32    0.84    1.04
   8 -11  -1    4.90    1.78
   8  11  -1   11.79    2.38
  -8 -11   1    1.05    1.36
   8 -11  -2    0.45    1.06
   8  11  -2    1.77    1.36
  -8 -11   2    1.14    1.17
   8 -11  -3    0.59    1.03
   8  11  -3    2.42    1.33
  -8 -11   3    2.13    1.29
   8  11  -4    0.14    0.74
  -8 -11   4   -0.00    6.73
  -8 -11   4    0.00    0.86
   8 -11  -5    1.84    1.33
   8  11  -5    3.48    1.62
  -8 -11   5    1.52    7.37
  -8 -11   5    3.03    1.77
   8 -11  -6    0.03    0.80
   8  11  -6   -0.00    0.97
  -8 -11   6    0.35    5.31
  -8 -11   6    1.24    1.43
   8 -11  -7    0.00    0.87
   8  11  -7    0.20    0.87
  -8 -11   7    5.93    5.01
  -8 -11   7    0.81    0.95
   8 -11  -8    0.45    0.81
  -8 -11   8    1.15    3.68
  -8 -11   8    0.00    0.85
   8 -11  -9    2.48    1.35
  -8 -11   9    1.64    4.12
  -8 -11   9    3.34    1.65
  -8 -11  10   -0.00    4.59
  -8 -11  10    0.53    1.05
  -8 -11  11    1.37    3.67
  -8 -11  11    3.35    1.72
  -8 -11  12    0.00    2.58
  -8 -11  12   -0.00    0.68
  -8 -11  13    0.00    3.20
  -8 -11  14    1.89    2.78
  -8 -11  15   14.38    5.31
  -8 -11  16    0.00    1.88
  -8 -11  17    0.00    1.65
  -8 -11  18   -0.00    1.54
  -8 -11  19    1.16    1.32
  -8 -11  20    1.13    1.32
  -8 -11  21    0.53    1.25
  -8 -11  22    1.77    1.18
  -8 -11  23    0.00    1.00
  -8 -11  24   -0.00    0.87
  -8 -11  25    3.56    1.49
  -8 -11  26    0.27    0.65
  -8 -11  27    0.47    0.87
   8 -12  -1   -0.00    0.89
   8  12  -1   -0.00    0.85
  -8 -12   1   -0.00    5.62
  -8 -12   1    0.00    0.87
   8 -12  -2   -0.00    0.79
   8  12  -2   -0.00    0.92
  -8 -12   2    0.50    5.44
  -8 -12   2    0.00    0.88
   8 -12  -3    7.29    2.44
   8  12  -3    6.41    2.51
  -8 -12   3    4.05    5.59
  -8 -12   3    6.37    2.47
   8 -12  -4    0.84    0.90
  -8 -12   4    4.47    5.40
  -8 -12   4    0.19    1.11
   8 -12  -5    0.86    0.93
  -8 -12   5    2.29    3.86
  -8 -12   5    0.06    0.98
   8 -12  -6   -0.00    0.99
  -8 -12   6    0.94    3.60
  -8 -12   6    0.70    1.11
   8 -12  -7    2.74    1.40
  -8 -12   7    0.39    3.38
  -8 -12   7    3.25    1.63
  -8 -12   8   -0.00    3.05
  -8 -12   8    3.23    1.65
  -8 -12   9    2.00    3.51
  -8 -12   9    2.39    1.50
  -8 -12  10    8.47    4.11
  -8 -12  10   -0.00    0.93
  -8 -12  11    2.74    2.74
  -8 -12  11    0.00    1.16
  -8 -12  12    0.17    1.74
  -8 -12  12    0.00    0.91
  -8 -12  13   10.48    4.14
  -8 -12  14    0.00    1.68
  -8 -12  15   -0.00    1.61
  -8 -12  16   -0.00    1.43
  -8 -12  17    0.00    1.32
  -8 -12  18   -0.00    1.36
  -8 -12  19    4.13    1.78
  -8 -12  20   -0.00    1.02
  -8 -12  21   -0.00    0.92
  -8 -12  22    0.30    0.84
  -8 -12  23    3.65    1.59
   8 -13  -1    0.76    1.00
  -8 -13   1    1.50    4.54
  -8 -13   1   -0.00    0.93
   8 -13  -2   -0.00    1.01
  -8 -13   2    0.00    3.68
  -8 -13   2   -0.00    0.91
   8 -13  -3   -0.00    0.86
  -8 -13   3    0.01    3.28
  -8 -13   3   -0.00    0.85
   8 -13  -4    0.50    1.00
  -8 -13   4    1.77    3.20
  -8 -13   4    1.01    1.23
   8 -13  -5    4.16    1.76
  -8 -13   5    0.60    3.30
  -8 -13   5    4.14    1.89
   8 -13  -6    0.00    0.89
  -8 -13   6    2.23    2.79
  -8 -13   6   -0.00    0.96
  -8 -13   7    3.71    3.13
  -8 -13   7    0.05    1.05
  -8 -13   8    0.00    2.10
  -8 -13   8    0.00    1.18
  -8 -13   9    7.00    3.06
  -8 -13   9    2.52    1.68
  -8 -13  10    1.24    2.09
  -8 -13  10    0.30    1.17
  -8 -13  11    4.73    2.53
  -8 -13  12    0.11    1.46
  -8 -13  13   -0.00    1.31
  -8 -13  14    1.67    1.46
  -8 -13  15    2.94    1.66
  -8 -13  16   -0.00    1.16
  -8 -13  17   -0.00    1.03
  -8 -13  18   -0.00    1.03
  -8 -13  19    0.25    0.78
  -8 -13  20    0.33    0.87
   8 -14  -1    0.42    0.85
  -8 -14   1   22.86    5.57
  -8 -14   1    2.62    1.51
   8 -14  -2    2.13    1.34
  -8 -14   2    8.81    3.59
  -8 -14   2    1.96    1.53
   8 -14  -3    0.66    1.03
  -8 -14   3   11.14    3.67
  -8 -14   3    2.21    1.28
   8 -14  -4   -0.00    0.96
  -8 -14   4    1.87    2.46
  -8 -14   4   -0.00    1.11
  -8 -14   5    1.06    2.03
  -8 -14   5    0.13    1.11
  -8 -14   6    1.32    1.77
  -8 -14   6    0.99    1.30
  -8 -14   7    5.14    2.29
  -8 -14   7    0.46    1.26
  -8 -14   8    4.15    2.48
  -8 -14   9   -0.00    1.40
  -8 -14  10    0.14    1.26
  -8 -14  11    0.00    1.18
  -8 -14  12    0.12    1.18
  -8 -14  13    2.13    1.54
  -8 -14  14    1.48    1.22
  -8 -14  15   -0.00    0.87
  -8 -14  16    0.22    0.91
   8 -15  -1    1.16    1.22
  -8 -15   1    0.00    1.80
  -8 -15   1    0.28    1.09
   8 -15  -2    0.93    1.04
  -8 -15   2   -0.00    1.63
  -8 -15   2    1.97    1.24
  -8 -15   3    0.49    1.61
  -8 -15   3    1.70    1.24
  -8 -15   4   -0.00    1.32
  -8 -15   4    0.67    1.14
  -8 -15   5    0.00    1.22
  -8 -15   5    1.16    1.17
  -8 -15   6    0.66    1.17
  -8 -15   7   -0.00    1.08
  -8 -15   8    1.37    1.33
  -8 -15   9    0.00    0.85
  -8 -15  10    0.85    1.02
  -8 -15  11    0.00    0.97
  -8 -15  12    1.07    0.98
  -8 -16   1   -0.00    1.14
  -8 -16   1   -0.00    1.09
  -8 -16   2    0.52    1.14
  -8 -16   2    0.65    1.20
  -8 -16   3    0.37    1.07
  -8 -16   4    1.42    1.27
  -8 -16   5   -0.00    0.94
  -8 -16   6   -0.00    0.85
  -8 -16   7   -0.00    0.83
  -8 -17   1   -0.00    0.79
  -8 -17   2   -0.00    0.79
  -7   0   1  158.03   19.96
  -7   0   1  144.19   20.03
   7   0  -1   34.60   19.25
   7   0  -1  149.69   19.97
  -7   0   2    0.10    0.67
  -7   0   2    0.09    0.77
   7   0  -2    0.09    0.65
   7   0  -2    0.00    0.72
  -7   0   3    1.29    0.91
  -7   0   3    2.01    1.08
   7   0  -3    2.17    0.98
   7   0  -3    2.79    1.15
  -7   0   4    0.68    0.81
  -7   0   4   -0.00    0.69
   7   0  -4    0.41    0.62
   7   0  -4   -0.00    0.62
  -7   0   5    6.77    1.62
  -7   0   5    3.39    1.50
   7   0  -5    2.46    1.25
   7   0  -5    6.58    1.67
  -7   0   6   -0.00    0.66
  -7   0   6   -0.00    0.57
   7   0  -6   -0.00    0.55
   7   0  -6    0.19    0.66
  -7   0   7   70.25   14.34
  -7   0   7   55.09   14.31
   7   0  -7   50.23   14.16
   7   0  -7   55.39   14.32
  -7   0   8   -0.00    0.57
  -7   0   8   -0.00    0.59
   7   0  -8   -0.00    0.50
   7   0  -8   -0.00    0.65
  -7   0   9    2.53    1.02
  -7   0   9    2.48    1.10
   7   0  -9    1.99    0.98
   7   0  -9    1.72    0.95
  -7   0  10    0.23    0.72
   7   0 -10   -0.00    0.51
   7   0 -10    0.00    0.63
  -7   0  11   58.09    8.16
   7   0 -11   59.84    7.94
   7   0 -11   12.60    7.43
  -7   0  12   -0.00    0.69
   7   0 -12    0.72    0.57
   7   0 -12    0.44    0.74
  -7   0  13   16.43    5.11
   7   0 -13   17.99    5.02
   7   0 -13   24.39    5.30
  -7   0  14    0.00    0.72
   7   0 -14    0.49    0.66
   7   0 -14    0.56    0.67
  -7   0  15    0.68    0.91
   7   0 -15    1.72    0.93
   7   0 -15    1.68    0.93
   7   0 -16   -0.00    0.60
   7   0 -16    0.00    0.70
   7   0 -17   93.03   23.15
   7   0 -18    0.02    0.64
   7   0 -19    3.58    1.45
   7   0 -20    0.94    0.79
   7   0 -21    1.26    0.89
   7   0 -22    0.30    0.79
   7   0 -23    7.60    2.45
   7   0 -24    0.02    0.80
  -7   0  25    0.73    4.90
   7   0 -35    0.51    0.71
   7   0 -36   -0.00    0.65
   7   0 -37    0.00    0.76
  -7   1   1   -0.00    0.64
  -7   1   1    0.30    0.75
   7  -1  -1    0.38    0.68
   7  -1  -1   -0.00    0.64
   7   1  -1    0.19    0.64
   7   1  -1    0.51    0.69
  -7  -1   1   -0.00    0.68
  -7   1   2    7.87    2.38
  -7   1   2    6.99    2.47
   7  -1  -2    9.10    2.46
   7  -1  -2    7.52    2.44
   7   1  -2    9.47    2.43
   7   1  -2    6.20    2.36
  -7  -1   2    9.71    2.59
  -7   1   3   51.92   12.20
  -7   1   3   44.44   12.21
   7  -1  -3   50.37   12.16
   7  -1  -3   48.06   12.21
   7   1  -3   42.86   12.07
   7   1  -3   53.41   12.26
  -7  -1   3   48.44   12.26
  -7   1   4    0.25    0.70
  -7   1   4   -0.00    0.66
   7  -1  -4    0.09    0.65
   7  -1  -4   -0.00    0.63
   7   1  -4   -0.00    0.63
   7   1  -4    0.42    0.75
  -7  -1   4    0.15    0.60
  -7   1   5   20.94    4.06
  -7   1   5   14.79    3.99
   7  -1  -5   13.58    3.85
   7  -1  -5   13.32    3.92
   7   1  -5   10.67    3.76
   7   1  -5   14.14    3.95
  -7  -1   5   15.92    4.03
  -7   1   6    0.81    0.75
  -7   1   6    0.00    0.65
   7  -1  -6    0.00    0.59
   7  -1  -6    0.19    0.69
   7   1  -6   -0.00    0.58
   7   1  -6    0.30    0.66
  -7  -1   6    0.73    0.78
  -7   1   7    7.19    1.91
  -7   1   7    3.03    1.78
   7  -1  -7    6.29    1.78
   7  -1  -7    6.14    1.90
   7   1  -7    6.80    1.81
   7   1  -7    3.54    1.70
  -7  -1   7    7.38    2.01
  -7   1   8    3.46    1.39
  -7   1   8    2.79    1.35
   7  -1  -8    2.96    1.23
   7  -1  -8    4.81    1.49
   7   1  -8    3.18    1.21
   7   1  -8    3.39    1.44
  -7  -1   8    6.21    1.66
  -7   1   9   56.94   13.45
  -7   1   9   46.01   13.43
   7  -1  -9   52.92   13.37
   7  -1  -9   55.74   13.53
   7   1  -9   42.08   13.32
   7   1  -9   85.37   13.84
  -7  -1   9   55.95   13.57
  -7   1  10    3.64    1.34
  -7   1  10    2.99    1.29
   7  -1 -10    3.59    1.21
   7  -1 -10    3.60    1.36
   7   1 -10    1.68    1.13
   7   1 -10    4.27    1.48
  -7  -1  10    5.08    1.57
  -7   1  11   16.15    3.60
  -7   1  11   11.37    3.54
   7  -1 -11   12.88    3.46
   7  -1 -11   16.17    3.74
   7   1 -11   10.75    3.46
   7   1 -11   12.25    3.64
  -7  -1  11   10.93    3.58
  -7   1  12   -0.00    0.61
  -7   1  12    0.21    0.65
   7  -1 -12    0.00    0.47
   7  -1 -12    0.59    0.82
   7   1 -12    0.82    0.67
   7   1 -12    0.00    0.69
  -7  -1  12   -0.00    0.76
  -7   1  13   36.88    8.74
  -7   1  13   36.73    8.86
   7  -1 -13   29.11    8.65
   7  -1 -13   36.71    8.88
   7   1 -13   31.62    8.76
   7   1 -13   33.84    8.86
  -7  -1  13   38.54    8.97
  -7   1  14    1.32    0.79
   7  -1 -14    0.98    0.70
   7  -1 -14    1.50    0.93
   7   1 -14    0.53    0.77
   7   1 -14    0.63    0.87
  -7  -1  14    1.74    0.97
  -7   1  15   22.84    5.47
   7  -1 -15   19.12    5.43
   7  -1 -15   22.45    5.62
   7   1 -15   18.10    5.51
   7   1 -15   20.75    5.61
  -7  -1  15   21.93    5.63
   7  -1 -16    6.70    1.63
   7  -1 -16    3.34    1.52
   7   1 -16    1.88    1.35
   7   1 -16    5.34    1.67
  -7  -1  16    5.46    1.70
   7  -1 -17    4.98    1.66
   7   1 -17    4.85    1.79
   7  -1 -18   -0.00    0.71
   7   1 -18    0.80    0.88
   7  -1 -19   28.84    6.55
   7   1 -19   20.88    6.48
   7  -1 -20    0.37    0.67
   7   1 -20    2.20    1.11
   7  -1 -21   13.15    2.31
   7   1 -21    2.63    1.76
   7  -1 -22   -0.00    0.60
   7  -1 -23    7.19    2.31
   7  -1 -24    1.83    1.08
   7  -1 -25    9.67    2.95
   7   1 -34    0.36    0.61
   7   1 -35    1.55    1.00
   7   1 -36    0.15    0.71
   7  -1 -37    0.65    0.70
   7   1 -37    0.14    0.79
  -7   2   1    7.17    2.33
   7  -2  -1    6.51    2.29
   7  -2  -1    8.78    2.37
   7   2  -1    5.46    2.17
   7   2  -1   10.16    2.43
  -7  -2   1    8.42    2.42
  -7   2   2   12.20    2.70
  -7   2   2    6.92    2.56
   7  -2  -2   11.20    2.74
   7  -2  -2   12.86    2.84
   7   2  -2    5.68    2.46
   7   2  -2   10.28    2.69
  -7  -2   2    7.35    2.63
  -7   2   3    1.66    0.85
  -7   2   3    1.32    0.99
   7  -2  -3    0.96    0.84
   7  -2  -3    1.31    0.88
   7   2  -3    1.68    0.85
   7   2  -3    2.75    1.02
  -7  -2   3    1.12    0.94
  -7   2   4    0.86    0.84
  -7   2   4    1.01    0.98
   7  -2  -4    0.49    0.71
   7  -2  -4    0.58    0.82
   7   2  -4    1.01    0.65
   7   2  -4    0.39    0.74
  -7  -2   4    1.13    0.80
  -7   2   5   56.38   13.16
  -7   2   5   53.80   13.22
   7  -2  -5   47.30   13.08
   7  -2  -5   47.78   13.15
   7   2  -5   51.86   13.10
   7   2  -5   42.65   13.13
  -7  -2   5   79.91   13.51
  -7   2   6    1.66    0.95
  -7   2   6    0.94    0.78
   7  -2  -6    2.02    0.92
   7  -2  -6    1.59    1.04
   7   2  -6    1.50    0.90
   7   2  -6    2.63    1.12
  -7  -2   6    1.34    1.00
  -7   2   7   54.74   12.55
  -7   2   7   50.48   12.61
   7  -2  -7   50.11   12.49
   7  -2  -7   45.71   12.54
   7   2  -7   40.65   12.43
   7   2  -7   73.66   12.86
  -7  -2   7   44.96   12.60
  -7   2   8    1.11    0.74
  -7   2   8    0.52    0.66
   7  -2  -8    0.89    0.63
   7  -2  -8    0.88    0.77
   7   2  -8    0.93    0.82
   7   2  -8    0.10    0.60
  -7  -2   8   -0.00    0.71
  -7   2   9   12.34    3.62
  -7   2   9   11.35    3.61
   7  -2  -9   15.83    3.64
   7  -2  -9   15.65    3.75
   7   2  -9   13.77    3.67
   7   2  -9   12.97    3.75
  -7  -2   9   10.36    3.68
  -7   2  10    1.77    1.01
  -7   2  10    3.67    1.25
   7  -2 -10    3.37    1.02
   7  -2 -10    2.55    1.16
   7   2 -10    3.45    1.18
   7   2 -10    1.93    1.09
  -7  -2  10    0.00    0.94
  -7   2  11   27.43    7.06
  -7   2  11   27.10    7.09
   7  -2 -11   27.08    7.00
   7  -2 -11   32.44    7.22
   7   2 -11   23.61    7.06
   7   2 -11   26.12    7.17
  -7  -2  11   28.90    7.27
  -7   2  12    7.92    2.26
   7  -2 -12    5.23    2.06
   7  -2 -12   10.94    2.46
   7   2 -12    5.55    2.21
   7   2 -12    8.34    2.38
  -7  -2  12    9.80    2.50
  -7   2  13   10.75    3.38
   7  -2 -13   10.75    3.32
   7  -2 -13   14.95    3.60
   7   2 -13   14.20    3.58
   7   2 -13   11.11    3.53
  -7  -2  13   15.38    3.72
  -7   2  14   -0.00    0.66
   7  -2 -14    0.84    0.62
   7  -2 -14    0.90    0.71
   7   2 -14    0.80    0.81
   7   2 -14    0.55    0.79
  -7  -2  14    0.71    0.75
  -7   2  15    4.39    1.63
   7  -2 -15    5.95    1.65
   7  -2 -15    6.60    1.84
   7   2 -15    5.41    1.75
   7   2 -15    2.66    1.59
  -7  -2  15    5.25    1.81
  -7   2  16   13.82    3.91
   7  -2 -16   16.59    3.95
   7   2 -16   14.93    4.08
   7   2 -16   11.52    4.03
  -7  -2  16   14.65    4.12
  -7   2  17    9.81    2.50
   7  -2 -17   10.83    2.52
   7   2 -17    5.00    2.36
  -7   2  18    9.67    2.30
   7  -2 -18    5.67    2.17
  -7   2  19    0.00    0.64
   7  -2 -19    0.78    0.69
  -7   2  20    0.67    0.70
   7  -2 -20    1.69    0.98
   7  -2 -21   10.05    2.94
   7  -2 -22    1.28    0.92
   7  -2 -23    7.01    2.26
   7  -2 -24    0.95    0.77
  -7  -2  24   -0.00    3.91
  -7  -2  25    0.40    2.89
  -7  -2  26    3.31    2.80
  -7  -2  27    6.69    3.13
  -7  -2  28    1.69    1.56
  -7  -2  29    0.31    0.94
   7   2 -32   -0.00    0.65
   7   2 -33    3.31    1.49
   7   2 -34    0.59    0.88
   7   2 -35    0.46    0.84
   7   2 -36   -0.00    0.69
  -7   3   1   -0.00    0.66
   7  -3  -1   -0.00    0.73
   7  -3  -1    0.35    0.70
   7   3  -1   -0.00    0.60
   7   3  -1   -0.00    0.75
  -7  -3   1    0.33    0.79
  -7   3   2   32.95    7.69
   7  -3  -2   32.82    7.67
   7  -3  -2   25.69    7.55
   7   3  -2   28.94    7.50
   7   3  -2   28.64    7.59
  -7  -3   2   27.47    7.62
  -7   3   3    7.97    2.59
   7  -3  -3    7.52    2.51
   7  -3  -3    5.41    2.42
   7   3  -3   10.78    2.59
   7   3  -3   11.86    2.70
  -7  -3   3    9.65    2.71
  -7   3   4    1.45    0.79
  -7   3   4    0.38    0.73
   7  -3  -4    0.00    0.70
   7  -3  -4    0.00    0.66
   7   3  -4    0.73    0.66
   7   3  -4    1.55    0.89
  -7  -3   4    2.49    1.10
  -7   3   5   16.31    3.74
  -7   3   5   14.12    3.76
   7  -3  -5   15.03    3.73
   7  -3  -5   19.45    3.91
   7   3  -5    5.43    3.44
   7   3  -5   22.27    4.01
  -7  -3   5   17.62    3.95
  -7   3   6    3.17    1.30
  -7   3   6    4.39    1.49
   7  -3  -6    3.34    1.36
   7  -3  -6    2.00    1.27
   7   3  -6    4.41    1.40
   7   3  -6    3.70    1.47
  -7  -3   6    5.17    1.62
  -7   3   7    0.40    0.59
  -7   3   7    1.01    0.86
   7  -3  -7    0.00    0.58
   7  -3  -7    0.00    0.76
   7   3  -7    0.45    0.68
   7   3  -7    1.03    0.80
  -7  -3   7    0.00    0.77
  -7   3   8   -0.00    0.61
  -7   3   8    0.21    0.70
   7  -3  -8    0.34    0.56
   7  -3  -8   -0.00    0.69
   7   3  -8    0.00    0.63
   7   3  -8   -0.00    0.75
  -7  -3   8    0.09    0.76
  -7   3   9   42.50   10.99
  -7   3   9   45.77   11.07
   7  -3  -9   45.43   10.98
   7  -3  -9   49.05   11.13
   7   3  -9   38.79   11.03
   7   3  -9   39.08   11.07
  -7  -3   9   44.68   11.22
  -7   3  10    4.00    2.79
   7  -3 -10   10.78    2.96
   7  -3 -10   18.32    3.36
   7   3 -10   15.50    3.28
   7   3 -10   16.77    3.38
  -7  -3  10   17.79    3.54
  -7   3  11    0.68    0.72
   7  -3 -11    0.95    0.66
   7  -3 -11    0.25    0.71
   7   3 -11    1.16    0.79
   7   3 -11    0.15    0.66
  -7  -3  11    0.00    0.84
  -7   3  12    0.00    0.74
   7  -3 -12    0.00    0.59
   7  -3 -12   -0.00    0.60
   7   3 -12   -0.00    0.55
   7   3 -12   -0.00    0.88
  -7  -3  12    0.00    0.82
  -7   3  13   14.23    4.03
  -7   3  13   18.22    4.16
   7  -3 -13   14.28    3.96
   7  -3 -13   15.15    4.13
   7   3 -13   15.91    4.22
   7   3 -13   11.83    4.11
  -7  -3  13   15.60    4.30
  -7   3  14   20.24    4.85
   7  -3 -14   19.36    4.77
   7  -3 -14   18.29    4.92
   7   3 -14   17.42    4.96
  -7  -3  14   14.12    4.90
  -7   3  15   26.84    7.17
   7  -3 -15   30.86    7.15
   7   3 -15   29.54    7.40
  -7  -3  15   23.20    7.30
  -7   3  16    3.32    1.23
   7  -3 -16    1.95    1.00
   7   3 -16    4.00    1.46
  -7  -3  16    3.67    1.57
  -7   3  17    1.30    0.79
   7  -3 -17    0.48    0.69
  -7   3  18    5.03    1.82
   7  -3 -18    6.47    1.84
  -7   3  19   47.31   13.01
   7  -3 -19   57.05   13.06
   7  -3 -20   -0.00    0.59
   7   3 -20    0.04    0.75
   7  -3 -21    0.56    0.69
   7   3 -21    0.09    0.78
  -7  -3  21    6.58    6.84
   7  -3 -22    0.29    0.68
   7   3 -22    0.19    0.77
  -7  -3  22   -0.00    4.60
  -7  -3  23    1.97    4.16
  -7  -3  24   -0.00    3.34
  -7  -3  25    0.67    2.39
  -7  -3  26   -0.00    1.97
  -7  -3  27    0.14    1.38
  -7  -3  28   -0.00    1.13
  -7  -3  29    2.88    1.55
  -7  -3  30    0.00    0.73
   7   3 -32    1.26    0.95
   7   3 -33    0.00    0.87
   7   3 -34    1.67    1.01
   7   3 -35    1.39    0.99
   7   3 -36   -0.00    0.78
  -7   4   1    7.74    3.18
   7  -4  -1   15.31    3.46
   7  -4  -1   10.66    3.28
   7   4  -1   14.92    3.33
   7   4  -1    9.71    3.22
  -7  -4   1   13.95    3.46
  -7   4   2   22.43    5.32
   7  -4  -2   17.13    5.18
   7  -4  -2   16.56    5.14
   7   4  -2   26.33    5.29
   7   4  -2   21.90    5.27
  -7  -4   2   14.75    5.16
  -7   4   3    1.60    1.14
   7  -4  -3    2.26    1.25
   7  -4  -3    4.51    1.32
   7   4  -3    2.29    1.17
   7   4  -3    4.90    1.41
  -7  -4   3    2.00    1.23
  -7   4   4    8.75    2.36
   7  -4  -4    9.66    2.43
   7  -4  -4    7.44    2.27
   7   4  -4    6.34    2.18
   7   4  -4    5.53    2.17
  -7  -4   4    7.19    2.40
  -7   4   5   15.31    3.98
  -7   4   5   16.28    4.13
   7  -4  -5   17.07    4.15
   7  -4  -5   14.88    4.06
   7   4  -5   11.38    3.94
   7   4  -5   12.19    4.02
  -7  -4   5   18.04    4.30
  -7   4   6    9.64    3.34
  -7   4   6   10.83    3.47
   7  -4  -6   13.56    3.55
   7  -4  -6   14.63    3.61
   7   4  -6   13.05    3.53
   7   4  -6   13.41    3.59
  -7  -4   6   14.49    3.76
  -7   4   7    6.47    2.23
  -7   4   7    6.03    2.28
   7  -4  -7    7.48    2.32
   7  -4  -7   10.30    2.50
   7   4  -7   10.06    2.51
   7   4  -7    7.02    2.41
  -7  -4   7    8.36    2.56
  -7   4   8   11.31    3.08
  -7   4   8   14.94    3.29
   7  -4  -8    8.55    3.02
   7  -4  -8    8.68    3.06
   7   4  -8   11.05    3.20
   7   4  -8   12.37    3.28
  -7  -4   8   12.50    3.36
  -7   4   9    6.54    1.65
   7  -4  -9    4.76    1.54
   7  -4  -9    3.03    1.54
   7   4  -9    5.99    1.78
   7   4  -9    3.28    1.55
  -7  -4   9    4.54    1.81
  -7   4  10    0.00    0.62
   7  -4 -10    0.59    0.67
   7  -4 -10    0.99    0.72
   7   4 -10    0.51    0.83
  -7  -4  10    0.00    0.82
  -7   4  11   19.72    5.30
  -7   4  11   21.42    5.37
   7  -4 -11   19.63    5.28
   7  -4 -11   21.65    5.43
   7   4 -11   16.86    5.40
  -7  -4  11   22.60    5.64
  -7   4  12   21.81    6.33
  -7   4  12   30.25    6.48
   7  -4 -12   25.41    6.34
   7  -4 -12   24.31    6.46
   7   4 -12   24.42    6.54
  -7  -4  12   20.97    6.55
  -7   4  13   29.75    6.89
   7  -4 -13   24.23    6.77
   7  -4 -13   22.59    6.88
   7   4 -13   34.42    7.19
  -7  -4  13   25.02    7.04
  -7   4  14    6.10    1.64
   7  -4 -14    4.50    1.47
   7   4 -14    2.86    1.59
  -7  -4  14    5.47    1.84
  -7   4  15   11.25    2.60
   7  -4 -15    7.32    2.37
   7   4 -15   11.27    2.83
  -7  -4  15    5.74    2.60
  -7   4  16    8.17    1.81
   7  -4 -16    4.69    1.57
   7   4 -16    3.51    1.71
   7   4 -16    4.40    2.01
  -7  -4  16    4.51    1.84
  -7   4  17   31.51    7.30
   7  -4 -17   27.40    7.19
   7   4 -17   24.95    7.42
   7  -4 -18    4.79    1.42
   7   4 -18    2.66    1.63
   7  -4 -19    2.00    0.97
   7   4 -19    2.27    1.33
  -7  -4  19   10.61    8.22
   7  -4 -20    8.01    2.33
   7   4 -20    8.26    2.69
  -7  -4  20    0.70    6.33
   7  -4 -21    5.08    1.85
   7   4 -21   10.56    2.63
  -7  -4  21   -0.00    4.46
  -7  -4  22   -0.00    4.01
  -7  -4  23    0.84    3.09
  -7  -4  24    1.51    2.67
  -7  -4  25    1.44    1.94
  -7  -4  26    6.91    2.87
  -7  -4  27    1.57    1.67
  -7  -4  28    5.48    2.12
   7   4 -29    0.76    0.85
  -7  -4  29    0.05    0.76
   7   4 -30   -0.00    0.86
  -7  -4  30    0.26    0.73
   7   4 -31    0.31    0.87
  -7  -4  31    0.78    0.79
   7   4 -32    2.26    1.17
   7   4 -33    2.15    1.35
   7   4 -34    0.00    0.92
   7   4 -35   -0.00    0.79
   7   4 -36    0.68    0.84
  -7   5   1    1.35    0.78
   7  -5  -1   -0.00    0.79
   7  -5  -1   -0.00    0.60
   7   5  -1    0.00    0.53
  -7  -5   1   -0.00    0.78
  -7   5   2    0.69    0.72
   7  -5  -2    0.13    0.78
   7  -5  -2    0.18    0.61
   7   5  -2    0.20    0.72
  -7  -5   2    0.00    0.90
  -7   5   3    7.94    1.88
   7  -5  -3    7.66    1.88
   7  -5  -3    8.47    1.88
   7   5  -3    9.53    1.93
  -7  -5   3    0.10    1.35
  -7   5   4   22.43    5.99
   7  -5  -4   17.67    5.86
   7  -5  -4   21.01    5.92
   7   5  -4   44.49    6.40
  -7  -5   4   18.09    5.96
  -7   5   5    8.69    2.53
   7  -5  -5    7.42    2.49
   7  -5  -5   10.39    2.59
   7   5  -5    8.02    2.57
  -7  -5   5    6.52    2.55
  -7   5   6    0.00    0.57
   7  -5  -6    0.91    0.81
   7  -5  -6    0.29    0.66
   7   5  -6    0.21    0.62
  -7  -5   6    0.74    0.95
  -7   5   7    0.66    0.84
  -7   5   7    1.54    0.96
   7  -5  -7    1.11    0.95
   7  -5  -7    3.02    1.19
   7   5  -7    3.78    1.28
  -7  -5   7    6.74    1.67
  -7   5   8    9.49    3.42
   7  -5  -8   14.94    3.64
   7  -5  -8   14.33    3.64
   7   5  -8   15.78    3.79
  -7  -5   8   11.51    3.73
  -7   5   9   31.81    5.87
   7  -5  -9   22.06    5.78
   7  -5  -9   16.97    5.71
   7   5  -9   19.41    5.84
  -7  -5   9   20.48    5.96
  -7   5  10    6.88    1.96
  -7   5  10    7.75    2.04
   7  -5 -10    8.33    2.05
   7  -5 -10    5.36    1.95
   7   5 -10    4.36    1.99
  -7  -5  10    3.91    2.03
  -7   5  11   15.83    4.60
   7  -5 -11   16.12    4.61
   7  -5 -11   20.54    4.81
   7   5 -11   17.89    4.83
  -7  -5  11   18.16    4.94
  -7   5  12   -0.00    0.56
   7  -5 -12   -0.00    0.66
   7   5 -12    0.35    0.88
  -7  -5  12    0.00    0.98
  -7   5  13    6.77    2.18
   7  -5 -13    8.35    2.22
   7   5 -13    6.30    2.36
   7   5 -13    6.27    2.34
  -7  -5  13    8.89    2.56
  -7   5  14    9.89    2.32
   7  -5 -14    6.73    2.16
   7   5 -14    9.07    2.57
   7   5 -14    5.04    2.32
  -7  -5  14    6.71    2.42
  -7   5  15   28.01    5.08
   7  -5 -15   10.14    4.72
   7   5 -15   25.03    5.38
   7   5 -15   27.10    5.43
  -7  -5  15   26.42    5.46
  -7   5  16   -0.00    0.66
   7  -5 -16    0.00    0.54
   7   5 -16   -0.00    0.71
  -7  -5  16    0.69    0.84
   7  -5 -17    1.17    0.68
   7   5 -17    0.77    0.83
   7  -5 -18    1.94    0.82
   7   5 -18    0.72    0.89
  -7  -5  18    3.07    7.05
   7  -5 -19    5.58    1.63
   7   5 -19    4.09    1.96
  -7  -5  19   -0.00    5.19
  -7  -5  20    9.01    5.89
  -7  -5  21    2.31    3.56
  -7  -5  22   -0.00    2.79
  -7  -5  23    3.00    2.80
  -7  -5  24    2.93    2.38
  -7  -5  25    3.63    2.20
   7   5 -26    0.80    0.85
  -7  -5  26   -0.00    1.09
   7   5 -27   -0.00    0.91
  -7  -5  27   -0.00    0.94
   7   5 -28    0.95    0.78
  -7  -5  28    0.35    0.86
   7   5 -29    1.45    1.08
  -7  -5  29    0.16    0.78
   7   5 -30    1.18    1.15
  -7  -5  30    0.52    0.84
   7   5 -31    0.91    1.12
  -7  -5  31    1.93    1.00
   7   5 -32    0.64    0.76
  -7  -5  32    0.41    0.59
   7   5 -33    2.02    1.14
   7   5 -34    0.00    0.84
   7   5 -35    0.32    0.88
  -7   6   1   13.11    4.61
   7  -6  -1   16.59    4.68
   7  -6  -1   16.50    4.68
  -7  -6   1   27.71    5.13
  -7   6   2    9.11    3.21
   7  -6  -2   11.16    3.25
   7  -6  -2   13.08    3.36
  -7  -6   2   11.46    3.36
  -7   6   3    5.07    2.21
   7  -6  -3    7.90    2.34
   7  -6  -3    9.60    2.42
  -7  -6   3    6.98    2.43
  -7   6   4    2.61    1.10
   7  -6  -4    0.29    0.90
   7  -6  -4    2.10    1.05
  -7  -6   4    1.41    1.10
  -7   6   5    0.16    0.79
   7  -6  -5    0.64    0.80
   7  -6  -5   -0.00    0.84
  -7  -6   5    0.00    0.95
  -7   6   6   10.47    4.03
   7  -6  -6   22.27    4.38
   7  -6  -6   14.37    4.19
  -7  -6   6   18.27    4.48
   7  -6  -7   22.50    6.71
   7  -6  -7   25.50    6.79
  -7  -6   7   32.14    7.12
   7  -6  -8    2.33    1.66
   7  -6  -8   10.39    2.21
  -7  -6   8   10.50    2.42
  -7   6   9    0.57    0.71
   7  -6  -9    1.09    0.88
   7   6  -9    0.78    1.01
  -7  -6   9    0.00    1.01
  -7   6  10   16.71    4.39
   7  -6 -10   13.12    4.37
   7   6 -10   19.38    4.70
  -7  -6  10   18.93    4.76
  -7   6  11   20.24    5.07
   7  -6 -11   17.42    5.09
   7   6 -11   18.13    5.34
   7   6 -11   20.58    5.32
  -7  -6  11   19.74    5.42
  -7   6  12    3.12    1.00
   7  -6 -12    1.18    0.91
   7   6 -12   -0.00    0.86
   7   6 -12    3.09    1.37
  -7  -6  12    2.18    1.20
  -7   6  13    1.80    1.09
   7  -6 -13    3.21    1.25
   7   6 -13    4.13    1.65
   7   6 -13    5.99    1.69
  -7  -6  13    2.97    1.49
  -7   6  14    1.70    0.88
   7  -6 -14    0.63    0.81
   7   6 -14    3.56    1.40
   7   6 -14    2.69    1.24
  -7  -6  14    1.41    1.15
   7  -6 -15    0.00    0.54
   7   6 -15    0.00    0.81
   7   6 -15    0.82    0.94
  -7  -6  15    0.00    1.05
   7  -6 -16   11.51    2.77
   7   6 -16    6.56    2.99
  -7  -6  16    0.40    5.22
  -7  -6  16   12.77    3.40
   7  -6 -17   13.89    3.30
   7   6 -17   11.60    3.71
  -7  -6  17    1.11    4.82
   7  -6 -18   15.11    3.69
  -7  -6  18   -0.00    5.93
  -7  -6  19   -0.00    3.70
  -7  -6  20    1.27    3.08
  -7  -6  21   -0.00    2.40
  -7  -6  22   13.32    5.03
  -7  -6  23    8.25    3.51
   7   6 -24    0.54    0.84
  -7  -6  24    6.93    2.30
   7   6 -25   -0.00    0.80
  -7  -6  25    0.00    1.16
   7   6 -26    2.31    1.51
  -7  -6  26    7.93    2.16
   7   6 -27    0.37    1.00
  -7  -6  27    2.45    1.35
   7   6 -28    0.00    0.83
  -7  -6  28    2.96    1.25
   7   6 -29    0.10    0.80
  -7  -6  29    0.86    0.70
   7   6 -30    0.84    0.89
  -7  -6  30    0.03    0.59
   7   6 -31    0.15    0.81
  -7  -6  31    0.00    0.67
   7   6 -32    5.13    1.62
  -7  -6  32    1.84    1.06
   7   6 -33    0.00    0.84
  -7  -6  33   -0.00    0.60
   7   6 -34    0.32    0.80
  -7  -6  34    0.11    0.53
   7   6 -35   -0.00    0.70
  -7   7   1    0.87    0.85
   7  -7  -1    0.80    0.83
  -7  -7   1    1.35    1.03
  -7   7   2    4.35    1.86
   7  -7  -2    6.50    1.94
   7  -7  -2    3.76    1.84
  -7  -7   2    6.54    2.18
   7  -7  -3    2.17    1.04
   7  -7  -3    1.46    1.09
  -7  -7   3    0.36    1.05
   7  -7  -4   43.55   11.56
   7   7  -4   50.49   11.70
  -7  -7   4   42.40   11.71
   7  -7  -5   15.91    5.05
   7   7  -5   22.08    5.25
  -7  -7   5   19.76    5.33
   7  -7  -6    1.43    0.98
   7   7  -6    4.06    1.42
  -7  -7   6   -0.00    0.95
   7  -7  -7   14.66    4.23
   7   7  -7   18.09    4.46
  -7  -7   7   13.48    4.40
   7  -7  -8    4.66    1.63
   7   7  -8    5.34    1.82
  -7  -7   8    2.61    1.59
   7  -7  -9    7.94    2.03
   7   7  -9    4.23    1.84
  -7  -7   9    3.64    1.99
   7  -7 -10   16.89    4.34
   7   7 -10   20.93    4.62
  -7  -7  10   10.71    4.31
  -7   7  11    2.87    1.25
   7  -7 -11    4.07    1.45
   7   7 -11    3.03    1.53
  -7  -7  11    4.70    1.78
  -7   7  12    0.77    0.73
   7  -7 -12    1.09    0.90
   7   7 -12    1.18    1.15
  -7  -7  12    1.00    1.01
   7  -7 -13    2.74    1.38
   7   7 -13    5.40    1.79
  -7  -7  13   -0.00    7.46
  -7  -7  13    4.45    1.81
   7  -7 -14   29.32    7.30
   7   7 -14   29.72    7.68
  -7  -7  14    5.19    9.41
  -7  -7  14   31.16    7.71
   7  -7 -15   -0.00    0.50
   7   7 -15    0.98    1.06
  -7  -7  15   -0.00    5.12
  -7  -7  15   -0.00    1.10
   7  -7 -16    0.01    0.50
  -7  -7  16    9.89    5.27
  -7  -7  17   -0.00    3.74
  -7  -7  18   -0.00    2.83
  -7  -7  19   -0.00    2.58
  -7  -7  20   12.86    5.31
   7   7 -21    0.00    0.77
  -7  -7  21    1.02    1.57
   7   7 -22    0.00    0.79
  -7  -7  22    0.61    1.51
   7   7 -23   -0.00    0.78
  -7  -7  23    0.57    1.54
   7   7 -24    5.57    2.29
  -7  -7  24    9.80    2.89
   7   7 -25    0.35    0.79
  -7  -7  25    0.40    1.00
   7   7 -26    0.67    0.98
  -7  -7  26    3.67    1.41
   7   7 -27    0.18    0.69
  -7  -7  27    0.06    0.77
   7   7 -28   -0.00    0.70
  -7  -7  28    0.19    0.70
   7   7 -29    0.37    0.70
  -7  -7  29    0.79    0.82
   7   7 -30    1.65    1.21
  -7  -7  30    1.05    0.82
   7   7 -31    0.67    0.99
  -7  -7  31    0.57    0.68
   7   7 -32    1.64    1.20
  -7  -7  32    0.00    0.54
   7   7 -33    0.32    0.84
  -7  -7  33   -0.00    0.53
   7   7 -34   -0.00    0.93
  -7  -7  34    0.42    0.76
   7   7 -35    0.33    0.97
  -7  -7  35    0.00    0.77
   7   8  -1    9.11    2.87
   7   8  -2   18.87    5.23
   7   8  -3   -0.00    0.89
   7  -8  -4    5.06    1.92
   7   8  -4    5.67    1.98
   7  -8  -5    2.07    1.11
   7   8  -5    1.06    1.04
   7  -8  -6    4.14    1.64
   7   8  -6    3.60    1.67
  -7  -8   6    5.19    1.91
   7  -8  -7   -0.00    0.72
   7   8  -7    0.94    1.06
  -7  -8   7   -0.00    0.90
   7  -8  -8   12.02    3.46
   7   8  -8   10.62    3.55
  -7  -8   8   13.45    3.75
   7  -8  -9    1.44    0.94
   7   8  -9    0.58    0.88
  -7  -8   9    2.13    1.33
   7  -8 -10    3.15    1.30
   7   8 -10    3.25    1.51
  -7  -8  10    2.11    1.45
   7  -8 -11    1.75    0.97
   7   8 -11   -0.00    0.94
  -7  -8  11   -0.00    5.86
  -7  -8  11    0.34    1.09
   7  -8 -12   32.77    6.50
   7   8 -12   22.47    6.58
  -7  -8  12    7.22    9.29
  -7  -8  12   19.05    6.50
   7  -8 -13   -0.00    0.72
   7   8 -13    0.58    1.06
  -7  -8  13    0.00    4.17
  -7  -8  13    0.27    0.96
   7  -8 -14    1.85    1.01
  -7  -8  14    0.25    3.51
  -7  -8  14    1.58    1.30
   7  -8 -15    0.00    0.68
  -7  -8  15   -0.00    3.88
  -7  -8  15    1.32    1.12
  -7  -8  16    3.48    3.96
   7   8 -17    0.29    0.75
  -7  -8  17    0.09    2.43
   7   8 -18    2.14    1.29
  -7  -8  18    8.03    3.23
   7   8 -19    0.00    0.63
  -7  -8  19   -0.00    1.91
   7   8 -20    2.39    1.38
  -7  -8  20    9.85    3.12
   7   8 -21   -0.00    0.90
  -7  -8  21   -0.00    1.03
   7   8 -22    1.28    1.16
  -7  -8  22    5.26    1.97
   7   8 -23    3.00    1.46
  -7  -8  23    1.09    1.36
   7   8 -24    0.11    0.91
  -7  -8  24    0.21    0.87
   7   8 -25    0.54    0.82
  -7  -8  25   -0.00    0.92
   7   8 -26    0.25    0.96
  -7  -8  26    3.18    1.29
   7   8 -27    0.00    0.83
  -7  -8  27   -0.00    0.70
   7   8 -28    4.23    1.73
  -7  -8  28    2.72    1.25
   7   8 -29    0.11    0.73
  -7  -8  29   -0.00    0.57
   7   8 -30    0.97    0.99
  -7  -8  30   -0.00    0.62
   7   8 -31   -0.00    0.85
  -7  -8  31   -0.00    0.59
   7   8 -32    0.61    0.85
  -7  -8  32   -0.00    0.68
   7   8 -33    0.00    0.81
  -7  -8  33    0.05    0.53
   7   8 -34   -0.00    1.06
  -7  -8  34    0.13    0.63
  -7  -8  35   -0.00    0.73
  -7  -8  36    0.60    0.77
   7  -9  -1    1.03    1.01
   7   9  -1    1.58    1.21
  -7  -9   1   -0.00    1.04
   7   9  -2    6.88    1.97
  -7  -9   2    3.01    1.72
   7   9  -3    0.93    0.89
  -7  -9   3    1.41    1.30
   7   9  -4    6.77    2.75
  -7  -9   4   13.78    3.24
   7   9  -5    0.44    0.94
   7   9  -6    4.24    1.78
   7  -9  -7    2.79    1.24
   7   9  -7    1.80    1.26
   7  -9  -8    8.00    2.52
   7   9  -8    7.57    2.68
  -7  -9   8    7.27    6.77
   7  -9  -9    0.00    0.79
   7   9  -9    0.00    0.96
  -7  -9   9    4.59    5.36
   7  -9 -10   16.26    4.28
   7   9 -10   17.95    4.70
  -7  -9  10    3.97    5.86
   7  -9 -11    0.52    0.81
  -7  -9  11    3.07    3.93
   7  -9 -12    0.00    0.71
   7   9 -12    0.51    0.82
  -7  -9  12    2.32    3.04
  -7  -9  12    0.00    1.09
   7  -9 -13    1.83    1.01
   7   9 -13    1.45    1.07
  -7  -9  13   -0.00    4.07
  -7  -9  13    0.40    0.96
  -7  -9  14    1.24    3.34
  -7  -9  14    6.75    2.41
  -7  -9  15    4.22    3.06
   7   9 -16    1.37    1.06
  -7  -9  16    2.12    2.69
   7   9 -17    0.00    0.73
  -7  -9  17    0.32    2.09
   7   9 -18    5.43    2.31
  -7  -9  18   10.42    3.32
   7   9 -19   -0.00    1.01
  -7  -9  19    1.77    1.78
   7   9 -20    1.74    1.17
  -7  -9  20    4.44    2.04
   7   9 -21    0.44    0.83
  -7  -9  21    0.34    0.98
   7   9 -22    0.58    0.82
  -7  -9  22   -0.00    0.76
   7   9 -23    1.59    1.03
  -7  -9  23    0.00    0.72
   7   9 -24    1.85    1.35
  -7  -9  24    3.18    1.32
   7   9 -25    0.79    0.97
  -7  -9  25   -0.00    0.61
   7   9 -26    1.79    1.15
  -7  -9  26    0.24    0.84
   7   9 -27   -0.00    0.70
  -7  -9  27   -0.00    0.63
   7   9 -28    1.10    0.87
  -7  -9  28    0.34    0.69
   7   9 -29    0.01    0.82
  -7  -9  29    0.62    0.72
   7   9 -30   -0.00    0.93
  -7  -9  30    0.24    0.63
   7   9 -31    1.00    1.01
  -7  -9  31    0.59    0.75
   7   9 -32   -0.00    0.66
  -7  -9  32    1.31    0.84
   7   9 -33    0.54    1.00
  -7  -9  33    0.16    0.74
  -7  -9  34    1.09    0.91
  -7  -9  35    0.11    0.81
   7 -10  -1    2.68    1.21
   7  10  -1    2.74    1.29
  -7 -10   1    0.48    1.05
   7 -10  -2    7.25    2.25
   7  10  -2    9.40    2.54
  -7 -10   2    4.40    2.26
   7 -10  -3    0.99    1.02
   7  10  -3    0.18    0.90
  -7 -10   3   -0.00    1.13
   7 -10  -4   -0.00    0.72
   7  10  -4    1.62    1.11
  -7 -10   4   -0.00    7.53
  -7 -10   4   -0.00    1.03
   7  10  -5   -0.00    0.99
  -7 -10   5   -0.00    4.68
  -7 -10   5    0.48    0.97
   7  10  -6   20.74    5.43
  -7 -10   6    0.00    7.26
  -7 -10   6   21.52    5.42
   7  10  -7    0.21    0.93
  -7 -10   7    2.43    4.39
  -7 -10   7   -0.00    0.93
  -7 -10   8   -0.00    4.08
  -7 -10   8    0.65    0.93
   7 -10  -9   -0.00    0.74
  -7 -10   9   -0.00    3.96
  -7 -10   9   -0.00    1.04
   7 -10 -10    0.00    0.81
  -7 -10  10    4.60    3.86
  -7 -10  10    1.99    1.24
   7 -10 -11    0.00    0.88
  -7 -10  11    0.39    1.02
  -7 -10  12    2.01    3.23
  -7 -10  13    2.13    2.54
  -7 -10  14    3.25    2.84
  -7 -10  15    1.63    2.10
   7  10 -16    8.05    3.23
  -7 -10  16   22.04    4.81
   7  10 -17    0.90    1.02
  -7 -10  17    0.42    1.27
   7  10 -18    0.98    1.12
  -7 -10  18    4.63    2.05
   7  10 -19    0.07    0.79
  -7 -10  19    1.48    1.26
   7  10 -20    0.97    0.95
  -7 -10  20    0.50    1.21
   7  10 -21   -0.00    0.89
  -7 -10  21    1.65    1.05
   7  10 -22    3.48    1.72
  -7 -10  22    4.68    1.92
   7  10 -23    1.04    1.07
  -7 -10  23   -0.00    0.80
   7  10 -24    0.21    0.86
  -7 -10  24    0.41    0.66
   7  10 -25    0.28    0.96
  -7 -10  25    0.11    0.70
   7  10 -26    0.56    1.03
  -7 -10  26    1.32    0.83
   7  10 -27    0.13    0.87
  -7 -10  27    0.31    0.70
   7  10 -28    0.42    1.00
  -7 -10  28    0.00    0.62
   7  10 -29    0.00    0.90
  -7 -10  29    0.00    0.69
   7  10 -30    0.04    0.83
  -7 -10  30    0.65    0.75
   7  10 -31    0.38    0.94
  -7 -10  31    0.73    0.78
   7  10 -32    1.60    1.39
  -7 -10  32    1.93    1.08
   7  10 -33    0.36    0.97
   7 -11  -1    0.00    0.82
   7  11  -1    0.16    0.91
  -7 -11   1   -0.00    6.49
  -7 -11   1    0.13    0.97
   7 -11  -2    0.00    0.88
   7  11  -2    2.08    1.27
  -7 -11   2   -0.00    5.68
  -7 -11   2    2.64    1.25
   7 -11  -3    0.59    1.03
   7  11  -3    2.14    1.24
  -7 -11   3    4.45    4.49
  -7 -11   3    0.77    1.19
   7 -11  -4    3.72    1.62
  -7 -11   4    0.33    4.70
  -7 -11   4    4.36    1.75
   7 -11  -5    0.79    0.91
  -7 -11   5   -0.00    4.34
  -7 -11   5    2.34    1.42
   7 -11  -6   -0.00    0.82
  -7 -11   6   -0.00    3.88
  -7 -11   6   -0.00    1.09
   7 -11  -7    1.79    1.05
  -7 -11   7    0.00    3.37
  -7 -11   7    1.20    1.05
  -7 -11   8   -0.00    3.13
  -7 -11   8    1.78    1.32
  -7 -11   9   -0.00    2.63
  -7 -11   9   -0.00    0.87
  -7 -11  10   16.03    4.80
  -7 -11  10    5.92    2.57
  -7 -11  11    0.84    2.20
  -7 -11  11    1.54    1.28
  -7 -11  12    1.41    2.05
  -7 -11  13    1.09    1.65
  -7 -11  14    6.19    2.90
  -7 -11  15    3.07    1.90
  -7 -11  16    1.54    1.58
  -7 -11  17    0.87    1.28
  -7 -11  18    1.52    1.15
  -7 -11  19    0.20    0.85
  -7 -11  20    2.80    1.50
  -7 -11  21   -0.00    0.84
  -7 -11  22    0.66    0.81
  -7 -11  23   -0.00    0.70
   7  11 -24    1.98    1.40
  -7 -11  24    3.25    1.34
   7  11 -25   -0.00    0.65
  -7 -11  25    0.03    0.55
   7  11 -26   -0.00    0.96
  -7 -11  26    1.43    0.88
   7  11 -27   -0.00    0.77
  -7 -11  27    0.72    0.74
   7  11 -28    0.00    0.79
  -7 -11  28   -0.00    0.58
   7  11 -29    0.33    1.14
  -7 -11  29   -0.00    0.54
   7  11 -30    1.54    1.33
   7  11 -31   -0.00    0.96
   7  11 -32    0.00    0.76
   7 -12  -1   -0.00    0.81
  -7 -12   1   -0.00    3.57
  -7 -12   1    0.36    1.02
   7 -12  -2    2.27    1.23
  -7 -12   2   -0.00    2.85
  -7 -12   2    1.89    1.39
   7 -12  -3    0.00    0.87
  -7 -12   3   -0.00    3.58
  -7 -12   3   -0.00    0.96
   7 -12  -4    0.00    0.88
  -7 -12   4   -0.00    2.94
  -7 -12   4    0.00    0.91
   7 -12  -5    0.93    0.95
  -7 -12   5   -0.00    2.64
  -7 -12   5   -0.00    1.17
   7 -12  -6    5.43    2.45
  -7 -12   6   25.06    5.89
  -7 -12   6    9.73    2.89
   7 -12  -7   -0.00    0.78
  -7 -12   7    1.07    2.26
  -7 -12   7    1.37    1.19
   7 -12  -8    0.24    0.89
  -7 -12   8    8.63    3.43
  -7 -12   8    0.94    1.14
  -7 -12   9    1.47    1.97
  -7 -12   9    0.53    0.96
  -7 -12  10    1.35    2.22
  -7 -12  11    0.00    1.74
  -7 -12  12   11.42    3.88
  -7 -12  13    0.00    1.02
  -7 -12  14    0.30    1.17
  -7 -12  15    0.81    1.18
  -7 -12  16    3.77    1.70
  -7 -12  17    0.00    0.98
  -7 -12  18    2.79    1.43
  -7 -12  19    0.06    0.87
  -7 -12  20    0.19    0.75
  -7 -12  21    0.00    0.58
  -7 -12  22    1.05    0.94
  -7 -12  23    0.00    0.60
  -7 -12  24   -0.00    0.53
  -7 -12  25    0.03    0.58
  -7 -12  26    0.25    0.58
   7 -13  -1   -0.00    0.74
  -7 -13   1    0.67    2.62
  -7 -13   1    0.34    1.07
   7 -13  -2    1.13    1.01
  -7 -13   2    9.37    3.65
  -7 -13   2    1.22    1.12
   7 -13  -3    1.03    1.17
  -7 -13   3    7.43    3.07
  -7 -13   3    1.29    1.27
   7 -13  -4    9.19    2.98
  -7 -13   4   23.60    5.20
  -7 -13   4    7.62    3.04
   7 -13  -5    0.00    0.93
  -7 -13   5    0.49    1.70
  -7 -13   5   -0.00    0.86
   7 -13  -6    0.00    0.83
  -7 -13   6    1.28    2.06
  -7 -13   6   -0.00    0.93
  -7 -13   7    0.63    1.79
  -7 -13   7   -0.00    0.84
  -7 -13   8    4.42    2.35
  -7 -13   9    4.03    2.07
  -7 -13  10    0.38    1.33
  -7 -13  11   -0.00    1.21
  -7 -13  12   -0.00    1.08
  -7 -13  13    0.73    1.09
  -7 -13  14    6.23    2.24
  -7 -13  15   -0.00    1.02
  -7 -13  16   -0.00    0.71
  -7 -13  17    0.63    0.75
  -7 -13  18   -0.00    0.78
  -7 -13  19   -0.00    0.81
  -7 -13  20    1.51    1.03
  -7 -13  21    0.90    0.82
  -7 -13  22   -0.00    0.81
   7 -14  -1    1.54    1.16
  -7 -14   1    1.78    2.03
  -7 -14   1    1.66    1.13
   7 -14  -2    2.58    1.42
  -7 -14   2    5.45    2.45
  -7 -14   2    2.65    1.46
   7 -14  -3    0.29    0.79
  -7 -14   3    0.00    1.61
  -7 -14   3   -0.00    1.09
   7 -14  -4    1.72    1.22
  -7 -14   4   -0.00    1.16
  -7 -14   4    0.00    1.01
  -7 -14   5    2.23    1.74
  -7 -14   5    0.31    1.29
  -7 -14   6    9.39    3.24
  -7 -14   7    8.86    3.14
  -7 -14   8    3.93    1.86
  -7 -14   9    0.00    0.87
  -7 -14  10    1.14    1.12
  -7 -14  11    3.06    1.54
  -7 -14  12    4.21    1.81
  -7 -14  13    0.07    0.78
  -7 -14  14    0.00    0.74
  -7 -14  15   -0.00    0.83
  -7 -14  16    0.26    0.72
  -7 -14  17    1.46    1.05
  -7 -14  18    0.00    0.67
  -7 -14  19   -0.00    0.70
   7 -15  -1   -0.00    0.90
  -7 -15   1    0.27    1.06
  -7 -15   1    0.00    0.96
   7 -15  -2    0.03    0.75
  -7 -15   2    1.77    1.22
  -7 -15   2    2.05    1.41
  -7 -15   3    2.06    1.48
  -7 -15   4    3.28    1.71
  -7 -15   5    0.31    0.77
  -7 -15   6    0.00    0.77
  -7 -15   7    1.36    1.08
  -7 -15   8    0.96    1.01
  -7 -15   9    1.31    1.00
  -7 -15  10    0.65    0.98
  -7 -15  11    0.22    0.77
  -7 -15  12    1.94    1.09
  -7 -15  13    2.47    1.24
  -7 -15  14    0.13    0.74
  -7 -15  15    1.01    1.02
  -7 -16   1   -0.00    0.82
  -7 -16   2    0.55    0.85
  -7 -16   3    0.12    0.70
  -7 -16   4    0.33    0.76
  -7 -16   5   -0.00    0.66
  -7 -16   6    0.78    0.77
  -7 -16   7    0.00    0.66
  -7 -16   8    0.18    0.70
  -7 -16   9   -0.00    0.73
  -7 -16  10    0.00    0.69
  -7 -16  11    0.49    0.71
  -7 -17   1    0.00    0.59
  -7 -17   2    0.23    0.69
  -7 -17   3    0.31    0.77
  -7 -17   4    0.67    0.75
  -7 -17   5    0.00    0.72
  -7 -17   6    0.42    0.74
  -7 -18   1    1.18    0.96
  -6   0   1   -0.00    0.80
  -6   0   1   -0.00    0.79
   6   0  -1   -0.00    0.56
   6   0  -1    0.11    0.61
  -6   0   2   72.28   16.31
  -6   0   2   70.48   16.36
   6   0  -2   63.29   16.22
   6   0  -2   57.13   16.25
  -6   0   3   -0.00    0.64
  -6   0   3    0.14    0.68
   6   0  -3    0.26    0.71
   6   0  -3    0.11    0.68
  -6   0   4    0.73    1.01
  -6   0   4    3.23    1.26
   6   0  -4    3.39    1.15
   6   0  -4    6.18    1.41
  -6   0   5    0.21    0.66
  -6   0   5    0.05    0.58
   6   0  -5    0.46    0.57
   6   0  -5    0.23    0.66
  -6   0   6  232.81   57.81
  -6   0   6  231.85   57.89
   6   0  -6  240.72   57.80
   6   0  -6  237.36   57.90
  -6   0   7   -0.00    0.58
  -6   0   7    0.54    0.78
   6   0  -7   -0.00    0.49
   6   0  -7   -0.00    0.61
  -6   0   8    4.82    1.07
  -6   0   8    5.44    1.28
   6   0  -8    0.23    0.63
   6   0  -8    4.78    1.26
  -6   0   9   -0.00    0.53
  -6   0   9    1.34    0.71
   6   0  -9   -0.00    0.44
   6   0  -9   -0.00    0.64
  -6   0  10   44.57   10.88
   6   0 -10   37.92   10.73
   6   0 -10   49.47   10.95
  -6   0  11    0.00    0.49
  -6   0  11    0.23    0.65
   6   0 -11    0.93    0.67
   6   0 -11   -0.00    0.67
  -6   0  12   54.03   12.47
  -6   0  12   37.65   12.48
   6   0 -12   54.68   12.53
   6   0 -12   55.04   12.63
  -6   0  13    0.23    0.49
  -6   0  13    0.32    0.60
   6   0 -13    0.40    0.57
   6   0 -13    0.00    0.51
  -6   0  14   14.63    3.78
  -6   0  14   14.56    3.92
   6   0 -14   12.36    3.81
   6   0 -14   15.92    3.99
  -6   0  15   -0.00    0.52
   6   0 -15    0.00    0.62
   6   0 -15    0.20    0.66
  -6   0  16   34.98   10.42
   6   0 -16   50.55   10.67
   6   0 -16   45.86   10.68
  -6   0  17    0.25    0.49
   6   0 -17   -0.00    0.65
   6   0 -17    0.00    0.66
  -6   0  18   34.44    8.04
  -6   0  18   27.85    8.11
   6   0 -18   35.35    8.22
   6   0 -18   28.66    8.16
  -6   0  19    0.00    0.58
   6   0 -19    0.21    0.60
  -6   0  20    0.00    0.51
   6   0 -20    0.23    0.73
   6   0 -21   -0.00    0.69
  -6   0  22    1.30    6.96
   6   0 -22   16.46    4.19
  -6   0  23    1.15    4.04
   6   0 -23   -0.00    0.82
  -6   0  24    2.11    3.52
  -6   0  25    0.00    1.85
  -6   0  26   20.21    6.14
   6   0 -33    0.51    0.74
   6   0 -34    0.13    0.74
   6   0 -35    0.39    0.69
   6   0 -36    0.84    0.71
   6   0 -37   -0.00    0.82
   6   0 -38    1.67    0.95
  -6   1   1    1.64    0.93
  -6   1   1    1.71    0.85
   6  -1  -1    0.00    0.78
   6  -1  -1    0.67    0.79
   6   1  -1    1.64    0.87
   6   1  -1    1.71    0.82
  -6  -1   1    1.43    0.91
  -6  -1   1    0.00    0.85
  -6   1   2  104.31   26.75
  -6   1   2   98.46   26.78
   6  -1  -2  110.35   26.76
   6  -1  -2  135.58   26.91
   6   1  -2   82.53   26.63
   6   1  -2  111.08   26.82
  -6  -1   2  118.98   26.78
  -6  -1   2  134.89   26.96
  -6   1   3    7.09    2.18
  -6   1   3    8.04    2.26
   6  -1  -3    6.26    2.12
   6  -1  -3    8.67    2.22
   6   1  -3    7.33    2.14
   6   1  -3    8.18    2.24
  -6  -1   3    8.90    2.20
  -6  -1   3    4.20    2.07
  -6   1   4  154.44   27.19
  -6   1   4   31.16   26.77
   6  -1  -4  175.22   27.23
   6  -1  -4  153.76   27.24
   6   1  -4  144.95   27.09
   6   1  -4  160.94   27.29
  -6  -1   4  160.89   27.16
  -6  -1   4  154.15   27.28
  -6   1   5    1.77    3.40
  -6   1   5   17.92    3.86
   6  -1  -5   20.91    3.78
   6  -1  -5   21.95    3.93
   6   1  -5   22.58    3.80
   6   1  -5   20.33    3.91
  -6  -1   5   24.90    3.88
  -6  -1   5   21.55    3.96
  -6   1   6   17.44    4.63
  -6   1   6   16.25    4.65
   6  -1  -6   13.23    4.51
   6  -1  -6   16.03    4.63
   6   1  -6   22.23    4.65
   6   1  -6   18.52    4.71
  -6  -1   6   17.22    4.58
  -6  -1   6   21.80    4.78
  -6   1   7   43.85   11.41
  -6   1   7   47.53   11.49
   6  -1  -7   42.23   11.36
   6  -1  -7   44.02   11.46
   6   1  -7   44.49   11.38
   6   1  -7   53.02   11.57
  -6  -1   7   45.23   11.38
  -6  -1   7   46.17   11.51
  -6   1   8  110.50   30.74
  -6   1   8  122.66   30.82
   6  -1  -8  129.51   30.74
   6  -1  -8  140.67   30.90
   6   1  -8  115.65   30.74
   6   1  -8  136.85   30.92
  -6  -1   8  134.11   30.77
  -6  -1   8  116.91   30.85
  -6   1   9    2.91    1.01
  -6   1   9    2.86    1.03
   6  -1  -9    0.73    0.74
   6  -1  -9    1.82    1.04
   6   1  -9    2.03    0.90
   6   1  -9    2.23    1.04
  -6  -1   9    1.71    0.82
  -6  -1   9    2.82    1.14
  -6   1  10   16.08    4.75
  -6   1  10   15.16    4.79
   6  -1 -10   18.23    4.75
   6  -1 -10   13.95    4.80
   6   1 -10   21.03    4.88
   6   1 -10   19.76    4.93
  -6  -1  10   20.59    4.80
  -6  -1  10   25.80    5.10
  -6   1  11    2.74    1.03
  -6   1  11    1.73    1.01
   6  -1 -11    4.17    1.06
   6  -1 -11    0.24    0.81
   6   1 -11    1.90    1.01
   6   1 -11    2.91    1.15
  -6  -1  11    4.34    1.05
  -6  -1  11    4.14    1.38
  -6   1  12   65.25   15.35
   6  -1 -12   59.56   15.32
   6  -1 -12   59.11   15.43
   6   1 -12   61.98   15.42
   6   1 -12   58.28   15.45
  -6  -1  12   67.63   15.35
  -6  -1  12   57.37   15.46
  -6   1  13   11.77    2.60
   6  -1 -13    5.88    2.43
   6  -1 -13    9.31    2.68
   6   1 -13   11.13    2.71
   6   1 -13    8.30    2.65
  -6  -1  13    9.60    2.54
  -6  -1  13   10.05    2.76
  -6   1  14   34.97    7.86
   6  -1 -14   28.67    7.84
   6  -1 -14   36.89    8.04
   6   1 -14   29.86    7.94
   6   1 -14   24.87    7.90
  -6  -1  14   30.16    7.81
  -6  -1  14   32.15    8.01
  -6   1  15    4.42    1.08
  -6   1  15    0.80    0.90
   6  -1 -15    2.52    1.01
   6  -1 -15    2.11    1.04
   6   1 -15    2.29    1.04
   6   1 -15    2.14    1.05
  -6  -1  15    1.88    0.91
  -6  -1  15    2.42    1.05
  -6   1  16    2.42    0.82
  -6   1  16    2.18    0.84
   6  -1 -16    1.66    0.80
   6  -1 -16    1.09    0.91
   6   1 -16    0.50    0.70
   6   1 -16    1.23    0.82
  -6  -1  16    1.04    0.69
  -6  -1  16    0.32    0.71
  -6   1  17    0.00    0.56
  -6   1  17    1.29    0.75
   6  -1 -17    0.95    0.73
   6  -1 -17    0.84    0.84
   6   1 -17    1.39    0.77
   6   1 -17    1.48    0.92
  -6  -1  17    1.02    0.83
  -6   1  18   43.61   10.28
  -6   1  18   36.29   10.31
   6  -1 -18   42.78   10.39
   6   1 -18   46.07   10.51
   6   1 -18   36.50   10.41
  -6   1  19    7.83    1.81
   6  -1 -19    7.72    1.94
   6   1 -19    2.70    1.71
  -6   1  20   -0.00    0.51
   6  -1 -20   -0.00    0.62
   6   1 -20    0.10    0.74
  -6   1  21    0.00    0.54
   6  -1 -21    0.00    0.68
   6   1 -21    1.96    0.93
  -6  -1  21    1.71    6.10
  -6   1  22    2.29    1.00
   6  -1 -22    3.15    1.26
   6   1 -22    3.36    1.43
  -6  -1  22   -0.00    4.75
  -6   1  23   -0.00    6.13
   6  -1 -23    1.00    0.88
  -6  -1  23   -0.00    3.42
  -6   1  24    1.04    3.81
   6  -1 -24    4.87    1.55
  -6  -1  24   -0.00    2.38
  -6   1  25    2.67    2.93
  -6  -1  25    0.00    1.69
  -6  -1  26    0.00    1.29
   6   1 -31    0.35    0.73
   6   1 -32    0.15    0.57
   6   1 -33   -0.00    0.68
   6  -1 -34    4.50    1.24
   6   1 -34    1.41    0.98
   6  -1 -35   -0.00    0.65
   6   1 -35    0.73    0.73
   6  -1 -36    0.53    0.74
   6   1 -36    1.23    0.92
   6  -1 -37   -0.00    0.60
   6   1 -37    0.00    0.66
   6  -1 -38    1.17    0.84
   6   1 -38    0.56    0.88
  -6   2   1    0.84    0.71
  -6   2   1    0.46    0.84
   6  -2  -1    0.59    0.91
   6  -2  -1    0.68    0.78
   6   2  -1    0.97    0.75
   6   2  -1    1.69    0.87
  -6  -2   1    1.10    0.77
  -6  -2   1    1.25    0.91
  -6   2   2    6.78    1.47
  -6   2   2    2.60    1.26
   6  -2  -2    4.13    1.46
   6  -2  -2    1.65    1.12
   6   2  -2    3.84    1.15
   6   2  -2    1.83    1.11
  -6  -2   2    3.68    1.21
  -6  -2   2    3.08    1.23
  -6   2   3    1.28    0.86
  -6   2   3    0.62    0.81
   6  -2  -3    0.78    0.84
   6  -2  -3    1.18    0.78
   6   2  -3    0.67    0.58
   6   2  -3    0.67    0.78
  -6  -2   3    1.08    0.67
  -6  -2   3    0.00    0.79
  -6   2   4    8.33    2.68
  -6   2   4   11.45    2.84
   6  -2  -4    7.68    2.68
   6  -2  -4    9.23    2.76
   6   2  -4   10.48    2.72
   6   2  -4    9.45    2.78
  -6  -2   4    8.20    2.66
  -6  -2   4   15.19    3.01
  -6   2   5    3.78    1.11
  -6   2   5    4.22    1.24
   6  -2  -5    2.51    1.04
   6  -2  -5    2.91    1.10
   6   2  -5    2.41    0.94
   6   2  -5   -0.00    0.91
  -6  -2   5    2.37    0.96
  -6  -2   5    2.44    1.11
  -6   2   6   57.25   14.45
  -6   2   6   62.03   14.55
   6  -2  -6   52.40   14.41
   6  -2  -6   60.76   14.52
   6   2  -6   56.11   14.44
   6   2  -6   51.43   14.51
  -6  -2   6   68.43   14.48
  -6  -2   6   56.06   14.55
  -6   2   7   10.28    2.47
  -6   2   7    8.64    2.42
   6  -2  -7   10.46    2.43
   6  -2  -7   10.25    2.53
   6   2  -7    7.82    2.40
   6   2  -7   10.13    2.57
  -6  -2   7   10.85    2.41
  -6  -2   7    2.33    2.25
  -6   2   8    0.67    0.67
  -6   2   8    0.73    0.65
   6  -2  -8    1.49    0.74
   6  -2  -8    1.12    0.86
   6   2  -8    1.53    0.84
   6   2  -8    2.01    0.95
  -6  -2   8    2.22    0.77
  -6  -2   8   -0.00    0.78
  -6   2   9    0.00    0.61
  -6   2   9    2.21    0.80
   6  -2  -9   -0.00    0.50
   6  -2  -9   -0.00    0.70
   6   2  -9    0.24    0.65
   6   2  -9   -0.00    0.61
  -6  -2   9    0.10    0.51
  -6  -2   9    0.65    0.86
  -6   2  10   40.83   12.70
   6  -2 -10   47.14   12.69
   6  -2 -10   63.66   12.93
   6   2 -10   61.65   12.94
   6   2 -10   47.19   12.85
  -6  -2  10   54.12   12.75
  -6  -2  10   52.51   12.95
  -6   2  11   51.53   12.66
   6  -2 -11   54.09   12.61
   6  -2 -11   43.90   12.66
   6   2 -11   52.21   12.75
   6   2 -11   49.74   12.76
  -6  -2  11   52.47   12.62
  -6  -2  11   47.87   12.78
  -6   2  12   17.57    4.51
   6  -2 -12   13.43    4.38
   6  -2 -12   18.35    4.61
   6   2 -12   18.19    4.63
   6   2 -12   17.91    4.65
  -6  -2  12   18.68    4.50
  -6  -2  12   17.82    4.67
  -6   2  13    4.56    1.11
  -6   2  13    2.17    0.93
   6  -2 -13    1.69    0.80
   6  -2 -13    1.32    0.89
   6   2 -13    2.87    1.08
   6   2 -13    1.75    0.97
  -6  -2  13   -0.00    0.77
  -6   2  14   20.41    5.29
  -6   2  14   20.86    5.33
   6  -2 -14   22.95    5.29
   6   2 -14   23.39    5.48
   6   2 -14   18.74    5.42
  -6  -2  14   15.27    5.34
  -6   2  15    5.93    1.66
  -6   2  15    5.40    1.61
   6  -2 -15    7.72    1.69
   6   2 -15    4.79    1.69
   6   2 -15    1.86    1.51
  -6  -2  15    6.02    1.80
  -6   2  16   11.35    3.17
  -6   2  16   14.05    3.26
   6  -2 -16   10.33    3.15
   6   2 -16   12.19    3.35
   6   2 -16   10.70    3.35
  -6  -2  16   11.46    3.35
  -6   2  17    6.72    1.38
  -6   2  17    2.25    1.14
   6  -2 -17    2.77    1.20
   6   2 -17    3.66    1.46
   6   2 -17    3.31    1.43
  -6  -2  17    3.24    1.46
  -6   2  18    1.81    0.86
   6  -2 -18    1.52    0.88
   6   2 -18    1.94    1.12
   6   2 -18    3.92    1.37
  -6  -2  18    2.01    1.10
  -6   2  19    2.91    1.01
   6  -2 -19    1.28    0.91
   6   2 -19    2.01    1.14
  -6   2  20   32.37    7.74
   6  -2 -20   32.40    7.83
   6   2 -20   31.36    8.03
  -6  -2  20    2.64    9.48
  -6   2  21    0.38    0.60
   6  -2 -21    0.00    0.64
   6   2 -21    0.40    0.86
  -6  -2  21   -0.00    3.85
   6  -2 -22    7.79    2.06
  -6  -2  22    0.05    3.15
   6  -2 -23    0.46    0.70
   6  -2 -24    0.90    0.82
  -6  -2  28    2.48    1.17
  -6  -2  29    0.64    0.68
   6   2 -30    1.64    1.07
   6   2 -31    0.10    0.73
   6   2 -32    5.00    1.88
   6   2 -33    0.84    0.84
   6   2 -34    0.53    0.80
   6  -2 -35   -0.00    0.56
   6   2 -35    0.77    0.76
   6  -2 -36    1.58    0.92
   6   2 -36    3.96    1.36
   6  -2 -37   -0.00    0.51
   6   2 -37   -0.00    0.70
   6  -2 -38    0.45    0.68
  -6   3   1   -0.00    0.65
  -6   3   1    0.19    0.66
   6  -3  -1    0.97    0.80
   6  -3  -1    0.41    0.67
   6   3  -1   -0.00    0.63
   6   3  -1    0.00    0.56
  -6  -3   1    0.72    0.59
  -6  -3   1    0.00    0.70
  -6   3   2   28.54    6.30
  -6   3   2   24.73    6.33
   6  -3  -2   22.07    6.28
   6  -3  -2   25.88    6.32
   6   3  -2   22.40    6.20
   6   3  -2   23.33    6.30
  -6  -3   2   21.75    6.18
  -6  -3   2   25.93    6.39
  -6   3   3   18.28    5.90
  -6   3   3   24.74    6.08
   6  -3  -3   25.35    6.08
   6  -3  -3   27.40    6.10
   6   3  -3   17.97    5.89
   6   3  -3   23.50    6.07
  -6  -3   3   25.32    5.97
  -6  -3   3   28.26    6.18
  -6   3   4    6.82    2.02
  -6   3   4    6.62    2.06
   6  -3  -4    4.81    1.96
   6  -3  -4    7.11    2.07
   6   3  -4    7.66    2.08
   6   3  -4    7.35    2.12
  -6  -3   4    5.70    1.92
  -6  -3   4    8.52    2.23
  -6   3   5    2.95    1.05
  -6   3   5    2.09    1.02
   6  -3  -5    2.26    1.06
   6  -3  -5    1.58    0.91
   6   3  -5    2.12    1.00
   6   3  -5    2.21    1.08
  -6  -3   5    2.90    0.99
  -6  -3   5    1.60    1.12
  -6   3   6    1.09    0.88
  -6   3   6    3.08    1.07
   6  -3  -6    1.10    0.86
   6  -3  -6    3.71    1.12
   6   3  -6    2.69    1.05
   6   3  -6    1.71    0.97
  -6  -3   6    1.03    0.79
  -6  -3   6    3.75    1.23
  -6   3   7    3.72    1.27
  -6   3   7    3.97    1.30
   6  -3  -7    2.31    1.20
   6  -3  -7    3.42    1.34
   6   3  -7    3.46    1.33
   6   3  -7    4.67    1.50
  -6  -3   7    3.15    1.15
  -6  -3   7    2.47    1.34
  -6   3   8   86.18   17.93
   6  -3  -8   61.60   17.80
   6  -3  -8   73.79   17.93
   6   3  -8   77.82   17.99
   6   3  -8   71.93   17.98
  -6  -3   8   66.47   17.81
  -6  -3   8   73.09   18.06
  -6   3   9   14.52    4.01
   6  -3  -9   17.19    4.04
   6  -3  -9   16.53    4.11
   6   3  -9   14.63    4.14
   6   3  -9   13.25    4.10
  -6  -3   9   13.70    4.19
  -6   3  10    4.16    1.45
   6  -3 -10    4.32    1.42
   6  -3 -10    3.67    1.48
   6   3 -10    5.76    1.70
   6   3 -10    4.63    1.59
  -6  -3  10    4.49    1.70
  -6   3  11    1.49    0.83
  -6   3  11    1.66    0.86
   6  -3 -11    3.09    0.89
   6  -3 -11    1.77    0.86
   6   3 -11    2.26    1.05
   6   3 -11    1.15    0.91
  -6  -3  11    0.83    1.04
  -6   3  12   15.37    3.71
  -6   3  12   13.12    3.66
   6  -3 -12   11.29    3.58
   6   3 -12   14.95    3.85
   6   3 -12   14.71    3.89
  -6  -3  12   14.78    3.90
  -6   3  13   25.69    6.06
  -6   3  13   21.96    6.01
   6  -3 -13   22.90    5.96
   6   3 -13   22.56    6.17
   6   3 -13   24.81    6.24
  -6  -3  13   22.19    6.19
  -6   3  14   29.88    7.54
  -6   3  14   28.35    7.52
   6  -3 -14   38.57    7.56
   6   3 -14   23.64    7.61
   6   3 -14   26.28    7.66
  -6  -3  14   28.39    7.72
  -6   3  15    0.00    0.74
  -6   3  15    3.45    1.00
   6  -3 -15    2.13    0.81
   6   3 -15    2.97    1.17
   6   3 -15    1.28    1.07
  -6  -3  15    2.62    1.19
  -6   3  16    4.19    1.20
  -6   3  16    1.65    0.96
   6  -3 -16    6.35    1.27
   6  -3 -16    4.85    1.35
   6   3 -16    7.93    1.76
   6   3 -16    0.00    0.94
  -6  -3  16    4.90    1.49
  -6   3  17   14.64    3.48
  -6   3  17   11.00    3.34
   6  -3 -17   13.45    3.43
   6  -3 -17   16.53    3.63
   6   3 -17    9.78    3.56
   6   3 -17   14.43    3.75
  -6  -3  17   10.05    3.57
  -6   3  18   20.22    5.18
   6  -3 -18   20.23    5.17
   6  -3 -18   17.26    5.22
   6   3 -18   27.41    5.62
   6   3 -18   16.61    5.37
  -6   3  19    6.75    2.18
   6  -3 -19    8.55    2.23
  -6  -3  19   -0.00    6.25
   6  -3 -20    0.00    0.64
   6  -3 -21    0.00    0.48
   6  -3 -22   10.58    2.98
   6  -3 -23    2.67    1.12
  -6  -3  25    0.50    1.19
  -6  -3  26    0.00    0.95
  -6  -3  27    0.00    0.59
   6   3 -28    3.21    1.20
  -6  -3  28    1.44    1.03
   6   3 -29    1.36    1.10
  -6  -3  29    1.04    0.81
   6   3 -30    4.20    1.51
  -6  -3  30    1.89    1.02
   6   3 -31    1.25    1.01
   6   3 -32    0.06    0.52
   6   3 -33    1.68    1.03
   6   3 -34    0.46    0.78
   6   3 -35   -0.00    0.56
   6  -3 -36    1.23    0.73
   6   3 -36   -0.00    0.68
   6  -3 -37    0.00    0.61
   6   3 -37   -0.00    0.70
   6  -3 -38    0.38    0.60
  -6   4   1   27.09    8.30
  -6   4   1   59.46    8.81
   6  -4  -1   27.05    8.36
   6  -4  -1   32.68    8.43
   6   4  -1   29.81    8.35
   6   4  -1   33.14    8.44
  -6  -4   1   33.52    8.32
  -6  -4   1   36.57    8.53
  -6   4   2    3.64    1.23
  -6   4   2    2.73    1.19
   6  -4  -2    4.12    1.32
   6  -4  -2    4.02    1.36
   6   4  -2    3.42    1.30
   6   4  -2    3.85    1.34
  -6  -4   2    2.34    1.08
  -6  -4   2    2.90    1.29
  -6   4   3    0.00    0.52
  -6   4   3    0.39    0.64
   6  -4  -3    0.90    0.72
   6  -4  -3    2.08    0.94
   6   4  -3    0.00    0.63
   6   4  -3    0.71    0.84
  -6  -4   3    1.16    0.60
  -6  -4   3    0.74    0.90
  -6   4   4    2.29    1.01
  -6   4   4    3.04    1.14
   6  -4  -4    4.81    1.33
   6  -4  -4    3.74    1.20
   6   4  -4    1.71    0.99
   6   4  -4    1.91    1.11
  -6  -4   4    1.58    1.22
  -6   4   5   47.59   11.75
  -6   4   5   43.67   11.78
   6  -4  -5   43.91   11.78
   6  -4  -5   46.74   11.82
   6   4  -5   55.08   11.91
   6   4  -5   43.35   11.83
  -6  -4   5   49.14   11.95
  -6   4   6   48.30   11.77
  -6   4   6   58.11   11.92
   6  -4  -6   46.34   11.82
   6  -4  -6   42.42   11.80
   6   4  -6   42.30   11.83
   6   4  -6   43.40   11.85
  -6  -4   6   49.93   12.01
  -6   4   7   15.42    3.53
   6  -4  -7   17.52    3.66
   6  -4  -7    9.96    3.47
   6   4  -7   14.85    3.69
   6   4  -7   12.29    3.62
  -6  -4   7    8.99    3.54
  -6   4   8    0.42    0.67
   6  -4  -8    1.18    0.72
   6  -4  -8    0.91    0.71
   6   4  -8    0.00    0.57
   6   4  -8    1.71    0.87
  -6  -4   8    0.53    0.79
  -6   4   9    7.78    2.67
  -6   4   9    8.63    2.72
   6  -4  -9   12.55    2.84
   6  -4  -9    9.74    2.80
   6   4  -9    8.85    2.81
   6   4  -9   13.58    3.06
  -6  -4   9   10.14    2.97
  -6   4  10    7.46    1.98
  -6   4  10    8.51    2.04
   6  -4 -10    6.28    1.94
   6  -4 -10    5.96    2.00
   6   4 -10    7.46    2.15
   6   4 -10    6.13    2.08
  -6  -4  10    3.85    1.99
  -6   4  11   23.51    6.69
  -6   4  11   23.16    6.70
   6  -4 -11   35.27    6.82
   6   4 -11   25.50    6.90
   6   4 -11   22.66    6.84
  -6  -4  11   30.87    7.05
  -6   4  12   18.76    4.90
  -6   4  12   17.93    4.88
   6  -4 -12   18.84    4.87
   6   4 -12   17.10    5.03
   6   4 -12   22.87    5.19
  -6  -4  12   17.77    5.10
  -6   4  13    6.91    1.98
  -6   4  13    6.65    1.94
   6  -4 -13    8.74    1.98
   6   4 -13    3.52    2.03
   6   4 -13    7.67    2.26
  -6  -4  13    5.38    2.15
  -6   4  14    1.05    0.71
  -6   4  14    0.01    0.51
   6  -4 -14    0.33    0.50
   6  -4 -14   -0.00    0.58
   6   4 -14    0.63    0.89
   6   4 -14    0.94    0.81
  -6  -4  14    0.44    0.82
  -6   4  15   23.75    5.91
  -6   4  15   25.24    5.89
   6  -4 -15   25.92    5.88
   6  -4 -15   19.33    5.93
   6   4 -15   22.70    6.14
   6   4 -15   17.29    6.05
  -6  -4  15   23.29    6.19
  -6   4  16   28.12    7.14
   6  -4 -16   26.07    7.12
   6  -4 -16   27.79    7.27
   6   4 -16   28.55    7.51
  -6  -4  16   34.73    7.64
  -6   4  17    2.63    0.98
   6  -4 -17    2.30    0.87
   6  -4 -17    1.34    1.01
   6   4 -17    3.36    1.38
  -6  -4  17    2.29    1.29
  -6   4  18   11.21    2.91
   6  -4 -18    9.73    2.85
   6  -4 -19   17.67    4.63
   6  -4 -20   24.57    6.33
   6  -4 -21   -0.00    0.55
  -6  -4  21    0.07    2.16
  -6  -4  22    1.94    2.28
  -6  -4  23    1.43    1.65
  -6  -4  24    0.83    1.18
  -6  -4  25    0.98    1.14
   6   4 -26    2.09    1.20
  -6  -4  26    3.50    1.41
   6   4 -27    2.14    1.14
  -6  -4  27    1.74    1.05
   6   4 -28    0.74    0.91
  -6  -4  28    2.74    1.09
   6   4 -29    0.00    0.67
  -6  -4  29    0.76    0.66
   6   4 -30    3.38    1.13
  -6  -4  30    0.00    0.55
   6   4 -31    0.38    0.77
  -6  -4  31    0.00    0.54
   6   4 -32    5.09    1.69
  -6  -4  32    2.43    1.22
   6   4 -33    2.92    1.45
   6   4 -34    0.00    0.58
   6   4 -35    1.22    1.05
   6   4 -36   -0.00    0.71
   6  -4 -37    0.00    0.57
   6   4 -37    0.27    0.64
   6  -4 -38   -0.00    0.56
  -6   5   1    2.18    1.00
  -6   5   1    2.34    1.17
   6  -5  -1    2.02    1.15
   6  -5  -1    1.29    0.99
   6   5  -1    3.84    1.21
   6   5  -1    2.11    1.15
  -6  -5   1    6.54    1.58
  -6   5   2   20.43    3.12
  -6   5   2   14.20    3.04
   6  -5  -2   23.03    3.35
   6  -5  -2    4.11    2.64
   6   5  -2    3.66    2.62
   6   5  -2   17.44    3.13
  -6  -5   2   23.66    3.54
  -6   5   3   24.34    6.11
  -6   5   3   24.54    6.21
   6  -5  -3   20.38    6.12
   6  -5  -3   22.40    6.17
   6   5  -3   27.61    6.27
   6   5  -3   22.92    6.21
  -6  -5   3   23.50    6.28
  -6   5   4   26.17    6.14
  -6   5   4   21.75    6.14
   6  -5  -4   21.49    6.15
   6  -5  -4   20.55    6.12
   6   5  -4   22.87    6.19
   6   5  -4   28.14    6.30
  -6  -5   4   25.71    6.35
  -6   5   5    1.02    0.62
  -6   5   5    0.65    0.76
   6  -5  -5    0.00    0.64
   6  -5  -5    1.42    0.80
   6   5  -5    1.06    0.88
   6   5  -5    0.85    0.80
  -6  -5   5    0.00    0.64
  -6   5   6    1.03    0.60
   6  -5  -6    0.49    0.71
   6  -5  -6    0.89    0.72
   6   5  -6    0.05    0.48
   6   5  -6    0.46    0.75
  -6  -5   6    0.55    0.83
  -6   5   7    7.65    2.20
   6  -5  -7   10.60    2.43
   6  -5  -7   13.77    2.54
   6   5  -7    2.65    2.06
   6   5  -7    9.84    2.43
  -6  -5   7   10.91    2.63
  -6   5   8    7.00    2.21
  -6   5   8    7.95    2.30
   6  -5  -8    7.91    2.33
   6  -5  -8    7.08    2.29
   6   5  -8    7.83    2.40
   6   5  -8   11.62    2.60
  -6  -5   8    6.13    2.39
  -6   5   9   10.30    3.93
  -6   5   9   20.81    4.20
   6  -5  -9   18.25    4.15
   6  -5  -9   13.57    4.09
   6   5  -9   13.02    4.17
   6   5  -9   21.51    4.41
  -6  -5   9   16.19    4.32
  -6   5  10    7.82    2.05
  -6   5  10    7.07    2.07
   6  -5 -10    6.88    2.07
   6   5 -10    5.67    2.17
   6   5 -10    6.98    2.30
  -6  -5  10    6.30    2.21
  -6   5  11   -0.00    0.45
  -6   5  11    0.48    0.59
   6  -5 -11    1.22    0.73
   6   5 -11    0.37    0.76
   6   5 -11    0.88    0.78
  -6  -5  11    0.24    0.85
  -6   5  12    1.50    0.82
  -6   5  12    2.14    0.96
   6  -5 -12    1.96    0.87
   6   5 -12    1.20    1.01
  -6  -5  12    2.55    1.29
  -6   5  13   47.28   11.54
  -6   5  13   41.58   11.47
   6  -5 -13   43.93   11.50
   6  -5 -13   54.58   11.69
   6   5 -13   40.88   11.72
  -6  -5  13   54.27   11.94
  -6   5  14   56.56   10.19
  -6   5  14   25.71    9.93
   6  -5 -14   44.37   10.07
   6  -5 -14   45.07   10.20
   6   5 -14   43.78   10.42
  -6  -5  14   45.81   10.48
  -6   5  15   -0.00    0.57
  -6   5  15    0.26    0.52
   6  -5 -15    0.06    0.45
   6  -5 -15   -0.00    0.55
   6   5 -15   -0.00    0.81
  -6  -5  15   -0.00    0.94
  -6   5  16    1.90    0.82
   6  -5 -16    0.70    0.65
   6   5 -16    3.15    1.29
  -6  -5  16    0.81    1.13
  -6   5  17    0.75    0.57
   6  -5 -17    0.22    0.48
   6   5 -17   -0.00    0.91
  -6  -5  17   -0.00    3.76
   6  -5 -18   24.07    5.29
  -6  -5  18    2.01    6.41
   6  -5 -19    6.24    1.68
  -6  -5  19   -0.00    3.08
   6  -5 -20    3.05    1.22
  -6  -5  20   19.21    4.60
  -6  -5  21    0.55    1.93
  -6  -5  22   -0.00    1.68
   6   5 -23    6.86    2.29
  -6  -5  23    7.11    2.71
   6   5 -24    2.14    1.34
  -6  -5  24    5.68    1.87
   6   5 -25    0.92    0.90
  -6  -5  25    0.34    0.87
   6   5 -26   -0.00    0.66
  -6  -5  26    0.97    0.86
   6   5 -27    0.06    0.72
  -6  -5  27    0.46    0.72
   6   5 -28    0.26    0.82
  -6  -5  28    0.90    0.72
   6   5 -29    2.58    1.41
  -6  -5  29    4.64    1.47
   6   5 -30    1.45    1.15
  -6  -5  30    1.85    0.95
   6   5 -31    0.70    0.96
  -6  -5  31   -0.00    0.50
   6   5 -32    0.53    0.74
  -6  -5  32    0.41    0.68
   6   5 -33    1.84    1.00
  -6  -5  33    0.00    0.65
   6   5 -34    0.50    0.99
   6   5 -35    2.35    1.19
   6   5 -36    0.00    0.96
   6  -5 -38   -0.00    0.57
  -6   6   1   24.02    6.60
   6  -6  -1   30.52    6.68
   6  -6  -1   28.90    6.70
   6   6  -1   18.76    6.50
  -6  -6   1   26.74    6.73
  -6   6   2    5.30    1.80
  -6   6   2    5.95    1.96
   6  -6  -2    5.56    1.90
   6  -6  -2    7.37    2.04
   6   6  -2    5.67    1.96
  -6  -6   2    5.78    2.04
  -6   6   3    0.00    0.46
  -6   6   3    1.90    0.80
   6  -6  -3    1.52    0.77
   6  -6  -3    0.00    0.61
   6   6  -3    0.35    0.68
  -6  -6   3    0.91    0.93
  -6   6   4    3.33    1.11
  -6   6   4    6.21    1.44
   6  -6  -4    3.21    1.23
   6  -6  -4    2.56    1.14
   6   6  -4   -0.00    0.96
  -6  -6   4    4.62    1.48
  -6   6   5   27.59    4.20
  -6   6   5   24.29    4.23
   6  -6  -5   23.26    4.20
   6  -6  -5    2.61    3.66
   6   6  -5   26.78    4.42
   6   6  -5   25.11    4.34
  -6  -6   5   31.56    4.69
  -6   6   6   17.75    4.39
   6  -6  -6   16.55    4.44
   6  -6  -6   13.85    4.39
   6   6  -6   17.24    4.55
   6   6  -6   13.67    4.42
  -6  -6   6   22.62    4.81
  -6   6   7   13.57    3.25
   6  -6  -7   11.75    3.29
   6  -6  -7   10.75    3.25
   6   6  -7   11.53    3.39
   6   6  -7   12.36    3.38
  -6  -6   7    9.20    3.34
  -6   6   8    4.40    1.17
  -6   6   8    2.39    1.05
   6  -6  -8    2.40    1.09
   6  -6  -8    2.05    1.01
   6   6  -8    2.31    1.23
  -6  -6   8    1.80    1.20
  -6   6   9   22.74    5.41
  -6   6   9   20.01    5.39
   6  -6  -9   21.17    5.47
   6   6  -9   19.20    5.53
  -6  -6   9   19.05    5.61
  -6   6  10   15.75    3.97
  -6   6  10   16.56    4.02
   6  -6 -10   11.88    3.95
   6   6 -10   16.47    4.20
  -6  -6  10   13.92    4.20
  -6   6  11    5.49    2.46
  -6   6  11    8.60    2.56
   6  -6 -11   13.26    2.79
   6   6 -11   16.67    3.15
  -6  -6  11   11.65    3.05
  -6   6  12   15.16    2.20
  -6   6  12   13.54    2.13
   6  -6 -12    2.67    1.72
   6  -6 -12    7.75    2.01
   6   6 -12    1.56    1.81
  -6  -6  12    9.81    2.41
  -6   6  13    0.37    0.58
   6  -6 -13    0.49    0.61
   6  -6 -13    0.16    0.58
   6   6 -13    0.04    0.73
  -6  -6  13    1.25    0.99
  -6   6  14    0.10    0.56
   6  -6 -14    1.26    0.64
   6   6 -14   -0.00    0.84
   6   6 -14    2.10    1.14
  -6  -6  14   -0.00    4.68
  -6  -6  14   -0.00    0.76
  -6   6  15   11.77    3.33
   6  -6 -15   12.89    3.34
   6   6 -15   12.62    3.78
   6   6 -15   14.14    3.72
  -6  -6  15   -0.00    4.62
  -6  -6  15   16.29    3.99
   6  -6 -16    1.16    0.70
   6   6 -16    1.80    1.11
  -6  -6  16   -0.00    3.24
   6  -6 -17    3.40    1.13
   6   6 -17    3.99    1.61
  -6  -6  17   -0.00    2.65
   6  -6 -18   10.24    2.37
  -6  -6  18    0.00    3.25
  -6  -6  19    6.99    3.70
   6   6 -20   -0.00    0.82
  -6  -6  20    2.28    2.03
   6   6 -21    4.41    1.83
  -6  -6  21    8.07    2.79
   6   6 -22    2.17    1.20
  -6  -6  22    3.20    1.55
   6   6 -23    2.59    1.53
  -6  -6  23    9.49    2.36
   6   6 -24    0.00    0.73
  -6  -6  24    0.83    0.90
   6   6 -25    5.28    1.68
  -6  -6  25    2.18    1.32
   6   6 -26    2.83    1.47
  -6  -6  26    3.50    1.41
   6   6 -27    6.74    1.84
  -6  -6  27    2.29    1.24
   6   6 -28    0.23    0.94
  -6  -6  28    0.24    0.58
   6   6 -29   -0.00    0.82
  -6  -6  29   -0.00    0.66
   6   6 -30    0.80    0.86
  -6  -6  30    0.64    0.76
   6   6 -31    1.89    1.17
  -6  -6  31    1.11    0.91
   6   6 -32    1.08    1.02
  -6  -6  32    2.75    1.10
   6   6 -33    0.66    1.07
  -6  -6  33    0.71    0.77
   6   6 -34    0.00    0.80
  -6  -6  34   -0.00    0.59
   6   6 -35    0.00    0.84
   6   6 -36    0.00    0.83
   6  -6 -38    1.02    0.59
  -6   7   1    2.98    1.30
   6  -7  -1    2.82    1.26
   6  -7  -1    1.28    1.12
   6   7  -1    5.18    1.42
  -6  -7   1    3.23    1.50
  -6   7   2    2.91    1.17
   6  -7  -2    1.87    1.12
   6  -7  -2    2.21    1.11
   6   7  -2    2.13    1.14
  -6  -7   2    1.89    1.26
  -6   7   3   38.43   11.59
   6  -7  -3   46.47   11.64
   6  -7  -3   50.58   11.74
   6   7  -3   48.84   11.77
  -6  -7   3   47.76   11.83
  -6   7   4   11.87    4.07
   6  -7  -4   13.79    4.10
   6  -7  -4   22.76    4.40
  -6  -7   4   15.57    4.33
  -6   7   5    3.55    1.30
   6  -7  -5    5.07    1.52
   6  -7  -5    3.44    1.43
  -6  -7   5    2.87    1.53
  -6   7   6    4.02    1.36
   6  -7  -6    3.71    1.46
   6  -7  -6    3.18    1.47
  -6  -7   6    5.52    1.75
  -6   7   7    2.05    0.97
  -6   7   7    2.50    1.07
   6  -7  -7    2.30    1.16
   6  -7  -7    1.95    1.07
  -6  -7   7    6.85    1.74
  -6   7   8    6.01    2.01
  -6   7   8    8.35    2.12
   6  -7  -8    7.01    2.10
   6  -7  -8    5.16    2.03
  -6  -7   8    8.20    2.38
  -6   7   9   29.01    6.53
   6  -7  -9   22.44    6.52
  -6  -7   9   23.35    6.73
  -6   7  10    0.61    0.59
   6  -7 -10    0.69    0.71
   6   7 -10    0.32    0.77
  -6  -7  10    1.05    1.00
  -6   7  11    0.35    0.57
   6  -7 -11    0.00    0.74
   6   7 -11   -0.00    0.84
  -6  -7  11    3.79    6.58
  -6  -7  11   -0.00    0.79
  -6   7  12    2.96    1.06
   6  -7 -12    2.57    1.18
   6   7 -12    2.57    1.33
  -6  -7  12    0.00    4.64
  -6  -7  12    2.61    1.51
  -6   7  13   31.20    6.96
   6  -7 -13   27.37    6.97
  -6  -7  13    3.20    7.81
  -6  -7  13   33.02    7.51
   6  -7 -14   -0.00    0.65
  -6  -7  14    0.00    2.94
  -6  -7  14    0.00    0.80
   6  -7 -15    0.00    0.64
   6   7 -15    2.17    1.07
  -6  -7  15   -0.00    3.09
   6  -7 -16    0.00    0.52
   6   7 -16    1.64    1.07
  -6  -7  16    2.66    3.24
  -6  -7  17    1.82    2.60
   6   7 -18   -0.00    0.70
  -6  -7  18    0.00    2.09
   6   7 -19   15.96    5.17
  -6  -7  19   28.00    6.25
   6   7 -20    1.97    1.17
  -6  -7  20    1.03    1.46
   6   7 -21   -0.00    0.88
  -6  -7  21    0.48    0.98
   6   7 -22    1.27    0.88
  -6  -7  22    0.26    0.81
   6   7 -23    6.34    2.15
  -6  -7  23    5.01    2.06
   6   7 -24    0.68    0.98
  -6  -7  24    0.21    0.64
   6   7 -25    0.60    0.92
  -6  -7  25    1.56    0.95
   6   7 -26    0.02    0.89
  -6  -7  26   -0.00    0.61
   6   7 -27   -0.00    0.78
  -6  -7  27    0.07    0.62
   6   7 -28    1.85    1.11
  -6  -7  28    0.59    0.69
   6   7 -29    3.53    1.68
  -6  -7  29    3.48    1.35
   6   7 -30   -0.00    0.88
  -6  -7  30   -0.00    0.66
   6   7 -31    0.00    0.74
  -6  -7  31    0.40    0.68
   6   7 -32   -0.00    0.76
  -6  -7  32    0.51    0.81
   6   7 -33    1.35    1.09
  -6  -7  33    0.72    0.76
   6   7 -34    0.28    1.02
  -6  -7  34   -0.00    0.51
   6   7 -35    0.66    1.03
  -6  -7  35    1.87    1.14
  -6   8   1   28.20    6.85
   6  -8  -1   23.60    6.74
   6  -8  -1   25.67    6.83
  -6   8   2    1.62    0.94
   6  -8  -2    0.92    0.87
   6  -8  -2    0.39    0.75
  -6  -8   2    2.90    1.26
   6  -8  -3    1.21    0.92
   6  -8  -3    0.00    0.63
  -6  -8   3    0.00    1.03
   6  -8  -4    0.86    0.76
  -6  -8   4   -0.00    1.00
   6  -8  -5   45.51   10.53
  -6  -8   5   36.09   10.60
   6  -8  -6   -0.00    0.65
   6   8  -6    2.16    1.06
  -6  -8   6    0.26    0.92
  -6   8   7   20.17    4.79
   6  -8  -7   13.54    4.76
   6   8  -7   18.21    5.09
  -6  -8   7   23.58    5.24
  -6   8   8    0.87    0.68
   6  -8  -8    1.31    0.80
   6   8  -8    1.35    1.09
  -6  -8   8   -0.00    4.86
  -6  -8   8    0.14    0.86
  -6   8   9   26.82    6.19
   6  -8  -9   21.84    6.21
   6   8  -9   24.14    6.52
  -6  -8   9   -0.00    7.97
  -6  -8   9   28.33    6.58
  -6   8  10    4.52    1.94
   6  -8 -10    9.12    2.23
   6   8 -10    8.62    2.61
  -6  -8  10    1.61    4.63
  -6  -8  10   10.73    2.65
  -6   8  11   23.36    4.39
   6  -8 -11   14.49    4.32
  -6  -8  11    1.43    5.35
  -6  -8  11   14.45    4.58
   6  -8 -12    3.68    1.37
   6   8 -12    4.72    1.53
  -6  -8  12    0.00    3.11
  -6  -8  12    1.91    1.48
   6  -8 -13    0.97    0.86
   6   8 -13    1.21    0.92
  -6  -8  13   -0.00    3.52
  -6  -8  13    0.57    1.16
   6  -8 -14    0.84    0.80
   6   8 -14    0.00    0.73
  -6  -8  14    0.00    1.97
   6  -8 -15    9.10    2.97
  -6  -8  15   48.16    7.24
  -6  -8  16   -0.00    1.81
  -6  -8  17    7.91    3.33
   6   8 -18   -0.00    0.59
  -6  -8  18    0.44    1.23
   6   8 -19    1.57    1.25
  -6  -8  19    8.91    2.39
   6   8 -20   -0.00    0.77
  -6  -8  20    1.56    1.30
   6   8 -21    2.77    1.23
  -6  -8  21    1.15    1.17
   6   8 -22    0.31    0.75
  -6  -8  22    0.86    0.83
   6   8 -23    1.20    1.08
  -6  -8  23    1.20    0.94
   6   8 -24   -0.00    0.86
  -6  -8  24    0.66    0.71
   6   8 -25    1.75    1.28
  -6  -8  25    1.46    0.91
   6   8 -26    0.09    0.86
  -6  -8  26    1.91    0.95
   6   8 -27    3.50    1.30
  -6  -8  27    0.70    0.77
   6   8 -28    0.38    0.79
  -6  -8  28    0.66    0.72
   6   8 -29    0.38    0.81
  -6  -8  29    0.40    0.72
   6   8 -30   -0.00    0.74
  -6  -8  30   -0.00    0.61
   6   8 -31    1.43    1.11
  -6  -8  31    0.82    0.79
   6   8 -32   -0.00    0.96
  -6  -8  32    0.25    0.82
   6   8 -33    0.62    0.86
  -6  -8  33    0.42    0.73
   6   8 -34   -0.00    0.96
  -6  -8  34    0.28    0.76
   6   8 -35   -0.00    0.75
  -6  -8  35    0.17    0.74
  -6  -8  36    0.91    1.03
   6  -9  -2    1.56    1.10
   6   9  -2    3.49    1.44
   6  -9  -3   38.33    9.46
   6   9  -3   34.52    9.57
   6  -9  -4    2.18    1.05
   6   9  -4    1.52    1.29
  -6  -9   4    0.00    5.32
   6  -9  -5    0.00    0.76
   6   9  -5    0.39    0.95
   6   9  -5    0.00    0.75
  -6  -9   5    1.71    5.93
   6  -9  -6    2.75    1.27
   6   9  -6    3.03    1.51
   6   9  -6    2.84    1.36
  -6  -9   6   -0.00    4.35
   6  -9  -7    4.46    1.41
   6   9  -7    3.31    1.58
   6   9  -7    1.83    1.33
  -6  -9   7    0.00    4.63
   6  -9  -8   -0.00    0.72
   6   9  -8    0.93    0.81
  -6  -9   8   -0.00    3.93
  -6  -9   8    0.47    0.78
   6  -9  -9   13.80    3.41
   6   9  -9   14.85    3.65
  -6  -9   9   -0.00    4.78
  -6  -9   9    9.79    3.51
   6  -9 -10    1.19    0.85
   6   9 -10    1.66    1.12
  -6  -9  10   -0.00    3.45
  -6  -9  10    2.06    1.33
   6  -9 -11    0.15    0.72
   6   9 -11    0.08    0.62
  -6  -9  11    0.57    2.72
  -6  -9  11   -0.00    0.99
   6  -9 -12    1.01    0.77
   6   9 -12    1.48    1.13
  -6  -9  12    3.77    2.88
  -6  -9  12    0.00    1.08
   6  -9 -13   17.90    4.76
   6   9 -13   13.64    4.89
  -6  -9  13   52.07    8.15
   6   9 -14    0.88    0.95
  -6  -9  14    2.52    2.33
  -6  -9  15    4.87    2.71
  -6  -9  16    3.66    2.06
   6   9 -17    1.89    1.33
  -6  -9  17    4.52    1.97
   6   9 -18    0.24    0.78
  -6  -9  18    0.39    1.06
   6   9 -19    8.71    2.79
  -6  -9  19    7.37    2.70
   6   9 -20   -0.00    0.87
  -6  -9  20   -0.00    0.81
   6   9 -21    0.50    0.87
  -6  -9  21   -0.00    0.80
   6   9 -22    0.00    0.73
  -6  -9  22    0.00    0.70
   6   9 -23    6.49    2.02
  -6  -9  23    2.76    1.42
   6   9 -24    0.35    0.85
  -6  -9  24   -0.00    0.69
   6   9 -25    0.46    1.04
  -6  -9  25    3.14    1.12
   6   9 -26   -0.00    0.86
  -6  -9  26    0.48    0.62
   6   9 -27   -0.00    0.74
  -6  -9  27    1.44    0.86
   6   9 -28    1.23    1.07
  -6  -9  28    0.47    0.71
   6   9 -29    0.00    1.02
  -6  -9  29    1.32    0.84
   6   9 -30    1.46    0.96
  -6  -9  30    0.49    0.68
   6   9 -31   -0.00    0.74
  -6  -9  31    0.00    0.85
   6   9 -32   -0.00    0.88
  -6  -9  32   -0.00    0.70
   6   9 -33   -0.00    0.80
  -6  -9  33    0.53    0.92
   6   9 -34    0.79    0.99
  -6  -9  34    0.43    0.96
  -6  -9  35   -0.00    0.75
  -6  -9  36    0.24    0.90
   6  10  -1    7.32    2.18
  -6 -10   1   -0.00    6.18
  -6 -10   1    4.11    1.97
   6  10  -2    4.48    1.55
  -6 -10   2   -0.00    5.78
  -6 -10   2    0.00    1.15
   6  10  -3    0.53    0.91
  -6 -10   3   -0.00    4.32
  -6 -10   3   -0.00    0.81
  -6 -10   4   -0.00    4.65
  -6 -10   4    1.29    1.05
   6 -10  -5   11.83    2.27
  -6 -10   5   -0.00    3.43
  -6 -10   5    3.02    1.90
   6 -10  -6    0.97    0.92
  -6 -10   6    1.63    3.70
  -6 -10   6   -0.00    0.84
   6 -10  -7    1.98    1.15
  -6 -10   7   -0.00    3.88
  -6 -10   7    5.69    1.83
   6 -10  -8    0.20    0.84
  -6 -10   8    0.31    2.04
   6 -10  -9    0.22    0.68
   6  10  -9    0.44    0.74
  -6 -10   9    0.00    2.74
   6 -10 -10    0.64    0.84
   6  10 -10    0.00    0.79
  -6 -10  10    0.00    2.35
   6 -10 -11   17.02    5.30
   6  10 -11   22.52    5.71
  -6 -10  11   30.47    7.17
   6 -10 -12   -0.00    0.66
   6  10 -12   -0.00    0.78
  -6 -10  12   -0.00    2.09
   6  10 -13   -0.00    0.96
  -6 -10  13    3.66    2.17
   6  10 -14    0.24    0.68
  -6 -10  14    2.59    1.59
  -6 -10  15   12.90    4.18
  -6 -10  16    0.76    1.15
   6  10 -17    5.95    2.25
  -6 -10  17    5.75    2.15
   6  10 -18    0.33    0.92
  -6 -10  18    1.16    1.17
   6  10 -19    1.84    1.27
  -6 -10  19    0.90    1.07
   6  10 -20    0.15    0.90
  -6 -10  20    0.43    0.77
   6  10 -21    9.77    2.69
  -6 -10  21    5.48    2.11
   6  10 -22   -0.00    0.95
  -6 -10  22    0.00    0.62
   6  10 -23    1.07    1.04
  -6 -10  23   -0.00    0.58
   6  10 -24   -0.00    0.83
  -6 -10  24    0.00    0.66
   6  10 -25    0.63    1.07
  -6 -10  25    1.65    0.96
   6  10 -26    0.50    0.92
  -6 -10  26    0.54    0.74
   6  10 -27    1.21    1.20
  -6 -10  27    3.16    1.24
   6  10 -28    1.98    1.30
  -6 -10  28    0.00    0.59
   6  10 -29   -0.00    1.02
  -6 -10  29    0.66    0.77
   6  10 -30   -0.00    0.69
  -6 -10  30    0.05    0.67
   6  10 -31    0.69    1.07
  -6 -10  31   -0.00    0.80
   6  10 -32    0.00    1.02
  -6 -10  32    0.60    0.78
   6  10 -33    1.33    1.10
  -6 -10  33    0.43    0.95
   6  10 -34    1.43    1.12
   6 -11  -1    1.31    1.00
  -6 -11   1   -0.00    3.29
  -6 -11   1    1.11    1.04
   6 -11  -2   -0.00    0.80
  -6 -11   2    5.68    4.32
  -6 -11   2   -0.00    0.93
   6 -11  -3    6.42    2.27
  -6 -11   3   -0.00    3.53
  -6 -11   3   11.39    2.77
  -6 -11   4    1.51    2.70
  -6 -11   4    1.78    1.22
  -6 -11   5   -0.00    2.22
  -6 -11   5    0.00    0.77
  -6 -11   6    3.12    2.54
  -6 -11   6    0.91    0.99
  -6 -11   7    7.85    3.08
  -6 -11   7    0.10    1.00
   6 -11  -8    4.10    1.44
  -6 -11   8    3.05    2.46
  -6 -11   8    0.86    1.28
   6 -11  -9    6.45    2.06
  -6 -11   9   17.55    3.93
  -6 -11   9    3.79    2.16
   6 -11 -10    0.13    0.66
  -6 -11  10    0.00    1.45
  -6 -11  11    0.41    1.42
  -6 -11  12    1.31    1.40
  -6 -11  13    7.38    2.70
  -6 -11  14    0.00    1.11
  -6 -11  15    6.90    2.50
  -6 -11  16   -0.00    0.87
  -6 -11  17    2.57    1.38
  -6 -11  18    0.23    0.72
   6  11 -19    4.74    1.81
  -6 -11  19    3.26    1.53
   6  11 -20    0.23    1.02
  -6 -11  20    0.70    0.69
   6  11 -21    0.00    0.97
  -6 -11  21   -0.00    0.57
   6  11 -22   -0.00    0.67
  -6 -11  22   -0.00    0.64
   6  11 -23    8.23    2.25
  -6 -11  23    2.46    1.35
   6  11 -24    0.90    0.98
  -6 -11  24   -0.00    0.78
   6  11 -25   -0.00    0.82
  -6 -11  25    0.17    0.73
   6  11 -26   -0.00    1.06
  -6 -11  26    0.16    0.59
   6  11 -27    0.18    0.84
  -6 -11  27   -0.00    0.65
   6  11 -28   -0.00    0.92
  -6 -11  28    0.55    0.73
   6  11 -29   -0.00    1.00
  -6 -11  29    0.23    0.82
   6  11 -30    0.41    0.99
  -6 -11  30    0.39    0.87
   6  11 -31    0.00    0.91
   6  11 -32    0.28    0.99
   6  11 -33    0.36    0.91
   6 -12  -1   11.34    3.00
  -6 -12   1   40.28    6.93
  -6 -12   1    5.44    2.77
   6 -12  -2    0.46    0.81
  -6 -12   2    2.06    2.83
  -6 -12   2    0.80    1.10
   6 -12  -3   -0.00    0.69
  -6 -12   3    4.27    2.64
  -6 -12   3   -0.00    0.87
   6 -12  -4    2.39    1.12
  -6 -12   4    1.59    2.02
  -6 -12   4    0.96    1.01
   6 -12  -5    5.30    1.95
  -6 -12   5    5.44    2.08
   6 -12  -6   -0.00    0.88
  -6 -12   6    0.71    1.46
  -6 -12   6    1.10    1.10
  -6 -12   7    0.71    1.56
  -6 -12   7    3.69    1.59
  -6 -12   8   -0.00    1.29
  -6 -12   9    0.00    1.33
  -6 -12  10    0.00    1.11
  -6 -12  11    4.96    2.06
  -6 -12  12    0.00    0.90
  -6 -12  13    1.91    1.15
  -6 -12  14    0.26    0.84
  -6 -12  15    2.77    1.30
  -6 -12  16    0.42    0.80
  -6 -12  17    2.58    1.24
  -6 -12  18   -0.00    0.73
  -6 -12  19    0.91    0.85
  -6 -12  20    0.03    0.64
  -6 -12  21    2.35    1.12
  -6 -12  22   -0.00    0.73
  -6 -12  23   -0.00    0.68
  -6 -12  24   -0.00    0.63
  -6 -12  25    0.90    0.75
  -6 -12  26   -0.00    0.73
  -6 -12  27    0.62    0.93
   6 -13  -1    2.22    1.09
  -6 -13   1   -0.00    1.45
  -6 -13   1    1.36    1.26
   6 -13  -2    0.54    0.79
  -6 -13   2    1.83    1.76
  -6 -13   2    0.72    1.18
   6 -13  -3   11.56    3.37
  -6 -13   3   14.86    4.07
  -6 -13   3    8.98    3.42
   6 -13  -4    1.79    1.11
  -6 -13   4    4.24    1.89
  -6 -13   4    1.53    1.31
   6 -13  -5    0.73    0.98
  -6 -13   5    0.77    1.13
   6 -13  -6    2.29    1.12
  -6 -13   6    0.37    1.29
  -6 -13   7    6.05    2.23
  -6 -13   8    4.71    1.85
  -6 -13   9   10.70    3.34
  -6 -13  10    2.06    1.37
  -6 -13  11   -0.00    0.78
  -6 -13  12    1.85    1.10
  -6 -13  13    0.99    0.83
  -6 -13  14    0.00    0.65
  -6 -13  15    0.78    0.68
  -6 -13  16   -0.00    0.55
  -6 -13  17   -0.00    0.71
  -6 -13  18    0.03    0.62
  -6 -13  19    0.94    0.93
  -6 -13  20    0.14    0.65
  -6 -13  21   -0.00    0.61
  -6 -13  22    0.56    0.73
  -6 -13  23    0.83    0.76
  -6 -13  24    0.62    0.79
   6 -14  -1    3.97    1.54
  -6 -14   1    4.76    1.79
  -6 -14   1    1.40    1.34
   6 -14  -2    1.85    1.18
  -6 -14   2    1.69    1.32
   6 -14  -3    0.14    0.84
  -6 -14   3   -0.00    0.87
   6 -14  -4    0.31    0.82
  -6 -14   4    1.18    1.12
   6 -14  -5    4.20    1.76
  -6 -14   5    4.92    1.83
  -6 -14   6    3.88    1.66
  -6 -14   7    3.23    1.49
  -6 -14   8    0.14    0.73
  -6 -14   9    4.05    1.56
  -6 -14  10    1.59    0.97
  -6 -14  11    1.20    0.85
  -6 -14  12    0.03    0.55
  -6 -14  13   -0.00    0.65
  -6 -14  14    0.59    0.67
  -6 -14  15   -0.00    0.73
  -6 -14  16    0.48    0.81
  -6 -14  17   -0.00    0.72
  -6 -14  18   -0.00    0.69
  -6 -14  19   -0.00    0.58
  -6 -14  20   -0.00    0.58
  -6 -14  21    0.85    0.83
   6 -15  -1    0.82    1.09
  -6 -15   1    0.80    0.97
   6 -15  -2    0.71    0.93
  -6 -15   2    0.00    0.69
   6 -15  -3   -0.00    0.82
  -6 -15   3    3.43    1.20
  -6 -15   4    1.10    0.78
  -6 -15   5    0.40    0.76
  -6 -15   6    0.66    0.77
  -6 -15   7    0.77    0.76
  -6 -15   8   -0.00    0.80
  -6 -15   9    1.38    0.92
  -6 -15  10    0.00    0.66
  -6 -15  11    1.01    0.80
  -6 -15  12    1.16    0.89
  -6 -15  13    1.25    0.84
  -6 -15  14    1.08    0.85
  -6 -15  15   -0.00    0.60
  -6 -15  16    0.08    0.56
  -6 -15  17   -0.00    0.45
   6 -16  -1    0.00    0.92
  -6 -16   1    0.00    0.57
  -6 -16   2    1.06    0.93
  -6 -16   3    0.29    0.73
  -6 -16   4    0.00    0.54
  -6 -16   5   -0.00    0.67
  -6 -16   6    0.03    0.71
  -6 -16   7   -0.00    0.65
  -6 -16   8    0.73    0.74
  -6 -16   9   -0.00    0.53
  -6 -16  10    0.78    0.75
  -6 -16  11    0.49    0.64
  -6 -16  12    0.00    0.60
  -6 -16  13   -0.00    0.64
  -6 -17   1    0.59    0.73
  -6 -17   2    0.38    0.64
  -6 -17   3    0.54    0.67
  -6 -17   4    0.60    0.69
  -6 -17   5    0.00    0.56
  -6 -17   6    0.48    0.75
  -6 -17   7    0.23    0.64
  -6 -17   8    2.74    1.22
  -6 -17   9    0.02    0.57
  -6 -18   1   -0.00    0.62
  -6 -18   2    0.59    0.69
  -6 -18   3   -0.00    0.61
  -6 -18   4    2.07    1.11
  -5   0   1    0.79    0.72
  -5   0   1    0.44    0.68
   5   0  -1    1.16    0.76
   5   0  -1    0.54    0.68
  -5   0   2    0.26    0.66
  -5   0   2   -0.00    0.59
   5   0  -2    0.00    0.57
   5   0  -2   -0.00    0.50
  -5   0   3   17.73    4.64
  -5   0   3   17.59    4.70
   5   0  -3   15.52    4.58
   5   0  -3   21.35    4.73
  -5   0   4    0.63    0.65
  -5   0   4    0.00    0.55
   5   0  -4   -0.00    0.53
   5   0  -4    0.31    0.65
  -5   0   5  396.86  100.03
  -5   0   5  375.76  100.07
   5   0  -5  427.25  100.04
   5   0  -5  442.86  100.15
  -5   0   6   -0.00    0.50
  -5   0   6    0.07    0.58
   5   0  -6    0.07    0.50
   5   0  -6    0.34    0.64
  -5   0   7   11.29    3.08
  -5   0   7   16.13    3.29
   5   0  -7    8.68    3.04
   5   0  -7   13.00    3.24
  -5   0   8    0.00    0.53
  -5   0   8   -0.00    0.65
   5   0  -8   -0.00    0.46
   5   0  -8   -0.00    0.60
  -5   0   9  109.45   25.80
  -5   0   9   96.02   25.86
   5   0  -9  117.99   25.84
   5   0  -9   93.75   25.85
  -5   0  10    0.24    0.48
  -5   0  10    0.26    0.64
   5   0 -10   -0.00    0.51
   5   0 -10    0.41    0.59
  -5   0  11    4.91    1.54
  -5   0  11    6.17    1.73
   5   0 -11    4.66    1.56
   5   0 -11    5.22    1.68
  -5   0  12    0.14    0.52
   5   0 -12    0.05    0.47
   5   0 -12   -0.00    0.53
  -5   0  13    1.79    0.71
   5   0 -13    0.96    0.70
   5   0 -13    1.26    0.82
  -5   0  14    0.05    0.47
   5   0 -14    0.00    0.47
   5   0 -14   -0.00    0.61
  -5   0  15   22.26    5.78
   5   0 -15   24.32    5.92
   5   0 -15   21.53    5.91
  -5   0  16    0.06    0.43
  -5   0  16   -0.00    0.48
   5   0 -16   -0.00    0.51
   5   0 -16    0.17    0.53
  -5   0  17   17.50    4.47
   5   0 -17   12.99    4.48
   5   0 -17   24.66    4.77
  -5   0  18   -0.00    0.40
   5   0 -18   -0.00    0.55
   5   0 -18   -0.00    0.75
  -5   0  19   25.19    6.80
   5   0 -19   29.72    7.03
  -5   0  20    5.06    5.15
  -5   0  20   -0.00    0.44
   5   0 -20    0.34    0.59
  -5   0  21    2.20    6.51
  -5   0  21   40.04    6.34
  -5   0  22   -0.00    2.05
  -5   0  22   -0.00    0.43
  -5   0  23    0.00    1.37
  -5   0  23    0.34    0.54
  -5   0  24    1.37    1.26
  -5   0  24   -0.00    0.53
  -5   0  25    9.09    2.83
  -5   0  26   -0.00    0.53
  -5   0  27    7.21    2.15
   5   0 -30   -0.00    0.61
   5   0 -31    5.37    1.79
   5   0 -32    0.03    0.57
   5   0 -33    0.65    0.74
   5   0 -34    1.00    0.75
   5   0 -35    1.86    0.98
   5   0 -36    0.14    0.52
   5   0 -37    3.16    1.27
   5   0 -38    0.38    0.65
   5   0 -39    0.00    0.72
  -5   1   1   80.63   20.95
  -5   1   1   77.19   20.98
   5  -1  -1   86.81   20.99
   5  -1  -1   89.49   21.01
   5   1  -1   74.89   20.90
   5   1  -1  100.12   21.07
  -5  -1   1   90.49   20.98
  -5  -1   1   85.31   21.03
  -5   1   2    0.41    0.70
  -5   1   2    0.73    0.69
   5  -1  -2    0.50    0.66
   5  -1  -2    0.59    0.67
   5   1  -2    1.06    0.66
   5   1  -2    0.00    0.54
  -5  -1   2    0.00    0.57
  -5  -1   2    1.19    0.86
  -5   1   3   89.30   21.51
  -5   1   3   92.17   21.55
   5  -1  -3   75.94   21.44
   5  -1  -3   93.86   21.54
   5   1  -3   78.79   21.42
   5   1  -3   92.28   21.56
  -5  -1   3   89.54   21.47
  -5  -1   3   91.30   21.56
  -5   1   4    2.33    0.86
  -5   1   4   -0.00    0.68
   5  -1  -4    0.00    0.63
   5  -1  -4    2.15    0.89
   5   1  -4    2.83    0.83
   5   1  -4    2.84    0.99
  -5  -1   4   -0.00    0.57
  -5  -1   4    1.56    0.84
  -5   1   5   18.52    4.72
  -5   1   5   17.88    4.73
   5  -1  -5   19.23    4.67
   5  -1  -5   19.06    4.74
   5   1  -5   19.57    4.68
   5   1  -5   23.14    4.84
  -5  -1   5   18.19    4.66
  -5  -1   5   11.01    4.64
  -5   1   6  118.42   27.27
  -5   1   6  160.38   27.45
   5  -1  -6   98.69   27.18
   5  -1  -6  118.90   27.32
   5   1  -6  101.64   27.20
   5   1  -6  104.97   27.30
  -5  -1   6  110.04   27.21
  -5  -1   6   95.94   27.27
  -5   1   7  118.33   17.22
  -5   1   7  106.58   17.22
   5  -1  -7   21.95   16.78
   5  -1  -7  113.75   17.28
   5   1  -7   86.84   17.07
   5   1  -7  117.42   17.36
  -5  -1   7  111.28   17.14
  -5  -1   7  118.57   17.37
  -5   1   8    0.42    0.57
  -5   1   8   -0.00    0.54
   5  -1  -8    0.07    0.48
   5  -1  -8   -0.00    0.60
   5   1  -8    0.00    0.66
   5   1  -8    0.04    0.61
  -5  -1   8    0.13    0.43
  -5  -1   8    0.26    0.70
  -5   1   9    2.88    1.47
  -5   1   9    5.55    1.63
   5  -1  -9    5.73    1.54
   5  -1  -9   11.32    1.94
   5   1  -9    4.05    1.53
   5   1  -9    5.53    1.68
  -5  -1   9    4.39    1.47
  -5  -1   9    5.02    1.69
  -5   1  10    0.00    0.50
   5  -1 -10    0.00    0.48
   5  -1 -10    0.00    0.56
   5   1 -10    0.67    0.61
   5   1 -10    0.00    0.58
  -5  -1  10    0.93    0.55
  -5  -1  10   -0.00    0.61
  -5   1  11   43.26   10.00
   5  -1 -11   34.24    9.94
   5  -1 -11   43.68   10.11
   5   1 -11   41.41   10.09
   5   1 -11   36.87   10.09
  -5  -1  11   43.42   10.01
  -5  -1  11   37.82   10.10
  -5   1  12    3.87    1.07
   5  -1 -12    1.91    0.96
   5  -1 -12    3.13    1.14
   5   1 -12    3.95    1.17
   5   1 -12    1.85    1.11
  -5  -1  12    4.06    1.11
  -5  -1  12    2.40    1.11
  -5   1  13   74.49   18.55
  -5   1  13   75.53   18.62
   5  -1 -13   70.01   18.57
   5  -1 -13   73.52   18.65
   5   1 -13   80.94   18.71
   5   1 -13   81.39   18.75
  -5  -1  13   78.28   18.58
  -5  -1  13   69.19   18.66
  -5   1  14    0.31    0.55
  -5   1  14    0.71    0.56
   5  -1 -14    0.00    0.51
   5   1 -14    0.09    0.51
   5   1 -14    1.01    0.63
  -5  -1  14    0.36    0.50
  -5  -1  14    0.23    0.68
  -5   1  15   13.78    2.82
  -5   1  15    9.71    2.78
   5  -1 -15   11.86    2.86
   5   1 -15    6.37    2.77
   5   1 -15   12.14    3.01
  -5  -1  15   10.96    2.79
  -5  -1  15    7.56    2.81
  -5   1  16    0.36    0.55
   5  -1 -16    0.52    0.57
   5   1 -16    0.36    0.65
   5   1 -16    1.86    0.96
  -5  -1  16    1.24    0.60
  -5   1  17    7.49    1.62
   5  -1 -17    4.26    1.60
   5   1 -17    5.48    1.75
   5   1 -17    2.76    1.63
  -5  -1  17    5.88    1.64
  -5   1  18    0.12    0.40
   5  -1 -18    0.98    0.62
   5   1 -18    0.00    0.64
   5   1 -18    0.36    0.76
  -5  -1  18    0.61    0.52
  -5   1  19   31.39    6.89
   5  -1 -19   26.10    6.96
   5  -1 -19   21.78    6.93
   5   1 -19   26.75    7.09
   5   1 -19   27.56    7.12
  -5  -1  19   19.68   10.05
  -5  -1  19   28.40    6.92
  -5   1  20    1.15    0.67
   5  -1 -20    1.09    0.76
   5  -1 -20    1.45    0.85
   5   1 -20    0.40    0.81
  -5  -1  20    0.00    3.26
  -5  -1  20    0.78    0.67
  -5   1  21    1.13    4.23
  -5   1  21   -0.00    0.45
   5  -1 -21    0.00    0.61
  -5  -1  21    1.34    2.65
  -5  -1  21    0.00    0.54
  -5   1  22   -0.00    2.87
  -5   1  22    1.08    0.69
  -5  -1  22    5.00    2.31
  -5   1  23   -0.00    2.93
  -5   1  23    9.91    2.43
  -5  -1  23   23.81    4.08
  -5   1  24    1.31    1.57
  -5  -1  24    1.61    1.15
  -5   1  25    4.09    1.57
  -5  -1  25    2.14    1.27
  -5  -1  26    1.76    0.94
  -5  -1  27   11.07    3.09
  -5  -1  28    0.54    0.55
   5   1 -29    7.94    2.42
   5   1 -30   -0.00    0.60
   5  -1 -31   -0.00    0.54
   5   1 -31    0.53    0.76
   5  -1 -32    0.55    0.73
   5   1 -32    0.09    0.48
   5  -1 -33    7.52    2.26
   5   1 -33    7.18    2.36
   5  -1 -34    0.20    0.64
   5   1 -34    0.17    0.64
   5  -1 -35    1.96    0.97
   5   1 -35    1.26    0.81
   5  -1 -36    0.42    0.60
   5   1 -36   -0.00    0.66
   5  -1 -37    0.59    0.79
   5   1 -37    0.58    0.77
   5  -1 -38    0.04    0.52
   5   1 -38    0.49    0.81
   5  -1 -39    0.49    0.56
   5   1 -39    0.48    0.76
  -5   2   1    0.00    0.61
  -5   2   1    0.99    0.75
   5  -2  -1    1.50    0.86
   5  -2  -1    0.00    0.65
   5   2  -1    0.90    0.66
   5   2  -1    0.28    0.47
  -5  -2   1    0.25    0.65
  -5  -2   1   -0.00    0.60
  -5   2   2    2.83    1.11
  -5   2   2    2.63    1.13
   5  -2  -2    3.64    1.23
   5  -2  -2    2.44    1.12
   5   2  -2    3.10    1.07
   5   2  -2    2.33    1.14
  -5  -2   2    2.90    1.07
  -5  -2   2    3.29    1.24
  -5   2   3   30.93    6.20
  -5   2   3   38.00    6.35
   5  -2  -3   26.64    6.19
   5  -2  -3   33.22    6.28
   5   2  -3   25.31    6.10
   5   2  -3    7.98    5.93
  -5  -2   3   28.97    6.13
  -5  -2   3   34.97    6.35
  -5   2   4   14.52    3.71
  -5   2   4   14.07    3.74
   5  -2  -4   11.97    3.66
   5  -2  -4   14.39    3.73
   5   2  -4   12.79    3.64
   5   2  -4   13.34    3.75
  -5  -2   4   13.56    3.63
  -5  -2   4   16.95    3.85
  -5   2   5  102.81   26.21
  -5   2   5   96.45   26.23
   5  -2  -5  106.22   26.21
   5  -2  -5  116.91   26.29
   5   2  -5  111.04   26.24
   5   2  -5  106.58   26.30
  -5  -2   5  107.72   26.18
  -5  -2   5  104.44   26.30
  -5   2   6    0.00    0.66
  -5   2   6    0.00    0.64
   5  -2  -6    1.32    0.77
   5  -2  -6    1.29    0.68
   5   2  -6    1.93    0.79
   5   2  -6    2.11    0.92
  -5  -2   6    1.72    0.75
  -5  -2   6    0.55    0.83
  -5   2   7   13.40    3.72
  -5   2   7   10.48    3.67
   5  -2  -7   21.01    3.83
   5  -2  -7   13.85    3.75
   5   2  -7   13.30    3.77
   5   2  -7   12.49    3.77
  -5  -2   7   16.23    3.72
  -5  -2   7   12.89    3.82
  -5   2   8    1.97    0.87
   5  -2  -8    1.10    0.69
   5  -2  -8    2.54    0.95
   5   2  -8    1.24    0.79
   5   2  -8    1.29    0.97
  -5  -2   8    1.08    0.70
  -5  -2   8    2.21    1.06
  -5   2   9  107.01   31.61
   5  -2  -9  124.57   31.61
   5  -2  -9  128.88   31.70
   5   2  -9  116.99   31.70
   5   2  -9  166.33   31.90
  -5  -2   9  154.91   31.71
  -5  -2   9  123.34   31.80
  -5   2  10   -0.00    0.59
  -5   2  10    0.27    0.59
   5  -2 -10    0.00    0.50
   5  -2 -10    0.37    0.58
   5   2 -10    0.28    0.70
   5   2 -10    0.00    0.65
  -5  -2  10    0.44    0.50
  -5  -2  10    0.51    0.65
  -5   2  11    1.48    0.70
  -5   2  11    1.05    0.68
   5  -2 -11    0.52    0.55
   5   2 -11    1.18    0.86
   5   2 -11    0.00    0.60
  -5  -2  11    0.80    0.55
  -5  -2  11    2.78    1.02
  -5   2  12   18.15    3.57
  -5   2  12   13.76    3.50
   5  -2 -12   11.52    3.40
   5   2 -12   11.78    3.56
   5   2 -12   12.46    3.63
  -5  -2  12   11.87    3.46
  -5  -2  12   12.97    3.62
  -5   2  13   10.35    3.37
  -5   2  13   13.65    3.44
   5  -2 -13   13.68    3.39
   5   2 -13   12.45    3.55
   5   2 -13   18.95    3.78
  -5  -2  13   14.02    3.46
  -5  -2  13    9.79    3.47
  -5   2  14    8.11    2.25
  -5   2  14    7.25    2.23
   5  -2 -14    8.29    2.26
   5   2 -14    8.62    2.45
   5   2 -14    7.34    2.43
  -5  -2  14    9.03    2.33
  -5  -2  14    7.86    2.42
  -5   2  15   63.48   11.14
  -5   2  15   62.42   11.14
   5  -2 -15   73.13   11.23
   5  -2 -15   55.80   11.20
   5   2 -15   67.14   11.46
   5   2 -15   73.99   11.57
  -5  -2  15   13.24   10.86
  -5  -2  15   67.89   11.52
  -5   2  16    0.67    0.52
  -5   2  16    0.73    0.52
   5  -2 -16    0.13    0.46
   5  -2 -16    0.30    0.58
   5   2 -16    0.00    0.73
   5   2 -16    1.47    0.84
  -5  -2  16    1.15    0.72
  -5  -2  16   -0.00    0.49
  -5   2  17    0.78    0.55
  -5   2  17    0.41    0.54
   5  -2 -17    2.08    0.75
   5  -2 -17    0.20    0.55
   5   2 -17    1.31    0.92
   5   2 -17    0.34    0.76
  -5  -2  17    0.53    0.69
  -5   2  18   -0.00    0.37
   5  -2 -18    0.00    0.44
   5  -2 -18    0.01    0.51
   5   2 -18   -0.00    0.69
   5   2 -18    0.35    0.81
  -5  -2  18    2.11    4.17
  -5   2  19   24.63    5.33
   5  -2 -19   20.41    5.35
   5  -2 -19   20.13    5.39
   5   2 -19   27.67    5.76
  -5  -2  19    0.15    5.95
  -5   2  20   10.06    2.48
   5  -2 -20   12.97    2.66
   5  -2 -20    7.37    2.53
   5   2 -20    9.01    2.80
  -5  -2  20   -0.00    3.10
  -5   2  21    0.00    0.44
   5  -2 -21    0.80    0.66
  -5  -2  21    3.46    2.44
  -5   2  22    0.68    3.95
   5  -2 -22    0.83    0.68
  -5  -2  22    9.65    2.53
  -5   2  23    0.49    2.52
  -5  -2  23    4.45    1.97
  -5   2  24    2.23    1.70
  -5  -2  24    0.50    0.89
  -5  -2  25   22.00    5.90
  -5  -2  26    0.93    0.78
   5   2 -27    9.68    2.90
   5   2 -28    0.80    0.83
   5   2 -29    7.80    2.46
   5   2 -30    0.29    0.61
   5   2 -31    5.79    1.96
   5   2 -32    0.10    0.55
   5  -2 -33    1.49    0.78
   5   2 -33    0.59    0.67
   5  -2 -34    0.08    0.53
   5   2 -34   -0.00    0.53
   5  -2 -35    1.01    0.70
   5   2 -35    0.69    0.79
   5  -2 -36    0.54    0.65
   5   2 -36    0.06    0.66
   5  -2 -37    0.48    0.63
   5   2 -37    0.35    0.77
   5  -2 -38    0.17    0.49
   5   2 -38    0.00    0.89
   5  -2 -39    0.00    0.51
  -5   3   1   49.14   13.67
  -5   3   1   46.83   13.71
   5  -3  -1   52.48   13.73
   5  -3  -1   94.84   14.01
   5   3  -1   52.36   13.67
   5   3  -1   57.47   13.77
  -5  -3   1   57.57   13.67
  -5  -3   1   47.99   13.74
  -5   3   2   12.79    2.92
  -5   3   2   12.26    2.99
   5  -3  -2   10.86    2.95
   5  -3  -2   10.12    2.91
   5   3  -2   11.83    2.90
   5   3  -2    8.08    2.86
  -5  -3   2    8.68    2.81
  -5  -3   2    9.95    2.98
  -5   3   3   14.71    4.36
  -5   3   3   10.39    4.32
   5  -3  -3   20.90    4.51
   5  -3  -3   18.71    4.47
   5   3  -3   19.40    4.45
   5   3  -3   16.97    4.48
  -5  -3   3   19.06    4.38
  -5  -3   3   17.63    4.51
  -5   3   4    0.11    0.63
  -5   3   4    0.67    0.65
   5  -3  -4    1.19    0.84
   5  -3  -4    0.00    0.57
   5   3  -4    1.36    0.66
   5   3  -4    0.86    0.76
  -5  -3   4    1.13    0.61
  -5  -3   4   -0.00    0.74
  -5   3   5   41.45    7.87
  -5   3   5   11.96    7.61
   5  -3  -5   37.83    7.90
   5  -3  -5   36.05    7.87
   5   3  -5   37.79    7.92
   5   3  -5   35.89    7.92
  -5  -3   5   44.01    7.86
  -5  -3   5   36.99    8.00
  -5   3   6   44.93   10.56
   5  -3  -6   44.60   10.58
   5  -3  -6   36.40   10.54
   5   3  -6   54.54   10.73
   5   3  -6   39.76   10.62
  -5  -3   6   35.31   10.62
  -5   3   7   10.73    3.22
   5  -3  -7   14.09    3.30
   5  -3  -7   13.44    3.32
   5   3  -7    9.53    3.30
   5   3  -7    9.72    3.30
  -5  -3   7   10.83    3.22
  -5  -3   7   24.05    3.82
  -5   3   8   15.48    4.49
   5  -3  -8   16.31    4.49
   5  -3  -8   22.38    4.64
   5   3  -8   19.38    4.67
   5   3  -8   16.22    4.64
  -5  -3   8   16.99    4.51
  -5  -3   8   16.08    4.67
  -5   3   9   13.74    3.54
  -5   3   9   12.97    3.52
   5  -3  -9   12.98    3.48
   5   3  -9   12.98    3.61
   5   3  -9   12.86    3.67
  -5  -3   9   13.30    3.52
  -5  -3   9   13.43    3.73
  -5   3  10    4.35    1.20
  -5   3  10    2.47    1.06
   5  -3 -10    2.94    1.09
   5   3 -10    3.72    1.29
   5   3 -10    3.77    1.35
  -5  -3  10    2.49    1.10
  -5  -3  10    4.33    1.41
  -5   3  11    0.63    0.60
  -5   3  11    0.71    0.52
   5  -3 -11    0.83    0.50
   5   3 -11   -0.00    0.63
   5   3 -11    0.00    0.54
  -5  -3  11    0.23    0.45
  -5  -3  11    0.66    0.70
  -5   3  12    2.91    1.27
  -5   3  12    4.93    1.33
   5  -3 -12    3.54    1.23
   5  -3 -12    4.01    1.38
   5   3 -12    3.72    1.45
   5   3 -12    4.82    1.59
  -5  -3  12    6.12    1.47
  -5  -3  12    3.43    1.44
  -5   3  13   30.61    8.84
  -5   3  13   44.17    8.93
   5  -3 -13   34.95    8.82
   5  -3 -13   35.07    8.93
   5   3 -13   37.60    9.09
   5   3 -13   39.59    9.15
  -5  -3  13   30.02    8.88
  -5  -3  13   34.70    9.07
  -5   3  14    6.31    1.37
  -5   3  14    3.13    1.15
   5  -3 -14    2.29    1.10
   5  -3 -14    4.25    1.29
   5   3 -14    4.48    1.52
   5   3 -14    4.01    1.47
  -5  -3  14    3.49    1.25
  -5  -3  14    3.22    1.40
  -5   3  15    3.01    0.90
  -5   3  15    1.21    0.72
   5  -3 -15    1.72    0.71
   5  -3 -15    1.77    0.92
   5   3 -15    1.56    1.04
   5   3 -15    2.80    1.09
  -5  -3  15    1.59    1.15
  -5   3  16   10.03    2.11
  -5   3  16    5.98    1.90
   5  -3 -16    7.51    2.01
   5  -3 -16    5.28    2.04
   5   3 -16    6.58    2.22
   5   3 -16    8.89    2.35
  -5  -3  16   -0.00    5.12
  -5   3  17   13.63    3.57
   5  -3 -17   13.79    3.55
   5  -3 -17   12.13    3.60
   5   3 -17   12.60    3.83
   5   3 -17   20.89    4.10
  -5  -3  17    2.83    4.87
  -5   3  18    1.30    0.71
   5  -3 -18    1.76    0.71
   5  -3 -18    0.65    0.73
   5   3 -18    1.17    0.95
  -5  -3  18   34.14    7.27
  -5   3  19    0.03    0.46
   5  -3 -19    0.08    0.47
   5  -3 -19   -0.00    0.53
   5   3 -19    0.12    0.82
  -5  -3  19    0.90    2.53
  -5   3  20    0.00    0.52
   5  -3 -20   -0.00    0.47
   5  -3 -20    0.00    0.48
  -5  -3  20    0.00    2.03
   5  -3 -21    3.80    1.52
  -5  -3  21   32.93    4.56
   5  -3 -22   13.57    4.13
  -5  -3  22   24.99    5.09
   5   3 -25   -0.00    0.57
   5   3 -26    0.00    0.74
   5   3 -27    5.32    1.67
  -5  -3  27    3.31    1.35
   5   3 -28    1.18    0.93
  -5  -3  28    0.80    0.71
   5   3 -29    5.44    1.96
  -5  -3  29    5.89    1.81
   5   3 -30    0.00    0.69
  -5  -3  30    0.49    0.61
   5   3 -31    0.38    0.76
  -5  -3  31   -0.00    0.53
   5   3 -32    0.00    0.70
   5   3 -33    3.71    1.49
   5  -3 -34    0.16    0.50
   5   3 -34   -0.00    0.68
   5  -3 -35    0.45    0.60
   5   3 -35    0.10    0.64
   5  -3 -36   -0.00    0.50
   5   3 -36   -0.00    0.78
   5  -3 -37    1.23    0.73
   5   3 -37    0.00    1.06
   5  -3 -38    0.00    0.52
   5   3 -38   -0.00    0.77
   5  -3 -39    2.62    1.06
  -5   4   1    8.57    3.70
  -5   4   1   14.28    3.87
   5  -4  -1   15.54    3.89
   5  -4  -1   15.14    3.90
   5   4  -1   16.91    3.88
   5   4  -1   19.38    4.00
  -5  -4   1   16.09    3.79
  -5  -4   1   13.15    3.88
  -5   4   2    2.31    0.95
  -5   4   2    1.94    1.03
   5  -4  -2    1.65    0.98
   5  -4  -2    1.32    0.87
   5   4  -2    2.76    1.09
   5   4  -2    3.51    1.05
  -5  -4   2    1.44    0.84
  -5  -4   2    2.55    1.12
  -5   4   3    5.87    1.45
  -5   4   3    6.47    1.59
   5  -4  -3    5.60    1.50
   5  -4  -3    6.01    1.53
   5   4  -3    0.29    1.14
   5   4  -3    6.05    1.53
  -5  -4   3    5.58    1.41
  -5  -4   3    5.35    1.56
  -5   4   4   11.77    3.41
  -5   4   4   16.36    3.57
   5  -4  -4   14.60    3.53
   5  -4  -4   14.13    3.51
   5   4  -4   11.20    3.49
   5   4  -4   12.10    3.51
  -5  -4   4   10.85    3.38
  -5  -4   4   13.03    3.64
  -5   4   5   24.53    7.19
  -5   4   5   30.32    7.30
   5  -4  -5   30.72    7.31
   5  -4  -5   28.07    7.28
   5   4  -5   28.55    7.33
   5   4  -5   26.38    7.32
  -5  -4   5   29.36    7.23
  -5  -4   5   31.98    7.48
  -5   4   6    0.27    0.50
   5  -4  -6    0.06    0.58
   5  -4  -6    0.07    0.59
   5   4  -6    0.00    0.60
   5   4  -6    0.12    0.64
  -5  -4   6    0.00    0.54
  -5  -4   6   -0.00    0.77
  -5   4   7    1.30    0.70
   5  -4  -7    0.63    0.68
   5  -4  -7    2.25    0.83
   5   4  -7    0.32    0.61
   5   4  -7    0.44    0.60
  -5  -4   7    2.23    0.83
  -5  -4   7    0.92    0.86
  -5   4   8   14.29    2.74
  -5   4   8    4.02    2.48
   5  -4  -8   13.93    2.79
   5   4  -8   16.47    3.05
   5   4  -8   15.82    3.01
  -5  -4   8    7.24    2.57
  -5  -4   8   13.42    3.02
  -5   4   9   27.11    5.59
  -5   4   9   18.72    5.49
   5  -4  -9   27.08    5.61
   5   4  -9   19.51    5.67
   5   4  -9   17.61    5.63
  -5  -4   9   19.42    5.55
  -5  -4   9   21.60    5.75
  -5   4  10   31.78    7.84
  -5   4  10   26.50    7.78
   5  -4 -10   27.78    7.80
   5   4 -10   31.66    8.03
   5   4 -10   51.50    8.34
  -5  -4  10   34.11    7.93
  -5  -4  10   28.09    8.01
  -5   4  11   53.57    9.51
  -5   4  11   39.71    9.38
   5  -4 -11   37.74    9.38
   5  -4 -11   31.62    9.39
   5   4 -11   33.78    9.56
   5   4 -11   32.99    9.55
  -5  -4  11   32.12    9.55
  -5   4  12    1.28    0.67
  -5   4  12    1.02    0.61
   5  -4 -12    0.60    0.56
   5  -4 -12    1.22    0.64
   5   4 -12    1.40    0.93
   5   4 -12    1.62    0.89
  -5  -4  12    0.01    0.72
  -5   4  13    0.31    0.47
  -5   4  13   -0.00    0.37
   5  -4 -13    0.00    0.38
   5  -4 -13    0.52    0.64
   5   4 -13    0.00    0.76
   5   4 -13    0.36    0.81
  -5  -4  13    0.53    0.74
  -5   4  14    6.87    1.92
  -5   4  14    6.61    1.85
   5  -4 -14    7.32    1.86
   5  -4 -14    7.86    2.01
   5   4 -14    5.45    2.18
   5   4 -14    5.70    2.13
  -5  -4  14   -0.00    4.81
  -5  -4  14    5.26    2.08
  -5   4  15   58.07   12.67
  -5   4  15   54.08   12.56
   5  -4 -15   57.69   12.61
   5  -4 -15   47.97   12.67
   5   4 -15   65.62   13.19
   5   4 -15   49.38   12.92
  -5  -4  15   -0.00   12.93
  -5  -4  15   61.59   13.18
  -5   4  16   20.02    3.27
  -5   4  16   11.30    2.97
   5  -4 -16   10.26    3.01
   5  -4 -16    8.82    3.08
   5   4 -16   14.07    3.48
  -5  -4  16    0.00    4.45
  -5   4  17   20.81    4.49
   5  -4 -17   19.36    4.44
   5  -4 -17   13.77    4.45
   5   4 -17   19.88    4.89
  -5  -4  17    4.18    5.17
  -5   4  18   -0.00    0.52
   5  -4 -18    0.20    0.47
   5  -4 -18    0.64    0.62
   5   4 -18    0.86    0.94
  -5  -4  18   -0.00    2.02
  -5   4  19   38.37    9.12
   5  -4 -19   35.04    9.10
   5  -4 -19   31.21    9.13
   5   4 -19   34.83    9.45
  -5  -4  19   90.16   11.84
   5  -4 -20    0.34    0.59
   5  -4 -20    2.70    0.88
   5  -4 -21   11.88    3.20
   5   4 -22    0.20    0.71
   5   4 -23    1.26    0.90
   5   4 -24    0.22    0.67
  -5  -4  24    0.34    0.68
   5   4 -25    7.71    1.99
  -5  -4  25    3.85    1.61
   5   4 -26    0.62    0.87
  -5  -4  26    1.29    0.77
   5   4 -27    4.71    1.44
  -5  -4  27    1.41    0.92
   5   4 -28    0.54    0.87
  -5  -4  28    0.03    0.45
   5   4 -29    5.00    1.69
  -5  -4  29    3.76    1.41
   5   4 -30    3.54    1.42
  -5  -4  30    2.51    1.16
   5   4 -31    1.08    0.86
  -5  -4  31    0.28    0.68
   5   4 -32    0.13    0.79
  -5  -4  32    0.73    0.66
   5   4 -33    0.35    0.72
   5   4 -34    1.19    1.00
   5  -4 -35    0.91    0.68
   5   4 -35    0.86    0.96
   5  -4 -36    0.02    0.43
   5   4 -36    0.00    1.00
   5  -4 -37   -0.00    0.46
   5   4 -37    1.02    1.00
   5  -4 -38    0.65    0.59
   5   4 -38    0.00    0.78
   5  -4 -39   -0.00    0.50
  -5   5   1   45.64    9.10
  -5   5   1   40.04    9.14
   5  -5  -1   33.85    9.05
   5  -5  -1   29.48    9.02
   5   5  -1   50.26    9.24
   5   5  -1   40.55    9.13
  -5  -5   1   23.62    8.87
  -5  -5   1   42.05    9.23
  -5   5   2   12.60    3.14
  -5   5   2   12.54    3.21
   5  -5  -2   11.32    3.15
   5  -5  -2    9.32    3.11
   5   5  -2   10.37    3.19
   5   5  -2    9.55    3.12
  -5  -5   2   11.09    3.07
  -5  -5   2   16.78    3.46
  -5   5   3   30.31    6.95
  -5   5   3   26.49    6.97
   5  -5  -3   36.72    7.10
   5  -5  -3   25.40    6.96
   5   5  -3   24.15    6.98
   5   5  -3   24.20    6.97
  -5  -5   3   27.18    6.90
  -5  -5   3   23.38    7.05
  -5   5   4    7.73    1.78
  -5   5   4    6.20    1.75
   5  -5  -4    6.27    1.79
   5  -5  -4    3.11    1.61
   5   5  -4    8.67    2.07
   5   5  -4    4.01    1.71
  -5  -5   4    4.63    1.65
  -5  -5   4    7.98    2.08
  -5   5   5    5.08    1.41
   5  -5  -5    2.66    1.31
   5  -5  -5    5.41    1.51
   5   5  -5    3.08    1.43
   5   5  -5    3.76    1.43
  -5  -5   5    4.92    1.37
  -5  -5   5    4.59    1.64
  -5   5   6    2.27    0.92
   5  -5  -6    1.41    0.93
   5  -5  -6    2.84    1.07
   5   5  -6    0.92    1.07
   5   5  -6    3.33    1.14
  -5  -5   6    3.42    1.11
  -5  -5   6    1.44    1.07
  -5   5   7   56.23   11.65
  -5   5   7   42.34   11.58
   5  -5  -7   39.35   11.58
   5  -5  -7   52.19   11.68
   5   5  -7   43.80   11.74
   5   5  -7   45.64   11.73
  -5  -5   7   47.01   11.82
  -5   5   8   26.54    6.12
  -5   5   8   21.87    6.09
   5  -5  -8   26.22    6.18
   5   5  -8   17.91    6.20
   5   5  -8   24.54    6.29
  -5  -5   8   26.53    6.37
  -5   5   9    2.62    0.94
  -5   5   9    2.54    0.94
   5  -5  -9    1.99    0.98
   5   5  -9    2.43    1.16
   5   5  -9    4.76    1.36
  -5  -5   9    0.55    1.07
  -5   5  10    0.25    0.46
  -5   5  10    0.92    0.54
   5  -5 -10    0.61    0.62
   5  -5 -10    0.47    0.56
   5   5 -10    0.52    0.79
   5   5 -10    0.50    0.77
  -5  -5  10    1.22    0.81
  -5   5  11    1.79    0.87
  -5   5  11    1.67    0.84
   5  -5 -11    3.25    1.05
   5  -5 -11    3.43    1.05
   5   5 -11    2.63    1.22
   5   5 -11    4.12    1.41
  -5  -5  11    2.48    1.24
  -5   5  12   43.41   10.62
  -5   5  12   46.51   10.59
   5  -5 -12   40.68   10.60
   5  -5 -12   42.10   10.67
   5   5 -12   46.23   10.99
   5   5 -12   46.29   10.94
  -5  -5  12    0.00   11.54
  -5  -5  12   48.94   11.00
  -5   5  13   75.19   13.26
  -5   5  13   55.77   13.10
   5  -5 -13   49.66   13.11
   5  -5 -13   50.67   13.20
   5   5 -13   49.38   13.50
   5   5 -13   59.24   13.53
  -5  -5  13    4.60   13.81
  -5  -5  13   49.82   13.47
  -5   5  14    3.96    1.08
  -5   5  14    1.33    0.87
   5  -5 -14    4.94    1.10
   5  -5 -14    3.64    1.12
   5   5 -14    4.28    1.46
  -5  -5  14   -0.00    3.55
  -5  -5  14    3.23    1.38
  -5   5  15    0.00    0.48
  -5   5  15    0.36    0.41
   5  -5 -15    0.27    0.40
   5  -5 -15    0.70    0.58
   5   5 -15    0.10    0.79
  -5  -5  15    0.28    3.04
  -5   5  16   11.05    2.54
  -5   5  16    7.74    2.32
   5  -5 -16   10.10    2.46
   5  -5 -16    8.63    2.53
   5   5 -16   11.91    3.01
  -5   5  17   19.48    4.51
   5  -5 -17   17.04    4.44
   5  -5 -17   15.00    4.53
   5   5 -17   18.41    4.93
   5  -5 -18    5.93    1.69
   5  -5 -18    5.72    1.80
   5   5 -18    6.46    2.17
   5  -5 -19   14.28    3.91
   5  -5 -19   16.36    4.04
   5  -5 -20   -0.00    0.50
   5   5 -20    0.43    0.70
   5   5 -21    0.58    0.80
  -5  -5  21    1.44    1.06
   5   5 -22    9.01    2.46
  -5  -5  22    5.72    2.33
   5   5 -23    2.40    1.28
  -5  -5  23    2.88    1.27
   5   5 -24    2.59    1.08
  -5  -5  24    0.88    0.81
   5   5 -25    0.00    0.79
  -5  -5  25    0.44    0.60
   5   5 -26    0.00    0.72
  -5  -5  26    0.09    0.60
   5   5 -27    2.91    1.22
  -5  -5  27    1.50    0.91
   5   5 -28    1.91    1.20
  -5  -5  28    2.50    1.06
   5   5 -29    0.80    1.02
  -5  -5  29    2.24    0.91
   5   5 -30    0.23    0.57
  -5  -5  30    0.00    0.58
   5   5 -31    0.00    0.73
  -5  -5  31   -0.00    0.55
   5   5 -32    0.58    0.82
  -5  -5  32    0.78    0.79
   5   5 -33    2.43    1.28
  -5  -5  33    0.63    0.88
   5   5 -34    0.73    0.78
   5  -5 -35   -0.00    0.43
   5   5 -35   -0.00    0.70
   5  -5 -36    0.04    0.41
   5   5 -36    1.79    1.01
   5  -5 -37    0.22    0.54
   5   5 -37    0.20    0.77
   5  -5 -38    0.81    0.61
   5  -5 -39    0.63    0.53
   5  -5 -40    0.92    0.59
  -5   6   1    3.06    1.20
  -5   6   1    3.32    1.36
   5  -6  -1    2.00    1.22
   5  -6  -1    5.56    1.53
   5   6  -1    4.77    1.45
   5   6  -1    3.02    1.33
  -5  -6   1    4.23    1.27
  -5  -6   1    5.34    1.58
  -5   6   2    0.00    0.53
  -5   6   2    0.00    0.63
   5  -6  -2    0.36    0.57
   5  -6  -2    0.17    0.69
   5   6  -2    0.49    0.67
   5   6  -2    0.41    0.59
  -5  -6   2    0.11    0.55
  -5  -6   2   -0.00    0.73
  -5   6   3   12.94    3.84
  -5   6   3   12.65    3.90
   5  -6  -3   16.44    3.98
   5  -6  -3   17.62    4.04
   5   6  -3   14.62    4.00
   5   6  -3   14.21    3.96
  -5  -6   3   14.24    4.06
  -5   6   4   25.72    5.88
   5  -6  -4   17.82    5.81
   5  -6  -4   19.69    5.87
   5   6  -4   23.88    6.03
   5   6  -4   28.89    6.06
  -5  -6   4   23.09    6.06
  -5   6   5   16.62    4.95
   5  -6  -5   17.11    5.01
   5  -6  -5   25.96    5.20
   5   6  -5   21.69    5.24
   5   6  -5   16.81    5.09
  -5  -6   5   21.21    5.29
  -5   6   6    4.93    1.50
  -5   6   6    5.26    1.55
   5  -6  -6    6.06    1.66
   5  -6  -6    4.94    1.58
   5   6  -6    5.00    1.64
   5   6  -6    2.87    1.56
  -5  -6   6    4.22    1.69
  -5   6   7   12.78    3.48
  -5   6   7   12.92    3.51
   5  -6  -7   15.21    3.59
   5   6  -7   10.62    3.64
   5   6  -7   12.32    3.63
  -5  -6   7   14.14    3.77
  -5   6   8    6.32    2.01
   5  -6  -8    7.51    2.08
   5   6  -8    9.08    2.37
   5   6  -8   10.35    2.41
  -5  -6   8    4.07    2.13
  -5   6   9   16.09    4.71
  -5   6   9   21.09    4.79
   5  -6  -9   16.00    4.76
   5   6  -9   24.41    5.19
   5   6  -9   17.37    4.95
  -5  -6   9   18.46    5.02
  -5   6  10   23.79    5.99
  -5   6  10   22.87    5.97
   5  -6 -10   23.18    6.05
   5  -6 -10   26.05    6.10
   5   6 -10   23.34    6.31
   5   6 -10   22.63    6.25
  -5  -6  10    0.00    7.45
  -5  -6  10   28.85    6.40
  -5   6  11   18.68    4.21
  -5   6  11   18.19    4.17
   5  -6 -11   15.91    4.23
   5  -6 -11   17.07    4.27
   5   6 -11   12.70    4.43
   5   6 -11   18.42    4.54
  -5  -6  11   -0.00    6.18
  -5  -6  11   10.93    4.32
  -5   6  12    4.83    1.18
  -5   6  12    3.67    1.07
   5  -6 -12    3.46    1.18
   5  -6 -12    3.33    1.14
   5   6 -12    1.12    1.22
  -5  -6  12    1.50    1.36
  -5   6  13    1.14    0.58
  -5   6  13    1.05    0.53
   5  -6 -13    0.68    0.63
   5  -6 -13    1.08    0.76
   5   6 -13    0.42    0.97
  -5  -6  13    1.36    1.06
  -5   6  14   21.34    4.35
  -5   6  14   16.76    4.19
   5  -6 -14   14.84    4.26
   5  -6 -14   12.04    4.28
   5   6 -14   23.36    4.85
  -5   6  15   13.57    3.48
  -5   6  15   11.39    3.33
   5  -6 -15   16.42    3.51
   5  -6 -15   12.71    3.56
   5   6 -15   18.10    4.07
  -5   6  16   -0.00    0.47
   5  -6 -16    0.06    0.36
   5  -6 -16    0.19    0.50
   5   6 -16    0.00    0.71
   5   6 -16   -0.00    0.94
   5  -6 -17   12.25    3.10
   5  -6 -17    9.19    3.15
   5   6 -17   12.85    3.63
  -5  -6  17   33.14    5.30
   5  -6 -18    3.74    1.12
   5  -6 -18    3.11    1.25
   5   6 -18    3.49    1.52
  -5  -6  18    4.36    1.91
   5   6 -19    4.32    1.73
  -5  -6  19    5.83    2.12
   5   6 -20    1.03    0.90
  -5  -6  20    1.28    1.04
   5   6 -21    0.58    0.88
  -5  -6  21    1.79    0.97
   5   6 -22    5.11    1.87
  -5  -6  22    4.61    1.72
   5   6 -23   -0.00    0.81
  -5  -6  23    0.26    0.68
   5   6 -24    0.04    0.87
  -5  -6  24    0.94    0.69
   5   6 -25    1.16    1.06
  -5  -6  25    1.06    0.73
   5   6 -26    4.24    1.62
  -5  -6  26    3.74    1.41
   5   6 -27    0.63    0.86
  -5  -6  27    1.43    0.79
   5   6 -28   -0.00    0.73
  -5  -6  28    0.83    0.77
   5   6 -29    0.57    0.87
  -5  -6  29    0.14    0.64
   5   6 -30    0.86    0.95
  -5  -6  30    3.37    1.17
   5   6 -31    0.86    1.02
  -5  -6  31    1.40    0.81
   5   6 -32    0.79    0.92
  -5  -6  32    0.19    0.68
   5   6 -33    0.00    0.80
  -5  -6  33    0.00    0.70
   5   6 -34    1.29    1.17
  -5  -6  34    0.63    0.94
   5   6 -35   -0.00    0.95
   5  -6 -36    1.25    0.67
   5   6 -36    1.11    1.10
   5  -6 -37    0.94    0.65
   5   6 -37    1.71    1.17
   5  -6 -38    0.00    0.44
   5  -6 -39    0.51    0.45
   5  -6 -40    1.11    0.62
  -5   7   1    2.05    0.83
  -5   7   1    0.60    0.82
   5  -7  -1    0.94    0.85
   5  -7  -1    1.72    0.91
   5   7  -1    3.37    1.16
  -5  -7   1    3.12    1.32
  -5   7   2   25.70    6.94
  -5   7   2   21.70    6.98
   5  -7  -2   28.34    7.04
   5  -7  -2   27.33    7.09
   5   7  -2   31.30    7.20
  -5  -7   2   32.49    7.27
  -5   7   3   21.76    5.77
  -5   7   3   22.27    5.86
   5  -7  -3   22.63    5.85
   5  -7  -3   24.43    5.93
   5   7  -3   18.25    5.88
  -5  -7   3   25.69    6.06
  -5   7   4   13.94    3.58
   5  -7  -4   14.12    3.65
   5  -7  -4   11.40    3.62
   5   7  -4   10.88    3.71
  -5  -7   4   16.75    3.89
  -5   7   5    3.28    0.96
   5  -7  -5    2.46    1.02
   5  -7  -5    1.46    0.94
   5   7  -5    0.72    0.86
  -5  -7   5    3.02    1.22
  -5   7   6    4.77    1.79
  -5   7   6    7.13    1.94
   5  -7  -6    5.04    1.89
   5  -7  -6   11.53    2.26
   5   7  -6    6.49    2.13
  -5  -7   6    5.60    2.08
  -5   7   7   19.36    5.44
  -5   7   7   24.84    5.56
   5  -7  -7   21.81    5.54
   5   7  -7   17.53    5.68
  -5  -7   7   -0.00    8.43
  -5  -7   7   25.90    5.84
  -5   7   8   52.58    7.97
  -5   7   8   59.25    8.08
   5  -7  -8   61.53    8.19
   5   7  -8   45.06    8.41
   5   7  -8   50.67    8.32
  -5  -7   8   -0.00    8.97
  -5  -7   8    6.97    7.61
  -5   7   9    5.75    1.53
  -5   7   9    5.71    1.54
   5  -7  -9    5.58    1.62
   5  -7  -9    2.99    1.50
   5   7  -9    2.87    1.56
  -5  -7   9    7.70    2.06
  -5   7  10    3.06    1.01
  -5   7  10    3.62    1.00
   5  -7 -10    2.74    1.08
   5  -7 -10    0.71    0.92
   5   7 -10    4.76    1.42
  -5  -7  10    1.71    1.21
  -5   7  11    5.15    1.29
  -5   7  11    3.12    1.15
   5  -7 -11    3.15    1.26
   5  -7 -11    3.65    1.24
   5   7 -11    2.66    1.35
   5   7 -11    4.90    1.70
  -5  -7  11    1.88    1.46
  -5   7  12   23.38    6.61
  -5   7  12   24.89    6.56
   5  -7 -12   29.55    6.74
   5  -7 -12   27.81    6.74
   5   7 -12   31.67    7.05
   5   7 -12   25.57    6.95
  -5  -7  12   22.45    7.00
  -5   7  13   15.51    3.09
  -5   7  13   12.88    2.93
   5  -7 -13   14.26    3.13
   5  -7 -13   13.74    3.16
   5   7 -13   14.49    3.44
   5   7 -13    2.80    2.94
  -5   7  14    0.00    0.45
  -5   7  14    0.24    0.32
   5  -7 -14   -0.00    0.53
   5  -7 -14    0.00    0.49
   5   7 -14   -0.00    0.65
   5   7 -14    0.92    0.94
  -5  -7  14    1.51    2.21
  -5   7  15    6.08    1.70
   5  -7 -15    6.37    1.91
   5  -7 -15    5.95    1.95
   5   7 -15    6.50    2.17
   5   7 -15   11.42    2.61
  -5  -7  15   33.53    4.96
   5  -7 -16    1.24    0.67
   5   7 -16    3.09    1.22
   5   7 -16    0.16    0.96
  -5  -7  16    0.86    1.59
   5  -7 -17    0.39    0.44
   5   7 -17    0.00    0.98
  -5  -7  17    0.13    1.01
  -5  -7  18   33.88    9.01
   5   7 -19    0.37    0.85
  -5  -7  19   -0.00    0.70
   5   7 -20    0.69    0.97
  -5  -7  20    0.32    0.76
   5   7 -21    1.36    0.93
  -5  -7  21    0.00    0.78
   5   7 -22    6.94    2.00
  -5  -7  22    3.23    1.52
   5   7 -23    1.34    0.98
  -5  -7  23    1.74    0.97
   5   7 -24    5.31    1.66
  -5  -7  24    2.37    1.21
   5   7 -25   -0.00    0.76
  -5  -7  25    0.00    0.51
   5   7 -26    0.94    0.92
  -5  -7  26   -0.00    0.53
   5   7 -27    1.01    0.95
  -5  -7  27    1.48    0.89
   5   7 -28    8.14    2.12
  -5  -7  28    3.55    1.58
   5   7 -29    0.15    0.72
  -5  -7  29    0.34    0.62
   5   7 -30    0.00    0.75
  -5  -7  30   -0.00    0.53
   5   7 -31   -0.00    0.80
  -5  -7  31    0.21    0.74
   5   7 -32    1.90    1.32
  -5  -7  32    1.18    1.00
   5   7 -33    0.05    0.81
  -5  -7  33    0.00    0.75
   5   7 -34    1.22    1.26
  -5  -7  34    3.34    1.44
   5   7 -35    0.59    0.95
  -5  -7  35    1.02    0.92
   5  -7 -36    0.14    0.39
   5   7 -36    0.00    0.93
   5  -7 -37    0.60    0.50
   5  -7 -38   -0.00    0.40
   5  -7 -39    0.83    0.53
  -5   8   1    4.66    1.42
   5  -8  -1    5.38    1.46
   5  -8  -1    2.05    1.20
   5   8  -1    2.37    1.35
  -5  -8   1    2.39    1.40
  -5   8   2    2.31    1.14
   5  -8  -2    2.74    1.05
   5  -8  -2    0.55    0.81
   5   8  -2    1.87    1.09
  -5  -8   2    2.10    1.07
  -5   8   3    3.07    1.09
  -5   8   3    2.83    1.14
   5  -8  -3    1.98    1.09
   5  -8  -3    2.32    1.16
   5   8  -3    3.72    1.48
  -5  -8   3    2.53    1.30
  -5   8   4   60.20   15.30
   5  -8  -4   69.52   15.46
   5  -8  -4   64.84   15.48
   5   8  -4   64.43   15.65
   5   8  -4  106.76   16.11
  -5  -8   4   -0.00   16.05
  -5  -8   4   56.37   15.52
  -5   8   5    8.06    2.55
  -5   8   5    9.07    2.67
   5  -8  -5    7.81    2.64
   5  -8  -5   12.40    2.86
   5   8  -5    9.27    2.79
  -5  -8   5   10.45    2.91
  -5   8   6   21.72    5.57
  -5   8   6   21.25    5.64
   5  -8  -6   19.96    5.62
   5  -8  -6   22.64    5.74
   5   8  -6   19.96    5.74
  -5  -8   6   24.26    5.91
  -5   8   7    0.30    0.48
  -5   8   7    0.92    0.55
   5  -8  -7   -0.00    0.59
   5   8  -7    0.09    0.71
  -5  -8   7   -0.00    0.63
  -5   8   8   17.87    4.98
  -5   8   8   22.25    5.08
   5  -8  -8   18.81    5.07
   5   8  -8   18.85    5.26
  -5  -8   8   17.96    5.29
  -5   8   9   27.76    6.08
   5  -8  -9   22.24    6.10
   5  -8  -9   22.36    6.14
   5   8  -9   21.52    6.27
  -5  -8   9   21.81    6.37
  -5   8  10   11.93    1.93
   5  -8 -10   14.40    2.17
   5  -8 -10    1.11    1.52
   5   8 -10   11.45    2.37
  -5  -8  10    1.23    2.91
  -5  -8  10   13.77    2.67
  -5   8  11    4.53    1.64
   5  -8 -11    6.25    1.78
   5   8 -11    5.99    1.96
  -5  -8  11   20.59    4.75
  -5  -8  11    4.45    2.02
  -5   8  12    2.89    1.22
   5  -8 -12    6.46    1.56
   5   8 -12    3.63    1.56
  -5  -8  12    9.36    3.09
   5  -8 -13    0.28    0.62
   5   8 -13    0.97    0.94
  -5  -8  13   -0.00    2.07
   5  -8 -14   27.20    6.87
   5   8 -14   23.84    7.10
  -5  -8  14   31.85    7.80
  -5   8  15    0.16    0.19
   5  -8 -15    0.50    0.64
   5   8 -15    0.32    0.77
  -5  -8  15    0.80    1.40
  -5  -8  16    5.33    2.25
  -5  -8  17    1.71    1.14
  -5  -8  18    1.05    1.05
   5   8 -19    0.40    0.84
  -5  -8  19   -0.00    0.70
   5   8 -20   10.68    3.58
  -5  -8  20   13.46    3.56
   5   8 -21   -0.00    0.81
  -5  -8  21    0.43    0.68
   5   8 -22    1.13    1.02
  -5  -8  22    1.25    0.89
   5   8 -23    2.06    1.12
  -5  -8  23    0.37    0.67
   5   8 -24    7.03    2.16
  -5  -8  24    4.60    1.76
   5   8 -25    1.39    0.96
  -5  -8  25    0.12    0.51
   5   8 -26    3.83    1.64
  -5  -8  26    2.98    1.31
   5   8 -27    0.45    0.98
  -5  -8  27    0.02    0.58
   5   8 -28   -0.00    0.99
  -5  -8  28   -0.00    0.68
   5   8 -29    1.22    1.04
  -5  -8  29    0.00    0.66
   5   8 -30    0.45    1.05
  -5  -8  30    2.93    1.15
   5   8 -31   -0.00    0.84
  -5  -8  31    0.75    0.87
   5   8 -32    1.07    1.04
  -5  -8  32   -0.00    0.75
   5   8 -33    2.16    1.14
  -5  -8  33    0.64    0.83
   5   8 -34    0.91    0.95
  -5  -8  34   -0.00    0.81
   5   8 -35   -0.00    0.88
  -5  -8  35   -0.00    0.85
   5   8 -36    2.25    1.26
  -5  -8  36    0.27    0.86
  -5  -8  37    0.37    0.96
   5  -9  -1    1.08    0.82
   5  -9  -1    0.29    0.73
   5   9  -1    0.00    0.63
   5  -9  -2   49.85    9.70
   5   9  -2   28.38    9.52
   5  -9  -3    1.59    0.95
   5   9  -3    2.96    1.27
   5  -9  -4    0.24    0.64
   5   9  -4   -0.00    0.60
   5  -9  -5    0.95    0.79
   5   9  -5    1.34    0.92
  -5  -9   5    0.21    0.91
  -5   9   6    8.32    2.18
   5  -9  -6    8.41    2.26
   5   9  -6    7.71    2.39
  -5  -9   6   -0.00    3.62
  -5  -9   6    5.44    2.36
  -5   9   7    1.85    0.88
   5  -9  -7    3.61    1.15
   5   9  -7    1.00    0.97
  -5  -9   7   -0.00    2.96
  -5  -9   7    3.52    1.45
  -5   9   8   24.84    6.48
   5  -9  -8   27.93    6.61
   5   9  -8   22.66    6.71
  -5  -9   8   24.85    6.87
  -5   9   9    1.02    0.72
   5  -9  -9    0.91    0.81
   5   9  -9    3.10    1.22
  -5  -9   9    3.22    2.23
  -5  -9   9    3.49    1.50
  -5   9  10    0.00    0.51
   5  -9 -10   -0.00    0.59
   5   9 -10    0.03    0.80
  -5  -9  10   -0.00    1.73
   5  -9 -11    2.06    1.00
   5   9 -11    2.23    1.20
  -5  -9  11    3.25    1.97
   5  -9 -12   33.08    9.60
   5   9 -12   41.55   10.00
  -5  -9  12   51.00   10.55
   5  -9 -13    0.60    0.73
   5   9 -13    1.57    1.18
  -5  -9  13    1.46    1.54
   5   9 -14    5.24    2.04
  -5  -9  14    5.61    2.24
   5   9 -15   -0.00    0.79
  -5  -9  15    0.13    0.89
  -5  -9  16    5.65    2.10
  -5  -9  17    0.39    0.85
   5   9 -18    8.78    2.61
  -5  -9  18    6.55    2.29
   5   9 -19    0.37    0.75
  -5  -9  19    0.00    0.87
   5   9 -20    0.55    0.75
  -5  -9  20   -0.00    0.61
   5   9 -21    0.32    0.86
  -5  -9  21   -0.00    0.68
   5   9 -22   12.37    3.19
  -5  -9  22    7.90    2.72
   5   9 -23    0.56    0.92
  -5  -9  23    0.39    0.64
   5   9 -24    3.96    1.50
  -5  -9  24    1.72    1.00
   5   9 -25   -0.00    1.07
  -5  -9  25   -0.00    0.60
   5   9 -26    1.56    1.07
  -5  -9  26    0.03    0.60
   5   9 -27   -0.00    0.85
  -5  -9  27    0.09    0.62
   5   9 -28    0.73    1.25
  -5  -9  28    4.01    1.35
   5   9 -29    0.83    1.02
  -5  -9  29    0.12    0.66
   5   9 -30    0.12    0.78
  -5  -9  30    0.09    0.75
   5   9 -31    0.62    0.91
  -5  -9  31    0.42    0.90
   5   9 -32    0.28    0.82
  -5  -9  32    0.63    0.75
   5   9 -33   -0.00    1.01
  -5  -9  33    0.49    0.99
   5   9 -34    0.61    1.03
  -5  -9  34    0.88    1.06
   5   9 -35    0.66    1.06
  -5  -9  35   -0.00    0.88
  -5  -9  36   -0.00    0.82
  -5  -9  37    0.02    0.81
  -5 -10   1    0.00    0.91
   5 -10  -2    0.20    0.71
  -5 -10   2   -0.00    2.07
  -5 -10   2    0.66    0.89
   5 -10  -3    0.45    0.70
  -5 -10   3   -0.00    1.83
  -5 -10   3    0.21    0.73
   5 -10  -4    1.94    1.00
  -5 -10   4    4.81    2.73
  -5 -10   4    1.66    1.12
   5 -10  -5    1.20    0.96
   5  10  -5    1.60    1.07
  -5 -10   5    0.00    1.93
   5 -10  -6    8.42    2.52
   5  10  -6    7.96    2.67
  -5 -10   6    8.19    3.72
   5 -10  -7    0.00    0.63
   5  10  -7    0.27    0.73
  -5 -10   7    1.44    1.74
  -5  10   8    1.88    0.83
   5 -10  -8    1.01    0.83
   5  10  -8    0.84    0.94
  -5 -10   8    0.62    1.80
   5 -10  -9    0.85    0.85
   5  10  -9   -0.00    0.78
  -5 -10   9    0.14    1.40
   5 -10 -10   21.21    5.32
   5  10 -10   14.21    5.39
  -5 -10  10   31.30    6.21
   5 -10 -11    0.34    0.71
   5  10 -11   -0.00    0.83
  -5 -10  11    0.00    1.09
   5 -10 -12    1.77    0.96
   5  10 -12    2.33    1.16
  -5 -10  12    0.21    1.10
   5  10 -13    0.00    0.85
  -5 -10  13   -0.00    1.01
   5  10 -14    9.06    3.25
  -5 -10  14   11.60    3.19
   5  10 -15    1.70    1.17
  -5 -10  15    0.70    0.75
  -5 -10  16    3.06    1.33
  -5 -10  17    0.88    0.96
   5  10 -18   -0.00    0.77
  -5 -10  18    0.24    0.58
   5  10 -19   -0.00    0.83
  -5 -10  19   -0.00    0.46
   5  10 -20    8.33    2.85
  -5 -10  20    8.54    2.61
   5  10 -21   -0.00    0.87
  -5 -10  21    0.14    0.62
   5  10 -22    0.36    0.86
  -5 -10  22    2.07    0.93
   5  10 -23    0.34    0.80
  -5 -10  23   -0.00    0.69
   5  10 -24    1.21    1.14
  -5 -10  24    0.47    0.68
   5  10 -25    0.48    0.86
  -5 -10  25    0.00    0.60
   5  10 -26    3.82    1.61
  -5 -10  26    1.91    1.12
   5  10 -27   -0.00    0.85
  -5 -10  27   -0.00    0.75
   5  10 -28    0.16    0.88
  -5 -10  28   -0.00    0.87
   5  10 -29   -0.00    0.78
  -5 -10  29    0.73    0.87
   5  10 -30    0.26    0.98
  -5 -10  30    1.50    0.96
   5  10 -31   -0.00    0.69
  -5 -10  31    0.37    0.76
   5  10 -32    0.80    1.25
  -5 -10  32    0.00    0.96
   5  10 -33    0.11    0.83
  -5 -10  33    0.22    0.87
   5  10 -34   -0.00    0.90
  -5 -10  34    2.09    1.18
  -5 -10  35   -0.00    0.97
  -5 -11   1   16.36    4.11
  -5 -11   1    3.97    1.94
  -5 -11   2   41.78    7.60
  -5 -11   2   16.33    5.53
  -5 -11   3    6.09    2.68
  -5 -11   3    0.12    0.94
  -5 -11   4    0.41    1.52
  -5 -11   4   -0.00    0.81
   5 -11  -5   -0.00    0.72
  -5 -11   5   -0.00    1.20
  -5 -11   5    1.43    1.15
   5 -11  -6    1.38    0.95
  -5 -11   6    1.00    1.47
  -5 -11   6    1.09    1.13
   5 -11  -7   -0.00    0.64
  -5 -11   7   -0.00    1.16
   5 -11  -8    8.86    2.82
  -5 -11   8   11.03    3.24
   5 -11  -9    0.39    0.82
  -5 -11   9    2.00    1.27
   5 -11 -10    0.00    0.71
  -5 -11  10    0.90    0.90
  -5 -11  11    0.84    1.00
  -5 -11  12   14.31    4.11
  -5 -11  13   -0.00    0.80
  -5 -11  14    4.50    1.73
  -5 -11  15    1.56    0.92
  -5 -11  16    0.92    0.89
  -5 -11  17   -0.00    0.72
   5  11 -18   10.40    2.52
  -5 -11  18    3.38    1.65
   5  11 -19    0.00    1.04
  -5 -11  19   -0.00    0.63
   5  11 -20   -0.00    0.94
  -5 -11  20   -0.00    0.64
   5  11 -21   -0.00    0.87
  -5 -11  21   -0.00    0.63
   5  11 -22    3.22    1.73
  -5 -11  22    3.06    1.33
   5  11 -23    0.47    1.01
  -5 -11  23   -0.00    0.67
   5  11 -24    0.79    0.98
  -5 -11  24    2.49    1.19
   5  11 -25    0.10    0.84
  -5 -11  25    0.25    0.76
   5  11 -26    3.10    1.46
  -5 -11  26    0.89    0.93
   5  11 -27    0.00    0.90
  -5 -11  27   -0.00    0.72
   5  11 -28    2.81    1.55
  -5 -11  28    1.35    1.11
   5  11 -29    2.63    1.36
  -5 -11  29    0.24    0.75
   5  11 -30    0.00    1.08
  -5 -11  30   -0.00    0.80
   5  11 -31   -0.00    0.77
  -5 -11  31    0.00    0.83
   5  11 -32    2.42    1.36
  -5 -11  32    1.70    1.32
   5  11 -33    0.00    1.11
   5  11 -34    0.34    0.93
   5 -12  -1   -0.00    0.74
  -5 -12   1    0.00    1.38
  -5 -12   1    0.81    1.02
   5 -12  -2    0.05    0.77
  -5 -12   2   -0.00    1.30
  -5 -12   2    1.67    1.10
   5 -12  -3    0.26    0.76
  -5 -12   3   -0.00    1.11
  -5 -12   3    0.05    0.76
  -5 -12   5    5.64    2.16
  -5 -12   6    2.94    1.37
  -5 -12   7   -0.00    0.64
   5 -12  -8    1.88    0.96
  -5 -12   8    0.42    0.92
   5 -12  -9    1.58    1.03
  -5 -12   9    2.30    1.22
  -5 -12  10    3.90    1.61
  -5 -12  11    0.21    0.63
  -5 -12  12    0.34    0.81
  -5 -12  13    0.14    0.62
  -5 -12  14    2.09    1.09
  -5 -12  15    0.73    0.70
  -5 -12  16    2.57    1.19
  -5 -12  17   -0.00    0.71
  -5 -12  18    0.12    0.60
  -5 -12  19    1.35    0.87
  -5 -12  20    3.89    1.55
  -5 -12  21    0.23    0.51
  -5 -12  22   -0.00    0.54
  -5 -12  23    0.44    0.68
  -5 -12  24    1.81    1.02
  -5 -12  25    0.28    0.70
  -5 -12  26    2.08    1.13
  -5 -12  27    0.12    0.81
  -5 -12  28    0.83    1.00
  -5 -12  29    0.34    0.85
   5 -13  -1    3.27    1.36
  -5 -13   1    3.42    1.56
  -5 -13   1    1.88    1.40
   5 -13  -2    5.96    2.55
  -5 -13   2   13.58    3.03
   5 -13  -3    0.60    0.83
  -5 -13   3    0.94    0.89
   5 -13  -4    3.61    1.64
  -5 -13   4    5.28    1.78
   5 -13  -5   -0.00    0.80
  -5 -13   5    0.47    0.66
   5 -13  -6   10.11    2.77
  -5 -13   6    7.55    2.65
  -5 -13   7    2.27    1.12
  -5 -13   8    6.89    2.26
  -5 -13   9    0.43    0.66
  -5 -13  10    0.30    0.76
  -5 -13  11    0.23    0.68
  -5 -13  12    1.67    0.96
  -5 -13  13    0.44    0.65
  -5 -13  14   -0.00    0.71
  -5 -13  15    0.92    0.76
  -5 -13  16    1.01    0.77
  -5 -13  17    0.08    0.66
  -5 -13  18    2.30    1.17
  -5 -13  19   -0.00    0.69
  -5 -13  20    0.55    0.73
  -5 -13  21   -0.00    0.60
  -5 -13  22    3.07    1.41
  -5 -13  23    1.13    0.92
  -5 -13  24    0.70    0.88
  -5 -13  25    1.37    1.11
  -5 -13  26    0.66    0.82
   5 -14  -1    0.50    0.83
  -5 -14   1    0.18    0.71
   5 -14  -2    0.00    0.67
  -5 -14   2    0.30    0.69
   5 -14  -3    3.06    1.23
  -5 -14   3    0.13    0.67
   5 -14  -4    2.94    1.44
  -5 -14   4    3.83    1.41
   5 -14  -5    4.11    1.45
  -5 -14   5    1.97    1.13
  -5 -14   6    0.00    0.71
  -5 -14   7   -0.00    0.53
  -5 -14   8    0.19    0.64
  -5 -14   9    1.69    0.92
  -5 -14  10    4.45    1.64
  -5 -14  11    2.56    1.14
  -5 -14  12    0.28    0.55
  -5 -14  13    0.13    0.55
  -5 -14  14    0.61    0.75
  -5 -14  15    1.07    0.83
  -5 -14  16    0.17    0.69
  -5 -14  17   -0.00    0.59
  -5 -14  18   -0.00    0.66
  -5 -14  19    0.00    0.85
  -5 -14  20    0.81    0.78
  -5 -14  21    0.99    0.95
  -5 -14  22    2.05    1.19
  -5 -14  23   -0.00    1.10
   5 -15  -1   -0.00    0.84
  -5 -15   1    0.99    0.91
   5 -15  -2    3.10    1.20
  -5 -15   2   -0.00    0.50
   5 -15  -3    2.30    1.19
  -5 -15   3    0.54    0.72
  -5 -15   4    0.00    0.55
  -5 -15   5    0.27    0.59
  -5 -15   6    1.50    0.84
  -5 -15   7    1.70    1.02
  -5 -15   8    0.30    0.71
  -5 -15   9    0.01    0.58
  -5 -15  10    0.69    0.74
  -5 -15  11    1.71    0.93
  -5 -15  12    2.27    1.18
  -5 -15  13   -0.00    0.55
  -5 -15  14    1.04    0.83
  -5 -15  15   -0.00    0.90
  -5 -15  16    0.00    0.78
  -5 -15  17    0.39    0.80
  -5 -15  18    0.15    0.77
  -5 -15  19    1.44    1.07
   5 -16  -1   -0.00    0.76
  -5 -16   1    0.22    0.56
  -5 -16   2    0.47    0.75
  -5 -16   3    0.00    0.59
  -5 -16   4    0.35    0.68
  -5 -16   5    0.61    0.69
  -5 -16   6    0.21    0.50
  -5 -16   7    0.61    0.56
  -5 -16   8   -0.00    0.59
  -5 -16   9    1.05    0.78
  -5 -16  10    0.26    0.65
  -5 -16  11    0.94    0.90
  -5 -16  12   -0.00    0.75
  -5 -16  13    0.99    0.84
  -5 -16  14    0.71    0.81
  -5 -16  15    3.55    1.50
  -5 -17   1   -0.00    0.62
  -5 -17   2    0.68    0.71
  -5 -17   3    1.51    0.94
  -5 -17   4    0.47    0.75
  -5 -17   5   -0.00    0.53
  -5 -17   6   -0.00    0.66
  -5 -17   7   -0.00    0.62
  -5 -17   8    0.43    0.73
  -5 -17   9    0.28    0.57
  -5 -17  10    0.25    0.76
  -5 -17  11    0.32    0.72
  -5 -18   1   -0.00    0.77
  -5 -18   2    0.00    0.63
  -5 -18   3    1.38    0.97
  -5 -18   4   -0.00    0.72
  -5 -18   5    0.00    0.78
  -5 -18   6   -0.00    0.51
  -5 -18   7   -0.00    0.73
  -4   0   1   -0.00    0.51
  -4   0   1    0.00    0.57
   4   0  -1   -0.00    0.51
   4   0  -1   -0.00    0.45
  -4   0   2    3.24    1.24
  -4   0   2    5.23    1.35
   4   0  -2    4.26    1.22
   4   0  -2    3.00    1.20
  -4   0   3   -0.00    0.48
  -4   0   3   -0.00    0.55
   4   0  -3   -0.00    0.44
   4   0  -3    0.00    0.50
  -4   0   4  199.25   47.17
  -4   0   4  219.24   47.26
   4   0  -4  154.44   47.09
   4   0  -4  230.66   47.28
  -4   0   5   -0.00    0.42
  -4   0   5    0.21    0.50
   4   0  -5    0.80    0.51
   4   0  -5   -0.00    0.54
  -4   0   6  132.48   30.81
  -4   0   6  115.76   30.83
   4   0  -6  120.13   30.77
   4   0  -6  136.13   30.89
  -4   0   7   -0.00    0.42
  -4   0   7    0.00    0.53
   4   0  -7    0.07    0.41
   4   0  -7    0.24    0.60
  -4   0   8  559.40  129.79
  -4   0   8  525.59  129.87
   4   0  -8  536.33  129.78
   4   0  -8  501.47  129.81
  -4   0   9   -0.00    0.45
  -4   0   9   -0.00    0.62
   4   0  -9    0.00    0.48
   4   0  -9    0.00    0.51
  -4   0  10    4.86    1.41
   4   0 -10    3.30    1.36
   4   0 -10    6.84    1.60
  -4   0  11    0.02    0.48
   4   0 -11   -0.00    0.51
   4   0 -11   -0.00    0.58
  -4   0  12    1.78    0.83
   4   0 -12    2.09    0.95
   4   0 -12    3.42    1.06
  -4   0  13   -0.00    0.41
   4   0 -13    0.37    0.57
   4   0 -13    1.03    0.70
  -4   0  14  272.54   64.20
  -4   0  14  247.18   64.54
   4   0 -14  258.94   64.30
  -4   0  15    0.00    0.46
   4   0 -15   -0.00    0.60
  -4   0  16    9.03    2.52
   4   0 -16    9.88    2.67
  -4   0  17    0.60    3.56
  -4   0  17    0.28    0.42
   4   0 -17   -0.00    0.53
  -4   0  18    0.48    3.43
  -4   0  18   10.28    2.43
  -4   0  19    0.79    1.98
  -4   0  19    0.36    0.45
  -4   0  20   75.58   10.49
  -4   0  20   30.30    8.81
  -4   0  21    0.30    0.87
  -4   0  21    0.32    0.43
   4   0 -21    0.57    0.69
  -4   0  22    7.57    1.58
  -4   0  22    2.24    1.05
   4   0 -22    1.82    1.16
  -4   0  23   -0.00    0.46
  -4   0  23   -0.00    0.44
  -4   0  24    7.57    1.92
  -4   0  24    5.35    1.87
  -4   0  25    0.42    0.42
  -4   0  26   10.06    2.76
  -4   0  27    0.09    0.42
   4   0 -27   -0.00    0.54
   4   0 -28    0.87    0.79
   4   0 -29   -0.00    0.42
   4   0 -30    6.53    2.03
   4   0 -31   -0.00    0.55
   4   0 -32    0.57    0.64
   4   0 -33    0.55    0.60
   4   0 -34    1.38    0.89
   4   0 -35   -0.00    0.61
   4   0 -36    7.30    2.29
   4   0 -37    0.00    0.69
   4   0 -38   -0.00    0.68
   4   0 -39    0.43    0.64
   4   0 -40    1.53    0.98
  -4   1   1    3.41    1.28
  -4   1   1    4.15    1.33
   4  -1  -1    4.36    1.39
   4  -1  -1    4.28    1.35
   4   1  -1    3.72    1.26
   4   1  -1    3.94    1.27
  -4  -1   1    4.93    1.32
  -4  -1   1    4.09    1.35
  -4   1   2  170.14   44.73
  -4   1   2  188.72   44.79
   4  -1  -2  184.79   44.76
   4  -1  -2  181.38   44.77
   4   1  -2  170.97   44.70
   4   1  -2  189.26   44.80
  -4  -1   2  191.12   44.75
  -4  -1   2  191.06   44.82
  -4   1   3    3.27    1.31
  -4   1   3    1.72    1.23
   4  -1  -3    6.25    1.43
   4  -1  -3    4.47    1.34
   4   1  -3    5.08    1.29
   4   1  -3    4.93    1.41
  -4  -1   3    5.68    1.33
  -4  -1   3    3.59    1.34
  -4   1   4    0.57    0.60
  -4   1   4    0.00    0.53
   4  -1  -4   -0.00    0.52
   4  -1  -4    0.00    0.52
   4   1  -4    0.32    0.46
   4   1  -4    0.85    0.63
  -4  -1   4    0.89    0.55
  -4  -1   4    0.00    0.63
  -4   1   5    2.83    0.99
  -4   1   5    2.95    1.02
   4  -1  -5    2.88    0.96
   4  -1  -5    3.45    1.07
   4   1  -5    2.11    0.90
   4   1  -5    2.76    1.02
  -4  -1   5    3.28    0.96
  -4  -1   5    2.09    1.04
  -4   1   6   73.73   20.12
  -4   1   6   81.80   20.16
   4  -1  -6   70.88   20.08
   4  -1  -6   97.22   20.23
   4   1  -6   78.36   20.13
   4   1  -6   87.29   20.22
  -4  -1   6   79.20   20.11
  -4  -1   6  103.63   20.30
  -4   1   7    7.50    2.12
   4  -1  -7    9.96    2.14
   4  -1  -7    5.68    2.10
   4   1  -7    5.10    2.07
   4   1  -7    8.41    2.20
  -4  -1   7    8.65    2.13
  -4  -1   7    9.54    2.26
  -4   1   8  227.16   53.49
   4  -1  -8  200.65   53.43
   4  -1  -8  208.27   53.53
   4   1  -8  238.42   53.58
   4   1  -8  206.84   53.55
  -4  -1   8  221.36   53.48
  -4  -1   8  240.91   53.65
  -4   1   9    0.21    0.46
   4  -1  -9    0.25    0.46
   4  -1  -9   -0.00    0.52
   4   1  -9   -0.00    0.57
   4   1  -9    0.12    0.50
  -4  -1   9    0.50    0.46
  -4  -1   9    0.00    0.67
  -4   1  10   91.68   23.18
  -4   1  10  102.27   23.28
   4  -1 -10   89.02   23.17
   4   1 -10   97.63   23.29
   4   1 -10   94.25   23.31
  -4  -1  10   94.59   23.20
  -4  -1  10   94.12   23.30
  -4   1  11   29.95    7.70
  -4   1  11   32.24    7.77
   4  -1 -11   27.09    7.70
   4   1 -11   35.97    7.87
   4   1 -11   32.50    7.86
  -4  -1  11   34.72    7.77
  -4  -1  11   25.77    7.79
  -4   1  12   89.09   20.58
  -4   1  12   80.87   20.61
   4  -1 -12   83.59   20.62
   4   1 -12   79.88   20.69
   4   1 -12   79.49   20.72
  -4  -1  12   82.23   20.61
  -4  -1  12   88.58   20.73
  -4   1  13   22.76    4.79
  -4   1  13   21.08    4.82
   4  -1 -13   16.20    4.77
   4   1 -13   20.00    4.91
   4   1 -13   16.42    4.89
  -4  -1  13   21.66    4.83
  -4  -1  13   12.79    4.78
  -4   1  14   -0.00    0.36
  -4   1  14    0.44    0.44
   4  -1 -14   -0.00    0.45
   4   1 -14   -0.00    0.54
   4   1 -14    0.19    0.67
  -4  -1  14    0.28    0.51
  -4   1  15    5.26    1.63
   4  -1 -15    4.75    1.66
   4  -1 -15    6.18    1.74
   4   1 -15    7.32    1.93
   4   1 -15    4.14    1.73
  -4  -1  15    8.12    1.79
  -4   1  16   45.09   10.49
   4  -1 -16   43.03   10.58
   4  -1 -16   45.93   10.62
   4   1 -16   38.28   10.66
   4   1 -16   42.24   10.68
  -4  -1  16    3.67   11.14
  -4  -1  16   51.24   10.62
  -4   1  17   -0.00    0.37
   4  -1 -17    0.70    0.58
   4  -1 -17    0.00    0.50
   4   1 -17    0.00    0.59
  -4  -1  17    1.43    2.95
  -4  -1  17    0.10    0.50
  -4   1  18    3.54   12.24
  -4   1  18   60.62   11.67
   4  -1 -18   51.99   11.81
   4  -1 -18   57.59   11.83
   4   1 -18   54.04   11.90
  -4  -1  18    9.56   11.84
  -4  -1  18   59.34   11.79
  -4   1  19    0.82    2.50
  -4   1  19    2.48    0.92
   4  -1 -19    1.92    1.01
   4   1 -19    3.03    1.17
  -4  -1  19    9.59    2.69
  -4  -1  19    2.94    1.04
  -4   1  20    0.85    2.00
  -4   1  20    5.84    1.44
   4  -1 -20    2.88    1.46
   4   1 -20    4.05    1.61
  -4  -1  20    9.99    2.47
  -4  -1  20    6.48    1.60
  -4   1  21    3.45    1.47
  -4   1  21    1.43    0.62
   4  -1 -21    0.43    0.73
   4   1 -21    1.58    0.91
  -4  -1  21   -0.00    0.86
  -4  -1  21    1.04    0.69
  -4   1  22   76.63   12.47
  -4   1  22   37.59   11.91
   4  -1 -22   40.88   12.07
  -4  -1  22   53.04   12.20
  -4  -1  22   59.04   12.16
  -4   1  23    0.25    0.51
  -4   1  23    1.47    0.67
  -4  -1  23    0.00    0.49
  -4  -1  23    0.84    0.75
  -4   1  24    2.54    0.89
  -4  -1  24    2.30    0.95
  -4  -1  24    2.31    1.03
  -4   1  25    2.96    1.08
   4   1 -25    3.14    1.24
  -4  -1  25    4.24    1.21
   4   1 -26    8.12    1.96
  -4  -1  26    4.41    1.60
   4   1 -27    0.09    0.56
  -4  -1  27    0.00    0.41
   4  -1 -28    6.76    1.96
   4   1 -28    5.33    1.99
  -4  -1  28    6.46    1.91
   4  -1 -29    0.55    0.61
   4  -1 -30    0.48    0.64
   4   1 -30   -0.00    0.69
   4  -1 -31    1.04    0.70
   4   1 -31    0.35    0.65
   4  -1 -32    9.47    2.64
   4   1 -32    8.45    2.67
   4  -1 -33    0.13    0.50
   4   1 -33    0.60    0.67
   4  -1 -34    0.87    0.68
   4   1 -34    0.67    0.70
   4  -1 -35    0.17    0.57
   4   1 -35    0.48    0.70
   4  -1 -36    1.74    0.91
   4   1 -36    0.85    0.91
   4  -1 -37   -0.00    0.46
   4   1 -37    0.00    0.64
   4  -1 -38    0.37    0.58
   4   1 -38    0.53    0.85
   4  -1 -39    0.24    0.52
   4   1 -39   -0.00    0.61
   4  -1 -40    0.01    0.60
  -4   2   1   12.69    3.45
  -4   2   1   10.58    3.44
   4  -2  -1   10.79    3.44
   4  -2  -1   13.98    3.49
   4   2  -1   12.24    3.42
   4   2  -1   14.11    3.52
  -4  -2   1   16.98    3.47
  -4  -2   1   14.34    3.54
  -4   2   2   43.67   10.00
  -4   2   2   33.48    9.96
   4  -2  -2   32.94    9.95
   4  -2  -2   38.59    9.99
   4   2  -2   42.03    9.97
   4   2  -2   42.02   10.04
  -4  -2   2   47.14    9.98
  -4  -2   2   41.28   10.04
  -4   2   3    2.08    1.05
  -4   2   3    2.94    1.09
   4  -2  -3    3.06    1.09
   4  -2  -3    4.26    1.17
   4   2  -3    2.35    0.99
   4   2  -3    4.08    1.19
  -4  -2   3    3.13    1.00
  -4  -2   3    3.84    1.23
  -4   2   4  315.98   79.50
  -4   2   4  331.95   79.53
   4  -2  -4  303.28   79.50
   4  -2  -4  329.40   79.53
   4   2  -4  325.56   79.51
   4   2  -4  327.75   79.56
  -4  -2   4  333.17   79.48
  -4  -2   4  338.64   79.60
  -4   2   5    6.89    1.53
  -4   2   5    8.23    1.60
   4  -2  -5    0.42    1.29
   4  -2  -5    5.65    1.51
   4   2  -5    6.41    1.56
   4   2  -5   10.54    1.77
  -4  -2   5    4.08    1.39
  -4  -2   5    9.98    1.78
  -4   2   6    2.60    0.95
   4  -2  -6    2.35    0.93
   4  -2  -6    1.37    0.92
   4   2  -6    3.23    1.01
   4   2  -6    2.40    0.97
  -4  -2   6    2.97    0.94
  -4  -2   6    2.13    1.05
  -4   2   7   65.37   15.97
   4  -2  -7   89.38   16.04
   4  -2  -7   59.33   15.97
   4   2  -7   52.84   15.98
   4   2  -7   56.08   16.02
  -4  -2   7   70.94   15.99
  -4  -2   7   59.84   16.07
  -4   2   8  137.69   34.86
  -4   2   8  142.84   34.86
   4  -2  -8  152.02   34.85
   4   2  -8  135.53   34.93
   4   2  -8  148.36   34.98
  -4  -2   8  133.88   34.85
  -4  -2   8  145.59   35.00
  -4   2   9   33.39    5.46
  -4   2   9   39.47    5.51
   4  -2  -9   32.02    5.37
   4   2  -9   33.33    5.61
   4   2  -9   36.14    5.68
  -4  -2   9    5.39    5.15
  -4  -2   9   37.74    5.74
  -4   2  10   13.60    3.40
  -4   2  10   12.48    3.37
   4  -2 -10   11.63    3.32
   4   2 -10   16.13    3.58
   4   2 -10   11.80    3.49
  -4  -2  10   13.58    3.43
  -4  -2  10   12.04    3.50
  -4   2  11    9.67    2.71
  -4   2  11   10.28    2.73
   4  -2 -11    9.57    2.67
   4  -2 -11    9.20    2.74
   4   2 -11   13.23    2.96
   4   2 -11   12.12    2.96
  -4  -2  11   10.24    2.79
  -4  -2  11    9.31    2.85
  -4   2  12    0.68    0.49
  -4   2  12    0.09    0.48
   4  -2 -12    0.00    0.40
   4  -2 -12    0.12    0.50
   4   2 -12    0.37    0.67
   4   2 -12    0.29    0.77
  -4  -2  12    0.23    0.49
  -4  -2  12   -0.00    0.69
  -4   2  13    2.19    1.00
  -4   2  13    4.20    1.07
   4  -2 -13    2.49    1.00
   4  -2 -13    3.26    1.10
   4   2 -13    4.53    1.35
   4   2 -13    3.41    1.27
  -4  -2  13    3.60    1.17
  -4  -2  13    3.44    1.29
  -4   2  14  140.56   28.59
  -4   2  14  133.73   28.67
   4  -2 -14   65.64   28.45
   4  -2 -14  122.86   28.62
   4   2 -14  142.47   28.93
   4   2 -14  161.59   28.97
  -4  -2  14  157.64   28.79
  -4   2  15   12.03    2.79
   4  -2 -15   10.28    2.80
   4  -2 -15    8.87    2.79
   4   2 -15   11.58    3.07
   4   2 -15   13.16    3.10
  -4  -2  15   -0.00    4.28
  -4  -2  15    9.67    2.87
  -4   2  16    3.17    1.14
   4  -2 -16    3.69    1.21
   4  -2 -16    4.74    1.30
   4   2 -16    3.10    1.37
  -4  -2  16    0.75    2.59
  -4  -2  16    5.89    1.44
  -4   2  17    0.00    0.39
   4  -2 -17    0.35    0.48
   4  -2 -17    0.30    0.52
   4   2 -17    0.25    0.69
  -4  -2  17    1.09    2.08
  -4  -2  17    0.57    0.56
  -4   2  18   26.04    5.84
   4  -2 -18   22.01    5.89
   4  -2 -18   22.61    5.93
   4   2 -18   14.48    5.92
  -4  -2  18   74.39    8.66
  -4  -2  18   24.85    6.00
  -4   2  19    0.00    6.51
  -4   2  19   23.46    5.31
   4  -2 -19   19.77    5.38
   4  -2 -19   19.02    5.38
   4   2 -19   17.82    5.49
  -4  -2  19   59.27    7.10
  -4  -2  19   21.36    5.46
  -4   2  20    0.20    2.46
  -4   2  20    5.51    1.63
   4  -2 -20    5.29    1.76
   4   2 -20    6.52    2.01
  -4  -2  20    8.05    2.29
  -4  -2  20    7.38    1.90
  -4   2  21    1.47    1.39
  -4   2  21    0.69    0.51
   4  -2 -21   -0.00    0.58
   4   2 -21    0.80    0.68
  -4  -2  21    0.52    0.78
  -4  -2  21    0.20    0.61
  -4   2  22    3.08    1.25
  -4   2  22    1.86    0.78
   4  -2 -22    0.88    0.86
  -4  -2  22    2.87    1.03
  -4   2  23    0.15    0.52
   4   2 -23   -0.00    0.53
  -4  -2  23   -0.00    0.43
  -4   2  24   22.94    5.76
   4   2 -24   21.36    5.95
  -4  -2  24   23.05    5.86
   4   2 -25    4.40    1.45
  -4  -2  25    2.86    1.17
   4   2 -26   10.10    2.79
  -4  -2  26    8.92    2.65
   4   2 -27   -0.00    0.63
  -4  -2  27    1.33    0.67
   4   2 -28    5.70    1.94
  -4  -2  28    5.92    1.82
   4   2 -29    3.31    1.38
   4  -2 -30   11.33    2.77
   4   2 -30    7.88    2.77
   4  -2 -31    0.30    0.59
   4   2 -31    0.42    0.63
   4  -2 -32    0.14    0.51
   4   2 -32    0.58    0.62
   4  -2 -33    0.27    0.50
   4   2 -33    0.07    0.61
   4  -2 -34    1.45    0.81
   4   2 -34    1.67    1.00
   4  -2 -35    0.37    0.56
   4   2 -35    1.31    0.99
   4  -2 -36    0.34    0.41
   4   2 -36    2.08    0.99
   4  -2 -37   -0.08    0.47
   4   2 -37    0.00    0.64
   4  -2 -38   -0.00    0.40
   4   2 -38    0.41    0.90
   4  -2 -39   -0.00    0.57
   4   2 -39   -0.00    0.62
   4  -2 -40    1.94    0.96
  -4   3   1    5.34    1.86
  -4   3   1    7.33    1.92
   4  -3  -1    5.71    1.88
   4  -3  -1    7.67    1.96
   4   3  -1    6.55    1.88
   4   3  -1    6.99    1.94
  -4  -3   1    5.10    1.80
  -4  -3   1    8.88    2.04
  -4   3   2   50.81   13.53
   4  -3  -2   61.54   13.62
   4  -3  -2   54.49   13.58
   4   3  -2   52.56   13.57
  -4  -3   2   49.36   13.50
  -4  -3   2   65.12   13.70
  -4   3   3    2.18    0.84
  -4   3   3    1.05    0.80
   4  -3  -3    2.26    0.89
   4  -3  -3    1.51    0.78
   4   3  -3    1.56    0.88
   4   3  -3    2.06    0.88
  -4  -3   3    1.76    0.76
  -4  -3   3    2.44    0.95
  -4   3   4    3.07    0.98
  -4   3   4    1.90    0.93
   4  -3  -4    2.97    1.03
   4  -3  -4    3.28    1.04
   4   3  -4    2.61    1.02
   4   3  -4    1.96    1.02
  -4  -3   4    2.38    0.96
  -4  -3   4    3.57    1.18
  -4   3   5    8.68    1.99
   4  -3  -5    6.62    1.98
   4  -3  -5    6.27    1.95
   4   3  -5    4.22    1.96
   4   3  -5    7.27    2.06
  -4  -3   5    6.60    1.93
  -4  -3   5    9.65    2.22
  -4   3   6    7.73    1.83
   4  -3  -6    7.73    1.87
   4   3  -6   10.09    2.05
   4   3  -6   13.31    2.18
  -4  -3   6    1.40    1.66
  -4  -3   6   10.50    2.16
  -4   3   7   77.75   20.16
  -4   3   7   89.50   20.21
   4  -3  -7  101.73   20.25
   4   3  -7   57.26   20.19
   4   3  -7   74.59   20.28
  -4  -3   7   98.18   20.28
  -4  -3   7   80.81   20.34
  -4   3   8   13.00    3.89
  -4   3   8   20.22    4.00
   4  -3  -8   13.52    3.90
   4   3  -8   14.94    4.06
   4   3  -8   13.11    4.05
  -4  -3   8   17.48    4.03
  -4  -3   8   14.87    4.08
  -4   3   9    0.77    0.54
  -4   3   9    0.32    0.42
   4  -3  -9    0.00    0.45
   4  -3  -9    0.00    0.51
   4   3  -9    0.44    0.73
   4   3  -9   -0.00    0.75
  -4  -3   9    0.18    0.57
  -4  -3   9    0.11    0.74
  -4   3  10   43.66   10.07
  -4   3  10   42.99   10.04
   4  -3 -10   35.88   10.00
   4  -3 -10   40.19   10.08
   4   3 -10   36.11   10.18
   4   3 -10   42.99   10.27
  -4  -3  10   43.10   10.17
  -4  -3  10   39.19   10.22
  -4   3  11   71.72   16.91
  -4   3  11   67.76   16.87
   4  -3 -11   68.99   16.86
   4  -3 -11   66.86   16.93
   4   3 -11   61.72   17.06
   4   3 -11   84.69   17.21
  -4  -3  11   74.14   17.03
  -4  -3  11   55.66   17.02
  -4   3  12   63.44   13.56
  -4   3  12   52.73   13.48
   4  -3 -12   49.83   13.46
   4  -3 -12   52.83   13.55
   4   3 -12   50.59   13.72
   4   3 -12   57.21   13.77
  -4  -3  12   58.13   13.66
  -4  -3  12   57.03   13.78
  -4   3  13   26.20    4.79
  -4   3  13   14.70    4.59
   4  -3 -13   18.56    4.65
   4  -3 -13   17.28    4.72
   4   3 -13   20.21    5.00
   4   3 -13   21.19    4.99
  -4  -3  13    2.01    6.23
  -4  -3  13   20.47    4.85
  -4  -3  13   17.24    4.95
  -4   3  14    2.27    0.72
  -4   3  14    0.61    0.47
   4  -3 -14    1.03    0.55
   4  -3 -14    1.26    0.65
   4   3 -14    1.31    0.82
   4   3 -14    1.02    0.79
  -4  -3  14    0.49    2.82
  -4  -3  14    0.82    0.67
  -4   3  15    6.56    1.90
   4  -3 -15    8.15    1.94
   4  -3 -15    6.07    1.92
   4   3 -15    7.61    2.23
  -4  -3  15   -0.00    2.82
  -4  -3  15    8.06    2.11
  -4   3  16   48.53    8.47
   4  -3 -16   50.44    8.49
   4  -3 -16   51.28    8.54
   4   3 -16   44.68    8.79
  -4  -3  16    0.33    8.32
  -4  -3  16   50.26    8.72
  -4   3  17    3.32    0.85
   4  -3 -17    1.53    0.71
   4  -3 -17    0.35    0.67
   4   3 -17    2.77    1.14
  -4  -3  17   13.22    3.07
  -4  -3  17    3.64    1.07
  -4   3  18    9.51    2.74
   4  -3 -18    8.20    2.74
   4  -3 -18   11.60    2.86
   4   3 -18   12.91    3.15
  -4  -3  18   27.28    4.34
   4  -3 -19    0.00    0.45
   4  -3 -19    0.40    0.53
   4   3 -19    0.00    0.65
  -4  -3  19    1.54    0.98
  -4   3  20   -0.00    2.95
  -4   3  20    4.33    1.15
   4  -3 -20    4.62    1.25
   4  -3 -20    2.39    1.16
   4   3 -20    2.53    1.26
  -4  -3  20    4.92    1.55
  -4   3  21   -0.00    2.44
  -4   3  21   11.92    2.21
   4  -3 -21    9.50    2.30
   4   3 -21    5.70    2.25
  -4  -3  21    8.74    2.43
  -4   3  22   27.91    4.12
   4  -3 -22   11.94    3.41
   4   3 -22    9.11    3.44
  -4  -3  22   12.03    3.49
   4   3 -23   10.31    2.72
  -4  -3  23    7.81    2.48
   4   3 -24    0.85    0.80
  -4  -3  24    0.00    0.48
   4   3 -25    1.49    0.88
   4   3 -26    6.31    2.05
   4   3 -27    2.22    1.17
   4   3 -28   13.87    3.93
   4   3 -29    0.93    0.95
  -4  -3  29    0.55    0.64
   4   3 -30   -0.00    0.77
  -4  -3  30    0.13    0.52
   4  -3 -31    1.07    0.75
   4   3 -31    3.07    1.18
  -4  -3  31    1.43    1.04
   4  -3 -32    6.88    1.96
   4   3 -32    6.12    2.14
   4  -3 -33    0.55    0.54
   4   3 -33    0.99    0.77
   4  -3 -34    0.05    0.50
   4   3 -34    0.24    0.68
   4  -3 -35   -0.00    0.44
   4   3 -35   -0.00    0.74
   4  -3 -36    1.19    0.71
   4   3 -36    0.92    1.05
   4  -3 -37   -0.00    0.38
   4   3 -37    1.15    0.89
   4  -3 -38    0.77    0.59
   4   3 -38    0.25    0.75
   4  -3 -39   -0.00    0.52
   4   3 -39   -0.00    0.80
   4  -3 -40    0.37    0.57
  -4   4   1   13.58    2.76
  -4   4   1   10.91    2.77
   4  -4  -1   12.60    2.78
   4  -4  -1   11.92    2.77
   4   4  -1   16.61    2.90
   4   4  -1   12.78    2.81
  -4  -4   1   14.13    2.72
  -4  -4   1    1.46    2.51
  -4   4   2   27.16    6.62
  -4   4   2   25.79    6.66
   4  -4  -2   27.19    6.66
   4  -4  -2   32.60    6.74
   4   4  -2   24.68    6.68
   4   4  -2   20.09    6.62
  -4  -4   2   22.76    6.57
  -4  -4   2   34.08    6.85
  -4   4   3   15.85    3.54
  -4   4   3   13.20    3.52
   4  -4  -3   12.26    3.51
   4  -4  -3   13.04    3.54
   4   4  -3   10.37    3.53
   4   4  -3   14.92    3.62
  -4  -4   3   16.23    3.55
  -4  -4   3    9.98    3.58
  -4   4   4   70.96   13.69
   4  -4  -4   49.06   13.62
   4  -4  -4   52.72   13.64
   4   4  -4   58.77   13.75
   4   4  -4   53.29   13.71
  -4  -4   4   51.85   13.62
  -4  -4   4   49.24   13.74
  -4   4   5    1.23    0.60
   4  -4  -5    0.81    0.64
   4  -4  -5    0.69    0.68
   4   4  -5    0.89    0.84
   4   4  -5    1.57    0.83
  -4  -4   5    1.00    0.64
  -4  -4   5    0.00    0.77
  -4   4   6   13.35    4.00
  -4   4   6   15.25    4.03
   4  -4  -6   14.06    4.05
   4   4  -6   15.73    4.20
   4   4  -6   18.98    4.26
  -4  -4   6   15.27    4.10
  -4  -4   6   20.91    4.37
  -4   4   7    1.66    0.74
  -4   4   7    0.87    0.67
   4  -4  -7    0.80    0.74
   4   4  -7    3.18    1.08
   4   4  -7    2.53    1.06
  -4  -4   7    2.10    0.83
  -4  -4   7    0.95    0.91
  -4   4   8   24.13    4.44
  -4   4   8   17.13    4.35
   4  -4  -8   18.11    4.41
   4  -4  -8   13.85    4.34
   4   4  -8   18.30    4.57
   4   4  -8   12.57    4.45
  -4  -4   8   14.91    4.50
  -4   4   9   58.54   13.17
  -4   4   9   34.65   13.06
   4  -4  -9   53.93   13.18
   4  -4  -9   65.28   13.25
   4   4  -9   62.55   13.47
   4   4  -9   62.56   13.45
  -4  -4   9   58.78   13.31
  -4  -4   9   61.52   13.43
  -4   4  10   38.51    9.58
  -4   4  10   45.06    9.58
   4  -4 -10   48.84    9.63
   4  -4 -10   40.90    9.63
   4   4 -10   52.49   10.02
   4   4 -10   13.68    9.54
  -4  -4  10   46.51    9.80
  -4  -4  10   48.00    9.93
  -4   4  11    5.11    1.30
  -4   4  11    6.09    1.28
   4  -4 -11    5.57    1.32
   4  -4 -11    1.33    1.15
   4   4 -11    3.37    1.54
   4   4 -11    8.63    1.83
  -4  -4  11   -0.00    5.83
  -4  -4  11    5.56    1.51
  -4  -4  11    4.07    1.57
  -4   4  12    9.26    2.51
  -4   4  12   11.54    2.49
   4  -4 -12    9.80    2.49
   4  -4 -12    6.83    2.50
   4   4 -12    6.92    2.76
   4   4 -12    8.48    2.77
  -4  -4  12    2.80    4.99
  -4  -4  12   10.40    2.71
  -4  -4  12   13.57    2.97
  -4   4  13   20.47    4.68
  -4   4  13   16.72    4.56
   4  -4 -13   18.64    4.61
   4  -4 -13   21.78    4.74
   4   4 -13   20.64    4.99
  -4  -4  13    3.39    5.58
  -4  -4  13   16.85    4.80
  -4   4  14   60.83   10.85
  -4   4  14   46.16   10.69
   4  -4 -14   68.27   10.82
   4  -4 -14   56.23   10.88
   4   4 -14   52.62   11.16
  -4  -4  14    0.00   10.72
  -4  -4  14   51.43   11.02
  -4   4  15   20.49    4.70
   4  -4 -15   18.43    4.64
   4  -4 -15   16.45    4.69
   4   4 -15   17.22    4.95
  -4   4  16    6.63    1.28
   4  -4 -16    1.87    1.04
   4  -4 -16    4.65    1.26
   4   4 -16    3.94    1.50
  -4  -4  16    9.46    2.69
  -4   4  17    0.76    0.51
   4  -4 -17    0.51    0.46
   4  -4 -17    1.53    0.63
   4   4 -17    0.39    0.80
  -4  -4  17    0.99    1.37
  -4   4  18   22.34    5.42
   4  -4 -18   20.48    5.40
   4  -4 -18   18.68    5.43
   4   4 -18   21.83    5.71
   4   4 -18   19.95    5.71
  -4  -4  18   37.28    6.34
  -4   4  19   12.88    3.68
   4  -4 -19   17.11    3.73
   4  -4 -19   11.09    3.68
   4   4 -19   18.09    4.19
  -4  -4  19   18.77    4.22
   4  -4 -20   11.17    2.89
   4  -4 -20   10.19    2.90
   4   4 -20   10.57    3.20
  -4  -4  20   11.86    3.19
  -4   4  21    0.51    2.19
   4  -4 -21    5.50    1.47
   4   4 -21    3.83    1.61
  -4  -4  21    5.30    1.59
   4  -4 -22    1.32    0.68
   4   4 -22    0.16    0.84
   4   4 -23    6.41    2.13
   4   4 -24   15.19    4.28
   4   4 -25    7.40    2.40
   4   4 -26   13.68    3.04
  -4  -4  26    7.40    2.62
   4   4 -27    0.14    0.68
  -4  -4  27    0.06    0.53
   4   4 -28    3.08    1.54
  -4  -4  28    5.37    1.54
   4   4 -29    0.78    0.82
  -4  -4  29    2.76    1.05
   4   4 -30    0.00    0.81
  -4  -4  30    1.36    0.82
   4   4 -31    2.30    1.17
  -4  -4  31    0.15    0.68
   4  -4 -32    0.14    0.45
   4   4 -32    0.75    0.78
  -4  -4  32    0.00    0.62
   4  -4 -33    0.00    0.41
   4   4 -33    0.44    0.78
   4  -4 -34    1.22    0.68
   4   4 -34    1.67    1.05
   4  -4 -35    0.88    0.58
   4   4 -35    0.31    0.81
   4  -4 -36    1.20    0.65
   4   4 -36    1.06    0.89
   4  -4 -37   -0.00    0.39
   4   4 -37   -0.00    0.93
   4  -4 -38    0.00    0.40
   4   4 -38   -0.00    0.67
   4  -4 -39   -0.00    0.46
   4  -4 -40    1.33    0.72
  -4   5   1   14.31    3.88
  -4   5   1   12.30    3.91
   4  -5  -1   12.87    3.89
   4  -5  -1   15.11    3.96
   4   5  -1   12.35    3.90
   4   5  -1   14.04    3.94
  -4  -5   1   19.56    3.95
  -4  -5   1   19.94    4.14
  -4   5   2   54.46   13.15
  -4   5   2   40.90   13.11
   4  -5  -2   47.61   13.14
   4  -5  -2   56.15   13.23
   4   5  -2   49.44   13.22
   4   5  -2   56.48   13.24
  -4  -5   2   59.63   13.19
  -4  -5   2   68.47   13.43
  -4   5   3   31.42    8.35
   4  -5  -3   31.97    8.37
   4  -5  -3   31.79    8.40
   4   5  -3   38.40    8.54
   4   5  -3   27.19    8.40
  -4  -5   3   39.33    8.45
  -4  -5   3   35.45    8.56
  -4   5   4    5.59    1.65
   4  -5  -4    4.94    1.68
   4  -5  -4    4.46    1.66
   4   5  -4   10.34    2.03
   4   5  -4    2.72    1.65
  -4  -5   4    8.25    1.82
  -4  -5   4    6.22    1.88
  -4   5   5    3.84    2.02
  -4   5   5    7.76    2.18
   4  -5  -5   10.64    2.26
   4  -5  -5    6.22    2.15
   4   5  -5   10.18    2.44
   4   5  -5    8.12    2.33
  -4  -5   5   10.06    2.30
  -4  -5   5   15.46    2.69
  -4   5   6   14.70    3.02
  -4   5   6   15.97    3.06
   4  -5  -6   12.03    3.00
   4   5  -6   17.66    3.36
   4   5  -6   14.80    3.25
  -4  -5   6    3.93    2.85
  -4  -5   6   10.19    3.13
  -4   5   7   49.03   10.78
  -4   5   7   44.12   10.76
   4  -5  -7   38.96   10.76
   4   5  -7   43.11   10.98
   4   5  -7   40.85   10.93
  -4  -5   7   43.36   10.87
  -4  -5   7   41.07   10.94
  -4   5   8    7.12    1.90
  -4   5   8    6.28    1.86
   4  -5  -8    6.03    1.92
   4  -5  -8    6.55    1.92
   4   5  -8    5.20    2.07
   4   5  -8    8.41    2.19
  -4  -5   8    6.77    2.05
  -4  -5   8    8.03    2.18
  -4   5   9    5.89    1.58
  -4   5   9    5.65    1.58
   4  -5  -9    4.70    1.59
   4  -5  -9    5.80    1.63
   4   5  -9    5.54    1.86
   4   5  -9    6.54    1.88
  -4  -5   9    1.30    4.72
  -4  -5   9    4.72    1.74
  -4  -5   9    4.39    1.82
  -4   5  10    6.44    1.41
   4  -5 -10    4.28    1.36
   4  -5 -10    4.72    1.39
   4   5 -10    4.53    1.76
   4   5 -10    2.73    1.57
  -4  -5  10    2.64    4.34
  -4  -5  10    3.15    1.45
  -4  -5  10    4.83    1.65
  -4   5  11   34.17   10.68
  -4   5  11   52.31   10.71
   4  -5 -11   53.39   10.81
   4  -5 -11   49.48   10.82
   4   5 -11   56.31   11.16
  -4  -5  11    2.41   10.96
  -4  -5  11   60.35   11.35
  -4   5  12   57.32   12.22
  -4   5  12   53.12   12.13
   4  -5 -12   55.57   12.22
   4  -5 -12   59.15   12.30
   4   5 -12   59.35   12.59
  -4  -5  12    0.32   12.34
  -4   5  13    7.94    2.12
  -4   5  13    6.93    2.00
   4  -5 -13    8.90    2.13
   4  -5 -13   10.02    2.23
   4   5 -13    9.83    2.55
  -4  -5  13    0.00    2.98
  -4   5  14    2.90    0.91
   4  -5 -14    2.78    0.88
   4  -5 -14    3.09    0.98
   4   5 -14    2.09    1.11
   4   5 -14    1.49    1.29
  -4  -5  14   11.58    3.10
  -4   5  15   21.10    5.48
   4  -5 -15   22.83    5.46
   4  -5 -15   19.63    5.51
   4   5 -15   17.55    5.70
   4   5 -15   26.31    5.93
  -4  -5  15   37.36    6.89
  -4   5  16   24.23    5.69
   4  -5 -16   22.62    5.66
   4  -5 -16   20.19    5.72
   4   5 -16   19.72    5.96
   4   5 -16   19.78    6.01
  -4  -5  16   40.89    6.82
  -4   5  17   22.70    4.81
   4  -5 -17   19.12    4.76
   4  -5 -17   14.47    4.79
   4   5 -17   19.35    5.13
   4   5 -17   17.42    5.11
  -4  -5  17   23.11    5.40
  -4   5  18   24.31    6.08
   4  -5 -18   27.80    6.11
   4  -5 -18   20.27    6.11
   4   5 -18   20.91    6.36
   4   5 -18   27.92    6.56
  -4  -5  18   25.94    6.49
   4  -5 -19    0.00    0.32
   4  -5 -19   -0.00    0.43
   4   5 -19    0.00    0.77
   4  -5 -20    0.00    0.34
   4  -5 -20   -0.00    0.45
   4  -5 -21    4.69    1.36
   4   5 -21    3.47    1.56
   4  -5 -22   19.97    5.03
   4   5 -22   18.56    5.32
   4   5 -23    1.33    0.88
  -4  -5  23   -0.00    0.51
   4   5 -24    1.03    0.78
  -4  -5  24    0.08    0.50
   4   5 -25   -0.00    0.74
  -4  -5  25    0.57    0.50
   4   5 -26    4.40    1.46
  -4  -5  26    1.86    1.03
   4   5 -27    5.48    1.73
  -4  -5  27    3.68    1.48
   4   5 -28    1.81    1.19
  -4  -5  28    3.05    1.14
   4   5 -29    0.57    0.82
  -4  -5  29    0.15    0.61
   4   5 -30    1.17    0.96
  -4  -5  30    0.29    0.68
   4   5 -31    4.30    1.39
  -4  -5  31    0.94    0.98
   4  -5 -32    1.11    0.60
   4   5 -32    3.01    1.15
  -4  -5  32    0.00    0.79
   4  -5 -33    1.12    0.61
   4   5 -33    1.46    1.05
  -4  -5  33    1.45    1.15
   4  -5 -34    0.20    0.45
   4   5 -34    0.30    0.73
   4  -5 -35    0.12    0.39
   4   5 -35   -0.00    0.82
   4  -5 -36   -0.00    0.43
   4   5 -36    0.82    0.78
   4  -5 -37    1.06    0.61
   4   5 -37    1.54    1.03
   4  -5 -38    0.30    0.41
   4   5 -38    0.38    0.81
   4  -5 -39    0.00    0.41
   4  -5 -40    0.13    0.45
  -4   6   1    8.28    2.47
  -4   6   1    9.67    2.60
   4  -6  -1   11.51    2.66
   4  -6  -1    8.72    2.58
   4   6  -1   11.47    2.72
   4   6  -1    7.14    2.54
  -4  -6   1    7.31    2.47
  -4  -6   1   10.49    2.77
  -4   6   2   14.62    3.92
  -4   6   2   21.65    4.13
   4  -6  -2   14.04    3.97
   4  -6  -2   11.81    3.95
   4   6  -2   15.70    4.10
   4   6  -2   12.40    3.97
  -4  -6   2   14.86    3.97
  -4  -6   2   17.25    4.17
  -4   6   3   15.59    4.02
   4  -6  -3   15.42    4.08
   4  -6  -3   13.35    4.06
   4   6  -3   18.85    4.28
   4   6  -3   17.59    4.18
  -4  -6   3   13.22    4.04
  -4  -6   3   14.79    4.20
  -4   6   4   25.55    7.24
   4  -6  -4   30.47    7.32
   4  -6  -4   28.51    7.34
   4   6  -4   26.46    7.42
   4   6  -4   36.56    7.51
  -4  -6   4   32.27    7.39
  -4  -6   4   23.86    7.40
  -4   6   5   12.78    3.95
  -4   6   5   15.55    4.02
   4  -6  -5   15.08    4.02
   4   6  -5   18.61    4.31
   4   6  -5   14.13    4.12
  -4  -6   5   19.49    4.18
  -4  -6   5   14.15    4.17
  -4   6   6    9.10    1.72
  -4   6   6    2.47    1.48
   4  -6  -6    8.00    1.78
   4   6  -6    3.03    1.66
   4   6  -6   10.30    2.05
  -4  -6   6   -0.00    6.21
  -4  -6   6    7.18    1.78
  -4  -6   6    4.13    1.67
  -4   6   7   -0.00    0.43
  -4   6   7    0.37    0.46
   4  -6  -7   -0.00    0.55
   4   6  -7    0.08    0.73
   4   6  -7   -0.00    0.74
  -4  -6   7   -0.00    4.74
  -4  -6   7   -0.00    0.53
  -4  -6   7    0.00    0.67
  -4   6   8   62.22    9.08
  -4   6   8   56.61    9.04
   4  -6  -8   57.01    9.10
   4  -6  -8   13.94    8.76
   4   6  -8   54.20    9.60
   4   6  -8   57.54    9.43
  -4  -6   8   -0.00    9.16
  -4  -6   8   60.20    9.52
  -4   6   9   66.78   17.30
  -4   6   9   67.40   17.28
   4  -6  -9   73.65   17.36
   4  -6  -9   71.68   17.38
   4   6  -9   69.35   17.58
  -4  -6   9   76.43   17.71
  -4   6  10    0.74    0.53
  -4   6  10    1.03    0.51
   4  -6 -10    1.22    0.62
   4  -6 -10    0.37    0.54
   4   6 -10    0.73    0.71
   4   6 -10    2.63    1.10
  -4  -6  10    0.00    2.41
  -4  -6  10    0.38    0.66
  -4   6  11   -0.00    0.38
  -4   6  11   -0.00    0.30
   4  -6 -11    0.23    0.48
   4  -6 -11    0.00    0.44
   4   6 -11    0.24    0.64
   4   6 -11    0.00    0.66
  -4  -6  11    1.46    2.56
  -4   6  12    0.86    0.52
  -4   6  12    0.80    0.43
   4  -6 -12    1.82    0.68
   4  -6 -12    1.06    0.60
   4   6 -12    0.04    0.71
   4   6 -12    1.45    0.98
  -4  -6  12    4.04    2.22
  -4   6  13   20.76    5.09
  -4   6  13   19.89    4.95
   4  -6 -13   17.55    5.09
   4  -6 -13   19.41    5.14
   4   6 -13   20.72    5.41
   4   6 -13   19.47    5.41
  -4  -6  13   49.23    7.10
  -4   6  14   19.98    4.96
   4  -6 -14   16.93    4.93
   4  -6 -14   18.22    5.00
   4   6 -14   19.37    5.28
   4   6 -14   23.39    5.41
  -4  -6  14   42.72    6.44
  -4   6  15   15.18    3.54
   4  -6 -15   10.55    3.47
   4  -6 -15   13.61    3.60
   4   6 -15   17.54    4.01
   4   6 -15   23.33    4.26
  -4   6  16    5.32    1.75
   4  -6 -16    7.71    1.77
   4  -6 -16    7.71    1.89
   4   6 -16    6.75    2.17
   4   6 -16    4.66    2.06
   4  -6 -17    0.81    0.39
   4  -6 -17    0.49    0.53
   4   6 -17    0.12    0.65
   4   6 -17    0.57    0.80
   4  -6 -18   12.31    2.93
   4  -6 -18   10.36    3.01
   4   6 -18   10.29    3.38
   4  -6 -19   11.18    2.69
   4   6 -19   11.42    3.11
  -4  -6  19    7.16    2.79
   4  -6 -20    4.58    1.31
   4   6 -20    3.29    1.56
  -4  -6  20    4.24    1.51
   4  -6 -21    1.19    0.62
   4   6 -21    4.01    1.30
  -4  -6  21    0.46    0.60
   4   6 -22    0.12    0.59
  -4  -6  22    0.05    0.54
   4   6 -23    1.67    1.01
  -4  -6  23    0.31    0.64
   4   6 -24    1.42    0.95
  -4  -6  24    0.24    0.56
   4   6 -25    4.72    1.60
  -4  -6  25    2.64    1.24
   4   6 -26    6.89    1.97
  -4  -6  26    3.46    1.46
   4   6 -27    0.96    0.87
  -4  -6  27    0.75    0.70
   4   6 -28    3.03    1.26
  -4  -6  28    0.91    0.82
   4   6 -29    2.82    1.53
  -4  -6  29    3.95    1.47
   4   6 -30    0.39    0.74
  -4  -6  30    1.00    0.87
   4   6 -31    0.44    1.01
  -4  -6  31    0.56    0.88
   4   6 -32    0.26    0.92
  -4  -6  32   -0.00    0.76
   4  -6 -33    1.02    0.54
   4   6 -33    0.79    0.92
  -4  -6  33    0.87    0.93
   4  -6 -34    0.20    0.44
   4   6 -34    0.32    0.80
  -4  -6  34    0.00    0.86
   4  -6 -35    1.85    0.74
   4   6 -35    4.06    1.46
  -4  -6  35    0.60    1.07
   4  -6 -36    0.78    0.54
   4   6 -36    1.48    1.06
   4  -6 -37    0.38    0.38
   4   6 -37   -0.00    0.76
   4  -6 -38    0.01    0.35
   4  -6 -39    0.76    0.48
   4  -6 -40    0.02    0.41
   4  -6 -41   -0.00    0.43
  -4   7   1   52.55   13.41
  -4   7   1   52.06   13.50
   4  -7  -1   51.49   13.48
   4  -7  -1   52.38   13.51
   4   7  -1   55.56   13.62
  -4  -7   1   58.75   13.50
  -4  -7   1   54.61   13.59
  -4   7   2    8.26    2.13
  -4   7   2    6.09    2.15
   4  -7  -2    7.23    2.17
   4  -7  -2    8.12    2.21
   4   7  -2    5.64    2.21
   4   7  -2    7.67    2.25
   4   7  -2    5.74    2.17
  -4  -7   2    8.54    2.22
  -4  -7   2    9.00    2.41
  -4   7   3   16.64    3.58
   4  -7  -3    4.67    3.37
   4  -7  -3   18.29    3.78
   4   7  -3   12.35    3.72
   4   7  -3   20.26    3.86
   4   7  -3   20.82    3.86
  -4  -7   3    6.30    6.52
  -4  -7   3   18.26    3.74
  -4  -7   3   19.13    3.94
  -4   7   4    1.84    0.84
   4  -7  -4    2.35    0.98
   4  -7  -4    3.84    1.16
   4   7  -4    1.86    1.10
   4   7  -4    0.79    0.92
   4   7  -4    4.29    1.22
  -4  -7   4    1.38    5.11
  -4  -7   4    2.90    1.19
  -4   7   5   21.89    6.85
  -4   7   5   29.54    6.99
   4  -7  -5   29.15    6.99
   4  -7  -5   30.94    7.05
   4   7  -5   39.99    7.49
   4   7  -5   26.97    7.09
   4   7  -5   31.88    7.17
  -4  -7   5    3.83    7.57
  -4  -7   5   28.95    7.17
  -4   7   6   35.25    7.41
  -4   7   6   36.28    7.47
   4  -7  -6   32.29    7.45
   4   7  -6   31.67    7.62
   4   7  -6   33.42    7.65
  -4  -7   6    0.02    7.55
  -4  -7   6   30.82    7.65
  -4   7   7   76.54   16.72
  -4   7   7   75.31   16.75
   4  -7  -7   86.21   16.84
   4   7  -7   81.58   17.07
   4   7  -7   83.06   17.05
  -4  -7   7    0.00   16.81
  -4  -7   7   85.34   17.16
  -4   7   8    0.00    0.38
  -4   7   8    0.00    0.38
   4  -7  -8   -0.00    0.49
   4  -7  -8   -0.00    0.41
   4   7  -8    0.19    0.70
   4   7  -8    0.56    0.81
  -4  -7   8    0.40    2.42
  -4  -7   8   -0.00    0.70
  -4   7   9    3.23    1.02
  -4   7   9    3.40    1.04
   4  -7  -9    2.55    1.06
   4  -7  -9    2.95    1.08
   4   7  -9    1.50    1.10
   4   7  -9    3.60    1.39
  -4  -7   9    6.97    2.82
  -4  -7   9    4.67    1.55
  -4   7  10    1.45    0.68
  -4   7  10    2.47    0.71
   4  -7 -10    1.75    0.77
   4  -7 -10    0.97    0.71
   4   7 -10    1.55    0.91
   4   7 -10    1.96    1.10
  -4  -7  10    0.24    1.65
  -4   7  11   23.95    6.67
  -4   7  11   25.80    6.64
   4  -7 -11   26.15    6.75
   4  -7 -11   26.61    6.78
   4   7 -11   24.26    6.97
   4   7 -11   33.69    7.16
  -4  -7  11   53.27    8.45
  -4   7  12    4.25    1.05
  -4   7  12    3.68    0.91
   4  -7 -12    4.13    1.12
   4  -7 -12    1.30    0.97
   4   7 -12    1.84    1.19
   4   7 -12    2.76    1.35
  -4   7  13    7.63    1.94
  -4   7  13    6.92    1.78
   4  -7 -13    6.28    1.98
   4  -7 -13    7.56    2.03
   4   7 -13    5.85    2.22
   4   7 -13    8.59    2.42
  -4   7  14    0.86    0.46
   4  -7 -14    0.30    0.48
   4  -7 -14    0.86    0.59
   4   7 -14    0.72    0.69
   4   7 -14    1.13    0.93
  -4   7  15   11.57    3.44
   4  -7 -15   13.71    3.50
   4  -7 -15   14.31    3.58
   4   7 -15   16.90    3.99
   4   7 -15   15.77    3.97
   4  -7 -16    0.20    0.34
   4  -7 -16    0.10    0.47
   4   7 -16    1.05    0.84
   4   7 -16    0.00    0.81
  -4  -7  16    0.51    0.62
   4  -7 -17    5.35    1.30
   4  -7 -17    4.37    1.39
   4   7 -17    4.12    1.72
   4   7 -17    2.57    1.56
  -4  -7  17    5.30    1.68
   4  -7 -18    0.27    0.48
   4   7 -18    0.04    0.84
  -4  -7  18    0.13    0.55
   4  -7 -19    0.09    0.41
  -4  -7  19   -0.00    0.48
   4  -7 -20   -0.00    0.36
   4   7 -20    0.00    0.63
  -4  -7  20    0.21    0.53
   4   7 -21   17.81    3.74
  -4  -7  21    9.36    3.21
   4   7 -22    4.24    1.43
  -4  -7  22    0.62    0.72
   4   7 -23   12.60    2.77
  -4  -7  23    5.46    2.12
   4   7 -24   -0.00    0.83
  -4  -7  24    0.37    0.60
   4   7 -25    0.81    0.82
  -4  -7  25    1.12    0.83
   4   7 -26   -0.00    0.72
  -4  -7  26    0.13    0.55
   4   7 -27    2.94    1.54
  -4  -7  27    3.96    1.41
   4   7 -28    1.12    0.93
  -4  -7  28    0.28    0.61
   4   7 -29    0.00    0.85
  -4  -7  29   -0.00    0.82
   4   7 -30    0.05    0.67
  -4  -7  30   -0.00    0.73
   4   7 -31    1.96    1.24
  -4  -7  31    3.36    1.43
   4   7 -32    0.49    0.93
  -4  -7  32    0.54    0.92
   4   7 -33    0.16    1.04
  -4  -7  33    3.09    1.36
   4  -7 -34    0.29    0.38
   4   7 -34    0.62    1.09
  -4  -7  34    1.00    0.96
   4  -7 -35    0.17    0.35
   4   7 -35    0.29    0.99
  -4  -7  35    0.30    0.86
   4  -7 -36    0.00    0.36
   4   7 -36   -0.00    0.97
  -4  -7  36    1.03    1.09
   4  -7 -37    0.72    0.48
   4   7 -37    1.07    0.92
   4  -7 -38    0.21    0.36
  -4   8   1    3.70    1.17
  -4   8   1    4.22    1.32
   4  -8  -1    3.50    1.27
   4  -8  -1    4.52    1.39
   4   8  -1    1.93    1.22
   4   8  -1    2.90    1.23
  -4  -8   1   -0.00    4.10
  -4  -8   1    2.08    1.24
  -4   8   2    5.84    1.62
  -4   8   2    3.44    1.58
   4  -8  -2    5.58    1.68
   4  -8  -2    7.88    1.84
   4   8  -2    6.57    1.78
  -4  -8   2    1.17    3.93
  -4  -8   2    2.64    1.65
  -4   8   3   27.33    6.21
   4  -8  -3   30.15    6.33
   4  -8  -3   23.60    6.27
   4   8  -3   28.64    6.42
  -4  -8   3    0.48    6.60
  -4  -8   3   24.33    6.39
  -4   8   4    4.98    1.45
  -4   8   4    7.37    1.62
   4  -8  -4    3.61    1.48
   4  -8  -4    4.28    1.52
   4   8  -4    4.00    1.57
  -4  -8   4   -0.00    3.20
  -4  -8   4    3.26    1.59
  -4   8   5   12.91    3.48
  -4   8   5   15.70    3.61
   4  -8  -5   14.39    3.58
   4  -8  -5   14.77    3.65
   4   8  -5   11.77    3.64
  -4  -8   5   -0.00    4.14
  -4  -8   5   14.08    3.75
  -4   8   6    4.07    1.73
  -4   8   6    7.46    1.90
   4  -8  -6    6.92    1.91
   4   8  -6    7.16    2.13
  -4  -8   6    7.92    2.23
  -4   8   7    0.19    0.48
  -4   8   7    0.00    0.47
   4  -8  -7    0.39    0.55
   4   8  -7    0.58    0.73
  -4  -8   7    1.95    2.18
  -4  -8   7    0.56    0.82
  -4   8   8    4.01    1.46
  -4   8   8    7.54    1.63
   4  -8  -8    7.02    1.67
   4  -8  -8    2.42    1.51
   4   8  -8    4.98    1.80
  -4  -8   8    5.17    1.87
  -4   8   9   73.74   17.23
  -4   8   9   71.21   17.20
   4  -8  -9   73.40   17.28
   4  -8  -9   73.28   17.34
   4   8  -9   51.53   17.37
  -4   8  10    2.20    0.73
  -4   8  10    0.54    0.51
   4  -8 -10    0.69    0.66
   4  -8 -10    0.75    0.65
   4   8 -10    0.75    0.77
  -4   8  11    6.34    1.28
  -4   8  11    2.71    1.05
   4  -8 -11    3.28    1.23
   4  -8 -11    4.49    1.33
   4   8 -11    2.42    1.42
  -4   8  12   -0.00    0.39
  -4   8  12    0.46    0.36
   4  -8 -12    0.24    0.49
   4  -8 -12    0.26    0.45
   4   8 -12    0.08    0.60
  -4   8  13   33.06    5.29
  -4   8  13   17.89    4.97
   4  -8 -13   19.34    5.20
   4  -8 -13   19.70    5.23
   4   8 -13   18.90    5.49
  -4  -8  13   28.63    5.75
   4  -8 -14    3.21    1.01
   4  -8 -14    1.91    0.95
   4   8 -14    2.36    1.28
  -4  -8  14    3.55    1.34
   4  -8 -15    9.77    2.27
   4  -8 -15    6.36    2.22
   4   8 -15    8.33    2.60
  -4  -8  15    7.98    2.47
   4  -8 -16    0.00    0.46
   4   8 -16    0.72    0.79
  -4  -8  16    0.00    0.67
  -4  -8  17    0.15    0.49
   4   8 -18    0.00    0.76
  -4  -8  18    1.12    0.78
  -4  -8  19   11.04    3.18
   4   8 -20    0.00    0.72
  -4  -8  20    0.69    0.57
   4   8 -21    7.72    3.08
  -4  -8  21   13.04    3.09
   4   8 -22    0.00    0.78
  -4  -8  22    0.67    0.68
   4   8 -23    1.98    1.37
  -4  -8  23    1.64    0.99
   4   8 -24    0.37    0.92
  -4  -8  24    1.79    0.83
   4   8 -25    5.70    2.11
  -4  -8  25    5.38    1.85
   4   8 -26    0.84    1.01
  -4  -8  26   -0.00    0.69
   4   8 -27   -0.00    0.89
  -4  -8  27    2.65    1.05
   4   8 -28    0.61    0.83
  -4  -8  28   -0.00    0.64
   4   8 -29    2.36    1.53
  -4  -8  29    5.50    1.74
   4   8 -30    0.96    1.02
  -4  -8  30   -0.00    0.87
   4   8 -31    2.55    1.33
  -4  -8  31    0.04    0.93
   4   8 -32   -0.00    0.87
  -4  -8  32    0.00    0.76
   4   8 -33   -0.00    0.96
  -4  -8  33    0.00    1.05
   4  -8 -34    0.11    0.30
   4   8 -34    0.03    0.69
  -4  -8  34    1.15    1.15
   4   8 -35    2.95    1.32
  -4  -8  35    0.55    0.97
   4   8 -36    0.00    0.98
  -4  -8  36    0.00    1.00
  -4  -8  37    0.00    0.87
  -4   9   1   31.38    5.92
   4  -9  -1   15.50    5.56
   4  -9  -1   35.56    6.03
   4   9  -1   33.45    6.00
  -4  -9   1   -0.00    5.70
  -4  -9   1   34.78    6.08
  -4   9   2    0.02    0.60
   4  -9  -2   -0.00    0.53
   4  -9  -2    0.13    0.70
   4   9  -2   -0.00    0.73
  -4  -9   2    1.54    2.29
  -4  -9   2   -0.00    0.55
  -4   9   3    5.19    1.54
   4  -9  -3    3.17    1.45
   4  -9  -3    3.89    1.56
   4   9  -3    5.54    1.69
  -4  -9   3    8.90    3.47
  -4  -9   3    4.65    1.77
  -4   9   4    0.00    0.60
  -4   9   4    0.00    0.56
   4  -9  -4    0.00    0.56
   4  -9  -4    0.15    0.58
   4   9  -4    0.00    0.66
  -4  -9   4   -0.00    0.78
  -4   9   5   20.83    5.23
  -4   9   5   13.96    5.11
   4  -9  -5   26.26    5.36
   4  -9  -5   20.21    5.30
   4   9  -5   21.96    5.47
  -4  -9   5   21.36    5.53
  -4   9   6   -0.00    0.55
  -4   9   6    1.05    0.67
   4  -9  -6    0.85    0.68
   4   9  -6   -0.00    0.67
  -4  -9   6    0.66    0.87
  -4   9   7   55.91   12.92
   4  -9  -7   45.57   12.87
   4   9  -7   55.20   13.19
  -4   9   8   -0.00    0.52
   4  -9  -8    0.03    0.53
   4  -9  -8    0.14    0.56
   4   9  -8   -0.00    0.59
  -4   9   9    7.09    1.58
   4  -9  -9    4.97    1.51
   4  -9  -9    2.62    1.40
   4   9  -9    4.96    1.74
  -4  -9   9    3.22    1.79
  -4   9  10    0.68    0.67
   4  -9 -10    0.90    0.68
   4   9 -10    0.00    0.70
  -4  -9  10    0.00    0.83
  -4   9  11   42.36   10.57
   4  -9 -11   41.82   10.60
   4   9 -11   36.59   10.82
  -4  -9  11   49.26   10.97
   4  -9 -12   -0.00    0.57
   4   9 -12    1.07    1.02
  -4  -9  12    0.00    0.68
  -4   9  13    1.63    0.52
   4  -9 -13    2.00    0.79
   4   9 -13    1.00    0.95
  -4  -9  13    1.94    1.04
   4  -9 -14    1.29    0.77
   4   9 -14    1.96    1.22
  -4  -9  14    2.36    1.03
   4   9 -15    4.57    1.88
  -4  -9  15    5.64    1.80
   4   9 -16    1.63    1.00
  -4  -9  16   -0.00    0.63
  -4  -9  17   16.56    4.50
  -4  -9  18    0.07    0.53
   4   9 -19    0.85    0.87
  -4  -9  19    0.43    0.51
   4   9 -20   -0.00    0.90
  -4  -9  20   -0.00    0.55
   4   9 -21    6.45    2.22
  -4  -9  21    5.65    1.95
   4   9 -22    0.00    0.68
  -4  -9  22   -0.00    0.74
   4   9 -23    8.78    2.38
  -4  -9  23    3.65    1.68
   4   9 -24   -0.00    0.84
  -4  -9  24    0.38    0.61
   4   9 -25    1.77    1.13
  -4  -9  25    0.84    0.72
   4   9 -26   -0.00    0.76
  -4  -9  26    0.35    0.69
   4   9 -27    5.01    1.80
  -4  -9  27    2.46    1.43
   4   9 -28   -0.00    0.96
  -4  -9  28    0.52    0.88
   4   9 -29   -0.00    0.77
  -4  -9  29    0.00    0.83
   4   9 -30   -0.00    0.99
  -4  -9  30    0.00    0.77
   4   9 -31    1.71    1.25
  -4  -9  31    2.85    1.47
   4   9 -32    0.17    0.73
  -4  -9  32   -0.00    0.90
   4   9 -33    0.22    0.88
  -4  -9  33    0.25    0.97
   4   9 -34    0.65    1.14
  -4  -9  34    1.60    1.31
   4   9 -35    0.05    0.97
  -4  -9  35    0.36    1.02
   4   9 -36   -0.00    0.97
  -4  -9  36   -0.00    0.95
  -4  -9  37    0.00    1.38
  -4  -9  38    1.20    1.18
   4 -10  -1   -0.00    0.72
   4 -10  -2    0.85    0.76
   4  10  -2   -0.00    0.54
   4 -10  -3    7.21    1.98
   4  10  -3    4.36    1.86
   4 -10  -4    2.95    1.15
   4  10  -4    1.91    1.18
   4 -10  -5    3.71    1.43
   4  10  -5    3.04    1.48
  -4 -10   5    6.14    2.10
  -4  10   6    0.57    0.51
   4 -10  -6    0.57    0.72
   4  10  -6    0.26    0.70
  -4 -10   6    0.00    0.93
  -4  10   7    4.08    1.25
   4 -10  -7    2.38    1.17
   4  10  -7    3.61    1.45
  -4 -10   7    3.03    1.59
  -4  10   8    1.61    0.86
   4 -10  -8    2.07    0.94
   4  10  -8    1.42    1.17
  -4 -10   8    2.35    1.21
  -4  10   9    1.45    0.83
   4 -10  -9    2.26    0.96
   4  10  -9    1.29    1.17
  -4 -10   9    3.12    1.21
   4 -10 -10    0.00    0.60
   4  10 -10    0.81    0.87
  -4 -10  10   -0.00    0.79
   4 -10 -11    2.80    1.30
   4  10 -11    6.48    1.84
  -4 -10  11    3.70    1.49
   4 -10 -12   -0.00    0.44
   4  10 -12   -0.00    0.75
  -4 -10  12   -0.00    0.63
   4  10 -13    7.68    2.07
  -4 -10  13    3.08    1.38
   4  10 -14    0.53    0.86
  -4 -10  14   -0.00    0.63
   4  10 -15   14.74    4.04
  -4 -10  15   12.61    3.71
   4  10 -16    0.49    1.02
  -4 -10  16    1.65    0.88
  -4 -10  17    0.34    0.50
  -4 -10  18   -0.00    0.59
   4  10 -19   10.28    3.05
  -4 -10  19    8.48    2.71
   4  10 -20    0.77    0.83
  -4 -10  20    0.42    0.69
   4  10 -21    2.62    1.37
  -4 -10  21    0.55    0.67
   4  10 -22    0.29    0.83
  -4 -10  22    0.06    0.64
   4  10 -23    4.19    1.62
  -4 -10  23    1.88    1.09
   4  10 -24    1.86    1.21
  -4 -10  24    1.25    0.95
   4  10 -25    2.12    1.52
  -4 -10  25    4.88    1.58
   4  10 -26   -0.00    0.75
  -4 -10  26    0.46    0.81
   4  10 -27   -0.00    0.84
  -4 -10  27   -0.00    0.78
   4  10 -28    0.83    0.99
  -4 -10  28    0.15    0.92
   4  10 -29    2.27    1.44
  -4 -10  29    1.90    1.30
   4  10 -30    0.00    0.93
  -4 -10  30    0.18    0.75
   4  10 -31    0.00    0.88
  -4 -10  31   -0.00    0.95
   4  10 -32   -0.00    0.78
  -4 -10  32    0.11    0.80
   4  10 -33    0.33    1.02
  -4 -10  33   -0.00    0.97
   4  10 -34    0.39    1.10
  -4 -10  34    0.00    0.83
   4  10 -35    2.35    1.27
  -4 -10  35    0.17    0.95
  -4 -10  36    0.42    0.97
  -4 -11   1   23.70    5.67
  -4 -11   1   17.12    5.41
   4 -11  -2    0.27    0.70
  -4 -11   2    0.00    0.97
  -4 -11   2   -0.00    0.78
   4 -11  -3    0.95    0.76
  -4 -11   3    1.15    1.00
   4 -11  -4    2.67    1.11
  -4 -11   4    0.78    0.99
   4 -11  -5    1.80    0.95
  -4 -11   5    2.02    1.09
   4 -11  -6    1.47    0.89
  -4 -11   6    1.81    1.14
   4 -11  -7   10.17    2.96
  -4 -11   7   10.36    3.04
   4 -11  -8    0.79    0.75
  -4 -11   8    0.54    0.85
   4 -11  -9    0.48    0.62
  -4 -11   9    0.14    0.57
   4 -11 -10    0.63    0.68
  -4 -11  10    1.56    0.94
   4  11 -11   19.64    4.62
  -4 -11  11   13.03    4.10
   4  11 -12   -0.00    0.80
  -4 -11  12    0.20    0.57
   4  11 -13    4.08    1.66
  -4 -11  13    3.47    1.43
   4  11 -14    3.76    1.61
  -4 -11  14    1.94    1.01
   4  11 -15    6.03    1.82
  -4 -11  15    1.95    1.12
  -4 -11  16    0.49    0.66
  -4 -11  17    7.24    2.28
   4  11 -18    0.52    0.86
  -4 -11  18    0.81    0.72
   4  11 -19    0.02    0.58
  -4 -11  19    0.14    0.64
   4  11 -20    0.41    0.79
  -4 -11  20    0.00    0.74
   4  11 -21    4.85    2.16
  -4 -11  21    5.87    1.93
   4  11 -22   -0.00    0.92
  -4 -11  22   -0.00    0.78
   4  11 -23    0.00    1.00
  -4 -11  23    1.77    1.03
   4  11 -24    1.49    1.10
  -4 -11  24   -0.00    0.58
   4  11 -25    1.19    1.17
  -4 -11  25    0.98    0.93
   4  11 -26    1.45    1.05
  -4 -11  26   -0.00    0.87
   4  11 -27    2.35    1.41
  -4 -11  27    0.88    1.20
   4  11 -28   -0.00    0.86
  -4 -11  28    0.16    0.82
   4  11 -29   -0.00    0.81
  -4 -11  29   -0.00    0.96
   4  11 -30   -0.00    0.97
  -4 -11  30    1.06    1.09
   4  11 -31    2.56    1.54
  -4 -11  31    1.99    1.25
   4  11 -32    0.23    0.94
  -4 -11  32    0.38    0.85
   4  11 -33   -0.00    0.85
  -4 -11  33    0.00    1.24
   4  11 -34    0.00    0.90
   4 -12  -1    0.00    0.74
  -4 -12   1    0.70    0.72
  -4 -12   2    0.23    0.63
  -4 -12   3   10.48    3.09
  -4 -12   4    2.68    1.23
   4 -12  -5    7.82    2.23
  -4 -12   5    5.83    2.13
   4 -12  -6   -0.00    0.57
  -4 -12   6    0.00    0.66
   4 -12  -7   -0.00    0.56
  -4 -12   7    0.25    0.64
   4 -12  -8    1.51    0.96
  -4 -12   8    2.01    0.98
   4 -12  -9   12.55    3.10
  -4 -12   9    8.79    2.97
  -4 -12  10   -0.00    0.52
  -4 -12  11    0.67    0.70
  -4 -12  12    0.31    0.57
  -4 -12  13    2.64    1.21
  -4 -12  14    2.10    1.07
  -4 -12  15    2.38    1.08
  -4 -12  16    0.33    0.62
  -4 -12  17    0.26    0.57
  -4 -12  18    0.92    0.77
  -4 -12  19    4.11    1.61
  -4 -12  20    0.19    0.56
  -4 -12  21    1.80    1.06
  -4 -12  23    0.14    0.79
  -4 -12  24    0.00    0.96
  -4 -12  25    0.10    0.92
  -4 -12  26   -0.00    0.92
  -4 -12  27    0.00    0.93
  -4 -12  28   -0.00    0.75
  -4 -12  29    2.64    1.52
   4  12 -30    0.52    1.04
  -4 -12  30    1.68    1.27
   4  12 -31    0.00    0.95
   4  12 -32   -0.00    0.95
   4  12 -33    0.13    1.14
   4  12 -34    0.73    1.30
   4 -13  -1   13.28    2.98
  -4 -13   1    6.81    2.54
   4 -13  -2    1.36    0.88
  -4 -13   2    1.10    0.81
   4 -13  -3    1.98    0.98
  -4 -13   3    0.70    0.73
   4 -13  -4    0.04    0.56
  -4 -13   4    0.46    0.66
  -4 -13   5   10.37    3.02
  -4 -13   6    2.04    1.01
  -4 -13   8   -0.00    0.62
  -4 -13   9    0.38    0.66
  -4 -13  10    0.00    0.50
  -4 -13  11    7.45    2.33
  -4 -13  12    0.32    0.74
  -4 -13  13    0.42    0.61
  -4 -13  14    0.51    0.61
  -4 -13  15   -0.00    0.61
  -4 -13  16    0.68    0.73
  -4 -13  17    3.09    1.36
  -4 -13  18    1.08    0.92
  -4 -13  19    1.01    0.93
  -4 -13  20    0.73    0.98
  -4 -13  21    0.79    0.95
  -4 -13  22    0.37    0.77
  -4 -13  23    1.31    1.19
  -4 -13  24   -0.00    0.76
  -4 -13  25    1.07    1.06
  -4 -13  26    0.33    0.97
  -4 -13  27    1.03    1.06
   4 -14  -1    0.24    0.65
  -4 -14   1    0.41    0.57
   4 -14  -2    1.55    0.95
  -4 -14   2    0.18    0.53
   4 -14  -3    5.82    1.76
  -4 -14   3    3.38    1.46
   4 -14  -4    4.72    1.51
  -4 -14   4    2.53    1.25
   4 -14  -5    2.70    1.37
  -4 -14   5    3.73    1.33
  -4 -14   6   -0.00    0.54
  -4 -14   7    0.75    0.69
  -4 -14   8    1.92    0.96
  -4 -14   9    2.80    1.23
  -4 -14  10    1.68    0.90
  -4 -14  11    0.40    0.73
  -4 -14  12    0.31    0.80
  -4 -14  13    0.08    0.61
  -4 -14  14    0.00    0.64
  -4 -14  15    0.40    0.81
  -4 -14  16   -0.00    0.81
  -4 -14  17   -0.00    0.88
  -4 -14  18    0.00    0.95
  -4 -14  19    2.44    1.36
  -4 -14  20    1.20    1.03
  -4 -14  21    1.23    1.21
  -4 -14  22   -0.00    1.06
  -4 -14  23    1.68    1.17
  -4 -14  24   -0.00    0.83
   4 -15  -1    0.28    0.72
  -4 -15   1    0.49    0.62
   4 -15  -2    2.17    1.13
  -4 -15   2    1.71    0.94
   4 -15  -3    1.02    0.80
  -4 -15   3    1.18    0.87
  -4 -15   4    0.00    0.55
  -4 -15   5    0.83    0.72
  -4 -15   6    3.25    1.31
  -4 -15   7    0.48    0.65
  -4 -15   8   -0.00    0.69
  -4 -15   9    0.59    0.78
  -4 -15  10    0.78    0.82
  -4 -15  11    0.00    0.69
  -4 -15  12    0.31    0.67
  -4 -15  13    0.42    0.95
  -4 -15  14   -0.00    0.72
  -4 -15  15    0.50    0.88
  -4 -15  16    0.00    0.73
  -4 -15  17    1.10    1.20
  -4 -15  18   -0.00    0.85
  -4 -15  19   -0.00    0.99
  -4 -15  20   -0.00    0.88
   4 -16  -1    0.21    0.69
  -4 -16   1   -0.00    0.56
  -4 -16   2   -0.00    0.63
  -4 -16   3    1.27    0.90
  -4 -16   4    1.29    0.86
  -4 -16   5    0.19    0.67
  -4 -16   6   -0.00    0.66
  -4 -16   7    0.35    0.60
  -4 -16   8    1.07    0.88
  -4 -16   9    0.47    0.74
  -4 -16  10    0.35    0.69
  -4 -16  11   -0.00    0.75
  -4 -16  12    0.33    0.71
  -4 -16  13    2.02    1.13
  -4 -16  14    0.22    0.75
  -4 -16  15   -0.00    1.15
  -4 -16  16   -0.00    0.89
  -4 -16  17    0.29    0.94
  -4 -17   1    0.28    0.66
  -4 -17   2    1.47    0.98
  -4 -17   3   -0.00    0.69
  -4 -17   4    0.70    0.87
  -4 -17   5    0.75    0.84
  -4 -17   6   -0.00    0.77
  -4 -17   7    0.00    0.79
  -4 -17   8    1.30    0.85
  -4 -17   9   -0.00    0.81
  -4 -17  10   -0.00    0.92
  -4 -17  11    0.56    0.84
  -4 -17  12    0.47    0.92
  -4 -17  13   -0.00    0.90
  -4 -18   1    0.02    0.72
  -4 -18   2    1.58    1.21
  -4 -18   3    1.24    0.98
  -4 -18   4    0.50    0.89
  -4 -18   5    0.00    0.92
  -4 -18   6    1.05    0.93
  -4 -18   7    0.00    0.75
  -4 -18   8    2.03    1.25
  -4 -18   9    0.86    1.06
  -4 -19   3   -0.00    0.81
  -4 -19   4   -0.00    0.82
  -3   0   1    0.01    0.50
  -3   0   1    0.27    0.50
   3   0  -1   -0.00    0.43
   3   0  -1    0.41    0.46
  -3   0   2    0.00    0.46
  -3   0   2   -0.00    0.45
   3   0  -2   -0.00    0.48
   3   0  -2    0.14    0.35
  -3   0   3  821.56  228.92
  -3   0   3  999.76  229.06
   3   0  -3 1027.19  229.02
   3   0  -3  951.03  229.04
  -3   0   4    0.46    0.50
  -3   0   4   -0.00    0.53
   3   0  -4    0.20    0.42
   3   0  -4   -0.00    0.55
  -3   0   5   15.20    3.09
  -3   0   5   13.82    3.13
   3   0  -5    7.47    3.00
   3   0  -5   14.98    3.16
  -3   0   6    0.31    0.38
  -3   0   6    0.00    0.51
   3   0  -6   -0.00    0.35
   3   0  -6   -0.00    0.38
  -3   0   7   72.12   18.11
   3   0  -7   65.79   18.11
   3   0  -7   89.34   18.22
  -3   0   8    0.28    0.36
   3   0  -8    0.26    0.45
   3   0  -8    0.00    0.46
  -3   0   9  118.15   31.96
   3   0  -9  154.54   32.09
   3   0  -9  128.41   32.05
  -3   0  10    0.12    0.38
   3   0 -10    0.13    0.50
  -3   0  11  173.02   41.84
  -3   0  11  161.05   42.00
   3   0 -11  176.11   41.91
  -3   0  12    0.56    0.49
   3   0 -12    0.15    0.49
  -3   0  13   96.10   22.72
   3   0 -13   87.58   22.79
  -3   0  14    0.00    3.55
  -3   0  14   -0.00    0.46
   3   0 -14   -0.00    0.56
  -3   0  15   -0.00    3.46
  -3   0  15   10.66    2.47
  -3   0  16    0.00    1.56
  -3   0  16   -0.00    0.44
  -3   0  17   74.15    9.37
  -3   0  17   29.79    8.35
   3   0 -17   28.59    8.39
  -3   0  18    0.08    0.55
  -3   0  18    0.27    0.50
   3   0 -18    1.43    0.67
  -3   0  19   11.01    2.62
  -3   0  19    6.84    2.49
   3   0 -19   11.49    2.68
  -3   0  20    0.00    0.34
  -3   0  20   -0.00    0.44
   3   0 -20    0.18    0.49
  -3   0  21    0.27    0.34
  -3   0  21   -0.00    0.49
   3   0 -21    0.62    0.61
  -3   0  22    0.10    0.35
  -3   0  22    0.04    0.50
   3   0 -22    0.18    0.48
  -3   0  23   39.87   10.93
  -3   0  23   48.26   11.08
   3   0 -23   46.84   11.12
   3   0 -23   43.67   11.15
  -3   0  24    0.61    0.49
  -3   0  24    0.00    0.60
   3   0 -24    0.09    0.50
  -3   0  25    7.88    2.65
  -3   0  25   10.60    2.79
   3   0 -25   12.69    2.88
  -3   0  26   -0.00    0.47
   3   0 -26    0.19    0.59
  -3   0  27    8.97    2.98
   3   0 -27   13.82    3.14
   3   0 -28    0.00    0.51
   3   0 -29    4.16    1.49
   3   0 -30   -0.00    0.55
   3   0 -31   -0.00    0.67
   3   0 -32    0.65    0.70
   3   0 -33    0.33    0.60
   3   0 -34    0.33    0.50
   3   0 -35    5.42    1.82
   3   0 -36   -0.00    0.54
   3   0 -37    0.00    0.69
   3   0 -38   -0.00    0.65
   3   0 -39    2.91    1.25
   3   0 -40   -0.00    0.62
  -3   1   1  152.59   23.73
  -3   1   1  165.11   23.79
   3  -1  -1   24.17   23.44
   3  -1  -1  158.94   23.77
   3   1  -1  151.84   23.68
   3   1  -1  186.05   23.87
  -3  -1   1  155.88   23.71
  -3  -1   1  161.00   23.82
  -3   1   2   94.18   23.15
  -3   1   2   86.17   23.14
   3  -1  -2   88.12   23.15
   3  -1  -2  113.28   23.20
   3   1  -2   87.68   23.11
   3   1  -2   96.20   23.19
  -3  -1   2   97.31   23.13
  -3  -1   2   96.65   23.19
  -3   1   3    1.15    0.63
  -3   1   3    1.12    0.62
   3  -1  -3    1.74    0.71
   3  -1  -3    0.00    0.54
   3   1  -3    1.18    0.61
   3   1  -3    1.06    0.60
  -3  -1   3    0.68    0.50
  -3  -1   3    1.41    0.65
  -3   1   4    1.22    0.59
  -3   1   4    0.00    0.43
   3  -1  -4    0.00    0.48
   3  -1  -4    0.61    0.41
   3   1  -4    0.21    0.44
   3   1  -4    0.16    0.54
  -3  -1   4    1.27    0.58
  -3  -1   4    0.00    0.57
  -3   1   5  330.98   80.46
   3  -1  -5  301.53   80.43
   3  -1  -5  357.84   80.52
   3   1  -5  292.51   80.44
   3   1  -5  323.44   80.51
  -3  -1   5  352.14   80.47
  -3  -1   5  376.04   80.59
  -3   1   6    0.61    0.47
   3  -1  -6    0.21    0.37
   3   1  -6    0.29    0.47
   3   1  -6    0.35    0.48
  -3  -1   6    0.86    0.48
  -3  -1   6    0.92    0.61
  -3   1   7   31.53    7.59
   3  -1  -7   26.93    7.56
   3   1  -7   32.67    7.67
   3   1  -7   34.00    7.71
  -3  -1   7   27.48    7.59
  -3  -1   7   35.57    7.73
  -3   1   8   16.03    3.52
  -3   1   8   13.83    3.55
   3  -1  -8   11.81    3.47
   3   1  -8   13.97    3.60
   3   1  -8   11.06    3.56
  -3  -1   8   15.46    3.56
  -3  -1   8   14.29    3.62
  -3   1   9  162.10   38.65
  -3   1   9  167.03   38.70
   3  -1  -9  150.82   38.64
   3   1  -9  148.36   38.74
   3   1  -9  175.81   38.83
  -3  -1   9  144.35   38.68
  -3  -1   9  166.92   38.80
  -3   1  10   11.11    2.18
  -3   1  10    9.96    2.20
   3  -1 -10    7.63    2.16
   3  -1 -10    5.21    2.14
   3   1 -10    8.93    2.28
   3   1 -10    6.29    2.22
  -3  -1  10    8.68    2.23
  -3  -1  10    7.95    2.26
  -3   1  11   78.60   18.56
  -3   1  11   60.43   18.57
   3  -1 -11   79.73   18.62
   3  -1 -11   68.95   18.61
   3   1 -11   92.00   18.79
   3   1 -11   77.78   18.72
  -3  -1  11   84.69   18.68
  -3   1  12    0.67    0.42
   3  -1 -12    0.55    0.45
   3  -1 -12    0.00    0.47
   3   1 -12    0.07    0.50
   3   1 -12    0.21    0.55
  -3  -1  12    1.18    0.61
  -3   1  13    1.10    0.50
   3  -1 -13    1.06    0.56
   3  -1 -13    0.51    0.56
   3   1 -13    0.58    0.68
   3   1 -13    0.00    0.58
  -3  -1  13    0.40    3.47
  -3  -1  13    0.80    0.62
  -3   1  14    2.38    0.76
   3  -1 -14    1.76    0.82
   3  -1 -14    1.79    0.90
   3   1 -14    2.22    0.94
  -3  -1  14   -0.00    2.62
  -3  -1  14    2.65    0.93
  -3   1  15   67.24   17.20
   3  -1 -15   75.92   17.37
   3  -1 -15   74.47   17.31
   3   1 -15   65.53   17.34
  -3  -1  15   68.22   17.30
  -3   1  16    0.65    1.91
  -3   1  16    1.36    0.65
   3  -1 -16    2.03    0.76
   3   1 -16    0.99    0.75
  -3  -1  16    5.13    1.63
  -3  -1  16    1.74    0.81
  -3   1  17   27.85    7.60
   3  -1 -17   28.33    7.69
   3   1 -17   30.37    7.78
  -3  -1  17   40.18    8.05
  -3  -1  17   32.82    7.76
  -3   1  18   -0.00    0.71
  -3   1  18    0.10    0.34
   3  -1 -18    0.44    0.45
  -3  -1  18    0.94    0.70
  -3  -1  18   -0.00    0.46
  -3   1  19   12.99    2.93
  -3   1  19   10.87    2.81
   3  -1 -19    8.74    2.82
  -3  -1  19    7.88    2.81
  -3  -1  19   14.85    3.01
  -3   1  20    8.89    1.94
  -3   1  20   10.09    2.00
   3  -1 -20    6.46    1.97
  -3  -1  20    7.69    1.97
  -3  -1  20    2.66    1.86
  -3   1  21   15.89    4.92
  -3   1  21   25.57    5.08
   3  -1 -21   18.00    5.06
  -3  -1  21   17.25    4.98
  -3  -1  21   27.92    5.24
  -3   1  22    0.21    0.31
  -3   1  22   -0.00    0.44
   3  -1 -22    0.24    0.53
  -3  -1  22    0.09    0.37
  -3  -1  22    0.15    0.55
  -3   1  23    0.00    0.37
  -3   1  23    1.97    0.69
   3  -1 -23    1.36    0.75
   3   1 -23    1.74    0.79
  -3  -1  23    1.65    0.61
  -3  -1  23    0.00    0.71
  -3   1  24    0.52    0.44
  -3   1  24   -0.00    0.45
   3   1 -24   -0.00    0.53
  -3  -1  24    0.09    0.39
  -3  -1  24    0.09    0.58
  -3   1  25    8.74    1.95
   3  -1 -25    5.73    1.90
   3   1 -25    3.18    1.87
  -3  -1  25    7.66    2.00
  -3  -1  25    9.88    2.16
  -3   1  26    1.49    0.78
   3  -1 -26    1.64    0.77
   3   1 -26    1.08    0.91
  -3  -1  26    2.57    0.93
  -3  -1  26    1.16    0.83
   3  -1 -27    8.24    2.44
   3   1 -27    8.25    2.56
  -3  -1  27    9.33    2.53
   3  -1 -28    0.28    0.55
   3   1 -28    0.87    0.65
  -3  -1  28    0.00    0.64
   3  -1 -29   -0.00    0.57
   3   1 -29    0.44    0.51
  -3  -1  29    0.09    0.59
   3  -1 -30    2.82    1.04
   3   1 -30    2.34    1.13
   3  -1 -31    4.65    1.59
   3   1 -31    5.22    1.74
   3  -1 -32    0.31    0.60
   3   1 -32    1.31    0.79
   3  -1 -33   -0.00    0.66
   3   1 -33    0.52    0.69
   3  -1 -34    0.70    0.63
   3   1 -34   -0.00    0.55
   3  -1 -35    1.99    1.01
   3   1 -35    2.93    1.18
   3  -1 -36    0.91    0.68
   3   1 -36    0.22    0.66
   3  -1 -37    1.53    0.97
   3   1 -37    2.64    1.17
   3  -1 -38    0.12    0.44
   3   1 -38   -0.00    0.67
   3  -1 -39    0.08    0.67
   3   1 -39    1.01    0.76
   3  -1 -40   -0.00    0.64
   3   1 -40   -0.00    0.78
  -3   2   1   32.93    8.43
  -3   2   1   30.93    8.44
   3  -2  -1   33.25    8.45
   3  -2  -1   35.50    8.46
   3   2  -1   35.24    8.44
   3   2  -1   38.50    8.51
  -3  -2   1   33.10    8.40
  -3  -2   1   32.14    8.47
  -3   2   2   13.71    3.73
  -3   2   2   12.34    3.72
   3  -2  -2   17.07    3.80
   3  -2  -2   17.78    3.79
   3   2  -2   12.64    3.72
   3   2  -2   12.71    3.76
  -3  -2   2   18.88    3.76
  -3  -2   2   12.35    3.77
  -3   2   3  307.06   55.89
  -3   2   3  187.96   55.76
   3  -2  -3  221.11   55.79
   3  -2  -3  228.44   55.81
   3   2  -3  233.77   55.83
   3   2  -3  222.49   55.84
  -3  -2   3  221.48   55.78
  -3  -2   3  233.25   55.87
  -3   2   4    0.24    0.47
   3  -2  -4    0.01    0.40
   3  -2  -4    0.27    0.42
   3   2  -4    0.00    0.50
   3   2  -4    0.69    0.57
  -3  -2   4    0.17    0.39
  -3  -2   4    0.80    0.64
  -3   2   5    0.64    0.52
   3  -2  -5    0.39    0.46
   3   2  -5    0.67    0.60
   3   2  -5    0.35    0.51
  -3  -2   5    1.12    0.57
  -3  -2   5    0.77    0.67
  -3   2   6    0.91    0.49
  -3   2   6    1.04    0.48
   3  -2  -6    0.00    0.46
   3   2  -6    0.59    0.61
   3   2  -6    0.75    0.57
  -3  -2   6    0.72    0.55
  -3  -2   6    1.62    0.69
  -3   2   7   75.89   15.47
  -3   2   7   37.10   15.34
   3  -2  -7   66.86   15.42
   3   2  -7   72.99   15.58
   3   2  -7   91.53   15.70
  -3  -2   7   73.66   15.53
  -3  -2   7   75.55   15.61
  -3   2   8  126.19   22.03
  -3   2   8  137.81   22.03
   3  -2  -8  135.01   22.00
   3  -2  -8  123.15   22.05
   3   2  -8  124.19   22.19
   3   2  -8  144.32   22.31
  -3  -2   8   25.22   21.82
  -3  -2   8  110.32   22.15
  -3   2   9   84.38   19.69
  -3   2   9   81.57   19.68
   3  -2  -9   78.59   19.64
   3  -2  -9   81.50   19.70
   3   2  -9   73.46   19.80
   3   2  -9   86.13   19.85
  -3  -2   9   75.39   19.76
  -3  -2   9   78.02   19.82
  -3   2  10    0.36    0.45
  -3   2  10    0.82    0.43
   3  -2 -10    1.12    0.46
   3  -2 -10    0.33    0.45
   3   2 -10    1.15    0.71
   3   2 -10    0.46    0.62
  -3  -2  10    0.78    0.65
  -3  -2  10    0.52    0.63
  -3   2  11    7.19    1.89
  -3   2  11    6.80    1.87
   3  -2 -11    5.02    1.85
   3  -2 -11   10.28    2.01
   3   2 -11    7.19    2.12
   3   2 -11    9.99    2.22
  -3  -2  11   -0.00    4.45
  -3  -2  11    7.08    2.04
  -3   2  12    2.49    0.89
   3  -2 -12    3.92    0.97
   3  -2 -12    2.30    0.95
   3   2 -12    3.46    1.24
   3   2 -12    3.31    1.11
  -3  -2  12    0.00    3.39
  -3  -2  12    2.44    1.05
  -3   2  13   74.72   14.27
   3  -2 -13   62.57   14.27
   3  -2 -13   84.52   14.38
   3   2 -13   77.82   14.56
  -3  -2  13    0.82   14.27
  -3  -2  13   71.52   14.45
  -3   2  14    2.38    0.80
   3  -2 -14    2.62    0.86
   3  -2 -14    2.47    0.89
   3   2 -14    2.04    1.00
  -3  -2  14    8.09    2.53
  -3  -2  14    2.32    1.00
  -3   2  15    3.49    1.09
   3  -2 -15    3.56    1.19
   3  -2 -15    3.73    1.22
   3   2 -15    4.05    1.34
  -3  -2  15    5.34    2.00
  -3  -2  15    3.98    1.31
  -3   2  16   -0.00    3.32
  -3   2  16    1.97    0.64
   3  -2 -16    1.80    0.69
   3  -2 -16    1.09    0.70
   3   2 -16    1.04    0.86
  -3  -2  16    4.08    1.35
  -3  -2  16    1.77    0.82
  -3   2  17    0.00    5.31
  -3   2  17   30.67    5.31
   3  -2 -17   27.38    5.40
   3   2 -17   24.00    5.55
  -3  -2  17   29.69    5.67
  -3  -2  17   22.43    5.46
  -3   2  18    3.33    1.24
  -3   2  18    1.55    0.59
   3  -2 -18    0.89    0.65
   3   2 -18    1.62    0.83
  -3  -2  18    0.71    0.67
  -3  -2  18    1.81    0.84
  -3   2  19   10.32    2.12
  -3   2  19    6.99    1.86
   3  -2 -19    6.12    1.94
   3   2 -19    8.31    2.12
   3   2 -19    6.83    2.12
  -3  -2  19    5.39    1.93
  -3  -2  19    5.94    2.01
  -3   2  20    0.53    0.40
  -3   2  20    0.64    0.41
   3  -2 -20    0.53    0.50
   3   2 -20    0.95    0.63
   3   2 -20    0.70    0.70
  -3  -2  20    0.28    0.49
  -3  -2  20    0.55    0.60
  -3   2  21    0.83    0.38
  -3   2  21    0.58    0.43
   3  -2 -21    0.43    0.53
   3   2 -21   -0.00    0.62
  -3  -2  21    0.00    0.39
  -3  -2  21    0.67    0.64
  -3   2  22    0.00    0.27
  -3   2  22    0.30    0.40
   3  -2 -22   -0.00    0.45
   3   2 -22   -0.00    0.74
  -3  -2  22   -0.00    0.39
  -3  -2  22   -0.00    0.54
  -3   2  23   12.81    4.01
   3  -2 -23   17.28    4.20
   3   2 -23   22.44    4.46
  -3  -2  23   14.19    4.14
  -3  -2  23   21.96    4.44
  -3   2  24    7.32    1.85
   3   2 -24    7.01    2.08
  -3  -2  24    5.45    1.93
   3   2 -25    6.35    2.04
  -3  -2  25    6.57    1.95
   3  -2 -26    0.64    0.60
   3   2 -26    1.12    0.67
  -3  -2  26    0.77    0.66
   3  -2 -27    6.86    2.41
   3   2 -27   10.39    2.69
  -3  -2  27   11.19    2.67
   3  -2 -28   -0.00    0.43
   3   2 -28    0.85    0.72
  -3  -2  28    1.35    0.90
   3  -2 -29   19.05    3.44
   3   2 -29    5.63    3.24
  -3  -2  29   17.50    3.64
   3  -2 -30    0.25    0.45
   3   2 -30    0.00    0.59
   3  -2 -31    0.21    0.46
   3   2 -31   -0.00    0.75
   3  -2 -32    0.34    0.40
   3   2 -32   -0.00    0.70
   3  -2 -33    4.04    1.48
   3   2 -33    6.33    1.82
   3  -2 -34    0.35    0.48
   3   2 -34    0.60    0.80
   3  -2 -35    2.97    1.15
   3   2 -35    3.33    1.39
   3  -2 -36    0.03    0.50
   3   2 -36    0.14    0.70
   3  -2 -37    1.60    0.81
   3   2 -37    0.46    0.88
   3  -2 -38   -0.00    0.57
   3   2 -38   -0.00    0.88
   3  -2 -39    1.97    1.08
   3   2 -39    2.82    1.23
   3  -2 -40   -0.00    0.54
  -3   3   1   76.42   19.53
  -3   3   1   82.32   19.58
   3  -3  -1   68.65   19.53
   3  -3  -1   99.34   19.64
   3   3  -1   85.70   19.61
   3   3  -1   82.54   19.60
  -3  -3   1   71.29   19.51
  -3  -3   1   79.46   19.62
  -3   3   2   32.38    9.76
   3  -3  -2   41.84    9.81
   3  -3  -2   35.16    9.78
   3   3  -2   40.98    9.85
   3   3  -2   55.86    9.95
  -3  -3   2   37.83    9.86
  -3   3   3    8.70    2.22
   3  -3  -3    7.85    2.25
   3  -3  -3    8.35    2.25
   3   3  -3    9.17    2.33
   3   3  -3    8.05    2.30
  -3  -3   3    7.07    2.23
  -3  -3   3    8.90    2.38
  -3   3   4   14.88    4.18
   3  -3  -4   15.13    4.21
   3   3  -4   20.80    4.37
   3   3  -4   18.27    4.33
  -3  -3   4   16.98    4.26
  -3  -3   4   15.00    4.33
  -3   3   5   86.16   20.91
   3  -3  -5   80.40   20.91
   3   3  -5   85.64   21.03
   3   3  -5   85.47   21.03
  -3  -3   5   87.29   20.99
  -3  -3   5   87.14   21.05
  -3   3   6   96.99   24.27
  -3   3   6  101.81   24.28
   3  -3  -6   92.19   24.28
   3   3  -6  106.51   24.45
   3   3  -6  104.85   24.45
  -3  -3   6   95.23   24.36
  -3  -3   6  100.84   24.43
  -3   3   7   27.17    5.82
  -3   3   7   27.28    5.81
   3  -3  -7   26.12    5.83
   3  -3  -7   30.55    5.87
   3   3  -7    6.98    5.74
   3   3  -7   35.64    6.13
  -3  -3   7   27.81    5.96
  -3  -3   7   26.26    6.00
  -3   3   8    4.99    1.41
  -3   3   8    5.13    1.38
   3  -3  -8    6.82    1.46
   3  -3  -8    3.63    1.37
   3   3  -8    6.08    1.66
   3   3  -8    3.63    1.58
  -3  -3   8    7.03    1.63
  -3  -3   8    3.40    1.53
  -3   3   9   30.07    7.62
  -3   3   9   34.61    7.61
   3  -3  -9   36.85    7.63
   3  -3  -9   28.69    7.63
   3   3  -9   26.87    7.80
   3   3  -9   30.19    7.80
  -3  -3   9   -0.00    9.18
  -3  -3   9   28.67    7.74
  -3  -3   9   26.47    7.79
  -3   3  10   78.04   17.69
  -3   3  10   78.25   17.65
   3  -3 -10   79.46   17.66
   3  -3 -10   80.23   17.72
   3   3 -10   65.03   17.95
   3   3 -10   73.08   17.88
  -3  -3  10   -0.00   17.87
  -3  -3  10   89.23   17.91
  -3  -3  10   72.07   18.01
  -3   3  11   79.00   17.02
  -3   3  11   76.47   16.96
   3  -3 -11   86.52   17.00
   3  -3 -11   86.96   17.07
   3   3 -11   80.82   17.27
  -3  -3  11    0.88   17.03
  -3  -3  11   79.36   17.21
  -3   3  12   -0.00    0.40
   3  -3 -12    0.18    0.32
   3  -3 -12    0.16    0.38
   3   3 -12    0.85    0.78
  -3  -3  12   -0.00    2.34
  -3  -3  12    0.23    0.58
  -3   3  13    2.75    0.99
   3  -3 -13    3.03    0.96
   3  -3 -13    3.25    1.02
   3   3 -13    3.32    1.30
  -3  -3  13    8.21    2.66
  -3  -3  13    4.55    1.27
  -3   3  14    0.69    0.46
   3  -3 -14    0.83    0.42
   3  -3 -14    0.22    0.42
   3   3 -14    1.49    0.86
  -3  -3  14    1.61    1.31
  -3  -3  14    1.29    0.70
  -3   3  15   52.49    9.70
   3  -3 -15   30.62    9.62
   3  -3 -15   34.31    9.66
   3   3 -15   41.49    9.93
  -3  -3  15   54.81   10.26
  -3  -3  15   39.11    9.87
  -3   3  16    6.50    1.92
   3  -3 -16    9.30    2.00
   3  -3 -16    7.95    2.00
   3   3 -16    6.52    2.14
   3   3 -16    3.61    2.04
  -3  -3  16   11.20    2.47
  -3  -3  16    8.37    2.22
  -3   3  17    1.87    3.10
  -3   3  17    8.29    2.11
   3  -3 -17    9.00    2.19
   3  -3 -17    6.88    2.14
   3   3 -17    8.58    2.38
   3   3 -17    7.83    2.40
  -3  -3  17   10.25    2.42
  -3  -3  17    7.47    2.33
  -3   3  18   -0.00    0.99
  -3   3  18    0.42    0.34
   3  -3 -18    0.73    0.51
   3   3 -18    0.00    0.62
   3   3 -18    0.81    0.76
  -3  -3  18    0.00    0.44
  -3  -3  18    0.17    0.62
  -3   3  19    5.46    1.15
  -3   3  19    4.35    0.92
   3  -3 -19    2.97    0.97
   3   3 -19    1.77    0.99
   3   3 -19    4.42    1.34
  -3  -3  19    1.19    0.88
  -3  -3  19    1.25    0.96
  -3   3  20    5.75    1.65
  -3   3  20    6.30    1.66
   3  -3 -20    5.62    1.73
   3   3 -20    7.28    2.06
  -3  -3  20    6.55    1.83
  -3   3  21    8.69    2.91
  -3   3  21   14.75    3.01
   3  -3 -21   14.73    3.13
   3   3 -21   13.15    3.43
  -3  -3  21   11.05    3.12
  -3   3  22    7.87    2.13
   3  -3 -22    9.52    2.31
   3   3 -22    7.48    2.42
  -3  -3  22    8.01    2.31
  -3   3  23    1.34    0.51
   3  -3 -23    0.77    0.58
   3   3 -23    1.30    0.83
  -3  -3  23    1.02    0.66
   3  -3 -24    2.50    0.97
   3   3 -24    2.16    1.09
  -3  -3  24    3.34    1.12
   3   3 -25   19.87    5.45
  -3  -3  25   20.87    5.38
   3   3 -26    7.62    2.60
  -3  -3  26    9.50    2.56
   3  -3 -27   17.56    4.51
   3   3 -27   16.98    4.75
   3  -3 -28    1.10    0.66
   3   3 -28    1.50    0.99
   3  -3 -29    0.88    0.56
   3   3 -29    0.49    0.79
   3  -3 -30    5.09    1.55
   3   3 -30    4.89    1.83
   3  -3 -31    8.09    2.12
   3   3 -31    5.71    2.27
  -3  -3  31    8.07    2.45
   3  -3 -32    0.72    0.56
   3   3 -32    0.00    0.76
   3  -3 -33   -0.00    0.42
   3   3 -33    0.14    0.57
   3  -3 -34    0.21    0.43
   3   3 -34    0.21    0.58
   3  -3 -35    0.12    0.45
   3   3 -35    0.69    0.85
   3  -3 -36    0.02    0.47
   3   3 -36   -0.00    0.62
   3  -3 -37    1.19    0.76
   3   3 -37    1.47    1.05
   3  -3 -38   -0.00    0.60
   3   3 -38    0.00    0.66
   3  -3 -39    0.56    0.57
   3   3 -39   -0.00    0.82
   3  -3 -40    0.00    0.55
   3  -3 -41    1.70    0.88
  -3   4   1   17.52    4.74
  -3   4   1   21.39    4.82
   3  -4  -1   18.26    4.77
   3  -4  -1   23.31    4.87
   3   4  -1    8.28    4.66
   3   4  -1   23.39    4.88
  -3  -4   1   23.69    4.82
  -3  -4   1   29.27    5.03
  -3   4   2   28.13    6.83
  -3   4   2   21.58    6.80
   3  -4  -2   33.69    6.90
   3  -4  -2   30.44    6.90
   3   4  -2   24.76    6.89
   3   4  -2   30.01    6.93
  -3  -4   2   24.75    6.85
  -3  -4   2   26.35    6.95
  -3   4   3   54.19   13.44
   3  -4  -3   54.59   13.46
   3  -4  -3   47.48   13.44
   3   4  -3   62.55   13.61
  -3  -4   3   57.40   13.60
  -3   4   4    9.69    2.48
   3  -4  -4    7.66    2.45
   3   4  -4    8.79    2.57
   3   4  -4    8.90    2.59
  -3  -4   4    8.03    2.53
  -3  -4   4   17.43    2.88
  -3   4   5    6.97    1.94
  -3   4   5    7.24    1.95
   3  -4  -5    7.10    1.98
   3   4  -5    6.88    2.13
   3   4  -5    7.87    2.15
  -3  -4   5    6.89    2.08
  -3  -4   5    6.89    2.12
  -3   4   6   14.98    3.56
  -3   4   6   14.03    3.54
   3  -4  -6   14.38    3.57
   3  -4  -6   11.17    3.53
   3   4  -6   10.57    3.67
   3   4  -6   19.84    3.87
  -3  -4   6   13.25    3.65
  -3  -4   6   15.06    3.75
  -3   4   7   47.00   11.04
  -3   4   7   45.75   11.02
   3  -4  -7   44.54   11.05
   3  -4  -7   40.17   11.03
   3   4  -7   50.03   11.34
   3   4  -7   57.22   11.33
  -3  -4   7    0.09   11.55
  -3  -4   7   47.95   11.20
  -3  -4   7   51.90   11.29
  -3   4   8   40.73    8.28
  -3   4   8   37.92    8.24
   3  -4  -8   28.42    8.24
   3  -4  -8   38.06    8.29
   3   4  -8   25.54    8.44
   3   4  -8   38.85    8.52
  -3  -4   8    0.00    8.87
  -3  -4   8   29.78    8.37
  -3  -4   8   33.07    8.48
  -3   4   9   25.69    5.78
  -3   4   9   23.34    5.72
   3  -4  -9   22.72    5.78
   3  -4  -9   22.74    5.79
   3   4  -9   23.08    6.01
  -3  -4   9   -0.00    6.49
  -3  -4   9   21.14    5.93
  -3  -4   9   32.28    6.24
  -3   4  10    8.54    1.92
  -3   4  10    6.86    1.81
   3  -4 -10    7.11    1.90
   3  -4 -10    6.77    1.91
   3   4 -10    5.08    2.09
  -3  -4  10    1.00    3.14
  -3  -4  10    8.11    2.17
  -3   4  11   21.30    4.31
  -3   4  11   14.37    4.17
   3  -4 -11   19.33    4.29
   3  -4 -11   17.19    4.32
   3   4 -11   18.74    4.59
  -3  -4  11   19.48    4.56
  -3   4  12   44.30   12.98
   3  -4 -12   67.91   13.02
   3  -4 -12   48.16   13.02
   3   4 -12   51.77   13.30
   3   4 -12   45.12   13.22
  -3  -4  12  112.03   14.70
  -3  -4  12   51.47   13.23
  -3   4  13   42.23   12.00
   3  -4 -13   56.17   12.02
   3  -4 -13   43.87   12.04
   3   4 -13   47.42   12.30
   3   4 -13   51.05   12.33
  -3  -4  13   75.00   12.94
  -3  -4  13   50.34   12.29
  -3   4  14    4.20    1.12
   3  -4 -14    3.57    1.08
   3  -4 -14    3.43    1.14
   3   4 -14    5.62    1.52
   3   4 -14    2.23    1.31
  -3  -4  14    5.31    1.72
  -3  -4  14    5.66    1.51
  -3   4  15   22.09    5.59
   3  -4 -15   22.68    5.59
   3  -4 -15   21.24    5.61
   3   4 -15   22.70    5.89
   3   4 -15   25.21    5.96
  -3  -4  15   26.30    6.01
  -3  -4  15   19.94    5.82
  -3   4  16    5.64    1.66
   3  -4 -16    6.26    1.67
   3  -4 -16    6.31    1.71
   3   4 -16    6.88    1.99
   3   4 -16    6.72    2.07
  -3  -4  16    5.61    1.89
  -3  -4  16    7.76    2.02
  -3   4  17    8.27    2.65
   3  -4 -17   11.56    2.70
   3  -4 -17   11.37    2.72
   3   4 -17   11.70    3.03
   3   4 -17   15.22    3.20
  -3  -4  17    9.14    2.87
  -3   4  18    0.00    2.66
  -3   4  18   13.59    2.59
   3  -4 -18   12.00    2.62
   3   4 -18   17.11    3.15
   3   4 -18   16.23    3.18
  -3  -4  18    7.48    2.67
  -3   4  19    5.17    1.11
  -3   4  19    2.50    0.89
   3  -4 -19    2.37    0.92
   3   4 -19    3.06    1.18
   3   4 -19    2.04    1.18
  -3  -4  19    3.77    1.14
  -3   4  20    1.82    0.49
  -3   4  20    0.25    0.49
   3  -4 -20    1.92    0.64
   3   4 -20    1.52    0.99
  -3  -4  20    2.12    0.76
  -3   4  21    0.16    0.21
   3  -4 -21    0.28    0.46
   3   4 -21    0.02    0.66
  -3  -4  21    0.20    0.44
   3  -4 -22    0.37    0.45
   3   4 -22   -0.00    0.58
  -3  -4  22    0.28    0.54
   3  -4 -23   12.21    2.87
   3   4 -23    9.80    3.09
  -3  -4  23    9.16    2.92
   3  -4 -24    8.85    2.44
   3   4 -24    8.92    2.73
   3   4 -25    9.46    2.86
   3   4 -26    0.76    0.76
   3   4 -27    8.70    2.46
  -3  -4  27    6.39    2.27
   3  -4 -28    3.89    1.05
   3   4 -28    1.92    1.19
[truncated: 819,601 more chars]
