# Supplementary material for: LED-pump-X-ray-multiprobe crystallography for sub-second timescales
Source: Commun Chem. 2022 Aug 26;5:102. doi: 10.1038/s42004-022-00716-1 (PMC9814726; doi:10.1038/s42004-022-00716-1)
Supplement: Supplementary file 10 — Supplementary Data 1 [file 42004_2022_716_MOESM10_ESM.zip › CIFs/4s_272K/272K_4s_t4_excit.cif]

  data_global

# SUBMISSION DETAILS
 
_publ_contact_author_name       'Hatcher, Lauren'
_publ_contact_author_address
;
School of Chemistry
Cardiff University
Main Building
Park Place 
Cardiff
CF10 3AT
United Kingdom
;
_publ_contact_author_email       'HatcherL1@cardiff.ac.uk'
_publ_requested_category          FM
_publ_section_comment
; 
?
;
_publ_section_references
;
Diamond General Data Aquisition (GDA) software: http://www.opengda.org/

XIA2: Winter, G. (2010) J. Appl. Cryst. 43, 186-190.
POINTLESS: Evans, P. (2006) Acta Cryst. D62, 72-82.
AIMLESS: Evans, P. R. and Murshudov, G. N. (2013) Acta Cryst. D69, 1204-1214.
DIALS: Winter, G., et al. Acta Cryst. (2018) D74, 85-97.
CCP4: Winn, M. D. et al. (2011) Acta Cryst. D67, 235-242.
   
SHELXL: Sheldrick G. M. (2015). Acta Cryst. C71, 3-8.
SHELXT:	Sheldrick, G. M. (2015). Acta Cryst. A71, 3-8.
 
OLEX2: Dolomanov, O.V.; Bourhis, L.J.; Gildea, R.J.; Howard, J.A.K.; Puschmann,
 H., OLEX2: A complete structure solution, refinement and analysis program 
 (2009). J. Appl. Cryst., 42, 339-341.

MERCURY: Macrae, C. F., Bruno, I. J., Chisholm, J. A., Edgington,
P. R., McCabe, P., Pidcock, E., Rodriguez-Monge, L., Taylor, R.,
van de Streek, J. & Wood, P. A. (2008). J. Appl. Cryst. 41, 466-470.
;

####
 
data_272K_4s_t4_excit
 
_audit_creation_method            'SHELXL-2018/3'
_shelx_SHELXL_version_number      '2018/3'
_chemical_name_systematic         
;
Nitro-(N,N,N',N'-tetrabutyldiethylenetriamine)palladium(II)
tetraphenylborate, tetrahydrofuran solvate
;
_chemical_name_common             ?
_chemical_melting_point           ?
_chemical_formula_moiety          
;
C20 H45 N4 O2 Pd, C24 H20 B, C4 H8 O
;
_chemical_formula_sum            'C48 H73 B N4 O3 Pd' 
_chemical_formula_weight          871.31

loop_
 _atom_type_symbol
 _atom_type_description
 _atom_type_scat_dispersion_real
 _atom_type_scat_dispersion_imag
 _atom_type_scat_source
 'C'  'C'   0.0010   0.0010
 'International Tables Vol C Tables 4.2.6.8 and 6.1.1.4'
 'H'  'H'   0.0000   0.0000
 'International Tables Vol C Tables 4.2.6.8 and 6.1.1.4'
 'B'  'B'   0.0000   0.0000
 'International Tables Vol C Tables 4.2.6.8 and 6.1.1.4'
 'N'  'N'   0.0030   0.0020
 'International Tables Vol C Tables 4.2.6.8 and 6.1.1.4'
 'O'  'O'   0.0050   0.0030
 'International Tables Vol C Tables 4.2.6.8 and 6.1.1.4'
 'Pd'  'Pd'  -2.5040   0.6150
 'International Tables Vol C Tables 4.2.6.8 and 6.1.1.4'
 
_space_group_crystal_system       monoclinic
_space_group_IT_number            14
_space_group_name_H-M_alt         'P 21/n'
_space_group_name_Hall            '-P 2yn'
 
_shelx_space_group_comment
;
The symmetry employed for this shelxl refinement is uniquely defined
by the following loop, which should always be used as a source of
symmetry information in preference to the above space-group names.
They are only intended as comments.
;
 
loop_
 _space_group_symop_operation_xyz
 'x, y, z'
 '-x+1/2, y+1/2, -z+1/2'
 '-x, -y, -z'
 'x-1/2, -y-1/2, z-1/2'
 
_cell_length_a                    11.6671(4)
_cell_length_b                    13.5835(4)
_cell_length_c                    30.1873(10)
_cell_angle_alpha                 90
_cell_angle_beta                  93.332(3)
_cell_angle_gamma                 90
_cell_volume                      4776.0(3)
_cell_formula_units_Z             4
_cell_measurement_temperature     272(2)
_cell_measurement_reflns_used     8593
_cell_measurement_theta_max       19.7090514025
_cell_measurement_theta_min       1.22298016915
 
_exptl_crystal_description        Plate
_exptl_crystal_colour             Yellow
_exptl_crystal_density_meas       ?
_exptl_crystal_density_method     ?
_exptl_crystal_density_diffrn     1.212          
_exptl_crystal_F_000              1856
_exptl_transmission_factor_min    ?
_exptl_transmission_factor_max    ?
_exptl_crystal_size_max           0.100
_exptl_crystal_size_mid           0.100
_exptl_crystal_size_min           0.050
_exptl_absorpt_coefficient_mu     0.202
_shelx_estimated_absorpt_T_min    0.980
_shelx_estimated_absorpt_T_max    0.990
_exptl_absorpt_correction_T_min   0.995841223709
_exptl_absorpt_correction_T_max   1.0
_exptl_absorpt_correction_type    empirical
_exptl_absorpt_process_details    
;
CCP4 7.0.048: AIMLESS, version 0.5.32 : 29/03/17
Scaling & analysis of unmerged intensities, absorption correction using spherical harmonics
;
_exptl_absorpt_special_details    ?
_diffrn_ambient_temperature       272(2)
_diffrn_radiation_wavelength      0.534
_diffrn_measurement_device_type   'Photon counting pixel array'
_diffrn_radiation_type            Synchrotron
_diffrn_measurement_method        'shutterless scans'
_diffrn_radiation_source          'Diamond Light Source Beamline I19-2'
_diffrn_radiation_monochromator   'Silicon 111'
_diffrn_detector_area_resol_mean  ?
_diffrn_reflns_number             32791
_diffrn_reflns_av_unetI/netI      0.1660
_diffrn_reflns_av_R_equivalents   0.1511
_diffrn_reflns_limit_h_min        -14
_diffrn_reflns_limit_h_max        14
_diffrn_reflns_limit_k_min        -16
_diffrn_reflns_limit_k_max        13
_diffrn_reflns_limit_l_min        -35
_diffrn_reflns_limit_l_max        37
_diffrn_reflns_theta_min          1.380
_diffrn_reflns_theta_max          19.497
_diffrn_reflns_theta_full         18.687
_diffrn_measured_fraction_theta_max   0.991
_diffrn_measured_fraction_theta_full  0.991
_diffrn_reflns_Laue_measured_fraction_max    0.991
_diffrn_reflns_Laue_measured_fraction_full   0.991
_diffrn_reflns_point_group_measured_fraction_max   0.991
_diffrn_reflns_point_group_measured_fraction_full  0.991
_reflns_number_total              9684
_reflns_number_gt                 4807
_reflns_threshold_expression      'I > 2\s(I)'
_reflns_Friedel_coverage          0.000
_reflns_Friedel_fraction_max      .
_reflns_Friedel_fraction_full     .
 
_reflns_special_details
;
 Reflections were merged by SHELXL according to the crystal
 class for the calculation of statistics and refinement.
 
 _reflns_Friedel_fraction is defined as the number of unique
 Friedel pairs measured divided by the number that would be
 possible theoretically, ignoring centric projections and
 systematic absences.
;
 
_computing_data_collection        'Diamond GDA (http://www.opengda.org/)'
_computing_cell_refinement        'DIALS (Winter, 2018)'
_computing_data_reduction         'XIA2 (Winter 2010)'
_computing_structure_solution     'SHELXT (Sheldrick, 2015)'
_computing_structure_refinement   'SHELXL (Sheldrick, 2015)'
_computing_molecular_graphics     'OLEX2 (Dolomanov et al., 2009)'
_computing_publication_material   'MERCURY (Macrae et al., 2008)'
_refine_special_details           ?
_refine_ls_structure_factor_coef  Fsqd
_refine_ls_matrix_type            full
_refine_ls_weighting_scheme       calc
_refine_ls_weighting_details
'w=1/[\s^2^(Fo^2^)+(0.0474P)^2^] where P=(Fo^2^+2Fc^2^)/3'
_atom_sites_solution_primary      ?
_atom_sites_solution_secondary    ?
_atom_sites_solution_hydrogens    geom
_refine_ls_hydrogen_treatment     constr
_refine_ls_extinction_method      'SHELXL-2018/3 (Sheldrick 2018)'
_refine_ls_extinction_coef        0.0040(7)
_refine_ls_extinction_expression
 'Fc^*^=kFc[1+0.001xFc^2^\l^3^/sin(2\q)]^-1/4^'
_refine_ls_number_reflns          9684
_refine_ls_number_parameters      527
_refine_ls_number_restraints      490
_refine_ls_R_factor_all           0.1400
_refine_ls_R_factor_gt            0.0770
_refine_ls_wR_factor_ref          0.2048
_refine_ls_wR_factor_gt           0.1691
_refine_ls_goodness_of_fit_ref    0.918
_refine_ls_restrained_S_all       0.913
_refine_ls_shift/su_max           0.001
_refine_ls_shift/su_mean          0.000
 
loop_
 _atom_site_label
 _atom_site_type_symbol
 _atom_site_fract_x
 _atom_site_fract_y
 _atom_site_fract_z
 _atom_site_U_iso_or_equiv
 _atom_site_adp_type
 _atom_site_occupancy
 _atom_site_site_symmetry_order  
 _atom_site_calc_flag
 _atom_site_refinement_flags_posn
 _atom_site_refinement_flags_adp
 _atom_site_refinement_flags_occupancy
 _atom_site_disorder_assembly
 _atom_site_disorder_group
Pd1 Pd 0.33969(3) 0.77529(3) 0.34686(2) 0.0570(2) Uani 1 1 d . . . . .
N2 N 0.3459(3) 0.9279(3) 0.33778(13) 0.0652(10) Uani 1 1 d . . . . .
N3 N 0.4545(3) 0.7981(3) 0.39787(12) 0.0561(9) Uani 1 1 d . . . . .
H3 H 0.531471 0.787566 0.387339 0.067 Uiso 1 1 calc R U . . .
N4 N 0.3305(3) 0.6321(3) 0.37133(13) 0.0586(9) Uani 1 1 d . . . . .
C1 C 0.4422(5) 0.9635(4) 0.37011(17) 0.0733(14) Uani 1 1 d . . . . .
H1A H 0.515108 0.958209 0.356381 0.088 Uiso 1 1 calc R U . . .
H1B H 0.429968 1.032113 0.377328 0.088 Uiso 1 1 calc R U . . .
C2 C 0.4458(5) 0.9028(4) 0.41189(16) 0.0703(13) Uani 1 1 d . . . . .
H2A H 0.511604 0.920914 0.431288 0.084 Uiso 1 1 calc R U . . .
H2B H 0.376639 0.913014 0.427644 0.084 Uiso 1 1 calc R U . . .
C3 C 0.4341(5) 0.7224(3) 0.43244(16) 0.0624(13) Uani 1 1 d . . . . .
H3A H 0.498244 0.720420 0.454370 0.075 Uiso 1 1 calc R U . . .
H3B H 0.364912 0.737669 0.447363 0.075 Uiso 1 1 calc R U . . .
C4 C 0.4218(4) 0.6258(3) 0.40910(15) 0.0626(12) Uani 1 1 d . . . . .
H4A H 0.400840 0.575465 0.429935 0.075 Uiso 1 1 calc R U . . .
H4B H 0.494605 0.607371 0.397518 0.075 Uiso 1 1 calc R U . . .
C5 C 0.2311(5) 0.9655(4) 0.35146(19) 0.0770(14) Uani 1 1 d . . . . .
H5A H 0.221245 0.943744 0.381607 0.092 Uiso 1 1 calc R U . . .
H5B H 0.171484 0.934185 0.332639 0.092 Uiso 1 1 calc R U . . .
C6 C 0.2112(6) 1.0756(4) 0.3496(2) 0.103(2) Uani 1 1 d . . . . .
H6A H 0.271004 1.108209 0.367882 0.124 Uiso 1 1 calc R U . . .
H6B H 0.216915 1.098108 0.319331 0.124 Uiso 1 1 calc R U . . .
C7 C 0.0960(6) 1.1047(5) 0.3654(3) 0.130(3) Uani 1 1 d . . . . .
H7A H 0.037192 1.065072 0.349958 0.156 Uiso 1 1 calc R U . . .
H7B H 0.094528 1.090175 0.396801 0.156 Uiso 1 1 calc R U . . .
C8 C 0.0681(9) 1.2093(5) 0.3583(4) 0.179(4) Uani 1 1 d . . . . .
H8A H 0.036330 1.235574 0.384463 0.269 Uiso 1 1 calc R U . . .
H8B H 0.013100 1.215706 0.333576 0.269 Uiso 1 1 calc R U . . .
H8C H 0.136593 1.244812 0.352319 0.269 Uiso 1 1 calc R U . . .
C9 C 0.3658(5) 0.9609(4) 0.29179(16) 0.0719(13) Uani 1 1 d . . . . .
H9A H 0.374894 1.031929 0.291973 0.086 Uiso 1 1 calc R U . . .
H9B H 0.298049 0.945682 0.272914 0.086 Uiso 1 1 calc R U . . .
C10 C 0.4680(5) 0.9162(4) 0.27171(17) 0.0833(16) Uani 1 1 d . . . . .
H10A H 0.465162 0.845191 0.274803 0.100 Uiso 1 1 calc R U . . .
H10B H 0.537587 0.939469 0.287507 0.100 Uiso 1 1 calc R U . . .
C11 C 0.4714(5) 0.9427(5) 0.22295(19) 0.101(2) Uani 1 1 d . . . . .
H11A H 0.407011 0.911572 0.206663 0.121 Uiso 1 1 calc R U . . .
H11B H 0.462662 1.013351 0.219643 0.121 Uiso 1 1 calc R U . . .
C12 C 0.5800(6) 0.9116(7) 0.2033(2) 0.141(3) Uani 1 1 d . . . . .
H12A H 0.576855 0.928469 0.172399 0.212 Uiso 1 1 calc R U . . .
H12B H 0.589275 0.841655 0.206559 0.212 Uiso 1 1 calc R U . . .
H12C H 0.643792 0.944516 0.218374 0.212 Uiso 1 1 calc R U . . .
C13 C 0.2124(4) 0.6232(4) 0.38845(17) 0.0682(13) Uani 1 1 d . . . . .
H13A H 0.203560 0.675789 0.409704 0.082 Uiso 1 1 calc R U . . .
H13B H 0.157240 0.635212 0.363751 0.082 Uiso 1 1 calc R U . . .
C14 C 0.1791(4) 0.5285(4) 0.41012(19) 0.0766(15) Uani 1 1 d . . . . .
H14A H 0.185947 0.474794 0.389286 0.092 Uiso 1 1 calc R U . . .
H14B H 0.231756 0.515866 0.435537 0.092 Uiso 1 1 calc R U . . .
C15 C 0.0593(5) 0.5315(4) 0.4250(2) 0.0867(17) Uani 1 1 d . . . . .
H15A H 0.007499 0.546476 0.399561 0.104 Uiso 1 1 calc R U . . .
H15B H 0.053577 0.584585 0.446191 0.104 Uiso 1 1 calc R U . . .
C16 C 0.0199(5) 0.4367(4) 0.4460(2) 0.101(2) Uani 1 1 d . . . . .
H16A H 0.029472 0.382819 0.426000 0.152 Uiso 1 1 calc R U . . .
H16B H -0.059539 0.442364 0.452277 0.152 Uiso 1 1 calc R U . . .
H16C H 0.065007 0.425013 0.473150 0.152 Uiso 1 1 calc R U . . .
C17 C 0.3492(4) 0.5513(4) 0.33898(16) 0.0698(13) Uani 1 1 d . . . . .
H17A H 0.282722 0.547464 0.318218 0.084 Uiso 1 1 calc R U . . .
H17B H 0.354666 0.489363 0.354980 0.084 Uiso 1 1 calc R U . . .
C18 C 0.4542(5) 0.5632(5) 0.31335(18) 0.0876(17) Uani 1 1 d . . . . .
H18A H 0.521775 0.563428 0.333641 0.105 Uiso 1 1 calc R U . . .
H18B H 0.450866 0.625798 0.297850 0.105 Uiso 1 1 calc R U . . .
C19 C 0.4635(6) 0.4795(5) 0.2798(2) 0.124(3) Uani 1 1 d . . . . .
H19A H 0.456491 0.417279 0.295182 0.149 Uiso 1 1 calc R U . . .
H19B H 0.399295 0.484246 0.257952 0.149 Uiso 1 1 calc R U . . .
C20 C 0.5678(7) 0.4783(6) 0.2569(3) 0.159(4) Uani 1 1 d . . . . .
H20A H 0.573898 0.416948 0.241442 0.239 Uiso 1 1 calc R U . . .
H20B H 0.632101 0.485401 0.278017 0.239 Uiso 1 1 calc R U . . .
H20C H 0.567249 0.531635 0.236089 0.239 Uiso 1 1 calc R U . . .
C21 C 0.6569(4) 0.3738(4) 0.42741(16) 0.0599(11) Uani 1 1 d . . . . .
C22 C 0.7096(4) 0.4244(4) 0.39366(19) 0.0759(14) Uani 1 1 d . . . . .
H22 H 0.726219 0.390511 0.368039 0.091 Uiso 1 1 calc R U . . .
C23 C 0.7375(5) 0.5225(4) 0.3971(2) 0.0913(17) Uani 1 1 d . . . . .
H23 H 0.771990 0.553280 0.373850 0.110 Uiso 1 1 calc R U . . .
C24 C 0.7158(5) 0.5750(4) 0.4337(2) 0.0919(17) Uani 1 1 d . . . . .
H24 H 0.738175 0.640596 0.436239 0.110 Uiso 1 1 calc R U . . .
C25 C 0.6604(5) 0.5302(4) 0.4669(2) 0.0778(15) Uani 1 1 d . . . . .
H25 H 0.642136 0.565866 0.491874 0.093 Uiso 1 1 calc R U . . .
C26 C 0.6317(5) 0.4314(4) 0.46327(18) 0.0687(13) Uani 1 1 d . . . . .
H26 H 0.593504 0.402458 0.486120 0.082 Uiso 1 1 calc R U . . .
C27 C 0.7353(4) 0.2014(4) 0.45898(16) 0.0620(12) Uani 1 1 d . . . . .
C28 C 0.8097(5) 0.2505(4) 0.48835(19) 0.0729(14) Uani 1 1 d . . . . .
H28 H 0.805284 0.318815 0.489706 0.087 Uiso 1 1 calc R U . . .
C29 C 0.8918(5) 0.2024(4) 0.5162(2) 0.0921(19) Uani 1 1 d . . . . .
H29 H 0.938964 0.239189 0.535835 0.111 Uiso 1 1 calc R U . . .
C30 C 0.9035(5) 0.1044(5) 0.5152(2) 0.0971(19) Uani 1 1 d . . . . .
H30 H 0.957559 0.072689 0.534068 0.117 Uiso 1 1 calc R U . . .
C31 C 0.8331(5) 0.0515(5) 0.4853(2) 0.0986(19) Uani 1 1 d . . . . .
H31 H 0.840614 -0.016535 0.483587 0.118 Uiso 1 1 calc R U . . .
C32 C 0.7516(5) 0.0997(4) 0.4580(2) 0.0893(17) Uani 1 1 d . . . . .
H32 H 0.705595 0.062445 0.438196 0.107 Uiso 1 1 calc R U . . .
C33 C 0.5053(4) 0.2300(3) 0.44447(16) 0.0590(11) Uani 1 1 d . . . . .
C34 C 0.4790(4) 0.1461(3) 0.46684(16) 0.0630(12) Uani 1 1 d . . . . .
H34 H 0.537791 0.101444 0.473791 0.076 Uiso 1 1 calc R U . . .
C35 C 0.3695(5) 0.1237(4) 0.47977(17) 0.0738(14) Uani 1 1 d . . . . .
H35 H 0.356474 0.064637 0.494256 0.089 Uiso 1 1 calc R U . . .
C36 C 0.2801(5) 0.1888(4) 0.4712(2) 0.0838(16) Uani 1 1 d . . . . .
H36 H 0.207219 0.175997 0.480678 0.101 Uiso 1 1 calc R U . . .
C37 C 0.3024(5) 0.2735(4) 0.4480(2) 0.0889(18) Uani 1 1 d . . . . .
H37 H 0.243173 0.317466 0.440701 0.107 Uiso 1 1 calc R U . . .
C38 C 0.4117(5) 0.2936(4) 0.4357(2) 0.0814(16) Uani 1 1 d . . . . .
H38 H 0.424214 0.352164 0.420801 0.098 Uiso 1 1 calc R U . . .
C39 C 0.6372(6) 0.2132(4) 0.37500(18) 0.0736(14) Uani 1 1 d . . . . .
C40 C 0.5448(6) 0.2197(4) 0.3447(2) 0.0872(17) Uani 1 1 d . . . . .
H40 H 0.475768 0.243690 0.354293 0.105 Uiso 1 1 calc R U . . .
C41 C 0.5496(7) 0.1918(5) 0.2999(2) 0.106(2) Uani 1 1 d . . . . .
H41 H 0.485209 0.198199 0.280461 0.128 Uiso 1 1 calc R U . . .
C42 C 0.6489(8) 0.1555(6) 0.2855(3) 0.129(3) Uani 1 1 d . . . . .
H42 H 0.653256 0.137062 0.255952 0.155 Uiso 1 1 calc R U . . .
C43 C 0.7425(8) 0.1462(6) 0.3144(2) 0.142(3) Uani 1 1 d . . . . .
H43 H 0.810446 0.120135 0.304795 0.171 Uiso 1 1 calc R U . . .
C44 C 0.7363(6) 0.1753(6) 0.3578(2) 0.118(2) Uani 1 1 d . . . . .
H44 H 0.801794 0.169512 0.376684 0.142 Uiso 1 1 calc R U . . .
B1 B 0.6317(6) 0.2550(4) 0.4266(2) 0.0626(11) Uani 1 1 d . . . . .
O3 O 0.6897(14) 0.803(3) 0.3663(9) 0.100(3) Uani 0.541(19) 1 d D . P A 1
C45 C 0.7363(13) 0.7778(17) 0.3252(7) 0.103(3) Uani 0.541(19) 1 d D . P A 1
H45A H 0.731482 0.833110 0.304809 0.124 Uiso 0.541(19) 1 calc R U P A 1
H45B H 0.695229 0.722494 0.311507 0.124 Uiso 0.541(19) 1 calc R U P A 1
C46 C 0.8597(12) 0.7510(17) 0.3366(7) 0.113(3) Uani 0.541(19) 1 d D . P A 1
H46A H 0.867771 0.681330 0.343139 0.136 Uiso 0.541(19) 1 calc R U P A 1
H46B H 0.908215 0.768011 0.312756 0.136 Uiso 0.541(19) 1 calc R U P A 1
C47 C 0.8867(12) 0.8101(17) 0.3756(5) 0.113(3) Uani 0.541(19) 1 d D . P A 1
H47A H 0.928543 0.770989 0.398000 0.136 Uiso 0.541(19) 1 calc R U P A 1
H47B H 0.934407 0.865398 0.368052 0.136 Uiso 0.541(19) 1 calc R U P A 1
C48 C 0.7816(13) 0.8450(14) 0.3924(5) 0.103(3) Uani 0.541(19) 1 d D . P A 1
H48A H 0.777072 0.825767 0.423145 0.124 Uiso 0.541(19) 1 calc R U P A 1
H48B H 0.778143 0.916267 0.390614 0.124 Uiso 0.541(19) 1 calc R U P A 1
O3A O 0.6767(16) 0.807(3) 0.3612(11) 0.100(3) Uani 0.459(19) 1 d D . P A 2
C45A C 0.7310(15) 0.755(2) 0.3270(9) 0.103(3) Uani 0.459(19) 1 d D . P A 2
H45C H 0.700929 0.775524 0.297852 0.124 Uiso 0.459(19) 1 calc R U P A 2
H45D H 0.720526 0.684448 0.329970 0.124 Uiso 0.459(19) 1 calc R U P A 2
C46A C 0.8558(15) 0.7831(19) 0.3347(9) 0.113(3) Uani 0.459(19) 1 d D . P A 2
H46C H 0.899338 0.727737 0.347114 0.136 Uiso 0.459(19) 1 calc R U P A 2
H46D H 0.887339 0.801159 0.306811 0.136 Uiso 0.459(19) 1 calc R U P A 2
C47A C 0.8635(15) 0.8643(18) 0.3647(7) 0.113(3) Uani 0.459(19) 1 d D . P A 2
H47C H 0.885961 0.923556 0.349533 0.136 Uiso 0.459(19) 1 calc R U P A 2
H47D H 0.919467 0.851071 0.388979 0.136 Uiso 0.459(19) 1 calc R U P A 2
C48A C 0.7514(16) 0.8752(15) 0.3808(6) 0.103(3) Uani 0.459(19) 1 d D . P A 2
H48C H 0.755293 0.866335 0.412709 0.124 Uiso 0.459(19) 1 calc R U P A 2
H48D H 0.723228 0.941150 0.374309 0.124 Uiso 0.459(19) 1 calc R U P A 2
O1 O 0.1261(4) 0.7609(3) 0.29882(15) 0.1160(15) Uani 0.806(6) 1 d D . P B 3
O2 O 0.2620(4) 0.7234(2) 0.25947(15) 0.1160(15) Uani 0.806(6) 1 d D . P B 3
N1 N 0.2267(4) 0.74948(15) 0.29417(12) 0.0757(15) Uani 0.806(6) 1 d D . P B 3
O1A O 0.2071(15) 0.7587(2) 0.3055(3) 0.1160(15) Uani 0.194(6) 1 d D . P B 4
O2A O 0.3158(12) 0.7165(3) 0.2558(4) 0.1160(15) Uani 0.194(6) 1 d D . P B 4
N1A N 0.2092(11) 0.7310(3) 0.2643(3) 0.0757(15) Uani 0.194(6) 1 d D . P B 4
 
loop_
 _atom_site_aniso_label
 _atom_site_aniso_U_11
 _atom_site_aniso_U_22
 _atom_site_aniso_U_33
 _atom_site_aniso_U_23
 _atom_site_aniso_U_13
 _atom_site_aniso_U_12
Pd1 0.0589(3) 0.0585(3) 0.0532(3) 0.00168(18) -0.0004(2) -0.0026(2)
N2 0.070(2) 0.065(3) 0.060(2) 0.0069(18) 0.0022(16) 0.0009(18)
N3 0.055(2) 0.0594(19) 0.053(2) 0.0027(15) 0.0011(18) -0.0032(18)
N4 0.059(2) 0.057(2) 0.060(2) 0.0004(16) 0.0004(15) -0.0055(18)
C1 0.083(3) 0.064(3) 0.072(3) 0.002(2) -0.006(2) -0.007(3)
C2 0.082(4) 0.062(2) 0.065(3) -0.0017(19) -0.006(3) 0.000(3)
C3 0.073(3) 0.065(2) 0.048(2) 0.0041(16) -0.001(2) -0.006(2)
C4 0.066(3) 0.061(2) 0.060(3) 0.006(2) -0.004(2) -0.003(2)
C5 0.077(3) 0.068(3) 0.086(4) -0.004(3) 0.008(3) 0.006(3)
C6 0.122(5) 0.071(3) 0.115(5) 0.000(3) -0.002(4) 0.021(3)
C7 0.125(5) 0.103(4) 0.161(7) -0.026(5) -0.003(5) 0.039(4)
C8 0.181(9) 0.098(5) 0.254(12) -0.048(5) -0.021(8) 0.048(5)
C9 0.078(3) 0.072(3) 0.066(2) 0.017(2) 0.001(2) -0.009(3)
C10 0.074(4) 0.105(4) 0.071(3) 0.010(3) 0.002(2) -0.006(3)
C11 0.101(4) 0.129(5) 0.072(3) 0.012(3) 0.010(3) -0.006(4)
C12 0.123(6) 0.202(8) 0.103(5) -0.009(5) 0.038(4) -0.001(5)
C13 0.061(2) 0.071(3) 0.073(3) 0.005(2) 0.004(2) -0.006(2)
C14 0.067(3) 0.075(3) 0.089(4) 0.011(3) 0.012(3) -0.003(3)
C15 0.069(3) 0.079(3) 0.113(5) 0.000(3) 0.024(3) -0.010(3)
C16 0.094(5) 0.084(4) 0.130(5) 0.006(3) 0.033(4) -0.013(3)
C17 0.078(3) 0.063(3) 0.068(3) -0.007(2) 0.000(2) 0.000(3)
C18 0.087(4) 0.102(4) 0.075(4) -0.011(3) 0.012(3) 0.008(3)
C19 0.131(6) 0.130(5) 0.115(5) -0.041(4) 0.046(4) -0.005(5)
C20 0.169(7) 0.170(8) 0.148(7) -0.031(6) 0.085(6) 0.015(6)
C21 0.055(3) 0.059(2) 0.066(3) 0.0049(17) 0.000(2) 0.001(2)
C22 0.071(4) 0.076(3) 0.081(3) 0.014(2) 0.008(3) -0.010(3)
C23 0.074(4) 0.073(3) 0.128(4) 0.021(3) 0.017(4) -0.009(3)
C24 0.077(4) 0.063(3) 0.135(4) 0.012(3) -0.003(3) -0.001(3)
C25 0.079(4) 0.058(2) 0.094(4) -0.004(2) -0.014(3) 0.011(2)
C26 0.077(4) 0.058(2) 0.070(3) 0.003(2) 0.000(3) 0.010(2)
C27 0.064(3) 0.058(2) 0.065(3) 0.005(2) 0.013(2) 0.003(2)
C28 0.071(3) 0.071(3) 0.077(3) -0.005(2) 0.002(2) 0.012(2)
C29 0.084(4) 0.085(3) 0.105(4) 0.001(3) -0.016(3) 0.013(3)
C30 0.073(4) 0.084(3) 0.133(5) 0.014(3) 0.001(3) 0.016(3)
C31 0.076(4) 0.068(4) 0.152(5) 0.013(3) 0.002(3) 0.010(3)
C32 0.074(4) 0.059(2) 0.134(5) -0.002(3) -0.001(3) 0.005(2)
C33 0.065(2) 0.053(2) 0.058(3) -0.0006(19) 0.001(2) 0.0006(18)
C34 0.068(3) 0.056(3) 0.064(3) 0.004(2) 0.002(2) 0.000(2)
C35 0.071(3) 0.074(3) 0.076(4) 0.010(3) 0.006(3) -0.007(2)
C36 0.072(3) 0.074(3) 0.107(4) -0.002(3) 0.013(3) -0.003(2)
C37 0.068(3) 0.073(4) 0.127(5) 0.006(3) 0.008(3) 0.003(3)
C38 0.069(3) 0.060(3) 0.115(5) 0.020(3) 0.008(3) 0.006(2)
C39 0.096(4) 0.066(3) 0.060(2) -0.002(2) 0.011(2) -0.010(3)
C40 0.114(4) 0.076(4) 0.070(3) 0.006(3) -0.006(3) -0.025(3)
C41 0.166(6) 0.083(4) 0.068(3) 0.006(3) -0.006(3) -0.036(4)
C42 0.196(7) 0.120(6) 0.073(4) -0.023(4) 0.016(3) -0.026(5)
C43 0.178(7) 0.166(7) 0.085(4) -0.032(5) 0.029(4) 0.018(6)
C44 0.116(4) 0.158(6) 0.081(3) -0.030(4) 0.018(3) 0.016(4)
B1 0.072(3) 0.059(2) 0.058(2) 0.003(2) 0.008(2) 0.002(2)
O3 0.091(4) 0.104(4) 0.105(5) -0.009(4) 0.011(3) -0.007(4)
C45 0.099(3) 0.106(6) 0.105(4) -0.011(4) 0.007(3) -0.005(3)
C46 0.097(3) 0.112(9) 0.131(5) -0.004(5) 0.013(3) -0.005(3)
C47 0.097(3) 0.112(9) 0.131(5) -0.004(5) 0.013(3) -0.005(3)
C48 0.099(3) 0.106(6) 0.105(4) -0.011(4) 0.007(3) -0.005(3)
O3A 0.091(4) 0.104(4) 0.105(5) -0.009(4) 0.011(3) -0.007(4)
C45A 0.099(3) 0.106(6) 0.105(4) -0.011(4) 0.007(3) -0.005(3)
C46A 0.097(3) 0.112(9) 0.131(5) -0.004(5) 0.013(3) -0.005(3)
C47A 0.097(3) 0.112(9) 0.131(5) -0.004(5) 0.013(3) -0.005(3)
C48A 0.099(3) 0.106(6) 0.105(4) -0.011(4) 0.007(3) -0.005(3)
O1 0.078(3) 0.188(4) 0.080(2) -0.025(2) -0.011(2) 0.002(2)
O2 0.078(3) 0.188(4) 0.080(2) -0.025(2) -0.011(2) 0.002(2)
N1 0.079(3) 0.079(3) 0.068(2) 0.007(2) -0.009(2) -0.004(2)
O1A 0.078(3) 0.188(4) 0.080(2) -0.025(2) -0.011(2) 0.002(2)
O2A 0.078(3) 0.188(4) 0.080(2) -0.025(2) -0.011(2) 0.002(2)
N1A 0.079(3) 0.079(3) 0.068(2) 0.007(2) -0.009(2) -0.004(2)
 
_geom_special_details
;
 All esds (except the esd in the dihedral angle between two l.s. planes)
 are estimated using the full covariance matrix.  The cell esds are taken
 into account individually in the estimation of esds in distances, angles
 and torsion angles; correlations between esds in cell parameters are only
 used when they are defined by crystal symmetry.  An approximate (isotropic)
 treatment of cell esds is used for estimating esds involving l.s. planes.
;
 
loop_
 _geom_bond_atom_site_label_1
 _geom_bond_atom_site_label_2
 _geom_bond_distance
 _geom_bond_site_symmetry_2
 _geom_bond_publ_flag
Pd1 O1A 1.943(17) . ?
Pd1 N3 2.006(4) . ?
Pd1 N1 2.037(3) . ?
Pd1 N4 2.085(4) . ?
Pd1 N2 2.093(4) . ?
N2 C9 1.490(6) . ?
N2 C5 1.513(6) . ?
N2 C1 1.524(6) . ?
N3 C2 1.488(6) . ?
N3 C3 1.494(6) . ?
N3 H3 0.9800 . ?
N4 C17 1.494(6) . ?
N4 C13 1.505(6) . ?
N4 C4 1.517(5) . ?
C1 C2 1.505(7) . ?
C1 H1A 0.9700 . ?
C1 H1B 0.9700 . ?
C2 H2A 0.9700 . ?
C2 H2B 0.9700 . ?
C3 C4 1.492(6) . ?
C3 H3A 0.9700 . ?
C3 H3B 0.9700 . ?
C4 H4A 0.9700 . ?
C4 H4B 0.9700 . ?
C5 C6 1.515(7) . ?
C5 H5A 0.9700 . ?
C5 H5B 0.9700 . ?
C6 C7 1.505(8) . ?
C6 H6A 0.9700 . ?
C6 H6B 0.9700 . ?
C7 C8 1.469(9) . ?
C7 H7A 0.9700 . ?
C7 H7B 0.9700 . ?
C8 H8A 0.9600 . ?
C8 H8B 0.9600 . ?
C8 H8C 0.9600 . ?
C9 C10 1.497(7) . ?
C9 H9A 0.9700 . ?
C9 H9B 0.9700 . ?
C10 C11 1.518(7) . ?
C10 H10A 0.9700 . ?
C10 H10B 0.9700 . ?
C11 C12 1.491(8) . ?
C11 H11A 0.9700 . ?
C11 H11B 0.9700 . ?
C12 H12A 0.9600 . ?
C12 H12B 0.9600 . ?
C12 H12C 0.9600 . ?
C13 C14 1.503(7) . ?
C13 H13A 0.9700 . ?
C13 H13B 0.9700 . ?
C14 C15 1.493(7) . ?
C14 H14A 0.9700 . ?
C14 H14B 0.9700 . ?
C15 C16 1.519(7) . ?
C15 H15A 0.9700 . ?
C15 H15B 0.9700 . ?
C16 H16A 0.9600 . ?
C16 H16B 0.9600 . ?
C16 H16C 0.9600 . ?
C17 C18 1.495(7) . ?
C17 H17A 0.9700 . ?
C17 H17B 0.9700 . ?
C18 C19 1.532(8) . ?
C18 H18A 0.9700 . ?
C18 H18B 0.9700 . ?
C19 C20 1.433(9) . ?
C19 H19A 0.9700 . ?
C19 H19B 0.9700 . ?
C20 H20A 0.9600 . ?
C20 H20B 0.9600 . ?
C20 H20C 0.9600 . ?
C21 C26 1.382(7) . ?
C21 C22 1.400(7) . ?
C21 B1 1.640(7) . ?
C22 C23 1.374(7) . ?
C22 H22 0.9300 . ?
C23 C24 1.351(8) . ?
C23 H23 0.9300 . ?
C24 C25 1.367(8) . ?
C24 H24 0.9300 . ?
C25 C26 1.386(7) . ?
C25 H25 0.9300 . ?
C26 H26 0.9300 . ?
C27 C28 1.377(7) . ?
C27 C32 1.395(7) . ?
C27 B1 1.676(8) . ?
C28 C29 1.399(7) . ?
C28 H28 0.9300 . ?
C29 C30 1.339(8) . ?
C29 H29 0.9300 . ?
C30 C31 1.385(8) . ?
C30 H30 0.9300 . ?
C31 C32 1.386(7) . ?
C31 H31 0.9300 . ?
C32 H32 0.9300 . ?
C33 C34 1.369(6) . ?
C33 C38 1.405(7) . ?
C33 B1 1.636(8) . ?
C34 C35 1.391(7) . ?
C34 H34 0.9300 . ?
C35 C36 1.381(7) . ?
C35 H35 0.9300 . ?
C36 C37 1.379(8) . ?
C36 H36 0.9300 . ?
C37 C38 1.375(7) . ?
C37 H37 0.9300 . ?
C38 H38 0.9300 . ?
C39 C40 1.375(8) . ?
C39 C44 1.393(8) . ?
C39 B1 1.662(8) . ?
C40 C41 1.409(8) . ?
C40 H40 0.9300 . ?
C41 C42 1.354(10) . ?
C41 H41 0.9300 . ?
C42 C43 1.364(10) . ?
C42 H42 0.9300 . ?
C43 C44 1.374(8) . ?
C43 H43 0.9300 . ?
C44 H44 0.9300 . ?
O3 C48 1.411(12) . ?
O3 C45 1.427(15) . ?
C45 C46 1.505(16) . ?
C45 H45A 0.9700 . ?
C45 H45B 0.9700 . ?
C46 C47 1.443(14) . ?
C46 H46A 0.9700 . ?
C46 H46B 0.9700 . ?
C47 C48 1.434(12) . ?
C47 H47A 0.9700 . ?
C47 H47B 0.9700 . ?
C48 H48A 0.9700 . ?
C48 H48B 0.9700 . ?
O3A C48A 1.380(16) . ?
O3A C45A 1.429(14) . ?
C45A C46A 1.511(15) . ?
C45A H45C 0.9700 . ?
C45A H45D 0.9700 . ?
C46A C47A 1.426(14) . ?
C46A H46C 0.9700 . ?
C46A H46D 0.9700 . ?
C47A C48A 1.429(14) . ?
C47A H47C 0.9700 . ?
C47A H47D 0.9700 . ?
C48A H48C 0.9700 . ?
C48A H48D 0.9700 . ?
O1 N1 1.2004(10) . ?
O2 N1 1.2012(10) . ?
O1A N1A 1.3002(10) . ?
O2A N1A 1.3002(10) . ?
 
loop_
 _geom_angle_atom_site_label_1
 _geom_angle_atom_site_label_2
 _geom_angle_atom_site_label_3
 _geom_angle
 _geom_angle_site_symmetry_1
 _geom_angle_site_symmetry_3
 _geom_angle_publ_flag
O1A Pd1 N3 169.2(3) . . ?
N3 Pd1 N1 178.25(17) . . ?
O1A Pd1 N4 93.66(13) . . ?
N3 Pd1 N4 85.30(14) . . ?
N1 Pd1 N4 94.12(12) . . ?
O1A Pd1 N2 93.62(13) . . ?
N3 Pd1 N2 85.45(15) . . ?
N1 Pd1 N2 95.39(12) . . ?
N4 Pd1 N2 166.66(15) . . ?
C9 N2 C5 110.0(4) . . ?
C9 N2 C1 110.6(4) . . ?
C5 N2 C1 110.5(4) . . ?
C9 N2 Pd1 115.4(3) . . ?
C5 N2 Pd1 105.1(3) . . ?
C1 N2 Pd1 105.1(3) . . ?
C2 N3 C3 116.3(4) . . ?
C2 N3 Pd1 108.2(3) . . ?
C3 N3 Pd1 107.6(3) . . ?
C2 N3 H3 108.2 . . ?
C3 N3 H3 108.2 . . ?
Pd1 N3 H3 108.2 . . ?
C17 N4 C13 109.7(4) . . ?
C17 N4 C4 109.1(4) . . ?
C13 N4 C4 110.7(4) . . ?
C17 N4 Pd1 116.2(3) . . ?
C13 N4 Pd1 105.3(3) . . ?
C4 N4 Pd1 105.7(3) . . ?
C2 C1 N2 110.3(4) . . ?
C2 C1 H1A 109.6 . . ?
N2 C1 H1A 109.6 . . ?
C2 C1 H1B 109.6 . . ?
N2 C1 H1B 109.6 . . ?
H1A C1 H1B 108.1 . . ?
N3 C2 C1 106.5(4) . . ?
N3 C2 H2A 110.4 . . ?
C1 C2 H2A 110.4 . . ?
N3 C2 H2B 110.4 . . ?
C1 C2 H2B 110.4 . . ?
H2A C2 H2B 108.6 . . ?
C4 C3 N3 106.9(4) . . ?
C4 C3 H3A 110.3 . . ?
N3 C3 H3A 110.3 . . ?
C4 C3 H3B 110.3 . . ?
N3 C3 H3B 110.3 . . ?
H3A C3 H3B 108.6 . . ?
C3 C4 N4 110.5(4) . . ?
C3 C4 H4A 109.6 . . ?
N4 C4 H4A 109.6 . . ?
C3 C4 H4B 109.6 . . ?
N4 C4 H4B 109.6 . . ?
H4A C4 H4B 108.1 . . ?
N2 C5 C6 117.3(5) . . ?
N2 C5 H5A 108.0 . . ?
C6 C5 H5A 108.0 . . ?
N2 C5 H5B 108.0 . . ?
C6 C5 H5B 108.0 . . ?
H5A C5 H5B 107.2 . . ?
C7 C6 C5 112.7(6) . . ?
C7 C6 H6A 109.1 . . ?
C5 C6 H6A 109.1 . . ?
C7 C6 H6B 109.1 . . ?
C5 C6 H6B 109.1 . . ?
H6A C6 H6B 107.8 . . ?
C8 C7 C6 113.7(7) . . ?
C8 C7 H7A 108.8 . . ?
C6 C7 H7A 108.8 . . ?
C8 C7 H7B 108.8 . . ?
C6 C7 H7B 108.8 . . ?
H7A C7 H7B 107.7 . . ?
C7 C8 H8A 109.5 . . ?
C7 C8 H8B 109.5 . . ?
H8A C8 H8B 109.5 . . ?
C7 C8 H8C 109.5 . . ?
H8A C8 H8C 109.5 . . ?
H8B C8 H8C 109.5 . . ?
N2 C9 C10 115.2(4) . . ?
N2 C9 H9A 108.5 . . ?
C10 C9 H9A 108.5 . . ?
N2 C9 H9B 108.5 . . ?
C10 C9 H9B 108.5 . . ?
H9A C9 H9B 107.5 . . ?
C9 C10 C11 111.2(5) . . ?
C9 C10 H10A 109.4 . . ?
C11 C10 H10A 109.4 . . ?
C9 C10 H10B 109.4 . . ?
C11 C10 H10B 109.4 . . ?
H10A C10 H10B 108.0 . . ?
C12 C11 C10 112.9(6) . . ?
C12 C11 H11A 109.0 . . ?
C10 C11 H11A 109.0 . . ?
C12 C11 H11B 109.0 . . ?
C10 C11 H11B 109.0 . . ?
H11A C11 H11B 107.8 . . ?
C11 C12 H12A 109.5 . . ?
C11 C12 H12B 109.5 . . ?
H12A C12 H12B 109.5 . . ?
C11 C12 H12C 109.5 . . ?
H12A C12 H12C 109.5 . . ?
H12B C12 H12C 109.5 . . ?
C14 C13 N4 118.9(4) . . ?
C14 C13 H13A 107.6 . . ?
N4 C13 H13A 107.6 . . ?
C14 C13 H13B 107.6 . . ?
N4 C13 H13B 107.6 . . ?
H13A C13 H13B 107.0 . . ?
C15 C14 C13 112.2(4) . . ?
C15 C14 H14A 109.2 . . ?
C13 C14 H14A 109.2 . . ?
C15 C14 H14B 109.2 . . ?
C13 C14 H14B 109.2 . . ?
H14A C14 H14B 107.9 . . ?
C14 C15 C16 114.5(5) . . ?
C14 C15 H15A 108.6 . . ?
C16 C15 H15A 108.6 . . ?
C14 C15 H15B 108.6 . . ?
C16 C15 H15B 108.6 . . ?
H15A C15 H15B 107.6 . . ?
C15 C16 H16A 109.5 . . ?
C15 C16 H16B 109.5 . . ?
H16A C16 H16B 109.5 . . ?
C15 C16 H16C 109.5 . . ?
H16A C16 H16C 109.5 . . ?
H16B C16 H16C 109.5 . . ?
N4 C17 C18 114.4(4) . . ?
N4 C17 H17A 108.7 . . ?
C18 C17 H17A 108.7 . . ?
N4 C17 H17B 108.7 . . ?
C18 C17 H17B 108.7 . . ?
H17A C17 H17B 107.6 . . ?
C17 C18 C19 110.7(5) . . ?
C17 C18 H18A 109.5 . . ?
C19 C18 H18A 109.5 . . ?
C17 C18 H18B 109.5 . . ?
C19 C18 H18B 109.5 . . ?
H18A C18 H18B 108.1 . . ?
C20 C19 C18 114.9(6) . . ?
C20 C19 H19A 108.5 . . ?
C18 C19 H19A 108.5 . . ?
C20 C19 H19B 108.5 . . ?
C18 C19 H19B 108.5 . . ?
H19A C19 H19B 107.5 . . ?
C19 C20 H20A 109.5 . . ?
C19 C20 H20B 109.5 . . ?
H20A C20 H20B 109.5 . . ?
C19 C20 H20C 109.5 . . ?
H20A C20 H20C 109.5 . . ?
H20B C20 H20C 109.5 . . ?
C26 C21 C22 114.5(5) . . ?
C26 C21 B1 121.6(5) . . ?
C22 C21 B1 123.9(5) . . ?
C23 C22 C21 122.1(6) . . ?
C23 C22 H22 118.9 . . ?
C21 C22 H22 118.9 . . ?
C24 C23 C22 121.4(6) . . ?
C24 C23 H23 119.3 . . ?
C22 C23 H23 119.3 . . ?
C23 C24 C25 118.9(6) . . ?
C23 C24 H24 120.6 . . ?
C25 C24 H24 120.6 . . ?
C24 C25 C26 119.6(6) . . ?
C24 C25 H25 120.2 . . ?
C26 C25 H25 120.2 . . ?
C21 C26 C25 123.3(5) . . ?
C21 C26 H26 118.3 . . ?
C25 C26 H26 118.3 . . ?
C28 C27 C32 114.3(5) . . ?
C28 C27 B1 124.8(5) . . ?
C32 C27 B1 120.9(5) . . ?
C27 C28 C29 123.0(6) . . ?
C27 C28 H28 118.5 . . ?
C29 C28 H28 118.5 . . ?
C30 C29 C28 121.2(6) . . ?
C30 C29 H29 119.4 . . ?
C28 C29 H29 119.4 . . ?
C29 C30 C31 118.2(6) . . ?
C29 C30 H30 120.9 . . ?
C31 C30 H30 120.9 . . ?
C30 C31 C32 120.2(6) . . ?
C30 C31 H31 119.9 . . ?
C32 C31 H31 119.9 . . ?
C31 C32 C27 123.0(6) . . ?
C31 C32 H32 118.5 . . ?
C27 C32 H32 118.5 . . ?
C34 C33 C38 114.3(5) . . ?
C34 C33 B1 124.6(5) . . ?
C38 C33 B1 121.1(4) . . ?
C33 C34 C35 123.8(5) . . ?
C33 C34 H34 118.1 . . ?
C35 C34 H34 118.1 . . ?
C36 C35 C34 120.2(5) . . ?
C36 C35 H35 119.9 . . ?
C34 C35 H35 119.9 . . ?
C37 C36 C35 117.9(6) . . ?
C37 C36 H36 121.1 . . ?
C35 C36 H36 121.1 . . ?
C38 C37 C36 120.5(6) . . ?
C38 C37 H37 119.8 . . ?
C36 C37 H37 119.8 . . ?
C37 C38 C33 123.3(5) . . ?
C37 C38 H38 118.3 . . ?
C33 C38 H38 118.3 . . ?
C40 C39 C44 114.3(6) . . ?
C40 C39 B1 122.0(6) . . ?
C44 C39 B1 123.6(6) . . ?
C39 C40 C41 123.2(7) . . ?
C39 C40 H40 118.4 . . ?
C41 C40 H40 118.4 . . ?
C42 C41 C40 119.3(8) . . ?
C42 C41 H41 120.4 . . ?
C40 C41 H41 120.4 . . ?
C41 C42 C43 119.7(8) . . ?
C41 C42 H42 120.1 . . ?
C43 C42 H42 120.1 . . ?
C42 C43 C44 119.9(8) . . ?
C42 C43 H43 120.0 . . ?
C44 C43 H43 120.0 . . ?
C43 C44 C39 123.5(8) . . ?
C43 C44 H44 118.2 . . ?
C39 C44 H44 118.2 . . ?
C33 B1 C21 111.3(4) . . ?
C33 B1 C39 108.8(5) . . ?
C21 B1 C39 109.5(4) . . ?
C33 B1 C27 110.5(4) . . ?
C21 B1 C27 107.2(4) . . ?
C39 B1 C27 109.4(4) . . ?
C48 O3 C45 105.5(10) . . ?
O3 C45 C46 105.4(16) . . ?
O3 C45 H45A 110.7 . . ?
C46 C45 H45A 110.7 . . ?
O3 C45 H45B 110.7 . . ?
C46 C45 H45B 110.7 . . ?
H45A C45 H45B 108.8 . . ?
C47 C46 C45 102.3(11) . . ?
C47 C46 H46A 111.3 . . ?
C45 C46 H46A 111.3 . . ?
C47 C46 H46B 111.3 . . ?
C45 C46 H46B 111.3 . . ?
H46A C46 H46B 109.2 . . ?
C48 C47 C46 108.7(10) . . ?
C48 C47 H47A 109.9 . . ?
C46 C47 H47A 109.9 . . ?
C48 C47 H47B 109.9 . . ?
C46 C47 H47B 109.9 . . ?
H47A C47 H47B 108.3 . . ?
O3 C48 C47 107.9(11) . . ?
O3 C48 H48A 110.1 . . ?
C47 C48 H48A 110.1 . . ?
O3 C48 H48B 110.1 . . ?
C47 C48 H48B 110.1 . . ?
H48A C48 H48B 108.4 . . ?
C48A O3A C45A 110.3(12) . . ?
O3A C45A C46A 103.1(11) . . ?
O3A C45A H45C 111.1 . . ?
C46A C45A H45C 111.1 . . ?
O3A C45A H45D 111.1 . . ?
C46A C45A H45D 111.1 . . ?
H45C C45A H45D 109.1 . . ?
C47A C46A C45A 108.5(12) . . ?
C47A C46A H46C 110.0 . . ?
C45A C46A H46C 110.0 . . ?
C47A C46A H46D 110.0 . . ?
C45A C46A H46D 110.0 . . ?
H46C C46A H46D 108.4 . . ?
C46A C47A C48A 105.7(12) . . ?
C46A C47A H47C 110.6 . . ?
C48A C47A H47C 110.6 . . ?
C46A C47A H47D 110.6 . . ?
C48A C47A H47D 110.6 . . ?
H47C C47A H47D 108.7 . . ?
O3A C48A C47A 110.6(12) . . ?
O3A C48A H48C 109.5 . . ?
C47A C48A H48C 109.5 . . ?
O3A C48A H48D 109.5 . . ?
C47A C48A H48D 109.5 . . ?
H48C C48A H48D 108.1 . . ?
O1 N1 O2 121.86(16) . . ?
O1 N1 Pd1 118.6(3) . . ?
O2 N1 Pd1 119.5(3) . . ?
N1A O1A Pd1 126.1(8) . . ?
O1A N1A O2A 107.71(12) . . ?
 
loop_
 _geom_torsion_atom_site_label_1
 _geom_torsion_atom_site_label_2
 _geom_torsion_atom_site_label_3
 _geom_torsion_atom_site_label_4
 _geom_torsion
 _geom_torsion_site_symmetry_1
 _geom_torsion_site_symmetry_2
 _geom_torsion_site_symmetry_3
 _geom_torsion_site_symmetry_4
 _geom_torsion_publ_flag
C9 N2 C1 C2 -160.0(4) . . . . ?
C5 N2 C1 C2 77.9(5) . . . . ?
Pd1 N2 C1 C2 -34.9(5) . . . . ?
C3 N3 C2 C1 -167.3(4) . . . . ?
Pd1 N3 C2 C1 -46.1(5) . . . . ?
N2 C1 C2 N3 54.5(5) . . . . ?
C2 N3 C3 C4 167.9(4) . . . . ?
Pd1 N3 C3 C4 46.4(5) . . . . ?
N3 C3 C4 N4 -53.6(5) . . . . ?
C17 N4 C4 C3 159.1(4) . . . . ?
C13 N4 C4 C3 -80.2(5) . . . . ?
Pd1 N4 C4 C3 33.4(4) . . . . ?
C9 N2 C5 C6 -56.9(6) . . . . ?
C1 N2 C5 C6 65.5(6) . . . . ?
Pd1 N2 C5 C6 178.3(4) . . . . ?
N2 C5 C6 C7 -178.1(6) . . . . ?
C5 C6 C7 C8 -172.2(6) . . . . ?
C5 N2 C9 C10 -171.1(4) . . . . ?
C1 N2 C9 C10 66.5(6) . . . . ?
Pd1 N2 C9 C10 -52.5(5) . . . . ?
N2 C9 C10 C11 171.8(5) . . . . ?
C9 C10 C11 C12 171.9(6) . . . . ?
C17 N4 C13 C14 56.4(6) . . . . ?
C4 N4 C13 C14 -64.0(6) . . . . ?
Pd1 N4 C13 C14 -177.8(4) . . . . ?
N4 C13 C14 C15 -179.6(5) . . . . ?
C13 C14 C15 C16 178.5(5) . . . . ?
C13 N4 C17 C18 169.0(4) . . . . ?
C4 N4 C17 C18 -69.6(5) . . . . ?
Pd1 N4 C17 C18 49.8(5) . . . . ?
N4 C17 C18 C19 -177.6(5) . . . . ?
C17 C18 C19 C20 -173.4(7) . . . . ?
C26 C21 C22 C23 2.4(8) . . . . ?
B1 C21 C22 C23 -174.7(5) . . . . ?
C21 C22 C23 C24 0.4(9) . . . . ?
C22 C23 C24 C25 -2.9(9) . . . . ?
C23 C24 C25 C26 2.4(9) . . . . ?
C22 C21 C26 C25 -2.9(7) . . . . ?
B1 C21 C26 C25 174.4(5) . . . . ?
C24 C25 C26 C21 0.5(8) . . . . ?
C32 C27 C28 C29 -2.5(8) . . . . ?
B1 C27 C28 C29 177.1(5) . . . . ?
C27 C28 C29 C30 1.2(10) . . . . ?
C28 C29 C30 C31 0.8(10) . . . . ?
C29 C30 C31 C32 -1.2(10) . . . . ?
C30 C31 C32 C27 -0.2(10) . . . . ?
C28 C27 C32 C31 2.0(8) . . . . ?
B1 C27 C32 C31 -177.6(5) . . . . ?
C38 C33 C34 C35 0.5(7) . . . . ?
B1 C33 C34 C35 -176.5(5) . . . . ?
C33 C34 C35 C36 -1.6(8) . . . . ?
C34 C35 C36 C37 2.6(8) . . . . ?
C35 C36 C37 C38 -2.6(10) . . . . ?
C36 C37 C38 C33 1.7(10) . . . . ?
C34 C33 C38 C37 -0.6(9) . . . . ?
B1 C33 C38 C37 176.6(6) . . . . ?
C44 C39 C40 C41 -0.7(8) . . . . ?
B1 C39 C40 C41 175.0(5) . . . . ?
C39 C40 C41 C42 0.8(10) . . . . ?
C40 C41 C42 C43 0.2(12) . . . . ?
C41 C42 C43 C44 -1.3(13) . . . . ?
C42 C43 C44 C39 1.3(13) . . . . ?
C40 C39 C44 C43 -0.3(10) . . . . ?
B1 C39 C44 C43 -176.0(7) . . . . ?
C34 C33 B1 C21 -148.0(5) . . . . ?
C38 C33 B1 C21 35.1(7) . . . . ?
C34 C33 B1 C39 91.2(6) . . . . ?
C38 C33 B1 C39 -85.7(6) . . . . ?
C34 C33 B1 C27 -29.0(7) . . . . ?
C38 C33 B1 C27 154.2(5) . . . . ?
C26 C21 B1 C33 44.2(6) . . . . ?
C22 C21 B1 C33 -138.8(5) . . . . ?
C26 C21 B1 C39 164.6(5) . . . . ?
C22 C21 B1 C39 -18.4(7) . . . . ?
C26 C21 B1 C27 -76.7(6) . . . . ?
C22 C21 B1 C27 100.3(5) . . . . ?
C40 C39 B1 C33 38.9(7) . . . . ?
C44 C39 B1 C33 -145.8(6) . . . . ?
C40 C39 B1 C21 -83.0(6) . . . . ?
C44 C39 B1 C21 92.3(7) . . . . ?
C40 C39 B1 C27 159.7(5) . . . . ?
C44 C39 B1 C27 -25.0(8) . . . . ?
C28 C27 B1 C33 -107.8(6) . . . . ?
C32 C27 B1 C33 71.7(6) . . . . ?
C28 C27 B1 C21 13.7(7) . . . . ?
C32 C27 B1 C21 -166.8(5) . . . . ?
C28 C27 B1 C39 132.4(5) . . . . ?
C32 C27 B1 C39 -48.1(7) . . . . ?
C48 O3 C45 C46 32(3) . . . . ?
O3 C45 C46 C47 -29(3) . . . . ?
C45 C46 C47 C48 15(2) . . . . ?
C45 O3 C48 C47 -23(3) . . . . ?
C46 C47 C48 O3 4(3) . . . . ?
C48A O3A C45A C46A 12(4) . . . . ?
O3A C45A C46A C47A -13(4) . . . . ?
C45A C46A C47A C48A 9(3) . . . . ?
C45A O3A C48A C47A -7(4) . . . . ?
C46A C47A C48A O3A -2(3) . . . . ?
Pd1 O1A N1A O2A 0.00(2) . . . . ?
 
_refine_diff_density_max    0.923
_refine_diff_density_min   -0.451
_refine_diff_density_rms    0.083

_shelx_res_file
;
TITL shelxt in P 1 21/n 1
    04_decay.res
    created by SHELXL-2018/3 at 18:00:50 on 30-Mar-2020
CELL 0.534 11.6671 13.5835 30.1873 90 93.332 90
ZERR 4 0.000425 0.000439 0.001042 0 0.003072 0
LATT 1
SYMM 0.5-X,0.5+Y,0.5-Z
SFAC C H B N O Pd
DISP B 0 0 4.561
DISP C 0.001 0.001 6.94
DISP H -0 0 0.611
DISP N 0.003 0.002 10.693
DISP O 0.005 0.003 16.398
DISP Pd -2.504 0.615 1934.604
UNIT 192 292 4 16 12 4
DFIX 1.2 0.001 N1 O1 N1 O2
DFIX 1.3 0.001 O1A N1A N1A O2A
DANG 2.1 0.001 O1 O2 O1A O2A
FLAT 0.001 Pd1 O1 O2 N1 O1A O2A N1A
RIGU 0.001 0.002
EADP O3 O3A
EADP C45 C45A C48 C48A
EADP C46 C46A C47 C47A
EADP O1 O1A O2 O2A
EADP N1 N1A

L.S. 20
PLAN  5
SIZE 0.1 0.1 0.05
TEMP -1
BOND $H
list 4
CONF
fmap 2
acta
SHEL 999 0.8
OMIT -4 0 18
OMIT 8 0 6
OMIT -1 2 3
OMIT -5 2 25
OMIT -1 0 11
REM <olex2.extras>
REM <HklSrc "%.\\04_decay.hkl">
REM </olex2.extras>

WGHT    0.047400
EXTI    0.003956
FVAR       0.08268   0.54114   0.80555
PD1   6    0.339692    0.775292    0.346859    11.00000    0.05888    0.05854 =
         0.05325    0.00168   -0.00035   -0.00263
N2    4    0.345868    0.927934    0.337782    11.00000    0.07025    0.06549 =
         0.05980    0.00693    0.00218    0.00085
N3    4    0.454550    0.798145    0.397875    11.00000    0.05542    0.05940 =
         0.05334    0.00268    0.00110   -0.00321
AFIX  13
H3    2    0.531471    0.787566    0.387339    11.00000   -1.20000
AFIX   0
N4    4    0.330522    0.632134    0.371325    11.00000    0.05901    0.05666 =
         0.05978    0.00042    0.00044   -0.00551
C1    1    0.442226    0.963472    0.370110    11.00000    0.08262    0.06428 =
         0.07177    0.00250   -0.00618   -0.00679
AFIX  23
H1A   2    0.515108    0.958209    0.356381    11.00000   -1.20000
H1B   2    0.429968    1.032113    0.377328    11.00000   -1.20000
AFIX   0
C2    1    0.445787    0.902783    0.411891    11.00000    0.08223    0.06189 =
         0.06549   -0.00173   -0.00624    0.00020
AFIX  23
H2A   2    0.511604    0.920914    0.431288    11.00000   -1.20000
H2B   2    0.376639    0.913014    0.427644    11.00000   -1.20000
AFIX   0
C3    1    0.434141    0.722375    0.432436    11.00000    0.07318    0.06492 =
         0.04849    0.00408   -0.00133   -0.00627
AFIX  23
H3A   2    0.498244    0.720420    0.454370    11.00000   -1.20000
H3B   2    0.364912    0.737669    0.447363    11.00000   -1.20000
AFIX   0
C4    1    0.421808    0.625810    0.409102    11.00000    0.06589    0.06138 =
         0.05955    0.00618   -0.00359   -0.00343
AFIX  23
H4A   2    0.400840    0.575465    0.429935    11.00000   -1.20000
H4B   2    0.494605    0.607371    0.397518    11.00000   -1.20000
AFIX   0
C5    1    0.231091    0.965467    0.351455    11.00000    0.07726    0.06814 =
         0.08600   -0.00381    0.00751    0.00635
AFIX  23
H5A   2    0.221245    0.943744    0.381607    11.00000   -1.20000
H5B   2    0.171484    0.934185    0.332639    11.00000   -1.20000
AFIX   0
C6    1    0.211243    1.075641    0.349626    11.00000    0.12247    0.07128 =
         0.11532    0.00015   -0.00159    0.02130
AFIX  23
H6A   2    0.271004    1.108209    0.367882    11.00000   -1.20000
H6B   2    0.216915    1.098108    0.319331    11.00000   -1.20000
AFIX   0
C7    1    0.096007    1.104742    0.365382    11.00000    0.12466    0.10345 =
         0.16137   -0.02583   -0.00274    0.03878
AFIX  23
H7A   2    0.037192    1.065072    0.349958    11.00000   -1.20000
H7B   2    0.094528    1.090175    0.396801    11.00000   -1.20000
AFIX   0
C8    1    0.068088    1.209269    0.358323    11.00000    0.18145    0.09816 =
         0.25355   -0.04821   -0.02087    0.04779
AFIX 137
H8A   2    0.036330    1.235574    0.384463    11.00000   -1.50000
H8B   2    0.013100    1.215706    0.333576    11.00000   -1.50000
H8C   2    0.136593    1.244812    0.352319    11.00000   -1.50000
AFIX   0
C9    1    0.365843    0.960942    0.291791    11.00000    0.07794    0.07184 =
         0.06553    0.01656    0.00131   -0.00922
AFIX  23
H9A   2    0.374894    1.031929    0.291973    11.00000   -1.20000
H9B   2    0.298049    0.945682    0.272914    11.00000   -1.20000
AFIX   0
C10   1    0.468027    0.916213    0.271708    11.00000    0.07438    0.10459 =
         0.07080    0.01021    0.00219   -0.00580
AFIX  23
H10A  2    0.465162    0.845191    0.274803    11.00000   -1.20000
H10B  2    0.537587    0.939469    0.287507    11.00000   -1.20000
AFIX   0
C11   1    0.471356    0.942669    0.222952    11.00000    0.10113    0.12934 =
         0.07171    0.01201    0.00964   -0.00569
AFIX  23
H11A  2    0.407011    0.911572    0.206663    11.00000   -1.20000
H11B  2    0.462662    1.013351    0.219643    11.00000   -1.20000
AFIX   0
C12   1    0.579994    0.911557    0.203323    11.00000    0.12301    0.20228 =
         0.10252   -0.00941    0.03784   -0.00105
AFIX 137
H12A  2    0.576855    0.928469    0.172399    11.00000   -1.50000
H12B  2    0.589275    0.841655    0.206559    11.00000   -1.50000
H12C  2    0.643792    0.944516    0.218374    11.00000   -1.50000
AFIX   0
C13   1    0.212387    0.623165    0.388450    11.00000    0.06055    0.07061 =
         0.07346    0.00531    0.00441   -0.00639
AFIX  23
H13A  2    0.203560    0.675789    0.409704    11.00000   -1.20000
H13B  2    0.157240    0.635212    0.363751    11.00000   -1.20000
AFIX   0
C14   1    0.179105    0.528546    0.410121    11.00000    0.06705    0.07466 =
         0.08914    0.01136    0.01228   -0.00337
AFIX  23
H14A  2    0.185947    0.474794    0.389286    11.00000   -1.20000
H14B  2    0.231756    0.515866    0.435537    11.00000   -1.20000
AFIX   0
C15   1    0.059303    0.531461    0.424960    11.00000    0.06946    0.07948 =
         0.11347    0.00024    0.02404   -0.01024
AFIX  23
H15A  2    0.007499    0.546476    0.399561    11.00000   -1.20000
H15B  2    0.053577    0.584585    0.446191    11.00000   -1.20000
AFIX   0
C16   1    0.019941    0.436699    0.446035    11.00000    0.09354    0.08355 =
         0.13018    0.00602    0.03304   -0.01294
AFIX 137
H16A  2    0.029472    0.382819    0.426000    11.00000   -1.50000
H16B  2   -0.059539    0.442364    0.452277    11.00000   -1.50000
H16C  2    0.065007    0.425013    0.473150    11.00000   -1.50000
AFIX   0
C17   1    0.349217    0.551273    0.338982    11.00000    0.07836    0.06290 =
         0.06765   -0.00737   -0.00046   -0.00042
AFIX  23
H17A  2    0.282722    0.547464    0.318218    11.00000   -1.20000
H17B  2    0.354666    0.489363    0.354980    11.00000   -1.20000
AFIX   0
C18   1    0.454183    0.563222    0.313352    11.00000    0.08666    0.10233 =
         0.07465   -0.01148    0.01188    0.00756
AFIX  23
H18A  2    0.521775    0.563428    0.333641    11.00000   -1.20000
H18B  2    0.450866    0.625798    0.297850    11.00000   -1.20000
AFIX   0
C19   1    0.463458    0.479454    0.279764    11.00000    0.13069    0.12976 =
         0.11536   -0.04066    0.04614   -0.00509
AFIX  23
H19A  2    0.456491    0.417279    0.295182    11.00000   -1.20000
H19B  2    0.399295    0.484246    0.257952    11.00000   -1.20000
AFIX   0
C20   1    0.567787    0.478261    0.256945    11.00000    0.16893    0.16951 =
         0.14808   -0.03071    0.08545    0.01478
AFIX 137
H20A  2    0.573898    0.416948    0.241442    11.00000   -1.50000
H20B  2    0.632101    0.485401    0.278017    11.00000   -1.50000
H20C  2    0.567249    0.531635    0.236089    11.00000   -1.50000
AFIX   0

C21   1    0.656950    0.373813    0.427406    11.00000    0.05478    0.05862 =
         0.06596    0.00490   -0.00042    0.00105
C22   1    0.709590    0.424397    0.393655    11.00000    0.07103    0.07580 =
         0.08116    0.01364    0.00815   -0.01026
AFIX  43
H22   2    0.726219    0.390511    0.368039    11.00000   -1.20000
AFIX   0
C23   1    0.737476    0.522451    0.397144    11.00000    0.07412    0.07323 =
         0.12768    0.02074    0.01674   -0.00950
AFIX  43
H23   2    0.771990    0.553280    0.373850    11.00000   -1.20000
AFIX   0
C24   1    0.715803    0.575027    0.433712    11.00000    0.07693    0.06266 =
         0.13502    0.01215   -0.00302   -0.00143
AFIX  43
H24   2    0.738175    0.640596    0.436239    11.00000   -1.20000
AFIX   0
C25   1    0.660433    0.530237    0.466942    11.00000    0.07875    0.05804 =
         0.09423   -0.00373   -0.01434    0.01130
AFIX  43
H25   2    0.642136    0.565866    0.491874    11.00000   -1.20000
AFIX   0
C26   1    0.631708    0.431432    0.463275    11.00000    0.07690    0.05821 =
         0.07032    0.00333   -0.00047    0.00994
AFIX  43
H26   2    0.593504    0.402458    0.486120    11.00000   -1.20000
AFIX   0
C27   1    0.735278    0.201383    0.458976    11.00000    0.06377    0.05793 =
         0.06533    0.00459    0.01333    0.00267
C28   1    0.809730    0.250533    0.488346    11.00000    0.07116    0.07064 =
         0.07667   -0.00532    0.00199    0.01206
AFIX  43
H28   2    0.805284    0.318815    0.489706    11.00000   -1.20000
AFIX   0
C29   1    0.891766    0.202418    0.516235    11.00000    0.08411    0.08458 =
         0.10515    0.00093   -0.01572    0.01274
AFIX  43
H29   2    0.938964    0.239189    0.535835    11.00000   -1.20000
AFIX   0
C30   1    0.903543    0.104401    0.515216    11.00000    0.07313    0.08426 =
         0.13331    0.01409    0.00126    0.01595
AFIX  43
H30   2    0.957559    0.072689    0.534068    11.00000   -1.20000
AFIX   0
C31   1    0.833139    0.051496    0.485339    11.00000    0.07568    0.06776 =
         0.15185    0.01340    0.00237    0.00980
AFIX  43
H31   2    0.840614   -0.016535    0.483587    11.00000   -1.20000
AFIX   0
C32   1    0.751578    0.099651    0.458045    11.00000    0.07403    0.05903 =
         0.13409   -0.00223   -0.00122    0.00454
AFIX  43
H32   2    0.705595    0.062445    0.438196    11.00000   -1.20000
AFIX   0
C33   1    0.505260    0.229980    0.444470    11.00000    0.06501    0.05328 =
         0.05841   -0.00065    0.00095    0.00062
C34   1    0.479022    0.146069    0.466837    11.00000    0.06808    0.05641 =
         0.06422    0.00435    0.00165   -0.00043
AFIX  43
H34   2    0.537791    0.101444    0.473791    11.00000   -1.20000
AFIX   0
C35   1    0.369521    0.123663    0.479774    11.00000    0.07138    0.07404 =
         0.07622    0.01022    0.00628   -0.00709
AFIX  43
H35   2    0.356474    0.064637    0.494256    11.00000   -1.20000
AFIX   0
C36   1    0.280130    0.188842    0.471167    11.00000    0.07154    0.07412 =
         0.10659   -0.00175    0.01325   -0.00329
AFIX  43
H36   2    0.207219    0.175997    0.480678    11.00000   -1.20000
AFIX   0
C37   1    0.302421    0.273545    0.448028    11.00000    0.06778    0.07271 =
         0.12661    0.00594    0.00816    0.00263
AFIX  43
H37   2    0.243173    0.317466    0.440701    11.00000   -1.20000
AFIX   0
C38   1    0.411657    0.293568    0.435699    11.00000    0.06928    0.06009 =
         0.11533    0.01969    0.00837    0.00628
AFIX  43
H38   2    0.424214    0.352164    0.420801    11.00000   -1.20000
AFIX   0
C39   1    0.637170    0.213182    0.374999    11.00000    0.09575    0.06573 =
         0.06021   -0.00193    0.01128   -0.01032
C40   1    0.544778    0.219697    0.344728    11.00000    0.11416    0.07640 =
         0.06964    0.00580   -0.00617   -0.02508
AFIX  43
H40   2    0.475768    0.243690    0.354293    11.00000   -1.20000
AFIX   0
C41   1    0.549565    0.191786    0.299912    11.00000    0.16634    0.08322 =
         0.06832    0.00579   -0.00569   -0.03625
AFIX  43
H41   2    0.485209    0.198199    0.280461    11.00000   -1.20000
AFIX   0
C42   1    0.648883    0.155526    0.285472    11.00000    0.19560    0.11964 =
         0.07302   -0.02309    0.01638   -0.02638
AFIX  43
H42   2    0.653256    0.137062    0.255952    11.00000   -1.20000
AFIX   0
C43   1    0.742501    0.146199    0.314418    11.00000    0.17799    0.16630 =
         0.08498   -0.03186    0.02935    0.01786
AFIX  43
H43   2    0.810446    0.120135    0.304795    11.00000   -1.20000
AFIX   0
C44   1    0.736296    0.175347    0.357790    11.00000    0.11630    0.15843 =
         0.08135   -0.02980    0.01817    0.01621
AFIX  43
H44   2    0.801794    0.169512    0.376684    11.00000   -1.20000
AFIX   0
B1    3    0.631740    0.255008    0.426565    11.00000    0.07167    0.05870 =
         0.05804    0.00279    0.00834    0.00155

PART 1
O3    5    0.689690    0.803184    0.366293    21.00000    0.09136    0.10449 =
         0.10531   -0.00865    0.01067   -0.00715
C45   1    0.736324    0.777795    0.325153    21.00000    0.09944    0.10574 =
         0.10544   -0.01145    0.00730   -0.00544
AFIX  23
H45A  2    0.731482    0.833110    0.304809    21.00000   -1.20000
H45B  2    0.695229    0.722494    0.311507    21.00000   -1.20000
AFIX   0
C46   1    0.859659    0.750993    0.336623    21.00000    0.09651    0.11225 =
         0.13116   -0.00440    0.01263   -0.00519
AFIX  23
H46A  2    0.867771    0.681330    0.343139    21.00000   -1.20000
H46B  2    0.908215    0.768011    0.312756    21.00000   -1.20000
AFIX   0
C47   1    0.886653    0.810100    0.375575    21.00000    0.09651    0.11225 =
         0.13116   -0.00440    0.01263   -0.00519
AFIX  23
H47A  2    0.928543    0.770989    0.398000    21.00000   -1.20000
H47B  2    0.934407    0.865398    0.368052    21.00000   -1.20000
AFIX   0
C48   1    0.781555    0.845013    0.392351    21.00000    0.09944    0.10574 =
         0.10544   -0.01145    0.00730   -0.00544
AFIX  23
H48A  2    0.777072    0.825767    0.423145    21.00000   -1.20000
H48B  2    0.778143    0.916267    0.390614    21.00000   -1.20000
AFIX   0

SAME 0.02 0.04 O3 > C48
PART 0
PART 2
O3A   5    0.676737    0.807121    0.361181   -21.00000    0.09136    0.10449 =
         0.10531   -0.00865    0.01067   -0.00715
C45A  1    0.730958    0.754944    0.327031   -21.00000    0.09944    0.10574 =
         0.10544   -0.01145    0.00730   -0.00544
AFIX  23
H45C  2    0.700929    0.775524    0.297852   -21.00000   -1.20000
H45D  2    0.720526    0.684448    0.329970   -21.00000   -1.20000
AFIX   0
C46A  1    0.855805    0.783061    0.334706   -21.00000    0.09651    0.11225 =
         0.13116   -0.00440    0.01263   -0.00519
AFIX  23
H46C  2    0.899338    0.727737    0.347114   -21.00000   -1.20000
H46D  2    0.887339    0.801159    0.306811   -21.00000   -1.20000
AFIX   0
C47A  1    0.863476    0.864254    0.364687   -21.00000    0.09651    0.11225 =
         0.13116   -0.00440    0.01263   -0.00519
AFIX  23
H47C  2    0.885961    0.923556    0.349533   -21.00000   -1.20000
H47D  2    0.919467    0.851071    0.388979   -21.00000   -1.20000
AFIX   0
C48A  1    0.751426    0.875220    0.380774   -21.00000    0.09944    0.10574 =
         0.10544   -0.01145    0.00730   -0.00544
AFIX  23
H48C  2    0.755293    0.866335    0.412709   -21.00000   -1.20000
H48D  2    0.723228    0.941150    0.374309   -21.00000   -1.20000
AFIX   0

PART 0
PART 3
O1    5    0.126062    0.760926    0.298818    31.00000    0.07850    0.18791 =
         0.07974   -0.02451   -0.01059    0.00247
O2    5    0.262019    0.723390    0.259471    31.00000    0.07850    0.18791 =
         0.07974   -0.02451   -0.01059    0.00247
N1    4    0.226673    0.749481    0.294165    31.00000    0.07867    0.07895 =
         0.06781    0.00724   -0.00904   -0.00377
PART 0
PART 4
O1A   5    0.207135    0.758673    0.305509   -31.00000    0.07850    0.18791 =
         0.07974   -0.02451   -0.01059    0.00247
O2A   5    0.315812    0.716478    0.255797   -31.00000    0.07850    0.18791 =
         0.07974   -0.02451   -0.01059    0.00247
N1A   4    0.209175    0.731013    0.264330   -31.00000    0.07867    0.07895 =
         0.06781    0.00724   -0.00904   -0.00377
HKLF 4


REM  shelxt in P 1 21/n 1
REM wR2 = 0.2048, GooF = S = 0.918, Restrained GooF = 0.913 for all data
REM R1 = 0.0770 for 4807 Fo > 4sig(Fo) and 0.1400 for all 9684 data
REM 527 parameters refined using 490 restraints

END

WGHT      0.0474      0.0000

REM Highest difference peak  0.923,  deepest hole -0.451,  1-sigma level  0.083
Q1    1   0.3396  0.6695  0.3466  11.00000  0.05    0.64
Q2    1   0.4371  0.7808  0.4172  11.00000  0.05    0.48
Q3    1   0.1858  0.6760  0.2823  11.00000  0.05    0.44
Q4    1   0.3714  0.6564  0.3802  11.00000  0.05    0.36
Q5    1   0.2654  0.6778  0.3133  11.00000  0.05    0.34
;
_shelx_res_checksum   48069

_shelx_hkl_file
;
 -15   0   1    0.00    0.49
 -15   0   2    0.00    0.52
 -15   0   3    0.72    0.68
 -15   0   4    0.98    0.76
 -15   0   5    0.32    0.69
 -15   0   6    0.11    0.53
 -15   0   7    0.16    0.49
 -15   0   8    0.08    0.53
 -15   0   9    3.35    1.28
 -15   0  10   -0.00    0.62
 -15   0  11    0.03    0.47
 -15   0  12   -0.00    0.60
 -15   0  13    0.01    0.44
 -15   0  14   -0.00    0.49
 -15   0  15    0.03    0.57
 -15   0  16    0.00    0.56
 -15   0  17   -0.00    0.68
 -15   0  18   -0.00    0.52
 -15   0  19    1.45    0.91
 -15   0  20    0.00    0.55
 -15   0  21   -0.00    0.49
 -15   0  22   -0.00    0.58
 -15   1   1    0.78    0.73
 -15  -1   1    1.01    0.70
 -15   1   2   -0.00    0.48
 -15  -1   2    0.00    0.54
 -15   1   3    0.10    0.50
 -15  -1   3    0.65    0.55
 -15   1   4   -0.00    0.55
 -15  -1   4   -0.00    0.41
 -15   1   5    0.51    0.66
 -15  -1   5    1.04    0.64
 -15   1   6    0.40    0.61
 -15  -1   6    0.10    0.43
 -15   1   7    0.66    0.74
 -15  -1   7    0.14    0.49
 -15   1   8   -0.00    0.59
 -15  -1   8   -0.00    0.56
 -15   1   9    0.37    0.46
 -15  -1   9   -0.00    0.52
 -15   1  10    0.00    0.54
 -15  -1  10    0.00    0.57
 -15   1  11    0.55    0.63
 -15  -1  11    0.15    0.47
 -15   1  12   -0.00    0.57
 -15  -1  12    0.00    0.50
 -15   1  13    0.63    0.54
 -15  -1  13   -0.00    0.57
 -15   1  14    0.00    0.63
 -15  -1  14   -0.00    0.45
 -15   1  15   -0.00    0.60
 -15  -1  15    0.22    0.54
 -15   1  16   -0.00    0.54
 -15  -1  16    0.67    0.61
 -15   1  17    0.25    0.54
 -15  -1  17    0.04    0.57
 -15   1  18    0.21    0.48
 -15  -1  18    0.00    0.46
 -15   1  19    0.29    0.60
 -15  -1  19    0.81    0.63
 -15   1  20    0.76    0.69
 -15  -1  20    1.10    0.72
 -15   1  21   -0.00    0.59
 -15  -1  21    0.00    0.60
 -15   2   1    0.00    0.64
 -15  -2   1    0.41    0.65
 -15   2   2    0.92    0.65
 -15  -2   2   -0.00    0.49
 -15   2   3    0.29    0.71
 -15  -2   3    0.16    0.69
 -15   2   4   -0.00    0.52
 -15  -2   4    0.00    0.48
 -15   2   5    0.42    0.62
 -15  -2   5    0.75    0.60
 -15   2   6   -0.00    0.47
 -15  -2   6   -0.00    0.49
 -15   2   7    0.33    0.62
 -15  -2   7    0.86    0.62
 -15   2   8   -0.00    0.52
 -15  -2   8   -0.00    0.49
 -15   2   9    0.35    0.51
 -15  -2   9    0.33    0.61
 -15   2  10    0.01    0.54
 -15  -2  10    0.00    0.52
 -15   2  11   -0.00    0.62
 -15  -2  11    0.11    0.48
 -15   2  12   -0.00    0.57
 -15  -2  12   -0.00    0.53
 -15   2  13   -0.00    0.62
 -15  -2  13    0.57    0.65
 -15   2  14    1.11    0.66
 -15  -2  14    0.00    0.51
 -15   2  15    1.15    0.73
 -15  -2  15    0.62    0.67
 -15   2  16    0.75    0.66
 -15  -2  16    0.09    0.54
 -15   2  17   -0.00    0.52
 -15  -2  17    0.08    0.56
 -15  -2  18    0.25    0.58
 -15  -2  19    0.00    0.63
 -15  -2  20    0.06    0.52
 -15   3   1    0.82    0.70
 -15  -3   1    0.27    0.67
 -15   3   2    0.81    0.61
 -15  -3   2    0.79    0.63
 -15   3   3    0.05    0.62
 -15  -3   3    0.78    0.62
 -15   3   4    0.01    0.47
 -15  -3   4    0.74    0.58
 -15   3   5    0.08    0.55
 -15  -3   5    0.49    0.66
 -15   3   6    0.24    0.40
 -15  -3   6    0.11    0.51
 -15   3   7    0.46    0.62
 -15  -3   7    0.69    0.55
 -15   3   8    1.27    0.73
 -15  -3   8    0.35    0.57
 -15   3   9    0.36    0.57
 -15  -3   9    0.25    0.44
 -15   3  10    1.70    0.75
 -15  -3  10    0.15    0.57
 -15   3  11    0.85    0.71
 -15  -3  11    2.71    0.96
 -15   3  12    0.49    0.59
 -15  -3  12    0.73    0.62
 -15   3  13    0.90    0.65
 -15  -3  13    0.14    0.53
 -15   3  14    0.14    0.53
 -15  -3  14   -0.00    0.48
 -15  -3  15    0.27    0.60
 -15  -3  16    0.21    0.51
 -15  -3  17    0.22    0.54
 -15  -3  18    0.52    0.58
 -15   4   1    0.00    0.54
 -15  -4   1    0.27    0.53
 -15   4   2    0.59    0.68
 -15  -4   2    0.27    0.62
 -15   4   3    0.55    0.57
 -15  -4   3    0.66    0.72
 -15   4   4   -0.00    0.62
 -15  -4   4    1.08    0.65
 -15   4   5    0.91    0.66
 -15  -4   5    0.52    0.49
 -15   4   6    0.19    0.54
 -15  -4   6    0.08    0.55
 -15   4   7    0.38    0.49
 -15  -4   7    0.34    0.60
 -15   4   8   -0.00    0.55
 -15  -4   8   -0.00    0.45
 -15   4   9   -0.00    0.59
 -15  -4   9    0.10    0.59
 -15   4  10    0.19    0.64
 -15  -4  10    0.54    0.63
 -15  -4  11    0.10    0.48
 -15  -4  12    0.07    0.48
 -15  -4  13    0.11    0.52
 -15  -4  14    1.01    0.69
 -15  -4  15   -0.00    0.49
 -15  -4  16    0.27    0.55
 -15  -4  17    1.18    0.72
 -15   5   1    1.04    0.65
 -15  -5   1   -0.00    0.56
 -15   5   2   -0.00    0.65
 -15  -5   2   -0.00    0.68
 -15   5   3   -0.00    0.46
 -15  -5   3   -0.00    0.67
 -15  -5   4   -0.00    0.48
 -15  -5   5    0.00    0.58
 -15  -5   6    0.79    0.65
 -15  -5   7    0.52    0.58
 -15  -5   8   -0.00    0.57
 -15  -5   9   -0.00    0.53
 -15  -5  10   -0.00    0.52
 -15  -5  11   -0.00    0.45
 -15  -5  12    0.36    0.55
 -15  -5  13   -0.00    0.52
 -15  -5  14    0.01    0.47
 -15  -5  15    0.21    0.52
 -15  -6   1    0.80    0.71
 -15  -6   2   -0.00    0.67
 -15  -6   3    0.19    0.55
 -15  -6   4    0.13    0.56
 -15  -6   5    0.00    0.55
 -15  -6   6   -0.00    0.64
 -15  -6   7    0.07    0.59
 -15  -6   8    0.10    0.53
 -15  -6   9    0.09    0.44
 -15  -6  10    0.44    0.54
 -15  -6  11    0.35    0.57
 -15  -6  12    0.14    0.51
 -15  -6  13    0.00    0.51
 -15  -7   3   -0.00    0.70
 -15  -7   4   -0.00    0.52
 -15  -7   5    0.21    0.61
 -15  -7   6    0.34    0.71
 -15  -7   7    0.10    0.54
 -15  -7   8    0.16    0.59
 -15  -7   9    0.17    0.49
 -15  -7  10    0.00    0.49
 -15  -7  11    0.46    0.62
 -15  -7  12    1.06    0.71
 -15  -8   6    0.17    0.53
 -15  -8   7   -0.00    0.59
 -15  -8   8    1.13    0.75
 -15  -8   9    0.56    0.61
 -15  -8  10    0.95    0.67
 -14   0   1   -0.00    0.53
 -14   0   2    2.32    0.94
 -14   0   3    0.64    0.50
 -14   0   4    1.73    0.79
 -14   0   5    0.39    0.64
 -14   0   6    1.02    0.69
 -14   0   7    0.19    0.42
 -14   0   8    0.07    0.56
 -14   0   9    0.40    0.51
 -14   0  10    0.56    0.63
 -14   0  11    0.18    0.60
 -14   0  12    0.46    0.57
 -14   0  13    0.43    0.51
 -14   0  14    0.13    0.53
 -14   0  15   -0.00    0.61
 -14   0  16    0.17    0.58
 -14   0  17    0.16    0.46
 -14   0  18    0.00    0.50
 -14   0  19    0.27    0.59
 -14   0  20   -0.00    0.53
 -14   0  21    0.32    0.55
 -14   0  22    0.23    0.58
 -14   0  23   -0.00    0.53
 -14   1   1    0.00    0.53
 -14  -1   1   -0.00    0.62
 -14   1   2    0.61    0.66
 -14  -1   2    0.32    0.52
 -14   1   3    0.04    0.55
 -14  -1   3   -0.00    0.50
 -14   1   4    0.84    0.58
 -14  -1   4    0.72    0.64
 -14   1   5   -0.00    0.53
 -14  -1   5    0.21    0.53
 -14   1   6    0.98    0.67
 -14  -1   6    0.18    0.48
 -14   1   7    0.23    0.57
 -14  -1   7   -0.00    0.48
 -14   1   8   -0.00    0.69
 -14  -1   8    0.09    0.48
 -14   1   9    0.52    0.57
 -14  -1   9   -0.00    0.42
 -14   1  10    1.54    0.78
 -14  -1  10    0.32    0.53
 -14   1  11   -0.00    0.59
 -14  -1  11   -0.00    0.46
 -14   1  12    0.09    0.55
 -14  -1  12    0.74    0.64
 -14   1  13   -0.00    0.65
 -14  -1  13    0.05    0.41
 -14   1  14   -0.00    0.54
 -14  -1  14   -0.00    0.60
 -14   1  15    0.06    0.45
 -14  -1  15   -0.00    0.51
 -14   1  16    1.34    0.75
 -14  -1  16    0.27    0.50
 -14   1  17    0.25    0.50
 -14  -1  17    0.28    0.56
 -14   1  18    0.22    0.55
 -14  -1  18    0.70    0.65
 -14   1  19    0.00    0.52
 -14  -1  19   -0.00    0.54
 -14   1  20    0.55    0.59
 -14  -1  20    0.71    0.62
 -14   1  21    0.00    0.64
 -14  -1  21    0.50    0.63
 -14   1  22   -0.00    0.52
 -14  -1  22   -0.00    0.47
 -14   1  23    0.30    0.60
 -14   1  24   -0.00    0.47
 -14   2   1   -0.00    0.56
 -14  -2   1   -0.00    0.55
 -14   2   2    1.48    0.75
 -14  -2   2    1.12    0.86
 -14   2   3    0.31    0.61
 -14  -2   3   -0.00    0.50
 -14   2   4    0.16    0.57
 -14  -2   4    0.32    0.52
 -14   2   5    0.10    0.49
 -14  -2   5    0.13    0.45
 -14   2   6    0.29    0.63
 -14  -2   6    0.26    0.54
 -14   2   7   -0.00    0.54
 -14  -2   7    0.15    0.44
 -14   2   8    0.66    0.62
 -14  -2   8    0.22    0.48
 -14   2   9    0.42    0.57
 -14  -2   9    0.22    0.43
 -14   2  10    0.51    0.56
 -14  -2  10   -0.00    0.51
 -14   2  11    0.00    0.55
 -14  -2  11   -0.00    0.49
 -14   2  12    0.15    0.58
 -14  -2  12    0.64    0.65
 -14   2  13   -0.00    0.62
 -14  -2  13   -0.00    0.51
 -14   2  14    0.32    0.65
 -14  -2  14    0.82    0.61
 -14   2  15    0.34    0.59
 -14  -2  15    0.15    0.52
 -14   2  16    0.02    0.58
 -14  -2  16   -0.00    0.56
 -14   2  17    0.81    0.57
 -14  -2  17    0.76    0.67
 -14   2  18    0.06    0.47
 -14  -2  18    1.21    0.72
 -14   2  19    0.30    0.58
 -14  -2  19    0.56    0.59
 -14   2  20   -0.00    0.55
 -14  -2  20    0.45    0.57
 -14   2  21    0.70    0.59
 -14   2  22    0.21    0.52
 -14   2  23    0.70    0.64
 -14   2  24    0.00    0.60
 -14   2  25   -0.00    0.60
 -14   2  26    0.13    0.69
 -14   3   1    0.00    0.50
 -14  -3   1   -0.00    0.48
 -14   3   2   -0.00    0.59
 -14  -3   2   -0.00    0.45
 -14   3   3    0.14    0.63
 -14  -3   3   -0.00    0.55
 -14   3   4   -0.00    0.48
 -14  -3   4    0.23    0.50
 -14   3   5    0.40    0.53
 -14  -3   5   -0.00    0.54
 -14   3   6    0.84    0.64
 -14  -3   6    1.52    0.73
 -14   3   7    0.52    0.50
 -14  -3   7   -0.00    0.53
 -14   3   8    0.05    0.54
 -14  -3   8    0.62    0.56
 -14   3   9    0.00    0.54
 -14  -3   9    0.34    0.46
 -14   3  10    0.00    0.55
 -14  -3  10    0.17    0.51
 -14   3  11    0.68    0.58
 -14  -3  11    0.26    0.47
 -14   3  12    0.46    0.58
 -14  -3  12    0.15    0.49
 -14   3  13    0.19    0.59
 -14  -3  13   -0.00    0.48
 -14   3  14    0.19    0.48
 -14  -3  14    0.00    0.45
 -14   3  15    1.06    0.70
 -14  -3  15    0.25    0.57
 -14   3  16    0.49    0.63
 -14  -3  16    0.04    0.52
 -14   3  17    0.84    0.61
 -14  -3  17   -0.00    0.60
 -14   3  18    0.17    0.60
 -14  -3  18    0.40    0.60
 -14   3  19    0.67    0.60
 -14  -3  19    0.27    0.50
 -14   3  20    2.40    1.05
 -14   3  21    0.00    0.50
 -14   3  22    0.17    0.61
 -14   3  23   -0.00    0.65
 -14   3  24   -0.00    0.58
 -14   4   1   -0.00    0.54
 -14  -4   1    0.00    0.57
 -14   4   2    0.06    0.56
 -14  -4   2    0.36    0.58
 -14   4   3    0.47    0.52
 -14  -4   3    0.00    0.58
 -14   4   4    0.44    0.54
 -14  -4   4    0.72    0.60
 -14   4   5   -0.00    0.55
 -14  -4   5   -0.00    0.44
 -14   4   6    0.36    0.53
 -14  -4   6   -0.00    0.55
 -14   4   7    0.41    0.52
 -14  -4   7    0.37    0.60
 -14   4   8   -0.00    0.54
 -14  -4   8    1.49    0.71
 -14   4   9    0.03    0.52
 -14  -4   9    0.83    0.60
 -14   4  10    0.74    0.65
 -14  -4  10    0.43    0.52
 -14   4  11    0.90    0.56
 -14  -4  11   -0.00    0.42
 -14   4  12    0.89    0.65
 -14  -4  12    0.95    0.67
 -14   4  13    0.45    0.62
 -14  -4  13    0.92    0.65
 -14   4  14   -0.00    0.58
 -14  -4  14    0.31    0.55
 -14   4  15   -0.00    0.59
 -14  -4  15   -0.00    0.48
 -14   4  16    0.62    0.71
 -14  -4  16    0.08    0.53
 -14   4  17   -0.00    0.55
 -14  -4  17    0.00    0.54
 -14   4  18   -0.00    0.45
 -14   4  19    0.28    0.49
 -14   4  20    0.37    0.56
 -14   4  21    1.27    0.82
 -14   5   1    0.39    0.67
 -14  -5   1    0.73    0.58
 -14   5   2    0.48    0.46
 -14  -5   2   -0.00    0.64
 -14   5   3    0.29    0.49
 -14  -5   3    0.67    0.61
 -14   5   4    0.00    0.46
 -14  -5   4    0.39    0.57
 -14   5   5    0.60    0.55
 -14  -5   5    0.93    0.75
 -14   5   6   -0.00    0.50
 -14  -5   6   -0.00    0.60
 -14   5   7   -0.00    0.61
 -14  -5   7   -0.00    0.49
 -14   5   8    0.91    0.64
 -14  -5   8    0.38    0.59
 -14   5   9    0.60    0.72
 -14  -5   9    1.10    0.67
 -14   5  10    1.04    0.69
 -14  -5  10    0.79    0.66
 -14   5  11   -0.00    0.53
 -14  -5  11    0.00    0.46
 -14   5  12    0.22    0.66
 -14  -5  12   -0.00    0.50
 -14   5  13    0.45    0.62
 -14  -5  13    0.37    0.50
 -14   5  14    0.08    0.48
 -14  -5  14    0.40    0.56
 -14   5  15    0.02    0.53
 -14  -5  15    0.79    0.57
 -14   5  16    0.35    0.63
 -14  -5  16    0.42    0.53
 -14   5  17    0.37    0.55
 -14   5  18   -0.00    0.50
 -14   6   1    0.35    0.51
 -14  -6   1    0.31    0.68
 -14   6   2    0.47    0.53
 -14  -6   2    0.00    0.68
 -14   6   3    0.00    0.51
 -14  -6   3   -0.00    0.72
 -14   6   4    0.32    0.59
 -14  -6   4    1.09    0.80
 -14   6   5   -0.00    0.57
 -14  -6   5   -0.00    0.50
 -14   6   6    1.57    0.80
 -14  -6   6    0.40    0.62
 -14   6   7    0.00    0.61
 -14  -6   7    0.00    0.60
 -14   6   8   -0.00    0.58
 -14  -6   8    0.85    0.63
 -14   6   9   -0.00    0.67
 -14  -6   9    0.83    0.66
 -14   6  10    0.00    0.57
 -14  -6  10    0.11    0.45
 -14   6  11   -0.00    0.50
 -14  -6  11    0.00    0.52
 -14   6  12    0.47    0.64
 -14  -6  12   -0.00    0.51
 -14   6  13    0.02    0.53
 -14  -6  13    0.00    0.43
 -14   6  14    0.50    0.63
 -14  -6  14    0.58    0.57
 -14   6  15   -0.00    0.66
 -14   7   1    0.04    0.50
 -14  -7   1   -0.00    0.65
 -14   7   2    0.14    0.45
 -14  -7   2    0.13    0.57
 -14   7   3    0.33    0.56
 -14  -7   3   -0.00    0.66
 -14   7   4    0.45    0.56
 -14  -7   4    0.14    0.60
 -14   7   5    0.50    0.63
 -14  -7   5    1.54    0.80
 -14   7   6   -0.00    0.64
 -14  -7   6   -0.00    0.55
 -14   7   7    0.64    0.63
 -14  -7   7    0.33    0.62
 -14   7   8   -0.00    0.59
 -14  -7   8    0.25    0.57
 -14   7   9    1.01    0.78
 -14  -7   9    0.27    0.68
 -14   7  10   -0.00    0.53
 -14  -7  10    0.38    0.59
 -14  -7  11    0.26    0.57
 -14  -7  12    0.03    0.49
 -14  -7  13    0.44    0.56
 -14   8   1    0.16    0.68
 -14  -8   1    2.14    0.94
 -14   8   2    0.32    0.48
 -14  -8   2    0.11    0.55
 -14   8   3    0.17    0.66
 -14  -8   3    0.19    0.63
 -14   8   4   -0.00    0.61
 -14  -8   4    0.56    0.56
 -14   8   5    0.00    0.47
 -14  -8   5    0.50    0.65
 -14  -8   6    0.00    0.64
 -14  -8   7    0.61    0.71
 -14  -8   8   -0.00    0.55
 -14  -8   9    0.56    0.71
 -14  -8  10   -0.00    0.56
 -14  -8  11    1.12    0.72
 -14  -9   1   -0.00    0.60
 -14  -9   2    0.96    0.76
 -14  -9   3    0.58    0.59
 -14  -9   4    0.74    0.66
 -14  -9   5    1.42    0.88
 -14  -9   6   -0.00    0.63
 -14  -9   7    0.67    0.64
 -14  -9   8   -0.00    0.62
 -14  -9   9    1.28    0.76
 -14 -10   2   -0.00    0.67
 -14 -10   3    0.31    0.64
 -14 -10   4    0.80    0.70
 -14 -10   5    0.60    0.63
 -14 -10   6    0.36    0.70
 -14 -10   7   -0.00    0.61
 -14 -11   5    0.00    0.55
 -13   0   1    3.14    1.25
 -13   0   2    0.09    0.50
 -13   0   3    0.24    0.48
 -13   0   4    0.18    0.47
 -13   0   5    0.92    0.73
 -13   0   6   -0.00    0.45
 -13   0   7    1.61    0.79
 -13   0   8    0.97    0.58
 -13   0   9    0.46    0.46
 -13   0  10    0.24    0.50
 -13   0  11    0.73    0.60
 -13   0  12    0.08    0.49
 -13   0  13    0.76    0.68
 -13   0  14    0.91    0.59
 -13   0  15   -0.00    0.40
 -13   0  16    1.17    0.66
 -13   0  17    1.24    0.70
 -13   0  18    0.13    0.49
 -13   0  19    0.25    0.55
 -13   0  20   -0.00    0.49
 -13   0  21   -0.00    0.49
 -13   0  22   -0.00    0.51
 -13   0  23    0.00    0.52
 -13   0  24   -0.00    0.46
 -13   1   1   -0.00    0.58
 -13  -1   1    0.36    0.53
 -13   1   2    0.14    0.54
 -13  -1   2    0.06    0.42
 -13   1   3    0.76    0.67
 -13  -1   3    1.32    0.72
 -13   1   4   -0.00    0.44
 -13  -1   4   -0.00    0.56
 -13   1   5    3.18    1.18
 -13  -1   5    3.31    1.20
 -13   1   6   -0.00    0.53
 -13  -1   6    0.00    0.49
 -13   1   7    0.74    0.64
 -13  -1   7    0.69    0.55
 -13   1   8   -0.00    0.51
 -13  -1   8    0.76    0.60
 -13   1   9    1.20    0.68
 -13  -1   9    0.48    0.54
 -13   1  10    0.44    0.47
 -13  -1  10    0.65    0.55
 -13   1  11    0.67    0.56
 -13  -1  11    0.45    0.59
 -13   1  12    0.35    0.61
 -13  -1  12    0.00    0.45
 -13   1  13    0.48    0.60
 -13  -1  13    0.00    0.54
 -13   1  14   -0.00    0.44
 -13  -1  14    0.00    0.52
 -13   1  15    2.07    0.91
 -13  -1  15    1.38    0.75
 -13   1  16    0.48    0.57
 -13  -1  16   -0.00    0.56
 -13   1  17    0.00    0.41
 -13  -1  17    0.18    0.52
 -13   1  18    0.00    0.52
 -13  -1  18    0.19    0.48
 -13   1  19    0.67    0.59
 -13  -1  19    0.62    0.66
 -13   1  20   -0.00    0.46
 -13  -1  20    0.32    0.57
 -13   1  21    0.20    0.59
 -13  -1  21    1.00    0.60
 -13   1  22    0.19    0.50
 -13  -1  22   -0.00    0.50
 -13   1  23    0.38    0.47
 -13   1  24   -0.00    0.48
 -13   1  25    0.06    0.52
 -13   2   1    3.04    1.03
 -13  -2   1    2.33    1.01
 -13   2   2   -0.00    0.44
 -13  -2   2    0.16    0.63
 -13   2   3    0.07    0.57
 -13  -2   3    0.56    0.54
 -13   2   4    0.28    0.53
 -13  -2   4    0.17    0.53
 -13   2   5    0.07    0.43
 -13  -2   5    0.06    0.44
 -13   2   6   -0.00    0.51
 -13  -2   6    0.48    0.48
 -13   2   7    1.26    0.79
 -13  -2   7    2.13    0.81
 -13   2   8    0.00    0.59
 -13  -2   8    0.12    0.42
 -13   2   9    1.12    0.65
 -13  -2   9    0.04    0.45
 -13   2  10    0.64    0.60
 -13  -2  10    0.65    0.58
 -13   2  11    0.77    0.74
 -13  -2  11    0.79    0.55
 -13   2  12   -0.00    0.56
 -13  -2  12    0.18    0.49
 -13   2  13    0.22    0.58
 -13  -2  13    1.52    0.65
 -13   2  14   -0.00    0.50
 -13  -2  14   -0.00    0.53
 -13   2  15    1.05    0.71
 -13  -2  15    0.73    0.64
 -13   2  16    0.36    0.50
 -13  -2  16   -0.00    0.45
 -13   2  17   -0.00    0.54
 -13  -2  17    0.67    0.55
 -13   2  18    0.57    0.61
 -13  -2  18   -0.00    0.52
 -13   2  19    0.06    0.54
 -13  -2  19    0.79    0.65
 -13   2  20    0.18    0.54
 -13  -2  20   -0.00    0.48
 -13   2  21    0.07    0.46
 -13  -2  21    0.00    0.50
 -13   2  22    0.56    0.62
 -13   2  23   -0.00    0.60
 -13   2  24    0.18    0.57
 -13   2  25   -0.00    0.56
 -13   2  26    0.54    0.76
 -13   3   1    0.43    0.43
 -13  -3   1    0.32    0.61
 -13   3   2    0.81    0.55
 -13  -3   2    0.72    0.59
 -13   3   3    0.29    0.63
 -13  -3   3    0.70    0.61
 -13   3   4    0.44    0.49
 -13  -3   4    0.59    0.56
 -13   3   5    1.41    0.75
 -13  -3   5    1.18    0.76
 -13   3   6    0.00    0.56
 -13  -3   6    0.16    0.41
 -13   3   7    0.19    0.52
 -13  -3   7    0.53    0.60
 -13   3   8    0.34    0.60
 -13  -3   8   -0.00    0.47
 -13   3   9    1.09    0.68
 -13  -3   9    0.26    0.50
 -13   3  10    0.00    0.50
 -13  -3  10    0.58    0.58
 -13   3  11    0.52    0.56
 -13  -3  11    0.12    0.46
 -13   3  12    1.24    0.68
 -13  -3  12    0.45    0.54
 -13   3  13    0.54    0.56
 -13  -3  13    0.01    0.51
 -13   3  14    1.07    0.63
 -13  -3  14    0.35    0.54
 -13   3  15    0.00    0.51
 -13  -3  15    1.43    0.73
 -13   3  16   -0.00    0.55
 -13  -3  16    0.00    0.48
 -13   3  17   -0.00    0.52
 -13  -3  17    0.05    0.46
 -13   3  18    0.44    0.53
 -13  -3  18    0.18    0.52
 -13   3  19    2.37    0.92
 -13  -3  19    0.58    0.62
 -13   3  20    0.23    0.58
 -13  -3  20    0.99    0.63
 -13   3  21    0.87    0.79
 -13   3  22    0.12    0.59
 -13   3  23   -0.00    0.55
 -13   3  24    0.44    0.57
 -13   3  25    0.19    0.60
 -13   3  26    0.00    0.54
 -13   3  27   -0.00    0.60
 -13   3  28   -0.00    0.55
 -13   4   1    1.26    0.82
 -13  -4   1    1.78    0.82
 -13   4   2   -0.00    0.56
 -13  -4   2    0.28    0.64
 -13   4   3    0.21    0.50
 -13  -4   3    0.00    0.57
 -13   4   4    0.26    0.49
 -13  -4   4   -0.00    0.59
 -13   4   5    0.26    0.48
 -13  -4   5    0.15    0.48
 -13   4   6    0.74    0.62
 -13  -4   6    0.97    0.67
 -13   4   7    0.36    0.57
 -13  -4   7    0.22    0.57
 -13   4   8    0.48    0.55
 -13  -4   8    0.00    0.57
 -13   4   9    0.27    0.54
 -13  -4   9   -0.00    0.48
 -13   4  10    0.16    0.50
 -13  -4  10   -0.00    0.39
 -13   4  11    0.36    0.61
 -13  -4  11    0.33    0.61
 -13   4  12    1.91    0.89
 -13  -4  12    0.78    0.66
 -13   4  13    0.23    0.57
 -13  -4  13    0.60    0.55
 -13   4  14    1.25    0.74
 -13  -4  14   -0.00    0.52
 -13   4  15    0.09    0.41
 -13  -4  15    0.60    0.51
 -13   4  16    0.40    0.56
 -13  -4  16    0.40    0.54
 -13   4  17    0.69    0.62
 -13  -4  17    0.50    0.53
 -13   4  18   -0.00    0.48
 -13  -4  18    0.13    0.40
 -13   4  19    0.10    0.67
 -13   4  20    0.14    0.45
 -13   4  21    0.99    0.69
 -13   4  22    0.00    0.61
 -13   4  23    0.32    0.69
 -13   4  24    0.00    0.67
 -13   4  25    0.36    0.66
 -13   4  26    0.19    0.64
 -13   4  27    0.00    0.60
 -13   4  28    0.87    0.76
 -13  -5   1    0.32    0.66
 -13   5   2    0.32    0.48
 -13  -5   2    0.29    0.67
 -13   5   3    0.00    0.46
 -13  -5   3   -0.00    0.48
 -13   5   4    0.00    0.58
 -13  -5   4   -0.00    0.55
 -13   5   5    0.45    0.57
 -13  -5   5    0.72    0.59
 -13   5   6    0.14    0.44
 -13  -5   6   -0.00    0.47
 -13   5   7    0.29    0.43
 -13  -5   7   -0.00    0.48
 -13   5   8    0.57    0.51
 -13  -5   8    0.21    0.57
 -13   5   9   -0.00    0.60
 -13  -5   9    0.89    0.62
 -13   5  10    0.30    0.62
 -13  -5  10    0.73    0.58
 -13   5  11    0.12    0.52
 -13  -5  11   -0.00    0.50
 -13   5  12    0.32    0.61
 -13  -5  12   -0.00    0.42
 -13   5  13    0.70    0.65
 -13  -5  13    0.03    0.44
 -13   5  14    0.00    0.63
 -13  -5  14    0.00    0.45
 -13   5  15    1.73    0.81
 -13  -5  15    0.78    0.66
 -13   5  16    0.69    0.57
 -13  -5  16   -0.00    0.45
 -13   5  17    0.25    0.39
 -13   5  18    0.48    0.68
 -13   5  19    0.15    0.70
 -13   5  20   -0.00    0.58
 -13   5  21    0.00    0.63
 -13   5  22   -0.00    0.69
 -13   5  23   -0.00    0.59
 -13   5  24    0.00    0.59
 -13   5  25   -0.00    0.63
 -13   6   1    1.28    0.65
  13  -6  -1   -0.00    0.62
 -13  -6   1    0.17    0.62
 -13   6   2    0.47    0.51
 -13  -6   2    2.40    0.90
 -13   6   3    0.33    0.59
 -13  -6   3    0.78    0.62
 -13   6   4   -0.00    0.41
 -13  -6   4    0.46    0.54
 -13   6   5    0.49    0.52
 -13  -6   5   -0.00    0.59
 -13   6   6    0.16    0.48
 -13  -6   6    1.58    0.78
 -13   6   7    0.09    0.42
 -13  -6   7    0.40    0.62
 -13   6   8    0.35    0.59
 -13  -6   8    0.66    0.63
 -13   6   9    0.00    0.50
 -13  -6   9    0.32    0.56
 -13   6  10    0.00    0.48
 -13  -6  10   -0.00    0.48
 -13   6  11    0.10    0.54
 -13  -6  11    0.38    0.49
 -13   6  12    0.42    0.51
 -13  -6  12    0.00    0.52
 -13   6  13   -0.00    0.65
 -13  -6  13    1.06    0.68
 -13   6  14   -0.00    0.57
 -13  -6  14    0.10    0.41
 -13   6  15   -0.00    0.56
 -13  -6  15    0.17    0.43
 -13   6  16    0.07    0.62
 -13   6  17    0.62    0.67
 -13   6  18    0.39    0.67
 -13   6  19   -0.00    0.59
 -13   6  20    0.00    0.63
 -13   6  21    1.23    0.75
 -13   6  22    0.41    0.59
 -13   7   1   -0.00    0.51
  13  -7  -1    0.83    0.83
 -13  -7   1   -0.00    0.59
 -13   7   2   -0.00    0.49
 -13  -7   2   -0.00    0.57
 -13   7   3    0.66    0.56
 -13  -7   3    0.05    0.53
 -13   7   4    0.08    0.68
 -13  -7   4    2.07    0.92
 -13   7   5    0.97    0.69
 -13  -7   5    0.44    0.72
 -13   7   6   -0.00    0.55
 -13  -7   6    0.51    0.58
 -13   7   7   -0.00    0.58
 -13  -7   7   -0.00    0.51
 -13   7   8    1.37    0.72
 -13  -7   8   -0.00    0.53
 -13   7   9    0.15    0.55
 -13  -7   9    0.47    0.57
 -13   7  10    0.49    0.64
 -13  -7  10    1.83    0.78
 -13   7  11   -0.00    0.56
 -13  -7  11    0.10    0.49
 -13   7  12   -0.00    0.55
 -13  -7  12   -0.00    0.49
 -13   7  13    0.86    0.65
 -13  -7  13   -0.00    0.48
 -13   7  14    0.45    0.60
 -13   7  15   -0.00    0.52
 -13   7  16    0.07    0.67
 -13   7  17   -0.00    0.65
 -13   7  18    0.10    0.62
 -13   7  19    1.74    0.95
 -13   8   1    0.21    0.57
  13  -8  -1    0.45    0.76
 -13  -8   1    0.92    0.70
 -13   8   2    0.77    0.64
 -13  -8   2    0.43    0.67
 -13   8   3   -0.00    0.52
 -13  -8   3    0.26    0.54
 -13   8   4    0.73    0.69
 -13  -8   4    0.13    0.48
 -13   8   5    0.00    0.53
 -13  -8   5   -0.00    0.61
 -13   8   6    2.14    0.89
 -13  -8   6   -0.00    0.63
 -13   8   7   -0.00    0.61
 -13  -8   7    0.21    0.58
 -13   8   8    1.25    0.72
 -13  -8   8    0.60    0.67
 -13   8   9   -0.00    0.47
 -13  -8   9    1.04    0.68
 -13   8  10   -0.00    0.61
 -13  -8  10   -0.00    0.60
 -13   8  11    0.05    0.58
 -13  -8  11    0.00    0.53
 -13   8  12    0.71    0.68
 -13  -8  12    0.29    0.62
 -13   8  13    0.49    0.66
 -13   8  14    0.14    0.56
 -13   8  15   -0.00    0.63
 -13   9   1   -0.00    0.65
  13  -9  -1    0.04    0.71
 -13  -9   1    0.00    0.59
 -13   9   2    0.24    0.58
 -13  -9   2    0.17    0.59
 -13   9   3   -0.00    0.49
 -13  -9   3   -0.00    0.66
 -13   9   4    0.19    0.45
 -13  -9   4    0.49    0.70
 -13   9   5    0.00    0.61
 -13  -9   5   -0.00    0.53
 -13   9   6    0.39    0.60
 -13  -9   6   -0.00    0.57
 -13   9   7   -0.00    0.47
 -13  -9   7    0.13    0.52
 -13   9   8   -0.00    0.50
 -13  -9   8    0.81    0.72
 -13   9   9   -0.00    0.71
 -13  -9   9   -0.00    0.55
 -13   9  10    0.00    0.62
 -13  -9  10    1.09    0.69
 -13   9  11   -0.00    0.58
 -13  10   1    0.20    0.56
  13 -10  -1    0.47    0.72
 -13 -10   1    0.61    0.70
 -13  10   2    0.97    0.66
 -13 -10   2    0.00    0.69
 -13  10   3    0.11    0.68
 -13 -10   3   -0.00    0.62
 -13  10   4    0.19    0.50
 -13 -10   4    0.85    0.64
 -13  10   5   -0.00    0.49
 -13 -10   5    0.11    0.52
 -13  10   6    0.97    0.82
 -13 -10   6    0.10    0.59
 -13 -10   7   -0.00    0.58
 -13 -10   8    0.25    0.69
  13 -11  -1   -0.00    0.72
 -13 -11   1   -0.00    0.60
 -13 -11   2   -0.00    0.59
 -13 -11   3    0.25    0.62
 -13 -11   4    0.00    0.49
 -13 -11   5   -0.00    0.66
 -13 -11   6   -0.00    0.71
  13 -12  -1   -0.00    0.71
 -13 -12   1   -0.00    0.64
 -13 -12   2    0.78    0.80
 -13 -12   3   -0.00    0.63
 -13 -12   4    0.27    0.59
 -12   0   1   -0.00    0.53
 -12   0   2    0.66    0.55
 -12   0   3    0.31    0.49
 -12   0   4    0.24    0.56
 -12   0   5   -0.00    0.56
 -12   0   6    2.50    1.07
 -12   0   7   -0.00    0.50
 -12   0   8    0.05    0.42
 -12   0   9   -0.00    0.53
 -12   0  10    3.83    1.32
 -12   0  11   -0.00    0.58
 -12   0  12    3.18    1.17
 -12   0  13    1.30    0.65
 -12   0  14   -0.00    0.51
 -12   0  15   -0.00    0.49
 -12   0  16    1.74    0.82
 -12   0  17    0.14    0.41
 -12   0  18    0.04    0.47
 -12   0  19   -0.00    0.48
 -12   0  20    0.44    0.50
 -12   0  21   -0.00    0.56
 -12   0  22    1.11    0.68
 -12   0  23    0.00    0.50
 -12   0  24   -0.00    0.47
 -12   1   1   -0.00    0.38
 -12  -1   1   -0.00    0.63
 -12   1   2    2.83    0.96
 -12  -1   2    1.62    0.92
 -12   1   3   -0.00    0.43
 -12  -1   3    0.34    0.44
 -12   1   4    5.11    1.61
 -12  -1   4    5.20    1.63
 -12   1   5   -0.00    0.57
 -12  -1   5    0.12    0.55
 -12   1   6    0.56    0.60
 -12  -1   6    0.00    0.45
 -12   1   7    0.11    0.44
 -12  -1   7    0.15    0.52
 -12   1   8    5.63    1.67
 -12  -1   8    4.80    1.59
 -12   1   9    0.00    0.46
 -12  -1   9   -0.00    0.49
 -12   1  10    0.11    0.55
 -12  -1  10    0.69    0.59
 -12   1  11    0.11    0.51
 -12  -1  11    0.06    0.37
 -12   1  12    0.58    0.64
 -12  -1  12    0.37    0.49
 -12   1  13   -0.00    0.48
 -12  -1  13    0.58    0.50
 -12   1  14    4.66    1.69
 -12  -1  14    6.88    1.79
 -12   1  15    0.06    0.53
 -12  -1  15    0.85    0.62
 -12   1  16   -0.00    0.50
 -12  -1  16    0.16    0.43
 -12   1  17   -0.00    0.59
 -12  -1  17    0.51    0.56
 -12   1  18    1.44    0.74
 -12  -1  18    0.87    0.66
 -12   1  19   -0.00    0.44
 -12  -1  19    0.44    0.53
 -12   1  20    0.04    0.47
 -12  -1  20    0.93    0.61
 -12   1  21   -0.00    0.62
 -12  -1  21    1.10    0.61
 -12   1  22   -0.00    0.44
 -12  -1  22    0.00    0.48
 -12   1  23    0.00    0.51
 -12  -1  23    0.07    0.52
 -12   1  24    0.52    0.62
 -12   1  25    0.00    0.56
 -12   1  26    0.03    0.57
 -12   2   1    0.67    0.55
 -12  -2   1    0.00    0.57
 -12   2   2    1.35    0.84
 -12  -2   2    1.97    0.83
 -12   2   3    0.33    0.48
 -12  -2   3    0.31    0.53
 -12   2   4    0.11    0.53
 -12  -2   4    0.85    0.68
 -12   2   5    1.39    0.69
 -12  -2   5   -0.00    0.51
 -12   2   6    2.73    1.20
 -12  -2   6    4.11    1.24
 -12   2   7    1.66    0.79
 -12  -2   7    0.69    0.59
 -12   2   8    0.61    0.56
 -12  -2   8   -0.00    0.46
 -12   2   9    0.27    0.56
 -12  -2   9    0.00    0.37
 -12   2  10    1.50    0.77
 -12  -2  10    1.27    0.71
 -12   2  11    1.46    0.68
 -12  -2  11    0.00    0.40
 -12   2  12    1.05    0.66
 -12  -2  12    0.77    0.56
 -12   2  13    0.56    0.54
 -12  -2  13   -0.00    0.48
 -12   2  14    0.38    0.42
 -12  -2  14    0.40    0.52
 -12   2  15   -0.00    0.53
 -12  -2  15    0.05    0.50
 -12   2  16    0.40    0.57
 -12  -2  16    1.35    0.69
 -12   2  17    0.04    0.43
 -12  -2  17   -0.00    0.38
 -12   2  18    0.65    0.63
 -12  -2  18    0.68    0.55
 -12   2  19   -0.00    0.50
 -12  -2  19    0.33    0.48
 -12   2  20    0.00    0.53
 -12  -2  20    0.48    0.51
 -12   2  21    1.02    0.67
 -12  -2  21    0.23    0.45
 -12   2  22    0.02    0.55
 -12  -2  22    0.96    0.65
 -12   2  23   -0.00    0.54
 -12   2  24    0.55    0.60
 -12   2  25   -0.00    0.63
 -12   2  26    1.55    0.93
 -12   2  27   -0.00    0.55
 -12   3   1    0.28    0.49
  12  -3  -1    0.28    0.59
 -12  -3   1    0.00    0.51
 -12   3   2    2.58    0.97
 -12  -3   2    1.32    0.90
 -12   3   3    0.23    0.55
 -12  -3   3    1.11    0.68
 -12   3   4    1.98    1.06
 -12  -3   4    3.98    1.13
 -12   3   5    0.09    0.41
 -12  -3   5    0.23    0.49
 -12   3   6    0.00    0.51
 -12  -3   6    0.00    0.49
 -12   3   7    0.05    0.50
 -12  -3   7   -0.00    0.45
 -12   3   8    2.37    0.84
 -12  -3   8    0.65    0.66
 -12   3   9    1.05    0.62
 -12  -3   9    0.58    0.58
 -12   3  10    2.70    0.87
 -12  -3  10    1.01    0.71
 -12   3  11   -0.00    0.46
 -12  -3  11   -0.00    0.38
 -12   3  12    1.09    0.64
 -12  -3  12    1.04    0.65
 -12   3  13    0.35    0.54
 -12  -3  13    0.08    0.45
 -12   3  14    0.38    0.69
 -12  -3  14    1.88    0.70
 -12   3  15    1.01    0.63
 -12  -3  15    1.00    0.67
 -12   3  16    0.66    0.62
 -12  -3  16   -0.00    0.47
 -12   3  17    0.00    0.53
 -12  -3  17    0.21    0.57
 -12   3  18   -0.00    0.47
 -12  -3  18    0.21    0.46
 -12   3  19   -0.00    0.47
 -12  -3  19    0.51    0.57
 -12   3  20    0.05    0.48
 -12  -3  20    0.19    0.57
 -12   3  21   -0.00    0.43
 -12   3  22   -0.00    0.43
 -12   3  23    0.91    0.66
 -12   3  24    1.05    0.78
 -12   3  25    0.28    0.54
 -12   3  26    0.07    0.58
 -12   3  27   -0.00    0.60
 -12   3  28    0.00    0.57
 -12   4   1    0.00    0.75
  12  -4  -1    3.02    1.11
 -12  -4   1    1.99    0.84
 -12   4   2    0.00    0.55
  12  -4  -2    0.00    0.63
 -12  -4   2    1.33    0.80
 -12   4   3   -0.00    0.43
  12  -4  -3    0.19    0.57
 -12  -4   3    0.07    0.52
 -12   4   4    0.00    0.41
 -12  -4   4    0.02    0.46
 -12   4   5    1.00    0.58
 -12  -4   5    0.03    0.64
 -12   4   6    3.12    1.15
 -12  -4   6    3.41    1.16
 -12   4   7    2.75    0.97
 -12  -4   7    1.99    0.91
 -12   4   8    0.00    0.55
 -12  -4   8    0.00    0.52
 -12   4   9    1.07    0.69
 -12  -4   9    0.61    0.62
 -12   4  10    0.49    0.59
 -12  -4  10    2.55    0.81
 -12   4  11    0.03    0.43
 -12  -4  11    1.48    0.64
 -12   4  12    2.63    0.87
 -12  -4  12    0.00    0.49
 -12   4  13    0.16    0.53
 -12  -4  13    0.26    0.42
 -12   4  14   -0.00    0.50
 -12  -4  14    0.19    0.43
 -12   4  15    0.00    0.58
 -12  -4  15   -0.00    0.46
 -12   4  16    1.53    0.71
 -12  -4  16    0.19    0.51
 -12   4  17    0.32    0.53
 -12  -4  17    0.37    0.51
 -12   4  18    0.39    0.51
 -12  -4  18    0.89    0.59
 -12   4  19    0.00    0.56
 -12  -4  19   -0.00    0.42
 -12   4  20    0.09    0.64
 -12   4  21    0.23    0.53
 -12   4  22    0.18    0.61
 -12   4  23   -0.00    0.67
 -12   4  24    0.48    0.58
 -12   4  25   -0.00    0.55
 -12   4  26    0.37    0.63
 -12   4  27    0.99    0.73
 -12   4  28    0.68    0.68
  12  -4 -28    2.58    7.56
 -12   4  29    0.00    0.60
  12  -4 -29    2.38    5.80
 -12   4  30    0.00    0.53
 -12   5   1    0.11    0.48
  12  -5  -1   -0.00    0.57
 -12  -5   1    0.12    0.52
 -12   5   2    0.22    0.45
  12  -5  -2    0.59    0.74
 -12  -5   2    1.35    0.71
 -12   5   3    0.60    0.54
  12  -5  -3    1.27    0.93
 -12  -5   3    1.48    0.78
 -12   5   4    2.43    0.85
  12  -5  -4    0.28    0.76
 -12  -5   4    1.03    0.71
 -12   5   5    0.59    0.52
 -12  -5   5    0.00    0.57
 -12   5   6   -0.00    0.39
 -12  -5   6    0.05    0.48
 -12   5   7    0.94    0.62
 -12  -5   7    0.57    0.64
 -12   5   8    1.06    0.75
 -12  -5   8    1.39    0.69
 -12   5   9    0.95    0.74
 -12  -5   9    0.60    0.57
 -12   5  10   -0.00    0.54
 -12  -5  10    0.00    0.53
 -12   5  11    0.46    0.52
 -12  -5  11   -0.00    0.56
 -12   5  12   -0.00    0.51
 -12  -5  12    0.07    0.47
 -12   5  13    1.91    0.83
 -12  -5  13    0.39    0.56
 -12   5  14    0.79    0.74
 -12  -5  14    1.24    0.66
 -12   5  15    0.07    0.53
 -12  -5  15   -0.00    0.44
 -12   5  16    0.00    0.56
 -12  -5  16   -0.00    0.47
 -12   5  17    0.00    0.50
 -12  -5  17    0.11    0.43
 -12   5  18    0.21    0.61
 -12   5  19    0.19    0.52
 -12   5  20   -0.00    0.51
 -12   5  21   -0.00    0.59
 -12   5  22   -0.00    0.53
 -12   5  23   -0.00    0.58
 -12   5  24    0.97    0.77
 -12   5  25   -0.00    0.57
 -12   5  26   -0.00    0.52
 -12   5  27   -0.00    0.77
  12  -5 -27   -0.00    5.51
 -12   5  28    0.26    0.64
  12  -5 -28    3.53    5.78
  12  -5 -29   -0.00    3.76
  12  -5 -30    0.00    3.02
 -12   6   1    2.04    0.81
  12  -6  -1    0.70    0.86
 -12  -6   1    1.15    0.78
 -12   6   2    0.54    0.60
  12  -6  -2   -0.00    0.74
 -12  -6   2    1.44    0.68
 -12   6   3    0.26    0.55
  12  -6  -3    0.37    0.66
 -12  -6   3    0.53    0.68
 -12   6   4   -0.00    0.33
  12  -6  -4   -0.00    0.52
 -12  -6   4   -0.00    0.60
 -12   6   5    3.80    1.40
 -12  -6   5    4.63    1.47
 -12   6   6    1.14    0.69
 -12  -6   6    0.84    0.71
 -12   6   7    0.68    0.69
 -12  -6   7    2.32    0.87
 -12   6   8    0.00    0.54
 -12  -6   8    0.00    0.55
 -12   6   9   -0.00    0.52
 -12  -6   9    0.17    0.47
 -12   6  10    0.00    0.62
 -12  -6  10    0.41    0.51
 -12   6  11    2.71    1.16
 -12  -6  11    2.86    1.07
 -12   6  12    1.07    0.62
 -12  -6  12   -0.00    0.54
 -12   6  13   -0.00    0.52
 -12  -6  13    0.27    0.48
 -12   6  14   -0.00    0.61
 -12  -6  14   -0.00    0.48
 -12   6  15   -0.00    0.45
 -12  -6  15    0.80    0.56
 -12   6  16    0.10    0.56
 -12  -6  16    0.00    0.42
 -12   6  17    0.36    0.61
 -12   6  18   -0.00    0.78
 -12   6  19   -0.00    0.57
 -12   6  20    0.79    0.73
 -12   6  21    0.07    0.57
 -12   6  22    0.53    0.64
 -12   6  23   -0.00    0.55
 -12   6  24    0.23    0.65
 -12   6  25    0.87    0.80
  12  -6 -25    0.00    6.23
 -12   6  26    0.21    0.65
  12  -6 -26    2.21    6.32
 -12   6  27    0.78    0.72
  12  -6 -27   -0.00    5.03
  12  -6 -28    5.74    4.39
 -12   7   1    0.20    0.52
  12  -7  -1    0.60    0.66
 -12  -7   1   -0.00    0.61
 -12   7   2    1.09    0.65
  12  -7  -2    0.38    0.70
 -12  -7   2    0.38    0.57
 -12   7   3    0.71    0.75
  12  -7  -3    2.28    1.01
 -12  -7   3    3.06    0.99
 -12   7   4    0.93    0.66
  12  -7  -4    0.82    0.67
 -12  -7   4   -0.00    0.58
 -12   7   5   -0.00    0.63
 -12  -7   5    0.39    0.58
 -12   7   6    0.00    0.57
 -12  -7   6   -0.00    0.53
 -12   7   7    1.20    0.69
 -12  -7   7    0.52    0.73
 -12   7   8    0.86    0.66
 -12  -7   8    0.26    0.57
 -12   7   9    2.37    0.85
 -12  -7   9    1.11    0.84
 -12   7  10    0.89    0.62
 -12  -7  10    0.55    0.61
 -12   7  11    0.76    0.57
 -12  -7  11   -0.00    0.49
 -12   7  12   -0.00    0.59
 -12  -7  12    0.57    0.57
 -12   7  13    0.89    0.64
 -12  -7  13    0.07    0.44
 -12   7  14    0.13    0.49
 -12  -7  14    0.29    0.57
 -12   7  15    0.35    0.64
 -12   7  16   -0.00    0.59
 -12   7  17   -0.00    0.59
 -12   7  18    0.39    0.70
 -12   7  19   -0.00    0.62
 -12   7  20    0.03    0.51
 -12   7  21    0.15    0.62
 -12   7  22   -0.00    0.56
 -12   7  23    0.69    0.65
  12  -7 -23    0.00    7.87
 -12   7  24   -0.00    0.68
  12  -7 -24    5.48    5.79
 -12   7  25    0.23    0.69
  12  -7 -25    3.98    5.23
 -12   8   1    1.64    0.99
  12  -8  -1    2.27    1.09
 -12  -8   1    2.93    1.10
 -12   8   2    0.19    0.55
  12  -8  -2    0.28    0.67
 -12  -8   2    0.07    0.56
 -12   8   3    0.22    0.64
  12  -8  -3    0.51    0.66
 -12  -8   3    0.41    0.68
 -12   8   4    0.00    0.64
  12  -8  -4   -0.00    0.54
 -12  -8   4    0.50    0.65
 -12   8   5    1.75    0.91
 -12  -8   5    1.45    0.81
 -12   8   6    0.62    0.62
 -12  -8   6    0.08    0.53
 -12   8   7    3.07    1.08
 -12  -8   7    1.02    0.80
 -12   8   8    0.40    0.56
 -12  -8   8    0.35    0.65
 -12   8   9    0.61    0.61
 -12  -8   9   -0.00    0.58
 -12   8  10   -0.00    0.59
 -12  -8  10    0.00    0.49
 -12   8  11    0.43    0.63
 -12  -8  11    1.45    0.74
 -12   8  12    0.87    0.63
 -12  -8  12    0.14    0.55
 -12   8  13    0.75    0.74
 -12   8  14   -0.00    0.58
 -12   8  15    1.49    0.83
 -12   8  16    0.00    0.56
 -12   8  17    1.65    0.97
 -12   8  18    0.47    0.67
 -12   8  19    0.17    0.63
 -12   8  20    0.70    0.71
 -12   8  21    0.00    0.74
  12  -8 -21   -0.00    5.49
 -12   8  22   -0.00    0.55
  12  -8 -22    0.00    7.27
 -12   9   1    0.09    0.55
  12  -9  -1    0.31    0.67
 -12  -9   1    0.06    0.65
 -12   9   2    0.00    0.51
  12  -9  -2    0.00    0.55
 -12  -9   2   -0.00    0.70
 -12   9   3    1.28    0.89
  12  -9  -3    1.87    1.05
 -12  -9   3    2.71    1.01
 -12   9   4   -0.00    0.45
  12  -9  -4    0.89    0.72
 -12  -9   4   -0.00    0.51
 -12   9   5    0.80    0.65
 -12  -9   5    0.03    0.63
 -12   9   6    0.18    0.49
 -12  -9   6    0.20    0.62
 -12   9   7    0.47    0.58
 -12  -9   7    0.00    0.50
 -12   9   8   -0.00    0.53
 -12  -9   8    0.42    0.59
 -12   9   9    1.96    1.02
 -12  -9   9    1.77    0.87
 -12   9  10   -0.00    0.64
 -12  -9  10    0.00    0.53
 -12   9  11   -0.00    0.62
 -12  -9  11    0.74    0.58
 -12   9  12   -0.00    0.55
 -12   9  13    2.16    1.14
 -12   9  14    0.10    0.58
 -12   9  15    1.40    0.77
 -12   9  16    0.66    0.71
 -12   9  17    0.13    0.52
 -12   9  18   -0.00    0.65
 -12  10   1    0.68    0.69
  12 -10  -1    0.34    0.77
 -12 -10   1    0.46    0.67
 -12  10   2   -0.00    0.52
  12 -10  -2    0.00    0.57
 -12 -10   2   -0.00    0.70
 -12  10   3    0.31    0.64
  12 -10  -3   -0.00    0.76
 -12 -10   3    0.03    0.57
 -12  10   4   -0.00    0.55
  12 -10  -4    0.62    0.75
 -12 -10   4   -0.00    0.55
 -12  10   5    0.93    0.81
 -12 -10   5   -0.00    0.63
 -12  10   6   -0.00    0.69
 -12 -10   6   -0.00    0.58
 -12  10   7   -0.00    0.68
 -12 -10   7   -0.00    0.56
 -12  10   8   -0.00    0.68
 -12 -10   8    0.08    0.49
 -12  10   9    0.32    0.63
 -12 -10   9    1.03    0.74
 -12  10  10   -0.00    0.61
 -12  10  11    1.47    0.87
 -12  10  12   -0.00    0.58
 -12  10  13   -0.00    0.61
 -12  10  14   -0.00    0.66
 -12  11   1    1.21    0.76
  12 -11  -1   -0.00    0.55
 -12 -11   1   -0.00    0.58
 -12  11   2    0.00    0.62
  12 -11  -2    0.19    0.71
 -12 -11   2    0.03    0.67
 -12  11   3    0.39    0.70
  12 -11  -3   -0.00    0.70
 -12 -11   3    0.10    0.56
 -12  11   4    0.58    0.66
  12 -11  -4    0.52    0.80
 -12 -11   4    0.17    0.63
 -12  11   5    0.00    0.58
 -12 -11   5    0.12    0.59
 -12  11   6   -0.00    0.61
 -12 -11   6    0.00    0.57
 -12  11   7    0.57    0.61
 -12 -11   7    0.00    0.55
 -12  11   8    0.48    0.64
 -12  11   9    0.14    0.68
 -12  11  10    0.52    0.62
 -12  12   1    0.01    0.46
  12 -12  -1    1.01    0.82
 -12 -12   1    0.06    0.57
 -12  12   2    0.09    0.53
  12 -12  -2    0.26    0.71
 -12 -12   2   -0.00    0.60
 -12  12   3   -0.00    0.63
  12 -12  -3    0.88    0.75
 -12 -12   3    0.14    0.65
 -12  12   4    1.22    0.81
  12 -12  -4   -0.00    0.82
 -12 -12   4    0.15    0.64
 -12  12   5    0.34    0.70
 -12 -12   5    0.71    0.83
  12 -13  -1    0.53    0.76
 -12 -13   1   -0.00    0.64
  12 -13  -2    0.97    0.77
 -12 -13   2    0.11    0.60
  12 -13  -3    0.27    0.77
 -12 -13   3    0.37    0.58
  12 -13  -4    0.81    0.77
 -12 -14   1    1.22    0.89
  12 -14  -3    0.00    0.71
 -11   0   1   10.90    2.77
  11   0  -1    8.67    2.85
 -11   0   2    0.33    0.45
  11   0  -2   -0.00    0.57
 -11   0   3    3.83    1.40
  11   0  -3    5.48    1.60
 -11   0   4    0.14    0.55
 -11   0   5    8.06    2.31
 -11   0   6   -0.00    0.50
 -11   0   7   -0.00    0.40
 -11   0   8    0.44    0.54
 -11   0   9    3.87    1.28
 -11   0  10   -0.00    0.45
 -11   0  11    5.33    1.64
 -11   0  12   -0.00    0.47
 -11   0  13    1.48    0.79
 -11   0  14   -0.00    0.49
 -11   0  15    2.00    0.85
 -11   0  16   -0.00    0.44
 -11   0  17    1.06    0.67
 -11   0  18    0.00    0.48
 -11   0  20    0.69    0.54
 -11   0  21    1.38    0.74
 -11   0  22    0.32    0.56
 -11   0  23    0.08    0.52
 -11   0  24    0.25    0.45
 -11   0  25    0.51    0.56
 -11   1   1   10.65    2.82
  11  -1  -1    8.74    2.91
  11   1  -1   11.77    2.99
 -11  -1   1    9.66    2.80
 -11   1   2   -0.00    0.52
  11  -1  -2    0.00    0.58
 -11  -1   2    0.04    0.53
 -11   1   3    5.02    1.57
  11  -1  -3    4.87    1.71
 -11  -1   3    5.11    1.60
 -11   1   4   -0.00    0.51
  11  -1  -4    0.19    0.52
 -11  -1   4    0.14    0.40
 -11   1   5    0.63    0.48
 -11  -1   5   -0.00    0.48
 -11   1   6    0.00    0.45
 -11  -1   6    0.00    0.57
 -11   1   7    5.57    1.39
 -11  -1   7    2.72    1.17
 -11   1   8    0.81    0.60
 -11  -1   8    0.00    0.39
 -11   1   9    1.09    0.72
 -11  -1   9    2.40    0.83
 -11   1  10   -0.00    0.46
 -11   1  11    0.53    0.61
 -11  -1  11    0.62    0.51
 -11   1  12    0.31    0.47
 -11  -1  12    0.36    0.49
 -11   1  13    4.17    1.40
 -11  -1  13    4.38    1.39
 -11   1  14   -0.00    0.44
 -11  -1  14   -0.00    0.48
 -11   1  15   -0.00    0.60
 -11  -1  15    1.14    0.61
 -11   1  16    0.11    0.51
 -11  -1  16   -0.00    0.45
 -11   1  17    2.12    0.99
 -11  -1  17    2.81    0.99
 -11   1  18    0.58    0.55
 -11  -1  18    0.10    0.50
 -11   1  19    0.51    0.54
 -11  -1  19    0.84    0.55
 -11   1  20    0.55    0.57
 -11  -1  20    0.51    0.49
 -11   1  21   -0.00    0.43
 -11  -1  21   -0.00    0.42
 -11   1  22   -0.00    0.59
 -11  -1  22   -0.00    0.41
 -11   1  23    1.44    0.78
 -11  -1  23    2.39    0.92
 -11   1  24    0.21    0.59
 -11  -1  24    0.58    0.50
 -11   1  25    0.21    0.53
 -11   1  26    1.19    0.69
 -11   2   1    1.99    0.76
  11  -2  -1    2.36    0.91
 -11  -2   1    0.20    0.50
 -11   2   2    0.50    0.40
  11  -2  -2   -0.00    0.53
 -11  -2   2    0.00    0.46
 -11   2   3    0.54    0.61
  11  -2  -3    2.41    0.92
 -11  -2   3    0.00    0.52
 -11   2   4    0.94    0.62
  11  -2  -4    0.45    0.64
 -11  -2   4    0.79    0.54
 -11   2   5    3.90    1.47
  11  -2  -5    5.55    1.74
 -11  -2   5    5.89    1.58
 -11   2   6    2.02    0.90
 -11  -2   6    1.95    0.88
 -11   2   7    0.53    0.50
 -11  -2   7    0.67    0.53
 -11   2   8    2.87    0.92
 -11  -2   8    1.07    0.68
 -11   2   9    2.87    1.10
 -11  -2   9    3.17    1.09
 -11   2  10    0.73    0.55
 -11  -2  10    0.44    0.49
 -11   2  11    3.00    1.12
 -11  -2  11    3.09    1.11
 -11   2  12   -0.00    0.51
 -11  -2  12   -0.00    0.47
 -11  -2  13    0.05    0.41
 -11   2  14   -0.00    0.42
 -11  -2  14    0.04    0.42
 -11   2  15    2.09    0.83
 -11  -2  15    1.16    0.66
 -11   2  16    0.56    0.55
 -11  -2  16    0.39    0.43
 -11   2  17    0.74    0.54
 -11  -2  17    0.26    0.46
 -11   2  18   -0.00    0.53
 -11  -2  18    0.08    0.34
 -11   2  19    1.27    0.64
 -11  -2  19    0.47    0.59
 -11   2  20    0.04    0.42
 -11  -2  20    0.00    0.43
 -11   2  21    1.49    0.82
 -11  -2  21    2.29    0.84
 -11   2  22    0.00    0.56
 -11  -2  22    0.51    0.55
 -11   2  23    0.00    0.49
 -11   2  24    0.62    0.64
 -11   2  25   -0.00    0.54
 -11   2  26    0.77    0.62
 -11   2  27    1.06    0.73
 -11   2  28   -0.00    0.61
 -11   3   1    1.33    0.67
 -11  -3   1    0.46    0.62
 -11   3   2    0.05    0.65
  11  -3  -2    2.71    0.99
 -11  -3   2    3.57    0.96
 -11   3   3    4.81    1.58
  11  -3  -3    6.37    1.77
 -11  -3   3    4.39    1.59
 -11   3   4    0.00    0.46
  11  -3  -4    0.54    0.62
 -11  -3   4    0.45    0.56
 -11   3   5    0.55    0.53
  11  -3  -5   -0.00    0.65
 -11  -3   5    0.33    0.55
 -11   3   6    0.93    0.60
  11  -3  -6    1.15    0.80
 -11  -3   6    1.67    0.69
 -11   3   7    4.62    1.49
 -11   3   8    0.00    0.48
 -11  -3   8    0.26    0.45
 -11   3   9    0.88    0.59
 -11  -3   9    0.95    0.58
 -11   3  10   -0.00    0.39
 -11  -3  10    0.00    0.40
 -11   3  11   -0.00    0.47
 -11  -3  11   -0.00    0.37
 -11   3  12    2.50    0.77
 -11  -3  12    0.01    0.52
 -11   3  13    2.11    0.86
 -11  -3  13    1.70    0.79
 -11   3  14    0.43    0.51
 -11  -3  14    0.08    0.40
 -11   3  15    0.00    0.49
 -11  -3  15    0.19    0.39
 -11   3  16   -0.00    0.48
 -11  -3  16    0.26    0.43
 -11   3  17    0.35    0.51
 -11  -3  17    0.50    0.56
 -11   3  18    0.12    0.41
 -11  -3  18    1.61    0.63
 -11   3  19    1.10    0.66
 -11  -3  19   -0.00    0.57
 -11   3  20   -0.00    0.46
 -11  -3  20    0.22    0.49
 -11   3  21    0.13    0.47
 -11  -3  21    0.30    0.50
 -11   3  22   -0.00    0.58
 -11   3  23    0.43    0.55
 -11   3  24    0.30    0.57
 -11   3  25    0.16    0.59
 -11   3  26   -0.00    0.50
 -11   3  27    1.09    0.77
 -11   3  28    0.00    0.58
  11  -3 -28    5.40    7.90
 -11   3  29    0.00    0.54
 -11   4   1    3.25    1.11
 -11  -4   1    2.56    1.14
 -11   4   2    0.23    0.51
 -11  -4   2   -0.00    0.58
 -11   4   3    0.49    0.53
 -11  -4   3    0.98    0.54
 -11   4   4    1.83    0.73
  11  -4  -4    0.93    0.77
 -11  -4   4    0.60    0.64
 -11   4   5    4.77    1.49
  11  -4  -5    5.70    1.69
 -11  -4   5    3.78    1.45
 -11   4   6    1.05    0.67
  11  -4  -6    2.71    0.98
 -11  -4   6    0.12    0.59
 -11  -4   7    0.16    0.50
 -11   4   8    0.27    0.48
 -11  -4   8    0.51    0.53
 -11   4   9    2.80    1.17
 -11  -4   9    4.22    1.21
 -11   4  10    0.10    0.65
 -11  -4  10    1.47    0.65
 -11   4  11    1.93    0.87
 -11  -4  11    1.84    0.81
 -11   4  12    0.36    0.52
 -11  -4  12    0.00    0.39
 -11   4  13    0.33    0.48
 -11  -4  13   -0.00    0.38
 -11   4  14    1.31    0.72
 -11  -4  14    0.32    0.44
 -11   4  15    0.47    0.56
 -11  -4  15    2.08    0.70
 -11   4  16    0.26    0.48
 -11  -4  16    0.46    0.49
 -11   4  17   -0.00    0.49
 -11  -4  17   -0.00    0.37
 -11   4  18   -0.00    0.52
 -11  -4  18    0.16    0.39
 -11   4  19    0.46    0.67
 -11  -4  19    0.00    0.44
 -11   4  20   -0.00    0.52
 -11   4  21    1.12    0.71
 -11   4  22    0.71    0.62
 -11   4  23    0.46    0.56
 -11   4  24   -0.00    0.53
 -11   4  25    1.21    0.82
 -11   4  26    0.56    0.69
 -11   4  27    0.92    0.80
  11  -4 -27    0.00    6.06
 -11   4  28   -0.00    0.59
  11  -4 -28    0.00    4.46
  11  -4 -29   -0.00    3.78
 -11   5   1   -0.00    0.44
  11  -5  -1   -0.00    0.77
 -11  -5   1    0.00    0.55
 -11   5   2    4.49    1.29
  11  -5  -2    2.45    1.27
 -11  -5   2    3.74    1.25
 -11   5   3    1.65    0.86
 -11  -5   3    2.43    0.96
 -11   5   4    0.00    0.41
 -11  -5   4    1.02    0.66
 -11   5   5    0.00    0.45
 -11  -5   5   -0.00    0.61
 -11   5   6    1.71    0.81
 -11  -5   6    1.86    0.87
 -11   5   7    0.91    0.80
  11  -5  -7    3.64    1.16
 -11  -5   7    1.41    0.81
 -11   5   8    1.57    0.72
 -11  -5   8    0.65    0.58
 -11   5   9    0.50    0.74
 -11  -5   9    3.13    0.91
 -11   5  10    0.56    0.56
 -11  -5  10    0.12    0.46
 -11   5  11    0.24    0.57
 -11  -5  11    0.00    0.48
 -11   5  12    1.34    0.83
 -11  -5  12    1.99    0.77
 -11   5  13    1.70    0.89
 -11  -5  13    2.22    0.87
 -11   5  14    0.18    0.48
 -11  -5  14   -0.00    0.37
 -11   5  15    0.00    0.51
 -11  -5  15    0.30    0.37
 -11   5  16    0.00    0.60
 -11  -5  16    0.71    0.51
 -11   5  17    0.00    0.51
 -11  -5  17   -0.00    0.41
 -11   5  18    1.32    0.83
 -11  -5  18    1.44    0.69
 -11   5  19    1.16    0.70
 -11   5  20   -0.00    0.58
 -11   5  21   -0.00    0.52
 -11   5  22   -0.00    0.58
 -11   5  23    0.63    0.73
 -11   5  24   -0.00    0.55
 -11   5  25    0.62    0.71
  11  -5 -25    0.00    6.03
 -11   5  26    0.20    0.57
  11  -5 -26   -0.00    5.35
 -11   5  27    0.37    0.66
  11  -5 -27    8.95    5.50
  11  -5 -28    0.00    2.93
  11  -5 -29    1.45    3.31
  11  -5 -30    0.15    2.00
  11  -5 -31    1.78    2.08
 -11   6   1    2.17    0.86
  11  -6  -1    2.36    1.04
 -11  -6   1    1.43    0.88
 -11   6   2    0.00    0.50
  11  -6  -2   -0.00    0.52
 -11  -6   2   -0.00    0.52
 -11   6   3    0.74    0.66
  11  -6  -3    0.80    0.68
 -11  -6   3    0.28    0.64
 -11   6   4    2.90    0.92
  11  -6  -4    0.87    0.84
 -11  -6   4    1.47    0.85
 -11   6   5    0.88    0.61
  11  -6  -5    0.98    0.82
 -11  -6   5    0.51    0.60
 -11   6   6    0.58    0.54
 -11  -6   6    1.69    0.81
 -11   6   7    0.37    0.49
 -11  -6   7    0.16    0.53
 -11   6   8    0.10    0.37
 -11  -6   8    0.81    0.65
 -11   6   9    0.40    0.49
 -11  -6   9    0.22    0.53
 -11   6  10    1.34    0.80
 -11  -6  10    1.00    0.67
 -11   6  11    0.45    0.62
 -11  -6  11    0.22    0.51
 -11   6  12    0.21    0.52
 -11  -6  12   -0.00    0.46
 -11   6  13   -0.00    0.53
 -11  -6  13    0.00    0.51
 -11   6  14    0.66    0.68
 -11  -6  14    0.39    0.51
 -11   6  15    2.55    0.84
 -11  -6  15    0.11    0.45
 -11   6  16    0.95    0.76
 -11  -6  16    0.40    0.50
 -11   6  17    0.12    0.57
 -11   6  18   -0.00    0.66
 -11   6  19    0.90    0.70
 -11   6  20    0.72    0.57
 -11   6  21    0.55    0.65
 -11   6  22    0.53    0.65
 -11   6  23    0.35    0.71
 -11   6  24   -0.00    0.46
  11  -6 -24   -0.00    6.16
 -11   6  25    0.76    0.78
  11  -6 -25   -0.00    4.79
  11  -6 -26    0.00    3.92
  11  -6 -27    0.00    3.46
  11  -6 -28   -0.00    2.14
  11  -6 -29    4.48    2.57
  11  -6 -30    0.00    1.37
  11  -6 -31   -0.00    1.52
  11  -6 -32    0.91    1.19
 -11   7   1    0.72    0.55
  11  -7  -1    0.45    0.66
 -11  -7   1    0.84    0.64
 -11   7   2    1.71    0.83
  11  -7  -2    3.81    1.15
 -11  -7   2    0.99    0.77
 -11   7   3    0.00    0.41
  11  -7  -3   -0.00    0.57
 -11  -7   3    0.05    0.56
 -11   7   4    1.05    0.73
  11  -7  -4    0.78    0.72
 -11  -7   4    0.89    0.72
 -11   7   5   -0.00    0.47
  11  -7  -5   -0.00    0.56
 -11  -7   5   -0.00    0.58
 -11   7   6    0.00    0.53
  11  -7  -6    0.84    0.80
 -11  -7   6    2.07    0.81
 -11   7   7    0.50    0.56
  11  -7  -7   -0.00    0.65
 -11  -7   7   -0.00    0.51
 -11   7   8    3.80    0.98
 -11  -7   8    0.01    0.67
 -11   7   9    1.19    0.79
 -11  -7   9    0.43    0.54
 -11   7  10   -0.00    0.50
 -11  -7  10    0.00    0.53
 -11   7  11    0.04    0.54
 -11  -7  11   -0.00    0.49
 -11   7  12    1.75    0.86
 -11  -7  12    1.27    0.74
 -11   7  13    0.71    0.62
 -11  -7  13   -0.00    0.50
 -11   7  14    0.70    0.64
 -11  -7  14    0.00    0.44
 -11   7  15    0.00    0.49
 -11   7  16    0.00    0.60
 -11   7  17   -0.00    0.57
 -11   7  18    0.29    0.52
 -11   7  19   -0.00    0.53
 -11   7  20   -0.00    0.57
 -11   7  21   -0.00    0.61
 -11   7  22    0.00    0.66
  11  -7 -22    3.30    7.33
 -11   7  23    0.00    0.71
  11  -7 -23    0.01    5.26
 -11   7  24   -0.00    0.80
  11  -7 -24    3.25    5.25
  11  -7 -25    1.07    3.30
  11  -7 -26    1.54    2.84
  11  -7 -27    0.44    2.26
  11  -7 -28    0.00    1.81
  11  -7 -29    0.57    1.40
  11  -7 -30    0.34    1.28
 -11   8   1    0.00    0.55
  11  -8  -1   -0.00    0.55
 -11  -8   1   -0.00    0.54
 -11   8   2    0.76    0.62
  11  -8  -2   -0.00    0.64
 -11  -8   2    0.60    0.68
 -11   8   3   -0.00    0.55
  11  -8  -3    0.74    0.58
 -11  -8   3   -0.00    0.54
 -11   8   4    2.39    0.91
  11  -8  -4    3.66    1.14
 -11  -8   4    0.58    0.71
 -11   8   5   -0.00    0.60
  11  -8  -5    0.47    0.67
 -11  -8   5    0.00    0.54
 -11   8   6    2.17    0.85
  11  -8  -6    1.09    0.87
 -11  -8   6    0.47    0.68
 -11   8   7    0.33    0.51
  11  -8  -7    1.75    0.86
 -11  -8   7    0.26    0.54
 -11   8   8   -0.00    0.52
 -11  -8   8    0.22    0.53
 -11   8   9    0.53    0.66
 -11  -8   9    0.38    0.57
 -11   8  10    1.88    0.80
 -11  -8  10    0.01    0.52
 -11   8  11    0.04    0.55
 -11  -8  11   -0.00    0.57
 -11   8  12    0.11    0.43
 -11  -8  12   -0.00    0.44
 -11   8  13    0.49    0.55
 -11  -8  13    0.43    0.54
 -11   8  14    1.07    0.86
 -11   8  15    1.48    0.85
 -11   8  16    0.19    0.57
 -11   8  17   -0.00    0.67
 -11   8  18    0.58    0.73
 -11   8  19    0.81    0.65
 -11   8  20    1.00    0.89
  11  -8 -20    1.53    6.58
 -11   8  21   -0.00    0.55
  11  -8 -21   -0.00    5.33
 -11   8  22    0.31    0.65
  11  -8 -22   -0.00    4.91
  11  -8 -23    3.83    4.52
  11  -8 -24    3.08    3.16
  11  -8 -25    1.99    3.19
  11  -8 -26    0.41    1.97
  11  -8 -27   -0.00    1.51
 -11   8  29    1.06    0.71
 -11   9   1    0.26    0.53
  11  -9  -1    0.00    0.58
 -11  -9   1    1.15    0.78
 -11   9   2    2.29    1.03
  11  -9  -2    3.35    1.24
 -11  -9   2    2.54    1.10
 -11   9   3    0.00    0.49
  11  -9  -3   -0.00    0.60
 -11  -9   3    0.60    0.63
 -11   9   4    0.38    0.64
  11  -9  -4    0.76    0.79
 -11  -9   4    0.67    0.64
 -11   9   5   -0.00    0.55
  11  -9  -5   -0.00    0.56
 -11  -9   5    0.00    0.61
 -11   9   6    1.09    0.71
  11  -9  -6    0.00    0.67
 -11  -9   6    0.14    0.52
 -11   9   7    0.27    0.58
  11  -9  -7   -0.00    0.63
 -11  -9   7   -0.00    0.56
 -11   9   8    0.99    0.82
 -11  -9   8    1.18    0.78
 -11   9   9   -0.00    0.70
 -11  -9   9    0.68    0.62
 -11   9  10    0.11    0.52
 -11  -9  10   -0.00    0.61
 -11   9  11   -0.00    0.43
 -11  -9  11    0.41    0.59
 -11   9  12    1.57    0.78
 -11   9  13   -0.00    0.71
 -11   9  14    0.45    0.61
 -11   9  15    0.31    0.70
 -11   9  16    0.31    0.80
 -11   9  17   -0.00    0.65
 -11   9  18    0.50    0.85
  11  -9 -18   -0.00    7.67
 -11   9  19    0.15    0.68
  11  -9 -19   -0.00    4.19
 -11   9  20    0.45    0.64
  11  -9 -20    1.07    4.66
  11  -9 -21   -0.00    4.30
  11  -9 -22    0.00    2.89
  11  -9 -23    1.13    2.62
 -11   9  26    0.00    0.62
 -11   9  27   -0.00    0.55
 -11   9  28   -0.00    0.57
 -11  10   1    0.13    0.55
  11 -10  -1    0.00    0.55
 -11 -10   1   -0.00    0.64
 -11  10   2    0.05    0.54
  11 -10  -2    0.26    0.55
 -11 -10   2    0.38    0.64
 -11  10   3   -0.00    0.59
  11 -10  -3   -0.00    0.63
 -11 -10   3    0.26    0.63
 -11  10   4    1.16    0.87
  11 -10  -4    1.07    0.76
 -11 -10   4    0.36    0.70
 -11  10   5    0.00    0.61
  11 -10  -5    0.00    0.65
 -11 -10   5    0.29    0.54
 -11  10   6    0.93    0.69
  11 -10  -6    0.99    0.82
 -11 -10   6    0.70    0.65
 -11  10   7    0.80    0.70
  11 -10  -7    0.33    0.78
 -11 -10   7    0.66    0.63
 -11  10   8    0.97    0.59
 -11 -10   8   -0.00    0.54
 -11  10   9    0.77    0.74
 -11 -10   9   -0.00    0.56
 -11  10  10    1.34    0.92
 -11  10  11    0.00    0.59
 -11  10  12    0.00    0.57
 -11  10  13    0.03    0.45
 -11  10  14    2.35    1.02
 -11  10  15    0.00    0.63
  11 -10 -15   -0.00    8.29
 -11  10  16    0.52    0.64
  11 -10 -16   -0.00    7.70
 -11  10  17   -0.00    0.56
  11 -10 -17   -0.00    5.07
 -11  10  18    0.92    0.88
  11 -10 -18   -0.00    4.14
  11 -10 -19   -0.00    4.01
  11 -10 -20   -0.00    3.60
 -11  11   1    0.80    0.79
  11 -11  -1    0.68    0.76
 -11 -11   1   -0.00    0.65
 -11  11   2    2.93    1.05
  11 -11  -2    1.08    0.86
 -11 -11   2    1.65    0.89
 -11  11   3   -0.00    0.60
  11 -11  -3   -0.00    0.67
 -11 -11   3    0.48    0.69
 -11  11   4    0.37    0.72
  11 -11  -4   -0.00    0.69
 -11 -11   4   -0.00    0.54
 -11  11   5    0.26    0.62
  11 -11  -5   -0.00    0.58
 -11 -11   5    0.76    0.66
 -11  11   6    0.00    0.53
  11 -11  -6   -0.00    0.61
 -11 -11   6    0.36    0.64
 -11  11   7    0.13    0.61
  11 -11  -7    0.47    0.60
 -11 -11   7    0.34    0.65
 -11  11   8    2.06    1.07
 -11 -11   8    1.85    0.89
 -11  11   9    0.25    0.59
 -11  11  10    0.00    0.69
 -11  11  11   -0.00    0.54
 -11  11  12    1.39    0.85
  11 -11 -12    4.61    6.88
 -11  11  13    0.00    0.76
  11 -11 -13    7.32    8.88
 -11  11  14    0.48    0.78
  11 -11 -14    4.92    5.54
 -11  11  15    1.30    0.95
  11 -11 -15    2.04    4.63
  11 -11 -16   -0.00    5.35
 -11  12   1    0.00    0.54
  11 -12  -1    0.44    0.74
 -11 -12   1   -0.00    0.58
 -11  12   2    0.98    0.77
  11 -12  -2    0.99    0.81
 -11 -12   2    0.78    0.78
 -11  12   3    0.00    0.66
  11 -12  -3   -0.00    0.71
 -11 -12   3   -0.00    0.56
 -11  12   4    0.29    0.60
  11 -12  -4    0.02    0.59
 -11 -12   4    0.85    0.71
 -11  12   5    0.03    0.58
  11 -12  -5    0.12    0.55
 -11 -12   5   -0.00    0.63
 -11  12   6   -0.00    0.73
  11 -12  -6    0.63    0.63
 -11 -12   6   -0.00    0.57
 -11  12   7   -0.00    0.64
 -11  12   8    0.00    0.66
  11 -12  -8    6.55    7.66
 -11  12   9    0.08    0.69
  11 -12  -9   -0.00    8.79
 -11  12  10    1.08    0.77
  11 -12 -10   -0.00    4.99
 -11  12  11    1.03    0.87
  11 -12 -11    1.62    4.54
 -11  12  12    0.93    0.76
  11 -12 -12    0.00    4.65
 -11  13   1    0.57    0.67
  11 -13  -1    0.88    0.70
 -11 -13   1    0.27    0.66
 -11  13   2    0.43    0.64
  11 -13  -2    0.00    0.60
 -11 -13   2   -0.00    0.65
 -11  13   3    0.13    0.57
  11 -13  -3    0.27    0.62
 -11 -13   3    0.39    0.72
 -11  13   4    0.83    0.80
  11 -13  -4   -0.00    8.62
  11 -13  -4    0.96    0.80
 -11 -13   4    0.28    0.60
 -11  13   5   -0.00    0.46
  11 -13  -5    0.70    7.06
  11 -13  -5   -0.00    0.56
 -11  13   6    0.20    0.68
  11 -13  -6    2.94    5.64
  11 -13  -6    0.68    0.73
 -11  13   7    0.24    0.75
  11 -13  -7   -0.00    6.56
 -11  14   1    0.94    0.72
  11 -14  -1   -0.00    5.82
  11 -14  -1   -0.00    0.75
 -11 -14   1    0.96    0.79
 -11  14   2   -0.00    0.59
  11 -14  -2   -0.00    0.49
 -11 -14   2   -0.00    0.63
  11 -14  -3    0.39    0.69
  11 -14  -4    0.11    0.59
  11 -14  -5   -0.00    0.56
  11 -15  -5    0.33    0.71
 -10   0   1   -0.00    0.53
  10   0  -1   -0.00    0.60
 -10   0   2    3.55    1.21
  10   0  -2    3.33    1.25
 -10   0   3    0.50    0.58
 -10   0   3   -0.00    0.49
  10   0  -3   -0.00    0.64
 -10   0   4   11.90    3.38
 -10   0   4   11.08    3.43
  10   0  -4   16.58    3.61
 -10   0   5    0.43    0.48
 -10   0   5    0.12    0.54
  10   0  -5    0.00    0.49
 -10   0   6    1.95    0.78
 -10   0   6    1.93    0.94
  10   0  -6    2.71    1.07
 -10   0   7    0.32    0.49
  10   0  -7   -0.00    0.54
 -10   0   8    2.47    0.94
 -10   0   9   -0.00    0.43
 -10   0  10   10.42    2.86
 -10   0  11    0.72    0.55
 -10   0  12    0.10    0.44
 -10   0  13   -0.00    0.45
 -10   0  14    0.56    0.56
 -10   0  15    0.03    0.41
 -10   0  16    1.92    0.83
 -10   0  17   -0.00    0.43
 -10   0  18    1.57    0.78
 -10   0  19    0.11    0.42
 -10   0  20    3.32    1.14
 -10   0  21    0.16    0.49
 -10   0  22   -0.00    0.42
 -10   0  23   -0.00    0.46
 -10   0  24    0.00    0.44
 -10   0  25    0.21    0.52
 -10   1   1   -0.00    0.44
  10  -1  -1    0.00    0.57
  10   1  -1    0.28    0.61
 -10  -1   1   -0.00    0.48
 -10   1   2   12.73    3.58
  10  -1  -2   11.10    3.64
  10   1  -2   13.36    3.70
 -10  -1   2   11.49    3.57
 -10  -1   2   21.90    3.82
 -10   1   3    0.03    0.48
  10  -1  -3    2.10    0.82
  10   1  -3    1.07    0.62
 -10  -1   3    1.06    0.62
 -10  -1   3    0.09    0.50
 -10   1   4   -0.00    0.54
  10  -1  -4    0.49    0.55
  10   1  -4   -0.00    0.51
 -10  -1   4    0.00    0.45
 -10  -1   4    0.47    0.50
 -10   1   5    1.28    0.66
 -10   1   5    1.44    0.69
  10  -1  -5    0.96    0.72
  10   1  -5    0.18    0.59
 -10  -1   5    0.50    0.62
 -10  -1   5    1.96    0.74
 -10   1   6    9.63    2.30
 -10   1   6   11.42    2.43
  10  -1  -6    5.91    2.28
 -10  -1   6    6.59    2.21
 -10   1   7    0.90    0.59
 -10   1   7    0.25    0.52
  10  -1  -7    1.09    0.71
 -10  -1   7    0.76    0.53
 -10   1   8    3.69    1.10
  10  -1  -8    4.28    1.25
 -10  -1   8    2.08    0.98
 -10   1   9    0.26    0.43
 -10  -1   9   -0.00    0.40
 -10   1  10    0.70    0.55
 -10  -1  10    0.23    0.44
 -10   1  11    0.35    0.48
 -10  -1  11    1.14    0.60
 -10   1  12    8.36    2.42
 -10  -1  12    8.73    2.41
 -10   1  13    0.73    0.61
 -10  -1  13    0.00    0.49
 -10   1  14    0.34    0.48
 -10  -1  14    0.86    0.53
 -10   1  15   -0.00    0.47
 -10  -1  15   -0.00    0.45
 -10   1  16    3.04    1.08
 -10  -1  16    2.61    1.00
 -10   1  17   -0.00    0.43
 -10  -1  17    0.50    0.49
 -10   1  18    1.84    0.87
 -10  -1  18    2.57    0.90
 -10   1  19   -0.00    0.42
 -10  -1  19    0.12    0.39
 -10   1  20    0.00    0.41
 -10  -1  20    0.63    0.47
 -10   1  21    0.00    0.47
 -10  -1  21    0.00    0.45
 -10   1  22    3.36    1.35
 -10  -1  22    5.29    1.43
 -10   1  23    0.00    0.44
 -10  -1  23    0.31    0.47
 -10   1  24   -0.00    0.56
 -10  -1  24    0.12    0.41
 -10   1  25    0.45    0.58
 -10   1  26    0.50    0.66
 -10   1  27   -0.00    0.55
 -10   2   1   -0.00    0.63
  10  -2  -1    0.14    0.65
  10   2  -1    0.18    0.54
 -10  -2   1    0.13    0.59
 -10  -2   1    0.28    0.49
 -10   2   2   -0.00    0.52
  10  -2  -2   -0.00    0.52
  10   2  -2    0.00    0.54
 -10  -2   2    0.22    0.51
 -10  -2   2    0.81    0.53
 -10   2   3    0.00    0.46
  10  -2  -3   -0.00    0.50
  10   2  -3   -0.00    0.56
 -10  -2   3   -0.00    0.57
 -10  -2   3    0.06    0.42
 -10   2   4   14.34    4.59
  10  -2  -4   18.22    4.75
  10   2  -4   19.37    4.78
 -10  -2   4   20.07    4.66
 -10   2   5    4.26    1.32
  10  -2  -5    3.60    1.38
 -10  -2   5    3.81    1.29
 -10   2   6    2.03    1.04
  10  -2  -6    3.58    1.21
 -10  -2   6    3.20    1.05
 -10   2   7    0.22    0.55
  10  -2  -7    1.07    0.67
 -10  -2   7    1.09    0.59
 -10   2   8    2.04    0.76
 -10   2   8    1.68    0.87
  10  -2  -8    1.74    0.91
 -10  -2   8    0.75    0.67
 -10   2   9    0.38    0.54
 -10  -2   9    1.05    0.52
 -10   2  10    1.29    0.86
 -10  -2  10    3.72    0.97
 -10   2  11    0.64    0.51
 -10  -2  11   -0.00    0.42
 -10   2  12    0.21    0.50
 -10  -2  12    0.46    0.54
 -10   2  13   -0.00    0.45
 -10  -2  13    0.38    0.42
 -10   2  14    1.61    0.71
 -10  -2  14    1.00    0.62
 -10   2  15    0.64    0.64
 -10  -2  15    1.43    0.62
 -10   2  16   -0.00    0.44
 -10  -2  16    0.28    0.36
 -10   2  17    0.38    0.52
 -10  -2  17    0.10    0.43
 -10   2  18    0.76    0.56
 -10  -2  18   -0.00    0.40
 -10   2  19    0.66    0.56
 -10  -2  19   -0.00    0.46
 -10   2  20    1.11    0.78
 -10  -2  20    2.67    0.86
 -10   2  21   -0.00    0.50
 -10  -2  21    0.08    0.46
 -10   2  22   -0.00    0.49
 -10  -2  22    0.16    0.43
 -10   2  23   -0.00    0.37
 -10  -2  23    0.61    0.48
 -10   2  24    1.53    0.79
 -10   2  25    0.02    0.46
 -10   2  26    0.97    0.68
 -10   2  27    0.46    0.54
 -10   2  28    0.16    0.59
 -10   3   1    2.09    0.72
  10  -3  -1    1.18    0.80
  10   3  -1    0.75    0.69
 -10  -3   1    0.05    0.57
 -10  -3   1    2.09    0.73
 -10   3   2    9.55    2.69
  10  -3  -2    9.49    2.79
 -10  -3   2   10.24    2.76
 -10   3   3    6.15    1.69
  10  -3  -3    4.58    1.71
 -10  -3   3    5.56    1.68
 -10   3   4    0.04    0.51
  10  -3  -4    0.25    0.51
 -10  -3   4   -0.00    0.55
 -10   3   5    0.57    0.61
  10  -3  -5    0.75    0.59
 -10  -3   5    0.81    0.57
 -10   3   6    1.09    0.73
  10  -3  -6    2.84    0.97
 -10  -3   6    2.42    0.84
 -10   3   7    0.41    0.51
  10  -3  -7    1.44    0.81
 -10  -3   7    1.88    0.69
 -10   3   8    2.78    1.53
  10  -3  -8    8.72    1.93
 -10  -3   8    7.50    1.69
 -10   3   9    1.31    0.64
  10  -3  -9    1.47    0.80
 -10  -3   9    0.47    0.57
 -10   3  10    0.28    0.49
 -10  -3  10    0.13    0.40
 -10   3  11    1.05    0.74
 -10  -3  11    2.35    0.79
 -10   3  12    2.54    0.97
 -10  -3  12    2.22    0.87
 -10   3  13   -0.00    0.45
 -10  -3  13    0.32    0.43
 -10   3  14   -0.00    0.58
 -10  -3  14    0.00    0.40
 -10   3  15    0.37    0.44
 -10  -3  15    0.45    0.44
 -10   3  16    0.73    0.72
 -10  -3  16    2.93    0.84
 -10   3  17    1.19    0.77
 -10  -3  17    2.02    0.77
 -10   3  18    0.63    0.64
 -10  -3  18    1.73    0.70
 -10   3  19    0.45    0.56
 -10  -3  19    0.52    0.50
 -10   3  20   -0.00    0.48
 -10  -3  20   -0.00    0.50
 -10   3  21    0.29    0.52
 -10  -3  21    0.59    0.51
 -10   3  22    4.20    1.44
 -10   3  23    0.22    0.52
 -10   3  24    0.39    0.51
 -10   3  25   -0.00    0.53
 -10   3  26   -0.00    0.59
 -10   3  27    0.55    0.65
  10  -3 -27   -0.00    5.27
 -10   3  28    0.15    0.65
  10  -3 -28    5.13    4.62
  10  -3 -29    0.00    2.83
 -10   4   1   -0.00    0.40
  10  -4  -1    0.17    0.66
 -10  -4   1    0.02    0.46
 -10   4   2    0.17    0.39
  10  -4  -2    0.38    0.64
 -10  -4   2    0.47    0.63
 -10   4   3    0.89    0.59
  10  -4  -3    0.00    0.62
 -10  -4   3    1.00    0.67
 -10   4   4    8.87    2.46
  10  -4  -4    7.68    2.52
 -10  -4   4    9.33    2.51
 -10   4   5    5.26    1.29
  10  -4  -5    5.65    1.49
 -10  -4   5    1.78    1.13
 -10   4   6    4.32    1.44
  10  -4  -6    3.87    1.55
 -10  -4   6    5.75    1.54
 -10   4   7    0.16    0.49
  10  -4  -7   -0.00    0.61
 -10  -4   7   -0.00    0.54
 -10   4   8    6.36    2.01
  10  -4  -8    8.55    2.22
 -10  -4   8    6.50    2.00
 -10   4   9    1.05    0.61
  10  -4  -9    0.44    0.70
 -10  -4   9    0.89    0.62
 -10   4  10    1.17    0.64
 -10  -4  10    0.93    0.60
 -10   4  11   -0.00    0.46
 -10  -4  11    0.00    0.44
 -10   4  12   -0.00    0.45
 -10  -4  12    0.04    0.41
 -10   4  13    0.27    0.49
 -10  -4  13    0.32    0.45
 -10   4  14    1.18    0.76
 -10  -4  14    1.40    0.66
 -10   4  15    0.21    0.62
 -10  -4  15    1.01    0.55
 -10   4  16    0.91    0.63
 -10  -4  16    1.49    0.64
 -10   4  17    0.48    0.56
 -10  -4  17   -0.00    0.41
 -10   4  18   -0.00    0.53
 -10  -4  18    0.00    0.40
 -10   4  19    0.61    0.59
 -10  -4  19    0.61    0.51
 -10   4  20    1.17    0.77
 -10  -4  20    1.30    0.66
 -10   4  21    0.53    0.59
 -10   4  22   -0.00    0.45
 -10   4  23    0.24    0.56
 -10   4  24    0.73    0.69
 -10   4  25    0.72    0.73
  10  -4 -25   -0.00    7.16
 -10   4  26    0.60    0.76
  10  -4 -26   -0.00    4.95
 -10   4  27    0.00    0.59
  10  -4 -27   -0.00    3.73
  10  -4 -28    0.02    2.91
  10  -4 -29    3.34    2.27
  10  -4 -30   -0.00    1.58
 -10   5   1    6.00    1.53
 -10  -5   1    3.42    1.44
 -10   5   2   19.11    5.16
 -10  -5   2   20.43    5.23
 -10   5   3    1.32    0.64
 -10  -5   3    0.55    0.57
 -10   5   4   -0.00    0.43
  10  -5  -4    0.55    0.67
 -10  -5   4    0.67    0.56
 -10   5   5    0.36    0.60
  10  -5  -5    1.13    0.73
 -10  -5   5    0.25    0.55
 -10   5   6    1.63    0.91
  10  -5  -6    4.30    1.25
 -10  -5   6    2.39    0.93
 -10   5   7    3.74    1.38
  10  -5  -7    5.23    1.59
 -10  -5   7    4.34    1.40
 -10   5   8    0.21    0.60
  10  -5  -8    3.49    1.08
 -10  -5   8    1.58    0.71
 -10   5   9    0.04    0.36
  10  -5  -9   -0.00    0.64
 -10  -5   9    0.00    0.45
 -10   5  10    1.05    0.60
 -10  -5  10   -0.00    0.47
 -10   5  11    1.57    0.75
 -10  -5  11    1.34    0.69
 -10   5  12    1.61    0.81
 -10  -5  12    1.74    0.76
 -10   5  13    0.69    0.68
 -10  -5  13    1.41    0.60
 -10   5  14    0.27    0.51
 -10  -5  14   -0.00    0.35
 -10   5  15    1.19    0.66
 -10  -5  15    0.32    0.47
 -10   5  16    0.18    0.45
 -10  -5  16    0.32    0.49
 -10   5  17    2.34    1.02
 -10  -5  17    2.09    0.82
 -10   5  18    0.45    0.72
 -10  -5  18    0.90    0.54
 -10   5  19    0.36    0.52
 -10   5  20   -0.00    0.63
 -10   5  21    0.73    0.74
 -10   5  22    0.61    0.68
 -10   5  23   -0.00    0.62
 -10   5  24    0.00    0.57
  10  -5 -24   12.33    7.33
 -10   5  25    0.46    0.59
  10  -5 -25   -0.00    4.27
  10  -5 -26    0.32    3.85
  10  -5 -27    3.03    3.14
  10  -5 -28   -0.00    2.34
  10  -5 -29    1.46    1.71
  10  -5 -30   -0.00    1.39
  10  -5 -31    0.14    0.97
 -10   6   1    0.38    0.46
  10  -6  -1   -0.00    0.60
 -10  -6   1   -0.00    0.58
 -10   6   2    0.00    0.46
  10  -6  -2    0.63    0.61
 -10  -6   2    0.42    0.58
 -10   6   3    1.72    0.70
 -10  -6   3    0.35    0.60
 -10   6   4    0.83    0.61
 -10  -6   4    0.40    0.59
 -10   6   5    0.64    0.52
 -10  -6   5    1.24    0.66
 -10   6   6    2.00    0.88
 -10  -6   6    1.10    0.70
 -10   6   7    0.03    0.59
  10  -6  -7    0.21    0.74
 -10  -6   7    0.45    0.52
 -10   6   8    1.01    0.57
  10  -6  -8   -0.00    0.50
 -10  -6   8    0.00    0.51
 -10   6   9    4.59    1.44
  10  -6  -9    3.84    1.49
 -10  -6   9    4.26    1.39
 -10   6  10    3.41    1.07
  10  -6 -10    3.03    1.22
 -10  -6  10    1.78    0.93
 -10   6  11    0.16    0.40
 -10  -6  11    0.30    0.48
 -10   6  12   -0.00    0.48
 -10  -6  12    0.31    0.47
 -10   6  13    1.43    0.85
 -10  -6  13    1.25    0.64
 -10   6  14   -0.00    0.67
 -10  -6  14    0.29    0.45
 -10   6  15    2.43    0.92
 -10  -6  15    0.98    0.63
 -10   6  16    0.31    0.57
 -10  -6  16    1.12    0.55
 -10   6  17    0.41    0.53
 -10  -6  17    0.17    0.37
 -10   6  18    0.37    0.60
 -10   6  19    0.83    0.70
 -10   6  20    0.05    0.62
 -10   6  21   -0.00    0.57
 -10   6  22   -0.00    0.60
  10  -6 -22    0.00    7.84
 -10   6  23   -0.00    0.59
  10  -6 -23    1.07    5.35
 -10   6  24    0.00    0.57
  10  -6 -24    0.00    3.88
  10  -6 -25   -0.00    3.55
  10  -6 -26   -0.00    2.17
  10  -6 -27    0.89    2.23
  10  -6 -28    1.55    1.71
  10  -6 -29    0.77    1.27
  10  -6 -30    0.06    1.24
  10  -6 -31    0.20    0.78
  10  -6 -32    0.35    0.84
 -10   7   1    6.82    1.80
  10  -7  -1    5.86    1.84
 -10  -7   1    4.25    1.68
 -10   7   2    0.61    0.51
  10  -7  -2    0.00    0.44
 -10  -7   2   -0.00    0.56
 -10   7   3    2.34    0.80
  10  -7  -3    0.00    0.69
 -10  -7   3    0.71    0.58
 -10   7   4    0.44    0.59
  10  -7  -4   -0.00    0.58
 -10  -7   4    0.15    0.52
 -10   7   5    4.30    1.46
  10  -7  -5    6.10    1.67
 -10  -7   5    3.64    1.43
 -10   7   6    1.22    0.67
  10  -7  -6    1.06    0.76
 -10  -7   6    0.26    0.59
 -10   7   7    2.27    1.00
 -10  -7   7    2.24    0.94
 -10   7   8    1.82    0.78
 -10  -7   8    0.34    0.57
 -10   7   9   -0.00    0.47
 -10  -7   9    0.67    0.57
 -10   7  10   -0.00    0.42
 -10  -7  10    0.35    0.56
 -10   7  11    1.60    0.81
 -10  -7  11    1.97    0.87
 -10   7  12    0.02    0.55
 -10  -7  12   -0.00    0.49
 -10   7  13    1.63    0.91
 -10  -7  13    2.29    0.87
 -10   7  14    0.00    0.51
 -10  -7  14   -0.00    0.41
 -10   7  15    0.97    0.65
 -10  -7  15   -0.00    0.47
 -10   7  16    0.00    0.64
 -10   7  17    3.82    1.45
 -10   7  18    0.17    0.62
 -10   7  19    0.68    0.67
 -10   7  20    0.74    0.79
  10  -7 -20   -0.00    6.14
 -10   7  21    0.27    0.60
  10  -7 -21   -0.00    6.52
 -10   7  22    0.74    0.73
  10  -7 -22   -0.00    5.12
  10  -7 -23   -0.00    3.62
  10  -7 -24    2.48    3.30
  10  -7 -25    0.00    2.41
  10  -7 -26    0.84    1.55
  10  -7 -27    2.48    2.01
  10  -7 -28   -0.00    1.26
  10  -7 -29   -0.00    1.18
 -10   7  30   -0.00    0.57
  10  -7 -30   -0.00    0.93
 -10   7  31   -0.00    0.60
  10  -7 -31   -0.00    0.75
  10  -7 -32    1.31    0.84
  10  -7 -33   -0.00    0.50
 -10   8   1    0.23    0.59
  10  -8  -1    0.00    0.61
 -10  -8   1    0.00    0.61
 -10   8   2    0.36    0.48
  10  -8  -2    0.36    0.56
 -10  -8   2   -0.00    0.55
 -10   8   3    2.01    0.89
  10  -8  -3    1.73    0.89
 -10  -8   3    1.28    0.82
 -10   8   4    1.10    0.75
  10  -8  -4    1.24    0.95
 -10  -8   4    1.05    0.79
 -10   8   5    6.68    1.55
  10  -8  -5    1.84    1.33
 -10  -8   5    4.28    1.39
 -10   8   6    0.00    0.52
  10  -8  -6    0.28    0.59
 -10  -8   6    0.49    0.59
 -10   8   7    1.60    0.72
  10  -8  -7    0.60    0.77
 -10  -8   7    0.00    0.57
 -10   8   8   -0.00    0.52
  10  -8  -8    0.13    0.57
 -10  -8   8    0.48    0.65
 -10   8   9    1.15    0.73
  10  -8  -9    1.58    0.92
 -10  -8   9    0.76    0.63
 -10   8  10    0.82    0.65
 -10  -8  10    0.65    0.59
 -10   8  11    3.05    1.19
 -10  -8  11    3.31    1.16
 -10   8  12    0.01    0.53
 -10  -8  12    0.10    0.50
 -10   8  13    0.97    0.66
 -10  -8  13    0.13    0.47
 -10   8  14    0.29    0.55
 -10   8  15    1.21    0.79
 -10   8  16    0.16    0.70
 -10   8  17   -0.00    0.66
 -10   8  18   -0.00    0.56
  10  -8 -18    4.17    7.59
 -10   8  19    0.94    0.77
  10  -8 -19    2.37    8.28
 -10   8  20   -0.00    0.64
  10  -8 -20   -0.00    4.65
  10  -8 -21   -0.00    2.98
  10  -8 -22    0.44    3.05
  10  -8 -23   -0.00    2.31
  10  -8 -24   -0.00    1.93
  10  -8 -25    2.03    2.34
  10  -8 -26   -0.00    1.52
 -10   8  27   -0.00    0.58
  10  -8 -27    1.44    1.40
 -10   8  28    0.07    0.55
  10  -8 -28   -0.00    0.91
 -10   8  29    0.14    0.67
  10  -8 -29    0.00    0.75
 -10   8  30    0.19    0.50
  10  -8 -30    0.00    0.73
 -10   9   1    4.41    1.24
  10  -9  -1    2.45    1.22
 -10  -9   1    1.72    1.16
 -10   9   2    1.75    0.66
  10  -9  -2   -0.00    0.62
 -10  -9   2    0.00    0.68
 -10   9   3    3.39    1.01
  10  -9  -3    1.04    0.81
 -10  -9   3    1.46    0.87
 -10   9   4    0.00    0.45
  10  -9  -4   -0.00    0.54
 -10  -9   4   -0.00    0.53
 -10   9   5    0.13    0.54
  10  -9  -5   -0.00    0.52
 -10  -9   5    0.75    0.67
 -10   9   6   -0.00    0.64
  10  -9  -6    0.05    0.60
 -10  -9   6   -0.00    0.50
 -10   9   7    2.41    1.06
  10  -9  -7    1.47    0.96
 -10  -9   7    2.76    0.99
 -10   9   8    0.70    0.64
  10  -9  -8    1.17    0.80
 -10  -9   8    0.57    0.57
 -10   9   9   -0.00    0.57
  10  -9  -9    0.00    0.57
 -10  -9   9    0.11    0.55
 -10   9  10    0.26    0.64
 -10  -9  10    0.11    0.48
 -10   9  11    1.93    0.97
 -10  -9  11    2.01    0.88
 -10   9  12   -0.00    0.54
 -10  -9  12    0.76    0.57
 -10   9  13    0.00    0.73
 -10   9  14    1.17    0.81
 -10   9  15    0.11    0.52
 -10   9  16    0.64    0.72
  10  -9 -16    4.92    6.07
 -10   9  17    1.69    0.93
  10  -9 -17    0.00    5.71
 -10   9  18    1.11    0.79
  10  -9 -18    3.27    5.58
  10  -9 -19   -0.00    4.65
  10  -9 -20    3.04    4.20
  10  -9 -21    0.30    2.26
  10  -9 -22    0.53    1.93
  10  -9 -23    5.72    2.90
 -10   9  24   -0.00    0.51
  10  -9 -24   -0.00    1.27
 -10   9  25   -0.00    0.59
  10  -9 -25   -0.00    1.18
 -10   9  26    0.55    0.64
  10  -9 -26    1.24    1.12
 -10   9  27    0.24    0.60
  10  -9 -27    0.38    1.10
 -10   9  28   -0.00    0.60
 -10   9  29    0.63    0.65
 -10   9  30   -0.00    0.44
 -10  10   1    1.11    0.72
  10 -10  -1    0.09    0.62
 -10 -10   1   -0.00    0.52
 -10  10   2    0.12    0.61
  10 -10  -2    0.75    0.63
 -10 -10   2    0.23    0.51
 -10  10   3    0.88    0.86
  10 -10  -3    1.41    0.86
 -10 -10   3    1.87    0.87
 -10  10   4    0.78    0.80
  10 -10  -4   -0.00    0.54
 -10 -10   4   -0.00    0.55
 -10  10   5    4.53    1.21
  10 -10  -5    0.63    0.92
 -10 -10   5    3.72    1.15
 -10  10   6   -0.00    0.57
  10 -10  -6    0.00    0.72
 -10 -10   6    0.11    0.54
 -10  10   7    1.06    0.67
  10 -10  -7    0.71    0.74
 -10 -10   7   -0.00    0.59
 -10  10   8   -0.00    0.58
  10 -10  -8    0.60    0.70
 -10 -10   8    0.58    0.57
 -10  10   9    4.60    1.20
  10 -10  -9    1.16    0.96
 -10 -10   9    1.71    0.90
 -10  10  10   -0.00    0.53
 -10 -10  10    0.18    0.57
 -10  10  11    0.00    0.58
 -10  10  12    0.00    0.58
 -10  10  13    2.04    0.99
  10 -10 -13   -0.00    7.75
 -10  10  14    0.37    0.73
  10 -10 -14   -0.00    5.35
 -10  10  15    2.24    1.07
  10 -10 -15    3.17    6.05
 -10  10  16   -0.00    0.76
  10 -10 -16   -0.00    5.14
  10 -10 -17    0.47    3.11
  10 -10 -18    1.41    3.68
  10 -10 -19    5.32    3.52
  10 -10 -20    0.89    2.16
  10 -10 -21    0.30    1.78
  10 -10 -22   -0.00    1.49
  10 -10 -23    0.53    1.40
  10 -10 -24    1.01    1.12
 -10  11   1    0.50    0.67
  10 -11  -1    1.53    0.85
 -10 -11   1    0.44    0.62
 -10  11   2    0.07    0.56
  10 -11  -2    0.31    0.52
 -10 -11   2    0.00    0.60
 -10  11   3    1.04    0.70
  10 -11  -3    0.02    0.61
 -10 -11   3    0.65    0.66
 -10  11   4   -0.00    0.58
  10 -11  -4    0.38    0.72
 -10 -11   4    2.06    0.82
 -10  11   5   -0.00    0.59
  10 -11  -5   -0.00    0.53
 -10 -11   5   -0.00    0.59
 -10  11   6    0.00    0.59
  10 -11  -6    0.09    0.61
 -10 -11   6   -0.00    0.63
 -10  11   7    3.26    1.19
  10 -11  -7    1.39    1.02
 -10 -11   7    2.99    1.15
 -10  11   8    0.50    0.78
  10 -11  -8    0.22    0.71
 -10 -11   8    0.51    0.71
 -10  11   9    0.41    0.74
  10 -11  -9   -0.00    0.53
 -10  11  10    0.21    0.65
  10 -11 -10   -0.00    6.74
 -10  11  11    1.93    1.08
  10 -11 -11    8.67    7.67
 -10  11  12    0.00    0.47
  10 -11 -12    0.00    5.61
 -10  11  13   -0.00    0.66
  10 -11 -13    0.20    3.43
  10 -11 -14    0.97    4.81
  10 -11 -15    3.65    3.82
  10 -11 -16    0.00    2.49
  10 -11 -17   -0.00    4.04
  10 -11 -18   -0.00    1.59
  10 -11 -19   -0.00    2.15
  10 -11 -20    0.15    1.50
 -10  12   1   -0.00    0.54
  10 -12  -1   -0.00    0.73
 -10 -12   1    0.49    0.70
 -10  12   2   -0.00    0.63
  10 -12  -2   -0.00    0.68
 -10 -12   2    0.59    0.63
 -10  12   3    0.03    0.52
  10 -12  -3    0.03    0.64
 -10 -12   3    0.01    0.64
 -10  12   4    0.50    0.67
  10 -12  -4   -0.00    0.55
 -10 -12   4    0.00    0.54
 -10  12   5    0.84    0.76
  10 -12  -5    0.00    0.46
 -10 -12   5    0.95    0.73
 -10  12   6   -0.00    0.67
  10 -12  -6    9.66    9.62
  10 -12  -6    0.68    0.71
 -10 -12   6   -0.00    0.59
 -10  12   7    0.09    0.63
  10 -12  -7    0.00    6.61
  10 -12  -7    0.21    0.63
 -10  12   8    0.38    0.66
  10 -12  -8    1.27    6.83
  10 -12  -8    0.45    0.68
 -10  12   9    0.33    0.65
  10 -12  -9   -0.00    4.72
 -10  12  10    0.00    0.65
  10 -12 -10   -0.00    4.22
  10 -12 -11   -0.00    4.17
  10 -12 -12    1.11    3.26
  10 -12 -13    0.62    3.60
  10 -12 -14   -0.00    2.95
  10 -12 -15    0.57    2.41
  10 -12 -16    0.20    1.76
  10 -12 -17   -0.00    1.59
 -10  13   1    0.38    0.68
  10 -13  -1   -0.00    6.43
  10 -13  -1    0.64    0.66
 -10 -13   1    0.32    0.61
 -10  13   2    0.21    0.57
  10 -13  -2   24.78   10.62
  10 -13  -2    0.10    0.63
 -10 -13   2   -0.00    0.61
 -10  13   3    0.00    0.79
  10 -13  -3    7.22    7.36
  10 -13  -3    1.62    0.93
 -10 -13   3    1.29    0.79
 -10  13   4    0.48    0.63
  10 -13  -4   -0.00    6.04
  10 -13  -4    0.37    0.71
 -10 -13   4   -0.00    0.61
 -10  13   5    0.73    0.65
  10 -13  -5   -0.00    5.08
  10 -13  -5   -0.00    0.62
 -10  13   6    0.30    0.65
  10 -13  -6    0.23    4.05
  10 -13  -6   -0.00    0.69
  10 -13  -7    1.73    4.35
  10 -13  -7    0.17    0.62
  10 -13  -8   -0.00    3.17
  10 -13  -8    0.00    0.58
  10 -13  -9   -0.00    3.12
  10 -13 -10    0.00    2.55
  10 -13 -11    1.88    2.58
  10 -13 -12    0.57    2.37
  10 -13 -13    0.15    1.93
 -10  14   1    0.00    0.73
  10 -14  -1    5.96    5.19
  10 -14  -1   -0.00    0.57
 -10 -14   1    0.90    0.67
  10 -14  -2   -0.00    3.96
  10 -14  -2    0.06    0.61
 -10 -14   2    0.33    0.59
  10 -14  -3    3.82    4.09
  10 -14  -3    0.36    0.62
 -10 -14   3    0.08    0.68
  10 -14  -4    0.00    2.99
  10 -14  -4   -0.00    0.59
  10 -14  -5    0.00    2.91
  10 -14  -5    0.27    0.71
  10 -14  -6    6.51    3.39
  10 -14  -6    0.49    0.74
  10 -14  -7    1.31    2.14
  10 -14  -7   -0.00    0.64
  10 -14  -8    0.00    2.35
  10 -15  -1    2.70    2.97
  10 -15  -1    0.71    0.72
  10 -15  -2   -0.00    2.82
  10 -15  -2    1.02    0.78
  10 -15  -3   -0.00    0.61
  10 -15  -4   -0.00    0.71
  10 -15  -5    0.08    0.62
  10 -15  -6    0.17    0.68
  10 -15  -7   -0.00    0.61
  -9   0   1    2.43    0.82
   9   0  -1    1.27    0.84
  -9   0   2   -0.00    0.43
   9   0  -2    0.34    0.51
  -9   0   3   18.00    4.72
   9   0  -3   17.79    4.77
  -9   0   4   -0.00    0.42
   9   0  -4   -0.00    0.53
  -9   0   5    5.60    1.52
   9   0  -5    3.65    1.42
  -9   0   6   -0.00    0.44
   9   0  -6   -0.00    0.43
  -9   0   7   13.97    4.03
   9   0  -7   16.55    4.11
  -9   0   8    0.00    0.40
   9   0  -8    0.18    0.48
  -9   0   9    9.76    2.25
   9   0  -9    5.81    2.12
  -9   0  10   -0.00    0.49
   9   0 -10    0.46    0.53
  -9   0  15    2.29    0.89
  -9   0  16    0.14    0.41
  -9   0  17    1.59    0.75
  -9   0  18    0.33    0.49
  -9   0  19    5.54    1.66
  -9   0  20    0.80    0.53
  -9   0  21    0.44    0.46
  -9   0  22    0.06    0.37
  -9   0  23    3.58    1.24
  -9   0  24    0.32    0.61
  -9   0  25    1.74    0.84
  -9   0  26    0.27    0.52
  -9   1   1   48.49   11.36
   9  -1  -1   44.82   11.39
   9   1  -1   44.53   11.38
  -9  -1   1   41.54   11.32
  -9   1   2    0.66    0.56
   9  -1  -2    0.00    0.63
   9   1  -2    0.60    0.65
  -9  -1   2    1.28    0.61
  -9   1   3    0.48    0.49
   9  -1  -3    1.71    0.77
   9   1  -3    0.00    0.52
  -9  -1   3    0.48    0.54
  -9   1   4    7.42    2.03
   9  -1  -4    5.70    2.01
   9   1  -4    5.50    1.99
  -9  -1   4    9.32    2.10
  -9   1   5   12.13    3.77
   9  -1  -5   15.58    3.87
   9   1  -5   16.67    3.89
  -9  -1   5   13.34    3.78
  -9   1   6    0.03    0.43
   9  -1  -6    0.09    0.45
   9   1  -6    0.00    0.45
  -9  -1   6   -0.00    0.45
  -9   1   7    5.64    1.54
   9  -1  -7    5.14    1.56
   9   1  -7    4.88    1.52
  -9  -1   7    3.71    1.44
  -9   1   8    0.19    0.38
   9  -1  -8    0.00    0.45
   9   1  -8   -0.00    0.47
  -9  -1   8    0.35    0.45
  -9   1   9    2.06    0.85
  -9   1   9    0.97    0.80
   9  -1  -9    3.09    0.99
   9   1  -9    2.46    0.91
  -9  -1   9    2.21    0.87
  -9   1  10   -0.00    0.47
  -9   1  10   -0.00    0.40
   9  -1 -10    0.55    0.61
  -9   1  11   11.11    2.14
   9  -1 -11    4.52    2.02
  -9   1  12    0.29    0.38
  -9   1  13    0.25    0.36
  -9   1  14    0.26    0.45
  -9   1  15    7.41    2.13
  -9   1  16    1.13    0.65
  -9   1  17    1.08    0.65
  -9   1  18    0.00    0.45
  -9   1  19   -0.00    0.46
  -9   1  20    0.40    0.45
  -9  -1  20    0.38    0.44
  -9   1  21    7.47    2.01
  -9  -1  21    6.06    1.93
  -9   1  22   -0.00    0.44
  -9  -1  22   -0.00    0.42
  -9   1  23    0.15    0.46
  -9  -1  23    0.33    0.46
  -9   1  24    0.40    0.51
  -9  -1  24    0.01    0.41
  -9   1  25    0.37    0.58
  -9  -1  25    0.22    0.50
  -9   1  26    0.21    0.48
  -9   1  27    2.17    0.96
   9  -1 -27    0.00    5.45
  -9   2   1    3.19    1.48
   9  -2  -1    7.88    1.76
   9   2  -1   10.10    1.87
  -9  -2   1    4.33    1.55
  -9   2   2    0.27    0.44
   9  -2  -2    0.90    0.60
   9   2  -2    1.18    0.64
  -9  -2   2   -0.00    0.39
  -9   2   3   12.30    3.73
  -9   2   3   16.10    3.84
   9  -2  -3   16.14    3.91
   9   2  -3   12.75    3.81
  -9  -2   3   15.00    3.82
  -9   2   4    0.26    0.43
  -9   2   4    1.36    0.65
   9  -2  -4    0.62    0.58
   9   2  -4    0.00    0.48
  -9  -2   4    1.39    0.63
  -9   2   5    0.55    0.50
  -9   2   5    1.27    0.66
   9  -2  -5    0.67    0.66
   9   2  -5    1.13    0.68
  -9  -2   5    1.38    0.70
  -9   2   6    0.00    0.48
  -9   2   6    0.35    0.50
   9  -2  -6    0.00    0.46
   9   2  -6    0.37    0.54
  -9  -2   6   -0.00    0.43
  -9   2   7    5.69    1.50
  -9   2   7    2.15    1.36
   9  -2  -7    4.66    1.53
   9   2  -7    8.40    1.70
  -9  -2   7    5.26    1.51
  -9   2   8    2.66    1.04
  -9   2   8    1.62    1.03
   9  -2  -8    2.94    1.17
   9   2  -8    5.08    1.24
  -9  -2   8    4.14    1.16
  -9   2   9    3.38    1.18
  -9   2   9    4.13    1.33
   9  -2  -9    3.73    1.36
  -9   2  10    0.86    0.50
  -9   2  10    0.38    0.54
   9  -2 -10    1.56    0.76
  -9   2  11    0.47    0.44
  -9   2  11    0.21    0.51
   9  -2 -11   -0.00    0.56
  -9   2  12    1.24    0.67
  -9   2  13    5.55    1.69
  -9   2  14    2.36    0.91
  -9   2  15    0.76    0.57
  -9   2  16    0.06    0.45
  -9   2  17    3.07    1.11
  -9   2  18   -0.16    0.46
  -9   2  19    8.49    2.43
  -9   2  20    0.27    0.47
  -9   2  21    0.35    0.53
  -9   2  22    0.14    0.50
  -9   2  23    3.04    1.10
  -9   2  24    0.00    0.50
  -9   2  25    0.64    0.66
  -9   2  26    0.58    0.63
   9  -2 -26   -0.00    6.39
  -9   2  27   -0.00    0.40
   9  -2 -27   -0.00    4.24
   9  -2 -28    0.53    3.21
  -9   3   1   19.30    5.07
   9  -3  -1   20.05    5.17
   9   3  -1   19.16    5.15
  -9  -3   1   19.98    5.12
  -9  -3   1   18.92    5.10
  -9   3   2    2.56    1.08
   9  -3  -2    3.66    1.23
   9   3  -2    2.09    1.13
  -9  -3   2    6.41    1.33
  -9   3   3    0.40    0.47
   9  -3  -3    0.29    0.59
   9   3  -3    0.04    0.47
  -9  -3   3    0.72    0.57
  -9   3   4   -0.00    0.39
   9  -3  -4    0.00    0.46
   9   3  -4    0.40    0.43
  -9  -3   4    0.80    0.54
  -9   3   5    3.70    1.54
   9  -3  -5    6.21    1.78
   9   3  -5    7.01    1.76
  -9  -3   5    6.45    1.73
  -9   3   6    4.56    1.52
  -9   3   6    5.41    1.62
   9  -3  -6    6.18    1.74
   9   3  -6    6.84    1.70
  -9  -3   6    3.92    1.56
  -9   3   7    2.64    0.86
  -9   3   7    2.83    0.93
   9  -3  -7    0.96    0.90
  -9   3   8    0.72    0.52
  -9   3   8    1.03    0.57
   9  -3  -8    0.74    0.60
  -9   3   9    0.55    0.55
  -9   3   9    0.55    0.59
   9  -3  -9    1.24    0.73
  -9   3  10    0.74    0.54
  -9   3  10    1.00    0.69
   9  -3 -10    0.88    0.68
  -9   3  11   17.08    3.79
  -9   3  11   10.72    3.74
   9  -3 -11   14.67    3.84
  -9   3  12    0.64    0.56
  -9   3  13    1.60    0.76
  -9   3  14    0.00    0.44
  -9   3  15    4.92    1.53
  -9   3  16    1.05    0.66
  -9   3  17    1.09    0.61
  -9   3  18    0.19    0.50
  -9   3  19   -0.00    0.50
  -9   3  20    0.79    0.65
  -9   3  21    5.99    1.84
  -9   3  22    0.34    0.48
  -9   3  23    0.66    0.63
  -9   3  25    1.98    0.95
   9  -3 -25    7.39    7.22
  -9   3  26    0.58    0.60
   9  -3 -26   -0.00    3.80
   9  -3 -27    2.85    3.56
   9  -3 -28    1.04    2.73
   9  -3 -29    0.00    1.55
  -9   4   1   -0.00    0.52
   9  -4  -1    0.06    0.63
   9   4  -1    0.15    0.47
  -9  -4   1    0.00    0.58
  -9  -4   1    0.48    0.50
  -9   4   2    4.74    1.59
   9  -4  -2    4.34    1.70
   9   4  -2    5.64    1.72
  -9  -4   2    5.49    1.67
  -9  -4   2    7.89    1.81
  -9   4   3    6.86    1.92
   9  -4  -3    5.01    1.94
   9   4  -3    7.58    2.00
  -9  -4   3    6.80    1.94
  -9   4   4    0.99    0.71
   9  -4  -4    5.69    1.24
  -9   4   5    8.80    2.67
   9  -4  -5   11.55    2.85
  -9   4   6   -0.00    0.40
   9  -4  -6    0.82    0.61
  -9   4   7    6.24    1.89
   9  -4  -7    6.80    2.04
  -9   4   8   10.44    3.17
   9  -4  -8   13.84    3.34
  -9   4   9    6.76    1.97
   9  -4  -9    6.45    2.08
  -9   4  10    0.23    0.46
  -9   4  10   -0.00    0.49
   9  -4 -10    0.12    0.50
  -9   4  11    0.96    0.56
  -9   4  11    0.07    0.59
   9  -4 -11   -0.00    0.58
  -9   4  12    0.38    0.61
   9  -4 -12    0.00    0.59
  -9   4  13    1.66    0.80
  -9   4  14    0.10    0.58
  -9   4  15    1.34    0.78
  -9   4  16    0.15    0.55
  -9   4  17    1.19    0.74
  -9   4  19    3.14    1.16
  -9   4  20   -0.00    0.44
  -9   4  21   -0.00    0.50
  -9   4  22    1.12    0.71
  -9   4  23    3.56    1.35
  -9   4  24    0.11    0.60
   9  -4 -24    0.00    5.90
  -9   4  25    0.75    0.64
   9  -4 -25   -0.00    4.10
   9  -4 -26    4.00    3.50
   9  -4 -27    3.75    2.88
   9  -4 -28    0.12    1.29
   9  -4 -29    6.12    2.66
   9  -4 -30    0.22    1.07
  -9   5   1   11.50    2.95
   9  -5  -1   10.95    3.03
  -9  -5   1    9.59    2.95
  -9   5   2    5.90    1.62
   9  -5  -2    5.53    1.77
  -9  -5   2    4.44    1.62
  -9   5   3    1.03    0.59
   9  -5  -3    0.34    0.57
  -9  -5   3    0.36    0.51
  -9   5   4    6.75    2.03
   9  -5  -4    5.59    2.11
  -9  -5   4    8.89    2.12
  -9   5   5    4.36    1.46
   9  -5  -5    4.64    1.54
  -9   5   6    2.17    0.92
   9  -5  -6    3.62    1.20
  -9   5   7    0.92    0.81
   9  -5  -7    5.36    1.26
  -9   5   8    0.00    0.48
   9  -5  -8    0.56    0.61
  -9   5   9   -0.00    0.48
   9  -5  -9    0.00    0.61
  -9   5  10    0.00    0.49
   9  -5 -10    0.23    0.61
  -9   5  11    6.22    1.83
   9  -5 -11    5.58    1.86
  -9   5  12    3.88    1.30
   9  -5 -12    3.50    1.38
  -9   5  13    0.40    0.50
  -9   5  14    3.52    1.26
  -9   5  15    0.92    0.64
  -9   5  16    3.01    1.16
  -9   5  17    2.42    1.01
  -9   5  18   -0.00    0.44
  -9  -5  18    0.59    0.44
  -9   5  19    0.25    0.57
  -9  -5  19    0.34    0.37
  -9   5  20    0.28    0.49
  -9   5  21    1.97    0.97
  -9   5  22    1.71    0.92
   9  -5 -22   -0.00    5.19
  -9   5  23    0.86    0.68
   9  -5 -23    3.06    5.28
  -9   5  24    0.28    0.53
   9  -5 -24    0.00    3.47
   9  -5 -25    1.91    3.36
   9  -5 -26    0.23    2.09
   9  -5 -27    3.49    2.46
   9  -5 -28    3.55    2.09
   9  -5 -29   -0.00    1.09
   9  -5 -30    1.10    1.10
   9  -5 -31    0.90    0.83
  -9   5  32   -0.00    0.51
   9  -5 -32    0.83    0.70
  -9   5  33    0.04    0.55
  -9   6   1    0.00    0.46
  -9  -6   1    0.00    0.56
  -9   6   2    8.47    2.30
  -9  -6   2    7.42    2.29
  -9   6   3    2.70    0.87
  -9  -6   3    0.96    0.70
  -9   6   4    2.51    1.04
   9  -6  -4    3.61    1.17
  -9  -6   4    2.11    1.00
  -9   6   5    0.46    0.54
   9  -6  -5    1.72    0.75
  -9  -6   5    0.61    0.65
  -9   6   6    0.68    0.63
   9  -6  -6    1.89    0.81
  -9  -6   6    1.26    0.68
  -9   6   7    1.79    0.88
   9  -6  -7    1.38    0.92
  -9   6   8    5.32    2.01
   9  -6  -8   10.28    2.28
  -9   6   9    1.18    0.67
   9  -6  -9    0.80    0.74
  -9   6  10   -0.00    0.37
   9  -6 -10   -0.00    0.61
  -9   6  11    0.00    0.45
   9  -6 -11    0.20    0.52
  -9   6  12    3.37    1.29
   9  -6 -12    4.48    1.50
  -9   6  13    0.97    0.63
  -9   6  14    4.70    1.57
  -9   6  15    1.37    0.76
  -9   6  16    0.23    0.55
  -9   6  17    0.21    0.65
  -9   6  18    3.39    1.31
  -9   6  19    1.57    0.83
  -9   6  20    0.55    0.65
   9  -6 -20    0.00    6.50
  -9   6  21    0.91    0.69
   9  -6 -21    1.07    5.63
  -9   6  22    0.48    0.60
   9  -6 -22    3.58    4.79
   9  -6 -23    0.47    3.15
   9  -6 -24    0.62    2.84
   9  -6 -25   -0.00    2.18
   9  -6 -26    0.39    1.81
   9  -6 -27    1.74    1.62
   9  -6 -28    1.88    1.54
   9  -6 -29    0.43    1.00
  -9   6  30    0.16    0.57
   9  -6 -30    1.30    0.84
  -9   6  31    0.00    0.50
   9  -6 -31    0.00    0.64
  -9   6  32   -0.00    0.54
   9  -6 -32    0.25    0.48
  -9   6  33    0.41    0.66
   9  -6 -33    0.50    0.46
  -9   7   1    0.55    0.57
   9  -7  -1    0.79    0.65
  -9  -7   1    0.65    0.58
  -9   7   2    0.51    0.62
   9  -7  -2    0.92    0.72
  -9  -7   2    0.90    0.62
  -9   7   3   -0.00    0.34
  -9  -7   3    0.00    0.55
  -9   7   4    2.48    0.96
  -9  -7   4    1.72    0.92
  -9   7   5    1.18    0.63
  -9  -7   5    0.08    0.50
  -9   7   6    3.81    1.42
  -9  -7   6    4.75    1.43
  -9   7   7    0.22    0.49
  -9  -7   7    0.33    0.55
  -9   7   8    0.31    0.48
   9  -7  -8    0.23    0.53
  -9  -7   8    0.65    0.61
  -9   7   9    0.00    0.56
   9  -7  -9    1.69    0.82
  -9  -7   9    1.51    0.69
  -9   7  10    0.82    0.68
   9  -7 -10    3.15    1.02
  -9   7  11    0.87    0.63
   9  -7 -11    1.50    0.82
  -9   7  12    5.74    1.83
   9  -7 -12    5.56    1.88
  -9   7  13   -0.00    0.49
  -9   7  14    2.55    1.08
  -9   7  15    0.00    0.57
  -9   7  16    5.75    1.87
  -9   7  17    0.48    0.56
  -9   7  18    0.00    0.66
   9  -7 -18    5.02    7.93
  -9   7  19    0.38    0.59
   9  -7 -19    0.00    4.76
  -9   7  20    0.34    0.63
   9  -7 -20    1.72    4.57
   9  -7 -21   -0.00    3.17
   9  -7 -22   -0.00    3.33
   9  -7 -23    0.83    2.47
   9  -7 -24    0.60    1.90
   9  -7 -25   -0.00    1.30
   9  -7 -26    3.15    1.92
  -9   7  27    1.38    0.75
   9  -7 -27   -0.00    1.23
  -9   7  28    0.07    0.48
   9  -7 -28    0.00    0.85
  -9   7  29   -0.00    0.49
   9  -7 -29    1.46    0.90
  -9   7  30    0.53    0.64
   9  -7 -30    0.00    0.53
  -9   7  31    0.40    0.47
   9  -7 -31    0.05    0.55
  -9   7  32   -0.00    0.50
   9  -7 -32   -0.00    0.52
   9  -7 -33    0.00    0.49
   9  -7 -34    0.08    0.41
  -9   8   1    1.17    0.83
   9  -8  -1    3.05    1.04
  -9  -8   1    0.90    0.71
  -9   8   2    1.45    0.72
   9  -8  -2    0.88    0.87
  -9  -8   2    1.83    0.80
  -9   8   3    0.05    0.45
   9  -8  -3   -0.00    0.64
  -9  -8   3    0.00    0.62
  -9   8   4    7.74    1.73
   9  -8  -4    5.54    1.68
  -9  -8   4    3.03    1.48
  -9   8   5    0.00    0.48
   9  -8  -5    0.00    0.47
  -9  -8   5    0.00    0.54
  -9   8   6    0.17    0.54
   9  -8  -6   -0.00    0.58
  -9  -8   6    0.03    0.46
  -9   8   7   -0.00    0.50
  -9  -8   7    0.42    0.53
  -9   8   8    8.14    2.16
  -9  -8   8    6.01    2.02
  -9   8   9    0.83    0.68
  -9  -8   9    0.82    0.63
  -9   8  10    0.99    0.73
  -9  -8  10    0.86    0.65
  -9   8  11    0.61    0.61
  -9  -8  11    0.11    0.43
  -9   8  12    4.06    1.43
  -9   8  13    0.89    0.70
  -9   8  14    2.08    1.02
  -9   8  15    0.84    0.63
  -9   8  16    0.31    0.55
   9  -8 -16    2.00    7.85
  -9   8  17    0.70    0.75
   9  -8 -17    3.36    7.54
  -9   8  18    2.42    1.09
   9  -8 -18   -0.00    5.50
   9  -8 -19   -0.00    3.54
   9  -8 -20    2.22    4.04
   9  -8 -21   -0.00    2.58
   9  -8 -22    1.40    2.07
   9  -8 -23    0.00    1.31
  -9   8  24    0.86    0.74
   9  -8 -24    4.77    2.05
  -9   8  25    0.29    0.52
   9  -8 -25    1.48    1.51
  -9   8  26   -0.00    0.54
   9  -8 -26    0.23    0.97
  -9   8  27    0.00    0.46
   9  -8 -27   -0.00    0.79
  -9   8  28    0.34    0.62
   9  -8 -28    0.92    0.73
  -9   8  29    1.40    0.77
   9  -8 -29    0.46    0.65
  -9   8  30    0.95    0.66
   9  -8 -30    0.07    0.47
  -9   8  31    0.74    0.56
   9  -8 -31    0.35    0.53
  -9   8  32    0.15    0.51
   9  -8 -32    0.05    0.41
   9  -8 -33    0.17    0.43
  -9   9   1    1.20    0.71
   9  -9  -1    1.37    0.77
  -9  -9   1    0.31    0.55
  -9   9   2    1.35    0.77
   9  -9  -2    1.95    0.95
  -9  -9   2    2.21    0.93
  -9   9   3    1.41    0.70
   9  -9  -3    0.52    0.63
  -9  -9   3   -0.00    0.56
  -9   9   4    2.50    0.90
   9  -9  -4    1.06    0.86
  -9  -9   4    0.34    0.67
  -9   9   5    0.19    0.59
   9  -9  -5    0.61    0.64
  -9  -9   5    0.00    0.57
  -9   9   6    6.21    2.00
   9  -9  -6    5.73    2.01
  -9  -9   6    7.09    1.99
  -9   9   7    0.73    0.60
   9  -9  -7    0.46    0.62
  -9  -9   7    0.46    0.52
  -9   9   8    0.29    0.65
   9  -9  -8    0.53    0.63
  -9  -9   8    0.02    0.49
  -9   9   9    0.00    0.45
   9  -9  -9   -0.00    0.61
  -9  -9   9    0.29    0.54
  -9   9  10    1.37    0.72
   9  -9 -10    0.58    0.76
  -9  -9  10    0.45    0.54
  -9   9  11   -0.00    0.39
   9  -9 -11   -0.00    0.58
  -9  -9  11    0.27    0.52
  -9   9  12    4.19    1.23
  -9  -9  12    1.99    0.97
  -9   9  13    0.62    0.64
  -9   9  14    0.47    0.77
   9  -9 -14   -0.00    7.20
  -9   9  15    0.07    0.75
   9  -9 -15   10.70    5.90
  -9   9  16    3.47    1.46
   9  -9 -16    7.75    5.81
   9  -9 -17    0.68    4.55
   9  -9 -18   -0.00    3.45
   9  -9 -19    0.00    2.79
   9  -9 -20    0.36    2.08
  -9   9  21    0.00    0.49
   9  -9 -21   -0.00    1.87
  -9   9  22   -0.00    0.64
   9  -9 -22    6.48    2.17
  -9   9  23    0.09    0.65
   9  -9 -23    0.00    1.15
  -9   9  24    0.35    0.55
   9  -9 -24    0.25    1.05
  -9   9  25    1.92    0.82
   9  -9 -25    0.00    0.82
  -9   9  26    0.92    0.79
   9  -9 -26    1.17    0.95
  -9   9  27    0.85    0.65
   9  -9 -27    0.01    0.56
  -9   9  28    0.11    0.50
   9  -9 -28   -0.00    0.59
  -9   9  29    0.64    0.69
   9  -9 -29    0.02    0.42
  -9   9  30   -0.00    0.47
   9  -9 -30    0.34    0.48
  -9   9  31    0.39    0.56
  -9  10   1    0.66    0.58
   9 -10  -1    1.71    0.90
  -9 -10   1    0.45    0.62
  -9  10   2    1.45    0.91
   9 -10  -2    2.21    1.04
  -9 -10   2    4.42    1.15
  -9  10   3    0.08    0.48
   9 -10  -3   -0.00    0.47
  -9 -10   3    0.21    0.68
  -9  10   4    4.52    1.43
   9 -10  -4    3.55    1.47
  -9 -10   4    3.83    1.38
  -9  10   5    0.84    0.73
   9 -10  -5   -0.00    0.61
  -9 -10   5   -0.00    0.51
  -9  10   6    0.00    0.53
   9 -10  -6    1.42    0.84
  -9 -10   6   -0.00    0.45
  -9  10   7   -0.00    0.53
   9 -10  -7   -0.00    0.59
  -9 -10   7   -0.00    0.59
  -9  10   8    1.28    0.86
   9 -10  -8    1.29    0.88
  -9 -10   8    2.26    0.87
  -9  10   9    0.63    0.67
   9 -10  -9    0.45    0.66
  -9 -10   9    1.48    0.74
  -9  10  10    0.58    0.60
   9 -10 -10    1.22    0.80
  -9 -10  10   -0.00    0.49
  -9  10  11   -0.00    0.57
   9 -10 -11   -0.00    5.07
   9 -10 -11    0.48    0.64
  -9  10  12    1.76    0.95
   9 -10 -12    0.56    5.79
  -9  10  13    0.96    0.73
   9 -10 -13    0.00    5.37
   9 -10 -14   -0.00    3.54
   9 -10 -15    5.31    4.03
   9 -10 -16    2.41    3.64
   9 -10 -17    1.33    2.67
   9 -10 -18    1.91    2.56
   9 -10 -19    0.16    1.83
   9 -10 -20    2.15    1.90
   9 -10 -21    0.76    1.28
   9 -10 -22    0.64    1.22
  -9  10  23    0.14    0.48
   9 -10 -23   -0.00    0.95
  -9  10  24    0.35    0.56
   9 -10 -24    0.75    0.83
  -9  10  25   -0.00    0.55
   9 -10 -25    0.51    0.65
  -9  10  26    0.64    0.59
   9 -10 -26    0.05    0.57
  -9  10  27   -0.00    0.48
   9 -10 -27    0.64    0.55
  -9  10  28    0.03    0.45
  -9  10  29    0.54    0.55
  -9  10  30    0.79    0.62
  -9  10  31   -0.00    0.49
  -9  11   1   -0.00    0.51
   9 -11  -1   -0.00    0.61
  -9 -11   1   -0.00    0.44
  -9  11   2    3.57    1.27
   9 -11  -2    3.79    1.30
  -9 -11   2    2.32    1.16
  -9  11   3    0.16    0.59
   9 -11  -3    0.00    0.61
  -9 -11   3    0.32    0.57
  -9  11   4    1.81    0.84
   9 -11  -4    1.56    0.88
  -9 -11   4    0.28    0.65
  -9  11   5   -0.00    0.55
   9 -11  -5   -0.00    0.55
  -9 -11   5   -0.00    0.69
  -9  11   6    1.23    0.80
   9 -11  -6    2.20    0.94
  -9 -11   6    0.93    0.72
  -9  11   7   -0.00    0.66
   9 -11  -7    1.26    8.60
   9 -11  -7    0.01    0.54
  -9 -11   7    0.89    0.68
  -9  11   8    0.52    0.59
   9 -11  -8    0.00    5.80
   9 -11  -8    0.29    0.52
  -9 -11   8   -0.00    0.61
  -9  11   9    0.27    0.55
   9 -11  -9    8.20    6.66
   9 -11  -9    0.24    0.60
  -9 -11   9    0.00    0.54
  -9  11  10    2.28    1.14
   9 -11 -10    9.56    5.54
   9 -11 -10    1.20    0.92
   9 -11 -11    0.06    4.15
   9 -11 -11   -0.00    0.57
   9 -11 -12   -0.00    3.62
   9 -11 -13    1.01    3.33
   9 -11 -14   -0.00    2.44
   9 -11 -15   -0.00    2.46
   9 -11 -16   13.94    5.00
   9 -11 -17    0.94    1.83
   9 -11 -18    1.44    1.60
   9 -11 -19    0.00    1.33
   9 -11 -20    2.05    1.35
   9 -11 -21    1.97    1.11
   9 -11 -22   -0.00    0.93
   9 -11 -23    0.00    0.62
   9 -11 -24    0.34    0.58
  -9  12   1    1.33    0.76
   9 -12  -1    1.52    0.83
  -9 -12   1    0.39    0.54
  -9  12   2   -0.00    0.53
   9 -12  -2   -0.00    0.56
  -9 -12   2    0.41    0.57
  -9  12   3    0.34    0.73
   9 -12  -3   -0.00    7.64
   9 -12  -3    0.82    0.76
  -9 -12   3    0.29    0.64
  -9  12   4    1.50    0.82
   9 -12  -4    1.10    6.76
   9 -12  -4    3.17    0.99
  -9 -12   4    0.10    0.62
  -9  12   5    0.76    0.70
   9 -12  -5    0.00    6.66
   9 -12  -5    0.23    0.61
  -9 -12   5   -0.00    0.56
  -9  12   6    0.44    0.49
   9 -12  -6    0.00    4.47
   9 -12  -6   -0.00    0.56
  -9 -12   6   -0.00    0.61
  -9  12   7    0.56    0.66
   9 -12  -7   -0.00    4.38
   9 -12  -7    0.04    0.58
  -9 -12   7   -0.00    0.57
   9 -12  -8   -0.00    3.45
   9 -12  -8    2.38    1.14
   9 -12  -9   -0.00    3.13
   9 -12  -9   -0.00    0.53
   9 -12 -10   -0.00    3.53
   9 -12 -10   -0.00    0.69
   9 -12 -11   -0.00    2.73
   9 -12 -12    1.25    2.73
   9 -12 -13    0.14    2.60
   9 -12 -14    2.67    2.52
   9 -12 -15    0.58    1.64
   9 -12 -16    0.00    1.40
   9 -12 -17    0.43    1.07
   9 -12 -18    1.12    1.18
   9 -12 -19    0.35    0.84
   9 -12 -20    3.09    1.42
  -9  13   1    0.32    0.66
   9 -13  -1    3.04    6.30
   9 -13  -1    0.32    0.60
  -9 -13   1    1.30    0.71
  -9  13   2    0.05    0.64
   9 -13  -2   -0.00    5.05
   9 -13  -2    0.20    0.72
  -9 -13   2   -0.00    0.57
  -9  13   3    0.29    0.63
   9 -13  -3   -0.00    3.33
   9 -13  -3    0.00    0.59
  -9 -13   3    0.68    0.62
   9 -13  -4    0.00    3.89
   9 -13  -4   -0.00    0.52
  -9 -13   4   -0.00    0.64
   9 -13  -5    0.00    3.20
   9 -13  -5   -0.10    0.62
  -9 -13   5    0.37    0.67
   9 -13  -6    1.04    2.96
   9 -13  -6    0.00    0.68
   9 -13  -7    0.61    2.09
   9 -13  -8    0.00    2.72
   9 -13  -8   -0.00    0.78
   9 -13  -9   -0.00    2.09
   9 -13  -9    0.32    0.63
   9 -13 -10    6.45    3.03
   9 -13 -10    0.61    0.73
   9 -13 -11   -0.00    1.62
   9 -13 -12   -0.00    1.85
   9 -13 -13    2.76    1.67
   9 -13 -14    0.01    1.17
   9 -13 -15   -0.00    0.91
   9 -13 -16    2.61    1.36
   9 -13 -17    0.35    0.79
   9 -14  -1    1.92    2.78
   9 -14  -1    0.47    0.59
  -9 -14   1    0.08    0.48
   9 -14  -2   -0.00    2.89
   9 -14  -2    0.36    0.58
  -9 -14   2    0.31    0.60
   9 -14  -3    0.45    2.87
   9 -14  -3    0.58    0.73
  -9 -14   3    0.26    0.56
   9 -14  -4   -0.00    2.36
   9 -14  -4    0.05    0.54
   9 -14  -5    0.95    1.99
   9 -14  -5   -0.00    0.59
   9 -14  -6   -0.00    1.76
   9 -14  -6    0.03    0.64
   9 -14  -7   -0.00    1.66
   9 -14  -7    1.23    0.93
   9 -14  -8    3.17    2.01
   9 -14  -8   -0.00    0.68
   9 -14  -9    1.08    1.33
   9 -14  -9   -0.00    0.68
   9 -14 -10    0.00    1.14
   9 -14 -11   -0.00    1.03
   9 -14 -12    0.10    0.87
   9 -14 -13   -0.00    0.98
   9 -15  -1    2.55    2.15
   9 -15  -1    0.34    0.47
  -9 -15   1   -0.00    0.49
   9 -15  -2    0.00    1.75
   9 -15  -2    0.52    0.66
   9 -15  -3   -0.00    1.41
   9 -15  -3   -0.00    0.68
   9 -15  -4    0.01    1.44
   9 -15  -4   -0.00    0.60
   9 -15  -5    0.40    1.44
   9 -15  -5    0.53    0.78
   9 -15  -6   -0.00    1.07
   9 -15  -6   -0.00    0.60
   9 -15  -7    1.83    1.24
   9 -15  -7    0.00    0.76
   9 -15  -8    1.41    1.31
   9 -15  -8    1.14    0.78
   9 -16  -1   -0.00    1.12
   9 -16  -2    0.00    0.87
   9 -16  -2    0.39    0.68
   9 -16  -3   -0.00    0.85
   9 -16  -3   -0.00    0.67
   9 -16  -4    0.23    0.66
   9 -16  -5    0.86    0.75
  -8   0   1   -0.00    0.34
  -8   0   1    0.44    0.39
   8   0  -1    0.34    0.54
  -8   0   2   65.47   10.21
  -8   0   2   44.72   10.13
   8   0  -2   23.97   10.01
  -8   0   3   -0.00    0.42
  -8   0   3    0.00    0.45
   8   0  -3   -0.00    0.43
  -8   0   4    8.28    2.27
  -8   0   4    8.36    2.32
   8   0  -4    8.00    2.34
  -8   0   5    0.07    0.30
  -8   0   5   -0.00    0.32
   8   0  -5   -0.00    0.40
  -8   0   6    9.12    2.53
  -8   0   6    9.56    2.61
   8   0  -6    9.43    2.61
  -8   0   7   -0.00    0.37
  -8   0   7    0.00    0.38
   8   0  -7    0.64    0.53
  -8   0   8   24.76    5.83
  -8   0   8   20.18    5.84
   8   0  -8   22.87    5.88
  -8   0   9    0.18    0.38
  -8   0   9    0.03    0.40
   8   0  -9    0.00    0.46
  -8   0  10    0.04    0.34
  -8   0  10   -0.00    0.36
   8   0 -10   -0.00    0.50
  -8   0  11    0.13    0.33
  -8   0  11   -0.00    0.38
   8   0 -11    0.92    0.52
  -8   0  12   17.55    5.10
  -8   0  12   20.79    5.21
   8   0 -12   22.59    5.24
  -8   0  13    0.06    0.40
  -8   0  13   -0.00    0.44
   8   0 -13   -0.00    0.55
  -8   0  14    6.93    1.97
  -8   0  15   -0.00    0.41
  -8   0  16    0.00    0.44
  -8   0  25    0.44    0.50
  -8   0  26    1.19    0.63
  -8   1   1    6.77    2.00
  -8   1   1    7.11    2.04
   8  -1  -1    9.25    2.15
   8   1  -1    6.00    2.04
  -8  -1   1    7.20    2.02
  -8  -1   1    7.20    2.06
  -8   1   2    0.95    0.48
  -8   1   2    0.70    0.50
   8  -1  -2    0.59    0.50
   8   1  -2    0.00    0.47
  -8  -1   2    0.09    0.48
  -8  -1   2    0.85    0.47
  -8   1   3    0.43    0.37
  -8   1   3    0.95    0.48
   8  -1  -3    0.00    0.46
   8   1  -3    0.10    0.45
  -8  -1   3    0.66    0.46
  -8  -1   3    1.17    0.59
  -8   1   4    2.83    1.22
  -8   1   4    5.59    1.37
   8  -1  -4    4.88    1.37
   8   1  -4    3.03    1.30
  -8  -1   4    5.83    1.36
  -8  -1   4    4.00    1.31
  -8   1   5    1.27    0.51
  -8   1   5    0.26    0.48
   8  -1  -5    0.46    0.47
   8   1  -5    0.78    0.55
  -8  -1   5    0.66    0.51
  -8  -1   5    0.48    0.52
  -8   1   6   11.27    2.53
  -8   1   6    8.81    2.53
   8  -1  -6    9.48    2.59
   8   1  -6    8.35    2.53
  -8  -1   6    7.37    2.45
  -8  -1   6   10.49    2.57
  -8   1   7    0.36    0.39
  -8   1   7    0.38    0.47
   8  -1  -7    1.16    0.62
   8   1  -7    0.85    0.60
  -8  -1   7   -0.00    0.35
  -8  -1   7    0.00    0.42
  -8   1   8    0.94    0.50
  -8   1   8    1.32    0.59
   8  -1  -8    0.71    0.54
   8   1  -8    0.16    0.45
  -8  -1   8    0.06    0.33
  -8  -1   8    0.74    0.44
  -8   1   9    1.06    0.61
  -8   1   9    3.21    0.85
   8  -1  -9    1.12    0.71
   8   1  -9    0.78    0.62
  -8  -1   9    2.72    0.71
  -8  -1   9    0.71    0.57
  -8   1  10   14.87    4.12
  -8   1  10   15.70    4.20
   8  -1 -10   17.19    4.23
   8   1 -10   13.29    4.15
  -8  -1  10   18.26    4.14
  -8  -1  10   15.79    4.20
  -8   1  11    0.00    0.45
  -8   1  11    1.04    0.57
   8  -1 -11    1.14    0.63
   8   1 -11    1.83    0.66
  -8  -1  11    0.66    0.47
  -8  -1  11    0.82    0.56
  -8   1  12    1.00    0.61
   8  -1 -12    0.70    0.56
   8   1 -12    0.63    0.59
  -8  -1  12    1.38    0.57
  -8  -1  12    0.45    0.56
  -8   1  13    0.16    0.37
   8  -1 -13    0.15    0.50
  -8  -1  13    0.07    0.37
  -8  -1  14   12.49    3.31
  -8  -1  15    6.35    1.81
  -8  -1  16    8.07    2.24
  -8  -1  17    0.21    0.37
  -8  -1  18    0.48    0.45
  -8  -1  19    0.98    0.62
  -8  -1  20    2.66    0.97
  -8   1  21   -0.00    0.48
  -8  -1  21   -0.00    0.41
  -8   1  22    5.13    1.59
  -8   1  23    0.00    0.45
  -8   1  24    0.26    0.45
  -8   1  25    0.21    0.44
  -8   1  26    1.05    0.71
   8  -1 -26    0.51    4.02
   8  -1 -27    8.79    4.86
  -8   2   1   -0.00    0.37
  -8   2   1    0.03    0.39
   8  -2  -1    0.00    0.44
   8   2  -1    0.00    0.40
  -8  -2   1    0.34    0.43
  -8  -2   1   -0.00    0.40
  -8   2   2    8.39    1.76
  -8   2   2   10.46    1.88
   8  -2  -2    3.06    1.64
   8   2  -2    3.91    1.69
  -8  -2   2    6.70    1.75
  -8  -2   2    6.09    1.73
  -8   2   3    1.17    0.60
  -8   2   3    0.67    0.53
   8  -2  -3    1.51    0.70
   8   2  -3    0.50    0.55
  -8  -2   3    1.39    0.63
  -8  -2   3    1.28    0.64
  -8   2   4    5.06    1.12
  -8   2   4    2.47    1.04
   8  -2  -4    2.61    1.09
   8   2  -4    3.75    1.18
  -8  -2   4    2.26    1.00
  -8  -2   4    3.50    1.11
  -8   2   5    1.03    0.54
  -8   2   5    1.21    0.60
   8  -2  -5    1.01    0.55
   8   2  -5    1.53    0.68
  -8  -2   5    0.78    0.53
  -8  -2   5    0.00    0.45
  -8   2   6    9.94    2.72
  -8   2   6    8.05    2.72
   8  -2  -6   10.08    2.81
   8   2  -6    9.35    2.75
  -8  -2   6   12.40    2.76
  -8  -2   6   10.79    2.77
  -8   2   7    3.67    1.19
   8  -2  -7    4.60    1.27
   8   2  -7    2.79    1.12
  -8  -2   7    3.21    1.08
  -8  -2   7    3.73    1.18
  -8   2   8   10.60    2.96
   8  -2  -8    8.90    2.95
   8   2  -8   12.88    3.00
  -8  -2   8   10.70    2.88
  -8  -2   8   11.20    2.96
  -8   2   9    1.05    0.67
   8  -2  -9   -0.00    0.43
   8   2  -9    1.48    0.66
  -8  -2   9    1.83    0.58
  -8  -2   9    1.01    0.63
  -8   2  10   -0.00    0.35
   8  -2 -10    0.22    0.44
   8   2 -10   -0.00    0.43
  -8  -2  10    0.00    0.29
  -8  -2  10    0.25    0.42
  -8   2  11   -0.00    0.42
   8  -2 -11   -0.00    0.51
   8   2 -11    0.32    0.41
  -8  -2  11    0.54    0.38
  -8  -2  11    0.17    0.40
  -8   2  12    8.31    2.19
   8  -2 -12    5.20    2.10
  -8  -2  12    7.91    2.06
  -8  -2  12    8.21    2.15
  -8   2  13    4.01    1.66
   8  -2 -13    6.55    1.75
  -8  -2  13    5.81    1.58
  -8   2  14    2.19    1.00
   8  -2 -14    3.24    1.09
  -8  -2  14    2.63    0.90
  -8  -2  15    2.91    0.97
  -8  -2  16    4.38    1.32
  -8   2  17    0.88    0.64
  -8  -2  17    2.88    0.79
  -8   2  18   12.83    4.13
  -8  -2  18   18.75    4.14
  -8   2  19    0.28    0.48
  -8  -2  19    0.62    0.46
  -8   2  20    0.05    0.46
  -8  -2  20    0.65    0.47
  -8   2  21    0.45    0.53
  -8  -2  21    0.00    0.43
  -8   2  22    2.91    1.05
  -8  -2  22    2.65    0.96
  -8   2  23    0.00    0.43
  -8  -2  23    0.00    0.37
  -8   2  24    0.00    0.49
  -8   2  25   -0.00    0.50
   8  -2 -25    5.02    5.49
   8  -2 -26    0.59    3.18
   8  -2 -27    4.58    3.13
   8  -2 -28   -0.00    1.67
  -8   2  35   -0.00    0.50
   8  -3  -1    9.40    2.57
   8   3  -1    7.40    2.49
  -8  -3   1    9.40    2.50
  -8  -3   1   10.02    2.53
  -8   3   2    0.02    0.40
   8  -3  -2    0.26    0.43
   8   3  -2    0.65    0.51
  -8  -3   2    0.00    0.50
  -8  -3   2    0.13    0.39
  -8   3   3    4.20    1.47
   8  -3  -3    5.27    1.56
   8   3  -3    4.61    1.50
  -8  -3   3    4.46    1.47
  -8  -3   3    5.79    1.53
  -8   3   4   12.09    3.62
   8  -3  -4   14.47    3.70
   8   3  -4   12.18    3.63
  -8  -3   4   19.86    3.72
  -8  -3   4   11.47    3.59
  -8   3   5    1.44    0.80
   8  -3  -5    2.08    0.90
   8   3  -5    1.97    0.83
  -8  -3   5    2.13    0.81
  -8  -3   5    2.19    0.82
  -8   3   6    3.06    1.30
   8  -3  -6    5.16    1.44
   8   3  -6    5.30    1.42
  -8  -3   6    4.68    1.33
  -8  -3   6    3.84    1.33
  -8   3   7    2.16    0.82
   8  -3  -7    1.56    0.85
   8   3  -7    0.92    0.75
  -8  -3   7    2.08    0.76
  -8  -3   7    2.19    0.79
  -8   3   8    1.86    0.67
   8  -3  -8   -0.00    0.47
   8   3  -8    0.67    0.54
  -8  -3   8    0.58    0.50
  -8  -3   8    1.69    0.60
  -8   3   9    0.35    0.46
   8  -3  -9    0.00    0.50
   8   3  -9    0.61    0.56
  -8  -3   9    0.60    0.43
  -8  -3   9    0.07    0.44
  -8   3  10   11.10    2.71
   8  -3 -10    8.09    2.66
   8   3 -10    8.34    2.61
  -8  -3  10    9.47    2.57
  -8  -3  10   11.28    2.70
  -8   3  11    9.60    2.66
   8  -3 -11   10.26    2.70
  -8  -3  11    8.71    2.52
  -8   3  12    0.27    0.48
   8  -3 -12    0.30    0.53
  -8  -3  12    0.00    0.34
  -8   3  13    1.16    0.65
  -8   3  13    1.41    0.73
   8  -3 -13    1.76    0.76
  -8  -3  13    1.25    0.61
  -8   3  14    1.58    0.86
  -8   3  14    4.40    1.19
   8  -3 -14    2.71    1.09
  -8  -3  14    3.46    0.95
  -8   3  15    4.01    1.00
  -8  -3  15    1.39    0.72
  -8   3  16    4.75    1.84
  -8  -3  16    8.08    1.85
  -8   3  17    0.00    0.44
  -8  -3  17    0.17    0.39
  -8   3  18    0.30    0.51
  -8  -3  18    0.14    0.39
  -8   3  19    0.24    0.53
  -8  -3  19    0.75    0.48
  -8   3  20   11.82    3.02
  -8  -3  20   10.01    2.85
  -8   3  21    0.74    0.59
  -8  -3  21    0.13    0.37
  -8   3  22    0.71    0.62
  -8  -3  22    0.54    0.46
  -8   3  23    0.73    0.60
   8  -3 -23   -0.00    5.66
  -8   3  24    4.20    1.45
   8  -3 -24    4.20    4.87
   8  -3 -25    1.76    2.94
   8  -3 -26    0.00    1.74
   8  -3 -27    3.23    2.23
   8  -3 -28   -0.00    1.24
   8  -3 -29    0.00    1.00
   8  -3 -30   -0.00    0.81
  -8   3  34    0.11    0.43
  -8   3  35    0.35    0.53
   8  -4  -1    5.29    1.99
   8   4  -1    8.25    2.09
  -8  -4   1    8.33    2.05
  -8  -4   1    6.36    2.00
   8  -4  -2    2.75    1.19
   8   4  -2    4.04    1.27
  -8  -4   2    3.45    1.19
  -8  -4   2    4.39    1.24
   8  -4  -3    2.13    0.89
   8   4  -3    2.58    0.89
  -8  -4   3    1.51    0.81
  -8  -4   3    1.64    0.79
   8  -4  -4   12.91    3.64
   8   4  -4   14.72    3.65
  -8  -4   4   12.00    3.57
  -8  -4   4   14.60    3.64
  -8   4   5    1.01    0.58
   8  -4  -5    1.54    0.70
   8   4  -5    1.02    0.53
  -8  -4   5    0.93    0.57
  -8  -4   5    0.00    0.49
  -8   4   6    2.47    1.38
   8  -4  -6    6.56    1.64
   8   4  -6    5.12    1.53
  -8  -4   6    6.67    1.57
  -8  -4   6    6.47    1.58
  -8   4   7   13.09    2.83
   8  -4  -7   11.79    2.83
   8   4  -7    9.04    2.70
  -8  -4   7    7.63    2.63
  -8  -4   7    9.81    2.72
  -8   4   8    4.66    1.24
   8  -4  -8    2.76    1.17
   8   4  -8    4.23    1.20
  -8  -4   8    2.42    1.06
  -8  -4   8    3.79    1.17
  -8   4   9   -0.00    0.48
  -8   4   9    2.14    0.67
   8  -4  -9    0.87    0.66
  -8  -4   9    0.77    0.49
  -8   4  10    0.00    0.44
  -8   4  10    0.27    0.54
   8  -4 -10    0.30    0.53
  -8  -4  10    0.65    0.47
  -8   4  11    0.26    0.49
  -8   4  11    0.08    0.44
   8  -4 -11    0.57    0.57
  -8  -4  11    0.84    0.51
  -8   4  12   10.62    2.94
  -8   4  12   13.83    3.06
   8  -4 -12   10.22    2.98
  -8  -4  12    9.50    2.83
  -8   4  13    2.36    0.75
  -8   4  13    2.00    0.83
   8  -4 -13    0.00    0.69
  -8  -4  13    0.58    0.47
  -8   4  14    5.96    1.69
  -8   4  14    7.09    1.78
   8  -4 -14    5.18    1.75
  -8  -4  14    4.75    1.57
  -8   4  15   -0.00    0.43
  -8  -4  15    0.00    0.37
  -8   4  16    2.36    0.91
  -8  -4  16    2.28    0.81
  -8   4  17    2.65    0.86
  -8  -4  17    1.18    0.64
  -8   4  18    4.36    1.65
  -8  -4  18    6.29    1.59
  -8   4  19    0.03    0.55
  -8  -4  19    0.78    0.46
  -8   4  20    0.96    0.62
  -8  -4  20    0.26    0.39
  -8   4  21    0.41    0.55
  -8   4  22    1.00    0.79
   8  -4 -22    0.03    5.03
  -8   4  23    1.75    0.88
   8  -4 -23    0.71    4.02
   8  -4 -24   -0.00    2.88
   8  -4 -25    1.08    2.41
   8  -4 -26   -0.00    1.91
   8  -4 -27    1.36    1.55
   8  -4 -28    3.74    1.86
   8  -4 -29    1.06    0.96
   8  -4 -30   -0.00    0.57
   8  -4 -31   -0.00    0.43
  -8   4  32    0.16    0.58
  -8   4  33    0.40    0.52
  -8   4  34    1.50    0.75
  -8   4  35    0.15    0.50
   8  -5  -1    3.65    1.17
   8   5  -1    4.00    1.15
  -8  -5   1    2.06    1.07
   8  -5  -2    2.77    0.95
   8   5  -2    3.00    0.90
  -8  -5   2    0.65    0.74
   8  -5  -3    5.46    2.05
   8   5  -3   10.37    2.22
  -8  -5   3    7.08    2.09
  -8   5   4    1.32    0.68
   8  -5  -4    1.74    0.82
   8   5  -4    1.47    0.68
  -8  -5   4    1.46    0.72
  -8  -5   4    1.68    0.74
  -8   5   5    4.32    1.26
   8  -5  -5    7.31    1.52
   8   5  -5    4.80    1.33
  -8  -5   5    5.48    1.35
  -8  -5   5    1.63    1.11
  -8   5   6    8.13    2.62
   8  -5  -6   12.84    2.83
  -8  -5   6    9.55    2.64
  -8  -5   6    9.33    2.68
  -8   5   7   -0.00    0.37
   8  -5  -7    0.80    0.62
  -8  -5   7    0.65    0.52
  -8   5   8    0.31    0.47
   8  -5  -8    0.55    0.62
  -8  -5   8    0.76    0.56
  -8   5   9   -0.00    0.49
   8  -5  -9    1.59    0.76
  -8  -5   9    0.73    0.54
  -8   5  10   20.15    4.91
  -8   5  10   17.67    4.90
   8  -5 -10   22.32    5.03
  -8  -5  10   16.31    4.80
  -8   5  11    4.16    1.40
  -8   5  11    4.45    1.46
   8  -5 -11    3.85    1.50
  -8  -5  11    4.59    1.33
  -8   5  12   -0.00    0.39
  -8   5  12   -0.00    0.44
   8  -5 -12   -0.00    0.51
  -8  -5  12    0.00    0.35
  -8   5  13    0.18    0.42
  -8   5  13   -0.00    0.46
   8  -5 -13    0.25    0.64
  -8  -5  13   -0.00    0.36
  -8   5  14    0.72    0.62
   8  -5 -14    0.00    0.62
  -8  -5  14    0.59    0.46
  -8   5  15    1.71    0.89
  -8  -5  15    3.31    0.91
  -8   5  16    3.60    1.51
  -8  -5  16    5.90    1.46
  -8   5  17    0.90    0.66
  -8  -5  17    1.02    0.51
  -8   5  18   -0.00    0.46
  -8  -5  18    0.51    0.40
  -8   5  19    2.16    1.00
  -8  -5  19    2.66    0.85
  -8   5  20    2.20    0.98
   8  -5 -20    4.37    6.61
  -8   5  21    2.47    1.07
   8  -5 -21    4.60    5.61
  -8   5  22    0.93    0.73
   8  -5 -22   -0.00    3.44
   8  -5 -23    0.00    2.80
   8  -5 -24   -0.00    1.78
   8  -5 -25   -0.00    1.68
   8  -5 -26    1.21    1.46
   8  -5 -27    0.00    1.02
   8  -5 -28    0.00    0.92
   8  -5 -29    1.07    0.88
  -8   5  30    0.19    0.55
   8  -5 -30    0.50    0.66
  -8   5  31    0.04    0.58
   8  -5 -31    0.31    0.47
  -8   5  32    1.43    0.69
   8  -5 -32    0.71    0.58
  -8   5  33    0.22    0.56
  -8   5  34    0.29    0.50
  -8   6   1    7.92    2.75
   8  -6  -1   13.90    2.98
   8   6  -1    9.87    2.85
  -8  -6   1   11.30    2.88
  -8   6   2    7.49    1.36
   8  -6  -2    0.57    0.95
   8   6  -2    8.48    1.47
  -8   6   3    7.58    2.48
   8  -6  -3   12.00    2.71
  -8   6   4    2.76    1.02
   8  -6  -4    2.87    1.14
  -8   6   5    1.39    0.69
   8  -6  -5    1.03    0.76
  -8   6   6    3.82    1.27
   8  -6  -6    2.57    1.31
  -8  -6   6    5.02    1.33
  -8   6   7    2.54    1.00
   8  -6  -7    2.05    1.05
  -8  -6   7    3.42    1.04
  -8   6   8    2.08    0.85
   8  -6  -8    1.18    0.83
  -8  -6   8    2.58    0.85
  -8   6   9    0.41    0.50
   8  -6  -9    0.00    0.54
  -8  -6   9    0.29    0.48
  -8   6  10    0.49    0.57
   8  -6 -10    0.36    0.59
  -8  -6  10    0.60    0.54
  -8   6  11    1.96    0.77
   8  -6 -11    0.39    0.65
  -8  -6  11    1.83    0.73
  -8   6  12    1.17    0.84
   8  -6 -12    2.84    1.02
  -8  -6  12    1.82    0.76
  -8   6  13    2.17    0.93
   8  -6 -13    1.02    0.87
  -8  -6  13    1.46    0.67
  -8   6  14    5.74    1.36
   8  -6 -14    2.55    1.21
  -8  -6  14    2.84    1.03
  -8   6  15    2.50    0.88
  -8  -6  15    1.23    0.63
  -8   6  16    0.00    0.58
  -8  -6  16    0.66    0.43
  -8   6  17    7.53    2.02
  -8  -6  17    5.76    1.75
  -8   6  18    1.09    0.73
   8  -6 -18    5.34    7.24
  -8   6  19    1.23    0.77
   8  -6 -19   -0.00    5.43
   8  -6 -20   -0.00    4.18
   8  -6 -21   -0.00    2.86
   8  -6 -22   -0.00    2.73
   8  -6 -23   -0.00    1.96
   8  -6 -24    2.98    2.07
   8  -6 -25    3.24    1.98
   8  -6 -26    0.41    1.05
  -8   6  27    0.00    0.60
   8  -6 -27    3.96    1.40
  -8   6  28    0.00    0.57
   8  -6 -28    1.75    0.96
  -8   6  29    0.53    0.55
   8  -6 -29    0.19    0.57
  -8   6  30   -0.00    0.48
   8  -6 -30    0.56    0.48
  -8   6  31    0.27    0.63
   8  -6 -31    0.13    0.39
  -8   6  32    0.44    0.54
   8  -6 -32   -0.00    0.36
  -8   6  33    0.81    0.52
   8  -6 -33    0.32    0.44
  -8   6  34   -0.00    0.44
  -8   7   1    3.96    1.52
  -8  -7   1    6.41    1.64
  -8   7   2    0.44    0.53
  -8   7   3    5.74    1.73
  -8   7   4   -0.00    0.50
   8  -7  -4    0.29    0.62
  -8   7   5    9.35    1.92
   8  -7  -5    3.63    1.72
  -8   7   6    0.98    0.64
   8  -7  -6    1.80    0.86
   8  -7  -7    0.08    0.57
  -8   7   8    0.23    0.48
   8  -7  -8    0.35    0.53
  -8  -7   8    0.04    0.48
  -8   7   9    3.33    1.45
   8  -7  -9    6.52    1.67
  -8  -7   9    4.59    1.44
  -8   7  10    0.09    0.45
   8  -7 -10    1.61    0.82
  -8  -7  10    1.26    0.64
  -8   7  11    3.62    1.39
   8  -7 -11    3.29    1.38
  -8  -7  11    4.81    1.32
  -8   7  12    0.00    0.52
   8  -7 -12    0.16    0.50
  -8  -7  12    0.52    0.47
  -8   7  13    1.93    0.87
   8  -7 -13    1.47    0.90
  -8  -7  13    1.38    0.74
  -8   7  14    2.18    0.89
   8  -7 -14    2.86    1.06
  -8  -7  14    0.89    0.59
  -8   7  15    8.71    2.63
  -8  -7  15    8.91    2.41
  -8   7  16   -0.00    0.57
   8  -7 -16   -0.00    8.45
  -8  -7  16    0.00    0.36
  -8   7  17   -0.00    0.64
   8  -7 -17   -0.00    6.18
  -8   7  18   -0.00    0.56
   8  -7 -18    2.49    4.57
   8  -7 -19    4.16    4.33
   8  -7 -20   -0.00    2.76
   8  -7 -21    1.95    2.25
   8  -7 -22    0.00    1.66
   8  -7 -23    0.00    1.21
  -8   7  24   -0.00    0.52
   8  -7 -24   -0.00    1.24
  -8   7  25    1.23    0.84
   8  -7 -25    3.37    1.35
  -8   7  26   -0.00    0.54
   8  -7 -26    0.70    0.91
  -8   7  27    0.10    0.58
   8  -7 -27    0.85    0.74
  -8   7  28    0.00    0.54
   8  -7 -28    0.17    0.61
  -8   7  29    0.74    0.62
   8  -7 -29    1.06    0.68
  -8   7  30   -0.00    0.44
   8  -7 -30    0.31    0.43
  -8   7  31    0.98    0.67
   8  -7 -31    0.15    0.38
  -8   7  32    0.00    0.46
   8  -7 -32   -0.00    0.38
  -8   7  33    0.33    0.49
   8  -7 -33   -0.00    0.38
   8  -7 -34    0.27    0.35
  -8   8   1    9.63    2.30
   8  -8  -1    6.74    2.25
  -8  -8   1    6.83    2.19
  -8   8   2    0.11    0.43
   8  -8  -2    0.00    0.41
  -8  -8   2   -0.00    0.56
  -8   8   3    3.45    1.08
   8  -8  -3    2.53    1.06
  -8  -8   3    2.10    0.98
  -8   8   4    1.10    0.69
  -8  -8   4    1.11    0.66
  -8   8   5    0.64    0.55
  -8   8   6    0.07    0.52
  -8   8   7   13.06    3.60
  -8   8   8    1.65    0.81
  -8   8   9    2.08    0.87
   8  -8  -9    1.27    0.86
  -8   8  10    0.77    0.73
   8  -8 -10    1.48    0.96
  -8  -8  10    0.85    0.63
  -8   8  11    0.25    0.62
   8  -8 -11    0.43    0.73
  -8  -8  11    0.58    0.53
  -8   8  12   -0.00    0.52
   8  -8 -12    0.00    0.56
  -8  -8  12   -0.00    0.46
  -8   8  13    1.47    0.97
   8  -8 -13    1.70    0.99
  -8  -8  13    2.99    0.91
  -8   8  14   -0.00    0.63
   8  -8 -14   -0.00    6.52
  -8  -8  14   -0.00    0.40
  -8   8  15    1.09    0.74
   8  -8 -15    0.00    5.61
  -8   8  16   -0.00    0.67
   8  -8 -16   -0.00    3.98
   8  -8 -17    3.77    3.70
   8  -8 -18   -0.00    3.28
   8  -8 -19    0.71    2.53
   8  -8 -20    1.73    2.37
  -8   8  21    0.38    0.55
   8  -8 -21   -0.00    1.32
  -8   8  22   -0.00    0.50
   8  -8 -22    0.00    1.32
  -8   8  23    1.82    0.99
   8  -8 -23    7.25    2.08
  -8   8  24    0.00    0.51
   8  -8 -24    0.34    0.97
  -8   8  25    0.26    0.49
   8  -8 -25   -0.00    0.83
  -8   8  26    0.00    0.65
   8  -8 -26    0.69    0.66
  -8   8  27    0.71    0.62
   8  -8 -27   -0.00    0.58
  -8   8  28    0.08    0.42
   8  -8 -28    0.32    0.57
  -8   8  29    0.71    0.62
   8  -8 -29    0.90    0.64
  -8   8  30   -0.00    0.43
   8  -8 -30   -0.00    0.39
  -8   8  31   -0.00    0.47
   8  -8 -31    0.13    0.36
  -8   8  32    0.00    0.56
   8  -8 -32    0.29    0.41
  -8   8  33   -0.00    0.47
   8  -8 -33    0.37    0.42
   8  -8 -34    0.22    0.39
   8  -8 -35    0.21    0.36
  -8   9   1    7.49    2.05
   8  -9  -1    7.49    2.10
  -8  -9   1    5.36    1.94
  -8   9   2    0.16    0.53
   8  -9  -2    0.00    0.53
  -8  -9   2    0.17    0.51
  -8   9   3    5.04    1.43
   8  -9  -3    3.86    1.40
  -8  -9   3    3.06    1.25
  -8   9   4    1.23    0.74
   8  -9  -4    0.00    0.74
  -8  -9   4    0.43    0.50
  -8   9   5    5.51    1.40
   8  -9  -5    1.85    1.19
  -8  -9   5    4.04    1.28
  -8   9   6   -0.00    0.59
   8  -9  -6    0.42    0.67
  -8  -9   6    0.24    0.49
  -8   9   7    0.63    0.59
   8  -9  -7    0.55    0.57
  -8   9   8    0.86    0.66
   8  -9  -8    0.39    0.52
  -8   9   9    1.73    0.84
  -8   9  10    2.08    0.93
  -8   9  11    9.30    2.64
   8  -9 -11   -0.00    6.45
  -8   9  12    0.00    0.65
   8  -9 -12    0.06    5.61
  -8  -9  12   -0.00    0.44
  -8   9  13    0.13    0.53
   8  -9 -13    0.93    4.28
  -8  -9  13   -0.00    0.37
  -8   9  14    0.56    0.70
   8  -9 -14    0.49    3.80
   8  -9 -15    0.22    2.96
   8  -9 -16    0.25    2.46
  -8   9  17    0.32    0.60
   8  -9 -17    0.51    2.75
  -8   9  18    0.71    0.58
   8  -9 -18    0.83    2.12
  -8   9  19    0.00    0.45
   8  -9 -19    2.10    1.91
  -8   9  20   -0.00    0.51
   8  -9 -20    5.26    2.01
  -8   9  21    2.18    1.10
   8  -9 -21    4.73    1.85
  -8   9  22    1.40    0.71
   8  -9 -22    0.37    0.89
  -8   9  23    0.32    0.53
   8  -9 -23    0.58    0.72
  -8   9  24    0.45    0.51
   8  -9 -24    0.63    0.65
  -8   9  25    0.03    0.46
   8  -9 -25    1.19    0.79
  -8   9  26   -0.00    0.44
   8  -9 -26    0.23    0.53
  -8   9  27   -0.00    0.44
   8  -9 -27    0.00    0.40
  -8   9  28    0.18    0.44
   8  -9 -28    0.24    0.51
  -8   9  29    0.46    0.53
   8  -9 -29   -0.00    0.37
  -8   9  30    0.19    0.59
   8  -9 -30    0.15    0.36
  -8   9  31    0.51    0.61
   8  -9 -31    0.00    0.36
  -8   9  32   -0.00    0.48
   8  -9 -32    0.23    0.42
   8  -9 -33   -0.00    0.35
  -8  10   1    2.99    1.08
   8 -10  -1    2.18    1.03
  -8 -10   1    2.46    1.02
  -8  10   2   -0.00    0.45
   8 -10  -2    0.28    0.67
  -8 -10   2    0.00    0.48
  -8  10   3    7.40    1.73
   8 -10  -3    4.58    1.63
  -8 -10   3    3.82    1.53
  -8  10   4    1.80    0.88
   8 -10  -4    2.29    0.95
  -8 -10   4    1.91    0.89
  -8  10   5    1.25    0.74
   8 -10  -5    0.00    0.59
  -8 -10   5    0.00    0.56
  -8  10   6    0.34    0.69
   8 -10  -6   -0.00    0.46
  -8 -10   6    0.00    0.44
  -8  10   7   11.64    1.94
   8 -10  -7    1.62    1.30
  -8 -10   7    3.96    1.36
  -8  10   8   -0.00    0.67
   8 -10  -8   -0.00    7.26
   8 -10  -8    0.27    0.55
  -8 -10   8   -0.00    0.50
  -8  10   9    1.26    0.79
   8 -10  -9    1.10    5.52
   8 -10  -9    1.43    0.81
  -8 -10   9    0.78    0.67
  -8  10  10    0.06    0.56
   8 -10 -10   -0.00    4.01
   8 -10 -10    0.00    0.56
  -8  10  11    0.88    0.62
   8 -10 -11    0.00    4.53
   8 -10 -11    0.16    0.62
   8 -10 -12   -0.00    4.79
   8 -10 -12   -0.00    0.52
   8 -10 -13   -0.00    3.38
   8 -10 -13    3.54    1.33
   8 -10 -14    2.02    3.04
   8 -10 -15    2.12    2.27
   8 -10 -16   -0.00    2.07
  -8  10  17    2.61    1.25
   8 -10 -17   17.15    3.61
  -8  10  18    0.02    0.46
   8 -10 -18    0.00    1.26
  -8  10  19    0.61    0.68
   8 -10 -19    2.88    1.52
  -8  10  20    1.22    0.75
   8 -10 -20    1.13    1.08
  -8  10  21    0.00    0.46
   8 -10 -21    2.40    1.10
  -8  10  22   -0.00    0.51
   8 -10 -22    0.00    0.57
  -8  10  23    0.39    0.57
   8 -10 -23    1.02    0.77
  -8  10  24    0.19    0.55
   8 -10 -24    0.13    0.45
  -8  10  25   -0.00    0.45
   8 -10 -25    0.11    0.43
  -8  10  26    0.11    0.55
   8 -10 -26   -0.00    0.48
  -8  10  27    0.55    0.58
   8 -10 -27    0.18    0.47
  -8  10  28    0.00    0.57
   8 -10 -28   -0.00    0.36
  -8  10  29    0.24    0.52
   8 -10 -29    0.19    0.45
  -8  10  30    0.68    0.67
   8 -10 -30   -0.00    0.32
  -8  10  31    0.11    0.59
  -8  10  32   -0.00    0.57
  -8  11   1    3.80    1.29
   8 -11  -1    4.18    1.38
  -8 -11   1    2.63    1.17
  -8  11   2    1.31    0.72
   8 -11  -2    1.25    0.79
  -8 -11   2    0.14    0.43
  -8  11   3    1.18    0.70
   8 -11  -3    0.59    0.72
  -8 -11   3    0.82    0.61
  -8  11   4    0.93    0.70
   8 -11  -4    0.69    6.47
   8 -11  -4    0.98    0.76
  -8  11   5    3.19    1.07
   8 -11  -5   -0.00    5.21
   8 -11  -5    1.78    0.98
  -8 -11   5    1.18    0.82
  -8  11   6   -0.00    0.56
   8 -11  -6   -0.00    4.54
   8 -11  -6    0.00    0.45
  -8 -11   6   -0.00    0.52
  -8  11   7    0.11    0.55
   8 -11  -7    2.43    4.64
   8 -11  -7    1.15    0.68
  -8 -11   7    0.29    0.52
  -8  11   8    1.73    0.82
   8 -11  -8   -0.00    3.93
   8 -11  -8   -0.00    0.54
  -8 -11   8    0.22    0.56
   8 -11  -9   -0.00    4.31
   8 -11  -9    1.63    0.95
  -8 -11   9    1.77    0.86
   8 -11 -10    9.32    4.63
   8 -11 -10    0.09    0.63
   8 -11 -11    4.32    3.27
   8 -11 -11    0.74    0.76
   8 -11 -12    0.00    2.55
   8 -11 -12    0.37    0.56
   8 -11 -13    0.00    2.17
   8 -11 -14    4.35    2.70
   8 -11 -15   14.54    4.69
   8 -11 -16   -0.00    1.30
   8 -11 -17   -0.00    0.98
   8 -11 -18    0.09    0.82
   8 -11 -19    2.80    1.36
   8 -11 -20   -0.00    0.79
   8 -11 -21    1.14    0.84
   8 -11 -22   -0.00    0.58
   8 -11 -23   -0.00    0.40
   8 -11 -24    0.64    0.53
   8 -11 -25    0.89    0.63
   8 -11 -26    0.06    0.32
   8 -11 -27    0.00    0.45
  -8  12   1    0.44    0.63
   8 -12  -1    4.30    5.52
   8 -12  -1   -0.00    0.48
  -8 -12   1    0.22    0.52
  -8  12   2   -0.00    0.56
   8 -12  -2    0.37    5.38
   8 -12  -2    0.47    0.66
  -8 -12   2   -0.00    0.42
  -8  12   3    3.90    1.22
   8 -12  -3   -0.00    4.17
   8 -12  -3    4.81    1.30
  -8 -12   3    1.26    0.85
  -8  12   4   -0.00    0.54
   8 -12  -4    4.19    4.27
   8 -12  -4   -0.00    0.55
  -8 -12   4    0.13    0.39
   8 -12  -5    0.11    3.92
   8 -12  -5   -0.00    0.70
  -8 -12   5   -0.00    0.43
   8 -12  -6    0.00    3.01
   8 -12  -6    0.56    0.63
  -8 -12   6    0.25    0.55
   8 -12  -7   -0.00    3.12
   8 -12  -7    2.62    1.05
  -8 -12   7    1.71    0.84
   8 -12  -8   -0.00    2.83
   8 -12  -8    0.59    0.70
   8 -12  -9   -0.00    2.06
   8 -12  -9    1.73    0.96
   8 -12 -10    0.26    2.36
   8 -12 -10    1.90    0.91
   8 -12 -11   -0.00    1.70
   8 -12 -11    0.95    0.78
   8 -12 -12   -0.00    1.39
   8 -12 -12    0.55    0.61
   8 -12 -13    4.58    2.11
   8 -12 -14    1.48    1.15
   8 -12 -15    0.17    1.06
   8 -12 -16    0.37    0.77
   8 -12 -17    3.04    1.45
   8 -12 -18    0.27    0.68
   8 -12 -19    2.28    1.04
   8 -12 -20   -0.00    0.52
   8 -12 -21    0.14    0.48
   8 -12 -22   -0.00    0.53
   8 -12 -23    0.20    0.34
   8 -13  -1   -0.00    3.68
   8 -13  -1    0.08    0.58
  -8 -13   1   -0.00    0.54
   8 -13  -2    0.62    2.60
   8 -13  -2    0.63    0.62
  -8 -13   2   -0.00    0.50
   8 -13  -3   -0.00    2.31
   8 -13  -3    0.24    0.63
  -8 -13   3    0.08    0.48
   8 -13  -4    0.35    2.00
   8 -13  -4    0.00    0.61
  -8 -13   4    0.69    0.62
   8 -13  -5    0.06    1.82
   8 -13  -5    0.85    0.81
  -8 -13   5    1.09    0.69
   8 -13  -6    0.00    1.61
   8 -13  -6    0.36    0.55
  -8 -13   6   -0.00    0.50
   8 -13  -7    4.12    2.07
   8 -13  -7    0.49    0.69
   8 -13  -8    0.47    1.54
   8 -13  -8    0.91    0.79
   8 -13  -9    3.77    1.86
   8 -13  -9    1.55    0.95
   8 -13 -10   -0.00    1.06
   8 -13 -10    0.89    0.80
   8 -13 -11    4.86    2.07
   8 -13 -12    2.02    1.35
   8 -13 -13   -0.00    0.78
   8 -13 -14    0.03    0.60
   8 -13 -15    0.00    0.68
   8 -13 -16    0.94    0.73
   8 -13 -17    0.33    0.53
   8 -13 -18   -0.00    0.56
   8 -13 -19    0.07    0.46
   8 -13 -20    0.22    0.44
   8 -14  -1    2.09    1.93
   8 -14  -1    0.25    0.73
  -8 -14   1    1.73    0.79
   8 -14  -2    6.48    2.46
   8 -14  -2    1.35    0.88
  -8 -14   2    1.37    0.84
   8 -14  -3    0.00    1.33
   8 -14  -3    0.00    0.62
  -8 -14   3    0.01    0.43
   8 -14  -4    0.74    1.46
   8 -14  -4    0.00    0.53
  -8 -14   4   -0.00    0.49
   8 -14  -5   -0.00    1.06
   8 -14  -5   -0.00    0.59
   8 -14  -6    1.18    1.13
   8 -14  -6    0.18    0.72
   8 -14  -7   -0.00    1.05
   8 -14  -7    0.91    0.91
   8 -14  -8    4.60    1.55
   8 -14  -8    0.80    0.90
   8 -14  -9    0.00    0.78
   8 -14 -10   -0.00    0.72
   8 -14 -11   -0.00    0.72
   8 -14 -12    0.71    0.76
   8 -14 -13    0.55    0.66
   8 -14 -14    0.09    0.48
   8 -14 -15    1.12    0.69
   8 -14 -16    0.00    0.50
   8 -15  -1    0.00    1.16
   8 -15  -1    1.87    0.93
  -8 -15   1   -0.00    0.55
   8 -15  -2   -0.00    1.08
   8 -15  -2   -0.00    0.56
  -8 -15   2   -0.00    0.52
   8 -15  -3    0.74    1.05
   8 -15  -3    0.15    0.69
   8 -15  -4   -0.00    0.85
   8 -15  -4   -0.00    0.53
   8 -15  -5    2.95    1.27
   8 -15  -5    0.70    0.76
   8 -15  -6    0.45    0.86
   8 -15  -7   -0.00    0.91
   8 -15  -8    0.96    0.76
   8 -15  -9    0.54    0.67
   8 -15 -10   -0.00    0.55
   8 -15 -11    1.25    0.78
   8 -15 -12   -0.00    0.47
   8 -16  -1    0.36    0.67
   8 -16  -1   -0.00    0.62
   8 -16  -2   -0.00    0.61
   8 -16  -2   -0.00    0.56
   8 -16  -3   -0.00    0.64
   8 -16  -4    0.00    0.57
   8 -16  -5    0.79    0.65
   8 -16  -6    0.17    0.50
   8 -16  -7   -0.00    0.48
   8 -17  -1    0.26    0.51
   8 -17  -2    0.50    0.61
  -7   0   1  152.42   25.66
  -7   0   1   91.94   25.54
   7   0  -1   89.52   25.52
   7   0  -1   94.21   25.57
  -7   0   2   -0.00    0.29
  -7   0   2    0.00    0.39
   7   0  -2    0.00    0.45
   7   0  -2    0.45    0.50
  -7   0   3    1.85    0.59
  -7   0   3    0.53    0.53
   7   0  -3    1.46    0.56
   7   0  -3    0.29    0.55
  -7   0   4    0.12    0.31
  -7   0   4   -0.00    0.39
   7   0  -4   -0.00    0.37
   7   0  -4    0.00    0.38
  -7   0   5    5.86    1.42
  -7   0   5    3.15    1.38
   7   0  -5    4.16    1.38
   7   0  -5    7.24    1.56
  -7   0   6   -0.00    0.29
  -7   0   6    0.27    0.43
   7   0  -6   -0.00    0.31
   7   0  -6    0.39    0.42
  -7   0   7   31.74    8.11
  -7   0   7   37.93    8.22
   7   0  -7   36.30    8.15
   7   0  -7   24.76    8.12
  -7   0   8    0.12    0.34
  -7   0   8    0.52    0.43
   7   0  -8   -0.00    0.38
   7   0  -8    0.00    0.35
  -7   0   9    1.37    0.56
  -7   0   9    0.84    0.58
   7   0  -9    1.99    0.73
  -7   0  10   -0.00    0.33
  -7   0  10    0.02    0.39
   7   0 -10    0.58    0.41
  -7   0  11   35.54   10.28
  -7   0  11   58.48   10.48
   7   0 -11   37.19   10.34
  -7   0  12   -0.00    0.31
  -7   0  12    0.47    0.51
   7   0 -12   -0.00    0.42
  -7   0  13   10.84    3.00
  -7   0  13   10.93    3.06
   7   0 -13   12.36    3.08
  -7   0  14    0.32    0.36
  -7   0  14    0.00    0.41
   7   0 -14    0.24    0.38
  -7   0  15    0.69    0.44
  -7   0  15    0.77    0.52
   7   0 -15    0.74    0.54
  -7   0  16   -0.00    0.42
  -7   0  16   -0.00    0.46
  -7   0  17   49.85   12.54
  -7   0  18   -0.00    0.36
  -7   0  19    1.33    0.64
  -7   0  20    0.56    0.49
  -7   0  21    0.40    0.44
  -7   0  22    0.12    0.44
  -7   0  23    6.24    1.85
  -7   0  24   -0.00    0.49
   7   0 -25   -0.00    3.65
  -7   0  36   -0.00    0.37
  -7   0  37    0.18    0.35
  -7   1   1    0.46    0.35
  -7   1   1    0.31    0.40
   7  -1  -1    0.52    0.47
   7   1  -1   -0.00    0.41
   7   1  -1    0.14    0.41
  -7  -1   1    0.16    0.47
  -7  -1   1   -0.00    0.36
  -7   1   2    5.81    1.55
  -7   1   2    7.23    1.63
   7  -1  -2    3.93    1.54
   7   1  -2    8.13    1.63
   7   1  -2    4.41    1.56
  -7  -1   2    5.48    1.54
  -7  -1   2    3.84    1.50
  -7   1   3   27.34    7.61
  -7   1   3   37.20    7.73
   7  -1  -3   30.23    7.70
   7   1  -3   29.08    7.64
   7   1  -3   29.37    7.69
  -7  -1   3   30.95    7.64
  -7  -1   3   28.91    7.66
  -7   1   4    0.47    0.42
  -7   1   4    0.30    0.43
   7  -1  -4    0.71    0.47
   7   1  -4   -0.00    0.35
   7   1  -4    0.07    0.44
  -7  -1   4    0.00    0.30
  -7  -1   4    0.10    0.44
  -7   1   5    9.27    2.38
  -7   1   5   11.33    2.49
   7  -1  -5    9.06    2.46
   7   1  -5    7.15    2.36
   7   1  -5   10.22    2.47
  -7  -1   5    8.32    2.37
  -7  -1   5    7.81    2.39
  -7   1   6    0.35    0.33
  -7   1   6    0.66    0.50
   7  -1  -6    0.00    0.36
   7   1  -6    0.00    0.34
   7   1  -6    0.66    0.46
  -7  -1   6    0.42    0.40
  -7  -1   6    0.68    0.49
  -7   1   7    2.98    1.10
  -7   1   7    3.80    1.16
   7  -1  -7    3.28    1.16
   7   1  -7    4.44    1.16
   7   1  -7    2.02    1.09
  -7  -1   7    5.73    1.16
  -7  -1   7    3.39    1.14
  -7   1   8    1.09    0.62
  -7   1   8    1.17    0.67
   7  -1  -8    1.49    0.77
   7   1  -8    2.38    0.76
   7   1  -8    2.33    0.77
  -7  -1   8    2.26    0.69
  -7  -1   8    1.62    0.73
  -7   1   9   28.03    7.79
  -7   1   9   22.26    7.79
   7  -1  -9   33.10    7.89
   7   1  -9   33.91    7.82
   7   1  -9   29.45    7.84
  -7  -1   9   34.76    7.81
  -7  -1   9   38.10    7.91
  -7   1  10    3.57    0.99
  -7   1  10    2.20    0.98
   7  -1 -10    1.98    0.99
   7   1 -10    2.71    0.96
   7   1 -10    2.48    0.95
  -7  -1  10    3.71    0.98
  -7  -1  10    3.67    1.03
  -7   1  11    6.81    2.08
  -7   1  11    7.56    2.17
   7  -1 -11    6.68    2.13
   7   1 -11    8.72    2.10
   7   1 -11    6.08    2.09
  -7  -1  11    8.54    2.09
  -7  -1  11    8.93    2.17
  -7   1  12   -0.00    0.34
  -7   1  12    0.16    0.44
   7  -1 -12   -0.00    0.49
   7   1 -12    0.28    0.38
   7   1 -12   -0.00    0.40
  -7  -1  12    0.16    0.28
  -7  -1  12    0.71    0.46
  -7   1  13   21.74    5.10
  -7   1  13   19.91    5.14
   7  -1 -13   22.52    5.18
   7   1 -13   19.72    5.05
   7   1 -13   20.16    5.11
  -7  -1  13   21.49    5.07
  -7  -1  13   14.11    5.05
  -7   1  14    0.63    0.46
  -7   1  14    0.42    0.52
   7  -1 -14   -0.00    0.48
   7   1 -14    0.21    0.37
  -7  -1  14    0.38    0.38
  -7  -1  14    0.22    0.45
  -7   1  15    9.02    3.07
  -7   1  15   14.07    3.22
   7  -1 -15   10.83    3.15
   7   1 -15   10.10    3.04
  -7  -1  15   12.80    3.10
  -7  -1  15   16.63    3.25
  -7   1  16    2.70    0.98
  -7   1  16    3.04    1.08
   7  -1 -16    2.65    1.02
  -7  -1  16    3.02    0.96
  -7  -1  16    3.35    1.07
  -7   1  17    3.42    1.12
  -7  -1  17    3.15    1.04
  -7   1  18    0.00    0.40
  -7  -1  18    0.42    0.41
  -7   1  19   18.76    4.71
  -7  -1  19   17.26    4.65
  -7   1  20   -0.00    0.44
  -7  -1  20    0.95    0.48
  -7  -1  21    5.00    1.53
  -7  -1  22   -0.00    0.36
  -7  -1  23    3.93    1.26
  -7  -1  24    2.20    0.87
  -7  -1  25    5.52    1.68
  -7   1  34    0.66    0.45
  -7   1  35    1.22    0.64
  -7   1  36    0.23    0.40
  -7   1  37    0.46    0.48
  -7  -1  37    0.13    0.39
  -7   2   1    5.12    1.54
   7  -2  -1    4.70    1.55
   7   2  -1    5.42    1.58
  -7  -2   1    5.55    1.57
  -7  -2   1    5.37    1.54
  -7   2   2    5.40    1.61
  -7   2   2    4.79    1.63
   7  -2  -2    6.20    1.72
   7   2  -2    5.98    1.64
   7   2  -2    6.28    1.70
  -7  -2   2    4.91    1.64
  -7  -2   2    6.85    1.71
  -7   2   3    1.13    0.53
  -7   2   3    2.01    0.64
   7  -2  -3    1.18    0.58
   7   2  -3    0.53    0.49
   7   2  -3    0.99    0.58
  -7  -2   3    1.69    0.63
  -7  -2   3    0.42    0.51
  -7   2   4    0.28    0.38
  -7   2   4    0.00    0.46
   7  -2  -4    0.97    0.58
   7   2  -4    0.51    0.44
   7   2  -4    1.86    0.63
  -7  -2   4    0.61    0.43
  -7  -2   4    0.45    0.44
  -7   2   5   28.91    5.48
  -7   2   5   27.35    5.52
   7  -2  -5    5.45    5.28
   7   2  -5   41.53    5.60
   7   2  -5   28.78    5.55
  -7  -2   5   30.20    5.49
  -7  -2   5   35.31    5.60
  -7   2   6    1.31    0.63
  -7   2   6    2.00    0.74
   7  -2  -6    1.05    0.69
   7   2  -6    0.99    0.60
   7   2  -6    1.12    0.67
  -7  -2   6    1.76    0.64
  -7  -2   6    2.55    0.74
  -7   2   7   29.13    5.51
  -7   2   7    6.54    5.31
   7  -2  -7   31.06    5.63
   7   2  -7   29.86    5.51
   7   2  -7   30.79    5.58
  -7  -2   7   28.38    5.47
  -7  -2   7   28.66    5.54
  -7   2   8    0.72    0.41
  -7   2   8    0.32    0.40
   7  -2  -8   -0.00    0.43
   7   2  -8    0.88    0.46
   7   2  -8   -0.00    0.37
  -7  -2   8    0.10    0.35
  -7  -2   8    0.96    0.52
  -7   2   9    6.31    2.08
  -7   2   9    8.50    2.22
   7  -2  -9    6.07    2.15
   7   2  -9    8.85    2.14
   7   2  -9    8.51    2.16
  -7  -2   9    9.08    2.13
  -7  -2   9    7.02    2.13
  -7   2  10    1.65    0.67
  -7   2  10    3.49    0.86
   7  -2 -10    1.34    0.72
   7   2 -10    1.86    0.71
   7   2 -10    1.00    0.68
  -7  -2  10    2.78    0.71
  -7  -2  10    0.81    0.66
  -7   2  11   15.00    4.23
  -7   2  11   19.64    4.36
   7  -2 -11   16.39    4.32
   7   2 -11   15.78    4.21
   7   2 -11   15.83    4.26
  -7  -2  11   16.08    4.20
  -7  -2  11   16.58    4.27
  -7   2  12    3.78    1.28
  -7   2  12    5.65    1.41
   7  -2 -12    3.54    1.31
   7   2 -12    3.22    1.21
  -7  -2  12    4.12    1.22
  -7  -2  12    5.39    1.34
  -7   2  13    8.02    1.85
  -7   2  13    7.36    1.89
   7  -2 -13    6.80    1.88
   7   2 -13    6.38    1.74
  -7  -2  13    5.73    1.72
  -7  -2  13    4.40    1.74
  -7   2  14    1.25    0.56
  -7   2  14    0.43    0.48
   7  -2 -14    0.38    0.52
   7   2 -14    0.38    0.41
  -7  -2  14    0.24    0.34
  -7  -2  14    0.42    0.38
  -7   2  15    3.39    1.22
  -7   2  15    4.75    1.32
   7  -2 -15    5.34    1.37
   7   2 -15    2.76    1.14
  -7  -2  15    3.91    1.16
  -7  -2  15    4.56    1.28
  -7   2  16   10.53    3.07
  -7   2  16   12.42    3.15
   7  -2 -16    9.87    3.10
   7   2 -16   12.10    3.03
  -7  -2  16   12.01    3.03
  -7   2  17    6.73    1.99
   7   2 -17    7.18    1.92
  -7  -2  17    6.69    1.91
   7   2 -18    3.51    1.24
  -7  -2  18    5.08    1.30
   7   2 -19    0.37    0.40
  -7  -2  19    0.01    0.32
   7   2 -20    0.60    0.44
  -7  -2  20    0.42    0.42
  -7  -2  21    8.85    2.42
  -7  -2  22    1.74    0.71
  -7   2  23    4.80    1.47
  -7  -2  23    4.18    1.35
   7  -2 -24   -0.00    3.12
  -7  -2  24    0.29    0.42
   7  -2 -25    0.00    1.97
   7  -2 -26    1.60    1.64
   7  -2 -27    3.80    1.89
   7  -2 -28    0.00    0.91
   7  -2 -29    2.32    1.15
  -7   2  33    0.85    0.61
  -7   2  34   -0.00    0.43
  -7   2  35    0.29    0.47
  -7   2  36   -0.00    0.49
  -7   3   1    0.34    0.39
  -7   3   1    0.34    0.41
   7  -3  -1   -0.00    0.42
   7   3  -1   -0.00    0.43
  -7  -3   1    0.12    0.45
  -7  -3   1    0.38    0.35
  -7   3   2   17.82    4.61
  -7   3   2   19.61    4.66
   7  -3  -2   18.69    4.68
   7   3  -2   16.82    4.64
  -7  -3   2   17.41    4.63
  -7  -3   2   16.71    4.62
  -7   3   3    7.31    1.90
  -7   3   3    7.59    1.95
   7  -3  -3    7.35    1.97
   7   3  -3    4.45    1.88
  -7  -3   3    8.32    1.96
  -7  -3   3    6.44    1.90
  -7   3   4    0.65    0.39
  -7   3   4    0.51    0.41
   7  -3  -4    0.91    0.49
   7   3  -4    0.26    0.41
   7   3  -4    0.51    0.47
  -7  -3   4    0.88    0.56
  -7  -3   4    0.00    0.32
  -7   3   5   20.01    3.43
  -7   3   5   11.87    3.33
   7  -3  -5   12.23    3.37
   7   3  -5   12.28    3.29
   7   3  -5   12.39    3.34
  -7  -3   5   11.48    3.30
  -7  -3   5   10.20    3.28
  -7   3   6    1.48    0.75
  -7   3   6    2.01    0.82
   7  -3  -6    1.50    0.79
   7   3  -6    1.78    0.71
   7   3  -6    2.94    0.82
  -7  -3   6    1.74    0.74
  -7  -3   6    2.01    0.75
  -7   3   7    0.02    0.37
  -7   3   7    0.30    0.47
   7  -3  -7    0.00    0.48
   7   3  -7    0.00    0.39
   7   3  -7    0.00    0.37
  -7  -3   7    0.60    0.40
  -7  -3   7    1.05    0.48
  -7   3   8   -0.00    0.35
  -7   3   8    0.64    0.51
   7  -3  -8    0.02    0.44
   7   3  -8    0.06    0.35
   7   3  -8    0.02    0.40
  -7  -3   8    0.18    0.31
  -7  -3   8   -0.00    0.39
  -7   3   9   24.35    6.31
  -7   3   9   31.66    6.43
   7  -3  -9   22.86    6.36
   7   3  -9   25.56    6.29
   7   3  -9   28.33    6.35
  -7  -3   9   20.24    6.23
  -7  -3   9   23.86    6.31
  -7   3  10   11.45    2.45
  -7   3  10    7.27    2.38
   7  -3 -10    6.38    2.38
   7   3 -10   15.70    2.48
  -7  -3  10    7.96    2.31
  -7  -3  10    6.47    2.33
  -7   3  11    0.79    0.54
  -7   3  11    0.38    0.55
   7  -3 -11    1.14    0.67
   7   3 -11    0.65    0.49
  -7  -3  11    1.52    0.54
  -7  -3  11    0.77    0.52
  -7   3  12   -0.00    0.44
  -7   3  12   -0.00    0.35
   7  -3 -12    0.19    0.48
   7   3 -12    0.04    0.36
  -7  -3  12    0.17    0.35
  -7  -3  12   -0.00    0.35
  -7   3  13    8.25    2.63
  -7   3  13   12.80    2.80
   7  -3 -13   10.17    2.75
   7   3 -13    9.99    2.62
   7   3 -13    9.79    2.63
  -7  -3  13    8.78    2.58
  -7  -3  13   10.19    2.68
  -7   3  14   10.37    3.21
   7  -3 -14   12.56    3.29
   7   3 -14   10.89    3.13
  -7  -3  14   12.83    3.14
  -7  -3  14   13.14    3.22
  -7   3  15   19.47    4.85
   7  -3 -15   19.81    4.89
   7   3 -15   18.58    4.73
  -7  -3  15   16.85    4.70
  -7   3  16    1.68    0.77
   7  -3 -16    1.00    0.77
   7   3 -16    1.69    0.66
  -7  -3  16    1.99    0.66
   7   3 -17    0.00    0.39
  -7  -3  17    0.65    0.40
   7   3 -18    3.52    1.21
  -7  -3  18    4.51    1.22
   7   3 -19   33.89    8.77
  -7  -3  19   35.61    8.78
  -7   3  20    0.43    0.47
  -7  -3  20    0.10    0.32
  -7   3  21    0.75    0.59
   7  -3 -21    0.00    6.06
  -7  -3  21    0.67    0.45
  -7   3  22   -0.00    0.50
   7  -3 -22    5.78    5.14
  -7  -3  22   -0.00    0.35
   7  -3 -23    1.67    2.97
   7  -3 -24    3.22    2.65
   7  -3 -25    1.03    1.83
   7  -3 -26   -0.00    1.05
   7  -3 -27   -0.00    1.02
   7  -3 -28    0.00    0.70
   7  -3 -29    1.26    0.79
   7  -3 -30    0.00    0.38
  -7   3  32    1.34    0.69
  -7   3  33    0.02    0.44
  -7   3  34   -0.00    0.39
  -7   3  35    0.94    0.61
  -7   3  36    1.02    0.64
  -7   4   1    9.16    2.27
  -7   4   1   10.56    2.32
   7  -4  -1    6.94    2.27
   7   4  -1    6.10    2.24
  -7  -4   1    8.89    2.29
  -7  -4   1    7.96    2.28
  -7   4   2    3.36    1.98
  -7   4   2    8.95    2.18
   7  -4  -2   12.51    2.34
   7   4  -2   10.67    2.24
  -7  -4   2    9.10    2.18
  -7  -4   2   11.69    2.25
  -7   4   3    0.82    0.61
  -7   4   3    2.79    0.80
   7  -4  -3    0.99    0.72
   7   4  -3    1.13    0.67
  -7  -4   3    2.74    0.76
  -7  -4   3    1.79    0.72
  -7   4   4    4.50    1.24
  -7   4   4    5.39    1.33
   7  -4  -4    4.55    1.32
   7   4  -4    2.66    1.16
  -7  -4   4    4.17    1.25
  -7  -4   4    3.30    1.22
  -7   4   5    9.37    1.88
  -7   4   5    9.59    1.93
   7  -4  -5    1.17    1.63
   7   4  -5    6.62    1.74
   7   4  -5    8.91    1.87
  -7  -4   5    9.14    1.85
  -7  -4   5    9.14    1.88
  -7   4   6    8.68    2.46
  -7   4   6   11.63    2.56
   7  -4  -6    9.44    2.54
   7   4  -6    8.50    2.42
   7   4  -6    7.25    2.43
  -7  -4   6    7.99    2.43
  -7  -4   6   10.97    2.52
  -7   4   7    1.30    1.14
  -7   4   7    4.12    1.31
   7  -4  -7    4.56    1.37
   7   4  -7    7.41    1.35
   7   4  -7    4.74    1.29
  -7  -4   7    4.98    1.27
  -7  -4   7    5.28    1.33
  -7   4   8    4.89    1.25
  -7   4   8    6.09    1.35
   7  -4  -8    4.35    1.28
   7   4  -8    7.09    1.29
   7   4  -8    0.69    1.03
  -7  -4   8    6.46    1.31
  -7  -4   8    8.66    1.42
  -7   4   9    2.85    1.13
  -7   4   9    3.27    1.16
   7  -4  -9    3.46    1.15
   7   4  -9    3.38    1.08
  -7  -4   9    3.02    1.06
  -7  -4   9    3.99    1.13
  -7   4  10    0.35    0.46
   7  -4 -10    0.06    0.37
   7   4 -10    0.56    0.45
  -7  -4  10    0.00    0.35
  -7  -4  10    0.00    0.32
  -7   4  11   13.09    3.50
   7  -4 -11   12.70    3.53
   7   4 -11   14.55    3.43
   7   4 -11   11.85    3.41
  -7  -4  11   12.20    3.38
  -7  -4  11   13.60    3.46
  -7   4  12   12.95    4.23
   7  -4 -12   17.56    4.35
   7   4 -12   17.95    4.21
   7   4 -12   16.65    4.20
  -7  -4  12   16.36    4.17
  -7  -4  12   15.45    4.22
  -7   4  13    4.19    2.91
   7  -4 -13   16.69    3.25
   7   4 -13   13.63    3.02
  -7  -4  13   15.10    3.01
  -7  -4  13   15.96    3.12
  -7   4  14    3.52    1.08
   7  -4 -14    3.96    1.11
   7   4 -14    2.90    0.92
  -7  -4  14    1.90    0.83
  -7   4  15    8.35    1.87
   7  -4 -15    3.01    1.67
   7   4 -15    5.29    1.63
  -7  -4  15    7.51    1.65
  -7   4  16    3.50    1.23
  -7   4  16    4.08    1.29
   7  -4 -16    4.81    1.36
   7   4 -16    2.12    1.07
  -7  -4  16    4.65    1.13
  -7   4  17   15.15    4.31
   7   4 -17   19.54    4.22
  -7  -4  17   14.29    4.14
  -7   4  18    1.16    0.76
  -7  -4  18    1.86    0.66
  -7   4  19    0.13    0.62
  -7  -4  19    2.17    0.61
  -7   4  20    4.00    1.38
   7  -4 -20    0.97    4.53
  -7  -4  20    4.21    1.22
  -7   4  21    5.17    1.43
   7  -4 -21    2.11    3.73
  -7  -4  21    3.52    1.16
   7  -4 -22   -0.00    2.95
   7  -4 -23   -0.00    2.22
   7  -4 -24    0.00    1.53
   7  -4 -25    0.41    1.32
   7  -4 -26    3.21    1.67
   7  -4 -27    1.96    1.18
   7  -4 -28    3.56    1.35
  -7   4  29    0.92    0.58
   7  -4 -29   -0.00    0.39
  -7   4  30    0.00    0.42
   7  -4 -30    0.00    0.39
  -7   4  31    1.56    0.74
   7  -4 -31    1.35    0.66
  -7   4  32    0.31    0.44
  -7   4  33    0.88    0.62
  -7   4  34    0.08    0.47
  -7   4  35    0.16    0.41
  -7   4  36    0.00    0.45
  -7   5   1   -0.00    0.30
   7  -5  -1    0.50    0.51
   7   5  -1    0.40    0.42
  -7  -5   1    0.39    0.51
  -7  -5   1    0.72    0.43
  -7   5   2    0.27    0.40
   7  -5  -2   -0.00    0.46
   7   5  -2    0.22    0.43
  -7  -5   2    0.51    0.46
  -7  -5   2    1.15    0.54
  -7   5   3    4.37    1.54
   7  -5  -3    6.17    1.67
   7   5  -3    4.99    1.58
  -7  -5   3    6.09    1.62
  -7  -5   3    5.42    1.60
  -7   5   4    3.48    2.14
   7  -5  -4   11.05    2.43
   7   5  -4   10.63    2.36
  -7  -5   4   13.05    2.41
  -7  -5   4   14.44    2.48
  -7   5   5    5.07    1.51
   7  -5  -5    5.43    1.59
   7   5  -5    3.65    1.41
  -7  -5   5    5.78    1.51
  -7  -5   5    5.23    1.49
  -7   5   6    0.39    0.41
   7  -5  -6    0.41    0.41
   7   5  -6    0.27    0.42
  -7  -5   6    0.81    0.52
  -7  -5   6    0.88    0.51
  -7   5   7    1.68    0.75
   7  -5  -7    1.09    0.73
   7   5  -7    1.19    0.59
   7   5  -7    1.48    0.63
  -7  -5   7    1.15    0.64
  -7  -5   7    2.19    0.70
  -7   5   8    9.86    2.59
   7  -5  -8    9.01    2.61
   7   5  -8    8.37    2.46
  -7  -5   8    8.70    2.48
  -7  -5   8   10.24    2.54
  -7   5   9   12.95    3.03
   7  -5  -9   13.45    3.11
   7   5  -9    6.49    2.81
  -7  -5   9   14.39    2.97
  -7  -5   9   14.33    3.02
  -7   5  10    4.24    1.36
   7  -5 -10    5.55    1.44
   7   5 -10    3.10    1.19
   7   5 -10    3.73    1.26
  -7  -5  10    4.03    1.26
  -7  -5  10    5.58    1.35
  -7   5  11   11.47    2.96
   7  -5 -11   12.90    3.05
   7   5 -11    9.09    2.82
  -7  -5  11   10.23    2.84
  -7  -5  11   11.54    2.91
  -7   5  12    0.21    0.47
   7  -5 -12    0.58    0.67
   7   5 -12    0.48    0.40
  -7  -5  12   -0.00    0.35
  -7   5  13    4.90    1.44
  -7   5  13    4.52    1.39
   7  -5 -13    3.65    1.42
   7   5 -13    3.96    1.23
  -7  -5  13    3.92    1.22
  -7   5  14    5.04    1.70
  -7   5  14    6.47    1.79
   7  -5 -14    7.75    1.91
   7   5 -14    4.48    1.59
  -7  -5  14    6.24    1.62
  -7   5  15   13.17    4.87
  -7   5  15   14.78    4.90
   7  -5 -15   21.45    5.05
   7   5 -15   20.29    4.83
  -7  -5  15   23.55    4.84
  -7   5  16    0.16    0.46
   7  -5 -16   -0.00    0.53
   7   5 -16   -0.00    0.34
  -7  -5  16    0.07    0.31
  -7   5  17    0.46    0.59
  -7  -5  17    0.59    0.40
  -7   5  18    1.09    0.71
   7  -5 -18    3.87    6.41
  -7  -5  18    0.75    0.48
  -7   5  19    4.73    1.43
   7  -5 -19    0.00    3.61
  -7  -5  19    3.81    1.18
   7  -5 -20    1.32    2.98
   7  -5 -21   -0.00    2.28
   7  -5 -22    3.59    2.66
   7  -5 -23    3.21    2.06
   7  -5 -24    1.99    1.45
   7  -5 -25    2.95    1.58
   7  -5 -26    0.00    0.65
  -7   5  27    0.77    0.67
   7  -5 -27    0.86    0.67
  -7   5  28   -0.00    0.48
   7  -5 -28    1.36    0.65
  -7   5  29    1.36    0.78
   7  -5 -29    2.52    0.85
  -7   5  30    0.72    0.60
   7  -5 -30    0.00    0.31
  -7   5  31    0.73    0.61
   7  -5 -31    0.32    0.40
  -7   5  32   -0.00    0.49
   7  -5 -32    0.24    0.35
  -7   5  33    0.18    0.44
  -7   5  34    0.86    0.60
  -7   5  35    0.35    0.42
   7  -6  -1    2.03    1.56
   7   6  -1    9.46    1.84
  -7  -6   1    7.98    1.78
  -7  -6   1    9.23    1.82
   7  -6  -2    8.90    2.27
   7   6  -2    6.28    2.16
  -7  -6   2    9.32    2.23
  -7  -6   2    7.00    2.16
   7  -6  -3    5.84    1.59
   7   6  -3    4.87    1.51
  -7  -6   3    3.71    1.46
  -7  -6   3    6.12    1.57
   7  -6  -4    1.30    0.70
   7   6  -4    0.85    0.58
  -7  -6   4    2.14    0.67
  -7  -6   4   -0.00    0.43
   7  -6  -5   -0.00    0.47
   7   6  -5    0.44    0.45
  -7  -6   5   -0.00    0.44
  -7  -6   5    0.00    0.47
   7  -6  -6    9.77    2.80
   7   6  -6    9.36    2.70
  -7  -6   6   11.29    2.74
  -7  -6   6    9.40    2.72
   7  -6  -7   12.96    3.70
  -7  -6   7   14.13    3.64
  -7  -6   7   13.76    3.68
   7  -6  -8    5.47    2.14
  -7  -6   8    8.89    2.12
  -7  -6   8    7.70    2.12
  -7   6   9    0.00    0.45
   7  -6  -9    1.04    0.58
   7   6  -9   -0.00    0.34
  -7  -6   9    0.65    0.45
  -7   6  10    5.12    1.96
   7  -6 -10    7.00    2.06
   7   6 -10    7.76    1.93
  -7  -6  10    7.44    1.95
  -7   6  11   13.04    3.56
  -7   6  11   15.61    3.60
   7  -6 -11   10.42    3.56
   7   6 -11   14.71    3.46
  -7  -6  11   11.88    3.43
  -7   6  12    0.79    0.67
  -7   6  12    1.86    0.81
   7  -6 -12    1.48    0.77
   7   6 -12    1.87    0.63
  -7  -6  12    1.15    0.63
  -7   6  13    1.99    0.76
  -7   6  13    2.70    0.83
   7  -6 -13    0.70    0.68
   7   6 -13    0.00    0.40
  -7  -6  13    1.06    0.50
  -7   6  14    1.87    0.83
  -7   6  14    2.47    0.87
   7  -6 -14    0.00    0.73
   7   6 -14    0.90    0.57
  -7  -6  14    2.73    0.69
  -7   6  15    0.24    0.56
  -7   6  15    0.40    0.54
   7  -6 -15    0.32    0.63
  -7  -6  15    0.54    0.41
  -7   6  16    6.71    2.01
   7  -6 -16   -0.00    6.54
   7  -6 -16    7.85    2.11
  -7  -6  16    6.08    1.79
  -7   6  17    5.74    1.86
   7  -6 -17   -0.00    5.05
  -7  -6  17    5.84    1.60
  -7   6  18   12.50    2.62
   7  -6 -18    0.00    3.94
  -7  -6  18    7.68    2.22
   7  -6 -19   -0.00    2.77
   7  -6 -20   -0.00    2.05
   7  -6 -21    0.00    1.53
   7  -6 -22   14.45    4.65
   7  -6 -23    4.03    2.01
  -7   6  24    0.52    0.45
   7  -6 -24    1.51    1.10
  -7   6  25    0.36    0.51
   7  -6 -25    0.89    0.87
  -7   6  26    2.34    1.03
   7  -6 -26    2.61    1.19
  -7   6  27    0.89    0.69
   7  -6 -27    1.61    0.75
  -7   6  28    1.64    0.73
   7  -6 -28    1.02    0.63
  -7   6  29    0.41    0.49
   7  -6 -29    0.00    0.37
  -7   6  30    0.59    0.58
   7  -6 -30    0.20    0.41
  -7   6  31   -0.00    0.50
   7  -6 -31   -0.00    0.31
  -7   6  32    0.01    0.39
   7  -6 -32    0.64    0.49
  -7   6  33    0.00    0.52
   7  -6 -33   -0.00    0.36
  -7   6  34   -0.00    0.52
   7  -6 -34    0.78    0.41
  -7   6  35   -0.00    0.41
   7  -7  -1   -0.00    0.52
   7   7  -1    0.00    0.39
  -7  -7   1    0.01    0.37
   7  -7  -2    1.59    1.13
   7   7  -2    4.29    1.23
  -7  -7   2    4.57    1.24
  -7  -7   2    4.54    1.23
   7  -7  -3    3.17    1.03
  -7  -7   3    1.14    0.77
  -7  -7   3    2.34    0.87
  -7   7   4   26.81    6.61
   7  -7  -4   21.95    6.60
  -7  -7   4   27.66    6.58
  -7   7   5   12.31    3.15
   7  -7  -5    9.28    3.12
  -7  -7   5   12.62    3.11
  -7   7   6    0.71    0.65
   7  -7  -6    0.95    0.74
  -7  -7   6    2.57    0.79
  -7   7   7    7.34    2.23
   7  -7  -7    9.30    2.34
  -7  -7   7    7.09    2.14
  -7   7   8    0.74    0.73
   7  -7  -8    2.42    0.95
  -7  -7   8    1.59    0.71
  -7   7   9    3.32    1.10
   7  -7  -9    3.83    1.18
  -7  -7   9    1.88    0.90
  -7   7  10   10.17    2.86
   7  -7 -10    9.02    2.85
  -7  -7  10   10.66    2.74
  -7   7  11    2.12    1.01
   7  -7 -11    2.40    1.06
   7   7 -11    1.90    0.79
  -7  -7  11    2.70    0.89
  -7   7  12    0.34    0.54
   7  -7 -12    0.85    0.65
   7   7 -12    0.48    0.42
  -7  -7  12    0.94    0.53
  -7   7  13    2.03    0.93
   7  -7 -13    1.60    0.96
  -7  -7  13    2.10    0.80
  -7   7  14   18.23    4.20
   7  -7 -14   -0.00    6.87
   7  -7 -14   14.69    4.14
  -7  -7  14   14.67    3.93
  -7   7  15   -0.00    0.52
   7  -7 -15    0.00    4.78
   7  -7 -15    0.41    0.68
  -7  -7  15    0.00    0.37
  -7   7  16    0.68    0.70
   7  -7 -16    3.86    4.09
  -7  -7  16    0.47    0.40
   7  -7 -17    1.75    3.29
   7  -7 -18    0.00    2.25
   7  -7 -19    0.84    2.27
   7  -7 -20    5.31    2.61
  -7   7  21    0.04    0.44
   7  -7 -21   -0.00    1.21
  -7   7  22    0.35    0.59
   7  -7 -22    0.70    1.03
  -7   7  23    0.60    0.61
   7  -7 -23    0.26    0.92
  -7   7  24    1.60    0.88
   7  -7 -24    3.54    1.35
  -7   7  25    0.50    0.55
   7  -7 -25    0.00    0.66
  -7   7  26    1.11    0.70
   7  -7 -26    1.46    0.79
  -7   7  27    0.06    0.43
   7  -7 -27   -0.00    0.46
  -7   7  28   -0.00    0.39
   7  -7 -28   -0.00    0.44
  -7   7  29   -0.00    0.44
   7  -7 -29    0.62    0.43
  -7   7  30    1.37    0.75
   7  -7 -30    1.18    0.59
  -7   7  31   -0.00    0.48
   7  -7 -31    0.00    0.30
  -7   7  32   -0.00    0.53
   7  -7 -32    0.00    0.35
  -7   7  33    0.08    0.52
   7  -7 -33    0.09    0.35
  -7   7  34   -0.00    0.49
   7  -7 -34    0.11    0.35
  -7   7  35   -0.00    0.51
   7  -7 -35   -0.00    0.39
  -7   8   1    5.82    1.77
  -7   8   2   10.00    2.80
  -7   8   3    0.35    0.59
  -7   8   4    2.40    1.03
  -7  -8   4    2.46    0.97
  -7   8   5    0.79    0.62
  -7  -8   5    1.62    0.72
  -7   8   6    2.87    1.02
   7  -8  -6    1.49    0.98
  -7  -8   6    3.08    0.99
  -7   8   7    0.00    0.51
   7  -8  -7    0.30    0.61
  -7  -8   7   -0.00    0.37
  -7   8   8    6.61    2.05
   7  -8  -8    5.47    2.04
  -7  -8   8    8.23    2.01
  -7   8   9   -0.00    0.51
   7  -8  -9   -0.00    0.48
  -7  -8   9    0.00    0.52
  -7   8  10    2.47    1.13
   7  -8 -10    2.76    1.11
  -7  -8  10    2.66    0.97
  -7   8  11    0.66    0.56
   7  -8 -11   -0.00    6.45
   7  -8 -11   -0.00    0.61
  -7  -8  11    0.00    0.46
  -7   8  12   16.17    3.73
   7  -8 -12   -0.00    6.44
   7  -8 -12   13.30    3.66
  -7  -8  12   12.18    3.48
  -7   8  13   -0.00    0.61
   7  -8 -13    1.53    4.99
   7  -8 -13    0.40    0.69
  -7  -8  13   -0.00    0.40
   7  -8 -14   -0.00    2.63
   7  -8 -14    0.86    0.80
  -7  -8  14    1.05    0.57
   7  -8 -15    0.74    3.11
   7  -8 -15    0.52    0.70
  -7  -8  15   -0.00    0.44
   7  -8 -16    1.39    2.22
  -7   8  17    0.13    0.53
   7  -8 -17    1.43    2.10
  -7   8  18    1.89    0.88
   7  -8 -18    0.00    1.80
  -7   8  19    0.08    0.43
   7  -8 -19   -0.00    1.19
  -7   8  20    0.34    0.59
   7  -8 -20    2.64    1.55
  -7   8  21    0.35    0.51
   7  -8 -21   -0.00    0.91
  -7   8  22    0.16    0.44
   7  -8 -22    0.94    0.93
  -7   8  23    1.57    0.78
   7  -8 -23    1.33    0.81
  -7   8  24    0.45    0.52
   7  -8 -24    2.17    0.83
  -7   8  25   -0.00    0.33
   7  -8 -25    0.62    0.54
  -7   8  26    0.55    0.64
   7  -8 -26    1.01    0.59
  -7   8  27   -0.00    0.45
   7  -8 -27   -0.00    0.44
  -7   8  28    1.35    0.68
   7  -8 -28    0.90    0.56
  -7   8  29    0.20    0.53
   7  -8 -29    0.26    0.46
  -7   8  30   -0.00    0.52
   7  -8 -30    0.06    0.32
  -7   8  31    0.23    0.46
   7  -8 -31    0.01    0.39
  -7   8  32    0.02    0.45
   7  -8 -32    0.53    0.43
  -7   8  33   -0.00    0.48
   7  -8 -33    0.00    0.35
  -7   8  34    0.08    0.51
   7  -8 -34   -0.00    0.33
   7  -8 -35    0.46    0.42
   7  -8 -36   -0.00    0.38
  -7   9   1    0.07    0.55
   7  -9  -1    0.78    0.68
  -7  -9   1    0.05    0.43
  -7   9   2    2.08    0.90
   7  -9  -2    2.13    0.96
  -7   9   3    0.62    0.60
   7  -9  -3    0.01    0.54
  -7   9   4    5.43    1.14
   7  -9  -4    0.48    0.74
  -7   9   5    0.33    0.58
  -7   9   6    5.40    1.72
  -7   9   7    2.74    0.94
  -7  -9   7    1.31    0.79
  -7   9   8    4.11    1.44
   7  -9  -8    0.44    7.58
  -7  -9   8    4.03    1.34
  -7   9   9    0.17    0.59
   7  -9  -9   -0.00    6.36
  -7  -9   9    0.32    0.49
  -7   9  10   10.05    2.80
   7  -9 -10    3.06    5.72
  -7  -9  10    9.31    2.59
  -7   9  11   -0.00    0.59
   7  -9 -11    3.02    3.97
  -7  -9  11   -0.00    0.46
   7  -9 -12   -0.00    3.51
   7  -9 -12    1.58    0.80
  -7  -9  12   -0.00    0.43
  -7   9  13    0.36    0.64
   7  -9 -13   -0.00    3.66
   7  -9 -13   -0.00    0.64
  -7  -9  13    0.91    0.55
   7  -9 -14   -0.00    2.93
   7  -9 -14    5.26    1.64
   7  -9 -15    0.00    2.10
  -7   9  16    1.37    0.84
   7  -9 -16    7.34    2.58
  -7   9  17   -0.00    0.50
   7  -9 -17   -0.00    1.28
  -7   9  18    1.89    1.00
   7  -9 -18    6.22    1.98
  -7   9  19   -0.00    0.58
   7  -9 -19    1.20    0.95
  -7   9  20    0.91    0.71
   7  -9 -20    6.13    1.57
  -7   9  21   -0.00    0.44
   7  -9 -21    0.00    0.69
  -7   9  22   -0.00    0.45
   7  -9 -22    0.00    0.50
  -7   9  23    0.07    0.51
   7  -9 -23    0.81    0.59
  -7   9  24    1.58    0.94
   7  -9 -24    3.30    1.02
  -7   9  25    0.00    0.49
   7  -9 -25   -0.00    0.37
  -7   9  26    0.60    0.57
   7  -9 -26    0.24    0.39
  -7   9  27   -0.00    0.47
   7  -9 -27   -0.00    0.36
  -7   9  28    0.10    0.55
   7  -9 -28    0.17    0.35
  -7   9  29    0.00    0.49
   7  -9 -29   -0.00    0.36
  -7   9  30    1.17    0.76
   7  -9 -30    0.44    0.50
  -7   9  31    0.51    0.66
   7  -9 -31    0.22    0.45
  -7   9  32    0.14    0.51
   7  -9 -32    0.00    0.35
  -7   9  33   -0.00    0.34
   7  -9 -33   -0.00    0.33
   7  -9 -34    1.59    0.72
   7  -9 -35   -0.00    0.41
  -7  10   1    0.44    0.62
   7 -10  -1    0.00    0.48
  -7 -10   1    0.76    0.61
  -7  10   2    4.97    1.47
   7 -10  -2    3.41    1.38
  -7 -10   2    4.28    1.38
  -7  10   3    0.49    0.49
   7 -10  -3    0.00    0.60
  -7 -10   3    0.21    0.46
  -7  10   4   -0.00    0.55
   7 -10  -4    0.00    0.53
  -7 -10   4   -0.00    0.41
  -7  10   5    1.23    0.80
   7 -10  -5   -0.00    6.12
   7 -10  -5    0.72    0.68
  -7  10   6   17.05    3.70
   7 -10  -6   -0.00    6.16
   7 -10  -6   11.05    3.55
  -7  10   7    0.53    0.63
   7 -10  -7    0.00    4.56
   7 -10  -7    0.07    0.57
  -7  10   8    0.01    0.59
   7 -10  -8    1.11    4.10
   7 -10  -8   -0.00    0.55
   7 -10  -9    1.49    3.13
   7 -10  -9   -0.00    0.53
  -7 -10   9    0.59    0.54
   7 -10 -10    0.00    3.40
   7 -10 -10    0.59    0.67
  -7 -10  10    2.32    0.81
   7 -10 -11   -0.00    0.69
  -7 -10  11   -0.00    0.50
   7 -10 -12   -0.00    2.47
   7 -10 -13    1.11    1.90
   7 -10 -14    1.76    1.55
   7 -10 -15   -0.00    1.11
  -7  10  16    3.61    1.44
   7 -10 -16    6.98    2.25
  -7  10  17    0.10    0.52
   7 -10 -17    0.19    0.93
  -7  10  18    3.63    1.26
   7 -10 -18    2.71    1.32
  -7  10  19    0.69    0.56
   7 -10 -19    0.49    0.70
  -7  10  20    0.07    0.53
   7 -10 -20    1.45    0.80
  -7  10  21    0.40    0.53
   7 -10 -21    0.69    0.60
  -7  10  22    2.99    1.18
   7 -10 -22    2.97    1.14
  -7  10  23    0.54    0.56
   7 -10 -23    0.02    0.45
  -7  10  24    0.41    0.50
   7 -10 -24    0.30    0.43
  -7  10  25   -0.00    0.52
   7 -10 -25    0.06    0.39
  -7  10  26    0.32    0.52
   7 -10 -26    0.46    0.41
  -7  10  27   -0.00    0.51
   7 -10 -27    0.80    0.47
  -7  10  28    0.87    0.73
   7 -10 -28    0.54    0.46
  -7  10  29   -0.00    0.40
   7 -10 -29    0.23    0.32
  -7  10  30    0.00    0.43
   7 -10 -30    0.27    0.32
  -7  10  31    0.44    0.52
   7 -10 -31   -0.00    0.41
  -7  10  32    0.81    0.67
   7 -10 -32    0.62    0.49
  -7  10  33    0.33    0.60
  -7  11   1    0.49    0.55
   7 -11  -1    1.91    5.72
   7 -11  -1    1.01    0.74
  -7 -11   1    0.51    0.58
  -7  11   2    0.16    0.54
   7 -11  -2    0.55    5.10
   7 -11  -2    0.47    0.59
  -7 -11   2    0.58    0.55
  -7  11   3   -0.00    0.47
   7 -11  -3   -0.00    4.20
   7 -11  -3    0.69    0.60
  -7 -11   3    0.28    0.51
  -7  11   4    4.43    1.20
   7 -11  -4   -0.00    4.12
   7 -11  -4    1.61    0.93
  -7 -11   4    1.29    0.77
   7 -11  -5   -0.00    3.35
   7 -11  -5    3.29    1.03
  -7 -11   5    0.58    0.60
   7 -11  -6   -0.00    3.18
   7 -11  -6   -0.00    0.52
  -7 -11   6   -0.00    0.42
   7 -11  -7   -0.00    2.72
   7 -11  -7    0.63    0.66
  -7 -11   7    0.40    0.46
   7 -11  -8    2.13    2.67
   7 -11  -8    0.46    0.67
   7 -11  -9   -0.00    1.42
   7 -11  -9    0.71    0.61
   7 -11 -10   10.21    3.08
   7 -11 -10    1.19    0.88
   7 -11 -11    1.69    1.96
   7 -11 -11    0.67    0.71
   7 -11 -12   -0.00    1.07
   7 -11 -13    0.00    1.29
   7 -11 -14    6.67    2.50
   7 -11 -15    0.24    0.86
   7 -11 -16    0.41    0.77
   7 -11 -17   -0.00    0.70
   7 -11 -18    2.32    1.05
   7 -11 -19   -0.00    0.37
   7 -11 -20    2.83    1.08
   7 -11 -21   -0.00    0.39
   7 -11 -22    0.00    0.35
   7 -11 -23   -0.00    0.37
  -7  11  24    0.55    0.65
   7 -11 -24    1.68    0.69
  -7  11  25    0.00    0.46
   7 -11 -25    0.00    0.30
  -7  11  26   -0.00    0.64
   7 -11 -26    0.34    0.44
  -7  11  27   -0.00    0.46
   7 -11 -27    0.11    0.34
  -7  11  28    0.22    0.58
   7 -11 -28   -0.00    0.38
  -7  11  29   -0.00    0.54
   7 -11 -29    0.33    0.39
  -7  11  30    0.41    0.65
  -7  11  31   -0.00    0.50
  -7  11  32    0.20    0.58
   7 -12  -1   -0.00    3.81
   7 -12  -1    0.12    0.54
  -7 -12   1    0.15    0.52
   7 -12  -2   -0.00    2.85
   7 -12  -2    2.46    0.91
  -7 -12   2    0.40    0.57
   7 -12  -3    2.70    2.74
   7 -12  -3    0.00    0.55
  -7 -12   3    0.00    0.50
   7 -12  -4   -0.00    2.56
   7 -12  -4    0.22    0.68
  -7 -12   4   -0.00    0.45
   7 -12  -5    0.00    1.68
   7 -12  -5    0.03    0.57
  -7 -12   5    1.41    0.61
   7 -12  -6    8.70    2.88
   7 -12  -6    3.66    1.41
  -7 -12   6    3.22    1.20
   7 -12  -7    1.25    1.79
   7 -12  -7   -0.00    0.57
  -7 -12   7    0.35    0.42
   7 -12  -8    1.23    1.90
   7 -12  -8    0.43    0.57
  -7 -12   8    0.00    0.48
   7 -12  -9   -0.00    1.23
   7 -12  -9   -0.00    0.55
   7 -12 -10    3.45    1.82
   7 -12 -11    0.00    0.99
   7 -12 -12    6.47    2.23
   7 -12 -13    0.02    0.70
   7 -12 -14    0.00    0.66
   7 -12 -15    0.40    0.64
   7 -12 -16    7.24    2.21
   7 -12 -17    0.91    0.61
   7 -12 -18    0.51    0.53
   7 -12 -19    0.35    0.46
   7 -12 -20    0.60    0.49
   7 -12 -21   -0.00    0.37
   7 -12 -22    0.55    0.47
   7 -12 -23    0.53    0.49
   7 -12 -24    0.55    0.44
   7 -12 -25    0.39    0.48
   7 -12 -26    0.57    0.50
   7 -13  -1   -0.00    1.76
   7 -13  -1    0.19    0.49
  -7 -13   1   -0.00    0.48
   7 -13  -2    2.38    2.00
   7 -13  -2    1.18    0.73
  -7 -13   2    1.16    0.70
   7 -13  -3    8.53    2.72
   7 -13  -3    1.58    0.81
  -7 -13   3    0.51    0.62
   7 -13  -4   13.67    3.08
   7 -13  -4    4.53    1.59
  -7 -13   4    3.51    1.48
   7 -13  -5   -0.00    1.23
   7 -13  -5    1.21    0.71
  -7 -13   5    0.00    0.56
   7 -13  -6   -0.00    0.98
   7 -13  -6   -0.00    0.62
  -7 -13   6    0.27    0.35
   7 -13  -7   -0.00    1.07
   7 -13  -7   -0.00    0.69
   7 -13  -8    3.16    1.45
   7 -13  -9    0.00    0.79
   7 -13 -10    1.18    0.99
   7 -13 -11   -0.00    0.63
   7 -13 -12   -0.00    0.70
   7 -13 -13    0.50    0.61
   7 -13 -14    2.70    1.08
   7 -13 -15   -0.00    0.55
   7 -13 -16    0.00    0.42
   7 -13 -17   -0.00    0.30
   7 -13 -18    0.42    0.46
   7 -13 -19   -0.00    0.40
   7 -13 -20    0.56    0.49
   7 -13 -21    0.00    0.38
   7 -13 -22   -0.00    0.41
   7 -14  -1    1.60    1.48
   7 -14  -1    0.00    0.64
  -7 -14   1   -0.00    0.60
   7 -14  -2    3.78    1.52
   7 -14  -2    1.00    0.79
  -7 -14   2    1.01    0.78
   7 -14  -3   -0.00    0.80
   7 -14  -3   -0.00    0.58
  -7 -14   3    0.34    0.60
   7 -14  -4    1.40    0.87
   7 -14  -4   -0.00    0.60
  -7 -14   4   -0.00    0.52
   7 -14  -5    0.47    0.79
   7 -14  -5    0.48    0.66
   7 -14  -6    1.58    1.09
   7 -14  -7    4.77    1.69
   7 -14  -8    1.97    1.03
   7 -14  -9   -0.00    0.60
   7 -14 -10    1.85    0.94
   7 -14 -11    0.19    0.49
   7 -14 -12    0.00    0.49
   7 -14 -13    0.00    0.41
   7 -14 -14    0.68    0.51
   7 -14 -15   -0.00    0.44
   7 -14 -16    0.00    0.44
   7 -14 -17    0.05    0.47
   7 -14 -18    0.53    0.49
   7 -14 -19    0.00    0.40
   7 -15  -1    0.07    0.63
   7 -15  -1    1.76    0.86
  -7 -15   1    1.05    0.66
   7 -15  -2   -0.00    0.65
   7 -15  -2    0.15    0.62
  -7 -15   2   -0.00    0.57
   7 -15  -3    2.56    1.17
   7 -15  -4    3.54    1.32
   7 -15  -5    0.25    0.57
   7 -15  -6   -0.00    0.44
   7 -15  -7    0.33    0.50
   7 -15  -8   -0.00    0.48
   7 -15  -9    0.50    0.48
   7 -15 -10    0.07    0.40
   7 -15 -11   -0.00    0.36
   7 -15 -12    0.29    0.41
   7 -15 -13    0.15    0.50
   7 -15 -14    0.19    0.35
   7 -15 -15    0.29    0.45
   7 -16  -1    0.39    0.49
   7 -16  -2   -0.00    0.41
   7 -16  -3    0.00    0.33
   7 -16  -4   -0.00    0.42
   7 -16  -5    0.15    0.48
   7 -16  -6    0.30    0.39
   7 -16  -7    0.17    0.39
   7 -16  -8   -0.00    0.39
   7 -16  -9    0.14    0.35
   7 -16 -10    0.12    0.36
   7 -16 -11   -0.00    0.39
   7 -17  -1   -0.00    0.36
   7 -17  -2   -0.00    0.32
   7 -17  -3    0.37    0.41
   7 -17  -4    0.51    0.44
   7 -17  -5    0.52    0.49
   7 -17  -6    0.45    0.47
   7 -18  -1   -0.00    0.42
  -6   0   1   -0.00    0.40
  -6   0   1   -0.00    0.42
   6   0  -1    0.13    0.45
   6   0  -1    0.24    0.45
  -6   0   2   41.68   10.09
  -6   0   2   35.78   10.09
   6   0  -2   45.04   10.11
   6   0  -2   38.15   10.12
  -6   0   3   -0.00    0.36
  -6   0   3    0.00    0.38
   6   0  -3    0.18    0.45
   6   0  -3    0.14    0.38
  -6   0   4    1.09    0.66
  -6   0   4    3.85    0.85
   6   0  -4    1.53    0.72
   6   0  -4    2.07    0.77
  -6   0   5    0.00    0.28
  -6   0   5    0.11    0.35
   6   0  -5    0.51    0.42
   6   0  -5   -0.00    0.39
  -6   0   6  140.65   34.11
  -6   0   6  139.61   34.16
   6   0  -6  127.35   34.10
   6   0  -6  146.23   34.18
  -6   0   7    0.02    0.34
  -6   0   7    0.00    0.47
   6   0  -7    0.50    0.41
   6   0  -7    0.19    0.38
  -6   0   8    3.95    1.01
  -6   0   8    2.96    1.02
   6   0  -8    3.12    0.98
   6   0  -8    2.57    1.02
  -6   0   9    0.14    0.32
  -6   0   9    0.07    0.39
   6   0  -9    0.06    0.28
   6   0  -9   -0.00    0.45
  -6   0  10   24.94    7.19
  -6   0  10   27.02    7.26
   6   0 -10   37.70    7.25
   6   0 -10   25.89    7.24
  -6   0  11    0.27    0.34
  -6   0  11    0.00    0.38
   6   0 -11    0.10    0.29
   6   0 -11   -0.00    0.40
  -6   0  12   35.77    8.17
  -6   0  12   32.51    8.21
   6   0 -12   32.29    8.13
   6   0 -12   28.73    8.17
  -6   0  13    0.41    0.37
  -6   0  13    0.64    0.44
   6   0 -13   -0.00    0.24
   6   0 -13   -0.00    0.38
  -6   0  14   14.43    3.24
  -6   0  14   10.53    3.25
   6   0 -14   13.73    3.19
   6   0 -14   10.15    3.21
  -6   0  15    0.40    0.37
  -6   0  15    0.55    0.47
   6   0 -15    0.00    0.31
  -6   0  16   28.66    7.23
  -6   0  16   29.72    7.28
   6   0 -16   27.52    7.18
  -6   0  17    0.00    0.29
  -6   0  17   -0.00    0.39
   6   0 -17    0.57    0.32
  -6   0  18   17.24    4.75
  -6   0  18   19.12    4.80
   6   0 -18   20.20    4.71
   6   0 -18   16.57    4.75
  -6   0  19    0.34    0.40
   6   0 -19   -0.00    0.29
  -6   0  20    0.15    0.38
   6   0 -20    0.79    0.42
  -6   0  21   -0.00    0.38
  -6   0  22   11.69    3.18
  -6   0  23    0.16    0.47
   6   0 -23    3.58    4.06
   6   0 -24    0.29    2.15
   6   0 -25    0.26    1.71
   6   0 -26   14.41    4.30
  -6   0  33   -0.00    0.37
  -6   0  34    0.05    0.39
  -6   0  35   -0.00    0.37
  -6   0  36    0.73    0.51
  -6   0  37   -0.00    0.43
  -6   0  38    0.64    0.48
  -6   1   1    1.24    0.53
  -6   1   1    0.00    0.45
   6  -1  -1    0.68    0.53
   6  -1  -1    0.47    0.57
   6   1  -1   -0.00    0.39
   6   1  -1    0.70    0.52
  -6  -1   1    1.41    0.53
  -6  -1   1    0.77    0.51
  -6   1   2   79.49   17.04
  -6   1   2   66.29   17.04
   6  -1  -2   74.99   17.03
   6  -1  -2   68.61   17.07
   6   1  -2   62.00   17.00
   6   1  -2   65.65   17.05
  -6  -1   2   57.86   16.99
  -6  -1   2   75.60   17.07
  -6   1   3    3.64    1.23
  -6   1   3    3.81    1.25
   6  -1  -3    4.52    1.26
   6  -1  -3    4.06    1.31
   6   1  -3    4.61    1.28
   6   1  -3    4.82    1.31
  -6  -1   3    3.61    1.22
  -6  -1   3    4.55    1.30
  -6   1   4   92.43   23.95
  -6   1   4   91.92   23.99
   6  -1  -4   95.84   23.96
   6  -1  -4   89.29   24.00
   6   1  -4   88.61   23.96
   6   1  -4  129.14   24.10
  -6  -1   4  101.71   23.98
  -6  -1   4   95.01   24.00
  -6   1   5   11.42    3.32
  -6   1   5   11.85    3.38
   6  -1  -5   14.73    3.36
   6  -1  -5   12.83    3.40
   6   1  -5   17.25    3.41
   6   1  -5   10.49    3.36
  -6  -1   5   11.90    3.33
  -6  -1   5   13.52    3.39
  -6   1   6   12.55    2.92
  -6   1   6   15.53    3.02
   6  -1  -6   11.12    2.88
   6  -1  -6    8.89    2.92
   6   1  -6   10.29    2.89
   6   1  -6   12.56    2.97
  -6  -1   6    9.66    2.87
  -6  -1   6    9.73    2.91
  -6   1   7   26.91    6.88
  -6   1   7   25.39    6.92
   6  -1  -7   25.70    6.85
   6  -1  -7   24.33    6.91
   6   1  -7   28.24    6.89
   6   1  -7   31.06    6.95
  -6  -1   7   30.71    6.89
  -6  -1   7   25.44    6.90
  -6   1   8   86.42   18.87
  -6   1   8   79.37   18.90
   6  -1  -8   75.26   18.82
   6  -1  -8   71.10   18.87
   6   1  -8   72.80   18.82
   6   1  -8   78.14   18.87
  -6  -1   8   72.83   18.81
  -6  -1   8   71.19   18.86
  -6   1   9    0.13    0.36
  -6   1   9    1.21    0.58
   6  -1  -9    0.79    0.45
   6  -1  -9    0.69    0.54
   6   1  -9    0.66    0.46
   6   1  -9    1.23    0.50
  -6  -1   9    0.65    0.43
  -6  -1   9    1.30    0.49
  -6   1  10   10.06    2.91
  -6   1  10   13.02    3.03
   6  -1 -10   12.32    2.92
   6  -1 -10   10.74    2.97
   6   1 -10    9.93    2.89
   6   1 -10   11.27    2.95
  -6  -1  10   10.67    2.90
  -6  -1  10   11.69    2.97
  -6   1  11    1.97    0.67
  -6   1  11    0.99    0.65
   6  -1 -11    1.80    0.63
   6  -1 -11    0.78    0.63
   6   1 -11    1.81    0.63
   6   1 -11    2.04    0.70
  -6  -1  11    1.32    0.57
  -6  -1  11    2.40    0.72
  -6   1  12   38.77    9.12
  -6   1  12   32.67    9.12
   6  -1 -12   40.63    9.09
   6  -1 -12   30.13    9.11
   6   1 -12   32.97    9.05
  -6  -1  12   41.27    9.10
  -6  -1  12   36.61    9.14
  -6   1  13    5.37    1.68
  -6   1  13    5.34    1.73
   6  -1 -13    6.39    1.67
   6  -1 -13    8.47    1.82
   6   1 -13    5.98    1.66
  -6  -1  13    5.37    1.64
  -6  -1  13    6.36    1.77
  -6   1  14   17.41    4.74
  -6   1  14   21.24    4.81
   6  -1 -14   17.19    4.69
   6  -1 -14   18.96    4.80
   6   1 -14   18.11    4.69
  -6  -1  14   18.64    4.71
  -6  -1  14   18.27    4.76
  -6   1  15    1.16    0.54
  -6   1  15    0.34    0.50
   6  -1 -15    1.58    0.53
   6  -1 -15    1.73    0.60
   6   1 -15    0.00    0.37
   6   1 -15    1.97    0.58
  -6  -1  15    1.40    0.49
  -6  -1  15    1.53    0.61
  -6   1  16    0.64    0.42
  -6   1  16    1.14    0.51
   6  -1 -16    0.38    0.33
   6  -1 -16    0.64    0.46
   6   1 -16    0.90    0.42
   6   1 -16    0.08    0.35
  -6  -1  16    0.30    0.37
  -6  -1  16   -0.00    0.44
  -6   1  17    0.68    0.45
  -6   1  17    0.05    0.37
   6  -1 -17    0.00    0.41
   6   1 -17    0.33    0.36
   6   1 -17    0.38    0.39
  -6  -1  17    0.00    0.34
  -6  -1  17    0.69    0.52
  -6   1  18   24.89    6.94
  -6   1  18   25.80    6.95
   6   1 -18   31.16    6.88
   6   1 -18   26.08    6.90
  -6  -1  18   26.67    6.90
  -6   1  19    2.11    1.06
   6   1 -19    4.06    1.03
  -6  -1  19    3.86    1.10
  -6   1  20    0.36    0.49
   6   1 -20   -0.00    0.30
  -6  -1  20   -0.00    0.33
  -6   1  21    0.54    0.50
   6   1 -21    0.26    0.33
  -6  -1  21    0.54    0.43
  -6   1  22    2.75    0.90
   6  -1 -22    0.00    4.50
   6   1 -22    2.69    0.70
  -6  -1  22    0.61    0.64
   6  -1 -23    1.98    2.77
  -6  -1  23    0.11    0.40
   6  -1 -24   -0.00    1.96
   6   1 -24    1.02    2.89
  -6  -1  24    2.72    0.90
   6  -1 -25    0.26    1.13
   6   1 -25    1.65    2.21
   6  -1 -26    0.46    0.94
  -6   1  32    0.08    0.39
  -6   1  33    0.13    0.32
  -6   1  34    1.42    0.66
  -6  -1  34    1.69    0.71
  -6   1  35    0.32    0.41
  -6  -1  35    0.24    0.37
  -6   1  36   -0.00    0.37
  -6  -1  36    0.13    0.42
  -6   1  37   -0.00    0.40
  -6  -1  37    0.05    0.32
  -6   1  38   -0.00    0.39
  -6  -1  38   -0.00    0.39
  -6   2   1    0.89    0.48
  -6   2   1    0.27    0.37
   6  -2  -1    0.00    0.42
   6  -2  -1    0.56    0.46
   6   2  -1    0.77    0.48
   6   2  -1    0.39    0.45
  -6  -2   1    0.32    0.45
  -6  -2   1    0.61    0.45
  -6   2   2    2.99    0.86
  -6   2   2    2.89    0.87
   6  -2  -2    3.98    0.89
   6  -2  -2    1.56    0.82
   6   2  -2    2.92    0.86
   6   2  -2    1.64    0.84
  -6  -2   2    1.61    0.83
  -6  -2   2    2.27    0.82
  -6   2   3    0.66    0.46
  -6   2   3    0.00    0.39
   6  -2  -3    0.78    0.47
   6  -2  -3   -0.00    0.40
   6   2  -3    0.36    0.43
   6   2  -3    0.62    0.44
  -6  -2   3   -0.00    0.37
  -6  -2   3    0.66    0.46
  -6   2   4    4.85    1.59
  -6   2   4    5.31    1.65
   6  -2  -4    4.95    1.57
   6  -2  -4    6.57    1.71
   6   2  -4    5.11    1.59
   6   2  -4    7.17    1.69
  -6  -2   4    5.28    1.59
  -6  -2   4    8.27    1.70
  -6   2   5    1.00    0.51
  -6   2   5    1.56    0.60
   6  -2  -5    1.10    0.52
   6  -2  -5    1.53    0.59
   6   2  -5    1.05    0.55
   6   2  -5    1.14    0.56
  -6  -2   5    0.00    0.48
  -6  -2   5    1.06    0.55
  -6   2   6   35.86    8.24
  -6   2   6   34.06    8.28
   6  -2  -6   35.24    8.21
   6  -2  -6   35.00    8.30
   6   2  -6   30.86    8.21
   6   2  -6   30.81    8.24
  -6  -2   6   26.70    8.18
  -6  -2   6   35.63    8.27
  -6   2   7    9.18    2.04
  -6   2   7    5.76    2.01
   6  -2  -7    6.70    1.97
   6  -2  -7    9.97    2.14
   6   2  -7    6.71    1.99
   6   2  -7    7.68    2.04
  -6  -2   7    7.06    1.97
  -6  -2   7    6.94    2.01
  -6   2   8    0.76    0.40
  -6   2   8    1.77    0.62
   6  -2  -8    0.00    0.34
   6  -2  -8    0.00    0.47
   6   2  -8    0.39    0.40
   6   2  -8   -0.00    0.36
  -6  -2   8    0.75    0.39
  -6  -2   8    1.11    0.52
  -6   2   9   -0.00    0.28
  -6   2   9    0.58    0.43
   6  -2  -9   -0.00    0.33
   6  -2  -9    0.00    0.46
   6   2  -9    0.37    0.37
   6   2  -9    0.13    0.32
  -6  -2   9    0.30    0.36
  -6  -2   9   -0.00    0.31
  -6   2  10   35.02    8.07
  -6   2  10   32.99    8.10
   6  -2 -10   34.12    8.03
   6  -2 -10   33.20    8.11
   6   2 -10   28.85    8.00
  -6  -2  10   28.87    7.99
  -6  -2  10   32.21    8.07
  -6   2  11   34.04    8.02
  -6   2  11   27.68    8.00
   6  -2 -11   33.60    7.97
   6  -2 -11   31.34    8.04
   6   2 -11   33.90    7.97
  -6  -2  11   30.73    7.94
  -6  -2  11   29.35    7.99
  -6   2  12   11.32    2.75
  -6   2  12    9.52    2.74
   6  -2 -12   11.36    2.70
   6  -2 -12   12.01    2.81
   6   2 -12    9.37    2.66
  -6  -2  12    8.26    2.63
  -6  -2  12   10.92    2.73
  -6   2  13    2.08    0.66
  -6   2  13    0.69    0.55
   6  -2 -13    0.42    0.55
   6   2 -13    2.30    0.62
   6   2 -13    0.70    0.52
  -6  -2  13    1.82    0.54
  -6  -2  13    1.25    0.55
  -6   2  14    9.10    3.02
  -6   2  14   15.41    3.17
   6  -2 -14   12.49    3.11
   6   2 -14   11.67    2.99
   6   2 -14   12.04    3.02
  -6  -2  14   10.24    2.97
  -6   2  15    1.41    1.01
  -6   2  15    3.13    1.15
   6  -2 -15    4.28    1.20
   6   2 -15    4.85    1.12
   6   2 -15    4.86    1.11
  -6  -2  15    4.10    1.07
  -6   2  16    7.11    1.90
  -6   2  16    6.22    1.89
   6  -2 -16    5.67    1.86
   6   2 -16    5.97    1.78
   6   2 -16    7.68    1.83
  -6  -2  16    6.54    1.79
  -6   2  17    2.53    0.80
  -6   2  17    1.83    0.75
   6  -2 -17    1.26    0.71
   6   2 -17    1.69    0.64
   6   2 -17    1.35    0.60
  -6  -2  17    1.90    0.65
  -6   2  18    1.97    0.75
  -6   2  18    0.00    0.55
   6  -2 -18    1.13    0.65
   6   2 -18    2.33    0.64
  -6  -2  18    1.52    0.59
  -6   2  19    1.83    0.75
   6   2 -19    1.41    0.57
  -6  -2  19    1.18    0.59
  -6   2  20   20.38    5.09
   6  -2 -20    7.08    7.96
   6   2 -20   19.62    4.93
  -6  -2  20   18.89    4.97
  -6   2  21    0.00    0.44
   6  -2 -21   -0.00    3.80
   6   2 -21    0.05    0.32
  -6  -2  21    0.00    0.37
   6  -2 -22    3.23    2.86
  -6  -2  22    3.23    1.04
  -6  -2  23    0.00    0.36
  -6  -2  24    1.45    0.64
   6  -2 -28    1.70    0.71
   6  -2 -29    0.83    0.52
  -6   2  30    0.88    0.65
  -6   2  31   -0.00    0.36
  -6   2  32    1.71    0.83
  -6   2  33    0.05    0.41
  -6   2  34    0.00    0.49
  -6   2  35    0.15    0.39
  -6   2  36    0.53    0.63
  -6  -2  36    1.04    0.50
  -6   2  37    0.22    0.40
  -6  -2  37    0.00    0.36
  -6  -2  38    0.32    0.39
  -6   3   1    0.34    0.38
  -6   3   1    0.26    0.33
   6  -3  -1    0.57    0.38
   6  -3  -1    0.00    0.42
   6   3  -1    0.13    0.31
   6   3  -1    0.53    0.41
  -6  -3   1   -0.00    0.44
  -6  -3   1    0.44    0.44
  -6   3   2   16.94    3.72
  -6   3   2   14.22    3.73
   6  -3  -2   15.37    3.68
   6  -3  -2   12.38    3.71
   6   3  -2   12.88    3.67
   6   3  -2   12.87    3.70
  -6  -3   2   14.85    3.72
  -6  -3   2   13.83    3.70
  -6   3   3   14.37    3.76
  -6   3   3   15.43    3.82
   6  -3  -3   12.66    3.73
   6  -3  -3   13.85    3.81
   6   3  -3   15.58    3.78
   6   3  -3   15.81    3.81
  -6  -3   3   16.66    3.81
  -6  -3   3   12.71    3.77
  -6   3   4    4.11    1.19
  -6   3   4    5.89    1.29
   6  -3  -4    4.78    1.18
   6  -3  -4    2.13    1.16
   6   3  -4    4.38    1.19
   6   3  -4    3.17    1.16
  -6  -3   4    2.69    1.16
  -6  -3   4    5.22    1.25
  -6   3   5    1.06    0.55
  -6   3   5    1.27    0.61
   6  -3  -5    1.71    0.61
   6  -3  -5    2.39    0.80
   6   3  -5    0.97    0.56
   6   3  -5    1.93    0.63
  -6  -3   5    1.09    0.60
  -6  -3   5    1.65    0.61
  -6   3   6    1.37    0.61
  -6   3   6    1.73    0.69
   6  -3  -6    1.25    0.57
   6  -3  -6    1.98    0.71
   6   3  -6    1.36    0.62
   6   3  -6    2.00    0.69
  -6  -3   6    1.71    0.65
  -6  -3   6    1.32    0.59
  -6   3   7    1.58    0.82
  -6   3   7    2.82    0.95
   6  -3  -7    2.34    0.83
   6  -3  -7    3.11    0.99
   6   3  -7    2.63    0.85
   6   3  -7    3.18    0.90
  -6  -3   7    2.87    0.87
  -6  -3   7    2.50    0.88
  -6   3   8   37.02   10.24
  -6   3   8   45.37   10.31
   6  -3  -8   48.59   10.24
   6  -3  -8   36.55   10.28
   6   3  -8   39.36   10.21
  -6  -3   8   38.59   10.20
  -6  -3   8   40.79   10.25
  -6   3   9    4.70    1.40
  -6   3   9    7.03    1.49
   6  -3  -9    7.22    1.54
   6   3  -9    9.53    1.49
  -6  -3   9    1.56    1.21
  -6  -3   9    7.31    1.43
  -6   3  10    1.69    0.77
  -6   3  10    3.22    0.91
   6  -3 -10    1.71    0.84
   6   3 -10    1.81    0.77
  -6  -3  10    1.99    0.72
  -6  -3  10    3.48    0.87
  -6   3  11    1.53    0.62
  -6   3  11    1.28    0.65
   6  -3 -11    0.63    0.64
   6   3 -11    1.17    0.54
   6   3 -11    1.22    0.51
  -6  -3  11    1.88    0.56
  -6  -3  11    0.86    0.53
  -6   3  12    8.52    2.27
  -6   3  12    5.80    2.22
   6  -3 -12    8.25    2.30
   6   3 -12    8.27    2.17
   6   3 -12    9.05    2.19
  -6  -3  12    8.31    2.16
  -6   3  13   13.20    3.90
  -6   3  13   19.54    4.03
   6  -3 -13   15.94    3.98
   6   3 -13   13.11    3.83
   6   3 -13   14.10    3.85
  -6  -3  13   16.10    3.84
  -6   3  14   18.62    4.00
  -6   3  14   22.31    4.07
   6  -3 -14   16.20    4.00
   6   3 -14   19.18    3.89
   6   3 -14   18.55    3.89
  -6  -3  14    8.45    3.76
  -6   3  15    1.34    0.69
  -6   3  15    1.81    0.70
   6  -3 -15    0.95    0.68
   6   3 -15    1.32    0.59
   6   3 -15    1.25    0.59
  -6  -3  15    2.32    0.63
  -6   3  16    2.00    1.04
  -6   3  16    4.80    1.22
   6  -3 -16    0.75    0.97
   6   3 -16    5.31    1.09
   6   3 -16    3.98    1.02
  -6  -3  16    4.62    1.05
  -6  -3  16    3.99    1.08
  -6   3  17    7.40    2.27
  -6   3  17    7.86    2.29
   6  -3 -17    9.11    2.31
   6   3 -17    9.75    2.18
   6   3 -17    7.63    2.13
  -6  -3  17    7.18    2.13
  -6  -3  17    7.51    2.19
  -6   3  18   13.18    3.46
  -6   3  18   12.14    3.44
   6  -3 -18   12.64    3.44
   6   3 -18   13.45    3.32
  -6  -3  18   11.80    3.29
  -6  -3  18   13.12    3.36
   6  -3 -19   -0.00    4.83
   6   3 -19    3.63    1.21
  -6  -3  19    4.99    1.26
  -6  -3  20    0.00    0.30
  -6  -3  21    0.26    0.32
  -6  -3  22    8.16    2.21
  -6  -3  23    1.89    0.70
   6  -3 -24   17.38    5.00
   6  -3 -25    0.12    0.70
   6  -3 -26    1.59    0.87
   6  -3 -27    0.55    0.52
  -6   3  28    2.97    0.93
   6  -3 -28    1.47    0.74
  -6   3  29    0.22    0.50
   6  -3 -29    0.91    0.46
  -6   3  30    1.49    0.74
   6  -3 -30    1.33    0.61
  -6   3  31    0.27    0.42
  -6   3  32    0.26    0.46
  -6   3  33   -0.00    0.37
  -6   3  34    1.16    0.66
  -6   3  35   -0.00    0.33
  -6   3  36    0.00    0.45
  -6  -3  36   -0.00    0.35
  -6   3  37   -0.00    0.43
  -6  -3  37    0.01    0.34
  -6  -3  38   -0.00    0.34
  -6   4   1   18.76    3.34
  -6   4   1   22.56    3.44
   6  -4  -1   18.87    3.30
   6  -4  -1   18.69    3.41
   6   4  -1   15.84    3.29
   6   4  -1    2.95    3.11
  -6  -4   1   17.60    3.36
  -6  -4   1   15.32    3.33
  -6   4   2    1.89    0.83
  -6   4   2    1.93    0.84
   6  -4  -2    3.73    0.89
   6  -4  -2    3.10    0.99
   6   4  -2    2.56    0.84
   6   4  -2    2.24    0.87
  -6  -4   2    2.97    0.90
  -6  -4   2    1.97    0.86
  -6   4   3    0.84    0.42
  -6   4   3    0.34    0.41
   6  -4  -3    0.98    0.45
   6  -4  -3   -0.00    0.46
   6   4  -3    0.92    0.45
   6   4  -3    0.26    0.37
  -6  -4   3    0.00    0.41
  -6  -4   3    0.00    0.29
  -6   4   4    1.73    0.57
  -6   4   4    1.43    0.63
   6  -4  -4    2.02    0.65
   6   4  -4    0.65    0.47
   6   4  -4    0.94    0.56
  -6  -4   4    0.00    0.47
  -6  -4   4    1.71    0.61
  -6   4   5   35.05    7.64
  -6   4   5   34.32    7.66
   6  -4  -5   28.69    7.63
   6   4  -5   29.21    7.56
   6   4  -5   29.06    7.59
  -6  -4   5   31.31    7.59
  -6  -4   5   24.56    7.56
  -6   4   6   27.64    5.70
  -6   4   6   29.27    5.74
   6  -4  -6   28.45    5.76
   6   4  -6   25.56    5.62
   6   4  -6   11.15    5.52
  -6  -4   6   24.66    5.64
  -6  -4   6   24.18    5.65
  -6   4   7    9.26    2.33
  -6   4   7    6.01    2.25
   6  -4  -7   10.48    2.40
   6   4  -7   10.79    2.29
  -6  -4   7    8.51    2.25
  -6  -4   7    6.54    2.23
  -6   4   8    0.59    0.49
  -6   4   8    0.07    0.38
   6  -4  -8   -0.00    0.45
   6   4  -8    1.22    0.46
  -6  -4   8    0.54    0.42
  -6  -4   8    0.92    0.44
  -6   4   9    8.01    1.97
  -6   4   9    8.13    2.00
   6  -4  -9    3.94    1.87
   6   4  -9    6.05    1.84
   6   4  -9    9.18    1.95
  -6  -4   9    8.76    1.91
  -6  -4   9    5.41    1.86
  -6   4  10    3.22    0.87
  -6   4  10    2.49    0.78
   6  -4 -10    2.42    0.86
   6   4 -10    0.36    0.53
   6   4 -10    1.49    0.67
  -6  -4  10    3.52    0.72
  -6  -4  10    1.71    0.74
  -6   4  11   18.62    4.07
  -6   4  11   13.40    3.99
   6  -4 -11   17.84    4.09
   6   4 -11   17.84    3.95
   6   4 -11   14.26    3.91
  -6  -4  11   12.55    3.88
  -6   4  12   10.23    2.91
  -6   4  12    9.85    2.92
   6  -4 -12   13.52    3.03
   6   4 -12   10.11    2.82
   6   4 -12   10.68    2.82
  -6  -4  12   11.03    2.81
  -6   4  13    3.10    1.27
  -6   4  13    4.76    1.34
   6  -4 -13    3.22    1.31
   6   4 -13    3.96    1.20
   6   4 -13    3.80    1.17
  -6  -4  13    5.34    1.21
  -6   4  14    0.44    0.50
  -6   4  14    0.12    0.50
   6  -4 -14    0.46    0.48
   6   4 -14    0.00    0.39
   6   4 -14    0.78    0.39
  -6  -4  14    0.54    0.33
  -6  -4  14    0.00    0.39
  -6   4  15   14.90    3.92
  -6   4  15   14.85    3.91
   6  -4 -15   12.81    3.88
   6   4 -15   14.45    3.77
   6   4 -15   14.13    3.74
  -6  -4  15   15.27    3.75
  -6  -4  15   15.22    3.82
  -6   4  16   14.51    4.68
   6  -4 -16   17.03    4.73
   6   4 -16   26.50    4.68
   6   4 -16   16.80    4.56
  -6  -4  16   18.05    4.58
  -6  -4  16   16.03    4.62
  -6   4  17    1.57    0.75
   6  -4 -17    0.00    0.54
   6   4 -17    1.47    0.54
  -6  -4  17    1.29    0.49
  -6  -4  17    1.14    0.56
   6   4 -18    5.69    1.50
  -6  -4  18    4.90    1.46
  -6  -4  19   11.61    3.03
  -6  -4  20   15.68    4.04
   6  -4 -21    0.44    1.88
  -6  -4  21    0.49    0.37
   6  -4 -22    0.00    1.40
   6  -4 -23    0.06    1.03
   6  -4 -24    1.19    0.92
   6  -4 -25    0.53    0.62
  -6   4  26    1.74    0.69
   6  -4 -26    1.19    0.72
  -6   4  27    0.74    0.53
   6  -4 -27    1.25    0.61
  -6   4  28    1.09    0.79
   6  -4 -28    3.01    0.84
  -6   4  29    0.74    0.42
   6  -4 -29    0.11    0.29
  -6   4  30    0.47    0.57
   6  -4 -30    1.38    0.56
  -6   4  31   -0.00    0.34
   6  -4 -31    0.42    0.32
  -6   4  32    0.90    0.61
   6  -4 -32    0.71    0.47
  -6   4  33    0.82    0.56
  -6   4  34    1.01    0.60
  -6   4  35   -0.00    0.48
  -6   4  36    0.65    0.58
  -6   4  37    2.26    0.73
  -6  -4  37   -0.00    0.39
  -6  -4  38    0.13    0.33
  -6   5   1    1.57    0.59
  -6   5   1    1.74    0.62
   6  -5  -1    1.06    0.62
   6   5  -1    0.49    0.46
   6   5  -1    0.85    0.53
  -6  -5   1    1.51    0.63
  -6  -5   1    1.43    0.60
  -6   5   2   16.06    2.81
  -6   5   2   13.66    2.77
   6  -5  -2    3.28    2.58
   6   5  -2   11.77    2.69
   6   5  -2   10.09    2.70
  -6  -5   2    9.38    2.69
  -6  -5   2   18.07    2.88
  -6   5   3   16.53    3.83
  -6   5   3   12.17    3.78
   6  -5  -3   15.14    3.85
   6   5  -3   15.60    3.77
   6   5  -3   11.57    3.76
  -6  -5   3   15.34    3.81
  -6  -5   3   15.92    3.83
  -6   5   4   12.21    2.27
  -6   5   4    9.25    2.20
   6  -5  -4   14.14    2.38
   6   5  -4    2.50    1.98
   6   5  -4   10.99    2.24
  -6  -5   4   17.66    2.38
  -6  -5   4   11.19    2.25
  -6   5   5    1.27    0.51
  -6   5   5    0.07    0.46
   6  -5  -5    0.51    0.54
   6   5  -5    0.36    0.37
   6   5  -5    0.30    0.40
  -6  -5   5    0.32    0.40
  -6  -5   5    0.38    0.40
  -6   5   6    0.25    0.41
  -6   5   6    0.44    0.42
   6  -5  -6    0.32    0.48
   6   5  -6    0.07    0.28
  -6  -5   6    0.37    0.39
  -6  -5   6   -0.00    0.36
  -6   5   7    9.74    2.24
  -6   5   7    9.79    2.23
   6  -5  -7    4.78    2.12
   6   5  -7    7.44    2.09
  -6  -5   7    8.26    2.14
  -6  -5   7    7.88    2.14
  -6   5   8    5.35    1.26
  -6   5   8    0.84    0.96
   6  -5  -8    7.41    1.40
   6   5  -8    3.88    1.05
   6   5  -8    3.25    1.04
  -6  -5   8    4.96    1.14
  -6  -5   8    3.81    1.07
  -6   5   9    8.52    2.55
  -6   5   9   10.25    2.60
   6  -5  -9   11.22    2.68
   6   5  -9   10.66    2.50
   6   5  -9    6.74    2.45
  -6  -5   9   10.16    2.51
  -6  -5   9    9.74    2.53
  -6   5  10    3.58    1.37
  -6   5  10    5.88    1.48
   6  -5 -10    6.01    1.53
   6   5 -10    4.98    1.32
   6   5 -10    5.93    1.36
  -6  -5  10    2.86    1.27
  -6   5  11    0.14    0.50
  -6   5  11    0.14    0.34
   6  -5 -11    0.09    0.47
   6   5 -11    0.25    0.36
   6   5 -11    0.31    0.35
  -6  -5  11    0.00    0.34
  -6   5  12    1.19    0.62
   6  -5 -12    0.61    0.59
   6   5 -12    1.41    0.49
   6   5 -12    0.78    0.46
  -6  -5  12    0.53    0.41
  -6   5  13   33.12    6.09
   6  -5 -13   24.00    6.02
   6   5 -13   26.72    5.86
   6   5 -13   25.57    5.84
  -6  -5  13   21.99    5.82
  -6  -5  13   15.22    5.81
  -6   5  14   31.78    7.57
   6  -5 -14   25.78    7.54
   6   5 -14   29.21    7.40
   6   5 -14   32.79    7.40
  -6  -5  14   26.88    7.38
  -6  -5  14   29.57    7.45
  -6   5  15    0.14    0.48
   6  -5 -15    0.35    0.62
   6   5 -15   -0.00    0.31
   6   5 -15    0.17    0.31
  -6  -5  15    0.29    0.31
  -6  -5  15    0.13    0.37
  -6   5  16    0.00    0.45
   6  -5 -16    0.38    0.62
   6   5 -16    0.88    0.41
  -6  -5  16    1.13    0.42
  -6   5  17    0.13    0.50
  -6   5  17    0.78    0.49
   6  -5 -17   -0.00    2.90
   6   5 -17    0.15    0.31
  -6  -5  17    0.03    0.30
   6  -5 -18    0.18    4.21
  -6  -5  18   15.79    3.49
   6  -5 -19    1.07    2.12
  -6  -5  19    3.16    0.92
   6  -5 -20    0.00    1.56
   6  -5 -21    0.30    1.21
   6  -5 -22    2.45    1.42
   6  -5 -23   11.80    3.48
  -6   5  24    1.40    0.89
   6  -5 -24    5.85    1.38
  -6   5  25    0.42    0.56
   6  -5 -25    2.24    0.75
  -6   5  26    0.69    0.47
   6  -5 -26    0.15    0.40
  -6   5  27    0.69    0.53
   6  -5 -27   -0.00    0.40
  -6   5  28    0.81    0.59
   6  -5 -28    0.14    0.34
  -6   5  29    1.38    0.74
   6  -5 -29    1.30    0.58
  -6   5  30    0.40    0.47
   6  -5 -30    0.86    0.44
  -6   5  31   -0.00    0.46
   6  -5 -31   -0.00    0.35
  -6   5  32    0.63    0.48
   6  -5 -32   -0.00    0.29
  -6   5  33    0.61    0.56
   6  -5 -33    0.99    0.52
  -6   5  34    0.32    0.52
  -6   5  35    0.04    0.42
  -6   5  36    0.38    0.52
  -6  -5  38    0.23    0.30
  -6   6   1   23.15    4.78
   6  -6  -1   15.52    4.72
   6   6  -1   16.10    4.70
  -6  -6   1   18.79    4.72
  -6  -6   1   18.17    4.73
  -6   6   2    4.47    1.39
   6  -6  -2    4.72    1.45
   6   6  -2    4.03    1.33
   6   6  -2    4.15    1.36
  -6  -6   2    5.32    1.42
  -6  -6   2    5.15    1.42
  -6   6   3    0.64    0.41
   6  -6  -3    0.32    0.50
   6   6  -3    0.00    0.35
   6   6  -3    1.53    0.55
  -6  -6   3    0.67    0.46
  -6  -6   3    2.40    0.66
  -6   6   4    3.54    1.03
   6  -6  -4    3.19    1.03
   6   6  -4    2.66    0.90
   6   6  -4    3.99    1.02
  -6  -6   4    1.80    0.88
  -6  -6   4    2.59    0.93
  -6   6   5   15.38    4.11
  -6   6   5   14.30    4.09
   6  -6  -5   12.78    4.10
   6   6  -5   15.13    4.04
   6   6  -5   14.23    4.05
  -6  -6   5   15.77    4.08
  -6  -6   5   25.69    4.24
  -6   6   6   11.33    3.09
  -6   6   6   12.67    3.11
   6  -6  -6   11.68    3.15
   6   6  -6   13.24    3.05
  -6  -6   6    7.88    2.99
  -6  -6   6   14.04    3.12
  -6   6   7    7.66    2.10
  -6   6   7    7.81    2.10
   6  -6  -7    8.59    2.19
   6   6  -7    6.05    1.98
  -6  -6   7    6.48    2.00
  -6  -6   7    8.51    2.06
  -6   6   8    1.53    0.67
   6  -6  -8    2.15    0.79
   6   6  -8    0.83    0.52
   6   6  -8    0.84    0.50
  -6  -6   8    1.86    0.62
  -6  -6   8    0.78    0.52
  -6   6   9   14.36    3.83
   6  -6  -9   12.89    3.85
   6   6  -9   15.46    3.74
   6   6  -9   12.82    3.72
  -6  -6   9   16.06    3.77
  -6   6  10   10.88    2.84
   6  -6 -10   10.07    2.88
   6   6 -10   10.71    2.72
   6   6 -10   10.25    2.72
  -6  -6  10    9.49    2.73
  -6   6  11    5.98    2.13
   6  -6 -11    4.97    2.13
   6   6 -11   10.07    2.11
   6   6 -11    8.53    2.09
  -6  -6  11    7.84    2.09
  -6   6  12   11.30    2.45
   6  -6 -12    6.69    2.34
   6   6 -12    8.80    2.22
   6   6 -12    8.27    2.20
  -6  -6  12    9.95    2.26
  -6  -6  12    6.15    2.21
  -6   6  13    0.23    0.43
   6  -6 -13   -0.00    0.51
   6   6 -13    0.00    0.23
  -6  -6  13    0.40    0.40
  -6  -6  13    0.02    0.38
  -6   6  14    0.00    0.60
  -6   6  14    0.02    0.44
   6  -6 -14    2.73    5.08
   6  -6 -14   -0.00    0.64
   6   6 -14    0.62    0.39
  -6  -6  14   -0.00    0.30
  -6   6  15    9.04    2.32
  -6   6  15    5.45    2.13
   6  -6 -15   -0.00    3.70
   6  -6 -15    6.03    2.18
   6   6 -15   10.22    2.10
  -6  -6  15    7.87    2.05
  -6   6  16    1.67    0.70
   6  -6 -16    1.80    3.09
  -6  -6  16    0.76    0.44
  -6   6  17    3.20    1.06
   6  -6 -17    1.43    3.17
  -6  -6  17    2.29    0.78
   6  -6 -18    1.94    2.41
  -6  -6  18    5.38    1.41
   6  -6 -19    8.56    3.30
   6  -6 -20    1.31    1.29
  -6   6  21    0.86    0.73
   6  -6 -21    5.50    1.62
  -6   6  22    1.29    0.73
   6  -6 -22    0.38    0.76
  -6   6  23    1.92    0.90
   6  -6 -23    2.55    1.08
  -6   6  24    0.68    0.54
   6  -6 -24    0.00    0.41
  -6   6  25    1.88    0.77
   6  -6 -25    1.52    0.76
  -6   6  26    0.53    0.61
   6  -6 -26    2.45    0.73
  -6   6  27    0.00    0.44
   6  -6 -27    1.18    0.50
  -6   6  28    0.41    0.48
   6  -6 -28    0.12    0.33
  -6   6  29   -0.00    0.36
   6  -6 -29    0.00    0.31
  -6   6  30    1.40    0.64
   6  -6 -30   -0.00    0.28
  -6   6  31    0.56    0.50
   6  -6 -31    0.79    0.47
  -6   6  32    1.29    0.75
   6  -6 -32   -0.00    0.34
  -6   6  33    0.00    0.48
   6  -6 -33    0.47    0.42
  -6   6  34    0.50    0.46
   6  -6 -34   -0.00    0.24
  -6   6  35   -0.00    0.47
  -6   6  36    0.00    0.47
  -6  -6  38    0.11    0.27
  -6   7   1    1.74    0.68
   6  -7  -1    0.00    0.54
   6   7  -1    0.99    0.57
  -6  -7   1    2.50    0.71
  -6  -7   1    2.44    0.75
  -6   7   2    0.00    0.43
   6  -7  -2    3.91    0.89
   6   7  -2    0.63    0.51
  -6  -7   2    0.86    0.50
  -6  -7   2    0.72    0.53
  -6   7   3   32.68    7.74
   6  -7  -3   26.35    7.72
   6   7  -3   28.10    7.67
  -6  -7   3   30.81    7.68
  -6  -7   3   33.22    7.72
   6  -7  -4    7.76    1.52
   6   7  -4    7.22    1.34
  -6  -7   4    6.73    1.32
  -6  -7   4    1.00    1.05
   6  -7  -5    0.72    0.72
   6   7  -5    2.16    0.70
  -6  -7   5    2.26    0.77
  -6  -7   5    2.25    0.76
   6  -7  -6    0.26    0.68
   6   7  -6    1.94    0.68
  -6  -7   6    1.85    0.72
  -6  -7   6    3.14    0.82
   6  -7  -7    1.37    0.90
   6   7  -7    1.03    0.64
   6   7  -7    2.81    0.79
  -6  -7   7    3.04    0.84
  -6  -7   7    2.42    0.78
   6  -7  -8    5.53    1.44
   6   7  -8    3.75    1.12
   6   7  -8    3.37    1.12
  -6  -7   8    2.79    1.13
  -6  -7   8    4.39    1.23
   6  -7  -9   17.08    4.44
   6   7  -9   17.80    4.28
  -6  -7   9   14.93    4.28
  -6   7  10    0.37    0.60
   6  -7 -10    0.29    0.59
   6   7 -10   -0.00    0.30
  -6  -7  10    0.50    0.45
  -6   7  11   -0.00    0.56
   6  -7 -11   -0.00    5.50
   6  -7 -11   -0.00    0.54
   6   7 -11   -0.00    0.30
  -6  -7  11    0.12    0.35
  -6   7  12    2.77    1.01
   6  -7 -12    1.57    4.58
   6  -7 -12    2.31    0.97
   6   7 -12    2.22    0.76
  -6  -7  12    1.85    0.79
  -6   7  13   21.50    4.56
   6  -7 -13   -0.00    5.41
   6  -7 -13   15.00    4.38
   6   7 -13   17.18    4.22
  -6  -7  13   16.33    4.22
   6  -7 -14    2.35    3.02
   6  -7 -14    0.77    0.69
  -6  -7  14   -0.00    0.42
  -6   7  15    0.00    0.44
   6  -7 -15    0.34    2.56
  -6  -7  15    0.26    0.35
  -6   7  16    0.62    0.57
   6  -7 -16    1.37    1.95
  -6  -7  16    0.33    0.35
   6  -7 -17    3.32    2.20
  -6   7  18    0.31    0.55
   6  -7 -18   -0.00    1.37
  -6   7  19    7.74    2.64
   6  -7 -19   17.56    3.54
  -6   7  20    0.62    0.66
   6  -7 -20    0.72    0.87
  -6   7  21    0.17    0.45
   6  -7 -21    0.24    0.67
  -6   7  22    0.07    0.47
   6  -7 -22   -0.00    0.59
  -6   7  23    2.01    0.93
   6  -7 -23    2.75    0.98
  -6   7  24    0.30    0.49
   6  -7 -24    0.04    0.38
  -6   7  25    1.33    0.80
   6  -7 -25    3.21    0.91
  -6   7  26    0.00    0.44
   6  -7 -26   -0.00    0.40
  -6   7  27   -0.00    0.44
   6  -7 -27    0.00    0.29
  -6   7  28    1.41    0.74
   6  -7 -28    0.96    0.57
  -6   7  29    2.04    0.97
   6  -7 -29    1.89    0.74
  -6   7  30    0.03    0.49
   6  -7 -30    0.13    0.35
  -6   7  31    0.00    0.47
   6  -7 -31   -0.00    0.40
  -6   7  32   -0.00    0.40
   6  -7 -32    0.11    0.37
  -6   7  33    0.26    0.55
   6  -7 -33    0.91    0.54
  -6   7  34    0.21    0.51
   6  -7 -34    0.27    0.43
  -6   7  35    0.53    0.51
   6  -7 -35    0.00    0.54
   6   8  -1   16.44    3.99
  -6  -8   1   15.14    3.94
  -6  -8   1   13.23    3.93
   6  -8  -2    1.05    0.72
   6   8  -2    1.03    0.53
  -6  -8   2    0.00    0.47
  -6  -8   2    1.29    0.62
   6  -8  -3    0.41    0.53
  -6  -8   3   -0.00    0.44
  -6  -8   3    0.21    0.40
   6  -8  -4    0.58    0.55
  -6  -8   4   -0.00    0.46
   6  -8  -5   24.42    6.53
  -6  -8   5   25.57    6.44
  -6   8   6    0.66    0.60
   6  -8  -6    0.52    0.59
  -6  -8   6    0.11    0.41
  -6   8   7    7.39    2.56
   6  -8  -7    8.26    2.63
   6   8  -7   11.31    2.51
  -6  -8   7    9.14    2.52
  -6   8   8    0.64    0.68
   6  -8  -8    0.00    5.94
   6  -8  -8    0.49    0.63
   6   8  -8    0.69    0.43
  -6  -8   8    0.00    0.47
  -6   8   9   16.40    4.72
   6  -8  -9   -0.00    7.49
   6  -8  -9   16.85    4.73
   6   8  -9   20.39    4.59
  -6  -8   9   17.40    4.61
  -6   8  10    3.54    1.36
   6  -8 -10   -0.00    4.03
   6  -8 -10    3.18    1.30
   6   8 -10    4.66    1.19
  -6  -8  10    3.81    1.21
   6  -8 -11   -0.00    4.45
   6  -8 -11    8.84    2.96
   6   8 -11   11.74    2.82
  -6  -8  11   11.51    2.86
   6  -8 -12    5.29    4.06
   6  -8 -12    2.65    1.17
  -6  -8  12    3.11    1.01
  -6   8  13    0.40    0.47
   6  -8 -13   -0.00    2.36
   6  -8 -13   -0.00    0.60
  -6  -8  13    0.06    0.34
  -6   8  14    0.25    0.62
   6  -8 -14    0.71    1.66
  -6  -8  14    0.47    0.43
   6  -8 -15   38.17    5.98
  -6  -8  15   13.55    3.84
   6  -8 -16    1.37    1.61
   6  -8 -17    6.17    2.38
  -6   8  18    0.49    0.55
   6  -8 -18   -0.00    0.67
  -6   8  19    2.16    0.97
   6  -8 -19    4.37    1.38
  -6   8  20    0.40    0.45
   6  -8 -20    0.48    0.54
  -6   8  21    1.07    0.70
   6  -8 -21    2.48    0.91
  -6   8  22    1.08    0.56
   6  -8 -22    0.00    0.44
  -6   8  23    0.00    0.50
   6  -8 -23    0.13    0.44
  -6   8  24    0.29    0.50
   6  -8 -24    0.29    0.37
  -6   8  25    1.04    0.81
   6  -8 -25    2.79    0.83
  -6   8  26    0.04    0.43
   6  -8 -26    0.64    0.42
  -6   8  27    1.57    0.81
   6  -8 -27    1.19    0.58
  -6   8  28   -0.00    0.49
   6  -8 -28    0.03    0.35
  -6   8  29    0.18    0.54
   6  -8 -29    0.00    0.28
  -6   8  30    0.46    0.45
   6  -8 -30    0.00    0.33
  -6   8  31    1.07    0.74
   6  -8 -31    1.64    0.67
  -6   8  32    0.40    0.54
   6  -8 -32    0.42    0.46
  -6   8  33    0.33    0.51
   6  -8 -33    0.02    0.34
  -6   8  34    0.57    0.61
   6  -8 -34    0.36    0.45
  -6   8  35    0.93    0.65
   6  -8 -35    0.42    0.47
   6  -8 -36   -0.00    0.52
  -6   9   2    0.67    0.56
  -6  -9   2    1.43    0.67
  -6   9   3   15.18    4.74
  -6  -9   3   21.25    4.77
  -6   9   4    0.00    0.55
  -6  -9   4    1.23    0.59
  -6   9   5    0.92    0.66
   6  -9  -5    0.33    5.93
  -6  -9   5    0.00    0.39
  -6   9   6    0.16    0.55
  -6   9   6    1.05    0.65
   6  -9  -6    0.47    5.98
  -6  -9   6    2.49    0.71
  -6   9   7    1.15    0.74
  -6   9   7    1.55    0.69
   6  -9  -7    0.92    3.65
  -6  -9   7    0.00    0.42
  -6   9   8    0.13    0.42
   6  -9  -8    0.00    3.41
   6  -9  -8   -0.00    0.41
  -6  -9   8    0.11    0.37
  -6   9   9    8.32    2.42
   6  -9  -9    2.53    4.06
   6  -9  -9    7.10    2.42
  -6  -9   9    9.57    2.32
  -6   9  10    0.14    0.46
   6  -9 -10    0.51    2.52
   6  -9 -10    0.56    0.59
  -6  -9  10    0.63    0.47
  -6   9  11   -0.00    0.45
   6  -9 -11    0.89    2.47
   6  -9 -11   -0.00    0.65
  -6  -9  11   -0.00    0.43
  -6   9  12    0.48    0.52
   6  -9 -12    0.00    1.62
   6  -9 -12    0.00    0.53
  -6  -9  12    0.41    0.44
  -6   9  13   12.90    3.24
   6  -9 -13   30.39    5.01
  -6  -9  13    9.47    3.02
  -6   9  14    0.64    0.65
   6  -9 -14    0.07    1.08
   6  -9 -15    4.33    1.99
   6  -9 -16    2.30    1.31
  -6   9  17    0.37    0.50
   6  -9 -17    1.85    0.97
  -6   9  18   -0.00    0.45
   6  -9 -18    0.27    0.61
  -6   9  19    3.73    1.44
   6  -9 -19    5.27    1.59
  -6   9  20    0.16    0.45
   6  -9 -20    0.22    0.43
  -6   9  21   -0.00    0.48
   6  -9 -21    0.41    0.45
  -6   9  22    0.14    0.44
   6  -9 -22    0.20    0.35
  -6   9  23    2.90    1.28
   6  -9 -23    4.93    1.30
  -6   9  24   -0.00    0.44
   6  -9 -24   -0.00    0.31
  -6   9  25    0.23    0.60
   6  -9 -25    0.58    0.47
  -6   9  26    0.00    0.50
   6  -9 -26    0.06    0.33
  -6   9  27    0.31    0.55
   6  -9 -27    0.00    0.29
  -6   9  28    0.56    0.54
   6  -9 -28    0.91    0.51
  -6   9  29    0.89    0.71
   6  -9 -29    1.54    0.62
  -6   9  30    0.55    0.56
   6  -9 -30    0.29    0.42
  -6   9  31    0.33    0.41
   6  -9 -31    0.49    0.41
  -6   9  32    0.00    0.49
   6  -9 -32    0.54    0.43
  -6   9  33    0.08    0.57
   6  -9 -33    0.19    0.52
  -6   9  34   -0.00    0.56
   6  -9 -34   -0.00    0.47
   6  -9 -35   -0.00    0.49
   6  -9 -36    0.00    0.48
  -6  10   1    4.73    1.31
   6 -10  -1    0.00    5.56
   6 -10  -1    2.70    1.21
  -6  10   2    1.23    0.74
   6 -10  -2   -0.00    4.97
   6 -10  -2    1.98    0.84
  -6  10   3    0.53    0.63
   6 -10  -3   -0.00    3.28
   6 -10  -3    0.45    0.56
  -6  10   4    1.91    0.81
   6 -10  -4   -0.00    3.54
   6 -10  -4    0.81    0.71
   6 -10  -5   -0.00    4.56
   6 -10  -5    4.78    1.10
  -6 -10   5    0.48    0.61
   6 -10  -6    1.95    2.96
   6 -10  -6    0.00    0.55
  -6 -10   6    0.00    0.36
   6 -10  -7   -0.00    2.58
   6 -10  -7    1.88    0.86
  -6 -10   7    2.11    0.83
   6 -10  -8   -0.00    2.12
  -6 -10   8    0.28    0.42
  -6  10   9   -0.00    0.46
   6 -10  -9    2.71    2.09
  -6 -10   9   -0.00    0.43
  -6  10  10    0.47    0.44
   6 -10 -10    0.61    1.50
  -6 -10  10   -0.00    0.41
  -6  10  11   14.00    3.51
   6 -10 -11   28.16    4.88
  -6 -10  11   10.12    3.29
  -6  10  12    0.12    0.44
   6 -10 -12    0.25    1.15
  -6 -10  12    0.00    0.37
  -6  10  13    2.05    0.86
   6 -10 -13    0.74    1.04
  -6  10  14   -0.00    0.49
   6 -10 -14    3.40    1.18
   6 -10 -15   11.98    3.50
   6 -10 -16   -0.00    0.53
  -6  10  17    1.82    1.02
   6 -10 -17    5.41    1.31
  -6  10  18    0.18    0.51
   6 -10 -18    0.55    0.58
  -6  10  19    0.84    0.59
   6 -10 -19    0.00    0.49
  -6  10  20    0.24    0.51
   6 -10 -20    0.17    0.37
  -6  10  21    4.76    1.52
   6 -10 -21    4.04    1.34
  -6  10  22   -0.00    0.47
   6 -10 -22    0.03    0.31
  -6  10  23    0.00    0.51
   6 -10 -23    0.00    0.46
  -6  10  24   -0.00    0.48
   6 -10 -24    0.12    0.37
  -6  10  25    0.70    0.66
   6 -10 -25    0.46    0.43
  -6  10  26    0.00    0.51
   6 -10 -26   -0.00    0.35
  -6  10  27   -0.00    0.42
   6 -10 -27    0.45    0.46
  -6  10  28   -0.00    0.52
   6 -10 -28    0.37    0.38
  -6  10  29    0.66    0.66
   6 -10 -29    0.00    0.45
  -6  10  30    0.68    0.55
   6 -10 -30    0.05    0.38
  -6  10  31    0.00    0.53
   6 -10 -31    0.41    0.49
  -6  10  32    0.16    0.59
   6 -10 -32    0.00    0.50
  -6  10  33    0.83    0.65
   6 -10 -33   -0.00    0.44
  -6  10  34    0.00    0.38
   6 -11  -1   -0.00    2.96
   6 -11  -1   -0.00    0.43
  -6 -11   1   -0.00    0.51
   6 -11  -2   -0.00    2.79
   6 -11  -2   -0.00    0.55
  -6 -11   2   -0.00    0.50
   6 -11  -3   -0.00    2.59
   6 -11  -3    1.69    0.99
  -6 -11   3    3.65    1.06
   6 -11  -4   -0.00    1.88
   6 -11  -4    1.23    0.74
   6 -11  -5    2.44    1.94
   6 -11  -5    1.27    0.84
   6 -11  -6    0.29    1.65
   6 -11  -6    0.00    0.53
   6 -11  -7    5.34    2.28
   6 -11  -7    0.26    0.55
   6 -11  -8    5.77    2.04
   6 -11  -8    0.39    0.76
  -6 -11   8    1.98    0.70
   6 -11  -9    5.01    1.81
   6 -11  -9    1.36    0.90
  -6 -11   9    2.21    0.82
   6 -11 -10    1.14    1.02
  -6 -11  10    0.56    0.55
   6 -11 -11    0.37    0.57
   6 -11 -12    1.56    0.97
   6 -11 -13    3.92    1.50
   6 -11 -14    0.00    0.67
   6 -11 -15    0.00    0.60
   6 -11 -16    0.11    0.50
   6 -11 -17    2.74    1.08
   6 -11 -18   -0.00    0.47
  -6  11  19    3.11    1.16
   6 -11 -19    2.68    1.00
  -6  11  20    0.47    0.59
   6 -11 -20   -0.00    0.41
  -6  11  21   -0.00    0.59
   6 -11 -21    0.24    0.41
  -6  11  22   -0.00    0.55
   6 -11 -22    0.34    0.46
  -6  11  23    2.74    1.05
   6 -11 -23    1.97    0.83
  -6  11  24   -1.27    0.75
   6 -11 -24    0.00    0.36
  -6  11  25    0.66    0.61
   6 -11 -25    0.00    0.39
  -6  11  26    0.00    0.45
   6 -11 -26   -0.00    0.40
  -6  11  27    0.12    0.51
   6 -11 -27    0.00    0.31
  -6  11  28    0.00    0.45
   6 -11 -28   -0.00    0.38
  -6  11  29    0.86    0.73
   6 -11 -29    0.51    0.51
  -6  11  30   -0.00    0.57
   6 -11 -30    0.06    0.46
  -6  11  31   -0.00    0.48
  -6  11  32   -0.00    0.64
  -6  11  33   -0.00    0.46
   6 -12  -1   20.07    3.90
   6 -12  -1    4.75    1.25
  -6 -12   1    0.72    0.81
   6 -12  -2    0.37    1.31
   6 -12  -2   -0.00    0.65
  -6 -12   2   -0.00    0.40
   6 -12  -3    1.01    1.43
   6 -12  -3   -0.00    0.62
  -6 -12   3    0.07    0.44
   6 -12  -4    0.00    1.03
   6 -12  -4    1.07    0.65
  -6 -12   4    0.00    0.42
   6 -12  -5    9.96    2.48
   6 -12  -5    5.87    1.64
  -6 -12   5    3.18    1.40
   6 -12  -6    0.56    0.96
   6 -12  -6   -0.00    0.55
  -6 -12   6   -0.00    0.39
   6 -12  -7    1.99    1.09
   6 -12  -7    0.06    0.57
   6 -12  -8   -0.00    0.89
   6 -12  -9    1.02    0.86
   6 -12 -10    0.00    0.60
   6 -12 -11    5.97    1.94
   6 -12 -12   -0.00    0.50
   6 -12 -13    0.92    0.69
   6 -12 -14   -0.00    0.51
   6 -12 -15    2.61    0.99
   6 -12 -16   -0.00    0.37
   6 -12 -17    1.27    0.64
   6 -12 -18   -0.00    0.52
   6 -12 -19    0.39    0.42
   6 -12 -20    0.48    0.47
   6 -12 -21    2.03    0.80
   6 -12 -22   -0.00    0.46
   6 -12 -23    0.12    0.38
   6 -12 -24    0.11    0.38
   6 -12 -25    1.29    0.61
   6 -12 -26    0.35    0.46
   6 -12 -27    0.97    0.54
   6 -13  -1    1.60    1.27
   6 -13  -1    0.64    0.65
  -6 -13   1    0.34    0.57
   6 -13  -2    2.39    1.27
   6 -13  -2    0.42    0.58
  -6 -13   2   -0.00    0.41
   6 -13  -3   10.54    2.19
   6 -13  -3    6.29    1.71
  -6 -13   3    2.92    1.42
   6 -13  -4    3.46    1.15
   6 -13  -4    0.66    0.89
  -6 -13   4    1.46    0.80
   6 -13  -5    0.81    0.81
   6 -13  -5    0.38    0.63
  -6 -13   5    2.28    0.80
   6 -13  -6    0.63    0.62
  -6 -13   6    0.58    0.53
   6 -13  -7    2.05    0.95
   6 -13  -8    2.62    1.05
   6 -13  -9    3.51    1.28
   6 -13 -10    0.10    0.40
   6 -13 -11    0.00    0.46
   6 -13 -12    0.12    0.46
   6 -13 -13    0.49    0.46
   6 -13 -14    0.54    0.45
   6 -13 -15    0.65    0.45
   6 -13 -16    0.06    0.41
   6 -13 -17    0.00    0.43
   6 -13 -18    0.35    0.36
   6 -13 -19    0.70    0.53
   6 -13 -20    0.09    0.33
   6 -13 -21   -0.00    0.38
   6 -13 -22   -0.00    0.35
   6 -13 -23    0.76    0.50
   6 -13 -24    0.41    0.47
   6 -14  -1    1.96    1.02
   6 -14  -1    1.63    0.87
  -6 -14   1    0.85    0.69
   6 -14  -2    0.73    0.64
  -6 -14   2    0.40    0.56
   6 -14  -3    0.00    0.52
  -6 -14   3    0.13    0.50
   6 -14  -4   -0.00    0.56
  -6 -14   4    1.02    0.62
   6 -14  -5    3.62    1.22
  -6 -14   5    2.94    1.18
   6 -14  -6    1.63    0.80
   6 -14  -7    0.88    0.64
   6 -14  -8   -0.00    0.51
   6 -14  -9    0.46    0.44
   6 -14 -10    0.28    0.38
   6 -14 -11    0.59    0.48
   6 -14 -12    0.67    0.55
   6 -14 -13    0.51    0.45
   6 -14 -14    0.33    0.43
   6 -14 -15    0.00    0.40
   6 -14 -16    0.31    0.37
   6 -14 -17    0.23    0.44
   6 -14 -18    0.00    0.34
   6 -14 -19    0.25    0.39
   6 -14 -20    0.27    0.34
   6 -14 -21    0.57    0.47
   6 -15  -1    0.20    0.52
  -6 -15   1    0.01    0.51
   6 -15  -2    1.06    0.61
  -6 -15   2    0.91    0.65
   6 -15  -3    0.37    0.50
  -6 -15   3   -0.00    0.53
   6 -15  -4    0.00    0.38
   6 -15  -5    0.03    0.36
   6 -15  -6   -0.00    0.37
   6 -15  -7    0.32    0.42
   6 -15  -8   -0.00    0.37
   6 -15  -9    1.09    0.58
   6 -15 -10    0.00    0.34
   6 -15 -11    0.89    0.54
   6 -15 -12    0.00    0.40
   6 -15 -13    0.75    0.48
   6 -15 -14    0.37    0.38
   6 -15 -15   -0.00    0.32
   6 -15 -16    0.35    0.43
   6 -15 -17    0.01    0.31
   6 -16  -1    0.00    0.37
  -6 -16   1    0.40    0.52
   6 -16  -2    0.00    0.36
   6 -16  -3    0.18    0.37
   6 -16  -4    0.37    0.43
   6 -16  -5   -0.00    0.40
   6 -16  -6   -0.00    0.37
   6 -16  -7    0.12    0.38
   6 -16  -8    0.00    0.37
   6 -16  -9    0.15    0.42
   6 -16 -10   -0.00    0.39
   6 -16 -11    0.14    0.38
   6 -16 -12    0.19    0.29
   6 -16 -13    0.04    0.35
   6 -17  -1   -0.00    0.37
   6 -17  -2   -0.00    0.34
   6 -17  -3    0.90    0.57
   6 -17  -4    0.69    0.45
   6 -17  -5    0.00    0.31
   6 -17  -6   -0.00    0.37
   6 -17  -7    0.60    0.43
   6 -17  -8    0.48    0.41
   6 -17  -9   -0.00    0.38
   6 -18  -1   -0.00    0.36
   6 -18  -2    0.16    0.33
   6 -18  -3   -0.00    0.26
   6 -18  -4    0.04    0.37
  -5   0   1    0.25    0.39
  -5   0   1    0.00    0.34
   5   0  -1    0.76    0.43
   5   0  -1    0.00    0.40
  -5   0   2    0.16    0.34
  -5   0   2    0.03    0.32
   5   0  -2    0.16    0.34
   5   0  -2    0.24    0.41
  -5   0   3    8.71    2.45
  -5   0   3   11.32    2.53
   5   0  -3    8.82    2.47
   5   0  -3    9.33    2.51
  -5   0   4    0.17    0.33
  -5   0   4    0.11    0.44
   5   0  -4    0.57    0.39
   5   0  -4   -0.00    0.44
  -5   0   5  253.47   65.31
  -5   0   5  285.33   65.38
   5   0  -5  268.36   65.33
   5   0  -5  253.97   65.35
  -5   0   6    0.20    0.34
  -5   0   6    0.27    0.40
   5   0  -6   -0.00    0.31
   5   0  -6   -0.00    0.37
  -5   0   7    6.14    1.78
  -5   0   7    9.34    1.90
   5   0  -7    5.87    1.77
   5   0  -7    6.25    1.85
  -5   0   8   -0.00    0.31
  -5   0   8    0.06    0.37
   5   0  -8   -0.00    0.33
   5   0  -8    0.03    0.37
  -5   0   9   64.64   15.92
  -5   0   9   70.43   15.99
   5   0  -9   59.90   15.90
   5   0  -9   63.20   15.95
  -5   0  10   -0.00    0.32
  -5   0  10    0.15    0.31
   5   0 -10   -0.00    0.27
   5   0 -10    0.00    0.40
  -5   0  11    2.01    0.82
  -5   0  11    3.76    0.95
   5   0 -11    2.92    0.84
   5   0 -11    2.70    0.89
  -5   0  12    0.11    0.30
  -5   0  12    0.00    0.32
   5   0 -12    0.00    0.32
  -5   0  13    1.17    0.45
  -5   0  13    0.20    0.40
   5   0 -13    1.08    0.43
  -5   0  14   -0.00    0.27
  -5   0  14    0.12    0.37
   5   0 -14    0.00    0.24
  -5   0  15   13.06    4.05
  -5   0  15   16.92    4.11
   5   0 -15   17.67    4.05
  -5   0  16   -0.00    0.29
  -5   0  16    0.00    0.26
   5   0 -16   -0.00    0.24
   5   0 -16    0.26    0.38
  -5   0  17    7.74    1.66
  -5   0  17    2.33    1.52
   5   0 -17   10.03    1.64
  -5   0  18   -0.00    0.28
  -5   0  18   -0.00    0.29
   5   0 -18    0.24    0.25
  -5   0  19   17.43    4.35
   5   0 -19   16.10    4.25
  -5   0  20   -0.00    0.36
   5   0 -20   -0.00    3.74
   5   0 -20   -0.00    0.29
   5   0 -21    0.00    5.33
   5   0 -21   23.21    4.77
   5   0 -22    0.00    1.63
   5   0 -22    0.00    0.27
   5   0 -23    0.91    1.05
   5   0 -23    0.17    0.31
   5   0 -24   -0.00    0.74
   5   0 -24    0.17    0.37
   5   0 -25    6.29    1.89
   5   0 -26    0.06    0.37
   5   0 -27    3.85    1.17
  -5   0  30   -0.00    0.36
  -5   0  31    2.83    0.97
  -5   0  32   -0.00    0.37
  -5   0  33    0.00    0.33
  -5   0  34   -0.00    0.34
  -5   0  35    0.99    0.56
  -5   0  36    0.16    0.34
  -5   0  37    1.82    0.73
  -5   0  38   -0.00    0.46
  -5   0  39    0.21    0.38
  -5   1   1   40.52   12.12
  -5   1   1   57.24   12.21
   5  -1  -1   49.53   12.15
   5  -1  -1   50.36   12.20
   5   1  -1   45.52   12.14
   5   1  -1   47.55   12.17
  -5  -1   1   50.54   12.17
  -5  -1   1   53.34   12.19
  -5   1   2   -0.00    0.34
  -5   1   2    0.00    0.36
   5  -1  -2    0.51    0.42
   5  -1  -2    0.54    0.45
   5   1  -2    0.54    0.45
   5   1  -2   -0.00    0.41
  -5  -1   2   -0.00    0.41
  -5  -1   2    0.00    0.46
  -5   1   3   50.70   12.92
  -5   1   3   59.51   12.99
   5  -1  -3   52.21   12.92
   5  -1  -3   49.59   12.97
   5   1  -3   44.28   12.91
   5   1  -3   56.50   12.98
  -5  -1   3   49.16   12.92
  -5  -1   3   57.63   12.97
  -5   1   4    1.83    0.60
  -5   1   4    1.73    0.61
   5  -1  -4    1.85    0.56
   5  -1  -4    0.78    0.59
   5   1  -4    1.16    0.59
   5   1  -4    1.83    0.64
  -5  -1   4    1.25    0.57
  -5  -1   4    0.70    0.55
  -5   1   5   11.79    3.16
  -5   1   5   11.84    3.20
   5  -1  -5   12.16    3.15
   5  -1  -5   12.19    3.22
   5   1  -5   14.00    3.19
   5   1  -5    9.38    3.15
  -5  -1   5   12.06    3.16
  -5  -1   5   15.64    3.24
  -5   1   6   66.06   13.85
  -5   1   6   63.37   13.90
   5  -1  -6   74.96   13.87
   5  -1  -6   69.61   13.92
   5   1  -6   67.79   13.86
   5   1  -6   22.14   13.74
  -5  -1   6   66.40   13.84
  -5  -1   6   71.90   13.91
  -5   1   7   67.24   17.62
  -5   1   7   70.99   17.67
   5  -1  -7   64.85   17.60
   5  -1  -7   77.71   17.69
   5   1  -7   62.67   17.60
   5   1  -7   72.36   17.65
  -5  -1   7   95.71   17.67
  -5  -1   7   64.54   17.64
  -5   1   8    0.00    0.32
  -5   1   8   -0.00    0.43
   5  -1  -8    0.01    0.31
   5  -1  -8    0.15    0.37
   5   1  -8    0.00    0.38
   5   1  -8    0.06    0.36
  -5  -1   8    0.15    0.30
  -5  -1   8    0.07    0.32
  -5   1   9    1.93    0.83
  -5   1   9    3.99    1.01
   5  -1  -9    2.01    0.84
   5  -1  -9    4.10    0.99
   5   1  -9    1.63    0.80
   5   1  -9    4.58    0.97
  -5  -1   9    2.95    0.85
  -5  -1   9    3.35    0.91
  -5   1  10    0.19    0.32
  -5   1  10    0.17    0.32
   5  -1 -10    0.31    0.35
   5  -1 -10    0.11    0.34
   5   1 -10    0.00    0.31
  -5  -1  10    0.28    0.30
  -5  -1  10    0.36    0.35
  -5   1  11   27.73    6.84
  -5   1  11   26.02    6.85
   5  -1 -11   28.58    6.81
   5  -1 -11   29.33    6.88
   5   1 -11   23.84    6.77
  -5  -1  11   27.91    6.80
  -5  -1  11   26.82    6.84
  -5   1  12    1.31    0.66
  -5   1  12    0.80    0.66
   5  -1 -12    1.62    0.64
   5  -1 -12    2.04    0.76
   5   1 -12    3.38    0.70
  -5  -1  12    1.84    0.66
  -5  -1  12    3.57    0.80
  -5   1  13   43.13   11.16
  -5   1  13   43.58   11.19
   5  -1 -13   45.23   11.13
   5  -1 -13   46.33   11.20
   5   1 -13   47.10   11.12
   5   1 -13   41.38   11.13
  -5  -1  13   41.79   11.12
  -5  -1  13   48.47   11.18
  -5   1  14    0.15    0.30
  -5   1  14    0.06    0.34
   5  -1 -14    0.57    0.37
   5  -1 -14    0.11    0.39
   5   1 -14    0.16    0.28
   5   1 -14    0.00    0.30
  -5  -1  14    0.21    0.30
  -5   1  15    4.97    1.67
  -5   1  15    6.29    1.72
   5  -1 -15    6.41    1.65
   5  -1 -15    5.85    1.70
   5   1 -15    7.57    1.65
   5   1 -15    5.40    1.65
  -5  -1  15    5.37    1.63
  -5   1  16    0.38    0.38
  -5   1  16    0.46    0.41
   5  -1 -16    0.18    0.30
   5   1 -16    0.00    0.33
  -5  -1  16    0.69    0.37
  -5   1  17    3.07    0.88
  -5   1  17    4.23    0.99
   5  -1 -17    2.48    0.82
   5   1 -17    1.38    0.71
   5   1 -17    2.65    0.79
  -5  -1  17    3.10    0.85
  -5   1  18    0.00    0.36
  -5   1  18    0.69    0.46
   5  -1 -18    0.00    0.29
   5   1 -18    0.12    0.26
  -5  -1  18    0.00    0.31
  -5   1  19   18.77    4.78
  -5   1  19   17.02    4.74
   5  -1 -19   57.82   11.31
   5  -1 -19   21.55    4.70
   5   1 -19   19.12    4.65
  -5  -1  19   16.25    4.68
  -5  -1  19   16.04    4.68
  -5   1  20    1.19    0.60
   5  -1 -20   -0.00    2.35
   5  -1 -20    0.71    0.42
   5   1 -20    0.80    0.40
  -5  -1  20    0.00    0.35
  -5  -1  20    0.51    0.40
   5  -1 -21    0.35    1.95
   5  -1 -21    0.15    0.33
   5   1 -21   -0.00    3.47
   5   1 -21    0.00    0.27
  -5  -1  21    0.51    0.37
   5  -1 -22    9.63    2.39
   5   1 -22    1.44    2.59
   5   1 -22    1.78    0.70
   5  -1 -23    9.44    2.22
   5   1 -23   -0.00    1.91
   5   1 -23    5.34    1.39
   5  -1 -24    1.83    1.00
   5   1 -24    1.87    1.21
   5  -1 -25    2.06    0.96
   5   1 -25    4.27    1.22
   5  -1 -26    0.32    0.43
   5  -1 -27    5.34    1.54
   5  -1 -28    1.43    0.57
  -5   1  29    3.63    1.21
  -5   1  30   -0.00    0.35
  -5   1  31    0.00    0.32
  -5   1  32    0.18    0.37
  -5  -1  32    0.14    0.35
  -5   1  33    1.49    0.88
  -5  -1  33    4.88    1.06
  -5   1  34    0.11    0.43
  -5  -1  34    0.06    0.34
  -5   1  35    0.19    0.37
  -5  -1  35    0.53    0.45
  -5   1  36    0.38    0.43
  -5  -1  36    0.44    0.45
  -5   1  37    0.65    0.62
  -5  -1  37    1.44    0.60
  -5   1  38    0.06    0.37
  -5  -1  38    0.39    0.38
  -5   1  39    1.17    0.67
  -5  -1  39    1.15    0.55
  -5   2   1    0.42    0.45
  -5   2   1    1.43    0.59
   5  -2  -1    1.34    0.51
   5  -2  -1    1.23    0.55
   5   2  -1    1.45    0.54
   5   2  -1    0.54    0.48
  -5  -2   1    1.22    0.55
  -5  -2   1    0.98    0.51
  -5   2   2    0.60    0.54
  -5   2   2    2.71    0.74
   5  -2  -2    2.60    0.67
   5  -2  -2    2.03    0.72
   5   2  -2    2.03    0.70
   5   2  -2    1.46    0.65
  -5  -2   2    2.04    0.69
  -5  -2   2    1.76    0.68
  -5   2   3   18.52    4.73
  -5   2   3   30.98    4.89
   5  -2  -3   15.91    4.70
   5  -2  -3   19.38    4.78
   5   2  -3   21.17    4.76
   5   2  -3   19.87    4.77
  -5  -2   3   13.19    4.69
  -5  -2   3   18.50    4.75
  -5   2   4    8.52    2.30
  -5   2   4    8.19    2.36
   5  -2  -4    7.57    2.28
   5  -2  -4   10.82    2.40
   5   2  -4   11.37    2.36
   5   2  -4    7.45    2.31
  -5  -2   4    8.84    2.32
  -5  -2   4    8.23    2.32
  -5   2   5   79.94   16.37
  -5   2   5   67.11   16.38
   5  -2  -5   68.52   16.32
   5  -2  -5   59.30   16.36
   5   2  -5   56.02   16.30
   5   2  -5   65.60   16.35
  -5  -2   5   60.54   16.31
  -5  -2   5   73.17   16.37
  -5   2   6    1.14    0.49
  -5   2   6    1.13    0.55
   5  -2  -6    0.92    0.48
   5  -2  -6    0.62    0.49
   5   2  -6    0.81    0.51
   5   2  -6    0.34    0.43
  -5  -2   6    0.95    0.50
  -5  -2   6    1.27    0.49
  -5   2   7    7.80    1.58
  -5   2   7    8.53    1.67
   5  -2  -7    7.54    1.54
   5  -2  -7    8.11    1.65
   5   2  -7    8.20    1.57
   5   2  -7    7.91    1.59
  -5  -2   7    1.32    1.38
  -5  -2   7    8.95    1.61
  -5   2   8    0.81    0.48
  -5   2   8    1.30    0.55
   5  -2  -8    1.72    0.52
   5  -2  -8    0.98    0.62
   5   2  -8    0.77    0.49
  -5  -2   8    1.03    0.46
  -5  -2   8    1.19    0.57
  -5   2   9   73.40   14.11
  -5   2   9   45.39   14.03
   5  -2  -9   27.39   13.93
   5  -2  -9   78.03   14.18
   5   2  -9   78.17   14.07
  -5  -2   9   83.37   14.07
  -5  -2   9   71.29   14.09
  -5   2  10    0.50    0.37
  -5   2  10    0.33    0.43
   5  -2 -10    0.55    0.31
   5  -2 -10    0.99    0.49
   5   2 -10    0.16    0.34
   5   2 -10    0.31    0.32
  -5  -2  10    0.17    0.28
  -5  -2  10    0.00    0.35
  -5   2  11    0.55    0.43
  -5   2  11    0.72    0.51
   5  -2 -11    0.24    0.35
   5  -2 -11    1.66    0.59
   5   2 -11    0.55    0.38
   5   2 -11   -0.00    0.34
  -5  -2  11    1.09    0.37
  -5   2  12    8.13    2.35
  -5   2  12    7.92    2.36
   5  -2 -12    9.46    2.32
   5  -2 -12    8.44    2.37
   5   2 -12    9.91    2.30
   5   2 -12    8.26    2.29
  -5  -2  12    8.31    2.27
  -5   2  13    6.89    1.97
  -5   2  13    5.08    1.93
   5  -2 -13   10.64    1.99
   5  -2 -13    6.89    1.98
   5   2 -13    8.45    1.91
   5   2 -13    6.27    1.89
  -5  -2  13    6.46    1.88
  -5   2  14    2.83    1.26
  -5   2  14    3.74    1.32
   5  -2 -14    4.80    1.28
   5  -2 -14    4.67    1.35
   5   2 -14    4.77    1.25
   5   2 -14    4.67    1.25
  -5  -2  14    5.14    1.25
  -5   2  15   42.94   10.46
  -5   2  15   42.28   10.46
   5  -2 -15   61.56   10.46
   5  -2 -15   40.15   10.46
   5   2 -15   38.71   10.33
   5   2 -15   33.94   10.33
  -5  -2  15   40.27   10.35
  -5  -2  15   42.46   10.40
  -5   2  16    0.00    0.36
  -5   2  16    0.00    0.40
   5  -2 -16    0.88    0.36
   5  -2 -16    0.08    0.34
   5   2 -16   -0.00    0.31
   5   2 -16    0.66    0.34
  -5  -2  16    0.49    0.32
  -5  -2  16    0.80    0.41
  -5   2  17    0.28    0.44
  -5   2  17    0.00    0.44
   5  -2 -17    1.17    0.47
   5   2 -17    0.87    0.40
   5   2 -17    0.84    0.36
  -5  -2  17    0.91    0.42
  -5  -2  17    0.68    0.39
  -5   2  18    0.00    0.36
  -5   2  18    0.43    0.50
   5  -2 -18   -0.00    3.63
   5   2 -18    0.15    0.30
  -5  -2  18    0.25    0.30
  -5  -2  18    0.32    0.33
  -5   2  19   13.73    3.57
   5  -2 -19    0.72    4.12
   5   2 -19   14.37    3.42
  -5  -2  19   15.29    3.48
  -5  -2  19   12.29    3.46
  -5   2  20    8.06    2.02
   5  -2 -20   -0.00    2.75
   5   2 -20    8.17    1.85
  -5  -2  20    7.50    1.89
  -5  -2  20    5.01    1.85
   5  -2 -21    3.21    1.68
   5   2 -21    0.59    0.34
  -5  -2  21    0.28    0.34
   5  -2 -22    1.77    1.29
   5   2 -22   -0.00    3.77
  -5  -2  22    0.79    0.50
   5  -2 -23    4.64    1.44
   5   2 -23   -0.00    1.91
   5  -2 -24    0.12    0.52
   5   2 -24    1.56    1.27
   5  -2 -25    2.68    0.99
   5  -2 -26    0.59    0.42
  -5   2  27    6.21    1.83
  -5   2  28    0.00    0.33
  -5   2  29    4.15    1.33
  -5   2  30    0.05    0.43
  -5   2  31    3.70    1.26
  -5   2  32    0.81    0.49
  -5   2  33   -0.00    0.42
  -5  -2  33    0.00    0.28
  -5   2  34    0.00    0.38
  -5  -2  34   -0.00    0.33
  -5   2  35    0.56    0.52
  -5  -2  35    0.86    0.44
  -5   2  36    0.43    0.47
  -5  -2  36    0.00    0.25
  -5   2  37    0.44    0.54
  -5  -2  37    1.14    0.47
  -5   2  38   -0.00    0.39
  -5  -2  38    0.03    0.27
  -5  -2  39    0.19    0.33
  -5   3   1   33.42    5.13
  -5   3   1   30.78    5.16
   5  -3  -1   31.15    5.08
   5  -3  -1   32.01    5.19
   5   3  -1   36.84    5.15
   5   3  -1   34.98    5.19
  -5  -3   1   31.94    5.16
  -5  -3   1    4.25    4.90
  -5   3   2    7.51    1.86
  -5   3   2    8.19    1.91
   5  -3  -2    7.05    1.82
   5  -3  -2    4.91    1.83
   5   3  -2    6.44    1.83
   5   3  -2    6.88    1.85
  -5  -3   2    6.07    1.84
  -5  -3   2    7.14    1.87
  -5   3   3   11.24    3.21
  -5   3   3   13.71    3.28
   5  -3  -3   14.11    3.22
   5  -3  -3   13.31    3.28
   5   3  -3   12.11    3.21
   5   3  -3   14.65    3.27
  -5  -3   3   10.64    3.21
  -5  -3   3   10.44    3.21
  -5   3   4    1.09    0.45
  -5   3   4    0.24    0.45
   5  -3  -4    0.00    0.34
   5  -3  -4    0.43    0.49
   5   3  -4    0.14    0.45
   5   3  -4    0.89    0.44
  -5  -3   4    0.00    0.39
  -5  -3   4    0.46    0.39
  -5   3   5   20.19    6.28
  -5   3   5   23.49    6.33
   5  -3  -5   26.54    6.29
   5  -3  -5   21.15    6.32
   5   3  -5   26.78    6.30
   5   3  -5   33.65    6.36
  -5  -3   5   23.35    6.29
  -5  -3   5   25.83    6.31
  -5   3   6    6.53    4.29
  -5   3   6   22.82    4.49
   5  -3  -6   22.02    4.51
   5   3  -6   21.76    4.41
  -5  -3   6   25.13    4.45
  -5  -3   6   25.60    4.47
  -5   3   7    5.41    1.70
  -5   3   7    5.39    1.72
   5  -3  -7    9.31    1.75
   5  -3  -7    2.46    1.64
   5   3  -7    7.25    1.71
  -5  -3   7    7.16    1.70
  -5  -3   7    8.80    1.77
  -5   3   8    9.49    2.82
  -5   3   8   12.12    2.88
   5  -3  -8   12.44    2.82
   5  -3  -8    7.66    2.82
   5   3  -8   12.08    2.81
  -5  -3   8   10.65    2.77
  -5  -3   8   10.42    2.80
  -5   3   9    7.18    2.21
  -5   3   9    9.08    2.27
   5  -3  -9    7.81    2.18
   5  -3  -9    8.19    2.27
   5   3  -9    6.07    2.14
   5   3  -9    9.78    2.21
  -5  -3   9   10.59    2.20
  -5   3  10    2.75    0.86
  -5   3  10    2.21    0.87
   5  -3 -10    3.26    0.84
   5  -3 -10    2.58    0.90
   5   3 -10    1.99    0.78
   5   3 -10    3.90    0.83
  -5  -3  10    1.52    0.73
  -5   3  11    0.33    0.41
  -5   3  11    0.13    0.34
   5  -3 -11    0.05    0.34
   5  -3 -11    0.18    0.39
   5   3 -11    0.09    0.35
   5   3 -11   -0.00    0.25
  -5  -3  11    0.29    0.28
  -5   3  12    2.62    0.96
  -5   3  12    3.08    0.99
   5  -3 -12    3.28    0.92
   5  -3 -12    2.61    0.99
   5   3 -12    2.92    0.89
   5   3 -12    3.16    0.89
  -5  -3  12    2.69    0.85
  -5  -3  12    2.52    0.90
  -5   3  13   17.36    5.60
  -5   3  13   22.97    5.66
   5  -3 -13   22.51    5.58
   5  -3 -13   24.93    5.69
   5   3 -13   22.80    5.55
   5   3 -13   21.57    5.52
  -5  -3  13   22.05    5.52
  -5  -3  13   21.60    5.57
  -5   3  14    3.62    1.00
  -5   3  14    1.18    0.82
   5  -3 -14    2.36    0.82
   5  -3 -14    1.46    0.84
   5   3 -14    3.04    0.80
   5   3 -14    3.02    0.79
  -5  -3  14    2.80    0.78
  -5  -3  14    2.69    0.81
  -5   3  15    0.72    0.57
  -5   3  15    2.40    0.72
   5  -3 -15    1.11    0.66
   5   3 -15    1.01    0.50
   5   3 -15    2.15    0.53
  -5  -3  15    0.85    0.46
  -5  -3  15    1.71    0.60
  -5   3  16    3.42    1.36
  -5   3  16    6.69    1.53
   5  -3 -16    0.00    3.96
   5   3 -16    5.84    1.32
   5   3 -16    4.18    1.24
  -5  -3  16    4.57    1.27
  -5  -3  16    4.12    1.31
  -5   3  17    6.81    1.83
  -5   3  17    1.92    1.61
   5  -3 -17    6.51    4.10
   5   3 -17    9.19    1.70
  -5  -3  17    8.24    1.69
  -5  -3  17    7.28    1.72
  -5   3  18    0.56    0.47
   5  -3 -18   -0.00    2.83
   5   3 -18    0.84    0.41
  -5  -3  18    0.64    0.40
  -5  -3  18    0.81    0.45
  -5   3  19   -0.00    0.42
   5  -3 -19   -0.00    1.73
   5   3 -19    0.07    0.29
  -5  -3  19    0.01    0.28
  -5  -3  19    0.44    0.40
   5  -3 -20    0.29    1.12
   5   3 -20    0.16    0.31
  -5  -3  20   -0.00    0.27
  -5  -3  20   -0.00    0.28
   5  -3 -21   28.55    3.94
  -5  -3  21    8.24    2.56
   5  -3 -22   17.79    3.27
  -5  -3  22    8.54    2.63
  -5  -3  23   12.12    3.20
  -5   3  25    0.22    0.39
  -5   3  26   -0.00    0.39
  -5   3  27    3.82    1.09
   5  -3 -27    2.43    0.93
  -5   3  28    0.49    0.49
   5  -3 -28    0.43    0.37
  -5   3  29    2.87    0.85
   5  -3 -29    0.84    0.50
  -5   3  30    0.04    0.41
   5  -3 -30   -0.00    0.32
  -5   3  31   -0.00    0.43
   5  -3 -31    0.18    0.30
  -5   3  32    0.01    0.53
  -5   3  33    1.77    0.79
  -5   3  34   -0.00    0.39
  -5  -3  34    0.25    0.32
  -5   3  35   -0.00    0.36
  -5  -3  35    0.05    0.34
  -5   3  36    0.25    0.40
  -5  -3  36   -0.00    0.22
  -5   3  37   -0.00    0.42
  -5  -3  37    0.21    0.39
  -5   3  38   -0.00    0.52
  -5  -3  38    0.22    0.29
  -5  -3  39    1.55    0.60
  -5   4   1    9.37    2.49
  -5   4   1   10.42    2.55
   5  -4  -1   11.05    2.48
   5  -4  -1    7.64    2.51
   5   4  -1   10.27    2.50
   5   4  -1    7.08    2.47
  -5  -4   1   11.09    2.55
  -5  -4   1    8.46    2.50
  -5   4   2    0.98    0.47
  -5   4   2    0.82    0.54
   5  -4  -2    0.79    0.50
   5  -4  -2    0.90    0.58
   5   4  -2    0.75    0.48
   5   4  -2    1.84    0.58
  -5  -4   2    1.35    0.59
  -5  -4   2    1.12    0.53
  -5   4   3    3.77    1.10
  -5   4   3    5.93    1.22
   5  -4  -3    4.31    1.08
   5  -4  -3    4.75    1.19
   5   4  -3    3.00    1.04
   5   4  -3    2.02    1.05
  -5  -4   3    2.61    1.05
  -5  -4   3    3.94    1.11
  -5   4   4    6.06    2.03
  -5   4   4    6.94    2.06
   5  -4  -4    7.51    2.02
   5  -4  -4    8.90    2.15
   5   4  -4    9.33    2.05
   5   4  -4    5.71    2.00
  -5  -4   4    8.55    2.06
  -5  -4   4    8.19    2.07
  -5   4   5   20.72    4.95
  -5   4   5   18.66    4.94
   5  -4  -5   17.53    4.88
   5  -4  -5   20.92    4.99
   5   4  -5   19.80    4.89
   5   4  -5   21.18    4.92
  -5  -4   5   16.88    4.89
  -5  -4   5   19.06    4.92
  -5   4   6    0.30    0.36
  -5   4   6   -0.00    0.37
   5  -4  -6   -0.00    0.34
   5  -4  -6   -0.00    0.47
   5   4  -6    0.08    0.32
  -5  -4   6    0.31    0.38
  -5  -4   6   -0.00    0.36
  -5   4   7    0.58    0.46
  -5   4   7    0.76    0.47
   5  -4  -7    1.14    0.46
   5  -4  -7    0.18    0.43
   5   4  -7    0.41    0.36
  -5  -4   7    0.98    0.46
  -5  -4   7    1.07    0.48
  -5   4   8    8.92    2.39
  -5   4   8    7.96    2.37
   5  -4  -8   10.85    2.37
   5  -4  -8    6.55    2.35
   5   4  -8    8.49    2.30
   5   4  -8    9.32    2.32
  -5  -4   8    8.85    2.32
  -5   4   9    9.82    2.38
  -5   4   9   11.15    2.40
   5  -4  -9   10.49    2.31
   5  -4  -9   13.30    2.48
   5   4  -9   12.69    2.31
   5   4  -9   11.49    2.30
  -5  -4   9    3.05    2.17
  -5   4  10   19.24    4.35
  -5   4  10    8.99    4.20
   5  -4 -10   20.18    4.28
   5  -4 -10   17.35    4.35
   5   4 -10   19.74    4.24
   5   4 -10   18.05    4.22
  -5  -4  10   15.89    4.20
  -5   4  11   22.94    4.11
  -5   4  11   23.49    4.11
   5  -4 -11   19.61    4.08
   5   4 -11   10.69    3.84
   5   4 -11    9.48    3.81
  -5  -4  11   21.86    3.92
  -5  -4  11   17.75    3.93
  -5   4  12    1.18    0.65
  -5   4  12    1.22    0.55
   5  -4 -12    0.45    0.55
   5   4 -12    0.95    0.46
   5   4 -12    0.84    0.40
  -5  -4  12    1.35    0.44
  -5  -4  12    0.48    0.41
  -5   4  13   -0.00    0.47
  -5   4  13    0.44    0.51
   5  -4 -13    0.00    0.39
   5   4 -13    0.13    0.27
   5   4 -13    0.00    0.23
  -5  -4  13   -0.00    0.23
  -5  -4  13   -0.00    0.27
  -5   4  14    4.61    1.37
  -5   4  14    2.21    1.24
   5  -4 -14    2.07    4.34
   5  -4 -14    4.32    1.32
   5   4 -14    4.67    1.20
   5   4 -14    4.02    1.14
  -5  -4  14    5.03    1.18
  -5  -4  14    4.07    1.21
  -5   4  15   31.43    8.37
  -5   4  15   36.38    8.37
   5  -4 -15   -0.00    8.89
   5  -4 -15   42.68    8.49
   5   4 -15   31.27    8.19
   5   4 -15   35.97    8.17
  -5  -4  15   32.64    8.18
  -5  -4  15   30.59    8.21
  -5   4  16    6.71    1.52
   5  -4 -16   -0.00    2.83
   5   4 -16    1.28    1.17
   5   4 -16    6.29    1.22
  -5  -4  16    7.10    1.29
  -5  -4  16    6.23    1.34
  -5   4  17   11.87    2.78
   5  -4 -17   -0.00    3.04
   5   4 -17   10.40    2.57
  -5  -4  17   10.72    2.57
  -5  -4  17    9.66    2.60
  -5   4  18    0.96    0.65
   5  -4 -18    2.32    1.83
   5   4 -18    0.00    0.34
  -5  -4  18    0.28    0.25
  -5  -4  18    0.62    0.41
  -5   4  19   20.39    5.45
   5   4 -19   22.92    5.29
  -5  -4  19   19.77    5.27
  -5  -4  19   20.05    5.31
  -5  -4  20    0.53    0.34
  -5  -4  20    0.49    0.43
  -5  -4  21    6.40    1.74
  -5   4  23    0.22    0.44
  -5   4  24    0.14    0.39
   5  -4 -24    0.00    0.33
  -5   4  25    3.79    1.32
   5  -4 -25    4.52    1.30
  -5   4  26    2.40    0.77
   5  -4 -26    0.92    0.53
  -5   4  27    1.82    0.72
   5  -4 -27    1.13    0.54
  -5   4  28    0.09    0.45
   5  -4 -28    0.00    0.31
  -5   4  29    1.72    0.78
   5  -4 -29    1.50    0.62
  -5   4  30    0.22    0.44
   5  -4 -30    0.95    0.45
  -5   4  31    1.36    0.61
   5  -4 -31    0.98    0.52
  -5   4  32    1.59    0.68
   5  -4 -32    0.40    0.41
  -5   4  33    0.07    0.43
  -5   4  34    0.42    0.42
  -5   4  35    0.29    0.51
  -5  -4  35    0.90    0.45
  -5   4  36    0.26    0.53
  -5  -4  36    0.80    0.40
  -5   4  37    0.00    0.40
  -5  -4  37    0.49    0.33
  -5   4  38    0.01    0.39
  -5  -4  38    0.09    0.23
  -5  -4  39    0.00    0.26
  -5   5   1   24.90    5.70
  -5   5   1   23.37    5.70
   5  -5  -1   18.70    5.62
   5  -5  -1   25.28    5.74
   5   5  -1   21.64    5.65
   5   5  -1   24.36    5.71
  -5  -5   1   19.82    5.66
  -5  -5   1   22.85    5.70
  -5   5   2    5.20    1.70
  -5   5   2    5.12    1.69
   5  -5  -2    8.57    1.72
   5  -5  -2    5.67    1.74
   5   5  -2    5.76    1.67
   5   5  -2    6.17    1.72
  -5  -5   2    5.81    1.70
  -5  -5   2    6.26    1.71
  -5   5   3   17.61    4.51
  -5   5   3   18.83    4.52
   5  -5  -3   17.63    4.45
   5  -5  -3   15.29    4.52
   5   5  -3   18.06    4.47
   5   5  -3   14.44    4.45
  -5  -5   3   19.63    4.51
  -5  -5   3   18.14    4.50
  -5   5   4    3.79    1.23
  -5   5   4    3.14    1.20
   5  -5  -4    4.44    1.19
   5  -5  -4    4.70    1.32
   5   5  -4    3.80    1.17
   5   5  -4    5.24    1.24
  -5  -5   4    3.82    1.21
  -5  -5   4    3.75    1.20
  -5   5   5    2.10    0.78
  -5   5   5    1.94    0.78
   5  -5  -5    1.00    0.65
   5  -5  -5    1.71    0.83
   5   5  -5    2.83    0.74
  -5  -5   5    2.37    0.76
  -5  -5   5    2.94    0.82
  -5   5   6    2.26    0.70
  -5   5   6    1.38    0.64
   5  -5  -6    1.31    0.52
   5  -5  -6    2.42    0.74
   5   5  -6    1.45    0.54
  -5  -5   6    1.68    0.62
  -5  -5   6    0.19    0.45
  -5   5   7   26.00    7.51
  -5   5   7   31.59    7.54
   5  -5  -7   36.50    7.63
   5   5  -7   34.01    7.47
   5   5  -7   28.60    7.45
  -5  -5   7   25.47    7.44
  -5  -5   7   28.67    7.47
  -5   5   8   14.80    3.93
  -5   5   8   13.75    3.89
   5  -5  -8   14.79    3.95
   5   5  -8   13.95    3.81
   5   5  -8   15.80    3.84
  -5  -5   8   16.00    3.85
  -5   5   9    2.51    0.70
  -5   5   9    2.04    0.68
   5  -5  -9    0.40    0.53
   5   5  -9    1.67    0.49
   5   5  -9    1.82    0.50
  -5  -5   9    0.00    0.36
  -5   5  10    0.21    0.45
  -5   5  10    0.11    0.35
   5  -5 -10    0.22    0.50
   5   5 -10    0.42    0.30
   5   5 -10    0.37    0.34
  -5  -5  10    0.18    0.33
  -5  -5  10    0.23    0.32
  -5   5  11    3.06    0.91
  -5   5  11    1.65    0.77
   5  -5 -11    1.79    0.82
   5   5 -11    1.37    0.58
   5   5 -11    1.64    0.59
  -5  -5  11    1.56    0.62
  -5  -5  11    1.83    0.63
  -5   5  12   28.85    6.84
  -5   5  12   30.22    6.81
   5  -5 -12    3.74    8.23
   5  -5 -12   30.17    6.85
   5   5 -12   25.73    6.64
   5   5 -12   28.32    6.63
  -5  -5  12   24.51    6.63
  -5  -5  12   23.83    6.66
  -5   5  13   24.83    5.07
  -5   5  13   28.67    5.07
   5  -5 -13   -0.00    6.30
   5  -5 -13   28.30    5.11
   5   5 -13    7.31    4.70
   5   5 -13   28.97    4.81
  -5  -5  13   27.72    4.83
  -5  -5  13   30.02    4.91
  -5   5  14    2.20    0.91
  -5   5  14    2.07    0.77
   5  -5 -14   -0.00    3.33
   5  -5 -14    1.62    0.79
   5   5 -14    2.67    0.65
   5   5 -14    1.87    0.55
  -5  -5  14    1.71    0.58
  -5  -5  14    0.94    0.57
  -5   5  15   -0.00    0.53
   5  -5 -15   -0.00    2.76
   5   5 -15    0.11    0.31
   5   5 -15    0.32    0.22
  -5  -5  15   -0.00    0.25
  -5  -5  15    0.54    0.34
  -5   5  16    3.94    1.61
   5   5 -16    7.86    1.55
   5   5 -16    4.87    1.41
  -5  -5  16    6.17    1.49
  -5  -5  16    5.32    1.52
  -5   5  17   10.92    2.87
   5   5 -17   12.28    2.67
  -5  -5  17    9.23    2.62
  -5  -5  17    9.07    2.67
  -5   5  18    4.34    1.28
  -5  -5  18    3.91    1.05
  -5  -5  18    3.18    1.09
  -5  -5  19    8.18    2.12
  -5  -5  19    7.88    2.16
  -5   5  20   -0.00    0.43
  -5  -5  20    0.00    0.28
  -5   5  21    0.37    0.49
   5  -5 -21    0.02    0.64
  -5   5  22    5.91    2.09
   5  -5 -22    9.99    2.24
  -5   5  23    3.19    1.10
   5  -5 -23    3.07    1.08
  -5   5  24    0.82    0.60
   5  -5 -24    1.29    0.55
  -5   5  25    0.13    0.48
   5  -5 -25    0.01    0.29
  -5   5  26    0.69    0.47
   5  -5 -26    0.01    0.32
  -5   5  27    0.34    0.56
   5  -5 -27    1.44    0.52
  -5   5  28    2.22    0.77
   5  -5 -28    0.82    0.54
  -5   5  29    0.14    0.46
   5  -5 -29    0.97    0.45
  -5   5  30    0.18    0.51
   5  -5 -30    0.32    0.40
  -5   5  31   -0.00    0.37
   5  -5 -31   -0.00    0.29
  -5   5  32    0.40    0.54
   5  -5 -32    0.61    0.47
  -5   5  33    0.01    0.48
   5  -5 -33    0.00    0.46
  -5   5  34    0.36    0.50
  -5   5  35    0.56    0.52
  -5  -5  35   -0.00    0.26
  -5   5  36   -0.00    0.48
  -5  -5  36    0.07    0.30
  -5   5  37    0.59    0.54
  -5  -5  37   -0.00    0.27
  -5  -5  38   -0.00    0.26
  -5  -5  39    0.00    0.21
  -5  -5  40    0.05    0.23
  -5   6   1    2.19    0.86
  -5   6   1    2.79    0.92
   5  -6  -1    1.98    0.80
   5  -6  -1    3.98    1.05
   5   6  -1    3.54    0.90
   5   6  -1    2.87    0.93
  -5  -6   1    3.77    0.96
  -5  -6   1    1.51    0.85
  -5   6   2   -0.00    0.36
  -5   6   2    0.30    0.38
   5  -6  -2    0.51    0.35
   5  -6  -2   -0.00    0.49
   5   6  -2    0.52    0.36
   5   6  -2    0.00    0.40
  -5  -6   2    0.52    0.42
  -5  -6   2    0.09    0.35
  -5   6   3    9.07    2.30
  -5   6   3   10.34    2.30
   5  -6  -3    5.96    2.25
   5   6  -3    9.28    2.24
   5   6  -3    5.88    2.19
  -5  -6   3   10.49    2.29
  -5  -6   3    8.16    2.26
  -5   6   4   14.49    4.06
  -5   6   4   15.58    4.06
   5  -6  -4   14.71    4.08
   5   6  -4   17.04    4.02
  -5  -6   4   14.27    4.01
  -5  -6   4   16.65    4.05
  -5   6   5   10.06    2.86
  -5   6   5   10.29    2.84
   5  -6  -5   10.24    2.87
   5   6  -5    9.81    2.77
  -5  -6   5   12.84    2.85
  -5  -6   5   10.34    2.81
  -5   6   6    2.26    0.92
  -5   6   6    1.32    0.79
   5  -6  -6    3.38    1.00
   5   6  -6    2.32    0.78
   5   6  -6    2.23    0.80
  -5  -6   6    2.72    0.85
  -5  -6   6    4.17    0.94
  -5   6   7    8.98    2.67
  -5   6   7   10.00    2.66
   5  -6  -7   10.07    2.72
   5   6  -7    8.33    2.54
   5   6  -7   10.49    2.59
  -5  -6   7   11.04    2.61
  -5   6   8    4.46    1.18
  -5   6   8    1.22    0.92
   5  -6  -8    4.12    1.15
   5   6  -8    3.59    0.95
  -5  -6   8    3.97    1.01
  -5   6   9   12.72    3.07
  -5   6   9   12.43    3.02
   5  -6  -9   16.20    3.14
   5   6  -9    9.26    2.85
   5   6  -9   10.37    2.86
  -5  -6   9   10.30    2.89
  -5   6  10   17.39    3.88
  -5   6  10   11.78    3.72
   5  -6 -10    3.95    6.88
   5  -6 -10   15.29    3.83
   5   6 -10   13.86    3.64
   5   6 -10   15.85    3.65
  -5  -6  10   12.93    3.65
  -5  -6  10   14.12    3.69
  -5   6  11   10.83    2.96
  -5   6  11   11.75    2.94
   5  -6 -11    0.30    4.96
   5  -6 -11   12.98    3.01
   5   6 -11   12.06    2.80
   5   6 -11   10.51    2.76
  -5  -6  11    9.00    2.77
  -5  -6  11   10.16    2.81
  -5   6  12    0.50    0.63
   5  -6 -12    0.00    0.58
   5   6 -12    1.56    0.55
   5   6 -12    1.69    0.51
  -5  -6  12    2.88    0.65
  -5  -6  12    1.98    0.63
  -5   6  13    0.68    0.56
   5  -6 -13    1.00    0.64
   5   6 -13    0.42    0.32
   5   6 -13    0.58    0.29
  -5  -6  13    0.34    0.35
  -5  -6  13    0.80    0.44
  -5   6  14    9.39    2.91
   5   6 -14   11.63    2.79
   5   6 -14   10.79    2.72
  -5  -6  14    9.88    2.76
  -5  -6  14   11.32    2.82
  -5   6  15   11.19    2.45
   5   6 -15    7.25    2.15
   5   6 -15    7.82    2.09
  -5  -6  15    8.80    2.16
  -5  -6  15    8.77    2.22
  -5   6  16   -0.00    0.45
  -5   6  16   -0.00    0.53
   5   6 -16   -0.00    0.26
   5   6 -16    0.03    0.11
  -5  -6  16    0.00    0.22
  -5  -6  16    0.00    0.28
  -5   6  17    9.50    2.50
   5  -6 -17   19.72    3.43
  -5  -6  17    9.62    2.27
  -5  -6  17    6.40    2.27
  -5   6  18    2.92    1.06
   5  -6 -18    4.04    1.40
  -5  -6  18    2.61    0.78
  -5  -6  18    2.29    0.84
  -5   6  19    1.12    0.74
   5  -6 -19    5.43    1.32
  -5   6  20    0.38    0.48
   5  -6 -20    0.00    0.60
  -5   6  21    0.82    0.54
   5  -6 -21    0.33    0.49
  -5   6  22    3.07    1.12
   5  -6 -22    3.21    1.07
  -5   6  23   -0.00    0.38
   5  -6 -23    0.18    0.31
  -5   6  24    0.84    0.53
   5  -6 -24    0.27    0.39
  -5   6  25    2.23    0.75
   5  -6 -25    0.33    0.44
  -5   6  26    0.86    0.61
   5  -6 -26    0.57    0.41
  -5   6  27    0.34    0.51
   5  -6 -27    0.28    0.37
  -5   6  28    0.44    0.51
   5  -6 -28   -0.00    0.28
  -5   6  29   -0.00    0.47
   5  -6 -29    0.42    0.38
  -5   6  30    1.90    0.80
   5  -6 -30    1.61    0.68
  -5   6  31    0.50    0.55
   5  -6 -31    0.95    0.56
  -5   6  32    0.19    0.52
   5  -6 -32    1.08    0.54
  -5   6  33   -0.00    0.54
   5  -6 -33    0.11    0.36
  -5   6  34    0.87    0.57
   5  -6 -34    0.40    0.58
  -5   6  35    0.00    0.40
  -5   6  36    0.95    0.69
  -5  -6  36    1.54    0.53
  -5   6  37    0.46    0.51
  -5  -6  37    0.19    0.28
  -5  -6  38   -0.00    0.23
  -5  -6  39   -0.00    0.22
  -5  -6  40    0.65    0.34
  -5   7   1    0.52    0.46
   5  -7  -1    1.17    0.62
   5   7  -1    0.31    0.33
   5   7  -1    0.86    0.50
  -5  -7   1    0.70    0.42
  -5  -7   1    0.95    0.49
  -5   7   2   20.93    4.88
   5  -7  -2   18.27    4.87
   5   7  -2   19.77    4.78
   5   7  -2   17.89    4.82
  -5  -7   2   18.97    4.82
  -5  -7   2   16.17    4.81
  -5   7   3   16.12    3.81
   5  -7  -3   14.32    3.79
   5   7  -3   15.54    3.68
   5   7  -3   10.10    3.65
  -5  -7   3   16.93    3.75
  -5  -7   3   14.11    3.73
  -5   7   4   10.07    2.75
   5  -7  -4   10.95    2.78
   5   7  -4   11.09    2.65
  -5  -7   4    7.53    2.62
  -5  -7   4   11.17    2.71
  -5   7   5    1.57    0.73
   5  -7  -5    2.36    0.79
   5   7  -5    0.96    0.53
  -5  -7   5    2.23    0.68
  -5  -7   5    1.06    0.66
  -5   7   6    4.16    1.02
   5  -7  -6    3.55    0.97
   5   7  -6    3.42    0.72
   5   7  -6    0.80    0.58
  -5  -7   6    2.87    0.74
  -5  -7   6    0.50    0.59
  -5   7   7   11.72    4.27
   5  -7  -7   -0.00    7.40
   5  -7  -7   19.98    4.42
   5   7  -7   17.07    4.22
   5   7  -7   14.39    4.21
  -5  -7   7   22.29    4.30
  -5   7   8   33.82    9.13
  -5   7   8   36.66    9.07
   5  -7  -8   -0.00    9.95
   5  -7  -8   57.21    9.33
   5   7  -8   38.32    8.97
   5   7  -8   36.84    8.98
  -5  -7   8   30.43    8.96
  -5   7   9    4.11    1.15
   5  -7  -9    1.79    1.04
   5   7  -9    4.40    1.00
   5   7  -9    2.23    0.92
  -5  -7   9    4.09    1.01
  -5  -7   9    2.48    0.97
  -5   7  10    1.57    0.72
   5  -7 -10    0.73    0.72
   5   7 -10    2.39    0.58
   5   7 -10    0.66    0.45
  -5  -7  10    1.93    0.61
  -5  -7  10    1.23    0.55
  -5   7  11    2.22    0.84
   5  -7 -11    1.18    0.79
   5   7 -11    1.86    0.64
   5   7 -11    2.23    0.63
  -5  -7  11    0.95    0.62
  -5  -7  11    2.40    0.72
  -5   7  12   16.11    4.50
  -5   7  12   17.02    4.49
   5  -7 -12   14.50    4.49
   5   7 -12   17.82    4.33
   5   7 -12   16.58    4.30
  -5  -7  12   19.34    4.37
  -5  -7  12   15.99    4.37
  -5   7  13    8.50    2.38
  -5   7  13    9.91    2.41
   5   7 -13    8.00    2.19
   5   7 -13    7.73    2.14
  -5  -7  13    9.92    2.24
  -5  -7  13    7.28    2.22
  -5   7  14    0.24    0.38
  -5   7  14    1.03    0.62
   5  -7 -14    1.36    1.53
   5   7 -14   -0.00    0.28
   5   7 -14    0.12    0.20
  -5  -7  14    0.14    0.32
  -5  -7  14    0.05    0.29
  -5   7  15    4.61    1.37
  -5   7  15    3.60    1.34
   5  -7 -15   13.64    2.60
   5   7 -15    3.62    1.05
  -5  -7  15    5.03    1.19
  -5  -7  15    4.21    1.20
  -5   7  16    0.72    0.53
  -5   7  16    1.55    0.74
   5  -7 -16    1.46    1.00
  -5  -7  16    0.72    0.39
  -5   7  17    0.00    0.46
   5  -7 -17    0.78    0.87
  -5  -7  17    0.24    0.29
   5  -7 -18   23.20    6.14
  -5   7  19    0.00    0.36
   5  -7 -19   -0.00    0.53
  -5   7  20    0.51    0.53
   5  -7 -20    0.42    0.42
  -5   7  21    1.15    0.63
   5  -7 -21    1.14    0.59
  -5   7  22    2.95    1.06
   5  -7 -22    2.79    0.98
  -5   7  23    0.74    0.54
   5  -7 -23    0.07    0.36
  -5   7  24    1.80    0.80
   5  -7 -24    1.99    0.73
  -5   7  25    0.07    0.46
   5  -7 -25   -0.00    0.27
  -5   7  26    0.06    0.37
   5  -7 -26    0.11    0.30
  -5   7  27    2.28    0.87
   5  -7 -27    1.61    0.70
  -5   7  28    3.79    1.20
   5  -7 -28    2.85    1.03
  -5   7  29    0.06    0.37
   5  -7 -29    0.23    0.40
  -5   7  30   -0.00    0.42
   5  -7 -30    0.43    0.40
  -5   7  31   -0.00    0.52
   5  -7 -31   -0.00    0.38
  -5   7  32    0.83    0.61
   5  -7 -32    0.90    0.57
  -5   7  33    0.24    0.48
   5  -7 -33    0.00    0.46
  -5   7  34    1.65    0.79
   5  -7 -34    1.16    0.74
  -5   7  35    1.05    0.64
   5  -7 -35    0.01    0.52
  -5   7  36    0.55    0.53
  -5  -7  36   -0.00    0.22
  -5  -7  37    0.40    0.29
  -5  -7  38    0.03    0.21
  -5  -7  39    0.07    0.21
  -5   8   1    2.13    0.89
   5  -8  -1    2.60    0.91
   5   8  -1    1.55    0.76
  -5  -8   1    2.88    0.86
  -5  -8   1    2.10    0.83
  -5   8   2    1.94    0.74
   5  -8  -2    0.00    0.43
   5   8  -2    0.44    0.45
  -5  -8   2    1.26    0.53
  -5  -8   2    1.05    0.57
  -5   8   3    1.35    0.73
   5  -8  -3    2.32    0.82
   5   8  -3    0.68    0.51
   5   8  -3    3.08    0.77
  -5  -8   3    2.62    0.76
  -5  -8   3    1.95    0.70
  -5   8   4   45.39   11.70
   5  -8  -4    0.87   12.60
   5  -8  -4   47.92   11.70
   5   8  -4   55.49   11.58
  -5  -8   4   47.31   11.60
  -5  -8   4   41.95   11.59
  -5   8   5    4.47    1.10
   5  -8  -5    5.29    1.20
   5   8  -5    4.46    0.91
   5   8  -5    3.83    0.93
  -5  -8   5    5.03    1.02
  -5  -8   5    0.25    0.71
  -5   8   6   14.26    3.64
   5  -8  -6   13.73    3.64
   5   8  -6   11.22    3.44
   5   8  -6   14.92    3.53
  -5  -8   6   16.04    3.55
  -5  -8   6   11.98    3.52
  -5   8   7   -0.00    0.39
   5  -8  -7    0.08    0.52
   5   8  -7   -0.00    0.29
   5   8  -7    0.09    0.29
  -5  -8   7    0.14    0.42
  -5   8   8   11.81    3.24
   5  -8  -8   11.81    3.26
   5   8  -8   11.96    3.08
   5   8  -8   12.99    3.12
  -5  -8   8   10.65    3.10
  -5   8   9   15.11    4.01
   5  -8  -9   11.00    3.95
   5   8  -9   17.26    3.84
  -5  -8   9   15.31    3.87
  -5  -8   9   14.10    3.88
  -5   8  10    5.61    2.03
   5  -8 -10    2.08    2.46
   5  -8 -10    7.09    2.13
   5   8 -10    7.13    1.91
  -5  -8  10    6.94    1.95
  -5  -8  10   11.51    2.10
  -5   8  11    2.69    1.16
   5  -8 -11    7.58    2.56
   5  -8 -11    3.19    1.25
   5   8 -11    3.26    1.02
  -5  -8  11    4.43    1.13
  -5   8  12    3.59    1.02
   5  -8 -12   10.04    2.32
   5   8 -12    2.01    0.71
  -5  -8  12    1.75    0.79
  -5   8  13    0.20    0.44
   5  -8 -13    0.00    1.11
  -5  -8  13    0.87    0.45
  -5   8  14   15.01    4.26
   5  -8 -14   35.44    5.12
  -5  -8  14   14.15    4.09
  -5   8  15    0.06    0.44
   5  -8 -15    0.50    0.69
   5   8 -15    0.00    0.11
  -5  -8  15    0.01    0.30
   5  -8 -16    2.10    1.02
   5  -8 -17   -0.00    0.45
   5  -8 -18   -0.00    0.46
  -5   8  19    0.02    0.38
   5  -8 -19    0.70    0.50
  -5   8  20    6.34    1.85
   5  -8 -20    5.72    1.77
  -5   8  21    0.22    0.44
   5  -8 -21    0.17    0.38
  -5   8  22    0.64    0.59
   5  -8 -22    0.29    0.38
  -5   8  23    0.58    0.56
   5  -8 -23    0.36    0.41
  -5   8  24    2.65    1.17
   5  -8 -24    3.75    1.08
  -5   8  25    0.65    0.59
   5  -8 -25    0.19    0.38
  -5   8  26    0.25    0.61
   5  -8 -26    1.26    0.54
  -5   8  27   -0.00    0.44
   5  -8 -27   -0.00    0.41
  -5   8  28   -0.00    0.45
   5  -8 -28    0.23    0.38
  -5   8  29   -0.00    0.46
   5  -8 -29    0.00    0.38
  -5   8  30    1.21    0.68
   5  -8 -30    0.95    0.56
  -5   8  31   -0.00    0.39
   5  -8 -31    1.48    0.60
  -5   8  32    0.62    0.62
   5  -8 -32    0.91    0.63
  -5   8  33    0.64    0.67
   5  -8 -33    0.00    0.49
  -5   8  34   -0.00    0.47
   5  -8 -34    0.15    0.53
  -5   8  35    0.74    0.65
   5  -8 -35    0.00    0.48
  -5   8  36    0.88    0.65
   5  -8 -36    1.02    0.72
   5  -8 -37    0.35    0.54
  -5   9   1    0.18    0.39
  -5  -9   1    0.25    0.45
  -5  -9   1    0.03    0.39
  -5   9   2   13.05    1.71
  -5  -9   2    1.93    1.09
  -5   9   3    3.47    1.05
  -5  -9   3    2.32    0.94
  -5   9   4    0.05    0.39
  -5  -9   4    0.59    0.48
  -5   9   5    1.47    0.55
   5  -9  -5   -0.00    0.61
  -5  -9   5    0.00    0.39
  -5   9   6    5.93    1.67
   5  -9  -6    2.31    3.15
   5  -9  -6    5.29    1.69
   5   9  -6    5.31    1.53
  -5  -9   6    5.46    1.59
  -5   9   7    0.71    0.55
   5  -9  -7   -0.00    1.88
   5  -9  -7    1.53    0.70
   5   9  -7    1.26    0.50
  -5  -9   7    0.54    0.50
  -5   9   8   16.16    4.23
   5  -9  -8   51.08    6.72
   5  -9  -8   17.61    4.29
   5   9  -8   16.52    4.08
  -5  -9   8   12.36    4.07
  -5   9   9    0.66    0.56
   5  -9  -9    2.00    1.64
   5  -9  -9    0.00    0.62
   5   9  -9    0.32    0.38
  -5  -9   9    1.65    0.55
  -5   9  10    0.12    0.47
   5  -9 -10   -0.00    1.07
   5   9 -10   -0.00    0.32
  -5  -9  10   -0.00    0.36
  -5   9  11    0.44    0.58
   5  -9 -11    0.21    0.92
  -5  -9  11    0.54    0.39
  -5   9  12    4.63    2.79
   5  -9 -12   38.09    4.22
  -5  -9  12   17.66    2.94
  -5   9  13    1.61    0.65
   5  -9 -13    0.00    0.77
  -5  -9  13   -0.00    0.36
  -5   9  14    5.01    1.67
   5  -9 -14    5.56    1.77
  -5   9  15    0.00    0.42
   5  -9 -15   -0.00    0.55
   5  -9 -16    5.00    1.57
   5  -9 -17    0.76    0.54
  -5   9  18    5.07    1.51
   5  -9 -18    3.88    1.34
  -5   9  19    0.31    0.48
   5  -9 -19    0.30    0.45
  -5   9  20    0.08    0.35
   5  -9 -20    0.44    0.42
  -5   9  21    0.31    0.55
   5  -9 -21   -0.00    0.30
  -5   9  22    4.02    1.46
   5  -9 -22    4.69    1.38
  -5   9  23   -0.00    0.57
   5  -9 -23   -0.00    0.33
  -5   9  24    1.68    0.72
   5  -9 -24    0.28    0.41
  -5   9  25   -0.00    0.44
   5  -9 -25    0.00    0.31
  -5   9  26    0.36    0.49
   5  -9 -26    0.34    0.37
  -5   9  27    0.19    0.54
   5  -9 -27   -0.00    0.30
  -5   9  28    1.22    0.66
   5  -9 -28    0.32    0.46
  -5   9  29    0.35    0.51
   5  -9 -29    0.03    0.35
  -5   9  30    0.04    0.43
   5  -9 -30   -0.00    0.38
  -5   9  31    0.23    0.42
   5  -9 -31   -0.00    0.45
  -5   9  32    0.70    0.60
   5  -9 -32    1.25    0.63
  -5   9  33   -0.00    0.59
   5  -9 -33    0.15    0.45
  -5   9  34    1.15    0.74
   5  -9 -34    0.54    0.63
  -5   9  35    0.12    0.57
   5  -9 -35   -0.00    0.49
   5  -9 -36   -0.00    0.58
   5  -9 -37    0.61    0.64
   5 -10  -1    0.39    0.54
   5 -10  -2    1.37    2.16
   5 -10  -2   -0.00    0.49
  -5 -10   2   -0.00    0.37
   5 -10  -3   -0.00    1.57
   5 -10  -3   -0.00    0.43
  -5 -10   3    0.02    0.39
   5 -10  -4    0.69    1.87
   5 -10  -4    2.40    0.98
  -5 -10   4    2.90    0.94
  -5  10   5    0.28    0.43
   5 -10  -5    2.26    1.95
  -5 -10   5    0.25    0.42
  -5  10   6    3.80    1.55
   5 -10  -6    8.61    2.58
  -5 -10   6    5.90    1.56
  -5  10   7    0.59    0.56
   5 -10  -7    0.00    1.17
  -5 -10   7    0.76    0.53
  -5  10   8    0.66    0.54
   5 -10  -8    1.55    1.15
   5  10  -8    0.18    0.35
  -5 -10   8    0.77    0.50
  -5  10   9    0.18    0.45
   5 -10  -9   -0.00    0.91
  -5 -10   9    0.20    0.40
  -5  10  10   10.78    3.40
   5 -10 -10   22.30    3.93
  -5 -10  10   11.43    3.30
  -5  10  11   -0.00    0.42
   5 -10 -11    0.35    0.68
  -5 -10  11    0.26    0.39
  -5  10  12    0.82    0.59
   5 -10 -12    0.68    0.60
  -5 -10  12    0.59    0.49
  -5  10  13   -0.00    0.50
   5 -10 -13    0.37    0.52
  -5  10  14    6.25    1.85
   5 -10 -14    5.47    1.76
  -5  10  15    0.37    0.46
   5 -10 -15    0.22    0.45
   5 -10 -16    2.76    1.01
   5 -10 -17    0.04    0.35
  -5  10  18    0.77    0.56
   5 -10 -18    0.57    0.49
  -5  10  19   -0.00    0.40
   5 -10 -19    0.30    0.39
  -5  10  20    3.55    1.21
   5 -10 -20    2.85    1.03
  -5  10  21    0.48    0.50
   5 -10 -21   -0.00    0.37
  -5  10  22    1.25    0.68
   5 -10 -22    0.43    0.38
  -5  10  23    0.22    0.47
   5 -10 -23    0.58    0.48
  -5  10  24    0.97    0.65
   5 -10 -24    0.00    0.41
  -5  10  25   -0.00    0.45
   5 -10 -25    0.27    0.34
  -5  10  26    1.21    0.71
   5 -10 -26    0.38    0.47
  -5  10  27    0.00    0.41
   5 -10 -27    0.27    0.41
  -5  10  28   -0.00    0.52
   5 -10 -28   -0.00    0.46
  -5  10  29   -0.00    0.65
   5 -10 -29    0.68    0.52
  -5  10  30    2.66    0.90
   5 -10 -30   -0.00    0.49
  -5  10  31    0.34    0.62
   5 -10 -31    0.48    0.48
  -5  10  32   -0.00    0.54
   5 -10 -32    0.20    0.53
  -5  10  33    0.36    0.50
   5 -10 -33   -0.00    0.51
  -5  10  34    0.09    0.62
   5 -10 -34    0.23    0.64
   5 -10 -35    0.08    0.59
   5 -11  -1    5.80    2.17
   5 -11  -1    1.82    0.94
   5 -11  -2   22.91    4.35
   5 -11  -2    9.33    3.10
   5 -11  -3    6.11    1.93
   5 -11  -3    1.30    0.81
   5 -11  -4    0.42    0.96
   5 -11  -4    0.11    0.52
   5 -11  -5   -0.00    0.69
   5 -11  -5    0.69    0.63
  -5 -11   5    0.14    0.40
   5 -11  -6    1.58    1.01
   5 -11  -6    1.02    0.67
  -5 -11   6    0.84    0.57
   5 -11  -7   -0.00    0.66
  -5 -11   7    0.23    0.42
   5 -11  -8    3.98    1.39
  -5 -11   8    3.47    1.17
   5 -11  -9    0.82    0.73
  -5 -11   9    0.84    0.55
   5 -11 -10    0.00    0.42
  -5 -11  10    0.01    0.36
   5 -11 -11   -0.00    0.41
   5 -11 -12    4.43    1.47
   5 -11 -13    0.58    0.48
   5 -11 -14    2.05    0.84
   5 -11 -15    0.05    0.41
   5 -11 -16    0.47    0.47
   5 -11 -17    0.00    0.43
  -5  11  18    1.20    0.73
   5 -11 -18    1.45    0.65
  -5  11  19   -0.00    0.45
   5 -11 -19   -0.00    0.33
  -5  11  20   -0.00    0.41
   5 -11 -20    0.26    0.37
  -5  11  21   -0.00    0.48
   5 -11 -21   -0.00    0.47
  -5  11  22    3.18    1.22
   5 -11 -22    3.11    1.02
  -5  11  23    0.20    0.51
   5 -11 -23   -0.00    0.40
  -5  11  24    0.89    0.71
   5 -11 -24    1.04    0.56
  -5  11  25    0.06    0.46
   5 -11 -25    0.06    0.35
  -5  11  26    2.81    0.89
   5 -11 -26    0.43    0.50
  -5  11  27    0.98    0.72
   5 -11 -27    0.00    0.44
  -5  11  28    0.55    0.65
   5 -11 -28    1.51    0.69
  -5  11  29    0.22    0.64
   5 -11 -29    0.56    0.48
  -5  11  30    0.00    0.62
   5 -11 -30    0.37    0.45
  -5  11  31    0.26    0.58
   5 -11 -31    0.40    0.48
  -5  11  32    1.09    0.70
   5 -11 -32   -0.00    0.55
  -5  11  33   -0.00    0.65
  -5  11  34   -0.00    0.60
   5 -12  -1   -0.00    0.63
   5 -12  -1   -0.00    0.60
  -5 -12   1    0.45    0.45
   5 -12  -2    1.03    0.91
   5 -12  -2    0.18    0.67
  -5 -12   2   -0.00    0.45
   5 -12  -3    1.02    0.78
   5 -12  -3    0.00    0.54
  -5 -12   3    0.07    0.42
   5 -12  -4    5.64    1.79
   5 -12  -5    1.67    0.95
   5 -12  -6    0.47    0.56
   5 -12  -7    0.00    0.49
   5 -12  -8    0.74    0.62
  -5 -12   8    0.72    0.52
   5 -12  -9    1.04    0.57
   5 -12 -10    2.85    1.03
   5 -12 -11   -0.00    0.38
   5 -12 -12    0.46    0.46
   5 -12 -13    0.13    0.33
   5 -12 -14    2.28    0.87
   5 -12 -15    0.29    0.43
   5 -12 -16    1.90    0.76
   5 -12 -17   -0.00    0.31
   5 -12 -18    0.42    0.37
   5 -12 -19    0.00    0.36
   5 -12 -20    3.26    1.10
   5 -12 -21   -0.00    0.32
   5 -12 -22    0.11    0.37
   5 -12 -23    0.66    0.49
   5 -12 -24    0.96    0.55
   5 -12 -25    0.44    0.41
   5 -12 -26    0.26    0.48
   5 -12 -27    0.00    0.51
   5 -12 -28   -0.00    0.46
   5 -12 -29   -0.00    0.59
   5 -13  -1    2.76    0.91
   5 -13  -1    1.09    0.70
  -5 -13   1    0.80    0.68
   5 -13  -2    1.57    0.91
  -5 -13   2    2.17    0.87
   5 -13  -3    0.03    0.49
  -5 -13   3    0.58    0.56
   5 -13  -4    2.81    0.95
  -5 -13   4    1.82    0.86
   5 -13  -5    0.18    0.41
  -5 -13   5    0.03    0.49
   5 -13  -6    4.92    1.38
  -5 -13   6    3.51    1.31
   5 -13  -7    3.06    1.10
   5 -13  -8    4.65    1.44
   5 -13  -9    0.00    0.35
   5 -13 -10   -0.00    0.41
   5 -13 -11    0.44    0.54
   5 -13 -12    2.24    0.88
   5 -13 -13    0.13    0.38
   5 -13 -14    0.56    0.48
   5 -13 -15   -0.00    0.36
   5 -13 -16    0.60    0.47
   5 -13 -17    0.01    0.33
   5 -13 -18    1.59    0.70
   5 -13 -19    0.06    0.30
   5 -13 -20    0.36    0.39
   5 -13 -21    0.04    0.30
   5 -13 -22    2.88    1.00
   5 -13 -23    0.11    0.33
   5 -13 -24    0.34    0.53
   5 -13 -25    0.05    0.39
   5 -13 -26   -0.00    0.47
   5 -14  -1   -0.00    0.38
  -5 -14   1    0.38    0.46
   5 -14  -2   -0.00    0.38
  -5 -14   2    0.33    0.53
   5 -14  -3    1.06    0.58
  -5 -14   3    1.03    0.64
   5 -14  -4    2.04    0.75
  -5 -14   4    1.40    0.76
   5 -14  -5    2.50    0.81
  -5 -14   5    1.50    0.83
   5 -14  -6    0.60    0.48
   5 -14  -7    0.00    0.27
   5 -14  -8   -0.00    0.33
   5 -14  -9    0.23    0.41
   5 -14 -10    1.91    0.74
   5 -14 -11    0.20    0.36
   5 -14 -12   -0.00    0.37
   5 -14 -13   -0.00    0.33
   5 -14 -14    1.09    0.58
   5 -14 -15    0.67    0.53
   5 -14 -16    0.61    0.52
   5 -14 -17   -0.00    0.44
   5 -14 -18    0.21    0.42
   5 -14 -19   -0.00    0.41
   5 -14 -20    0.54    0.46
   5 -14 -21    0.47    0.52
   5 -14 -22   -0.00    0.46
   5 -14 -23    0.02    0.49
   5 -15  -1    0.79    0.48
  -5 -15   1    0.84    0.60
   5 -15  -2    0.84    0.51
  -5 -15   2    0.88    0.65
   5 -15  -3    1.35    0.59
  -5 -15   3    1.40    0.78
   5 -15  -4    0.00    0.38
   5 -15  -5    0.26    0.42
   5 -15  -6    0.04    0.23
   5 -15  -7    0.25    0.44
   5 -15  -8    0.00    0.38
   5 -15  -9    0.28    0.38
   5 -15 -10   -0.00    0.32
   5 -15 -11    0.26    0.35
   5 -15 -12    0.85    0.52
   5 -15 -13    0.00    0.38
   5 -15 -14    0.32    0.39
   5 -15 -15    0.00    0.34
   5 -15 -16    0.74    0.61
   5 -15 -17    0.47    0.51
   5 -15 -18    0.72    0.52
   5 -15 -19   -0.00    0.41
   5 -16  -1    0.76    0.47
  -5 -16   1    0.55    0.51
   5 -16  -2    0.47    0.37
   5 -16  -3    0.26    0.37
   5 -16  -4    0.13    0.37
   5 -16  -5    0.38    0.40
   5 -16  -6    0.25    0.34
   5 -16  -7    0.01    0.22
   5 -16  -8   -0.00    0.31
   5 -16  -9    0.30    0.37
   5 -16 -10    0.13    0.32
   5 -16 -11    0.00    0.38
   5 -16 -12   -0.00    0.35
   5 -16 -13    0.14    0.38
   5 -16 -14   -0.00    0.42
   5 -16 -15   -0.00    0.37
   5 -17  -1    0.36    0.40
   5 -17  -2    0.13    0.36
   5 -17  -3    0.58    0.46
   5 -17  -4    0.31    0.37
   5 -17  -5   -0.00    0.33
   5 -17  -6   -0.00    0.33
   5 -17  -7   -0.00    0.38
   5 -17  -8    0.16    0.41
   5 -17  -9   -0.00    0.38
   5 -17 -10   -0.00    0.41
   5 -17 -11   -0.00    0.36
   5 -18  -1    0.26    0.39
   5 -18  -2    0.12    0.36
   5 -18  -3    0.09    0.38
   5 -18  -4    0.54    0.51
   5 -18  -5    0.57    0.55
   5 -18  -6    0.28    0.46
   5 -18  -7   -0.00    0.41
  -4   0   1    0.18    0.33
  -4   0   1    0.11    0.26
   4   0  -1   -0.00    0.34
   4   0  -1    0.10    0.30
  -4   0   2    2.31    0.78
  -4   0   2    2.45    0.82
   4   0  -2    3.03    0.80
   4   0  -2    2.63    0.82
  -4   0   3    0.09    0.26
  -4   0   3    0.13    0.25
   4   0  -3    0.03    0.29
   4   0  -3    0.00    0.23
  -4   0   4  175.33   34.43
  -4   0   4  126.54   34.40
   4   0  -4  116.70   34.36
   4   0  -4  152.47   34.43
  -4   0   5    0.18    0.26
  -4   0   5   -0.00    0.32
   4   0  -5    0.30    0.31
   4   0  -5    0.29    0.30
  -4   0   6   73.96   18.74
  -4   0   6   86.08   18.80
   4   0  -6   72.34   18.74
   4   0  -6   72.86   18.77
  -4   0   7    0.00    0.28
  -4   0   7    0.07    0.36
   4   0  -7    0.00    0.27
   4   0  -7   -0.00    0.34
  -4   0   8  325.99   81.28
  -4   0   8  316.20   81.30
   4   0  -8  360.80   81.30
   4   0  -8  311.42   81.30
  -4   0   9    0.00    0.24
  -4   0   9    0.00    0.31
   4   0  -9    0.01    0.23
   4   0  -9   -0.00    0.32
  -4   0  10    2.33    0.92
  -4   0  10    3.96    1.03
   4   0 -10    4.05    0.96
  -4   0  11    0.07    0.34
  -4   0  11   -0.00    0.34
   4   0 -11   -0.00    0.30
  -4   0  12    2.34    0.67
  -4   0  12    1.84    0.69
   4   0 -12    1.53    0.61
  -4   0  13    0.02    0.27
  -4   0  13   -0.00    0.34
   4   0 -13    0.14    0.27
  -4   0  14  158.25   39.12
   4   0 -14  161.77   39.07
   4   0 -14  150.42   39.22
  -4   0  15   -0.00    0.29
   4   0 -15    0.00    0.28
  -4   0  16    4.08    1.38
   4   0 -16    5.63    1.36
  -4   0  17   -0.00    0.29
   4   0 -17   -0.00    3.19
   4   0 -17   -0.00    0.25
  -4   0  18   21.04    4.83
   4   0 -18    3.40    5.54
   4   0 -18   19.18    4.72
   4   0 -19   -0.00    1.42
   4   0 -19   -0.00    0.26
   4   0 -20   51.52    6.50
   4   0 -20   18.13    5.26
  -4   0  21    0.04    0.42
   4   0 -21   -0.00    0.63
   4   0 -21    0.24    0.33
  -4   0  22    1.53    0.79
   4   0 -22    5.13    1.07
   4   0 -22    1.93    0.74
   4   0 -23   -0.00    0.33
   4   0 -23   -0.00    0.31
   4   0 -24    2.47    0.80
   4   0 -24    2.61    0.84
   4   0 -25    0.30    0.26
   4   0 -26    5.67    1.55
  -4   0  27    0.67    0.41
   4   0 -27   -0.00    0.22
  -4   0  28    1.49    0.64
  -4   0  29    0.20    0.37
  -4   0  30    4.77    1.41
  -4   0  31    0.67    0.44
  -4   0  32    0.38    0.35
  -4   0  33   -0.00    0.33
  -4   0  34    1.45    0.65
  -4   0  35   -0.00    0.41
  -4   0  36    2.07    0.81
  -4   0  37   -0.00    0.35
  -4   0  38    0.69    0.49
  -4   0  39   -0.00    0.42
  -4   1   1    2.30    0.66
  -4   1   1    2.53    0.70
   4  -1  -1    1.74    0.63
   4  -1  -1    1.25    0.66
   4   1  -1    2.91    0.70
   4   1  -1    2.02    0.69
  -4  -1   1    1.68    0.68
  -4  -1   1    1.76    0.66
  -4   1   2  117.83   27.93
  -4   1   2  118.21   27.97
   4  -1  -2  114.62   27.93
   4  -1  -2  119.20   27.98
   4   1  -2  106.23   27.93
   4   1  -2  115.07   27.96
  -4  -1   2   96.88   27.92
  -4  -1   2  119.83   27.96
  -4   1   3    2.18    0.67
  -4   1   3    2.35    0.73
   4  -1  -3    3.15    0.71
   4  -1  -3    2.17    0.71
   4   1  -3    2.33    0.70
   4   1  -3    1.01    0.65
  -4  -1   3    2.07    0.68
  -4  -1   3    1.89    0.68
  -4   1   4    0.04    0.25
  -4   1   4    0.34    0.38
   4  -1  -4    0.49    0.29
   4  -1  -4   -0.00    0.33
   4   1  -4    0.43    0.31
   4   1  -4    0.49    0.34
  -4  -1   4    0.00    0.31
  -4  -1   4    0.17    0.28
  -4   1   5    1.74    0.50
  -4   1   5    1.77    0.56
   4  -1  -5    0.29    0.40
   4  -1  -5    1.41    0.57
   4   1  -5    1.00    0.46
   4   1  -5    1.40    0.51
  -4  -1   5    1.73    0.50
  -4  -1   5    1.72    0.53
  -4   1   6   58.80   12.62
  -4   1   6   57.11   12.65
   4  -1  -6   49.02   12.58
   4  -1  -6   53.52   12.64
   4   1  -6   46.44   12.58
   4   1  -6   52.04   12.61
  -4  -1   6   41.49   12.56
  -4  -1   6   55.45   12.63
  -4   1   7    5.59    1.63
  -4   1   7    5.78    1.66
   4  -1  -7    6.04    1.63
   4  -1  -7    5.27    1.66
   4   1  -7    5.44    1.61
  -4  -1   7    6.99    1.63
  -4  -1   7    7.64    1.68
  -4   1   8  147.65   34.52
  -4   1   8  124.52   34.51
   4  -1  -8  156.28   34.50
   4  -1  -8  144.72   34.55
   4   1  -8  125.54   34.46
  -4  -1   8  137.00   34.47
  -4  -1   8  147.11   34.53
  -4   1   9    0.06    0.29
  -4   1   9    0.00    0.30
   4  -1  -9   -0.00    0.28
   4  -1  -9    0.12    0.35
   4   1  -9    0.01    0.24
  -4  -1   9    0.00    0.26
  -4  -1   9   -0.00    0.32
  -4   1  10   57.10   14.61
  -4   1  10   62.91   14.65
   4  -1 -10   55.85   14.58
   4  -1 -10   58.64   14.64
   4   1 -10   60.06   14.58
   4   1 -10   64.24   14.62
  -4  -1  10   54.39   14.57
  -4   1  11   17.20    4.65
  -4   1  11   17.49    4.66
   4  -1 -11   20.41    4.64
   4  -1 -11   16.88    4.67
   4   1 -11   18.48    4.60
   4   1 -11   16.88    4.62
  -4  -1  11   19.76    4.63
  -4   1  12   50.33   12.76
  -4   1  12   52.86   12.78
   4  -1 -12   50.29   12.72
   4  -1 -12   54.63   12.79
   4   1 -12   51.95   12.70
   4   1 -12   48.46   12.72
  -4  -1  12   50.11   12.71
  -4   1  13    9.25    2.47
  -4   1  13   11.39    2.52
   4  -1 -13    7.52    2.41
   4  -1 -13    9.31    2.48
   4   1 -13   11.83    2.43
   4   1 -13    8.53    2.42
  -4  -1  13    8.43    2.41
  -4   1  14   -0.00    0.30
  -4   1  14    0.12    0.34
   4  -1 -14    0.42    0.33
   4   1 -14    0.14    0.22
   4   1 -14    0.10    0.29
  -4  -1  14    0.00    0.25
  -4   1  15    2.63    1.08
  -4   1  15    3.02    1.10
   4  -1 -15    4.01    1.08
   4   1 -15    5.03    1.07
  -4  -1  15    3.57    1.07
  -4  -1  15    3.61    1.08
  -4   1  16   25.88    7.02
  -4   1  16   21.80    6.97
   4  -1 -16    4.78    7.95
   4  -1 -16   29.69    6.97
   4   1 -16   32.57    6.94
  -4  -1  16   29.01    6.97
  -4  -1  16   28.18    6.97
  -4   1  17    0.29    0.41
   4  -1 -17    0.40    2.09
   4  -1 -17    0.30    0.32
   4   1 -17    0.00    0.23
  -4  -1  17   -0.00    0.27
  -4  -1  17   -0.00    0.32
  -4   1  18   32.39    8.03
   4  -1 -18    9.41    8.21
   4  -1 -18   36.00    7.98
   4   1 -18   35.15    7.93
  -4  -1  18   32.58    8.00
  -4  -1  18   30.50    7.97
  -4   1  19    0.80    0.57
   4  -1 -19    9.82    2.01
   4  -1 -19    1.59    0.56
   4   1 -19   -0.00    2.12
   4   1 -19    2.00    0.55
  -4  -1  19    0.83    0.52
  -4   1  20    3.47    1.01
   4  -1 -20    6.05    1.47
   4  -1 -20    2.27    0.88
   4   1 -20   -0.00    1.30
   4   1 -20    3.50    0.87
  -4  -1  20    2.40    0.91
  -4   1  21    0.77    0.51
   4  -1 -21    1.17    0.68
   4  -1 -21    1.39    0.50
   4   1 -21    1.81    1.00
   4   1 -21    0.74    0.40
  -4  -1  21    0.26    0.44
   4  -1 -22   35.07    6.18
   4  -1 -22   14.63    5.95
   4   1 -22   40.78    6.31
   4   1 -22   24.79    5.98
  -4  -1  22   23.60    6.05
   4  -1 -23    0.00    0.37
   4  -1 -23    0.46    0.42
   4   1 -23    1.72    0.53
   4   1 -23    1.35    0.43
   4  -1 -24    0.74    0.40
   4  -1 -24    1.13    0.51
   4   1 -24    0.75    0.41
  -4   1  25    0.97    0.64
   4  -1 -25    3.11    0.70
   4   1 -25    1.56    0.57
  -4   1  26    4.72    1.59
   4  -1 -26    6.10    1.54
  -4   1  27    0.13    0.39
   4  -1 -27    0.06    0.22
  -4   1  28    4.95    1.41
   4  -1 -28    4.32    1.30
  -4  -1  29    0.05    0.34
  -4   1  30    0.16    0.37
  -4  -1  30   -0.00    0.30
  -4   1  31    0.46    0.47
  -4  -1  31    0.87    0.47
  -4   1  32    4.12    1.14
  -4  -1  32    2.85    1.05
  -4   1  33    0.00    0.36
  -4  -1  33   -0.00    0.30
  -4   1  34    0.28    0.44
  -4  -1  34    0.74    0.47
  -4   1  35    0.19    0.40
  -4  -1  35   -0.00    0.29
  -4   1  36    2.78    0.77
  -4  -1  36    0.85    0.55
  -4   1  37    0.48    0.46
  -4  -1  37    0.00    0.30
  -4   1  38    0.69    0.59
  -4  -1  38    1.51    0.56
  -4   1  39    0.08    0.42
  -4  -1  39   -0.00    0.34
  -4  -1  40    0.09    0.40
  -4   2   1    6.37    2.05
  -4   2   1    9.06    2.13
   4  -2  -1    7.54    2.07
   4  -2  -1    9.91    2.15
   4   2  -1    6.80    2.07
   4   2  -1    8.76    2.12
  -4  -2   1    6.89    2.09
  -4  -2   1   10.05    2.14
  -4   2   2   24.34    4.96
  -4   2   2   24.32    5.00
   4  -2  -2   10.09    4.86
   4  -2  -2   21.85    4.98
   4   2  -2   22.94    4.95
   4   2  -2   22.88    4.97
  -4  -2   2   18.86    4.93
  -4  -2   2   25.82    4.98
  -4   2   3    0.96    0.56
  -4   2   3    1.21    0.64
   4  -2  -3    2.05    0.61
   4  -2  -3    1.61    0.67
   4   2  -3    2.15    0.65
   4   2  -3    3.67    0.73
  -4  -2   3    2.04    0.65
  -4  -2   3    2.44    0.66
  -4   2   4  172.60   48.42
  -4   2   4  211.28   48.48
   4  -2  -4  202.52   48.43
   4  -2  -4  195.35   48.47
   4   2  -4  205.94   48.45
   4   2  -4  188.18   48.44
  -4  -2   4  200.63   48.45
  -4  -2   4  196.44   48.44
  -4   2   5    5.08    1.38
  -4   2   5    5.02    1.40
   4  -2  -5    6.51    1.39
   4  -2  -5    4.44    1.40
   4   2  -5    3.72    1.33
   4   2  -5    5.21    1.37
  -4  -2   5    6.58    1.40
  -4  -2   5    4.05    1.35
  -4   2   6    1.66    0.59
  -4   2   6    2.36    0.69
   4  -2  -6    1.77    0.59
   4  -2  -6    1.18    0.62
   4   2  -6    1.80    0.63
  -4  -2   6    1.45    0.57
  -4  -2   6    1.87    0.60
  -4   2   7   30.77    6.18
  -4   2   7   36.94    6.25
   4  -2  -7   37.89    6.18
   4  -2  -7   37.91    6.26
   4   2  -7   41.95    6.19
  -4  -2   7    9.19    6.02
  -4  -2   7   37.14    6.19
  -4   2   8   80.36   21.68
  -4   2   8   90.08   21.72
   4  -2  -8   94.84   21.68
   4  -2  -8   87.89   21.72
   4   2  -8   86.14   21.65
   4   2  -8   84.27   21.65
  -4  -2   8   88.31   21.64
  -4   2   9   22.93    5.43
  -4   2   9   17.27    5.40
   4  -2  -9   29.60    5.43
   4  -2  -9   21.59    5.44
   4   2  -9   18.42    5.35
   4   2  -9   21.89    5.37
  -4  -2   9   20.50    5.34
  -4   2  10    6.38    1.94
  -4   2  10    8.56    2.00
   4  -2 -10    7.83    1.93
   4  -2 -10   11.00    2.07
   4   2 -10    6.74    1.89
   4   2 -10    6.08    1.88
  -4  -2  10    6.65    1.87
  -4   2  11    6.64    1.80
  -4   2  11    6.15    1.79
   4  -2 -11    6.35    1.76
   4  -2 -11    5.24    1.78
   4   2 -11    7.17    1.73
   4   2 -11    5.91    1.71
  -4  -2  11    7.39    1.73
  -4  -2  11    6.41    1.74
  -4   2  12    0.16    0.32
  -4   2  12   -0.00    0.31
   4  -2 -12    0.08    0.29
   4  -2 -12    0.00    0.34
   4   2 -12    0.35    0.27
   4   2 -12    0.14    0.29
  -4  -2  12    0.04    0.25
  -4  -2  12    0.35    0.36
  -4   2  13    3.80    0.86
  -4   2  13    4.43    0.89
   4  -2 -13    1.43    0.66
   4  -2 -13    1.62    0.70
   4   2 -13    3.38    0.67
   4   2 -13    2.14    0.63
  -4  -2  13    1.36    0.59
  -4  -2  13    0.95    0.60
  -4   2  14   84.91   22.15
  -4   2  14   75.47   22.09
   4  -2 -14   89.38   22.07
   4   2 -14   90.35   22.02
   4   2 -14   76.76   22.03
  -4  -2  14  100.73   22.05
  -4  -2  14  104.14   22.08
  -4   2  15    6.50    1.86
  -4   2  15    8.57    1.91
   4  -2 -15    2.13    3.84
   4  -2 -15    7.51    1.82
   4   2 -15    6.58    1.73
  -4  -2  15    5.81    1.73
  -4  -2  15    5.99    1.77
  -4   2  16    1.25    0.62
   4  -2 -16    0.00    1.78
   4  -2 -16    0.99    0.54
   4   2 -16    1.85    0.51
  -4  -2  16    1.44    0.52
  -4  -2  16    1.69    0.58
  -4   2  17    0.20    0.38
   4  -2 -17   -0.00    1.59
   4  -2 -17    0.30    0.35
   4   2 -17    0.00    0.21
  -4  -2  17    0.20    0.27
  -4  -2  17    0.13    0.27
  -4   2  18   15.09    4.18
   4  -2 -18   14.05    4.10
   4   2 -18   18.97    4.07
  -4  -2  18   16.20    4.10
  -4  -2  18   14.64    4.09
  -4   2  19   13.07    3.82
   4  -2 -19   37.29    4.71
   4  -2 -19   13.74    3.77
   4   2 -19   11.08    5.75
   4   2 -19   15.42    3.70
  -4  -2  19   13.97    3.75
  -4  -2  19   12.88    3.73
  -4   2  20    4.16    1.35
   4  -2 -20    8.11    1.68
   4  -2 -20    4.04    1.26
   4   2 -20   -0.00    1.98
   4   2 -20    4.58    1.21
  -4  -2  20    4.18    1.27
  -4   2  21    0.40    0.52
   4  -2 -21   -0.00    0.42
   4  -2 -21    0.10    0.32
   4   2 -21    0.84    0.99
   4   2 -21    0.41    0.26
  -4  -2  21    0.17    0.32
   4  -2 -22    2.27    0.71
   4   2 -22    1.05    0.76
   4   2 -22    2.23    0.60
  -4  -2  22    1.14    0.62
  -4   2  23    0.43    0.41
   4  -2 -23    0.06    0.32
   4   2 -23   -0.00    0.37
  -4   2  24   12.96    3.29
   4  -2 -24   10.27    3.16
   4   2 -24   13.74    3.16
  -4   2  25    2.63    0.78
   4  -2 -25    1.55    0.65
  -4   2  26    6.36    1.55
   4  -2 -26    4.24    1.37
  -4   2  27    0.02    0.33
   4  -2 -27    0.41    0.32
  -4   2  28    2.54    1.01
   4  -2 -28    3.78    1.02
  -4   2  29    0.61    0.51
  -4   2  30    9.84    2.39
  -4  -2  30    7.59    2.26
  -4   2  31    0.46    0.49
  -4  -2  31    0.00    0.27
  -4   2  32   -0.00    0.31
  -4  -2  32   -0.00    0.26
  -4   2  33    0.22    0.37
  -4  -2  33    0.16    0.31
  -4   2  34    0.70    0.52
  -4  -2  34    0.89    0.44
  -4   2  35    0.08    0.37
  -4  -2  35    0.46    0.33
  -4   2  36    1.11    0.61
  -4  -2  36    0.63    0.40
  -4   2  37    0.06    0.39
  -4  -2  37   -0.00    0.21
  -4   2  38    0.96    0.48
  -4  -2  38   -0.00    0.31
  -4   2  39    0.48    0.49
  -4  -2  39    0.31    0.38
  -4  -2  40    0.54    0.46
  -4   3   1    4.61    1.23
  -4   3   1    3.81    1.24
   4  -3  -1    5.33    1.24
   4  -3  -1    5.61    1.30
   4   3  -1    4.16    1.22
   4   3  -1    3.61    1.23
  -4  -3   1    4.16    1.26
  -4  -3   1    3.91    1.23
  -4   3   2   34.78   10.15
  -4   3   2   60.45   10.28
   4  -3  -2   36.98   10.14
   4  -3  -2   34.95   10.18
   4   3  -2   37.66   10.15
   4   3  -2   59.15   10.25
  -4  -3   2   38.48   10.17
  -4  -3   2   39.19   10.17
  -4   3   3    0.77    0.43
  -4   3   3    1.27    0.48
   4  -3  -3    0.93    0.41
   4  -3  -3    0.76    0.48
   4   3  -3    0.71    0.42
   4   3  -3    0.87    0.41
  -4  -3   3    0.44    0.41
  -4  -3   3    1.16    0.47
  -4   3   4    2.04    0.60
  -4   3   4    1.45    0.55
   4  -3  -4    1.25    0.49
   4  -3  -4    1.22    0.58
   4   3  -4    2.11    0.55
   4   3  -4    1.56    0.53
  -4  -3   4    1.86    0.58
  -4  -3   4    0.21    0.42
  -4   3   5    4.86    1.32
  -4   3   5    5.29    1.35
   4  -3  -5    4.47    1.27
   4  -3  -5    4.70    1.34
   4   3  -5    4.94    1.28
  -4  -3   5    4.39    1.28
  -4  -3   5    3.66    1.26
  -4   3   6    5.68    1.78
  -4   3   6    7.35    1.84
   4  -3  -6    9.27    1.82
   4  -3  -6    5.98    1.82
   4   3  -6    5.62    1.74
  -4  -3   6    6.26    1.76
  -4   3   7   44.92   13.31
  -4   3   7   55.51   13.36
   4  -3  -7   53.56   13.30
   4  -3  -7   54.67   13.37
   4   3  -7   54.40   13.28
   4   3  -7   59.57   13.30
  -4  -3   7   51.51   13.28
  -4   3   8   10.30    2.39
  -4   3   8    8.46    2.37
   4  -3  -8    9.87    2.33
   4  -3  -8    6.31    2.34
   4   3  -8    7.85    2.28
   4   3  -8    9.91    2.30
  -4  -3   8    8.93    2.29
  -4   3   9    0.00    0.37
  -4   3   9    0.18    0.38
   4  -3  -9    0.07    0.32
   4  -3  -9    0.03    0.42
   4   3  -9    0.07    0.27
   4   3  -9    0.00    0.26
  -4  -3   9    0.54    0.31
  -4  -3   9    0.05    0.27
  -4   3  10   25.18    6.45
  -4   3  10   25.12    6.46
   4  -3 -10   23.96    6.40
   4  -3 -10   24.37    6.46
   4   3 -10   26.26    6.37
   4   3 -10   24.83    6.35
  -4  -3  10   24.60    6.34
  -4  -3  10   28.02    6.39
  -4   3  11   37.36   10.27
  -4   3  11   51.20   10.33
   4  -3 -11   42.30   10.23
   4  -3 -11   38.81   10.28
   4   3 -11   39.29   10.18
   4   3 -11   41.12   10.17
  -4  -3  11   40.19   10.16
  -4  -3  11   40.05   10.20
  -4   3  12   35.83    8.58
  -4   3  12   36.37    8.56
   4  -3 -12   28.17    8.46
   4  -3 -12   30.56    8.53
   4   3 -12   36.27    8.44
   4   3 -12   35.02    8.42
  -4  -3  12   37.35    8.43
  -4  -3  12   29.81    8.44
  -4   3  13   10.41    2.11
  -4   3  13   10.52    2.09
   4  -3 -13    4.35    4.88
   4  -3 -13    9.29    1.98
   4  -3 -13   10.52    2.10
   4   3 -13    2.04    1.80
   4   3 -13   10.57    1.89
  -4  -3  13   11.04    1.91
  -4  -3  13   12.76    2.00
  -4   3  14    0.00    0.41
  -4   3  14    0.23    0.43
   4  -3 -14   -0.00    3.00
   4  -3 -14    1.05    0.44
   4   3 -14    0.28    0.32
   4   3 -14    0.68    0.27
  -4  -3  14    0.42    0.28
  -4  -3  14    0.56    0.35
  -4   3  15    4.72    1.49
   4  -3 -15    0.00    2.25
   4  -3 -15    5.98    1.48
   4   3 -15    4.87    1.36
  -4  -3  15    5.97    1.37
  -4  -3  15    4.37    1.38
  -4   3  16   30.59    6.54
   4  -3 -16    0.00    6.43
   4  -3 -16   26.02    6.43
   4   3 -16   32.31    6.38
  -4  -3  16   30.28    6.37
  -4  -3  16   29.14    6.40
  -4   3  17    0.37    0.61
   4  -3 -17    7.80    1.87
   4  -3 -17    1.40    0.63
   4   3 -17    1.87    0.59
  -4  -3  17    2.49    0.62
  -4  -3  17    2.57    0.65
  -4   3  18    7.69    1.75
   4  -3 -18   12.46    2.32
   4   3 -18    5.23    1.47
  -4  -3  18    5.84    1.52
  -4  -3  18    4.26    1.49
  -4   3  19    0.54    0.48
   4  -3 -19    0.38    0.68
  -4  -3  19    0.33    0.28
  -4  -3  19   -0.00    0.30
  -4   3  20    2.60    0.83
   4  -3 -20    1.36    0.78
   4   3 -20   -0.00    2.42
   4   3 -20    2.12    0.57
  -4  -3  20    1.04    0.54
  -4  -3  20    1.87    0.62
  -4   3  21    5.69    1.60
   4  -3 -21    5.16    1.59
   4   3 -21   -0.00    1.72
   4   3 -21    6.54    1.47
  -4  -3  21    6.29    1.53
  -4   3  22    6.63    1.83
   4  -3 -22    6.50    1.77
  -4  -3  22    5.83    1.72
  -4   3  23    3.07    1.23
   4  -3 -23    5.06    1.25
  -4   3  24   -0.00    0.40
   4  -3 -24    0.00    0.29
  -4   3  25    0.10    0.40
  -4   3  26    7.46    2.12
  -4   3  27    0.89    0.61
  -4   3  28    5.07    1.56
  -4   3  29    0.19    0.49
   4  -3 -29    0.37    0.33
  -4   3  30    1.07    0.60
   4  -3 -30    0.90    0.52
  -4   3  31    1.32    0.52
   4  -3 -31    0.11    0.42
  -4  -3  31    0.05    0.29
  -4   3  32    4.13    1.17
  -4  -3  32    2.83    0.98
  -4   3  33    0.00    0.43
  -4  -3  33    0.19    0.30
  -4   3  34   -0.00    0.37
  -4  -3  34   -0.00    0.23
  -4   3  35   -0.00    0.40
  -4  -3  35   -0.00    0.25
  -4   3  36    0.41    0.53
  -4  -3  36    0.92    0.40
  -4   3  37    0.70    0.55
  -4  -3  37    0.11    0.27
  -4   3  38    0.42    0.54
  -4  -3  38    0.74    0.41
  -4   3  39   -0.00    0.44
  -4  -3  39    0.08    0.27
  -4  -3  40    0.36    0.34
  -4   4   1    7.64    2.16
  -4   4   1    5.71    2.14
   4  -4  -1    8.54    2.14
   4  -4  -1   10.50    2.26
   4   4  -1    8.78    2.16
   4   4  -1    7.62    2.17
  -4  -4   1    9.31    2.19
  -4  -4   1    7.90    2.16
  -4   4   2   16.35    4.37
  -4   4   2   20.06    4.42
   4  -4  -2   16.97    4.35
   4  -4  -2   13.14    4.36
   4   4  -2   20.61    4.38
   4   4  -2   17.22    4.37
  -4  -4   2   13.55    4.34
  -4  -4   2   21.41    4.42
  -4   4   3    5.32    1.95
  -4   4   3    8.72    2.02
   4  -4  -3    8.12    1.96
   4  -4  -3    8.05    2.05
   4   4  -3    6.26    1.92
   4   4  -3    5.90    1.92
  -4  -4   3    8.28    1.98
  -4  -4   3    9.62    2.02
  -4   4   4   32.34    6.00
  -4   4   4   41.66    6.08
   4  -4  -4   33.48    5.96
   4  -4  -4   40.48    6.11
   4   4  -4    8.20    5.80
  -4  -4   4   33.95    5.97
  -4  -4   4   36.65    6.00
  -4   4   5    0.92    0.53
  -4   4   5    0.46    0.47
   4  -4  -5    0.87    0.42
   4  -4  -5    0.61    0.51
   4   4  -5    1.02    0.42
  -4  -4   5    0.43    0.44
  -4  -4   5    0.82    0.40
  -4   4   6    9.49    2.45
  -4   4   6   11.76    2.49
   4  -4  -6    8.46    2.39
   4  -4  -6   11.34    2.52
   4   4  -6    8.45    2.36
   4   4  -6    8.65    2.38
  -4  -4   6    7.94    2.37
  -4   4   7    0.14    0.38
  -4   4   7    0.33    0.43
   4  -4  -7    0.34    0.39
   4  -4  -7    0.87    0.50
   4   4  -7    0.32    0.34
   4   4  -7    0.78    0.36
  -4  -4   7    0.65    0.39
  -4   4   8   15.46    3.11
  -4   4   8   12.60    3.06
   4  -4  -8   12.35    3.08
   4   4  -8   12.20    2.95
   4   4  -8   10.94    2.93
  -4  -4   8   11.71    2.95
  -4  -4   8    8.55    2.93
  -4   4   9   29.60    9.03
  -4   4   9   30.07    9.03
   4  -4  -9   34.22    9.01
   4  -4  -9   41.96    9.13
   4   4  -9   37.85    8.96
   4   4  -9   46.83    8.99
  -4  -4   9   31.44    8.95
  -4  -4   9   35.80    8.98
  -4   4  10   26.29    6.79
  -4   4  10   32.15    6.82
   4  -4 -10   28.60    6.73
   4  -4 -10   26.55    6.78
   4   4 -10   28.23    6.66
   4   4 -10   26.35    6.64
  -4  -4  10   26.59    6.65
  -4  -4  10   21.63    6.65
  -4   4  11    2.78    1.03
  -4   4  11    3.82    1.08
   4  -4 -11    7.31    5.26
   4  -4 -11    2.00    0.95
   4  -4 -11    2.71    1.07
   4   4 -11    2.96    0.92
   4   4 -11    3.21    0.89
  -4  -4  11    2.93    0.90
  -4  -4  11    6.00    1.02
  -4   4  12    6.41    1.66
  -4   4  12    4.66    1.56
   4  -4 -12    1.88    4.33
   4  -4 -12    5.52    1.54
   4  -4 -12    6.57    1.64
   4   4 -12    5.92    1.47
   4   4 -12    4.38    1.41
  -4  -4  12    7.23    1.47
  -4  -4  12    4.66    1.46
  -4   4  13   11.39    3.15
   4  -4 -13    2.33    3.94
   4  -4 -13   10.10    3.09
   4   4 -13   14.32    3.05
   4   4 -13   11.65    2.98
  -4  -4  13   10.41    2.99
  -4  -4  13   15.04    3.08
  -4   4  14   34.80    6.94
   4  -4 -14   -0.00    6.83
   4  -4 -14   35.75    6.87
   4   4 -14   35.03    6.74
   4   4 -14   29.43    6.68
  -4  -4  14   21.29    6.68
  -4  -4  14   32.16    6.76
  -4   4  15    8.06    2.70
   4  -4 -15    2.12    2.95
   4   4 -15   11.45    2.58
  -4  -4  15   11.52    2.57
  -4  -4  15    9.53    2.59
  -4   4  16    4.49    1.10
   4  -4 -16    5.92    1.73
   4   4 -16    4.04    0.86
  -4  -4  16    1.94    0.77
  -4  -4  16    2.43    0.83
  -4   4  17    1.22    0.63
   4  -4 -17    1.29    0.90
   4   4 -17    0.30    0.28
  -4  -4  17    0.37    0.28
  -4  -4  17    0.71    0.37
  -4   4  18   14.18    3.42
  -4   4  18   13.67    3.41
   4  -4 -18   23.72    3.78
   4   4 -18   12.34    3.21
  -4  -4  18   11.67    3.20
  -4  -4  18   10.95    3.22
  -4   4  19    8.56    2.38
   4  -4 -19   10.44    2.45
   4   4 -19   10.04    2.19
  -4  -4  19    8.11    2.18
  -4  -4  19    6.45    2.17
  -4   4  20    6.31    2.08
   4  -4 -20   11.40    2.18
  -4  -4  20    5.97    1.89
  -4  -4  20    8.02    1.95
  -4   4  21    1.42    0.79
   4  -4 -21    2.25    0.77
   4   4 -21   -0.00    1.63
  -4  -4  21    2.46    0.71
  -4   4  22    0.00    0.47
  -4  -4  22    1.01    0.43
  -4   4  23    1.66    0.74
  -4   4  24    7.67    2.19
  -4   4  25    3.65    1.22
  -4   4  26    7.25    1.69
   4  -4 -26    4.50    1.49
  -4   4  27    0.21    0.40
   4  -4 -27    0.04    0.26
  -4   4  28    2.76    1.05
   4  -4 -28    2.80    0.92
  -4   4  29    1.76    0.69
   4  -4 -29    0.71    0.52
  -4   4  30    1.46    0.73
   4  -4 -30    2.04    0.76
  -4   4  31    0.06    0.38
   4  -4 -31    0.33    0.43
  -4   4  32   -0.00    0.37
   4  -4 -32    0.88    0.51
  -4  -4  32   -0.00    0.26
  -4   4  33    0.33    0.42
  -4  -4  33    0.19    0.24
  -4   4  34    0.22    0.47
  -4  -4  34    0.88    0.39
  -4   4  35    0.00    0.48
  -4  -4  35    0.31    0.28
  -4   4  36    0.50    0.53
  -4  -4  36    0.67    0.37
  -4   4  37   -0.00    0.45
  -4  -4  37    0.01    0.22
  -4   4  38    0.43    0.57
  -4  -4  38    0.06    0.20
  -4  -4  39    0.00    0.29
  -4  -4  40    0.19    0.29
  -4   5   1    7.06    2.30
  -4   5   1    9.31    2.35
   4  -5  -1    8.30    2.29
   4  -5  -1    7.83    2.35
   4   5  -1   10.67    2.34
   4   5  -1    8.79    2.34
  -4  -5   1    8.13    2.31
  -4  -5   1    9.87    2.35
  -4   5   2   31.67    8.77
  -4   5   2   38.22    8.80
   4  -5  -2   37.91    8.75
   4  -5  -2   37.33    8.82
   4   5  -2   33.79    8.73
   4   5  -2   36.18    8.76
  -4  -5   2   31.22    8.73
  -4  -5   2   33.88    8.76
  -4   5   3   23.61    5.11
  -4   5   3   19.27    5.05
   4  -5  -3   18.39    5.01
   4  -5  -3   19.50    5.09
   4   5  -3   18.26    5.00
  -4  -5   3   19.44    5.02
  -4  -5   3   21.14    5.05
  -4   5   4    3.83    1.30
  -4   5   4    3.14    1.24
   4  -5  -4    4.90    1.27
   4  -5  -4    5.79    1.41
   4   5  -4    6.16    1.28
  -4  -5   4    4.07    1.24
  -4  -5   4    3.59    1.23
  -4   5   5    8.15    1.61
  -4   5   5    5.40    1.51
   4  -5  -5    4.02    1.44
   4  -5  -5    2.77    1.45
   4   5  -5    6.61    1.46
   4   5  -5    5.34    1.45
  -4  -5   5    5.81    1.47
  -4  -5   5    4.96    1.45
  -4   5   6    8.80    2.56
  -4   5   6    9.45    2.55
   4  -5  -6   14.38    2.60
   4  -5  -6    9.88    2.59
   4   5  -6    7.40    2.45
   4   5  -6    9.32    2.48
  -4  -5   6    9.72    2.49
  -4   5   7   24.21    6.46
  -4   5   7   26.82    6.46
   4  -5  -7   22.76    6.39
   4  -5  -7   29.76    6.51
   4   5  -7   22.09    6.33
   4   5  -7   29.00    6.37
  -4  -5   7   25.08    6.36
  -4   5   8    4.48    1.35
  -4   5   8    5.50    1.37
   4  -5  -8    5.29    1.29
   4  -5  -8    3.46    1.32
   4   5  -8    4.61    1.21
   4   5  -8    4.72    1.21
  -4  -5   8    5.41    1.25
  -4  -5   8    2.49    1.19
  -4   5   9    3.48    1.15
  -4   5   9    3.44    1.13
   4  -5  -9   -0.00    4.56
   4  -5  -9    3.25    1.05
   4  -5  -9    2.78    1.09
   4   5  -9    4.03    0.99
   4   5  -9    4.13    0.98
  -4  -5   9    3.72    1.00
  -4  -5   9    2.26    0.96
  -4   5  10    3.17    1.14
  -4   5  10    4.48    1.15
   4  -5 -10    0.46    3.14
   4  -5 -10    3.89    1.05
   4  -5 -10    0.59    0.98
   4   5 -10    3.90    0.95
  -4  -5  10    3.36    0.95
  -4  -5  10    3.90    0.98
  -4   5  11   28.74    7.30
   4  -5 -11    3.86    7.67
   4  -5 -11   27.92    7.32
   4   5 -11   29.23    7.16
   4   5 -11   29.35    7.13
  -4  -5  11   29.30    7.16
  -4  -5  11   31.25    7.19
  -4   5  12   33.67    7.67
   4  -5 -12    0.08    7.59
   4   5 -12   31.27    7.49
   4   5 -12   33.77    7.45
  -4  -5  12   32.79    7.49
  -4  -5  12   36.76    7.54
  -4   5  13    3.78    1.33
   4  -5 -13    0.48    1.86
   4   5 -13    4.95    1.18
   4   5 -13    3.70    1.09
  -4  -5  13    4.49    1.15
  -4  -5  13    5.72    1.24
  -4   5  14    1.48    0.77
   4  -5 -14    3.78    1.70
   4   5 -14    2.11    0.62
  -4  -5  14    1.73    0.60
  -4  -5  14    2.32    0.66
  -4   5  15   16.25    3.60
  -4   5  15   13.25    3.54
   4  -5 -15   30.74    4.48
   4   5 -15   13.57    3.36
  -4  -5  15   10.94    3.33
  -4  -5  15   13.85    3.39
  -4   5  16   12.79    4.09
  -4   5  16   15.74    4.14
   4  -5 -16   29.60    4.65
   4   5 -16   18.74    3.96
  -4  -5  16   13.63    3.92
  -4  -5  16   14.76    3.97
  -4   5  17   11.12    2.99
  -4   5  17   10.35    3.01
   4  -5 -17   16.44    3.23
   4   5 -17   10.97    2.80
  -4  -5  17   10.62    2.79
  -4  -5  17   10.43    2.83
  -4   5  18   14.94    3.95
  -4   5  18   13.98    3.97
   4  -5 -18   23.74    4.13
   4   5 -18   14.88    3.75
  -4  -5  18   14.54    3.75
  -4  -5  18   13.24    3.78
  -4   5  19    0.08    0.42
  -4  -5  19    0.17    0.21
  -4  -5  19    0.37    0.32
  -4  -5  20    0.00    0.19
  -4  -5  20    0.13    0.30
  -4   5  21    1.81    1.04
  -4  -5  21    4.07    0.97
  -4   5  22   10.52    3.05
  -4  -5  22   11.58    2.92
  -4   5  23    0.75    0.52
   4  -5 -23    0.28    0.33
  -4   5  24   -0.00    0.41
   4  -5 -24    0.17    0.28
  -4   5  25   -0.00    0.42
   4  -5 -25    0.86    0.40
  -4   5  26    0.66    0.55
   4  -5 -26    1.30    0.53
  -4   5  27    5.53    1.32
   4  -5 -27    2.80    1.06
  -4   5  28    3.25    0.85
   4  -5 -28    0.37    0.46
  -4   5  29    0.70    0.55
   4  -5 -29    0.00    0.42
  -4   5  30    0.22    0.42
   4  -5 -30    0.04    0.37
  -4   5  31    1.24    0.77
   4  -5 -31    2.50    0.81
  -4   5  32    0.31    0.45
   4  -5 -32    0.83    0.56
  -4   5  33    0.19    0.51
   4  -5 -33    0.33    0.48
  -4  -5  33    1.19    0.40
  -4   5  34    0.70    0.55
  -4  -5  34    0.15    0.25
  -4   5  35    0.29    0.60
  -4  -5  35    0.39    0.27
  -4   5  36    0.00    0.55
  -4  -5  36   -0.00    0.21
  -4   5  37   -0.00    0.51
  -4  -5  37    0.00    0.22
  -4   5  38   -0.00    0.47
  -4  -5  38    0.45    0.29
  -4  -5  39   -0.00    0.24
  -4  -5  40    0.03    0.26
  -4   6   1    7.87    1.81
  -4   6   1    6.61    1.76
   4  -6  -1    6.56    1.72
   4  -6  -1    4.86    1.76
   4   6  -1    6.10    1.69
   4   6  -1    4.95    1.71
  -4  -6   1    6.14    1.73
  -4  -6   1    7.45    1.79
  -4   6   2    8.71    1.84
  -4   6   2    9.24    1.82
   4  -6  -2   10.22    1.79
   4  -6  -2    6.93    1.81
   4   6  -2    6.49    1.68
   4   6  -2    2.02    1.60
  -4  -6   2    6.95    1.73
  -4  -6   2    7.55    1.75
  -4   6   3   12.46    2.81
   4  -6  -3   10.13    2.74
   4  -6  -3   10.74    2.83
   4   6  -3   10.29    2.71
  -4  -6   3   10.14    2.74
  -4  -6   3    9.33    2.75
  -4   6   4   15.60    4.21
  -4   6   4   16.85    4.20
   4  -6  -4   19.07    4.19
   4  -6  -4   16.13    4.23
   4   6  -4   14.60    4.11
  -4  -6   4   13.83    4.13
  -4  -6   4   18.46    4.18
  -4   6   5    6.43    2.53
  -4   6   5   11.37    2.60
   4  -6  -5    8.92    2.52
   4  -6  -5   10.79    2.63
   4   6  -5    9.60    2.48
   4   6  -5    9.19    2.50
  -4  -6   5   10.72    2.53
  -4   6   6    3.63    1.37
  -4   6   6    6.51    1.43
   4  -6  -6    2.28    5.67
   4  -6  -6    6.09    1.35
   4  -6  -6    5.54    1.40
   4   6  -6    2.14    1.19
   4   6  -6    6.19    1.30
  -4  -6   6    5.10    1.28
  -4   6   7    0.00    0.41
  -4   6   7    0.00    0.43
   4  -6  -7   -0.00    3.91
   4  -6  -7   -0.00    0.30
   4  -6  -7   -0.00    0.34
   4   6  -7   -0.00    0.26
   4   6  -7   -0.00    0.24
  -4  -6   7   -0.00    0.27
  -4   6   8   42.21    9.00
  -4   6   8   36.55    8.85
   4  -6  -8   -0.00    9.15
   4  -6  -8   32.27    8.85
   4   6  -8   36.72    8.73
   4   6  -8   32.68    8.71
  -4  -6   8   37.06    8.75
  -4  -6   8   41.46    8.78
  -4   6   9   43.30   11.31
   4  -6  -9   47.03   11.37
   4   6  -9   46.55   11.19
   4   6  -9   39.61   11.16
  -4  -6   9   45.30   11.21
  -4  -6   9   51.01   11.24
  -4   6  10    0.74    0.49
  -4   6  10    0.39    0.50
   4  -6 -10    0.37    1.97
   4  -6 -10    1.24    0.59
   4   6 -10    0.29    0.29
   4   6 -10    0.54    0.28
  -4  -6  10    0.42    0.34
  -4  -6  10    0.16    0.34
  -4   6  11   -0.00    0.36
  -4   6  11   -0.00    0.36
   4  -6 -11    0.00    1.73
   4   6 -11    0.04    0.20
   4   6 -11    0.20    0.19
  -4  -6  11    0.42    0.33
  -4  -6  11    0.00    0.22
  -4   6  12    0.57    0.42
  -4   6  12    0.02    0.45
   4  -6 -12    2.54    1.50
   4   6 -12    0.55    0.29
   4   6 -12    0.33    0.20
  -4  -6  12    0.38    0.31
  -4  -6  12    0.80    0.36
  -4   6  13   16.76    3.64
  -4   6  13   13.47    3.58
   4  -6 -13   31.83    4.61
   4   6 -13   16.07    3.42
   4   6 -13   11.78    3.32
  -4  -6  13   16.07    3.42
  -4  -6  13   11.13    3.41
  -4   6  14   11.05    3.11
  -4   6  14   12.62    3.16
   4  -6 -14   27.65    3.87
   4   6 -14   11.35    2.95
  -4  -6  14   10.54    2.94
  -4  -6  14   11.18    2.98
  -4   6  15    9.26    2.46
  -4   6  15    3.84    2.31
   4   6 -15   11.21    2.27
  -4  -6  15    8.68    2.24
  -4  -6  15    9.91    2.29
  -4   6  16    4.64    1.36
  -4   6  16    3.78    1.38
   4   6 -16    4.06    1.14
  -4  -6  16    3.63    1.12
  -4  -6  16    5.83    1.22
  -4   6  17    0.12    0.46
  -4   6  17    0.20    0.48
  -4  -6  17    0.44    0.23
  -4  -6  17    0.13    0.29
  -4   6  18    9.31    2.21
  -4  -6  18    7.96    1.89
  -4  -6  18    5.96    1.91
  -4   6  19    9.09    2.01
   4  -6 -19    5.61    1.73
  -4  -6  19    5.79    1.64
  -4   6  20    2.05    0.86
   4  -6 -20    3.86    0.93
  -4  -6  20    2.22    0.75
  -4   6  21    1.49    0.70
   4  -6 -21    0.82    0.55
  -4  -6  21    2.38    0.57
  -4   6  22    0.38    0.42
   4  -6 -22   -0.00    0.32
  -4   6  23    1.40    0.67
   4  -6 -23    1.55    0.61
  -4   6  24    0.95    0.52
   4  -6 -24    0.00    0.30
  -4   6  25    3.72    1.01
   4  -6 -25    1.68    0.75
  -4   6  26    0.98    0.59
   4  -6 -26    0.86    0.48
  -4   6  27   -0.00    0.40
   4  -6 -27    0.33    0.37
  -4   6  28    1.74    0.76
   4  -6 -28    1.32    0.60
  -4   6  29    1.76    0.86
   4  -6 -29    2.60    0.86
  -4   6  30    0.74    0.57
   4  -6 -30    0.99    0.60
  -4   6  31    0.00    0.36
   4  -6 -31    0.29    0.37
  -4   6  32   -0.00    0.36
   4  -6 -32    0.61    0.58
  -4   6  33    1.47    0.63
   4  -6 -33    0.42    0.45
  -4  -6  33    0.68    0.35
  -4   6  34    0.96    0.62
   4  -6 -34    0.67    0.65
  -4  -6  34    0.23    0.26
  -4   6  35    0.97    0.71
   4  -6 -35    0.68    0.66
  -4  -6  35    1.16    0.43
  -4   6  36    0.01    0.48
  -4  -6  36    0.11    0.22
  -4   6  37   -0.00    0.41
  -4  -6  37    0.10    0.19
  -4  -6  38   -0.00    0.20
  -4  -6  39    0.75    0.35
  -4  -6  40    0.20    0.24
  -4  -6  41   -0.00    0.24
  -4   7   1   33.34    8.44
   4  -7  -1   30.88    8.34
   4  -7  -1   34.52    8.44
   4   7  -1   31.11    8.33
   4   7  -1   37.21    8.42
  -4  -7   1   33.22    8.38
  -4  -7   1   33.84    8.39
  -4   7   2    4.59    1.20
  -4   7   2    5.13    1.18
   4  -7  -2    3.39    1.08
   4  -7  -2    2.73    1.16
   4   7  -2    4.07    1.07
   4   7  -2    2.72    1.06
  -4  -7   2    3.36    1.09
  -4  -7   2    3.19    1.10
  -4   7   3    8.84    2.98
  -4   7   3   10.53    3.00
  -4   7   3   10.55    2.98
   4  -7  -3    4.47    6.35
   4  -7  -3    8.91    2.92
   4  -7  -3   12.39    3.05
   4   7  -3   12.04    2.92
  -4  -7   3   14.79    3.01
  -4  -7   3   12.98    3.00
  -4   7   4    2.43    0.79
  -4   7   4    1.21    0.64
  -4   7   4    1.06    0.63
   4  -7  -4   -0.00    3.85
   4  -7  -4    2.87    0.79
   4   7  -4    0.97    0.52
  -4  -7   4    1.77    0.62
  -4  -7   4    1.74    0.63
  -4   7   5   16.24    4.91
  -4   7   5   20.05    4.93
  -4   7   5   19.19    4.88
   4  -7  -5    3.58    5.90
   4  -7  -5   21.38    4.95
   4   7  -5   22.24    4.81
   4   7  -5   18.27    4.81
  -4  -7   5   20.70    4.84
  -4  -7   5   15.46    4.80
  -4   7   6   23.01    5.60
  -4   7   6   26.81    5.60
   4  -7  -6    0.00    5.94
   4  -7  -6   20.18    5.57
   4   7  -6   22.74    5.44
   4   7  -6   21.67    5.46
  -4  -7   6   22.25    5.48
  -4   7   7   62.28   11.99
  -4   7   7   52.16   11.85
   4  -7  -7   -0.00   11.77
   4  -7  -7   53.22   11.91
   4   7  -7   51.30   11.71
   4   7  -7   63.02   11.77
  -4  -7   7   54.63   11.76
  -4   7   8    0.25    0.36
  -4   7   8    0.00    0.45
   4  -7  -8   -0.00    1.68
   4  -7  -8   -0.00    0.43
   4   7  -8   -0.00    0.25
   4   7  -8    0.08    0.23
  -4  -7   8   -0.00    0.32
  -4  -7   8    0.00    0.30
  -4   7   9    1.21    0.60
  -4   7   9    2.59    0.75
   4  -7  -9    6.47    2.04
   4  -7  -9    1.59    0.70
   4   7  -9    1.08    0.49
   4   7  -9    1.07    0.50
  -4  -7   9    1.59    0.56
  -4  -7   9    1.65    0.60
  -4   7  10    1.43    0.59
  -4   7  10    1.82    0.70
   4  -7 -10    0.00    1.04
   4   7 -10    0.74    0.42
   4   7 -10    1.09    0.43
  -4  -7  10    1.84    0.53
  -4  -7  10    1.18    0.49
  -4   7  11   17.93    4.41
  -4   7  11   13.85    4.35
   4  -7 -11   37.31    5.33
   4   7 -11   15.47    4.21
   4   7 -11   17.44    4.20
  -4  -7  11   18.46    4.26
  -4  -7  11   14.11    4.24
  -4   7  12    3.60    0.95
  -4   7  12    1.71    0.85
   4   7 -12    2.34    0.67
   4   7 -12    1.89    0.62
  -4  -7  12    1.81    0.70
  -4  -7  12    3.44    0.78
  -4   7  13    4.67    1.31
  -4   7  13    3.85    1.28
   4   7 -13    4.81    1.07
   4   7 -13    3.70    0.97
  -4  -7  13    2.73    1.05
  -4  -7  13    4.16    1.12
  -4   7  14    0.35    0.41
  -4   7  14    0.59    0.54
   4   7 -14    0.30    0.24
  -4  -7  14    0.44    0.31
  -4  -7  14    0.73    0.34
  -4   7  15    4.51    1.82
  -4   7  15    2.30    1.78
   4   7 -15    8.12    1.72
  -4  -7  15    7.74    1.73
  -4  -7  15    7.90    1.78
  -4   7  16    0.46    0.50
  -4   7  16    0.26    0.55
   4  -7 -16    0.34    0.44
  -4  -7  16    0.33    0.23
  -4  -7  16   -0.00    0.26
  -4   7  17    4.19    0.98
  -4   7  17    1.25    0.85
   4  -7 -17    1.26    0.72
  -4  -7  17    1.69    0.58
  -4  -7  17    2.81    0.68
  -4   7  18    0.00    0.55
   4  -7 -18    0.21    0.31
  -4  -7  18    0.16    0.26
   4  -7 -19   -0.00    0.32
  -4  -7  19   -0.00    0.23
  -4   7  20   -0.00    0.42
   4  -7 -20    0.46    0.38
  -4  -7  20   -0.00    0.24
  -4   7  21    5.41    1.71
   4  -7 -21    5.90    1.64
  -4   7  22    1.86    0.92
   4  -7 -22    3.44    0.92
  -4   7  23    5.28    1.14
   4  -7 -23    1.44    0.74
  -4   7  24    0.16    0.35
   4  -7 -24   -0.00    0.30
  -4   7  25    0.20    0.48
   4  -7 -25    0.53    0.41
  -4   7  26   -0.00    0.37
   4  -7 -26    0.59    0.39
  -4   7  27    2.37    0.83
   4  -7 -27    1.15    0.63
  -4   7  28    0.89    0.57
   4  -7 -28    0.60    0.52
  -4   7  29    0.16    0.45
   4  -7 -29    0.47    0.51
  -4   7  30   -0.00    0.46
   4  -7 -30    0.00    0.45
  -4   7  31    1.29    0.71
   4  -7 -31    0.83    0.59
  -4   7  32    0.40    0.53
   4  -7 -32    0.05    0.47
  -4   7  33    1.09    0.72
   4  -7 -33    1.50    0.80
  -4   7  34    0.07    0.52
   4  -7 -34    0.00    0.45
  -4  -7  34    0.28    0.22
  -4   7  35   -0.00    0.55
   4  -7 -35   -0.00    0.64
  -4  -7  35    0.19    0.20
  -4   7  36    0.08    0.49
   4  -7 -36   -0.00    0.54
  -4  -7  36    0.12    0.19
  -4   7  37    0.35    0.58
  -4  -7  37    0.47    0.28
  -4  -7  38    0.14    0.23
  -4   8   1    1.55    0.71
  -4   8   1    1.91    0.66
   4  -8  -1   -0.00    3.85
   4  -8  -1    1.26    0.64
   4   8  -1    1.89    0.59
   4   8  -1    1.05    0.56
  -4  -8   1    1.59    0.64
  -4  -8   1    0.64    0.56
  -4   8   2    3.94    1.20
  -4   8   2    3.16    1.09
   4  -8  -2    0.34    3.01
   4  -8  -2    2.99    1.11
   4   8  -2    4.04    1.06
   4   8  -2    2.93    1.07
  -4  -8   2    3.67    1.08
  -4  -8   2    3.25    1.08
  -4   8   3   17.57    4.56
   4  -8  -3    1.94    5.39
   4  -8  -3   16.64    4.58
   4   8  -3   19.57    4.49
  -4  -8   3   16.38    4.49
  -4  -8   3   19.70    4.55
  -4   8   4    3.84    0.95
   4  -8  -4    0.91    2.30
   4  -8  -4    1.89    0.84
   4   8  -4    3.20    0.77
   4   8  -4    1.33    0.69
  -4  -8   4    2.33    0.77
  -4  -8   4    1.57    0.75
  -4   8   5    5.39    1.51
   4  -8  -5   -0.00    2.21
   4  -8  -5    7.47    1.68
   4   8  -5    5.79    1.40
   4   8  -5    5.57    1.42
  -4  -8   5    2.55    1.34
  -4  -8   5    7.69    1.55
  -4   8   6    1.89    0.93
   4  -8  -6    0.88    1.59
   4  -8  -6    3.27    1.07
   4   8  -6    3.55    0.88
   4   8  -6    2.67    0.87
  -4  -8   6    2.79    0.91
  -4   8   7    0.00    0.43
   4  -8  -7    0.61    1.13
   4  -8  -7    0.52    0.51
   4   8  -7    0.14    0.27
   4   8  -7    0.33    0.30
  -4  -8   7    0.11    0.34
  -4   8   8    3.40    0.96
   4  -8  -8    3.18    1.00
   4   8  -8    2.92    0.74
   4   8  -8    0.98    0.65
  -4  -8   8    2.36    0.76
  -4  -8   8    2.95    0.81
  -4   8   9   57.92   11.43
   4   8  -9   48.46   11.19
   4   8  -9   43.82   11.17
  -4  -8   9   38.05   11.18
  -4  -8   9   43.68   11.22
  -4   8  10    0.62    0.52
   4   8 -10    1.13    0.35
   4   8 -10    0.00    0.24
  -4  -8  10    0.85    0.38
  -4  -8  10    0.20    0.34
  -4   8  11    1.71    0.84
   4   8 -11    2.77    0.75
   4   8 -11    2.50    0.69
  -4  -8  11    1.97    0.75
  -4  -8  11    2.33    0.78
  -4   8  12    0.00    0.38
   4   8 -12    0.17    0.25
   4   8 -12   -0.00    0.20
  -4  -8  12    0.00    0.31
  -4  -8  12    0.15    0.32
  -4   8  13   11.69    2.86
   4  -8 -13   17.02    3.01
   4   8 -13    9.39    2.61
   4   8 -13   10.04    2.53
  -4  -8  13    6.82    2.60
  -4  -8  13   16.42    2.76
  -4   8  14    2.06    0.76
   4  -8 -14    0.83    0.60
  -4  -8  14    1.72    0.56
  -4  -8  14    1.36    0.55
  -4   8  15    6.06    1.53
   4  -8 -15    4.28    1.39
  -4  -8  15    3.70    1.25
  -4  -8  15    5.26    1.31
  -4   8  16   -0.00    0.37
   4  -8 -16    0.67    0.44
  -4  -8  16    0.09    0.29
   4  -8 -17    0.32    0.37
  -4   8  18   -0.00    0.56
   4  -8 -18    1.06    0.51
   4  -8 -19    5.68    1.63
  -4   8  20    0.55    0.48
   4  -8 -20   -0.00    0.32
  -4   8  21    7.35    1.27
   4  -8 -21    0.89    0.65
  -4   8  22    0.07    0.41
   4  -8 -22    0.30    0.39
  -4   8  23    1.26    0.75
   4  -8 -23    1.12    0.56
  -4   8  24    0.45    0.43
   4  -8 -24    0.00    0.28
  -4   8  25    2.17    0.90
   4  -8 -25    2.28    0.83
  -4   8  26    0.27    0.52
   4  -8 -26    0.13    0.31
  -4   8  27    0.07    0.49
   4  -8 -27    0.00    0.37
  -4   8  28    1.00    0.64
   4  -8 -28   -0.00    0.37
  -4   8  29    2.48    0.95
   4  -8 -29    1.94    0.92
  -4   8  30    0.77    0.55
   4  -8 -30    0.00    0.50
  -4   8  31    0.74    0.66
   4  -8 -31    1.29    0.66
  -4   8  32   -0.00    0.43
   4  -8 -32    0.41    0.51
  -4   8  33    0.83    0.56
   4  -8 -33    0.03    0.57
  -4   8  34    0.08    0.39
   4  -8 -34    0.07    0.52
  -4  -8  34    0.07    0.19
  -4   8  35    0.70    0.61
   4  -8 -35   -0.00    0.55
  -4   8  36   -0.00    0.58
   4  -8 -36    0.27    0.59
   4  -8 -37    0.06    0.49
  -4   9   1   22.82    5.46
   4  -9  -1   -0.00    5.47
   4  -9  -1   20.82    5.48
   4   9  -1   23.60    5.46
  -4  -9   1   38.18    5.60
  -4  -9   1   25.80    5.51
  -4   9   2    0.20    0.36
   4  -9  -2   -0.00    1.45
   4  -9  -2    0.45    0.56
   4   9  -2    0.32    0.42
  -4  -9   2    0.22    0.36
  -4  -9   2    0.40    0.43
  -4   9   3    2.13    0.96
   4  -9  -3    6.81    2.37
   4  -9  -3    3.08    1.06
   4   9  -3    3.44    0.96
  -4  -9   3    2.31    0.91
  -4  -9   3    2.79    0.97
  -4   9   4    0.09    0.38
   4  -9  -4    0.01    0.41
   4   9  -4    0.25    0.35
   4   9  -4    0.20    0.32
  -4  -9   4    0.26    0.33
  -4  -9   4   -0.00    0.35
  -4   9   5   13.54    3.22
   4  -9  -5   10.65    3.18
   4   9  -5   15.92    3.14
   4   9  -5   11.11    3.09
  -4  -9   5   12.96    3.13
  -4  -9   5    8.07    3.07
  -4   9   6    0.00    0.33
   4  -9  -6    0.66    0.53
   4   9  -6    0.00    0.34
   4   9  -6    0.10    0.33
  -4  -9   6    0.45    0.40
  -4   9   7   27.22    8.14
   4   9  -7   34.47    8.08
  -4  -9   7   33.03    8.09
  -4   9   8   -0.00    0.39
   4   9  -8    0.01    0.29
  -4  -9   8    0.00    0.36
  -4  -9   8    0.02    0.28
  -4   9   9    2.76    1.01
   4  -9  -9    1.86    1.07
   4   9  -9    2.98    0.88
  -4  -9   9    3.17    0.93
  -4  -9   9    2.33    0.93
  -4   9  10    0.52    0.46
   4  -9 -10    0.00    0.44
   4   9 -10    0.24    0.35
  -4  -9  10    0.00    0.36
  -4   9  11   21.56    5.82
   4  -9 -11   18.64    5.77
   4   9 -11   28.02    5.71
  -4  -9  11   20.31    5.66
  -4   9  12    0.33    0.49
   4  -9 -12    0.00    0.34
  -4  -9  12    0.06    0.32
  -4   9  13    0.91    0.56
   4  -9 -13    0.52    0.49
   4   9 -13    0.98    0.26
  -4  -9  13    0.00    0.35
  -4   9  14    1.37    0.70
   4  -9 -14    0.72    0.54
  -4  -9  14    1.39    0.53
  -4   9  15    4.46    1.54
   4  -9 -15    5.48    1.51
  -4   9  16   -0.00    0.47
   4  -9 -16    0.19    0.38
   4  -9 -17    8.76    2.41
   4  -9 -18    0.04    0.26
  -4   9  19   -0.00    0.42
   4  -9 -19    0.26    0.34
  -4   9  20    0.00    0.40
   4  -9 -20   -0.00    0.33
  -4   9  21    4.41    1.35
   4  -9 -21    3.26    1.14
  -4   9  22    0.29    0.55
   4  -9 -22    0.07    0.29
  -4   9  23    1.55    0.90
   4  -9 -23    2.71    0.85
  -4   9  24   -0.00    0.45
   4  -9 -24   -0.00    0.36
  -4   9  25   -0.00    0.48
   4  -9 -25    0.55    0.41
  -4   9  26    0.00    0.51
   4  -9 -26    0.00    0.38
  -4   9  27    1.62    0.94
   4  -9 -27    3.12    0.99
  -4   9  28    0.22    0.57
   4  -9 -28   -0.00    0.45
  -4   9  29    0.25    0.43
   4  -9 -29    0.26    0.55
  -4   9  30   -0.00    0.49
   4  -9 -30    0.18    0.51
  -4   9  31    0.84    0.68
   4  -9 -31    1.10    0.70
  -4   9  32    0.62    0.65
   4  -9 -32    0.33    0.55
  -4   9  33   -0.00    0.44
   4  -9 -33    0.16    0.66
  -4   9  34    0.42    0.58
   4  -9 -34   -0.00    0.60
  -4   9  35   -0.00    0.54
   4  -9 -35    0.81    0.71
  -4   9  36    0.30    0.56
   4  -9 -36    0.18    0.54
   4  -9 -37    0.68    0.68
   4  -9 -38    0.00    0.63
  -4 -10   1   -0.00    0.35
  -4  10   2    0.18    0.33
  -4 -10   2    0.04    0.40
  -4  10   3    4.63    1.47
  -4 -10   3    5.01    1.46
  -4  10   4    0.59    0.50
  -4 -10   4    0.49    0.47
  -4  10   5    3.05    1.03
   4 -10  -5    4.91    1.26
  -4 -10   5    1.83    0.86
  -4  10   6    0.46    0.43
   4 -10  -6    0.31    0.54
   4  10  -6    0.66    0.45
  -4 -10   6    0.23    0.42
  -4  10   7    3.01    1.15
   4 -10  -7    3.54    1.22
   4  10  -7    3.13    1.04
  -4 -10   7    4.04    1.11
  -4  10   8    0.78    0.71
   4 -10  -8    2.60    0.88
   4  10  -8    2.25    0.65
  -4 -10   8    1.40    0.65
  -4  10   9    0.45    0.54
   4 -10  -9    0.57    0.53
   4  10  -9    1.11    0.47
  -4 -10   9    1.10    0.54
  -4  10  10   -0.00    0.35
   4 -10 -10   -0.00    0.38
  -4 -10  10    0.15    0.32
  -4  10  11    1.47    0.85
   4 -10 -11    2.65    0.93
  -4 -10  11    3.27    0.89
  -4  10  12   -0.00    0.52
   4 -10 -12   -0.00    0.34
  -4 -10  12   -0.00    0.32
  -4  10  13    0.90    0.65
   4 -10 -13    2.53    0.75
  -4  10  14   -0.00    0.52
   4 -10 -14   -0.00    0.35
  -4  10  15    6.63    1.95
   4 -10 -15    5.83    1.73
  -4  10  16    2.21    0.76
   4 -10 -16    0.58    0.52
   4 -10 -17    0.58    0.44
   4 -10 -18    0.38    0.41
  -4  10  19    3.77    1.44
   4 -10 -19    4.70    1.34
  -4  10  20    0.42    0.48
   4 -10 -20    0.00    0.37
  -4  10  21    1.38    0.77
   4 -10 -21    1.30    0.60
  -4  10  22   -0.00    0.43
   4 -10 -22    0.00    0.37
  -4  10  23    2.06    0.96
   4 -10 -23    2.09    0.78
  -4  10  24    0.00    0.50
   4 -10 -24    0.30    0.47
  -4  10  25    2.01    1.02
   4 -10 -25    2.47    0.89
  -4  10  26   -0.00    0.60
   4 -10 -26    0.36    0.50
  -4  10  27    0.40    0.60
   4 -10 -27    0.12    0.36
  -4  10  28    0.27    0.58
   4 -10 -28   -0.00    0.48
  -4  10  29    0.51    0.69
   4 -10 -29    2.21    0.86
  -4  10  30    0.02    0.53
   4 -10 -30   -0.00    0.49
  -4  10  31   -0.00    0.51
   4 -10 -31    0.13    0.53
  -4  10  32    0.00    0.68
   4 -10 -32   -0.00    0.50
  -4  10  33    0.93    0.69
   4 -10 -33   -0.00    0.64
  -4  10  34   -0.00    0.63
   4 -10 -34   -0.00    0.61
  -4  10  35    1.23    0.84
   4 -10 -35   -0.00    0.66
   4 -10 -36    0.24    0.65
   4 -11  -1    9.15    2.31
   4 -11  -1    6.26    2.09
   4 -11  -2    0.51    0.61
   4 -11  -2    0.41    0.59
  -4 -11   2    0.80    0.56
   4 -11  -3    0.85    0.61
  -4 -11   3    0.88    0.53
   4 -11  -4    1.58    0.73
  -4 -11   4    1.09    0.62
   4 -11  -5    1.76    0.81
  -4 -11   5    2.39    0.85
   4 -11  -6    0.74    0.59
  -4 -11   6    1.01    0.58
   4 -11  -7    6.55    1.77
  -4 -11   7    5.45    1.70
   4 -11  -8    0.20    0.41
  -4 -11   8    1.06    0.50
   4 -11  -9    0.08    0.31
  -4 -11   9   -0.00    0.33
   4 -11 -10    0.26    0.42
  -4 -11  10    0.74    0.47
  -4  11  11   10.04    2.45
   4 -11 -11    7.05    2.21
  -4  11  12   -0.00    0.44
   4 -11 -12   -0.00    0.37
  -4  11  13    1.52    0.89
   4 -11 -13    2.50    0.82
  -4  11  14    1.96    0.85
   4 -11 -14    0.93    0.55
  -4  11  15    3.86    1.25
   4 -11 -15    2.72    1.03
   4 -11 -16    0.00    0.41
   4 -11 -17    3.62    1.15
  -4  11  18   -0.00    0.40
   4 -11 -18   -0.00    0.35
  -4  11  19   -0.00    0.44
   4 -11 -19    0.00    0.27
  -4  11  20   -0.00    0.55
   4 -11 -20    0.02    0.39
  -4  11  21    1.94    0.87
   4 -11 -21    1.14    0.60
  -4  11  22   -0.00    0.47
   4 -11 -22   -0.00    0.41
  -4  11  23    0.00    0.48
   4 -11 -23    0.26    0.55
  -4  11  24   -0.00    0.50
   4 -11 -24   -0.00    0.38
  -4  11  25   -0.00    0.46
   4 -11 -25    1.35    0.62
  -4  11  26   -0.00    0.48
   4 -11 -26   -0.00    0.49
  -4  11  27    0.01    0.53
   4 -11 -27    1.92    0.78
  -4  11  28    0.12    0.65
   4 -11 -28   -0.00    0.56
  -4  11  29   -0.00    0.60
   4 -11 -29    0.30    0.60
  -4  11  30    0.74    0.69
   4 -11 -30    0.65    0.68
  -4  11  31    1.37    0.87
   4 -11 -31    1.17    0.86
  -4  11  32    0.01    0.63
   4 -11 -32   -0.00    0.65
  -4  11  33    1.36    0.88
   4 -11 -33    1.04    0.81
  -4  11  34   -0.00    0.61
   4 -12  -1    0.00    0.45
  -4 -12   1    0.41    0.50
   4 -12  -2    0.00    0.40
   4 -12  -3    5.53    1.64
   4 -12  -4    1.60    0.68
   4 -12  -5    2.92    0.99
  -4 -12   5    2.84    1.04
   4 -12  -6   -0.00    0.38
  -4 -12   6    0.00    0.43
   4 -12  -7    0.00    0.39
  -4 -12   7   -0.00    0.35
   4 -12  -8    0.41    0.53
  -4 -12   8    2.47    0.72
   4 -12  -9    5.04    1.88
  -4 -12   9   10.21    2.04
   4 -12 -10    0.70    0.48
   4 -12 -11    0.52    0.47
   4 -12 -12    0.24    0.41
   4 -12 -13    2.63    0.90
   4 -12 -14    0.00    0.39
   4 -12 -15    1.81    0.72
   4 -12 -16    0.18    0.40
   4 -12 -17    0.09    0.38
   4 -12 -18    0.68    0.45
   4 -12 -19    2.09    0.82
   4 -12 -20    0.00    0.45
   4 -12 -21    0.29    0.44
   4 -12 -23    0.91    0.66
   4 -12 -24    0.07    0.45
   4 -12 -25   -0.00    0.54
   4 -12 -26    0.24    0.53
   4 -12 -27    0.59    0.63
   4 -12 -28    0.94    0.69
   4 -12 -29    0.20    0.65
  -4  12  30   -0.00    0.66
   4 -12 -30    0.20    0.61
  -4  12  31    0.00    0.55
  -4  12  32    0.51    0.74
  -4  12  33    1.35    0.89
  -4  12  34    0.68    0.80
   4 -13  -1    4.87    1.67
  -4 -13   1    7.89    1.86
   4 -13  -2    0.00    0.32
  -4 -13   2    0.70    0.50
   4 -13  -3    1.77    0.62
  -4 -13   3    0.51    0.51
   4 -13  -4   -0.00    0.28
  -4 -13   4   -0.00    0.39
   4 -13  -5    5.90    1.71
   4 -13  -6    0.95    0.50
   4 -13  -8    0.16    0.35
   4 -13  -9    0.37    0.37
   4 -13 -10   -0.00    0.39
   4 -13 -11    3.94    1.24
   4 -13 -12    1.24    0.58
   4 -13 -13   -0.00    0.24
   4 -13 -14    0.11    0.36
   4 -13 -15    0.00    0.35
   4 -13 -16    0.73    0.51
   4 -13 -17    1.24    0.63
   4 -13 -18   -0.00    0.41
   4 -13 -19    0.26    0.48
   4 -13 -20    0.49    0.46
   4 -13 -21    0.43    0.55
   4 -13 -22   -0.00    0.50
   4 -13 -23    0.00    0.57
   4 -13 -24    0.01    0.34
   4 -13 -25    0.01    0.56
   4 -13 -26   -0.00    0.60
   4 -13 -27    0.96    0.69
   4 -14  -1    0.05    0.24
  -4 -14   1   -0.00    0.46
   4 -14  -2    0.24    0.32
  -4 -14   2   -0.00    0.43
   4 -14  -3    2.83    0.81
  -4 -14   3    1.41    0.80
   4 -14  -4    2.40    0.83
  -4 -14   4    2.16    0.89
   4 -14  -5    1.18    0.57
  -4 -14   5    1.02    0.65
   4 -14  -6    0.00    0.37
   4 -14  -7    0.00    0.31
   4 -14  -8    1.55    0.62
   4 -14  -9    2.80    0.95
   4 -14 -10    0.63    0.41
   4 -14 -11    0.54    0.43
   4 -14 -12   -0.00    0.25
   4 -14 -13    1.02    0.54
   4 -14 -14    1.23    0.64
   4 -14 -15    0.17    0.33
   4 -14 -16    0.26    0.41
   4 -14 -17    0.88    0.61
   4 -14 -18    1.16    0.68
   4 -14 -19    1.22    0.66
   4 -14 -20    0.00    0.51
   4 -14 -21    0.65    0.51
   4 -14 -22   -0.00    0.56
   4 -14 -23    1.45    0.82
   4 -14 -24    0.32    0.58
   4 -15  -1    0.71    0.45
  -4 -15   1    0.00    0.36
   4 -15  -2    0.13    0.33
  -4 -15   2    0.47    0.49
   4 -15  -3   -0.00    0.30
  -4 -15   3   -0.00    0.43
   4 -15  -4   -0.00    0.26
   4 -15  -5    0.70    0.46
   4 -15  -6    1.08    0.56
   4 -15  -7    1.00    0.51
   4 -15  -8    0.00    0.33
   4 -15  -9    0.30    0.38
   4 -15 -10    0.42    0.41
   4 -15 -11    0.08    0.37
   4 -15 -12    0.83    0.52
   4 -15 -13    0.00    0.38
   4 -15 -14    0.11    0.36
   4 -15 -15   -0.00    0.57
   4 -15 -16    0.38    0.54
   4 -15 -17    0.38    0.48
   4 -15 -18    0.44    0.58
   4 -15 -19   -0.00    0.56
   4 -15 -20   -0.00    0.47
   4 -16  -1   -0.00    0.33
  -4 -16   1   -0.00    0.43
   4 -16  -2   -0.00    0.33
   4 -16  -3   -0.00    0.32
   4 -16  -4    0.72    0.49
   4 -16  -5    0.02    0.21
   4 -16  -6    0.15    0.29
   4 -16  -7    0.22    0.33
   4 -16  -8    0.04    0.42
   4 -16  -9    0.34    0.44
   4 -16 -10    0.43    0.44
   4 -16 -11   -0.00    0.40
   4 -16 -12    0.28    0.45
   4 -16 -13    0.28    0.51
   4 -16 -14    0.71    0.52
   4 -16 -15    0.07    0.46
   4 -16 -16    0.80    0.57
   4 -16 -17    0.56    0.53
   4 -17  -1    1.31    0.64
   4 -17  -2   -0.00    0.40
   4 -17  -3    0.33    0.49
   4 -17  -4    0.37    0.47
   4 -17  -5   -0.00    0.40
   4 -17  -6    0.53    0.55
   4 -17  -7   -0.00    0.48
   4 -17  -8    0.27    0.43
   4 -17  -9    0.62    0.49
   4 -17 -10   -0.00    0.47
   4 -17 -11   -0.00    0.44
   4 -17 -12    1.18    0.68
   4 -17 -13   -0.00    0.44
   4 -18  -1   -0.00    0.42
   4 -18  -2    0.55    0.47
   4 -18  -3    0.66    0.56
   4 -18  -4    0.11    0.51
   4 -18  -5    0.51    0.48
   4 -18  -6    0.28    0.47
   4 -18  -7   -0.00    0.48
   4 -18  -8    0.19    0.52
   4 -18  -9    0.11    0.42
   4 -19  -3    0.00    0.43
   4 -19  -4    0.98    0.62
  -3   0   1    0.00    0.29
  -3   0   1   -0.00    0.32
   3   0  -1    0.25    0.30
   3   0  -1    0.46    0.37
  -3   0   2   -0.00    0.29
  -3   0   2   -0.00    0.27
   3   0  -2    0.00    0.28
   3   0  -2    0.00    0.29
  -3   0   3  615.90  143.63
  -3   0   3  524.85  143.61
   3   0  -3  567.76  143.61
   3   0  -3  634.01  143.67
  -3   0   4   -0.00    0.24
  -3   0   4   -0.00    0.31
   3   0  -4   -0.00    0.26
   3   0  -4   -0.00    0.30
  -3   0   5   14.54    2.74
  -3   0   5    9.36    2.72
   3   0  -5   10.54    2.70
   3   0  -5    8.74    2.71
  -3   0   6    0.19    0.25
  -3   0   6    0.02    0.26
   3   0  -6    0.00    0.26
   3   0  -6    0.04    0.27
  -3   0   7   43.37   11.69
  -3   0   7   50.63   11.73
   3   0  -7   48.18   11.69
  -3   0   8   -0.00    0.23
  -3   0   8    0.00    0.26
   3   0  -8   -0.00    0.23
  -3   0   9   88.34   20.83
  -3   0   9   79.49   20.83
   3   0  -9   84.07   20.81
  -3   0  10    0.14    0.28
   3   0 -10    0.26    0.26
  -3   0  11  101.14   24.71
   3   0 -11   99.96   24.67
   3   0 -11   97.12   24.75
  -3   0  12    0.27    0.28
   3   0 -12   -0.00    0.22
  -3   0  13   52.95   12.85
   3   0 -13   50.36   12.79
  -3   0  14   -0.00    0.31
   3   0 -14    0.91    3.17
   3   0 -14   -0.00    0.25
   3   0 -15    0.00    2.70
   3   0 -15    8.19    1.93
   3   0 -16   -0.00    1.00
   3   0 -16   -0.00    0.24
  -3   0  17   19.10    5.35
   3   0 -17   53.48    6.05
   3   0 -17   18.26    5.30
  -3   0  18   -0.00    0.30
   3   0 -18    0.00    0.39
   3   0 -18   -0.00    0.21
  -3   0  19    5.93    1.39
   3   0 -19    3.17    1.27
   3   0 -19    5.91    1.33
  -3   0  20    0.02    0.33
   3   0 -20    0.11    0.23
   3   0 -20    0.02    0.26
  -3   0  21   -0.00    0.33
   3   0 -21    0.51    0.28
   3   0 -21    0.35    0.31
  -3   0  22   -0.00    0.35
   3   0 -22    0.08    0.20
   3   0 -22    0.39    0.34
  -3   0  23   28.06    6.71
  -3   0  23   28.18    6.72
   3   0 -23   21.77    6.56
   3   0 -23   31.72    6.66
  -3   0  24    0.59    0.39
   3   0 -24    0.08    0.20
   3   0 -24   -0.00    0.30
  -3   0  25    6.27    1.60
   3   0 -25    4.72    1.50
   3   0 -25    6.09    1.57
  -3   0  26    0.00    0.33
   3   0 -26    0.03    0.25
  -3   0  27    5.69    1.69
   3   0 -27    6.41    1.70
  -3   0  28    0.38    0.37
  -3   0  29    3.61    1.12
  -3   0  30    0.48    0.36
  -3   0  31   -0.00    0.42
  -3   0  32   -0.00    0.35
  -3   0  33    1.21    0.56
  -3   0  34    0.11    0.37
  -3   0  35    2.29    0.84
  -3   0  36    0.13    0.39
  -3   0  37   -0.00    0.38
  -3   0  38   -0.00    0.44
  -3   0  39    1.60    0.76
  -3   0  40    0.00    0.35
  -3   1   1   89.81   24.61
  -3   1   1  117.02   24.67
   3  -1  -1   94.80   24.61
   3  -1  -1  107.81   24.67
   3   1  -1   86.94   24.61
   3   1  -1  106.35   24.65
  -3  -1   1  111.12   24.65
  -3  -1   1   95.67   24.63
  -3   1   2   64.16   14.78
  -3   1   2   59.98   14.80
   3  -1  -2   60.40   14.77
   3  -1  -2   59.44   14.80
   3   1  -2   55.43   14.77
   3   1  -2   59.08   14.79
  -3  -1   2   59.58   14.78
  -3  -1   2   58.10   14.78
  -3   1   3    0.71    0.34
  -3   1   3    0.64    0.38
   3  -1  -3    0.23    0.30
   3  -1  -3    0.89    0.43
   3   1  -3    1.36    0.41
   3   1  -3    0.59    0.36
  -3  -1   3    0.67    0.36
  -3  -1   3    1.11    0.39
  -3   1   4    1.06    0.38
  -3   1   4    0.00    0.35
   3  -1  -4    0.67    0.35
   3  -1  -4    0.26    0.34
   3   1  -4    0.84    0.36
   3   1  -4    0.47    0.34
  -3  -1   4    0.59    0.33
  -3  -1   4    0.90    0.38
  -3   1   5  184.03   48.08
  -3   1   5  212.87   48.13
   3  -1  -5  200.79   48.09
   3  -1  -5  203.95   48.12
   3   1  -5  181.33   48.07
  -3  -1   5  180.74   48.07
  -3  -1   5  213.15   48.11
  -3   1   6    0.48    0.28
  -3   1   6    0.00    0.32
   3  -1  -6    0.12    0.24
   3  -1  -6    0.00    0.27
   3   1  -6    0.29    0.29
  -3  -1   6    0.47    0.24
  -3   1   7   18.61    4.62
  -3   1   7   17.72    4.64
   3  -1  -7   18.94    4.61
   3  -1  -7   18.32    4.64
   3   1  -7   19.58    4.60
  -3  -1   7   16.72    4.58
  -3   1   8    8.38    2.20
  -3   1   8    7.85    2.20
   3  -1  -8    7.97    2.17
   3  -1  -8    6.79    2.19
   3   1  -8    9.18    2.16
   3   1  -8    9.74    2.19
  -3  -1   8    8.51    2.16
  -3   1   9   92.78   24.69
  -3   1   9  112.80   24.73
   3  -1  -9  102.23   24.67
   3  -1  -9  101.06   24.72
   3   1  -9  104.08   24.65
   3   1  -9   96.49   24.66
  -3  -1   9   92.92   24.64
  -3   1  10    4.57    1.29
  -3   1  10    3.77    1.26
   3  -1 -10    5.86    1.28
   3  -1 -10    4.54    1.28
   3   1 -10    4.84    1.22
   3   1 -10    4.23    1.23
  -3  -1  10    4.21    1.22
  -3   1  11   21.63   10.18
  -3   1  11   43.73   10.27
   3  -1 -11   46.59   10.24
   3   1 -11   47.71   10.20
   3   1 -11   43.32   10.22
  -3  -1  11   54.25   10.24
  -3  -1  11   39.61   10.21
  -3   1  12    0.04    0.36
  -3   1  12    0.74    0.43
   3  -1 -12    0.33    0.29
   3   1 -12    0.30    0.27
  -3  -1  12    0.54    0.31
  -3  -1  12    0.63    0.35
  -3   1  13    0.98    0.48
  -3   1  13    0.54    0.42
   3  -1 -13    0.46    3.02
   3  -1 -13    0.33    0.34
   3   1 -13    0.84    0.32
  -3  -1  13    0.75    0.35
  -3  -1  13    0.02    0.33
  -3   1  14    2.64    0.76
   3  -1 -14    0.00    2.01
   3  -1 -14    2.09    0.70
   3   1 -14    2.20    0.63
  -3  -1  14    1.54    0.65
  -3  -1  14    2.29    0.71
  -3   1  15   47.27    6.81
   3  -1 -15    0.00    6.55
   3  -1 -15   41.39    6.70
   3   1 -15    0.19    7.05
   3   1 -15   40.83    6.63
  -3  -1  15   47.10    6.77
  -3  -1  15   41.78    6.70
  -3   1  16    1.27    0.52
   3  -1 -16    1.57    0.96
   3  -1 -16    0.51    0.39
   3   1 -16    0.00    1.58
   3   1 -16    0.52    0.31
  -3  -1  16    0.72    0.39
  -3   1  17   22.26    5.66
   3  -1 -17   33.57    5.88
   3  -1 -17   17.56    5.58
   3   1 -17   54.21    6.59
   3   1 -17   21.36    5.56
  -3  -1  17   20.67    5.60
   3  -1 -18    0.00    0.34
   3  -1 -18    0.00    0.26
   3   1 -18    0.66    0.55
   3   1 -18    0.29    0.26
  -3  -1  18    0.05    0.27
   3  -1 -19    6.08    1.96
   3  -1 -19    6.70    1.98
   3   1 -19    9.98    2.04
   3   1 -19    7.70    1.95
  -3  -1  19    7.40    2.00
   3  -1 -20    5.64    1.66
   3  -1 -20    9.28    1.78
   3   1 -20    5.50    1.64
   3   1 -20    5.97    1.65
  -3  -1  20    6.29    1.71
   3  -1 -21   11.01    2.89
   3  -1 -21   14.83    2.99
   3   1 -21   10.58    2.86
   3   1 -21   11.61    2.90
  -3  -1  21    9.34    2.92
   3  -1 -22   -0.00    0.20
   3  -1 -22    0.10    0.31
   3   1 -22    0.09    0.19
   3   1 -22    0.32    0.28
  -3  -1  22    0.38    0.35
  -3   1  23    0.72    0.42
   3  -1 -23    0.47    0.29
   3  -1 -23   -0.00    0.33
   3   1 -23    0.32    0.25
   3   1 -23    0.59    0.33
  -3  -1  23    1.05    0.49
  -3   1  24    0.26    0.36
   3  -1 -24   -0.00    0.25
   3  -1 -24    0.12    0.31
   3   1 -24    0.10    0.22
  -3   1  25    6.94    1.73
   3  -1 -25    5.94    1.64
   3  -1 -25    6.66    1.71
   3   1 -25    6.11    1.62
  -3  -1  25    4.81    1.64
  -3   1  26    1.04    0.56
   3  -1 -26    0.94    0.53
   3  -1 -26    1.97    0.63
   3   1 -26    1.27    0.52
  -3  -1  26    1.68    0.56
  -3   1  27    4.65    1.43
   3  -1 -27    5.80    1.46
  -3  -1  27    4.45    1.38
  -3   1  28    0.23    0.36
   3  -1 -28    0.12    0.31
  -3  -1  28   -0.00    0.32
  -3   1  29    0.04    0.33
   3  -1 -29    0.22    0.40
  -3  -1  29   -0.00    0.28
  -3   1  30    0.94    0.60
  -3  -1  30    2.73    0.70
  -3   1  31    2.25    0.86
  -3  -1  31    2.58    0.84
  -3   1  32   -0.00    0.34
  -3  -1  32    0.12    0.31
  -3   1  33    0.26    0.39
  -3  -1  33    0.24    0.32
  -3   1  34    0.00    0.37
  -3  -1  34    0.03    0.28
  -3   1  35    0.72    0.48
  -3  -1  35    0.08    0.34
  -3   1  36    0.00    0.35
  -3  -1  36    0.40    0.36
  -3   1  37    2.12    0.77
  -3  -1  37    1.66    0.66
  -3   1  38    0.32    0.47
  -3  -1  38    0.22    0.32
  -3   1  39    0.55    0.51
  -3  -1  39    0.09    0.35
  -3   1  40    0.60    0.50
  -3  -1  40   -0.00    0.38
  -3   2   1   18.68    5.17
  -3   2   1   22.78    5.22
   3  -2  -1   20.35    5.17
   3  -2  -1   20.24    5.21
   3   2  -1   20.38    5.18
   3   2  -1   22.06    5.20
  -3  -2   1   20.06    5.19
  -3  -2   1   20.87    5.19
  -3   2   2    7.65    1.35
  -3   2   2    6.67    1.37
   3  -2  -2    2.31    1.23
   3  -2  -2    7.47    1.37
   3   2  -2    6.43    1.32
   3   2  -2    8.22    1.35
  -3  -2   2    9.33    1.39
  -3  -2   2    1.71    1.22
  -3   2   3  140.47   30.17
  -3   2   3  134.45   30.18
   3  -2  -3  127.75   30.14
   3  -2  -3  156.23   30.22
   3   2  -3   71.73   30.08
   3   2  -3  136.99   30.16
  -3  -2   3  140.56   30.16
  -3  -2   3  137.93   30.16
  -3   2   4    0.00    0.26
  -3   2   4    0.03    0.27
   3  -2  -4   -0.00    0.26
   3  -2  -4    0.24    0.33
   3   2  -4    0.37    0.27
  -3  -2   4    0.00    0.28
  -3  -2   4    0.02    0.29
  -3   2   5    0.62    0.32
  -3   2   5    0.00    0.33
   3  -2  -5    0.43    0.28
   3  -2  -5    0.70    0.34
   3   2  -5    0.26    0.29
  -3  -2   5    0.19    0.24
  -3   2   6    0.86    0.36
  -3   2   6    0.59    0.35
   3  -2  -6    0.00    0.27
   3  -2  -6    0.00    0.35
   3   2  -6    1.24    0.36
   3   2  -6    0.70    0.32
  -3  -2   6    0.30    0.28
  -3   2   7   38.92   11.65
  -3   2   7   50.77   11.70
   3  -2  -7   48.12   11.66
   3  -2  -7   47.86   11.69
   3   2  -7   43.66   11.62
   3   2  -7   59.46   11.65
  -3  -2   7   42.92   11.61
  -3   2   8   72.64   19.69
  -3   2   8   79.79   19.70
   3  -2  -8  120.45   19.75
   3  -2  -8   79.75   19.72
   3   2  -8   74.31   19.62
   3   2  -8   65.16   19.60
  -3  -2   8   83.70   19.62
  -3  -2   8   83.94   19.65
  -3   2   9   40.80   12.16
  -3   2   9   53.82   12.19
   3  -2  -9   49.63   12.15
   3  -2  -9   50.59   12.20
   3   2  -9   47.91   12.10
   3   2  -9   47.36   12.10
  -3  -2   9   50.86   12.09
  -3  -2   9   49.55   12.12
  -3   2  10    0.52    0.44
  -3   2  10    0.73    0.41
   3  -2 -10    0.00    0.33
   3  -2 -10    0.82    0.42
   3   2 -10    0.46    0.30
   3   2 -10    0.84    0.30
  -3  -2  10    0.71    0.29
  -3  -2  10    1.00    0.35
  -3   2  11    5.08    1.24
  -3   2  11    5.62    1.26
   3  -2 -11   -0.00    4.69
   3  -2 -11    4.14    1.15
   3   2 -11    3.52    1.07
   3   2 -11    3.41    1.06
  -3  -2  11    4.28    1.08
  -3  -2  11    3.83    1.10
  -3   2  12    0.32    0.62
  -3   2  12    1.82    0.72
   3  -2 -12    0.00    2.85
   3  -2 -12    1.69    0.62
   3   2 -12    1.77    0.53
  -3  -2  12    2.09    0.55
  -3  -2  12    2.16    0.60
  -3   2  13   44.69    9.67
   3  -2 -13   -0.00    9.57
   3  -2 -13   45.87    9.63
   3   2 -13   45.95    9.54
  -3  -2  13   46.07    9.55
  -3  -2  13   46.09    9.57
  -3   2  14    1.78    0.64
   3  -2 -14    0.51    1.14
   3  -2 -14    0.44    0.44
   3   2 -14    1.73    0.43
  -3  -2  14    1.08    0.42
  -3  -2  14    1.28    0.47
  -3   2  15    1.84    0.66
   3  -2 -15    5.91    1.43
   3  -2 -15    1.44    0.55
   3   2 -15    2.25    0.48
  -3  -2  15    0.76    0.44
  -3  -2  15    0.72    0.45
  -3   2  16    1.95    0.64
   3  -2 -16    2.22    0.81
   3  -2 -16    0.83    0.51
   3   2 -16    1.46    2.98
   3   2 -16    1.54    0.45
  -3  -2  16    1.57    0.50
  -3  -2  16    0.81    0.47
  -3   2  17   13.45    3.74
   3  -2 -17   24.73    3.90
   3  -2 -17   15.99    3.72
   3   2 -17    0.35    3.78
   3   2 -17   17.43    3.62
  -3  -2  17   13.16    3.63
  -3   2  18    1.38    0.56
   3  -2 -18    0.60    0.40
   3  -2 -18    0.28    0.40
   3   2 -18    3.74    0.88
   3   2 -18    0.77    0.34
  -3  -2  18    0.80    0.38
  -3   2  19    3.13    1.19
  -3   2  19    3.23    1.21
   3  -2 -19    3.23    1.15
   3  -2 -19    5.68    1.28
   3   2 -19    6.67    1.27
   3   2 -19    4.24    1.11
  -3  -2  19    3.96    1.16
  -3   2  20    0.28    0.29
  -3   2  20    0.04    0.41
   3  -2 -20   -0.00    0.21
   3  -2 -20   -0.00    0.31
   3   2 -20    0.00    0.19
   3   2 -20    0.05    0.21
  -3  -2  20    0.23    0.27
  -3   2  21   -0.00    0.41
   3  -2 -21    0.25    0.28
   3  -2 -21    0.28    0.36
   3   2 -21    0.60    0.24
   3   2 -21    0.74    0.30
  -3  -2  21    0.02    0.30
  -3   2  22   -0.00    0.43
   3  -2 -22    0.23    0.23
   3  -2 -22    0.13    0.33
   3   2 -22    0.04    0.16
   3   2 -22    0.10    0.23
  -3  -2  22   -0.00    0.28
  -3   2  23   12.47    2.79
   3  -2 -23    9.41    2.66
   3  -2 -23    9.67    2.72
   3   2 -23    9.65    2.60
  -3  -2  23   11.40    2.71
  -3   2  24    4.24    1.16
   3  -2 -24    3.12    1.06
   3   2 -24    3.78    1.02
  -3   2  25    3.29    0.98
   3  -2 -25    2.60    0.90
  -3   2  26    0.28    0.40
   3  -2 -26    0.31    0.36
  -3  -2  26    0.35    0.32
  -3   2  27    5.65    1.64
   3  -2 -27    7.39    1.67
  -3  -2  27    4.75    1.54
  -3   2  28    0.55    0.49
   3  -2 -28    0.94    0.48
  -3  -2  28   -0.00    0.24
  -3   2  29    7.59    2.39
   3  -2 -29   10.32    2.44
  -3  -2  29    8.49    2.31
  -3   2  30   -0.00    0.39
  -3  -2  30    0.06    0.22
  -3   2  31    0.00    0.35
  -3  -2  31    0.04    0.27
  -3   2  32   -0.00    0.27
  -3  -2  32    0.08    0.20
  -3   2  33    3.74    1.12
  -3  -2  33    2.66    0.92
  -3   2  34   -0.00    0.44
  -3  -2  34    0.00    0.25
  -3   2  35    2.40    0.94
  -3  -2  35    2.59    0.84
  -3   2  36    0.11    0.41
  -3  -2  36    0.40    0.34
  -3   2  37    0.67    0.67
  -3  -2  37    0.90    0.45
  -3   2  38    0.00    0.41
  -3  -2  38   -0.00    0.32
  -3   2  39    0.27    0.39
  -3  -2  39    0.55    0.43
  -3  -2  40    0.00    0.28
  -3   3   1   51.66   12.84
  -3   3   1   49.32   12.85
   3  -3  -1   53.16   12.83
   3  -3  -1   52.76   12.87
   3   3  -1   47.66   12.82
   3   3  -1   53.60   12.85
  -3  -3   1   48.82   12.83
  -3  -3   1   57.05   12.86
  -3   3   2   20.97    4.06
  -3   3   2    3.07    3.91
   3  -3  -2   32.45    4.11
   3  -3  -2   23.83    4.11
   3   3  -2   32.86    4.10
   3   3  -2   23.57    4.05
  -3  -3   2   26.16    4.07
  -3  -3   2   23.68    4.07
  -3   3   3    5.26    1.45
  -3   3   3    5.57    1.46
   3  -3  -3    5.87    1.44
   3  -3  -3    5.63    1.49
   3   3  -3    4.84    1.40
  -3  -3   3    4.49    1.41
  -3  -3   3    5.46    1.43
  -3   3   4    3.14    2.08
  -3   3   4   15.12    2.27
   3  -3  -4   10.25    2.16
   3  -3  -4   10.74    2.23
   3   3  -4    9.61    2.13
  -3  -3   4    9.44    2.14
  -3   3   5   51.73   13.58
  -3   3   5   48.75   13.57
   3  -3  -5   53.14   13.56
   3  -3  -5   58.94   13.61
   3   3  -5   77.30   13.57
   3   3  -5   51.57   13.52
  -3  -3   5   46.58   13.52
  -3   3   6   54.38   14.64
  -3   3   6   66.37   14.67
   3  -3  -6   62.63   14.63
   3  -3  -6   66.51   14.68
   3   3  -6   49.49   14.56
   3   3  -6   58.18   14.57
  -3  -3   6   63.25   14.59
  -3   3   7   19.76    4.65
  -3   3   7   19.16    4.64
   3  -3  -7   17.72    4.60
   3  -3  -7   19.73    4.66
   3   3  -7   16.33    4.54
   3   3  -7   20.51    4.55
  -3  -3   7   16.81    4.54
  -3  -3   7   17.02    4.55
  -3   3   8    3.63    1.03
  -3   3   8    2.72    0.98
   3  -3  -8    2.60    0.93
   3  -3  -8    2.88    0.99
   3   3  -8    3.93    0.90
   3   3  -8    3.60    0.88
  -3  -3   8    3.52    0.89
  -3  -3   8    2.34    0.87
  -3   3   9   20.39    4.12
  -3   3   9   25.12    4.14
   3  -3  -9   -0.00    6.09
   3  -3  -9   16.85    4.01
   3  -3  -9   19.09    4.09
   3   3  -9   16.73    3.95
   3   3  -9   16.70    3.92
  -3  -3   9    9.93    3.90
  -3  -3   9   17.59    3.96
  -3   3  10   43.15   12.20
  -3   3  10   44.03   12.15
   3  -3 -10   -0.00   12.44
   3  -3 -10   57.96   12.17
   3  -3 -10   47.09   12.21
   3   3 -10   57.78   12.08
   3   3 -10   47.50   12.04
  -3  -3  10   53.08   12.06
  -3  -3  10   47.21   12.07
  -3   3  11   52.06   12.35
   3  -3 -11    2.51   12.35
   3  -3 -11   47.56   12.30
   3   3 -11   49.42   12.22
   3   3 -11   58.42   12.22
  -3  -3  11   53.96   12.22
  -3  -3  11   51.85   12.24
  -3   3  12   -0.00    0.42
   3  -3 -12    2.01    1.63
   3  -3 -12   -0.00    0.31
   3   3 -12    0.09    0.22
  -3  -3  12    0.00    0.17
  -3  -3  12    0.10    0.25
  -3   3  13    1.61    0.71
   3  -3 -13    8.26    1.89
   3  -3 -13    2.52    0.74
   3   3 -13    2.63    0.62
  -3  -3  13    1.76    0.58
  -3  -3  13    1.60    0.59
  -3   3  14    0.00    0.42
   3  -3 -14    2.87    1.08
   3  -3 -14    0.49    0.37
   3   3 -14    0.32    0.27
  -3  -3  14    0.62    0.27
  -3  -3  14    0.53    0.28
  -3   3  15   21.84    3.98
   3  -3 -15   31.37    4.28
   3  -3 -15   21.43    3.92
   3   3 -15    8.45    3.68
  -3  -3  15   18.38    3.75
  -3  -3  15   18.66    3.76
  -3   3  16    4.47    1.26
  -3   3  16    5.76    1.37
   3  -3 -16    4.64    1.33
   3  -3 -16    3.92    1.22
   3   3 -16    4.28    1.11
  -3  -3  16    4.06    1.12
  -3  -3  16    3.43    1.12
  -3   3  17    6.29    1.50
  -3   3  17    5.60    1.50
   3  -3 -17    3.99    1.40
   3  -3 -17    4.77    1.42
   3   3 -17    0.18    2.25
   3   3 -17    4.65    1.29
  -3  -3  17    5.14    1.33
  -3  -3  17    5.31    1.33
  -3   3  18    0.34    0.41
  -3   3  18    0.11    0.37
   3  -3 -18    0.23    0.29
   3  -3 -18    0.40    0.36
   3   3 -18    0.46    0.74
   3   3 -18    0.00    0.19
  -3  -3  18    0.21    0.26
  -3   3  19    1.81    0.67
  -3   3  19    1.95    0.73
   3  -3 -19    1.24    0.59
   3  -3 -19    2.21    0.71
   3   3 -19    3.61    0.73
   3   3 -19    2.70    0.56
  -3  -3  19    0.47    0.53
  -3   3  20    2.66    1.00
   3  -3 -20    1.83    0.84
   3   3 -20    3.51    0.83
   3   3 -20    3.42    0.82
  -3  -3  20    2.81    0.86
  -3   3  21    6.71    2.04
   3  -3 -21    6.39    1.90
   3   3 -21    6.13    1.81
   3   3 -21    9.97    1.87
  -3  -3  21    6.81    1.89
  -3   3  22    5.99    1.54
   3  -3 -22    4.23    1.40
   3   3 -22    5.08    1.32
  -3  -3  22    5.44    1.41
  -3   3  23    0.20    0.42
   3  -3 -23    0.22    0.30
   3   3 -23    0.63    0.25
  -3  -3  23    1.02    0.37
  -3   3  24    1.45    0.64
   3  -3 -24    1.21    0.50
  -3  -3  24    0.98    0.49
  -3   3  25   12.11    3.39
   3  -3 -25   13.22    3.35
  -3   3  26    5.92    1.50
   3  -3 -26    4.12    1.40
  -3   3  27    6.32    1.92
  -3  -3  27    6.99    1.82
  -3   3  28   -0.00    0.44
  -3  -3  28    0.73    0.33
  -3   3  29    0.69    0.48
  -3  -3  29    0.47    0.33
  -3   3  30    1.26    0.61
  -3  -3  30    1.62    0.54
  -3   3  31    3.11    1.14
   3  -3 -31    4.67    1.26
  -3  -3  31    3.23    1.01
  -3   3  32    0.48    0.47
  -3  -3  32    0.05    0.20
  -3   3  33   -0.00    0.43
  -3  -3  33   -0.00    0.21
  -3   3  34    0.84    0.49
  -3  -3  34    0.11    0.23
  -3   3  35    0.34    0.53
  -3  -3  35    1.29    0.47
  -3   3  36    0.66    0.58
  -3  -3  36    0.08    0.27
  -3   3  37    0.42    0.47
  -3  -3  37    0.29    0.30
  -3   3  38   -0.00    0.42
  -3  -3  38    0.30    0.33
  -3   3  39    0.00    0.57
  -3  -3  39   -0.00    0.25
  -3  -3  40   -0.00    0.33
  -3  -3  41    1.43    0.61
  -3   4   1   16.62    3.55
  -3   4   1   13.96    3.52
   3  -4  -1   12.24    3.48
   3  -4  -1   12.68    3.52
   3   4  -1   12.28    3.48
   3   4  -1   15.92    3.53
  -3  -4   1   13.69    3.50
  -3  -4   1   13.30    3.50
  -3   4   2   14.84    4.14
  -3   4   2   18.07    4.17
   3  -4  -2   17.10    4.14
   3  -4  -2   17.19    4.19
   3   4  -2   16.61    4.12
   3   4  -2   17.02    4.14
  -3  -4   2   14.71    4.12
  -3  -4   2   15.03    4.13
  -3   4   3   32.38    9.17
  -3   4   3   59.03    9.28
   3  -4  -3   50.56    9.21
   3  -4  -3   37.36    9.20
   3   4  -3   35.39    9.13
  -3  -4   3   25.56    9.10
  -3  -4   3   36.70    9.15
  -3   4   4    2.89    1.07
  -3   4   4    4.63    1.09
   3  -4  -4    3.42    1.03
   3  -4  -4    1.51    1.02
   3   4  -4    5.17    1.04
  -3  -4   4    4.14    1.03
  -3   4   5    4.62    1.13
  -3   4   5    3.86    1.10
   3  -4  -5    3.54    1.05
   3  -4  -5    2.35    1.06
   3   4  -5    3.09    0.99
   3   4  -5    4.47    1.02
  -3  -4   5    3.40    1.00
  -3   4   6    8.37    2.30
  -3   4   6    8.19    2.28
   3  -4  -6    9.92    2.27
   3  -4  -6    6.64    2.26
   3   4  -6    7.56    2.18
   3   4  -6   10.38    2.21
  -3  -4   6    9.02    2.21
  -3  -4   6    7.65    2.20
  -3   4   7   31.69    7.57
  -3   4   7   30.79    7.52
   3  -4  -7    0.00    9.02
   3  -4  -7   28.32    7.48
   3  -4  -7   33.63    7.56
   3   4  -7   28.76    7.42
   3   4  -7   30.91    7.42
  -3  -4   7   31.23    7.44
  -3  -4   7   27.39    7.43
  -3   4   8   21.31    5.55
  -3   4   8   23.50    5.53
   3  -4  -8   -0.00    6.26
   3  -4  -8   17.03    5.45
   3  -4  -8   21.95    5.53
   3   4  -8   24.69    5.42
   3   4  -8   26.23    5.41
  -3  -4   8   18.77    5.40
  -3  -4   8   21.19    5.42
  -3   4   9   14.83    3.51
   3  -4  -9    0.00    4.14
   3  -4  -9   15.63    3.48
   3  -4  -9   15.25    3.53
   3   4  -9   14.09    3.36
   3   4  -9   12.71    3.33
  -3  -4   9   13.21    3.36
  -3  -4   9   12.16    3.37
  -3   4  10    4.07    1.24
   3  -4 -10    0.93    1.98
   3  -4 -10    4.34    1.20
   3   4 -10    5.65    1.11
   3   4 -10    4.59    1.05
  -3  -4  10    3.71    1.08
  -3  -4  10    2.41    1.06
  -3   4  11   12.43    2.90
   3  -4 -11   12.62    2.86
   3   4 -11   14.41    2.74
   3   4 -11    8.92    2.66
  -3  -4  11   11.10    2.71
  -3  -4  11   11.42    2.73
  -3   4  12   28.01    6.71
   3  -4 -12   27.77    6.67
   3   4 -12   28.64    6.54
  -3  -4  12   22.17    6.51
  -3  -4  12   29.01    6.56
  -3   4  13   31.45    7.40
  -3   4  13   29.99    7.37
   3  -4 -13   51.29    7.82
   3  -4 -13   30.87    7.34
   3   4 -13   30.01    7.20
  -3  -4  13   25.59    7.18
  -3  -4  13   27.76    7.21
  -3   4  14    1.92    0.80
  -3   4  14    3.00    0.88
   3  -4 -14    0.99    0.85
   3  -4 -14    2.14    0.80
   3   4 -14    2.11    0.66
  -3  -4  14    2.62    0.65
  -3  -4  14    2.64    0.69
  -3   4  15   13.07    3.49
  -3   4  15   13.11    3.51
   3  -4 -15   15.20    3.55
   3  -4 -15   10.90    3.44
   3   4 -15   14.79    3.33
  -3  -4  15   11.65    3.31
  -3  -4  15   14.47    3.35
  -3   4  16    5.41    1.37
  -3   4  16    3.77    1.37
   3  -4 -16    4.53    1.34
   3  -4 -16    5.57    1.38
   3   4 -16    4.15    1.18
  -3  -4  16    3.80    1.17
  -3  -4  16    5.71    1.22
  -3   4  17    8.72    2.40
  -3   4  17   11.69    2.51
   3  -4 -17    6.62    2.30
   3   4 -17    9.85    2.23
  -3  -4  17    9.05    2.23
  -3  -4  17    7.62    2.23
  -3   4  18    6.90    1.90
  -3   4  18    8.88    2.02
   3  -4 -18    5.20    1.79
   3   4 -18    0.55    1.98
   3   4 -18    8.32    1.74
  -3  -4  18    6.92    1.75
  -3   4  19    0.71    0.64
  -3   4  19    1.75    0.79
   3  -4 -19    1.77    0.62
   3   4 -19    3.33    0.69
   3   4 -19    1.86    0.53
  -3  -4  19    1.60    0.55
  -3   4  20    1.53    0.64
   3  -4 -20    1.86    0.53
   3   4 -20    0.98    0.34
   3   4 -20    1.10    0.39
  -3  -4  20    1.07    0.42
  -3   4  21    0.38    0.47
   3  -4 -21    0.15    0.28
   3   4 -21    0.10    0.11
  -3  -4  21    0.17    0.25
  -3   4  22    0.04    0.40
   3  -4 -22    0.31    0.29
  -3  -4  22    0.00    0.24
  -3   4  23    5.39    1.69
   3  -4 -23    4.25    1.57
  -3  -4  23    7.28    1.57
  -3   4  24    3.94    1.37
  -3  -4  24    4.91    1.27
  -3   4  25    5.55    1.65
  -3   4  26    0.47    0.46
  -3   4  27    6.78    1.92
   3  -4 -27    6.47    1.89
  -3   4  28    0.34    0.47
   3  -4 -28    0.59    0.49
  -3  -4  28    0.46    0.29
  -3   4  29    3.26    0.97
   3  -4 -29    2.72    0.98
  -3  -4  29    2.04    0.73
  -3   4  30    0.45    0.51
   3  -4 -30   -0.00    0.47
  -3  -4  30    0.20    0.22
  -3   4  31   -0.00    0.46
   3  -4 -31    0.66    0.57
  -3  -4  31    0.00    0.21
  -3   4  32    0.38    0.50
   3  -4 -32    0.50    0.53
  -3  -4  32    0.08    0.20
  -3   4  33    2.01    0.72
   3  -4 -33    2.17    0.75
  -3  -4  33    0.50    0.35
  -3   4  34    1.53    0.69
  -3  -4  34    0.44    0.33
[truncated: 817,774 more chars]
