# Supplementary material for: LED-pump-X-ray-multiprobe crystallography for sub-second timescales
Source: Commun Chem. 2022 Aug 26;5:102. doi: 10.1038/s42004-022-00716-1 (PMC9814726; doi:10.1038/s42004-022-00716-1)
Supplement: Supplementary file 10 — Supplementary Data 1 [file 42004_2022_716_MOESM10_ESM.zip › CIFs/4s_272K/272K_4s_t5_excit.cif]

  data_global

# SUBMISSION DETAILS
 
_publ_contact_author_name       'Hatcher, Lauren'
_publ_contact_author_address
;
School of Chemistry
Cardiff University
Main Building
Park Place 
Cardiff
CF10 3AT
United Kingdom
;
_publ_contact_author_email       'HatcherL1@cardiff.ac.uk'
_publ_requested_category          FM
_publ_section_comment
; 
?
;
_publ_section_references
;
Diamond General Data Aquisition (GDA) software: http://www.opengda.org/

XIA2: Winter, G. (2010) J. Appl. Cryst. 43, 186-190.
POINTLESS: Evans, P. (2006) Acta Cryst. D62, 72-82.
AIMLESS: Evans, P. R. and Murshudov, G. N. (2013) Acta Cryst. D69, 1204-1214.
DIALS: Winter, G., et al. Acta Cryst. (2018) D74, 85-97.
CCP4: Winn, M. D. et al. (2011) Acta Cryst. D67, 235-242.
   
SHELXL: Sheldrick G. M. (2015). Acta Cryst. C71, 3-8.
SHELXT:	Sheldrick, G. M. (2015). Acta Cryst. A71, 3-8.
 
OLEX2: Dolomanov, O.V.; Bourhis, L.J.; Gildea, R.J.; Howard, J.A.K.; Puschmann,
 H., OLEX2: A complete structure solution, refinement and analysis program 
 (2009). J. Appl. Cryst., 42, 339-341.

MERCURY: Macrae, C. F., Bruno, I. J., Chisholm, J. A., Edgington,
P. R., McCabe, P., Pidcock, E., Rodriguez-Monge, L., Taylor, R.,
van de Streek, J. & Wood, P. A. (2008). J. Appl. Cryst. 41, 466-470.
;

####
 
data_272K_4s_t5_excit
 
_audit_creation_method            'SHELXL-2018/3'
_shelx_SHELXL_version_number      '2018/3'
_chemical_name_systematic         
;
Nitro-(N,N,N',N'-tetrabutyldiethylenetriamine)palladium(II)
tetraphenylborate, tetrahydrofuran solvate
;
_chemical_name_common             ?
_chemical_melting_point           ?
_chemical_formula_moiety          
;
C20 H45 N4 O2 Pd, C24 H20 B, C4 H8 O
;
_chemical_formula_sum            'C48 H73 B N4 O3 Pd' 
_chemical_formula_weight          871.31

loop_
 _atom_type_symbol
 _atom_type_description
 _atom_type_scat_dispersion_real
 _atom_type_scat_dispersion_imag
 _atom_type_scat_source
 'C'  'C'   0.0010   0.0010
 'International Tables Vol C Tables 4.2.6.8 and 6.1.1.4'
 'H'  'H'   0.0000   0.0000
 'International Tables Vol C Tables 4.2.6.8 and 6.1.1.4'
 'B'  'B'   0.0000   0.0000
 'International Tables Vol C Tables 4.2.6.8 and 6.1.1.4'
 'N'  'N'   0.0030   0.0020
 'International Tables Vol C Tables 4.2.6.8 and 6.1.1.4'
 'O'  'O'   0.0050   0.0030
 'International Tables Vol C Tables 4.2.6.8 and 6.1.1.4'
 'Pd'  'Pd'  -2.5040   0.6150
 'International Tables Vol C Tables 4.2.6.8 and 6.1.1.4'
 
_space_group_crystal_system       monoclinic
_space_group_IT_number            14
_space_group_name_H-M_alt         'P 21/n'
_space_group_name_Hall            '-P 2yn'
 
_shelx_space_group_comment
;
The symmetry employed for this shelxl refinement is uniquely defined
by the following loop, which should always be used as a source of
symmetry information in preference to the above space-group names.
They are only intended as comments.
;
 
loop_
 _space_group_symop_operation_xyz
 'x, y, z'
 '-x+1/2, y+1/2, -z+1/2'
 '-x, -y, -z'
 'x-1/2, -y-1/2, z-1/2'
 
_cell_length_a                    11.6651(4)
_cell_length_b                    13.5826(4)
_cell_length_c                    30.1884(10)
_cell_angle_alpha                 90
_cell_angle_beta                  93.315(3)
_cell_angle_gamma                 90
_cell_volume                      4775.1(3)
_cell_formula_units_Z             4
_cell_measurement_temperature     272(2)
_cell_measurement_reflns_used     8616
_cell_measurement_theta_max       20.5015992019
_cell_measurement_theta_min       1.22908263472
 
_exptl_crystal_description        Plate
_exptl_crystal_colour             Yellow
_exptl_crystal_density_meas       ?
_exptl_crystal_density_method     ?
_exptl_crystal_density_diffrn     1.212          
_exptl_crystal_F_000              1856
_exptl_transmission_factor_min    ?
_exptl_transmission_factor_max    ?
_exptl_crystal_size_max           0.100
_exptl_crystal_size_mid           0.100
_exptl_crystal_size_min           0.050
_exptl_absorpt_coefficient_mu     0.202
_shelx_estimated_absorpt_T_min    0.980
_shelx_estimated_absorpt_T_max    0.990
_exptl_absorpt_correction_T_min   0.995902386375
_exptl_absorpt_correction_T_max   1.0
_exptl_absorpt_correction_type    empirical
_exptl_absorpt_process_details    
;
CCP4 7.0.048: AIMLESS, version 0.5.32 : 29/03/17
Scaling & analysis of unmerged intensities, absorption correction using spherical harmonics
;
_exptl_absorpt_special_details    ?
_diffrn_ambient_temperature       272(2)
_diffrn_radiation_wavelength      0.534
_diffrn_measurement_device_type   'Photon counting pixel array'
_diffrn_radiation_type            Synchrotron
_diffrn_measurement_method        'shutterless scans'
_diffrn_radiation_source          'Diamond Light Source Beamline I19-2'
_diffrn_radiation_monochromator   'Silicon 111'
_diffrn_detector_area_resol_mean  ?
_diffrn_reflns_number             32775
_diffrn_reflns_av_unetI/netI      0.1625
_diffrn_reflns_av_R_equivalents   0.1477
_diffrn_reflns_limit_h_min        -14
_diffrn_reflns_limit_h_max        14
_diffrn_reflns_limit_k_min        -16
_diffrn_reflns_limit_k_max        13
_diffrn_reflns_limit_l_min        -37
_diffrn_reflns_limit_l_max        35
_diffrn_reflns_theta_min          1.381
_diffrn_reflns_theta_max          19.496
_diffrn_reflns_theta_full         18.687
_diffrn_measured_fraction_theta_max   0.991
_diffrn_measured_fraction_theta_full  0.991
_diffrn_reflns_Laue_measured_fraction_max    0.991
_diffrn_reflns_Laue_measured_fraction_full   0.991
_diffrn_reflns_point_group_measured_fraction_max   0.991
_diffrn_reflns_point_group_measured_fraction_full  0.991
_reflns_number_total              9681
_reflns_number_gt                 4735
_reflns_threshold_expression      'I > 2\s(I)'
_reflns_Friedel_coverage          0.000
_reflns_Friedel_fraction_max      .
_reflns_Friedel_fraction_full     .
 
_reflns_special_details
;
 Reflections were merged by SHELXL according to the crystal
 class for the calculation of statistics and refinement.
 
 _reflns_Friedel_fraction is defined as the number of unique
 Friedel pairs measured divided by the number that would be
 possible theoretically, ignoring centric projections and
 systematic absences.
;
 
_computing_data_collection        'Diamond GDA (http://www.opengda.org/)'
_computing_cell_refinement        'DIALS (Winter, 2018)'
_computing_data_reduction         'XIA2 (Winter 2010)'
_computing_structure_solution     'SHELXT (Sheldrick, 2015)'
_computing_structure_refinement   'SHELXL (Sheldrick, 2015)'
_computing_molecular_graphics     'OLEX2 (Dolomanov et al., 2009)'
_computing_publication_material   'MERCURY (Macrae et al., 2008)'
_refine_special_details           ?
_refine_ls_structure_factor_coef  Fsqd
_refine_ls_matrix_type            full
_refine_ls_weighting_scheme       calc
_refine_ls_weighting_details
'w=1/[\s^2^(Fo^2^)+(0.0483P)^2^] where P=(Fo^2^+2Fc^2^)/3'
_atom_sites_solution_primary      ?
_atom_sites_solution_secondary    ?
_atom_sites_solution_hydrogens    geom
_refine_ls_hydrogen_treatment     constr
_refine_ls_extinction_method      'SHELXL-2018/3 (Sheldrick 2018)'
_refine_ls_extinction_coef        0.0034(6)
_refine_ls_extinction_expression
 'Fc^*^=kFc[1+0.001xFc^2^\l^3^/sin(2\q)]^-1/4^'
_refine_ls_number_reflns          9681
_refine_ls_number_parameters      527
_refine_ls_number_restraints      490
_refine_ls_R_factor_all           0.1368
_refine_ls_R_factor_gt            0.0744
_refine_ls_wR_factor_ref          0.1952
_refine_ls_wR_factor_gt           0.1629
_refine_ls_goodness_of_fit_ref    0.901
_refine_ls_restrained_S_all       0.896
_refine_ls_shift/su_max           0.000
_refine_ls_shift/su_mean          0.000
 
loop_
 _atom_site_label
 _atom_site_type_symbol
 _atom_site_fract_x
 _atom_site_fract_y
 _atom_site_fract_z
 _atom_site_U_iso_or_equiv
 _atom_site_adp_type
 _atom_site_occupancy
 _atom_site_site_symmetry_order  
 _atom_site_calc_flag
 _atom_site_refinement_flags_posn
 _atom_site_refinement_flags_adp
 _atom_site_refinement_flags_occupancy
 _atom_site_disorder_assembly
 _atom_site_disorder_group
Pd1 Pd 0.33964(3) 0.77534(3) 0.34690(2) 0.05662(19) Uani 1 1 d . . . . .
N2 N 0.3462(3) 0.9272(3) 0.33778(12) 0.0652(10) Uani 1 1 d . . . . .
N3 N 0.4552(3) 0.7984(3) 0.39777(11) 0.0556(9) Uani 1 1 d . . . . .
H3 H 0.532183 0.788058 0.387253 0.067 Uiso 1 1 calc R U . . .
N4 N 0.3307(3) 0.6317(3) 0.37146(12) 0.0578(9) Uani 1 1 d . . . . .
C1 C 0.4419(5) 0.9639(4) 0.36987(16) 0.0755(14) Uani 1 1 d . . . . .
H1A H 0.514951 0.959117 0.356208 0.091 Uiso 1 1 calc R U . . .
H1B H 0.428817 1.032444 0.377041 0.091 Uiso 1 1 calc R U . . .
C2 C 0.4453(5) 0.9028(3) 0.41170(15) 0.0705(13) Uani 1 1 d . . . . .
H2A H 0.510590 0.921283 0.431270 0.085 Uiso 1 1 calc R U . . .
H2B H 0.375711 0.912517 0.427271 0.085 Uiso 1 1 calc R U . . .
C3 C 0.4346(4) 0.7233(3) 0.43246(15) 0.0594(12) Uani 1 1 d . . . . .
H3A H 0.365408 0.738931 0.447367 0.071 Uiso 1 1 calc R U . . .
H3B H 0.498719 0.721375 0.454375 0.071 Uiso 1 1 calc R U . . .
C4 C 0.4217(4) 0.6248(3) 0.40884(14) 0.0592(11) Uani 1 1 d . . . . .
H4A H 0.494307 0.606152 0.397162 0.071 Uiso 1 1 calc R U . . .
H4B H 0.400600 0.574622 0.429714 0.071 Uiso 1 1 calc R U . . .
C5 C 0.2308(5) 0.9662(4) 0.35142(18) 0.0757(14) Uani 1 1 d . . . . .
H5A H 0.171085 0.935279 0.332537 0.091 Uiso 1 1 calc R U . . .
H5B H 0.220519 0.944448 0.381533 0.091 Uiso 1 1 calc R U . . .
C6 C 0.2113(6) 1.0764(4) 0.3497(2) 0.1008(19) Uani 1 1 d . . . . .
H6A H 0.217472 1.099401 0.319512 0.121 Uiso 1 1 calc R U . . .
H6B H 0.270382 1.109006 0.368300 0.121 Uiso 1 1 calc R U . . .
C7 C 0.0940(6) 1.1039(5) 0.3654(3) 0.128(2) Uani 1 1 d . . . . .
H7A H 0.035408 1.065037 0.349335 0.154 Uiso 1 1 calc R U . . .
H7B H 0.091225 1.088709 0.396692 0.154 Uiso 1 1 calc R U . . .
C8 C 0.0695(8) 1.2103(5) 0.3582(4) 0.184(4) Uani 1 1 d . . . . .
H8A H 0.010562 1.230793 0.377113 0.276 Uiso 1 1 calc R U . . .
H8B H 0.044008 1.220997 0.327752 0.276 Uiso 1 1 calc R U . . .
H8C H 0.137971 1.247755 0.365035 0.276 Uiso 1 1 calc R U . . .
C9 C 0.3663(4) 0.9601(4) 0.29189(15) 0.0718(13) Uani 1 1 d . . . . .
H9A H 0.374217 1.031173 0.292012 0.086 Uiso 1 1 calc R U . . .
H9B H 0.298793 0.944063 0.272966 0.086 Uiso 1 1 calc R U . . .
C10 C 0.4685(5) 0.9169(4) 0.27195(16) 0.0810(15) Uani 1 1 d . . . . .
H10A H 0.467119 0.845858 0.275199 0.097 Uiso 1 1 calc R U . . .
H10B H 0.537744 0.941352 0.287555 0.097 Uiso 1 1 calc R U . . .
C11 C 0.4704(5) 0.9434(5) 0.22262(18) 0.0972(18) Uani 1 1 d . . . . .
H11A H 0.406204 0.911709 0.206476 0.117 Uiso 1 1 calc R U . . .
H11B H 0.461297 1.013999 0.219135 0.117 Uiso 1 1 calc R U . . .
C12 C 0.5799(6) 0.9120(6) 0.2033(2) 0.138(3) Uani 1 1 d . . . . .
H12A H 0.577362 0.928601 0.172350 0.206 Uiso 1 1 calc R U . . .
H12B H 0.589231 0.842166 0.206723 0.206 Uiso 1 1 calc R U . . .
H12C H 0.643406 0.945205 0.218455 0.206 Uiso 1 1 calc R U . . .
C13 C 0.2116(4) 0.6240(3) 0.38854(17) 0.0665(12) Uani 1 1 d . . . . .
H13A H 0.203022 0.676402 0.409906 0.080 Uiso 1 1 calc R U . . .
H13B H 0.156463 0.636260 0.363854 0.080 Uiso 1 1 calc R U . . .
C14 C 0.1793(4) 0.5291(4) 0.40990(18) 0.0758(14) Uani 1 1 d . . . . .
H14A H 0.231875 0.516636 0.435355 0.091 Uiso 1 1 calc R U . . .
H14B H 0.186943 0.475670 0.388975 0.091 Uiso 1 1 calc R U . . .
C15 C 0.0585(5) 0.5310(4) 0.4247(2) 0.0859(16) Uani 1 1 d . . . . .
H15A H 0.051932 0.584022 0.445879 0.103 Uiso 1 1 calc R U . . .
H15B H 0.006768 0.545576 0.399202 0.103 Uiso 1 1 calc R U . . .
C16 C 0.0204(5) 0.4372(4) 0.4454(2) 0.101(2) Uani 1 1 d . . . . .
H16A H 0.019770 0.385231 0.423846 0.152 Uiso 1 1 calc R U . . .
H16B H -0.055425 0.445672 0.455569 0.152 Uiso 1 1 calc R U . . .
H16C H 0.072495 0.420701 0.470061 0.152 Uiso 1 1 calc R U . . .
C17 C 0.3490(4) 0.5518(4) 0.33904(16) 0.0698(13) Uani 1 1 d . . . . .
H17A H 0.282848 0.549126 0.318090 0.084 Uiso 1 1 calc R U . . .
H17B H 0.352866 0.489571 0.354846 0.084 Uiso 1 1 calc R U . . .
C18 C 0.4544(5) 0.5620(4) 0.31370(18) 0.0860(16) Uani 1 1 d . . . . .
H18A H 0.521507 0.560951 0.334205 0.103 Uiso 1 1 calc R U . . .
H18B H 0.452683 0.624873 0.298476 0.103 Uiso 1 1 calc R U . . .
C19 C 0.4638(6) 0.4796(5) 0.2799(2) 0.125(3) Uani 1 1 d . . . . .
H19A H 0.455451 0.417126 0.294965 0.150 Uiso 1 1 calc R U . . .
H19B H 0.400156 0.485487 0.257923 0.150 Uiso 1 1 calc R U . . .
C20 C 0.5680(7) 0.4770(6) 0.2573(3) 0.161(3) Uani 1 1 d . . . . .
H20A H 0.570602 0.417611 0.240127 0.241 Uiso 1 1 calc R U . . .
H20B H 0.632299 0.478679 0.278591 0.241 Uiso 1 1 calc R U . . .
H20C H 0.570975 0.532927 0.237960 0.241 Uiso 1 1 calc R U . . .
C21 C 0.6564(4) 0.3739(3) 0.42733(16) 0.0608(11) Uani 1 1 d . . . . .
C22 C 0.7085(4) 0.4242(4) 0.39360(18) 0.0749(14) Uani 1 1 d . . . . .
H22 H 0.724072 0.390219 0.367897 0.090 Uiso 1 1 calc R U . . .
C23 C 0.7377(5) 0.5224(4) 0.3968(2) 0.0910(17) Uani 1 1 d . . . . .
H23 H 0.773006 0.552811 0.373622 0.109 Uiso 1 1 calc R U . . .
C24 C 0.7156(5) 0.5751(4) 0.4336(2) 0.0879(16) Uani 1 1 d . . . . .
H24 H 0.737081 0.640919 0.436015 0.105 Uiso 1 1 calc R U . . .
C25 C 0.6610(5) 0.5296(4) 0.46703(19) 0.0789(15) Uani 1 1 d . . . . .
H25 H 0.643547 0.564839 0.492179 0.095 Uiso 1 1 calc R U . . .
C26 C 0.6320(5) 0.4315(4) 0.46326(17) 0.0707(13) Uani 1 1 d . . . . .
H26 H 0.594036 0.402586 0.486171 0.085 Uiso 1 1 calc R U . . .
C27 C 0.7348(4) 0.2021(4) 0.45856(16) 0.0637(12) Uani 1 1 d . . . . .
C28 C 0.8092(5) 0.2509(4) 0.48844(18) 0.0743(14) Uani 1 1 d . . . . .
H28 H 0.804338 0.319136 0.490011 0.089 Uiso 1 1 calc R U . . .
C29 C 0.8917(5) 0.2031(5) 0.5165(2) 0.0956(19) Uani 1 1 d . . . . .
H29 H 0.938262 0.239703 0.536399 0.115 Uiso 1 1 calc R U . . .
C30 C 0.9040(5) 0.1042(5) 0.5148(2) 0.0997(19) Uani 1 1 d . . . . .
H30 H 0.959086 0.072250 0.533050 0.120 Uiso 1 1 calc R U . . .
C31 C 0.8333(5) 0.0524(5) 0.4855(2) 0.0966(18) Uani 1 1 d . . . . .
H31 H 0.840058 -0.015744 0.484042 0.116 Uiso 1 1 calc R U . . .
C32 C 0.7515(5) 0.1000(4) 0.4579(2) 0.0883(17) Uani 1 1 d . . . . .
H32 H 0.705866 0.062375 0.438095 0.106 Uiso 1 1 calc R U . . .
C33 C 0.5055(4) 0.2306(3) 0.44433(15) 0.0574(10) Uani 1 1 d . . . . .
C34 C 0.4794(4) 0.1456(3) 0.46647(15) 0.0625(12) Uani 1 1 d . . . . .
H34 H 0.538068 0.100475 0.472843 0.075 Uiso 1 1 calc R U . . .
C35 C 0.3698(4) 0.1232(4) 0.47989(17) 0.0737(14) Uani 1 1 d . . . . .
H35 H 0.356954 0.064722 0.494800 0.088 Uiso 1 1 calc R U . . .
C36 C 0.2806(5) 0.1885(4) 0.47092(19) 0.0823(15) Uani 1 1 d . . . . .
H36 H 0.207398 0.174991 0.479953 0.099 Uiso 1 1 calc R U . . .
C37 C 0.3022(5) 0.2733(4) 0.4485(2) 0.0871(17) Uani 1 1 d . . . . .
H37 H 0.243361 0.318195 0.442084 0.104 Uiso 1 1 calc R U . . .
C38 C 0.4118(5) 0.2923(4) 0.4353(2) 0.0839(16) Uani 1 1 d . . . . .
H38 H 0.423561 0.349847 0.419489 0.101 Uiso 1 1 calc R U . . .
C39 C 0.6361(5) 0.2131(4) 0.37499(17) 0.0737(14) Uani 1 1 d . . . . .
C40 C 0.5448(6) 0.2203(4) 0.34477(19) 0.0872(17) Uani 1 1 d . . . . .
H40 H 0.475959 0.244965 0.354221 0.105 Uiso 1 1 calc R U . . .
C41 C 0.5496(7) 0.1924(5) 0.3001(2) 0.107(2) Uani 1 1 d . . . . .
H41 H 0.485457 0.199380 0.280587 0.129 Uiso 1 1 calc R U . . .
C42 C 0.6495(8) 0.1549(5) 0.2856(2) 0.130(3) Uani 1 1 d . . . . .
H42 H 0.653484 0.135143 0.256232 0.156 Uiso 1 1 calc R U . . .
C43 C 0.7438(8) 0.1465(6) 0.3146(2) 0.148(3) Uani 1 1 d . . . . .
H43 H 0.812419 0.122165 0.304836 0.178 Uiso 1 1 calc R U . . .
C44 C 0.7366(6) 0.1741(6) 0.3579(2) 0.121(2) Uani 1 1 d . . . . .
H44 H 0.801325 0.166716 0.377047 0.145 Uiso 1 1 calc R U . . .
B1 B 0.6330(6) 0.2554(4) 0.42653(19) 0.0617(11) Uani 1 1 d . . . . .
O3 O 0.6885(16) 0.804(3) 0.3648(12) 0.099(2) Uani 0.556(18) 1 d D . P A 1
C45 C 0.7369(14) 0.775(2) 0.3244(7) 0.105(3) Uani 0.556(18) 1 d D . P A 1
H45A H 0.729671 0.828327 0.302805 0.126 Uiso 0.556(18) 1 calc R U P A 1
H45B H 0.697655 0.717845 0.312050 0.126 Uiso 0.556(18) 1 calc R U P A 1
C46 C 0.8607(13) 0.7528(19) 0.3354(8) 0.117(3) Uani 0.556(18) 1 d D . P A 1
H46A H 0.872349 0.683046 0.341030 0.141 Uiso 0.556(18) 1 calc R U P A 1
H46B H 0.908333 0.773278 0.311786 0.141 Uiso 0.556(18) 1 calc R U P A 1
C47 C 0.8851(12) 0.8105(17) 0.3754(5) 0.117(3) Uani 0.556(18) 1 d D . P A 1
H47A H 0.925445 0.770079 0.397729 0.141 Uiso 0.556(18) 1 calc R U P A 1
H47B H 0.934150 0.865611 0.368806 0.141 Uiso 0.556(18) 1 calc R U P A 1
C48 C 0.7815(12) 0.8461(13) 0.3921(5) 0.105(3) Uani 0.556(18) 1 d D . P A 1
H48A H 0.779026 0.917408 0.390649 0.126 Uiso 0.556(18) 1 calc R U P A 1
H48B H 0.776156 0.826195 0.422791 0.126 Uiso 0.556(18) 1 calc R U P A 1
O3A O 0.678(2) 0.806(4) 0.3619(15) 0.099(2) Uani 0.444(18) 1 d D . P A 2
C45A C 0.7316(17) 0.757(2) 0.3265(10) 0.105(3) Uani 0.444(18) 1 d D . P A 2
H45C H 0.703631 0.781935 0.297767 0.126 Uiso 0.444(18) 1 calc R U P A 2
H45D H 0.718830 0.686164 0.327313 0.126 Uiso 0.444(18) 1 calc R U P A 2
C46A C 0.8569(16) 0.782(2) 0.3361(10) 0.117(3) Uani 0.444(18) 1 d D . P A 2
H46C H 0.896487 0.726893 0.350878 0.141 Uiso 0.444(18) 1 calc R U P A 2
H46D H 0.893456 0.795173 0.308675 0.141 Uiso 0.444(18) 1 calc R U P A 2
C47A C 0.8618(15) 0.8674(18) 0.3643(7) 0.117(3) Uani 0.444(18) 1 d D . P A 2
H47C H 0.921171 0.859659 0.387856 0.141 Uiso 0.444(18) 1 calc R U P A 2
H47D H 0.878682 0.925598 0.347230 0.141 Uiso 0.444(18) 1 calc R U P A 2
C48A C 0.7525(16) 0.8763(15) 0.3822(6) 0.105(3) Uani 0.444(18) 1 d D . P A 2
H48C H 0.759407 0.865516 0.414048 0.126 Uiso 0.444(18) 1 calc R U P A 2
H48D H 0.722190 0.941953 0.376810 0.126 Uiso 0.444(18) 1 calc R U P A 2
O1 O 0.1262(4) 0.7611(3) 0.29873(15) 0.1184(15) Uani 0.796(6) 1 d D . P B 3
O2 O 0.2620(4) 0.7242(2) 0.25916(15) 0.1184(15) Uani 0.796(6) 1 d D . P B 3
N1 N 0.2268(4) 0.74980(15) 0.29396(12) 0.0770(15) Uani 0.796(6) 1 d D . P B 3
O1A O 0.2097(14) 0.7588(2) 0.3056(3) 0.1184(15) Uani 0.204(6) 1 d D . P B 4
O2A O 0.3164(12) 0.7172(3) 0.2552(4) 0.1184(15) Uani 0.204(6) 1 d D . P B 4
N1A N 0.2102(11) 0.7317(3) 0.2643(3) 0.0770(15) Uani 0.204(6) 1 d D . P B 4
 
loop_
 _atom_site_aniso_label
 _atom_site_aniso_U_11
 _atom_site_aniso_U_22
 _atom_site_aniso_U_33
 _atom_site_aniso_U_23
 _atom_site_aniso_U_13
 _atom_site_aniso_U_12
Pd1 0.0594(3) 0.0576(3) 0.0525(3) 0.00121(18) 0.0002(2) -0.0027(2)
N2 0.073(2) 0.064(3) 0.0587(19) 0.0054(17) 0.0020(16) 0.0011(18)
N3 0.060(2) 0.0593(18) 0.0474(19) -0.0008(14) 0.0012(17) -0.0014(18)
N4 0.057(2) 0.059(2) 0.057(2) -0.0029(16) 0.0009(15) -0.0042(18)
C1 0.087(3) 0.070(3) 0.068(3) 0.001(2) -0.007(2) -0.002(3)
C2 0.090(4) 0.060(2) 0.061(2) -0.0051(19) -0.007(2) 0.000(3)
C3 0.067(3) 0.062(2) 0.048(2) 0.0017(15) 0.000(2) 0.001(2)
C4 0.058(3) 0.063(2) 0.056(2) 0.0015(19) -0.0002(19) -0.004(2)
C5 0.077(3) 0.068(3) 0.082(3) -0.003(3) 0.003(3) 0.006(2)
C6 0.121(5) 0.071(3) 0.108(5) 0.001(3) -0.003(4) 0.024(3)
C7 0.115(5) 0.106(4) 0.161(6) -0.033(4) -0.012(4) 0.035(4)
C8 0.177(9) 0.105(5) 0.267(12) -0.043(6) -0.013(9) 0.050(5)
C9 0.080(3) 0.072(3) 0.063(2) 0.013(2) 0.001(2) -0.004(3)
C10 0.080(4) 0.097(4) 0.066(3) 0.005(3) 0.003(2) -0.004(3)
C11 0.109(4) 0.117(5) 0.067(3) 0.005(3) 0.013(3) -0.009(4)
C12 0.117(5) 0.187(8) 0.112(5) -0.008(5) 0.036(4) -0.006(5)
C13 0.058(2) 0.066(3) 0.075(3) 0.008(2) 0.004(2) -0.003(2)
C14 0.072(3) 0.069(3) 0.087(4) 0.010(3) 0.010(3) -0.005(3)
C15 0.072(3) 0.091(4) 0.096(4) 0.008(3) 0.017(3) -0.009(3)
C16 0.087(4) 0.097(4) 0.122(5) 0.015(3) 0.023(4) -0.016(3)
C17 0.085(3) 0.060(3) 0.064(3) -0.006(2) 0.001(2) 0.000(3)
C18 0.092(4) 0.093(4) 0.074(3) -0.011(3) 0.012(3) 0.008(3)
C19 0.144(6) 0.123(5) 0.112(5) -0.039(4) 0.044(4) -0.002(5)
C20 0.180(7) 0.155(7) 0.155(7) -0.034(6) 0.084(6) 0.014(6)
C21 0.059(3) 0.060(2) 0.063(2) 0.0070(17) -0.005(2) -0.005(2)
C22 0.070(3) 0.074(3) 0.082(3) 0.016(2) 0.010(3) -0.004(3)
C23 0.079(4) 0.074(3) 0.121(4) 0.023(3) 0.017(4) -0.009(3)
C24 0.075(4) 0.062(3) 0.125(4) 0.015(2) -0.009(3) -0.001(3)
C25 0.080(4) 0.060(2) 0.094(4) 0.001(2) -0.016(3) 0.004(3)
C26 0.083(4) 0.060(2) 0.069(3) 0.005(2) -0.002(3) 0.001(2)
C27 0.065(3) 0.060(2) 0.067(3) 0.001(2) 0.014(2) 0.003(2)
C28 0.070(3) 0.073(3) 0.080(3) -0.002(2) 0.001(2) 0.009(2)
C29 0.091(4) 0.092(3) 0.101(4) -0.002(3) -0.018(3) 0.019(3)
C30 0.075(4) 0.090(3) 0.134(5) 0.011(3) 0.002(3) 0.019(3)
C31 0.072(4) 0.075(4) 0.143(5) 0.011(3) 0.007(3) 0.015(3)
C32 0.073(4) 0.062(2) 0.128(5) -0.005(3) -0.004(3) 0.004(2)
C33 0.063(2) 0.055(2) 0.054(3) -0.0006(19) 0.001(2) -0.0033(18)
C34 0.068(3) 0.063(3) 0.057(3) 0.009(2) 0.002(2) 0.000(2)
C35 0.072(3) 0.072(3) 0.077(3) 0.011(3) 0.010(3) -0.005(2)
C36 0.070(3) 0.077(3) 0.101(4) 0.004(3) 0.013(3) -0.001(2)
C37 0.069(3) 0.070(3) 0.123(5) 0.006(3) 0.007(3) 0.002(3)
C38 0.070(3) 0.066(3) 0.115(5) 0.018(3) 0.004(3) 0.003(2)
C39 0.096(3) 0.069(3) 0.056(2) -0.003(2) 0.011(2) -0.011(3)
C40 0.117(4) 0.076(4) 0.068(3) 0.007(3) -0.008(3) -0.020(3)
C41 0.167(6) 0.085(4) 0.067(3) 0.004(3) -0.007(3) -0.036(4)
C42 0.200(7) 0.118(6) 0.072(4) -0.011(4) 0.019(3) -0.021(5)
C43 0.186(7) 0.179(8) 0.083(3) -0.040(5) 0.029(4) 0.035(6)
C44 0.125(5) 0.159(6) 0.080(3) -0.037(4) 0.020(3) 0.021(4)
B1 0.068(3) 0.060(2) 0.058(2) 0.001(2) 0.010(2) -0.004(2)
O3 0.089(3) 0.107(3) 0.101(4) -0.007(3) 0.008(3) 0.000(4)
C45 0.098(3) 0.114(6) 0.104(4) -0.013(4) 0.007(3) 0.000(3)
C46 0.094(3) 0.120(9) 0.139(5) -0.011(5) 0.012(3) -0.001(3)
C47 0.094(3) 0.120(9) 0.139(5) -0.011(5) 0.012(3) -0.001(3)
C48 0.098(3) 0.114(6) 0.104(4) -0.013(4) 0.007(3) 0.000(3)
O3A 0.089(3) 0.107(3) 0.101(4) -0.007(3) 0.008(3) 0.000(4)
C45A 0.098(3) 0.114(6) 0.104(4) -0.013(4) 0.007(3) 0.000(3)
C46A 0.094(3) 0.120(9) 0.139(5) -0.011(5) 0.012(3) -0.001(3)
C47A 0.094(3) 0.120(9) 0.139(5) -0.011(5) 0.012(3) -0.001(3)
C48A 0.098(3) 0.114(6) 0.104(4) -0.013(4) 0.007(3) 0.000(3)
O1 0.084(3) 0.189(4) 0.080(2) -0.025(2) -0.015(2) 0.002(2)
O2 0.084(3) 0.189(4) 0.080(2) -0.025(2) -0.015(2) 0.002(2)
N1 0.083(3) 0.075(3) 0.071(2) 0.005(2) -0.013(3) -0.007(2)
O1A 0.084(3) 0.189(4) 0.080(2) -0.025(2) -0.015(2) 0.002(2)
O2A 0.084(3) 0.189(4) 0.080(2) -0.025(2) -0.015(2) 0.002(2)
N1A 0.083(3) 0.075(3) 0.071(2) 0.005(2) -0.013(3) -0.007(2)
 
_geom_special_details
;
 All esds (except the esd in the dihedral angle between two l.s. planes)
 are estimated using the full covariance matrix.  The cell esds are taken
 into account individually in the estimation of esds in distances, angles
 and torsion angles; correlations between esds in cell parameters are only
 used when they are defined by crystal symmetry.  An approximate (isotropic)
 treatment of cell esds is used for estimating esds involving l.s. planes.
;
 
loop_
 _geom_bond_atom_site_label_1
 _geom_bond_atom_site_label_2
 _geom_bond_distance
 _geom_bond_site_symmetry_2
 _geom_bond_publ_flag
Pd1 O1A 1.919(17) . ?
Pd1 N3 2.009(4) . ?
Pd1 N1 2.040(3) . ?
Pd1 N2 2.083(4) . ?
Pd1 N4 2.091(4) . ?
N2 C9 1.487(6) . ?
N2 C1 1.519(6) . ?
N2 C5 1.525(6) . ?
N3 C2 1.485(6) . ?
N3 C3 1.492(5) . ?
N3 H3 0.9800 . ?
N4 C17 1.486(6) . ?
N4 C4 1.507(5) . ?
N4 C13 1.514(6) . ?
C1 C2 1.510(6) . ?
C1 H1A 0.9700 . ?
C1 H1B 0.9700 . ?
C2 H2A 0.9700 . ?
C2 H2B 0.9700 . ?
C3 C4 1.519(6) . ?
C3 H3A 0.9700 . ?
C3 H3B 0.9700 . ?
C4 H4A 0.9700 . ?
C4 H4B 0.9700 . ?
C5 C6 1.515(7) . ?
C5 H5A 0.9700 . ?
C5 H5B 0.9700 . ?
C6 C7 1.520(8) . ?
C6 H6A 0.9700 . ?
C6 H6B 0.9700 . ?
C7 C8 1.487(9) . ?
C7 H7A 0.9700 . ?
C7 H7B 0.9700 . ?
C8 H8A 0.9600 . ?
C8 H8B 0.9600 . ?
C8 H8C 0.9600 . ?
C9 C10 1.487(7) . ?
C9 H9A 0.9700 . ?
C9 H9B 0.9700 . ?
C10 C11 1.533(7) . ?
C10 H10A 0.9700 . ?
C10 H10B 0.9700 . ?
C11 C12 1.497(8) . ?
C11 H11A 0.9700 . ?
C11 H11B 0.9700 . ?
C12 H12A 0.9600 . ?
C12 H12B 0.9600 . ?
C12 H12C 0.9600 . ?
C13 C14 1.498(6) . ?
C13 H13A 0.9700 . ?
C13 H13B 0.9700 . ?
C14 C15 1.503(7) . ?
C14 H14A 0.9700 . ?
C14 H14B 0.9700 . ?
C15 C16 1.497(7) . ?
C15 H15A 0.9700 . ?
C15 H15B 0.9700 . ?
C16 H16A 0.9600 . ?
C16 H16B 0.9600 . ?
C16 H16C 0.9600 . ?
C17 C18 1.491(7) . ?
C17 H17A 0.9700 . ?
C17 H17B 0.9700 . ?
C18 C19 1.523(7) . ?
C18 H18A 0.9700 . ?
C18 H18B 0.9700 . ?
C19 C20 1.427(8) . ?
C19 H19A 0.9700 . ?
C19 H19B 0.9700 . ?
C20 H20A 0.9600 . ?
C20 H20B 0.9600 . ?
C20 H20C 0.9600 . ?
C21 C26 1.381(6) . ?
C21 C22 1.395(6) . ?
C21 B1 1.632(7) . ?
C22 C23 1.378(7) . ?
C22 H22 0.9300 . ?
C23 C24 1.357(8) . ?
C23 H23 0.9300 . ?
C24 C25 1.373(7) . ?
C24 H24 0.9300 . ?
C25 C26 1.377(7) . ?
C25 H25 0.9300 . ?
C26 H26 0.9300 . ?
C27 C28 1.384(7) . ?
C27 C32 1.402(7) . ?
C27 B1 1.653(8) . ?
C28 C29 1.404(7) . ?
C28 H28 0.9300 . ?
C29 C30 1.352(8) . ?
C29 H29 0.9300 . ?
C30 C31 1.369(8) . ?
C30 H30 0.9300 . ?
C31 C32 1.389(7) . ?
C31 H31 0.9300 . ?
C32 H32 0.9300 . ?
C33 C34 1.377(6) . ?
C33 C38 1.392(7) . ?
C33 B1 1.646(8) . ?
C34 C35 1.396(6) . ?
C34 H34 0.9300 . ?
C35 C36 1.382(7) . ?
C35 H35 0.9300 . ?
C36 C37 1.367(7) . ?
C36 H36 0.9300 . ?
C37 C38 1.385(7) . ?
C37 H37 0.9300 . ?
C38 H38 0.9300 . ?
C39 C40 1.365(8) . ?
C39 C44 1.412(8) . ?
C39 B1 1.661(8) . ?
C40 C41 1.405(8) . ?
C40 H40 0.9300 . ?
C41 C42 1.367(10) . ?
C41 H41 0.9300 . ?
C42 C43 1.369(10) . ?
C42 H42 0.9300 . ?
C43 C44 1.366(8) . ?
C43 H43 0.9300 . ?
C44 H44 0.9300 . ?
O3 C45 1.429(14) . ?
O3 C48 1.441(14) . ?
C45 C46 1.496(16) . ?
C45 H45A 0.9700 . ?
C45 H45B 0.9700 . ?
C46 C47 1.454(14) . ?
C46 H46A 0.9700 . ?
C46 H46B 0.9700 . ?
C47 C48 1.420(12) . ?
C47 H47A 0.9700 . ?
C47 H47B 0.9700 . ?
C48 H48A 0.9700 . ?
C48 H48B 0.9700 . ?
O3A C48A 1.412(18) . ?
O3A C45A 1.435(14) . ?
C45A C46A 1.513(16) . ?
C45A H45C 0.9700 . ?
C45A H45D 0.9700 . ?
C46A C47A 1.442(15) . ?
C46A H46C 0.9700 . ?
C46A H46D 0.9700 . ?
C47A C48A 1.419(14) . ?
C47A H47C 0.9700 . ?
C47A H47D 0.9700 . ?
C48A H48C 0.9700 . ?
C48A H48D 0.9700 . ?
O1 N1 1.2006(10) . ?
O2 N1 1.2012(10) . ?
O1A N1A 1.3002(10) . ?
O2A N1A 1.3001(10) . ?
 
loop_
 _geom_angle_atom_site_label_1
 _geom_angle_atom_site_label_2
 _geom_angle_atom_site_label_3
 _geom_angle
 _geom_angle_site_symmetry_1
 _geom_angle_site_symmetry_3
 _geom_angle_publ_flag
O1A Pd1 N3 170.0(3) . . ?
N3 Pd1 N1 177.96(17) . . ?
O1A Pd1 N2 93.66(13) . . ?
N3 Pd1 N2 85.30(15) . . ?
N1 Pd1 N2 95.27(12) . . ?
O1A Pd1 N4 93.87(12) . . ?
N3 Pd1 N4 85.39(14) . . ?
N1 Pd1 N4 94.36(11) . . ?
N2 Pd1 N4 166.75(14) . . ?
C9 N2 C1 110.3(4) . . ?
C9 N2 C5 109.6(4) . . ?
C1 N2 C5 110.0(4) . . ?
C9 N2 Pd1 115.4(3) . . ?
C1 N2 Pd1 105.8(3) . . ?
C5 N2 Pd1 105.6(3) . . ?
C2 N3 C3 115.8(3) . . ?
C2 N3 Pd1 107.8(3) . . ?
C3 N3 Pd1 107.6(3) . . ?
C2 N3 H3 108.5 . . ?
C3 N3 H3 108.5 . . ?
Pd1 N3 H3 108.5 . . ?
C17 N4 C4 109.0(4) . . ?
C17 N4 C13 110.1(4) . . ?
C4 N4 C13 111.2(4) . . ?
C17 N4 Pd1 115.9(3) . . ?
C4 N4 Pd1 106.0(3) . . ?
C13 N4 Pd1 104.6(3) . . ?
C2 C1 N2 109.6(4) . . ?
C2 C1 H1A 109.7 . . ?
N2 C1 H1A 109.7 . . ?
C2 C1 H1B 109.7 . . ?
N2 C1 H1B 109.7 . . ?
H1A C1 H1B 108.2 . . ?
N3 C2 C1 106.7(4) . . ?
N3 C2 H2A 110.4 . . ?
C1 C2 H2A 110.4 . . ?
N3 C2 H2B 110.4 . . ?
C1 C2 H2B 110.4 . . ?
H2A C2 H2B 108.6 . . ?
N3 C3 C4 106.8(3) . . ?
N3 C3 H3A 110.4 . . ?
C4 C3 H3A 110.4 . . ?
N3 C3 H3B 110.4 . . ?
C4 C3 H3B 110.4 . . ?
H3A C3 H3B 108.6 . . ?
N4 C4 C3 110.1(4) . . ?
N4 C4 H4A 109.6 . . ?
C3 C4 H4A 109.6 . . ?
N4 C4 H4B 109.6 . . ?
C3 C4 H4B 109.6 . . ?
H4A C4 H4B 108.2 . . ?
C6 C5 N2 117.9(5) . . ?
C6 C5 H5A 107.8 . . ?
N2 C5 H5A 107.8 . . ?
C6 C5 H5B 107.8 . . ?
N2 C5 H5B 107.8 . . ?
H5A C5 H5B 107.2 . . ?
C5 C6 C7 111.6(5) . . ?
C5 C6 H6A 109.3 . . ?
C7 C6 H6A 109.3 . . ?
C5 C6 H6B 109.3 . . ?
C7 C6 H6B 109.3 . . ?
H6A C6 H6B 108.0 . . ?
C8 C7 C6 111.2(7) . . ?
C8 C7 H7A 109.4 . . ?
C6 C7 H7A 109.4 . . ?
C8 C7 H7B 109.4 . . ?
C6 C7 H7B 109.4 . . ?
H7A C7 H7B 108.0 . . ?
C7 C8 H8A 109.5 . . ?
C7 C8 H8B 109.5 . . ?
H8A C8 H8B 109.5 . . ?
C7 C8 H8C 109.5 . . ?
H8A C8 H8C 109.5 . . ?
H8B C8 H8C 109.5 . . ?
N2 C9 C10 115.6(4) . . ?
N2 C9 H9A 108.4 . . ?
C10 C9 H9A 108.4 . . ?
N2 C9 H9B 108.4 . . ?
C10 C9 H9B 108.4 . . ?
H9A C9 H9B 107.5 . . ?
C9 C10 C11 110.9(4) . . ?
C9 C10 H10A 109.5 . . ?
C11 C10 H10A 109.5 . . ?
C9 C10 H10B 109.5 . . ?
C11 C10 H10B 109.5 . . ?
H10A C10 H10B 108.0 . . ?
C12 C11 C10 111.8(5) . . ?
C12 C11 H11A 109.2 . . ?
C10 C11 H11A 109.2 . . ?
C12 C11 H11B 109.2 . . ?
C10 C11 H11B 109.2 . . ?
H11A C11 H11B 107.9 . . ?
C11 C12 H12A 109.5 . . ?
C11 C12 H12B 109.5 . . ?
H12A C12 H12B 109.5 . . ?
C11 C12 H12C 109.5 . . ?
H12A C12 H12C 109.5 . . ?
H12B C12 H12C 109.5 . . ?
C14 C13 N4 117.7(4) . . ?
C14 C13 H13A 107.9 . . ?
N4 C13 H13A 107.9 . . ?
C14 C13 H13B 107.9 . . ?
N4 C13 H13B 107.9 . . ?
H13A C13 H13B 107.2 . . ?
C13 C14 C15 112.1(4) . . ?
C13 C14 H14A 109.2 . . ?
C15 C14 H14A 109.2 . . ?
C13 C14 H14B 109.2 . . ?
C15 C14 H14B 109.2 . . ?
H14A C14 H14B 107.9 . . ?
C16 C15 C14 114.6(5) . . ?
C16 C15 H15A 108.6 . . ?
C14 C15 H15A 108.6 . . ?
C16 C15 H15B 108.6 . . ?
C14 C15 H15B 108.6 . . ?
H15A C15 H15B 107.6 . . ?
C15 C16 H16A 109.5 . . ?
C15 C16 H16B 109.5 . . ?
H16A C16 H16B 109.5 . . ?
C15 C16 H16C 109.5 . . ?
H16A C16 H16C 109.5 . . ?
H16B C16 H16C 109.5 . . ?
N4 C17 C18 115.1(4) . . ?
N4 C17 H17A 108.5 . . ?
C18 C17 H17A 108.5 . . ?
N4 C17 H17B 108.5 . . ?
C18 C17 H17B 108.5 . . ?
H17A C17 H17B 107.5 . . ?
C17 C18 C19 111.7(5) . . ?
C17 C18 H18A 109.3 . . ?
C19 C18 H18A 109.3 . . ?
C17 C18 H18B 109.3 . . ?
C19 C18 H18B 109.3 . . ?
H18A C18 H18B 107.9 . . ?
C20 C19 C18 115.8(6) . . ?
C20 C19 H19A 108.3 . . ?
C18 C19 H19A 108.3 . . ?
C20 C19 H19B 108.3 . . ?
C18 C19 H19B 108.3 . . ?
H19A C19 H19B 107.4 . . ?
C19 C20 H20A 109.5 . . ?
C19 C20 H20B 109.5 . . ?
H20A C20 H20B 109.5 . . ?
C19 C20 H20C 109.5 . . ?
H20A C20 H20C 109.5 . . ?
H20B C20 H20C 109.5 . . ?
C26 C21 C22 114.4(5) . . ?
C26 C21 B1 122.0(4) . . ?
C22 C21 B1 123.5(5) . . ?
C23 C22 C21 122.6(6) . . ?
C23 C22 H22 118.7 . . ?
C21 C22 H22 118.7 . . ?
C24 C23 C22 120.7(6) . . ?
C24 C23 H23 119.7 . . ?
C22 C23 H23 119.7 . . ?
C23 C24 C25 118.8(6) . . ?
C23 C24 H24 120.6 . . ?
C25 C24 H24 120.6 . . ?
C24 C25 C26 119.8(6) . . ?
C24 C25 H25 120.1 . . ?
C26 C25 H25 120.1 . . ?
C25 C26 C21 123.6(5) . . ?
C25 C26 H26 118.2 . . ?
C21 C26 H26 118.2 . . ?
C28 C27 C32 113.6(5) . . ?
C28 C27 B1 125.0(5) . . ?
C32 C27 B1 121.4(5) . . ?
C27 C28 C29 123.7(6) . . ?
C27 C28 H28 118.2 . . ?
C29 C28 H28 118.2 . . ?
C30 C29 C28 120.4(6) . . ?
C30 C29 H29 119.8 . . ?
C28 C29 H29 119.8 . . ?
C29 C30 C31 118.3(6) . . ?
C29 C30 H30 120.8 . . ?
C31 C30 H30 120.8 . . ?
C30 C31 C32 121.0(6) . . ?
C30 C31 H31 119.5 . . ?
C32 C31 H31 119.5 . . ?
C31 C32 C27 122.9(6) . . ?
C31 C32 H32 118.5 . . ?
C27 C32 H32 118.5 . . ?
C34 C33 C38 114.0(5) . . ?
C34 C33 B1 124.0(4) . . ?
C38 C33 B1 121.8(4) . . ?
C33 C34 C35 123.7(5) . . ?
C33 C34 H34 118.2 . . ?
C35 C34 H34 118.2 . . ?
C36 C35 C34 119.7(5) . . ?
C36 C35 H35 120.1 . . ?
C34 C35 H35 120.1 . . ?
C37 C36 C35 118.7(5) . . ?
C37 C36 H36 120.7 . . ?
C35 C36 H36 120.7 . . ?
C36 C37 C38 119.9(6) . . ?
C36 C37 H37 120.0 . . ?
C38 C37 H37 120.0 . . ?
C37 C38 C33 124.0(5) . . ?
C37 C38 H38 118.0 . . ?
C33 C38 H38 118.0 . . ?
C40 C39 C44 114.5(6) . . ?
C40 C39 B1 122.9(6) . . ?
C44 C39 B1 122.4(5) . . ?
C39 C40 C41 123.3(7) . . ?
C39 C40 H40 118.3 . . ?
C41 C40 H40 118.3 . . ?
C42 C41 C40 119.3(8) . . ?
C42 C41 H41 120.3 . . ?
C40 C41 H41 120.3 . . ?
C41 C42 C43 119.6(8) . . ?
C41 C42 H42 120.2 . . ?
C43 C42 H42 120.2 . . ?
C44 C43 C42 119.8(8) . . ?
C44 C43 H43 120.1 . . ?
C42 C43 H43 120.1 . . ?
C43 C44 C39 123.4(7) . . ?
C43 C44 H44 118.3 . . ?
C39 C44 H44 118.3 . . ?
C21 B1 C33 110.5(4) . . ?
C21 B1 C27 108.0(4) . . ?
C33 B1 C27 110.6(4) . . ?
C21 B1 C39 110.0(4) . . ?
C33 B1 C39 107.7(4) . . ?
C27 B1 C39 110.1(4) . . ?
C45 O3 C48 105.9(10) . . ?
O3 C45 C46 106.9(16) . . ?
O3 C45 H45A 110.3 . . ?
C46 C45 H45A 110.3 . . ?
O3 C45 H45B 110.3 . . ?
C46 C45 H45B 110.3 . . ?
H45A C45 H45B 108.6 . . ?
C47 C46 C45 102.3(10) . . ?
C47 C46 H46A 111.3 . . ?
C45 C46 H46A 111.3 . . ?
C47 C46 H46B 111.3 . . ?
C45 C46 H46B 111.3 . . ?
H46A C46 H46B 109.2 . . ?
C48 C47 C46 110.5(10) . . ?
C48 C47 H47A 109.6 . . ?
C46 C47 H47A 109.6 . . ?
C48 C47 H47B 109.6 . . ?
C46 C47 H47B 109.6 . . ?
H47A C47 H47B 108.1 . . ?
C47 C48 O3 106.9(10) . . ?
C47 C48 H48A 110.3 . . ?
O3 C48 H48A 110.3 . . ?
C47 C48 H48B 110.3 . . ?
O3 C48 H48B 110.3 . . ?
H48A C48 H48B 108.6 . . ?
C48A O3A C45A 110.7(14) . . ?
O3A C45A C46A 102.2(11) . . ?
O3A C45A H45C 111.3 . . ?
C46A C45A H45C 111.3 . . ?
O3A C45A H45D 111.3 . . ?
C46A C45A H45D 111.3 . . ?
H45C C45A H45D 109.2 . . ?
C47A C46A C45A 107.4(12) . . ?
C47A C46A H46C 110.2 . . ?
C45A C46A H46C 110.2 . . ?
C47A C46A H46D 110.2 . . ?
C45A C46A H46D 110.2 . . ?
H46C C46A H46D 108.5 . . ?
C48A C47A C46A 106.8(13) . . ?
C48A C47A H47C 110.4 . . ?
C46A C47A H47C 110.4 . . ?
C48A C47A H47D 110.4 . . ?
C46A C47A H47D 110.4 . . ?
H47C C47A H47D 108.6 . . ?
O3A C48A C47A 108.7(12) . . ?
O3A C48A H48C 109.9 . . ?
C47A C48A H48C 109.9 . . ?
O3A C48A H48D 109.9 . . ?
C47A C48A H48D 109.9 . . ?
H48C C48A H48D 108.3 . . ?
O1 N1 O2 121.83(16) . . ?
O1 N1 Pd1 118.4(3) . . ?
O2 N1 Pd1 119.8(3) . . ?
N1A O1A Pd1 127.5(8) . . ?
O2A N1A O1A 107.72(12) . . ?
 
loop_
 _geom_torsion_atom_site_label_1
 _geom_torsion_atom_site_label_2
 _geom_torsion_atom_site_label_3
 _geom_torsion_atom_site_label_4
 _geom_torsion
 _geom_torsion_site_symmetry_1
 _geom_torsion_site_symmetry_2
 _geom_torsion_site_symmetry_3
 _geom_torsion_site_symmetry_4
 _geom_torsion_publ_flag
C9 N2 C1 C2 -160.0(4) . . . . ?
C5 N2 C1 C2 79.0(5) . . . . ?
Pd1 N2 C1 C2 -34.5(5) . . . . ?
C3 N3 C2 C1 -167.3(4) . . . . ?
Pd1 N3 C2 C1 -46.7(4) . . . . ?
N2 C1 C2 N3 54.5(5) . . . . ?
C2 N3 C3 C4 167.2(4) . . . . ?
Pd1 N3 C3 C4 46.6(4) . . . . ?
C17 N4 C4 C3 158.6(4) . . . . ?
C13 N4 C4 C3 -79.8(5) . . . . ?
Pd1 N4 C4 C3 33.2(4) . . . . ?
N3 C3 C4 N4 -53.7(5) . . . . ?
C9 N2 C5 C6 -57.0(6) . . . . ?
C1 N2 C5 C6 64.4(6) . . . . ?
Pd1 N2 C5 C6 178.1(4) . . . . ?
N2 C5 C6 C7 -178.5(5) . . . . ?
C5 C6 C7 C8 -172.7(6) . . . . ?
C1 N2 C9 C10 66.4(6) . . . . ?
C5 N2 C9 C10 -172.4(4) . . . . ?
Pd1 N2 C9 C10 -53.4(5) . . . . ?
N2 C9 C10 C11 171.4(4) . . . . ?
C9 C10 C11 C12 172.5(6) . . . . ?
C17 N4 C13 C14 56.8(6) . . . . ?
C4 N4 C13 C14 -64.1(5) . . . . ?
Pd1 N4 C13 C14 -178.1(4) . . . . ?
N4 C13 C14 C15 -179.1(4) . . . . ?
C13 C14 C15 C16 178.7(5) . . . . ?
C4 N4 C17 C18 -68.5(5) . . . . ?
C13 N4 C17 C18 169.3(4) . . . . ?
Pd1 N4 C17 C18 51.0(5) . . . . ?
N4 C17 C18 C19 -177.5(5) . . . . ?
C17 C18 C19 C20 -173.6(7) . . . . ?
C26 C21 C22 C23 2.7(7) . . . . ?
B1 C21 C22 C23 -173.4(5) . . . . ?
C21 C22 C23 C24 -0.6(9) . . . . ?
C22 C23 C24 C25 -1.6(9) . . . . ?
C23 C24 C25 C26 1.4(8) . . . . ?
C24 C25 C26 C21 1.0(8) . . . . ?
C22 C21 C26 C25 -2.9(7) . . . . ?
B1 C21 C26 C25 173.3(5) . . . . ?
C32 C27 C28 C29 -1.8(8) . . . . ?
B1 C27 C28 C29 177.3(5) . . . . ?
C27 C28 C29 C30 1.5(10) . . . . ?
C28 C29 C30 C31 -0.7(10) . . . . ?
C29 C30 C31 C32 0.5(10) . . . . ?
C30 C31 C32 C27 -1.0(10) . . . . ?
C28 C27 C32 C31 1.6(8) . . . . ?
B1 C27 C32 C31 -177.6(5) . . . . ?
C38 C33 C34 C35 -1.5(7) . . . . ?
B1 C33 C34 C35 -177.3(5) . . . . ?
C33 C34 C35 C36 0.1(8) . . . . ?
C34 C35 C36 C37 0.8(8) . . . . ?
C35 C36 C37 C38 -0.1(9) . . . . ?
C36 C37 C38 C33 -1.5(10) . . . . ?
C34 C33 C38 C37 2.2(8) . . . . ?
B1 C33 C38 C37 178.1(6) . . . . ?
C44 C39 C40 C41 -0.6(8) . . . . ?
B1 C39 C40 C41 174.4(5) . . . . ?
C39 C40 C41 C42 0.8(10) . . . . ?
C40 C41 C42 C43 -1.0(11) . . . . ?
C41 C42 C43 C44 1.2(13) . . . . ?
C42 C43 C44 C39 -1.0(13) . . . . ?
C40 C39 C44 C43 0.7(10) . . . . ?
B1 C39 C44 C43 -174.3(7) . . . . ?
C26 C21 B1 C33 45.5(6) . . . . ?
C22 C21 B1 C33 -138.6(5) . . . . ?
C26 C21 B1 C27 -75.5(6) . . . . ?
C22 C21 B1 C27 100.4(5) . . . . ?
C26 C21 B1 C39 164.3(5) . . . . ?
C22 C21 B1 C39 -19.8(7) . . . . ?
C34 C33 B1 C21 -148.9(4) . . . . ?
C38 C33 B1 C21 35.6(7) . . . . ?
C34 C33 B1 C27 -29.4(6) . . . . ?
C38 C33 B1 C27 155.1(5) . . . . ?
C34 C33 B1 C39 90.9(6) . . . . ?
C38 C33 B1 C39 -84.6(6) . . . . ?
C28 C27 B1 C21 13.7(7) . . . . ?
C32 C27 B1 C21 -167.3(5) . . . . ?
C28 C27 B1 C33 -107.4(6) . . . . ?
C32 C27 B1 C33 71.7(6) . . . . ?
C28 C27 B1 C39 133.8(5) . . . . ?
C32 C27 B1 C39 -47.2(6) . . . . ?
C40 C39 B1 C21 -81.0(6) . . . . ?
C44 C39 B1 C21 93.7(6) . . . . ?
C40 C39 B1 C33 39.5(7) . . . . ?
C44 C39 B1 C33 -145.8(6) . . . . ?
C40 C39 B1 C27 160.1(5) . . . . ?
C44 C39 B1 C27 -25.2(7) . . . . ?
C48 O3 C45 C46 28(4) . . . . ?
O3 C45 C46 C47 -24(3) . . . . ?
C45 C46 C47 C48 12(3) . . . . ?
C46 C47 C48 O3 5(3) . . . . ?
C45 O3 C48 C47 -20(4) . . . . ?
C48A O3A C45A C46A 17(5) . . . . ?
O3A C45A C46A C47A -20(4) . . . . ?
C45A C46A C47A C48A 17(4) . . . . ?
C45A O3A C48A C47A -7(5) . . . . ?
C46A C47A C48A O3A -7(4) . . . . ?
Pd1 O1A N1A O2A 0.00(3) . . . . ?
 
_refine_diff_density_max    0.771
_refine_diff_density_min   -0.606
_refine_diff_density_rms    0.083

_shelx_res_file
;
TITL shelxt in P 1 21/n 1
    05_decay.res
    created by SHELXL-2018/3 at 18:04:52 on 30-Mar-2020
CELL 0.534 11.6651 13.5826 30.1884 90 93.315 90
ZERR 4 0.000419 0.000435 0.001026 0 0.003029 0
LATT 1
SYMM 0.5-X,0.5+Y,0.5-Z
SFAC C H B N O Pd
DISP B 0 0 4.561
DISP C 0.001 0.001 6.94
DISP H -0 0 0.611
DISP N 0.003 0.002 10.693
DISP O 0.005 0.003 16.398
DISP Pd -2.504 0.615 1934.604
UNIT 192 292 4 16 12 4
DFIX 1.2 0.001 N1 O1 N1 O2
DFIX 1.3 0.001 O1A N1A N1A O2A
DANG 2.1 0.001 O1 O2 O1A O2A
FLAT 0.001 Pd1 O1 O2 N1 O1A O2A N1A
RIGU 0.001 0.002
EADP O3 O3A
EADP C45 C45A C48 C48A
EADP C46 C46A C47 C47A
EADP O1 O1A O2 O2A
EADP N1 N1A

L.S. 20
PLAN  5
SIZE 0.1 0.1 0.05
TEMP -1
BOND $H
list 4
CONF
fmap 2
acta
SHEL 999 0.8
OMIT -4 0 18
OMIT 8 0 6
OMIT -1 2 3
OMIT -5 2 25
REM <olex2.extras>
REM <HklSrc "%.\\05_decay.hkl">
REM </olex2.extras>

WGHT    0.048300
EXTI    0.003394
FVAR       0.09964   0.55575   0.79624
PD1   6    0.339642    0.775335    0.346896    11.00000    0.05942    0.05758 =
         0.05250    0.00121    0.00018   -0.00274
N2    4    0.346238    0.927204    0.337779    11.00000    0.07250    0.06425 =
         0.05874    0.00541    0.00198    0.00114
N3    4    0.455184    0.798433    0.397770    11.00000    0.05985    0.05933 =
         0.04737   -0.00075    0.00117   -0.00144
AFIX  13
H3    2    0.532183    0.788058    0.387253    11.00000   -1.20000
AFIX   0
N4    4    0.330702    0.631740    0.371456    11.00000    0.05728    0.05891 =
         0.05707   -0.00290    0.00092   -0.00421
C1    1    0.441910    0.963896    0.369870    11.00000    0.08675    0.07018 =
         0.06817    0.00115   -0.00745   -0.00158
AFIX  23
H1A   2    0.514951    0.959117    0.356208    11.00000   -1.20000
H1B   2    0.428817    1.032444    0.377041    11.00000   -1.20000
AFIX   0
C2    1    0.445264    0.902780    0.411698    11.00000    0.08971    0.05956 =
         0.06094   -0.00509   -0.00749   -0.00037
AFIX  23
H2A   2    0.510590    0.921283    0.431270    11.00000   -1.20000
H2B   2    0.375711    0.912517    0.427271    11.00000   -1.20000
AFIX   0
C3    1    0.434586    0.723297    0.432457    11.00000    0.06708    0.06240 =
         0.04840    0.00175   -0.00027    0.00100
AFIX  23
H3A   2    0.365408    0.738931    0.447367    11.00000   -1.20000
H3B   2    0.498719    0.721375    0.454375    11.00000   -1.20000
AFIX   0
C4    1    0.421687    0.624846    0.408840    11.00000    0.05794    0.06290 =
         0.05649    0.00146   -0.00015   -0.00431
AFIX  23
H4A   2    0.494307    0.606152    0.397162    11.00000   -1.20000
H4B   2    0.400600    0.574622    0.429714    11.00000   -1.20000
AFIX   0
C5    1    0.230825    0.966197    0.351417    11.00000    0.07725    0.06758 =
         0.08205   -0.00336    0.00288    0.00633
AFIX  23
H5A   2    0.171085    0.935279    0.332537    11.00000   -1.20000
H5B   2    0.220519    0.944448    0.381533    11.00000   -1.20000
AFIX   0
C6    1    0.211302    1.076442    0.349707    11.00000    0.12126    0.07141 =
         0.10848    0.00087   -0.00290    0.02350
AFIX  23
H6A   2    0.217472    1.099401    0.319512    11.00000   -1.20000
H6B   2    0.270382    1.109006    0.368300    11.00000   -1.20000
AFIX   0
C7    1    0.093952    1.103881    0.365373    11.00000    0.11525    0.10630 =
         0.16076   -0.03272   -0.01186    0.03545
AFIX  23
H7A   2    0.035408    1.065037    0.349335    11.00000   -1.20000
H7B   2    0.091225    1.088709    0.396692    11.00000   -1.20000
AFIX   0
C8    1    0.069454    1.210280    0.358181    11.00000    0.17687    0.10545 =
         0.26667   -0.04287   -0.01309    0.05029
AFIX 137
H8A   2    0.010562    1.230793    0.377113    11.00000   -1.50000
H8B   2    0.044008    1.220997    0.327752    11.00000   -1.50000
H8C   2    0.137971    1.247755    0.365035    11.00000   -1.50000
AFIX   0
C9    1    0.366256    0.960086    0.291885    11.00000    0.07999    0.07184 =
         0.06308    0.01288    0.00077   -0.00383
AFIX  23
H9A   2    0.374217    1.031173    0.292012    11.00000   -1.20000
H9B   2    0.298793    0.944063    0.272966    11.00000   -1.20000
AFIX   0
C10   1    0.468498    0.916889    0.271946    11.00000    0.07998    0.09670 =
         0.06618    0.00459    0.00285   -0.00369
AFIX  23
H10A  2    0.467119    0.845858    0.275199    11.00000   -1.20000
H10B  2    0.537744    0.941352    0.287555    11.00000   -1.20000
AFIX   0
C11   1    0.470389    0.943386    0.222616    11.00000    0.10917    0.11689 =
         0.06662    0.00534    0.01335   -0.00852
AFIX  23
H11A  2    0.406204    0.911709    0.206476    11.00000   -1.20000
H11B  2    0.461297    1.013999    0.219135    11.00000   -1.20000
AFIX   0
C12   1    0.579914    0.912029    0.203305    11.00000    0.11684    0.18720 =
         0.11190   -0.00770    0.03567   -0.00558
AFIX 137
H12A  2    0.577362    0.928601    0.172350    11.00000   -1.50000
H12B  2    0.589231    0.842166    0.206723    11.00000   -1.50000
H12C  2    0.643406    0.945205    0.218455    11.00000   -1.50000
AFIX   0
C13   1    0.211566    0.623961    0.388536    11.00000    0.05808    0.06620 =
         0.07525    0.00845    0.00428   -0.00292
AFIX  23
H13A  2    0.203022    0.676402    0.409906    11.00000   -1.20000
H13B  2    0.156463    0.636260    0.363854    11.00000   -1.20000
AFIX   0
C14   1    0.179308    0.529140    0.409899    11.00000    0.07176    0.06888 =
         0.08738    0.01032    0.01020   -0.00518
AFIX  23
H14A  2    0.231875    0.516636    0.435355    11.00000   -1.20000
H14B  2    0.186943    0.475670    0.388975    11.00000   -1.20000
AFIX   0
C15   1    0.058494    0.530963    0.424669    11.00000    0.07244    0.09110 =
         0.09564    0.00809    0.01698   -0.00935
AFIX  23
H15A  2    0.051932    0.584022    0.445879    11.00000   -1.20000
H15B  2    0.006768    0.545576    0.399202    11.00000   -1.20000
AFIX   0
C16   1    0.020418    0.437234    0.445395    11.00000    0.08733    0.09695 =
         0.12160    0.01523    0.02338   -0.01557
AFIX 137
H16A  2    0.019770    0.385231    0.423846    11.00000   -1.50000
H16B  2   -0.055425    0.445672    0.455569    11.00000   -1.50000
H16C  2    0.072495    0.420701    0.470061    11.00000   -1.50000
AFIX   0
C17   1    0.349027    0.551772    0.339044    11.00000    0.08474    0.06000 =
         0.06418   -0.00605    0.00111    0.00011
AFIX  23
H17A  2    0.282848    0.549126    0.318090    11.00000   -1.20000
H17B  2    0.352866    0.489571    0.354846    11.00000   -1.20000
AFIX   0
C18   1    0.454358    0.561952    0.313698    11.00000    0.09165    0.09305 =
         0.07418   -0.01137    0.01150    0.00784
AFIX  23
H18A  2    0.521507    0.560951    0.334205    11.00000   -1.20000
H18B  2    0.452683    0.624873    0.298476    11.00000   -1.20000
AFIX   0
C19   1    0.463836    0.479551    0.279885    11.00000    0.14449    0.12258 =
         0.11247   -0.03872    0.04396   -0.00176
AFIX  23
H19A  2    0.455451    0.417126    0.294965    11.00000   -1.20000
H19B  2    0.400156    0.485487    0.257923    11.00000   -1.20000
AFIX   0
C20   1    0.567950    0.476982    0.257291    11.00000    0.17979    0.15548 =
         0.15528   -0.03370    0.08429    0.01365
AFIX 137
H20A  2    0.570602    0.417611    0.240127    11.00000   -1.50000
H20B  2    0.632299    0.478679    0.278591    11.00000   -1.50000
H20C  2    0.570975    0.532927    0.237960    11.00000   -1.50000
AFIX   0

C21   1    0.656375    0.373874    0.427334    11.00000    0.05891    0.05985 =
         0.06274    0.00696   -0.00509   -0.00541
C22   1    0.708466    0.424228    0.393599    11.00000    0.06979    0.07382 =
         0.08168    0.01603    0.01029   -0.00379
AFIX  43
H22   2    0.724072    0.390219    0.367897    11.00000   -1.20000
AFIX   0
C23   1    0.737729    0.522392    0.396845    11.00000    0.07916    0.07373 =
         0.12138    0.02270    0.01730   -0.00944
AFIX  43
H23   2    0.773006    0.552811    0.373622    11.00000   -1.20000
AFIX   0
C24   1    0.715609    0.575115    0.433567    11.00000    0.07539    0.06158 =
         0.12492    0.01520   -0.00914   -0.00142
AFIX  43
H24   2    0.737081    0.640919    0.436015    11.00000   -1.20000
AFIX   0
C25   1    0.660973    0.529575    0.467031    11.00000    0.07992    0.06015 =
         0.09411    0.00071   -0.01635    0.00364
AFIX  43
H25   2    0.643547    0.564839    0.492179    11.00000   -1.20000
AFIX   0
C26   1    0.632042    0.431542    0.463264    11.00000    0.08309    0.05959 =
         0.06863    0.00520   -0.00245    0.00147
AFIX  43
H26   2    0.594036    0.402586    0.486171    11.00000   -1.20000
AFIX   0
C27   1    0.734756    0.202134    0.458559    11.00000    0.06519    0.06049 =
         0.06666    0.00107    0.01394    0.00272
C28   1    0.809232    0.250897    0.488439    11.00000    0.06973    0.07312 =
         0.07978   -0.00229    0.00072    0.00865
AFIX  43
H28   2    0.804338    0.319136    0.490011    11.00000   -1.20000
AFIX   0
C29   1    0.891734    0.203102    0.516499    11.00000    0.09079    0.09194 =
         0.10129   -0.00217   -0.01754    0.01907
AFIX  43
H29   2    0.938262    0.239703    0.536399    11.00000   -1.20000
AFIX   0
C30   1    0.903991    0.104244    0.514786    11.00000    0.07475    0.09007 =
         0.13365    0.01119    0.00184    0.01875
AFIX  43
H30   2    0.959086    0.072250    0.533050    11.00000   -1.20000
AFIX   0
C31   1    0.833261    0.052385    0.485488    11.00000    0.07151    0.07526 =
         0.14308    0.01083    0.00695    0.01516
AFIX  43
H31   2    0.840058   -0.015744    0.484042    11.00000   -1.20000
AFIX   0
C32   1    0.751518    0.099974    0.457895    11.00000    0.07347    0.06223 =
         0.12799   -0.00539   -0.00352    0.00405
AFIX  43
H32   2    0.705866    0.062375    0.438095    11.00000   -1.20000
AFIX   0
C33   1    0.505499    0.230552    0.444332    11.00000    0.06290    0.05537 =
         0.05377   -0.00063    0.00137   -0.00326
C34   1    0.479414    0.145558    0.466469    11.00000    0.06778    0.06284 =
         0.05672    0.00851    0.00203    0.00035
AFIX  43
H34   2    0.538068    0.100475    0.472843    11.00000   -1.20000
AFIX   0
C35   1    0.369838    0.123245    0.479889    11.00000    0.07214    0.07224 =
         0.07746    0.01108    0.00952   -0.00508
AFIX  43
H35   2    0.356954    0.064722    0.494800    11.00000   -1.20000
AFIX   0
C36   1    0.280635    0.188500    0.470917    11.00000    0.06963    0.07689 =
         0.10122    0.00398    0.01340   -0.00080
AFIX  43
H36   2    0.207398    0.174991    0.479953    11.00000   -1.20000
AFIX   0
C37   1    0.302207    0.273312    0.448490    11.00000    0.06863    0.06967 =
         0.12302    0.00647    0.00663    0.00155
AFIX  43
H37   2    0.243361    0.318195    0.442084    11.00000   -1.20000
AFIX   0
C38   1    0.411835    0.292328    0.435315    11.00000    0.07014    0.06605 =
         0.11539    0.01838    0.00437    0.00349
AFIX  43
H38   2    0.423561    0.349847    0.419489    11.00000   -1.20000
AFIX   0
C39   1    0.636063    0.213093    0.374987    11.00000    0.09624    0.06924 =
         0.05634   -0.00274    0.01059   -0.01088
C40   1    0.544801    0.220319    0.344768    11.00000    0.11714    0.07559 =
         0.06751    0.00738   -0.00766   -0.02018
AFIX  43
H40   2    0.475959    0.244965    0.354221    11.00000   -1.20000
AFIX   0
C41   1    0.549607    0.192401    0.300097    11.00000    0.16705    0.08511 =
         0.06749    0.00402   -0.00743   -0.03581
AFIX  43
H41   2    0.485457    0.199380    0.280587    11.00000   -1.20000
AFIX   0
C42   1    0.649523    0.154879    0.285603    11.00000    0.19970    0.11804 =
         0.07242   -0.01140    0.01878   -0.02143
AFIX  43
H42   2    0.653484    0.135143    0.256232    11.00000   -1.20000
AFIX   0
C43   1    0.743754    0.146519    0.314586    11.00000    0.18550    0.17944 =
         0.08256   -0.03967    0.02885    0.03502
AFIX  43
H43   2    0.812419    0.122165    0.304836    11.00000   -1.20000
AFIX   0
C44   1    0.736598    0.174060    0.357862    11.00000    0.12538    0.15923 =
         0.07993   -0.03683    0.01963    0.02105
AFIX  43
H44   2    0.801325    0.166716    0.377047    11.00000   -1.20000
AFIX   0
B1    3    0.633045    0.255366    0.426531    11.00000    0.06844    0.05986 =
         0.05763    0.00056    0.00986   -0.00361

PART 1
O3    5    0.688477    0.804263    0.364825    21.00000    0.08906    0.10672 =
         0.10080   -0.00713    0.00809   -0.00012
C45   1    0.736908    0.775455    0.324385    21.00000    0.09786    0.11355 =
         0.10444   -0.01329    0.00662   -0.00004
AFIX  23
H45A  2    0.729671    0.828327    0.302805    21.00000   -1.20000
H45B  2    0.697655    0.717845    0.312050    21.00000   -1.20000
AFIX   0
C46   1    0.860743    0.752759    0.335424    21.00000    0.09403    0.11984 =
         0.13870   -0.01086    0.01220   -0.00090
AFIX  23
H46A  2    0.872349    0.683046    0.341030    21.00000   -1.20000
H46B  2    0.908333    0.773278    0.311786    21.00000   -1.20000
AFIX   0
C47   1    0.885055    0.810518    0.375411    21.00000    0.09403    0.11984 =
         0.13870   -0.01086    0.01220   -0.00090
AFIX  23
H47A  2    0.925445    0.770079    0.397729    21.00000   -1.20000
H47B  2    0.934150    0.865611    0.368806    21.00000   -1.20000
AFIX   0
C48   1    0.781545    0.846095    0.392123    21.00000    0.09786    0.11355 =
         0.10444   -0.01329    0.00662   -0.00004
AFIX  23
H48A  2    0.779026    0.917408    0.390649    21.00000   -1.20000
H48B  2    0.776156    0.826195    0.422791    21.00000   -1.20000
AFIX   0

SAME 0.02 0.04 O3 > C48
PART 0
PART 2
O3A   5    0.677843    0.805662    0.361917   -21.00000    0.08906    0.10672 =
         0.10080   -0.00713    0.00809   -0.00012
C45A  1    0.731563    0.756693    0.326451   -21.00000    0.09786    0.11355 =
         0.10444   -0.01329    0.00662   -0.00004
AFIX  23
H45C  2    0.703631    0.781935    0.297767   -21.00000   -1.20000
H45D  2    0.718830    0.686164    0.327313   -21.00000   -1.20000
AFIX   0
C46A  1    0.856930    0.781611    0.336084   -21.00000    0.09403    0.11984 =
         0.13870   -0.01086    0.01220   -0.00090
AFIX  23
H46C  2    0.896487    0.726893    0.350878   -21.00000   -1.20000
H46D  2    0.893456    0.795173    0.308675   -21.00000   -1.20000
AFIX   0
C47A  1    0.861769    0.867370    0.364274   -21.00000    0.09403    0.11984 =
         0.13870   -0.01086    0.01220   -0.00090
AFIX  23
H47C  2    0.921171    0.859659    0.387856   -21.00000   -1.20000
H47D  2    0.878682    0.925598    0.347230   -21.00000   -1.20000
AFIX   0
C48A  1    0.752544    0.876294    0.382242   -21.00000    0.09786    0.11355 =
         0.10444   -0.01329    0.00662   -0.00004
AFIX  23
H48C  2    0.759407    0.865516    0.414048   -21.00000   -1.20000
H48D  2    0.722190    0.941953    0.376810   -21.00000   -1.20000
AFIX   0

PART 0
PART 3
O1    5    0.126209    0.761056    0.298729    31.00000    0.08361    0.18923 =
         0.08021   -0.02496   -0.01471    0.00217
O2    5    0.261986    0.724178    0.259157    31.00000    0.08361    0.18923 =
         0.08021   -0.02496   -0.01471    0.00217
N1    4    0.226834    0.749801    0.293959    31.00000    0.08321    0.07517 =
         0.07067    0.00531   -0.01302   -0.00691
PART 0
PART 4
O1A   5    0.209662    0.758813    0.305607   -31.00000    0.08361    0.18923 =
         0.08021   -0.02496   -0.01471    0.00217
O2A   5    0.316407    0.717160    0.255156   -31.00000    0.08361    0.18923 =
         0.08021   -0.02496   -0.01471    0.00217
N1A   4    0.210192    0.731737    0.264310   -31.00000    0.08321    0.07517 =
         0.07067    0.00531   -0.01302   -0.00691
HKLF 4


REM  shelxt in P 1 21/n 1
REM wR2 = 0.1952, GooF = S = 0.901, Restrained GooF = 0.896 for all data
REM R1 = 0.0744 for 4735 Fo > 4sig(Fo) and 0.1368 for all 9681 data
REM 527 parameters refined using 490 restraints

END

WGHT      0.0480      0.0000

REM Highest difference peak  0.771,  deepest hole -0.606,  1-sigma level  0.083
Q1    1   0.3372  0.6706  0.3472  11.00000  0.05    0.45
Q2    1   0.4817  0.7285  0.4632  11.00000  0.05    0.45
Q3    1   0.3711  0.6817  0.3822  11.00000  0.05    0.42
Q4    1   0.3269  0.7751  0.3677  11.00000  0.05    0.40
Q5    1   0.1439  0.6800  0.2810  11.00000  0.05    0.39
;
_shelx_res_checksum   32086

_shelx_hkl_file
;
  15   0  -1   -0.00    0.85
  15   0  -2    0.15    0.87
  15   0  -3    1.36    1.06
  15   0  -4   -0.00    0.86
  15   0  -5    1.23    1.02
  15   0  -6   -0.00    0.75
  15   0  -7    0.00    0.90
  15   0  -8    0.17    0.86
  15   0  -9    3.92    1.53
  15   0 -10    0.00    0.58
  15   0 -11    1.01    0.87
  15   0 -12   -0.00    0.68
  15   0 -13    0.45    0.95
  15   0 -14    1.09    0.98
  15   0 -15    0.31    0.84
  15   0 -16    1.00    1.05
  15   0 -17    1.26    1.09
  15   0 -18    0.46    0.94
  15   0 -19    0.36    0.91
  15   0 -20   -0.00    0.91
  15   0 -21   -0.00    1.00
  15   0 -22   -0.00    1.05
  15  -1  -1    0.00    0.87
  15   1  -1    1.63    1.11
  15  -1  -2    0.12    0.80
  15   1  -2    0.00    0.91
  15  -1  -3   -0.00    0.79
  15   1  -3    0.95    1.10
  15  -1  -4   -0.00    0.81
  15   1  -4    2.11    1.03
  15  -1  -5    0.81    0.95
  15   1  -5    0.61    1.03
  15  -1  -6    0.37    0.73
  15   1  -6   -0.00    0.85
  15  -1  -7   -0.00    0.69
  15   1  -7    0.15    0.81
  15  -1  -8    0.06    0.77
  15   1  -8    0.31    0.77
  15  -1  -9    0.36    0.83
  15   1  -9    1.17    0.84
  15  -1 -10    1.15    0.94
  15   1 -10   -0.00    0.86
  15  -1 -11    1.54    0.97
  15   1 -11    0.13    0.82
  15  -1 -12    1.79    0.96
  15   1 -12   -0.00    0.86
  15  -1 -13    0.43    0.67
  15   1 -13    0.46    0.88
  15  -1 -14    1.05    0.85
  15   1 -14   -0.00    0.86
  15  -1 -15    0.09    0.77
  15   1 -15    0.00    0.79
  15  -1 -16    0.06    0.78
  15   1 -16   -0.00    0.85
  15  -1 -17    0.11    0.82
  15   1 -17    0.55    0.91
  15  -1 -18    0.74    0.96
  15   1 -18   -0.00    0.71
  15  -1 -19    0.73    0.96
  15   1 -19    0.29    0.95
  15  -1 -20   -0.00    0.74
  15   1 -20    0.90    1.01
  15  -1 -21    0.40    0.84
  15   1 -21    1.40    1.21
  15  -2  -1    0.03    0.91
  15   2  -1    0.39    0.71
  15  -2  -2   -0.00    0.78
  15   2  -2   -0.00    0.72
  15  -2  -3    1.21    1.06
  15   2  -3    0.70    0.99
  15  -2  -4    1.06    0.92
  15   2  -4   -0.00    0.86
  15  -2  -5    0.03    0.73
  15   2  -5    0.78    0.70
  15  -2  -6   -0.00    0.73
  15   2  -6   -0.00    0.80
  15  -2  -7    0.06    0.81
  15   2  -7    0.50    1.02
  15  -2  -8    0.48    0.75
  15   2  -8   -0.00    0.81
  15  -2  -9    0.01    0.82
  15   2  -9    0.27    0.97
  15  -2 -10    1.05    0.87
  15   2 -10   -0.00    0.94
  15  -2 -11    0.00    0.88
  15   2 -11   -0.00    0.80
  15  -2 -12   -0.00    0.76
  15   2 -12    0.89    0.88
  15  -2 -13    0.36    0.87
  15   2 -13    0.53    0.80
  15  -2 -14    0.33    0.83
  15   2 -14    0.74    0.89
  15  -2 -15    0.27    0.91
  15   2 -15    2.00    1.08
  15  -2 -16    0.35    0.80
  15   2 -16    1.06    1.07
  15  -2 -17    1.61    1.02
  15   2 -17    0.00    1.01
  15  -2 -18    0.33    0.97
  15  -2 -19    0.00    0.88
  15  -2 -20   -0.00    0.85
  15  -3  -1    1.98    1.20
  15   3  -1    1.62    1.10
  15  -3  -2    0.00    0.82
  15   3  -2    0.80    0.89
  15  -3  -3    0.05    0.78
  15   3  -3   -0.00    0.77
  15  -3  -4   -0.00    0.83
  15   3  -4    0.54    0.85
  15  -3  -5   -0.00    0.82
  15   3  -5    0.66    0.97
  15  -3  -6    0.30    0.93
  15   3  -6    0.46    0.70
  15  -3  -7   -0.00    0.89
  15   3  -7    1.05    1.01
  15  -3  -8    0.81    0.86
  15   3  -8    0.35    0.87
  15  -3  -9    0.00    0.67
  15   3  -9    0.28    0.79
  15  -3 -10   -0.00    0.94
  15   3 -10    1.89    1.20
  15  -3 -11    1.83    1.08
  15   3 -11    0.50    1.00
  15  -3 -12    0.52    0.87
  15   3 -12    0.38    0.71
  15  -3 -13   -0.00    0.89
  15   3 -13    0.09    0.87
  15  -3 -14    0.64    0.81
  15   3 -14   -0.00    0.88
  15  -3 -15    0.85    0.97
  15  -3 -16    0.07    0.73
  15  -3 -17    1.93    1.21
  15  -3 -18    0.33    0.86
  15  -4  -1   -0.00    0.89
  15   4  -1    1.58    1.05
  15  -4  -2    0.00    0.84
  15   4  -2    1.18    1.14
  15  -4  -3    1.14    0.97
  15   4  -3    0.35    0.83
  15  -4  -4    0.28    0.93
  15   4  -4   -0.00    0.72
  15  -4  -5    1.07    1.02
  15   4  -5    0.57    0.88
  15  -4  -6    0.35    0.80
  15   4  -6    0.00    0.84
  15  -4  -7    0.20    0.95
  15   4  -7    0.53    0.89
  15  -4  -8    0.43    0.99
  15   4  -8    0.00    0.74
  15  -4  -9    0.25    0.80
  15   4  -9    0.36    0.87
  15  -4 -10   -0.00    0.78
  15  -4 -11    0.34    0.75
  15  -4 -12    0.00    0.65
  15  -4 -13    0.49    0.81
  15  -4 -14   -0.00    0.71
  15  -4 -15   -0.00    0.82
  15  -4 -16    0.00    0.81
  15  -4 -17   -0.00    0.77
  15  -5  -1    0.82    0.88
  15   5  -1    1.17    1.01
  15  -5  -2   -0.00    0.91
  15   5  -2   -0.00    0.81
  15  -5  -3   -0.00    0.94
  15  -5  -4    1.05    1.05
  15  -5  -5    0.60    0.78
  15  -5  -6    0.00    0.83
  15  -5  -7    2.23    1.28
  15  -5  -8   -0.00    0.82
  15  -5  -9   -0.00    0.75
  15  -5 -10    0.52    0.79
  15  -5 -11    0.74    0.94
  15  -5 -12    0.35    0.88
  15  -5 -13   -0.00    0.80
  15  -5 -14    0.34    0.85
  15  -5 -15    0.05    0.66
  15  -6  -1    0.24    1.02
  15  -6  -2   -0.00    0.81
  15  -6  -3    0.89    1.04
  15  -6  -4    0.66    1.01
  15  -6  -5   -0.00    0.86
  15  -6  -6    0.11    0.88
  15  -6  -7    0.17    0.83
  15  -6  -8   -0.00    0.81
  15  -6  -9    0.43    0.91
  15  -6 -10    1.35    1.06
  15  -6 -11    0.19    0.77
  15  -6 -12    0.45    0.78
  15  -6 -13   -0.00    0.81
  15  -7  -3    0.93    1.02
  15  -7  -4    0.87    1.03
  15  -7  -5   -0.00    0.92
  15  -7  -6    0.00    0.95
  15  -7  -7    1.16    1.03
  15  -7  -8    1.12    1.16
  15  -7  -9    0.65    0.94
  15  -7 -10    0.63    0.97
  15  -7 -11    0.00    0.86
  15  -7 -12    0.51    0.97
  15  -8  -6   -0.00    1.06
  15  -8  -7    0.00    0.84
  15  -8  -8    0.00    0.84
  15  -8  -9    0.05    0.92
  15  -8 -10   -0.00    0.86
  14   0  -1   -0.00    0.93
  14   0  -2    2.30    1.26
  14   0  -3    0.40    0.63
  14   0  -4    1.89    1.12
  14   0  -5   -0.00    0.61
  14   0  -6    0.95    0.88
  14   0  -7    0.42    0.76
  14   0  -8    0.33    0.80
  14   0  -9   -0.00    0.75
  14   0 -10   -0.00    0.73
  14   0 -11    0.45    0.88
  14   0 -12    0.62    0.82
  14   0 -13    0.34    0.83
  14   0 -14    0.58    1.06
  14   0 -15    0.23    0.79
  14   0 -16   -0.00    0.83
  14   0 -17    0.06    0.91
  14   0 -18    0.64    0.82
  14   0 -19   -0.00    0.78
  14   0 -20    1.70    1.17
  14   0 -21   -0.00    0.84
  14   0 -22    1.62    1.18
  14   0 -23    0.11    0.89
  14  -1  -1    1.12    1.00
  14   1  -1    0.49    0.95
  14  -1  -2    0.08    0.74
  14   1  -2   -0.00    0.80
  14  -1  -3    0.00    0.76
  14   1  -3    0.70    0.80
  14  -1  -4   -0.00    0.78
  14   1  -4    0.81    0.87
  14  -1  -5   -0.00    0.75
  14   1  -5   -0.00    0.61
  14  -1  -6    1.74    1.02
  14   1  -6    0.62    0.90
  14  -1  -7   -0.00    0.76
  14   1  -7    0.08    0.79
  14  -1  -8    0.76    0.86
  14   1  -8    0.14    0.70
  14  -1  -9    0.00    0.68
  14   1  -9    0.14    0.77
  14  -1 -10    1.59    0.89
  14   1 -10    0.17    0.81
  14  -1 -11    0.00    0.71
  14   1 -11    0.29    0.78
  14  -1 -12   -0.00    0.70
  14   1 -12   -0.00    0.69
  14  -1 -13   -0.00    0.84
  14   1 -13   -0.00    0.70
  14  -1 -14    0.75    0.84
  14   1 -14   -0.00    0.78
  14  -1 -15    0.00    0.67
  14   1 -15    0.71    0.82
  14  -1 -16    1.18    1.07
  14   1 -16    1.08    0.99
  14  -1 -17    0.00    0.74
  14   1 -17   -0.00    0.72
  14  -1 -18    0.91    0.89
  14   1 -18    0.00    0.77
  14  -1 -19   -0.00    0.78
  14   1 -19   -0.00    0.82
  14  -1 -20    0.04    0.61
  14   1 -20   -0.00    0.90
  14  -1 -21   -0.00    0.83
  14   1 -21    0.51    0.83
  14  -1 -22   -0.00    0.85
  14   1 -22   -0.00    0.80
  14   1 -23   -0.00    0.64
  14   1 -24    0.03    0.90
  14  -2  -1    0.08    0.72
  14   2  -1    1.15    0.87
  14  -2  -2    2.67    1.40
  14   2  -2    2.03    1.20
  14  -2  -3    1.33    0.97
  14   2  -3   -0.00    0.92
  14  -2  -4    0.64    1.04
  14   2  -4    0.34    0.87
  14  -2  -5    1.20    0.95
  14   2  -5   -0.00    0.82
  14  -2  -6    0.37    0.91
  14   2  -6    0.57    0.86
  14  -2  -7   -0.00    0.81
  14   2  -7    1.31    1.11
  14  -2  -8    0.92    0.90
  14   2  -8    0.30    0.77
  14  -2  -9   -0.00    0.61
  14   2  -9    0.00    0.77
  14  -2 -10    0.00    0.61
  14   2 -10    0.32    0.65
  14  -2 -11    0.55    0.73
  14   2 -11    1.37    0.96
  14  -2 -12    1.31    0.93
  14   2 -12    0.11    0.86
  14  -2 -13   -0.00    0.64
  14   2 -13   -0.00    0.79
  14  -2 -14    0.15    0.72
  14   2 -14   -0.00    0.77
  14  -2 -15    0.07    0.82
  14   2 -15   -0.00    0.95
  14  -2 -16    0.13    0.85
  14   2 -16    1.07    0.92
  14  -2 -17   -0.00    0.77
  14   2 -17    0.93    1.17
  14  -2 -18    0.41    0.68
  14   2 -18    0.67    0.96
  14  -2 -19   -0.00    0.78
  14   2 -19   -0.00    0.97
  14  -2 -20    0.69    0.90
  14   2 -20   -0.00    0.88
  14   2 -21    0.24    0.92
  14   2 -22    0.42    0.74
  14   2 -23   -0.00    0.93
  14   2 -24    0.51    0.94
  14   2 -25   -0.00    0.88
  14   2 -26   -0.00    0.86
  14  -3  -1    0.26    0.82
  14   3  -1   -0.00    0.93
  14  -3  -2    0.00    0.82
  14   3  -2    1.05    0.96
  14  -3  -3    0.68    0.89
  14   3  -3    0.12    0.82
  14  -3  -4    0.32    0.71
  14   3  -4   -0.00    0.73
  14  -3  -5    1.34    1.06
  14   3  -5    0.54    0.84
  14  -3  -6    1.68    1.09
  14   3  -6    1.88    1.18
  14  -3  -7   -0.00    0.78
  14   3  -7   -0.00    0.86
  14  -3  -8    0.00    0.76
  14   3  -8   -0.00    0.66
  14  -3  -9    0.62    0.76
  14   3  -9   -0.00    0.84
  14  -3 -10   -0.00    0.89
  14   3 -10    0.00    0.90
  14  -3 -11    2.03    1.13
  14   3 -11    2.37    1.19
  14  -3 -12    0.30    0.77
  14   3 -12    0.00    0.83
  14  -3 -13   -0.00    0.71
  14   3 -13    0.00    0.95
  14  -3 -14    0.32    0.78
  14   3 -14    0.00    0.78
  14  -3 -15    0.92    0.90
  14   3 -15    0.00    0.78
  14  -3 -16    0.89    0.90
  14   3 -16    0.33    0.85
  14  -3 -17    0.00    0.72
  14   3 -17    0.00    0.87
  14  -3 -18    0.00    0.68
  14   3 -18   -0.00    1.06
  14  -3 -19    1.14    0.88
  14   3 -19   -0.00    0.93
  14   3 -20    4.84    1.81
  14   3 -21   -0.00    1.00
  14   3 -22   -0.00    0.99
  14   3 -23   -0.00    0.97
  14   3 -24    1.18    1.01
  14  -4  -1    0.46    0.99
  14   4  -1    1.38    1.05
  14  -4  -2    0.58    0.91
  14   4  -2    0.00    0.91
  14  -4  -3   -0.00    0.86
  14   4  -3    0.17    0.58
  14  -4  -4    1.05    0.98
  14   4  -4    1.32    1.02
  14  -4  -5    0.04    0.63
  14   4  -5   -0.00    0.61
  14  -4  -6   -0.00    0.91
  14   4  -6   -0.00    0.68
  14  -4  -7    1.02    0.99
  14   4  -7    0.31    0.80
  14  -4  -8    0.66    0.88
  14   4  -8    0.60    0.87
  14  -4  -9    0.41    0.71
  14   4  -9    0.44    0.78
  14  -4 -10    0.88    0.87
  14   4 -10    0.36    1.05
  14  -4 -11    0.55    0.84
  14   4 -11    0.02    0.78
  14  -4 -12    0.09    0.84
  14   4 -12    0.38    0.83
  14  -4 -13    2.76    1.18
  14   4 -13    1.02    1.35
  14  -4 -14    1.21    0.89
  14   4 -14    0.71    0.95
  14  -4 -15    0.22    0.66
  14   4 -15    1.47    1.26
  14  -4 -16    0.00    0.83
  14   4 -16    0.77    0.82
  14  -4 -17   -0.00    0.71
  14   4 -17    0.03    0.78
  14   4 -18    0.48    0.64
  14   4 -19    0.76    0.92
  14   4 -20   -0.00    0.75
  14   4 -21    1.48    1.08
  14  -5  -1    1.07    0.99
  14   5  -1    0.64    1.07
  14  -5  -2    0.04    0.82
  14   5  -2   -0.00    0.73
  14  -5  -3    0.31    0.81
  14   5  -3    1.16    0.89
  14  -5  -4   -0.00    0.89
  14   5  -4    0.70    0.80
  14  -5  -5    0.44    0.84
  14   5  -5    0.16    0.68
  14  -5  -6    0.31    0.78
  14   5  -6    0.18    0.88
  14  -5  -7    1.13    0.94
  14   5  -7    0.51    0.90
  14  -5  -8   -0.00    0.73
  14   5  -8    0.97    0.90
  14  -5  -9   -0.00    0.86
  14   5  -9    0.00    1.01
  14  -5 -10    1.46    1.02
  14   5 -10    0.54    0.90
  14  -5 -11    1.07    0.90
  14   5 -11    0.10    0.92
  14  -5 -12    0.27    0.84
  14   5 -12    0.44    0.85
  14  -5 -13    0.13    0.77
  14   5 -13    0.27    0.82
  14  -5 -14    0.48    0.78
  14   5 -14   -0.00    0.95
  14  -5 -15   -0.00    0.82
  14   5 -15   -0.00    0.93
  14  -5 -16    0.19    0.71
  14   5 -16    1.39    1.05
  14   5 -17    0.00    0.84
  14   5 -18    0.18    0.88
  14  -6  -1   -0.00    1.02
  14   6  -1    0.00    0.86
  14  -6  -2   -0.00    0.81
  14   6  -2    0.35    0.84
  14  -6  -3    0.84    1.15
  14   6  -3    0.42    0.79
  14  -6  -4    2.90    1.19
  14   6  -4    0.64    1.23
  14  -6  -5    0.14    0.88
  14   6  -5    0.66    0.81
  14  -6  -6    1.16    1.08
  14   6  -6    1.06    0.90
  14  -6  -7    0.00    0.84
  14   6  -7    0.15    1.09
  14  -6  -8    0.13    0.68
  14   6  -8    1.20    1.04
  14  -6  -9   -0.00    0.86
  14   6  -9   -0.00    1.06
  14  -6 -10   -0.00    0.82
  14   6 -10    0.00    0.98
  14  -6 -11    0.15    0.74
  14   6 -11    0.20    0.88
  14  -6 -12   -0.00    0.85
  14   6 -12   -0.00    0.91
  14  -6 -13    0.00    0.82
  14   6 -13    0.10    0.89
  14  -6 -14    1.08    0.98
  14   6 -14   -0.00    0.96
  14  -7  -1    0.22    1.08
  14   7  -1    0.80    0.84
  14  -7  -2    0.92    1.11
  14   7  -2   -0.00    0.97
  14  -7  -3   -0.00    1.06
  14   7  -3    0.10    0.88
  14  -7  -4   -0.00    1.01
  14   7  -4    1.08    1.14
  14  -7  -5    2.52    1.36
  14   7  -5    0.53    1.03
  14  -7  -6    0.37    0.91
  14   7  -6   -0.00    0.95
  14  -7  -7    0.08    0.84
  14   7  -7    0.06    0.77
  14  -7  -8   -0.00    0.87
  14   7  -8    0.54    0.99
  14  -7  -9    0.41    0.93
  14   7  -9    0.15    0.99
  14  -7 -10   -0.00    0.89
  14   7 -10    0.49    0.91
  14  -7 -11    0.30    0.77
  14  -7 -12   -0.00    0.68
  14  -7 -13   -0.00    0.79
  14  -8  -1    0.62    1.06
  14   8  -1    0.57    1.14
  14  -8  -2    0.45    0.96
  14   8  -2    0.75    1.17
  14  -8  -3    0.62    0.99
  14   8  -3    0.00    0.99
  14  -8  -4    0.50    0.98
  14   8  -4   -0.00    1.01
  14  -8  -5   -0.00    0.89
  14   8  -5   -0.00    0.90
  14  -8  -6   -0.00    1.10
  14  -8  -7    0.27    0.97
  14  -8  -8   -0.00    0.83
  14  -8  -9    0.31    0.99
  14  -8 -10    0.45    0.97
  14  -8 -11    0.00    0.82
  14  -9  -1    0.64    0.92
  14  -9  -2   -0.00    0.92
  14  -9  -3   -0.00    0.99
  14  -9  -4    0.00    0.89
  14  -9  -5    0.62    1.19
  14  -9  -6    0.27    0.98
  14  -9  -7    0.78    0.99
  14  -9  -8    1.72    1.14
  14  -9  -9    1.16    0.97
  14 -10  -2    0.02    0.94
  14 -10  -3   -0.00    1.18
  14 -10  -4    1.20    1.29
  14 -10  -5    0.85    1.03
  14 -10  -6   -0.00    0.97
  14 -10  -7   -0.00    1.06
  14 -11  -5   -0.00    1.01
  13   0  -1    2.58    1.39
  13   0  -2    0.00    0.67
  13   0  -3    0.00    0.79
  13   0  -4   -0.00    0.76
  13   0  -5    1.31    0.91
  13   0  -6    0.26    0.81
  13   0  -7    1.61    1.10
  13   0  -8    0.68    0.78
  13   0  -9    0.94    0.97
  13   0 -10   -0.00    0.71
  13   0 -11    1.98    1.03
  13   0 -12    1.07    1.00
  13   0 -13    2.10    1.08
  13   0 -14    0.40    0.83
  13   0 -15    0.45    0.79
  13   0 -16   -0.00    0.76
  13   0 -17    0.47    0.84
  13   0 -18   -0.00    0.75
  13   0 -19    0.21    0.66
  13   0 -20   -0.00    0.81
  13   0 -21    0.16    1.01
  13   0 -22    0.35    0.82
  13   0 -23    1.13    1.02
  13   0 -24   -0.00    0.82
  13  -1  -1   -0.00    0.88
  13   1  -1    0.61    0.93
  13  -1  -2   -0.00    1.01
  13   1  -2    0.00    0.80
  13  -1  -3    0.42    0.98
  13   1  -3    0.31    0.78
  13  -1  -4    0.76    0.96
  13   1  -4   -0.00    0.75
  13  -1  -5    3.97    1.89
  13   1  -5    7.93    2.03
  13  -1  -6   -0.00    0.83
  13   1  -6    0.95    1.00
  13  -1  -7    0.53    0.80
  13   1  -7    0.07    0.83
  13  -1  -8   -0.00    0.80
  13   1  -8    0.05    0.71
  13  -1  -9    1.79    1.16
  13   1  -9    3.55    1.38
  13  -1 -10    0.53    0.72
  13   1 -10   -0.00    0.65
  13  -1 -11   -0.00    0.89
  13   1 -11    2.57    1.15
  13  -1 -12    0.08    0.68
  13   1 -12    0.91    0.87
  13  -1 -13   -0.00    0.74
  13   1 -13    1.83    0.98
  13  -1 -14    1.37    0.92
  13   1 -14   -0.00    0.75
  13  -1 -15    1.13    1.13
  13   1 -15    4.20    1.39
  13  -1 -16   -0.00    0.80
  13   1 -16   -0.00    0.79
  13  -1 -17    0.00    0.78
  13   1 -17   -0.00    0.77
  13  -1 -18    0.00    0.65
  13   1 -18   -0.00    0.91
  13  -1 -19   -0.00    0.77
  13   1 -19    0.58    1.02
  13  -1 -20    0.08    0.68
  13   1 -20    1.43    0.96
  13  -1 -21    0.59    0.78
  13   1 -21    0.87    0.96
  13  -1 -22   -0.00    0.76
  13   1 -22    0.80    0.89
  13   1 -23    0.00    0.82
  13   1 -24    0.44    0.91
  13   1 -25    0.56    0.88
  13  -2  -1    1.87    1.26
  13   2  -1    3.85    1.40
  13  -2  -2    0.68    0.93
  13   2  -2   -0.00    0.77
  13  -2  -3    0.51    0.88
  13   2  -3    0.04    0.73
  13  -2  -4    0.21    0.82
  13   2  -4    0.97    0.82
  13  -2  -5    0.05    0.71
  13   2  -5    0.66    0.82
  13  -2  -6    0.00    0.71
  13   2  -6    0.51    0.74
  13  -2  -7    2.99    1.38
  13   2  -7    4.57    1.55
  13  -2  -8    0.08    0.78
  13   2  -8    0.31    0.75
  13  -2  -9    0.69    0.87
  13   2  -9    0.87    0.98
  13  -2 -10   -0.00    0.72
  13   2 -10    0.00    0.72
  13  -2 -11    1.55    0.94
  13   2 -11    1.64    1.10
  13  -2 -12    0.72    0.78
  13   2 -12   -0.00    0.77
  13  -2 -13    1.50    1.04
  13   2 -13    1.27    0.98
  13  -2 -14    0.62    0.72
  13   2 -14   -0.00    0.66
  13  -2 -15    0.17    0.71
  13   2 -15    0.07    0.73
  13  -2 -16    0.00    0.75
  13   2 -16    0.57    0.88
  13  -2 -17    0.60    0.97
  13   2 -17    0.75    0.96
  13  -2 -18    0.04    0.75
  13   2 -18    0.00    1.00
  13  -2 -19    0.08    0.71
  13   2 -19    0.76    0.97
  13  -2 -20   -0.00    0.70
  13   2 -20    0.22    0.78
  13  -2 -21    0.66    0.88
  13   2 -21    0.21    0.80
  13   2 -22   -0.00    0.83
  13   2 -23    3.05    1.51
  13   2 -24    0.20    0.96
  13   2 -25    0.64    0.90
  13   2 -26    0.19    0.84
  13  -3  -1    1.10    0.96
  13   3  -1    0.00    0.71
  13  -3  -2   -0.00    0.80
  13   3  -2   -0.00    0.69
  13  -3  -3    0.00    0.83
  13   3  -3    0.53    0.82
  13  -3  -4    1.10    0.93
  13   3  -4   -0.00    0.91
  13  -3  -5   -0.00    0.89
  13   3  -5    1.57    1.05
  13  -3  -6    1.78    0.89
  13   3  -6    0.13    0.62
  13  -3  -7    0.00    0.68
  13   3  -7    0.79    0.86
  13  -3  -8    0.40    0.74
  13   3  -8    0.36    0.94
  13  -3  -9    0.29    0.78
  13   3  -9    0.37    0.94
  13  -3 -10    0.00    0.77
  13   3 -10    0.71    0.78
  13  -3 -11    0.68    0.83
  13   3 -11    1.64    1.13
  13  -3 -12   -0.00    0.74
  13   3 -12    0.02    0.72
  13  -3 -13   -0.00    0.79
  13   3 -13    1.18    0.94
  13  -3 -14   -0.00    0.67
  13   3 -14    0.18    0.84
  13  -3 -15    1.59    1.03
  13   3 -15    2.66    1.35
  13  -3 -16    0.10    0.65
  13   3 -16    0.29    0.85
  13  -3 -17    0.06    0.65
  13   3 -17   -0.00    0.96
  13  -3 -18   -0.00    0.67
  13   3 -18    0.00    0.86
  13  -3 -19    0.01    0.73
  13   3 -19   -0.00    0.94
  13  -3 -20    1.65    0.91
  13   3 -20    0.00    0.82
  13   3 -21   -0.00    0.88
  13   3 -22    1.24    1.08
  13   3 -23   -0.00    0.83
  13   3 -24    0.50    0.96
  13   3 -25    0.83    1.15
  13   3 -26    0.00    0.99
  13   3 -27    1.18    1.22
  13   3 -28   -0.00    1.02
  13  -4  -1    0.11    0.82
  13   4  -1    1.69    1.00
  13  -4  -2    1.25    0.98
  13   4  -2    0.28    0.86
  13  -4  -3    0.00    0.82
  13   4  -3   -0.00    0.79
  13  -4  -4    0.04    0.77
  13   4  -4    0.22    0.65
  13  -4  -5    0.82    0.88
  13   4  -5    0.85    0.91
  13  -4  -6    1.27    0.92
  13   4  -6    0.14    0.69
  13  -4  -7    0.76    0.97
  13   4  -7    1.10    1.05
  13  -4  -8    0.67    0.94
  13   4  -8    0.00    0.78
  13  -4  -9    0.09    0.77
  13   4  -9    1.74    1.06
  13  -4 -10    0.00    0.72
  13   4 -10    0.70    0.91
  13  -4 -11    1.44    0.95
  13   4 -11    0.91    0.94
  13  -4 -12    0.74    0.75
  13   4 -12    0.50    0.89
  13  -4 -13    1.08    0.91
  13   4 -13    2.60    1.43
  13  -4 -14   -0.00    0.70
  13   4 -14    1.44    0.90
  13  -4 -15    0.06    0.78
  13   4 -15    0.67    0.86
  13  -4 -16    0.04    0.81
  13   4 -16    0.00    0.77
  13  -4 -17    2.15    1.09
  13   4 -17    1.04    1.03
  13  -4 -18    0.34    0.75
  13   4 -18   -0.00    0.93
  13   4 -19    1.42    1.04
  13   4 -20   -0.00    0.85
  13   4 -21    0.63    0.98
  13   4 -22    1.72    1.22
  13   4 -23    1.31    1.12
  13   4 -24    0.44    1.05
  13   4 -25    0.07    1.02
  13   4 -26    0.53    0.91
  13   4 -27    0.10    1.04
  13   4 -28   -0.00    1.02
  13  -5  -1    0.00    0.97
  13  -5  -2    0.08    0.99
  13   5  -2    0.79    0.94
  13  -5  -3    0.32    0.86
  13   5  -3    0.00    0.82
  13  -5  -4    0.55    0.88
  13   5  -4    0.32    0.82
  13  -5  -5    1.24    0.99
  13   5  -5    1.66    0.97
  13  -5  -6    0.88    0.85
  13   5  -6    0.55    0.81
  13  -5  -7    0.00    0.85
  13   5  -7    0.14    0.86
  13  -5  -8    0.13    0.75
  13   5  -8    0.72    0.76
  13  -5  -9    0.33    0.85
  13   5  -9    0.30    0.94
  13  -5 -10   -0.00    0.77
  13   5 -10   -0.00    0.84
  13  -5 -11    0.47    0.86
  13   5 -11   -0.00    1.07
  13  -5 -12   -0.00    0.75
  13   5 -12    0.38    1.09
  13  -5 -13   -0.00    0.69
  13   5 -13    0.94    1.12
  13  -5 -14    0.96    0.82
  13   5 -14    0.60    1.06
  13  -5 -15    1.27    1.01
  13   5 -15    2.69    1.27
  13  -5 -16    0.07    0.83
  13   5 -16    0.89    1.12
  13   5 -17    0.15    0.83
  13   5 -18    0.04    0.77
  13   5 -19    1.95    1.29
  13   5 -20   -0.00    0.92
  13   5 -21    0.00    0.94
  13   5 -22   -0.00    0.87
  13   5 -23    0.13    0.92
  13   5 -24   -0.00    1.13
  13   5 -25   -0.00    1.02
  13  -6  -1    0.48    1.14
  13   6  -1    0.00    0.78
 -13  -6   1    0.74    1.11
  13  -6  -2    1.44    1.26
  13   6  -2    0.38    0.92
  13  -6  -3   -0.00    0.83
  13   6  -3    1.14    1.02
  13  -6  -4    0.70    1.05
  13   6  -4    1.54    1.12
  13  -6  -5   -0.00    0.91
  13   6  -5   -0.00    0.87
  13  -6  -6    1.23    0.89
  13   6  -6    0.13    0.79
  13  -6  -7    0.33    0.97
  13   6  -7    1.46    1.21
  13  -6  -8    0.09    0.85
  13   6  -8    0.59    1.15
  13  -6  -9   -0.00    0.82
  13   6  -9   -0.00    1.01
  13  -6 -10   -0.00    0.87
  13   6 -10    0.14    1.03
  13  -6 -11    0.24    0.81
  13   6 -11    0.19    1.13
  13  -6 -12    1.21    0.99
  13   6 -12    0.41    0.85
  13  -6 -13    0.32    0.80
  13   6 -13    1.46    1.16
  13  -6 -14   -0.00    0.78
  13   6 -14    0.56    1.02
  13  -6 -15    0.00    0.74
  13   6 -15   -0.00    0.88
  13   6 -16    1.17    1.01
  13   6 -17    2.11    1.13
  13   6 -18    0.42    1.03
  13   6 -19    0.19    0.93
  13   6 -20    0.14    0.76
  13   6 -21    0.06    1.04
  13   6 -22    1.41    1.17
  13  -7  -1   -0.00    0.95
  13   7  -1   -0.00    0.99
 -13  -7   1   -0.00    1.10
  13  -7  -2    0.28    0.96
  13   7  -2    0.00    0.90
  13  -7  -3    1.86    1.15
  13   7  -3    0.05    0.94
  13  -7  -4    0.24    0.99
  13   7  -4    2.13    1.29
  13  -7  -5    1.48    1.21
  13   7  -5    0.27    0.99
  13  -7  -6   -0.00    0.98
  13   7  -6    0.67    0.92
  13  -7  -7    0.26    1.02
  13   7  -7    0.10    0.88
  13  -7  -8   -0.00    0.92
  13   7  -8    0.41    0.82
  13  -7  -9    0.37    0.93
  13   7  -9    1.05    0.84
  13  -7 -10    1.14    0.97
  13   7 -10    2.30    1.31
  13  -7 -11   -0.00    0.78
  13   7 -11    0.66    1.06
  13  -7 -12    0.91    0.84
  13   7 -12    0.82    1.09
  13  -7 -13    1.55    0.98
  13   7 -13   -0.00    1.09
  13   7 -14    0.00    0.89
  13   7 -15    0.60    0.89
  13   7 -16    1.59    1.21
  13   7 -17   -0.00    0.80
  13   7 -18    0.00    0.93
  13   7 -19   -0.00    0.87
  13  -8  -1   -0.00    1.07
  13   8  -1   -0.00    1.08
 -13  -8   1    0.70    1.25
  13  -8  -2    0.43    1.03
  13   8  -2    1.58    1.26
  13  -8  -3   -0.00    0.95
  13   8  -3   -0.00    1.05
  13  -8  -4   -0.00    0.78
  13   8  -4    0.32    1.12
  13  -8  -5    0.63    0.92
  13   8  -5   -0.00    0.88
  13  -8  -6    1.77    1.32
  13   8  -6    1.97    1.34
  13  -8  -7    0.14    0.92
  13   8  -7    0.00    0.98
  13  -8  -8    0.04    0.94
  13   8  -8    0.93    1.13
  13  -8  -9   -0.00    0.98
  13   8  -9    0.00    1.12
  13  -8 -10   -0.00    0.82
  13   8 -10   -0.00    1.04
  13  -8 -11    1.28    1.01
  13   8 -11   -0.00    0.92
  13  -8 -12    0.70    0.97
  13   8 -12    0.22    0.93
  13   8 -13   -0.00    0.86
  13   8 -14    0.00    0.91
  13   8 -15    0.50    0.89
  13  -9  -1   -0.00    1.11
  13   9  -1    0.48    1.04
 -13  -9   1   -0.00    0.90
  13  -9  -2   -0.00    1.02
  13   9  -2    0.51    0.98
  13  -9  -3   -0.00    1.16
  13   9  -3    0.30    1.01
  13  -9  -4    1.16    1.14
  13   9  -4    0.00    1.10
  13  -9  -5    0.76    1.04
  13   9  -5    0.71    0.81
  13  -9  -6    0.33    1.08
  13   9  -6   -0.00    1.16
  13  -9  -7    0.28    1.05
  13   9  -7    0.01    0.82
  13  -9  -8    2.63    1.19
  13   9  -8    0.75    1.02
  13  -9  -9    0.58    1.12
  13   9  -9   -0.00    0.82
  13  -9 -10    0.43    0.89
  13   9 -10   -0.00    0.81
  13   9 -11    1.97    1.09
  13 -10  -1    1.43    1.34
  13  10  -1    0.18    1.05
 -13 -10   1    1.49    1.30
  13 -10  -2   -0.00    1.03
  13  10  -2    0.15    0.85
  13 -10  -3    0.00    1.05
  13  10  -3   -0.00    0.97
  13 -10  -4    0.78    1.04
  13  10  -4    0.67    0.95
  13 -10  -5    0.19    0.94
  13  10  -5    0.65    0.95
  13 -10  -6    1.84    1.22
  13  10  -6    1.28    1.30
  13 -10  -7    0.61    1.02
  13 -10  -8    2.52    1.44
  13 -11  -1    0.21    1.03
 -13 -11   1    0.00    1.07
  13 -11  -2   -0.00    0.89
  13 -11  -3    0.56    1.27
  13 -11  -4    0.00    1.00
  13 -11  -5    1.12    1.13
  13 -11  -6    0.82    1.12
  13 -12  -1    0.00    0.94
 -13 -12   1   -0.00    1.21
  13 -12  -2   -0.00    1.07
  13 -12  -3    0.53    1.01
  13 -12  -4   -0.00    0.99
  12   0  -1    0.18    0.81
  12   0  -2    3.71    1.42
  12   0  -3   -0.00    0.85
  12   0  -4    0.00    0.73
  12   0  -5    0.59    0.79
  12   0  -6    4.69    1.64
  12   0  -7   -0.00    0.58
  12   0  -8    1.45    0.91
  12   0  -9    0.00    0.77
  12   0 -10    3.96    1.48
  12   0 -11    0.09    0.59
  12   0 -12    2.21    1.09
  12   0 -13    0.15    0.75
  12   0 -14    0.38    0.72
  12   0 -15    1.70    0.95
  12   0 -16    3.37    1.42
  12   0 -17   -0.00    0.75
  12   0 -18   -0.00    0.75
  12   0 -19    0.00    0.67
  12   0 -20    1.91    1.10
  12   0 -21    0.16    0.71
  12   0 -22    1.09    1.01
  12   0 -23    0.33    0.86
  12   0 -24    0.44    0.92
  12  -1  -1   -0.00    0.82
  12   1  -1    0.20    0.71
  12  -1  -2    1.96    1.25
  12   1  -2    2.76    1.31
  12  -1  -3    0.00    0.95
  12   1  -3    0.00    0.66
  12  -1  -4    4.55    1.72
  12   1  -4    5.22    1.79
  12  -1  -5    0.82    0.78
  12   1  -5   -0.00    0.76
  12  -1  -6    0.05    0.68
  12   1  -6    0.21    0.65
  12  -1  -7    0.14    0.64
  12   1  -7    0.00    0.58
  12  -1  -8    5.96    2.20
  12   1  -8   10.50    2.47
  12  -1  -9    0.00    0.73
  12   1  -9    0.14    0.74
  12  -1 -10    2.03    1.05
  12   1 -10    1.84    1.09
  12  -1 -11    0.03    0.62
  12   1 -11    0.46    0.76
  12  -1 -12    0.21    0.67
  12   1 -12   -0.00    0.74
  12  -1 -13    0.00    0.56
  12   1 -13    0.55    0.84
  12  -1 -14    3.67    1.48
  12   1 -14    4.30    1.54
  12  -1 -15   -0.00    0.64
  12   1 -15   -0.00    0.81
  12  -1 -16    0.00    0.84
  12   1 -16    0.35    0.83
  12  -1 -17   -0.00    0.79
  12   1 -17   -0.00    0.76
  12  -1 -18    3.64    1.34
  12   1 -18    1.42    1.12
  12  -1 -19    0.02    0.59
  12   1 -19    0.07    0.74
  12  -1 -20    0.57    0.84
  12   1 -20    1.38    0.99
  12  -1 -21   -0.00    0.77
  12   1 -21    0.53    0.74
  12  -1 -22   -0.00    0.80
  12   1 -22    0.15    0.79
  12  -1 -23    0.00    0.79
  12   1 -23   -0.00    0.76
  12   1 -24    0.88    1.06
  12   1 -25    0.26    0.71
  12   1 -26    0.33    0.72
  12  -2  -1    0.14    0.87
  12   2  -1    1.04    0.85
  12  -2  -2    4.23    1.54
  12   2  -2    3.20    1.31
  12  -2  -3    0.03    0.88
  12   2  -3    1.20    0.87
  12  -2  -4    0.54    0.88
  12   2  -4    0.20    0.76
  12  -2  -5    0.00    0.75
  12   2  -5    0.32    0.80
  12  -2  -6    6.99    1.80
  12   2  -6    2.48    1.37
  12  -2  -7    0.45    0.85
  12   2  -7    0.20    0.78
  12  -2  -8    0.78    0.86
  12   2  -8    0.74    0.85
  12  -2  -9    0.04    0.66
  12   2  -9    0.19    0.75
  12  -2 -10    3.37    1.29
  12   2 -10    2.81    1.35
  12  -2 -11    0.87    0.81
  12   2 -11    1.72    1.01
  12  -2 -12    2.84    1.26
  12   2 -12    3.31    1.33
  12  -2 -13    0.43    0.62
  12   2 -13   -0.00    0.67
  12  -2 -14    0.98    0.82
  12   2 -14   -0.00    0.78
  12  -2 -15    0.00    0.61
  12   2 -15   -0.00    0.71
  12  -2 -16    1.49    0.94
  12   2 -16    0.79    0.97
  12  -2 -17    0.00    0.70
  12   2 -17    0.00    0.80
  12  -2 -18    1.14    0.96
  12   2 -18    0.05    0.78
  12  -2 -19    0.29    0.73
  12   2 -19    0.00    0.76
  12  -2 -20    0.65    0.75
  12   2 -20    0.85    0.80
  12  -2 -21   -0.00    0.79
  12   2 -21    1.73    1.12
  12  -2 -22    1.07    1.03
  12   2 -22    1.37    1.10
  12   2 -23    0.00    0.92
  12   2 -24   -0.00    0.87
  12   2 -25    0.00    0.71
  12   2 -26    0.77    0.94
  12   2 -27    0.49    0.82
  12  -3  -1    0.51    0.79
  12   3  -1    0.51    0.76
 -12  -3   1    0.70    1.06
  12  -3  -2    3.53    1.44
  12   3  -2    2.76    1.34
  12  -3  -3    0.44    0.92
  12   3  -3    0.88    0.80
  12  -3  -4    1.73    1.09
  12   3  -4    2.65    1.19
  12  -3  -5    0.37    0.87
  12   3  -5    0.00    0.67
  12  -3  -6    0.29    0.76
  12   3  -6   -0.00    0.64
  12  -3  -7   -0.00    0.87
  12   3  -7    1.11    0.92
  12  -3  -8    3.17    1.25
  12   3  -8    1.48    1.07
  12  -3  -9    0.86    0.86
  12   3  -9    0.64    0.85
  12  -3 -10    1.21    0.97
  12   3 -10    0.57    0.89
  12  -3 -11    0.15    0.68
  12   3 -11    0.03    0.71
  12  -3 -12    0.88    0.96
  12   3 -12    4.24    1.34
  12  -3 -13   -0.00    0.67
  12   3 -13    0.00    0.73
  12  -3 -14    2.10    1.07
  12   3 -14    2.27    1.23
  12  -3 -15    0.84    0.81
  12   3 -15    0.71    0.96
  12  -3 -16    0.20    0.62
  12   3 -16   -0.00    0.79
  12  -3 -17   -0.00    0.71
  12   3 -17    0.00    0.85
  12  -3 -18   -0.00    0.63
  12   3 -18   -0.00    0.75
  12  -3 -19   -0.00    0.71
  12   3 -19    0.27    0.82
  12  -3 -20    0.23    0.85
  12   3 -20    1.19    0.96
  12   3 -21    0.24    0.91
  12   3 -22    0.75    1.04
  12   3 -23    1.09    1.12
  12   3 -24    1.42    1.11
  12   3 -25    0.16    0.83
  12   3 -26    0.37    1.02
  12   3 -27   -0.00    0.95
  12   3 -28    1.47    1.19
  12  -4  -1    1.48    1.19
  12   4  -1    0.44    0.76
 -12  -4   1    0.77    0.91
  12  -4  -2    0.60    0.90
  12   4  -2    1.43    0.92
 -12  -4   2    1.09    1.03
  12  -4  -3    0.85    0.85
  12   4  -3    0.00    0.82
 -12  -4   3   -0.00    0.87
  12  -4  -4   -0.00    0.71
  12   4  -4   -0.00    0.86
  12  -4  -5    0.31    0.79
  12   4  -5    0.13    0.85
  12  -4  -6    3.31    1.29
  12   4  -6    2.18    1.30
  12  -4  -7    0.65    0.95
  12   4  -7    2.24    1.12
  12  -4  -8   -0.00    0.80
  12   4  -8    0.34    0.82
  12  -4  -9    1.92    1.00
  12   4  -9    1.09    1.03
  12  -4 -10    1.66    1.06
  12   4 -10    1.75    0.98
  12  -4 -11    1.17    0.92
  12   4 -11   -0.00    0.93
  12  -4 -12    2.93    1.02
  12   4 -12    0.00    0.77
  12  -4 -13    0.58    0.74
  12   4 -13   -0.00    0.93
  12  -4 -14    0.00    0.62
  12   4 -14    0.52    0.95
  12  -4 -15    0.22    0.61
  12   4 -15    0.19    0.87
  12  -4 -16    1.35    0.95
  12   4 -16    1.49    0.92
  12  -4 -17    0.40    0.72
  12   4 -17    0.46    0.91
  12  -4 -18    1.28    0.79
  12   4 -18    0.51    0.85
  12  -4 -19   -0.00    0.67
  12   4 -19    0.71    0.89
  12   4 -20    0.88    1.02
  12   4 -21    1.83    1.14
  12   4 -22    0.48    0.87
  12   4 -23   -0.00    1.06
  12   4 -24    0.17    1.06
  12   4 -25    0.00    0.84
  12   4 -26    0.66    0.92
  12   4 -27    0.04    0.91
  12   4 -28    0.81    1.09
 -12  -4  28   -0.00    7.40
  12   4 -29    0.00    0.87
 -12  -4  29    0.71    5.93
  12  -5  -1    0.00    0.89
  12   5  -1    0.00    0.79
 -12  -5   1    0.92    0.85
  12  -5  -2    0.29    1.06
  12   5  -2    2.66    1.11
 -12  -5   2    1.30    1.09
  12  -5  -3    0.31    0.95
  12   5  -3    0.10    0.82
 -12  -5   3    2.31    1.21
  12  -5  -4    0.00    0.76
  12   5  -4    1.94    1.13
 -12  -5   4    1.67    1.08
  12  -5  -5    0.77    0.90
  12   5  -5    0.18    0.79
  12  -5  -6   -0.00    0.76
  12   5  -6    0.40    0.73
  12  -5  -7    0.43    0.76
  12   5  -7    0.68    0.98
  12  -5  -8    1.04    1.02
  12   5  -8    0.90    0.99
  12  -5  -9    0.34    0.79
  12   5  -9    2.39    1.15
  12  -5 -10    1.71    1.07
  12   5 -10    1.52    1.12
  12  -5 -11   -0.00    0.75
  12   5 -11   -0.00    1.04
  12  -5 -12    0.30    0.65
  12   5 -12   -0.00    0.99
  12  -5 -13    0.50    0.77
  12   5 -13    1.89    1.15
  12  -5 -14    1.43    0.94
  12   5 -14    2.42    1.25
  12  -5 -15    0.39    0.64
  12   5 -15    0.49    0.95
  12  -5 -16    0.00    0.62
  12   5 -16   -0.00    0.99
  12  -5 -17   -0.00    0.65
  12   5 -17   -0.00    0.85
  12   5 -18    2.26    1.30
  12   5 -19    1.02    0.98
  12   5 -20    0.22    0.85
  12   5 -21   -0.00    0.80
  12   5 -22    0.16    0.90
  12   5 -23    1.18    1.18
  12   5 -24    0.08    0.98
  12   5 -25    0.19    0.77
  12   5 -26    0.00    1.02
  12   5 -27    0.23    0.92
 -12  -5  27   -0.00    7.55
  12   5 -28   -0.00    1.13
 -12  -5  28   -0.00    6.60
 -12  -5  29    4.37    5.71
 -12  -5  30    5.81    5.34
  12  -6  -1    1.28    1.05
  12   6  -1    1.83    1.20
 -12  -6   1    1.90    1.24
  12  -6  -2    0.35    0.97
  12   6  -2    1.14    0.92
 -12  -6   2    1.73    1.08
  12  -6  -3   -0.00    0.87
  12   6  -3    0.36    0.85
 -12  -6   3    1.10    1.05
  12  -6  -4    0.95    1.02
  12   6  -4   -0.00    0.82
 -12  -6   4    0.30    0.80
  12  -6  -5    3.16    1.45
  12   6  -5    2.43    1.39
  12  -6  -6    1.12    1.12
  12   6  -6    0.71    0.98
  12  -6  -7    1.59    1.02
  12   6  -7    1.21    1.09
  12  -6  -8    0.64    0.91
  12   6  -8    0.55    0.92
  12  -6  -9    0.37    0.81
  12   6  -9    0.97    0.90
  12  -6 -10    0.35    0.73
  12   6 -10    0.63    0.93
  12  -6 -11    3.21    1.41
  12   6 -11    4.16    1.75
  12  -6 -12    0.39    0.90
  12   6 -12    0.71    0.96
  12  -6 -13   -0.00    0.75
  12   6 -13    0.01    0.86
  12  -6 -14    0.00    0.60
  12   6 -14   -0.00    0.84
  12  -6 -15    0.49    0.80
  12   6 -15    0.54    1.01
  12  -6 -16    0.14    0.69
  12   6 -16    0.19    0.78
  12   6 -17    0.00    0.84
  12   6 -18    0.67    0.92
  12   6 -19   -0.00    0.95
  12   6 -20    0.51    0.99
  12   6 -21    1.03    1.18
  12   6 -22    0.87    1.06
  12   6 -23    1.08    1.10
  12   6 -24   -0.00    1.01
  12   6 -25    0.17    1.03
 -12  -6  25    3.54    7.81
  12   6 -26    0.43    1.11
 -12  -6  26    6.19    7.19
  12   6 -27   -0.00    1.15
 -12  -6  27    0.29    5.09
 -12  -6  28   -0.00    4.48
  12  -7  -1    0.60    0.98
  12   7  -1    0.78    1.00
 -12  -7   1   -0.00    0.87
  12  -7  -2    0.76    0.93
  12   7  -2    0.00    0.93
 -12  -7   2    0.31    1.02
  12  -7  -3    1.58    1.24
  12   7  -3    1.86    1.10
 -12  -7   3    1.48    1.31
  12  -7  -4    0.63    0.96
  12   7  -4    0.00    1.02
 -12  -7   4   -0.00    0.81
  12  -7  -5   -0.00    0.96
  12   7  -5    0.00    1.04
  12  -7  -6    2.17    1.14
  12   7  -6    0.05    0.99
  12  -7  -7    0.48    1.01
  12   7  -7   -0.00    0.93
  12  -7  -8    0.29    0.78
  12   7  -8    0.85    0.71
  12  -7  -9    1.86    1.17
  12   7  -9    1.78    1.24
  12  -7 -10    0.28    0.75
  12   7 -10   -0.00    0.85
  12  -7 -11   -0.00    0.73
  12   7 -11   -0.00    0.75
  12  -7 -12    0.01    0.75
  12   7 -12    0.04    0.97
  12  -7 -13   -0.00    0.69
  12   7 -13    1.50    1.06
  12  -7 -14    1.39    0.93
  12   7 -14    0.04    0.87
  12   7 -15   -0.00    0.86
  12   7 -16    0.00    0.85
  12   7 -17    1.60    1.18
  12   7 -18   -0.00    0.96
  12   7 -19    0.35    1.08
  12   7 -20   -0.00    0.91
  12   7 -21    0.23    1.13
  12   7 -22    1.58    1.31
  12   7 -23    0.63    0.92
 -12  -7  23    1.49   10.47
  12   7 -24    0.01    0.88
 -12  -7  24    0.24    7.48
  12   7 -25    0.78    1.36
 -12  -7  25    3.11    6.58
  12  -8  -1    0.40    0.97
  12   8  -1    2.08    1.12
 -12  -8   1    1.11    1.22
  12  -8  -2    0.57    0.92
  12   8  -2   -0.00    1.04
 -12  -8   2   -0.00    1.01
  12  -8  -3    0.69    1.06
  12   8  -3    0.18    0.73
 -12  -8   3    0.32    1.08
  12  -8  -4   -0.00    0.85
  12   8  -4    0.66    0.84
 -12  -8   4   -0.00    0.96
  12  -8  -5    3.50    1.60
  12   8  -5    3.20    1.52
  12  -8  -6   -0.00    0.94
  12   8  -6   -0.00    1.08
  12  -8  -7    0.30    1.11
  12   8  -7    4.32    1.44
  12  -8  -8    1.05    1.09
  12   8  -8   -0.00    0.95
  12  -8  -9    0.00    0.86
  12   8  -9   -0.00    1.09
  12  -8 -10    0.38    0.94
  12   8 -10    0.54    0.79
  12  -8 -11    0.32    0.90
  12   8 -11    0.00    0.83
  12  -8 -12    0.48    0.89
  12   8 -12    0.57    1.01
  12   8 -13    0.16    0.87
  12   8 -14    0.73    1.01
  12   8 -15    0.65    1.04
  12   8 -16   -0.00    1.20
  12   8 -17   -0.00    1.10
  12   8 -18   -0.00    1.04
  12   8 -19    0.47    0.90
  12   8 -20    0.51    1.04
  12   8 -21    1.79    1.30
 -12  -8  21    0.00    7.85
 -12  -8  22   -0.00    7.56
  12  -9  -1    0.27    0.95
  12   9  -1   -0.00    0.92
 -12  -9   1   -0.00    0.86
  12  -9  -2   -0.00    0.96
  12   9  -2   -0.00    0.86
 -12  -9   2    0.77    1.20
  12  -9  -3    1.95    1.31
  12   9  -3    2.70    1.53
 -12  -9   3    2.47    1.54
  12  -9  -4   -0.00    0.96
  12   9  -4   -0.00    0.93
 -12  -9   4   -0.00    1.20
  12  -9  -5    1.32    1.12
  12   9  -5    2.13    1.18
  12  -9  -6    0.27    0.99
  12   9  -6   -0.00    0.96
  12  -9  -7    0.00    0.97
  12   9  -7    0.00    0.84
  12  -9  -8   -0.00    0.81
  12   9  -8   -0.00    0.90
  12  -9  -9    2.35    1.42
  12   9  -9    2.73    1.43
  12  -9 -10    0.26    0.95
  12   9 -10    0.00    1.04
  12  -9 -11   -0.00    0.87
  12   9 -11    1.15    1.06
  12   9 -12   -0.00    1.10
  12   9 -13    1.51    1.16
  12   9 -14   -0.00    0.94
  12   9 -15    2.27    1.24
  12   9 -16    1.99    1.35
  12   9 -17    0.00    0.95
  12   9 -18   -0.00    0.97
  12 -10  -1    1.90    1.20
  12  10  -1    0.31    1.05
 -12 -10   1    0.33    1.21
  12 -10  -2    0.23    0.85
  12  10  -2   -0.00    0.85
 -12 -10   2    1.44    1.31
  12 -10  -3    0.45    0.89
  12  10  -3    1.74    1.17
 -12 -10   3    0.15    1.01
  12 -10  -4    0.62    1.13
  12  10  -4   -0.00    0.81
 -12 -10   4    0.00    1.18
  12 -10  -5    0.09    0.81
  12  10  -5    0.38    0.85
  12 -10  -6   -0.00    0.90
  12  10  -6    0.04    0.74
  12 -10  -7    0.47    1.02
  12  10  -7    0.10    0.91
  12 -10  -8   -0.00    1.00
  12  10  -8   -0.00    1.01
  12 -10  -9    2.08    1.22
  12  10  -9   -0.00    1.16
  12  10 -10   -0.00    1.10
  12  10 -11    0.51    0.82
  12  10 -12    0.95    1.07
  12  10 -13    0.00    1.01
  12  10 -14    0.00    1.00
  12 -11  -1   -0.00    0.96
  12  11  -1    0.25    0.73
 -12 -11   1    0.63    1.11
  12 -11  -2   -0.00    1.03
  12  11  -2   -0.00    0.72
 -12 -11   2   -0.00    1.16
  12 -11  -3    0.00    1.12
  12  11  -3    1.41    1.17
 -12 -11   3   -0.00    1.00
  12 -11  -4    0.26    0.89
  12  11  -4   -0.00    0.93
 -12 -11   4   -0.00    1.17
  12 -11  -5    2.09    1.19
  12  11  -5    0.30    0.77
  12 -11  -6    0.71    0.88
  12  11  -6   -0.00    0.94
  12 -11  -7   -0.00    1.09
  12  11  -7   -0.00    1.08
  12  11  -8    0.37    0.87
  12  11  -9    0.91    1.08
  12  11 -10   -0.00    0.93
  12 -12  -1    0.60    1.06
  12  12  -1    2.19    1.24
 -12 -12   1    1.07    1.22
  12 -12  -2   -0.00    1.08
  12  12  -2    0.29    0.81
 -12 -12   2   -0.00    1.12
  12 -12  -3    0.08    0.91
  12  12  -3    0.32    0.90
 -12 -12   3    0.00    1.06
  12 -12  -4    0.03    0.98
  12  12  -4   -0.00    0.94
 -12 -12   4   -0.00    1.04
  12 -12  -5    0.00    1.08
  12  12  -5    0.43    0.86
  12 -13  -1   -0.00    0.95
 -12 -13   1   -0.00    1.00
  12 -13  -2    0.47    0.92
 -12 -13   2   -0.00    1.08
  12 -13  -3    1.13    1.15
 -12 -13   3   -0.00    1.11
 -12 -13   4   -0.00    1.02
  12 -14  -1    0.85    1.16
 -12 -14   3   -0.00    1.05
 -11   0   1   11.53    3.40
  11   0  -1   11.53    3.23
 -11   0   2    0.89    1.18
  11   0  -2    0.90    0.86
 -11   0   3    3.59    1.80
  11   0  -3    5.43    1.67
  11   0  -4    0.30    0.82
  11   0  -5   15.20    4.00
  11   0  -6    0.07    0.70
  11   0  -7    0.00    0.62
  11   0  -8   -0.00    0.59
  11   0  -9    4.44    1.57
  11   0 -10   -0.00    0.68
  11   0 -11    6.70    2.09
  11   0 -12    0.83    0.78
  11   0 -13    0.47    0.70
  11   0 -14    0.36    0.66
  11   0 -15    3.46    1.35
  11   0 -16    0.07    0.56
  11   0 -17    0.42    0.73
  11   0 -18    0.08    0.69
  11   0 -20    1.06    0.87
  11   0 -21    0.61    0.97
  11   0 -22    0.17    0.65
  11   0 -23   -0.00    0.76
  11   0 -24    1.65    1.03
  11   0 -25   -0.00    0.71
 -11   1   1   17.99    4.52
  11  -1  -1   14.32    4.15
  11   1  -1   14.50    4.15
 -11  -1   1   19.10    4.49
  11  -1  -2    0.08    0.80
  11   1  -2    0.00    0.82
 -11  -1   2    0.68    0.89
  11  -1  -3    5.71    1.97
  11   1  -3    8.39    2.12
 -11  -1   3    5.32    2.16
  11  -1  -4    0.62    0.68
  11   1  -4   -0.00    0.84
 -11  -1   4    0.00    0.59
  11  -1  -5    0.43    0.83
  11   1  -5    1.08    0.80
  11  -1  -6    0.15    0.69
  11   1  -6    0.08    0.67
  11  -1  -7    4.53    1.48
  11   1  -7    3.03    1.32
  11  -1  -8   -0.00    0.59
  11   1  -8    0.93    0.80
  11  -1  -9    3.54    1.19
  11   1  -9    2.01    1.18
  11   1 -10   -0.00    0.74
  11  -1 -11    1.44    0.95
  11   1 -11    2.50    1.06
  11  -1 -12    0.20    0.74
  11   1 -12    0.33    0.72
  11  -1 -13    4.37    1.48
  11   1 -13    4.21    1.62
  11  -1 -14    0.02    0.61
  11   1 -14    0.14    0.73
  11  -1 -15    0.41    0.75
  11   1 -15   -0.00    0.68
  11  -1 -16   -0.00    0.64
  11   1 -16   -0.00    0.65
  11  -1 -17    2.15    1.14
  11   1 -17    1.87    1.14
  11  -1 -18    0.31    0.78
  11   1 -18    0.00    0.87
  11  -1 -19    0.14    0.72
  11   1 -19   -0.00    0.74
  11  -1 -20   -0.00    0.54
  11   1 -20    0.09    0.78
  11  -1 -21    0.13    0.67
  11   1 -21   -0.00    0.69
  11  -1 -22    0.24    0.68
  11   1 -22   -0.00    0.81
  11  -1 -23    1.94    1.15
  11   1 -23    2.83    1.31
  11  -1 -24    1.01    0.96
  11   1 -24    1.72    1.03
  11   1 -25    1.03    0.92
  11   1 -26   -0.00    0.96
  11  -2  -1    1.53    1.17
  11   2  -1    2.60    1.22
 -11  -2   1    2.46    1.42
  11  -2  -2    0.00    0.77
  11   2  -2    0.01    0.59
 -11  -2   2   -0.00    0.87
  11  -2  -3    2.34    1.24
  11   2  -3    2.67    1.25
 -11  -2   3    3.74    1.51
  11  -2  -4    0.82    0.92
  11   2  -4    0.00    0.73
 -11  -2   4    0.65    1.02
  11  -2  -5    4.81    2.05
  11   2  -5    7.87    2.11
 -11  -2   5    8.68    2.42
  11  -2  -6    1.63    1.13
  11   2  -6    3.21    1.26
  11  -2  -7    0.21    0.80
  11   2  -7    0.89    0.84
  11  -2  -8    2.63    1.02
  11   2  -8    0.92    0.97
  11  -2  -9    2.83    1.39
  11   2  -9    6.53    1.66
  11  -2 -10    0.67    0.75
  11   2 -10    1.31    0.90
  11  -2 -11    3.05    1.18
  11   2 -11    1.85    1.14
  11  -2 -12   -0.00    0.62
  11   2 -12    0.34    0.67
  11  -2 -13   -0.00    0.57
  11  -2 -14    0.35    0.61
  11   2 -14    0.12    0.68
  11  -2 -15    1.77    0.88
  11   2 -15    0.69    0.92
  11  -2 -16    0.17    0.60
  11   2 -16    0.52    0.81
  11  -2 -17    1.02    0.87
  11   2 -17   -0.00    0.78
  11  -2 -18   -0.00    0.61
  11   2 -18   -0.00    0.82
  11  -2 -19    1.14    0.83
  11   2 -19    0.36    0.82
  11  -2 -20    0.11    0.64
  11   2 -20    0.84    0.86
  11  -2 -21    2.21    1.07
  11   2 -21    0.31    0.89
  11  -2 -22   -0.00    0.84
  11   2 -22    0.26    0.87
  11   2 -23    0.75    0.91
  11   2 -24    0.00    0.82
  11   2 -25    0.17    0.82
  11   2 -26   -0.00    1.02
  11   2 -27   -0.00    0.97
  11   2 -28    0.76    1.02
  11  -3  -1    1.67    1.05
  11   3  -1    0.33    0.71
  11  -3  -2    1.61    1.11
  11   3  -2    1.01    0.88
 -11  -3   2    3.03    1.40
  11  -3  -3    6.59    2.03
  11   3  -3    3.84    1.74
 -11  -3   3    9.69    2.40
  11  -3  -4    1.34    0.99
  11   3  -4    0.00    0.90
 -11  -3   4    1.52    1.14
  11  -3  -5    0.19    0.71
  11   3  -5    0.14    0.73
 -11  -3   5    1.83    1.23
  11  -3  -6    1.11    0.92
  11   3  -6    1.08    0.94
 -11  -3   6    2.73    1.31
  11   3  -7    3.61    1.46
  11  -3  -8    0.28    0.76
  11   3  -8    0.99    0.86
  11  -3  -9    0.87    0.78
  11   3  -9    0.29    0.77
  11  -3 -10    0.73    0.80
  11   3 -10    0.00    0.76
  11  -3 -11    0.98    0.85
  11   3 -11    0.36    0.89
  11  -3 -12    1.07    0.93
  11   3 -12    1.58    1.02
  11  -3 -13    2.29    0.98
  11   3 -13    1.38    1.03
  11  -3 -14    0.57    0.69
  11   3 -14    0.38    0.83
  11  -3 -15    1.06    0.81
  11   3 -15   -0.00    0.82
  11  -3 -16   -0.00    0.62
  11   3 -16    0.15    0.91
  11  -3 -17    0.01    0.70
  11   3 -17    1.60    0.98
  11  -3 -18    0.44    0.72
  11   3 -18    0.20    0.86
  11  -3 -19    0.58    0.84
  11   3 -19    1.82    1.11
  11  -3 -20   -0.00    0.74
  11   3 -20    0.88    0.87
  11  -3 -21    0.35    0.63
  11   3 -21   -0.00    0.76
  11   3 -22    1.70    1.11
  11   3 -23    3.60    1.70
  11   3 -24    1.02    1.07
  11   3 -25    0.42    1.05
  11   3 -26    1.16    1.09
  11   3 -27    1.60    1.23
  11   3 -28    0.48    1.10
 -11  -3  28   -0.00    6.97
  11   3 -29    1.33    1.24
  11  -4  -1    5.22    1.85
  11   4  -1    4.41    1.61
  11  -4  -2   -0.00    1.01
  11   4  -2   -0.00    0.73
  11  -4  -3    1.15    0.84
  11   4  -3    0.52    1.01
  11  -4  -4    0.55    0.96
  11   4  -4    0.62    0.80
 -11  -4   4    0.69    1.03
  11  -4  -5    4.00    1.61
  11   4  -5    3.65    1.56
 -11  -4   5    5.22    1.85
  11  -4  -6    0.32    0.79
  11   4  -6    1.62    0.90
 -11  -4   6    0.56    1.02
  11  -4  -7    0.21    0.66
  11  -4  -8    0.67    0.73
  11   4  -8   -0.00    0.68
  11  -4  -9    3.23    1.32
  11   4  -9    3.59    1.51
  11  -4 -10    0.30    0.80
  11   4 -10    0.29    0.90
  11  -4 -11    0.92    0.88
  11   4 -11    0.76    1.09
  11  -4 -12    0.16    0.56
  11   4 -12    0.00    0.91
  11  -4 -13    0.30    0.72
  11   4 -13   -0.00    0.93
  11  -4 -14    0.10    0.73
  11   4 -14    0.26    0.85
  11  -4 -15    1.83    0.90
  11   4 -15    1.66    1.13
  11  -4 -16    1.66    0.92
  11   4 -16    0.60    0.98
  11  -4 -17    0.00    0.57
  11   4 -17    0.22    0.71
  11  -4 -18    0.42    0.69
  11   4 -18    0.37    0.87
  11  -4 -19    0.08    0.62
  11   4 -19    0.15    0.74
  11   4 -20    1.20    0.99
  11   4 -21    2.82    1.37
  11   4 -22    0.00    0.95
  11   4 -23   -0.00    0.94
  11   4 -24    0.02    0.84
  11   4 -25    2.48    1.43
  11   4 -26    0.44    0.96
  11   4 -27    0.57    1.18
 -11  -4  27    0.00    6.78
  11   4 -28    0.25    1.13
 -11  -4  28    0.00    5.72
 -11  -4  29    1.53    4.70
  11  -5  -1    0.36    1.04
  11   5  -1    0.70    0.74
 -11  -5   1    0.00    0.78
  11  -5  -2    4.53    1.74
  11   5  -2    4.51    1.71
 -11  -5   2    6.16    1.96
  11  -5  -3    4.44    1.71
  11   5  -3    4.39    1.65
  11  -5  -4   -0.00    0.82
  11   5  -4    0.35    0.82
  11  -5  -5    0.13    0.78
  11   5  -5    1.06    0.93
  11  -5  -6    1.02    0.97
  11   5  -6    1.57    0.97
  11  -5  -7    2.13    1.27
  11   5  -7    1.37    1.19
 -11  -5   7    5.24    1.77
  11  -5  -8    0.93    0.84
  11   5  -8    0.50    0.90
  11  -5  -9    0.97    0.90
  11   5  -9    0.23    0.88
  11  -5 -10    0.01    0.75
  11   5 -10    0.66    0.87
  11  -5 -11    0.44    0.72
  11   5 -11    0.42    0.97
  11  -5 -12    2.17    0.96
  11   5 -12    0.11    1.00
  11  -5 -13    4.98    1.58
  11   5 -13    3.36    1.61
  11  -5 -14    0.26    0.74
  11   5 -14    1.05    1.04
  11  -5 -15    0.08    0.60
  11   5 -15   -0.00    0.85
  11  -5 -16   -0.00    0.64
  11   5 -16   -0.00    0.99
  11  -5 -17    0.58    0.74
  11   5 -17   -0.00    0.69
  11  -5 -18    0.01    0.67
  11   5 -18    3.29    1.32
  11   5 -19    0.90    1.08
  11   5 -20   -0.00    0.73
  11   5 -21    0.08    0.92
  11   5 -22    0.30    0.98
  11   5 -23    0.84    1.21
  11   5 -24   -0.00    0.94
  11   5 -25    0.39    1.06
 -11  -5  25   -0.00    8.24
  11   5 -26    0.35    1.03
 -11  -5  26    0.00    6.66
  11   5 -27    0.15    1.04
 -11  -5  27   -0.00    5.84
 -11  -5  28    1.59    4.84
 -11  -5  29    1.17    4.40
 -11  -5  30   -0.00    3.39
 -11  -5  31    0.00    2.31
  11  -6  -1    3.16    1.43
  11   6  -1    2.61    1.27
 -11  -6   1    2.93    1.40
  11  -6  -2    0.67    0.91
  11   6  -2   -0.00    0.80
 -11  -6   2    0.22    0.72
  11  -6  -3    1.04    0.95
  11   6  -3    0.50    0.84
 -11  -6   3   -0.00    0.88
  11  -6  -4    4.09    1.60
  11   6  -4    2.36    1.43
 -11  -6   4    6.13    1.96
  11  -6  -5    0.86    1.15
  11   6  -5    3.14    1.28
 -11  -6   5    2.41    1.28
  11  -6  -6    1.51    1.08
  11   6  -6    2.36    1.17
  11  -6  -7   -0.00    0.85
  11   6  -7    1.42    0.94
  11  -6  -8    0.34    0.90
  11   6  -8    2.82    1.14
  11  -6  -9    0.53    0.88
  11   6  -9    0.25    0.64
  11  -6 -10    0.96    0.92
  11   6 -10    0.89    0.98
  11  -6 -11    0.43    0.67
  11   6 -11    0.03    1.02
  11  -6 -12    0.00    0.66
  11   6 -12    0.38    1.02
  11  -6 -13    0.01    0.67
  11   6 -13   -0.00    0.84
  11  -6 -14    0.79    0.77
  11   6 -14    0.48    0.99
  11  -6 -15    1.80    1.01
  11   6 -15    1.49    1.23
  11  -6 -16    1.91    0.96
  11   6 -16    0.45    0.96
  11   6 -17    0.23    0.85
  11   6 -18    0.33    1.00
  11   6 -19    0.56    1.10
  11   6 -20    0.65    1.09
  11   6 -21    1.17    1.09
  11   6 -22    0.26    1.01
  11   6 -23    0.41    0.95
  11   6 -24    2.53    1.41
 -11  -6  24    0.00    7.32
  11   6 -25   -0.00    1.13
 -11  -6  25   -0.00    6.22
 -11  -6  26    0.00    5.30
 -11  -6  27    1.16    4.43
 -11  -6  28   -0.00    2.82
 -11  -6  29    2.28    3.06
 -11  -6  30    0.30    2.10
 -11  -6  31    1.47    2.14
 -11  -6  32   -0.00    1.62
  11  -7  -1    0.44    0.95
  11   7  -1    0.96    1.09
 -11  -7   1    1.34    1.34
  11  -7  -2    3.91    1.56
  11   7  -2    2.98    1.47
 -11  -7   2    3.42    1.62
  11  -7  -3    0.46    0.89
  11   7  -3    0.10    0.77
 -11  -7   3   -0.00    0.86
  11  -7  -4    2.04    1.09
  11   7  -4    0.80    0.98
 -11  -7   4   -0.00    0.90
  11  -7  -5   -0.00    0.96
  11   7  -5   -0.00    0.91
 -11  -7   5    2.26    1.33
  11  -7  -6    1.88    1.20
  11   7  -6    2.77    1.39
 -11  -7   6    1.47    1.31
  11  -7  -7    0.39    0.78
  11   7  -7   -0.00    0.79
 -11  -7   7    0.60    1.22
  11  -7  -8    5.60    1.82
  11   7  -8    3.78    1.82
  11  -7  -9    2.27    1.17
  11   7  -9    2.29    1.39
  11  -7 -10    1.33    0.90
  11   7 -10    0.10    0.89
  11  -7 -11    0.15    0.79
  11   7 -11    0.30    1.05
  11  -7 -12    2.03    1.15
  11   7 -12    2.91    1.36
  11  -7 -13    0.21    0.78
  11   7 -13    0.63    0.98
  11  -7 -14    0.00    0.77
  11   7 -14    0.18    0.89
  11   7 -15    0.84    0.96
  11   7 -16    0.11    0.91
  11   7 -17    0.38    0.90
  11   7 -18    0.47    0.86
  11   7 -19   -0.00    1.06
  11   7 -20    0.00    0.91
  11   7 -21   -0.00    0.94
  11   7 -22   -0.00    0.89
 -11  -7  22   -0.00    7.12
  11   7 -23   -0.00    0.92
 -11  -7  23    0.00    5.98
  11   7 -24    0.56    0.96
 -11  -7  24    0.00    4.89
 -11  -7  25    0.98    4.45
 -11  -7  26   -0.00    3.88
 -11  -7  27   -0.00    3.34
 -11  -7  28    2.93    3.10
 -11  -7  29   -0.00    2.18
 -11  -7  30   -0.00    1.65
  11  -8  -1    0.53    1.01
  11   8  -1    0.00    0.82
 -11  -8   1   -0.00    0.97
  11  -8  -2    0.39    0.93
  11   8  -2    0.08    0.87
 -11  -8   2    0.65    1.11
  11  -8  -3    0.11    0.87
  11   8  -3   -0.00    0.67
 -11  -8   3    0.02    0.80
  11  -8  -4    6.22    1.77
  11   8  -4    3.51    1.56
 -11  -8   4    1.17    1.42
  11  -8  -5    0.62    0.96
  11   8  -5   -0.00    0.82
 -11  -8   5    3.05    1.37
  11  -8  -6    2.56    1.43
  11   8  -6    4.11    1.52
 -11  -8   6    2.53    1.59
  11  -8  -7    1.28    0.94
  11   8  -7    0.62    0.95
 -11  -8   7   -0.00    0.86
  11  -8  -8    0.70    0.89
  11   8  -8    1.93    1.12
  11  -8  -9    0.55    0.96
  11   8  -9    1.19    1.07
  11  -8 -10    0.10    0.73
  11   8 -10    0.42    0.93
  11  -8 -11    0.21    0.87
  11   8 -11   -0.00    0.82
  11  -8 -12   -0.00    0.79
  11   8 -12    0.47    1.08
  11  -8 -13    0.00    0.64
  11   8 -13    0.00    0.89
  11   8 -14    0.07    0.70
  11   8 -15    0.36    0.91
  11   8 -16    2.10    1.34
  11   8 -17   -0.00    1.03
  11   8 -18    1.05    1.13
  11   8 -19    0.23    1.08
  11   8 -20    2.37    1.54
 -11  -8  20   -0.00    7.09
  11   8 -21    0.52    1.13
 -11  -8  21    0.00    6.00
  11   8 -22    0.77    1.11
 -11  -8  22   -0.00    4.81
 -11  -8  23    3.83    5.12
 -11  -8  24   -0.00    4.02
 -11  -8  25    2.79    3.92
 -11  -8  26   -0.00    2.47
 -11  -8  27   -0.00    2.62
  11   8 -29    0.14    0.77
  11  -9  -1    0.05    0.98
  11   9  -1   -0.00    0.90
 -11  -9   1   -0.00    1.00
  11  -9  -2   -0.00    1.21
  11   9  -2    3.23    1.43
 -11  -9   2    3.90    1.65
  11  -9  -3    0.19    0.91
  11   9  -3   -0.00    0.92
 -11  -9   3   -0.00    1.08
  11  -9  -4    0.00    1.07
  11   9  -4    3.93    1.56
 -11  -9   4    4.07    1.70
  11  -9  -5    0.00    0.90
  11   9  -5    0.25    0.85
 -11  -9   5   -0.00    1.04
  11  -9  -6    0.84    0.99
  11   9  -6    2.38    1.22
 -11  -9   6    0.08    0.91
  11  -9  -7    1.42    1.11
  11   9  -7   -0.00    0.90
 -11  -9   7    1.10    1.10
  11  -9  -8    1.68    1.26
  11   9  -8    5.02    1.63
  11  -9  -9   -0.00    0.93
  11   9  -9    1.50    1.20
  11  -9 -10   -0.00    0.99
  11   9 -10    0.76    0.92
  11  -9 -11    0.00    0.87
  11   9 -11   -0.00    0.77
  11   9 -12    0.55    1.10
  11   9 -13    0.00    0.98
  11   9 -14    0.26    1.11
  11   9 -15   -0.00    0.86
  11   9 -16   -0.00    1.07
  11   9 -17    0.67    1.25
 -11  -9  17    0.00    8.21
  11   9 -18    2.65    1.55
 -11  -9  18   -0.00    6.25
  11   9 -19   -0.00    1.17
 -11  -9  19    0.00    7.11
  11   9 -20   -0.00    0.91
 -11  -9  20    0.00    4.55
 -11  -9  21    2.42    4.02
 -11  -9  22    0.00    3.78
 -11  -9  23    2.84    3.89
  11   9 -26   -0.00    0.82
  11   9 -27    3.41    1.60
  11   9 -28    1.00    1.22
  11 -10  -1    1.23    1.10
  11  10  -1   -0.00    0.83
 -11 -10   1    1.22    1.24
  11 -10  -2    0.83    1.16
  11  10  -2    0.00    0.85
 -11 -10   2    0.99    1.16
  11 -10  -3   -0.00    0.85
  11  10  -3    0.65    0.97
 -11 -10   3    0.57    0.88
  11 -10  -4    0.97    1.09
  11  10  -4    1.91    1.14
 -11 -10   4   -0.00    1.08
  11 -10  -5    0.10    0.98
  11  10  -5    0.31    0.89
 -11 -10   5    0.14    0.87
  11 -10  -6    3.70    1.39
  11  10  -6    0.41    1.04
 -11 -10   6    2.65    1.42
  11 -10  -7    0.10    0.97
  11  10  -7    0.00    0.99
 -11 -10   7   -0.00    0.98
  11 -10  -8    0.19    0.85
  11  10  -8   -0.00    0.94
  11 -10  -9    1.01    1.08
  11  10  -9    1.64    1.09
  11  10 -10    0.30    0.95
  11  10 -11   -0.00    0.93
  11  10 -12   -0.00    0.98
  11  10 -13   -0.00    0.96
  11  10 -14    1.15    1.14
  11  10 -15    1.41    1.20
 -11 -10  15    2.76    8.58
  11  10 -16    0.98    1.14
 -11 -10  16   -0.00    7.63
  11  10 -17   -0.00    1.20
 -11 -10  17   -0.00    4.92
 -11 -10  18    0.15    4.92
 -11 -10  19    0.00    5.40
 -11 -10  20    2.10    4.05
  11 -11  -1   -0.00    1.10
  11  11  -1   -0.00    0.99
 -11 -11   1    0.47    1.16
  11 -11  -2    0.35    0.91
  11  11  -2    0.20    0.77
 -11 -11   2    3.03    1.47
  11 -11  -3   -0.00    1.06
  11  11  -3   -0.00    0.69
 -11 -11   3    0.12    0.89
  11 -11  -4    1.02    1.06
  11  11  -4    0.00    1.08
 -11 -11   4   -0.00    1.04
  11 -11  -5   -0.00    0.98
  11  11  -5    0.98    1.05
 -11 -11   5    1.79    1.25
  11 -11  -6   -0.00    0.71
  11  11  -6    2.30    1.30
 -11 -11   6   -0.00    1.00
  11 -11  -7    0.16    0.94
  11  11  -7    1.64    1.21
 -11 -11   7    0.00    0.97
  11 -11  -8    1.68    1.12
  11  11  -8    0.00    1.09
  11  11  -9   -0.00    1.02
  11  11 -10    0.18    0.95
  11  11 -11    0.00    1.17
  11  11 -12    3.97    1.86
 -11 -11  12    3.12    9.11
  11  11 -13    0.00    1.00
 -11 -11  13    7.68    6.93
  11  11 -14    0.16    1.14
 -11 -11  14    0.00    7.31
  11  11 -15    0.00    1.19
 -11 -11  15   -0.00    6.15
 -11 -11  16   -0.00    6.53
  11 -12  -1    0.13    0.98
  11  12  -1    0.64    1.03
 -11 -12   1   -0.00    1.05
  11 -12  -2    0.25    0.99
  11  12  -2    2.54    1.26
 -11 -12   2    1.70    1.24
  11 -12  -3    0.00    0.86
  11  12  -3   -0.00    1.03
 -11 -12   3   -0.00    1.15
  11 -12  -4   -0.00    0.96
  11  12  -4    2.37    1.35
 -11 -12   4   -0.00    1.05
  11 -12  -5   -0.00    0.91
  11  12  -5    0.05    0.96
 -11 -12   5   -0.00    1.13
  11 -12  -6   -0.00    0.82
  11  12  -6    0.93    1.14
 -11 -12   6    0.27    0.95
  11  12  -7    0.63    1.04
  11  12  -8    0.68    1.05
 -11 -12   8    1.87    8.02
  11  12  -9   -0.00    1.10
 -11 -12   9    0.85    7.26
  11  12 -10    0.64    1.19
 -11 -12  10   -0.00    7.26
  11  12 -11    0.39    1.02
 -11 -12  11    9.29    8.46
  11  12 -12    1.66    1.26
 -11 -12  12   -0.00    6.33
  11 -13  -1    0.00    1.06
  11  13  -1    0.86    1.05
 -11 -13   1    1.39    1.26
  11 -13  -2   -0.00    0.92
  11  13  -2   -0.00    0.98
 -11 -13   2    0.59    1.13
  11 -13  -3    0.93    1.04
  11  13  -3   -0.00    0.99
 -11 -13   3    1.24    1.12
  11 -13  -4    1.13    1.12
  11  13  -4    0.00    1.05
 -11 -13   4    6.37    9.01
 -11 -13   4   -0.00    1.02
  11  13  -5    0.62    1.22
 -11 -13   5    0.00    8.03
 -11 -13   5   -0.00    0.85
  11  13  -6    0.78    1.23
 -11 -13   6    2.10    7.80
 -11 -13   6   -0.00    0.94
  11  13  -7   -0.00    0.92
 -11 -13   7   -0.00    6.13
  11 -14  -1   -0.00    0.89
  11  14  -1   -0.00    0.97
 -11 -14   1   -0.00    6.67
 -11 -14   1    0.75    1.20
  11 -14  -2   -0.00    1.03
  11  14  -2   -0.00    0.86
 -11 -14   2   -0.00    0.90
 -11 -14   3    0.13    1.04
 -11 -14   4    0.10    0.97
 -11 -14   5    0.98    1.15
 -11 -15   5    0.93    1.17
 -10   0   1    0.47    0.94
  10   0  -1   -0.00    0.91
 -10   0   2    4.44    1.63
  10   0  -2    3.23    1.41
 -10   0   3   -0.00    0.87
  10   0  -3    1.87    0.94
  10   0  -3    0.00    0.68
 -10   0   4   18.24    4.41
  10   0  -4   12.78    4.07
  10   0  -4   19.50    4.39
 -10   0   5   -0.00    0.89
  10   0  -5   -0.00    0.81
  10   0  -5   -0.00    0.74
 -10   0   6    2.08    1.19
  10   0  -6    2.25    1.01
  10   0  -6    2.31    1.28
 -10   0   7    0.44    0.78
  10   0  -7   -0.00    0.62
  10   0  -8    2.57    1.15
  10   0  -9    0.09    0.70
  10   0 -10   18.17    4.62
  10   0 -11    1.14    0.73
  10   0 -12    0.19    0.67
  10   0 -13   -0.00    0.67
  10   0 -14    1.16    0.94
  10   0 -15    0.19    0.66
  10   0 -16    3.98    1.52
  10   0 -17    0.42    0.70
  10   0 -18    2.27    1.14
  10   0 -19    0.39    0.74
  10   0 -20    4.37    1.64
  10   0 -21   -0.00    0.73
  10   0 -22    0.08    0.66
  10   0 -23    0.15    0.72
  10   0 -24    0.13    0.78
  10   0 -25   -0.00    0.84
 -10   1   1   -0.00    0.74
  10  -1  -1    0.00    0.73
  10   1  -1    0.25    0.76
 -10  -1   1   -0.00    0.98
 -10   1   2   17.13    5.49
  10  -1  -2   20.25    5.38
  10  -1  -2   29.60    5.67
  10   1  -2   19.00    5.34
 -10  -1   2   25.08    5.69
 -10   1   3    1.73    1.18
  10  -1  -3    2.22    1.04
  10  -1  -3    2.94    1.24
  10   1  -3    0.22    0.89
 -10  -1   3    1.49    1.14
 -10   1   4    0.82    1.06
  10  -1  -4    0.24    0.77
  10  -1  -4   -0.00    0.78
  10   1  -4    0.34    0.62
 -10  -1   4    0.37    0.85
 -10   1   5    1.96    1.22
  10  -1  -5    1.55    1.01
  10  -1  -5    0.43    0.87
  10   1  -5    1.88    0.94
  10   1  -5    1.26    0.98
 -10  -1   5    1.48    1.07
  10  -1  -6    9.01    3.19
  10   1  -6   12.83    3.30
  10   1  -6   15.02    3.52
 -10  -1   6   15.03    3.58
  10  -1  -7    0.54    0.82
  10   1  -7   -0.00    0.78
  10   1  -7    1.66    1.05
 -10  -1   7    0.00    0.84
  10  -1  -8    3.21    1.56
  10   1  -8    5.70    1.69
 -10  -1   8    8.03    2.03
  10  -1  -9    0.40    0.63
  10   1  -9    0.50    0.75
  10  -1 -10    0.58    0.74
  10   1 -10    0.23    0.61
  10  -1 -11    1.08    0.84
  10   1 -11    1.34    0.74
  10  -1 -12    9.92    2.76
  10   1 -12    9.93    2.79
  10  -1 -13    0.00    0.69
  10   1 -13   -0.00    0.63
  10  -1 -14   -0.00    0.63
  10   1 -14    0.31    0.71
  10  -1 -15    0.00    0.60
  10   1 -15    0.38    0.77
  10  -1 -16    1.99    1.17
  10   1 -16    6.11    1.57
  10  -1 -17    0.00    0.72
  10   1 -17   -0.00    0.76
  10  -1 -18    3.14    1.20
  10   1 -18    2.04    1.17
  10  -1 -19    0.49    0.69
  10   1 -19    0.00    0.73
  10  -1 -20    0.00    0.61
  10   1 -20    0.98    0.88
  10  -1 -21    0.00    0.83
  10   1 -21    1.21    0.92
  10  -1 -22    5.53    1.75
  10   1 -22    3.80    1.69
  10  -1 -23    0.00    0.68
  10   1 -23    0.03    0.85
  10  -1 -24    1.68    0.98
  10   1 -24   -0.00    0.72
  10   1 -25    0.71    0.88
  10   1 -26   -0.00    0.92
  10   1 -27    0.00    0.93
 -10   2   1    0.79    0.91
  10  -2  -1    0.35    0.80
  10  -2  -1    0.97    0.85
  10   2  -1    0.26    0.73
 -10  -2   1    0.39    1.00
 -10   2   2   -0.00    0.83
  10  -2  -2    0.55    0.82
  10  -2  -2    0.00    0.66
  10   2  -2   -0.00    0.76
 -10  -2   2    0.57    0.80
 -10   2   3   -0.00    0.90
  10  -2  -3   -0.00    0.81
  10  -2  -3   -0.00    0.51
  10   2  -3   -0.00    0.52
 -10  -2   3   -0.00    0.83
 -10   2   4   25.66    6.20
  10   2  -4   23.66    5.96
 -10  -2   4   22.90    6.14
  10  -2  -5    4.62    1.67
  10   2  -5    5.27    1.70
 -10  -2   5    4.64    1.80
  10  -2  -6    4.14    1.35
  10   2  -6    4.79    1.42
 -10  -2   6    1.76    1.35
  10  -2  -7    0.70    0.76
  10   2  -7    0.00    0.77
 -10  -2   7    2.34    1.06
  10  -2  -8    0.38    0.76
  10   2  -8    1.86    0.96
  10   2  -8    3.04    1.29
 -10  -2   8    2.52    1.26
  10  -2  -9    1.28    0.75
  10   2  -9    0.07    0.67
  10  -2 -10    8.78    2.83
  10   2 -10   13.60    3.06
  10  -2 -11    0.81    0.73
  10   2 -11    1.70    0.98
  10  -2 -12   -0.00    0.63
  10   2 -12    0.00    0.71
  10  -2 -13   -0.00    0.65
  10   2 -13    0.13    0.64
  10  -2 -14    2.68    1.18
  10   2 -14    3.11    1.29
  10  -2 -15    2.03    0.87
  10   2 -15    0.16    0.78
  10  -2 -16    0.23    0.68
  10   2 -16    2.21    1.01
  10  -2 -17    0.59    0.73
  10   2 -17   -0.00    0.72
  10  -2 -18    0.78    0.79
  10   2 -18    0.30    0.76
  10  -2 -19   -0.00    0.53
  10   2 -19    0.73    0.82
  10  -2 -20    1.86    1.11
  10   2 -20    3.05    1.32
  10  -2 -21    0.04    0.71
  10   2 -21   -0.00    0.61
  10  -2 -22    1.15    0.88
  10   2 -22    0.49    0.88
  10  -2 -23    0.53    0.74
  10   2 -23   -0.00    0.73
  10   2 -24    1.98    1.15
  10   2 -25   -0.00    0.83
  10   2 -26    0.66    0.92
  10   2 -27   -0.00    0.82
  10   2 -28    1.45    1.18
 -10   3   1    0.97    1.10
  10  -3  -1    0.44    0.88
  10  -3  -1    0.31    0.78
  10   3  -1    0.68    0.78
 -10  -3   1    0.00    0.95
  10  -3  -2    8.89    2.88
  10   3  -2    9.65    2.82
 -10  -3   2   12.34    3.08
  10  -3  -3   10.60    2.42
  10   3  -3    4.98    2.06
 -10  -3   3    8.54    2.43
  10  -3  -4   -0.00    0.85
  10   3  -4   -0.00    0.71
 -10  -3   4    0.26    0.76
  10  -3  -5    1.24    0.91
  10   3  -5    0.89    0.94
 -10  -3   5    2.00    1.17
  10  -3  -6    2.17    1.15
  10   3  -6    1.52    1.00
 -10  -3   6    1.94    1.23
  10  -3  -7    0.74    0.87
  10   3  -7    0.16    0.85
 -10  -3   7    1.09    1.02
  10  -3  -8    7.55    2.14
  10   3  -8    5.53    2.02
 -10  -3   8    7.87    2.36
  10  -3  -9    0.46    0.75
  10   3  -9    1.50    0.98
 -10  -3   9    1.34    1.09
  10  -3 -10    0.06    0.70
  10   3 -10    0.00    0.76
  10  -3 -11    0.90    0.80
  10   3 -11    0.82    0.78
  10  -3 -12    3.32    1.32
  10   3 -12    4.28    1.51
  10  -3 -13    0.17    0.61
  10   3 -13    0.12    0.80
  10  -3 -14   -0.00    0.49
  10   3 -14    0.55    0.82
  10  -3 -15    0.59    0.70
  10   3 -15    0.95    0.82
  10  -3 -16    3.51    1.29
  10   3 -16    3.28    1.43
  10  -3 -17    0.72    0.77
  10   3 -17    1.59    0.97
  10  -3 -18    1.01    0.81
  10   3 -18    1.76    1.05
  10  -3 -19    0.31    0.58
  10   3 -19    0.49    0.81
  10  -3 -20   -0.00    0.71
  10   3 -20   -0.00    0.77
  10  -3 -21    0.69    0.72
  10   3 -21    1.36    0.96
  10   3 -22    4.99    1.83
  10   3 -23   -0.00    0.86
  10   3 -24   -0.00    0.78
  10   3 -25    0.16    0.85
  10   3 -26    0.37    1.00
  10   3 -27    0.64    0.99
 -10  -3  27    1.01    6.77
  10   3 -28    2.29    1.39
 -10  -3  28    0.29    4.93
 -10  -3  29   -0.00    4.24
  10  -4  -1   -0.00    0.87
  10   4  -1    0.79    0.64
 -10  -4   1    0.13    0.96
  10  -4  -2    0.00    0.81
  10   4  -2    0.20    0.63
 -10  -4   2    0.49    0.95
  10  -4  -3    1.05    1.12
  10   4  -3    1.63    0.94
 -10  -4   3    1.90    1.18
  10  -4  -4   12.33    2.91
  10   4  -4    6.72    2.64
 -10  -4   4   12.07    3.01
  10  -4  -5    3.74    1.65
  10   4  -5    4.37    1.66
 -10  -4   5    7.85    2.11
  10  -4  -6    5.60    1.60
  10   4  -6    3.45    1.42
 -10  -4   6    1.92    1.40
  10  -4  -7    0.22    0.82
  10   4  -7    0.92    0.85
 -10  -4   7    0.54    0.91
  10  -4  -8    7.05    2.32
  10   4  -8    8.50    2.48
 -10  -4   8    9.93    2.73
  10  -4  -9    0.23    0.78
  10   4  -9    1.36    1.10
 -10  -4   9    1.43    1.10
  10  -4 -10    2.18    1.09
  10   4 -10    1.87    1.11
  10  -4 -11    0.00    0.76
  10   4 -11    0.63    0.83
  10  -4 -12   -0.00    0.56
  10   4 -12    0.33    0.62
  10  -4 -13    0.20    0.68
  10   4 -13   -0.00    0.80
  10  -4 -14    3.19    1.41
  10   4 -14    6.95    1.81
  10  -4 -15    1.47    0.86
  10   4 -15    1.62    1.08
  10  -4 -16    0.41    0.64
  10   4 -16    0.59    0.85
  10  -4 -17    0.00    0.65
  10   4 -17    0.44    0.80
  10  -4 -18   -0.00    0.63
  10   4 -18    1.03    0.91
  10  -4 -19    1.69    0.84
  10   4 -19    0.53    0.83
  10  -4 -20    2.17    1.11
  10   4 -20    4.29    1.50
  10   4 -21    4.15    1.65
  10   4 -22    0.49    1.00
  10   4 -23   -0.00    0.82
  10   4 -24    1.49    1.13
  10   4 -25    2.07    1.40
 -10  -4  25    3.19    7.93
  10   4 -26    0.98    1.07
 -10  -4  26    0.00    5.37
 -10  -4  27    0.00    4.46
 -10  -4  28   -0.00    3.46
 -10  -4  29    1.00    3.28
 -10  -4  30    1.44    3.02
  10  -5  -1    6.43    1.78
  10   5  -1    2.41    1.50
  10  -5  -2   37.33    5.62
  10   5  -2   13.47    4.96
  10  -5  -3    1.58    1.20
  10   5  -3    1.65    1.10
  10  -5  -4    0.00    0.93
  10   5  -4    0.54    0.88
 -10  -5   4    0.32    0.93
  10  -5  -5    0.27    0.83
  10   5  -5    0.00    0.83
 -10  -5   5    0.68    0.91
  10  -5  -6    1.79    1.22
  10   5  -6    3.76    1.46
 -10  -5   6    2.62    1.46
  10  -5  -7    5.99    1.77
  10   5  -7    3.46    1.68
 -10  -5   7    5.10    1.95
  10  -5  -8    1.56    1.05
  10   5  -8    1.67    1.09
 -10  -5   8    2.04    1.25
  10  -5  -9    0.27    0.71
  10   5  -9   -0.00    0.73
 -10  -5   9   -0.00    0.93
  10  -5 -10   -0.00    0.74
  10   5 -10   -0.00    0.89
  10  -5 -11    0.00    0.72
  10   5 -11    1.46    1.07
  10  -5 -12    2.58    1.26
  10   5 -12    7.08    1.77
  10  -5 -13    2.04    1.07
  10   5 -13    2.93    1.27
  10  -5 -14    0.80    0.74
  10   5 -14    0.29    0.88
  10  -5 -15   -0.00    0.66
  10   5 -15    0.78    0.86
  10  -5 -16    0.41    0.59
  10   5 -16   -0.00    0.74
  10  -5 -17    3.88    1.25
  10   5 -17    2.23    1.35
  10  -5 -18    1.18    0.77
  10   5 -18    1.90    1.16
  10   5 -19   -0.00    0.67
  10   5 -20    0.00    0.85
  10   5 -21    1.28    1.16
  10   5 -22    0.65    1.06
  10   5 -23    0.78    1.11
  10   5 -24   -0.00    0.98
 -10  -5  24   -0.00    5.95
  10   5 -25   -0.00    0.96
 -10  -5  25   -0.00    4.74
 -10  -5  26    2.37    5.38
 -10  -5  27    2.68    3.93
 -10  -5  28    3.29    3.30
 -10  -5  29    2.95    3.03
 -10  -5  30    0.14    1.76
 -10  -5  31    0.00    1.57
  10  -6  -1    0.42    0.86
  10   6  -1   -0.00    0.55
 -10  -6   1    0.51    0.96
  10  -6  -2    0.68    1.06
  10   6  -2    1.19    0.97
 -10  -6   2    3.02    1.41
  10  -6  -3   -0.00    0.84
  10   6  -3    1.59    1.05
  10  -6  -4    2.21    1.24
  10   6  -4   -0.00    0.81
  10  -6  -5    1.00    1.03
  10   6  -5    2.78    1.22
  10  -6  -6    1.00    1.21
  10   6  -6    4.21    1.44
  10  -6  -7   -0.00    0.74
  10   6  -7    1.49    0.97
 -10  -6   7    0.00    0.95
  10  -6  -8    0.45    0.88
  10   6  -8   -0.00    0.87
 -10  -6   8    0.94    0.92
  10  -6  -9    7.04    2.00
  10   6  -9    5.13    1.96
 -10  -6   9    5.27    2.09
  10  -6 -10    4.44    1.61
  10   6 -10    3.74    1.66
 -10  -6  10    4.88    1.88
  10  -6 -11   -0.00    0.74
  10   6 -11    0.90    0.88
  10  -6 -12    0.71    0.70
  10   6 -12    0.04    0.58
  10  -6 -13    0.84    0.73
  10   6 -13    1.16    0.93
  10  -6 -14    1.04    0.78
  10   6 -14    0.63    0.86
  10  -6 -15    1.25    0.94
  10   6 -15    5.41    1.59
  10  -6 -16    0.39    0.65
  10   6 -16    1.61    1.13
  10  -6 -17    0.11    0.55
  10   6 -17   -0.00    0.83
  10   6 -18    1.37    1.10
  10   6 -19    0.59    1.09
  10   6 -20    0.51    1.00
  10   6 -21    0.00    0.92
  10   6 -22    0.00    0.85
 -10  -6  22    0.00    5.53
  10   6 -23    0.41    1.03
 -10  -6  23    7.44    6.77
  10   6 -24    1.49    1.00
 -10  -6  24    0.00    5.52
 -10  -6  25   -0.00    4.44
 -10  -6  26   -0.00    3.86
 -10  -6  27    0.00    2.71
 -10  -6  28   -0.00    2.02
 -10  -6  29    4.25    2.95
 -10  -6  30   -0.00    1.57
 -10  -6  31    0.95    1.50
 -10  -6  32   -0.00    1.15
  10  -7  -1    8.18    2.90
  10   7  -1   11.91    3.02
 -10  -7   1   10.08    3.06
  10  -7  -2    0.12    1.00
  10   7  -2    0.37    0.82
 -10  -7   2    0.27    0.89
  10  -7  -3    1.51    1.23
  10   7  -3    2.69    1.31
 -10  -7   3    3.12    1.48
  10  -7  -4    0.65    0.92
  10   7  -4    0.24    0.93
 -10  -7   4    0.00    0.88
  10  -7  -5    3.61    1.59
  10   7  -5    6.43    1.86
 -10  -7   5    2.83    1.64
  10  -7  -6    0.61    0.92
  10   7  -6    1.24    1.02
 -10  -7   6    2.14    1.20
  10  -7  -7    4.99    1.74
  10   7  -7    3.75    1.64
  10  -7  -8    0.55    1.01
  10   7  -8    1.67    1.11
  10  -7  -9    0.12    0.83
  10   7  -9   -0.00    0.81
  10  -7 -10    0.74    0.81
  10   7 -10    0.33    0.83
  10  -7 -11    0.41    0.91
  10   7 -11    2.48    1.22
  10  -7 -12    1.22    0.84
  10   7 -12    0.90    0.99
  10  -7 -13    5.21    1.67
  10   7 -13    4.28    1.72
  10  -7 -14   -0.00    0.68
  10   7 -14    0.20    0.65
  10  -7 -15   -0.00    0.66
  10   7 -15    0.06    0.88
  10   7 -16    0.08    0.90
  10   7 -17    0.60    1.13
  10   7 -18    1.01    1.08
  10   7 -19   -0.00    0.93
  10   7 -20    0.21    0.97
 -10  -7  20   -0.00    7.21
  10   7 -21    1.78    1.31
 -10  -7  21   -0.00    6.75
  10   7 -22    1.15    0.99
 -10  -7  22   -0.00    5.62
 -10  -7  23    2.47    4.59
 -10  -7  24    3.11    4.33
 -10  -7  25    0.00    3.14
 -10  -7  26   -0.00    2.73
 -10  -7  27    2.71    2.80
 -10  -7  28    2.48    2.40
  10   7 -29    0.00    0.86
 -10  -7  29    2.08    1.76
  10   7 -30    0.19    0.78
 -10  -7  30    0.65    1.29
  10   7 -31    0.21    0.81
 -10  -7  31   -0.00    1.03
 -10  -7  32   -0.00    0.93
 -10  -7  33   -0.00    0.84
  10  -8  -1    1.08    0.95
  10   8  -1    0.76    0.98
 -10  -8   1   -0.00    0.85
  10  -8  -2    0.00    0.85
  10   8  -2    0.03    0.87
 -10  -8   2    0.55    0.81
  10  -8  -3    3.96    1.54
  10   8  -3    4.20    1.58
 -10  -8   3    2.98    1.66
  10  -8  -4    2.13    1.16
  10   8  -4    0.99    0.96
 -10  -8   4    0.45    1.14
  10  -8  -5    3.87    1.75
  10   8  -5    5.30    1.84
 -10  -8   5    4.15    1.92
  10  -8  -6    0.09    0.79
  10   8  -6    0.28    0.80
 -10  -8   6    0.72    1.18
  10  -8  -7    1.00    0.94
  10   8  -7    1.18    0.98
 -10  -8   7    0.00    1.05
  10  -8  -8   -0.00    0.84
  10   8  -8   -0.00    0.83
 -10  -8   8    0.42    1.00
  10  -8  -9    0.24    0.81
  10   8  -9    2.35    1.17
 -10  -8   9    0.86    1.17
  10  -8 -10   -0.00    0.83
  10   8 -10    1.08    0.96
  10  -8 -11    1.48    1.00
  10   8 -11    1.91    1.02
  10  -8 -12   -0.00    0.77
  10   8 -12    0.31    0.71
  10  -8 -13    0.69    0.79
  10   8 -13    0.00    1.08
  10   8 -14    0.63    0.93
  10   8 -15    5.57    2.09
  10   8 -16    0.18    0.86
  10   8 -17    0.06    0.72
  10   8 -18    0.76    1.10
 -10  -8  18    0.74    8.68
  10   8 -19    1.69    1.40
 -10  -8  19   12.02    8.31
  10   8 -20   -0.00    0.91
 -10  -8  20   -0.00    5.10
 -10  -8  21    7.63    6.58
 -10  -8  22    0.59    4.05
 -10  -8  23   -0.00    3.56
 -10  -8  24    1.40    2.71
 -10  -8  25    1.63    2.73
  10   8 -26   -0.00    0.86
 -10  -8  26    2.44    2.31
  10   8 -27    1.03    1.01
 -10  -8  27    0.49    1.72
  10   8 -28    0.00    0.78
 -10  -8  28   -0.00    1.26
  10   8 -29   -0.00    1.00
 -10  -8  29    0.82    1.30
  10   8 -30   -0.00    0.79
 -10  -8  30    0.00    1.05
  10  -9  -1    1.88    1.49
  10   9  -1    3.21    1.50
 -10  -9   1    6.60    2.00
  10  -9  -2    0.81    0.91
  10   9  -2    0.76    0.96
 -10  -9   2    2.31    1.34
  10  -9  -3    1.26    1.36
  10   9  -3    4.43    1.58
 -10  -9   3    4.73    1.75
  10  -9  -4    0.12    0.82
  10   9  -4    0.27    0.81
 -10  -9   4   -0.00    1.01
  10  -9  -5    0.00    0.82
  10   9  -5    0.92    0.82
 -10  -9   5    0.00    1.05
  10  -9  -6    0.17    0.84
  10   9  -6    1.11    1.10
 -10  -9   6   -0.00    0.81
  10  -9  -7    7.84    2.21
  10   9  -7    8.71    2.40
 -10  -9   7    3.47    2.01
  10  -9  -8   -0.00    0.95
  10   9  -8    1.63    1.01
 -10  -9   8    0.00    0.92
  10  -9  -9   -0.00    0.88
  10   9  -9    0.00    0.95
 -10  -9   9   -0.00    0.99
  10  -9 -10    0.26    0.77
  10   9 -10    0.02    0.79
  10  -9 -11    1.93    1.16
  10   9 -11    2.83    1.51
  10  -9 -12    0.08    0.78
  10   9 -12    0.82    1.02
  10   9 -13    1.07    1.35
  10   9 -14    0.00    0.98
  10   9 -15    0.23    0.98
 -10  -9  15    5.17    9.44
  10   9 -16    0.46    1.16
 -10  -9  16   -0.00    8.65
  10   9 -17    5.63    2.13
 -10  -9  17    0.00    5.86
  10   9 -18    0.31    0.82
 -10  -9  18   10.10    7.23
 -10  -9  19   -0.00    4.41
 -10  -9  20    0.00    3.40
 -10  -9  21   -0.00    3.69
 -10  -9  22    2.65    3.03
  10   9 -23    2.87    1.38
 -10  -9  23    0.62    2.58
  10   9 -24    0.00    0.94
 -10  -9  24    0.00    2.21
  10   9 -25   -0.00    0.82
 -10  -9  25   -0.00    1.55
  10   9 -26    0.11    0.87
 -10  -9  26    0.00    1.74
  10   9 -27    2.05    1.13
 -10  -9  27    1.63    1.85
  10   9 -28   -0.00    0.90
  10   9 -29    0.51    1.04
  10   9 -30    0.12    0.80
  10 -10  -1   -0.00    0.89
  10  10  -1    0.63    0.95
 -10 -10   1   -0.00    0.88
  10 -10  -2   -0.00    0.96
  10  10  -2    0.02    0.75
 -10 -10   2    1.20    1.07
  10 -10  -3    1.02    1.06
  10  10  -3    0.97    1.00
 -10 -10   3    0.74    1.09
  10 -10  -4    0.52    0.90
  10  10  -4    0.63    0.89
 -10 -10   4    0.92    1.04
  10 -10  -5    3.20    1.59
  10  10  -5    3.89    1.71
 -10 -10   5    4.90    1.84
  10 -10  -6    0.33    0.81
  10  10  -6   -0.00    0.73
 -10 -10   6   -0.00    1.00
  10 -10  -7   -0.00    0.88
  10  10  -7    0.63    1.00
 -10 -10   7    0.45    0.85
  10 -10  -8   -0.00    0.86
  10  10  -8    0.28    1.01
 -10 -10   8    1.07    1.02
  10 -10  -9    2.91    1.37
  10  10  -9    2.48    1.53
 -10 -10   9    3.98    1.68
  10 -10 -10    1.43    1.08
  10  10 -10    0.54    1.07
  10  10 -11    1.34    1.27
  10  10 -12    0.00    0.94
  10  10 -13    1.62    1.21
 -10 -10  13    5.78    8.37
  10  10 -14    0.13    1.12
 -10 -10  14    5.20    7.10
  10  10 -15    0.29    1.03
 -10 -10  15    2.42    7.23
 -10 -10  16   -0.00    5.77
 -10 -10  17   -0.00    4.52
 -10 -10  18    0.00    4.03
 -10 -10  19   -0.00    3.60
 -10 -10  20    1.11    3.01
 -10 -10  21    0.00    2.72
 -10 -10  22    0.29    2.29
 -10 -10  23   -0.00    2.06
 -10 -10  24   -0.00    1.72
  10 -11  -1    1.29    1.09
  10  11  -1    1.38    1.21
 -10 -11   1    1.41    1.18
  10 -11  -2    0.11    0.89
  10  11  -2    0.00    0.83
 -10 -11   2    0.58    0.87
  10 -11  -3    0.24    0.91
  10  11  -3    3.91    1.42
 -10 -11   3    2.29    1.38
  10 -11  -4    0.46    1.16
  10  11  -4    0.94    0.94
 -10 -11   4    1.40    1.25
  10 -11  -5    0.21    1.07
  10  11  -5   -0.00    0.96
 -10 -11   5    1.71    1.21
  10 -11  -6   -0.00    0.97
  10  11  -6    2.96    1.26
 -10 -11   6    0.26    0.94
  10 -11  -7    1.29    1.29
  10  11  -7    3.90    1.56
 -10 -11   7    1.65    1.52
  10 -11  -8    0.00    0.89
  10  11  -8    0.82    1.08
 -10 -11   8    0.00    0.85
  10  11  -9   -0.00    0.92
 -10 -11   9   -0.00    7.71
 -10 -11   9    0.52    1.00
  10  11 -10    0.72    1.10
 -10 -11  10   -0.00    9.41
  10  11 -11    3.17    1.66
 -10 -11  11   -0.00    7.31
  10  11 -12    0.98    1.14
 -10 -11  12    0.04    5.18
  10  11 -13   -0.00    1.10
 -10 -11  13    6.38    5.56
 -10 -11  14    4.80    5.13
 -10 -11  15    0.39    4.71
 -10 -11  16   -0.00    3.53
 -10 -11  17    2.13    3.49
 -10 -11  18   -0.00    2.91
 -10 -11  19    3.50    2.89
 -10 -11  20    3.50    2.50
  10 -12  -1    0.28    0.82
  10  12  -1    0.00    0.80
 -10 -12   1    0.88    1.17
  10 -12  -2   -0.00    0.86
  10  12  -2    0.00    1.01
 -10 -12   2    0.74    1.04
  10 -12  -3   -0.00    0.82
  10  12  -3    2.83    1.24
 -10 -12   3    0.59    1.14
  10 -12  -4   -0.00    0.85
  10  12  -4   -0.00    0.85
 -10 -12   4    0.64    0.90
  10 -12  -5    0.81    1.09
  10  12  -5    1.33    1.34
 -10 -12   5    0.52    1.17
  10 -12  -6    0.61    0.96
  10  12  -6    1.09    1.15
 -10 -12   6   -0.00    7.62
 -10 -12   6   -0.00    0.93
  10  12  -7    0.56    0.85
 -10 -12   7    0.00    7.22
 -10 -12   7    0.00    0.99
  10  12  -8    1.31    1.25
 -10 -12   8   -0.00    7.17
 -10 -12   8    1.60    1.27
  10  12  -9    3.66    1.78
 -10 -12   9   -0.00    5.10
 -10 -12  10    6.44    6.20
 -10 -12  11    5.34    6.07
 -10 -12  12    3.46    5.07
 -10 -12  13   -0.00    4.00
 -10 -12  14    0.00    3.56
 -10 -12  15    2.20    3.01
 -10 -12  16    1.46    2.90
 -10 -12  17   -0.00    2.08
  10 -13  -1    0.41    0.90
  10  13  -1    0.23    0.91
 -10 -13   1   -0.00    7.43
 -10 -13   1    0.57    1.04
  10 -13  -2    0.48    0.73
  10  13  -2    0.00    0.93
 -10 -13   2    1.17    6.80
 -10 -13   2    0.00    0.96
  10 -13  -3    0.65    0.98
  10  13  -3    0.74    1.03
 -10 -13   3    0.00    6.23
 -10 -13   3    1.58    1.28
  10 -13  -4   -0.00    0.77
  10  13  -4    0.00    0.95
 -10 -13   4   -0.00    6.06
 -10 -13   4   -0.00    0.95
  10  13  -5    0.85    1.18
 -10 -13   5    2.63    5.81
 -10 -13   5    2.12    1.49
 -10 -13   6    8.83    6.66
 -10 -13   6    0.51    1.16
 -10 -13   7    1.90    4.64
 -10 -13   7    1.03    1.17
 -10 -13   8   -0.00    4.51
 -10 -13   8   -0.00    0.93
 -10 -13   9    6.54    5.43
 -10 -13  10    2.08    4.17
 -10 -13  11    1.98    3.04
 -10 -13  12    1.57    3.26
 -10 -13  13    2.27    2.54
  10 -14  -1    0.83    0.98
 -10 -14   1    2.06    4.91
 -10 -14   1    0.07    1.07
  10 -14  -2   -0.00    1.06
 -10 -14   2   -0.00    3.75
 -10 -14   2    0.14    0.90
  10 -14  -3   -0.00    0.96
 -10 -14   3    5.09    5.25
 -10 -14   3    0.18    1.04
 -10 -14   4   -0.00    3.95
 -10 -14   4    0.03    0.98
 -10 -14   5    2.29    3.89
 -10 -14   5    1.28    1.27
 -10 -14   6   -0.00    3.25
 -10 -14   6    0.09    0.85
 -10 -14   7    0.08    2.28
 -10 -14   7   -0.00    0.85
 -10 -14   8   -0.00    2.66
 -10 -15   1   -0.00    2.95
 -10 -15   1    0.78    1.26
 -10 -15   2    2.81    3.63
 -10 -15   2   -0.00    1.02
 -10 -15   3    0.53    1.01
 -10 -15   4    0.43    1.26
 -10 -15   5   -0.00    0.91
 -10 -15   6    0.52    1.00
 -10 -15   7    0.57    0.84
  -9   0   1    2.33    1.31
   9   0  -1    3.83    1.32
  -9   0   2    0.64    0.85
   9   0  -2    1.16    0.91
  -9   0   3   17.68    5.11
   9   0  -3   22.15    5.15
  -9   0   4    0.00    0.79
   9   0  -4   -0.00    0.59
  -9   0   5    4.52    1.74
   9   0  -5    5.47    1.74
  -9   0   6    0.96    0.90
   9   0  -6    0.69    0.81
  -9   0   7   20.53    5.75
   9   0  -7   25.24    5.83
  -9   0   8    0.39    0.70
   9   0  -8    0.40    0.73
  -9   0   9    9.38    2.90
   9   0  -9   11.37    2.99
  -9   0  10   -0.00    0.67
   9   0 -10   -0.00    0.79
   9   0 -15    6.09    1.91
   9   0 -16   -0.00    0.65
   9   0 -17    2.54    1.14
   9   0 -18    1.34    0.96
   9   0 -19    6.38    2.05
   9   0 -20    0.20    0.78
   9   0 -21    0.99    0.87
   9   0 -22    0.20    0.64
   9   0 -23    4.70    1.70
   9   0 -24    0.51    0.77
   9   0 -25    0.68    0.79
   9   0 -26    0.22    0.78
  -9   1   1   55.24   14.57
   9  -1  -1   69.50   14.61
   9   1  -1   59.15   14.52
  -9  -1   1   61.22   14.63
  -9   1   2   -0.00    0.75
   9  -1  -2    0.85    0.82
   9   1  -2   -0.00    0.77
  -9  -1   2    2.63    1.08
  -9   1   3    1.40    0.93
   9  -1  -3    0.00    0.81
   9   1  -3    0.71    0.81
  -9  -1   3    0.54    0.76
  -9   1   4    8.83    2.05
   9  -1  -4    0.69    1.33
   9   1  -4   13.91    2.19
  -9  -1   4    5.98    1.81
  -9   1   5   13.89    4.82
   9  -1  -5   23.53    5.04
   9   1  -5   20.77    4.97
  -9  -1   5   20.06    4.97
  -9   1   6   -0.00    0.78
   9  -1  -6   -0.00    0.54
   9   1  -6    0.00    0.66
  -9  -1   6    0.78    0.85
  -9   1   7    7.11    2.34
   9  -1  -7    7.58    2.33
   9   1  -7   10.81    2.53
  -9  -1   7    6.53    2.33
  -9   1   8   -0.00    0.74
   9  -1  -8    0.62    0.95
   9   1  -8    0.35    0.64
  -9  -1   8    0.57    0.93
  -9   1   9    1.40    1.06
   9  -1  -9    1.90    1.21
   9   1  -9    2.71    1.10
   9   1  -9    4.19    1.37
  -9  -1   9    2.73    1.26
   9   1 -10   -0.00    0.65
   9   1 -10    0.00    0.70
  -9  -1  10   -0.00    0.79
   9   1 -11   16.98    4.89
  -9  -1  11   24.08    5.20
   9   1 -12    0.03    0.57
   9   1 -13    0.52    0.73
   9   1 -14    0.00    0.60
   9   1 -15   10.36    2.90
   9   1 -16    0.31    0.77
   9   1 -17    3.00    1.21
   9   1 -18    0.19    0.75
   9   1 -19    0.44    0.69
   9  -1 -20    0.16    0.74
   9   1 -20    0.29    0.73
   9  -1 -21    8.98    2.26
   9   1 -21    5.38    2.12
   9  -1 -22    0.16    0.66
   9   1 -22    0.74    0.86
   9  -1 -23    0.67    0.67
   9   1 -23   -0.00    0.71
   9  -1 -24   -0.00    0.58
   9   1 -24   -0.00    0.76
   9  -1 -25    0.18    0.62
   9   1 -25    0.58    0.84
   9   1 -26    1.90    1.11
   9   1 -27    0.66    0.93
  -9  -1  27    5.40    7.39
  -9   2   1    5.08    2.03
   9  -2  -1    9.83    2.23
   9   2  -1    6.21    1.98
  -9  -2   1    6.32    2.13
  -9   2   2    0.22    0.82
   9  -2  -2    2.12    1.09
   9   2  -2    0.14    0.58
  -9  -2   2    0.12    0.70
  -9   2   3   20.99    5.23
   9  -2  -3   19.15    5.13
   9   2  -3   16.73    4.98
   9   2  -3   25.44    5.26
  -9  -2   3   20.71    5.22
  -9   2   4    0.00    0.78
   9  -2  -4    1.96    0.98
   9   2  -4    0.04    0.58
   9   2  -4    1.12    0.91
  -9  -2   4    0.00    0.81
  -9   2   5    1.47    1.01
   9  -2  -5    2.05    1.01
   9   2  -5    0.60    0.75
   9   2  -5    0.00    0.85
  -9  -2   5    3.08    1.26
  -9   2   6    0.00    0.72
   9  -2  -6    0.00    0.72
   9   2  -6   -0.00    0.71
   9   2  -6    1.69    0.94
  -9  -2   6    0.00    0.67
  -9   2   7   11.67    2.93
   9  -2  -7    9.02    2.81
   9   2  -7    8.69    2.67
   9   2  -7   12.72    2.93
  -9  -2   7    8.41    2.77
  -9   2   8    2.65    1.41
   9  -2  -8    6.14    1.68
   9   2  -8    4.58    1.51
   9   2  -8    2.53    1.47
  -9  -2   8    5.76    1.69
   9   2  -9    4.17    1.63
   9   2  -9    7.31    2.01
  -9  -2   9    5.42    1.83
   9   2 -10    0.43    0.75
   9   2 -10    0.36    0.68
  -9  -2  10   -0.00    0.85
   9   2 -11   -0.00    0.73
   9   2 -11    0.83    0.91
  -9  -2  11    0.98    1.05
   9   2 -12    0.28    0.74
   9   2 -13    5.49    1.78
   9   2 -14    1.00    0.90
   9   2 -15    1.48    0.98
   9   2 -16    0.00    0.82
   9   2 -17    1.89    1.05
   9   2 -18   -0.00    0.81
   9   2 -19   12.12    3.40
   9   2 -20    0.53    0.76
   9   2 -21    0.07    0.68
   9   2 -22    0.00    0.73
   9   2 -23    8.67    2.66
   9   2 -24    0.00    0.84
   9   2 -25   -0.00    0.81
   9   2 -26    0.13    0.78
  -9  -2  26    0.00    5.84
   9   2 -27   -0.00    0.81
  -9  -2  27    0.00    4.83
  -9  -2  28    0.10    3.51
  -9   3   1   21.68    6.73
   9  -3  -1   26.68    6.78
   9  -3  -1   33.31    6.87
   9   3  -1   28.80    6.67
  -9  -3   1   26.14    6.79
  -9   3   2    6.00    1.87
   9  -3  -2    4.50    1.57
   9   3  -2    3.65    1.39
  -9  -3   2    4.20    1.67
  -9   3   3    0.17    0.76
   9  -3  -3    0.00    0.69
   9   3  -3    0.19    0.65
  -9  -3   3    0.09    0.75
  -9   3   4    0.00    0.74
   9  -3  -4    0.00    0.61
   9   3  -4    1.66    0.80
  -9  -3   4    0.88    0.85
  -9   3   5    9.83    2.78
   9  -3  -5   12.55    2.87
   9   3  -5    6.71    2.53
  -9  -3   5   10.45    2.78
  -9   3   6    6.35    2.24
   9  -3  -6    5.23    2.20
   9   3  -6    7.43    2.23
   9   3  -6    9.34    2.45
  -9  -3   6   11.43    2.57
   9   3  -7    4.74    1.60
   9   3  -7    5.51    1.78
  -9  -3   7    4.61    1.72
   9   3  -8   -0.00    0.75
   9   3  -8   -0.00    0.61
  -9  -3   8    0.70    0.95
   9   3  -9   -0.00    0.84
   9   3  -9    0.00    0.82
  -9  -3   9    1.66    1.09
   9   3 -10    0.87    0.79
   9   3 -10    0.57    0.69
  -9  -3  10    1.66    1.09
   9   3 -11   16.42    5.43
   9   3 -11   29.14    5.80
  -9  -3  11   24.87    5.77
   9   3 -12    3.24    1.34
   9   3 -13    2.85    1.29
   9   3 -14    1.49    0.98
   9   3 -15    8.31    2.50
   9   3 -16    0.71    0.84
   9   3 -17    1.98    1.14
   9   3 -18    0.12    0.72
   9   3 -19    0.11    0.67
   9   3 -20    2.14    1.21
   9   3 -21    4.58    1.73
   9   3 -22    0.76    0.82
   9   3 -23   -0.00    0.95
   9   3 -25    1.74    1.22
  -9  -3  25   -0.00    6.48
   9   3 -26   -0.00    0.97
  -9  -3  26    0.00    5.17
  -9  -3  27    0.42    3.88
  -9  -3  28    1.35    3.14
  -9  -3  29    0.93    2.79
  -9   4   1   -0.00    0.85
   9  -4  -1    0.15    0.67
   9  -4  -1    0.55    0.87
   9   4  -1    0.00    0.68
  -9  -4   1    1.53    1.03
  -9   4   2    5.46    2.08
   9  -4  -2    9.94    2.30
   9  -4  -2    6.98    2.11
   9   4  -2    4.43    1.87
  -9  -4   2    7.76    2.20
  -9   4   3    7.95    2.50
   9  -4  -3    7.58    2.48
   9   4  -3    8.85    2.41
  -9  -4   3    9.00    2.61
   9   4  -4    7.99    2.19
  -9  -4   4    6.37    2.28
   9   4  -5   16.93    4.00
  -9  -4   5   13.09    4.02
   9   4  -6   -0.00    0.68
  -9  -4   6    0.28    0.79
   9   4  -7   11.52    3.09
  -9  -4   7   10.89    3.26
   9   4  -8   11.13    3.59
  -9  -4   8   19.20    4.01
   9   4  -9   10.11    2.75
  -9  -4   9    7.98    2.74
   9   4 -10    0.06    0.87
   9   4 -10   -0.00    0.92
  -9  -4  10   -0.00    0.82
   9   4 -11    0.00    0.88
   9   4 -11    1.14    0.95
  -9  -4  11    1.82    1.13
   9   4 -12    0.16    0.63
  -9  -4  12    0.30    0.99
   9   4 -13    3.07    1.36
   9   4 -14    0.19    0.70
   9   4 -15    4.10    1.61
   9   4 -16    0.00    0.76
   9   4 -17    1.55    1.08
   9   4 -19    5.62    1.94
   9   4 -20    0.38    0.89
   9   4 -21   -0.00    0.87
   9   4 -22    0.55    0.87
   9   4 -23    8.34    2.67
   9   4 -24    1.62    1.21
  -9  -4  24   -0.00    7.00
   9   4 -25    0.28    0.80
  -9  -4  25   -0.00    4.56
  -9  -4  26    3.19    4.10
  -9  -4  27    0.00    3.12
  -9  -4  28    2.06    2.52
  -9  -4  29    4.00    2.93
  -9  -4  30   -0.00    1.46
   9  -5  -1   10.76    3.60
   9   5  -1   13.40    3.66
  -9  -5   1   19.63    3.98
   9  -5  -2    7.94    2.11
   9   5  -2    5.21    1.92
  -9  -5   2    5.36    2.03
   9  -5  -3    0.50    0.97
   9   5  -3    0.49    0.81
  -9  -5   3    2.12    1.03
   9  -5  -4   10.04    3.08
   9   5  -4    9.35    2.95
  -9  -5   4   13.55    3.28
   9   5  -5    6.18    1.86
  -9  -5   5    4.46    1.80
   9   5  -6    2.69    1.31
  -9  -5   6    4.84    1.64
   9   5  -7   11.29    3.14
  -9  -5   7   10.73    3.22
   9   5  -8    0.55    0.85
  -9  -5   8    0.00    0.92
   9   5  -9    0.17    0.82
  -9  -5   9    0.00    0.77
   9   5 -10    1.89    1.08
  -9  -5  10    0.54    0.90
   9   5 -11    8.13    2.64
  -9  -5  11   10.94    2.94
   9   5 -12    2.26    1.25
  -9  -5  12    4.34    1.61
   9   5 -13    0.53    0.75
   9   5 -14    0.43    0.88
   9   5 -15    1.04    0.89
   9   5 -16    2.39    1.20
   9   5 -17    6.19    2.12
   9  -5 -18    1.38    0.75
   9   5 -18    0.59    0.97
   9  -5 -19    0.20    0.58
   9   5 -19   -0.00    0.96
   9   5 -20    2.39    1.27
   9   5 -21    4.39    1.81
   9   5 -22    4.11    1.69
  -9  -5  22   -0.00    6.82
   9   5 -23   -0.00    0.89
  -9  -5  23    3.99    5.92
  -9  -5  24    0.00    4.60
  -9  -5  25   -0.00    3.54
  -9  -5  26    0.00    2.98
  -9  -5  27    4.27    3.12
  -9  -5  28   -0.00    1.80
  -9  -5  29   -0.00    1.37
  -9  -5  30    0.00    1.30
  -9  -5  31    1.39    1.11
   9   5 -32   -0.00    0.71
  -9  -5  32    0.11    0.91
   9   5 -33    0.18    0.65
   9  -6  -1    0.00    0.83
   9   6  -1    0.55    0.74
   9  -6  -2   11.89    3.43
   9   6  -2   12.83    3.43
   9  -6  -3    2.52    1.33
   9   6  -3    3.76    1.45
   9  -6  -4    2.37    1.23
   9   6  -4    3.29    1.26
  -9  -6   4    2.27    1.38
   9  -6  -5    4.76    1.42
   9   6  -5    0.27    0.78
  -9  -6   5    1.88    1.13
   9  -6  -6    1.31    0.95
   9   6  -6    1.41    1.02
  -9  -6   6    0.00    0.88
   9   6  -7    3.79    1.52
  -9  -6   7    4.36    1.82
   9   6  -8    7.38    2.67
  -9  -6   8   13.07    3.14
   9   6  -9    0.62    1.02
  -9  -6   9    3.06    1.39
   9   6 -10    0.00    0.96
  -9  -6  10    0.57    0.89
   9   6 -11    0.78    0.81
  -9  -6  11    1.18    0.98
   9   6 -12    2.47    1.43
  -9  -6  12    3.44    1.63
   9   6 -13    2.34    1.27
   9   6 -14    3.48    1.53
   9   6 -15    2.89    1.41
   9   6 -16    0.19    0.88
   9   6 -17    0.60    0.98
   9   6 -18    2.23    1.40
   9   6 -19    0.49    0.80
   9   6 -20    0.30    0.91
  -9  -6  20   -0.00    9.45
   9   6 -21   -0.00    0.97
  -9  -6  21    2.71    7.03
   9   6 -22   -0.00    0.96
  -9  -6  22    0.35    5.70
  -9  -6  23   -0.00    4.00
  -9  -6  24    0.00    3.65
  -9  -6  25    2.73    3.25
  -9  -6  26    0.02    1.97
  -9  -6  27    0.00    1.74
  -9  -6  28    0.00    1.81
   9   6 -29    0.62    0.91
  -9  -6  29   -0.00    1.18
   9   6 -30    0.23    0.87
  -9  -6  30    0.00    1.08
   9   6 -31    0.40    0.79
  -9  -6  31    0.83    0.91
   9   6 -32   -0.00    0.79
  -9  -6  32    1.21    0.85
   9   6 -33    0.56    0.71
  -9  -6  33   -0.00    0.84
   9  -7  -1    0.36    1.00
   9   7  -1    1.48    1.02
  -9  -7   1    3.61    1.35
   9  -7  -2    1.64    1.04
   9   7  -2    3.24    1.15
  -9  -7   2    0.18    0.86
   9  -7  -3    0.15    0.80
   9   7  -3   -0.00    0.80
   9  -7  -4    3.06    1.42
   9   7  -4    3.23    1.33
   9  -7  -5    0.59    0.91
   9   7  -5    1.74    1.06
   9  -7  -6    8.01    2.40
   9   7  -6    7.64    2.46
   9  -7  -7    0.58    0.91
   9   7  -7    1.58    1.06
   9  -7  -8    0.34    0.88
   9   7  -8    0.04    0.73
  -9  -7   8    0.45    0.79
   9  -7  -9    3.02    1.23
   9   7  -9    0.92    1.05
  -9  -7   9    2.83    1.37
   9   7 -10    0.00    0.81
  -9  -7  10    2.58    1.22
   9   7 -11    2.85    1.20
  -9  -7  11    0.92    1.05
   9   7 -12    7.80    2.47
  -9  -7  12    7.38    2.49
   9   7 -13    0.80    0.85
   9   7 -14    0.79    0.98
   9   7 -15    0.00    0.76
   9   7 -16    6.02    2.15
   9   7 -17    1.10    1.08
   9   7 -18    0.00    0.94
  -9  -7  18   -0.00    8.11
   9   7 -19   -0.00    0.91
  -9  -7  19    6.41    8.13
   9   7 -20    1.24    1.11
  -9  -7  20   -0.00    5.44
  -9  -7  21    3.56    4.61
  -9  -7  22   -0.00    3.53
  -9  -7  23   -0.00    3.34
  -9  -7  24    1.32    2.48
  -9  -7  25    0.00    2.26
  -9  -7  26    4.49    2.71
   9   7 -27    0.78    0.85
  -9  -7  27    1.93    1.62
   9   7 -28    0.05    0.73
  -9  -7  28    0.93    1.26
   9   7 -29    0.00    0.84
  -9  -7  29   -0.00    1.14
   9   7 -30    1.00    0.93
  -9  -7  30    0.00    0.96
   9   7 -31    1.06    1.00
  -9  -7  31    0.52    0.84
   9   7 -32   -0.00    0.73
  -9  -7  32    0.26    0.73
  -9  -7  33    0.11    0.61
  -9  -7  34   -0.00    0.63
   9  -8  -1    3.91    1.51
   9   8  -1    1.59    1.32
  -9  -8   1    4.58    1.65
   9  -8  -2    2.78    1.35
   9   8  -2    3.16    1.31
  -9  -8   2    1.96    1.31
   9  -8  -3    0.99    0.96
   9   8  -3   -0.00    0.84
  -9  -8   3   -0.00    0.96
   9  -8  -4   10.18    1.94
   9   8  -4    1.18    1.07
  -9  -8   4    8.62    2.15
   9  -8  -5    0.22    0.76
   9   8  -5   -0.00    0.70
  -9  -8   5   -0.00    0.86
   9  -8  -6    0.01    0.74
   9   8  -6    0.57    0.69
  -9  -8   6    0.61    1.10
   9  -8  -7    0.80    0.95
   9   8  -7    0.00    0.94
   9  -8  -8    8.06    2.86
   9   8  -8   13.54    3.17
   9  -8  -9   -0.00    0.79
   9   8  -9    1.75    0.99
   9  -8 -10    2.80    1.25
   9   8 -10    1.46    1.18
   9  -8 -11    0.00    0.79
   9   8 -11    0.19    0.75
   9   8 -12    0.00    0.94
   9   8 -13   -0.00    1.16
   9   8 -14    1.67    1.25
   9   8 -15   -0.00    0.99
   9   8 -16    1.22    0.98
  -9  -8  16    0.00    8.34
   9   8 -17    1.89    1.41
  -9  -8  17   -0.00    7.01
   9   8 -18    4.17    1.71
  -9  -8  18    2.91    4.99
  -9  -8  19    0.09    4.78
  -9  -8  20   -0.00    3.18
  -9  -8  21    0.00    3.19
  -9  -8  22    0.89    2.27
  -9  -8  23    2.91    2.73
   9   8 -24    1.13    0.93
  -9  -8  24    5.63    2.71
   9   8 -25   -0.00    0.90
  -9  -8  25    2.27    1.94
   9   8 -26    0.73    1.11
  -9  -8  26    0.41    1.08
   9   8 -27   -0.00    0.93
  -9  -8  27    0.46    1.09
   9   8 -28    0.41    0.79
  -9  -8  28    0.66    1.10
   9   8 -29    0.00    0.67
  -9  -8  29    0.16    0.66
   9   8 -30    0.77    0.94
  -9  -8  30    0.00    0.82
   9   8 -31   -0.00    0.77
  -9  -8  31   -0.00    0.64
   9   8 -32   -0.00    0.76
  -9  -8  32    0.90    0.73
  -9  -8  33   -0.00    0.51
   9  -9  -1    1.47    1.01
   9   9  -1    2.73    1.20
  -9  -9   1    0.13    0.94
   9  -9  -2    4.49    1.76
   9   9  -2    8.53    2.11
  -9  -9   2    3.26    1.82
   9  -9  -3    0.27    0.78
   9   9  -3    0.00    0.77
  -9  -9   3   -0.00    1.06
   9  -9  -4    0.57    0.96
   9   9  -4    2.49    1.16
  -9  -9   4    1.28    1.21
   9  -9  -5   -0.00    0.96
   9   9  -5    0.00    0.91
  -9  -9   5    0.18    0.84
   9  -9  -6    9.90    2.73
   9   9  -6   10.27    2.83
  -9  -9   6    6.66    2.70
   9  -9  -7   -0.00    0.91
   9   9  -7    0.39    0.81
  -9  -9   7   -0.00    0.85
   9  -9  -8   -0.00    0.70
   9   9  -8    0.38    0.88
  -9  -9   8    0.89    1.16
   9  -9  -9    0.14    0.75
   9   9  -9    0.86    0.78
  -9  -9   9   -0.00    0.98
   9  -9 -10    1.21    1.12
   9   9 -10    2.35    1.18
  -9  -9  10    1.03    1.08
   9  -9 -11    0.00    0.70
   9   9 -11    0.33    0.88
  -9  -9  11   -0.00    1.00
   9  -9 -12    4.02    1.63
   9   9 -12    5.15    1.82
   9   9 -13   -0.00    0.90
  -9  -9  13   11.75   10.92
   9   9 -14   -0.00    0.97
  -9  -9  14   -0.00    8.90
   9   9 -15    0.00    0.99
  -9  -9  15    2.15    6.10
   9   9 -16    4.53    1.88
  -9  -9  16    3.62    5.72
  -9  -9  17   -0.00    4.25
  -9  -9  18   -0.00    3.96
  -9  -9  19   -0.00    3.84
   9   9 -20    0.95    0.86
  -9  -9  20   -0.00    2.30
   9   9 -21   -0.00    0.85
  -9  -9  21   -0.00    2.74
   9   9 -22    2.31    1.28
  -9  -9  22    8.98    3.19
   9   9 -23    0.50    0.92
  -9  -9  23    0.88    1.53
   9   9 -24    1.08    0.98
  -9  -9  24    0.00    1.42
   9   9 -25   -0.00    0.78
  -9  -9  25    0.00    1.17
   9   9 -26    1.80    1.22
  -9  -9  26    4.68    1.87
   9   9 -27   -0.00    0.56
  -9  -9  27    0.21    1.02
   9   9 -28   -0.00    0.90
  -9  -9  28    1.30    1.06
   9   9 -29   -0.00    0.92
  -9  -9  29    0.00    0.72
   9   9 -30    1.73    1.22
  -9  -9  30    1.20    0.93
   9   9 -31    0.31    0.75
   9 -10  -1   -0.00    0.78
   9  10  -1   -0.00    0.82
  -9 -10   1    0.49    1.04
   9 -10  -2    2.60    1.28
   9  10  -2    1.60    1.15
  -9 -10   2    3.38    1.46
   9 -10  -3    0.57    0.86
   9  10  -3    0.00    0.70
  -9 -10   3    0.00    0.87
   9 -10  -4    4.43    1.95
   9  10  -4    7.62    2.23
  -9 -10   4    6.62    2.24
   9 -10  -5   -0.00    0.80
   9  10  -5    0.00    0.82
  -9 -10   5    0.22    0.77
   9 -10  -6    0.32    0.84
   9  10  -6   -0.00    0.76
  -9 -10   6   -0.00    1.05
   9 -10  -7   -0.00    0.85
   9  10  -7   -0.00    0.93
  -9 -10   7    0.21    1.01
   9 -10  -8    2.20    1.20
   9  10  -8    3.01    1.53
  -9 -10   8    3.34    1.62
   9 -10  -9   -0.00    0.88
   9  10  -9    0.86    1.08
  -9 -10   9    1.18    1.10
   9 -10 -10    0.42    0.80
   9  10 -10    0.00    0.89
  -9 -10  10    3.89    9.13
  -9 -10  10    1.78    1.29
   9  10 -11    0.52    0.97
  -9 -10  11   -0.00    6.32
  -9 -10  11    0.79    1.04
   9  10 -12    3.00    1.50
  -9 -10  12    6.12    6.73
   9  10 -13   -0.00    0.89
  -9 -10  13   -0.00    6.11
  -9 -10  14   -0.00    4.19
  -9 -10  15    2.08    4.50
  -9 -10  16    5.73    4.89
  -9 -10  17   -0.00    2.97
  -9 -10  18   -0.00    2.98
  -9 -10  19   -0.00    2.50
  -9 -10  20    1.48    2.33
  -9 -10  21    0.14    1.84
  -9 -10  22    1.85    1.86
   9  10 -23    0.34    0.87
  -9 -10  23    0.67    1.51
   9  10 -24    4.09    1.56
  -9 -10  24    0.96    1.33
   9  10 -25   -0.00    0.73
  -9 -10  25    0.00    0.93
   9  10 -26    0.01    0.98
  -9 -10  26    1.57    1.11
   9  10 -27    0.39    0.99
  -9 -10  27    0.46    0.96
   9  10 -28    0.39    0.89
   9  10 -29    0.21    0.77
   9  10 -30    0.97    0.93
   9  10 -31    0.00    0.97
   9 -11  -1    0.14    0.93
   9  11  -1   -0.00    0.76
  -9 -11   1   -0.00    0.85
   9 -11  -2    4.32    1.39
   9  11  -2    4.16    1.57
  -9 -11   2    0.27    1.10
   9 -11  -3   -0.00    0.79
   9  11  -3    0.85    0.81
  -9 -11   3    0.06    0.93
   9 -11  -4    2.32    1.17
   9  11  -4    2.31    1.38
  -9 -11   4    1.87    1.42
   9 -11  -5    0.40    0.87
   9  11  -5   -0.00    1.11
  -9 -11   5   -0.00    0.94
   9 -11  -6    2.33    1.16
   9  11  -6    2.79    1.39
  -9 -11   6    0.22    1.04
   9 -11  -7   -0.00    0.93
   9  11  -7    0.12    0.95
  -9 -11   7   -0.00    7.46
  -9 -11   7    0.00    0.98
   9 -11  -8    1.12    0.97
   9  11  -8    1.19    1.22
  -9 -11   8   -0.00    6.98
  -9 -11   8    0.00    0.87
   9 -11  -9    1.25    1.03
   9  11  -9   -0.00    0.93
  -9 -11   9   -0.00    6.69
  -9 -11   9    0.31    1.08
   9  11 -10    1.48    1.29
  -9 -11  10   -0.00    5.75
  -9 -11  10    2.34    1.39
  -9 -11  11    0.73    5.48
  -9 -11  11   -0.00    0.80
  -9 -11  12   -0.00    4.54
  -9 -11  13    0.82    4.93
  -9 -11  14   -0.00    3.18
  -9 -11  15    1.39    2.73
  -9 -11  16   23.67    7.58
  -9 -11  17   -0.00    2.43
  -9 -11  18    0.82    2.22
  -9 -11  19   -0.00    1.88
  -9 -11  20    3.25    2.18
  -9 -11  21    0.00    1.33
  -9 -11  22    1.23    1.44
  -9 -11  23   -0.00    0.95
  -9 -11  24   -0.00    1.01
   9 -12  -1    1.65    0.94
   9  12  -1    0.00    1.07
  -9 -12   1   -0.00    0.97
   9 -12  -2    0.35    0.81
   9  12  -2   -0.00    0.90
  -9 -12   2    1.04    1.06
   9 -12  -3   -0.00    0.70
   9  12  -3   -0.00    0.99
  -9 -12   3   -0.00    7.63
  -9 -12   3   -0.00    1.02
   9 -12  -4    0.43    1.03
   9  12  -4    3.11    1.38
  -9 -12   4    0.00    6.42
  -9 -12   4    2.23    1.27
   9 -12  -5    0.05    0.87
   9  12  -5   -0.00    1.06
  -9 -12   5   -0.00    5.37
  -9 -12   5   -0.00    0.90
   9 -12  -6   -0.00    0.93
   9  12  -6   -0.00    0.98
  -9 -12   6    5.30    6.11
  -9 -12   6   -0.00    0.84
   9 -12  -7    0.87    1.02
  -9 -12   7    0.00    5.23
  -9 -12   7    1.33    1.23
  -9 -12   8    5.26    4.88
  -9 -12   8    4.11    1.92
  -9 -12   9    0.00    4.18
  -9 -12   9   -0.00    0.79
  -9 -12  10    4.66    4.34
  -9 -12  10    0.04    1.00
  -9 -12  11   -0.00    3.13
  -9 -12  12    0.00    3.08
  -9 -12  13   -0.00    2.35
  -9 -12  14    4.83    3.28
  -9 -12  15   -0.00    2.19
  -9 -12  16    2.28    2.51
  -9 -12  17    1.82    1.74
  -9 -12  18    0.00    1.25
  -9 -12  19   -0.00    1.28
  -9 -12  20   -0.00    1.14
   9 -13  -1    1.61    1.04
   9  13  -1    0.00    1.03
  -9 -13   1    1.17    6.57
  -9 -13   1    1.42    1.13
   9 -13  -2    0.61    0.80
   9  13  -2    0.54    1.05
  -9 -13   2    1.23    5.14
  -9 -13   2    0.03    1.08
   9 -13  -3    0.00    0.88
  -9 -13   3   -0.00    4.22
  -9 -13   3    0.50    0.99
   9 -13  -4    0.08    0.79
  -9 -13   4    1.66    4.70
  -9 -13   4    0.32    1.08
   9 -13  -5    0.27    0.84
  -9 -13   5   -0.00    3.53
  -9 -13   5   -0.00    1.28
  -9 -13   6   -0.00    3.44
  -9 -13   6    0.49    1.02
  -9 -13   7    4.44    4.40
  -9 -13   8   -0.00    3.02
  -9 -13   8   -0.00    1.07
  -9 -13   9   -0.00    2.90
  -9 -13   9    0.46    1.12
  -9 -13  10    7.36    3.46
  -9 -13  10    0.49    1.14
  -9 -13  11   -0.00    2.62
  -9 -13  12   -0.00    2.29
  -9 -13  13    1.84    1.90
  -9 -13  14    0.58    1.55
  -9 -13  15    2.25    1.70
  -9 -13  16   -0.00    1.47
  -9 -13  17   -0.00    1.29
   9 -14  -1   -0.00    0.76
  -9 -14   1    2.54    3.82
  -9 -14   1    0.46    0.93
   9 -14  -2    0.48    0.80
  -9 -14   2   -0.00    3.57
  -9 -14   2    0.00    1.03
   9 -14  -3    0.93    1.04
  -9 -14   3    0.00    3.27
  -9 -14   3    2.89    1.36
  -9 -14   4   -0.00    2.48
  -9 -14   4    0.45    0.91
  -9 -14   5   -0.00    2.43
  -9 -14   5   -0.00    1.13
  -9 -14   6    1.12    2.54
  -9 -14   6    0.92    1.26
  -9 -14   7    3.09    2.54
  -9 -14   7   -0.00    1.11
  -9 -14   8    1.66    2.38
  -9 -14   8   -0.00    1.19
  -9 -14   9   -0.00    1.61
  -9 -14   9    0.00    0.95
  -9 -14  10   -0.00    1.83
  -9 -14  11   -0.00    1.98
  -9 -14  12   -0.00    1.45
  -9 -14  13   -0.00    1.48
   9 -15  -1    0.45    0.96
  -9 -15   1    0.56    2.00
  -9 -15   1    0.00    0.97
  -9 -15   2    2.17    2.41
  -9 -15   2   -0.00    0.92
  -9 -15   3    0.49    1.99
  -9 -15   3    0.11    1.09
  -9 -15   4    0.07    2.01
  -9 -15   4    1.92    1.22
  -9 -15   5   -0.00    1.73
  -9 -15   5   -0.00    1.12
  -9 -15   6    1.58    1.74
  -9 -15   6    0.86    1.18
  -9 -15   7    1.48    1.60
  -9 -15   7   -0.00    1.18
  -9 -15   8    0.00    1.41
  -9 -16   1   -0.00    1.45
  -9 -16   2    1.59    1.61
  -9 -16   2    0.54    1.17
  -9 -16   3    1.29    1.42
  -9 -16   3   -0.00    0.94
  -9 -16   4    0.37    1.05
  -8   0   1    0.00    0.79
   8   0  -1    0.19    0.65
   8   0  -1   -0.00    0.63
  -8   0   2  131.62   23.40
   8   0  -2  102.22   23.10
   8   0  -2   78.18   23.07
  -8   0   3   -0.00    0.69
   8   0  -3    0.05    0.56
   8   0  -3    0.70    0.72
  -8   0   4   11.61    3.24
   8   0  -4   11.56    3.12
   8   0  -4   12.67    3.25
  -8   0   5   -0.00    0.71
   8   0  -5    0.02    0.61
   8   0  -5    0.20    0.65
  -8   0   6   20.31    4.00
   8   0  -6   12.15    3.66
   8   0  -6   13.80    3.82
  -8   0   7    0.22    0.73
   8   0  -7    0.17    0.59
   8   0  -7    0.00    0.64
  -8   0   8   29.61    7.88
   8   0  -8   30.01    7.76
   8   0  -8   40.12    8.04
  -8   0   9    0.33    0.64
   8   0  -9    0.42    0.55
   8   0  -9    0.76    0.80
  -8   0  10    1.07    0.83
   8   0 -10   -0.00    0.49
   8   0 -10   -0.00    0.57
  -8   0  11   -0.00    0.91
   8   0 -11    0.00    0.54
   8   0 -11   -0.00    0.76
  -8   0  12   27.95    7.08
   8   0 -12   30.10    6.97
   8   0 -12   27.32    7.07
  -8   0  13    0.00    0.69
   8   0 -13    0.62    0.60
   8   0 -13   -0.00    0.61
   8   0 -14    9.60    2.62
   8   0 -15   -0.00    0.60
   8   0 -16    0.36    0.66
   8   0 -25    0.00    0.65
   8   0 -26    0.55    0.80
  -8   1   1   11.70    3.28
   8  -1  -1   14.06    3.25
   8  -1  -1   10.35    3.17
   8   1  -1   10.58    3.08
   8   1  -1   14.10    3.28
  -8  -1   1   11.41    3.26
  -8   1   2    0.54    0.79
   8  -1  -2    0.37    0.75
   8  -1  -2    0.61    0.68
   8   1  -2    1.02    0.65
   8   1  -2    1.33    0.72
  -8  -1   2   -0.00    0.57
  -8   1   3    0.32    0.74
   8  -1  -3    0.00    0.64
   8  -1  -3    0.00    0.65
   8   1  -3    0.67    0.64
   8   1  -3    0.59    0.72
  -8  -1   3    0.88    0.77
  -8   1   4    7.17    2.20
   8  -1  -4    8.98    2.14
   8  -1  -4    9.07    2.25
   8   1  -4    7.30    2.02
   8   1  -4    4.73    1.97
  -8  -1   4    6.83    2.14
  -8   1   5    0.26    0.71
   8  -1  -5    0.98    0.76
   8  -1  -5   -0.00    0.69
   8   1  -5    1.38    0.68
   8   1  -5    0.95    0.74
  -8  -1   5    1.17    0.87
  -8   1   6   16.85    3.93
   8  -1  -6   14.01    3.74
   8  -1  -6   15.19    3.87
   8   1  -6   15.06    3.77
   8   1  -6   14.86    3.86
  -8  -1   6   12.57    3.80
  -8   1   7    1.06    0.80
   8  -1  -7    1.03    0.73
   8  -1  -7   -0.00    0.75
   8   1  -7    1.36    0.68
   8   1  -7    1.67    0.95
  -8  -1   7   -0.00    0.66
  -8   1   8    0.00    0.69
   8  -1  -8    0.56    0.56
   8  -1  -8    0.60    0.68
   8   1  -8    0.74    0.63
   8   1  -8    0.73    0.73
  -8  -1   8    1.43    0.89
  -8   1   9    0.73    0.96
   8  -1  -9    4.88    1.19
   8  -1  -9    3.40    1.21
   8   1  -9    2.41    1.00
   8   1  -9    2.89    1.25
  -8  -1   9    3.34    1.24
  -8   1  10   16.46    5.06
   8  -1 -10   25.44    5.13
   8  -1 -10   22.70    5.25
   8   1 -10   17.08    5.03
   8   1 -10   19.51    5.18
  -8  -1  10   24.04    5.28
  -8   1  11    0.86    0.84
   8  -1 -11    1.18    0.71
   8  -1 -11    0.79    0.85
   8   1 -11    2.00    0.87
   8   1 -11    1.82    0.95
  -8  -1  11    1.28    0.92
  -8   1  12    2.02    0.86
   8  -1 -12    0.36    0.57
   8  -1 -12    1.26    0.92
   8   1 -12    0.86    0.74
  -8  -1  12    0.17    0.64
   8  -1 -13    0.87    0.61
   8   1 -13    0.80    0.85
  -8  -1  13    0.00    0.82
   8  -1 -14    7.82    2.19
   8  -1 -15   10.59    2.85
   8  -1 -16    9.41    2.60
   8  -1 -17   -0.00    0.55
   8  -1 -18    0.57    0.73
   8  -1 -19    0.98    0.84
   8  -1 -20    4.61    1.58
   8  -1 -21    0.34    0.64
   8   1 -21    0.00    0.71
   8   1 -22    6.24    2.02
   8   1 -23   -0.00    0.70
   8   1 -24    1.56    0.97
   8   1 -25    0.21    0.71
   8   1 -26    0.62    0.90
  -8  -1  26    0.44    4.85
  -8  -1  27   -0.00    3.78
  -8   2   1    0.60    0.66
   8  -2  -1    0.93    0.83
   8  -2  -1    0.50    0.62
   8   2  -1   -0.00    0.56
   8   2  -1    1.13    0.77
  -8  -2   1    0.00    0.64
  -8   2   2   15.87    3.19
   8  -2  -2    8.69    2.83
   8  -2  -2   10.76    2.91
   8   2  -2    8.93    2.74
   8   2  -2    9.15    2.87
  -8  -2   2   14.97    3.14
  -8   2   3    3.20    1.27
   8  -2  -3    1.79    1.08
   8  -2  -3    3.30    1.17
   8   2  -3    3.45    1.16
   8   2  -3    3.00    1.22
  -8  -2   3    2.24    1.15
  -8   2   4    6.61    1.93
   8  -2  -4    5.30    1.74
   8  -2  -4    8.70    1.97
   8   2  -4    3.98    1.64
   8   2  -4    4.88    1.77
  -8  -2   4    6.19    1.89
  -8   2   5    1.00    0.89
   8  -2  -5    0.15    0.66
   8  -2  -5    0.91    0.78
   8   2  -5    2.55    0.85
   8   2  -5    0.48    0.73
  -8  -2   5    0.99    0.88
  -8   2   6   14.67    3.75
   8  -2  -6   15.86    3.68
   8  -2  -6   13.21    3.71
   8   2  -6   12.77    3.60
   8   2  -6   14.01    3.74
  -8  -2   6   14.04    3.76
  -8   2   7    4.93    1.61
   8  -2  -7    4.20    1.46
   8  -2  -7    5.00    1.55
   8   2  -7    3.32    1.49
  -8  -2   7    5.02    1.65
  -8   2   8   18.86    4.15
   8  -2  -8   16.20    3.97
   8  -2  -8   20.32    4.20
   8   2  -8   12.13    3.99
  -8  -2   8   12.64    4.04
  -8   2   9    2.53    0.96
   8  -2  -9    0.00    0.61
   8  -2  -9    3.56    1.17
   8   2  -9    0.98    0.80
  -8  -2   9    1.04    0.82
  -8   2  10    0.25    0.64
   8  -2 -10    0.00    0.50
   8  -2 -10    0.13    0.66
   8   2 -10    0.00    0.75
  -8  -2  10    0.00    0.75
  -8   2  11    1.12    0.73
   8  -2 -11    0.55    0.57
   8  -2 -11    0.61    0.75
   8   2 -11    0.69    0.85
  -8  -2  11   -0.00    0.68
   8  -2 -12    9.66    2.57
   8  -2 -12   12.95    2.85
   8   2 -12    7.27    2.62
  -8  -2  12    9.57    2.82
   8  -2 -13    7.09    1.94
   8   2 -13    7.41    2.18
  -8  -2  13    5.83    2.13
   8  -2 -14    2.59    0.99
   8   2 -14    1.88    1.18
  -8  -2  14    2.59    1.30
   8  -2 -15    2.74    1.07
   8  -2 -16    3.12    1.15
   8  -2 -17    5.41    1.49
   8   2 -17    3.14    1.45
   8  -2 -18   23.70    4.50
   8   2 -18   12.22    4.38
   8  -2 -19    0.13    0.60
   8   2 -19    0.12    0.68
   8  -2 -20    0.63    0.70
   8   2 -20    0.79    0.85
   8  -2 -21    0.00    0.58
   8   2 -21    0.14    0.80
   8  -2 -22    3.50    1.21
   8   2 -22    2.01    1.31
   8  -2 -23    0.00    0.64
   8   2 -23    0.74    0.88
   8   2 -24    0.21    0.69
  -8  -2  24   -0.00    5.94
   8   2 -25   -0.00    0.82
  -8  -2  25   -0.00    5.27
  -8  -2  26   -0.00    3.50
  -8  -2  27   -0.00    3.35
  -8  -2  28    1.70    2.73
   8   2 -35    0.19    0.48
  -8   3   1   13.42    3.26
   8  -3  -1   12.97    3.22
   8  -3  -1    9.75    3.10
  -8  -3   1   10.95    3.19
  -8   3   2    0.53    0.81
   8  -3  -2   -0.00    0.55
   8  -3  -2    0.02    0.67
   8   3  -2   -0.00    0.69
  -8  -3   2    0.26    0.61
  -8   3   3    9.84    2.64
   8  -3  -3    8.25    2.53
   8  -3  -3   11.96    2.67
   8   3  -3    8.24    2.52
  -8  -3   3    6.92    2.49
  -8   3   4   17.20    4.48
   8  -3  -4    9.25    4.24
   8  -3  -4   26.45    4.67
   8   3  -4   23.08    4.61
  -8  -3   4   23.03    4.64
  -8   3   5    3.44    1.05
   8  -3  -5    0.00    0.76
   8  -3  -5    2.06    0.94
   8   3  -5    2.52    0.99
  -8  -3   5    0.00    0.88
  -8   3   6    5.11    1.80
   8  -3  -6    7.05    1.83
   8  -3  -6    6.97    1.94
   8   3  -6    4.77    1.78
  -8  -3   6    5.05    1.86
  -8   3   7    2.57    1.23
   8  -3  -7    3.10    1.20
   8  -3  -7    2.64    1.18
   8   3  -7    3.76    1.28
  -8  -3   7    3.15    1.32
  -8   3   8    1.15    0.83
   8  -3  -8    0.00    0.60
   8  -3  -8   -0.00    0.65
   8   3  -8    1.50    0.82
  -8  -3   8    2.26    1.02
  -8   3   9    0.14    0.58
   8  -3  -9   -0.00    0.60
   8  -3  -9    0.00    0.82
   8   3  -9    0.98    0.89
  -8  -3   9    0.00    0.76
  -8   3  10   12.17    3.77
   8  -3 -10   14.59    3.74
   8  -3 -10   15.35    3.87
   8   3 -10   19.66    4.06
  -8  -3  10   13.16    3.94
   8  -3 -11   12.92    2.66
   8   3 -11   12.53    2.90
  -8  -3  11    4.86    2.58
   8  -3 -12    0.00    0.50
   8   3 -12    1.45    0.96
  -8  -3  12    0.00    0.78
   8  -3 -13    2.37    0.90
   8   3 -13    1.96    1.00
   8   3 -13    0.76    0.96
  -8  -3  13    0.86    1.01
   8  -3 -14    4.36    1.14
   8   3 -14    1.05    1.00
   8   3 -14    3.92    1.40
  -8  -3  14    1.15    1.22
   8  -3 -15    5.08    1.57
   8   3 -15    5.09    1.71
   8  -3 -16   14.19    3.42
   8   3 -16   11.95    3.57
   8  -3 -17    0.31    0.54
   8   3 -17    0.00    0.73
   8  -3 -18    2.45    0.87
   8   3 -18    0.33    0.85
   8  -3 -19    1.61    0.82
   8   3 -19    1.43    0.97
   8  -3 -20   13.92    2.63
   8   3 -20    4.98    2.47
   8  -3 -21    2.17    0.93
   8   3 -21    0.00    0.93
   8  -3 -22    1.10    0.83
   8   3 -22    2.46    1.18
   8   3 -23    0.00    0.91
  -8  -3  23    7.33    8.37
   8   3 -24    2.15    1.22
  -8  -3  24    1.28    5.86
  -8  -3  25    4.88    4.60
  -8  -3  26   -0.00    2.91
  -8  -3  27    0.00    2.12
  -8  -3  28    0.76    1.76
  -8  -3  29    0.12    1.27
  -8  -3  30    0.78    1.21
   8   3 -33    0.54    0.76
   8   3 -34    1.63    0.97
   8   3 -35    0.39    0.79
  -8   4   1   11.33    3.28
   8  -4  -1   13.83    3.28
   8  -4  -1   13.59    3.32
  -8  -4   1    9.36    3.18
  -8   4   2    3.62    1.68
   8  -4  -2    5.08    1.74
   8  -4  -2    7.15    1.85
  -8  -4   2    5.83    1.82
  -8   4   3    2.74    1.14
   8  -4  -3    5.98    1.43
   8  -4  -3    4.42    1.29
  -8  -4   3    0.49    0.87
  -8   4   4   18.94    5.52
   8  -4  -4   24.10    5.58
   8  -4  -4   22.56    5.56
  -8  -4   4   22.87    5.61
  -8   4   5    1.68    0.98
   8  -4  -5    0.91    0.84
   8  -4  -5    1.40    0.88
   8   4  -5    1.39    0.97
  -8  -4   5    0.72    0.84
  -8   4   6    7.74    2.51
   8  -4  -6   10.56    2.60
   8  -4  -6    7.96    2.53
   8   4  -6   10.99    2.69
  -8  -4   6    8.04    2.62
  -8   4   7   12.87    3.69
   8  -4  -7   18.37    3.76
   8  -4  -7   12.83    3.69
   8   4  -7   14.19    3.74
  -8  -4   7   11.45    3.71
  -8   4   8    6.28    1.68
   8  -4  -8    5.61    1.59
   8  -4  -8    3.89    1.51
   8   4  -8    4.13    1.64
  -8  -4   8    3.87    1.67
   8  -4  -9    1.63    0.75
   8   4  -9    0.29    0.81
   8   4  -9    0.00    0.65
  -8  -4   9    0.56    0.97
   8  -4 -10    0.32    0.60
   8   4 -10   -0.00    0.73
   8   4 -10    0.44    0.88
  -8  -4  10   -0.00    0.82
   8  -4 -11    1.82    0.95
   8   4 -11    2.01    0.99
   8   4 -11    3.16    1.15
  -8  -4  11    1.26    1.06
   8  -4 -12   12.09    3.61
   8   4 -12   16.45    3.89
   8   4 -12   17.56    3.92
  -8  -4  12   13.15    3.92
   8  -4 -13    1.39    0.80
   8   4 -13    1.17    0.89
   8   4 -13    2.88    1.24
  -8  -4  13    1.41    0.97
   8  -4 -14    8.61    2.21
   8   4 -14    8.41    2.41
   8   4 -14    8.85    2.41
  -8  -4  14    5.44    2.35
   8  -4 -15    0.02    0.51
   8   4 -15   -0.00    0.85
   8  -4 -16    2.99    1.03
   8   4 -16    1.84    1.11
   8  -4 -17    2.84    1.07
   8   4 -17    3.07    1.27
   8  -4 -18    8.28    2.08
   8   4 -18    5.64    2.19
   8  -4 -19    0.11    0.48
   8   4 -19    0.92    0.85
   8  -4 -20    0.66    0.65
   8   4 -20    0.96    1.10
   8   4 -21   -0.00    0.71
   8   4 -22    0.93    1.06
  -8  -4  22    4.58    6.34
   8   4 -23    1.05    0.98
  -8  -4  23   -0.00    5.26
  -8  -4  24   -0.00    4.24
  -8  -4  25    0.00    3.57
  -8  -4  26   -0.00    2.29
  -8  -4  27    1.40    2.13
  -8  -4  28   -0.00    1.63
  -8  -4  29    0.00    1.05
  -8  -4  30    0.87    1.14
   8   4 -31    0.12    0.54
  -8  -4  31   -0.00    0.80
   8   4 -32    0.49    0.82
   8   4 -33    0.00    0.77
   8   4 -34   -0.00    0.65
   8   4 -35    0.61    0.77
  -8   5   1    9.02    2.21
   8  -5  -1    6.80    2.02
  -8  -5   1    4.50    1.91
  -8   5   2    3.00    1.31
   8  -5  -2    3.38    1.25
  -8  -5   2    3.42    1.38
  -8   5   3   16.43    4.00
   8  -5  -3   15.43    3.95
  -8  -5   3   12.88    3.93
  -8   5   4    3.47    1.23
   8  -5  -4    2.63    1.20
   8  -5  -4    3.30    1.24
   8   5  -4    1.09    0.97
  -8  -5   4    2.31    1.25
  -8   5   5    8.88    2.69
   8  -5  -5    8.39    2.69
   8  -5  -5   15.89    3.00
   8   5  -5    9.70    2.71
  -8  -5   5    7.82    2.74
   8  -5  -6   13.32    3.50
   8  -5  -6   12.29    3.51
   8   5  -6   14.63    3.60
  -8  -5   6   12.09    3.59
   8  -5  -7    0.56    0.76
   8   5  -7    0.00    0.76
  -8  -5   7    0.00    0.73
   8  -5  -8    1.76    1.02
   8   5  -8    2.06    1.12
  -8  -5   8    1.86    1.14
   8  -5  -9    0.56    0.80
   8   5  -9    0.35    0.84
  -8  -5   9    1.70    1.19
   8  -5 -10   30.19    7.01
   8   5 -10   30.52    7.14
   8   5 -10   25.26    7.05
  -8  -5  10   28.58    7.23
   8  -5 -11    3.25    1.14
   8   5 -11    0.22    0.92
   8   5 -11    7.14    1.65
  -8  -5  11    7.08    1.80
   8  -5 -12   -0.00    0.57
   8   5 -12   -0.00    0.72
   8   5 -12    0.52    0.76
  -8  -5  12   -0.00    0.87
   8  -5 -13    0.12    0.63
   8   5 -13    0.10    0.70
   8   5 -13    1.69    0.99
  -8  -5  13    0.00    0.84
   8  -5 -14    0.38    0.71
   8   5 -14    3.82    1.30
  -8  -5  14    0.95    0.94
   8  -5 -15    1.49    0.81
   8   5 -15    2.88    1.20
   8  -5 -16   10.24    2.54
   8   5 -16    7.98    2.71
   8  -5 -17    0.49    0.59
   8   5 -17   -0.00    0.74
   8  -5 -18    0.79    0.54
   8   5 -18    0.10    0.99
   8  -5 -19    3.99    1.25
   8   5 -19    3.20    1.51
   8   5 -20    2.36    1.32
  -8  -5  20    0.00    6.64
   8   5 -21    1.88    1.15
  -8  -5  21    4.36    5.79
  -8  -5  22    0.29    4.20
  -8  -5  23    1.50    3.94
  -8  -5  24    2.74    2.96
  -8  -5  25   13.75    5.11
  -8  -5  26    4.01    2.95
  -8  -5  27    1.15    1.63
  -8  -5  28    0.10    1.03
   8   5 -29   -0.00    0.87
  -8  -5  29    1.97    1.26
   8   5 -30    0.82    0.90
  -8  -5  30    0.20    0.74
   8   5 -31    0.00    0.76
  -8  -5  31    1.35    0.91
   8   5 -32    1.15    0.94
  -8  -5  32    0.57    0.80
   8   5 -33    0.26    0.71
   8   5 -34    0.79    0.80
  -8   6   1   17.24    4.26
   8  -6  -1   15.92    4.18
   8   6  -1   15.72    4.14
  -8  -6   1   14.34    4.15
  -8   6   2   12.55    3.67
   8   6  -2   10.21    3.55
  -8  -6   2   23.32    4.08
   8   6  -3    7.69    2.65
  -8  -6   3   12.44    3.01
   8   6  -4    1.68    1.09
  -8  -6   4    3.07    1.40
   8   6  -5    5.98    1.78
  -8  -6   5    3.88    1.73
   8  -6  -6    5.33    1.71
   8   6  -6    4.55    1.60
  -8  -6   6    4.04    1.66
   8  -6  -7    6.08    1.70
   8   6  -7    3.80    1.51
  -8  -6   7    3.59    1.64
   8  -6  -8    5.06    1.56
   8   6  -8    5.74    1.75
  -8  -6   8    2.72    1.56
   8  -6  -9   -0.00    0.71
   8   6  -9   -0.00    0.72
  -8  -6   9    0.76    0.92
   8  -6 -10    1.04    0.85
   8   6 -10   -0.00    0.75
  -8  -6  10   -0.00    1.06
   8  -6 -11    1.80    1.17
   8   6 -11    2.62    1.25
  -8  -6  11    5.66    1.68
   8  -6 -12    2.04    1.16
   8   6 -12    6.12    1.61
  -8  -6  12    3.83    1.61
   8  -6 -13    2.20    0.99
   8   6 -13    3.15    1.26
  -8  -6  13    1.63    1.33
   8  -6 -14    4.05    1.50
   8   6 -14    4.67    1.79
  -8  -6  14    6.22    1.92
   8  -6 -15    0.77    0.75
   8   6 -15    0.37    1.02
   8  -6 -16    0.23    0.50
   8   6 -16    0.26    0.95
   8  -6 -17   10.70    2.85
   8   6 -17   11.12    3.20
   8   6 -18    1.64    1.14
  -8  -6  18    7.86    7.72
   8   6 -19    0.04    0.75
  -8  -6  19   -0.00    5.91
  -8  -6  20    1.36    5.39
  -8  -6  21   -0.00    3.89
  -8  -6  22   -0.00    3.62
  -8  -6  23   -0.00    2.53
  -8  -6  24    0.89    2.18
  -8  -6  25    1.15    1.98
  -8  -6  26    0.10    1.43
   8   6 -27    1.03    1.10
  -8  -6  27    3.32    1.64
   8   6 -28    0.65    0.79
  -8  -6  28    0.00    0.93
   8   6 -29    0.60    0.89
  -8  -6  29    0.99    1.04
   8   6 -30    0.00    0.63
  -8  -6  30    0.00    0.67
   8   6 -31   -0.00    0.68
  -8  -6  31   -0.00    0.61
   8   6 -32   -0.00    0.77
  -8  -6  32    0.39    0.68
   8   6 -33    1.07    0.97
  -8  -6  33    1.13    0.76
   8   6 -34    0.81    0.96
   8  -7  -1    4.90    1.97
   8   7  -1    7.63    2.10
   8   7  -2    0.62    0.83
   8   7  -3   11.33    3.14
   8   7  -4    0.52    0.79
  -8  -7   4    0.88    1.10
   8   7  -5   12.75    3.09
  -8  -7   5    8.45    2.97
   8   7  -6    0.02    0.92
  -8  -7   6    1.97    1.06
  -8  -7   7    0.62    1.08
   8  -7  -8   -0.00    0.77
   8   7  -8   -0.00    0.95
  -8  -7   8   -0.00    1.01
   8  -7  -9    7.95    2.25
   8   7  -9    4.93    2.23
  -8  -7   9    9.95    2.54
   8  -7 -10    4.00    1.19
   8   7 -10    0.03    0.85
  -8  -7  10    0.15    0.99
   8  -7 -11    7.58    2.02
   8   7 -11    4.94    2.05
  -8  -7  11    5.94    2.15
   8  -7 -12    0.13    0.68
   8   7 -12    0.13    0.80
  -8  -7  12    0.54    0.94
   8  -7 -13    2.94    1.17
   8   7 -13    3.97    1.40
  -8  -7  13    1.32    1.41
   8  -7 -14    2.11    1.04
   8   7 -14    4.42    1.46
  -8  -7  14    2.25    1.36
   8  -7 -15    3.41    1.46
   8   7 -15   14.20    2.57
   8  -7 -16    0.57    0.65
   8   7 -16    1.03    1.02
  -8  -7  16    4.37    8.14
   8   7 -17    1.91    1.25
  -8  -7  17   -0.00    6.16
   8   7 -18    0.00    0.92
  -8  -7  18    0.07    4.09
  -8  -7  19    0.71    3.91
  -8  -7  20   -0.00    3.69
  -8  -7  21    1.39    3.24
  -8  -7  22   -0.00    2.14
  -8  -7  23    0.11    2.03
   8   7 -24    1.41    0.98
  -8  -7  24    1.74    1.98
   8   7 -25    2.26    1.24
  -8  -7  25    2.48    1.82
   8   7 -26    0.73    0.91
  -8  -7  26    2.69    1.54
   8   7 -27   -0.00    0.87
  -8  -7  27    1.20    1.20
   8   7 -28    0.00    0.79
  -8  -7  28    0.58    0.89
   8   7 -29    0.76    0.98
  -8  -7  29   -0.00    0.70
   8   7 -30    0.19    0.71
  -8  -7  30    0.87    0.77
   8   7 -31    1.08    0.91
  -8  -7  31    1.99    0.97
   8   7 -32    1.34    0.97
  -8  -7  32   -0.00    0.58
   8   7 -33   -0.00    0.80
  -8  -7  33   -0.00    0.53
  -8  -7  34    0.19    0.60
   8  -8  -1    8.45    2.51
   8   8  -1    9.92    2.66
  -8  -8   1    7.08    2.59
   8  -8  -2    0.84    0.87
   8   8  -2   -0.00    0.88
  -8  -8   2    1.85    1.09
   8  -8  -3    2.67    1.32
   8   8  -3    5.11    1.60
  -8  -8   3    3.01    1.62
   8  -8  -4    2.05    1.04
   8   8  -4    0.25    0.68
   8   8  -5    0.03    0.64
   8   8  -6    1.07    0.87
   8   8  -7   22.28    5.77
   8   8  -8    0.10    0.90
   8   8  -9    1.02    1.05
  -8  -8   9    1.98    1.26
   8  -8 -10    1.58    0.98
   8   8 -10   -0.00    0.93
  -8  -8  10    1.41    1.24
   8  -8 -11    0.66    0.76
   8   8 -11   -0.00    0.85
  -8  -8  11    0.47    0.82
   8  -8 -12    0.35    0.73
   8   8 -12    0.44    0.89
  -8  -8  12    0.00    0.96
   8  -8 -13    7.11    1.58
   8   8 -13    1.44    1.42
  -8  -8  13    3.01    1.61
   8  -8 -14    0.17    0.67
   8   8 -14    0.06    1.03
  -8  -8  14   10.97    8.16
   8   8 -15    0.74    1.08
  -8  -8  15   -0.00    5.29
   8   8 -16   -0.00    1.02
  -8  -8  16   -0.00    4.50
  -8  -8  17   -0.00    4.66
  -8  -8  18    1.50    3.87
  -8  -8  19    0.00    3.35
  -8  -8  20    0.00    2.37
   8   8 -21   -0.00    0.82
  -8  -8  21    3.57    2.31
   8   8 -22   -0.00    0.54
  -8  -8  22   -0.00    1.63
   8   8 -23    1.76    1.13
  -8  -8  23    6.71    2.53
   8   8 -24   -0.00    0.64
  -8  -8  24    2.12    1.54
   8   8 -25   -0.00    0.79
  -8  -8  25   -0.00    1.11
   8   8 -26    0.00    0.66
  -8  -8  26    0.00    1.06
   8   8 -27    0.00    0.84
  -8  -8  27    1.42    1.03
   8   8 -28    0.70    0.89
  -8  -8  28    1.84    1.10
   8   8 -29    0.60    1.03
  -8  -8  29    0.65    0.85
   8   8 -30   -0.00    0.71
  -8  -8  30    1.08    0.81
   8   8 -31   -0.00    0.90
  -8  -8  31   -0.00    0.52
   8   8 -32    0.25    0.83
  -8  -8  32    0.19    0.62
   8   8 -33    1.19    0.95
  -8  -8  33   -0.00    0.48
  -8  -8  34   -0.00    0.61
  -8  -8  35   -0.00    0.55
   8  -9  -1    9.31    2.94
   8   9  -1   14.47    3.19
  -8  -9   1    8.51    2.97
   8  -9  -2   -0.00    0.72
   8   9  -2    1.42    0.99
  -8  -9   2    1.01    0.94
   8  -9  -3    2.00    1.45
   8   9  -3    6.19    1.85
  -8  -9   3    6.32    1.89
   8  -9  -4   -0.00    0.78
   8   9  -4    1.92    1.08
  -8  -9   4    1.20    0.96
   8  -9  -5    5.71    1.99
   8   9  -5    7.69    2.24
  -8  -9   5    5.62    2.14
   8  -9  -6    0.58    0.79
   8   9  -6    0.28    0.90
  -8  -9   6    1.11    1.00
   8   9  -7    0.00    0.84
  -8  -9   7    0.93    0.98
   8   9  -8   -0.00    0.81
  -8  -9   8    0.54    1.01
   8   9  -9    1.84    1.18
   8   9 -10    0.00    0.90
   8   9 -11   13.00    3.59
  -8  -9  11    3.71    7.99
   8  -9 -12   -0.00    0.76
   8   9 -12    0.00    0.95
  -8  -9  12    1.99    6.71
   8  -9 -13    0.71    0.74
   8   9 -13    0.50    1.02
  -8  -9  13   -0.00    4.59
  -8  -9  14   -0.00    5.57
  -8  -9  15    0.00    4.54
  -8  -9  16   -0.00    3.71
   8   9 -17    0.48    0.76
  -8  -9  17    0.81    2.85
   8   9 -18    1.49    0.99
  -8  -9  18    2.53    2.80
   8   9 -19    0.77    0.96
  -8  -9  19    6.81    3.26
   8   9 -20    1.38    1.01
  -8  -9  20   -0.00    2.14
   8   9 -21    3.24    1.46
  -8  -9  21    2.71    2.29
   8   9 -22    0.43    0.78
  -8  -9  22    1.54    1.31
   8   9 -23    0.20    0.93
  -8  -9  23   -0.00    1.07
   8   9 -24   -0.00    0.91
  -8  -9  24    1.98    1.25
   8   9 -25    1.95    1.33
  -8  -9  25    2.53    1.36
   8   9 -26   -0.00    0.70
  -8  -9  26   -0.00    0.89
   8   9 -27   -0.00    0.74
  -8  -9  27    1.33    0.90
   8   9 -28    0.10    0.76
  -8  -9  28    0.07    0.74
   8   9 -29    0.56    0.74
  -8  -9  29    0.68    0.68
   8   9 -30    0.00    0.83
  -8  -9  30    0.74    0.71
   8   9 -31    0.60    0.79
  -8  -9  31    0.14    0.59
   8   9 -32    0.39    0.87
  -8  -9  32    1.20    0.80
  -8  -9  33    0.12    0.63
   8 -10  -1    2.49    1.26
   8  10  -1    3.21    1.33
  -8 -10   1    1.48    1.18
   8 -10  -2   -0.00    0.74
   8  10  -2    0.78    1.03
  -8 -10   2   -0.00    0.83
   8 -10  -3    3.22    1.68
   8  10  -3    7.75    2.06
  -8 -10   3    6.45    2.06
   8 -10  -4    1.45    1.12
   8  10  -4    5.88    1.67
  -8 -10   4    1.50    1.30
   8 -10  -5    0.90    0.82
   8  10  -5    0.08    0.89
  -8 -10   5    1.69    1.18
   8 -10  -6   -0.00    0.72
   8  10  -6   -0.00    0.79
  -8 -10   6    0.00    0.97
   8 -10  -7    7.22    2.66
   8  10  -7   15.39    3.27
  -8 -10   7    8.82    2.96
   8 -10  -8   -0.00    0.81
   8  10  -8   -0.00    1.07
  -8 -10   8   -0.00    7.72
  -8 -10   8   -0.00    0.83
   8 -10  -9    0.08    0.80
   8  10  -9    2.05    1.19
  -8 -10   9   -0.00    7.04
  -8 -10   9    1.42    1.13
   8  10 -10    0.82    1.07
  -8 -10  10   -0.00    6.88
  -8 -10  10   -0.00    0.99
  -8 -10  11   -0.00    5.27
  -8 -10  11    0.80    1.05
  -8 -10  12   -0.00    3.50
  -8 -10  12    0.28    0.98
  -8 -10  13   10.17    4.70
  -8 -10  13    5.48    2.26
  -8 -10  14    0.33    2.94
  -8 -10  15    0.00    2.73
  -8 -10  16   -0.00    2.33
   8  10 -17    4.11    1.92
  -8 -10  17   20.82    4.78
   8  10 -18    0.02    0.74
  -8 -10  18   -0.00    1.51
   8  10 -19    1.76    1.16
  -8 -10  19    5.97    2.48
   8  10 -20    1.79    1.11
  -8 -10  20   -0.00    1.19
   8  10 -21    1.17    1.09
  -8 -10  21    4.06    1.76
   8  10 -22    1.84    1.18
  -8 -10  22    0.70    1.02
   8  10 -23    0.56    0.93
  -8 -10  23    1.02    0.94
   8  10 -24   -0.00    0.64
  -8 -10  24    0.58    0.92
   8  10 -25   -0.00    0.81
  -8 -10  25   -0.00    0.71
   8  10 -26   -0.00    0.69
  -8 -10  26    0.35    0.70
   8  10 -27    0.69    0.92
  -8 -10  27   -0.00    0.69
   8  10 -28    0.45    0.81
  -8 -10  28   -0.00    0.72
   8  10 -29    3.47    1.48
  -8 -10  29    0.59    0.81
   8  10 -30    0.92    0.94
  -8 -10  30   -0.00    0.63
   8  10 -31   -0.00    0.57
   8  10 -32    0.07    0.62
   8 -11  -1    2.36    1.20
   8  11  -1    7.44    1.82
  -8 -11   1    0.68    1.11
   8 -11  -2    1.06    0.87
   8  11  -2    0.48    0.94
  -8 -11   2    0.00    0.95
   8 -11  -3    1.44    0.90
   8  11  -3    2.26    1.31
  -8 -11   3    1.08    1.19
   8  11  -4    0.65    0.86
  -8 -11   4   -6.28    8.59
  -8 -11   4   -0.00    0.85
   8 -11  -5    0.95    1.16
   8  11  -5    4.77    1.61
  -8 -11   5    4.20    7.01
  -8 -11   5    2.76    1.55
   8 -11  -6    0.03    0.74
   8  11  -6   -0.00    0.99
  -8 -11   6   -0.00    6.09
  -8 -11   6   -0.00    1.02
   8 -11  -7    0.33    0.77
   8  11  -7    0.42    0.94
  -8 -11   7    2.93    5.24
  -8 -11   7   -0.00    0.90
   8 -11  -8    1.85    1.09
  -8 -11   8   -0.00    5.20
  -8 -11   8    1.13    1.10
   8 -11  -9    1.81    1.16
  -8 -11   9   -0.00    3.74
  -8 -11   9    1.25    1.14
  -8 -11  10   -0.00    4.72
  -8 -11  10   -0.00    1.09
  -8 -11  11    2.32    3.55
  -8 -11  11    2.58    1.41
  -8 -11  12   -0.00    3.24
  -8 -11  12   -0.00    0.83
  -8 -11  13    1.98    2.58
  -8 -11  14    0.00    2.45
  -8 -11  15    8.55    3.66
  -8 -11  16    0.00    1.86
  -8 -11  17    0.11    1.51
  -8 -11  18    2.34    1.80
  -8 -11  19    3.44    1.78
  -8 -11  20    0.00    1.02
  -8 -11  21    0.91    1.08
  -8 -11  22    1.63    1.00
  -8 -11  23   -0.00    0.73
  -8 -11  24    0.57    0.90
  -8 -11  25    1.13    0.80
  -8 -11  26    0.13    0.63
  -8 -11  27   -0.00    0.67
   8 -12  -1    0.40    0.77
   8  12  -1   -0.00    0.85
  -8 -12   1    1.91    6.12
  -8 -12   1    1.19    1.11
   8 -12  -2   -0.00    0.68
   8  12  -2   -0.00    0.81
  -8 -12   2   -0.00    5.48
  -8 -12   2   -0.00    0.91
   8 -12  -3    4.72    1.69
   8  12  -3    5.06    1.89
  -8 -12   3    0.20    5.00
  -8 -12   3    3.17    1.69
   8 -12  -4   -0.00    0.60
  -8 -12   4   -0.00    4.07
  -8 -12   4    0.34    0.88
   8 -12  -5   -0.00    0.72
  -8 -12   5    1.05    4.63
  -8 -12   5   -0.00    0.90
   8 -12  -6    0.55    0.77
  -8 -12   6   -0.00    3.77
  -8 -12   6    0.98    1.08
   8 -12  -7    3.21    1.46
  -8 -12   7    5.09    3.92
  -8 -12   7    4.63    1.76
  -8 -12   8   -0.00    2.86
  -8 -12   8    0.40    1.05
  -8 -12   9   -0.00    3.33
  -8 -12   9    1.04    0.95
  -8 -12  10    2.00    2.50
  -8 -12  10    1.35    1.07
  -8 -12  11    0.45    1.73
  -8 -12  11    0.00    1.05
  -8 -12  12    1.51    1.99
  -8 -12  13    9.14    3.54
  -8 -12  14    0.70    1.68
  -8 -12  15   -0.00    1.40
  -8 -12  16   -0.00    1.21
  -8 -12  17    1.14    1.32
  -8 -12  18    0.05    0.86
  -8 -12  19    1.44    1.22
  -8 -12  20    0.49    0.74
  -8 -12  21    0.63    0.94
  -8 -12  22    0.00    0.72
  -8 -12  23    1.50    0.87
   8 -13  -1    0.69    0.84
  -8 -13   1   -0.00    3.78
  -8 -13   1    0.97    1.07
   8 -13  -2    0.60    0.83
  -8 -13   2    2.31    3.44
  -8 -13   2    1.02    0.94
   8 -13  -3    1.63    0.97
  -8 -13   3    0.48    3.15
  -8 -13   3   -0.00    0.94
   8 -13  -4    1.06    1.07
  -8 -13   4   -0.00    3.03
  -8 -13   4    1.98    1.26
   8 -13  -5    4.62    1.53
  -8 -13   5    1.10    2.27
  -8 -13   5    1.91    1.50
   8 -13  -6    0.36    0.78
  -8 -13   6    0.19    2.39
  -8 -13   6   -0.00    1.06
  -8 -13   7    1.82    2.41
  -8 -13   7    0.83    1.12
  -8 -13   8   -0.00    1.67
  -8 -13   8   -0.00    1.10
  -8 -13   9    5.84    2.69
  -8 -13   9    0.83    1.09
  -8 -13  10    0.00    1.88
  -8 -13  10    3.11    1.34
  -8 -13  11    2.82    2.05
  -8 -13  12    1.43    1.62
  -8 -13  13    0.00    1.10
  -8 -13  14    1.09    1.19
  -8 -13  15    1.55    1.45
  -8 -13  16    0.00    0.98
  -8 -13  17    0.96    1.00
  -8 -13  18   -0.00    0.91
  -8 -13  19    0.00    0.84
  -8 -13  20    0.63    0.85
   8 -14  -1   -0.00    0.76
  -8 -14   1    4.96    3.47
  -8 -14   1    2.32    1.19
   8 -14  -2    1.06    0.99
  -8 -14   2    6.57    3.39
  -8 -14   2    1.67    1.20
   8 -14  -3    1.96    1.04
  -8 -14   3    2.37    2.30
  -8 -14   3    0.33    0.92
   8 -14  -4   -0.00    0.82
  -8 -14   4   -0.00    2.10
  -8 -14   4    0.00    1.19
  -8 -14   5   -0.00    2.21
  -8 -14   5    1.40    1.19
  -8 -14   6   -0.00    1.61
  -8 -14   6   -0.00    0.95
  -8 -14   7    2.04    1.67
  -8 -14   7    1.00    1.36
  -8 -14   8    4.57    2.20
  -8 -14   9    0.97    1.32
  -8 -14  10    0.50    1.27
  -8 -14  11    2.59    1.61
  -8 -14  12   -0.00    0.87
  -8 -14  13    1.09    1.17
  -8 -14  14    0.00    0.90
  -8 -14  15    0.18    0.72
  -8 -14  16   -0.00    0.78
   8 -15  -1    2.47    1.19
  -8 -15   1    0.00    1.41
  -8 -15   1    1.63    1.25
   8 -15  -2    0.27    0.88
  -8 -15   2   -0.00    1.43
  -8 -15   2   -0.00    0.84
  -8 -15   3    0.00    1.51
  -8 -15   3   -0.00    1.13
  -8 -15   4    2.19    1.58
  -8 -15   4   -0.00    1.13
  -8 -15   5    2.01    1.43
  -8 -15   5    0.29    1.13
  -8 -15   6    2.34    1.62
  -8 -15   7    0.69    1.13
  -8 -15   8    2.43    1.32
  -8 -15   9    0.82    0.96
  -8 -15  10    0.20    0.69
  -8 -15  11    0.11    0.75
  -8 -15  12    0.12    0.64
  -8 -16   1    0.84    1.11
  -8 -16   1    0.00    1.02
  -8 -16   2    0.42    0.90
  -8 -16   2    0.71    1.07
  -8 -16   3    0.59    0.95
  -8 -16   4    0.58    1.01
  -8 -16   5    0.00    0.79
  -8 -16   6    0.68    0.76
  -8 -16   7    0.12    0.69
  -8 -17   1    0.00    0.73
  -8 -17   2    0.59    0.85
  -7   0   1  167.14   23.47
  -7   0   1  150.40   23.51
   7   0  -1   51.80   23.00
   7   0  -1  142.14   23.42
  -7   0   2    0.25    0.64
  -7   0   2   -0.00    0.72
   7   0  -2    0.27    0.59
   7   0  -2   -0.00    0.65
  -7   0   3    1.57    0.92
  -7   0   3    3.23    1.09
   7   0  -3    2.32    0.98
   7   0  -3    1.89    1.02
  -7   0   4   -0.00    0.59
  -7   0   4    0.39    0.68
   7   0  -4    0.31    0.51
   7   0  -4    0.00    0.59
  -7   0   5    8.17    1.64
  -7   0   5    7.34    1.66
   7   0  -5    1.58    1.21
   7   0  -5    6.02    1.55
  -7   0   6    0.09    0.59
  -7   0   6   -0.00    0.56
   7   0  -6    0.00    0.53
   7   0  -6   -0.00    0.65
  -7   0   7   58.97   12.14
  -7   0   7   52.08   12.17
   7   0  -7   44.96   12.02
   7   0  -7   51.13   12.18
  -7   0   8   -0.00    0.62
  -7   0   8    0.09    0.56
   7   0  -8   -0.00    0.46
   7   0  -8   -0.00    0.58
  -7   0   9    2.77    1.03
   7   0  -9    0.36    0.61
   7   0  -9    1.70    0.93
  -7   0  10    0.47    0.62
   7   0 -10    0.28    0.56
   7   0 -10    0.39    0.58
  -7   0  11   57.44    8.28
   7   0 -11   53.57    8.08
   7   0 -11   16.19    7.77
  -7   0  12    0.04    0.67
   7   0 -12   -0.00    0.42
   7   0 -12    0.11    0.66
  -7   0  13   18.93    4.37
   7   0 -13   15.62    4.22
   7   0 -13   16.36    4.32
  -7   0  14    0.00    0.71
   7   0 -14    0.00    0.52
   7   0 -14    0.00    0.52
  -7   0  15    1.90    0.95
   7   0 -15    0.96    0.76
   7   0 -15    2.74    1.04
   7   0 -16   -0.00    0.55
   7   0 -16    0.48    0.77
   7   0 -17   78.01   18.33
   7   0 -18    0.04    0.50
   7   0 -19    1.68    0.93
   7   0 -20   -0.00    0.64
   7   0 -21    0.00    0.67
   7   0 -22   -0.00    0.66
   7   0 -23    9.28    2.66
   7   0 -24   -0.00    0.69
  -7   0  25   -0.00    4.81
   7   0 -35   -0.00    0.59
   7   0 -36   -0.00    0.71
   7   0 -37    0.25    0.62
  -7   1   1    0.00    0.68
  -7   1   1    1.24    0.76
   7  -1  -1    0.52    0.67
   7  -1  -1    0.38    0.65
   7   1  -1   -0.00    0.63
   7   1  -1    0.02    0.67
  -7  -1   1    0.00    0.67
  -7   1   2    6.81    1.92
  -7   1   2    4.15    1.85
   7  -1  -2   10.67    2.10
   7  -1  -2    5.76    1.91
   7   1  -2    7.86    1.92
   7   1  -2    5.57    1.92
  -7  -1   2    6.59    1.98
  -7   1   3   48.65   11.76
  -7   1   3   47.44   11.83
   7  -1  -3   50.41   11.76
   7  -1  -3   53.85   11.85
   7   1  -3   52.50   11.74
   7   1  -3   49.74   11.82
  -7  -1   3   44.78   11.80
  -7   1   4   -0.00    0.61
  -7   1   4    0.94    0.76
   7  -1  -4    0.09    0.56
   7  -1  -4    0.46    0.67
   7   1  -4    0.29    0.57
   7   1  -4   -0.00    0.59
  -7  -1   4    0.29    0.56
  -7   1   5   12.78    3.47
  -7   1   5   13.63    3.57
   7  -1  -5   15.13    3.50
   7  -1  -5   15.34    3.59
   7   1  -5   11.79    3.42
   7   1  -5   14.15    3.57
  -7  -1   5   12.70    3.53
  -7   1   6    0.27    0.54
  -7   1   6    0.31    0.67
   7  -1  -6    0.00    0.59
   7  -1  -6    0.00    0.62
   7   1  -6    0.19    0.52
   7   1  -6    0.48    0.68
  -7  -1   6    0.82    0.68
  -7   1   7    5.81    1.61
  -7   1   7    4.41    1.62
   7  -1  -7    4.51    1.52
   7  -1  -7    3.54    1.55
   7   1  -7    6.46    1.60
   7   1  -7    7.15    1.73
  -7  -1   7    4.64    1.60
  -7   1   8    2.64    1.07
  -7   1   8    3.59    1.18
   7  -1  -8    3.81    1.08
   7  -1  -8    2.18    1.01
   7   1  -8    1.17    0.86
   7   1  -8    2.90    1.12
  -7  -1   8    2.50    1.09
  -7   1   9   39.05   10.91
  -7   1   9   43.10   10.99
   7  -1  -9   46.58   10.92
   7  -1  -9   53.17   11.11
   7   1  -9   44.80   10.95
   7   1  -9   66.86   11.26
  -7  -1   9   41.65   11.01
  -7   1  10    5.40    1.22
  -7   1  10    3.47    1.17
   7  -1 -10    2.55    0.95
   7  -1 -10    4.30    1.22
   7   1 -10    0.55    0.93
   7   1 -10    3.43    1.21
  -7  -1  10    2.29    1.16
  -7   1  11    9.93    2.92
  -7   1  11   11.75    3.02
   7  -1 -11   10.52    2.91
   7  -1 -11   13.63    3.12
   7   1 -11   11.54    2.99
   7   1 -11   10.77    3.06
  -7  -1  11   11.76    3.09
  -7   1  12    0.06    0.60
  -7   1  12   -0.00    0.69
   7  -1 -12    0.25    0.53
   7  -1 -12    1.04    0.68
   7   1 -12   -0.00    0.56
   7   1 -12    0.47    0.61
  -7  -1  12    0.75    0.73
  -7   1  13   31.68    7.48
  -7   1  13   29.40    7.56
   7  -1 -13   28.15    7.44
   7  -1 -13   31.51    7.60
   7   1 -13   33.97    7.58
   7   1 -13   30.34    7.60
  -7  -1  13   34.40    7.68
  -7   1  14    2.35    0.79
   7  -1 -14    0.00    0.47
   7  -1 -14    0.36    0.66
   7   1 -14    1.01    0.72
   7   1 -14    0.50    0.72
  -7  -1  14    0.43    0.73
  -7   1  15   17.49    4.11
   7  -1 -15   13.00    4.06
   7  -1 -15   16.36    4.25
   7   1 -15   18.68    4.26
   7   1 -15   16.61    4.27
  -7  -1  15   18.31    4.30
   7  -1 -16    6.49    1.44
   7  -1 -16    2.38    1.24
   7   1 -16    2.27    1.18
   7   1 -16    5.45    1.44
  -7  -1  16    3.18    1.41
   7  -1 -17    1.74    0.95
   7   1 -17    2.70    1.07
   7  -1 -18    0.00    0.66
   7   1 -18   -0.00    0.54
   7  -1 -19   23.37    6.22
   7   1 -19   28.10    6.36
   7  -1 -20    0.95    0.78
   7   1 -20    0.68    0.87
   7  -1 -21    8.38    2.39
   7  -1 -22    1.19    0.82
   7  -1 -23    7.65    2.24
   7  -1 -24    1.58    0.95
   7  -1 -25    6.38    1.99
   7   1 -34    0.43    0.75
   7   1 -35    3.22    1.27
   7   1 -36   -0.00    0.59
   7  -1 -37   -0.00    0.55
   7   1 -37    0.00    0.64
  -7   2   1    6.29    2.28
   7  -2  -1    8.86    2.35
   7  -2  -1    9.63    2.38
   7   2  -1   11.08    2.47
  -7  -2   1    6.90    2.31
  -7   2   2    8.55    2.24
  -7   2   2    7.31    2.26
   7  -2  -2    9.26    2.36
   7  -2  -2    9.06    2.33
   7   2  -2    7.82    2.22
   7   2  -2    8.65    2.33
  -7  -2   2    6.03    2.26
  -7   2   3    2.05    0.78
  -7   2   3    0.79    0.78
   7  -2  -3    0.76    0.75
   7  -2  -3    1.08    0.74
   7   2  -3    0.57    0.59
   7   2  -3    0.97    0.70
  -7  -2   3    1.14    0.82
  -7   2   4    1.33    0.76
  -7   2   4    1.34    0.83
   7  -2  -4    0.46    0.66
   7  -2  -4    2.01    0.79
   7   2  -4    0.63    0.60
   7   2  -4    0.00    0.66
  -7  -2   4    1.55    0.85
  -7   2   5   57.86   12.07
  -7   2   5   48.30   12.08
   7  -2  -5   47.65   11.99
   7  -2  -5   51.25   12.08
   7   2  -5   46.43   11.97
   7   2  -5   51.13   12.10
  -7  -2   5   55.60   12.15
  -7   2   6    2.17    1.01
  -7   2   6    1.39    1.03
   7  -2  -6    2.76    1.00
   7  -2  -6    3.99    1.19
   7   2  -6    2.94    1.06
   7   2  -6    2.03    1.07
  -7  -2   6    1.60    0.99
  -7   2   7   38.37   10.09
  -7   2   7   42.99   10.19
   7  -2  -7   40.36   10.08
   7  -2  -7   45.30   10.23
   7   2  -7   37.96   10.08
   7   2  -7   59.92   10.40
  -7  -2   7   42.33   10.23
  -7   2   8    1.29    0.76
  -7   2   8    1.39    0.72
   7  -2  -8    0.56    0.60
   7  -2  -8    1.47    0.78
   7   2  -8    0.53    0.62
   7   2  -8    0.47    0.64
  -7  -2   8   -0.00    0.70
  -7   2   9   13.55    3.10
  -7   2   9   11.54    3.08
   7  -2  -9   12.17    3.03
   7  -2  -9   12.81    3.15
   7   2  -9   11.09    3.06
   7   2  -9    9.69    3.08
  -7  -2   9   10.89    3.15
  -7   2  10    2.05    0.97
  -7   2  10    2.88    1.04
   7  -2 -10    2.06    0.91
   7  -2 -10    1.22    0.92
   7   2 -10    3.18    1.12
   7   2 -10    3.28    1.16
  -7  -2  10    4.83    1.35
  -7   2  11   27.60    6.32
  -7   2  11   24.32    6.31
   7  -2 -11   24.13    6.23
   7  -2 -11   28.22    6.42
   7   2 -11   23.18    6.32
   7   2 -11   30.12    6.49
  -7  -2  11   25.94    6.46
  -7   2  12    8.31    1.84
   7  -2 -12    6.16    1.66
   7  -2 -12    5.24    1.73
   7   2 -12    6.24    1.81
   7   2 -12    3.23    1.61
  -7  -2  12    5.99    1.87
  -7   2  13    9.72    2.65
   7  -2 -13    9.23    2.58
   7  -2 -13   12.30    2.84
   7   2 -13   11.26    2.76
   7   2 -13   12.76    2.85
  -7  -2  13    6.52    2.65
  -7   2  14    0.97    0.70
   7  -2 -14    0.49    0.51
   7  -2 -14    0.52    0.63
   7   2 -14    0.66    0.66
   7   2 -14    0.06    0.69
  -7  -2  14    0.00    0.78
  -7   2  15    2.83    1.41
   7  -2 -15    4.42    1.40
   7  -2 -15    4.29    1.54
   7   2 -15    6.08    1.66
   7   2 -15    4.98    1.62
  -7  -2  15    6.51    1.75
  -7   2  16   14.41    3.36
   7  -2 -16   14.12    3.31
   7   2 -16   16.65    3.55
   7   2 -16   12.86    3.47
  -7  -2  16    7.53    3.31
  -7   2  17    7.21    2.31
   7  -2 -17   10.25    2.39
   7   2 -17    8.34    2.44
  -7   2  18    8.00    2.12
   7  -2 -18    7.17    2.11
  -7   2  19    0.28    0.59
   7  -2 -19    0.27    0.71
  -7   2  20    0.35    0.66
   7  -2 -20    1.93    0.78
   7  -2 -21   11.84    3.13
   7  -2 -22    1.21    0.81
   7  -2 -23    6.85    2.12
   7   2 -23    8.08    2.45
   7  -2 -24   -0.00    0.65
  -7  -2  24   -0.00    3.31
  -7  -2  25    0.00    2.90
  -7  -2  26    3.41    2.43
  -7  -2  27    9.55    3.54
  -7  -2  28    2.26    1.60
  -7  -2  29    1.09    1.11
   7   2 -33    1.66    1.05
   7   2 -34    0.00    0.62
   7   2 -35    0.72    0.79
   7   2 -36    0.47    0.78
  -7   3   1   -0.00    0.69
   7  -3  -1   -0.00    0.73
   7  -3  -1    0.52    0.62
   7   3  -1    0.62    0.61
   7   3  -1    0.03    0.61
  -7  -3   1    0.16    0.63
  -7   3   2   31.98    6.79
   7  -3  -2   29.84    6.72
   7  -3  -2   26.40    6.67
   7   3  -2   23.01    6.57
   7   3  -2   26.37    6.67
  -7  -3   2   28.67    6.73
  -7   3   3    4.86    2.22
   7  -3  -3    8.67    2.37
   7  -3  -3    9.04    2.38
   7   3  -3   10.00    2.35
   7   3  -3    9.24    2.39
  -7  -3   3    9.99    2.47
  -7   3   4    1.36    0.75
  -7   3   4    0.32    0.55
   7  -3  -4    0.85    0.71
   7  -3  -4    0.51    0.66
   7   3  -4    0.46    0.64
   7   3  -4    1.20    0.75
  -7  -3   4    0.89    0.83
  -7   3   5   15.87    3.42
  -7   3   5   15.49    3.48
   7  -3  -5   12.73    3.39
   7  -3  -5   14.97    3.46
   7   3  -5    8.16    3.24
   7   3  -5   12.31    3.43
  -7  -3   5   14.92    3.53
  -7   3   6    1.71    0.97
  -7   3   6    2.99    1.12
   7  -3  -6    2.58    1.16
   7  -3  -6    2.15    1.05
   7   3  -6    3.40    1.15
   7   3  -6    3.02    1.16
  -7  -3   6    3.30    1.25
  -7   3   7    0.51    0.56
  -7   3   7    0.00    0.67
   7  -3  -7    0.00    0.57
   7  -3  -7    0.42    0.73
   7   3  -7    0.55    0.64
   7   3  -7    0.89    0.74
  -7  -3   7    0.26    0.66
  -7   3   8    0.12    0.55
  -7   3   8    0.15    0.56
   7  -3  -8   -0.00    0.57
   7  -3  -8    0.00    0.56
   7   3  -8    0.00    0.54
   7   3  -8    0.25    0.71
  -7  -3   8    0.68    0.76
  -7   3   9   33.57    8.48
  -7   3   9   28.37    8.46
   7  -3  -9   40.08    8.51
   7  -3  -9   40.94    8.65
   7   3  -9   37.39    8.61
   7   3  -9   38.48    8.66
  -7  -3   9   32.83    8.64
  -7   3  10    5.45    2.60
   7  -3 -10   13.43    2.79
   7  -3 -10   13.70    2.94
   7   3 -10   13.95    2.96
   7   3 -10    7.71    2.79
  -7  -3  10   19.41    3.28
  -7   3  11    1.83    0.75
   7  -3 -11    0.49    0.60
   7  -3 -11    0.56    0.65
   7   3 -11    0.00    0.63
   7   3 -11    0.71    0.76
  -7  -3  11    0.30    0.79
  -7   3  12    0.14    0.58
   7  -3 -12   -0.00    0.52
   7  -3 -12    0.59    0.71
   7   3 -12    1.34    0.74
   7   3 -12    0.00    0.68
  -7  -3  12   -0.00    0.68
  -7   3  13   13.67    3.47
  -7   3  13   17.11    3.55
   7  -3 -13   13.28    3.42
   7  -3 -13   15.10    3.61
   7   3 -13   13.29    3.60
   7   3 -13    9.57    3.47
  -7  -3  13   13.65    3.68
  -7   3  14   12.89    3.81
   7  -3 -14   15.97    3.82
   7  -3 -14   18.20    4.02
   7   3 -14   15.14    4.01
  -7  -3  14   14.97    4.05
  -7   3  15   27.04    6.36
   7  -3 -15   24.50    6.28
   7   3 -15   30.74    6.58
  -7  -3  15   23.55    6.51
  -7   3  16    3.37    1.14
   7  -3 -16    2.68    1.04
   7   3 -16    2.91    1.23
  -7  -3  16    3.76    1.46
  -7   3  17    1.76    0.87
   7  -3 -17    1.25    0.75
  -7   3  18    4.71    1.58
   7  -3 -18    5.55    1.59
  -7   3  19   56.33   12.75
   7  -3 -19   51.66   12.71
   7  -3 -20    0.81    0.63
   7   3 -20    0.72    0.85
   7  -3 -21    0.18    0.58
   7   3 -21    0.74    0.82
  -7  -3  21   -0.00    5.98
   7  -3 -22    0.64    0.63
   7   3 -22    0.63    0.85
  -7  -3  22   -0.00    4.98
  -7  -3  23    3.64    4.66
  -7  -3  24   -0.00    2.87
  -7  -3  25    1.21    2.12
  -7  -3  26   -0.00    1.64
  -7  -3  27    0.17    1.30
  -7  -3  28    0.29    1.12
  -7  -3  29    3.10    1.37
  -7  -3  30    0.53    0.70
   7   3 -32    0.25    0.63
   7   3 -33    0.31    0.56
   7   3 -34    2.08    1.23
   7   3 -35    1.37    0.92
   7   3 -36   -0.00    0.62
  -7   4   1    9.00    2.94
   7  -4  -1   10.30    2.98
   7  -4  -1   10.00    2.94
   7   4  -1   13.45    3.00
   7   4  -1   11.57    2.99
  -7  -4   1   12.05    3.05
  -7   4   2   18.21    4.67
   7  -4  -2   15.08    4.58
   7  -4  -2   17.12    4.60
   7   4  -2   24.33    4.69
   7   4  -2   18.11    4.64
  -7  -4   2   18.05    4.67
  -7   4   3    1.85    1.05
   7  -4  -3    2.12    1.01
   7  -4  -3    3.71    1.13
   7   4  -3    2.26    1.06
   7   4  -3    2.81    1.13
  -7  -4   3    2.47    1.10
  -7   4   4    6.62    1.95
   7  -4  -4    4.40    1.84
   7  -4  -4    7.16    1.97
   7   4  -4    8.06    2.03
   7   4  -4    7.69    1.99
  -7  -4   4    5.86    2.03
  -7   4   5    9.42    2.79
  -7   4   5    9.90    2.87
   7  -4  -5   12.79    2.96
   7  -4  -5    8.71    2.83
   7   4  -5   11.00    2.89
   7   4  -5   10.70    2.94
  -7  -4   5   16.30    3.24
  -7   4   6   11.27    2.94
  -7   4   6    7.50    2.90
   7  -4  -6   14.64    3.08
   7  -4  -6    9.89    2.98
   7   4  -6   13.73    3.11
   7   4  -6   14.26    3.14
  -7  -4   6    9.79    3.04
  -7   4   7    6.42    2.05
  -7   4   7    6.96    2.13
   7  -4  -7    6.16    2.05
   7  -4  -7    6.93    2.12
   7   4  -7   11.32    2.36
   7   4  -7    8.04    2.23
  -7  -4   7    7.62    2.29
  -7   4   8    8.47    2.51
  -7   4   8   10.87    2.66
   7  -4  -8   10.10    2.57
   7  -4  -8   10.39    2.66
   7   4  -8    8.11    2.56
   7   4  -8    8.64    2.64
  -7  -4   8    9.99    2.75
  -7   4   9    2.81    1.23
   7  -4  -9    6.35    1.48
   7  -4  -9    4.37    1.43
   7   4  -9    4.30    1.50
   7   4  -9    3.43    1.41
  -7  -4   9    4.23    1.50
  -7   4  10    0.25    0.54
   7  -4 -10    0.33    0.55
   7  -4 -10    0.00    0.58
   7   4 -10   -0.00    0.69
  -7  -4  10    1.27    0.83
  -7   4  11   19.66    4.46
  -7   4  11   18.87    4.44
   7  -4 -11   16.28    4.37
   7  -4 -11   15.63    4.44
   7   4 -11   18.85    4.58
  -7  -4  11   17.15    4.63
  -7   4  12   16.81    4.76
  -7   4  12   21.41    4.82
   7  -4 -12   18.25    4.76
   7  -4 -12   25.97    5.01
   7   4 -12   21.80    5.02
  -7  -4  12   14.75    4.90
  -7   4  13   22.08    5.56
   7  -4 -13   25.21    5.55
   7  -4 -13   20.47    5.60
   7   4 -13   25.90    5.79
  -7  -4  13   19.80    5.73
  -7   4  14    3.16    1.32
   7  -4 -14    4.88    1.35
   7   4 -14    4.74    1.57
  -7  -4  14    4.29    1.65
  -7   4  15   12.02    2.61
   7  -4 -15    9.11    2.49
   7   4 -15    7.33    2.64
  -7  -4  15    9.23    2.80
  -7   4  16    6.83    1.54
   7  -4 -16    3.95    1.35
   7   4 -16    2.65    1.57
   7   4 -16    3.54    1.60
  -7  -4  16    5.97    1.81
  -7   4  17   24.80    5.69
   7  -4 -17   22.34    5.62
   7   4 -17   22.36    5.88
   7  -4 -18    3.73    1.15
   7   4 -18    2.58    1.37
   7  -4 -19    1.99    0.84
   7   4 -19    1.29    1.02
   7  -4 -20    6.91    1.83
   7   4 -20    5.56    2.10
  -7  -4  20    0.02    6.02
   7  -4 -21    9.20    2.53
   7   4 -21   12.18    2.99
  -7  -4  21   -0.00    4.90
  -7  -4  22   -0.00    4.23
  -7  -4  23    1.92    2.87
  -7  -4  24    2.50    2.90
  -7  -4  25    0.76    1.58
  -7  -4  26    4.69    2.14
  -7  -4  27    3.45    1.66
  -7  -4  28    2.12    1.22
   7   4 -29    0.18    0.74
  -7  -4  29    1.51    1.03
   7   4 -30   -0.00    0.71
  -7  -4  30    0.00    0.63
   7   4 -31    0.00    0.58
  -7  -4  31    0.51    0.62
   7   4 -32    1.61    1.00
   7   4 -33    0.28    0.83
   7   4 -34   -0.00    0.50
   7   4 -35    0.54    0.75
   7   4 -36    0.07    0.75
  -7   5   1    0.24    0.62
   7  -5  -1    0.67    0.79
   7  -5  -1   -0.00    0.59
   7   5  -1   -0.00    0.48
  -7  -5   1   -0.00    0.63
  -7   5   2    0.00    0.54
   7  -5  -2    0.62    0.73
   7  -5  -2   -0.00    0.55
   7   5  -2    0.38    0.66
  -7  -5   2    0.01    0.69
  -7   5   3    9.53    1.92
   7  -5  -3    7.82    1.79
   7  -5  -3    7.63    1.80
   7   5  -3    8.61    1.86
  -7  -5   3    0.52    1.40
  -7   5   4   25.66    5.99
   7  -5  -4   19.74    5.88
   7  -5  -4   23.04    5.95
   7   5  -4   31.69    6.08
  -7  -5   4   22.21    6.01
  -7   5   5    7.91    2.16
   7  -5  -5    7.54    2.15
   7  -5  -5    6.94    2.11
   7   5  -5    8.88    2.23
  -7  -5   5    4.90    2.12
  -7   5   6    0.11    0.52
   7  -5  -6   -0.00    0.54
   7  -5  -6    0.00    0.58
   7   5  -6    0.22    0.56
  -7  -5   6   -0.00    0.70
  -7   5   7    1.57    0.98
  -7   5   7    2.29    1.09
   7  -5  -7    3.33    1.13
   7  -5  -7    3.16    1.12
   7   5  -7    4.01    1.25
  -7  -5   7    2.96    1.28
  -7   5   8   12.47    3.62
   7  -5  -8   14.60    3.72
   7  -5  -8   15.00    3.76
   7   5  -8   15.84    3.82
  -7  -5   8   14.29    3.88
  -7   5   9   24.43    5.25
   7  -5  -9   19.79    5.22
   7  -5  -9   19.85    5.27
   7   5  -9   18.99    5.28
  -7  -5   9   23.04    5.51
  -7   5  10    6.55    1.77
  -7   5  10    6.11    1.76
   7  -5 -10    3.97    1.69
   7  -5 -10    8.36    1.93
   7   5 -10    5.97    1.87
  -7  -5  10    4.46    1.83
  -7   5  11   15.29    3.81
   7  -5 -11   14.55    3.78
   7  -5 -11   13.16    3.83
   7   5 -11   14.31    3.90
  -7  -5  11   19.35    4.17
  -7   5  12    1.41    0.70
   7  -5 -12    0.18    0.56
   7   5 -12    1.41    0.91
  -7  -5  12    0.70    0.80
  -7   5  13    5.96    1.74
   7  -5 -13    5.50    1.68
   7   5 -13    4.81    1.86
   7   5 -13    6.85    1.97
  -7  -5  13    5.96    2.02
  -7   5  14    7.93    2.04
   7  -5 -14    7.36    2.02
   7   5 -14    6.49    2.24
   7   5 -14    7.78    2.30
  -7  -5  14    5.67    2.23
  -7   5  15   28.29    4.95
   7  -5 -15   11.96    4.66
   7   5 -15   21.70    5.15
   7   5 -15   22.99    5.13
  -7  -5  15   29.82    5.38
  -7   5  16   -0.00    0.59
   7  -5 -16    0.08    0.49
   7   5 -16    0.04    0.95
  -7  -5  16    0.40    0.78
   7  -5 -17    1.19    0.69
   7   5 -17    0.96    0.95
   7  -5 -18    0.15    0.48
   7   5 -18    1.34    0.96
  -7  -5  18    0.26    5.75
   7  -5 -19    4.71    1.58
   7   5 -19    9.13    2.26
  -7  -5  19   -0.00    5.54
  -7  -5  20    0.79    3.30
  -7  -5  21   -0.00    3.21
  -7  -5  22    0.31    2.66
  -7  -5  23    2.98    2.41
  -7  -5  24    2.14    2.11
  -7  -5  25    4.97    2.21
  -7  -5  26   -0.00    1.03
   7   5 -27    1.12    0.87
  -7  -5  27    0.34    0.89
   7   5 -28    0.01    0.72
  -7  -5  28    0.88    0.75
   7   5 -29    1.17    0.91
  -7  -5  29    0.13    0.66
   7   5 -30    1.33    1.05
  -7  -5  30    1.18    0.82
   7   5 -31    1.57    0.92
  -7  -5  31    0.71    0.69
   7   5 -32    0.02    0.59
  -7  -5  32   -0.00    0.53
   7   5 -33   -0.00    0.71
   7   5 -34    1.03    0.82
   7   5 -35    0.51    0.81
  -7   6   1   13.21    3.75
   7  -6  -1   13.29    3.72
   7  -6  -1   13.46    3.74
  -7  -6   1   17.93    3.92
  -7   6   2   10.70    2.84
   7  -6  -2   11.44    2.86
   7  -6  -2    8.37    2.76
  -7  -6   2   10.80    2.96
  -7   6   3    8.60    2.03
   7  -6  -3    4.57    1.76
   7  -6  -3    5.05    1.81
  -7  -6   3    6.61    2.06
  -7   6   4    2.82    1.09
   7  -6  -4    0.23    0.72
   7  -6  -4    1.66    0.88
  -7  -6   4    3.46    1.26
  -7   6   5    0.00    0.72
   7  -6  -5   -0.00    0.61
   7  -6  -5   -0.00    0.68
  -7  -6   5    0.29    0.75
  -7   6   6   13.34    3.49
   7  -6  -6   11.71    3.47
   7  -6  -6   15.45    3.61
  -7  -6   6   13.16    3.66
   7  -6  -7   24.69    6.23
   7  -6  -7   25.71    6.29
  -7  -6   7   25.70    6.46
   7  -6  -8    5.05    1.97
   7  -6  -8    7.69    2.14
   7   6  -8    8.66    2.31
  -7  -6   8    7.97    2.34
  -7   6   9    0.41    0.61
   7  -6  -9    0.76    0.76
   7   6  -9    0.71    0.83
  -7  -6   9    0.00    0.77
  -7   6  10   15.13    3.86
   7  -6 -10   15.28    3.93
   7   6 -10   12.69    4.01
  -7  -6  10   19.80    4.30
  -7   6  11   20.60    4.80
   7  -6 -11   19.24    4.82
   7   6 -11   19.88    5.02
   7   6 -11   18.42    4.91
  -7  -6  11   17.22    5.02
  -7   6  12    1.63    0.82
   7  -6 -12    2.40    0.94
   7   6 -12    2.13    1.17
   7   6 -12    1.67    1.05
  -7  -6  12    2.14    1.22
  -7   6  13    2.05    0.82
   7  -6 -13    0.00    0.75
   7   6 -13    2.18    1.06
   7   6 -13    1.94    1.13
  -7  -6  13    2.38    1.15
  -7   6  14    2.51    0.88
   7  -6 -14    0.55    0.76
   7   6 -14    3.09    1.25
   7   6 -14    2.32    1.16
  -7  -6  14    2.19    1.21
   7  -6 -15    1.83    0.71
   7   6 -15    1.39    0.98
   7   6 -15    0.26    0.81
  -7  -6  15    1.59    1.08
   7  -6 -16   12.04    2.62
   7   6 -16    6.70    2.77
  -7  -6  16   -0.00    7.83
  -7  -6  16    9.90    2.96
   7  -6 -17   11.11    2.66
   7   6 -17    8.98    2.97
  -7  -6  17   -0.00    6.75
   7  -6 -18   10.76    2.71
  -7  -6  18    4.94    5.77
  -7  -6  19    1.62    3.32
  -7  -6  20    0.34    2.47
  -7  -6  21    3.19    2.95
  -7  -6  22   11.79    4.23
  -7  -6  23    1.42    2.03
   7   6 -24    1.72    1.14
  -7  -6  24    1.64    1.53
   7   6 -25   -0.00    0.67
  -7  -6  25    0.00    1.16
   7   6 -26    2.75    1.53
  -7  -6  26    8.78    2.17
   7   6 -27   -0.00    0.86
  -7  -6  27    0.37    0.78
   7   6 -28    1.73    1.03
  -7  -6  28    1.50    0.90
   7   6 -29    0.58    0.75
  -7  -6  29    0.00    0.63
   7   6 -30    0.13    0.80
  -7  -6  30    0.67    0.65
   7   6 -31    0.49    0.80
  -7  -6  31    0.62    0.60
   7   6 -32    2.85    1.27
  -7  -6  32    1.53    0.90
   7   6 -33    0.00    0.80
  -7  -6  33    0.00    0.50
   7   6 -34    0.95    0.90
  -7  -6  34    0.76    0.62
   7   6 -35    0.87    0.82
  -7   7   1    0.00    0.63
   7  -7  -1    0.55    0.66
  -7  -7   1    1.34    0.91
  -7   7   2    4.75    1.59
   7  -7  -2    5.10    1.54
   7  -7  -2    4.07    1.56
  -7  -7   2    2.69    1.51
   7  -7  -3   -0.00    0.65
   7  -7  -3    1.21    0.84
  -7  -7   3    2.24    1.14
   7  -7  -4   34.92    9.38
   7   7  -4   47.38    9.60
  -7  -7   4   37.15    9.56
   7  -7  -5   19.28    4.07
   7   7  -5   12.63    3.95
  -7  -7   5   14.35    4.09
   7  -7  -6    0.71    0.87
   7   7  -6    1.41    0.95
  -7  -7   6    2.55    1.21
   7  -7  -7    8.41    2.32
   7   7  -7    6.85    2.36
  -7  -7   7    8.61    2.53
   7  -7  -8    4.01    1.40
   7   7  -8    3.00    1.41
  -7  -7   8    3.96    1.57
   7  -7  -9    4.02    1.68
   7   7  -9    8.93    2.07
  -7  -7   9    5.63    1.94
   7  -7 -10   17.83    3.93
   7   7 -10   12.93    3.93
  -7  -7  10   13.44    4.05
  -7   7  11    3.86    1.25
   7  -7 -11    4.09    1.37
   7   7 -11    2.90    1.50
  -7  -7  11    3.10    1.49
  -7   7  12    1.49    0.77
   7  -7 -12    0.37    0.72
   7   7 -12    0.95    1.00
  -7  -7  12    0.66    0.80
   7  -7 -13    4.77    1.38
   7   7 -13    4.73    1.72
  -7  -7  13    2.04    1.50
   7  -7 -14   21.99    4.97
   7   7 -14   16.65    5.21
  -7  -7  14   10.13    9.08
  -7  -7  14   20.90    5.28
   7  -7 -15    0.36    0.64
   7   7 -15    1.28    1.23
  -7  -7  15   -0.00    5.12
  -7  -7  15    1.15    1.06
   7  -7 -16    0.09    0.54
  -7  -7  16   -0.00    4.93
  -7  -7  17   -0.00    3.96
  -7  -7  18    0.00    2.98
  -7  -7  19    1.85    2.70
  -7  -7  20   12.31    4.77
   7   7 -21    0.54    0.73
  -7  -7  21    1.57    1.76
   7   7 -22   -0.00    0.79
  -7  -7  22    0.12    1.14
   7   7 -23   -0.00    0.86
  -7  -7  23    0.72    1.14
   7   7 -24    2.75    1.49
  -7  -7  24    8.12    2.26
   7   7 -25    0.00    0.87
  -7  -7  25   -0.00    0.99
   7   7 -26    1.61    1.01
  -7  -7  26    1.16    1.04
   7   7 -27   -0.00    0.59
  -7  -7  27   -0.00    0.60
   7   7 -28    0.03    0.66
  -7  -7  28    1.10    0.78
   7   7 -29    0.34    0.80
  -7  -7  29    0.00    0.60
   7   7 -30    1.79    1.01
  -7  -7  30   -0.00    0.64
   7   7 -31   -0.00    0.79
  -7  -7  31   -0.00    0.55
   7   7 -32    0.22    0.90
  -7  -7  32   -0.00    0.58
   7   7 -33    0.98    0.90
  -7  -7  33   -0.00    0.52
   7   7 -34    1.59    1.03
  -7  -7  34    0.09    0.62
  -7  -7  35    0.00    0.51
   7   8  -1    5.19    1.78
   7   8  -2   14.08    3.81
   7   8  -3    0.53    0.83
   7  -8  -4    4.36    1.67
   7   8  -4    5.66    1.77
   7  -8  -5    2.93    1.15
   7   8  -5    1.65    1.08
   7  -8  -6    2.83    1.45
   7   8  -6    5.01    1.68
  -7  -8   6    7.29    1.97
   7  -8  -7    0.93    0.77
   7   8  -7    0.03    0.79
  -7  -8   7    0.35    0.89
   7  -8  -8   11.50    3.02
   7   8  -8   12.51    3.21
  -7  -8   8    8.90    3.10
   7  -8  -9    0.92    0.84
   7   8  -9    1.33    1.08
  -7  -8   9    0.00    1.01
   7  -8 -10    2.33    1.10
   7   8 -10    3.43    1.37
  -7  -8  10    2.05    1.36
   7  -8 -11    0.04    0.66
   7   8 -11    0.75    1.03
  -7  -8  11    7.57    8.69
  -7  -8  11    1.53    1.01
   7  -8 -12   23.55    5.02
   7   8 -12   24.93    5.38
  -7  -8  12   -0.00    8.55
  -7  -8  12   14.06    5.03
   7  -8 -13    0.00    0.63
   7   8 -13   -0.00    1.08
  -7  -8  13    0.00    5.44
  -7  -8  13   -0.00    0.90
   7  -8 -14    1.19    0.81
  -7  -8  14   10.06    4.98
  -7  -8  14    0.00    0.97
   7  -8 -15    0.31    0.72
  -7  -8  15    1.00    3.94
  -7  -8  15    0.00    0.93
  -7  -8  16    4.80    3.82
   7   8 -17   -0.00    0.65
  -7  -8  17    1.47    2.99
   7   8 -18    1.64    1.03
  -7  -8  18   -0.00    2.29
   7   8 -19   -0.00    0.77
  -7  -8  19   -0.00    1.60
   7   8 -20    1.56    1.13
  -7  -8  20    3.88    2.16
   7   8 -21    0.26    0.79
  -7  -8  21    1.90    1.50
   7   8 -22    2.55    1.22
  -7  -8  22    0.97    1.20
   7   8 -23    1.67    1.20
  -7  -8  23    4.34    1.63
   7   8 -24    1.84    1.05
  -7  -8  24    0.25    0.95
   7   8 -25    0.06    0.73
  -7  -8  25    0.21    0.76
   7   8 -26    1.39    0.95
  -7  -8  26    2.14    1.07
   7   8 -27    0.91    0.89
  -7  -8  27   -0.00    0.68
   7   8 -28    2.16    1.17
  -7  -8  28    1.12    0.89
   7   8 -29   -0.00    0.55
  -7  -8  29   -0.00    0.61
   7   8 -30   -0.00    0.58
  -7  -8  30    0.52    0.67
   7   8 -31   -0.00    0.69
  -7  -8  31    0.61    0.68
   7   8 -32    1.34    0.87
  -7  -8  32    0.72    0.70
   7   8 -33   -0.00    0.75
  -7  -8  33    0.63    0.69
   7   8 -34   -0.00    0.87
  -7  -8  34    0.01    0.61
  -7  -8  35   -0.00    0.65
  -7  -8  36    0.16    0.65
   7  -9  -1    0.52    0.79
   7   9  -1   -0.00    0.71
  -7  -9   1   -0.00    0.81
   7   9  -2    6.66    1.92
  -7  -9   2    3.21    1.67
   7   9  -3   -0.00    0.75
  -7  -9   3   -0.00    0.70
   7   9  -4    7.48    2.52
  -7  -9   4   10.21    2.76
   7   9  -5    0.00    0.90
   7   9  -6    7.11    2.29
   7  -9  -7    2.05    1.10
   7   9  -7    2.50    1.24
   7  -9  -8    6.55    1.70
   7   9  -8    2.80    1.58
  -7  -9   8   -0.00    8.68
   7  -9  -9    0.10    0.68
   7   9  -9   -0.00    0.83
  -7  -9   9    6.21    7.24
   7  -9 -10   15.08    4.13
   7   9 -10   23.71    4.76
  -7  -9  10   -0.00    6.41
   7  -9 -11    0.74    0.84
  -7  -9  11    1.58    4.37
   7  -9 -12    0.82    0.81
   7   9 -12    0.29    0.71
  -7  -9  12   -0.00    4.14
  -7  -9  12   -0.00    0.91
   7  -9 -13    0.00    0.69
   7   9 -13    0.89    0.75
  -7  -9  13    2.07    4.05
  -7  -9  13    1.72    1.14
  -7  -9  14   -0.00    4.02
  -7  -9  14    3.46    1.67
  -7  -9  15   -0.00    2.10
   7   9 -16    2.47    1.31
  -7  -9  16    7.06    3.14
   7   9 -17   -0.00    0.75
  -7  -9  17   -0.00    1.95
   7   9 -18    1.95    1.17
  -7  -9  18    6.37    2.68
   7   9 -19   -0.00    0.79
  -7  -9  19    0.09    1.13
   7   9 -20    3.22    1.45
  -7  -9  20    4.70    1.91
   7   9 -21    0.00    0.89
  -7  -9  21   -0.00    1.06
   7   9 -22   -0.00    0.78
  -7  -9  22   -0.00    0.78
   7   9 -23   -0.00    0.82
  -7  -9  23    0.72    0.92
   7   9 -24    3.12    1.41
  -7  -9  24    2.24    1.24
   7   9 -25    0.25    0.76
  -7  -9  25   -0.00    0.61
   7   9 -26    0.41    0.68
  -7  -9  26   -0.00    0.62
   7   9 -27    0.48    0.79
  -7  -9  27    0.18    0.52
   7   9 -28   -0.00    0.68
  -7  -9  28    0.20    0.64
   7   9 -29    0.16    0.75
  -7  -9  29    0.51    0.66
   7   9 -30    0.30    0.93
  -7  -9  30    0.42    0.61
   7   9 -31   -0.00    0.74
  -7  -9  31   -0.00    0.57
   7   9 -32   -0.00    0.80
  -7  -9  32   -0.00    0.52
   7   9 -33    0.45    0.68
  -7  -9  33    0.00    0.65
  -7  -9  34    0.08    0.62
  -7  -9  35    0.75    0.73
   7 -10  -1    2.43    1.17
   7  10  -1    3.06    1.28
  -7 -10   1    0.86    1.03
   7 -10  -2    5.68    2.06
   7  10  -2   10.11    2.40
  -7 -10   2    5.07    2.10
   7 -10  -3   -0.00    0.85
   7  10  -3    0.19    0.81
  -7 -10   3   -0.00    1.01
   7 -10  -4    0.19    0.60
   7  10  -4    0.50    0.69
  -7 -10   4    3.68    8.14
  -7 -10   4    1.09    0.94
   7  10  -5    0.00    0.76
  -7 -10   5    0.00    7.17
  -7 -10   5    0.39    0.83
   7  10  -6   18.02    4.34
  -7 -10   6    1.15    7.29
  -7 -10   6   14.71    4.15
   7  10  -7    0.14    0.99
  -7 -10   7    0.21    5.17
  -7 -10   7    0.76    0.92
  -7 -10   8   -0.00    4.75
  -7 -10   8   -0.00    0.93
   7 -10  -9    0.44    0.75
  -7 -10   9   -0.00    4.00
  -7 -10   9   -0.00    0.97
   7 -10 -10    0.00    0.76
  -7 -10  10   -0.00    3.37
  -7 -10  10    0.54    1.08
   7 -10 -11    0.15    0.74
  -7 -10  11    1.22    0.88
  -7 -10  12   -0.00    2.54
  -7 -10  13    1.37    2.71
  -7 -10  14    5.95    3.21
  -7 -10  15    0.00    2.01
   7  10 -16    4.75    2.04
  -7 -10  16   15.38    3.49
   7  10 -17   -0.00    0.72
  -7 -10  17   -0.00    1.30
   7  10 -18    3.83    1.73
  -7 -10  18    5.61    2.24
   7  10 -19    0.83    0.93
  -7 -10  19    1.45    1.16
   7  10 -20    1.30    1.03
  -7 -10  20    1.13    1.10
   7  10 -21   -0.00    0.98
  -7 -10  21    0.79    0.96
   7  10 -22    5.84    1.81
  -7 -10  22    2.91    1.49
   7  10 -23    1.57    0.97
  -7 -10  23   -0.00    0.72
   7  10 -24   -0.00    0.87
  -7 -10  24    0.21    0.65
   7  10 -25    0.47    0.82
  -7 -10  25   -0.00    0.64
   7  10 -26    0.07    0.72
  -7 -10  26    0.77    0.71
   7  10 -27   -0.00    0.82
  -7 -10  27   -0.00    0.67
   7  10 -28    0.23    0.78
  -7 -10  28   -0.00    0.59
   7  10 -29    0.85    0.88
  -7 -10  29   -0.00    0.64
   7  10 -30    0.01    0.91
  -7 -10  30    0.81    0.74
   7  10 -31    0.00    0.73
  -7 -10  31    0.26    0.68
   7  10 -32    0.60    0.97
  -7 -10  32    0.96    0.71
   7  10 -33    0.35    0.90
   7 -11  -1   -0.00    0.69
   7  11  -1   -0.00    0.77
  -7 -11   1   14.28    7.89
  -7 -11   1   -0.00    0.90
   7 -11  -2   -0.00    0.74
   7  11  -2    0.71    0.87
  -7 -11   2    2.39    6.00
  -7 -11   2    1.25    1.04
   7 -11  -3    0.56    0.84
   7  11  -3    1.11    1.20
  -7 -11   3   -0.00    5.66
  -7 -11   3    0.56    0.96
   7 -11  -4    4.70    1.70
  -7 -11   4    1.04    4.98
  -7 -11   4    5.10    1.93
   7 -11  -5    1.66    0.96
  -7 -11   5    2.47    4.24
  -7 -11   5    0.56    1.02
   7 -11  -6    0.00    0.73
  -7 -11   6   -0.00    4.01
  -7 -11   6    0.00    0.86
   7 -11  -7    0.00    0.61
  -7 -11   7   -0.00    3.41
  -7 -11   7    4.66    1.49
  -7 -11   8   -0.00    3.06
  -7 -11   8    2.52    1.49
  -7 -11   9   -0.00    3.07
  -7 -11   9   -0.00    0.99
  -7 -11  10    7.71    3.34
  -7 -11  10    1.26    1.19
  -7 -11  11    2.09    2.28
  -7 -11  11    0.64    1.06
  -7 -11  12    0.25    1.35
  -7 -11  13    0.00    1.81
  -7 -11  14    6.54    2.69
  -7 -11  15    2.19    1.67
  -7 -11  16    0.39    1.06
  -7 -11  17   -0.00    1.09
  -7 -11  18    0.79    1.14
  -7 -11  19   -0.00    0.96
  -7 -11  20    6.48    2.12
  -7 -11  21    0.00    0.79
  -7 -11  22   -0.00    0.70
  -7 -11  23    0.20    0.59
   7  11 -24    0.09    0.76
  -7 -11  24    1.69    0.84
   7  11 -25    1.71    1.04
  -7 -11  25    0.41    0.57
   7  11 -26   -0.00    0.80
  -7 -11  26    0.11    0.55
   7  11 -27   -0.00    1.10
  -7 -11  27    0.00    0.76
   7  11 -28    0.40    0.81
  -7 -11  28    0.08    0.54
   7  11 -29    0.19    0.83
  -7 -11  29   -0.00    0.67
   7  11 -30    0.28    0.68
   7  11 -31    0.00    0.84
   7  11 -32    0.20    0.75
   7 -12  -1    1.35    1.00
  -7 -12   1    3.31    4.21
  -7 -12   1    0.80    1.03
   7 -12  -2    3.88    1.40
  -7 -12   2   -0.00    3.58
  -7 -12   2    2.00    1.25
   7 -12  -3   -0.00    0.75
  -7 -12   3   -0.00    2.71
  -7 -12   3    0.76    1.00
   7 -12  -4   -0.00    0.76
  -7 -12   4   -0.00    3.07
  -7 -12   4   -0.00    0.81
   7 -12  -5    0.28    0.75
  -7 -12   5   -0.00    3.09
  -7 -12   5    0.33    1.03
   7 -12  -6    2.14    1.34
  -7 -12   6   26.12    5.46
  -7 -12   6    5.32    1.86
   7 -12  -7   -0.00    0.67
  -7 -12   7    0.02    2.05
  -7 -12   7    0.22    0.85
   7 -12  -8    1.30    0.86
  -7 -12   8    2.74    2.44
  -7 -12   8    0.12    0.94
  -7 -12   9    0.31    1.97
  -7 -12   9   -0.00    0.94
  -7 -12  10    1.18    1.70
  -7 -12  11   -0.00    1.43
  -7 -12  12    6.16    2.60
  -7 -12  13    0.42    1.21
  -7 -12  14   -0.00    1.09
  -7 -12  15   -0.00    0.89
  -7 -12  16    2.65    1.37
  -7 -12  17    0.00    0.67
  -7 -12  18    2.16    1.21
  -7 -12  19    0.16    0.76
  -7 -12  20    0.53    0.68
  -7 -12  21   -0.00    0.61
  -7 -12  22    1.15    0.81
  -7 -12  23   -0.00    0.52
  -7 -12  24    0.27    0.57
  -7 -12  25   -0.00    0.68
  -7 -12  26    0.67    0.74
   7 -13  -1    0.54    0.86
  -7 -13   1   -0.00    2.32
  -7 -13   1    0.66    0.90
   7 -13  -2    1.03    1.03
  -7 -13   2    7.54    3.01
  -7 -13   2    0.08    1.13
   7 -13  -3    1.62    1.14
  -7 -13   3    8.94    3.17
  -7 -13   3    1.27    1.10
   7 -13  -4    8.12    2.60
  -7 -13   4   25.82    4.90
  -7 -13   4    6.20    2.65
   7 -13  -5    0.77    0.97
  -7 -13   5    3.09    2.25
  -7 -13   5    0.71    1.13
   7 -13  -6   -0.00    0.76
  -7 -13   6    2.03    1.83
  -7 -13   6   -0.00    0.78
  -7 -13   7   -0.00    1.42
  -7 -13   7    0.16    1.00
  -7 -13   8    1.22    1.43
  -7 -13   9    0.77    1.30
  -7 -13  10    4.34    1.87
  -7 -13  11    1.34    1.12
  -7 -13  12    0.41    0.92
  -7 -13  13   -0.00    0.93
  -7 -13  14    2.72    1.36
  -7 -13  15    0.00    0.74
  -7 -13  16    0.01    0.76
  -7 -13  17    0.35    0.60
  -7 -13  18   -0.00    0.70
  -7 -13  19    0.96    0.86
  -7 -13  20    0.52    0.68
  -7 -13  21    0.00    0.46
  -7 -13  22   -0.00    0.54
   7 -14  -1    0.05    0.83
  -7 -14   1    1.29    1.80
  -7 -14   1    1.09    1.07
   7 -14  -2    1.60    1.15
  -7 -14   2    6.85    2.27
  -7 -14   2    2.06    1.44
   7 -14  -3    0.00    0.97
  -7 -14   3    0.24    1.17
  -7 -14   3    1.26    1.14
   7 -14  -4   -0.00    0.88
  -7 -14   4    0.39    1.12
  -7 -14   4   -0.00    0.97
  -7 -14   5    0.27    1.09
  -7 -14   5   -0.00    1.14
  -7 -14   6    5.44    2.15
  -7 -14   7    7.76    2.65
  -7 -14   8    1.78    1.24
  -7 -14   9    0.93    0.89
  -7 -14  10    1.72    1.05
  -7 -14  11    0.40    0.77
  -7 -14  12    0.79    0.96
  -7 -14  13    0.20    0.70
  -7 -14  14    1.53    0.87
  -7 -14  15    0.37    0.67
  -7 -14  16    0.34    0.55
  -7 -14  17    0.09    0.60
  -7 -14  18    0.54    0.66
  -7 -14  19    0.71    0.59
   7 -15  -1    0.28    0.85
  -7 -15   1    1.29    1.09
  -7 -15   1   -0.00    0.93
   7 -15  -2    0.00    0.88
  -7 -15   2    0.15    0.96
  -7 -15   2   -0.00    1.05
  -7 -15   3    4.30    1.79
  -7 -15   4    3.28    1.49
  -7 -15   5   -0.00    0.72
  -7 -15   6    0.00    0.68
  -7 -15   7    0.63    0.83
  -7 -15   8    0.68    0.74
  -7 -15   9    0.00    0.69
  -7 -15  10    1.98    1.06
  -7 -15  11    0.48    0.71
  -7 -15  12    0.58    0.71
  -7 -15  13    0.00    0.68
  -7 -15  14    0.48    0.70
  -7 -15  15    0.67    0.62
  -7 -16   1    0.00    0.68
  -7 -16   2   -0.00    0.60
  -7 -16   3   -0.00    0.61
  -7 -16   4   -0.00    0.66
  -7 -16   5    0.97    0.75
  -7 -16   6    0.00    0.63
  -7 -16   7    0.82    0.81
  -7 -16   8   -0.00    0.61
  -7 -16   9    0.11    0.54
  -7 -16  10    0.00    0.59
  -7 -16  11    1.22    0.81
  -7 -17   1    0.44    0.71
  -7 -17   2    1.54    0.94
  -7 -17   3    1.35    0.80
  -7 -17   4   -0.00    0.49
  -7 -17   5    0.27    0.55
  -7 -17   6    0.33    0.57
  -7 -18   1    1.53    0.84
  -6   0   1   -0.00    0.69
  -6   0   1    0.03    0.61
   6   0  -1    0.34    0.63
   6   0  -1    0.05    0.62
  -6   0   2   68.84   14.83
  -6   0   2   65.18   14.87
   6   0  -2   57.18   14.74
   6   0  -2   62.87   14.83
  -6   0   3   -0.00    0.63
  -6   0   3    0.00    0.73
   6   0  -3    1.13    0.72
   6   0  -3    0.35    0.66
  -6   0   4    1.52    0.85
  -6   0   4    2.95    1.08
   6   0  -4    2.38    0.93
   6   0  -4    3.01    1.12
  -6   0   5   -0.00    0.62
  -6   0   5    0.06    0.69
   6   0  -5    0.53    0.63
   6   0  -5   -0.00    0.56
  -6   0   6  199.07   47.56
  -6   0   6  191.11   47.60
   6   0  -6  214.07   47.57
   6   0  -6  222.17   47.68
  -6   0   7   -0.00    0.55
  -6   0   7   -0.00    0.61
   6   0  -7    0.02    0.51
   6   0  -7   -0.00    0.62
  -6   0   8    3.35    1.01
  -6   0   8    4.76    1.17
   6   0  -8    0.46    0.79
   6   0  -8    4.66    1.16
  -6   0   9    0.06    0.49
  -6   0   9    0.38    0.67
   6   0  -9   -0.00    0.51
   6   0  -9   -0.00    0.48
  -6   0  10    8.06    4.55
  -6   0  10   37.48    5.12
   6   0 -10   36.32    4.95
   6   0 -10   44.63    5.26
  -6   0  11    0.16    0.52
  -6   0  11   -0.00    0.61
   6   0 -11    0.10    0.48
   6   0 -11    0.13    0.61
  -6   0  12   51.12   11.76
  -6   0  12   49.55   11.87
   6   0 -12   47.28   11.78
   6   0 -12   52.52   11.89
  -6   0  13    0.60    0.55
  -6   0  13    1.13    0.67
   6   0 -13   -0.00    0.50
   6   0 -13   -0.00    0.65
  -6   0  14   16.75    3.11
  -6   0  14   12.75    3.14
   6   0 -14    7.62    2.96
   6   0 -14   13.25    3.17
  -6   0  15    0.00    0.44
   6   0 -15    0.15    0.51
   6   0 -15   -0.00    0.52
  -6   0  16   44.84   10.34
   6   0 -16   43.07   10.42
   6   0 -16   43.08   10.47
  -6   0  17   -0.00    0.39
   6   0 -17   -0.00    0.55
   6   0 -17    0.04    0.58
  -6   0  18   26.93    6.07
  -6   0  18   26.23    6.19
   6   0 -18   24.17    6.16
   6   0 -18   22.72    6.16
  -6   0  19    0.48    0.51
   6   0 -19   -0.00    0.67
  -6   0  20    0.00    0.50
   6   0 -20    0.09    0.57
   6   0 -21   -0.00    0.54
   6   0 -22   15.57    4.07
  -6   0  23    0.91    3.89
   6   0 -23   -0.00    0.72
  -6   0  24    1.28    3.45
  -6   0  25   -0.00    2.23
  -6   0  26   22.54    6.24
   6   0 -33    0.00    0.55
   6   0 -34   -0.00    0.56
   6   0 -35    0.00    0.57
   6   0 -36    1.21    0.77
   6   0 -37   -0.00    0.60
   6   0 -38    1.12    0.81
  -6   1   1    1.60    0.79
  -6   1   1    0.28    0.70
   6  -1  -1    1.93    0.98
   6  -1  -1    1.25    0.84
   6   1  -1    1.75    0.77
   6   1  -1    2.27    0.88
  -6  -1   1    0.00    0.83
  -6  -1   1    0.00    0.91
  -6   1   2   95.22   20.75
  -6   1   2   89.84   20.79
   6  -1  -2   90.77   20.73
   6  -1  -2  122.83   20.91
   6   1  -2   59.83   20.59
   6   1  -2   99.44   20.82
  -6  -1   2   90.50   20.71
  -6  -1   2   98.54   20.84
  -6   1   3    5.03    1.63
  -6   1   3    6.77    1.81
   6  -1  -3    4.65    1.64
   6  -1  -3    5.46    1.76
   6   1  -3    6.20    1.66
   6   1  -3    6.63    1.75
  -6  -1   3    5.93    1.70
  -6  -1   3    4.25    1.62
  -6   1   4  122.61   24.12
  -6   1   4   31.88   23.84
   6  -1  -4  150.41   24.19
   6  -1  -4  145.67   24.25
   6   1  -4  142.91   24.13
   6   1  -4  147.13   24.27
  -6  -1   4  147.20   24.16
  -6  -1   4  135.05   24.23
  -6   1   5    4.74    3.44
  -6   1   5   17.11    3.74
   6  -1  -5   17.56    3.67
   6  -1  -5   17.01    3.74
   6   1  -5   17.57    3.65
   6   1  -5   20.48    3.82
  -6  -1   5   23.01    3.75
  -6  -1   5   15.98    3.72
  -6   1   6   13.36    3.89
  -6   1   6   13.98    3.93
   6  -1  -6   14.68    3.87
   6  -1  -6   15.69    3.97
   6   1  -6   14.95    3.88
   6   1  -6   21.76    4.09
  -6  -1   6   17.21    3.91
  -6  -1   6   15.67    3.97
  -6   1   7   47.47    9.84
  -6   1   7   39.99    9.81
   6  -1  -7   41.06    9.75
   6  -1  -7   39.30    9.82
   6   1  -7   37.94    9.75
   6   1  -7   38.86    9.83
  -6  -1   7   44.17    9.77
  -6  -1   7   41.87    9.85
  -6   1   8  110.12   26.36
  -6   1   8  102.91   26.36
   6  -1  -8  114.01   26.33
   6  -1  -8  105.15   26.40
   6   1  -8  118.78   26.38
   6   1  -8  126.84   26.51
  -6  -1   8  120.84   26.36
  -6  -1   8  112.39   26.44
  -6   1   9    2.23    0.84
  -6   1   9    2.34    0.86
   6  -1  -9    2.15    0.73
   6  -1  -9    2.62    0.93
   6   1  -9    0.82    0.71
   6   1  -9    2.33    0.99
  -6  -1   9    0.00    0.66
  -6  -1   9    1.22    0.88
  -6   1  10   11.53    3.37
  -6   1  10   13.68    3.46
   6  -1 -10   15.99    3.42
   6  -1 -10   12.93    3.47
   6   1 -10   12.42    3.41
   6   1 -10   20.20    3.66
  -6  -1  10   14.26    3.40
  -6  -1  10    9.72    3.44
  -6   1  11    2.72    0.95
  -6   1  11    1.30    0.91
   6  -1 -11    1.83    0.82
   6  -1 -11    0.56    0.83
   6   1 -11    3.29    1.01
   6   1 -11    2.63    1.07
  -6  -1  11    3.66    0.95
  -6  -1  11    4.90    1.22
  -6   1  12   56.74   13.11
   6  -1 -12   58.87   13.12
   6  -1 -12   52.66   13.19
   6   1 -12   59.08   13.21
   6   1 -12   50.57   13.18
  -6  -1  12   61.29   13.12
  -6  -1  12   49.83   13.20
  -6   1  13   10.20    2.70
   6  -1 -13   13.20    2.78
   6  -1 -13    9.36    2.78
   6   1 -13   10.88    2.82
   6   1 -13   10.75    2.85
  -6  -1  13    9.21    2.67
  -6  -1  13   11.00    2.88
  -6   1  14   25.13    6.15
   6  -1 -14   24.88    6.19
   6  -1 -14   25.12    6.27
   6   1 -14   23.34    6.23
   6   1 -14   30.21    6.36
  -6  -1  14   26.70    6.18
  -6  -1  14   25.04    6.30
  -6   1  15    2.01    0.82
  -6   1  15    0.64    0.67
   6  -1 -15    2.85    0.85
   6  -1 -15    1.83    0.93
   6   1 -15    1.13    0.80
   6   1 -15    2.01    0.88
  -6  -1  15    1.61    0.75
  -6  -1  15    1.23    0.84
  -6   1  16    1.99    0.77
  -6   1  16    2.26    0.88
   6  -1 -16    1.68    0.79
   6  -1 -16    1.14    0.75
   6   1 -16    1.45    0.83
   6   1 -16    1.03    0.87
  -6  -1  16    2.74    0.82
  -6  -1  16    0.84    0.77
  -6   1  17    0.21    0.58
  -6   1  17    1.62    0.74
   6  -1 -17    1.45    0.76
   6  -1 -17    0.94    0.70
   6   1 -17    0.79    0.69
   6   1 -17    1.55    0.76
  -6  -1  17    2.45    0.93
  -6   1  18   38.59    9.15
  -6   1  18   38.60    9.22
   6  -1 -18   39.76    9.24
   6   1 -18   38.35    9.31
   6   1 -18   37.52    9.31
  -6   1  19    7.57    1.84
   6  -1 -19    7.25    1.93
   6   1 -19    4.56    1.89
  -6   1  20    0.00    0.46
   6  -1 -20   -0.00    0.60
   6   1 -20    0.00    0.67
  -6   1  21    0.34    0.52
   6  -1 -21    0.15    0.58
   6   1 -21    0.16    0.72
  -6  -1  21   12.63    7.02
  -6   1  22    2.37    0.89
   6  -1 -22    2.19    1.03
   6   1 -22    3.53    1.32
  -6  -1  22    0.00    5.04
   6  -1 -23    2.42    1.09
  -6  -1  23   -0.00    3.66
  -6   1  24   -0.00    3.73
   6  -1 -24    8.69    2.00
  -6  -1  24    0.22    2.65
  -6   1  25    0.00    2.74
  -6  -1  25    0.00    1.47
  -6  -1  26    1.13    1.40
   6   1 -32    0.41    0.60
   6   1 -33   -0.00    0.71
   6  -1 -34    3.12    1.10
   6   1 -34    2.36    1.17
   6  -1 -35   -0.00    0.56
   6   1 -35   -0.00    0.62
   6  -1 -36    0.44    0.61
   6   1 -36    0.11    0.56
   6  -1 -37    0.42    0.59
   6   1 -37    0.89    0.80
   6  -1 -38    0.66    0.75
   6   1 -38    2.22    0.97
  -6   2   1    0.28    0.68
  -6   2   1    1.17    0.81
   6  -2  -1    0.62    0.70
   6  -2  -1    0.29    0.61
   6   2  -1    1.53    0.72
   6   2  -1    1.81    0.79
  -6  -2   1    0.60    0.66
  -6  -2   1    0.11    0.70
  -6   2   2    5.16    1.29
  -6   2   2    3.23    1.26
   6  -2  -2    2.74    1.20
   6  -2  -2    2.29    1.17
   6   2  -2    3.95    1.17
   6   2  -2    2.89    1.18
  -6  -2   2    5.96    1.31
  -6  -2   2    2.29    1.18
  -6   2   3    0.00    0.60
  -6   2   3    0.00    0.66
   6  -2  -3    0.79    0.79
   6  -2  -3    0.66    0.71
   6   2  -3    0.00    0.53
   6   2  -3    0.34    0.68
  -6  -2   3    0.05    0.51
  -6  -2   3    0.84    0.65
  -6   2   4    4.74    2.07
  -6   2   4    9.44    2.28
   6  -2  -4    6.21    2.12
   6  -2  -4   11.18    2.31
   6   2  -4    8.08    2.13
   6   2  -4    9.83    2.30
  -6  -2   4    8.81    2.13
  -6  -2   4    7.41    2.21
  -6   2   5    1.36    0.78
  -6   2   5    1.85    0.92
   6  -2  -5    0.92    0.76
   6  -2  -5    1.33    0.85
   6   2  -5    3.37    0.89
   6   2  -5    3.35    1.06
  -6  -2   5    2.89    0.86
  -6  -2   5    0.00    0.69
  -6   2   6   51.08   11.62
  -6   2   6   57.03   11.71
   6  -2  -6   45.60   11.57
   6  -2  -6   50.69   11.67
   6   2  -6   40.87   11.56
   6   2  -6   46.95   11.67
  -6  -2   6   55.10   11.61
  -6  -2   6   50.28   11.70
  -6   2   7    9.23    2.13
  -6   2   7   10.87    2.20
   6  -2  -7    8.01    2.05
   6  -2  -7   10.38    2.24
   6   2  -7    9.03    2.13
   6   2  -7    9.78    2.22
  -6  -2   7   11.85    2.12
  -6  -2   7    1.22    1.88
  -6   2   8    0.42    0.59
  -6   2   8    1.38    0.72
   6  -2  -8    0.74    0.61
   6  -2  -8    0.92    0.69
   6   2  -8    1.13    0.73
   6   2  -8    0.99    0.80
  -6  -2   8    1.48    0.69
  -6  -2   8    0.50    0.75
  -6   2   9    0.37    0.53
  -6   2   9   -0.00    0.48
   6  -2  -9    0.00    0.45
   6  -2  -9    0.23    0.55
   6   2  -9    0.49    0.64
   6   2  -9    0.78    0.62
  -6  -2   9    0.00    0.51
  -6  -2   9   -0.00    0.68
  -6   2  10   40.48   10.59
   6  -2 -10   40.93   10.55
   6  -2 -10   49.49   10.71
   6   2 -10   44.40   10.68
   6   2 -10   40.99   10.67
  -6  -2  10   47.69   10.61
  -6  -2  10   58.27   10.89
  -6   2  11   46.30   10.00
   6  -2 -11   43.65    9.93
   6  -2 -11   42.81   10.04
   6   2 -11   41.99   10.04
   6   2 -11   42.50   10.07
  -6  -2  11   38.77    9.92
  -6  -2  11   38.58   10.08
  -6   2  12   13.84    3.62
   6  -2 -12   15.27    3.60
   6  -2 -12   12.95    3.67
   6   2 -12   13.70    3.70
   6   2 -12   18.82    3.83
  -6  -2  12   12.13    3.56
  -6  -2  12   17.72    3.88
  -6   2  13    1.30    0.85
  -6   2  13    1.64    0.76
   6  -2 -13    2.60    0.81
   6  -2 -13    3.10    1.02
   6   2 -13    0.97    0.86
   6   2 -13    2.22    1.00
  -6  -2  13    1.91    0.99
  -6   2  14   19.13    4.54
  -6   2  14   19.60    4.56
   6  -2 -14   19.49    4.52
   6   2 -14   15.90    4.60
   6   2 -14   15.03    4.59
  -6  -2  14   21.20    4.74
  -6   2  15    6.95    1.73
  -6   2  15    6.70    1.71
   6  -2 -15    5.94    1.67
   6   2 -15    4.98    1.75
   6   2 -15    4.93    1.76
  -6  -2  15    5.40    1.82
  -6   2  16    8.47    2.52
  -6   2  16   10.79    2.59
   6  -2 -16    9.47    2.54
   6   2 -16    9.84    2.72
   6   2 -16   11.82    2.79
  -6  -2  16    9.10    2.70
  -6   2  17    3.25    1.04
  -6   2  17    2.76    1.01
   6  -2 -17    3.77    1.10
   6   2 -17    1.74    1.08
   6   2 -17    2.50    1.14
  -6  -2  17    3.03    1.15
  -6   2  18    1.20    0.77
   6  -2 -18    1.60    0.81
   6   2 -18    2.51    0.99
   6   2 -18    2.15    1.05
  -6  -2  18    1.18    0.87
  -6   2  19    3.40    1.00
   6  -2 -19    2.15    0.97
   6   2 -19    1.41    1.11
  -6   2  20   27.89    6.55
   6  -2 -20   28.59    6.63
   6   2 -20   31.02    6.86
  -6  -2  20    0.97    8.21
  -6   2  21    0.00    0.53
   6  -2 -21    1.58    0.75
   6   2 -21    0.67    0.86
  -6  -2  21    0.00    4.04
   6  -2 -22    4.27    1.35
  -6  -2  22   -0.00    2.77
   6  -2 -23    0.95    0.78
   6  -2 -24    1.12    0.82
  -6  -2  28    1.92    0.99
  -6  -2  29    1.17    0.71
   6   2 -30    2.38    1.06
   6   2 -31   -0.00    0.69
   6   2 -32    3.57    1.33
   6   2 -33    0.00    0.67
   6   2 -34    0.24    0.60
   6  -2 -35    0.00    0.40
   6   2 -35    0.06    0.44
   6  -2 -36    4.34    1.16
   6   2 -36    1.51    1.15
   6  -2 -37    0.62    0.47
   6   2 -37   -0.00    0.61
   6  -2 -38    1.10    0.68
  -6   3   1    0.45    0.60
  -6   3   1    0.86    0.78
   6  -3  -1    0.30    0.69
   6  -3  -1    0.70    0.67
   6   3  -1    0.23    0.57
   6   3  -1    0.39    0.57
  -6  -3   1   -0.00    0.50
  -6  -3   1    0.58    0.72
  -6   3   2   21.09    5.27
  -6   3   2   23.01    5.36
   6  -3  -2   19.31    5.29
   6  -3  -2   22.30    5.33
   6   3  -2   21.33    5.25
   6   3  -2   23.51    5.36
  -6  -3   2   22.51    5.25
  -6  -3   2   19.50    5.32
  -6   3   3   13.05    4.88
  -6   3   3   25.24    5.12
   6  -3  -3   22.94    5.08
   6  -3  -3   17.92    4.98
   6   3  -3   21.92    5.00
   6   3  -3   23.34    5.10
  -6  -3   3   22.97    4.96
  -6  -3   3   20.74    5.06
  -6   3   4    4.85    1.53
  -6   3   4    3.14    1.47
   6  -3  -4    5.83    1.66
   6  -3  -4    4.42    1.56
   6   3  -4    4.63    1.57
   6   3  -4    8.79    1.81
  -6  -3   4    6.46    1.54
  -6  -3   4    6.42    1.72
  -6   3   5    1.66    0.72
  -6   3   5    2.71    0.87
   6  -3  -5    0.00    0.61
   6  -3  -5    1.43    0.80
   6   3  -5    0.50    0.71
   6   3  -5    0.40    0.69
  -6  -3   5    1.25    0.63
  -6  -3   5    1.73    0.89
  -6   3   6    1.70    0.88
  -6   3   6    2.50    0.96
   6  -3  -6    1.93    0.94
   6  -3  -6    2.01    0.90
   6   3  -6    2.64    0.97
   6   3  -6    2.63    1.09
  -6  -3   6    1.69    0.84
  -6  -3   6    4.11    1.19
  -6   3   7    1.98    1.00
  -6   3   7    2.68    1.12
   6  -3  -7    2.25    1.03
   6  -3  -7    2.86    1.14
   6   3  -7    4.04    1.24
   6   3  -7    3.23    1.20
  -6  -3   7    5.56    1.21
  -6  -3   7    3.54    1.26
  -6   3   8   64.41   14.30
   6  -3  -8   56.77   14.25
   6  -3  -8   74.26   14.42
   6   3  -8   57.79   14.34
   6   3  -8   54.09   14.32
  -6  -3   8   60.37   14.25
  -6  -3   8   62.29   14.45
  -6   3   9   12.90    3.28
   6  -3  -9   19.62    3.36
   6  -3  -9    9.97    3.25
   6   3  -9   16.43    3.48
   6   3  -9   10.70    3.30
  -6  -3   9    9.76    3.35
  -6   3  10    3.67    1.15
   6  -3 -10    3.37    1.09
   6  -3 -10    3.62    1.18
   6   3 -10    4.58    1.33
   6   3 -10    3.03    1.21
  -6  -3  10    2.02    1.25
  -6   3  11    0.70    0.60
  -6   3  11    2.15    0.73
   6  -3 -11    1.15    0.65
   6  -3 -11    2.46    0.92
   6   3 -11    0.75    0.74
   6   3 -11    1.47    0.83
  -6  -3  11    1.15    0.79
  -6   3  12   14.24    3.28
  -6   3  12   10.82    3.19
   6  -3 -12   14.49    3.24
   6   3 -12   12.75    3.39
   6   3 -12   11.32    3.35
  -6  -3  12   13.29    3.44
  -6   3  13   19.69    5.26
  -6   3  13   24.36    5.31
   6  -3 -13   22.39    5.24
   6   3 -13   24.35    5.48
   6   3 -13   22.25    5.43
  -6  -3  13   17.29    5.38
  -6   3  14   33.01    6.73
  -6   3  14   24.39    6.64
   6  -3 -14   31.84    6.67
   6   3 -14   26.07    6.81
   6   3 -14   23.01    6.76
  -6  -3  14   27.56    6.86
  -6   3  15    1.56    0.83
  -6   3  15    1.75    0.83
   6  -3 -15    3.23    0.91
   6   3 -15    1.09    0.87
   6   3 -15    4.67    1.28
  -6  -3  15    2.36    1.07
  -6   3  16    5.29    1.25
  -6   3  16    1.40    0.97
   6  -3 -16    4.22    1.13
   6  -3 -16    5.36    1.35
   6   3 -16    8.25    1.66
   6   3 -16    1.75    1.20
  -6  -3  16    3.17    1.33
  -6   3  17   16.00    3.57
  -6   3  17   13.42    3.48
   6  -3 -17   13.73    3.51
   6  -3 -17   13.43    3.60
   6   3 -17   13.48    3.71
   6   3 -17   18.54    3.87
  -6  -3  17   11.37    3.65
  -6   3  18   18.32    4.69
   6  -3 -18   24.42    4.77
   6  -3 -18   16.05    4.73
   6   3 -18   20.12    4.96
   6   3 -18   16.99    4.90
  -6   3  19    7.60    1.99
   6  -3 -19    6.92    1.96
  -6  -3  19   -0.00    6.45
   6  -3 -20   -0.00    0.52
   6  -3 -21    0.10    0.53
   6  -3 -22   10.16    2.72
   6  -3 -23    1.64    0.88
  -6  -3  25    0.92    1.17
  -6  -3  26   -0.00    0.90
  -6  -3  27    0.16    0.77
   6   3 -28    4.07    1.48
  -6  -3  28    3.75    1.37
   6   3 -29    1.68    0.81
  -6  -3  29    0.36    0.65
   6   3 -30    2.60    1.10
  -6  -3  30    1.88    0.88
   6   3 -31   -0.00    0.62
   6   3 -32    0.10    0.69
   6   3 -33    1.48    0.90
   6   3 -34    1.96    0.96
   6   3 -35   -0.00    0.85
   6  -3 -36    0.00    0.40
   6   3 -36    0.01    0.70
   6  -3 -37    0.18    0.34
   6   3 -37   -0.00    0.65
   6  -3 -38    0.41    0.57
  -6   4   1   26.93    7.21
  -6   4   1   41.00    7.45
   6  -4  -1   28.22    7.27
   6  -4  -1   30.50    7.30
   6   4  -1   23.72    7.19
   6   4  -1   33.60    7.34
  -6  -4   1   31.93    7.20
  -6  -4   1   30.82    7.32
  -6   4   2    3.36    0.96
  -6   4   2    1.72    0.96
   6  -4  -2    2.65    1.01
   6  -4  -2    2.60    0.98
   6   4  -2    3.51    1.04
   6   4  -2    1.84    0.87
  -6  -4   2    0.71    0.70
  -6  -4   2    1.83    1.03
  -6   4   3    0.47    0.54
  -6   4   3    1.15    0.70
   6  -4  -3    0.00    0.66
   6  -4  -3    0.60    0.68
   6   4  -3    0.41    0.52
   6   4  -3    0.19    0.70
  -6  -4   3    0.94    0.60
  -6  -4   3    1.87    0.92
  -6   4   4    0.62    0.72
  -6   4   4    0.58    0.78
   6  -4  -4    2.36    0.98
   6  -4  -4    1.11    0.77
   6   4  -4    2.43    0.90
   6   4  -4    3.79    1.10
  -6  -4   4    4.62    1.21
  -6   4   5   45.15    9.45
  -6   4   5   37.46    9.44
   6  -4  -5   42.02    9.48
   6  -4  -5   44.47    9.50
   6   4  -5   26.24    9.35
   6   4  -5   46.20    9.56
  -6  -4   5   43.40    9.58
  -6   4   6   38.85    9.61
  -6   4   6   61.94    9.85
   6  -4  -6   36.68    9.63
   6  -4  -6   40.59    9.68
   6   4  -6   40.84    9.71
   6   4  -6   35.43    9.67
  -6  -4   6   36.79    9.74
  -6   4   7    9.89    2.79
   6  -4  -7   14.73    2.92
   6  -4  -7    9.39    2.79
   6   4  -7   13.02    2.97
   6   4  -7   15.44    3.05
  -6  -4   7    5.71    2.81
  -6   4   8    2.10    0.72
   6  -4  -8    1.34    0.75
   6  -4  -8    0.03    0.59
   6   4  -8    0.64    0.66
   6   4  -8    1.53    0.81
  -6  -4   8    0.34    0.82
  -6   4   9    8.34    2.67
  -6   4   9   10.93    2.76
   6  -4  -9   10.52    2.74
   6  -4  -9   12.30    2.84
   6   4  -9   10.83    2.88
   6   4  -9   12.57    2.92
  -6  -4   9    9.43    2.89
  -6   4  10    6.45    1.56
  -6   4  10    7.89    1.65
   6  -4 -10    5.23    1.53
   6  -4 -10    6.09    1.63
   6   4 -10    2.37    1.48
   6   4 -10    5.19    1.65
  -6  -4  10    4.13    1.66
  -6   4  11   23.97    6.16
  -6   4  11   25.18    6.16
   6  -4 -11   27.26    6.18
   6   4 -11   29.51    6.41
   6   4 -11   22.86    6.29
  -6  -4  11   25.99    6.38
  -6   4  12   14.42    3.75
  -6   4  12   16.39    3.75
   6  -4 -12   13.62    3.70
   6   4 -12   17.23    3.99
   6   4 -12   16.02    3.95
  -6  -4  12   13.28    3.92
  -6   4  13    7.44    1.78
  -6   4  13    6.24    1.69
   6  -4 -13    6.53    1.71
   6   4 -13    7.78    2.05
   6   4 -13    3.84    1.78
  -6  -4  13    5.35    1.90
  -6   4  14    0.30    0.59
  -6   4  14    1.39    0.58
   6  -4 -14    0.00    0.40
   6  -4 -14    0.21    0.56
   6   4 -14    0.04    0.81
   6   4 -14   -0.00    0.68
  -6  -4  14    0.34    0.66
  -6   4  15   20.59    5.23
  -6   4  15   21.81    5.21
   6  -4 -15   21.32    5.20
   6  -4 -15   24.63    5.36
   6   4 -15   19.58    5.42
   6   4 -15   22.87    5.49
  -6  -4  15   20.06    5.47
  -6   4  16    7.71    4.25
  -6   4  16   27.07    4.49
   6  -4 -16   23.29    4.44
   6  -4 -16   24.53    4.61
   6   4 -16   27.32    4.88
  -6  -4  16   21.95    4.82
  -6   4  17    3.85    0.95
   6  -4 -17    1.63    0.73
   6  -4 -17    1.16    0.84
   6   4 -17    1.70    1.05
  -6  -4  17    1.91    1.12
  -6   4  18    7.51    2.31
   6  -4 -18   10.57    2.37
   6  -4 -19   18.03    4.44
   6  -4 -20   21.75    5.30
   6  -4 -21    0.64    0.61
  -6  -4  21   -0.00    2.16
  -6  -4  22    2.79    2.22
  -6  -4  23    2.55    1.79
  -6  -4  24    0.33    1.16
  -6  -4  25    1.75    1.25
   6   4 -26    1.67    0.91
  -6  -4  26    0.48    0.84
   6   4 -27    1.37    0.87
  -6  -4  27    1.88    0.96
   6   4 -28    2.23    0.99
  -6  -4  28    1.17    0.80
   6   4 -29    0.49    0.67
  -6  -4  29   -0.00    0.56
   6   4 -30    1.21    0.96
  -6  -4  30    4.33    1.14
   6   4 -31    0.48    0.83
  -6  -4  31    0.00    0.45
   6   4 -32    1.30    0.94
  -6  -4  32    1.52    0.75
   6   4 -33    0.68    0.79
   6   4 -34   -0.00    0.64
   6   4 -35    1.25    0.91
   6   4 -36    2.25    1.14
   6  -4 -37    0.45    0.49
   6   4 -37    1.07    0.79
   6  -4 -38    0.50    0.50
  -6   5   1    3.90    1.19
  -6   5   1    2.25    1.14
   6  -5  -1    3.34    1.24
   6  -5  -1    4.13    1.28
   6   5  -1    3.38    1.18
   6   5  -1    2.89    1.18
  -6  -5   1    3.60    1.33
  -6   5   2   16.03    3.35
  -6   5   2   16.45    3.44
   6  -5  -2   15.97    3.41
   6  -5  -2    4.68    3.11
   6   5  -2   18.27    3.47
  -6  -5   2   19.97    3.61
  -6   5   3   21.18    5.30
  -6   5   3   20.82    5.37
   6  -5  -3   23.61    5.40
   6  -5  -3   22.84    5.40
   6   5  -3   23.62    5.42
   6   5  -3   19.15    5.35
  -6  -5   3   21.29    5.46
  -6   5   4   26.82    4.72
  -6   5   4   16.49    4.64
   6  -5  -4   11.61    4.52
   6  -5  -4   18.17    4.66
   6   5  -4   20.56    4.72
   6   5  -4   24.16    4.78
  -6  -5   4   18.71    4.74
  -6   5   5    1.62    0.69
  -6   5   5    0.89    0.63
   6  -5  -5    0.12    0.64
   6  -5  -5    0.81    0.65
   6   5  -5    0.53    0.67
   6   5  -5    0.79    0.68
  -6  -5   5    0.00    0.67
  -6   5   6    1.01    0.59
   6  -5  -6    0.00    0.56
   6  -5  -6    0.80    0.58
   6   5  -6    0.78    0.62
   6   5  -6    0.00    0.61
  -6  -5   6    0.00    0.73
  -6   5   7   13.13    2.35
   6  -5  -7   10.00    2.32
   6  -5  -7   11.26    2.35
   6   5  -7    1.94    2.06
   6   5  -7   12.44    2.46
  -6  -5   7   10.35    2.53
  -6   5   8    7.56    2.02
  -6   5   8    8.70    2.12
   6  -5  -8    5.51    2.01
   6  -5  -8    6.27    2.00
   6   5  -8    5.73    2.08
   6   5  -8   14.90    2.47
  -6  -5   8    7.58    2.22
  -6   5   9   15.23    3.44
  -6   5   9   16.13    3.47
   6  -5  -9   13.34    3.44
   6  -5  -9   11.33    3.40
   6   5  -9   12.99    3.57
   6   5  -9   17.23    3.65
  -6  -5   9    8.82    3.47
  -6   5  10    4.65    1.72
  -6   5  10    7.64    1.83
   6  -5 -10    5.91    1.81
   6   5 -10    7.49    2.03
   6   5 -10    6.49    1.96
  -6  -5  10    7.17    2.03
  -6   5  11    0.91    0.64
  -6   5  11    0.17    0.49
   6  -5 -11    0.90    0.66
   6   5 -11    0.40    0.56
   6   5 -11   -0.00    0.65
  -6  -5  11    0.01    0.68
  -6   5  12    1.01    0.61
  -6   5  12    0.86    0.60
   6  -5 -12    1.21    0.68
   6   5 -12    1.97    0.98
  -6  -5  12    0.92    0.96
  -6   5  13   47.42    9.75
  -6   5  13   38.13    9.65
   6  -5 -13   38.89    9.68
   6  -5 -13   49.45    9.85
   6   5 -13   31.28    9.81
  -6  -5  13   45.21   10.04
  -6   5  14   43.19   10.09
  -6   5  14   42.86   10.04
   6  -5 -14   43.81   10.07
   6  -5 -14   41.36   10.15
   6   5 -14   40.31   10.29
  -6  -5  14   43.53   10.37
  -6   5  15    0.12    0.50
  -6   5  15    0.18    0.43
   6  -5 -15    0.26    0.46
   6  -5 -15   -0.00    0.60
   6   5 -15    0.00    0.89
  -6  -5  15    0.34    0.79
  -6   5  16    2.08    0.77
   6  -5 -16    1.09    0.64
   6   5 -16    1.88    1.07
  -6  -5  16    1.05    0.96
  -6   5  17   -0.00    0.49
   6  -5 -17    1.04    0.55
   6   5 -17   -0.00    0.69
  -6  -5  17   -0.00    4.16
   6  -5 -18   24.42    4.78
  -6  -5  18    0.35    5.56
   6  -5 -19    4.17    1.19
  -6  -5  19   -0.00    2.89
  -6  -5  20    7.72    3.75
  -6  -5  21    0.97    1.60
  -6  -5  22    1.07    1.76
   6   5 -23    5.09    1.96
  -6  -5  23   10.40    2.66
   6   5 -24    2.00    1.21
  -6  -5  24    6.81    1.80
   6   5 -25    1.20    0.93
  -6  -5  25    0.29    0.82
   6   5 -26    0.61    0.73
  -6  -5  26   -0.00    0.53
   6   5 -27    0.15    0.69
  -6  -5  27    0.41    0.62
   6   5 -28    1.14    0.85
  -6  -5  28    0.69    0.70
   6   5 -29    3.22    1.33
  -6  -5  29    2.75    1.09
   6   5 -30    4.17    1.35
  -6  -5  30    1.70    0.89
   6   5 -31    0.51    0.82
  -6  -5  31    0.15    0.49
   6   5 -32    1.31    0.81
  -6  -5  32    0.49    0.56
   6   5 -33   -0.00    0.78
  -6  -5  33    1.66    0.85
   6   5 -34    1.25    0.86
   6   5 -35    0.00    0.74
   6   5 -36    0.29    0.73
   6  -5 -38   -0.00    0.33
  -6   6   1   26.41    6.40
   6  -6  -1   23.77    6.32
   6  -6  -1   24.45    6.36
   6   6  -1   29.69    6.43
  -6  -6   1   25.79    6.42
  -6   6   2    6.72    1.76
  -6   6   2    5.95    1.82
   6  -6  -2    5.85    1.82
   6  -6  -2    5.42    1.80
   6   6  -2    5.86    1.87
  -6  -6   2    5.70    1.89
  -6   6   3    1.64    0.75
  -6   6   3    1.35    0.74
   6  -6  -3    1.18    0.76
   6  -6  -3    1.55    0.87
   6   6  -3    0.65    0.68
  -6  -6   3    0.00    0.77
  -6   6   4    4.15    1.09
  -6   6   4    3.67    1.12
   6  -6  -4    2.05    0.98
   6  -6  -4    5.31    1.25
   6   6  -4    0.01    0.83
  -6  -6   4    3.65    1.27
  -6   6   5   25.78    4.68
  -6   6   5   23.38    4.73
   6  -6  -5   20.52    4.67
   6  -6  -5    7.92    4.44
   6   6  -5   26.35    4.88
   6   6  -5   24.75    4.81
  -6  -6   5   16.82    4.72
  -6   6   6   18.06    4.04
   6  -6  -6   15.08    4.04
   6  -6  -6   15.07    4.08
   6   6  -6   14.29    4.13
   6   6  -6   16.86    4.13
  -6  -6   6   16.35    4.24
  -6   6   7   14.95    3.15
   6  -6  -7   11.58    3.14
   6  -6  -7    7.93    3.05
   6   6  -7   12.24    3.26
   6   6  -7   23.03    3.54
  -6  -6   7    8.99    3.20
  -6   6   8    1.40    0.85
  -6   6   8    2.01    0.94
   6  -6  -8    2.79    1.01
   6  -6  -8    2.93    1.03
   6   6  -8    4.43    1.21
  -6  -6   8    1.49    1.04
  -6   6   9   20.42    4.88
  -6   6   9   17.85    4.86
   6  -6  -9   18.82    4.92
   6   6  -9   24.16    5.11
  -6  -6   9   19.74    5.11
  -6   6  10   14.79    3.80
  -6   6  10   12.87    3.76
   6  -6 -10   18.77    3.94
   6   6 -10   13.73    3.95
  -6  -6  10   18.79    4.15
  -6   6  11    8.08    2.46
  -6   6  11   10.71    2.52
   6  -6 -11   11.18    2.61
   6   6 -11    8.67    2.65
  -6  -6  11    8.92    2.75
  -6   6  12   11.43    2.07
  -6   6  12   13.13    2.06
   6  -6 -12    7.50    1.98
   6  -6 -12    8.64    2.07
   6   6 -12    1.34    1.81
  -6  -6  12    6.22    2.23
  -6   6  13    1.16    0.62
   6  -6 -13    0.50    0.64
   6  -6 -13    0.32    0.55
   6   6 -13    0.00    0.62
  -6  -6  13    0.00    0.61
  -6   6  14    0.00    0.44
   6  -6 -14    0.00    0.47
   6   6 -14   -0.00    0.89
   6   6 -14    1.09    1.01
  -6  -6  14    4.84    6.51
  -6  -6  14   -0.00    0.87
  -6   6  15   12.00    2.98
   6  -6 -15   12.17    2.96
   6   6 -15   13.13    3.38
   6   6 -15   11.43    3.24
  -6  -6  15    0.00    4.67
  -6  -6  15   11.13    3.29
   6  -6 -16    0.94    0.54
   6   6 -16    0.92    0.93
  -6  -6  16    0.00    4.01
   6  -6 -17    2.22    0.88
   6   6 -17    3.75    1.48
  -6  -6  17    2.84    3.48
   6  -6 -18    5.90    1.50
  -6  -6  18   -0.00    2.85
  -6  -6  19    2.35    2.39
   6   6 -20   -0.00    0.66
  -6  -6  20   -0.00    1.63
   6   6 -21    1.54    1.15
  -6  -6  21    7.23    2.16
   6   6 -22    0.55    0.92
  -6  -6  22    2.99    1.39
   6   6 -23    2.94    1.35
  -6  -6  23    3.45    1.52
   6   6 -24    0.14    0.64
  -6  -6  24    0.00    0.79
   6   6 -25    2.37    1.19
  -6  -6  25    2.37    1.10
   6   6 -26    2.76    1.39
  -6  -6  26    5.09    1.48
   6   6 -27    1.74    0.97
  -6  -6  27    0.81    0.74
   6   6 -28    1.18    0.90
  -6  -6  28    0.05    0.44
   6   6 -29    0.00    0.71
  -6  -6  29   -0.00    0.50
   6   6 -30   -0.00    0.62
  -6  -6  30    0.63    0.68
   6   6 -31    2.06    1.12
  -6  -6  31    1.89    0.90
   6   6 -32    0.35    0.75
  -6  -6  32    0.27    0.62
   6   6 -33    0.50    0.84
  -6  -6  33    0.42    0.60
   6   6 -34    0.72    0.78
  -6  -6  34    0.02    0.50
   6   6 -35    1.83    1.06
   6   6 -36    0.20    0.80
   6  -6 -38   -0.00    0.36
  -6   7   1    2.54    1.22
   6  -7  -1    3.48    1.25
   6  -7  -1    2.26    1.14
   6   7  -1    2.97    1.20
  -6  -7   1    2.54    1.21
  -6   7   2    3.32    1.08
   6  -7  -2    1.72    1.00
   6  -7  -2    2.18    0.98
   6   7  -2    2.98    1.17
  -6  -7   2    1.31    1.06
  -6   7   3   44.14   10.99
   6  -7  -3   42.82   10.96
   6  -7  -3   50.25   11.06
   6   7  -3   48.08   11.11
  -6  -7   3   46.11   11.13
  -6   7   4   12.07    3.23
   6  -7  -4   11.96    3.22
   6  -7  -4   15.48    3.35
  -6  -7   4    9.74    3.30
  -6   7   5    4.07    1.33
   6  -7  -5    3.95    1.42
   6  -7  -5    4.50    1.43
  -6  -7   5    4.02    1.60
  -6   7   6    3.33    1.17
   6  -7  -6    2.71    1.24
   6  -7  -6    3.84    1.32
  -6  -7   6    7.48    1.80
  -6   7   7    2.20    1.02
  -6   7   7    4.59    1.22
   6  -7  -7    4.11    1.26
   6  -7  -7    2.88    1.23
  -6  -7   7    3.20    1.40
  -6   7   8    5.10    1.65
  -6   7   8    6.63    1.76
   6  -7  -8    4.72    1.72
   6  -7  -8    7.33    1.85
  -6  -7   8    6.74    2.04
  -6   7   9   21.48    5.31
   6  -7  -9   25.24    5.45
  -6  -7   9   18.38    5.51
  -6   7  10    0.00    0.50
   6  -7 -10   -0.00    0.63
   6   7 -10   -0.00    0.77
  -6  -7  10    1.48    1.03
  -6   7  11    0.47    0.58
   6  -7 -11    0.00    0.58
   6   7 -11   -0.00    0.92
  -6  -7  11    0.00    6.09
  -6  -7  11    0.31    0.73
  -6   7  12    4.03    1.18
   6  -7 -12    3.28    1.22
   6   7 -12    5.63    1.64
  -6  -7  12   -0.00    5.18
  -6  -7  12    2.09    1.39
  -6   7  13   27.50    6.29
   6  -7 -13   27.80    6.34
  -6  -7  13   11.10    8.51
  -6  -7  13   23.23    6.60
   6  -7 -14    0.33    0.66
  -6  -7  14   -0.00    3.41
  -6  -7  14    0.46    1.00
   6  -7 -15    0.35    0.53
   6   7 -15   -0.00    0.91
  -6  -7  15   -0.00    3.26
   6  -7 -16    0.44    0.59
   6   7 -16    0.07    0.78
  -6  -7  16   -0.00    2.57
  -6  -7  17    0.34    2.18
   6   7 -18    0.09    0.88
  -6  -7  18    0.73    1.86
   6   7 -19   12.40    3.74
  -6  -7  19   18.09    4.57
   6   7 -20    1.44    0.90
  -6  -7  20    1.02    1.26
   6   7 -21   -0.00    0.72
  -6  -7  21    1.30    1.22
   6   7 -22    0.00    0.64
  -6  -7  22    1.82    1.09
   6   7 -23    1.86    1.23
  -6  -7  23    6.71    1.72
   6   7 -24    0.09    0.61
  -6  -7  24    0.57    0.76
   6   7 -25    0.00    0.93
  -6  -7  25    2.47    0.94
   6   7 -26    0.00    0.74
  -6  -7  26    0.00    0.51
   6   7 -27    0.27    0.64
  -6  -7  27    0.09    0.55
   6   7 -28    1.05    1.01
  -6  -7  28    1.48    0.80
   6   7 -29    3.32    1.50
  -6  -7  29    4.77    1.43
   6   7 -30   -0.00    0.66
  -6  -7  30    0.47    0.53
   6   7 -31    1.00    0.83
  -6  -7  31   -0.00    0.54
   6   7 -32    0.56    0.83
  -6  -7  32    0.38    0.64
   6   7 -33    1.87    1.20
  -6  -7  33    1.33    0.79
   6   7 -34    0.37    0.80
  -6  -7  34    0.02    0.52
   6   7 -35    1.28    1.02
  -6  -7  35    1.17    0.95
  -6   8   1   20.25    4.80
   6  -8  -1   19.81    4.75
   6  -8  -1   15.82    4.69
  -6   8   2    0.78    0.77
   6  -8  -2    0.74    0.82
   6  -8  -2    1.82    0.91
  -6  -8   2    1.55    1.01
   6  -8  -3    0.11    0.69
   6  -8  -3    0.00    0.59
  -6  -8   3    0.80    0.86
   6  -8  -4    0.59    0.72
  -6  -8   4    0.20    0.57
   6  -8  -5   33.52    7.42
  -6  -8   5   26.62    7.47
   6  -8  -6    1.39    0.78
   6   8  -6    0.00    0.94
  -6  -8   6    0.00    0.85
  -6   8   7   14.81    3.39
   6  -8  -7   13.33    3.46
   6   8  -7    8.65    3.50
  -6  -8   7   17.25    3.79
  -6   8   8    1.21    0.57
   6  -8  -8    0.57    0.83
   6   8  -8    0.00    0.78
  -6  -8   8   -0.00    6.52
  -6  -8   8   -0.00    0.86
  -6   8   9   25.02    5.94
   6  -8  -9   23.71    6.02
   6   8  -9   26.35    6.34
  -6  -8   9    3.09    8.37
  -6  -8   9   27.66    6.33
  -6   8  10    3.53    1.42
   6  -8 -10    8.74    1.82
   6   8 -10    9.74    2.24
  -6  -8  10   -0.00    4.25
  -6  -8  10    4.57    1.81
  -6   8  11   18.27    3.86
   6  -8 -11   14.51    3.91
  -6  -8  11   -0.00    5.87
  -6  -8  11   14.38    4.13
   6  -8 -12    6.61    1.65
   6   8 -12    3.64    1.61
  -6  -8  12    0.80    3.71
  -6  -8  12    4.56    1.80
   6  -8 -13    0.78    0.73
   6   8 -13    0.03    0.79
  -6  -8  13   -0.00    3.02
  -6  -8  13    0.93    0.90
   6  -8 -14    0.60    0.65
   6   8 -14    0.33    0.70
  -6  -8  14   -0.00    2.38
   6  -8 -15   11.81    3.44
  -6  -8  15   50.13    7.10
  -6  -8  16    0.82    1.88
  -6  -8  17   13.43    4.27
   6   8 -18   -0.00    0.77
  -6  -8  18   -0.00    1.17
   6   8 -19    1.33    1.13
  -6  -8  19    8.45    2.17
   6   8 -20    0.00    0.63
  -6  -8  20    0.68    1.08
   6   8 -21    3.07    1.25
  -6  -8  21    2.29    1.20
   6   8 -22   -0.00    0.59
  -6  -8  22    0.80    0.89
   6   8 -23    1.81    0.98
  -6  -8  23    1.63    0.93
   6   8 -24    0.23    0.77
  -6  -8  24    0.64    0.68
   6   8 -25    3.10    1.33
  -6  -8  25    1.92    1.03
   6   8 -26    0.65    0.94
  -6  -8  26    1.91    0.85
   6   8 -27    1.63    0.97
  -6  -8  27    1.19    0.77
   6   8 -28    0.00    0.64
  -6  -8  28    0.53    0.64
   6   8 -29    0.00    0.92
  -6  -8  29    0.22    0.59
   6   8 -30   -0.00    0.64
  -6  -8  30    0.35    0.49
   6   8 -31    1.34    0.86
  -6  -8  31    0.56    0.73
   6   8 -32    0.00    0.95
  -6  -8  32    0.00    0.56
   6   8 -33    0.49    0.74
  -6  -8  33    0.33    0.61
   6   8 -34   -0.00    0.79
  -6  -8  34    1.42    0.91
   6   8 -35    0.90    1.06
  -6  -8  35    2.00    1.00
  -6  -8  36   -0.00    0.62
   6  -9  -2    2.76    1.22
   6   9  -2    3.37    1.38
   6  -9  -3   29.12    7.39
   6   9  -3   31.66    7.57
   6  -9  -4    1.15    0.93
   6   9  -4    1.25    1.03
  -6  -9   4   14.32    9.37
   6  -9  -5    0.21    0.66
   6   9  -5    1.14    0.86
   6   9  -5    1.33    0.87
  -6  -9   5   -0.00    6.43
   6  -9  -6    2.11    1.10
   6   9  -6    4.60    1.57
   6   9  -6    2.16    1.10
  -6  -9   6    3.41    5.35
   6  -9  -7    3.82    1.21
   6   9  -7    0.33    1.02
   6   9  -7    3.67    1.27
  -6  -9   7   -0.00    4.20
   6  -9  -8   -0.00    0.59
   6   9  -8    0.32    0.68
  -6  -9   8   -0.00    5.05
  -6  -9   8    0.27    0.77
   6  -9  -9   14.93    3.51
   6   9  -9   11.32    3.59
  -6  -9   9   -0.00    5.10
  -6  -9   9   17.52    3.89
   6  -9 -10    1.43    0.75
   6   9 -10    0.02    0.71
  -6  -9  10   -0.00    3.07
  -6  -9  10    0.84    0.94
   6  -9 -11    0.30    0.71
   6   9 -11    0.00    0.58
  -6  -9  11   -0.00    2.67
  -6  -9  11    0.19    0.97
   6  -9 -12    0.73    0.71
   6   9 -12    0.00    0.69
  -6  -9  12   -0.00    2.57
  -6  -9  12    0.00    0.70
   6  -9 -13   17.43    3.66
   6   9 -13    8.35    3.58
  -6  -9  13   42.97    6.48
   6   9 -14    1.27    0.89
  -6  -9  14    0.56    1.31
  -6  -9  15    1.99    1.67
  -6  -9  16    0.91    1.67
   6   9 -17    2.21    1.21
  -6  -9  17    4.33    1.64
   6   9 -18    0.00    0.61
  -6  -9  18    2.08    1.23
   6   9 -19    5.54    2.04
  -6  -9  19    6.62    2.08
   6   9 -20   -0.00    0.69
  -6  -9  20    0.74    0.78
   6   9 -21   -0.00    0.83
  -6  -9  21    0.00    0.76
   6   9 -22    0.62    0.72
  -6  -9  22   -0.00    0.53
   6   9 -23    3.50    1.60
  -6  -9  23    3.87    1.41
   6   9 -24    0.33    0.69
  -6  -9  24   -0.00    0.61
   6   9 -25    1.54    1.00
  -6  -9  25    1.60    0.88
   6   9 -26    2.68    1.16
  -6  -9  26    0.27    0.62
   6   9 -27    0.71    0.99
  -6  -9  27   -0.00    0.65
   6   9 -28    0.39    0.93
  -6  -9  28   -0.00    0.56
   6   9 -29    0.58    0.84
  -6  -9  29    2.03    0.92
   6   9 -30    0.47    0.88
  -6  -9  30   -0.00    0.58
   6   9 -31    0.88    0.80
  -6  -9  31   -0.00    0.53
   6   9 -32   -0.00    0.80
  -6  -9  32   -0.00    0.72
   6   9 -33    0.81    0.86
  -6  -9  33    1.46    0.93
   6   9 -34   -0.00    0.81
  -6  -9  34   -0.00    0.76
  -6  -9  35   -0.00    0.76
  -6  -9  36    0.41    0.82
   6  10  -1   10.16    2.19
  -6 -10   1    3.63    6.43
  -6 -10   1    3.19    1.70
   6  10  -2    2.19    1.21
  -6 -10   2   -0.00    5.47
  -6 -10   2    2.61    1.24
   6  10  -3    0.42    0.82
  -6 -10   3   10.43    6.35
  -6 -10   3   -0.00    0.85
  -6 -10   4    0.00    4.24
  -6 -10   4    0.80    0.95
   6 -10  -5   12.62    2.72
  -6 -10   5    2.71    4.73
  -6 -10   5    6.98    2.65
   6 -10  -6   -0.00    0.70
  -6 -10   6    1.22    3.74
  -6 -10   6    1.06    0.97
   6 -10  -7    2.93    1.23
  -6 -10   7    0.00    2.86
  -6 -10   7    4.29    1.52
   6 -10  -8    0.65    0.70
  -6 -10   8    0.85    2.84
   6 -10  -9    0.20    0.61
   6  10  -9    1.03    0.83
  -6 -10   9    4.03    2.74
   6 -10 -10    0.00    0.63
   6  10 -10   -0.00    0.60
  -6 -10  10    1.69    1.79
   6 -10 -11   18.03    4.92
   6  10 -11   17.03    5.07
  -6 -10  11   48.29    7.32
   6 -10 -12   -0.00    0.58
   6  10 -12    0.00    0.79
  -6 -10  12    0.00    1.77
   6  10 -13    1.38    0.97
  -6 -10  13    0.00    1.62
   6  10 -14    0.82    0.98
  -6 -10  14    0.13    1.20
  -6 -10  15   12.02    3.66
  -6 -10  16    0.00    0.72
   6  10 -17    3.70    1.78
  -6 -10  17    8.27    2.16
   6  10 -18    0.28    0.76
  -6 -10  18    1.20    0.96
   6  10 -19    1.82    1.09
  -6 -10  19    2.29    1.15
   6  10 -20   -0.00    0.75
  -6 -10  20   -0.00    0.67
   6  10 -21    2.52    1.55
  -6 -10  21    6.86    1.70
   6  10 -22    1.23    0.91
  -6 -10  22    0.00    0.51
   6  10 -23    0.00    0.76
  -6 -10  23    1.35    0.74
   6  10 -24   -0.00    0.77
  -6 -10  24    0.10    0.63
   6  10 -25    0.00    0.62
  -6 -10  25    0.67    0.61
   6  10 -26   -0.00    0.80
  -6 -10  26    0.44    0.59
   6  10 -27    0.39    0.81
  -6 -10  27    0.24    0.56
   6  10 -28    0.00    0.88
  -6 -10  28   -0.00    0.53
   6  10 -29   -0.00    0.81
  -6 -10  29    0.63    0.64
   6  10 -30    0.50    0.79
  -6 -10  30    0.78    0.77
   6  10 -31    1.51    1.04
  -6 -10  31    0.36    0.67
   6  10 -32    0.00    0.80
  -6 -10  32   -0.00    0.61
   6  10 -33   -0.00    0.72
  -6 -10  33    0.78    0.86
   6  10 -34    0.27    0.75
   6 -11  -1    1.14    0.89
  -6 -11   1    0.91    3.39
  -6 -11   1    1.04    1.05
   6 -11  -2    1.08    0.88
  -6 -11   2    0.00    3.23
  -6 -11   2    0.46    0.92
   6 -11  -3    6.45    2.11
  -6 -11   3   -0.00    3.42
  -6 -11   3   10.96    2.54
  -6 -11   4    3.25    2.95
  -6 -11   4    0.36    0.86
  -6 -11   5    0.49    1.68
  -6 -11   5    0.00    0.86
  -6 -11   6    0.00    1.96
  -6 -11   6   -0.00    0.91
  -6 -11   7    2.42    2.20
  -6 -11   7    1.59    1.05
   6 -11  -8    2.42    1.11
  -6 -11   8    3.13    2.48
  -6 -11   8    2.16    1.34
   6 -11  -9    4.46    1.62
  -6 -11   9    7.33    2.77
   6 -11 -10    0.65    0.75
  -6 -11  10    0.16    1.36
  -6 -11  11   -0.00    1.07
  -6 -11  12    2.03    1.33
  -6 -11  13    3.63    1.74
  -6 -11  14   -0.00    0.91
  -6 -11  15    3.32    1.49
  -6 -11  16    0.41    0.87
  -6 -11  17    1.86    1.15
  -6 -11  18    0.43    0.66
   6  11 -19    0.48    0.84
  -6 -11  19    3.62    1.16
   6  11 -20   -0.00    0.66
  -6 -11  20    0.29    0.57
   6  11 -21    0.43    0.78
  -6 -11  21   -0.00    0.56
   6  11 -22   -0.00    0.78
  -6 -11  22   -0.00    0.56
   6  11 -23    4.71    1.50
  -6 -11  23    0.82    0.79
   6  11 -24    0.11    0.80
  -6 -11  24   -0.00    0.61
   6  11 -25    0.01    0.77
  -6 -11  25    0.00    0.52
   6  11 -26   -0.00    0.94
  -6 -11  26   -0.00    0.58
   6  11 -27    0.18    0.88
  -6 -11  27   -0.00    0.55
   6  11 -28    0.00    0.78
  -6 -11  28    0.09    0.46
   6  11 -29    0.68    0.95
  -6 -11  29    0.00    0.67
   6  11 -30    0.31    0.90
  -6 -11  30   -0.00    0.67
   6  11 -31    0.31    0.76
   6  11 -32   -0.00    0.77
   6  11 -33    1.50    1.07
   6 -12  -1    5.68    1.90
  -6 -12   1   35.65    5.75
  -6 -12   1    3.82    1.93
   6 -12  -2    0.49    0.71
  -6 -12   2    1.82    2.12
  -6 -12   2   -0.00    0.96
   6 -12  -3    0.97    0.72
  -6 -12   3   -0.00    1.70
  -6 -12   3   -0.00    0.93
   6 -12  -4   -0.00    0.64
  -6 -12   4    0.00    1.75
  -6 -12   4    0.46    0.82
   6 -12  -5    2.99    1.55
  -6 -12   5   17.44    3.52
  -6 -12   5    5.90    1.89
   6 -12  -6    0.15    0.73
  -6 -12   6    1.39    1.49
  -6 -12   6    0.00    0.89
  -6 -12   7    2.10    1.74
  -6 -12   7    1.13    1.04
  -6 -12   8    0.03    1.01
  -6 -12   9    0.93    1.13
  -6 -12  10    0.66    1.01
  -6 -12  11    4.36    1.86
  -6 -12  12    1.45    0.89
  -6 -12  13    0.79    0.90
  -6 -12  14    0.58    0.74
  -6 -12  15    3.95    1.42
  -6 -12  16    1.14    0.62
  -6 -12  17    0.52    0.57
  -6 -12  18    0.00    0.55
  -6 -12  19    0.79    0.65
  -6 -12  20    0.86    0.70
  -6 -12  21    4.34    1.47
  -6 -12  22    0.03    0.51
  -6 -12  23    0.00    0.54
  -6 -12  24    0.10    0.66
  -6 -12  25    0.80    0.70
  -6 -12  26    0.62    0.73
  -6 -12  27    1.42    0.86
   6 -13  -1    1.68    1.01
  -6 -13   1    3.43    1.82
  -6 -13   1    0.00    0.89
   6 -13  -2    1.42    0.90
  -6 -13   2    0.18    1.14
  -6 -13   2    1.35    1.09
   6 -13  -3    4.53    1.91
  -6 -13   3   12.00    2.99
  -6 -13   3    7.11    2.23
   6 -13  -4    1.18    1.00
  -6 -13   4    2.81    1.46
  -6 -13   4    2.10    1.27
   6 -13  -5    1.77    1.05
  -6 -13   5    1.46    1.21
   6 -13  -6   -0.00    0.76
  -6 -13   6    1.15    1.05
  -6 -13   7    2.03    1.27
  -6 -13   8    2.64    1.18
  -6 -13   9    6.83    2.26
  -6 -13  10    0.00    0.64
  -6 -13  11   -0.00    0.57
  -6 -13  12    0.57    0.76
  -6 -13  13    2.10    1.10
  -6 -13  14    0.57    0.73
  -6 -13  15   -0.00    0.56
  -6 -13  16   -0.00    0.56
  -6 -13  17    0.50    0.65
  -6 -13  18   -0.00    0.64
  -6 -13  19    1.75    0.87
  -6 -13  20    0.44    0.70
  -6 -13  21    0.60    0.61
  -6 -13  22   -0.00    0.50
  -6 -13  23    1.05    0.71
  -6 -13  24    0.16    0.56
   6 -14  -1    0.61    0.87
  -6 -14   1    5.36    1.62
  -6 -14   1    1.81    1.20
   6 -14  -2    0.85    0.84
  -6 -14   2    0.49    0.86
   6 -14  -3   -0.00    0.75
  -6 -14   3    0.72    0.81
   6 -14  -4    1.19    0.90
  -6 -14   4    1.98    1.02
   6 -14  -5    3.98    1.73
  -6 -14   5    6.53    1.89
  -6 -14   6    3.31    1.34
  -6 -14   7    1.30    0.91
  -6 -14   8   -0.00    0.59
  -6 -14   9    0.75    0.72
  -6 -14  10    1.50    0.89
  -6 -14  11    1.37    0.89
  -6 -14  12    0.27    0.52
  -6 -14  13    0.00    0.50
  -6 -14  14    0.51    0.63
  -6 -14  15    0.77    0.67
  -6 -14  16    0.97    0.74
  -6 -14  17    0.83    0.75
  -6 -14  18    0.56    0.62
  -6 -14  19    0.39    0.61
  -6 -14  20    0.40    0.59
  -6 -14  21    0.90    0.63
   6 -15  -1   -0.00    0.83
  -6 -15   1   -0.00    0.64
   6 -15  -2    0.03    0.85
  -6 -15   2    1.70    0.88
   6 -15  -3    0.65    0.92
  -6 -15   3    0.84    0.73
  -6 -15   4    0.84    0.75
  -6 -15   5    0.23    0.57
  -6 -15   6    0.84    0.76
  -6 -15   7    0.59    0.73
  -6 -15   8    0.00    0.54
  -6 -15   9    0.85    0.64
  -6 -15  10    0.14    0.62
  -6 -15  11    0.56    0.68
  -6 -15  12    0.00    0.57
  -6 -15  13    1.49    0.89
  -6 -15  14    1.13    0.81
  -6 -15  15   -0.00    0.47
  -6 -15  16    0.54    0.68
  -6 -15  17    0.11    0.63
   6 -16  -1    0.24    0.88
  -6 -16   1    0.60    0.69
  -6 -16   2    0.00    0.52
  -6 -16   3    1.08    0.76
  -6 -16   4    0.92    0.65
  -6 -16   5    0.08    0.42
  -6 -16   6   -0.00    0.55
  -6 -16   7    0.00    0.54
  -6 -16   8    0.33    0.52
  -6 -16   9    0.00    0.57
  -6 -16  10    0.00    0.55
  -6 -16  11    0.21    0.48
  -6 -16  12    0.25    0.45
  -6 -16  13    0.00    0.57
  -6 -17   1    0.15    0.47
  -6 -17   2    0.48    0.70
  -6 -17   3   -0.00    0.52
  -6 -17   4    1.25    0.76
  -6 -17   5    0.00    0.59
  -6 -17   6    0.60    0.66
  -6 -17   7    0.60    0.68
  -6 -17   8    0.36    0.66
  -6 -17   9   -0.00    0.46
  -6 -18   1   -0.00    0.50
  -6 -18   2   -0.00    0.60
  -6 -18   3    0.03    0.56
  -6 -18   4   -0.00    0.67
  -5   0   1    1.53    0.65
  -5   0   1    0.00    0.65
   5   0  -1    0.00    0.60
   5   0  -1    0.08    0.50
  -5   0   2   -0.00    0.61
  -5   0   2    0.09    0.61
   5   0  -2   -0.00    0.52
   5   0  -2    0.05    0.51
  -5   0   3   13.32    3.12
  -5   0   3   12.12    3.14
   5   0  -3   11.42    3.06
   5   0  -3   12.28    3.12
  -5   0   4    0.07    0.49
  -5   0   4    0.02    0.54
   5   0  -4    0.02    0.54
   5   0  -4    0.48    0.62
  -5   0   5  392.18   88.75
  -5   0   5  349.75   88.75
   5   0  -5  400.83   88.74
   5   0  -5  400.74   88.82
  -5   0   6    0.24    0.53
  -5   0   6   -0.00    0.56
   5   0  -6   -0.00    0.51
   5   0  -6    0.00    0.55
  -5   0   7    9.57    2.56
  -5   0   7   11.43    2.69
   5   0  -7    9.59    2.56
   5   0  -7   10.30    2.67
  -5   0   8    0.24    0.47
  -5   0   8    0.37    0.53
   5   0  -8    0.50    0.49
   5   0  -8    0.07    0.56
  -5   0   9   94.09   22.16
  -5   0   9   93.59   22.23
   5   0  -9   94.81   22.17
   5   0  -9  100.69   22.27
  -5   0  10    0.08    0.45
  -5   0  10    0.00    0.62
   5   0 -10   -0.00    0.42
   5   0 -10   -0.00    0.64
  -5   0  11    3.11    1.05
  -5   0  11    3.10    1.20
   5   0 -11    3.58    1.11
   5   0 -11    4.46    1.26
  -5   0  12   -0.00    0.38
   5   0 -12    0.17    0.41
   5   0 -12    0.00    0.44
  -5   0  13    0.77    0.52
   5   0 -13    1.52    0.69
   5   0 -13    0.90    0.71
  -5   0  14    0.23    0.42
   5   0 -14   -0.00    0.51
   5   0 -14   -0.00    0.47
  -5   0  15   18.66    4.58
   5   0 -15   21.13    4.70
   5   0 -15   17.16    4.68
  -5   0  16    0.04    0.43
  -5   0  16    0.52    0.50
   5   0 -16    0.00    0.54
   5   0 -16    0.20    0.47
  -5   0  17   14.69    3.87
   5   0 -17   14.34    3.96
   5   0 -17   20.31    4.11
  -5   0  18   -0.00    0.40
   5   0 -18    0.25    0.57
   5   0 -18    0.00    0.56
  -5   0  19   26.35    5.97
   5   0 -19   22.71    6.07
  -5   0  20    4.57    5.03
  -5   0  20   -0.00    0.46
   5   0 -20   -0.00    0.56
  -5   0  21   -0.00    6.79
  -5   0  21   42.78    6.53
  -5   0  22   -0.00    2.11
  -5   0  22    0.12    0.45
  -5   0  23    0.03    1.52
  -5   0  23    0.28    0.51
  -5   0  24   -0.00    0.93
  -5   0  24    0.09    0.44
  -5   0  25    3.94    1.46
  -5   0  26   -0.00    0.48
  -5   0  27    4.44    1.37
   5   0 -30    0.06    0.53
   5   0 -31    4.66    1.48
   5   0 -32   -0.00    0.56
   5   0 -33   -0.00    0.56
   5   0 -34   -0.00    0.60
   5   0 -35    1.16    0.74
   5   0 -36    0.32    0.69
   5   0 -37    1.57    0.85
   5   0 -38    0.02    0.60
   5   0 -39    0.38    0.68
  -5   1   1   72.28   16.95
  -5   1   1   71.81   17.00
   5  -1  -1   73.38   16.97
   5  -1  -1   75.84   16.99
   5   1  -1   64.51   16.90
   5   1  -1   79.77   17.02
  -5  -1   1   73.83   16.95
  -5  -1   1   73.41   17.01
  -5   1   2    0.41    0.66
  -5   1   2    0.00    0.65
   5  -1  -2    0.86    0.67
   5  -1  -2    1.05    0.68
   5   1  -2    1.12    0.60
   5   1  -2    0.65    0.61
  -5  -1   2    0.75    0.65
  -5  -1   2    0.97    0.73
  -5   1   3   74.58   18.58
  -5   1   3   87.59   18.67
   5  -1  -3   83.97   18.60
   5  -1  -3   81.76   18.63
   5   1  -3   83.16   18.57
   5   1  -3   68.28   18.59
  -5  -1   3   81.67   18.57
  -5  -1   3   79.31   18.64
  -5   1   4    2.95    0.93
  -5   1   4    0.26    0.72
   5  -1  -4    1.65    0.78
   5  -1  -4    2.19    0.86
   5   1  -4    2.46    0.81
   5   1  -4    1.82    0.84
  -5  -1   4    0.94    0.64
  -5  -1   4    1.73    0.89
  -5   1   5   21.18    4.28
  -5   1   5   16.15    4.22
   5  -1  -5   16.57    4.19
   5  -1  -5   18.46    4.26
   5   1  -5   18.23    4.20
   5   1  -5   16.75    4.26
  -5  -1   5   18.67    4.20
  -5  -1   5   12.18    4.18
  -5   1   6  109.01   24.27
  -5   1   6  137.80   24.38
   5  -1  -6   95.42   24.20
   5  -1  -6  101.66   24.28
   5   1  -6  103.63   24.23
   5   1  -6  108.41   24.32
  -5  -1   6  104.66   24.22
  -5  -1   6   88.41   24.25
  -5   1   7  102.78   15.19
  -5   1   7  100.62   15.21
   5  -1  -7   21.78   14.83
   5  -1  -7  100.96   15.25
   5   1  -7   82.82   15.10
   5   1  -7   94.19   15.25
  -5  -1   7   98.68   15.13
  -5  -1   7   93.08   15.24
  -5   1   8    0.03    0.59
  -5   1   8    0.00    0.43
   5  -1  -8    0.32    0.48
   5  -1  -8    0.06    0.51
   5   1  -8    0.17    0.54
   5   1  -8   -0.00    0.66
  -5  -1   8    0.00    0.44
  -5  -1   8    0.16    0.62
  -5   1   9    3.09    1.21
  -5   1   9    4.25    1.27
   5  -1  -9    3.42    1.19
   5  -1  -9    6.90    1.45
   5   1  -9    3.50    1.24
   5   1  -9    3.70    1.36
  -5  -1   9    3.75    1.19
  -5  -1   9    6.33    1.49
  -5   1  10    0.24    0.45
   5  -1 -10    0.03    0.39
   5  -1 -10    0.00    0.60
   5   1 -10   -0.00    0.58
   5   1 -10    0.51    0.59
  -5  -1  10    0.33    0.48
  -5  -1  10    0.13    0.62
  -5   1  11   38.70    9.13
   5  -1 -11   34.89    9.10
   5  -1 -11   41.60    9.23
   5   1 -11   43.62    9.25
   5   1 -11   39.00    9.23
  -5  -1  11   38.38    9.13
  -5  -1  11   37.61    9.24
  -5   1  12    2.08    0.86
   5  -1 -12    3.49    0.92
   5  -1 -12    1.93    0.92
   5   1 -12    2.73    0.97
   5   1 -12    1.97    0.97
  -5  -1  12    2.43    0.85
  -5  -1  12    1.89    1.02
  -5   1  13   69.42   15.34
  -5   1  13   64.27   15.38
   5  -1 -13   61.54   15.34
   5  -1 -13   63.93   15.40
   5   1 -13   65.64   15.43
   5   1 -13   60.83   15.43
  -5  -1  13   74.88   15.38
  -5  -1  13   64.69   15.45
  -5   1  14    0.03    0.43
  -5   1  14    0.45    0.50
   5  -1 -14    0.34    0.51
   5   1 -14    0.21    0.50
   5   1 -14    0.00    0.56
  -5  -1  14    0.34    0.45
  -5  -1  14    0.15    0.55
  -5   1  15    9.22    2.40
  -5   1  15    7.32    2.42
   5  -1 -15    8.88    2.45
   5   1 -15    9.55    2.53
   5   1 -15    9.92    2.56
  -5  -1  15   11.05    2.47
  -5  -1  15   11.31    2.59
  -5   1  16   -0.00    0.54
   5  -1 -16    1.53    0.67
   5   1 -16    1.26    0.69
   5   1 -16    0.89    0.66
  -5  -1  16    0.79    0.57
  -5   1  17    4.51    1.33
   5  -1 -17    5.54    1.47
   5   1 -17    5.32    1.53
   5   1 -17    4.77    1.57
  -5  -1  17    3.96    1.37
  -5   1  18    0.63    0.46
   5  -1 -18    0.00    0.47
   5   1 -18    1.03    0.77
   5   1 -18    0.65    0.80
  -5  -1  18    1.11    0.56
  -5   1  19   25.97    5.70
   5  -1 -19   27.28    5.85
   5  -1 -19   15.98    5.71
   5   1 -19   26.07    5.95
   5   1 -19   26.49    5.97
  -5  -1  19  101.50   15.11
  -5  -1  19   22.85    5.72
  -5   1  20    1.65    0.65
   5  -1 -20    0.65    0.63
   5  -1 -20    1.34    0.74
   5   1 -20    0.55    0.69
  -5  -1  20   -0.00    3.41
  -5  -1  20    1.05    0.61
  -5   1  21    0.35    4.09
  -5   1  21    1.01    0.55
   5  -1 -21   -0.00    0.55
  -5  -1  21   -0.00    2.59
  -5  -1  21    0.71    0.56
  -5   1  22   -0.00    2.73
  -5   1  22    1.77    0.77
  -5  -1  22    9.35    2.66
  -5   1  23    0.14    2.37
  -5   1  23    8.02    1.92
  -5  -1  23   16.04    3.10
  -5   1  24    0.19    1.10
  -5  -1  24    0.65    0.87
  -5   1  25    7.09    1.67
  -5  -1  25    1.93    1.17
  -5  -1  26    1.66    0.86
  -5  -1  27    9.07    2.43
  -5  -1  28    0.87    0.57
   5   1 -29    4.86    1.55
   5   1 -30   -0.00    0.59
   5   1 -31    0.15    0.58
   5  -1 -32    0.00    0.50
   5   1 -32   -0.00    0.56
   5  -1 -33    6.78    2.08
   5   1 -33    8.14    2.20
   5  -1 -34    0.62    0.59
   5   1 -34   -0.00    0.53
   5  -1 -35    1.36    0.68
   5   1 -35   -0.00    0.63
   5  -1 -36    0.41    0.58
   5   1 -36    0.05    0.58
   5  -1 -37    1.19    0.78
   5   1 -37    1.18    0.72
   5  -1 -38   -0.00    0.55
   5   1 -38   -0.00    0.74
   5  -1 -39    1.08    0.68
   5   1 -39    1.11    0.73
  -5   2   1    0.13    0.58
  -5   2   1    1.85    0.77
   5  -2  -1    3.36    0.92
   5  -2  -1    0.88    0.66
   5   2  -1    1.56    0.74
   5   2  -1    1.01    0.63
  -5  -2   1    0.25    0.56
  -5  -2   1    0.59    0.65
  -5   2   2    1.83    0.90
  -5   2   2    2.25    0.89
   5  -2  -2    1.25    0.93
   5  -2  -2    1.62    0.87
   5   2  -2    2.60    0.84
   5   2  -2    2.23    0.91
  -5  -2   2    3.25    0.94
  -5  -2   2    1.86    1.01
  -5   2   3   22.58    5.49
  -5   2   3   30.70    5.62
   5  -2  -3   24.84    5.54
   5  -2  -3   32.38    5.63
   5   2  -3   25.32    5.48
   5   2  -3   10.10    5.37
  -5  -2   3   22.65    5.44
  -5  -2   3   28.84    5.62
  -5   2   4   14.25    3.18
  -5   2   4   12.49    3.18
   5  -2  -4   12.94    3.17
   5  -2  -4   12.75    3.19
   5   2  -4   10.79    3.10
   5   2  -4   12.89    3.21
  -5  -2   4   12.05    3.10
  -5  -2   4   11.34    3.18
  -5   2   5   87.94   21.63
  -5   2   5   92.92   21.67
   5  -2  -5   89.69   21.63
   5  -2  -5   93.76   21.67
   5   2  -5  101.86   21.67
   5   2  -5  100.87   21.73
  -5  -2   5   93.82   21.61
  -5  -2   5   86.08   21.69
  -5   2   6    1.27    0.79
  -5   2   6    1.32    0.81
   5  -2  -6    1.40    0.82
   5  -2  -6    2.47    0.88
   5   2  -6    1.68    0.82
   5   2  -6    1.41    0.82
  -5  -2   6    2.38    0.82
  -5  -2   6    3.16    1.01
  -5   2   7    9.58    3.06
  -5   2   7   11.11    3.10
   5  -2  -7   15.21    3.14
   5  -2  -7   11.23    3.12
   5   2  -7   11.86    3.14
   5   2  -7   11.84    3.20
  -5  -2   7   14.51    3.12
  -5  -2   7   14.87    3.28
  -5   2   8    1.32    0.72
   5  -2  -8    0.90    0.67
   5  -2  -8    1.95    0.81
   5   2  -8    1.18    0.80
   5   2  -8    1.36    0.79
  -5  -2   8    1.70    0.70
  -5  -2   8    1.36    0.90
  -5   2   9  118.96   26.89
   5  -2  -9  109.18   26.82
   5  -2  -9  100.59   26.87
   5   2  -9  108.88   26.92
   5   2  -9  136.13   27.02
  -5  -2   9  137.66   26.92
  -5  -2   9  108.64   26.98
  -5   2  10    0.82    0.64
  -5   2  10    0.42    0.55
   5  -2 -10    0.43    0.46
   5  -2 -10    1.24    0.64
   5   2 -10    0.60    0.69
   5   2 -10    0.00    0.56
  -5  -2  10    0.52    0.55
  -5  -2  10    1.00    0.77
  -5   2  11    0.79    0.60
  -5   2  11    1.90    0.66
   5  -2 -11    0.93    0.55
   5   2 -11    1.33    0.75
   5   2 -11    1.16    0.77
  -5  -2  11    1.05    0.61
  -5  -2  11    0.89    0.89
  -5   2  12   12.97    2.88
  -5   2  12   11.81    2.86
   5  -2 -12    9.67    2.77
   5   2 -12    9.21    2.90
   5   2 -12    9.17    2.91
  -5  -2  12   14.55    2.93
  -5  -2  12   12.11    3.00
  -5   2  13   10.45    2.72
  -5   2  13   11.53    2.75
   5  -2 -13   12.01    2.73
   5   2 -13    7.70    2.78
   5   2 -13   11.72    2.91
  -5  -2  13   12.45    2.80
  -5  -2  13    9.22    2.84
  -5   2  14    8.52    1.73
  -5   2  14    4.90    1.62
   5  -2 -14    6.55    1.65
   5   2 -14    6.34    1.81
   5   2 -14    6.47    1.84
  -5  -2  14    4.71    1.63
  -5  -2  14    5.77    1.79
  -5   2  15   56.52   10.33
  -5   2  15   58.13   10.37
   5  -2 -15   58.68   10.37
   5  -2 -15   49.58   10.38
   5   2 -15   60.83   10.61
   5   2 -15   56.40   10.58
  -5  -2  15   17.30   10.15
  -5  -2  15   53.58   10.56
  -5   2  16    0.70    0.51
  -5   2  16    0.40    0.43
   5  -2 -16    0.62    0.50
   5  -2 -16    0.64    0.53
   5   2 -16    0.80    0.71
   5   2 -16    1.72    0.83
  -5  -2  16   -0.00    0.37
  -5  -2  16    0.39    0.71
  -5   2  17    0.70    0.52
  -5   2  17    1.25    0.55
   5  -2 -17    0.64    0.56
   5  -2 -17    0.90    0.57
   5   2 -17    0.21    0.67
   5   2 -17    0.56    0.72
  -5  -2  17    1.28    0.65
  -5   2  18    0.17    0.41
   5  -2 -18    0.00    0.46
   5  -2 -18    0.08    0.44
   5   2 -18    0.48    0.71
   5   2 -18    1.63    0.77
  -5  -2  18    0.00    3.72
  -5   2  19   22.95    4.80
   5  -2 -19   20.44    4.84
   5  -2 -19   17.46    4.81
   5   2 -19   23.36    5.09
  -5  -2  19    3.15    5.69
  -5   2  20    9.29    2.08
   5  -2 -20    7.11    2.10
   5  -2 -20    9.14    2.16
   5   2 -20    8.00    2.34
  -5  -2  20    0.22    2.70
  -5   2  21    0.33    0.47
   5  -2 -21    0.40    0.51
  -5  -2  21    0.00    1.81
  -5   2  22   -0.00    4.03
   5  -2 -22    1.48    0.82
  -5  -2  22    0.00    1.18
  -5   2  23    0.13    2.69
  -5  -2  23    6.48    1.97
  -5   2  24    0.00    1.46
  -5  -2  24    0.05    0.64
  -5  -2  25   20.66    5.19
  -5  -2  26    1.54    0.82
   5   2 -27    7.29    2.14
   5   2 -28    0.47    0.64
   5   2 -29    4.82    1.60
   5   2 -30    0.92    0.70
   5   2 -31    9.10    2.59
   5   2 -32    0.20    0.62
   5  -2 -33    0.73    0.49
   5   2 -33    0.22    0.67
   5  -2 -34    0.00    0.37
   5   2 -34    0.24    0.63
   5  -2 -35    0.73    0.69
   5   2 -35    2.30    0.99
   5  -2 -36    0.17    0.47
   5   2 -36    0.70    0.72
   5  -2 -37    1.19    0.69
   5   2 -37    0.47    0.74
   5  -2 -38    0.20    0.52
   5   2 -38    0.27    0.48
   5  -2 -39    0.26    0.55
  -5   3   1   50.02   11.52
  -5   3   1   44.81   11.53
   5  -3  -1   46.39   11.53
   5  -3  -1   88.62   11.81
   5   3  -1   45.58   11.48
   5   3  -1   46.82   11.54
  -5  -3   1   46.98   11.45
  -5  -3   1   41.91   11.52
  -5   3   2   11.40    2.51
  -5   3   2    8.41    2.48
   5  -3  -2   10.46    2.52
   5  -3  -2    9.04    2.47
   5   3  -2   10.59    2.50
   5   3  -2   13.73    2.64
  -5  -3   2    7.45    2.37
  -5  -3   2    6.53    2.43
  -5   3   3   18.41    3.90
  -5   3   3    8.55    3.76
   5  -3  -3   11.69    3.82
   5  -3  -3   14.51    3.87
   5   3  -3   21.20    3.96
   5   3  -3   17.33    3.96
  -5  -3   3   21.28    3.89
  -5  -3   3   18.61    3.98
  -5   3   4    0.91    0.62
  -5   3   4    1.00    0.71
   5  -3  -4    1.08    0.77
   5  -3  -4    1.27    0.68
   5   3  -4    1.61    0.75
   5   3  -4    0.00    0.65
  -5  -3   4    0.00    0.49
  -5  -3   4    0.96    0.71
  -5   3   5   36.74    7.24
  -5   3   5   13.60    7.05
   5  -3  -5   37.24    7.28
   5  -3  -5   32.29    7.25
   5   3  -5   35.09    7.29
   5   3  -5   38.20    7.34
  -5  -3   5   40.43    7.24
  -5  -3   5   31.57    7.31
  -5   3   6   41.21    8.98
   5  -3  -6   35.18    8.96
   5  -3  -6   36.19    8.98
   5   3  -6   44.79    9.08
   5   3  -6   37.18    9.02
  -5  -3   6   33.56    9.03
  -5   3   7   14.35    2.60
   5  -3  -7   10.15    2.52
   5  -3  -7    9.50    2.55
   5   3  -7    7.38    2.50
   5   3  -7    8.20    2.56
  -5  -3   7    7.50    2.44
  -5  -3   7   14.05    2.80
  -5   3   8   19.05    3.88
   5  -3  -8   14.08    3.79
   5  -3  -8   17.27    3.90
   5   3  -8   14.03    3.90
   5   3  -8   17.11    3.96
  -5  -3   8   13.25    3.80
  -5  -3   8   14.99    3.97
  -5   3   9   14.46    3.06
  -5   3   9   12.51    3.01
   5  -3  -9   13.43    3.01
   5   3  -9    9.23    3.04
   5   3  -9   10.29    3.08
  -5  -3   9   11.54    3.01
  -5  -3   9   11.25    3.15
  -5   3  10    3.92    1.14
  -5   3  10    3.27    1.09
   5  -3 -10    3.08    1.05
   5   3 -10    4.73    1.33
   5   3 -10    3.54    1.24
  -5  -3  10    3.37    1.12
  -5  -3  10    3.05    1.26
  -5   3  11    0.27    0.47
  -5   3  11    0.57    0.50
   5  -3 -11    0.46    0.42
   5   3 -11    0.66    0.61
   5   3 -11    0.48    0.62
  -5  -3  11    0.00    0.47
  -5  -3  11    0.18    0.61
  -5   3  12    3.74    1.21
  -5   3  12    4.82    1.24
   5  -3 -12    4.67    1.22
   5  -3 -12    4.55    1.30
   5   3 -12    2.32    1.24
   5   3 -12    3.16    1.33
  -5  -3  12    5.58    1.34
  -5  -3  12    3.55    1.37
  -5   3  13   33.50    7.68
  -5   3  13   37.00    7.68
   5  -3 -13   33.02    7.63
   5  -3 -13   29.11    7.68
   5   3 -13   31.59    7.83
   5   3 -13   35.66    7.88
  -5  -3  13   27.83    7.67
  -5  -3  13   30.94    7.82
  -5   3  14    5.83    1.12
  -5   3  14    4.24    1.02
   5  -3 -14    1.38    0.84
   5  -3 -14    3.34    1.04
   5   3 -14    2.60    1.17
   5   3 -14    2.93    1.14
  -5  -3  14    2.91    1.00
  -5  -3  14    2.44    1.09
  -5   3  15    2.35    0.82
  -5   3  15    2.10    0.72
   5  -3 -15    2.16    0.71
   5  -3 -15    2.47    0.89
   5   3 -15    1.26    0.84
   5   3 -15    1.44    0.91
  -5  -3  15    0.53    0.86
  -5   3  16    8.43    2.16
  -5   3  16    8.48    2.11
   5  -3 -16    9.70    2.18
   5  -3 -16    6.83    2.17
   5   3 -16    8.61    2.43
   5   3 -16    7.07    2.32
  -5  -3  16    5.71    6.32
  -5   3  17   12.20    2.89
   5  -3 -17   13.15    2.89
   5  -3 -17    9.44    2.88
   5   3 -17    9.93    3.11
   5   3 -17   13.20    3.16
  -5  -3  17   -0.00    5.24
  -5   3  18    1.58    0.67
   5  -3 -18    0.55    0.52
   5  -3 -18    1.87    0.75
   5   3 -18    1.34    0.88
  -5  -3  18    0.00    2.83
  -5   3  19    0.02    0.45
   5  -3 -19    0.24    0.42
   5  -3 -19    0.28    0.44
   5   3 -19    0.62    0.79
  -5  -3  19   -0.00    1.89
  -5   3  20   -0.00    0.50
   5  -3 -20   -0.00    0.44
   5  -3 -20    0.00    0.47
  -5  -3  20   -0.00    1.74
   5  -3 -21    4.21    1.52
  -5  -3  21   22.47    3.53
   5  -3 -22   13.84    4.02
  -5  -3  22   26.37    4.83
   5   3 -25    0.84    0.66
   5   3 -26   -0.00    0.50
   5   3 -27    3.27    1.38
  -5  -3  27    4.96    1.39
   5   3 -28    0.08    0.55
  -5  -3  28   -0.00    0.47
   5   3 -29    3.79    1.47
  -5  -3  29    4.34    1.31
   5   3 -30    0.06    0.56
  -5  -3  30   -0.00    0.44
   5   3 -31    0.27    0.63
  -5  -3  31    0.76    0.58
   5   3 -32    0.36    0.73
   5   3 -33    3.00    1.19
   5  -3 -34    0.02    0.32
   5   3 -34   -0.00    0.73
   5  -3 -35    0.00    0.34
   5   3 -35   -0.00    0.71
   5  -3 -36    0.15    0.42
   5   3 -36    0.56    0.71
   5  -3 -37    1.38    0.72
   5   3 -37    0.66    0.86
   5  -3 -38    0.53    0.51
   5   3 -38    0.06    0.61
   5  -3 -39    0.00    0.44
  -5   4   1    6.53    2.81
  -5   4   1   12.27    2.99
   5  -4  -1   16.23    3.12
   5  -4  -1   11.57    2.98
   5   4  -1   12.49    2.98
   5   4  -1   11.08    2.98
  -5  -4   1   12.87    2.91
  -5  -4   1   14.26    3.10
  -5   4   2    2.74    0.92
  -5   4   2    2.98    0.99
   5  -4  -2    0.87    0.87
   5  -4  -2    2.18    0.89
   5   4  -2    3.78    1.04
   5   4  -2    3.60    1.06
  -5  -4   2    1.71    0.84
  -5  -4   2    1.57    0.93
  -5   4   3    4.51    1.31
  -5   4   3    6.76    1.46
   5  -4  -3    2.74    1.25
   5  -4  -3    6.13    1.43
   5   4  -3    0.44    1.13
   5   4  -3    9.13    1.59
  -5  -4   3    5.93    1.34
  -5  -4   3    5.51    1.45
  -5   4   4   10.52    2.92
  -5   4   4   10.25    2.94
   5  -4  -4   12.96    3.00
   5  -4  -4   12.38    2.99
   5   4  -4    9.69    2.98
   5   4  -4   11.05    2.99
  -5  -4   4   11.81    2.92
  -5  -4   4   14.39    3.15
  -5   4   5   26.43    6.17
  -5   4   5   25.83    6.20
   5  -4  -5   21.92    6.16
   5  -4  -5   32.33    6.28
   5   4  -5   30.08    6.31
   5   4  -5   27.12    6.26
  -5  -4   5   20.77    6.11
  -5  -4   5   25.62    6.31
  -5   4   6   -0.00    0.53
   5  -4  -6    0.00    0.51
   5  -4  -6    0.22    0.53
   5   4  -6    1.23    0.63
   5   4  -6    0.31    0.64
  -5  -4   6    0.00    0.56
  -5  -4   6   -0.00    0.73
  -5   4   7    1.06    0.62
   5  -4  -7    1.03    0.69
   5  -4  -7    0.95    0.58
   5   4  -7    0.85    0.72
   5   4  -7    1.55    0.77
  -5  -4   7    0.66    0.57
  -5  -4   7    1.03    0.80
  -5   4   8   12.00    2.25
  -5   4   8    3.52    1.99
   5  -4  -8   12.54    2.26
   5   4  -8   11.41    2.37
   5   4  -8   15.07    2.52
  -5  -4   8    5.67    2.09
  -5  -4   8   10.51    2.42
  -5   4   9   15.83    4.36
  -5   4   9   19.80    4.42
   5  -4  -9   26.07    4.52
   5   4  -9   15.68    4.52
   5   4  -9   22.28    4.62
  -5  -4   9   15.04    4.40
  -5  -4   9   14.55    4.50
  -5   4  10   24.35    6.79
  -5   4  10   25.45    6.78
   5  -4 -10   30.07    6.83
   5   4 -10   26.71    6.97
   5   4 -10   46.95    7.24
  -5  -4  10   30.27    6.91
  -5  -4  10   29.52    7.03
  -5   4  11   45.17    7.80
  -5   4  11   32.97    7.68
   5  -4 -11   30.00    7.66
   5  -4 -11   27.39    7.71
   5   4 -11   35.22    7.94
   5   4 -11   31.11    7.86
  -5  -4  11   28.71    7.85
  -5   4  12    1.78    0.69
  -5   4  12    1.76    0.61
   5  -4 -12    1.12    0.58
   5  -4 -12    0.47    0.67
   5   4 -12    2.90    1.07
   5   4 -12    1.11    0.70
  -5  -4  12    0.33    0.77
  -5   4  13    0.87    0.51
  -5   4  13    0.00    0.36
   5  -4 -13   -0.00    0.35
   5  -4 -13    0.01    0.34
   5   4 -13   -0.00    0.75
   5   4 -13    0.00    0.73
  -5  -4  13    0.00    0.61
  -5   4  14    4.59    1.42
  -5   4  14    5.25    1.38
   5  -4 -14    6.96    1.46
   5  -4 -14    3.50    1.41
   5   4 -14    6.18    1.80
   5   4 -14    3.88    1.62
  -5  -4  14   -0.00    5.77
  -5  -4  14    6.17    1.74
  -5   4  15   50.57   11.20
  -5   4  15   50.33   11.13
   5  -4 -15   44.88   11.13
   5  -4 -15   51.60   11.26
   5   4 -15   57.90   11.65
   5   4 -15   49.06   11.46
  -5  -4  15    4.20   11.97
  -5   4  16   15.29    2.63
  -5   4  16    8.53    2.39
   5  -4 -16   10.36    2.48
   5  -4 -16    7.71    2.50
   5   4 -16   11.85    2.87
  -5  -4  16    3.07    4.60
  -5   4  17   14.84    3.19
   5  -4 -17   12.89    3.13
   5  -4 -17   12.67    3.21
   5   4 -17   13.91    3.50
  -5  -4  17   -0.00    3.95
  -5   4  18    0.14    0.43
   5  -4 -18    0.00    0.42
   5  -4 -18    0.42    0.54
   5   4 -18    0.43    0.97
  -5  -4  18   -0.00    2.00
  -5   4  19   28.44    7.46
   5  -4 -19   31.25    7.49
   5  -4 -19   30.39    7.54
   5   4 -19   33.72    7.85
  -5  -4  19   88.11   10.27
   5  -4 -20    0.99    0.56
   5  -4 -20    0.90    0.63
   5  -4 -21    8.03    2.13
   5   4 -22    0.51    0.67
   5   4 -23    0.26    0.61
   5   4 -24   -0.00    0.68
  -5  -4  24    0.55    0.69
   5   4 -25    5.13    1.67
  -5  -4  25    4.73    1.56
   5   4 -26    4.46    1.31
  -5  -4  26    1.53    0.90
   5   4 -27    1.57    0.90
  -5  -4  27    1.31    0.77
   5   4 -28    0.11    0.51
  -5  -4  28    0.28    0.51
   5   4 -29    2.86    1.09
  -5  -4  29    1.56    0.78
   5   4 -30    1.25    0.93
  -5  -4  30    1.57    0.72
   5   4 -31    2.36    1.05
  -5  -4  31    1.66    0.87
   5   4 -32    3.27    1.13
  -5  -4  32    1.08    0.84
   5   4 -33   -0.00    0.56
   5   4 -34   -0.00    0.70
   5  -4 -35    0.35    0.46
   5   4 -35    1.36    0.81
   5  -4 -36    0.37    0.42
   5   4 -36    0.64    0.80
   5  -4 -37    0.05    0.41
   5   4 -37    0.95    0.69
   5  -4 -38    0.22    0.47
   5   4 -38    0.17    0.85
   5  -4 -39   -0.00    0.44
  -5   5   1   36.39    8.27
  -5   5   1   34.97    8.33
   5  -5  -1   29.82    8.26
   5  -5  -1   38.97    8.37
   5   5  -1   38.30    8.36
   5   5  -1   28.88    8.26
  -5  -5   1   36.86    8.25
  -5  -5   1   35.57    8.38
  -5   5   2    9.16    2.50
  -5   5   2    9.40    2.59
   5  -5  -2   10.67    2.61
   5  -5  -2    9.66    2.59
   5   5  -2    9.15    2.60
   5   5  -2    8.83    2.56
  -5  -5   2   11.03    2.51
  -5  -5   2    8.66    2.64
  -5   5   3   27.07    5.82
  -5   5   3   25.09    5.84
   5  -5  -3   26.03    5.86
   5  -5  -3   22.28    5.83
   5   5  -3   21.56    5.83
   5   5  -3   19.43    5.80
  -5  -5   3   26.41    5.79
  -5  -5   3   23.52    5.93
  -5   5   4    4.71    1.44
  -5   5   4    5.37    1.53
   5  -5  -4    3.05    1.43
   5  -5  -4    5.82    1.59
   5   5  -4    6.78    1.69
   5   5  -4    5.40    1.58
  -5  -5   4    5.03    1.47
  -5  -5   4    5.61    1.71
  -5   5   5    1.71    0.88
   5  -5  -5    2.02    0.96
   5  -5  -5    1.73    0.95
   5   5  -5    4.71    1.23
   5   5  -5    4.00    1.14
  -5  -5   5    3.31    0.98
  -5  -5   5    2.88    1.17
  -5   5   6    1.90    0.86
   5  -5  -6    2.11    0.91
   5  -5  -6    3.09    1.00
   5   5  -6    2.31    1.08
   5   5  -6    2.27    0.95
  -5  -5   6    2.45    0.96
  -5  -5   6    2.77    1.10
  -5   5   7   50.35   10.38
  -5   5   7   40.01   10.33
   5  -5  -7   41.23   10.36
   5  -5  -7   46.85   10.41
   5   5  -7   37.83   10.44
   5   5  -7   45.30   10.48
  -5  -5   7   47.16   10.57
  -5   5   8   19.40    4.81
  -5   5   8   22.54    4.86
   5  -5  -8   16.13    4.80
   5   5  -8   21.03    5.02
   5   5  -8   19.74    4.96
  -5  -5   8   22.01    5.06
  -5   5   9    2.35    0.84
  -5   5   9    2.45    0.82
   5  -5  -9    1.18    0.79
   5   5  -9    1.98    1.09
   5   5  -9    3.24    1.11
  -5  -5   9    3.58    1.20
  -5   5  10    0.00    0.44
  -5   5  10    0.47    0.46
   5  -5 -10    0.18    0.50
   5  -5 -10    0.00    0.43
   5   5 -10   -0.00    0.63
   5   5 -10    1.03    0.70
  -5  -5  10    0.68    0.72
  -5   5  11    2.83    0.83
  -5   5  11    1.81    0.73
   5  -5 -11    1.73    0.77
   5  -5 -11    1.90    0.80
   5   5 -11    3.04    1.11
   5   5 -11    2.19    1.06
  -5  -5  11    0.85    0.87
  -5   5  12   37.62    9.34
  -5   5  12   41.49    9.30
   5  -5 -12   39.86    9.34
   5  -5 -12   35.44    9.37
   5   5 -12   38.60    9.63
   5   5 -12   59.23    9.81
  -5  -5  12    5.42   11.31
  -5  -5  12   41.19    9.64
  -5   5  13   68.97   10.02
  -5   5  13   39.67    9.79
   5  -5 -13   41.16    9.84
   5  -5 -13   44.84    9.94
   5   5 -13   41.62   10.20
   5   5 -13   42.32   10.13
  -5  -5  13   -0.00   10.81
  -5  -5  13   30.94   10.03
  -5   5  14    3.42    0.95
  -5   5  14    1.42    0.74
   5  -5 -14    2.62    0.85
   5  -5 -14    4.81    1.11
   5   5 -14    3.55    1.28
  -5  -5  14    0.00    3.65
  -5  -5  14    3.31    1.18
  -5   5  15    0.13    0.45
  -5   5  15    0.75    0.38
   5  -5 -15    0.24    0.42
   5  -5 -15    0.58    0.49
   5   5 -15    0.00    0.73
  -5  -5  15    4.94    3.55
  -5   5  16   10.18    1.94
  -5   5  16    6.05    1.70
   5  -5 -16    6.74    1.81
   5  -5 -16    6.81    1.93
   5   5 -16    7.87    2.26
  -5   5  17   16.12    3.72
   5  -5 -17   13.94    3.66
   5  -5 -17   14.00    3.76
   5   5 -17   20.21    4.21
   5  -5 -18    6.83    1.62
   5  -5 -18    4.86    1.66
   5   5 -18    6.48    2.00
   5  -5 -19   10.38    2.91
   5  -5 -19   14.43    3.07
   5  -5 -20    0.48    0.49
   5   5 -20    1.34    0.86
   5   5 -21   -0.00    0.68
  -5  -5  21    1.46    1.04
   5   5 -22   10.36    2.35
  -5  -5  22    5.42    2.12
   5   5 -23    7.29    1.81
  -5  -5  23    3.25    1.45
   5   5 -24    0.96    0.87
  -5  -5  24    0.90    0.67
   5   5 -25   -0.00    0.60
  -5  -5  25    0.42    0.61
   5   5 -26   -0.00    0.70
  -5  -5  26    0.00    0.51
   5   5 -27    0.56    0.72
  -5  -5  27    1.25    0.67
   5   5 -28    4.24    1.57
  -5  -5  28    4.57    1.43
   5   5 -29    2.18    1.06
  -5  -5  29    2.26    0.91
   5   5 -30    0.51    0.65
  -5  -5  30    0.77    0.59
   5   5 -31    1.71    0.96
  -5  -5  31    0.69    0.69
   5   5 -32    1.03    0.78
  -5  -5  32   -0.00    0.61
   5   5 -33    0.50    0.87
  -5  -5  33    2.03    0.90
   5   5 -34    0.00    0.75
   5  -5 -35    0.16    0.32
   5   5 -35    0.49    0.76
   5  -5 -36   -0.00    0.34
   5   5 -36   -0.00    0.74
   5  -5 -37    0.00    0.39
   5   5 -37   -0.00    0.70
   5  -5 -38    1.81    0.74
   5  -5 -39    0.12    0.45
   5  -5 -40    0.49    0.47
  -5   6   1    4.29    1.07
  -5   6   1    3.01    1.07
   5  -6  -1    0.30    0.84
   5  -6  -1    2.69    1.07
   5   6  -1    3.11    1.18
   5   6  -1    4.08    1.15
  -5  -6   1    5.62    1.14
  -5  -6   1    2.87    1.12
  -5   6   2    0.26    0.50
  -5   6   2    0.08    0.49
   5  -6  -2    0.57    0.60
   5  -6  -2    0.55    0.55
   5   6  -2    0.04    0.63
   5   6  -2    0.53    0.54
  -5  -6   2    0.44    0.57
  -5  -6   2    0.00    0.81
  -5   6   3   10.79    2.84
  -5   6   3   11.66    2.91
   5  -6  -3    9.18    2.85
   5  -6  -3   10.28    2.89
   5   6  -3   10.20    2.95
   5   6  -3   12.96    2.96
  -5  -6   3   14.01    3.15
  -5   6   4   19.51    5.20
   5  -6  -4   21.22    5.29
   5  -6  -4   21.22    5.30
   5   6  -4   21.88    5.38
   5   6  -4   26.67    5.40
  -5  -6   4   20.36    5.42
  -5   6   5   14.70    3.70
   5  -6  -5   15.68    3.78
   5  -6  -5   15.55    3.80
   5   6  -5   16.89    3.93
   5   6  -5   13.60    3.78
  -5  -6   5   13.15    3.86
  -5   6   6    3.77    1.07
  -5   6   6    2.03    1.01
   5  -6  -6    5.42    1.23
   5  -6  -6    2.54    1.11
   5   6  -6    3.00    1.18
   5   6  -6    3.50    1.22
  -5  -6   6    2.37    1.24
  -5   6   7   10.91    2.80
  -5   6   7   10.87    2.83
   5  -6  -7    8.46    2.80
   5   6  -7   10.08    2.99
   5   6  -7   12.79    2.99
  -5  -6   7   16.43    3.23
  -5   6   8    5.80    1.62
   5  -6  -8    6.07    1.64
   5   6  -8    4.32    1.76
   5   6  -8    9.66    1.98
  -5  -6   8    3.67    1.74
  -5   6   9   20.90    4.41
  -5   6   9   16.69    4.35
   5  -6  -9   16.39    4.40
   5   6  -9   19.96    4.67
   5   6  -9   18.95    4.58
  -5  -6   9   15.10    4.55
  -5   6  10   21.24    5.08
  -5   6  10   25.09    5.11
   5  -6 -10   18.53    5.09
   5  -6 -10   24.59    5.19
   5   6 -10   19.90    5.35
   5   6 -10   17.92    5.25
  -5  -6  10   -0.00    7.87
  -5  -6  10   20.38    5.32
  -5   6  11   15.82    3.71
  -5   6  11   15.39    3.68
   5  -6 -11   14.88    3.75
   5  -6 -11   12.56    3.72
   5   6 -11   14.48    4.03
   5   6 -11   20.64    4.11
  -5  -6  11    4.08    5.32
  -5  -6  11   16.01    4.01
  -5   6  12    2.69    0.98
  -5   6  12    3.23    0.94
   5  -6 -12    2.78    1.02
   5  -6 -12    3.57    1.10
   5   6 -12    3.80    1.40
  -5  -6  12    3.07    1.29
  -5   6  13    0.45    0.48
  -5   6  13    0.68    0.41
   5  -6 -13    0.44    0.53
   5  -6 -13    0.35    0.61
   5   6 -13    2.03    0.95
  -5  -6  13    0.26    0.81
  -5   6  14   17.77    3.83
  -5   6  14   14.31    3.70
   5  -6 -14   15.51    3.79
   5  -6 -14   15.30    3.88
   5   6 -14   15.93    4.13
  -5   6  15   13.17    3.16
  -5   6  15   12.00    3.02
   5  -6 -15   13.42    3.15
   5  -6 -15   12.57    3.20
   5   6 -15   13.46    3.51
  -5   6  16   -0.00    0.45
   5  -6 -16    0.28    0.39
   5  -6 -16   -0.00    0.42
   5   6 -16    0.57    0.69
   5   6 -16   -0.00    0.78
   5  -6 -17   10.68    2.94
   5  -6 -17   13.16    3.10
   5   6 -17   10.95    3.37
  -5  -6  17   26.20    4.60
   5  -6 -18    3.17    0.86
   5  -6 -18    1.48    0.84
   5   6 -18    3.45    1.35
  -5  -6  18    6.70    2.04
   5   6 -19    3.57    1.69
  -5  -6  19   10.33    2.30
   5   6 -20    1.82    0.88
  -5  -6  20    0.07    0.87
   5   6 -21    3.38    1.29
  -5  -6  21    2.17    1.22
   5   6 -22    5.10    1.77
  -5  -6  22    5.33    1.70
   5   6 -23   -0.00    0.68
  -5  -6  23   -0.00    0.59
   5   6 -24    0.92    0.81
  -5  -6  24    0.52    0.66
   5   6 -25    2.17    1.18
  -5  -6  25    2.21    0.96
   5   6 -26    5.54    1.61
  -5  -6  26    3.20    1.25
   5   6 -27    2.54    1.06
  -5  -6  27    1.74    0.84
   5   6 -28    0.03    0.52
  -5  -6  28    0.10    0.48
   5   6 -29    0.19    0.74
  -5  -6  29    0.00    0.60
   5   6 -30    2.72    1.22
  -5  -6  30    3.24    1.17
   5   6 -31   -0.00    0.63
  -5  -6  31   -0.00    0.49
   5   6 -32    1.36    0.92
  -5  -6  32    0.84    0.79
   5   6 -33   -0.00    0.79
  -5  -6  33   -0.00    0.59
   5   6 -34    0.65    0.77
  -5  -6  34    0.48    0.76
   5   6 -35    0.24    0.85
   5  -6 -36    0.98    0.54
   5   6 -36    1.51    1.05
   5  -6 -37    1.47    0.62
   5   6 -37    1.51    1.02
   5  -6 -38   -0.00    0.33
   5  -6 -39    0.08    0.37
   5  -6 -40    0.58    0.44
  -5   7   1    0.91    0.66
  -5   7   1    1.27    0.74
   5  -7  -1    1.24    0.79
   5  -7  -1    1.23    0.81
   5   7  -1    1.67    0.87
  -5  -7   1    0.55    0.78
  -5   7   2   21.00    5.91
  -5   7   2   24.48    6.04
   5  -7  -2   25.17    6.06
   5  -7  -2   24.28    6.06
   5   7  -2   30.12    6.22
  -5  -7   2   27.09    6.20
  -5   7   3   23.07    5.10
  -5   7   3   16.60    5.09
   5  -7  -3   21.75    5.18
   5  -7  -3   23.90    5.24
   5   7  -3   22.24    5.30
  -5  -7   3   18.43    5.24
  -5   7   4   14.97    3.47
   5  -7  -4    9.22    3.42
   5  -7  -4   14.70    3.56
   5   7  -4   14.45    3.68
  -5  -7   4   19.49    3.81
  -5   7   5    2.03    0.83
   5  -7  -5    2.80    0.99
   5  -7  -5    3.51    1.08
   5   7  -5    0.97    1.05
  -5  -7   5    2.79    1.14
  -5   7   6    3.83    1.34
  -5   7   6    5.97    1.53
   5  -7  -6    3.37    1.41
   5  -7  -6    8.19    1.69
   5   7  -6    4.61    1.62
  -5  -7   6    5.24    1.68
  -5   7   7   29.39    5.24
  -5   7   7   27.00    5.27
   5  -7  -7   14.80    5.12
   5   7  -7   20.44    5.40
  -5  -7   7    2.10    7.30
  -5  -7   7   20.06    5.39
  -5   7   8   46.56    7.67
  -5   7   8   50.03    7.75
   5  -7  -8   43.54    7.73
   5   7  -8   43.87    8.10
   5   7  -8   43.91    7.92
  -5  -7   8    4.80    9.34
  -5  -7   8    9.24    7.46
  -5   7   9    4.51    1.38
  -5   7   9    4.13    1.35
   5  -7  -9    3.23    1.39
   5  -7  -9    5.96    1.53
   5   7  -9    8.29    1.86
  -5  -7   9    5.51    1.75
  -5   7  10    2.93    0.84
  -5   7  10    1.85    0.78
   5  -7 -10    2.24    0.88
   5  -7 -10    1.28    0.79
   5   7 -10    2.48    1.13
  -5  -7  10    1.93    1.13
  -5   7  11    3.38    0.91
  -5   7  11    1.38    0.70
   5  -7 -11    1.87    0.89
   5  -7 -11    1.28    0.87
   5   7 -11    4.18    1.20
   5   7 -11    2.99    1.14
  -5  -7  11    2.41    1.16
  -5   7  12   26.54    6.28
  -5   7  12   27.24    6.24
   5  -7 -12   28.84    6.37
   5  -7 -12   26.04    6.36
   5   7 -12   23.32    6.52
   5   7 -12   28.69    6.62
  -5  -7  12   20.88    6.55
  -5   7  13   11.08    2.58
  -5   7  13   11.13    2.49
   5  -7 -13   11.77    2.66
   5  -7 -13   12.04    2.69
   5   7 -13   17.26    3.16
   5   7 -13    2.90    2.57
  -5   7  14   -0.00    0.36
  -5   7  14    0.75    0.37
   5  -7 -14    0.74    0.59
   5  -7 -14    0.00    0.55
   5   7 -14    0.00    0.74
   5   7 -14    0.75    0.77
  -5  -7  14    1.58    1.74
  -5   7  15    5.18    1.51
   5  -7 -15    7.63    1.76
   5  -7 -15    6.81    1.81
   5   7 -15    8.10    2.12
   5   7 -15    9.33    2.22
  -5  -7  15   15.58    3.46
   5  -7 -16    1.53    0.65
   5   7 -16    0.25    0.79
   5   7 -16    1.42    1.09
  -5  -7  16    1.60    1.30
   5  -7 -17    0.00    0.39
   5   7 -17    0.00    0.81
  -5  -7  17    0.85    1.21
  -5  -7  18   25.72    6.59
   5   7 -19   -0.00    0.63
  -5  -7  19   -0.00    0.91
   5   7 -20    0.07    0.75
  -5  -7  20    0.31    0.66
   5   7 -21    1.34    0.90
  -5  -7  21   -0.00    0.71
   5   7 -22    4.52    1.48
  -5  -7  22    3.14    1.26
   5   7 -23    3.43    1.28
  -5  -7  23    1.39    0.87
   5   7 -24    2.64    1.16
  -5  -7  24    1.09    0.71
   5   7 -25    0.00    0.74
  -5  -7  25    0.39    0.61
   5   7 -26    1.47    0.88
  -5  -7  26   -0.00    0.50
   5   7 -27    0.99    1.04
  -5  -7  27    2.81    0.97
   5   7 -28    5.48    1.52
  -5  -7  28    1.93    1.05
   5   7 -29    0.14    0.76
  -5  -7  29   -0.00    0.60
   5   7 -30    0.18    0.69
  -5  -7  30   -0.00    0.53
   5   7 -31    0.99    0.95
  -5  -7  31    0.58    0.63
   5   7 -32    0.00    0.75
  -5  -7  32    0.97    0.81
   5   7 -33   -0.00    0.79
  -5  -7  33    0.74    0.74
   5   7 -34    1.57    1.18
  -5  -7  34    2.52    1.22
   5   7 -35    0.00    0.68
  -5  -7  35    0.17    0.75
   5  -7 -36   -0.00    0.26
   5   7 -36    0.27    0.89
   5  -7 -37    0.22    0.36
   5  -7 -38    0.78    0.46
   5  -7 -39    0.00    0.33
  -5   8   1    2.83    1.09
   5  -8  -1    1.96    0.96
   5  -8  -1    2.87    1.09
   5   8  -1    1.46    1.09
  -5  -8   1    3.01    1.19
  -5   8   2    1.00    0.73
   5  -8  -2    0.87    0.77
   5  -8  -2    1.28    0.86
   5   8  -2    0.75    0.79
  -5  -8   2    1.22    0.84
  -5   8   3    2.07    0.82
  -5   8   3    1.49    0.86
   5  -8  -3    1.60    0.88
   5  -8  -3    1.44    0.83
   5   8  -3    1.32    0.97
  -5  -8   3    2.23    1.15
  -5   8   4   60.02   14.88
   5  -8  -4   70.93   15.05
   5  -8  -4   65.17   15.04
   5   8  -4   60.17   15.17
   5   8  -4   99.57   15.63
  -5  -8   4    6.47   16.20
  -5  -8   4   61.77   15.13
  -5   8   5    5.36    1.56
  -5   8   5    6.02    1.68
   5  -8  -5    8.15    1.81
   5  -8  -5    9.85    2.00
   5   8  -5    2.63    1.64
  -5  -8   5    3.82    1.75
  -5   8   6   20.61    4.68
  -5   8   6   19.50    4.74
   5  -8  -6   18.25    4.74
   5  -8  -6   15.20    4.71
   5   8  -6   27.44    5.09
  -5  -8   6   16.80    4.88
  -5   8   7    0.01    0.42
  -5   8   7    0.06    0.59
   5  -8  -7   -0.00    0.57
   5   8  -7    0.12    0.67
  -5  -8   7    0.77    0.70
  -5   8   8   17.99    4.06
  -5   8   8   15.80    4.08
   5  -8  -8   16.14    4.12
   5   8  -8   16.34    4.31
  -5  -8   8   14.86    4.30
  -5   8   9   24.26    5.75
   5  -8  -9   23.67    5.83
   5  -8  -9   26.71    5.91
   5   8  -9   21.00    5.97
  -5  -8   9   22.99    6.05
  -5   8  10   11.53    2.26
   5  -8 -10   10.96    2.36
   5  -8 -10    4.65    2.15
   5   8 -10   14.05    2.74
  -5  -8  10   -0.00    2.93
  -5  -8  10    9.29    2.61
  -5   8  11    4.39    1.41
   5  -8 -11    5.11    1.50
   5   8 -11    4.80    1.70
  -5  -8  11   16.37    3.91
  -5   8  12    4.02    1.14
   5  -8 -12    2.75    1.17
   5   8 -12    4.37    1.53
  -5  -8  12    8.22    2.80
   5  -8 -13    0.00    0.58
   5   8 -13    0.00    0.60
  -5  -8  13    1.21    1.90
   5  -8 -14   24.21    5.77
   5   8 -14   19.55    5.93
  -5  -8  14   34.61    6.80
  -5   8  15    0.26    0.19
   5  -8 -15    0.99    0.59
   5   8 -15    0.23    0.79
  -5  -8  15    0.68    1.07
  -5  -8  16    6.42    2.17
  -5  -8  17    0.50    0.92
  -5  -8  18    1.29    0.89
   5   8 -19    0.00    0.75
  -5  -8  19    0.00    0.78
   5   8 -20    8.07    2.27
  -5  -8  20    6.01    2.01
   5   8 -21    0.76    0.69
  -5  -8  21    0.73    0.64
   5   8 -22    1.53    1.02
  -5  -8  22    1.88    0.86
   5   8 -23    0.48    0.69
  -5  -8  23    0.20    0.44
   5   8 -24    3.71    1.47
  -5  -8  24    3.96    1.36
   5   8 -25    0.00    0.65
  -5  -8  25    0.62    0.55
   5   8 -26    2.28    1.08
  -5  -8  26    1.62    0.90
   5   8 -27    1.11    0.88
  -5  -8  27    0.49    0.55
   5   8 -28    0.40    0.75
  -5  -8  28   -0.00    0.58
   5   8 -29    0.00    0.86
  -5  -8  29    0.28    0.54
   5   8 -30    3.17    1.39
  -5  -8  30    2.39    1.11
   5   8 -31    1.28    0.99
  -5  -8  31    1.42    0.84
   5   8 -32    2.45    1.17
  -5  -8  32    0.07    0.72
   5   8 -33   -0.00    0.69
  -5  -8  33   -0.00    0.68
   5   8 -34    0.09    0.80
  -5  -8  34    0.92    0.94
   5   8 -35    1.00    0.83
  -5  -8  35    0.36    0.74
   5   8 -36    2.01    1.06
  -5  -8  36    1.33    1.20
  -5  -8  37    0.32    0.99
   5  -9  -1   -0.00    0.53
   5  -9  -1   -0.00    0.46
   5   9  -1    0.00    0.63
   5  -9  -2   40.58    7.46
   5   9  -2   22.93    7.27
   5  -9  -3    1.98    1.00
   5   9  -3    1.94    1.02
   5  -9  -4    0.59    0.66
   5   9  -4   -0.00    0.67
   5  -9  -5    1.27    0.80
   5   9  -5    1.28    0.86
  -5  -9   5    0.79    1.03
  -5   9   6    7.96    2.14
   5  -9  -6    8.51    2.28
   5   9  -6    6.65    2.29
  -5  -9   6   -0.00    3.92
  -5  -9   6   11.13    2.61
  -5   9   7    0.33    0.53
   5  -9  -7    3.07    0.99
   5   9  -7    0.41    0.72
  -5  -9   7   -0.00    2.60
  -5  -9   7    1.32    0.95
  -5   9   8   23.13    5.39
   5  -9  -8   21.84    5.45
   5   9  -8   24.11    5.67
  -5  -9   8   18.82    5.63
  -5   9   9    1.91    0.77
   5  -9  -9    1.68    0.86
   5   9  -9    1.10    0.80
  -5  -9   9    1.34    1.86
  -5  -9   9    1.46    1.01
  -5   9  10    0.04    0.46
   5  -9 -10    0.20    0.56
   5   9 -10    0.23    0.69
  -5  -9  10    0.00    1.57
   5  -9 -11    0.00    0.55
   5   9 -11   -0.00    0.68
  -5  -9  11    0.62    1.25
   5  -9 -12   32.93    8.68
   5   9 -12   35.35    8.93
  -5  -9  12   52.62    9.58
   5  -9 -13    1.70    0.77
   5   9 -13    1.57    1.07
  -5  -9  13    1.30    1.51
   5   9 -14    8.82    2.43
  -5  -9  14    6.03    2.33
   5   9 -15    1.41    0.86
  -5  -9  15    0.13    0.81
  -5  -9  16    4.14    1.55
  -5  -9  17    0.48    0.67
   5   9 -18    7.34    2.26
  -5  -9  18    6.43    2.03
   5   9 -19    1.68    1.00
  -5  -9  19    0.65    0.78
   5   9 -20    0.29    0.68
  -5  -9  20    0.88    0.65
   5   9 -21   -0.00    0.62
  -5  -9  21    0.40    0.56
   5   9 -22    6.95    1.83
  -5  -9  22    2.23    1.13
   5   9 -23    0.18    0.60
  -5  -9  23   -0.00    0.55
   5   9 -24    3.55    1.40
  -5  -9  24    1.74    0.90
   5   9 -25   -0.00    0.78
  -5  -9  25    0.00    0.52
   5   9 -26    0.80    0.87
  -5  -9  26    1.21    0.75
   5   9 -27    1.00    0.91
  -5  -9  27   -0.00    0.63
   5   9 -28    2.30    1.27
  -5  -9  28    2.13    1.05
   5   9 -29    0.83    0.77
  -5  -9  29   -0.00    0.69
   5   9 -30    0.84    0.85
  -5  -9  30    0.00    0.61
   5   9 -31    0.37    0.91
  -5  -9  31    0.42    0.66
   5   9 -32   -0.00    0.77
  -5  -9  32    1.29    0.96
   5   9 -33    0.34    0.90
  -5  -9  33    0.00    0.75
   5   9 -34    1.20    0.91
  -5  -9  34    0.54    0.92
   5   9 -35    0.00    0.83
  -5  -9  35   -0.00    0.76
  -5  -9  36    1.02    1.06
  -5  -9  37    2.71    1.38
  -5 -10   1    0.36    0.92
   5 -10  -2   -0.00    0.70
  -5 -10   2   -0.00    2.41
  -5 -10   2    0.50    0.92
   5 -10  -3   -0.00    0.58
  -5 -10   3   -0.00    2.30
  -5 -10   3   -0.00    0.76
   5 -10  -4    1.41    0.88
  -5 -10   4    1.48    2.10
  -5 -10   4   -0.00    0.75
   5 -10  -5    0.91    0.70
   5  10  -5    0.00    0.69
  -5 -10   5   -0.00    2.11
   5 -10  -6    6.70    1.91
   5  10  -6    4.21    1.89
  -5 -10   6   18.60    3.94
   5 -10  -7    0.37    0.70
   5  10  -7    0.36    0.73
  -5 -10   7    3.26    1.91
  -5  10   8    1.76    0.73
   5 -10  -8    0.62    0.78
   5  10  -8    0.88    0.85
  -5 -10   8    0.00    1.35
   5 -10  -9   -0.00    0.62
   5  10  -9    0.97    0.87
  -5 -10   9    0.00    1.40
   5 -10 -10   19.58    4.22
   5  10 -10   10.58    4.18
  -5 -10  10   25.75    4.99
   5 -10 -11    0.37    0.65
   5  10 -11    0.19    0.86
  -5 -10  11   -0.00    1.00
   5 -10 -12    0.11    0.59
   5  10 -12    0.00    0.70
  -5 -10  12    0.30    0.89
   5  10 -13    0.00    0.67
  -5 -10  13    0.07    0.75
   5  10 -14    6.34    1.94
  -5 -10  14    4.79    1.85
   5  10 -15    0.25    0.70
  -5 -10  15    0.22    0.80
  -5 -10  16    2.33    1.09
  -5 -10  17    0.59    0.72
   5  10 -18   -0.00    0.66
  -5 -10  18    0.00    0.53
   5  10 -19   -0.00    0.73
  -5 -10  19   -0.00    0.52
   5  10 -20    7.96    2.13
  -5 -10  20    4.35    1.62
   5  10 -21    0.00    0.65
  -5 -10  21    0.22    0.45
   5  10 -22    0.20    0.81
  -5 -10  22    1.13    0.65
   5  10 -23   -0.00    0.85
  -5 -10  23    0.05    0.53
   5  10 -24    1.51    1.06
  -5 -10  24    0.30    0.53
   5  10 -25    0.51    0.82
  -5 -10  25   -0.00    0.49
   5  10 -26    4.17    1.42
  -5 -10  26    0.33    0.69
   5  10 -27   -0.00    0.80
  -5 -10  27    0.00    0.58
   5  10 -28    0.09    0.78
  -5 -10  28   -0.00    0.61
   5  10 -29    0.32    0.89
  -5 -10  29    0.27    0.61
   5  10 -30    0.50    0.79
  -5 -10  30    0.22    0.81
   5  10 -31   -0.00    0.89
  -5 -10  31    0.16    0.67
   5  10 -32   -0.00    0.71
  -5 -10  32    0.46    0.83
   5  10 -33    0.41    0.92
  -5 -10  33    0.66    0.92
   5  10 -34    0.35    0.89
  -5 -10  34    1.62    1.09
  -5 -10  35   -0.00    0.80
  -5 -11   1    3.55    2.44
  -5 -11   1    2.15    1.12
  -5 -11   2   37.09    7.02
  -5 -11   2   18.41    5.63
  -5 -11   3    4.18    2.13
  -5 -11   3    1.55    1.17
  -5 -11   4    0.22    1.08
  -5 -11   4   -0.00    0.75
   5 -11  -5    0.00    0.73
  -5 -11   5    0.69    1.32
  -5 -11   5   -0.00    0.86
   5 -11  -6    2.27    1.01
  -5 -11   6    2.55    1.52
  -5 -11   6    0.72    0.85
   5 -11  -7    0.48    0.65
  -5 -11   7   -0.00    1.11
   5 -11  -8    7.15    2.08
  -5 -11   8    6.23    2.33
   5 -11  -9    2.19    0.97
  -5 -11   9    1.18    0.99
   5 -11 -10    0.05    0.60
  -5 -11  10    0.77    0.77
  -5 -11  11    0.00    0.64
  -5 -11  12    4.93    1.72
  -5 -11  13   -0.00    0.56
  -5 -11  14    4.46    1.57
  -5 -11  15    0.24    0.56
  -5 -11  16    2.54    1.11
  -5 -11  17   -0.00    0.49
   5  11 -18    3.04    1.49
  -5 -11  18    4.26    1.33
   5  11 -19    0.00    0.78
  -5 -11  19    0.35    0.57
   5  11 -20    0.35    0.63
  -5 -11  20    0.28    0.48
   5  11 -21    0.38    0.85
  -5 -11  21    0.92    0.71
   5  11 -22    4.25    1.53
  -5 -11  22    1.37    0.91
   5  11 -23    1.04    0.91
  -5 -11  23   -0.00    0.63
   5  11 -24    0.79    0.90
  -5 -11  24    0.39    0.69
   5  11 -25    0.04    0.71
  -5 -11  25    0.87    0.69
   5  11 -26   -0.00    0.81
  -5 -11  26    1.42    0.91
   5  11 -27   -0.00    0.82
  -5 -11  27    0.96    0.80
   5  11 -28    2.72    1.40
  -5 -11  28    3.63    1.37
   5  11 -29    0.02    0.73
  -5 -11  29    1.18    0.83
   5  11 -30    0.15    0.83
  -5 -11  30    0.12    0.69
   5  11 -31   -0.00    0.80
  -5 -11  31   -0.00    0.86
   5  11 -32    3.72    1.51
  -5 -11  32    1.03    1.03
   5  11 -33   -0.00    0.78
   5  11 -34   -0.00    0.87
   5 -12  -1    0.22    0.78
  -5 -12   1    0.51    1.27
  -5 -12   1   -0.00    0.80
   5 -12  -2    0.03    0.64
  -5 -12   2   -0.00    1.00
  -5 -12   2   -0.00    0.87
   5 -12  -3   -0.00    0.68
  -5 -12   3    2.02    1.22
  -5 -12   3    1.34    0.97
  -5 -12   5    1.63    1.18
  -5 -12   6    0.81    0.91
  -5 -12   7    0.00    0.71
   5 -12  -8    1.27    0.84
  -5 -12   8    1.02    0.96
  -5 -12   9    1.44    0.92
  -5 -12  10    4.61    1.57
  -5 -12  11    0.09    0.62
  -5 -12  12    0.52    0.67
  -5 -12  13   -0.00    0.47
  -5 -12  14    3.52    1.30
  -5 -12  15    0.70    0.67
  -5 -12  16    2.65    1.08
  -5 -12  17   -0.00    0.52
  -5 -12  18   -0.00    0.52
  -5 -12  19    0.31    0.48
  -5 -12  20    4.99    1.65
  -5 -12  21    0.03    0.52
  -5 -12  22    0.37    0.57
  -5 -12  23   -0.00    0.60
  -5 -12  24    0.80    0.73
  -5 -12  25    0.19    0.59
  -5 -12  26    0.51    0.68
  -5 -12  27    1.45    0.95
  -5 -12  28    0.10    0.65
  -5 -12  29    0.01    0.75
   5 -13  -1    2.46    1.31
  -5 -13   1    4.07    1.43
  -5 -13   1    4.10    1.61
   5 -13  -2    4.09    1.95
  -5 -13   2   15.74    2.65
   5 -13  -3    0.92    0.90
  -5 -13   3    1.58    0.88
   5 -13  -4    3.09    1.31
  -5 -13   4    2.65    1.16
   5 -13  -5    0.06    0.72
  -5 -13   5    0.00    0.62
   5 -13  -6    4.44    1.94
  -5 -13   6   10.37    2.24
  -5 -13   7    1.14    0.74
  -5 -13   8    2.81    1.20
  -5 -13   9    0.50    0.63
  -5 -13  10    0.30    0.59
  -5 -13  11    0.00    0.60
  -5 -13  12    4.47    1.50
  -5 -13  13    0.19    0.45
  -5 -13  14    0.36    0.60
  -5 -13  15   -0.00    0.54
  -5 -13  16    0.39    0.58
  -5 -13  17    0.95    0.69
  -5 -13  18    1.69    0.87
  -5 -13  19    0.88    0.64
  -5 -13  20    0.39    0.62
  -5 -13  21    0.00    0.52
  -5 -13  22    1.65    0.90
  -5 -13  23   -0.00    0.59
  -5 -13  24    0.13    0.64
  -5 -13  25    0.07    0.71
  -5 -13  26   -0.00    0.71
   5 -14  -1    1.16    0.89
  -5 -14   1    0.00    0.57
   5 -14  -2    1.03    0.92
  -5 -14   2   -0.00    0.59
   5 -14  -3    0.36    0.78
  -5 -14   3    1.06    0.76
   5 -14  -4    3.99    1.43
  -5 -14   4    2.71    1.18
   5 -14  -5    3.04    1.24
  -5 -14   5    2.75    1.09
  -5 -14   6    2.79    1.12
  -5 -14   7    1.06    0.77
  -5 -14   8   -0.00    0.55
  -5 -14   9    0.23    0.56
  -5 -14  10    2.05    0.95
  -5 -14  11    1.04    0.73
  -5 -14  12   -0.00    0.55
  -5 -14  13    1.11    0.71
  -5 -14  14    0.24    0.60
  -5 -14  15    0.89    0.74
  -5 -14  16    0.91    0.71
  -5 -14  17    0.55    0.63
  -5 -14  18    0.00    0.62
  -5 -14  19   -0.00    0.59
  -5 -14  20    0.41    0.67
  -5 -14  21    0.00    0.79
  -5 -14  22    0.71    0.90
  -5 -14  23    0.00    0.84
   5 -15  -1    0.36    0.69
  -5 -15   1    2.44    0.86
   5 -15  -2    0.07    0.75
  -5 -15   2    1.19    0.80
   5 -15  -3    0.45    0.74
  -5 -15   3    0.73    0.70
  -5 -15   4    0.14    0.55
  -5 -15   5   -0.00    0.51
  -5 -15   6    0.00    0.53
  -5 -15   7    0.68    0.77
  -5 -15   8    0.00    0.52
  -5 -15   9    0.44    0.57
  -5 -15  10    0.62    0.65
  -5 -15  11    0.16    0.56
  -5 -15  12    1.83    0.95
  -5 -15  13   -0.00    0.51
  -5 -15  14    0.26    0.54
  -5 -15  15   -0.00    0.58
  -5 -15  16   -0.00    0.57
  -5 -15  17    0.07    0.66
  -5 -15  18    0.66    0.76
  -5 -15  19    0.00    0.66
   5 -16  -1   -0.00    0.61
  -5 -16   1    0.06    0.60
  -5 -16   2    0.45    0.56
  -5 -16   3    0.11    0.46
  -5 -16   4   -0.00    0.59
  -5 -16   5    0.57    0.61
  -5 -16   6    0.00    0.50
  -5 -16   7    0.31    0.55
  -5 -16   8    0.15    0.53
  -5 -16   9   -0.00    0.47
  -5 -16  10    0.31    0.49
  -5 -16  11    0.00    0.65
  -5 -16  12    0.07    0.61
  -5 -16  13    0.44    0.57
  -5 -16  14   -0.00    0.61
  -5 -16  15    1.09    0.95
  -5 -17   1    1.12    0.76
  -5 -17   2    0.51    0.65
  -5 -17   3    1.94    0.92
  -5 -17   4   -0.00    0.58
  -5 -17   5    0.21    0.66
  -5 -17   6    1.12    0.75
  -5 -17   7    2.45    1.07
  -5 -17   8    0.11    0.56
  -5 -17   9   -0.00    0.54
  -5 -17  10   -0.00    0.69
  -5 -17  11    0.00    0.61
  -5 -18   1    0.37    0.52
  -5 -18   2    0.01    0.56
  -5 -18   3    0.00    0.62
  -5 -18   4    0.24    0.67
  -5 -18   5   -0.00    0.60
  -5 -18   6   -0.00    0.57
  -5 -18   7    0.37    0.71
  -4   0   1   -0.00    0.44
  -4   0   1   -0.00    0.55
   4   0  -1   -0.00    0.53
   4   0  -1   -0.00    0.44
  -4   0   2    4.75    1.09
  -4   0   2    2.25    0.97
   4   0  -2    2.55    0.96
   4   0  -2    3.11    1.04
  -4   0   3    0.16    0.50
  -4   0   3    0.00    0.40
   4   0  -3   -0.00    0.48
   4   0  -3   -0.00    0.50
  -4   0   4  183.44   36.89
  -4   0   4  211.34   36.99
   4   0  -4  110.86   36.77
   4   0  -4  194.54   36.97
  -4   0   5    0.19    0.47
  -4   0   5    0.29    0.48
   4   0  -5   -0.00    0.42
   4   0  -5    0.50    0.52
  -4   0   6  110.11   24.26
  -4   0   6   93.92   24.27
   4   0  -6   98.90   24.24
   4   0  -6  122.22   24.36
  -4   0   7   -0.00    0.37
  -4   0   7    0.06    0.49
   4   0  -7   -0.00    0.40
   4   0  -7    0.26    0.50
  -4   0   8  509.90  108.15
  -4   0   8  460.84  108.19
   4   0  -8  469.58  108.14
   4   0  -8  438.52  108.15
  -4   0   9   -0.00    0.38
  -4   0   9    0.17    0.50
   4   0  -9    0.09    0.40
   4   0  -9   -0.00    0.48
  -4   0  10    3.65    1.12
   4   0 -10    3.89    1.18
   4   0 -10    4.34    1.26
  -4   0  11    0.12    0.41
   4   0 -11   -0.00    0.48
   4   0 -11    0.13    0.51
  -4   0  12    1.80    0.74
   4   0 -12    1.74    0.80
   4   0 -12    3.68    0.96
  -4   0  13    0.06    0.41
   4   0 -13    0.00    0.48
   4   0 -13   -0.00    0.64
  -4   0  14  238.12   53.60
  -4   0  14  237.14   53.96
   4   0 -14  222.69   53.67
  -4   0  15   -0.00    0.40
   4   0 -15    0.45    0.57
  -4   0  16    5.30    1.50
   4   0 -16    5.72    1.61
  -4   0  17   -0.00    3.74
  -4   0  17    0.20    0.41
   4   0 -17    0.20    0.46
  -4   0  18    0.77    5.81
  -4   0  18   25.66    5.03
  -4   0  19    2.14    2.00
  -4   0  19    0.32    0.46
  -4   0  20   66.69    8.24
  -4   0  20   23.61    6.64
  -4   0  21    0.00    0.79
  -4   0  21   -0.00    0.43
   4   0 -21   -0.00    0.59
  -4   0  22    4.52    1.29
  -4   0  22    4.21    1.14
   4   0 -22    1.76    1.14
  -4   0  23    0.14    0.52
  -4   0  23    0.38    0.47
  -4   0  24    4.09    1.25
  -4   0  24    4.23    1.29
  -4   0  25   -0.00    0.33
  -4   0  26   11.01    2.78
  -4   0  27   -0.00    0.38
   4   0 -27   -0.00    0.58
   4   0 -28    3.41    1.19
   4   0 -29    0.08    0.47
   4   0 -30    6.31    1.85
   4   0 -31   -0.00    0.53
   4   0 -32   -0.00    0.48
   4   0 -33   -0.00    0.51
   4   0 -34    0.60    0.66
   4   0 -35   -0.00    0.54
   4   0 -36    4.58    1.52
   4   0 -37    0.31    0.64
   4   0 -38    0.76    0.63
   4   0 -39    0.00    0.55
  -4   1   1    2.85    0.99
  -4   1   1    3.50    1.05
   4  -1  -1    3.08    1.09
   4  -1  -1    2.99    1.01
   4   1  -1    4.57    1.02
   4   1  -1    2.93    1.00
  -4  -1   1    3.37    0.96
  -4  -1   1    1.37    0.93
  -4   1   2  162.10   37.87
  -4   1   2  170.83   37.92
   4  -1  -2  144.93   37.85
   4  -1  -2  156.58   37.88
   4   1  -2  163.07   37.84
   4   1  -2  165.40   37.91
  -4  -1   2  174.72   37.87
  -4  -1   2  180.94   37.94
  -4   1   3    5.81    1.30
  -4   1   3    4.04    1.26
   4  -1  -3    3.80    1.22
   4  -1  -3    4.22    1.25
   4   1  -3    4.42    1.20
   4   1  -3    3.74    1.24
  -4  -1   3    4.60    1.21
  -4  -1   3    3.00    1.21
  -4   1   4   -0.00    0.48
  -4   1   4   -0.00    0.50
   4  -1  -4   -0.00    0.42
   4  -1  -4    0.00    0.49
   4   1  -4   -0.00    0.37
   4   1  -4    0.06    0.49
  -4  -1   4    0.17    0.43
  -4  -1   4    0.45    0.51
  -4   1   5    2.80    0.82
  -4   1   5    1.25    0.75
   4  -1  -5    2.08    0.76
   4  -1  -5    1.26    0.75
   4   1  -5    2.38    0.76
   4   1  -5    2.66    0.85
  -4  -1   5    3.05    0.78
  -4  -1   5    1.40    0.81
  -4   1   6   66.85   17.05
  -4   1   6   74.02   17.09
   4  -1  -6   63.94   17.02
   4  -1  -6   80.38   17.13
   4   1  -6   81.51   17.11
   4   1  -6   73.63   17.12
  -4  -1   6   68.00   17.04
  -4  -1   6   94.41   17.21
  -4   1   7    7.44    1.96
   4  -1  -7    7.92    1.94
   4  -1  -7    6.13    1.95
   4   1  -7    8.90    2.02
   4   1  -7    5.93    1.99
  -4  -1   7    8.44    1.96
  -4  -1   7    8.05    2.05
  -4   1   8  191.72   44.72
   4  -1  -8  179.27   44.69
   4  -1  -8  204.53   44.80
   4   1  -8  200.53   44.79
   4   1  -8  165.81   44.74
  -4  -1   8  210.34   44.75
  -4  -1   8  223.67   44.90
  -4   1   9    0.06    0.44
   4  -1  -9    0.06    0.42
   4  -1  -9   -0.00    0.55
   4   1  -9   -0.00    0.53
   4   1  -9    0.44    0.56
  -4  -1   9    0.06    0.40
  -4  -1   9    0.79    0.58
  -4   1  10   94.34   20.53
  -4   1  10   90.86   20.57
   4  -1 -10   84.22   20.51
   4   1 -10   83.99   20.59
   4   1 -10   92.33   20.63
  -4  -1  10   86.90   20.54
  -4  -1  10   87.96   20.63
  -4   1  11   30.26    6.22
  -4   1  11   26.39    6.25
   4  -1 -11   27.47    6.22
   4   1 -11   26.16    6.30
   4   1 -11   24.31    6.30
  -4  -1  11   23.76    6.20
  -4  -1  11   23.98    6.29
  -4   1  12   72.55   16.91
  -4   1  12   70.24   16.95
   4  -1 -12   73.84   16.95
   4   1 -12   69.69   17.01
   4   1 -12   75.68   17.05
  -4  -1  12   71.74   16.94
  -4  -1  12   78.21   17.07
  -4   1  13   17.87    4.21
  -4   1  13   18.19    4.26
   4  -1 -13   16.43    4.24
   4   1 -13   16.54    4.32
   4   1 -13   18.28    4.39
  -4  -1  13   22.33    4.32
  -4  -1  13   13.57    4.28
  -4   1  14    0.11    0.36
  -4   1  14   -0.00    0.42
   4  -1 -14    0.03    0.42
   4   1 -14    0.38    0.49
   4   1 -14    0.55    0.60
  -4  -1  14    0.03    0.41
  -4   1  15    6.36    1.44
   4  -1 -15    5.70    1.48
   4  -1 -15    4.44    1.46
   4   1 -15    4.58    1.53
   4   1 -15    3.65    1.53
  -4  -1  15    5.54    1.49
  -4   1  16   46.06    9.91
   4  -1 -16   43.25    9.98
   4  -1 -16   44.72   10.01
   4   1 -16   40.53   10.09
   4   1 -16   48.13   10.12
  -4  -1  16   -0.00   10.52
  -4  -1  16   45.50    9.98
  -4   1  17    0.42    0.39
   4  -1 -17    0.39    0.46
   4  -1 -17    0.57    0.52
   4   1 -17   -0.00    0.63
  -4  -1  17    1.19    3.05
  -4  -1  17    0.00    0.41
  -4   1  18   -0.00    8.42
  -4   1  18   47.65    7.87
   4  -1 -18   44.05    8.02
   4  -1 -18   42.01    7.99
   4   1 -18   50.10    8.15
  -4  -1  18   -0.00    7.84
  -4  -1  18   48.39    7.99
  -4   1  19   -0.00    2.58
  -4   1  19    2.89    0.90
   4  -1 -19    2.19    1.03
   4   1 -19    2.07    1.07
  -4  -1  19   11.06    2.48
  -4  -1  19    4.06    1.08
  -4   1  20    0.72    2.02
  -4   1  20    4.68    1.41
   4  -1 -20    6.98    1.63
   4   1 -20    4.09    1.58
  -4  -1  20    6.87    2.10
  -4  -1  20    6.41    1.56
  -4   1  21    3.55    1.33
  -4   1  21    1.35    0.59
   4  -1 -21    0.81    0.64
   4   1 -21    0.72    0.77
  -4  -1  21    0.82    0.80
  -4  -1  21    1.18    0.68
  -4   1  22   69.14   10.41
  -4   1  22   35.93    9.93
   4  -1 -22   35.70   10.05
  -4  -1  22   47.78   10.16
  -4  -1  22   43.02   10.06
  -4   1  23    0.92    0.70
  -4   1  23    1.57    0.65
  -4  -1  23    2.52    0.84
  -4  -1  23    1.63    0.78
  -4   1  24    1.18    0.61
  -4  -1  24    1.67    0.69
  -4  -1  24    2.19    0.83
  -4   1  25    3.27    0.94
   4   1 -25    2.70    1.12
  -4  -1  25    2.62    0.96
   4   1 -26    8.58    1.61
  -4  -1  26    2.22    1.01
   4   1 -27    0.93    0.65
  -4  -1  27    0.33    0.48
   4  -1 -28    9.70    2.02
   4   1 -28    5.73    1.91
  -4  -1  28    5.55    1.81
   4  -1 -29    0.30    0.48
   4  -1 -30   -0.00    0.47
   4   1 -30    0.40    0.58
   4  -1 -31    0.53    0.60
   4   1 -31    1.11    0.69
   4  -1 -32    5.67    1.72
   4   1 -32    5.90    1.78
   4  -1 -33   -0.00    0.59
   4   1 -33    0.43    0.60
   4  -1 -34    1.29    0.71
   4   1 -34    0.64    0.71
   4  -1 -35    0.25    0.59
   4   1 -35   -0.00    0.52
   4  -1 -36    3.23    1.07
   4   1 -36    1.77    0.95
   4  -1 -37   -0.00    0.51
   4   1 -37   -0.00    0.61
   4  -1 -38    2.15    0.89
   4   1 -38    1.38    0.88
   4  -1 -39   -0.00    0.51
   4   1 -39    1.09    0.79
   4  -1 -40    0.76    0.63
  -4   2   1   10.23    2.90
  -4   2   1   11.42    2.95
   4  -2  -1   10.32    2.93
   4  -2  -1   14.42    3.00
   4   2  -1   10.64    2.88
   4   2  -1    9.89    2.92
  -4  -2   1   14.22    2.93
  -4  -2   1   13.35    2.99
  -4   2   2   33.73    8.42
  -4   2   2   34.51    8.45
   4  -2  -2   30.71    8.42
   4  -2  -2   30.58    8.42
   4   2  -2   39.16    8.44
   4   2  -2   34.50    8.46
  -4  -2   2   56.30    8.51
  -4  -2   2   32.09    8.44
  -4   2   3    3.26    0.92
  -4   2   3    2.26    0.84
   4  -2  -3    2.67    0.92
   4  -2  -3    2.09    0.88
   4   2  -3    2.00    0.78
   4   2  -3    3.68    1.01
  -4  -2   3    2.46    0.83
  -4  -2   3    1.90    0.91
  -4   2   4  271.36   65.01
  -4   2   4  282.58   65.03
   4  -2  -4  284.73   65.04
   4  -2  -4  285.05   65.04
   4   2  -4  286.10   65.03
   4   2  -4  297.18   65.07
  -4  -2   4  266.57   64.98
  -4  -2   4  293.33   65.09
  -4   2   5    5.03    1.42
  -4   2   5    5.66    1.45
   4  -2  -5    2.99    1.38
   4  -2  -5    7.61    1.54
   4   2  -5    6.33    1.51
   4   2  -5    7.41    1.59
  -4  -2   5    4.29    1.37
  -4  -2   5    4.34    1.48
  -4   2   6    3.03    0.98
   4  -2  -6    3.93    0.95
   4  -2  -6    3.31    0.99
   4   2  -6    3.18    0.97
   4   2  -6    2.48    1.00
  -4  -2   6    1.49    0.84
  -4  -2   6    2.84    1.08
  -4   2   7   60.11   13.82
   4  -2  -7   79.72   13.87
   4  -2  -7   55.45   13.83
   4   2  -7   50.63   13.84
   4   2  -7   56.58   13.88
  -4  -2   7   57.03   13.81
  -4  -2   7   56.38   13.92
  -4   2   8  132.64   30.53
  -4   2   8  132.51   30.52
   4  -2  -8  136.04   30.51
   4   2  -8  136.55   30.62
   4   2  -8  125.55   30.60
  -4  -2   8  131.46   30.54
  -4  -2   8  127.58   30.64
  -4   2   9   33.04    5.51
  -4   2   9   31.59    5.47
   4  -2  -9   32.13    5.45
   4   2  -9   31.34    5.61
   4   2  -9   28.73    5.59
  -4  -2   9    7.24    5.28
  -4  -2   9   35.42    5.70
  -4   2  10    8.06    2.45
  -4   2  10   11.94    2.48
   4  -2 -10   10.75    2.44
   4   2 -10    7.91    2.52
   4   2 -10   11.76    2.64
  -4  -2  10    8.25    2.47
  -4  -2  10   10.24    2.61
  -4   2  11    9.31    2.38
  -4   2  11    9.99    2.40
   4  -2 -11    9.42    2.35
   4  -2 -11    7.32    2.38
   4   2 -11    9.25    2.53
   4   2 -11   10.42    2.58
  -4  -2  11    9.92    2.45
  -4  -2  11   11.15    2.60
  -4   2  12    0.17    0.46
  -4   2  12    0.47    0.49
   4  -2 -12    0.39    0.40
   4  -2 -12    0.00    0.49
   4   2 -12    0.94    0.65
   4   2 -12    0.22    0.63
  -4  -2  12    0.50    0.53
  -4  -2  12    0.00    0.55
  -4   2  13    2.29    0.94
  -4   2  13    3.46    0.94
   4  -2 -13    2.52    0.93
   4  -2 -13    5.02    1.09
   4   2 -13    3.47    1.19
   4   2 -13    2.19    1.10
  -4  -2  13    3.32    1.05
  -4  -2  13    3.17    1.19
  -4   2  14  126.39   27.02
  -4   2  14  121.33   27.08
   4  -2 -14   99.73   26.99
   4  -2 -14  103.25   27.01
   4   2 -14  122.08   27.28
   4   2 -14  123.05   27.22
  -4  -2  14  140.33   27.17
  -4   2  15   10.75    2.14
   4  -2 -15    8.28    2.13
   4  -2 -15    6.79    2.12
   4   2 -15    8.41    2.33
   4   2 -15    7.27    2.29
  -4  -2  15    2.43    4.33
  -4  -2  15    8.15    2.19
  -4   2  16    2.58    0.84
   4  -2 -16    2.56    0.88
   4  -2 -16    3.10    0.97
   4   2 -16    2.42    1.09
  -4  -2  16   -0.00    2.96
  -4  -2  16    2.88    0.98
  -4   2  17    0.36    0.41
   4  -2 -17    0.55    0.48
   4  -2 -17    0.42    0.47
   4   2 -17    0.64    0.66
  -4  -2  17    0.59    1.91
  -4  -2  17    0.49    0.46
  -4   2  18   24.57    4.75
   4  -2 -18   23.27    4.84
   4  -2 -18   17.17    4.77
   4   2 -18   10.78    4.80
  -4  -2  18   23.50    4.90
  -4   2  19    0.82    5.93
  -4   2  19   23.09    4.83
   4  -2 -19   19.99    4.91
   4  -2 -19   18.11    4.87
   4   2 -19   20.64    5.10
  -4  -2  19   52.60    6.29
  -4  -2  19   16.92    4.90
  -4   2  20    1.01    2.51
  -4   2  20    4.57    1.50
   4  -2 -20    7.35    1.71
   4   2 -20    7.10    1.88
  -4  -2  20    8.77    2.08
  -4  -2  20    6.04    1.67
  -4   2  21    1.56    1.41
  -4   2  21    0.00    0.32
   4  -2 -21    0.70    0.54
   4   2 -21    0.37    0.63
  -4  -2  21    0.15    0.59
  -4  -2  21    0.29    0.51
  -4   2  22    3.12    1.17
  -4   2  22    3.20    0.87
   4  -2 -22    1.60    0.90
  -4  -2  22    2.48    0.95
  -4   2  23    0.10    0.48
   4   2 -23    0.41    0.68
  -4  -2  23   -0.00    0.47
  -4   2  24   19.96    4.53
   4   2 -24   20.07    4.76
  -4  -2  24   16.59    4.56
   4   2 -25    2.13    0.97
  -4  -2  25    2.57    0.90
   4   2 -26   11.18    2.51
  -4  -2  26    7.42    2.24
   4   2 -27   -0.00    0.60
  -4  -2  27    0.50    0.47
   4   2 -28    8.40    2.08
  -4  -2  28    6.03    1.92
   4   2 -29    3.82    1.38
   4  -2 -30   10.75    2.93
   4   2 -30   12.58    3.12
   4  -2 -31   -0.00    0.35
   4   2 -31    1.04    0.73
   4  -2 -32    0.12    0.46
   4   2 -32    0.18    0.51
   4  -2 -33    0.00    0.47
   4   2 -33    1.30    0.75
   4  -2 -34    1.61    0.76
   4   2 -34    1.48    0.95
   4  -2 -35    1.78    0.76
   4   2 -35    0.77    0.81
   4  -2 -36    1.09    0.64
   4   2 -36    1.01    0.82
   4  -2 -37    0.43    0.51
   4   2 -37   -0.00    0.60
   4  -2 -38    0.45    0.47
   4   2 -38    1.35    0.85
   4  -2 -39   -0.00    0.52
   4   2 -39   -0.00    0.58
   4  -2 -40    1.89    0.91
  -4   3   1    5.74    1.65
  -4   3   1    7.39    1.75
   4  -3  -1    6.46    1.72
   4  -3  -1    5.13    1.68
   4   3  -1    8.94    1.77
   4   3  -1    7.21    1.76
  -4  -3   1    5.67    1.62
  -4  -3   1    4.03    1.63
  -4   3   2   51.69    6.69
  -4   3   2   11.59    6.38
   4  -3  -2   53.29    6.75
   4  -3  -2   53.88    6.76
   4   3  -2   52.88    6.74
   4   3  -2    8.48    6.35
  -4  -3   2   52.20    6.66
  -4  -3   2   49.82    6.78
  -4   3   3    0.68    0.60
  -4   3   3    1.45    0.66
   4  -3  -3    0.88    0.64
   4  -3  -3    0.89    0.61
   4   3  -3    0.00    0.59
   4   3  -3    1.70    0.68
  -4  -3   3    1.71    0.65
  -4  -3   3    2.88    0.88
  -4   3   4    1.08    0.78
  -4   3   4    1.82    0.86
   4  -3  -4    3.14    0.97
   4  -3  -4    4.29    1.00
   4   3  -4    2.57    0.93
   4   3  -4    2.29    0.89
  -4  -3   4    3.40    0.87
  -4  -3   4    3.01    1.09
  -4   3   5    7.11    1.91
   4  -3  -5    6.96    1.94
   4  -3  -5    8.45    1.94
   4   3  -5    8.15    2.01
   4   3  -5    5.33    1.91
  -4  -3   5    7.15    1.91
  -4  -3   5    7.41    2.03
  -4   3   6    8.89    1.73
   4  -3  -6    8.51    1.74
   4   3  -6    7.55    1.78
   4   3  -6    8.69    1.83
  -4  -3   6    2.04    1.53
  -4  -3   6   10.16    2.00
  -4   3   7   81.81   18.73
  -4   3   7   77.31   18.72
   4  -3  -7   75.64   18.72
   4   3  -7  106.32   18.94
   4   3  -7   73.12   18.80
  -4  -3   7   83.28   18.77
  -4  -3   7   77.37   18.86
  -4   3   8   14.67    3.33
  -4   3   8   14.66    3.32
   4  -3  -8   12.10    3.29
   4   3  -8   11.41    3.39
   4   3  -8   13.54    3.45
  -4  -3   8   15.01    3.39
  -4  -3   8   12.68    3.44
  -4   3   9    0.09    0.41
  -4   3   9    0.00    0.40
   4  -3  -9    0.16    0.46
   4  -3  -9    0.00    0.51
   4   3  -9    0.13    0.54
   4   3  -9    0.08    0.61
  -4  -3   9    0.09    0.50
  -4  -3   9    0.00    0.62
  -4   3  10   35.16    8.41
  -4   3  10   36.88    8.39
   4  -3 -10   41.10    8.41
   4  -3 -10   32.71    8.42
   4   3 -10   32.46    8.54
   4   3 -10   33.23    8.56
  -4  -3  10   39.85    8.53
  -4  -3  10   32.23    8.55
  -4   3  11   59.23   14.18
  -4   3  11   61.86   14.16
   4  -3 -11   58.89   14.14
   4  -3 -11   55.87   14.19
   4   3 -11   55.52   14.34
   4   3 -11   70.00   14.43
  -4  -3  11   72.63   14.34
  -4  -3  11   61.21   14.38
  -4   3  12   42.68   11.43
  -4   3  12   51.06   11.43
   4  -3 -12   51.11   11.42
   4  -3 -12   46.30   11.47
   4   3 -12   47.54   11.66
   4   3 -12   47.26   11.63
  -4  -3  12   58.72   11.62
  -4  -3  12   51.66   11.69
  -4   3  13   23.09    3.81
  -4   3  13   13.05    3.62
   4  -3 -13   13.56    3.64
   4  -3 -13   15.65    3.73
   4   3 -13   16.71    3.97
   4   3 -13   16.17    3.93
  -4  -3  13   -0.00    5.59
  -4  -3  13   14.17    3.79
  -4  -3  13   17.40    3.98
  -4   3  14    0.86    0.56
  -4   3  14    1.07    0.45
   4  -3 -14    1.18    0.49
   4  -3 -14    1.71    0.63
   4   3 -14    0.55    0.75
   4   3 -14   -0.00    0.74
  -4  -3  14   -0.00    3.24
  -4  -3  14    0.97    0.60
  -4   3  15    7.47    1.87
   4  -3 -15    8.41    1.88
   4  -3 -15    5.95    1.86
   4   3 -15    7.13    2.10
  -4  -3  15    3.04    3.32
  -4  -3  15    7.65    2.02
  -4   3  16   51.15    8.23
   4  -3 -16   45.01    8.20
   4  -3 -16   42.26    8.22
   4   3 -16   40.94    8.45
  -4  -3  16    0.04    8.16
  -4  -3  16   42.85    8.36
  -4   3  17    4.78    1.04
   4  -3 -17    2.06    0.89
   4   3 -17    4.40    1.34
  -4  -3  17   14.26    2.91
  -4  -3  17    2.04    1.07
  -4   3  18    8.51    1.99
   4  -3 -18    9.23    2.04
   4  -3 -18    4.98    1.95
   4   3 -18    9.98    2.39
  -4  -3  18   12.29    2.83
   4  -3 -19    0.97    0.52
   4  -3 -19    0.34    0.50
   4   3 -19    0.29    0.77
  -4  -3  19    0.85    0.91
  -4   3  20   -0.00    2.62
  -4   3  20    1.71    0.76
   4  -3 -20    2.78    0.85
   4  -3 -20    1.72    0.79
   4   3 -20    2.58    1.19
  -4  -3  20    3.83    1.18
  -4   3  21   -0.00    2.04
  -4   3  21    7.46    1.73
   4  -3 -21    6.30    1.80
   4   3 -21    8.69    2.03
  -4  -3  21    8.79    2.02
  -4   3  22   23.58    3.53
   4  -3 -22   10.15    2.94
   4   3 -22   11.97    3.12
  -4  -3  22    9.21    2.97
   4   3 -23    9.33    2.16
  -4  -3  23    5.66    1.89
   4   3 -24    0.26    0.54
  -4  -3  24    0.10    0.38
   4   3 -25    2.00    0.92
   4   3 -26    2.31    0.99
   4   3 -27    0.62    0.79
   4   3 -28   10.94    3.00
   4   3 -29    1.03    0.79
  -4  -3  29    1.26    0.73
   4   3 -30    3.99    1.29
  -4  -3  30    2.71    1.13
   4  -3 -31    1.21    0.61
   4   3 -31    2.38    0.94
  -4  -3  31    1.35    0.80
   4  -3 -32    4.58    1.45
   4   3 -32    6.35    1.84
   4  -3 -33    1.55    0.61
   4   3 -33    0.00    0.70
   4  -3 -34   -0.00    0.43
   4   3 -34   -0.00    0.74
   4  -3 -35   -0.00    0.43
   4   3 -35   -0.00    0.62
   4  -3 -36    0.00    0.51
   4   3 -36    1.94    0.87
   4  -3 -37    0.48    0.51
   4   3 -37    0.25    0.62
   4  -3 -38    0.47    0.51
   4   3 -38    0.61    0.68
   4  -3 -39   -0.00    0.46
   4   3 -39    0.00    0.63
   4  -3 -40    0.05    0.46
  -4   4   1    9.03    1.99
  -4   4   1    8.80    2.02
   4  -4  -1   10.07    2.06
   4  -4  -1   13.42    2.16
   4   4  -1   11.62    2.10
   4   4  -1   15.40    2.23
  -4  -4   1    9.79    1.98
  -4  -4   1    0.00    1.78
  -4   4   2   23.64    5.83
  -4   4   2   25.52    5.88
   4  -4  -2   22.22    5.86
   4  -4  -2   23.11    5.86
   4   4  -2   24.35    5.90
   4   4  -2   24.78    5.89
  -4  -4   2   24.81    5.83
  -4  -4   2   27.43    5.98
  -4   4   3   12.25    2.76
  -4   4   3    8.30    2.69
   4  -4  -3    8.59    2.72
   4  -4  -3   14.78    2.84
   4   4  -3   12.96    2.86
   4   4  -3   11.66    2.80
  -4  -4   3    9.92    2.72
  -4  -4   3   10.52    2.87
  -4   4   4   83.56   12.81
   4  -4  -4   52.50   12.70
   4  -4  -4   46.72   12.68
   4   4  -4   61.70   12.82
   4   4  -4   48.17   12.72
  -4  -4   4   48.92   12.68
  -4  -4   4   48.38   12.78
  -4   4   5    1.49    0.65
   4  -4  -5    1.22    0.71
   4  -4  -5    1.91    0.67
   4   4  -5    0.23    0.64
   4   4  -5    0.00    0.58
  -4  -4   5    0.70    0.55
  -4  -4   5    0.74    0.74
  -4   4   6   12.10    3.16
  -4   4   6   15.27    3.21
   4  -4  -6   11.10    3.18
   4   4  -6   11.54    3.28
   4   4  -6   12.25    3.30
  -4  -4   6   13.85    3.25
  -4  -4   6   14.33    3.41
  -4   4   7    1.20    0.61
  -4   4   7    1.57    0.60
   4  -4  -7    0.81    0.67
   4   4  -7    0.81    0.68
   4   4  -7    0.00    0.70
  -4  -4   7    0.88    0.64
  -4  -4   7    3.88    1.04
  -4   4   8   24.32    4.41
  -4   4   8   17.43    4.32
   4  -4  -8   16.10    4.34
   4  -4  -8   14.99    4.33
   4   4  -8   21.96    4.58
   4   4  -8   15.91    4.46
  -4  -4   8   17.82    4.52
  -4   4   9   60.12   11.32
  -4   4   9   30.96   11.18
   4  -4  -9   43.86   11.26
   4  -4  -9   60.05   11.36
   4   4  -9   50.18   11.49
   4   4  -9   59.40   11.55
  -4  -4   9   61.71   11.46
  -4  -4   9   55.90   11.53
  -4   4  10   40.17    8.25
  -4   4  10   39.15    8.21
   4  -4 -10   41.47    8.26
   4  -4 -10   32.48    8.24
   4   4 -10   49.92    8.64
   4   4 -10   15.59    8.22
  -4  -4  10   44.42    8.43
  -4  -4  10   30.88    8.40
  -4   4  11    5.90    1.23
  -4   4  11    6.08    1.15
   4  -4 -11    4.95    1.17
   4  -4 -11    1.12    1.04
   4   4 -11    3.26    1.41
   4   4 -11    3.72    1.34
  -4  -4  11    3.72    4.69
  -4  -4  11    4.33    1.29
  -4  -4  11    7.18    1.56
  -4   4  12    8.37    2.17
  -4   4  12    9.61    2.13
   4  -4 -12    9.95    2.17
   4  -4 -12    6.81    2.16
   4   4 -12    7.61    2.38
   4   4 -12    7.40    2.38
  -4  -4  12    1.89    4.17
  -4  -4  12    8.92    2.32
  -4  -4  12    9.79    2.49
  -4   4  13   19.80    3.96
  -4   4  13   16.69    3.85
   4  -4 -13   14.45    3.87
   4  -4 -13   16.66    3.96
   4   4 -13   17.66    4.21
  -4  -4  13    0.24    4.82
  -4  -4  13   16.66    4.08
  -4   4  14   49.32   10.20
  -4   4  14   43.55   10.11
   4  -4 -14   60.64   10.20
   4  -4 -14   44.57   10.21
   4   4 -14   51.17   10.51
  -4  -4  14    2.04   10.30
  -4  -4  14   45.50   10.35
  -4   4  15   16.41    3.98
   4  -4 -15   16.31    3.95
   4  -4 -15   17.21    4.03
   4   4 -15   16.02    4.23
  -4   4  16    4.80    1.22
   4  -4 -16    3.66    1.14
   4  -4 -16    3.93    1.23
   4   4 -16    5.92    1.59
  -4  -4  16    4.74    2.12
  -4   4  17    0.78    0.43
   4  -4 -17    0.51    0.43
   4  -4 -17    0.47    0.44
   4   4 -17    1.01    0.75
  -4  -4  17    0.00    1.07
  -4   4  18   21.71    4.59
   4  -4 -18   15.51    4.53
   4  -4 -18   19.33    4.61
   4   4 -18   16.09    4.76
   4   4 -18   21.66    4.93
  -4  -4  18   31.68    5.29
  -4   4  19   13.94    2.85
   4  -4 -19    9.12    2.79
   4  -4 -19   11.97    2.86
   4   4 -19   11.39    3.14
  -4  -4  19   11.84    3.14
   4  -4 -20   10.79    2.61
   4  -4 -20    8.08    2.57
   4   4 -20   13.89    3.04
  -4  -4  20   13.06    2.89
  -4   4  21    1.87    2.05
   4  -4 -21    3.16    0.97
   4   4 -21    3.12    1.20
  -4  -4  21    2.64    1.03
   4  -4 -22    1.32    0.62
   4   4 -22    0.57    0.74
   4   4 -23    5.77    1.82
   4   4 -24    5.41    1.75
   4   4 -25    9.16    2.60
   4   4 -26    9.98    2.17
  -4  -4  26    4.88    1.75
   4   4 -27   -0.00    0.61
  -4  -4  27   -0.00    0.44
   4   4 -28    4.79    1.82
  -4  -4  28    7.18    1.83
   4   4 -29    1.18    0.82
  -4  -4  29    2.38    0.91
   4   4 -30    1.15    0.85
  -4  -4  30    0.89    0.76
   4   4 -31    0.91    0.84
  -4  -4  31   -0.00    0.49
   4  -4 -32   -0.00    0.32
   4   4 -32    0.00    0.60
  -4  -4  32   -0.00    0.73
   4  -4 -33    0.30    0.40
   4   4 -33    0.59    0.70
   4  -4 -34    1.57    0.64
   4   4 -34    0.65    0.75
   4  -4 -35    0.60    0.47
   4   4 -35    0.54    0.66
   4  -4 -36    1.59    0.76
   4   4 -36    2.13    1.12
   4  -4 -37    0.44    0.46
   4   4 -37    0.23    0.71
   4  -4 -38    0.31    0.41
   4   4 -38    0.32    0.77
   4  -4 -39    0.43    0.46
   4  -4 -40    1.03    0.59
  -4   5   1   13.99    3.38
  -4   5   1   13.33    3.42
   4  -5  -1   14.13    3.44
   4  -5  -1   14.41    3.46
   4   5  -1   14.91    3.47
   4   5  -1   15.15    3.47
  -4  -5   1   11.68    3.35
  -4  -5   1   11.74    3.45
  -4   5   2   50.92   11.59
  -4   5   2   41.85   11.58
   4  -5  -2   45.19   11.60
   4  -5  -2   56.43   11.68
   4   5  -2   45.52   11.65
   4   5  -2   47.55   11.63
  -4  -5   2   50.88   11.60
  -4  -5   2   65.75   11.85
  -4   5   3   26.52    6.73
   4  -5  -3   27.81    6.79
   4  -5  -3   26.49    6.79
   4   5  -3   36.98    6.98
   4   5  -3   25.46    6.80
  -4  -5   3   31.97    6.83
  -4  -5   3   27.20    6.89
  -4   5   4    8.24    1.64
   4  -5  -4    5.21    1.58
   4  -5  -4    4.57    1.56
   4   5  -4    4.65    1.66
   4   5  -4    4.72    1.65
  -4  -5   4    5.67    1.61
  -4  -5   4    6.18    1.76
  -4   5   5    6.13    2.00
  -4   5   5    7.80    2.07
   4  -5  -5    7.16    2.07
   4  -5  -5    6.33    2.07
   4   5  -5   12.15    2.37
   4   5  -5    8.48    2.20
  -4  -5   5    7.91    2.11
  -4  -5   5   12.20    2.39
  -4   5   6   14.03    3.00
  -4   5   6   15.02    3.05
   4  -5  -6   13.06    3.03
   4   5  -6   19.12    3.36
   4   5  -6   18.12    3.27
  -4  -5   6    4.35    2.88
  -4  -5   6   15.96    3.28
  -4   5   7   41.25    9.14
  -4   5   7   44.87    9.17
   4  -5  -7   36.14    9.14
   4   5  -7   29.58    9.23
   4   5  -7   38.48    9.29
  -4  -5   7   37.39    9.23
  -4  -5   7   43.86    9.36
  -4   5   8    7.35    1.69
  -4   5   8    5.30    1.63
   4  -5  -8    6.13    1.70
   4  -5  -8    4.85    1.66
   4   5  -8    8.47    2.02
   4   5  -8    7.46    1.90
  -4  -5   8    6.75    1.81
  -4  -5   8    5.81    1.87
  -4   5   9    4.89    1.28
  -4   5   9    3.96    1.22
   4  -5  -9    5.76    1.35
   4  -5  -9    4.05    1.29
   4   5  -9    3.60    1.49
   4   5  -9    4.32    1.45
  -4  -5   9    3.66    5.99
  -4  -5   9    3.49    1.35
  -4  -5   9    6.65    1.66
  -4   5  10    5.86    1.49
   4  -5 -10    5.53    1.53
   4  -5 -10    6.15    1.54
   4   5 -10    4.85    1.75
   4   5 -10    5.83    1.78
  -4  -5  10    0.12    4.31
  -4  -5  10    6.03    1.68
  -4  -5  10    3.81    1.64
  -4   5  11   74.20   10.39
  -4   5  11   45.90   10.20
   4  -5 -11   48.41   10.29
   4  -5 -11   43.88   10.29
   4   5 -11   48.34   10.53
  -4  -5  11    0.00   10.35
  -4  -5  11   50.33   10.65
  -4   5  12   44.55    9.31
  -4   5  12   47.39    9.23
   4  -5 -12   51.78    9.34
   4  -5 -12   45.12    9.36
   4   5 -12   62.96    9.79
  -4  -5  12   -0.00    9.31
  -4   5  13    9.09    2.05
  -4   5  13    8.09    1.91
   4  -5 -13    6.86    1.97
   4  -5 -13    9.83    2.11
   4   5 -13    9.26    2.37
  -4  -5  13   -0.00    2.58
  -4   5  14    3.01    0.90
   4  -5 -14    2.58    0.86
   4  -5 -14    2.69    0.93
   4   5 -14    3.16    1.15
   4   5 -14    3.17    1.26
  -4  -5  14   10.61    2.89
  -4   5  15   19.81    4.77
   4  -5 -15   20.17    4.74
   4  -5 -15   18.58    4.80
   4   5 -15   19.24    5.03
   4   5 -15   18.67    5.06
  -4  -5  15   40.44    6.22
  -4   5  16   26.47    5.65
   4  -5 -16   22.51    5.60
   4  -5 -16   20.54    5.65
   4   5 -16   24.88    5.94
   4   5 -16   21.94    5.92
  -4  -5  16   38.45    6.54
  -4   5  17   17.52    4.13
   4  -5 -17   17.30    4.10
   4  -5 -17   16.94    4.17
   4   5 -17   14.90    4.36
   4   5 -17   16.00    4.41
  -4  -5  17   22.06    4.66
  -4   5  18   21.85    5.32
   4  -5 -18   24.12    5.33
   4  -5 -18   18.99    5.35
   4   5 -18   24.65    5.68
   4   5 -18   24.27    5.71
  -4  -5  18   25.61    5.73
   4  -5 -19   -0.00    0.34
   4  -5 -19   -0.00    0.39
   4   5 -19   -0.00    0.74
   4  -5 -20    0.00    0.30
   4  -5 -20    0.57    0.53
   4  -5 -21    4.88    1.40
   4   5 -21    5.23    1.69
   4  -5 -22   15.38    3.55
   4   5 -22   12.47    3.76
   4   5 -23    1.24    0.83
  -4  -5  23    0.79    0.63
   4   5 -24    0.00    0.63
  -4  -5  24    0.38    0.50
   4   5 -25   -0.00    0.50
  -4  -5  25    0.29    0.48
   4   5 -26    1.63    0.93
  -4  -5  26    1.18    0.70
   4   5 -27    5.99    1.73
  -4  -5  27    4.19    1.46
   4   5 -28    3.49    1.15
  -4  -5  28    0.68    0.72
   4   5 -29    0.54    0.67
  -4  -5  29    1.44    0.77
   4   5 -30    0.00    0.70
  -4  -5  30   -0.00    0.61
   4   5 -31    1.62    0.98
  -4  -5  31    1.60    0.97
   4  -5 -32    0.90    0.48
   4   5 -32    0.51    0.78
  -4  -5  32    1.87    0.94
   4  -5 -33    2.88    0.81
   4   5 -33    1.22    1.05
  -4  -5  33    1.47    1.06
   4  -5 -34    0.15    0.35
   4   5 -34    0.00    0.69
   4  -5 -35    0.15    0.37
   4   5 -35    0.00    0.61
   4  -5 -36   -0.00    0.37
   4   5 -36    0.38    0.83
   4  -5 -37    1.42    0.67
   4   5 -37    2.85    1.17
   4  -5 -38   -0.00    0.34
   4   5 -38    0.87    0.86
   4  -5 -39   -0.00    0.39
   4  -5 -40    0.19    0.45
  -4   6   1    6.69    2.07
  -4   6   1    8.22    2.19
   4  -6  -1    7.61    2.16
   4  -6  -1    6.47    2.13
   4   6  -1   11.96    2.37
   4   6  -1    8.85    2.17
  -4  -6   1    8.37    2.14
  -4  -6   1    7.41    2.26
  -4   6   2   11.95    3.05
  -4   6   2   13.40    3.17
   4  -6  -2   11.72    3.12
   4  -6  -2   12.53    3.15
   4   6  -2   11.23    3.19
   4   6  -2   11.99    3.16
  -4  -6   2   14.83    3.17
  -4  -6   2   10.06    3.18
  -4   6   3   14.76    3.75
   4  -6  -3   17.02    3.87
   4  -6  -3   14.66    3.84
   4   6  -3   19.53    4.03
   4   6  -3   14.87    3.85
  -4  -6   3   15.79    3.84
  -4  -6   3   12.10    3.85
  -4   6   4   26.06    5.54
   4  -6  -4   18.49    5.51
   4  -6  -4   22.73    5.58
   4   6  -4   20.86    5.66
   4   6  -4   27.00    5.70
  -4  -6   4   25.35    5.61
  -4  -6   4   21.10    5.67
  -4   6   5   14.64    3.37
  -4   6   5   12.88    3.40
   4  -6  -5   12.80    3.40
   4   6  -5   11.04    3.53
   4   6  -5   13.82    3.52
  -4  -6   5   14.37    3.47
  -4  -6   5   15.42    3.62
  -4   6   6    9.66    2.06
  -4   6   6    9.82    2.11
   4  -6  -6    6.46    2.03
   4   6  -6    7.63    2.26
   4   6  -6    7.73    2.19
  -4  -6   6    1.44    6.42
  -4  -6   6    7.29    2.13
  -4  -6   6    5.51    2.12
  -4   6   7   -0.00    0.38
  -4   6   7   -0.00    0.41
   4  -6  -7    0.30    0.49
   4   6  -7    0.49    0.66
   4   6  -7    0.51    0.74
  -4  -6   7    7.68    6.06
  -4  -6   7   -0.00    0.54
  -4  -6   7   -0.00    0.68
  -4   6   8   51.15    7.44
  -4   6   8   52.21    7.46
   4  -6  -8   51.80    7.52
   4  -6  -8   10.77    7.19
   4   6  -8   46.60    7.93
   4   6  -8   40.45    7.65
  -4  -6   8    0.00    8.07
  -4  -6   8   49.69    7.83
  -4   6   9   62.05   15.07
  -4   6   9   67.86   15.08
   4  -6  -9   64.49   15.13
   4  -6  -9   62.49   15.14
   4   6  -9   65.03   15.33
  -4  -6   9   69.56   15.43
  -4   6  10    0.00    0.41
  -4   6  10    0.97    0.43
   4  -6 -10    0.00    0.44
   4  -6 -10    0.27    0.45
   4   6 -10    1.12    0.71
   4   6 -10    1.86    0.85
  -4  -6  10    0.24    2.30
  -4  -6  10    0.00    0.74
  -4   6  11    0.19    0.34
  -4   6  11    0.00    0.28
   4  -6 -11    0.65    0.51
   4  -6 -11    0.00    0.55
   4   6 -11    0.00    0.54
   4   6 -11   -0.00    0.55
  -4  -6  11    2.86    1.76
  -4   6  12    1.82    0.52
  -4   6  12    0.56    0.36
   4  -6 -12    0.61    0.54
   4  -6 -12    1.02    0.55
   4   6 -12    0.19    0.59
   4   6 -12    1.31    0.91
  -4  -6  12    1.82    1.70
  -4   6  13   21.34    4.36
  -4   6  13   16.02    4.21
   4  -6 -13   19.44    4.37
   4  -6 -13   17.02    4.38
   4   6 -13   21.52    4.70
   4   6 -13   17.95    4.65
  -4  -6  13   44.04    6.10
  -4   6  14   22.35    4.65
   4  -6 -14   16.00    4.60
   4  -6 -14   19.21    4.68
   4   6 -14   17.52    4.87
   4   6 -14   22.84    5.05
  -4  -6  14   29.06    5.58
  -4   6  15   13.74    3.77
   4  -6 -15   15.59    3.78
   4  -6 -15   15.63    3.85
   4   6 -15   17.96    4.16
   4   6 -15   25.74    4.44
  -4   6  16    5.60    1.36
   4  -6 -16    4.38    1.31
   4  -6 -16    7.22    1.49
   4   6 -16    2.94    1.53
   4   6 -16    6.28    1.78
   4  -6 -17    0.44    0.35
   4  -6 -17    0.00    0.41
   4   6 -17    0.50    0.69
   4   6 -17    0.40    0.69
   4  -6 -18    9.45    2.39
   4  -6 -18   11.82    2.52
   4   6 -18    7.31    2.73
   4  -6 -19   10.44    2.46
   4   6 -19    9.04    2.77
  -4  -6  19    8.80    2.58
   4  -6 -20    4.91    1.32
   4   6 -20    5.57    1.69
  -4  -6  20    3.71    1.42
   4  -6 -21    4.91    1.09
   4   6 -21    3.61    1.32
  -4  -6  21    1.86    1.06
   4   6 -22   -0.00    0.55
  -4  -6  22    0.10    0.52
   4   6 -23    1.86    0.96
  -4  -6  23    0.31    0.59
   4   6 -24    0.57    0.75
  -4  -6  24    0.75    0.53
   4   6 -25    7.19    2.03
  -4  -6  25    5.14    1.70
   4   6 -26    2.77    1.19
  -4  -6  26    2.21    0.94
   4   6 -27   -0.00    0.74
  -4  -6  27    0.00    0.54
   4   6 -28    1.53    1.04
  -4  -6  28    1.79    0.85
   4   6 -29    4.32    1.71
  -4  -6  29    4.73    1.53
   4   6 -30    0.34    0.70
  -4  -6  30    1.96    0.89
   4   6 -31    0.76    0.78
  -4  -6  31    1.09    0.82
   4   6 -32    0.34    0.74
  -4  -6  32    0.35    0.70
   4  -6 -33    1.32    0.50
   4   6 -33    1.40    0.93
  -4  -6  33   -0.00    0.84
   4  -6 -34    0.46    0.41
   4   6 -34    0.34    0.80
  -4  -6  34   -0.00    0.66
   4  -6 -35    1.72    0.61
   4   6 -35    3.51    1.27
  -4  -6  35   -0.00    0.72
   4  -6 -36    0.47    0.43
   4   6 -36    0.26    0.86
   4  -6 -37    0.21    0.33
   4   6 -37    0.55    0.78
   4  -6 -38   -0.00    0.38
   4  -6 -39    0.28    0.39
   4  -6 -40    0.63    0.49
   4  -6 -41    0.18    0.44
  -4   7   1   46.02   11.50
  -4   7   1   55.37   11.66
   4  -7  -1   45.96   11.56
   4  -7  -1   50.62   11.62
   4   7  -1   42.14   11.63
  -4  -7   1   50.85   11.58
  -4  -7   1   55.34   11.73
  -4   7   2    6.99    1.63
  -4   7   2    6.39    1.70
   4  -7  -2    3.44    1.57
   4  -7  -2    5.75    1.71
   4   7  -2    5.55    1.77
   4   7  -2    7.65    1.82
   4   7  -2    4.77    1.63
  -4  -7   2    6.98    1.72
  -4  -7   2    4.60    1.72
  -4   7   3   15.50    3.34
   4  -7  -3    9.88    3.30
   4  -7  -3   11.42    3.35
   4   7  -3   15.98    3.61
   4   7  -3   15.56    3.53
   4   7  -3   15.45    3.50
  -4  -7   3    0.00    6.32
  -4  -7   3   11.55    3.34
  -4  -7   3   15.88    3.57
  -4   7   4    2.52    0.82
   4  -7  -4    2.92    0.95
   4  -7  -4    2.58    0.91
   4   7  -4    2.02    1.05
   4   7  -4    1.93    0.96
   4   7  -4    1.45    0.84
  -4  -7   4    3.93    4.86
  -4  -7   4    0.94    0.93
  -4   7   5   18.77    6.21
  -4   7   5   27.00    6.33
   4  -7  -5   33.77    6.43
   4  -7  -5   30.72    6.43
   4   7  -5   29.53    6.65
   4   7  -5   28.21    6.50
   4   7  -5   31.62    6.50
  -4  -7   5   -0.00    7.04
  -4  -7   5   34.34    6.64
  -4   7   6   31.41    7.06
  -4   7   6   38.05    7.17
   4  -7  -6   29.61    7.12
   4   7  -6   30.80    7.28
   4   7  -6   35.47    7.32
  -4  -7   6    0.92    7.35
  -4  -7   6   34.47    7.37
  -4   7   7   67.53   12.52
  -4   7   7   52.92   12.48
   4  -7  -7   68.61   12.61
   4   7  -7   68.99   12.86
   4   7  -7   69.11   12.81
  -4  -7   7    1.04   12.51
  -4  -7   7   86.39   13.05
  -4   7   8    0.33    0.42
  -4   7   8   -0.00    0.42
   4  -7  -8   -0.00    0.51
   4  -7  -8    0.24    0.47
   4   7  -8   -0.00    0.57
   4   7  -8   -0.00    0.74
  -4  -7   8    1.05    2.26
  -4  -7   8    0.45    0.81
  -4   7   9    0.92    0.63
  -4   7   9    2.70    0.81
   4  -7  -9    2.44    0.86
   4  -7  -9    2.96    0.88
   4   7  -9    1.84    0.92
   4   7  -9    3.59    1.19
  -4  -7   9    8.22    2.77
  -4  -7   9    3.76    1.27
  -4   7  10    1.32    0.52
  -4   7  10    1.69    0.56
   4  -7 -10    1.43    0.62
   4  -7 -10    0.00    0.47
   4   7 -10    1.80    0.88
   4   7 -10    1.73    0.91
  -4  -7  10    4.23    2.19
  -4   7  11   23.16    6.17
  -4   7  11   26.39    6.15
   4  -7 -11   27.92    6.26
   4  -7 -11   24.53    6.26
   4   7 -11   23.22    6.43
   4   7 -11   30.82    6.57
  -4  -7  11   48.81    7.60
  -4   7  12    2.02    0.78
  -4   7  12    3.26    0.76
   4  -7 -12    2.70    0.93
   4  -7 -12    1.62    0.85
   4   7 -12    4.19    1.29
   4   7 -12    3.56    1.27
  -4   7  13    6.98    1.43
  -4   7  13    3.99    1.25
   4  -7 -13    7.47    1.54
   4  -7 -13    6.48    1.55
   4   7 -13    9.56    1.96
   4   7 -13    6.35    1.85
  -4   7  14    0.91    0.45
   4  -7 -14    1.29    0.57
   4  -7 -14    1.42    0.65
   4   7 -14    1.19    0.83
   4   7 -14    1.20    0.94
  -4   7  15   11.82    2.99
   4  -7 -15   11.44    3.01
   4  -7 -15   13.17    3.09
   4   7 -15   12.34    3.34
   4   7 -15   15.73    3.48
   4  -7 -16    0.14    0.32
   4  -7 -16    0.00    0.40
   4   7 -16   -0.00    0.65
   4   7 -16   -0.00    0.68
  -4  -7  16    0.00    0.59
   4  -7 -17    3.86    1.04
   4  -7 -17    4.59    1.18
   4   7 -17    2.36    1.28
   4   7 -17    3.96    1.48
  -4  -7  17    4.48    1.37
   4  -7 -18    0.38    0.43
   4   7 -18    0.92    0.92
  -4  -7  18   -0.00    0.48
   4  -7 -19    0.00    0.38
  -4  -7  19   -0.00    0.50
   4  -7 -20    0.35    0.38
   4   7 -20    0.19    0.70
  -4  -7  20   -0.00    0.55
   4   7 -21    9.67    2.70
  -4  -7  21    8.65    2.43
   4   7 -22    3.52    1.23
  -4  -7  22    1.13    0.76
   4   7 -23    8.75    1.85
  -4  -7  23    2.55    1.21
   4   7 -24    0.45    0.69
  -4  -7  24    1.09    0.68
   4   7 -25    1.44    0.85
  -4  -7  25    0.97    0.69
   4   7 -26    0.00    0.69
  -4  -7  26    0.68    0.66
   4   7 -27    2.00    1.22
  -4  -7  27    2.93    1.11
   4   7 -28    0.69    0.91
  -4  -7  28    0.23    0.53
   4   7 -29    0.57    0.78
  -4  -7  29    0.13    0.56
   4   7 -30    0.00    0.70
  -4  -7  30    0.35    0.70
   4   7 -31    0.71    1.03
  -4  -7  31    5.01    1.36
   4   7 -32    1.06    0.93
  -4  -7  32   -0.00    0.81
   4   7 -33    1.66    1.23
  -4  -7  33    2.14    1.25
   4  -7 -34    0.71    0.39
   4   7 -34    0.11    0.79
  -4  -7  34    0.00    0.91
   4  -7 -35    0.15    0.32
   4   7 -35   -0.00    0.77
  -4  -7  35   -0.00    0.84
   4  -7 -36    0.20    0.35
   4   7 -36    0.49    0.85
  -4  -7  36   -0.00    0.84
   4  -7 -37    0.71    0.45
   4   7 -37    2.26    1.12
   4  -7 -38    0.00    0.36
  -4   8   1    3.77    1.06
  -4   8   1    2.22    0.97
   4  -8  -1    1.58    0.90
   4  -8  -1    2.94    1.08
   4   8  -1    5.35    1.36
   4   8  -1    1.87    1.00
  -4  -8   1    1.29    3.83
  -4  -8   1    1.90    1.08
  -4   8   2    4.88    1.54
  -4   8   2    6.75    1.69
   4  -8  -2    4.96    1.62
   4  -8  -2    4.05    1.58
   4   8  -2    6.07    1.70
  -4  -8   2    1.00    3.70
  -4  -8   2    6.91    1.82
  -4   8   3   23.49    4.72
   4  -8  -3   17.39    4.68
   4  -8  -3   19.67    4.76
   4   8  -3   17.56    4.77
  -4  -8   3    0.34    5.39
  -4  -8   3   26.18    5.00
  -4   8   4    4.34    1.07
  -4   8   4    4.56    1.14
   4  -8  -4    1.27    0.92
   4  -8  -4    4.07    1.13
   4   8  -4    1.98    1.05
  -4  -8   4    0.52    2.72
  -4  -8   4    1.96    1.09
  -4   8   5   10.90    2.88
  -4   8   5   12.50    2.99
   4  -8  -5   15.05    3.05
   4  -8  -5   12.90    3.03
   4   8  -5   12.93    3.13
  -4  -8   5    0.06    3.53
  -4  -8   5    9.12    3.05
  -4   8   6   10.17    1.94
  -4   8   6    6.25    1.86
   4  -8  -6    7.97    1.95
   4   8  -6    2.62    1.87
  -4  -8   6   13.61    3.86
  -4  -8   6    7.02    2.10
  -4   8   7    0.95    0.57
  -4   8   7    0.17    0.47
   4  -8  -7    0.26    0.55
   4   8  -7    0.18    0.62
  -4  -8   7   -0.00    1.80
  -4  -8   7    0.00    0.71
  -4   8   8    3.12    1.17
  -4   8   8    6.99    1.37
   4  -8  -8    4.53    1.30
   4  -8  -8    5.81    1.40
   4   8  -8    1.44    1.27
  -4  -8   8    4.71    1.56
  -4   8   9   69.80   13.00
  -4   8   9   65.32   12.97
   4  -8  -9   63.96   13.04
   4  -8  -9   63.57   13.07
   4   8  -9   25.15   12.92
  -4   8  10    0.17    0.42
  -4   8  10    0.52    0.43
   4  -8 -10    1.27    0.62
   4  -8 -10    1.26    0.66
   4   8 -10   -0.00    0.64
  -4   8  11    4.80    1.38
  -4   8  11    4.94    1.33
   4  -8 -11    7.54    1.54
   4  -8 -11    3.32    1.40
   4   8 -11    5.22    1.69
  -4   8  12    0.00    0.36
  -4   8  12    0.43    0.34
   4  -8 -12    0.00    0.42
   4  -8 -12    0.00    0.41
   4   8 -12    0.00    0.49
  -4   8  13   30.23    4.33
  -4   8  13   13.63    4.02
   4  -8 -13   31.29    4.42
   4  -8 -13   15.86    4.24
   4   8 -13   19.68    4.55
  -4  -8  13   27.30    4.77
   4  -8 -14    1.30    0.66
   4  -8 -14    0.73    0.57
   4   8 -14    2.20    0.95
  -4  -8  14    1.10    0.79
   4  -8 -15    6.65    1.60
   4  -8 -15    5.12    1.60
   4   8 -15    6.14    1.88
  -4  -8  15    5.04    1.70
   4  -8 -16    0.32    0.49
   4   8 -16    0.24    0.61
  -4  -8  16   -0.00    0.65
  -4  -8  17    0.48    0.66
   4   8 -18    1.60    1.03
  -4  -8  18    0.67    0.60
  -4  -8  19    4.91    1.54
   4   8 -20    0.42    0.72
  -4  -8  20    0.24    0.55
   4   8 -21   12.20    2.91
  -4  -8  21    8.41    2.57
   4   8 -22    3.44    1.20
  -4  -8  22    0.26    0.54
   4   8 -23    4.16    1.40
  -4  -8  23    1.74    0.92
   4   8 -24    0.30    0.81
  -4  -8  24   -0.00    0.56
   4   8 -25    3.62    1.48
  -4  -8  25    3.44    1.26
   4   8 -26   -0.00    0.75
  -4  -8  26   -0.00    0.54
   4   8 -27    0.00    0.74
  -4  -8  27    0.00    0.50
   4   8 -28   -0.00    0.55
  -4  -8  28    0.24    0.64
   4   8 -29    4.47    1.62
  -4  -8  29    3.32    1.41
   4   8 -30    0.00    0.83
  -4  -8  30    0.42    0.73
   4   8 -31    1.67    1.20
  -4  -8  31    3.31    1.26
   4   8 -32   -0.00    0.68
  -4  -8  32   -0.00    0.78
   4   8 -33   -0.00    0.66
  -4  -8  33    0.08    0.76
   4  -8 -34    0.00    0.21
   4   8 -34   -0.00    0.88
  -4  -8  34    0.21    0.72
   4   8 -35    2.40    1.19
  -4  -8  35    0.98    1.05
   4   8 -36   -0.00    0.66
  -4  -8  36    1.25    1.07
  -4  -8  37   -0.00    0.90
  -4   9   1   29.58    6.12
   4  -9  -1   27.12    6.04
   4  -9  -1   35.20    6.24
   4   9  -1   28.07    6.10
  -4  -9   1   -0.00    6.04
  -4  -9   1   35.88    6.30
  -4   9   2   -0.00    0.51
   4  -9  -2    0.39    0.58
   4  -9  -2   -0.00    0.50
   4   9  -2    0.29    0.55
  -4  -9   2    1.54    2.07
  -4  -9   2    0.00    0.63
  -4   9   3    4.21    1.28
   4  -9  -3    2.60    1.20
   4  -9  -3    4.13    1.40
   4   9  -3    2.67    1.24
  -4  -9   3    4.14    2.37
  -4  -9   3    6.19    1.57
  -4   9   4   -0.00    0.54
  -4   9   4    0.12    0.47
   4  -9  -4    0.77    0.62
   4  -9  -4   -0.00    0.57
   4   9  -4   -0.00    0.54
  -4  -9   4    0.00    0.57
  -4   9   5   23.09    4.54
  -4   9   5   15.98    4.47
   4  -9  -5   16.76    4.48
   4  -9  -5   16.76    4.50
   4   9  -5   18.06    4.62
  -4  -9   5   18.05    4.69
  -4   9   6   -0.00    0.58
  -4   9   6    0.00    0.64
   4  -9  -6    0.98    0.67
   4   9  -6    0.00    0.62
  -4  -9   6    0.16    0.81
  -4   9   7   50.24   10.92
   4  -9  -7   47.07   10.95
   4   9  -7   39.53   11.03
  -4   9   8    0.00    0.46
   4  -9  -8    0.30    0.56
   4  -9  -8    0.00    0.52
   4   9  -8   -0.00    0.56
  -4   9   9    3.05    1.18
   4  -9  -9    5.19    1.36
   4  -9  -9    3.69    1.30
   4   9  -9    4.00    1.44
  -4  -9   9    5.01    1.64
  -4   9  10    0.60    0.53
   4  -9 -10    1.00    0.64
   4   9 -10    0.38    0.66
  -4  -9  10    0.41    0.65
  -4   9  11   39.52    8.52
   4  -9 -11   30.67    8.48
   4   9 -11   35.02    8.74
  -4  -9  11   40.80    8.80
   4  -9 -12   -0.00    0.48
   4   9 -12    0.00    0.67
  -4  -9  12    0.00    0.68
  -4   9  13    1.20    0.37
   4  -9 -13    0.67    0.58
   4   9 -13    2.75    1.08
  -4  -9  13    0.24    0.65
   4  -9 -14    2.61    0.88
   4   9 -14    3.35    1.18
  -4  -9  14    1.37    0.92
   4   9 -15    8.98    2.33
  -4  -9  15    6.13    2.00
   4   9 -16   -0.00    0.72
  -4  -9  16   -0.00    0.55
  -4  -9  17   13.75    3.54
  -4  -9  18    0.00    0.47
   4   9 -19    0.29    0.72
  -4  -9  19    0.18    0.51
   4   9 -20   -0.00    0.66
  -4  -9  20    0.33    0.55
   4   9 -21    6.11    1.86
  -4  -9  21    4.51    1.54
   4   9 -22   -0.00    0.63
  -4  -9  22    0.25    0.65
   4   9 -23    2.39    1.37
  -4  -9  23    3.76    1.23
   4   9 -24    0.04    0.68
  -4  -9  24    0.00    0.55
   4   9 -25    0.00    0.68
  -4  -9  25    2.20    0.91
   4   9 -26    0.00    0.88
  -4  -9  26    0.24    0.57
   4   9 -27    1.45    1.20
  -4  -9  27    4.06    1.32
   4   9 -28    0.11    0.85
  -4  -9  28   -0.00    0.67
   4   9 -29   -0.00    0.85
  -4  -9  29   -0.00    0.78
   4   9 -30    1.02    0.89
  -4  -9  30    0.39    0.84
   4   9 -31    0.57    0.85
  -4  -9  31    2.82    1.33
   4   9 -32    0.62    0.84
  -4  -9  32    0.48    0.91
   4   9 -33    2.87    1.45
  -4  -9  33    2.77    1.39
   4   9 -34    0.49    0.90
  -4  -9  34    0.57    0.92
   4   9 -35    0.05    0.87
  -4  -9  35    0.19    0.88
   4   9 -36   -0.00    0.89
  -4  -9  36    0.45    0.97
  -4  -9  37    0.39    0.93
  -4  -9  38    0.38    0.94
   4 -10  -1    0.00    0.62
   4 -10  -2    0.12    0.62
   4  10  -2    0.27    0.61
   4 -10  -3    9.43    2.40
   4  10  -3    7.42    2.37
   4 -10  -4    0.88    0.75
   4  10  -4    1.55    0.86
   4 -10  -5    2.45    1.17
   4  10  -5    4.05    1.36
  -4 -10   5    4.60    1.61
  -4  10   6    0.17    0.52
   4 -10  -6    0.65    0.70
   4  10  -6    0.23    0.67
  -4 -10   6    0.95    0.86
  -4  10   7    5.38    1.31
   4 -10  -7    2.83    1.20
   4  10  -7    2.91    1.35
  -4 -10   7    3.65    1.47
  -4  10   8    0.53    0.66
   4 -10  -8    2.17    0.86
   4  10  -8    1.83    0.94
  -4 -10   8    1.54    0.83
  -4  10   9    1.93    0.78
   4 -10  -9    1.10    0.82
   4  10  -9    1.47    1.02
  -4 -10   9    2.50    1.05
   4 -10 -10   -0.00    0.54
   4  10 -10    0.83    0.67
  -4 -10  10   -0.00    0.59
   4 -10 -11    3.66    1.27
   4  10 -11    4.04    1.53
  -4 -10  11    3.67    1.36
   4 -10 -12   -0.00    0.52
   4  10 -12    0.45    0.60
  -4 -10  12    0.00    0.59
   4  10 -13    6.76    1.76
  -4 -10  13    3.14    1.27
   4  10 -14   -0.00    0.60
  -4 -10  14   -0.00    0.51
   4  10 -15   12.11    3.01
  -4 -10  15    8.68    2.63
   4  10 -16    2.68    1.18
  -4 -10  16    2.15    0.92
  -4 -10  17    0.00    0.44
  -4 -10  18   -0.00    0.54
   4  10 -19    5.10    1.85
  -4 -10  19    5.20    1.58
   4  10 -20    1.39    0.96
  -4 -10  20    0.26    0.54
   4  10 -21    0.86    0.86
  -4 -10  21    1.05    0.66
   4  10 -22    0.03    0.77
  -4 -10  22    0.11    0.56
   4  10 -23    5.83    1.72
  -4 -10  23    2.70    1.22
   4  10 -24    0.74    0.80
  -4 -10  24   -0.00    0.64
   4  10 -25    3.36    1.35
  -4 -10  25    2.61    1.23
   4  10 -26    1.41    0.96
  -4 -10  26    0.31    0.76
   4  10 -27   -0.00    0.82
  -4 -10  27   -0.00    0.63
   4  10 -28    1.83    0.99
  -4 -10  28    0.52    0.71
   4  10 -29    3.73    1.54
  -4 -10  29    3.12    1.36
   4  10 -30   -0.00    0.88
  -4 -10  30    0.21    0.81
   4  10 -31    0.98    0.86
  -4 -10  31    0.52    0.92
   4  10 -32   -0.00    0.85
  -4 -10  32   -0.00    0.81
   4  10 -33    0.18    0.73
  -4 -10  33    0.19    0.92
   4  10 -34   -0.00    0.72
  -4 -10  34    0.21    0.77
   4  10 -35    1.20    0.91
  -4 -10  35    0.00    0.98
  -4 -10  36   -0.00    0.95
  -4 -11   1   14.87    3.54
  -4 -11   1   10.10    3.34
   4 -11  -2    0.26    0.68
  -4 -11   2    1.00    0.94
  -4 -11   2   -0.00    0.93
   4 -11  -3    0.17    0.71
  -4 -11   3    1.64    0.94
   4 -11  -4    1.58    0.76
  -4 -11   4    0.24    0.73
   4 -11  -5    2.56    1.02
  -4 -11   5    1.61    1.02
   4 -11  -6    0.63    0.72
  -4 -11   6    0.85    0.75
   4 -11  -7    8.45    2.13
  -4 -11   7    5.88    2.07
   4 -11  -8    0.00    0.65
  -4 -11   8    0.04    0.56
   4 -11  -9    0.67    0.65
  -4 -11   9    0.30    0.54
   4 -11 -10    0.66    0.63
  -4 -11  10    0.45    0.59
   4  11 -11   16.02    4.02
  -4 -11  11   13.46    3.69
   4  11 -12    0.61    0.83
  -4 -11  12    0.86    0.60
   4  11 -13    2.57    1.40
  -4 -11  13    3.88    1.22
   4  11 -14    0.11    0.71
  -4 -11  14    1.17    0.64
   4  11 -15    5.64    1.57
  -4 -11  15    1.30    0.82
  -4 -11  16    0.42    0.56
  -4 -11  17    3.70    1.30
   4  11 -18    1.31    1.00
  -4 -11  18    0.94    0.70
   4  11 -19    0.22    0.72
  -4 -11  19    0.00    0.48
   4  11 -20    0.64    0.77
  -4 -11  20    0.20    0.64
   4  11 -21    4.64    1.72
  -4 -11  21    3.15    1.31
   4  11 -22   -0.00    0.60
  -4 -11  22   -0.00    0.63
   4  11 -23    1.34    0.95
  -4 -11  23    0.27    0.67
   4  11 -24    0.11    0.69
  -4 -11  24   -0.00    0.68
   4  11 -25    1.63    1.21
  -4 -11  25    0.00    0.71
   4  11 -26   -0.00    0.80
  -4 -11  26    0.32    0.67
   4  11 -27    1.33    1.06
  -4 -11  27    1.35    1.01
   4  11 -28    0.00    0.85
  -4 -11  28    0.03    0.77
   4  11 -29   -0.00    0.71
  -4 -11  29    0.00    0.78
   4  11 -30    0.39    0.74
  -4 -11  30   -0.00    0.79
   4  11 -31    0.00    0.86
  -4 -11  31    1.93    1.26
   4  11 -32   -0.00    0.87
  -4 -11  32   -0.00    0.74
   4  11 -33    0.91    0.88
  -4 -11  33   -0.00    0.77
   4  11 -34    0.11    0.77
   4 -12  -1   -0.00    0.58
  -4 -12   1    0.06    0.62
  -4 -12   2    0.04    0.57
  -4 -12   3   11.43    3.07
  -4 -12   4    4.16    1.40
   4 -12  -5    7.21    1.66
  -4 -12   5    2.84    1.36
   4 -12  -6    1.51    0.85
  -4 -12   6    0.36    0.53
   4 -12  -7    0.00    0.58
  -4 -12   7   -0.00    0.51
   4 -12  -8    1.18    0.88
  -4 -12   8    0.72    0.64
   4 -12  -9   11.52    2.81
  -4 -12   9    9.00    2.70
  -4 -12  10   -0.00    0.55
  -4 -12  11    0.68    0.72
  -4 -12  12    1.02    0.70
  -4 -12  13    3.68    1.26
  -4 -12  14    1.26    0.82
  -4 -12  15    0.90    0.65
  -4 -12  16   -0.00    0.56
  -4 -12  17    0.35    0.58
  -4 -12  18    0.67    0.66
  -4 -12  19    3.44    1.32
  -4 -12  20    0.47    0.53
  -4 -12  21    0.97    0.74
  -4 -12  23    0.96    0.67
  -4 -12  24    1.33    1.03
  -4 -12  25    0.72    0.91
  -4 -12  26   -0.00    0.60
  -4 -12  27   -0.00    0.84
  -4 -12  28   -0.00    0.74
  -4 -12  29    0.85    0.98
   4  12 -30    1.14    1.10
  -4 -12  30    0.16    0.83
   4  12 -31    0.00    0.88
   4  12 -32   -0.00    0.88
   4  12 -33    0.57    0.85
   4  12 -34   -0.00    0.84
   4 -13  -1    5.78    1.74
  -4 -13   1    4.18    1.49
   4 -13  -2    0.47    0.78
  -4 -13   2    1.52    0.74
   4 -13  -3    1.18    0.78
  -4 -13   3    1.28    0.75
   4 -13  -4    0.00    0.64
  -4 -13   4    0.25    0.46
  -4 -13   5    9.68    2.64
  -4 -13   6    0.50    0.56
  -4 -13   8   -0.00    0.47
  -4 -13   9   -0.00    0.55
  -4 -13  10    0.56    0.59
  -4 -13  11    4.26    1.42
  -4 -13  12    1.91    0.83
  -4 -13  13    0.05    0.47
  -4 -13  14    0.00    0.46
  -4 -13  15    0.19    0.51
  -4 -13  16    0.12    0.55
  -4 -13  17    2.19    1.10
  -4 -13  18    0.00    0.46
  -4 -13  19    0.94    0.84
  -4 -13  20    0.00    0.68
  -4 -13  21    0.54    0.86
  -4 -13  22    0.59    0.85
  -4 -13  23    0.00    0.81
  -4 -13  24   -0.00    0.66
  -4 -13  25    0.00    0.76
  -4 -13  26    0.22    0.71
  -4 -13  27   -0.00    0.91
   4 -14  -1    0.00    0.70
  -4 -14   1    0.00    0.50
   4 -14  -2    0.00    0.77
  -4 -14   2    0.00    0.46
   4 -14  -3    0.86    1.03
  -4 -14   3    3.56    1.05
   4 -14  -4    1.92    0.97
  -4 -14   4    0.72    0.65
   4 -14  -5    1.39    0.87
  -4 -14   5    1.22    0.72
  -4 -14   6    0.18    0.55
  -4 -14   7    0.95    0.68
  -4 -14   8    2.09    0.92
  -4 -14   9    1.95    0.90
  -4 -14  10    0.20    0.62
  -4 -14  11    0.49    0.70
  -4 -14  12    0.08    0.42
  -4 -14  13    1.14    0.76
  -4 -14  14    0.75    0.78
  -4 -14  15    0.52    0.61
  -4 -14  16   -0.00    0.62
  -4 -14  17    0.00    0.71
  -4 -14  18    0.47    0.81
  -4 -14  19    0.39    0.76
  -4 -14  20    0.19    0.79
  -4 -14  21    0.00    0.79
  -4 -14  22    0.24    0.64
  -4 -14  23    2.06    1.19
  -4 -14  24   -0.00    0.87
   4 -15  -1    1.70    1.03
  -4 -15   1    2.13    0.90
   4 -15  -2    0.89    0.84
  -4 -15   2    0.56    0.56
   4 -15  -3    1.15    0.92
  -4 -15   3    1.30    0.78
  -4 -15   4   -0.00    0.54
  -4 -15   5    0.27    0.58
  -4 -15   6    0.46    0.61
  -4 -15   7    0.92    0.76
  -4 -15   8    0.14    0.50
  -4 -15   9    0.00    0.44
  -4 -15  10   -0.00    0.65
  -4 -15  11    0.27    0.65
  -4 -15  12    0.26    0.62
  -4 -15  13    0.60    0.82
  -4 -15  14   -0.00    0.62
  -4 -15  15    0.74    0.89
  -4 -15  16    2.30    1.14
  -4 -15  17    1.99    1.14
  -4 -15  18   -0.00    0.75
  -4 -15  19   -0.00    0.94
  -4 -15  20   -0.00    0.70
   4 -16  -1    0.00    0.71
  -4 -16   1    0.94    0.64
  -4 -16   2    0.33    0.58
  -4 -16   3    2.14    0.96
  -4 -16   4    2.33    1.03
  -4 -16   5    0.02    0.44
  -4 -16   6    0.21    0.48
  -4 -16   7   -0.00    0.58
  -4 -16   8    0.78    0.64
  -4 -16   9    0.05    0.59
  -4 -16  10    1.03    0.85
  -4 -16  11   -0.00    0.70
  -4 -16  12    0.13    0.61
  -4 -16  13    1.58    0.98
  -4 -16  14    1.39    0.93
  -4 -16  15    0.23    0.87
  -4 -16  16   -0.00    0.91
  -4 -16  17    0.57    0.89
  -4 -17   1    0.38    0.61
  -4 -17   2    0.76    0.69
  -4 -17   3    0.28    0.61
  -4 -17   4   -0.00    0.58
  -4 -17   5    0.11    0.60
  -4 -17   6    0.59    0.74
  -4 -17   7    0.35    0.66
  -4 -17   8   -0.00    0.49
  -4 -17   9    0.29    0.65
  -4 -17  10    0.83    0.87
  -4 -17  11    0.45    0.77
  -4 -17  12   -0.00    0.58
  -4 -17  13   -0.00    0.84
  -4 -18   1   -0.00    0.67
  -4 -18   2    0.00    0.66
  -4 -18   3    0.04    0.73
  -4 -18   4    0.64    0.81
  -4 -18   5   -0.00    0.71
  -4 -18   6    0.72    0.77
  -4 -18   7   -0.00    0.62
  -4 -18   8    3.00    1.31
  -4 -18   9    0.58    0.78
  -4 -19   3    0.94    0.95
  -4 -19   4   -0.00    0.74
  -3   0   1    0.15    0.45
  -3   0   1    0.00    0.54
   3   0  -1    0.15    0.51
   3   0  -1    0.05    0.42
  -3   0   2   -0.00    0.41
  -3   0   2    0.09    0.51
   3   0  -2    0.76    0.51
   3   0  -2    0.19    0.51
  -3   0   3  796.08  201.10
  -3   0   3  899.41  201.18
   3   0  -3  955.83  201.18
   3   0  -3  870.64  201.18
  -3   0   4    0.36    0.43
  -3   0   4   -0.00    0.44
   3   0  -4    0.02    0.37
   3   0  -4    0.13    0.49
  -3   0   5   14.27    2.45
  -3   0   5   12.20    2.46
   3   0  -5    5.76    2.34
   3   0  -5   11.29    2.47
  -3   0   6   -0.00    0.33
  -3   0   6    0.73    0.44
   3   0  -6    0.09    0.40
   3   0  -6    0.60    0.51
  -3   0   7   64.08   15.75
   3   0  -7   63.41   15.77
   3   0  -7   81.91   15.85
  -3   0   8    0.00    0.34
   3   0  -8    0.08    0.37
   3   0  -8    0.16    0.37
  -3   0   9  115.72   27.98
   3   0  -9  135.71   28.06
   3   0  -9  115.75   28.03
  -3   0  10   -0.00    0.36
   3   0 -10    0.12    0.41
  -3   0  11  158.24   34.83
  -3   0  11  138.46   34.95
   3   0 -11  152.28   34.88
  -3   0  12    0.12    0.39
   3   0 -12   -0.00    0.45
  -3   0  13   84.65   19.14
   3   0 -13   79.79   19.21
  -3   0  14   -0.00    3.77
  -3   0  14    0.07    0.36
   3   0 -14   -0.00    0.51
  -3   0  15   -0.00    3.17
  -3   0  15   11.04    2.36
  -3   0  16   -0.00    1.18
  -3   0  16   -0.00    0.39
  -3   0  17   68.47    8.47
  -3   0  17   30.34    7.62
   3   0 -17   26.42    7.64
  -3   0  18   -0.00    0.58
  -3   0  18    0.16    0.36
   3   0 -18    0.42    0.46
  -3   0  19   11.38    2.16
  -3   0  19    6.56    2.02
   3   0 -19    6.77    2.08
  -3   0  20   -0.00    0.30
  -3   0  20    0.26    0.42
   3   0 -20    0.06    0.51
  -3   0  21    0.31    0.35
  -3   0  21    0.68    0.48
   3   0 -21    0.52    0.56
  -3   0  22    0.17    0.34
  -3   0  22    0.37    0.49
   3   0 -22    0.00    0.52
  -3   0  23   34.62    9.47
  -3   0  23   48.70    9.64
   3   0 -23   45.05    9.70
   3   0 -23   39.47    9.68
  -3   0  24    0.28    0.41
  -3   0  24    0.21    0.53
   3   0 -24    0.15    0.46
  -3   0  25    7.02    2.14
  -3   0  25    9.56    2.28
   3   0 -25    9.16    2.28
  -3   0  26    0.34    0.46
   3   0 -26    0.12    0.45
  -3   0  27    6.65    2.19
   3   0 -27   11.07    2.36
   3   0 -28    0.37    0.52
   3   0 -29    6.77    1.93
   3   0 -30   -0.00    0.48
   3   0 -31   -0.00    0.54
   3   0 -32    0.44    0.61
   3   0 -33    2.05    0.90
   3   0 -34   -0.00    0.46
   3   0 -35    7.98    2.29
   3   0 -36    0.09    0.59
   3   0 -37   -0.00    0.55
   3   0 -38   -0.00    0.69
   3   0 -39    1.84    0.93
   3   0 -40    0.29    0.52
  -3   1   1  125.56   19.86
  -3   1   1  139.28   19.93
   3  -1  -1   21.78   19.63
   3  -1  -1  129.16   19.89
   3   1  -1  142.38   19.87
   3   1  -1  171.68   20.03
  -3  -1   1  135.81   19.86
  -3  -1   1  138.40   19.95
  -3   1   2   89.62   19.58
  -3   1   2   90.63   19.60
   3  -1  -2   76.35   19.56
   3  -1  -2   92.03   19.59
   3   1  -2   83.18   19.54
   3   1  -2   90.08   19.61
  -3  -1   2   79.98   19.53
  -3  -1   2   78.52   19.57
  -3   1   3    1.10    0.60
  -3   1   3    0.71    0.54
   3  -1  -3    2.02    0.63
   3  -1  -3    0.84    0.54
   3   1  -3    1.67    0.54
   3   1  -3    0.87    0.53
  -3  -1   3    0.45    0.46
  -3  -1   3    0.83    0.59
  -3   1   4    1.10    0.56
  -3   1   4    0.00    0.44
   3  -1  -4    0.65    0.53
   3  -1  -4    0.01    0.45
   3   1  -4    0.91    0.55
   3   1  -4    1.06    0.53
  -3  -1   4    1.68    0.52
  -3  -1   4    1.23    0.55
  -3   1   5  288.68   67.94
   3  -1  -5  268.52   67.91
   3  -1  -5  320.25   68.00
   3   1  -5  272.15   67.94
   3   1  -5  306.21   67.99
  -3  -1   5  318.29   67.96
  -3  -1   5  310.62   68.02
  -3   1   6    0.00    0.40
   3  -1  -6    1.07    0.46
   3   1  -6    0.79    0.49
   3   1  -6    0.27    0.51
  -3  -1   6    0.55    0.43
  -3  -1   6    0.76    0.57
  -3   1   7   26.34    6.04
   3  -1  -7   22.50    6.02
   3   1  -7   27.90    6.12
   3   1  -7   28.32    6.15
  -3  -1   7   22.39    6.04
  -3  -1   7   32.74    6.19
  -3   1   8   14.65    2.87
  -3   1   8    9.85    2.85
   3  -1  -8   11.19    2.83
   3   1  -8   12.68    2.95
   3   1  -8   10.07    2.92
  -3  -1   8   12.35    2.89
  -3  -1   8   11.51    2.93
  -3   1   9  151.21   34.55
  -3   1   9  157.95   34.60
   3  -1  -9  139.73   34.55
   3   1  -9  138.82   34.63
   3   1  -9  167.56   34.71
  -3  -1   9  150.11   34.60
  -3  -1   9  152.31   34.68
  -3   1  10    7.18    1.88
  -3   1  10    9.81    1.96
   3  -1 -10    7.92    1.92
   3   1 -10    6.43    1.98
   3   1 -10    6.68    2.01
  -3  -1  10    7.52    1.96
  -3  -1  10    7.14    1.99
  -3   1  11   73.06   15.20
  -3   1  11   60.24   15.22
   3  -1 -11   63.84   15.21
   3  -1 -11   56.84   15.21
   3   1 -11   79.48   15.38
   3   1 -11   61.29   15.29
  -3  -1  11   69.76   15.26
  -3   1  12    0.83    0.41
   3  -1 -12    0.30    0.43
   3  -1 -12    1.02    0.54
   3   1 -12    0.88    0.67
   3   1 -12    0.46    0.54
  -3  -1  12    0.40    0.44
  -3   1  13    0.53    0.37
   3  -1 -13    0.70    0.50
   3  -1 -13    0.95    0.51
   3   1 -13    1.05    0.64
   3   1 -13    0.14    0.59
  -3  -1  13   -0.00    3.59
  -3  -1  13    0.06    0.46
  -3   1  14    3.05    0.82
   3  -1 -14    1.49    0.81
   3  -1 -14    2.82    0.91
   3   1 -14    3.77    1.00
  -3  -1  14    0.00    2.42
  -3  -1  14    2.48    0.90
  -3   1  15   60.89   14.46
   3  -1 -15   69.12   14.62
   3  -1 -15   61.06   14.54
   3   1 -15   60.01   14.61
  -3  -1  15   62.21   14.56
  -3   1  16    0.84    2.17
  -3   1  16    1.13    0.47
   3  -1 -16    0.48    0.49
   3   1 -16    1.26    0.68
  -3  -1  16    1.30    1.06
  -3  -1  16    0.72    0.58
  -3   1  17   32.12    6.88
   3  -1 -17   26.79    6.91
   3   1 -17   23.80    6.96
  -3  -1  17   46.57    7.35
  -3  -1  17   26.14    6.93
  -3   1  18    0.51    0.66
  -3   1  18    0.21    0.38
   3  -1 -18    0.35    0.44
  -3  -1  18    0.02    0.46
  -3  -1  18    0.01    0.45
  -3   1  19   12.00    2.93
  -3   1  19   13.69    2.89
   3  -1 -19    8.13    2.86
  -3  -1  19   14.38    2.98
  -3  -1  19   10.79    2.95
  -3   1  20    5.99    1.53
  -3   1  20    7.35    1.58
   3  -1 -20    6.77    1.65
  -3  -1  20    7.03    1.60
  -3  -1  20    2.65    1.50
  -3   1  21   14.06    4.00
  -3   1  21   21.94    4.14
   3  -1 -21   15.70    4.14
  -3  -1  21   14.00    4.03
  -3  -1  21   25.26    4.31
  -3   1  22   -0.00    0.25
  -3   1  22   -0.00    0.38
   3  -1 -22    0.87    0.59
  -3  -1  22    0.00    0.32
  -3  -1  22   -0.00    0.50
  -3   1  23    0.89    0.42
  -3   1  23    2.02    0.65
   3  -1 -23    0.92    0.71
   3   1 -23    1.30    0.66
  -3  -1  23    0.45    0.40
  -3  -1  23    0.28    0.56
  -3   1  24    0.11    0.31
   3   1 -24    0.64    0.45
  -3  -1  24   -0.00    0.36
  -3  -1  24    0.00    0.62
  -3   1  25    8.68    1.80
   3  -1 -25    7.25    1.84
   3   1 -25    3.33    1.73
  -3  -1  25    7.44    1.82
  -3  -1  25    6.86    1.91
  -3   1  26    1.26    0.59
   3  -1 -26    2.22    0.75
   3   1 -26    1.06    0.73
  -3  -1  26    0.90    0.58
  -3  -1  26    1.05    0.75
   3  -1 -27   11.15    2.61
   3   1 -27    9.48    2.64
  -3  -1  27    8.81    2.56
   3  -1 -28    0.06    0.54
   3   1 -28    0.10    0.46
  -3  -1  28    0.00    0.55
   3  -1 -29    0.00    0.43
   3   1 -29    0.04    0.52
  -3  -1  29   -0.00    0.54
   3  -1 -30    2.31    0.90
   3   1 -30    2.17    0.96
   3  -1 -31    8.94    1.86
   3   1 -31    4.22    1.72
   3  -1 -32    0.18    0.56
   3   1 -32    0.00    0.48
   3  -1 -33    1.09    0.72
   3   1 -33    0.66    0.74
   3  -1 -34   -0.00    0.56
   3   1 -34    0.82    0.64
   3  -1 -35    0.89    0.72
   3   1 -35    2.20    0.91
   3  -1 -36    0.45    0.55
   3   1 -36    0.00    0.49
   3  -1 -37    1.40    0.82
   3   1 -37    2.17    1.00
   3  -1 -38    0.05    0.44
   3   1 -38   -0.00    0.64
   3  -1 -39    0.54    0.62
   3   1 -39    0.00    0.67
   3  -1 -40   -0.00    0.60
   3   1 -40   -0.00    0.62
  -3   2   1   29.48    7.08
  -3   2   1   24.97    7.07
   3  -2  -1   28.46    7.08
   3  -2  -1   31.71    7.10
   3   2  -1   30.45    7.07
   3   2  -1   36.73    7.15
  -3  -2   1   32.42    7.07
  -3  -2   1   28.08    7.10
  -3   2   2    9.85    3.18
  -3   2   2   12.25    3.22
   3  -2  -2   13.10    3.24
   3  -2  -2   21.11    3.33
   3   2  -2   11.47    3.20
   3   2  -2   11.96    3.23
  -3  -2   2   15.57    3.22
  -3  -2   2   14.72    3.28
  -3   2   3  259.08   47.57
  -3   2   3  181.02   47.49
   3  -2  -3  201.29   47.51
   3  -2  -3  206.32   47.53
   3   2  -3  202.00   47.53
   3   2  -3  198.67   47.54
  -3  -2   3  196.91   47.50
  -3  -2   3  221.27   47.59
  -3   2   4    0.00    0.45
   3  -2  -4    0.01    0.40
   3  -2  -4    0.00    0.43
   3   2  -4    0.00    0.51
   3   2  -4   -0.00    0.40
  -3  -2   4    0.37    0.39
  -3  -2   4    0.05    0.56
  -3   2   5    0.83    0.47
   3  -2  -5    1.17    0.48
   3   2  -5    0.35    0.52
   3   2  -5    0.43    0.55
  -3  -2   5    0.00    0.39
  -3  -2   5    0.00    0.51
  -3   2   6    1.03    0.46
  -3   2   6    0.54    0.44
   3  -2  -6    1.06    0.47
   3   2  -6    1.16    0.60
   3   2  -6    0.00    0.52
  -3  -2   6    0.92    0.53
  -3  -2   6    1.22    0.64
  -3   2   7   66.59   13.86
  -3   2   7   37.97   13.76
   3  -2  -7   65.26   13.83
   3   2  -7   67.85   13.96
   3   2  -7   74.83   14.00
  -3  -2   7   69.83   13.93
  -3  -2   7   75.35   14.02
  -3   2   8  120.05   20.59
  -3   2   8  116.26   20.55
   3  -2  -8  116.55   20.54
   3  -2  -8  120.30   20.61
   3   2  -8  111.57   20.71
   3   2  -8  109.88   20.71
  -3  -2   8   30.64   20.42
  -3  -2   8  106.90   20.71
  -3   2   9   77.89   17.07
  -3   2   9   74.07   17.05
   3  -2  -9   70.30   17.03
   3  -2  -9   81.60   17.09
   3   2  -9   58.95   17.14
   3   2  -9   77.27   17.21
  -3  -2   9   75.43   17.15
  -3  -2   9   73.84   17.20
  -3   2  10    0.52    0.42
  -3   2  10    0.56    0.43
   3  -2 -10    0.79    0.38
   3  -2 -10    0.49    0.41
   3   2 -10    0.97    0.66
   3   2 -10    1.21    0.65
  -3  -2  10    0.57    0.50
  -3  -2  10    0.25    0.55
  -3   2  11    6.54    1.65
  -3   2  11    7.41    1.64
   3  -2 -11    6.68    1.64
   3  -2 -11    6.39    1.66
   3   2 -11    5.63    1.81
   3   2 -11    6.68    1.85
  -3  -2  11    0.33    4.51
  -3  -2  11    5.20    1.73
  -3   2  12    2.79    0.84
   3  -2 -12    2.05    0.82
   3  -2 -12    2.98    0.87
   3   2 -12    3.68    1.16
   3   2 -12    2.10    1.01
  -3  -2  12   -0.00    3.58
  -3  -2  12    4.07    1.04
  -3   2  13   66.00   11.98
   3  -2 -13   62.56   12.00
   3  -2 -13   66.00   12.03
   3   2 -13   66.05   12.22
  -3  -2  13   -0.00   11.98
  -3  -2  13   66.87   12.16
  -3   2  14    2.92    0.75
   3  -2 -14    2.02    0.78
   3  -2 -14    2.49    0.82
   3   2 -14    2.36    0.96
  -3  -2  14    4.76    2.09
  -3  -2  14    2.06    0.90
  -3   2  15    3.07    0.88
   3  -2 -15    4.23    1.02
   3  -2 -15    3.50    0.99
   3   2 -15    2.33    1.08
  -3  -2  15    5.41    1.78
  -3  -2  15    2.07    1.01
  -3   2  16   -0.00    3.32
  -3   2  16    1.87    0.58
   3  -2 -16    1.51    0.63
   3  -2 -16    1.70    0.68
   3   2 -16    0.62    0.76
  -3  -2  16    1.80    0.97
  -3  -2  16    2.69    0.85
  -3   2  17    0.20    4.84
  -3   2  17   25.76    4.78
   3  -2 -17   20.49    4.82
   3   2 -17   24.88    5.05
  -3  -2  17   34.32    5.20
  -3  -2  17   24.70    4.98
  -3   2  18    3.71    1.24
  -3   2  18    1.76    0.58
   3  -2 -18    1.20    0.67
   3   2 -18    1.64    0.76
  -3  -2  18    0.94    0.66
  -3  -2  18    2.12    0.76
  -3   2  19   10.19    1.95
  -3   2  19    6.41    1.73
   3  -2 -19    7.11    1.84
   3   2 -19    9.63    2.04
   3   2 -19    4.10    1.89
  -3  -2  19    5.18    1.81
  -3  -2  19    8.79    2.00
  -3   2  20   -0.00    0.30
  -3   2  20    0.43    0.36
   3  -2 -20    0.13    0.41
   3   2 -20    0.30    0.50
   3   2 -20   -0.00    0.54
  -3  -2  20    0.73    0.44
  -3  -2  20    0.15    0.49
  -3   2  21    0.24    0.29
  -3   2  21    0.52    0.37
   3  -2 -21    0.39    0.50
   3   2 -21    0.76    0.67
  -3  -2  21    1.02    0.46
  -3  -2  21    0.22    0.54
  -3   2  22    0.14    0.25
  -3   2  22    0.10    0.30
   3  -2 -22    0.20    0.42
   3   2 -22    0.00    0.64
  -3  -2  22    0.21    0.36
  -3  -2  22    1.15    0.65
  -3   2  23   14.56    3.70
   3  -2 -23   16.72    3.86
   3   2 -23   16.88    3.97
  -3  -2  23   13.31    3.78
  -3  -2  23   19.14    4.01
  -3   2  24    4.90    1.40
   3   2 -24    5.89    1.64
  -3  -2  24    5.36    1.50
   3   2 -25    6.16    1.65
  -3  -2  25    4.31    1.45
   3  -2 -26    0.83    0.54
   3   2 -26    0.79    0.70
  -3  -2  26    0.99    0.62
   3  -2 -27    7.51    2.09
   3   2 -27    8.18    2.27
  -3  -2  27    8.50    2.24
   3  -2 -28    0.94    0.55
   3   2 -28    0.24    0.54
  -3  -2  28    0.86    0.76
   3  -2 -29   13.87    2.75
   3   2 -29    5.93    2.66
  -3  -2  29   13.65    2.94
   3  -2 -30   -0.00    0.44
   3   2 -30   -0.00    0.63
   3  -2 -31   -0.00    0.41
   3   2 -31    0.42    0.67
   3  -2 -32    0.43    0.42
   3   2 -32    0.01    0.60
   3  -2 -33    4.35    1.36
   3   2 -33    4.99    1.56
   3  -2 -34    0.42    0.42
   3   2 -34    0.17    0.61
   3  -2 -35    3.02    1.16
   3   2 -35    4.51    1.39
   3  -2 -36    0.37    0.52
   3   2 -36    0.19    0.75
   3  -2 -37    0.45    0.57
   3   2 -37    1.01    0.83
   3  -2 -38    0.01    0.59
   3   2 -38    0.34    0.75
   3  -2 -39    2.55    1.11
   3   2 -39    3.62    1.29
   3  -2 -40   -0.00    0.53
  -3   3   1   72.81   16.74
  -3   3   1   75.53   16.77
   3  -3  -1   66.68   16.74
   3  -3  -1   70.89   16.76
   3   3  -1   76.56   16.79
   3   3  -1   72.19   16.77
  -3  -3   1   74.09   16.74
  -3  -3   1   68.58   16.78
  -3   3   2   32.29    8.32
   3  -3  -2   37.43    8.35
   3  -3  -2   34.40    8.34
   3   3  -2   30.97    8.34
   3   3  -2   50.40    8.46
  -3  -3   2   32.85    8.38
  -3   3   3    9.08    2.03
   3  -3  -3    7.85    2.03
   3  -3  -3    8.88    2.05
   3   3  -3    7.42    2.05
   3   3  -3    8.60    2.08
  -3  -3   3    5.72    1.99
  -3  -3   3    8.35    2.16
  -3   3   4   12.33    3.74
   3  -3  -4   16.67    3.79
   3   3  -4   18.22    3.89
   3   3  -4   19.73    3.91
  -3  -3   4   16.30    3.82
  -3  -3   4   13.72    3.86
  -3   3   5   14.88   10.25
  -3   3   5   76.27   10.50
   3  -3  -5   72.00   10.49
   3   3  -5   70.48   10.63
   3   3  -5   71.00   10.63
  -3  -3   5   89.07   10.66
  -3  -3   5   86.89   10.77
  -3   3   6   82.26   20.31
  -3   3   6   87.69   20.32
   3  -3  -6   88.44   20.34
   3   3  -6   81.06   20.43
   3   3  -6  106.50   20.52
  -3  -3   6   82.55   20.39
  -3  -3   6   97.71   20.49
  -3   3   7   23.18    5.49
  -3   3   7   26.92    5.49
   3  -3  -7   25.53    5.51
   3  -3  -7   26.39    5.52
   3   3  -7   11.60    5.49
   3   3  -7   26.91    5.67
  -3  -3   7   22.90    5.58
  -3  -3   7   27.41    5.68
  -3   3   8    4.23    1.20
  -3   3   8    3.67    1.16
   3  -3  -8    5.54    1.24
   3  -3  -8    3.91    1.22
   3   3  -8    4.71    1.41
   3   3  -8    5.15    1.45
  -3  -3   8    6.36    1.40
  -3  -3   8    3.98    1.40
  -3   3   9   25.63    6.37
  -3   3   9   28.14    6.34
   3  -3  -9   30.66    6.37
   3  -3  -9   24.88    6.38
   3   3  -9   26.43    6.57
   3   3  -9   32.90    6.61
  -3  -3   9    2.20    8.12
  -3  -3   9   26.23    6.49
  -3  -3   9   25.26    6.54
  -3   3  10   73.01   15.95
  -3   3  10   71.43   15.90
   3  -3 -10   73.63   15.92
   3  -3 -10   70.99   15.96
   3   3 -10   64.46   16.21
   3   3 -10   76.71   16.15
  -3  -3  10   -0.00   16.24
  -3  -3  10   81.10   16.12
  -3  -3  10   70.84   16.25
  -3   3  11   72.01   15.08
  -3   3  11   66.97   15.02
   3  -3 -11   76.98   15.06
   3  -3 -11   77.26   15.12
   3   3 -11   76.30   15.31
  -3  -3  11   -0.00   15.20
  -3  -3  11   63.40   15.20
  -3   3  12    0.04    0.35
   3  -3 -12    0.02    0.25
   3  -3 -12    0.07    0.33
   3   3 -12    0.00    0.62
  -3  -3  12    3.18    2.28
  -3  -3  12   -0.00    0.51
  -3   3  13    4.06    1.10
   3  -3 -13    4.00    1.05
   3  -3 -13    3.74    1.06
   3   3 -13    3.62    1.33
  -3  -3  13   10.78    2.56
  -3  -3  13    3.07    1.22
  -3   3  14    0.65    0.43
   3  -3 -14    0.43    0.36
   3  -3 -14    0.62    0.40
   3   3 -14    1.48    0.77
  -3  -3  14    3.68    1.41
  -3  -3  14    0.63    0.57
  -3   3  15   45.75    8.65
   3  -3 -15   32.18    8.61
   3  -3 -15   31.71    8.62
   3   3 -15   38.69    8.88
  -3  -3  15   51.51    9.15
  -3  -3  15   35.86    8.81
  -3   3  16    7.81    1.55
   3  -3 -16    6.64    1.56
   3  -3 -16    6.92    1.58
   3   3 -16    4.73    1.69
   3   3 -16    2.12    1.57
  -3  -3  16    7.71    1.87
  -3  -3  16    6.22    1.76
  -3   3  17   -0.00    2.70
  -3   3  17    7.88    1.77
   3  -3 -17    5.76    1.78
   3  -3 -17    7.95    1.84
   3   3 -17    6.57    1.97
   3   3 -17    5.45    1.95
  -3  -3  17    8.46    2.01
  -3  -3  17    9.62    2.06
  -3   3  18   -0.00    0.79
  -3   3  18    0.22    0.33
   3  -3 -18    0.59    0.42
   3   3 -18    0.49    0.51
   3   3 -18    0.07    0.44
  -3  -3  18    0.34    0.43
  -3  -3  18    0.76    0.53
  -3   3  19    4.89    1.09
  -3   3  19    4.12    0.91
   3  -3 -19    2.70    0.93
   3   3 -19    1.56    1.00
   3   3 -19    2.21    1.05
  -3  -3  19    2.51    0.97
  -3  -3  19    4.47    1.22
  -3   3  20    5.69    1.41
  -3   3  20    6.66    1.43
   3  -3 -20    6.49    1.54
   3   3 -20    3.83    1.60
  -3  -3  20    3.88    1.49
  -3   3  21    9.14    2.46
  -3   3  21   12.78    2.53
   3  -3 -21    8.44    2.56
   3   3 -21    8.57    2.78
  -3  -3  21   13.53    2.70
  -3   3  22    8.70    2.15
   3  -3 -22    9.44    2.30
   3   3 -22    8.12    2.45
  -3  -3  22    9.02    2.31
  -3   3  23    0.93    0.39
   3  -3 -23    0.50    0.52
   3   3 -23    0.86    0.70
  -3  -3  23    1.11    0.58
   3  -3 -24    1.28    0.66
   3   3 -24    2.11    0.88
  -3  -3  24    2.07    0.79
   3   3 -25   21.16    5.02
  -3  -3  25   19.04    4.90
   3   3 -26    9.65    2.43
  -3  -3  26    7.48    2.26
   3  -3 -27   12.49    3.25
   3   3 -27   14.44    3.50
   3  -3 -28    1.47    0.53
   3   3 -28    0.00    0.79
   3  -3 -29    1.67    0.68
   3   3 -29    1.83    1.00
   3  -3 -30    5.20    1.40
   3   3 -30    4.11    1.56
   3  -3 -31    8.62    2.03
   3   3 -31    6.43    2.17
  -3  -3  31    6.74    2.21
   3  -3 -32    0.48    0.49
   3   3 -32    0.00    0.64
   3  -3 -33    0.27    0.40
   3   3 -33    0.05    0.58
   3  -3 -34   -0.00    0.37
   3   3 -34    0.36    0.74
   3  -3 -35    1.56    0.75
   3   3 -35    1.83    1.04
   3  -3 -36    0.72    0.59
   3   3 -36    0.32    0.73
   3  -3 -37    1.86    0.76
   3   3 -37    0.22    0.64
   3  -3 -38    0.37    0.55
   3   3 -38   -0.00    0.67
   3  -3 -39   -0.00    0.52
   3   3 -39    1.12    0.82
   3  -3 -40   -0.00    0.46
   3  -3 -41    0.41    0.52
  -3   4   1   18.86    4.10
  -3   4   1   18.09    4.13
   3  -4  -1   15.84    4.10
   3  -4  -1   21.35    4.18
   3   4  -1    8.47    4.03
   3   4  -1   18.29    4.15
  -3  -4   1   20.50    4.14
  -3  -4   1   22.64    4.28
  -3   4   2   22.68    5.83
  -3   4   2   22.37    5.85
   3  -4  -2   25.90    5.89
   3  -4  -2   27.73    5.91
   3   4  -2   22.65    5.90
   3   4  -2   24.15    5.90
  -3  -4   2   23.98    5.87
  -3  -4   2   30.94    6.03
  -3   4   3   55.51   11.65
   3  -4  -3   42.18   11.63
   3  -4  -3   54.05   11.69
   3   4  -3   52.82   11.76
  -3  -4   3   46.30   11.74
  -3   4   4    7.10    1.76
   3  -4  -4    5.58    1.75
   3   4  -4    6.62    1.92
   3   4  -4    6.04    1.86
  -3  -4   4    6.49    1.83
  -3  -4   4   11.62    2.09
  -3   4   5    4.37    1.36
  -3   4   5    4.97    1.41
   3  -4  -5    6.50    1.45
   3   4  -5    4.39    1.53
   3   4  -5    6.83    1.59
  -3  -4   5    5.57    1.54
  -3  -4   5    4.34    1.53
  -3   4   6   13.03    2.92
  -3   4   6   11.64    2.90
   3  -4  -6   13.42    2.95
   3  -4  -6   10.15    2.91
   3   4  -6   11.92    3.12
   3   4  -6   11.64    3.06
  -3  -4   6   12.19    3.01
  -3  -4   6   11.11    3.07
  -3   4   7   43.13   10.10
  -3   4   7   43.22   10.09
   3  -4  -7   47.78   10.14
   3  -4  -7   42.66   10.12
   3   4  -7   42.33   10.32
   3   4  -7   40.13   10.24
  -3  -4   7   -0.00   11.20
  -3  -4   7   51.64   10.28
  -3  -4   7   44.77   10.29
  -3   4   8   35.76    7.59
  -3   4   8   34.76    7.55
   3  -4  -8   27.24    7.56
   3  -4  -8   34.39    7.60
   3   4  -8   32.97    7.86
   3   4  -8   32.68    7.76
  -3  -4   8   -0.00    8.94
  -3  -4   8   35.91    7.74
  -3  -4   8   29.57    7.74
  -3   4   9   23.26    5.01
  -3   4   9   20.32    4.94
   3  -4  -9   20.56    5.00
   3  -4  -9   23.31    5.03
   3   4  -9   25.22    5.27
  -3  -4   9   -0.00    5.70
  -3  -4   9   20.50    5.14
  -3  -4   9   21.75    5.26
  -3   4  10    7.94    1.64
  -3   4  10    6.46    1.55
   3  -4 -10    6.57    1.62
   3  -4 -10    5.54    1.62
   3   4 -10    4.54    1.83
  -3  -4  10    0.27    2.89
  -3  -4  10    6.47    1.82
  -3   4  11   20.00    3.91
  -3   4  11   14.21    3.78
   3  -4 -11   19.75    3.89
   3  -4 -11   15.47    3.90
   3   4 -11   16.32    4.12
  -3  -4  11   17.41    4.11
  -3   4  12   39.37   11.07
   3  -4 -12   56.67   11.10
   3  -4 -12   44.68   11.11
   3   4 -12   46.87   11.38
   3   4 -12   45.05   11.32
  -3  -4  12  118.52   12.84
  -3  -4  12   49.37   11.32
  -3   4  13   40.73   10.06
   3  -4 -13   41.96   10.05
   3  -4 -13   42.26   10.10
   3   4 -13   41.46   10.33
   3   4 -13   44.96   10.34
  -3  -4  13   78.87   11.03
  -3  -4  13   47.17   10.34
  -3   4  14    3.30    0.84
   3  -4 -14    2.62    0.80
   3  -4 -14    2.74    0.85
   3   4 -14    2.60    1.08
   3   4 -14    4.25    1.21
  -3  -4  14    4.55    1.46
  -3  -4  14    2.00    1.06
  -3   4  15   19.04    4.60
   3  -4 -15   18.23    4.59
   3  -4 -15   21.16    4.64
   3   4 -15   22.91    4.93
   3   4 -15   19.64    4.88
  -3  -4  15   21.77    4.92
  -3  -4  15   16.73    4.80
  -3   4  16    4.05    1.40
   3  -4 -16    5.74    1.43
   3  -4 -16    6.24    1.46
   3   4 -16    8.37    1.83
   3   4 -16    7.10    1.83
  -3  -4  16    5.43    1.67
  -3  -4  16    7.60    1.82
  -3   4  17    4.72    1.84
   3  -4 -17    9.64    1.93
   3  -4 -17   10.24    1.95
   3   4 -17   10.01    2.25
   3   4 -17    9.38    2.29
  -3  -4  17    7.68    2.08
  -3   4  18   -0.00    2.58
  -3   4  18   12.06    2.39
   3  -4 -18   11.53    2.42
   3   4 -18    8.13    2.59
   3   4 -18   11.05    2.72
  -3  -4  18   11.02    2.57
  -3   4  19    4.00    0.97
  -3   4  19    2.92    0.84
   3  -4 -19    3.05    0.88
   3   4 -19    2.83    1.12
   3   4 -19    2.37    1.12
  -3  -4  19    2.27    0.92
  -3   4  20    1.29    0.35
  -3   4  20    0.00    0.34
   3  -4 -20    1.12    0.46
   3   4 -20    3.64    1.05
  -3  -4  20    0.46    0.55
  -3   4  21    0.21    0.19
   3  -4 -21   -0.00    0.35
   3   4 -21    0.23    0.50
  -3  -4  21    0.00    0.40
   3  -4 -22    0.19    0.41
   3   4 -22    0.00    0.56
  -3  -4  22    0.30    0.43
   3  -4 -23    7.45    2.14
   3   4 -23   10.58    2.49
  -3  -4  23    8.69    2.27
   3  -4 -24    7.95    1.90
   3   4 -24    5.62    2.06
   3   4 -25   10.48    2.89
   3   4 -26    0.00    0.66
   3   4 -27    6.84    2.32
  -3  -4  27    9.25    2.35
   3  -4 -28    3.42    0.88
   3   4 -28    2.60    1.14
  -3  -4  28    1.47    0.99
   3  -4 -29    5.22    1.37
   3   4 -29    4.72    1.65
  -3  -4  29    4.44    1.62
   3  -4 -30    0.71    0.42
   3   4 -30    0.49    0.70
  -3  -4  30   -0.00    0.63
   3  -4 -31    0.02    0.35
   3   4 -31   -0.00    0.73
  -3  -4  31   -0.00    0.77
   3  -4 -32    0.87    0.49
   3   4 -32   -0.00    0.66
  -3  -4  32    0.07    0.70
   3  -4 -33    2.27    0.73
   3   4 -33    1.16    0.90
  -3  -4  33    1.50    1.09
   3  -4 -34    0.00    0.35
   3   4 -34    0.00    0.74
   3  -4 -35    0.03    0.37
   3   4 -35    0.13    0.64
   3  -4 -36   -0.00    0.43
   3   4 -36   -0.00    0.80
   3  -4 -37    0.80    0.53
   3   4 -37   -0.00    0.73
   3  -4 -38    0.02    0.42
   3   4 -38   -0.00    0.59
   3  -4 -39    0.41    0.53
   3   4 -39    0.00    0.75
   3  -4 -40    1.68    0.77
   3  -4 -41    0.21    0.44
  -3   5   1   97.65   23.80
  -3   5   1  106.00   23.88
   3  -5  -1   90.58   23.82
   3  -5  -1  103.17   23.87
   3   5  -1   99.83   23.92
   3   5  -1   96.64   23.86
  -3  -5   1  123.56   23.92
[truncated: 817,136 more chars]
